# Supplementary material for: Adaptive switch to sexually dimorphic movements by partner-seeking termites
Source: Sci Adv. 2019 Jun 19;5(6):eaau6108. doi: 10.1126/sciadv.aau6108 (PMC6584256; doi:10.1126/sciadv.aau6108)
Supplement: Data file S1 [file aau6108_Data_file_S1.zip]

Archive with 293 entries (293 files):
- Dataset/CfExperimetns/170627_174_F_01_set1_after-position_5FPS.txt
- Dataset/CfExperimetns/170627_174_F_01_set1_before-position_5FPS.txt
- Dataset/CfExperimetns/170627_174_F_01_set1_tandem-position_5FPS.txt
- Dataset/CfExperimetns/170627_174_F_02_set1_after-position_5FPS.txt
- Dataset/CfExperimetns/170627_174_F_02_set1_before-position_5FPS.txt
- Dataset/CfExperimetns/170627_174_F_02_set1_tandem-position_5FPS.txt
- Dataset/CfExperimetns/170627_174_F_03_set1_after-position_5FPS.txt
- Dataset/CfExperimetns/170627_174_F_03_set1_before-position_5FPS.txt
- Dataset/CfExperimetns/170627_174_F_03_set1_tandem-position_5FPS.txt
- Dataset/CfExperimetns/170627_174_F_04_set1_after-position_5FPS.txt
- Dataset/CfExperimetns/170627_174_F_04_set1_before-position_5FPS.txt
- Dataset/CfExperimetns/170627_174_F_04_set1_tandem-position_5FPS.txt
- Dataset/CfExperimetns/170627_174_F_05_set1_after-position_5FPS.txt
- Dataset/CfExperimetns/170627_174_F_05_set1_before-position_5FPS.txt
- Dataset/CfExperimetns/170627_174_F_05_set1_tandem-position_5FPS.txt
- Dataset/CfExperimetns/170627_174_F_06_set1_after-position_5FPS.txt
- Dataset/CfExperimetns/170627_174_F_06_set1_before-position_5FPS.txt
- Dataset/CfExperimetns/170627_174_F_06_set1_tandem-position_5FPS.txt
- Dataset/CfExperimetns/170627_174_F_07_set1_after-position_5FPS.txt
- Dataset/CfExperimetns/170627_174_F_07_set1_before-position_5FPS.txt
- Dataset/CfExperimetns/170627_174_F_07_set1_tandem-position_5FPS.txt
- Dataset/CfExperimetns/170627_174_F_09_set1_after-position_5FPS.txt
- Dataset/CfExperimetns/170627_174_F_09_set1_before-position_5FPS.txt
- Dataset/CfExperimetns/170627_174_F_09_set1_tandem-position_5FPS.txt
- Dataset/CfExperimetns/170627_174_F_10_set1_after-position_5FPS.txt
- Dataset/CfExperimetns/170627_174_F_10_set1_before-position_5FPS.txt
- Dataset/CfExperimetns/170627_174_F_10_set1_tandem-position_5FPS.txt
- Dataset/CfExperimetns/170627_174_F_12_set1_after-position_5FPS.txt
- Dataset/CfExperimetns/170627_174_F_12_set1_before-position_5FPS.txt
- Dataset/CfExperimetns/170627_174_F_12_set1_tandem-position_5FPS.txt
- Dataset/CfExperimetns/170627_174_F_15_set1_after-position_5FPS.txt
- Dataset/CfExperimetns/170627_174_F_15_set1_before-position_5FPS.txt
- Dataset/CfExperimetns/170627_174_F_15_set1_tandem-position-fixed_5FPS.txt
- Dataset/CfExperimetns/170627_174_F_16_set1_after-position_5FPS.txt
- Dataset/CfExperimetns/170627_174_F_16_set1_before-position_5FPS.txt
- Dataset/CfExperimetns/170627_174_F_16_set1_tandem-position_5FPS.txt
- Dataset/CfExperimetns/170627_174_M_01_set2_after-position_5FPS.txt
- Dataset/CfExperimetns/170627_174_M_01_set2_before-position_5FPS.txt
- Dataset/CfExperimetns/170627_174_M_01_set2_tandem-position_5FPS.txt
- Dataset/CfExperimetns/170627_174_M_02_set2_after-position_5FPS.txt
- Dataset/CfExperimetns/170627_174_M_02_set2_before-position_5FPS.txt
- Dataset/CfExperimetns/170627_174_M_02_set2_tandem-position_5FPS.txt
- Dataset/CfExperimetns/170627_174_M_03_set2_after-position_5FPS.txt
- Dataset/CfExperimetns/170627_174_M_03_set2_before-position_5FPS.txt
- Dataset/CfExperimetns/170627_174_M_03_set2_tandem-position_5FPS.txt
- Dataset/CfExperimetns/170627_174_M_04_set2_after-position_5FPS.txt
- Dataset/CfExperimetns/170627_174_M_04_set2_before-position_5FPS.txt
- Dataset/CfExperimetns/170627_174_M_04_set2_tandem-position_5FPS.txt
- Dataset/CfExperimetns/170627_174_M_05_set2_after-position_5FPS.txt
- Dataset/CfExperimetns/170627_174_M_05_set2_before-position_5FPS.txt
- Dataset/CfExperimetns/170627_174_M_05_set2_tandem-position_5FPS.txt
- Dataset/CfExperimetns/170627_174_M_08_set2_after-position_5FPS.txt
- Dataset/CfExperimetns/170627_174_M_08_set2_before-position-fixed_5FPS.txt
- Dataset/CfExperimetns/170627_174_M_08_set2_tandem-position_5FPS.txt
- Dataset/CfExperimetns/170627_174_M_09_set2_after-position_5FPS.txt
- Dataset/CfExperimetns/170627_174_M_09_set2_before-position_5FPS.txt
- Dataset/CfExperimetns/170627_174_M_09_set2_tandem-position_5FPS.txt
- Dataset/CfExperimetns/170627_174_M_11_set2_after-position_5FPS.txt
- Dataset/CfExperimetns/170627_174_M_11_set2_before-position_5FPS.txt
- Dataset/CfExperimetns/170627_174_M_11_set2_tandem-position_5FPS.txt
- Dataset/CfExperimetns/170627_174_M_12_set2_after-position_5FPS.txt
- Dataset/CfExperimetns/170627_174_M_12_set2_before-position_5FPS.txt
- Dataset/CfExperimetns/170627_174_M_12_set2_tandem-position_5FPS.txt
- Dataset/CfExperimetns/170627_174_M_14_set2_after-position_5FPS.txt
- Dataset/CfExperimetns/170627_174_M_14_set2_before-position_5FPS.txt
- Dataset/CfExperimetns/170627_174_M_14_set2_tandem-position_5FPS.txt
- Dataset/CfExperimetns/170627_174_M_15_set2_after-position_5FPS.txt
- Dataset/CfExperimetns/170627_174_M_15_set2_before-position_5FPS.txt
- Dataset/CfExperimetns/170627_174_M_15_set2_tandem-position-fixed_5FPS.txt
- Dataset/CfExperimetns/170627_174_M_17_set2_after-position_5FPS.txt
- Dataset/CfExperimetns/170627_174_M_17_set2_before-position_5FPS.txt
- Dataset/CfExperimetns/170627_174_M_17_set2_tandem-position_5FPS.txt
- Dataset/CfExperimetns/170630_173_F_01_set1_after-position_5FPS.txt
- Dataset/CfExperimetns/170630_173_F_01_set1_before-position_5FPS.txt
- Dataset/CfExperimetns/170630_173_F_01_set1_tandem-position_5FPS.txt
- Dataset/CfExperimetns/170630_173_F_02_set1_after-position_5FPS.txt
- Dataset/CfExperimetns/170630_173_F_02_set1_before-position_5FPS.txt
- Dataset/CfExperimetns/170630_173_F_02_set1_tandem-position_5FPS.txt
- Dataset/CfExperimetns/170630_173_F_04_set1_after-position_5FPS.txt
- Dataset/CfExperimetns/170630_173_F_04_set1_before-position_5FPS.txt
- Dataset/CfExperimetns/170630_173_F_04_set1_tandem-position_5FPS.txt
- Dataset/CfExperimetns/170630_173_M_01_set2_after-position_5FPS.txt
- Dataset/CfExperimetns/170630_173_M_01_set2_before-position_5FPS.txt
- Dataset/CfExperimetns/170630_173_M_01_set2_tandem-position_5FPS.txt
- Dataset/CfExperimetns/170630_173_M_03_set2_after-position_5FPS.txt
- Dataset/CfExperimetns/170630_173_M_03_set2_before-position_5FPS.txt
- Dataset/CfExperimetns/170630_173_M_03_set2_tandem-position_5FPS.txt
- Dataset/CfExperimetns/170630_173_M_04_set2_after-position_5FPS.txt
- Dataset/CfExperimetns/170630_173_M_04_set2_before-position_5FPS.txt
- Dataset/CfExperimetns/170630_173_M_04_set2_tandem-position_5FPS.txt
- Dataset/CfExperimetns/170630_173_M_06_set2_after-position_5FPS.txt
- Dataset/CfExperimetns/170630_173_M_06_set2_before-position_5FPS.txt
- Dataset/CfExperimetns/170630_173_M_06_set2_tandem-position_5FPS.txt
- Dataset/CfExperimetns/170701_172_M_01_set2_after-position_5FPS.txt
- Dataset/CfExperimetns/170701_172_M_01_set2_before-position_5FPS.txt
- Dataset/CfExperimetns/170701_172_M_01_set2_tandem-position_5FPS.txt
- Dataset/CfExperimetns/170702_172_F_01_set1_after-position_5FPS.txt
- Dataset/CfExperimetns/170702_172_F_01_set1_before-position_5FPS.txt
- Dataset/CfExperimetns/170702_172_F_01_set1_tandem-position_5FPS.txt
- Dataset/CfExperimetns/170702_172_F_02_set1_after-position_5FPS.txt
- Dataset/CfExperimetns/170702_172_F_02_set1_before-position_5FPS.txt
- Dataset/CfExperimetns/170702_172_F_02_set1_tandem-position_5FPS.txt
- Dataset/CfExperimetns/170702_172_M_01_set2_after-position_5FPS.txt
- Dataset/CfExperimetns/170702_172_M_01_set2_before-position_5FPS.txt
- Dataset/CfExperimetns/170702_172_M_01_set2_tandem-position_5FPS.txt
- Dataset/CfExperimetns/170702_172_M_02_set2_after-position_5FPS.txt
- Dataset/CfExperimetns/170702_172_M_02_set2_before-position_5FPS.txt
- Dataset/CfExperimetns/170702_172_M_02_set2_tandem-position_5FPS.txt
- Dataset/CfExperimetns/170703_172_F_01_set1_after-position_5FPS.txt
- Dataset/CfExperimetns/170703_172_F_01_set1_before-position_5FPS.txt
- Dataset/CfExperimetns/170703_172_F_01_set1_tandem-position_5FPS.txt
- Dataset/CfExperimetns/170703_172_F_02_set1_after-position_5FPS.txt
- Dataset/CfExperimetns/170703_172_F_02_set1_before-position_5FPS.txt
- Dataset/CfExperimetns/170703_172_F_02_set1_tandem-position_5FPS.txt
- Dataset/CfExperimetns/170703_172_F_05_set1_after-position_5FPS.txt
- Dataset/CfExperimetns/170703_172_F_05_set1_before-position_5FPS.txt
- Dataset/CfExperimetns/170703_172_F_05_set1_tandem-position_5FPS.txt
- Dataset/CfExperimetns/170703_172_F_07_set1_after-position_5FPS.txt
- Dataset/CfExperimetns/170703_172_F_07_set1_before-position_5FPS.txt
- Dataset/CfExperimetns/170703_172_F_07_set1_tandem-position_5FPS.txt
- Dataset/CfExperimetns/170703_172_F_09_set1_after-position_5FPS.txt
- Dataset/CfExperimetns/170703_172_F_09_set1_before-position_5FPS.txt
- Dataset/CfExperimetns/170703_172_F_09_set1_tandem-position_5FPS.txt
- Dataset/CfExperimetns/170703_172_M_01_set2_after-position_5FPS.txt
- Dataset/CfExperimetns/170703_172_M_01_set2_before-position_5FPS.txt
- Dataset/CfExperimetns/170703_172_M_01_set2_tandem-position_5FPS.txt
- Dataset/CfExperimetns/170703_172_M_03_set2_after-position_5FPS.txt
- Dataset/CfExperimetns/170703_172_M_03_set2_before-position_5FPS.txt
- Dataset/CfExperimetns/170703_172_M_03_set2_tandem-position_5FPS.txt
- Dataset/CfExperimetns/170703_172_M_06_set2_after-position_5FPS.txt
- Dataset/CfExperimetns/170703_172_M_06_set2_before-position_5FPS.txt
- Dataset/CfExperimetns/170703_172_M_06_set2_tandem-position_5FPS.txt
- Dataset/CfExperimetns/170703_172_M_08_set2_after-position_5FPS.txt
- Dataset/CfExperimetns/170703_172_M_08_set2_before-position_5FPS.txt
- Dataset/CfExperimetns/170703_172_M_08_set2_tandem-position_5FPS.txt
- Dataset/CfNaturalTandem/170627_172_01-position.txt
- Dataset/CfNaturalTandem/170627_172_03-position-fixed.txt
- Dataset/CfNaturalTandem/170627_172_04-position-fixed.txt
- Dataset/CfNaturalTandem/170627_172_05-position.txt
- Dataset/CfNaturalTandem/170627_172_07-position-fixed.txt
- Dataset/CfNaturalTandem/170627_172_08-position-fixed.txt
- Dataset/CfNaturalTandem/170627_172_10-position.txt
- Dataset/CfNaturalTandem/170627_172_11-position-fixed.txt
- Dataset/CfNaturalTandem/170629_173_01-position-fixed.txt
- Dataset/CfNaturalTandem/170630_173_02-position.txt
- Dataset/CfNaturalTandem/170630_173_03-position-fixed.txt
- Dataset/CfNaturalTandem/170630_173_04-position-fixed.txt
- Dataset/CfNaturalTandem/170701_172_01-position-fixed.txt
- Dataset/CfNaturalTandem/170701_172_02-position.txt
- Dataset/CfNaturalTandem/170703_172_03-position.txt
- Dataset/CfNaturalTandem/170703_172_04-position.txt
- Dataset/CfNaturalTandem/170703_172_06-position.txt
- Dataset/Readme.txt
- Dataset/RsExperiments/170526_163_F_1_after-position_set2_5FPS.txt
- Dataset/RsExperiments/170526_163_F_1_before-position_set2_5FPS.txt
- Dataset/RsExperiments/170526_163_F_1_tandem-position_set2_5FPS.txt
- Dataset/RsExperiments/170526_163_F_2_after-position_set2_5FPS.txt
- Dataset/RsExperiments/170526_163_F_2_before-position_set2_5FPS.txt
- Dataset/RsExperiments/170526_163_F_2_tandem-position_set2_5FPS.txt
- Dataset/RsExperiments/170526_163_F_3_after-position_set2_5FPS.txt
- Dataset/RsExperiments/170526_163_F_3_before-position_set2_5FPS.txt
- Dataset/RsExperiments/170526_163_F_3_tandem-position_set2_5FPS.txt
- Dataset/RsExperiments/170526_163_F_4_after-position_set2_5FPS.txt
- Dataset/RsExperiments/170526_163_F_4_before-position_set2_5FPS.txt
- Dataset/RsExperiments/170526_163_F_4_tandem-position_set2_5FPS.txt
- Dataset/RsExperiments/170526_163_F_5_after-position_set1_5FPS.txt
- Dataset/RsExperiments/170526_163_F_5_before-position_set1_5FPS.txt
- Dataset/RsExperiments/170526_163_F_5_tandem,-position_set1_5FPS.txt
- Dataset/RsExperiments/170526_163_M_1_after-position_set1_5FPS.txt
- Dataset/RsExperiments/170526_163_M_1_before-position_set1_5FPS.txt
- Dataset/RsExperiments/170526_163_M_1_tandem-position_set1_5FPS.txt
- Dataset/RsExperiments/170526_163_M_2_after-position_set1_5FPS.txt
- Dataset/RsExperiments/170526_163_M_2_before-position_set1_5FPS.txt
- Dataset/RsExperiments/170526_163_M_2_tandem-position_set1_5FPS.txt
- Dataset/RsExperiments/170526_163_M_3_after-position_set1_5FPS.txt
- Dataset/RsExperiments/170526_163_M_3_before-position_set1_5FPS.txt
- Dataset/RsExperiments/170526_163_M_3_tandem-position_set1_5FPS.txt
- Dataset/RsExperiments/170526_163_M_4_after-position_set3_5FPS.txt
- Dataset/RsExperiments/170526_163_M_4_before-position_set3_5FPS.txt
- Dataset/RsExperiments/170526_163_M_4_tandem-position_set3_5FPS.txt
- Dataset/RsExperiments/170526_163_M_5_after-position_set3_5FPS.txt
- Dataset/RsExperiments/170526_163_M_5_before-position_set3_5FPS.txt
- Dataset/RsExperiments/170526_163_M_5_tandem-position_set3_5FPS.txt
- Dataset/RsExperiments/170601_168_F_1_after-position_set1_5FPS.txt
- Dataset/RsExperiments/170601_168_F_1_before-position_set1_5FPS.txt
- Dataset/RsExperiments/170601_168_F_1_tandem-position_set1_5FPS.txt
- Dataset/RsExperiments/170601_168_M_1_after-position_set2_5FPS.txt
- Dataset/RsExperiments/170601_168_M_1_before-position_set2_5FPS.txt
- Dataset/RsExperiments/170601_168_M_1_tandem-position_set2_5FPS.txt
- Dataset/RsExperiments/170606_165_M_1_after-position_set2_5FPS.txt
- Dataset/RsExperiments/170606_165_M_1_before-position_set2_5FPS.txt
- Dataset/RsExperiments/170606_165_M_1_tandem-position_set2_5FPS.txt
- Dataset/RsExperiments/170607_168_F_1_after-position_set1_5FPS.txt
- Dataset/RsExperiments/170607_168_F_1_before-position_set1_5FPS.txt
- Dataset/RsExperiments/170607_168_F_1_tandem-position_set1_5FPS.txt
- Dataset/RsExperiments/170607_168_F_2_after-position_set1_5FPS.txt
- Dataset/RsExperiments/170607_168_F_2_before-position_set1_5FPS.txt
- Dataset/RsExperiments/170607_168_F_2_tandem-position_set1_5FPS.txt
- Dataset/RsExperiments/170607_168_F_3_after-position_set1_5FPS.txt
- Dataset/RsExperiments/170607_168_F_3_before-position_set1_5FPS.txt
- Dataset/RsExperiments/170607_168_F_3_tandem-position_set1_5FPS.txt
- Dataset/RsExperiments/170607_168_M_1_after-position_set2_5FPS.txt
- Dataset/RsExperiments/170607_168_M_1_before-position_set2_5FPS.txt
- Dataset/RsExperiments/170607_168_M_1_tandem-position_set2_5FPS.txt
- Dataset/RsExperiments/170607_168_M_2_after-position_set2_5FPS.txt
- Dataset/RsExperiments/170607_168_M_2_before-position_set2_5FPS.txt
- Dataset/RsExperiments/170607_168_M_2_tandem-position_set2_5FPS.txt
- Dataset/RsExperiments/170607_168_M_3_after-position_set2_5FPS.txt
- Dataset/RsExperiments/170607_168_M_3_before-position_set2_5FPS.txt
- Dataset/RsExperiments/170607_168_M_3_tandem-position_set2_5FPS.txt
- Dataset/RsExperiments/170608_166_F_1_after-position_set1_5FPS.txt
- Dataset/RsExperiments/170608_166_F_1_before-position_set1_5FPS.txt
- Dataset/RsExperiments/170608_166_F_1_tandem-position_set1_5FPS.txt
- Dataset/RsExperiments/170608_166_F_2_after-position_set1_5FPS.txt
- Dataset/RsExperiments/170608_166_F_2_before-position_set1_5FPS.txt
- Dataset/RsExperiments/170608_166_F_2_tandem-position_set1_5FPS.txt
- Dataset/RsExperiments/170608_166_F_3_after-position_set1_5FPS.txt
- Dataset/RsExperiments/170608_166_F_3_before-position_set1_5FPS.txt
- Dataset/RsExperiments/170608_166_F_3_tandem-position_set1_5FPS.txt
- Dataset/RsExperiments/170608_166_F_4_after-position_set1_5FPS.txt
- Dataset/RsExperiments/170608_166_F_4_before-position_set1_5FPS.txt
- Dataset/RsExperiments/170608_166_F_4_tandem-position_set1_5FPS.txt
- Dataset/RsExperiments/170608_166_M_1_after-position_set2_5FPS.txt
- Dataset/RsExperiments/170608_166_M_1_before-position_set2_5FPS.txt
- Dataset/RsExperiments/170608_166_M_1_tandem-position_set2_5FPS.txt
- Dataset/RsExperiments/170608_166_M_2_after-position_set2_5FPS.txt
- Dataset/RsExperiments/170608_166_M_2_before-position_set2_5FPS.txt
- Dataset/RsExperiments/170608_166_M_2_tandem-position_set2_5FPS.txt
- Dataset/RsExperiments/170608_166_M_3_after-position_set2_5FPS.txt
- Dataset/RsExperiments/170608_166_M_3_before-position_set2_5FPS.txt
- Dataset/RsExperiments/170608_166_M_3_tandem-position_set2_5FPS.txt
- Dataset/RsExperiments/170608_166_M_4_after-position_set2_5FPS.txt
- Dataset/RsExperiments/170608_166_M_4_before-position_set2_5FPS.txt
- Dataset/RsExperiments/170608_166_M_4_tandem-position_set2_5FPS.txt
- Dataset/RsExperiments/170609_166_F_1_after-position_set1_5FPS.txt
- Dataset/RsExperiments/170609_166_F_1_before-position_set1_5FPS.txt
- Dataset/RsExperiments/170609_166_F_1_tandem-position_set1_5FPS.txt
- Dataset/RsExperiments/170609_166_F_2_after-position_set1_5FPS.txt
- Dataset/RsExperiments/170609_166_F_2_before-position_set1_5FPS.txt
- Dataset/RsExperiments/170609_166_F_2_tandem-position_set1_5FPS.txt
- Dataset/RsExperiments/170609_166_M_1_after-position_set2_5FPS.txt
- Dataset/RsExperiments/170609_166_M_1_before-position_set2_5FPS.txt
- Dataset/RsExperiments/170609_166_M_1_tandem-position_set2_5FPS.txt
- Dataset/RsExperiments/170609_166_M_2_after-position_set2_5FPS.txt
- Dataset/RsExperiments/170609_166_M_2_before-position_set2_5FPS.txt
- Dataset/RsExperiments/170609_166_M_2_tandem-position_set2_5FPS.txt
- Dataset/RsExperiments/170610_165_F_1_after-position_set1_5FPS.txt
- Dataset/RsExperiments/170610_165_F_1_before-position_set1_5FPS.txt
- Dataset/RsExperiments/170610_165_F_1_tandem-position_set1_5FPS.txt
- Dataset/RsExperiments/170610_165_F_2_after-position_set1_5FPS.txt
- Dataset/RsExperiments/170610_165_F_2_before-position_set1_5FPS.txt
- Dataset/RsExperiments/170610_165_F_2_tandem-position_set1_5FPS.txt
- Dataset/RsExperiments/170610_165_F_3_after-position_set1_5FPS.txt
- Dataset/RsExperiments/170610_165_F_3_before-position_set1_5FPS.txt
- Dataset/RsExperiments/170610_165_F_3_tandem-position_set1_5FPS.txt
- Dataset/RsExperiments/170610_165_M_1_after-position_set2_5FPS.txt
- Dataset/RsExperiments/170610_165_M_1_before-position_set2_5FPS.txt
- Dataset/RsExperiments/170610_165_M_1_tandem-position_set2_5FPS.txt
- Dataset/RsExperiments/170610_165_M_2_after-position_set2_5FPS.txt
- Dataset/RsExperiments/170610_165_M_2_before-position_set2_5FPS.txt
- Dataset/RsExperiments/170610_165_M_2_tandem-position_set2_5FPS.txt
- Dataset/RsExperiments/170610_165_M_3_after-position_set2_5FPS.txt
- Dataset/RsExperiments/170610_165_M_3_before-position_set2_5FPS.txt
- Dataset/RsExperiments/170610_165_M_3_tandem-position_set2_5FPS.txt
- Dataset/RsNaturalTandem/170518_168_1_cut-position.txt
- Dataset/RsNaturalTandem/170518_168_2_cut-position-fixed.txt
- Dataset/RsNaturalTandem/170518_168_3_cut-position.txt
- Dataset/RsNaturalTandem/170518_168_4_cut-position-fixed.txt
- Dataset/RsNaturalTandem/170521_164_1_cut-position.txt
- Dataset/RsNaturalTandem/170521_164_2_cut-position.txt
- Dataset/RsNaturalTandem/170521_164_3_cut-position.txt
- Dataset/RsNaturalTandem/170521_164_4_cut-position.txt
- Dataset/RsNaturalTandem/170523_164_1_cut-position-fixed.txt
- Dataset/RsNaturalTandem/170523_164_2_cut-position-fixed.txt
- Dataset/RsNaturalTandem/170524_163_2_cut-position.txt
- Dataset/RsNaturalTandem/170524_163_3_cut-position-fixed.txt
- Dataset/RsNaturalTandem/170524_163_4_cut-position.txt
- Dataset/RsNaturalTandem/170601_168_1_cut-position-fixed-fixed.txt
- Dataset/RsNaturalTandem/170606_165_1_cut-position.txt
- Dataset/RsNaturalTandem/170606_165_2_cut-position-fixed.txt
- Dataset/RsNaturalTandem/170607_168_1_cut-position-fixed.txt
- Dataset/RsNaturalTandem/170607_168_2_cut-position.txt
- Dataset/RsNaturalTandem/170608_166_1_cut-position.txt
- Dataset/RsNaturalTandem/170608_166_2_cut_1-position.txt
- Dataset/RsNaturalTandem/170608_166_2_cut_2-position.txt
- Dataset/RsNaturalTandem/170608_166_3_cut-position-fixed.txt
- Dataset/RsNaturalTandem/170608_166_4_cut-position-fixed.txt
- Dataset/RsNaturalTandem/170609_166_1_cut-position.txt
- Dataset/RsNaturalTandem/170609_166_2_cut-position.txt
- Dataset/RsNaturalTandem/170610_165_1_cut-position-fixed.txt
- Dataset/RsNaturalTandem/170610_165_2_cut-position-fixed.txt
- Dataset/RsNaturalTandem/170610_165_3_cut-position-fixed.txt
- Dataset/RsNaturalTandem/170610_165_4_cut-position.txt
