# Supplementary material for: Adaptive switch to sexually dimorphic movements by partner-seeking termites
Source: Sci Adv. 2019 Jun 19;5(6):eaau6108. doi: 10.1126/sciadv.aau6108 (PMC6584256; doi:10.1126/sciadv.aau6108)
Supplement: Data file S1 [file aau6108_Data_file_S1.zip › Dataset/CfExperimetns/170627_174_F_01_set1_after-position_5FPS.txt]

"time" "x" "y"
"1" 0 33.1719724425125 98.1393398253467
"2" 0.2 34.2343915272701 101.430824007758
"3" 0.4 36.0796254811793 102.483272727844
"4" 0.6 35.8421679539446 102.599745690989
"5" 0.8 35.2610814608392 103.220685015974
"6" 1 34.5189286965816 103.292138325656
"7" 1.2 34.430490649247 103.233408593251
"8" 1.4 34.9033117201066 103.125581667171
"9" 1.6 35.7718824928157 103.041526431103
"10" 1.8 36.7276026655591 103.016498322996
"11" 2 37.4216886517779 102.604073144956
"12" 2.2 37.9620369206719 102.484995226255
"13" 2.4 38.4901142600744 102.079540172049
"14" 2.6 38.8273585902547 101.738017901105
"15" 2.8 39.1125261973921 101.298286928886
"16" 3 39.4327317701569 101.251179329855
"17" 3.2 39.8612543581776 101.159043881637
"18" 3.4 40.0635052233417 100.836308199573
"19" 3.6 40.8793243711446 100.622099228223
"20" 3.8 40.5258254752425 100.629401806791
"21" 4 39.6546548985779 100.418708891789
"22" 4.2 39.7368765239446 100.431691253689
"23" 4.4 39.8043653565933 100.467623708536
"24" 4.6 39.9322704780482 100.501871268018
"25" 4.8 40.086021216508 100.477866614147
"26" 5 40.2540072729613 100.283082550425
"27" 5.2 41.0267340264772 100.287320023482
"28" 5.4 41.7167110252337 100.642666790334
"29" 5.6 42.1905429230446 101.046189716956
"30" 5.8 42.9218826434113 101.940150602175
"31" 6 43.4712851502006 102.549565639674
"32" 6.2 44.2295103292538 103.539816010131
"33" 6.4 44.4267659135515 104.187965909683
"34" 6.6 44.8110302948377 105.579506850894
"35" 6.8 45.1808136140113 106.775738768823
"36" 7 45.8561641103762 107.817673690384
"37" 7.2 46.7975150898031 108.8264220567
"38" 7.4 47.4294116843235 109.645105694884
"39" 7.6 47.4187394147955 109.718650581547
"40" 7.8 47.0411097074466 109.435595621628
"41" 8 47.2023081344402 109.649845996684
"42" 8.2 47.2157988418363 109.5816992613
"43" 8.4 47.3215603245561 109.714676902392
"44" 8.6 47.5015519162656 109.87033873042
"45" 8.8 47.6424369445984 110.329136856613
"46" 9 47.9832533535933 110.865182767323
"47" 9.2 48.9490488519532 111.384477243323
"48" 9.4 50.449218352555 111.680637374166
"49" 9.6 51.8746322997547 111.71609192229
"50" 9.8 53.563424828519 111.430129504949
"51" 10 55.3633127975779 111.453716506789
"52" 10.2 56.823452210983 110.759348295312
"53" 10.4 58.4377014139641 110.414446831693
"54" 10.6 59.8074135290315 109.758035274952
"55" 10.8 61.3123650463921 108.814245807589
"56" 11 62.7252327297644 108.151316689291
"57" 11.2 63.9807002783871 107.518301336839
"58" 11.4 65.1094224127165 106.93767665147
"59" 11.6 66.6678789161145 106.287853232903
"60" 11.8 67.8641043311569 106.026430706986
"61" 12 69.273643107555 105.384191852666
"62" 12.2 71.0739963133283 104.948540386514
"63" 12.4 72.5404993333322 104.924682223191
"64" 12.6 73.841392012694 105.551367741357
"65" 12.8 74.7201064639666 106.092093115578
"66" 13 75.645054713396 107.554680482823
"67" 13.2 75.9529060255813 108.933407316603
"68" 13.4 76.346448623359 110.179182962379
"69" 13.6 76.6508875210091 111.511538657663
"70" 13.8 77.33893543793 112.175589921604
"71" 14 78.5075963959561 112.832408014414
"72" 14.2 79.6125500880177 112.603144118452
"73" 14.4 81.3094020509051 112.30781461519
"74" 14.6 82.9320953860355 111.507167696443
"75" 14.8 84.5541773069475 110.381554120718
"76" 15 85.1011388488068 109.009726100266
"77" 15.2 85.5299943992113 107.791749700127
"78" 15.4 86.4698045106678 106.708004706736
"79" 15.6 87.2649100349386 105.632897516717
"80" 15.8 87.7788745089855 104.36143824129
"81" 16 89.1213256700744 103.247952743049
"82" 16.2 91.0686799550744 102.669895997396
"83" 16.4 93.161189003555 102.114259449104
"84" 16.6 94.3994905137783 101.863186258106
"85" 16.8 95.5492391930245 101.890233458213
"86" 17 96.4583152778053 102.281399324927
"87" 17.2 97.8766220824587 102.577885356518
"88" 17.4 99.1449011662538 102.147664861706
"89" 17.6 100.614200690821 101.050517170923
"90" 17.8 102.215091645371 99.8605594035779
"91" 18 103.509896436799 98.727343584735
"92" 18.2 104.285095862512 97.4114224837692
"93" 18.4 105.600725896611 96.1951138203226
"94" 18.6 106.421211168691 95.2980326130326
"95" 18.8 107.234486818435 94.000716532177
"96" 19 108.166994414232 93.1124652344756
"97" 19.2 109.53393388466 92.3720320745985
"98" 19.4 110.92017963002 92.6387753211204
"99" 19.6 112.547894074694 94.0216622213338
"100" 19.8 113.470633680391 95.7420293900126
"101" 20 114.139086671658 96.6400433106818
"102" 20.2 115.393360818272 97.6625141199286
"103" 20.4 116.083983130861 98.0944333662926
"104" 20.6 115.884630264366 97.4866580711989
"105" 20.8 115.464808225405 96.1448595161936
"106" 21 115.386476232416 94.7331228381749
"107" 21.2 115.169521455395 92.8899104590471
"108" 21.4 114.787517262939 91.1241245812014
"109" 21.6 114.513117340961 89.3631458704476
"110" 21.8 114.241953491598 87.7858935960645
"111" 22 113.911112656082 86.3536459283871
"112" 22.2 114.116317731276 84.7873867830323
"113" 22.4 114.11147551968 83.4156013250101
"114" 22.6 114.483514702563 81.9202222630259
"115" 22.8 115.18485621806 80.4274451854135
"116" 23 115.888436304742 78.7054381481663
"117" 23.2 116.245451256992 76.8797935059788
"118" 23.4 116.54566837593 74.6727919829788
"119" 23.6 116.49516586897 73.3864469649778
"120" 23.8 116.085008054169 72.0246890913436
"121" 24 116.298192102211 70.2587889369788
"122" 24.2 116.540074002874 68.0930832822594
"123" 24.4 116.345794095845 66.2621147328893
"124" 24.6 115.924781899108 64.5301962747453
"125" 24.8 115.129779531211 63.1218563289077
"126" 25 113.746346591242 62.2786933565726
"127" 25.2 112.663130770211 60.7749031031559
"128" 25.4 112.273659913211 59.1142426434476
"129" 25.6 111.774338301673 56.9384487211687
"130" 25.8 110.83342913993 55.1951921448851
"131" 26 109.521399190411 53.2603931704068
"132" 26.2 108.238529877762 51.6218963867205
"133" 26.4 107.385459016759 49.7305572980173
"134" 26.6 106.754016155948 47.4798707654545
"135" 26.8 106.348236629169 45.1020036395647
"136" 27 106.387852143113 43.2454219101378
"137" 27.2 106.607987844896 40.7307948551595
"138" 27.4 105.922180466266 38.427836744203
"139" 27.6 104.626365471906 36.160572701491
"140" 27.8 103.175074067927 34.758477616291
"141" 28 101.017675925445 33.5427877318545
"142" 28.2 98.6008075561124 32.5601410126852
"143" 28.4 96.0965080847765 31.0617574922465
"144" 28.6 94.0195838664023 29.7108339688394
"145" 28.8 92.2735291254697 28.4417716258057
"146" 29 90.8830549559779 26.4408833316226
"147" 29.2 90.4842312145984 23.8959216133548
"148" 29.4 90.4686454725102 21.4956741579824
"149" 29.6 91.311202432805 19.1001690747913
"150" 29.8 92.1672269205862 16.5280386233538
"151" 30 93.608622571637 14.7121548535107
"152" 30.2 95.1041711945899 14.208347363109
"153" 30.4 97.5881663778152 14.2918348197186
"154" 30.6 99.7517034249226 14.9790638393123
"155" 30.8 101.436149931371 16.4143566378332
"156" 31 103.380742011711 17.9374362871226
"157" 31.2 104.555645763661 19.3473207894626
"158" 31.4 105.627485458895 21.497517855496
"159" 31.6 106.780001260221 24.2357364317511
"160" 31.8 108.291491220938 27.0510543409226
"161" 32 110.098451929558 29.286934995496
"162" 32.2 112.395771238013 30.8655550512632
"163" 32.4 114.527505010077 32.7822986840339
"164" 32.6 116.556514609405 35.0693849642205
"165" 32.8 118.308491172181 37.6131892588377
"166" 33 119.879717921222 40.5516400066628
"167" 33.2 121.812482453795 43.2206503564909
"168" 33.4 123.577402419541 45.5002888370126
"169" 33.6 124.05290391832 48.2567784677978
"170" 33.8 123.559576638009 52.1075121295341
"171" 34 122.820845444696 55.9970005190499
"172" 34.2 122.123503522502 59.3754603284516
"173" 34.4 121.552153963141 62.9446885220426
"174" 34.6 121.052982148086 66.6196706168851
"175" 34.8 120.240590981232 70.3085491378838
"176" 35 119.258170615411 73.5616640838626
"177" 35.2 118.286740420163 76.8651259336399
"178" 35.4 117.016040348447 80.2229903415873
"179" 35.6 116.09362155106 83.5904206301408
"180" 35.8 116.201751699526 87.3745262208369
"181" 36 116.266070794417 90.5685314051061
"182" 36.2 114.740308674211 94.7255104532426
"183" 36.4 112.037380926631 97.4167540751126
"184" 36.6 108.839825190661 99.7613686342526
"185" 36.8 105.279569992522 101.362850110614
"186" 37 101.872345804815 103.183737746095
"187" 37.2 98.4588207862216 105.21986292256
"188" 37.4 95.8891161627164 106.669336936756
"189" 37.6 93.5043118450598 108.323787074171
"190" 37.8 90.4514897740295 109.295497192141
"191" 38 87.0381581433389 109.887362317833
"192" 38.2 83.2978657241468 110.299821845871
"193" 38.4 79.919179865555 111.128886993416
"194" 38.6 76.2287602766629 111.861893132548
"195" 38.8 72.4109760581586 113.083116805607
"196" 39 68.5137315954381 114.679588067838
"197" 39.2 64.6420573843165 116.502260960744
"198" 39.4 60.55923268218 117.405047574448
"199" 39.6 56.3859730360411 116.703102315333
"200" 39.8 52.0272140832326 115.899300759397
"201" 40 47.3661303127387 114.588695356224
"202" 40.2 42.7865927667692 113.804662814365
"203" 40.4 38.0568836340156 112.736336232475
"204" 40.6 33.7055105762751 111.33751976411
"205" 40.8 29.8688083041262 109.45231508395
"206" 41 26.7604648731488 106.434951768948
"207" 41.2 23.4824184933988 103.643743960448
"208" 41.4 20.7126020766658 100.703534043777
"209" 41.6 17.65252660268 96.9050867367288
"210" 41.8 14.8529564309664 93.4542457824552
"211" 42 12.5123226878988 90.2435122867913
"212" 42.2 10.2789310481724 86.2528933671964
"213" 42.4 7.35877671948961 83.2408580646422
"214" 42.6 5.50443303452995 82.0871383445973
"215" 42.8 5.9862993695642 82.3467520147579
"216" 43 6.06023635043853 80.9378880510271
"217" 43.2 6.52494589572264 77.795566363868
"218" 43.4 7.03147166938368 73.7177210272536
"219" 43.6 7.74710038692555 69.3182526452706
"220" 43.8 8.34230501888568 65.9039424382993
"221" 44 8.43267141928023 61.7470880201502
"222" 44.2 7.81041338338367 57.4584319166329
"223" 44.4 6.99408124619991 53.4447861909817
"224" 44.6 5.43673755054054 49.1672994450055
"225" 44.8 4.15908315379663 47.994137229408
"226" 45 4.52518075975073 48.0015116775989
"227" 45.2 6.12121411087792 46.8573303181374
"228" 45.4 9.15090743193654 45.2072441163665
"229" 45.6 11.9916292504871 42.8778964999778
"230" 45.8 14.9633095878857 40.6472102349389
"231" 46 16.6311920699221 40.9997419254792
"232" 46.2 18.2531372313417 41.7425724075835
"233" 46.4 21.8283264906041 41.8500195953583
"234" 46.6 25.9539356401113 41.7514154656892
"235" 46.8 29.4286866830315 40.3228208028282
"236" 47 32.2850007933446 39.0078096508226
"237" 47.2 35.5349187223113 37.7961225401559
"238" 47.4 38.862460356805 35.3727483188226
"239" 47.6 41.1649363329446 32.3608403580226
"240" 47.8 43.4586750854504 29.7451766604313
"241" 48 44.9462558844023 25.7854928595248
"242" 48.2 44.8114444786629 21.8773737308387
"243" 48.4 43.326269405573 18.0053865217481
"244" 48.6 41.6508965595776 15.2674400357681
"245" 48.8 38.9115130310295 13.8082583931105
"246" 49 36.2903299053675 12.2276312439788
"247" 49.2 33.81468885117 12.300949802003
"248" 49.4 32.1287708736092 11.9236883196491
"249" 49.6 30.2251327052113 12.8726031863116
"250" 49.8 28.9394600912435 13.9790722652258
"251" 50 27.1177415665661 14.6826325230323
"252" 50.2 25.1663390181779 15.8689132910559
"253" 50.4 22.1402549150733 18.2696056847019
"254" 50.6 19.1504143361642 20.837848669252
"255" 50.8 16.2041818532113 23.5103205498163
"256" 51 13.8673567112113 26.3763223967685
"257" 51.2 12.5450791102853 30.1485497246189
"258" 51.4 10.4784544490035 33.7803014597901
"259" 51.6 9.00137513980386 37.9235420180633
"260" 51.8 8.75441953036242 42.336426858904
"261" 52 7.85462685145844 46.8431755997945
"262" 52.2 6.45855881782491 51.1212384645612
"263" 52.4 4.86828890947008 55.2120883070638
"264" 52.6 3.06603161041128 58.8734198302026
"265" 52.8 1.8543444997446 63.3410833053893
"266" 53 3.50144005567279 67.159562109361
"267" 53.2 5.08526385032102 71.794606307786
"268" 53.4 6.16603416981841 76.4897430792512
"269" 53.6 7.215371505859 80.9732944925726
"270" 53.8 8.70007475961824 85.567691985904
"271" 54 10.5873551564763 90.209150086431
"272" 54.2 12.7624448234178 94.3126713448226
"273" 54.4 16.4800570435863 97.6272306174163
"274" 54.6 20.2915319223726 100.617492583677
"275" 54.8 24.3789265432219 102.458412885908
"276" 55 28.6253706904371 105.064998499097
"277" 55.2 32.549394271179 107.456265803903
"278" 55.4 36.1169152440836 110.177393807089
"279" 55.6 39.8907105326952 111.861893132548
"280" 55.8 44.1317823274395 112.554300940616
"281" 56 48.6790496037394 113.053221289794
"282" 56.2 53.2809514597058 112.692699865553
"283" 56.4 57.6721283748926 111.742562170454
"284" 56.6 61.7556988942538 109.613904056535
"285" 56.8 66.0352846548091 107.893350793257
"286" 57 69.5235888522873 105.234788856344
"287" 57.2 72.9780260187221 102.216389714594
"288" 57.4 75.4693932728854 98.5290215776259
"289" 57.6 77.0600732343431 94.4004092851358
"290" 57.8 79.2656631413586 90.3626169161963
"291" 58 81.3662698764381 86.6818531620545
"292" 58.2 83.3577909596546 84.088057557704
"293" 58.4 86.8230376444513 81.2342399667626
"294" 58.6 89.4052294263613 77.5732139109626
"295" 58.8 91.1773218257113 74.0983701981755
"296" 59 93.5901865159827 71.0315872118654
"297" 59.2 96.1845288337756 69.0491236256592
"298" 59.4 98.6222070537497 69.2030358045822
"299" 59.6 98.9068203723267 69.9707427823226
"300" 59.8 100.168590953726 69.9353363407771
"301" 60 101.965664564611 70.8197892505826
"302" 60.2 105.501610556721 71.9667809244476
"303" 60.4 108.0314822453 72.9872327532049
"304" 60.6 108.5511925803 73.7767599690454
"305" 60.8 109.305916248968 74.7353909301076
"306" 61 111.381122532586 75.3783958352841
"307" 61.2 113.396252383388 75.5798867914696
"308" 61.4 115.803863706788 73.910390297361
"309" 61.6 117.950607291619 72.3831933334488
"310" 61.8 119.269854741121 69.5540089653326
"311" 62 120.093623787094 67.4009987944696
"312" 62.2 121.361313243211 64.5332758661478
"313" 62.4 123.142853202954 61.0938921604018
"314" 62.6 123.538455333841 57.7997785010726
"315" 62.8 124.245711273271 54.4034769436196
"316" 63 125.784054417413 53.8676208102072
"317" 63.2 126.738279832085 55.2578194368177
"318" 63.4 127.476369689566 57.4093976654347
"319" 63.6 127.634040988163 59.8557352365822
"320" 63.8 127.844857509741 62.5020663480873
"321" 64 127.911164482567 65.2933475862361
"322" 64.2 127.826529469411 68.6932783713626
"323" 64.4 127.394216818141 71.7389404731026
"324" 64.6 126.719488063757 75.3407197500499
"325" 64.8 125.877677219577 79.1982061635534
"326" 65 124.720017366449 82.4492347947186
"327" 65.2 123.577137730609 86.1734866876138
"328" 65.4 122.609132493794 89.4442856323226
"329" 65.6 120.727931344454 92.685942058262
"330" 65.8 119.150493378476 96.2371155794108
"331" 66 117.37758276304 98.9696300206655
"332" 66.2 115.522995300298 101.428004309246
"333" 66.4 113.156460522411 104.080971363008
"334" 66.6 111.087072035551 106.779633477393
"335" 66.8 108.778705259142 108.740445715768
"336" 67 106.46505675383 111.278744605168
"337" 67.2 103.500179741191 113.248744412163
"338" 67.4 100.049467948171 115.534938342753
"339" 67.6 97.1649635932792 118.091190609332
"340" 67.8 94.1770760860091 118.691889670227
"341" 68 89.387413206307 119.926595153057
"342" 68.2 86.1714758107407 122.217112746352
"343" 68.4 83.8872757350331 124.419539820342
"344" 68.6 81.1494510488298 124.564920541384
"345" 68.8 77.8184714306113 125.392445733423
"346" 69 73.4050390378816 125.570917543718
"347" 69.2 69.389597488188 125.234845898264
"348" 69.4 66.4375466888564 125.380300943258
"349" 69.6 62.5046466685265 126.050312811442
"350" 69.8 59.1320696810744 126.09964281587
"351" 70 55.3248360873091 123.971723781149
"352" 70.2 52.3487707343634 122.384206700986
"353" 70.4 48.642132272924 120.862982532652
"354" 70.6 45.2114740857325 119.433541621323
"355" 70.8 41.425494613885 118.150337639838
"356" 71 37.6801129136569 118.116960789507
"357" 71.2 35.0135743996955 118.802188863659
"358" 71.4 33.4204688760823 117.21397652229
"359" 71.6 31.4971279509453 113.363596881908
"360" 71.8 28.768673979555 110.147095874729
"361" 72 26.7485928448323 106.31452328027
"362" 72.2 25.0004225916262 102.63657508645
"363" 72.4 23.0901872115102 99.1248447686834
"364" 72.6 22.5057327979304 95.6058021116035
"365" 72.8 22.9491089676204 91.8342204366408
"366" 73 23.3921376697429 88.0392325406137
"367" 73.2 23.4139214386066 84.7027043848923
"368" 73.4 23.5135535183043 80.7853521604156
"369" 73.6 24.9719126935327 77.9131663304297
"370" 73.8 27.0349725394472 75.1738983887608
"371" 74 29.4876240611049 72.2081285565779
"372" 74.2 32.2130568711488 70.1817061631976
"373" 74.4 33.1904221846431 67.3373886923794
"374" 74.6 32.6806989621503 64.157177794908
"375" 74.8 31.5351710423931 61.3979581231294
"376" 75 30.0923585494158 59.6718940977885
"377" 75.2 29.6192891498779 57.4081439170892
"378" 75.4 27.7824730912004 54.8194797692465
"379" 75.6 25.9608242403031 53.5016894006083
"380" 75.8 26.0486792599347 52.1089463511843
"381" 76 27.4845877724186 50.4449538417494
"382" 76.2 29.8446152012457 48.6572858837364
"383" 76.4 32.7905603067547 48.3085430511378
"384" 76.6 35.3594474437274 48.943504363
"385" 76.8 36.8010406486639 50.1651247805647
"386" 77 37.4303435597113 51.0771728389421
"387" 77.2 37.8032411887538 52.9127479071205
"388" 77.4 39.8655402068298 53.8779675776216
"389" 77.6 42.4219292371806 54.1415343799654
"390" 77.8 45.3863899838917 53.2917537103844
"391" 78 47.9865462432509 51.6347633265305
"392" 78.2 50.2231115606766 49.6064299524513
"393" 78.4 51.8875017715513 47.0192251793126
"394" 78.6 53.0511795987995 43.5134528984696
"395" 78.8 53.318214497983 39.9095193523552
"396" 79 52.4800482410598 36.751632514565
"397" 79.2 50.9192852513762 33.0151781655391
"398" 79.4 48.4905210600276 29.4856446164144
"399" 79.6 45.2937601625413 26.5564263525326
"400" 79.8 41.5158535091507 24.9770236761711
"401" 80 37.159320025201 25.0771999769927
"402" 80.2 32.7031945316179 25.6267037781797
"403" 80.4 28.3707203292681 27.1333743175158
"404" 80.6 23.9070499138779 28.7214515720559
"405" 80.8 20.311329072484 31.5547537055044
"406" 81 16.8489724942446 34.9400029221559
"407" 81.2 13.9054571211352 38.5548381106161
"408" 81.4 11.0479263768417 42.1616769167465
"409" 81.6 8.83810260125474 46.4500897226269
"410" 81.8 6.96226751710538 50.8958348094873
"411" 82 6.27481494947502 55.0124939338061
"412" 82.2 6.13894103074139 58.6479334095395
"413" 82.4 5.51056227335941 61.7726216565818
"414" 82.6 4.2350774673576 65.7055619337128
"415" 82.8 4.08366108657271 70.2804424999371
"416" 83 5.82592901668186 74.1678640177579
"417" 83.2 7.44541502467794 75.0252090153892
"418" 83.4 7.04187994228627 74.3717634664226
"419" 83.6 8.31060390261824 73.8020491197877
"420" 83.8 8.48378486508469 73.4118903542973
"421" 84 8.93989395860452 73.0164924056035
"422" 84.2 10.1890208395446 72.5975073400893
"423" 84.4 11.9987252590091 71.9678167511949
"424" 84.6 13.621139502763 71.4883361216674
"425" 84.8 15.4594793354311 71.2547126405643
"426" 85 17.0875178175412 71.5527171911679
"427" 85.2 19.3361766615863 71.8775271863851
"428" 85.4 21.6851727678675 73.1879343406663
"429" 85.6 23.7582045192003 75.0638232200149
"430" 85.8 23.6458571566041 76.6752053921083
"431" 86 24.4009765562802 78.342127869564
"432" 86.2 26.1216356345515 79.1373609939824
"433" 86.4 27.9971918888242 79.581878447
"434" 86.6 29.6644658671124 81.7019473871248
"435" 86.8 29.700003459818 83.9479328638731
"436" 87 30.092254412823 85.1555241952402
"437" 87.2 30.8813064316786 85.3167412238987
"438" 87.4 31.3006033671544 86.8065057371862
"439" 87.6 32.286788219983 89.6390210608226
"440" 87.8 34.4716214041145 91.9863158495161
"441" 88 36.8789348200639 92.4452610778384
"442" 88.2 39.1233495299357 92.3017299811287
"443" 88.4 39.804542167787 92.5167779486559
"444" 88.6 39.2600006077058 94.3790097874984
"445" 88.8 37.1652218317534 96.0324432615756
"446" 89 34.847982442646 97.3099035921704
"447" 89.2 32.3970054842466 98.7961682104049
"448" 89.4 29.5029888245238 99.8545170808851
"449" 89.6 26.5153244410598 101.462805512474
"450" 89.8 24.2297674916049 104.339474259078
"451" 90 24.007847927004 106.02054527781
"452" 90.2 26.6642562983541 107.638138523608
"453" 90.4 29.0610475881779 108.943793206123
"454" 90.6 32.3168975326944 111.053354080255
"455" 90.8 35.2103596748113 111.025298564089
"456" 91 38.8527588635373 111.212319835518
"457" 91.2 43.1572403010822 112.255551848226
"458" 91.4 47.8587615066251 112.991604113012
"459" 91.6 52.8975878750652 113.972197469233
"460" 91.8 57.7076879656474 115.190795264216
"461" 92 62.5290848102454 117.282600297436
"462" 92.2 67.2117358890764 119.276002847705
"463" 92.4 72.3575336285327 122.067106463894
"464" 92.6 77.9310793088308 123.937856750105
"465" 92.8 82.8840016696958 123.673554250106
"466" 93 87.7300904105623 121.318746301482
"467" 93.2 92.3846814824113 117.449290097238
"468" 93.4 95.7567452894693 113.31926795229
"469" 93.6 99.7976101273113 109.181803174289
"470" 93.8 103.150340753816 104.227058600213
"471" 94 105.158488020276 99.0805484490645
"472" 94.2 107.545135728397 93.8609654539721
"473" 94.4 110.128153788685 88.6448454521647
"474" 94.6 113.298864986964 83.8190416049308
"475" 94.8 116.718512136003 78.7820389035602
"476" 95 120.706128623959 73.9746487888646
"477" 95.2 123.896768522281 68.8373825884526
"478" 95.4 126.233517297447 63.4604701236461
"479" 95.6 126.813905241211 59.0573593998594
"480" 95.8 123.952486699987 54.558824583894
"481" 96 120.086681347575 50.5758809135347
"482" 96.2 115.929660538598 46.8830778937097
"483" 96.4 110.751307159885 44.183672355691
"484" 96.6 105.229020376948 43.949989841491
"485" 96.8 100.054717337983 43.2750555623008
"486" 97 94.8045366752442 43.4396456115204
"487" 97.2 89.359107877506 44.6346386111647
"488" 97.4 84.2246250433322 46.3371375916193
"489" 97.6 80.4026306426236 49.2324234379411
"490" 97.8 76.8155839738363 53.0490454432913
"491" 98 73.0787291223931 55.9419238322014
"492" 98.2 70.0902568538541 59.307984523843
"493" 98.4 67.6823978454248 63.3346131314973
"494" 98.6 64.8615700850171 67.456197928876
"495" 98.8 63.2278702746355 71.5050219159589
"496" 99 63.2458371172525 75.5518200114978
"497" 99.2 64.4821693482849 79.4820310795857
"498" 99.4 64.7553620928596 84.1714494144764
"499" 99.6 64.1834905739753 88.5078051447046
"500" 99.8 63.70745544293 92.8318706906038
"501" 100 63.7958272270591 97.1575019524747
"502" 100.2 65.8252032278675 100.669971687729
"503" 100.4 67.8861531794925 104.065670722198
"504" 100.6 69.25653683817 107.689188459209
"505" 100.8 67.9996179755339 110.710231996258
"506" 101 64.546750082902 112.973143591292
"507" 101.2 61.3018221761321 115.515696168729
"508" 101.4 57.9641126315446 117.828449604595
"509" 101.6 55.5447126026296 120.669515463435
"510" 101.8 56.6435098255371 121.726605992873
"511" 102 59.76209995705 122.335727684774
"512" 102.2 63.4167046295446 121.493409709456
"513" 102.4 67.4439414772738 120.660374820873
"514" 102.6 71.9438017131647 119.216162538346
"515" 102.8 76.586413622004 117.690422054018
"516" 103 80.7163096497731 115.285020582716
"517" 103.2 85.1275411803113 112.483650550856
"518" 103.4 89.80147368957 109.713703711844
"519" 103.6 94.1497120475409 106.709400326147
"520" 103.8 98.5732111206175 104.296919043541
"521" 104 103.008001002521 101.497806381951
"522" 104.2 107.72136649045 99.15565678404
"523" 104.4 112.565763055961 96.0855751417913
"524" 104.6 116.7406007456 92.1705816313226
"525" 104.8 121.184646050345 88.4645857446112
"526" 105 124.449817139221 83.7112746172826
"527" 105.2 125.420210507829 78.3978229921167
"528" 105.4 125.824000146336 72.2588840671976
"529" 105.6 125.808128852255 66.0760342123226
"530" 105.8 124.742628410802 59.8135198639703
"531" 106 123.173702379746 54.4111892378176
"532" 106.2 121.619635750405 48.1881941372511
"533" 106.4 119.914074945041 42.3846990132203
"534" 106.6 117.320553101836 36.7561812587913
"535" 106.8 114.263828370435 31.8233153312694
"536" 107 111.273171371135 26.8537788850943
"537" 107.2 108.093047642942 22.341520225154
"538" 107.4 103.294890908824 19.1510777318387
"539" 107.6 97.9266747453136 14.1923199326521
"540" 107.8 93.4760952173147 10.9726229615984
"541" 108 87.8971117189779 8.39107283665591
"542" 108.2 82.3814299973586 6.23281211096469
"543" 108.4 76.5975649614939 4.9926103465291
"544" 108.6 70.8850050149726 4.05722604026576
"545" 108.8 66.1170359047446 4.05063650808925
"546" 109 59.8119354753113 3.67414801298925
"547" 109.2 53.6280037569446 3.25005752425592
"548" 109.4 48.4713894825717 3.48897323860165
"549" 109.6 43.5094756320156 5.29318024703997
"550" 109.8 39.4166449304113 8.7213259025331
"551" 110 34.6694279289779 11.9785321750226
"552" 110.2 31.3981818340327 16.195945169394
"553" 110.4 28.291208449763 20.5571873850122
"554" 110.6 24.6270756883317 24.778046110431
"555" 110.8 21.588842887781 29.5065322323807
"556" 111 20.1378375089113 34.7528405380976
"557" 111.2 19.4367899663113 40.2395112360851
"558" 111.4 20.0472738036089 45.1572260134551
"559" 111.6 20.0757076341041 50.501836490144
"560" 111.8 20.0339786137113 55.402678107394
"561" 112 20.8959470607927 60.8408212972993
"562" 112.2 23.4414919541673 65.699403053905
"563" 112.4 25.8803689226779 70.2823194679226
"564" 112.6 28.9796819427168 74.6871920615973
"565" 112.8 32.6644501780007 78.5063040904699
"566" 113 36.3964389650979 82.229036869137
"567" 113.2 41.1704683359535 84.4976042320751
"568" 113.4 45.8695620769165 84.5902488461331
"569" 113.6 50.8383902735902 84.3319681725436
"570" 113.8 55.786720004106 83.6063224705542
"571" 114 60.5757534068917 81.8355508486628
"572" 114.2 64.5025832846855 79.1855429556731
"573" 114.4 68.8185152799766 76.2976571123634
"574" 114.6 72.1672492955413 72.8099853298526
"575" 114.8 76.5524944429082 70.6631354169893
"576" 115 80.5462799377938 67.9250754654585
"577" 115.2 83.9234271140863 64.9637953226207
"578" 115.4 86.6354621852416 65.1318624377771
"579" 115.6 90.0831897789845 66.5096718675391
"580" 115.8 93.1305771843022 68.3538486184135
"581" 116 95.8624271349171 70.6274975607932
"582" 116.2 99.4457881198213 72.0699907015526
"583" 116.4 102.948879768915 72.0969357261491
"584" 116.6 107.01940955535 72.163319458767
"585" 116.8 111.488594443598 71.4000273424452
"586" 117 113.531857043146 69.5412328652571
"587" 117.2 113.933547613283 66.0362922881389
"588" 117.4 115.369141828742 61.4307828449788
"589" 117.6 115.806228914422 56.4704529707331
"590" 117.8 115.202239225537 51.9780949351016
"591" 118 113.993160499558 46.9681170648124
"592" 118.2 112.488540386039 41.7855874297709
"593" 118.4 109.732221458657 37.1408895645508
"594" 118.6 105.883128735245 33.3079692997833
"595" 118.8 101.693034964711 30.4258646041365
"596" 119 96.9821880258292 28.266728544008
"597" 119.2 91.9828183708704 26.4650777333453
"598" 119.4 86.9234345764779 25.7484906969559
"599" 119.6 81.6173791231423 25.7993755867019
"600" 119.8 76.1595110421041 25.737981165894
"601" 120 71.4629771017597 27.0745063495161
"602" 120.2 66.0914601655708 28.5818060912439
"603" 120.4 60.6359336217877 29.3328953619343
"604" 120.6 55.3883367705156 30.9220559891921
"605" 120.8 50.231400060763 31.5384748818053
"606" 121 44.6224261830764 31.6450600227046
"607" 121.2 38.6410899195156 30.6214860886813
"608" 121.4 33.2746066493815 29.2586083048545
"609" 121.6 27.89659417719 27.2532477220034
"610" 121.8 22.7810196239948 25.1053061213123
"611" 122 17.8562230708157 23.6065912012127
"612" 122.2 16.8636268269954 25.5710650843226
"613" 122.4 14.5164748062113 28.9940811719559
"614" 122.6 11.1202889331713 32.7061711845626
"615" 122.8 9.06237323124616 37.5540870334156
"616" 123 9.3361957651381 42.3563090921031
"617" 123.2 9.78447682827867 47.7052627776484
"618" 123.4 10.7117576084726 52.8959863470271
"619" 123.6 11.8324808853124 58.1247022216597
"620" 123.8 13.8494500051423 62.5663198228053
"621" 124 15.7434663272478 67.5531736821641
"622" 124.2 18.2084251397955 72.4344741586259
"623" 124.4 21.5213057270373 76.7949495375834
"624" 124.6 25.3760065405849 79.3950815418171
"625" 124.8 29.9914501910113 81.5224484009426
"626" 125 35.1052025434213 82.7570710176326
"627" 125.2 40.6235858012435 82.7227724550645
"628" 125.4 45.6273464802927 81.8405464590319
"629" 125.6 50.7686954886534 80.2732718732805
"630" 125.8 55.98187376865 78.5669209832512
"631" 126 60.445637015555 75.7397798516351
"632" 126.2 64.279987538201 71.6558003677103
"633" 126.4 67.8329155602215 66.8430533490675
"634" 126.6 70.3446051686296 62.2806804527818
"635" 126.8 72.095299679327 57.1592014336384
"636" 127 73.2574290248308 51.3015419196052
"637" 127.2 73.624485254706 45.9424407520384
"638" 127.4 73.2846956264371 40.7101742031936
"639" 127.6 71.7278473994584 36.5856510064462
"640" 127.8 69.1307853353177 34.4750318044609
"641" 128 66.3266966336602 30.3083024470165
"642" 128.2 66.883575224902 26.9000841942917
"643" 128.4 69.046451774305 23.1774421090101
"644" 128.6 72.7815720898845 19.9449464668671
"645" 128.8 76.6823180619083 16.5581586864741
"646" 129 80.7946457616271 14.835551560679
"647" 129.2 85.8002394836602 13.231197625292
"648" 129.4 89.2961041013339 11.3517045504547
"649" 129.6 89.7557531976613 12.1109522664026
"650" 129.8 92.7111368299641 13.9832130693113
"651" 130 97.5256967948113 16.5681387477752
"652" 130.2 102.599561959453 18.4173360097709
"653" 130.4 106.615946597191 21.4387792915526
"654" 130.6 109.638240447511 25.1037000559226
"655" 130.8 113.533334632221 28.9991798553424
"656" 131 117.151133279041 31.9272294705626
"657" 131.2 119.357239901367 35.8107454800119
"658" 131.4 120.928567846545 40.4457045824741
"659" 131.6 124.003605724035 45.7930029144402
"660" 131.8 125.169052592716 50.0434474775653
"661" 132 124.661777619026 54.6729699455185
"662" 132.2 124.087609242211 60.5995970598124
"663" 132.4 124.557383368696 66.2727772225597
"664" 132.6 126.750960456242 71.3161875610499
"665" 132.8 124.85437999193 75.5734433397913
"666" 133 121.471466616908 79.1213408972923
"667" 133.2 118.426512643999 84.2198684798377
"668" 133.4 116.828193680809 89.4764069401164
"669" 133.6 116.924557604191 94.3829367056215
"670" 133.8 115.165185972757 97.8080739351711
"671" 134 111.570555758825 100.341757334125
"672" 134.2 106.46505675383 102.011747306652
"673" 134.4 102.108604384294 103.613797532869
"674" 134.6 96.9451041564381 104.460997025931
"675" 134.8 91.305178420181 105.290635248444
"676" 135 86.1432038336368 105.694335644599
"677" 135.2 80.8060898110823 106.024018136226
"678" 135.4 75.6702321772639 106.904879105617
"679" 135.6 70.3194640818091 108.587624929649
"680" 135.8 65.9240314578313 110.982024024423
"681" 136 62.6648095028362 114.942455801541
"682" 136.2 58.4557470924999 117.181034912281
"683" 136.4 53.7033523671877 115.511340990828
"684" 136.6 49.4761207797827 113.047931526334
"685" 136.8 44.1446588548675 109.952360446229
"686" 137 38.8098903321376 106.93767665147
"687" 137.2 33.0758987719123 104.493118333725
"688" 137.4 27.4676790376513 102.487664633253
"689" 137.6 21.3971266132113 100.203418056948
"690" 137.8 15.5456950434381 97.6793859179618
"691" 138 13.9187155055409 93.5701087768061
"692" 138.2 13.6256161792802 88.5041835637019
"693" 138.4 13.3329664655601 82.4836262461714
"694" 138.6 12.7034208167285 76.1082662874605
"695" 138.8 11.2635908694697 70.2114270197945
"696" 139 9.13378783382666 64.3169955065314
"697" 139.2 6.14088435618096 58.3771002007165
"698" 139.4 4.2737731012848 53.3151361329696
"699" 139.6 5.14171154957666 46.5201032964187
"700" 139.8 8.08944199736422 42.6986187721579
"701" 140 12.2000713570877 38.003499969008
"702" 140.2 16.2539978930601 32.8759080185203
"703" 140.4 20.1526105414182 27.9392269619433
"704" 140.6 23.4524394866428 22.0002322796173
"705" 140.8 26.6110106665984 16.3200852659032
"706" 141 29.9873504977797 11.9805820216384
"707" 141.2 35.6232825404048 10.1346179993548
"708" 141.4 42.335242165055 9.18083318557258
"709" 141.6 48.3933061993322 8.28027099333357
"710" 141.8 54.2411356558007 6.59768480857521
"711" 142 60.4326635701124 5.93060615275116
"712" 142.2 66.8597351917738 5.46057510360383
"713" 142.4 72.9289893800238 3.98788842557258
"714" 142.6 78.3561924847919 5.13012687983871
"715" 142.8 83.5950700351793 8.74923870751407
"716" 143 89.0518053401687 12.1177472898651
"717" 143.2 95.2627916317929 14.3598682721083
"718" 143.4 100.855016210605 16.6394918355922
"719" 143.6 106.144686860221 20.6871005375426
"720" 143.8 111.093445195029 24.9298150874438
"721" 144 115.129779531211 29.7878360937649
"722" 144.2 117.57902925049 35.492534029137
"723" 144.4 119.784149079716 41.6357738987978
"724" 144.6 122.533659863272 47.656816510565
"725" 144.8 125.691766435399 53.2697696965107
"726" 145 127.081189162682 59.0999238619402
"727" 145.2 125.630068081815 65.3240855280157
"728" 145.4 123.890906789181 71.8472841842317
"729" 145.6 122.664542649327 78.1346511309764
"730" 145.8 121.917700181783 84.6593579606083
"731" 146 120.914446680969 91.4285371564068
"732" 146.2 117.852330618125 96.1776375639187
"733" 146.4 113.062884686142 100.156662273372
"734" 146.6 108.069174192924 104.070651578867
"735" 146.8 103.636494541141 108.092150265483
"736" 147 99.6224807147419 112.125001763945
"737" 147.2 95.198035672976 115.813753656264
"738" 147.4 90.4084180203968 117.823461068158
"739" 147.6 85.1927206673762 120.509605432415
"740" 147.8 80.1098583059613 123.774518881635
"741" 148 76.1488268001678 124.555930066649
"742" 148.2 71.9412612055893 121.884358233664
"743" 148.4 66.5521417308476 119.02636754355
"744" 148.6 61.0896041032 117.26300740703
"745" 148.8 54.9193354698292 115.118729655008
"746" 149 48.6959000153492 113.41688838215
"747" 149.2 42.8251569140904 112.059274735487
"748" 149.4 36.1086286301049 110.36384262161
"749" 149.6 30.084260267573 108.28804581994
"750" 149.8 24.4691634080744 105.375693530238
"751" 150 19.9041549947113 101.07869165845
"752" 150.2 16.0715960295517 95.6592461163651
"753" 150.4 12.0104855546052 90.3451828672014
"754" 150.6 8.90160328446127 84.5096898741326
"755" 150.8 6.94440282611014 78.4647083265585
"756" 151 5.53011243169478 71.55002570796
"757" 151.2 4.6066052225446 64.5657527779559
"758" 151.4 3.6329280800446 57.8484623581976
"759" 151.6 3.20559200083627 51.4514035319726
"760" 151.8 6.30464648797246 46.4281014263524
"761" 152 9.62169637995853 42.9902561611358
"762" 152.2 14.1606053564819 37.8462700949461
"763" 152.4 17.1562217258779 32.2305359108041
"764" 152.6 19.1811717371768 26.0545461481846
"765" 152.8 20.9309417995294 19.6581893462317
"766" 153 24.9522964873651 15.4405429027951
"767" 153.2 30.3440238089271 12.0953734321226
"768" 153.4 36.5159337215373 9.16248854375736
"769" 153.6 43.0362379163177 6.31711750475875
"770" 153.8 49.4119222868706 4.18440714554236
"771" 154 55.8484203872413 3.08301780114258
"772" 154.2 62.504005247484 2.58441642320137
"773" 154.4 68.4531952845959 3.81633578617973
"774" 154.6 75.5265201047439 5.34398079360519
"775" 154.8 82.8413891283081 7.16961405574194
"776" 155 89.4288026624428 8.67212958375416
"777" 155.2 95.38441847893 11.5703991727913
"778" 155.4 100.242877518435 16.1284684555673
"779" 155.6 105.422323116953 20.4199989110968
"780" 155.8 110.572568987964 24.8121991876937
"781" 156 115.416965112636 29.7922997263529
"782" 156.2 119.088769698969 35.7010886367789
"783" 156.4 122.567538518774 41.7435588259633
"784" 156.6 125.463496942641 47.883741284416
"785" 156.8 127.316213449305 54.4028282459768
"786" 157 127.883966585696 60.859485157959
"787" 157.2 128.179060822448 67.6740692750649
"788" 157.4 126.568980269283 74.4878016908277
"789" 157.6 123.171207225741 80.9255652208814
"790" 157.8 120.884020526299 87.4091094874108
"791" 158 119.524690868535 94.0301140564108
"792" 158.2 116.359285569976 98.7114010238814
"793" 158.4 111.620685671112 103.47680492562
"794" 158.6 107.001522745621 108.131097351183
"795" 158.8 102.927657581401 113.018956606533
"796" 159 98.8157196538133 116.119065144404
"797" 159.2 93.1183943226951 116.556482709935
"798" 159.4 87.4731608255339 117.519690205742
"799" 159.6 82.4728575646951 119.207397252742
"800" 159.8 77.0087144400135 121.890203950092
"801" 160 73.3684527999855 125.233725889548
"802" 160.2 70.2849922823541 124.102133842245
"803" 160.4 66.8577766457975 120.803404635598
"804" 160.6 62.4789408936752 117.353686941673
"805" 160.8 57.2599178496961 113.740972630626
"806" 161 51.5162062212113 111.472422275548
"807" 161.2 45.6280769207597 109.968981010355
"808" 161.4 39.8596188546355 107.261593827807
"809" 161.6 34.2483265063865 104.047435188085
"810" 161.8 28.5427792095102 100.98386545725
"811" 162 23.1005698564537 97.3163178025953
"812" 162.2 17.3525186068401 93.7686166940648
"813" 162.4 11.9745283461913 89.8025988207626
"814" 162.6 7.6648261481368 84.832784953163
"815" 162.8 5.95382248491458 78.5091423396303
"816" 163 5.11753984429082 71.9933357556067
"817" 163.2 4.33188483027867 64.8332283315585
"818" 163.4 4.56698034284982 57.493598098431
"819" 163.6 6.25054597374535 50.8955223997089
"820" 163.8 8.30854538857491 44.2700920255158
"821" 164 11.1325939544504 37.9452315518335
"822" 164.2 14.7480919446544 31.7937471859362
"823" 164.4 18.3145704504438 25.7431568583458
"824" 164.6 22.0137888034612 19.5110840117154
"825" 164.8 26.3780261288446 13.7571157553226
"826" 165 31.5568717646306 11.8516400570968
"827" 165.2 38.5924743426951 10.4152045307419
"828" 165.4 45.5097001154779 8.12709814468925
"829" 165.6 51.79613839968 5.70805137732258
"830" 165.8 58.3654270467692 3.19903911959626
"831" 166 64.5182383665143 2.57261427601956
"832" 166.2 70.7555021064939 4.43803771319215
"833" 166.4 77.7615165525984 6.33623017893549
"834" 166.6 84.2426907244955 7.573411797691
"835" 166.8 90.5009826493081 9.85403146796775
"836" 167 96.982094917807 12.5486512167588
"837" 167.2 102.404242616624 16.5158676590726
"838" 167.4 106.541549715119 21.7160984385063
"839" 167.6 110.731512681454 27.0502675311105
"840" 167.8 115.1717812903 32.4249884991755
"841" 168 119.922655587762 37.7996551556389
"842" 168.2 123.262393763023 43.9918797762929
"843" 168.4 124.597816064881 50.7659348236526
"844" 168.6 125.495998805908 57.8420695284741
"845" 168.8 125.583177333091 65.2153036183526
"846" 169 124.551079562041 72.2997785071826
"847" 169.2 123.138510357677 79.1970426957206
"848" 169.4 121.135420146151 85.4989458509126
"849" 169.6 119.483369605993 92.328683662382
"850" 169.8 117.195155288029 99.4289021481408
"851" 170 112.256949942449 103.615626221184
"852" 170.2 106.28437439749 106.279866079756
"853" 170.4 101.133170607774 108.99085426801
"854" 170.6 97.0960986373931 112.871547788232
"855" 170.8 93.2092581655143 116.526279365535
"856" 171 89.2443164670218 119.888607570028
"857" 171.2 89.1396263625412 121.376880742848
"858" 171.4 88.8842128003133 120.383373609312
"859" 171.6 85.499013762859 118.083671037402
"860" 171.8 83.2883732444779 114.958954219789
"861" 172 79.4911021863726 112.025219620968
"862" 172.2 75.5252000188565 108.369218995581
"863" 172.4 70.9555849609481 105.806161319554
"864" 172.6 65.4523743016194 103.183068822619
"865" 172.8 60.5717382434174 100.341439301374
"866" 173 55.1154998214459 98.1636637982205
"867" 173.2 50.1885254990669 95.1980148908896
"868" 173.4 46.2576804577989 91.5321706389205
"869" 173.6 41.2004214554713 87.9993487528526
"870" 173.8 36.0278550696052 85.3450065111711
"871" 174 30.6297286440365 82.7363118428274
"872" 174.2 24.7528704619082 80.891662974565
"873" 174.4 19.0887003878675 79.6750583025726
"874" 174.6 12.7672019192731 78.6756171944463
"875" 174.8 6.75951357096127 78.5808306567154
"876" 175 4.64849865988148 79.0777315449396
"877" 175.2 4.77694117655169 76.5171678255141
"878" 175.4 4.59795031461126 72.4417189972893
"879" 175.6 5.32385769914744 67.2237302483758
"880" 175.8 6.04660283559058 61.299420368426
"881" 176 6.29701692827377 55.1465082877601
"882" 176.2 7.58420637960885 48.7656969656599
"883" 176.4 9.76885525092057 42.2684958954737
"884" 176.6 12.7630922813642 36.3525348080991
"885" 176.8 15.476242275247 30.3420830825726
"886" 177 19.3113889101563 24.1972173360039
"887" 177.2 23.5378352243815 18.324421159929
"888" 177.4 28.3873170987425 13.2094223626663
"889" 177.6 33.5398683685917 8.48938130176823
"890" 177.8 38.7811924795165 6.55668787625942
"891" 178 45.8454000551049 6.71073166874811
"892" 178.2 52.446851939436 8.02737221114281
"893" 178.4 58.5689837253124 8.80193784809786
"894" 178.6 64.4943347423308 10.5298699221378
"895" 178.8 71.71447872453 12.8726031863116
"896" 179 77.4750289476204 15.1482938543794
"897" 179.2 82.4100396845339 17.865405117871
"898" 179.4 86.8000080633417 22.4891652593661
"899" 179.6 90.3983801117112 27.0295937018634
"900" 179.8 94.9346906724534 31.7780006369331
"901" 180 99.9404161082113 35.4588558212205
"902" 180.2 105.471689087423 38.3606585803529
"903" 180.4 111.203277421864 39.3336934291287
"904" 180.6 116.146113005668 38.9206423637797
"905" 180.8 117.795220708805 41.4298315427913
"906" 181 117.450205900285 46.2622168241015
"907" 181.2 116.667164493053 52.0386845873963
"908" 181.4 116.107599980701 57.9095761362907
"909" 181.6 114.575686971768 64.2089831968071
"910" 181.8 113.428406840106 70.4463071971857
"911" 182 111.398012850364 76.3175280744552
"912" 182.2 108.690275944114 82.1275272993614
"913" 182.4 106.561420677211 87.6655682132401
"914" 182.6 104.645224060771 93.4324672080026
"915" 182.8 102.601117015506 99.4311383444489
"916" 183 101.233127888892 104.538352994567
"917" 183.2 103.064296940399 108.852916672823
"918" 183.4 105.105822524787 110.97927019008
"919" 183.6 106.726650737757 109.696770196323
"920" 183.8 109.492921751405 106.895092741129
"921" 184 112.674063285495 104.670546294407
"922" 184.2 115.189392417487 101.633133779455
"923" 184.4 117.667241175302 98.4807963245347
"924" 184.6 120.24797735906 95.0935800833529
"925" 184.8 122.30221313537 91.2373940333622
"926" 185 124.293799695917 86.8630866192638
"927" 185.2 125.741896347687 82.187016791986
"928" 185.4 126.946325332591 77.3512155224726
"929" 185.6 127.378637983861 72.1050430786826
"930" 185.8 128.26519664519 67.3018424885647
"931" 186 128.310293270738 62.0870326979963
"932" 186.2 128.232087166157 56.6101990356704
"933" 186.4 127.220309613733 51.5978784412356
"934" 186.6 125.407041125109 46.5627494381389
"935" 186.8 123.929386706555 41.2107541857288
"936" 187 120.565972756285 36.8165236185436
"937" 187.2 117.362745778011 32.1228303898559
"938" 187.4 115.11166460763 26.9206268911365
"939" 187.6 111.10239407586 23.0544841621687
"940" 187.8 107.861067993505 18.4081880186269
"941" 188 103.728127190024 15.0981509405973
"942" 188.2 99.8578010779386 11.5540482813832
"943" 188.4 94.7434143601175 8.57634195960383
"944" 188.6 90.2751801467419 6.61019305629197
"945" 188.8 85.9773074626964 4.28898924488694
"946" 189 81.233251396179 3.06132469319355
"947" 189.2 75.2739284982113 1.74214920980646
"948" 189.4 69.810287681573 1.69318690463109
"949" 189.6 63.7483242598323 1.05489955948048
"950" 189.8 57.6108606827439 1.14023556533345
"951" 190 51.7967927525984 2.01436002383871
"952" 190.2 46.162457205859 3.23845207952713
"953" 190.4 40.8064869998854 4.90285320105292
"954" 190.6 35.9633366650113 7.45634277985592
"955" 190.8 30.4241955876779 10.2345682264559
"956" 191 25.9799003639113 13.5017959712893
"957" 191.2 21.6109537503877 16.9935422101579
"958" 191.4 17.8081868300665 20.6668070560463
"959" 191.6 13.7147262402248 25.5184338874307
"960" 191.8 10.8531909483417 30.3745389873226
"961" 192 8.26800757868953 35.5561947369748
"962" 192.2 5.3448179580348 40.9666189610285
"963" 192.4 3.50094073406126 47.3489771715726
"964" 192.6 1.63397722851896 54.3020306122457
"965" 192.8 1.48465628944936 59.2201107137035
"966" 193 0.966883555503585 65.1712634522149
"967" 193.2 1.91133625198485 71.3081710082471
"968" 193.4 4.10341290083918 78.1405733175319
"969" 193.6 5.98999453898545 84.4251370074355
"970" 193.8 7.79161134201126 92.4821583169226
"971" 194 11.2928026045489 95.5898322719979
"972" 194.2 15.0495153124583 100.670210334087
"973" 194.4 18.6679132295146 104.931222294379
"974" 194.6 23.0588689364113 108.268710387323
"975" 194.8 26.700896413821 111.938602446371
"976" 195 27.3597399715684 114.54290043128
"977" 195.2 25.7436213773313 113.492812815883
"978" 195.4 23.7747951409641 111.416568474986
"979" 195.6 20.779345253832 108.74323809815
"980" 195.8 18.4982079999365 106.170132985685
"981" 196 15.8453435355259 102.660038308053
"982" 196.2 13.3334753117281 98.8966120494012
"983" 196.4 10.4205396267613 94.6680635018351
"984" 196.6 8.37981220040357 89.619048196361
"985" 196.8 6.30472007022393 84.6769651422086
"986" 197 3.15690814371127 79.5809361787976
"987" 197.2 2.11831919171124 72.9307212955226
"988" 197.4 1.54591505339309 68.9616591982771
"989" 197.6 1.85525554268494 61.9148455822699
"990" 197.8 1.58323535664371 56.9392584318902
"991" 198 2.99757915675671 50.3555741661408
"992" 198.2 5.58361117578819 46.0482443735149
"993" 198.4 7.3470773638492 39.9747717785467
"994" 198.6 9.00251164286581 34.3093748577408
"995" 198.8 11.7514254881068 27.8555732455315
"996" 199 15.500809111465 23.8155397288897
"997" 199.2 20.497525300376 20.2650974089579
"998" 199.4 25.373680508233 15.0214849142791
"999" 199.6 30.1636373067376 10.1234209877331
"1000" 199.8 36.0155310587725 6.78505752270013
"1001" 200 42.35039377365 4.03889056160829
"1002" 200.2 48.7163435047779 3.88186580338925
"1003" 200.4 55.1840650990639 1.81744250055416
"1004" 200.6 61.46711969817 1.52425103717825
"1005" 200.8 67.2745838040836 1.75947981646088
"1006" 201 75.1817537287213 2.29239196143258
"1007" 201.2 80.5953986410213 4.01385314937258
"1008" 201.4 86.5016639599742 6.89252460221949
"1009" 201.6 91.3203927527725 9.31661809320013
"1010" 201.8 97.7115630849836 11.314889259283
"1011" 202 103.663299300123 15.0362602366461
"1012" 202.2 107.409331188805 20.1996128481976
"1013" 202.4 111.137703246961 24.4766519761526
"1014" 202.6 116.238579215936 28.659012593394
"1015" 202.8 120.24911296085 33.8744231490236
"1016" 203 123.432249627067 41.7827895069476
"1017" 203.2 125.855207747057 46.988217307236
"1018" 203.4 127.72627678585 53.8978575077948
"1019" 203.6 128.52682075792 61.0356006940604
"1020" 203.8 128.431707262596 68.2817874312937
"1021" 204 127.390474843241 75.8242606625285
"1022" 204.2 125.756224580535 82.3803534220285
"1023" 204.4 123.720183905419 88.6616696649547
"1024" 204.6 120.425085221577 93.1405138617361
"1025" 204.8 116.3406097203 97.6578789532137
"1026" 205 112.407540520305 101.351545687479
"1027" 205.2 110.853714080399 101.643648830229
"1028" 205.4 107.248013631304 103.76637374489
"1029" 205.6 105.418687503376 108.207365160762
"1030" 205.8 105.292499497953 111.987528892871
"1031" 206 103.099457503878 112.041463436444
"1032" 206.2 98.5023698669805 112.093513931707
"1033" 206.4 93.8177667218242 110.417081888839
"1034" 206.6 88.7933502115481 109.627075411386
"1035" 206.8 83.1508354684069 109.290365823801
"1036" 207 77.598190064179 109.391056512871
"1037" 207.2 72.6439532487919 110.865182767323
"1038" 207.4 68.5436664280727 114.000230358818
"1039" 207.6 66.351629461885 118.289727209712
"1040" 207.8 65.6167263880823 122.846646443419
"1041" 208 66.1589438800007 125.144414292912
"1042" 208.2 66.3277683259978 123.975909593974
"1043" 208.4 64.4852907056317 122.960908360288
"1044" 208.6 61.9119736252656 120.57655391904
"1045" 208.8 58.2626086040181 118.52625155672
"1046" 209 53.4342454954693 116.388968362839
"1047" 209.2 48.0772914440047 114.040216927649
"1048" 209.4 42.9658016974985 111.992162268429
"1049" 209.6 38.7977249380917 107.91875106654
"1050" 209.8 36.624753839706 102.530506427523
"1051" 210 34.9593673447446 97.6101912674226
"1052" 210.2 34.5364845175834 92.2611562492296
"1053" 210.4 34.3214497188348 87.0982964701579
"1054" 210.6 35.1756357670788 82.4385026262864
"1055" 210.8 36.7121257965339 77.3078711851613
"1056" 211 36.3824814920684 71.9505529720726
"1057" 211.2 34.6756030599191 67.1044123178844
"1058" 211.4 32.0492870252419 62.6264351931797
"1059" 211.6 28.6354557378643 59.0456878242307
"1060" 211.8 24.8798439025072 54.6184374701695
"1061" 212 20.5334579057586 50.7390818329857
"1062" 212.2 16.0412399640582 49.030722929945
"1063" 212.4 11.3928398520901 47.1414560836256
"1064" 212.6 9.48580956996127 45.7923919797626
"1065" 212.8 11.4872570295446 42.1163640835448
"1066" 213 15.210812364009 38.9968694582102
"1067" 213.2 19.926798649188 35.3621812800668
"1068" 213.4 25.6120667767446 32.8455152022892
"1069" 213.6 30.5095777131326 30.3191086780866
"1070" 213.8 36.6159954041658 28.478819096243
"1071" 214 43.1240365644255 29.1319414911797
"1072" 214.2 49.1011918541317 30.6607410564817
"1073" 214.4 55.1591356513325 32.3848380572923
"1074" 214.6 61.2690232620427 32.078291650154
"1075" 214.8 67.5077429531902 31.5771156685857
"1076" 215 73.78305080905 30.7430705509355
"1077" 215.2 79.3106316514925 28.8977953211976
"1078" 215.4 83.4912336885888 24.9510910670573
"1079" 215.6 87.5308054685054 20.1070180611167
"1080" 215.8 89.7612360398229 14.6658810883226
"1081" 216 90.2259001607541 9.69178185749401
"1082" 216.2 90.7391671115863 9.37432031004374
"1083" 216.4 94.164646165041 10.1828229258332
"1084" 216.6 98.8034759296961 12.5100222031105
"1085" 216.8 103.870892409977 15.6673775777512
"1086" 217 107.462549326741 18.8011451876461
"1087" 217.2 108.568387848487 24.2079170848226
"1088" 217.4 110.893782065902 29.8431990208999
"1089" 217.6 113.798425071058 35.2998881244858
"1090" 217.8 116.848958970696 40.2804745219287
"1091" 218 119.962397511946 46.5150591291185
"1092" 218.2 122.352343047657 52.5525263360949
"1093" 218.4 124.000177009007 58.9781265531185
"1094" 218.6 126.641639285231 65.4618686301303
"1095" 218.8 126.653534888329 71.0780618855579
"1096" 219 124.518274132163 76.8801055819861
"1097" 219.2 121.641732260251 83.2633831317326
"1098" 219.4 118.30062307406 89.3695387001711
"1099" 219.6 115.146899129321 95.5902213537731
"1100" 219.8 111.87632095809 101.868012565717
"1101" 220 107.849059020762 107.471222442037
"1102" 220.2 104.770618403358 113.30128479444
"1103" 220.4 100.699687576908 114.637935816444
"1104" 220.6 95.85925872369 116.39649759812
"1105" 220.8 89.591039481055 118.557232193073
"1106" 221 84.6999100474234 121.129116766444
"1107" 221.2 80.3280519626469 124.469669732629
"1108" 221.4 77.2861945927113 123.341232553223
"1109" 221.6 72.4358855866543 122.026727327424
"1110" 221.8 67.1332239185642 120.13000715384
"1111" 222 61.3157955263726 118.667163483355
"1112" 222.2 55.1598273522662 118.021174777257
"1113" 222.4 49.3704697768405 117.71374334266
"1114" 222.6 43.0489731335902 116.686747156165
"1115" 222.8 36.8660082363031 115.98394260218
"1116" 223 31.3355389783602 114.71431496044
"1117" 223.2 28.7408159946446 110.990678932356
"1118" 223.4 26.7934617096446 105.429900585189
"1119" 223.6 25.1117572600822 99.4909585994516
"1120" 223.8 23.8591388163898 93.6218242294297
"1121" 224 23.0084668255054 87.7535239119343
"1122" 224.2 23.7249984021768 82.0577693788743
"1123" 224.4 26.664910871223 76.9262340873344
"1124" 224.6 30.0753362217497 73.2791051170588
"1125" 224.8 34.5637542950177 69.1289831881613
"1126" 225 39.3370387992003 65.5667261685534
"1127" 225.2 44.1546771315888 62.9483447790675
"1128" 225.4 49.4657960737061 61.1454134659721
"1129" 225.6 54.5630042796175 61.4956946544788
"1130" 225.8 59.8492597657738 62.0393310590413
"1131" 226 64.8237963626236 63.7592848876937
"1132" 226.2 69.6570698802521 66.0084729412103
"1133" 226.4 76.2184615629766 66.1952599848736
"1134" 226.6 81.5092805519466 66.7977008002932
"1135" 226.8 87.5784613105478 66.9635783768322
"1136" 227 93.3414570594188 66.6418692309829
"1137" 227.2 99.0226530986469 67.7341774648968
"1138" 227.4 103.26001817909 70.363853553874
"1139" 227.6 107.347924932124 72.628975913109
"1140" 227.8 112.519575806894 73.9553292423995
"1141" 228 115.037923197013 72.8550316761433
"1142" 228.2 116.290702278038 71.0605121995053
"1143" 228.4 118.264092618497 68.6168678984654
"1144" 228.6 120.381964195027 66.6432247807692
"1145" 228.8 124.304390190919 64.5622418247377
"1146" 229 126.31366744323 66.9657428673042
"1147" 229.2 125.442967824571 70.7964209991626
"1148" 229.4 125.107460764665 75.3791679821061
"1149" 229.6 124.444958791417 81.4420648281885
"1150" 229.8 122.942564922631 86.1376780563926
"1151" 230 120.419429640058 91.6300914624246
"1152" 230.2 118.253036211384 97.4958466183803
"1153" 230.4 114.391407698149 100.166905164104
"1154" 230.6 109.498030938991 102.775873067433
"1155" 230.8 103.854598221061 105.412590769323
"1156" 231 99.1987641571155 107.579540324759
"1157" 231.2 94.1605028580517 110.140104044184
"1158" 231.4 89.6032104453363 111.737435207479
"1159" 231.6 84.5413376083651 112.786857655158
"1160" 231.8 79.3534946126569 114.332320070399
"1161" 232 73.8025941495446 115.859064644856
"1162" 232.2 69.1368119636658 118.088096842595
"1163" 232.4 64.7529164359868 121.448457177435
"1164" 232.6 61.8726512090669 125.287649966745
"1165" 232.8 61.3451105371145 124.299833404484
"1166" 233 59.42327601593 122.995577167635
"1167" 233.2 56.4285644498242 120.652208496452
"1168" 233.4 52.6888066508887 118.013857529677
"1169" 233.6 48.2957428982758 115.157737911677
"1170" 233.8 43.84444173593 112.216159802541
"1171" 234 38.7975912524428 109.049018665733
"1172" 234.2 33.2354178707738 106.585060328416
"1173" 234.4 27.547018667902 105.641455087353
"1174" 234.6 22.1917612921453 106.961914398268
"1175" 234.8 21.5712802484552 109.540031924603
"1176" 235 23.4118577131353 110.475711910323
"1177" 235.2 25.4958437273541 112.630446781517
"1178" 235.4 28.6255202568184 115.798480289323
"1179" 235.6 31.2767040191113 116.720227984223
"1180" 235.8 34.4923786166895 119.11180482641
"1181" 236 37.5615783050047 121.486730378333
"1182" 236.2 41.536721073733 122.43077386867
"1183" 236.4 45.3086616562004 124.17915934629
"1184" 236.6 49.6690419030482 125.53807396691
"1185" 236.8 54.2165374964113 126.338630815428
"1186" 237 58.66479188019 127.073799709706
"1187" 237.2 62.7036154759069 127.265292550127
"1188" 237.4 66.9962616606678 127.328793233333
"1189" 237.6 71.0633604015721 127.062352222353
"1190" 237.8 74.4772214468744 127.251656613944
"1191" 238 78.2739829981461 126.283148649866
"1192" 238.2 81.3688057691586 125.431392819123
"1193" 238.4 85.46717651905 124.676740685452
"1194" 238.6 88.8606417280389 122.947732687357
"1195" 238.8 92.8001170632113 121.318078026161
"1196" 239 96.7467550808113 119.08916738987
"1197" 239.2 99.9926132333762 117.55042995191
"1198" 239.4 102.828991630961 115.084450384823
"1199" 239.6 105.685111248961 112.512319933385
"1200" 239.8 108.90653243319 110.475711910323
"1201" 240 109.36869576529 109.885721404174
"1202" 240.2 111.795908995291 107.998677259803
"1203" 240.4 114.060643845329 105.034574937528
"1204" 240.6 116.799491225083 101.363636315362
"1205" 240.8 118.917934753541 98.8099574671622
"1206" 241 120.727468515152 95.3054401959991
"1207" 241.2 122.333099750483 92.4541769155459
"1208" 241.4 123.083972803019 90.3917483902168
"1209" 241.6 124.008928260999 88.2876752085044
"1210" 241.8 123.261458939484 88.7046844089286
"1211" 242 123.396099761415 87.9976795920369
"1212" 242.2 124.550346894092 85.1755307937186
"1213" 242.4 125.954129953117 82.2905143249735
"1214" 242.6 126.766139947428 78.9763377871056
"1215" 242.8 127.233050068268 76.1688932780083
"1216" 243 127.861317157609 72.7726641904488
"1217" 243.2 128.270526246391 70.0408475365826
"1218" 243.4 128.301352450392 67.0704278897694
"1219" 243.6 126.854195329866 64.6345443737709
"1220" 243.8 124.678530542487 63.1572411230812
"1221" 244 122.790799685387 62.5194377049929
"1222" 244.2 121.136285636945 61.0518601570226
"1223" 244.4 119.703898373978 57.8322344058226
"1224" 244.6 119.488352267975 54.8689009002215
"1225" 244.8 117.865028883246 51.6656125033226
"1226" 245 115.194022146799 49.0437107546525
"1227" 245.2 114.260263199304 45.6333429507179
"1228" 245.4 115.807120152081 43.07185337604
"1229" 245.6 118.590078299173 41.2996958477841
"1230" 245.8 118.804551617258 41.4202379591814
"1231" 246 116.020638158142 40.7022317125984
"1232" 246.2 112.334244268745 39.5573963045893
"1233" 246.4 108.195407606004 37.7700085938053
"1234" 246.6 104.510833153006 35.7066922062503
"1235" 246.8 100.321232057278 33.2393135132559
"1236" 247 96.842352472984 29.6782123035953
"1237" 247.2 93.4007296302333 25.8364188550259
"1238" 247.4 88.6669281496134 22.3917975451161
"1239" 247.6 84.0377521268854 19.4708136836709
"1240" 247.8 78.632737245595 16.5045458318342
"1241" 248 73.3295933671415 14.3443411947528
"1242" 248.2 67.1666673254871 12.5931798608398
"1243" 248.4 61.7057770978454 11.9538340231153
"1244" 248.6 56.2346232703837 12.3245792698053
"1245" 248.8 50.4601129610315 14.1451279199743
"1246" 249 44.9389793841996 16.4049137521365
"1247" 249.2 41.6437101036204 20.5610536056408
"1248" 249.4 39.144443320464 25.4127088018061
"1249" 249.6 35.4603456202345 29.8099572023691
"1250" 249.8 32.0945928188113 34.7279576777892
"1251" 250 28.7571271672882 39.3609013618391
"1252" 250.2 24.6774373584089 44.0392296755551
"1253" 250.4 20.4147945627779 49.4542835263559
"1254" 250.6 15.6625039946251 54.047204410495
"1255" 250.8 11.8294278083043 58.9070532049854
"1256" 251 8.481151791109 65.1112086802089
"1257" 251.2 6.40400819567637 70.962534848404
"1258" 251.4 7.38638660764946 76.2329090336372
"1259" 251.6 10.0245775888113 81.3303094448226
"1260" 251.8 13.9582332445113 86.0429068145226
"1261" 252 18.93876446619 90.3516698629928
"1262" 252.2 24.0368735328779 93.1182940500226
"1263" 252.4 29.4903577894278 95.55937960357
"1264" 252.6 33.8727576132435 98.3392974631613
"1265" 252.8 38.836290554486 101.87739375963
"1266" 253 43.0458774468643 105.313235958863
"1267" 253.2 46.4624537949845 109.680709542426
"1268" 253.4 49.4158455281041 114.898988071965
"1269" 253.6 53.0027579904201 118.440604930949
"1270" 253.8 57.3389336435942 119.151796746046
"1271" 254 61.6881818235408 117.379968011686
"1272" 254.2 66.5009563316569 114.328086691518
"1273" 254.4 70.192462715396 110.420677984877
"1274" 254.6 73.5120365260684 105.065918907597
"1275" 254.8 75.8566252067462 99.7290334956598
"1276" 255 77.7002871705561 94.162702681495
"1277" 255.2 79.0806920359855 88.6318410489032
"1278" 255.4 80.4131531400044 83.0068248005295
"1279" 255.6 81.117466621609 77.6672180132658
"1280" 255.8 82.2936770398541 72.4930302371797
"1281" 256 82.3168598289613 67.1559306794589
"1282" 256.2 82.7674685530485 61.2846369250435
"1283" 256.4 81.7538204378634 55.0861826387139
"1284" 256.6 78.685855485055 50.5905106584788
"1285" 256.8 75.4760250597474 45.7271857249411
"1286" 257 72.0413203851113 40.5094361772559
"1287" 257.2 68.4142159845984 35.2366429118065
"1288" 257.4 64.9185857120936 30.1454384832049
"1289" 257.6 61.0208687516355 24.8747384005953
"1290" 257.8 56.4945445906194 20.0191182758634
"1291" 258 51.7231126139925 15.5259625641976
"1292" 258.2 46.1934378422113 12.1568688305963
"1293" 258.4 40.6487129533081 11.2904669943226
"1294" 258.6 35.3328807152425 9.51350620926008
"1295" 258.8 31.6779902841326 11.6026271568619
"1296" 259 27.0046693822758 14.4439245784194
"1297" 259.2 22.1402549150733 17.5085706767709
"1298" 259.4 18.2702772531503 21.3391317478958
"1299" 259.6 15.8803521518854 26.5381781112552
"1300" 259.8 14.2070115283624 32.4275636598807
"1301" 260 12.2213786846041 38.7157065080726
"1302" 260.2 9.66663532499698 44.3583973767512
"1303" 260.4 6.42466362683321 49.0485583300665
"1304" 260.6 3.47881772959901 52.1186704390165
"1305" 260.8 4.46013754982664 55.4654499671303
"1306" 261 6.24021909496125 60.7671755067869
"1307" 261.2 7.68218857742554 66.3310448925012
"1308" 261.4 7.9536670319354 72.6433186631157
"1309" 261.6 8.05246624158335 78.4168259021482
"1310" 261.8 7.17266846656263 84.4811637654172
"1311" 262 9.0189438631728 90.333078100861
"1312" 262.2 13.29143703969 94.6317059830034
"1313" 262.4 17.7411259878242 98.716204744129
"1314" 262.6 22.0202799844113 103.884999519089
"1315" 262.8 27.6935721347113 107.715548880279
"1316" 263 33.2036996002226 110.586357040152
"1317" 263.2 39.0435728463376 111.738417425649
"1318" 263.4 45.0337774253012 112.584981045986
"1319" 263.6 51.2368389398189 113.433718419183
"1320" 263.8 57.3949583598417 112.727869474714
"1321" 264 63.0621325948565 111.296532211097
"1322" 264.2 69.3330868026678 109.607869239833
"1323" 264.4 75.0227480179721 107.165209625823
"1324" 264.6 80.8820235123761 104.58657016052
"1325" 264.8 86.7435035957586 101.501483426396
"1326" 265 92.0385743909329 97.9644625246319
"1327" 265.2 96.6258568356175 94.2964433924476
"1328" 265.4 102.173912247334 92.5838976428328
"1329" 265.6 107.924568676711 92.3096783659654
"1330" 265.8 114.346780829117 91.7324269171976
"1331" 266 119.128882351541 89.5647405365494
"1332" 266.2 122.128209466789 85.5013951006319
"1333" 266.4 124.430343596371 80.0463538529126
"1334" 266.6 125.317517211685 74.2344237431647
"1335" 266.8 125.519726039305 68.1694400686976
"1336" 267 124.820730855388 62.0759394104285
"1337" 267.2 123.12221871369 56.2273934986098
"1338" 267.4 120.237997297759 50.1692244737963
"1339" 267.6 117.574791022378 44.5729154519559
"1340" 267.8 113.741771689775 40.3005214315034
"1341" 268 108.889686020156 37.0155164207841
"1342" 268.2 103.342936232552 34.7300500731138
"1343" 268.4 97.2183534880917 34.3595596401052
"1344" 268.6 91.4456239716446 34.5159124334226
"1345" 268.8 86.5685833512113 35.4679523060893
"1346" 269 81.7264385829772 37.1433215056098
"1347" 269.2 76.3153707165629 38.3594048724105
"1348" 269.4 70.9184174124201 40.78182800496
"1349" 269.6 65.7674893004694 42.4648869890323
"1350" 269.8 60.1494768847113 43.6246621015101
"1351" 270 54.6644289819613 45.7261819340726
"1352" 270.2 50.2079835989805 46.2814988977622
"1353" 270.4 45.7025422828675 44.3143500774476
"1354" 270.6 41.881720071787 40.7604285073226
"1355" 270.8 39.0239947194766 38.7932032602307
"1356" 271 34.39977345368 37.0766833181976
"1357" 271.2 29.4964452953403 35.5926108993871
"1358" 271.4 25.179515872391 37.2158061009181
"1359" 271.6 22.4268639548249 40.4329189230271
"1360" 271.8 20.2890971208159 44.8362863131365
"1361" 272 18.8409443218664 49.7361649243915
"1362" 272.2 18.1112460495561 55.0634099799088
"1363" 272.4 17.1222203018541 60.9109087992511
"1364" 272.6 17.3001347298857 66.379459182311
"1365" 272.8 17.927017644176 72.7291128518991
"1366" 273 19.6666727648332 78.1733790023104
"1367" 273.2 21.5933716186764 83.7788432822412
"1368" 273.4 23.8169784882927 89.7024232933575
"1369" 273.6 26.144746168502 95.2591761019505
"1370" 273.8 29.5181584321786 100.451070721453
"1371" 274 33.4133592555369 105.648084775881
"1372" 274.2 37.8985372495091 108.731379667801
"1373" 274.4 44.0306315937644 111.693844165195
"1374" 274.6 49.5156711766209 112.521607014564
"1375" 274.8 54.9248310084438 111.698469252067
"1376" 275 60.4292691670389 111.053203181047
"1377" 275.2 65.4615455148926 108.387120940916
"1378" 275.4 69.7200455447278 104.847644031696
"1379" 275.6 74.2260664305684 101.128411342323
"1380" 275.8 77.7576968573212 96.3220841729709
"1381" 276 80.4961882689532 91.446082080129
"1382" 276.2 81.1623569314255 86.1523295791083
"1383" 276.4 82.5530045152457 81.0147037503571
"1384" 276.6 84.473451116924 75.6926497346311
"1385" 276.8 85.1759299837567 70.0017234186749
"1386" 277 85.0770228590047 63.9424112565834
"1387" 277.2 84.6947957836446 58.2087229009226
"1388" 277.4 82.7309401082443 53.0266205530589
"1389" 277.6 78.9440422073413 49.2664720242026
"1390" 277.8 74.5731459017725 46.4594204352614
"1391" 278 69.132066770469 45.1088505499102
"1392" 278.2 63.1904540471569 44.2360325681595
"1393" 278.4 57.7076879656474 43.9300583541843
"1394" 278.6 51.6667463751581 43.5571607251417
"1395" 278.8 45.9078258804113 44.5296409122892
"1396" 279 40.5563596487902 46.860772035912
"1397" 279.2 35.1308081806155 49.6933983763864
"1398" 279.4 30.1706905424048 53.7050996792258
"1399" 279.6 26.5997390895198 58.1291714067268
"1400" 279.8 22.1664006109028 62.724098857929
"1401" 280 17.6625338399779 66.5823463264226
"1402" 280.2 13.0297849757274 71.2061610921613
"1403" 280.4 9.93950168529637 76.3017158620673
"1404" 280.6 8.19093088734921 80.2089019772536
"1405" 280.8 9.6511082476415 81.8994199606714
"1406" 281 12.083757218359 85.7929963479476
"1407" 281.2 13.6703829444526 91.2304795627019
"1408" 281.4 15.5882744514438 97.07066846009
"1409" 281.6 18.4853683013541 100.935815863586
"1410" 281.8 22.6897182980373 104.752183663975
"1411" 282 27.0481007705821 109.049110793671
"1412" 282.2 31.7476096916658 112.48945327322
"1413" 282.4 36.9041435720623 115.03334959862
"1414" 282.6 42.1251607381134 118.290529323605
"1415" 282.8 47.7378912406595 120.29754018915
"1416" 283 53.3817151811895 121.808467173246
"1417" 283.2 59.3310527298814 123.416583787756
"1418" 283.4 65.4785270517274 125.070399401129
"1419" 283.6 70.3406309762113 124.579138943805
"1420" 283.8 75.7679326588217 122.862908388154
"1421" 284 81.9555174227446 121.372240998389
"1422" 284.2 88.0551351204201 120.982865250268
"1423" 284.4 93.5425914685034 119.836140709457
"1424" 284.6 96.3730287903708 116.069176345961
"1425" 284.8 99.7352110330177 111.765572382968
"1426" 285 103.283017639167 106.700840527092
"1427" 285.2 105.838117657068 101.47080330452
"1428" 285.4 107.779552932084 95.9037012287375
"1429" 285.6 110.054228469243 90.2729470301949
"1430" 285.8 112.287089942763 84.7079618770812
"1431" 286 114.197535458605 78.6509709250353
"1432" 286.2 115.452244649373 72.6467844771936
"1433" 286.4 114.684051772645 66.6126385041892
"1434" 286.6 113.240622040935 60.7443124802881
"1435" 286.8 111.614925253841 54.7429131018411
"1436" 287 107.949968949994 50.4929665534421
"1437" 287.2 102.795109093035 47.8864612205643
"1438" 287.4 97.5386791567112 45.9777151958851
"1439" 287.6 92.2159107777113 44.5253134583226
"1440" 287.8 87.1967621528242 43.1391322360968
"1441" 288 81.6396619062562 43.2766728081653
"1442" 288.2 76.5184445700044 43.3434708577709
"1443" 288.4 70.9384234543973 43.2285868452877
"1444" 288.6 65.1928422576026 43.4824911274421
"1445" 288.8 60.0586003514113 43.9800542585226
"1446" 289 54.4156003788779 44.8065979661559
"1447" 289.2 48.8978534559865 45.4209505601877
"1448" 289.4 44.1608868072425 43.9573351251976
"1449" 289.6 40.04657170782 40.4683253645726
"1450" 289.8 35.8568812974313 36.5814062117126
"1451" 290 32.1763053319466 32.2837098549696
"1452" 290.2 28.1440207521507 28.7733810196559
"1453" 290.4 22.9775880619069 28.2126935057139
"1454" 290.6 17.9277023123492 29.9761147772881
"1455" 290.8 14.2741373840779 33.4383763957226
"1456" 291 12.099421585054 38.3842186719181
"1457" 291.2 10.4227033537446 43.7766639220892
"1458" 291.4 8.33777628799033 49.4782354808691
"1459" 291.6 6.7666380378576 55.2325955960909
"1460" 291.8 6.1898564841423 61.6172644011502
"1461" 292 6.728532934609 67.425904796243
"1462" 292.2 7.98306207653657 73.3258230564792
"1463" 292.4 11.0225261035591 78.1919645681269
"1464" 292.6 14.5813866157113 82.9531046823226
"1465" 292.8 18.9133582541014 86.4697554607292
"1466" 293 23.8708310056786 89.9776913712574
"1467" 293.2 29.0985987209855 92.9076447585484
"1468" 293.4 34.3601530805942 94.0599296184715
"1469" 293.6 40.0211714345373 94.0883022641595
"1470" 293.8 45.4794079377113 94.4857695034893
"1471" 294 50.9783655139256 94.0794168205753
"1472" 294.2 56.2452868144472 92.6607022603563
"1473" 294.4 61.3952311861793 90.1320745925566
"1474" 294.6 65.2175912418267 86.7008700352127
"1475" 294.8 67.6965566025779 82.1049237048559
"1476" 295 68.86741512582 76.9812182083226
"1477" 295.2 70.1655878944135 71.6642845987158
"1478" 295.4 72.4178088802113 67.1460955568074
"1479" 295.6 74.2107413868218 62.6691891368805
"1480" 295.8 77.8512689764639 59.8240020341647
"1481" 296 82.4263985074925 58.2298192390101
"1482" 296.2 85.6225419295875 56.9253971463721
"1483" 296.4 89.4555521460034 57.1529098252137
"1484" 296.6 93.2891613755608 59.4512483728663
"1485" 296.8 97.0793032740959 62.3685712466495
"1486" 297 101.75542592724 65.3084363096915
"1487" 297.2 105.912302582211 67.3631426635512
"1488" 297.4 109.094909321261 68.3820101775305
"1489" 297.6 113.074015832407 67.943085227838
"1490" 297.8 116.335284564783 65.0967932004369
"1491" 298 118.050810958711 61.3489271440285
"1492" 298.2 119.197586259878 56.2999222967165
"1493" 298.4 118.311933465109 51.9090317889476
"1494" 298.6 115.021370117407 48.6743157150236
"1495" 298.8 110.646438870518 46.0669689339476
"1496" 299 105.889070987232 43.8474975107015
"1497" 299.2 100.685490791168 43.3300894877465
"1498" 299.4 94.9610521407597 43.021872193129
"1499" 299.6 89.4515630283147 42.6272026150122
"1500" 299.8 83.2609033192982 42.77975023329
"1501" 300 78.0585126526806 44.627317730394
"1502" 300.2 72.5462213729178 46.3696555238987
"1503" 300.4 66.9148771115786 47.5364265806389
"1504" 300.6 61.0539147637446 48.3767474886559
"1505" 300.8 55.3163693295482 49.0282174608117
"1506" 301 49.5981669469532 48.8471836134194
"1507" 301.2 43.2577489093403 48.9351286456452
"1508" 301.4 37.837517637484 49.8466065689249
"1509" 301.6 32.1941242600446 51.6829223191893
"1510" 301.8 27.2478443761446 54.5044223054559
"1511" 302 23.1172895649613 59.5058301898878
"1512" 302.2 21.0318089876531 64.9166791031133
"1513" 302.4 19.890245321247 71.0881532172869
"1514" 302.6 20.399205300898 76.1131205150093
"1515" 302.8 21.3053001509918 82.1440818858714
"1516" 303 23.3758176338319 87.5775115246329
"1517" 303.2 25.7245805798779 92.7115133771559
"1518" 303.4 29.2405153700989 97.7150712472664
"1519" 303.6 33.5604948316474 101.215420789099
"1520" 303.8 38.1443734642113 104.637706043416
"1521" 304 42.9227202151468 107.447890086548
"1522" 304.2 48.255093356983 110.391044332714
"1523" 304.4 53.5501095855446 112.444703465156
"1524" 304.6 59.489309971073 114.391137015269
"1525" 304.8 65.0718342140989 116.028953680356
"1526" 305 71.6244423196557 116.538955745841
"1527" 305.2 77.1065549338624 116.005292333544
"1528" 305.4 82.5470016990067 114.011930259675
"1529" 305.6 86.2127139014818 110.39323572884
"1530" 305.8 89.9092771750136 106.286635832125
"1531" 306 94.0734934112751 102.209814466546
"1532" 306.2 98.3825326802113 98.1759709747419
"1533" 306.4 102.994033359371 94.4618303964396
"1534" 306.6 107.45278696849 91.6887620144154
"1535" 306.8 111.684460411596 89.2174509573665
"1536" 307 111.367656784871 87.2524762349502
"1537" 307.2 110.330782304729 83.8126265736329
"1538" 307.4 109.07832374234 78.6061073751613
"1539" 307.6 107.076527294534 73.5555498101936
"1540" 307.8 104.451786868461 69.0498064850413
"1541" 308 100.455653596118 65.1591549031351
"1542" 308.2 95.8433354262407 61.8414932278814
"1543" 308.4 91.7147916083713 60.4637591629526
"1544" 308.6 91.1894927899925 58.9884760125413
"1545" 308.8 89.02306114793 55.1099953949163
"1546" 309 86.6641677739915 50.0863295776852
"1547" 309.2 84.2460245409695 44.749294866927
"1548" 309.4 81.0950520598242 40.1783161511613
"1549" 309.6 77.14367083707 36.0317442978769
"1550" 309.8 72.4785773827219 32.9917279022694
"1551" 310 66.7741281845821 32.0389069567495
"1552" 310.2 60.8879441763172 32.132503522252
"1553" 310.4 55.4758266007113 33.6114745543892
"1554" 310.6 50.3477936502113 36.5541432517226
"1555" 310.8 46.7437770966678 40.6926944452356
"1556" 311 43.5718383101468 45.5974052797419
"1557" 311.2 41.0117820925591 50.6157345409747
"1558" 311.4 38.5814463148446 55.9887390160226
"1559" 311.6 36.3998685838988 61.3455860950101
"1560" 311.8 34.2814302477964 66.3370625526524
"1561" 312 33.27808168105 72.1191142838387
"1562" 312.2 32.5712309628541 77.5746976094654
"1563" 312.4 32.1769127954044 83.9916936343226
"1564" 312.6 31.805659787688 89.47598674859
"1565" 312.8 31.7786400561663 95.5270327247945
"1566" 313 31.9067304054348 101.04593516084
"1567" 313.2 32.2976740513898 107.095661258501
"1568" 313.4 34.4606282750863 111.294485871061
"1569" 313.6 38.2518137006251 113.452701794288
"1570" 313.8 42.7213465851262 113.363596881908
"1571" 314 48.1136197418392 114.076052972125
"1572" 314.2 54.1940138805848 114.229647881407
"1573" 314.4 59.3862506614323 113.095415885302
"1574" 314.6 64.8335968154048 111.472422275548
"1575" 314.8 70.23056312532 109.523201662225
"1576" 315 75.7062135274347 107.152779704854
"1577" 315.2 80.8649039142662 104.428213878004
"1578" 315.4 86.3597366597765 101.843852373116
"1579" 315.6 91.7863879531474 99.2929263460353
"1580" 315.8 97.0114362958745 96.816412568394
"1581" 316 102.558739988439 94.0639498569364
"1582" 316.2 107.65026393334 90.9142240280968
"1583" 316.4 112.792954389211 87.6858825551741
"1584" 316.6 116.48309240806 84.9791399485347
"1585" 316.8 118.819283026018 83.5394048971613
"1586" 317 121.317146444995 84.5498013572401
"1587" 317.2 122.323967625607 86.9163993151905
"1588" 317.4 120.979554680409 89.1203692760057
"1589" 317.6 119.858463740657 91.8276779420074
"1590" 317.8 120.420092005461 93.6067554165101
"1591" 318 118.662555587636 97.3359880478983
"1592" 318.2 116.344928605051 100.777887571023
"1593" 318.4 114.179470640131 104.131231649793
"1594" 318.6 111.017425482299 107.531770432411
"1595" 318.8 108.13064791658 110.558899860361
"1596" 319 104.827893529388 113.152369466764
"1597" 319.2 101.533351913341 115.858199154063
"1598" 319.4 98.2955634597161 118.129003313895
"1599" 319.6 95.4809747955613 118.697441701593
"1600" 319.8 91.4010604031368 120.883699067599
"1601" 320 88.2871395750034 123.116162100877
"1602" 320.2 84.968698164123 123.916274818558
"1603" 320.4 80.8809422746007 125.144414292912
"1604" 320.6 76.4901708235797 125.275604476323
"1605" 320.8 72.1246587727919 126.113176211806
"1606" 321 67.6270351138526 126.765753842236
"1607" 321.2 62.9696878421368 126.59317609894
"1608" 321.4 58.8988426883446 126.517583764756
"1609" 321.6 53.6829176555561 124.935377061012
"1610" 321.8 48.6344237948043 124.478547838741
"1611" 322 44.8465177950862 122.71970197726
"1612" 322.2 40.6011443411569 120.47495282591
"1613" 322.4 36.1737875842323 119.86810910387
"1614" 322.6 34.1608382075271 118.638201134396
"1615" 322.8 30.9179808613481 116.342372924712
"1616" 323 26.9724090643321 114.049428015762
"1617" 323.2 23.5392163267113 111.397459605223
"1618" 323.4 20.0244971134472 108.760289708705
"1619" 323.6 16.811031793188 105.684314623044
"1620" 323.8 13.7275466599805 102.5814372319
"1621" 324 10.9345231365295 98.9804205552317
"1622" 324.2 9.34949477001128 96.2270704034611
"1623" 324.4 7.814055425296 92.0913672197294
"1624" 324.6 4.98165123298903 87.4680816542115
"1625" 324.8 5.11571745391714 87.2792858684108
"1626" 325 4.97726106229822 88.0162258233226
"1627" 325.2 4.87707109546125 88.8817166166559
"1628" 325.4 3.80984458044656 87.5599339859549
"1629" 325.6 4.01719503670494 86.2594986244492
"1630" 325.8 4.36108844647656 84.8103772725062
"1631" 326 3.36606841876681 80.861501931767
"1632" 326.2 2.13329884005742 76.6916116736303
"1633" 326.4 1.41057107522739 73.739815592
"1634" 326.6 1.49247136804144 71.9107485605867
"1635" 326.8 1.44051913437405 67.4799407898807
"1636" 327 0.943415439761264 63.9339444988226
"1637" 327.2 1.39037961374698 60.3313390715726
"1638" 327.4 1.54132532948904 55.3295235284337
"1639" 327.6 1.73812145035411 51.988316927694
"1640" 327.8 2.70751869332664 50.1376883720149
"1641" 328 2.95104497643984 46.7360242275797
"1642" 328.2 3.3823912714481 45.0446079343226
"1643" 328.4 5.5374494023133 43.3277568095879
"1644" 328.6 7.46272484054459 39.6167442447035
"1645" 328.8 9.11312624990092 34.5221797805467
"1646" 329 10.7037601008428 31.5292859142173
"1647" 329.2 13.0709760036143 28.3671170577106
"1648" 329.4 15.6973362173894 23.8264490536513
"1649" 329.6 18.8038998236863 20.0892627720476
"1650" 329.8 22.5117098787722 16.2142652271275
"1651" 330 26.3654327515708 13.1867670471316
"1652" 330.2 31.6794334584772 9.84721505969492
"1653" 330.4 36.8985660434228 6.91016815710143
"1654" 330.6 41.4582921597376 6.00732898322785
"1655" 330.8 47.6052696988363 6.61534144192485
"1656" 331 53.5298834420047 6.83836353839866
"1657" 331.2 59.0925432908961 5.6741843462791
"1658" 331.4 65.3121294669446 5.20173926322258
"1659" 331.6 71.7140282087902 7.06914953020679
"1660" 331.8 76.9197569584371 9.866595044
"1661" 332 82.2550889134693 12.3625588157419
"1662" 332.2 87.0613229960522 15.7059453087203
"1663" 332.4 91.9065438558389 19.4721171959822
"1664" 332.6 96.2109375987567 23.1988335007771
"1665" 332.8 99.538381675179 27.4095350437097
"1666" 333 101.912368552601 33.0489055387226
"1667" 333.2 103.531747379074 38.5588932419647
"1668" 333.4 105.605446755484 44.0256892276256
"1669" 333.6 107.566891359058 49.3923744400165
"1670" 333.8 108.652264225317 55.4742275154594
"1671" 334 110.234172737308 61.3730689175807
"1672" 334.2 113.764703458162 65.860089974778
"1673" 334.4 117.308502642152 70.930923409976
"1674" 334.6 119.097036594182 77.1454069029402
"1675" 334.8 117.192120450183 81.1059000462655
"1676" 335 112.683902549251 86.6011483762226
"1677" 335.2 108.600415163858 90.112495435999
"1678" 335.4 103.865973855003 93.5395138514711
"1679" 335.6 100.488700324376 96.7799503175653
"1680" 335.8 97.2756155076849 101.858156737544
"1681" 336 93.3425484218053 107.224979905857
"1682" 336.2 89.3733441748816 110.749625480081
"1683" 336.4 86.3048364199797 114.263828456302
"1684" 336.6 83.7501544613081 119.106888644484
"1685" 336.8 84.38186676868 122.94689331051
"1686" 337 85.6708668368496 121.327032915461
"1687" 337.2 88.3484232891145 120.865789289
"1688" 337.4 92.2556954351468 119.383287317194
"1689" 337.6 95.9525732028417 117.426920031996
"1690" 337.8 100.2240524932 114.577856045464
"1691" 338 104.735776035024 111.721207255104
"1692" 338.2 109.213922198043 108.716943513975
"1693" 338.4 110.908417984373 104.558267599129
"1694" 338.6 113.838598972679 100.057366485573
"1695" 338.8 117.400963517537 95.2119551775585
"1696" 339 120.559234646617 91.0098813545206
"1697" 339.2 123.359810165999 85.9744543608681
"1698" 339.4 124.519879094486 79.874430288894
"1699" 339.6 124.643416611055 73.1798203644788
"1700" 339.8 124.556851238597 67.0708272446599
"1701" 340 124.650648633309 60.5853418043987
"1702" 340.2 123.599700696079 54.4518270957072
"1703" 340.4 121.38913259014 48.132555443394
"1704" 340.6 119.033441454246 42.4526122308398
"1705" 340.8 115.861642350409 36.5404475732347
"1706" 341 111.796244023985 32.1753182186129
"1707" 341.2 106.801732482594 28.1233421897694
"1708" 341.4 102.148892899609 24.2787299679135
"1709" 341.6 97.0478291815034 21.177483731199
"1710" 341.8 92.3899924486431 17.8303318014476
"1711" 342 87.7543057380779 13.7787530251559
"1712" 342.2 82.8748919977274 10.0257336737419
"1713" 342.4 77.1780082435446 6.86348158642258
"1714" 342.6 72.7585958800863 3.55379069954133
"1715" 342.8 73.2867273598548 2.63084599231268
"1716" 343 71.5407446634787 4.38566195588072
"1717" 343.2 67.5808321077919 8.53485598458065
"1718" 343.4 63.5587580097547 12.5788253002682
"1719" 343.6 59.016016826519 16.8143906511138
"1720" 343.8 53.3570759647843 19.7333783063675
"1721" 344 48.9197338412113 23.5405653354686
"1722" 344.2 45.1577021565629 27.2445057995643
"1723" 344.4 40.5691436384371 31.4466308087419
"1724" 344.6 35.7583048805216 35.482426893495
"1725" 344.8 31.4705834677058 39.6947335249819
"1726" 345 27.1854693500044 44.2611895438053
"1727" 345.2 23.0222128557524 49.0080466555579
"1728" 345.4 18.155593126305 53.3654905146038
"1729" 345.6 13.4355520654069 57.4780417061595
"1730" 345.8 8.93838664317793 63.2242420482892
"1731" 346 6.57681235433486 69.235561838772
"1732" 346.2 6.97888420427152 74.7241642057081
"1733" 346.4 8.56874156365314 79.9792380610435
"1734" 346.6 10.8828721665596 85.3263971330304
"1735" 346.8 14.7521328972221 89.6601879552247
"1736" 347 18.8393250984453 94.076502846429
"1737" 347.2 22.8337462212662 98.4705937357621
"1738" 347.4 27.126117283921 103.180462094258
"1739" 347.6 30.7400997272446 107.191174349623
"1740" 347.8 32.542959268821 112.271077568201
"1741" 348 32.1525141257497 117.021818237592
"1742" 348.2 30.1100617701885 116.074355479698
"1743" 348.4 27.4331955505371 114.322283632828
"1744" 348.6 23.9437829533624 111.712055444753
"1745" 348.8 21.0255624622802 109.137185631667
"1746" 349 18.8910931588068 106.134643481738
"1747" 349.2 15.5983382978779 102.400682808523
"1748" 349.4 12.8380408748541 98.9445926084297
"1749" 349.6 12.0733047848177 93.9107705668545
"1750" 349.8 10.1839567976687 89.4442856323226
"1751" 350 8.45166195229547 85.2257012970278
"1752" 350.2 6.23034121090691 80.5668901200508
"1753" 350.4 3.32699351797076 75.5170049864365
"1754" 350.6 2.04475247427793 71.1305004453893
"1755" 350.8 2.90845259700436 65.4582528529433
"1756" 351 2.53170492589547 59.4208655330594
"1757" 351.2 2.34145353686752 53.6981635382913
"1758" 351.4 5.46876720513433 48.010578306861
"1759" 351.6 7.34621646451894 43.6465074220149
"1760" 351.8 8.42774707511125 37.4823821275726
"1761" 352 10.1472385253837 33.0650215741846
"1762" 352.2 14.279737618623 28.8105462125461
"1763" 352.4 18.3395565519354 24.2683522178053
"1764" 352.6 22.559832651508 19.0056992091797
"1765" 352.8 26.2604069024922 13.5893661352664
"1766" 353 31.3603988202964 12.4036354721311
"1767" 353.2 37.1805742057656 10.6611046674313
"1768" 353.4 43.5117687122425 7.72843144801008
"1769" 353.6 49.2088256113556 4.20236507448753
"1770" 353.8 55.2496601907692 2.39549924620679
"1771" 354 61.17536570007 4.06126699283345
"1772" 354.2 67.5372967857168 6.13176143054236
"1773" 354.4 74.2767726161049 7.58911275049279
"1774" 354.6 80.3144716185156 8.77301768675736
"1775" 354.8 86.5523553988363 11.1916240116749
"1776" 355 92.9094422160534 12.2183642290699
"1777" 355.2 98.6756827876306 14.1256473189355
"1778" 355.4 103.073302562321 19.2025745874435
"1779" 355.6 106.283778086083 24.2753996590553
"1780" 355.8 110.149273420484 29.5365865374135
"1781" 356 113.480489677589 34.8190108418634
"1782" 356.2 116.329664494696 40.4260343371711
"1783" 356.4 119.863930142512 45.9407690324682
"1784" 356.6 124.030890185367 51.1097657462449
"1785" 356.8 126.926851789741 56.2263162387926
"1786" 357 126.908322418666 61.8390633740499
"1787" 357.2 126.643511741274 68.4250303186038
"1788" 357.4 126.310996270522 74.6406117958662
"1789" 357.6 124.598080753813 80.747363582808
"1790" 357.8 122.633584709411 86.9739276250655
"1791" 358 120.743402748932 93.279075608938
"1792" 358.2 117.555626583383 98.3501858957226
"1793" 358.4 112.843084301498 103.418962719134
"1794" 358.6 108.009150731514 107.588119899838
"1795" 358.8 103.323698300332 111.349070801777
"1796" 359 99.1460498058152 116.198234205253
"1797" 359.2 95.3965894432112 118.415237609791
"1798" 359.4 90.8458572665623 117.212729075025
"1799" 359.6 85.5905787547446 116.508182739856
"1800" 359.8 80.454309682179 116.116757548806
"1801" 360 76.8829127124134 115.054066133567
"1802" 360.2 71.952377395073 113.28073074212
"1803" 360.4 67.3806524630113 110.975874484575
"1804" 360.6 63.5111218069991 107.745481862262
"1805" 360.8 59.8750477494984 103.951111018798
"1806" 361 56.1444182385613 100.357259045463
"1807" 361.2 52.7823211034174 95.7761984311782
"1808" 361.4 49.0849639017567 91.4545847022923
"1809" 361.6 45.2101203319638 88.2450238845305
"1810" 361.8 41.5999727346524 84.7019051970873
"1811" 362 37.2741696022014 81.2846783708176
"1812" 362.2 32.6506492304885 78.3771434581642
"1813" 362.4 27.6247262761507 75.9504973544438
"1814" 362.6 23.3148069281541 73.3387383838083
"1815" 362.8 18.3034297724413 70.2161094222326
"1816" 363 13.389194470934 66.7855652785404
"1817" 363.2 9.96478004309005 62.2600066235347
"1818" 363.4 6.76142274182891 59.9628690941167
"1819" 363.6 5.11054421672741 61.2641845919677
"1820" 363.8 4.64021204590276 62.1688957213545
"1821" 364 4.77075002817678 59.9788007958398
"1822" 364.2 6.76935974431239 55.6653469224012
"1823" 364.4 8.578519505359 51.7895350487317
"1824" 364.6 10.5920475764402 47.1843514378407
"1825" 364.8 12.9382575583679 42.8626326511298
"1826" 365 15.989754078009 38.1041497410417
"1827" 365.2 19.0155347060388 33.015778132495
"1828" 365.4 21.3821469648651 27.0290841900149
"1829" 365.6 24.0844755265113 21.8970566666226
"1830" 365.8 28.2606588221014 17.9699635235314
"1831" 366 34.0121152934879 16.5759456104183
"1832" 366.2 39.6310632946952 15.0302247932581
"1833" 366.4 45.3298285506026 12.1978212010291
"1834" 366.6 50.4262584748816 8.70398104655335
"1835" 366.8 56.254085032506 5.72854984348048
"1836" 367 62.4758323800177 5.33114409635484
"1837" 367.2 67.9830892992644 6.76045135262045
"1838" 367.4 73.6186773559613 9.67578573301008
"1839" 367.6 78.7696002603376 13.6573565533542
"1840" 367.8 82.7162661670072 17.6663963641899
"1841" 368 85.4664937160047 22.264796178703
"1842" 368.2 87.7990854791243 27.133181891203
"1843" 368.4 90.4244786742937 31.8829020658071
"1844" 368.6 93.842763003305 35.2469816879163
"1845" 368.8 96.6202734559637 39.6190089660156
"1846" 369 97.7305923326243 45.8404831638443
"1847" 369.2 98.1978351603968 50.6979581060339
"1848" 369.4 96.8836599881204 55.0528287445044
"1849" 369.6 95.9145985368449 60.1105746501543
"1850" 369.8 95.1396753340323 64.6821385135857
"1851" 370 96.9772254642319 67.7864938523432
"1852" 370.2 100.832795935901 70.2619006074585
"1853" 370.4 105.229430346271 71.4507320389226
"1854" 370.6 110.837963420741 72.2579294817638
"1855" 370.8 115.494908459649 71.8815841744788
"1856" 371 119.8454315743 69.5316334827638
"1857" 371.2 123.479743512127 67.3609240489674
"1858" 371.4 124.613394899161 64.2221529330026
"1859" 371.6 126.516074585858 59.1381072792932
"1860" 371.8 125.886402478665 55.1828957067453
"1861" 372 125.223224267359 49.8986447205121
"1862" 372.2 124.027996355936 44.671033846996
"1863" 372.4 122.086958945201 40.4570512081857
"1864" 372.6 120.420092005461 34.8859097475726
"1865" 372.8 118.067038911086 32.3097223080413
"1866" 373 114.641916036653 28.4859469719752
"1867" 373.2 112.898788861222 24.1613499171378
"1868" 373.4 109.291773664305 22.1550811093851
"1869" 373.6 105.829046130896 18.3658542298226
"1870" 373.8 102.309362558005 13.6901963640855
"1871" 374 98.1898048334484 11.2329163178587
"1872" 374.2 94.6229466524357 8.93509562103686
"1873" 374.4 90.8487057901175 7.68786156707258
"1874" 374.6 86.8728574582425 5.16035798466633
"1875" 374.8 82.48123328205 4.15016794932258
"1876" 375 77.3134156741145 2.43314589158065
"1877" 375.2 72.1623495008887 2.466648761
"1878" 375.4 66.69339867993 1.30216230751008
"1879" 375.6 61.010081842921 1.38199336354839
"1880" 375.8 55.8349132064559 1.40729872236513
"1881" 376 51.1267353642113 2.57972094529032
"1882" 376.2 45.7711694393586 4.10917101700679
"1883" 376.4 40.8152391539753 6.10189831136752
"1884" 376.6 35.1876040741776 7.3578324232664
"1885" 376.8 30.5290055716618 10.4501800537621
"1886" 377 26.4472653923113 13.6489294061559
"1887" 377.2 22.2002215586531 17.2608438913575
"1888" 377.4 18.5166650666488 20.1720253291601
"1889" 377.6 15.1980488059613 24.2295543546559
"1890" 377.8 11.7596320733289 28.1656282934549
"1891" 378 9.90391798997597 32.6502706615579
"1892" 378.2 8.88869912956068 38.1279809075997
"1893" 378.4 7.46220346054862 43.1347930090334
"1894" 378.6 6.13976034216363 47.0599650673702
"1895" 378.8 1.00264746593002 53.2721797884476
"1896" 379 1.90706075715671 56.4738072651953
"1897" 379.2 1.15113323016127 61.1816837760226
"1898" 379.4 2.16375745836126 66.1636651551476
"1899" 379.6 3.36507360176299 71.3070307227191
"1900" 379.8 2.12481037266127 77.5654244938226
"1901" 380 4.41756381242178 81.4088868984278
"1902" 380.2 7.17127342278959 85.1319516855395
"1903" 380.4 9.70545301838568 89.9786758779737
"1904" 380.6 12.1824719167982 94.4185058168334
"1905" 380.8 14.7967758017794 97.9772380447771
"1906" 381 16.8917662056927 102.142958883397
"1907" 381.2 16.8237945802567 105.477502578823
"1908" 381.4 19.1901250902113 105.63050898693
"1909" 381.6 22.9953001298664 106.965997520805
"1910" 381.8 27.17637158805 108.352467560871
"1911" 382 31.5140957795684 108.866826346287
"1912" 382.2 35.2613937871078 111.178550123529
"1913" 382.4 36.9165235736691 114.473653719527
"1914" 382.6 37.3828471137357 117.946902862286
"1915" 382.8 39.2792361112 120.068072792839
"1916" 383 42.4198979832779 119.636931957756
"1917" 383.2 46.1201256808936 119.419795591076
"1918" 383.4 50.750694536763 119.070930823426
"1919" 383.6 54.8529494499772 117.676779457833
"1920" 383.8 59.3488979008779 116.581749457289
"1921" 384 63.786013485109 117.627813102504
"1922" 384.2 66.3618321075408 120.18150269897
"1923" 384.4 67.0508452266581 123.647284829503
"1924" 384.6 66.3598765191996 125.429581326764
"1925" 384.8 67.8960798524878 125.702365096227
"1926" 385 69.5179284917618 125.770101182401
"1927" 385.2 73.0612824700374 124.711153958931
"1928" 385.4 76.6803510373779 123.748013226089
"1929" 385.6 81.0934133325156 122.604342402768
"1930" 385.8 85.6975574423392 121.824711534067
"1931" 386 89.1796426546944 118.514565441884
"1932" 386.2 91.8465849650388 114.128679948392
"1933" 386.4 95.3131314024255 109.919324971751
"1934" 386.6 98.7720035372113 106.257173638997
"1935" 386.8 102.966305074134 105.48534906129
"1936" 387 107.378881486959 106.730799823784
"1937" 387.2 111.46465378218 105.838958865407
"1938" 387.4 114.623089290066 102.240104856478
"1939" 387.6 117.174501530461 98.0694423196351
"1940" 387.8 119.674904432401 93.4480460422826
"1941" 388 122.410185254142 88.6306385944315
"1942" 388.2 124.798293177149 83.3773736227659
"1943" 388.4 125.686062551149 78.0482060769788
"1944" 388.6 126.276266123396 72.2610007566378
"1945" 388.8 126.478154502418 66.4431216867364
"1946" 389 125.697422117811 60.6840265698559
"1947" 389.2 123.726537301868 55.6820307161351
"1948" 389.4 120.099766336842 51.5301443791487
"1949" 389.6 116.298192102211 48.4514079581907
"1950" 389.8 112.228007651585 45.4811576861248
"1951" 390 107.763336117631 42.7496613790968
"1952" 390.2 103.851876112921 40.2285704552903
"1953" 390.4 99.2653332894113 38.6053564319226
"1954" 390.6 94.5177834069036 37.2423510957402
"1955" 390.8 90.0970526591902 38.4277030585542
"1956" 391 85.5254656683159 39.6554181688575
"1957" 391.2 80.6200359547843 41.1236429020529
"1958" 391.4 76.5509977938091 43.1522875747682
"1959" 391.6 71.8405081063602 45.5749512289609
"1960" 391.8 68.5880121197113 48.5539026354163
"1961" 392 67.5110059743337 52.1544381707818
"1962" 392.2 67.1446789437701 56.5950916835873
"1963" 392.4 65.0503185019613 60.0392359288226
"1964" 392.6 61.0561482883726 60.966846625871
"1965" 392.8 56.8784861364286 60.6192088354421
"1966" 393 50.624192322921 59.2372609920968
"1967" 393.2 44.9794488943283 58.7299509201843
"1968" 393.4 39.7818262070822 60.0706448689032
"1969" 393.6 35.1544961781507 62.5550603030802
"1970" 393.8 30.7744915982428 65.3462888171015
"1971" 394 25.7503611567006 68.8561932021843
"1972" 394.2 20.1491447273403 71.8050248830323
"1973" 394.4 14.4078468801092 73.8137868508838
"1974" 394.6 9.21399136768001 75.8452615420726
"1975" 394.8 7.52395371049849 79.2641803594609
"1976" 395 8.34761456545265 83.1366484195295
"1977" 395.2 9.58750473817794 87.4450018997226
"1978" 395.4 11.7677954246251 90.5858381442191
"1979" 395.6 12.9317313191078 93.1106836999433
"1980" 395.8 16.1876086252538 96.6826429427375
"1981" 396 20.4284426868267 98.4192349414325
"1982" 396.2 25.3857501416368 100.382616084237
"1983" 396.4 30.3073543305779 102.630037868756
"1984" 396.6 35.7633226937607 104.860483730279
"1985" 396.8 40.9933599163321 106.987593795432
"1986" 397 46.7278280878624 108.057369612206
"1987" 397.2 52.8413024703147 108.519404272288
"1988" 397.4 58.9486084089613 108.10925311616
"1989" 397.6 65.149161484609 108.01053841772
"1990" 397.8 71.6196886770408 108.01053841772
"1991" 398 78.2347445831468 106.773644839484
"1992" 398.2 84.4257299693642 104.766527347711
"1993" 398.4 89.4909958810411 100.788660169195
"1994" 398.6 93.2986950042644 95.6758193443226
"1995" 398.8 95.4508015038926 89.7096394030259
"1996" 399 95.2498323086895 83.7080572493334
"1997" 399.2 93.6719851571271 77.8011568546384
"1998" 399.4 91.454672284484 72.5121384754741
"1999" 399.6 88.1693211777161 67.5961049357595
"2000" 399.8 83.6062444085749 64.3253823803529
"2001" 400 77.8358733199666 61.6219791987587
"2002" 400.2 72.2957746783513 59.6770280318126
"2003" 400.4 66.0444060587886 59.125786238436
"2004" 400.6 61.5756086201618 60.8972286583523
"2005" 400.8 56.642272147181 64.3017780859893
"2006" 401 51.8251864344313 67.6533911831726
"2007" 401.2 48.1651340557738 72.1290604481976
"2008" 401.4 45.2388524083877 77.2675938384697
"2009" 401.6 42.5570099458007 82.2083270785857
"2010" 401.8 40.4425277409772 87.7869628365779
"2011" 402 38.4204194751376 93.1053116881226
"2012" 402.2 35.7474194881481 98.7792871206278
"2013" 402.4 33.1080637227873 103.693838943866
"2014" 402.6 29.0010814403541 108.087527973993
"2015" 402.8 27.2055880609407 109.962526781099
"2016" 403 29.4661638556728 111.409443323899
"2017" 403.2 33.1969646792765 113.527978083116
"2018" 403.4 37.9079578211902 115.727418939975
"2019" 403.6 43.1166180719113 116.901981050823
"2020" 403.8 48.3128839012345 118.03416377466
"2021" 404 53.4871648005749 117.35783898572
"2022" 404.2 58.5432869938276 115.126718539846
"2023" 404.4 62.5177109667919 111.493361568935
"2024" 404.6 66.7898168863283 107.306082063461
"2025" 404.8 69.9249036569416 102.46311484103
"2026" 405 72.8612513540989 97.6538061686372
"2027" 405.2 75.6604488184158 91.9669945924362
"2028" 405.4 75.5422306441446 86.6487503698559
"2029" 405.6 74.1925405509366 81.8260644734215
"2030" 405.8 71.2199517770669 78.0572820194154
"2031" 406 67.7428603600213 74.6404983577526
"2032" 406.2 63.4703650587313 71.2598913189926
"2033" 406.4 59.0917962240348 67.9852050799696
"2034" 406.6 54.6710462052598 64.6958704957692
"2035" 406.8 51.1061692463499 60.8432425989661
"2036" 407 46.7113939303865 57.3711598001989
"2037" 407.2 42.7738837177513 53.6090720797526
"2038" 407.4 37.9161986186961 50.3319698717771
"2039" 407.6 33.3876360640513 47.3853277848926
"2040" 407.8 30.6106695131507 43.3411646910802
"2041" 408 28.8213256602003 38.7017968346083
"2042" 408.2 28.1211434016352 33.0387454294095
"2043" 408.4 27.5386689529499 27.0891162655839
"2044" 408.6 27.2348620142446 22.0095704697559
"2045" 408.8 28.197344221483 19.9195042789421
"2046" 409 27.6785924863651 18.8987017209929
"2047" 409.2 26.0665890385339 15.888735822129
"2048" 409.4 23.3401534442446 17.1714769350226
"2049" 409.6 20.505865588391 20.4816874810529
"2050" 409.8 17.0526719345327 23.466067833394
"2051" 410 14.3241435188038 27.7876831716929
"2052" 410.2 12.2378464589354 32.4024734496329
"2053" 410.4 9.61167515179663 37.0937028780055
"2054" 410.6 7.17048119604245 41.8580281952317
"2055" 410.8 5.54171157968953 47.1500083641921
"2056" 411 5.43485978407172 52.4037956392644
"2057" 411.2 5.18560760770494 57.9513763346517
"2058" 411.4 4.853217960645 63.725131810431
"2059" 411.6 5.93188799983627 69.1090385112101
"2060" 411.8 7.23739878917677 74.8547968626329
"2061" 412 9.27592805257793 80.2138263214226
"2062" 412.2 12.5895422140877 85.1732344364574
"2063" 412.4 16.3340054722113 89.2841698355559
"2064" 412.6 20.0904236654504 93.6014636929095
"2065" 412.8 23.7324764868135 98.1896766940499
"2066" 413 27.535349599055 101.899239080135
"2067" 413.2 32.3460555243091 105.624259713344
"2068" 413.4 36.8974960685409 109.36293803318
"2069" 413.6 41.91754502919 111.913439435631
"2070" 413.8 47.5344568157454 113.76851097405
"2071" 414 52.6577041394918 113.278002222884
"2072" 414.2 58.6565052662113 111.771214971502
"2073" 414.4 63.6023663642435 109.227730024452
"2074" 414.6 68.8090040104809 106.839191885974
"2075" 414.8 74.1803056207656 104.477014036746
"2076" 415 78.1509874095984 100.793382648129
"2077" 415.2 81.9242480779532 96.768850459129
"2078" 415.4 85.3818261383961 92.1875151468443
"2079" 415.6 88.1102388268363 88.0324537756976
"2080" 415.8 91.2579698314537 83.968089339959
"2081" 416 92.9259664897929 79.0636950355471
"2082" 416.2 95.1021441217679 73.6767386690339
"2083" 416.4 97.9205133302407 68.5006812142343
"2084" 416.6 100.189677456691 63.4315270932926
"2085" 416.8 103.195004259776 58.5449789279562
"2086" 417 106.253738700181 52.5458166401426
"2087" 417.2 109.098882321302 47.5230588425044
"2088" 417.4 112.498942075594 42.661962691499
"2089" 417.6 115.206146365917 38.2937797463226
"2090" 417.8 118.569462743528 35.9363884864612
"2091" 418 119.928211740269 38.794167870041
"2092" 418.2 122.646165554964 41.0455051139927
"2093" 418.4 124.473335187125 44.1720434181591
"2094" 418.6 124.731585807746 46.3981155660751
"2095" 418.8 125.314809867098 46.8707118581811
"2096" 419 124.649346055192 47.5611888564764
"2097" 419.2 124.992665328954 48.6611230350369
"2098" 419.4 125.157708781347 49.5632261296138
"2099" 419.6 125.766493324813 50.8337330029342
"2100" 419.8 123.466029490636 51.8662490054135
"2101" 420 121.810396986487 55.3576372599858
"2102" 420.2 121.398210482295 59.8199023409331
"2103" 420.4 122.600919411727 63.6805790488387
"2104" 420.6 125.649311011947 67.1222598477932
"2105" 420.8 126.965156059464 69.9480551595847
"2106" 421 125.801281013011 73.4240510477226
"2107" 421.2 125.289888844255 78.2427651146921
"2108" 421.4 124.461955017386 82.4413727472352
"2109" 421.6 121.685229599528 86.2089782162533
"2110" 421.8 118.006465267073 90.6743965569067
"2111" 422 116.02637389993 95.3147474039788
"2112" 422.2 115.946821655135 99.5578277776813
"2113" 422.4 112.885501919587 102.46263823858
"2114" 422.6 109.045834775548 105.27730089268
"2115" 422.8 104.256389074558 108.500538278394
"2116" 423 100.973863530746 112.746982551639
"2117" 423.2 98.5889522344213 115.889356822623
"2118" 423.4 94.1022873022719 116.404323844656
"2119" 423.6 89.2092510057644 116.26805508145
"2120" 423.8 84.2621424604666 114.809611021195
"2121" 424 78.8955598006595 114.822564808564
"2122" 424.2 74.9124877407681 116.618729518459
"2123" 424.4 72.4323958036944 119.175353075671
"2124" 424.6 71.3337816615613 122.851148391498
"2125" 424.8 69.2944941393857 123.894341553241
"2126" 425 65.6841002903212 122.549308477323
"2127" 425.2 61.5897076579925 120.326079001948
"2128" 425.4 56.8541667258389 119.064787299269
"2129" 425.6 52.4378112527937 117.751541107026
"2130" 425.8 48.0570349536629 115.953431060387
"2131" 426 42.9906615394347 114.171541744833
"2132" 426.2 37.8414516865446 113.595806220289
"2133" 426.4 32.729472194308 114.399735491065
"2134" 426.6 31.0464082080156 114.188385188464
"2135" 426.8 29.1572287424693 111.849329556516
"2136" 427 26.8540460651779 107.320997968623
"2137" 427.2 25.0138433033961 102.669361254801
"2138" 427.4 23.3385798246204 97.8311864734021
"2139" 427.6 20.9270284559902 93.0110187437963
"2140" 427.8 19.1252132807113 88.766945011453
"2141" 428 16.7341834318092 83.8953297109411
"2142" 428.2 12.4816603989376 80.4577580687015
"2143" 428.4 7.71612626869581 79.0048605993329
"2144" 428.6 5.02139628892402 79.3470464992481
"2145" 428.8 4.68092454066779 77.0235519971269
"2146" 429 4.62421695380429 72.5657055853575
"2147" 429.2 6.24686668991007 68.075005116925
"2148" 429.4 8.45142079387008 62.7220028320402
"2149" 429.6 10.7424258350466 58.2499609916638
"2150" 429.8 13.8192738893594 53.1946462382115
"2151" 430 16.2890665271728 48.3650966510533
"2152" 430.2 17.6744343383863 43.4185671063476
"2153" 430.4 20.0209962518113 38.3924456967626
"2154" 430.6 21.75651638776 32.7905248726153
"2155" 430.8 21.8721283250819 27.1152024820755
"2156" 431 20.0332492675371 21.8995364436147
"2157" 431.2 21.2480698654705 19.8251678730263
"2158" 431.4 25.5022389795216 18.1935021839088
"2159" 431.6 30.3449698919805 16.553316779938
"2160" 431.8 35.9967593413921 14.0651015748651
"2161" 432 42.3376763579113 12.2035597812892
"2162" 432.2 48.5133294686895 10.2335334005074
"2163" 432.4 54.3681379805339 7.76428998793548
"2164" 432.6 59.1886535658746 3.88023765239189
"2165" 432.8 59.8026623596684 1.89123697872258
"2166" 433 58.7876536160174 1.01850432364911
"2167" 433.2 58.7666586399082 0.908511523383189
"2168" 433.4 58.1397815549439 1.18864697728298
"2169" 433.6 57.2551738493583 1.42769029205788
"2170" 433.8 56.3419356017541 1.8318890386083
"2171" 434 55.3801318712422 2.37145053024011
"2172" 434.2 52.6157327902929 2.62407806066952
"2173" 434.4 49.4056083756865 2.69640049299585
"2174" 434.6 46.9053738173726 3.36703837664517
"2175" 434.8 44.3904940996944 4.28582633771584
"2176" 435 41.4356972595408 5.43807726053849
"2177" 435.2 37.5774769945779 6.84617177055592
"2178" 435.4 34.31667063305 8.92432684158065
"2179" 435.6 30.8633018202956 10.2925456820093
"2180" 435.8 28.1090077155113 12.4285873875559
"2181" 436 25.1351515051078 14.4733839980812
"2182" 436.2 22.7989299599416 16.8845521501091
"2183" 436.4 20.0298702713378 19.2853012529935
"2184" 436.6 16.8483067320959 22.330467825438
"2185" 436.8 16.0661415494644 23.2786100399555
"2186" 437 15.3974207922827 24.6752821132226
"2187" 437.2 12.8179491242946 27.7564293374892
"2188" 437.4 9.98887609358625 31.6457285900309
"2189" 437.6 9.3270868576907 35.1957969477198
"2190" 437.8 8.47967652271125 39.0877011086687
"2191" 438 6.76463818750073 43.6148399198094
"2192" 438.2 5.26359141566582 48.4731316906408
"2193" 438.4 1.80593110849252 55.1221663591976
"2194" 438.6 2.15143746186431 56.8479594168736
"2195" 438.8 2.98950400342179 61.3135572416384
"2196" 439 3.83848214346127 66.3015173400594
"2197" 439.2 4.01271910580336 71.5491246764805
"2198" 439.4 2.09098790350073 78.5800985686384
"2199" 439.6 5.20477103696933 80.7188820779193
"2200" 439.8 8.00696581588185 84.6148470055226
"2201" 440 11.7379671343526 88.3732407755726
"2202" 440.2 15.0061356300482 91.4847742526921
"2203" 440.4 18.2017904423403 94.4864674799355
"2204" 440.6 22.5890179238177 96.8525185293013
"2205" 440.8 26.7785250136952 100.20708243329
"2206" 441 32.057695579727 103.17415826488
"2207" 441.2 36.9650283779271 104.358969608807
"2208" 441.4 41.9306579128487 105.712183736246
"2209" 441.6 47.1967486368743 105.763961216399
"2210" 441.8 51.6036960514069 107.643581439312
"2211" 442 55.39766748315 110.765827956863
"2212" 442.2 57.2342802266045 114.641737257109
"2213" 442.4 60.3117564084613 117.766119514791
"2214" 442.6 65.0208131340067 118.712135374834
"2215" 442.8 70.1710966031642 118.242218999911
"2216" 443 74.6201738453898 115.30236860243
"2217" 443.2 77.7405772592113 111.66552397896
"2218" 443.4 80.2588604141317 106.581003340323
"2219" 443.6 81.8233062429354 101.280618343909
"2220" 443.8 83.8336324442779 96.4287963345226
"2221" 444 85.9032373038363 91.9474472861663
"2222" 444.2 89.005272815519 87.672407227949
"2223" 444.4 92.3319652249992 84.0585724683529
"2224" 444.6 95.865025181871 80.5587288638587
"2225" 444.8 100.552981922134 78.2063498361672
"2226" 445 104.493065737609 75.5216478121867
"2227" 445.2 108.466773203123 73.7356277333226
"2228" 445.4 112.474636861856 70.5025202986111
"2229" 445.6 114.700157039469 66.0238370871576
"2230" 445.8 115.455663309517 61.2235452694961
"2231" 446 114.156102388711 56.3313144024858
"2232" 446.2 111.334510328956 52.311968393663
"2233" 446.4 107.023649826178 49.024914494872
"2234" 446.6 102.791011316892 45.5252315450885
"2235" 446.8 98.2108304744371 42.8585457047097
"2236" 447 92.7654974314779 40.9032344882226
"2237" 447.2 87.4816761381779 40.0031240631559
"2238" 447.4 81.7001976387113 38.9515527492559
"2239" 447.6 76.5848648248526 39.8841190790726
"2240" 447.8 71.5950894342229 41.3899221017761
"2241" 448 66.3496016566306 43.0721264972581
"2242" 448.2 61.6148264566155 45.3967890284183
"2243" 448.4 58.2824589976073 48.9431726514216
"2244" 448.6 55.5849052084278 53.8137249620339
"2245" 448.8 54.5942823491145 58.8729172871613
"2246" 449 54.3195849939925 64.5303217486038
"2247" 449.2 55.2571020252221 70.2543791673117
"2248" 449.4 55.9103383051194 75.8763927160164
"2249" 449.6 56.8416513758607 81.5223680976731
"2250" 449.8 59.5726469411999 86.1382091530158
"2251" 450 62.5014941523389 90.8157202458013
"2252" 450.2 64.5472519783363 96.1936385519248
"2253" 450.4 67.3413038609638 101.385381804673
"2254" 450.6 70.6891049008955 106.171034017165
"2255" 450.8 73.2616624037112 112.200511419894
"2256" 451 76.4650602025363 117.155137107873
"2257" 451.2 80.0308352335265 120.555387024638
"2258" 451.4 84.3356171044113 122.086270902889
"2259" 451.6 88.9710336192992 121.466493896872
"2260" 451.8 92.9627382280639 118.429116779586
"2261" 452 97.2559986959855 115.425760867032
"2262" 452.2 101.990487981871 111.24181392574
"2263" 452.4 105.966744745018 106.585191199
"2264" 452.6 108.546465690308 101.199604939839
"2265" 452.8 110.356597805978 95.1565248683226
"2266" 453 111.438273147472 89.0124809865182
"2267" 453.2 112.339335391058 82.5987625692873
"2268" 453.4 112.768356229822 76.8459283316805
"2269" 453.6 113.682587820464 70.3889114919436
"2270" 453.8 114.236287565152 63.8766693727932
"2271" 454 115.233940341804 57.4171007404156
"2272" 454.2 116.994912190845 51.2501769225226
"2273" 454.4 120.336588949551 47.3776518058663
"2274" 454.6 123.03684932593 46.8134547431976
"2275" 454.8 123.067364932026 48.0630070760726
"2276" 455 122.732928000472 48.0757072127139
"2277" 455.2 119.656854761502 46.8788900350323
"2278" 455.4 116.26949424959 43.6056156100384
"2279" 455.6 113.213274423003 39.4184893168671
"2280" 455.8 109.193558886607 36.172376213872
"2281" 456 105.267511941178 32.0406087644892
"2282" 456.2 100.232519250961 28.9232963892154
"2283" 456.4 95.7790046687439 27.0485143135943
"2284" 456.6 90.9154362494527 24.2907356003915
"2285" 456.8 85.7790745984554 22.5187004608575
"2286" 457 80.3898848329903 21.8846781355086
"2287" 457.2 74.7232972865906 21.4122325998053
"2288" 457.4 69.4872959524472 20.1534817026821
"2289" 457.6 63.8754147500113 19.7015101688285
"2290" 457.8 58.9826871089488 19.5878190436601
"2291" 458 53.9049608108113 20.1917852476402
"2292" 458.2 49.8643125863492 18.1173986831157
"2293" 458.4 46.7776441277113 15.1103858707682
"2294" 458.6 46.8115111587547 13.6583369147791
"2295" 458.8 45.7453369637274 12.9949254760323
"2296" 459 44.099459234576 14.8995636025226
"2297" 459.2 43.1489156551747 18.8835654909567
"2298" 459.4 42.2367679995067 23.3050528254135
"2299" 459.6 41.8698737218068 28.5905582453338
"2300" 459.8 42.1457228641041 34.144060496144
"2301" 460 43.2978066879939 39.4311475388661
"2302" 460.2 44.4036223308292 44.1693925253338
"2303" 460.4 45.8081102922006 49.4323700360566
"2304" 460.6 48.054243047878 55.0016861067165
"2305" 460.8 51.76368249493 58.8180825126038
"2306" 461 55.9716423371049 62.5707964993226
"2307" 461.2 60.756593220623 65.7934769239108
"2308" 461.4 65.6241388979413 69.1450645654826
"2309" 461.6 70.9248372617113 71.9258864844626
"2310" 461.8 76.3416615279459 72.8599806704756
"2311" 462 81.9900513623202 72.9785375195503
"2312" 462.2 87.6470191565677 73.4335628772335
"2313" 462.4 93.6572178947725 73.9489093931083
"2314" 462.6 99.4652616626713 74.6521824834626
"2315" 462.8 105.965759366505 75.6142518670873
"2316" 463 111.336333384031 75.8868051001526
"2317" 463.2 115.777649322182 78.5990202297072
"2318" 463.4 117.027003903924 81.3348082831048
"2319" 463.6 118.407825910961 79.6426023978226
"2320" 463.8 120.727468515152 75.8395340294696
"2321" 464 121.988361322981 70.8119998334426
"2322" 464.2 122.287388392078 64.5830625938226
"2323" 464.4 122.122945141345 58.6155035737893
"2324" 464.6 121.651252658978 52.6695818235892
"2325" 464.8 119.968531591548 46.4670232381487
"2326" 465 118.002650583921 40.4672783999032
"2327" 465.2 116.405189590398 34.5288947953226
"2328" 465.4 115.683238117474 28.5310435975226
"2329" 465.6 113.513266081727 27.2336449792581
"2330" 465.8 109.942541303915 23.6793494931797
"2331" 466 106.344136935938 18.6138856703331
"2332" 466.2 102.626560472469 14.0274700959205
"2333" 466.4 98.7849858991112 11.9439125432893
"2334" 466.6 93.5747313232446 10.0008857122559
"2335" 466.8 88.803206920807 7.07534268381194
"2336" 467 83.230859985308 4.71971672945162
"2337" 467.2 77.5582717516793 2.74973018691832
"2338" 467.4 70.8063026530591 1.66517454650736
"2339" 467.6 65.5950132512439 1.26723693174649
"2340" 467.8 60.68852712882 2.10544595007258
"2341" 468 53.2385328999446 3.34526151152258
"2342" 468.2 46.5607796732454 3.88904544292485
"2343" 468.4 40.9963052235339 6.13940082109677
"2344" 468.6 36.7028836256595 8.34929052249499
"2345" 468.8 30.632306782984 10.417108102868
"2346" 469 25.5895828311352 15.0680520819639
"2347" 469.2 21.5547695791398 20.1416558754297
"2348" 469.4 18.7250426748926 24.188657536949
"2349" 469.6 14.7537386616251 28.9285724722536
"2350" 469.8 10.8501306744522 33.8297242207081
"2351" 470 6.43200398666582 39.3913794342317
"2352" 470.2 5.11971762144936 43.548545277275
"2353" 470.4 3.25611298464522 48.527800127115
"2354" 470.6 2.67321046646933 55.8367197460323
"2355" 470.8 4.77366507335081 59.4097423343691
"2356" 471 6.57037398810783 65.1627922028053
"2357" 471.2 9.17132304462505 70.8078812910467
"2358" 471.4 12.4213901961423 75.486008251564
"2359" 471.6 15.5247715804446 79.9974536230893
"2360" 471.8 19.7094195662113 84.488890473046
"2361" 472 24.4452194550517 87.1074604903226
"2362" 472.2 29.2810892148743 88.6484104028008
"2363" 472.4 34.1283080329721 90.2867280295291
"2364" 472.6 38.4983136465376 92.740438990512
"2365" 472.8 42.8249292598602 94.9880303840885
"2366" 473 47.4405732460091 96.3304618486417
"2367" 473.2 51.9852463930823 98.1759709747419
"2368" 473.4 56.6304281484134 99.6948271240034
"2369" 473.6 60.8846408667229 98.3387131107877
"2370" 473.8 65.1130665844779 96.4893806900559
"2371" 474 69.8527224300794 96.150888191872
"2372" 474.2 74.2180297303446 93.7760670529559
"2373" 474.4 76.4523275014421 90.0349117671138
"2374" 474.6 77.1433886118113 85.1125042116893
"2375" 474.8 77.8237227230652 80.2457716838507
"2376" 475 77.7232674433446 74.6184283425226
"2377" 475.2 75.910483017179 69.8241677286129
"2378" 475.4 73.3069039679083 64.8289406601105
"2379" 475.6 69.0372532567459 61.0784675720057
"2380" 475.8 64.0127333408298 59.1940440174978
"2381" 476 59.042157781476 58.9128251169108
"2382" 476.2 53.656328910181 59.5101063301711
"2383" 476.4 48.7756296241213 61.0596495741626
"2384" 476.6 44.0451985888639 63.0381615277226
"2385" 476.8 39.2639415052905 65.2431064389364
"2386" 477 33.9166390889504 65.9956000135943
"2387" 477.2 28.445865842706 66.0801339055541
"2388" 477.4 23.1045039055143 63.6526599909893
"2389" 477.6 18.2605879781713 60.4014438258326
"2390" 477.8 14.1989853617261 56.0886132258869
"2391" 478 11.2992832478675 51.4221932176976
"2392" 478.2 10.6203996718007 46.6229898284805
"2393" 478.4 11.7792298272956 42.3089270953949
"2394" 478.6 14.5336803460788 37.3021149939611
"2395" 478.8 16.5753246698818 31.1656993948755
"2396" 479 18.5885034411869 25.6375601086884
"2397" 479.2 22.7823874269365 22.2755424481687
"2398" 479.4 28.0108377204697 20.2978922451653
"2399" 479.6 32.8475698090113 16.6911295447226
"2400" 479.8 37.2146688378242 12.5593881735806
"2401" 480 41.8190651641165 8.36875228461732
"2402" 480.2 46.8679853058814 4.29069867092052
"2403" 480.4 52.5193887316658 3.03683206517107
"2404" 480.6 58.2342368633586 3.43682132702784
"2405" 480.8 65.0018169813798 3.70818416778325
"2406" 481 71.3515978816155 3.61982465468428
"2407" 481.2 77.3511064022113 5.25708512184889
"2408" 481.4 83.8229519195942 7.12920567467364
"2409" 481.6 89.7187932081704 8.02897974964911
"2410" 481.8 95.5020711336488 10.6981467326351
"2411" 482 101.140949987005 13.7062570179824
"2412" 482.2 105.337931419363 16.2788412031711
"2413" 482.4 107.213109536944 20.3305611767681
"2414" 482.6 110.687498073152 25.0774782556493
"2415" 482.8 115.439843708629 27.6053885898177
"2416" 483 117.485511025493 31.8782242054488
"2417" 483.2 118.732384958461 37.1149812858026
"2418" 483.4 121.265854699829 42.5283207307638
"2419" 483.6 124.729308844697 46.5987821160655
"2420" 483.8 125.645492670211 50.1670770154369
"2421" 484 125.747777945787 55.705880888565
"2422" 484.2 127.03646001664 61.4023839283226
"2423" 484.4 127.866919039767 66.386168413267
"2424" 484.6 126.717501563736 72.0530622157879
"2425" 484.8 126.076557502231 78.1004742633905
"2426" 485 124.969646183064 83.3463938810579
"2427" 485.2 123.172720153598 88.5918588509641
"2428" 485.4 120.448838663954 93.8842534021226
"2429" 485.6 118.411360712469 98.4368206672137
"2430" 485.8 114.987472871923 102.914734407601
"2431" 486 111.724801642786 106.800803724966
"2432" 486.2 108.174942799068 110.424047408884
"2433" 486.4 104.484242773211 113.324194844852
"2434" 486.6 100.396097010901 116.181459965373
"2435" 486.8 95.7039269902317 119.059967533996
"2436" 487 91.2669001228213 121.711946134773
"2437" 487.2 86.0827917446306 122.704259248387
"2438" 487.4 82.3087458527738 124.43986492901
"2439" 487.6 78.8302669974134 124.078188756397
"2440" 487.8 73.8548220422457 123.632664194495
"2441" 488 68.6571117878887 125.011769379645
"2442" 488.2 66.4252058712645 126.634609168833
"2443" 488.4 65.8444063048446 125.712677326956
"2444" 488.6 63.996025079921 125.761396082903
"2445" 488.8 63.8670959550074 126.765425036109
"2446" 489 63.2280612478909 126.9998638044
"2447" 489.2 62.0204643350054 127.24968715347
"2448" 489.4 61.9272656265276 127.791268277149
"2449" 489.6 61.2382553801391 127.797127138137
"2450" 489.8 60.5159145189855 127.872076856323
"2451" 490 60.2015489956289 127.907742685718
"2452" 490.2 59.3566775934023 128.098174170311
"2453" 490.4 58.8724075891134 128.260136587029
"2454" 490.6 57.6205930898608 127.865384917199
"2455" 490.8 55.5735359560639 126.80069035847
"2456" 491 52.1467780849256 126.170460135858
"2457" 491.2 50.0969980225976 125.700481774868
"2458" 491.4 50.3200784955933 125.708836103772
"2459" 491.6 49.2388183987534 125.111369777588
"2460" 491.8 46.450030406823 124.267562258205
"2461" 492 43.2833466073236 123.459532502671
"2462" 492.2 39.3903979813526 121.601031608105
"2463" 492.4 35.4849968564484 119.975588690343
"2464" 492.6 32.4127987955942 117.817651895471
"2465" 492.8 28.4318548032003 115.791347123443
"2466" 493 25.1529541024206 114.062466779439
"2467" 493.2 22.121323427633 112.113366477708
"2468" 493.4 19.7343856467882 109.891505624823
"2469" 493.6 16.9378362582578 107.359945054323
"2470" 493.8 14.7987000649069 104.594137519105
"2471" 494 12.6989441402113 100.108368621608
"2472" 494.2 11.4505033109236 97.8312471008705
"2473" 494.4 9.14177697961127 94.5333714971226
"2474" 494.6 7.77603250773127 91.9992144542426
"2475" 494.8 5.52155263263983 88.2897827347869
"2476" 495 3.88848178050857 82.9917008933766
"2477" 495.2 2.33901934401126 79.0259402075726
"2478" 495.4 1.34586865866127 74.5405341711226
"2479" 495.6 0.992240409515615 70.1795894737574
"2480" 495.8 0.469559230411275 65.5113014696726
"2481" 496 0.830332234790197 61.2793931313752
"2482" 496.2 1.29919397659222 56.4629043292273
"2483" 496.4 1.69462210788399 52.635749001668
"2484" 496.6 2.99375143334641 46.2656517022145
"2485" 496.8 3.51497006063063 42.9402089489194
"2486" 497 4.98092999066127 40.6890255168726
"2487" 497.2 6.98457664816208 37.0189543728636
"2488" 497.4 9.57622244747911 32.2963922043047
"2489" 497.6 12.2329700791577 28.0608966344297
"2490" 497.8 15.4800094784769 24.0922929241507
"2491" 498 18.0802245728451 19.871625360055
"2492" 498.2 22.2295251115054 16.6269814035696
"2493" 498.4 27.0214208169855 12.5593881735806
"2494" 498.6 30.8383421396368 9.57790010538641
"2495" 498.8 35.92520097693 7.04685744826008
"2496" 499 40.8572855849638 5.00941293280712
"2497" 499.2 46.8750118419613 4.23060214805084
"2498" 499.4 52.8306703635863 3.24140261632258
"2499" 499.6 57.575914555123 0.923669182999052
"2500" 499.8 61.3584593366488 2.32046631904133
"2501" 500 66.53111915618 4.98996448472883
"2502" 500.2 71.8197915714134 6.19696160206726
"2503" 500.4 76.5928812231581 5.94007656872683
"2504" 500.6 80.8804350960566 5.3065350298999
"2505" 500.8 85.5545925586007 8.16786731626995
"2506" 501 90.485143421439 11.8470375589463
"2507" 501.2 95.4715391613968 13.8026209413638
"2508" 501.4 100.789052607148 15.5063182007963
"2509" 501.6 105.483758597163 19.5248136246818
"2510" 501.8 110.033860844359 24.1689699991226
"2511" 502 115.015692108454 28.1085267284135
"2512" 502.2 117.696392478841 33.7421636641826
"2513" 502.4 119.254820328469 40.4882176932903
"2514" 502.6 121.252903829407 45.9399893890752
"2515" 502.8 124.226430537776 51.6000580026394
"2516" 503 125.106862761594 57.764560391663
"2517" 503.2 125.597310708521 64.3374684279824
"2518" 503.4 126.600078104035 71.0551518351461
"2519" 503.6 125.469205861253 77.3132933600805
"2520" 503.8 121.685229599528 82.2795643223622
"2521" 504 118.410322519019 87.5044211714957
"2522" 504.2 116.014596817988 93.2179935477206
"2523" 504.4 114.789552115901 99.2661139111502
"2524" 504.6 112.762407655329 104.874204584646
"2525" 504.8 108.059691218936 106.497545299537
"2526" 505 102.023060269853 108.00359689168
"2527" 505.2 97.1433072261204 110.258847455857
"2528" 505.4 92.0798053706952 112.192733968065
"2529" 505.6 88.2157205172738 114.333907587479
"2530" 505.8 83.283362508306 116.375170470565
"2531" 506 79.5649407472639 119.876308490333
"2532" 506.2 77.1848154745034 124.899261850457
"2533" 506.4 76.4172139171468 124.324960556548
"2534" 506.6 73.2818074480389 122.81343239184
"2535" 506.8 69.7037315747642 120.359107657958
"2536" 507 65.3071434873743 118.019593075257
"2537" 507.2 60.175869598464 116.929800397751
"2538" 507.4 54.8945708520067 117.198509998766
"2539" 507.6 49.4044086854779 117.923260186956
"2540" 507.8 44.0408784820177 119.542425946936
"2541" 508 40.3964716127586 118.527509417144
"2542" 508.2 37.8818729598596 115.564512448487
"2543" 508.4 36.3903735053815 111.155214256578
"2544" 508.6 33.4913769377794 106.36856469105
"2545" 508.8 29.2284223399855 102.095806696806
"2546" 509 24.0869097193675 98.1505820815101
"2547" 509.2 18.810937292142 95.4136013415899
"2548" 509.4 12.6743459808218 94.0318423584594
"2549" 509.6 11.0954843353283 94.3872508706311
"2550" 509.8 11.2352185018157 95.6672595452677
"2551" 510 11.3589789298184 97.4191650851797
"2552" 510.2 13.0451404575446 99.8363572294178
"2553" 510.4 14.8868539545348 101.60952240097
"2554" 510.6 16.4211727592541 104.010495684123
"2555" 510.8 17.1863257534721 105.429524284844
"2556" 511 19.7301913452513 107.962326646483
"2557" 511.2 21.8486870271243 110.48700092067
"2558" 511.4 23.1920792585156 112.242442029757
"2559" 511.6 24.9057807372376 114.344797397625
"2560" 511.8 27.0850239206488 114.555419137398
"2561" 512 28.9058001771238 116.29343283676
"2562" 512.2 30.1125146260788 117.415801036865
"2563" 512.4 29.7010299470261 116.904385191915
"2564" 512.6 29.6062475077866 116.872637356117
"2565" 512.8 30.8093389907113 117.758816936223
"2566" 513 31.1513134017357 118.098891489408
"2567" 513.2 30.8492847196343 118.080380054053
"2568" 513.4 30.4765632584644 118.201038909297
"2569" 513.6 30.3225004194613 118.070393621823
"2570" 513.8 30.1672383886302 118.14934041716
"2571" 514 30.3869907237048 118.244896798011
"2572" 514.2 30.0672391145356 118.065130502133
"2573" 514.4 29.9343277986513 117.808149911443
"2574" 514.6 29.5375483527298 117.41887138573
"2575" 514.8 29.0154820434701 117.18835668097
"2576" 515 28.8302835894438 116.947268359776
"2577" 515.2 28.5463790112457 117.056426390667
"2578" 515.4 27.343986847404 116.421008004527
"2579" 515.6 26.2946107230733 115.216512342081
"2580" 515.8 25.184921614623 114.736981286911
"2581" 516 24.4361795125294 113.918988350618
"2582" 516.2 22.5655391842113 112.841386745434
"2583" 516.4 19.9771807803988 110.366173231791
"2584" 516.6 17.3312869090749 107.92644811905
"2585" 516.8 15.7316238800513 106.575810395563
"2586" 517 15.8627279511839 106.821088115186
"2587" 517.2 15.9865363742995 106.512273189087
"2588" 517.4 16.9887680723852 106.936607166279
"2589" 517.6 17.6818801047701 107.314124953499
"2590" 517.8 18.1720346043691 107.744291294783
"2591" 518 18.1818845166788 107.450990189725
"2592" 518.2 18.8525836808113 108.144878627661
"2593" 518.4 19.9213375325201 109.290116801514
"2594" 518.6 21.9608812327044 111.105267542186
"2595" 518.8 24.4560956358988 112.61293323811
"2596" 519 26.4509746385684 114.245233419144
"2597" 519.2 29.0818472862758 115.65609309429
"2598" 519.4 32.0980936804472 117.398665795424
"2599" 519.6 34.7734360467285 120.078183039805
"2600" 519.8 37.1678740691243 121.105726279094
"2601" 520 40.5398286276951 122.247782652548
"2602" 520.2 43.5541512899879 123.750867504237
"2603" 520.4 46.4907758083081 124.417093447452
"2604" 520.6 47.6571634806069 124.56942105429
"2605" 520.8 49.1636881142772 124.11147180485
"2606" 521 52.4769010018113 125.240984844589
"2607" 521.2 55.666085352694 125.884432482667
"2608" 521.4 59.8117896060764 126.750342440469
"2609" 521.6 63.3734300898779 127.283543116856
"2610" 521.8 67.760910030921 126.95074794729
"2611" 522 71.7304269817165 127.198360601933
"2612" 522.2 75.4936300072882 126.401218052048
"2613" 522.4 79.0927850660989 125.603810254693
"2614" 522.6 83.5074014259272 124.607307892152
"2615" 522.8 87.1003077481793 123.365539954227
"2616" 523 91.2757365046306 121.963008262484
"2617" 523.2 95.0617811626323 119.490937326565
"2618" 523.4 98.0391282686629 117.783525302419
"2619" 523.6 101.076031133359 116.83023641927
"2620" 523.8 99.6657366616955 116.90813059067
"2621" 524 98.3369563033283 117.656062922886
"2622" 524.2 97.2522205191352 118.121194168388
"2623" 524.4 96.291689132106 118.953877513228
"2624" 524.6 94.9873628181026 119.835712614964
"2625" 524.8 93.6186891451165 120.663449590796
"2626" 525 92.1023151110863 121.733853870479
"2627" 525.2 89.8819078882982 122.934545955442
"2628" 525.4 87.1832584452521 123.936301631333
"2629" 525.6 84.6149269487841 124.889914889779
"2630" 525.8 82.1559468696218 124.849236380238
"2631" 526 78.9745849219165 125.644576867165
"2632" 526.2 75.26068119015 126.734133093863
"2633" 526.4 72.1977920101165 127.050771645596
"2634" 526.6 68.9513844141288 127.267125559539
"2635" 526.8 65.8467364723651 127.098841675026
"2636" 527 61.841240919805 127.149932975635
"2637" 527.2 58.3913336188921 127.003363490886
"2638" 527.4 54.65172884532 126.397449879638
"2639" 527.6 50.4295344473594 125.45831919936
"2640" 527.8 45.9394351093852 124.352727880388
"2641" 528 42.7287700101488 122.934722346229
"2642" 528.2 39.2895544402323 122.28282841727
"2643" 528.4 36.4235199612964 121.032858119216
"2644" 528.6 33.8885929538675 119.291547038041
"2645" 528.8 31.884440835555 117.782347467166
"2646" 529 30.2462995996134 117.587788429453
"2647" 529.2 28.328780556247 117.161628288823
"2648" 529.4 27.1046162046137 116.683497399335
"2649" 529.6 25.8839575430405 115.363096201213
"2650" 529.8 24.7276017621728 114.580135557169
"2651" 530 23.5118850385007 114.129563502967
"2652" 530.2 22.5449573909552 113.069017860591
"2653" 530.4 21.9525745020973 112.058245392563
"2654" 530.6 22.3491664858779 112.163418957323
"2655" 530.8 21.6921802927567 112.058885653712
"2656" 531 20.3520464802613 111.079391738673
"2657" 531.2 19.9505205729255 109.65504117593
"2658" 531.4 20.6923698243541 110.039875475108
"2659" 531.6 21.5404384004191 110.066008801011
"2660" 531.8 22.2409801367113 110.808187032152
"2661" 532 22.1878704743931 111.568253535154
"2662" 532.2 22.1884324814017 111.780130177418
"2663" 532.4 22.3685654174527 112.678236756805
"2664" 532.6 23.1187006912547 113.01009473341
"2665" 532.8 24.0784836671728 113.861112436553
"2666" 533 24.9462236569545 114.807259414525
"2667" 533.2 26.6844885506658 116.014290980647
"2668" 533.4 28.8816770524135 117.009194938424
"2669" 533.6 30.9587871102578 118.319473821067
"2670" 533.8 31.9038863991768 119.102267559047
"2671" 534 34.1548498915708 120.151218256693
"2672" 534.2 36.73606942332 121.465563483931
"2673" 534.4 39.457641862727 122.20493424587
"2674" 534.6 41.9535164671431 123.022869632993
"2675" 534.8 44.6398343137387 124.419624570828
"2676" 535 45.5053726615113 124.751982546356
"2677" 535.2 44.501254118694 123.54313066415
"2678" 535.4 43.6824963170819 122.842557122593
"2679" 535.6 42.6591969802857 122.279993523014
"2680" 535.8 40.4941809681113 121.895862928356
"2681" 536 38.0145498452113 121.122615232733
"2682" 536.2 35.6480910510482 120.225183471964
"2683" 536.4 32.4883911297779 118.983486408789
"2684" 536.6 29.2341457468446 116.824086879423
"2685" 536.8 25.9917538247765 114.764124716203
"2686" 537 23.1497454697113 112.548253256501
"2687" 537.2 19.8376599703454 110.076741764127
"2688" 537.4 17.2265428528363 107.273395974989
"2689" 537.6 14.2037179058931 103.984530960323
"2690" 537.8 11.9563530395313 100.655853369163
"2691" 538 10.5972712137584 96.7340043142848
"2692" 538.2 9.07109523148903 92.7908500332115
"2693" 538.4 7.05443896629823 90.3812734911921
"2694" 538.6 6.27514000513531 89.3900555129935
"2695" 538.8 4.70922770232554 87.2243017474226
"2696" 539 3.48146719121126 83.8813435581726
"2697" 539.2 3.13194206313433 79.128301137938
"2698" 539.4 1.56656881096125 74.6525070425101
"2699" 539.6 0.889182669888689 71.40299045
"2700" 539.8 0.697960783838391 68.0101860953904
"2701" 540 0.915800415719744 64.4389363727294
"2702" 540.2 1.19712393774317 59.4384564153651
"2703" 540.4 1.56144419442179 55.7926370231121
"2704" 540.6 2.19666103076297 49.1944870658053
"2705" 540.8 3.22483910714151 45.1442400140203
"2706" 541 3.04517470112931 44.9360668758144
"2707" 541.2 2.74057722760781 45.3333535696846
"2708" 541.4 2.72849020101128 44.7450149673995
"2709" 541.6 3.46579882340092 43.2785590482709
"2710" 541.8 6.04084710863982 40.9458908201797
"2711" 542 7.72746320085833 37.7744852703226
"2712" 542.2 9.15625730634589 33.1582569716495
"2713" 542.4 11.7720035005513 29.1074604658826
"2714" 542.6 14.4608361123541 24.4830195155607
"2715" 542.8 17.7460596295537 20.5559608982952
"2716" 543 22.2969385931768 16.9803228477364
"2717" 543.2 26.7575857203081 13.7738671900323
"2718" 543.4 31.6898817978417 11.4696800335943
"2719" 543.6 35.7327586286569 10.1276989284965
"2720" 543.8 39.5473061211468 8.40503236558065
"2721" 544 44.3022958458504 5.72009686774526
"2722" 544.2 50.0467133423177 4.58935849019492
"2723" 544.4 55.8467512264255 5.73587072425115
"2724" 544.6 61.4084806623761 7.13753781949841
"2725" 544.8 66.8800201322425 7.51746806713508
"2726" 545 72.1539737835339 6.76339176403226
"2727" 545.2 77.3149699309432 8.52669613622979
"2728" 545.4 82.0247566862113 11.5375506562903
"2729" 545.6 86.168063675573 15.3660999695247
"2730" 545.8 90.554596444464 18.6590273474545
"2731" 546 94.4215311983815 22.3517155535885
"2732" 546.2 97.52650819243 27.0031818814163
"2733" 546.4 101.669189810201 30.8726377704246
"2734" 546.6 105.902933867438 35.4001852692298
"2735" 546.8 109.587933795149 40.4318124717288
"2736" 547 112.958184449757 46.189416210959
"2737" 547.2 117.462748526112 50.4547823142335
"2738" 547.4 122.711478880811 53.9950191528083
"2739" 547.6 125.517007439036 59.2904079408793
"2740" 547.8 124.022697432711 64.9038032995873
"2741" 548 122.238606183726 70.7339483000802
"2742" 548.2 119.438049939057 76.0015183206112
"2743" 548.4 115.276313120974 80.8605021899265
"2744" 548.6 111.73909207027 85.7481308325579
"2745" 548.8 107.765600979977 90.5888530488124
"2746" 549 104.834900383294 95.5192279688277
"2747" 549.2 102.496836520647 100.801090090163
"2748" 549.4 99.8761734926236 105.340317826787
"2749" 549.6 96.1671554398564 109.864284543419
"2750" 549.8 91.1916707520218 113.345497172428
"2751" 550 86.6703008258917 117.080655825426
"2752" 550.2 84.485698914508 121.988641639224
"2753" 550.4 84.7091740984371 123.525079549161
"2754" 550.6 85.4964915297919 122.645629226903
"2755" 550.8 87.7906187213634 122.193704651366
"2756" 551 91.0370285600177 121.364144471613
"2757" 551.2 94.9385600458405 119.66984978175
"2758" 551.4 98.3565679564113 118.018464174223
"2759" 551.6 101.593595596967 116.027743276067
"2760" 551.8 104.537028200717 113.651397359707
"2761" 552 107.634537187456 110.952192214099
"2762" 552.2 110.628781276603 108.23123552823
"2763" 552.4 113.321521980854 105.253623072588
"2764" 552.6 116.03067676609 102.28108771708
"2765" 552.8 118.685648455621 98.5656931032626
"2766" 553 120.527845609231 95.2707696530426
"2767" 553.2 122.49502049032 91.2219694449661
"2768" 553.4 124.23929789178 86.6113976093015
"2769" 553.6 125.903891604182 82.7708522941111
"2770" 553.8 127.061750332029 78.5902442741105
"2771" 554 127.195345771263 74.1946947572092
"2772" 554.2 128.002393629582 70.8902152179205
"2773" 554.4 128.300595071695 69.2713703831936
"2774" 554.6 128.581181603082 65.2594017702258
"2775" 554.8 128.585997640561 63.0810033219926
"2776" 555 128.715439425388 63.2046412273814
"2777" 555.2 128.526739440276 63.9025355587419
"2778" 555.4 128.199522713231 63.1025740156111
"2779" 555.6 127.055006247926 61.7918547853226
"2780" 555.8 126.13998937629 59.034926247008
"2781" 556 126.039063220443 55.0765572719963
"2782" 556.2 126.564643892731 51.6461389604726
"2783" 556.4 125.562626530424 47.5388787419183
"2784" 556.6 124.044767447941 43.5217768834526
"2785" 556.8 122.533740977685 39.439439724302
"2786" 557 120.056171541562 35.5067152448119
"2787" 557.2 117.449853238502 31.8947316872258
"2788" 557.4 116.019366375041 28.8461609272771
"2789" 557.6 113.460026814498 25.7202241359396
"2790" 557.8 110.947201197342 21.8541584273008
"2791" 558 108.500399244856 18.4391417566774
"2792" 558.2 104.763862875673 16.9984263307951
"2793" 558.4 100.36971921195 14.6083456208112
"2794" 558.6 96.067587923436 12.9417067326147
"2795" 558.8 91.6749790318779 11.1173688356559
"2796" 559 87.9927091111507 7.27380290344379
"2797" 559.2 87.3207136656352 5.3693810668878
"2798" 559.4 86.2575773188816 5.60961368819072
"2799" 559.6 84.1327175101803 4.53562364284835
"2800" 559.8 80.2514212947645 4.73437423482258
"2801" 560 75.4383717489446 4.77332132052258
"2802" 560.2 70.6327341189613 4.66946242532258
"2803" 560.4 66.1051354063363 4.60160007902713
"2804" 560.6 61.7763718154429 2.33400384773311
"2805" 560.8 60.1547758079357 1.57489126222054
"2806" 561 57.5822504848157 4.10736895404786
"2807" 561.2 53.805822774484 6.6286188575044
"2808" 561.4 50.6439081969191 10.0622480370417
"2809" 561.6 46.8624113142348 12.9018072066167
"2810" 561.8 42.7926923103576 15.8485425931153
"2811" 562 39.5505528879865 19.5889677638844
"2812" 562.2 37.5746768773054 24.2835202511814
"2813" 562.4 35.6392584457298 29.2397843916189
"2814" 562.6 34.6774927295522 34.3430109772089
"2815" 562.8 33.6816865610863 39.189267663743
"2816" 563 33.7779724118446 44.3349054837892
"2817" 563.2 33.052232926023 49.1638349983579
"2818" 563.4 32.9143362416398 54.850927726644
"2819" 563.6 35.6517599794113 59.3598256560559
"2820" 563.8 39.039473153106 63.2718440419226
"2821" 564 43.3981730456175 66.1774589146663
"2822" 564.2 47.7923182025271 66.9574682571121
"2823" 564.4 52.5481715191806 66.8231823869756
"2824" 564.6 57.6666001713363 65.0009323674788
"2825" 564.8 62.1541062957407 62.4142444881755
"2826" 565 66.4084732853459 59.3539170169861
"2827" 565.2 69.3492506129386 55.5642551223832
"2828" 565.4 72.101198217548 50.8906449817409
"2829" 565.6 75.4395198489766 46.216994697741
"2830" 565.8 77.6036204743322 40.8246270002347
"2831" 566 77.9099124144286 34.9691661988878
"2832" 566.2 76.3985961541134 30.1050138652682
"2833" 566.4 74.8890941990327 24.8477620641797
"2834" 566.6 71.7200069280862 21.1164921573851
"2835" 566.8 69.2012215541368 16.6215219873013
"2836" 567 66.8634994075308 10.9598852016112
"2837" 567.2 65.2242138232007 6.08112346139627
"2838" 567.4 67.1285001968298 3.30296845626072
"2839" 567.6 70.7497720785143 2.94634893677713
"2840" 567.8 74.7437015069271 4.69542714912258
"2841" 568 79.2678281478967 6.11065046545741
"2842" 568.2 84.3530220291563 7.34297299681709
"2843" 568.4 89.6047808923403 9.38917915477419
"2844" 568.6 95.0593302590699 11.6559487043335
"2845" 568.8 99.9742831392547 14.5219462063878
"2846" 569 105.400797523351 17.8011214871726
"2847" 569.2 109.637445609028 21.5452081645165
"2848" 569.4 114.12197349918 25.8159900562504
"2849" 569.6 117.501657050341 30.8951316995126
"2850" 569.8 119.052594245531 36.9942051684978
"2851" 570 120.428205981649 43.1499944945413
"2852" 570.2 122.790711440036 48.7947706192504
"2853" 570.4 126.336252303381 53.6827776023132
"2854" 570.6 126.690508534043 58.45243139758
"2855" 570.8 125.195794361098 63.835572993704
"2856" 571 124.217432861211 70.3602136393226
"2857" 571.2 124.320528088064 76.973581524852
"2858" 571.4 124.564512332415 83.4710744275164
"2859" 571.6 121.769330331497 88.0644460246654
"2860" 571.8 118.271511111011 92.4191011305512
"2861" 572 114.958412354131 97.9698026920526
"2862" 572.2 112.461325738696 103.519222543709
"2863" 572.4 109.625258085611 108.535776117837
"2864" 572.6 106.798997899981 110.970339898713
"2865" 572.8 102.930293394272 114.248464959444
"2866" 573 98.425807219878 115.475888266353
"2867" 573.2 93.5414099277013 118.378075598853
"2868" 573.4 90.2383500071024 121.766510616224
"2869" 573.6 85.2875686616908 122.82352775419
"2870" 573.8 80.1470971861481 124.414668897691
"2871" 574 75.1389119344513 126.253176327393
"2872" 574.2 70.3006852472882 125.215685882938
"2873" 574.4 65.4789602784871 123.847544667323
"2874" 574.6 59.8931756162731 124.079085761003
"2875" 574.8 55.6312215386052 125.598196499292
"2876" 575 51.9316418020113 123.739358318156
"2877" 575.2 47.4254374919051 121.742547416394
"2878" 575.4 42.2902625144504 120.005047770181
"2879" 575.6 36.8884710630156 119.259973087225
"2880" 575.8 32.4446978042435 116.723997057032
"2881" 576 29.7998484360733 112.087315456529
"2882" 576.2 27.7932042144089 107.482220788497
"2883" 576.4 27.2231438523798 102.226806680603
"2884" 576.6 26.2286306157681 96.7645674218453
"2885" 576.8 24.70972282705 92.5935553577419
"2886" 577 22.2998536383508 88.3483327556482
"2887" 577.2 19.7954654532229 83.2670966910668
"2888" 577.4 17.5870221994135 78.4909647888282
"2889" 577.6 15.2873025440238 73.2771880787288
"2890" 577.8 11.0060955637459 70.7072668782335
"2891" 578 8.20093757603479 70.2303900203226
"2892" 578.2 8.18365013872775 67.2358869842676
"2893" 578.4 9.26272657908469 62.1961156748669
"2894" 578.6 12.6989441402113 57.5212615510086
"2895" 578.8 17.0381076881995 53.942871514252
"2896" 579 21.9029910596595 51.0120177318053
"2897" 579.2 25.7530908648348 47.0973484512167
"2898" 579.4 30.5747713154726 44.0355243502771
"2899" 579.6 35.4224049191779 40.8253403168226
"2900" 579.8 40.4251694653797 37.2674898740173
"2901" 580 44.2980130048113 33.1354546180559
"2902" 580.2 46.4953871583124 27.5796844479518
"2903" 580.4 46.7671744810177 21.9695066217419
"2904" 580.6 45.5415866183902 16.7690237161226
"2905" 580.8 44.6880673387506 12.5916205690192
"2906" 581 47.7431218837481 9.68065411872258
"2907" 581.2 52.8867153537473 8.51063548233289
"2908" 581.4 58.2247006204069 8.77301768675736
"2909" 581.6 64.3297974165113 10.7538627024559
"2910" 581.8 69.7520972367446 13.6792215839226
"2911" 582 75.1212787483981 16.2537238130149
"2912" 582.2 80.6040732191999 18.3083187623112
"2913" 582.4 85.8891730784446 20.6031479305893
"2914" 582.6 91.441026051805 23.6561667040726
"2915" 582.8 97.1248663711487 24.9909157869163
"2916" 583 103.266815162385 25.9645101337409
"2917" 583.2 108.814242301035 25.4030580479696
"2918" 583.4 110.583130613624 24.2714177680291
"2919" 583.6 111.992845780809 27.9713909095291
"2920" 583.8 112.221178024679 34.499891646397
"2921" 584 112.355301570521 40.1019416975494
"2922" 584.2 113.313615429622 46.0695312422173
"2923" 584.4 114.674015762381 51.8354880898864
"2924" 584.6 115.515276195793 58.2707203026491
"2925" 584.8 116.361779180905 64.7526281370062
"2926" 585 118.62714914609 71.0840786664741
"2927" 585.2 122.045723195803 76.9169366105653
"2928" 585.4 124.310704199134 82.0972771357109
"2929" 585.6 121.685229599528 86.6485789855404
"2930" 585.8 118.017106749932 91.7436616534572
"2931" 586 114.338792326789 96.9727171464978
"2932" 586.2 110.623045328783 102.427972263129
"2933" 586.4 106.32205837968 107.879239530323
"2934" 586.6 102.966604667101 113.462953383513
"2935" 586.8 98.2802474046355 116.207621391626
"2936" 587 92.7149203132425 117.279280943541
"2937" 587.2 86.7947277197919 118.671351342032
"2938" 587.4 81.1855875200979 121.409002050642
"2939" 587.6 75.9348487403931 124.854661226838
"2940" 587.8 70.3577505743212 125.716434127652
"2941" 588 65.2684523734206 124.605352303811
"2942" 588.2 59.5869078690446 122.722406635989
"2943" 588.4 53.5766326905016 121.020740060065
"2944" 588.6 47.604696947576 119.108218905476
"2945" 588.8 41.8518627099692 117.027021694386
"2946" 589 35.9065890212422 114.185722960508
"2947" 589.2 30.6643232460836 110.848609539365
"2948" 589.4 25.6655698439689 106.608541683747
"2949" 589.6 20.9885238544639 102.624799371849
"2950" 589.8 16.3869947044561 98.612747541496
"2951" 590 13.9998571058608 93.7324802227968
"2952" 590.2 13.0884149972113 87.6916667758226
"2953" 590.4 12.1170840646932 81.9035667504069
"2954" 590.6 11.0795653137376 76.4728562476068
"2955" 590.8 9.7476205349446 70.5852412455892
"2956" 591 9.34768327765314 64.8759205250551
"2957" 591.2 7.1807976415281 60.3342311818968
"2958" 591.4 3.5965685441391 59.0093464976834
"2959" 591.6 3.5011374365143 59.691072586959
"2960" 591.8 3.33433375634461 60.1993517255893
"2961" 592 3.30557712675967 62.2441435224839
"2962" 592.2 2.95311525342057 64.0969788110551
"2963" 592.4 1.59635710710167 67.4045032998979
"2964" 592.6 1.54380123598738 69.2383050512479
"2965" 592.8 2.33122992687126 70.7886315820226
"2966" 593 1.58279676333626 75.3989928517601
"2967" 593.2 2.40469482185832 79.180583047852
"2968" 593.4 3.14498556645614 83.5704292379756
"2969" 593.6 4.74261091863983 87.6453011976083
"2970" 593.8 7.04571564012036 91.0021690603226
"2971" 594 8.76714310763982 94.090116569394
"2972" 594.2 10.9868951646488 97.5826037483851
"2973" 594.4 13.8482024067686 101.830735838552
"2974" 594.6 16.6759352856338 105.834974656492
"2975" 594.8 20.4941742780769 110.010672081069
"2976" 595 25.1667612088088 113.505985163567
"2977" 595.2 29.6940360820294 116.955090713141
"2978" 595.4 34.1407805685984 119.345596589097
"2979" 595.6 38.9218885450355 122.044280333081
"2980" 595.8 43.8269790480482 123.561086029746
"2981" 596 47.5251769016306 125.041084390387
"2982" 596.2 53.3464026061381 125.190110873567
"2983" 596.4 58.820260058359 125.585410839845
"2984" 596.6 64.6911155111888 126.391504122783
"2985" 596.8 68.8000573640779 127.274888208923
"2986" 597 73.7559907991344 126.679411521334
"2987" 597.2 79.3696542847274 125.610633170516
"2988" 597.4 83.989615279391 123.717721048323
"2989" 597.6 89.7471680873726 121.741051752581
"2990" 597.8 94.9187280371049 119.292669183684
"2991" 598 100.109186812911 115.988888263856
"2992" 598.2 105.011736635674 111.918803927838
"2993" 598.4 110.387871468149 107.781537219116
"2994" 598.6 114.66949579112 103.469170533383
"2995" 598.8 118.285288311395 98.3425024570471
"2996" 599 121.465429214885 93.111481523481
"2997" 599.2 123.608884647149 87.5456152044476
"2998" 599.4 126.200193587757 81.1473761635044
"2999" 599.6 127.163634174028 75.2842380456797
"3000" 599.8 128.291354470483 68.5737277517791
"3001" 600 128.527577012011 62.2548923597559
"3002" 600.2 128.010716728867 56.5096562872601
"3003" 600.4 126.572995432758 50.043486459735
"3004" 600.6 125.005940526085 44.4665511886699
"3005" 600.8 122.197052790524 38.5858828890726
"3006" 601 119.892683553274 32.9953532958851
"3007" 601.2 116.380185966843 27.5266187557857
"3008" 601.4 112.530484898624 22.9887039672574
"3009" 601.6 108.391122307493 18.3171703726976
"3010" 601.8 104.708359336538 14.8011709649647
"3011" 602 98.7642141200713 10.4829640841426
"3012" 602.2 93.7252811691376 7.59391026384889
"3013" 602.4 88.0929639097919 5.95932289796775
"3014" 602.6 83.3133251599027 4.03415535362045
"3015" 602.8 77.9861132342765 2.47374991267041
"3016" 603 71.7452120456049 1.11726723310981
"3017" 603.2 65.7016003239446 1.63591719468925
"3018" 603.4 60.5464638459692 1.46486888263837
"3019" 603.6 54.8916203152113 1.038588952
"3020" 603.8 48.9574245693081 2.65510240148387
"3021" 604 42.0600213275984 4.64852313193548
"3022" 604.2 37.1500101406618 6.72238756533357
"3023" 604.4 31.8277828983837 9.2043357372881
"3024" 604.6 26.8039852908817 12.3998688294135
"3025" 604.8 22.6826970842844 16.4469978124079
"3026" 605 18.1710096810613 20.9168883431726
"3027" 605.2 14.6737259503521 25.8892243759564
"3028" 605.4 12.7768383116113 30.9798416109101
"3029" 605.6 11.1362524300261 35.7309653416189
"3030" 605.8 8.66649587688201 41.2116447440909
"3031" 606 6.63236279117598 46.8270098563579
"3032" 606.2 6.02980272371689 52.9521791545361
"3033" 606.4 6.80938483923565 58.8708233578226
"3034" 606.6 8.71874196745518 64.8553755507494
"3035" 606.8 11.9781992209354 69.3171480108053
"3036" 607 15.8059588421214 73.6904082705248
"3037" 607.2 20.5476285845373 78.0649632017139
"3038" 607.4 24.9065521848887 81.998272903871
"3039" 607.6 30.0743697928242 83.736234255
"3040" 607.8 35.2841541529797 84.9961184760594
"3041" 608 40.4116024393247 85.8185930150958
"3042" 608.2 45.3252423901488 87.7484646091351
"3043" 608.4 49.7709484977473 90.4561068278277
"3044" 608.6 52.8305030651082 94.479300629003
"3045" 608.8 54.7617966962113 99.4363768413559
"3046" 609 57.8361304823177 103.54395931712
"3047" 609.2 58.6915138825708 108.3314341583
"3048" 609.4 59.6066429613102 110.505671207015
"3049" 609.6 63.1546796695849 109.487055119476
"3050" 609.8 66.5799338838887 106.107775309774
"3051" 610 69.036560016818 102.060515752896
"3052" 610.2 70.9046922173837 96.7815584440812
"3053" 610.4 71.6216616263438 91.0256311601419
"3054" 610.6 70.8683011695661 85.0177190102903
"3055" 610.8 68.3932766912113 79.4906953797143
"3056" 611 65.2975856525824 74.8732573843535
"3057" 611.2 60.8198037887558 70.7342599079265
"3058" 611.4 55.6629253457407 69.1039792084108
"3059" 611.6 49.480094972201 68.5241367420369
"3060" 611.8 43.4793128074925 68.7779882827601
"3061" 612 37.4200943266323 68.8474268368699
"3062" 612.2 31.9465938931513 69.6474819710126
"3063" 612.4 25.7183985027827 71.2146650092716
"3064" 612.6 19.2338551513481 71.5819222223331
"3065" 612.8 13.2245407336384 71.2488121965556
"3066" 613 7.23886231803819 68.5738905740437
"3067" 613.2 3.67067821039212 64.7584625897056
"3068" 613.4 2.44078430987254 60.4915246659839
"3069" 613.6 3.18563960037521 56.32010848288
"3070" 613.8 3.80602623871125 50.5491293799226
"3071" 614 5.75106224480055 44.9889692404654
"3072" 614.2 7.95755979412431 39.50170385354
"3073" 614.4 10.1104609059959 33.911733283461
"3074" 614.6 12.5938488295922 27.4998731380369
"3075" 614.8 16.9350407453594 23.2005819670263
"3076" 615 21.9827440250047 19.1447959438226
"3077" 615.2 27.4280238231204 15.2953289380196
"3078" 615.4 32.0971055340177 10.4277681067742
"3079" 615.6 36.2803796082534 7.58981057061732
"3080" 615.8 42.5058946216793 6.89718048326939
"3081" 616 49.0998117643403 5.95513503929033
"3082" 616.2 55.2315708226958 3.69645447673495
"3083" 616.4 61.1422457358877 1.72933928914611
"3084" 616.6 67.278727111073 2.36854594389705
"3085" 616.8 73.4108214553283 3.31321993747152
"3086" 617 80.1429974929165 5.22838726922785
"3087" 617.2 86.5417719516352 7.13893343890954
"3088" 617.4 92.8553611564027 7.69269542522683
"3089" 617.6 97.0313072579664 10.2227339645879
"3090" 617.8 101.16390536606 13.2220850830802
"3091" 618 106.123265963086 17.1041309326663
"3092" 618.2 109.653819281791 21.3180433258826
"3093" 618.4 112.960961425564 26.3194600644402
"3094" 618.6 116.541129369449 31.0737869946097
"3095" 618.8 120.688247101988 36.0754344119537
"3096" 619 122.463515768521 39.8412772848026
"3097" 619.2 124.208345207881 45.8157602311826
"3098" 619.4 125.845900004396 52.3235535627206
"3099" 619.6 126.937487340067 57.6761964022168
"3100" 619.8 127.347480315301 63.7469984874626
"3101" 620 127.517221546085 70.182493927876
"3102" 620.2 126.806115824071 76.1165929057826
"3103" 620.4 125.523305734682 81.9641541728814
"3104" 620.6 123.82009390609 86.6668469955347
"3105" 620.8 123.007141703437 88.7658525265807
"3106" 621 122.738230414423 87.7290402418984
"3107" 621.2 123.474481853469 85.6305561514018
"3108" 621.4 124.611896934327 82.9805673709572
"3109" 621.6 125.924735926174 79.7222112207943
"3110" 621.8 127.014541743302 76.0095080903529
"3111" 622 127.940316053123 71.8990053586461
"3112" 622.2 128.341538505561 69.3317080752061
"3113" 622.4 128.439851537425 65.8226890917498
"3114" 622.6 128.22871774215 62.3084997997103
"3115" 622.8 128.386913751036 58.8500263703129
"3116" 623 128.204316200701 56.5846294272326
"3117" 623.2 127.301727324726 54.1322612643226
"3118" 623.4 126.36077087874 49.7969013721399
"3119" 623.6 125.674807680953 45.9994397127742
"3120" 623.8 124.677838272923 42.6836918114772
"3121" 624 122.561198206696 38.4865481502923
"3122" 624.2 120.407507062803 34.8627269584654
"3123" 624.4 118.040773050026 30.2768366761164
"3124" 624.6 115.489935377469 26.2536860487419
"3125" 624.8 112.989656842242 23.4348764444135
"3126" 625 110.041258116929 20.1946739061704
"3127" 625.2 106.669146658935 16.7623944249396
"3128" 625.4 102.592132581403 13.8289330764715
"3129" 625.6 98.8599485694371 10.9009961373226
"3130" 625.8 95.8971464896649 8.16533142354938
"3131" 626 94.0864306759562 8.14025713736339
"3132" 626.2 91.6780700704255 6.90825748766952
"3133" 626.4 90.1324510856952 6.60844099296774
"3134" 626.6 88.0456582000378 6.18495446752666
"3135" 626.8 84.884933292305 4.13393999694758
"3136" 627 80.4750726446744 2.94485813923837
"3137" 627.2 75.9941079425586 1.52636428111205
"3138" 627.4 71.395971362921 1.32755120074194
"3139" 627.6 66.4260514441194 0.724414084689926
"3140" 627.8 61.5153870888708 1.39901210838641
"3141" 628 55.9344891667387 2.07869657802588
"3142" 628.2 50.4363791784701 2.58770251124023
"3143" 628.4 46.4444301722779 5.39647469172258
"3144" 628.6 41.9545457241647 7.48331388829933
"3145" 628.8 36.7441330021398 9.04173645092972
"3146" 629 31.9756116119475 10.1334674887292
"3147" 629.2 29.62822628307 14.1663423804313
"3148" 629.4 28.1102153770834 18.7507963559272
"3149" 629.6 26.9239035363541 23.7303516292154
"3150" 629.8 26.4907944880936 29.2000170695461
"3151" 630 26.2551854469272 34.5731528472544
"3152" 630.2 26.272724748989 39.4189177776559
"3153" 630.4 26.4999585082583 44.0044916456285
"3154" 630.6 26.5964042326747 49.0200604624811
"3155" 630.8 25.1574295541289 53.6725329193932
"3156" 631 24.1041894834705 58.8395695236189
"3157" 631.2 25.415824032818 64.8682369479181
"3158" 631.4 27.0606819920863 70.1876072367885
"3159" 631.6 29.463894211984 75.5826637672771
"3160" 631.8 32.6932401585596 79.5806079730192
"3161" 632 36.50940726243 82.6082606943538
"3162" 632.2 38.21998502253 86.1915619914435
"3163" 632.4 36.6960287147425 90.6451541080726
"3164" 632.6 34.0193326669532 95.9815330277742
"3165" 632.8 30.6751879177446 101.292854593056
"3166" 633 26.3261442356838 105.339832477356
"3167" 633.2 22.1886319032435 107.284563598129
"3168" 633.4 19.12730721005 104.817914837129
"3169" 633.6 16.4132662080218 101.464586187312
"3170" 633.8 12.4538838256944 97.3431046984462
"3171" 634 9.86137075349698 92.0507444445534
"3172" 634.2 7.43889953218878 86.297886237008
"3173" 634.4 4.65219804112198 80.8341977579297
"3174" 634.6 2.03124237408932 74.2264243417372
"3175" 634.8 1.39563437927793 68.9321538303226
"3176" 635 2.52276969705742 62.0015698621687
"3177" 635.2 2.26112517261124 55.3655856448226
"3178" 635.4 2.55927182865952 48.6841459428398
"3179" 635.6 5.27387070514675 44.0646490038064
"3180" 635.8 8.3748189842882 40.1262900606687
"3181" 636 11.2677560512354 33.9517271397684
"3182" 636.2 13.514398747055 27.5853596728695
"3183" 636.4 16.8629165125816 23.7487261361374
"3184" 636.6 21.8921683252223 19.3737705685424
"3185" 636.8 26.3393774882457 13.8958927273571
"3186" 637 31.4764114159985 10.7628859043439
"3187" 637.2 37.6494209167738 8.49925918582258
"3188" 637.4 43.9933418308602 5.4138765810779
"3189" 637.6 50.1000689894664 3.04931664943482
"3190" 637.8 56.315664960737 3.02592217653907
"3191" 638 63.0370486165927 3.24675616762155
"3192" 638.2 69.5206923298955 2.46109433791205
"3193" 638.4 76.0974970812425 2.69370922366633
"3194" 638.6 81.8631677136262 5.14456162676939
"3195" 638.8 88.3782459190901 6.55780597441349
"3196" 639 92.4106462062113 8.61691184054133
"3197" 639.2 97.2023179620295 12.9270314035347
"3198" 639.4 102.303205974011 17.2104240207226
"3199" 639.6 107.484466608301 20.3677344348026
"3200" 639.8 112.159609257267 23.6309906284254
"3201" 640 114.920695176401 28.5187445178278
"3202" 640.2 119.047624983805 33.4800227843919
"3203" 640.4 120.813740355152 37.9531534192434
"3204" 640.6 122.660834815578 43.8569146278275
"3205" 640.8 125.664038901497 49.1655805260083
"3206" 641 127.4401132858 54.6821024742049
"3207" 641.2 127.184095362716 60.9820638945305
"3208" 641.4 127.780092559538 66.843741190063
"3209" 641.6 127.402006235281 72.2413578786326
"3210" 641.8 125.881422131663 77.5654244938226
"3211" 642 125.180396404085 83.5568475318469
"3212" 642.2 122.843571262085 88.8619699820507
"3213" 642.4 120.211625232644 94.7995099160726
"3214" 642.6 117.092407183152 99.5285261552343
"3215" 642.8 113.929894567726 104.29532083611
"3216" 643 109.727818744621 107.741626494183
"3217" 643.2 106.065036251623 111.961046845352
"3218" 643.4 102.082505821711 114.374315188893
"3219" 643.6 97.2141201092113 117.470762747927
"3220" 643.8 93.4624824662725 120.363502647221
"3221" 644 89.6512319370582 120.530418728792
"3222" 644.2 84.9202167948173 121.538257868747
"3223" 644.4 80.4974199920936 124.340110751176
"3224" 644.6 76.9897416895308 125.098937283457
"3225" 644.8 72.8467912734287 123.281683023638
"3226" 645 68.0560519247844 121.547133467237
"3227" 645.2 62.8893258988816 121.06418334129
"3228" 645.4 59.5748365500849 122.614903569028
"3229" 645.6 58.2463178742644 125.250744634386
"3230" 645.8 57.2394942758496 125.080869047823
"3231" 646 53.4340551382567 123.939011307982
"3232" 646.2 49.4448630866045 121.240861440884
"3233" 646.4 46.1810079212432 117.627059773961
"3234" 646.6 42.8991635100863 113.72941636151
"3235" 646.8 38.651104364179 110.701856278903
"3236" 647 34.6855989411692 108.044593823996
"3237" 647.2 29.9940181307278 107.252947566136
"3238" 647.4 24.9568064890177 106.999789208065
"3239" 647.6 20.9970579097623 105.817958395996
"3240" 647.8 19.9647393502446 101.712617627823
"3241" 648 20.0988904232113 96.8304858850755
"3242" 648.2 20.7841619310973 92.8016230198795
"3243" 648.4 21.7740843503077 88.9609663760455
"3244" 648.6 22.7681906870405 84.2339255087982
"3245" 648.8 25.0460976186755 80.9918407238583
"3246" 649 28.255395037625 77.043891679564
"3247" 649.2 30.7178368014161 72.2324892049009
"3248" 649.4 32.9810623563743 68.09535593829
"3249" 649.6 37.0364468975181 66.5451695627999
"3250" 649.8 41.84644053505 66.2644878528065
"3251" 650 47.041348353805 66.8996027953538
"3252" 650.2 51.50295891315 68.4883690102716
"3253" 650.4 56.8429086492719 69.9628746842014
"3254" 650.6 62.4113068293277 71.7933151422643
"3255" 650.8 66.8120250117913 74.3016587121626
"3256" 651 72.2171723781204 76.4147151435953
"3257" 651.2 76.530162929123 79.1271262635579
"3258" 651.4 78.8882732952645 82.8937172821417
"3259" 651.6 80.6077456958496 88.4498919548758
"3260" 651.8 80.520736249073 93.7118918313651
"3261" 652 78.6479614898815 98.4145452642907
"3262" 652.2 75.4570481292218 103.243853049817
"3263" 652.4 71.7714239140323 107.495234930965
"3264" 652.6 69.3453165638779 111.852629081535
"3265" 652.8 67.9824063365739 116.4076526554
"3266" 653 69.6266010717112 119.932863232861
"3267" 653.2 72.3899895332827 121.473627062751
"3268" 653.4 76.2061559310306 121.235430887443
"3269" 653.6 81.8278813079475 120.828788867279
"3270" 653.8 86.5296362655113 119.009451132589
"3271" 654 91.645134521763 117.271306863495
"3272" 654.2 97.4910771630779 115.296495629189
"3273" 654.4 103.076053926303 112.164743688129
"3274" 654.6 107.863713855305 107.883296518416
"3275" 654.8 111.54497250334 102.564846868677
"3276" 655 116.880258437948 96.1722876895094
"3277" 655.2 121.329519703864 90.8710207105164
"3278" 655.4 124.167912511696 84.8991205794978
"3279" 655.6 125.746917372555 78.8109198386038
"3280" 655.8 127.132939879392 72.2371317055034
"3281" 656 127.268287907711 65.4877709387288
"3282" 656.2 127.405900943851 58.5358784208026
"3283" 656.4 126.350639906043 52.2272704760489
"3284" 656.6 123.614680344426 46.6978719803634
"3285" 656.8 121.374152941794 40.4950747366193
"3286" 657 118.371182147534 34.3613804482258
"3287" 657.2 115.247039574179 28.7496498204839
"3288" 657.4 111.112080164264 23.8983902458384
"3289" 657.6 106.923072187283 18.7116089702205
"3290" 657.8 102.888668617115 13.970696547871
"3291" 658 97.88352314468 11.4608604942601
"3292" 658.2 91.8681201352323 8.56963725296469
"3293" 658.4 86.1777459298007 5.31038113385942
"3294" 658.6 80.2099882248708 2.71658373100343
"3295" 658.8 74.2751717929499 2.13200078123168
"3296" 659 68.0633719652818 2.10659145259317
"3297" 659.2 61.4759356005808 1.24607003734432
"3298" 659.4 55.5366387169797 1.24758514136468
"3299" 659.6 49.476719045308 2.55878165190323
"3300" 659.8 43.5204378552218 4.42484739583837
"3301" 660 37.642583296391 6.28131747021022
"3302" 660.2 32.0513182791446 9.02288111578925
"3303" 660.4 27.3362005241673 12.033742878927
"3304" 660.6 22.5305866714036 16.1838187873995
"3305" 660.8 18.1361622885928 19.6623822143094
"3306" 661 14.128782354951 24.0131816563226
"3307" 661.2 11.0265104601524 28.646739352102
"3308" 661.4 8.92169503502078 33.5706728455607
"3309" 661.6 6.06023635043853 37.744979902368
"3310" 661.8 4.29193749839698 42.095757159894
"3311" 662 2.93820527785744 47.3155226235995
"3312" 662.2 1.17060677301128 53.9634905596226
"3313" 662.4 1.0704571240684 57.9218745237035
"3314" 662.6 1.19008031586126 64.1611358320726
"3315" 662.8 1.00301628302946 70.2126867995499
"3316" 663 1.38513498276865 75.6659559699291
"3317" 663.2 3.01000246957968 80.9784191091121
"3318" 663.4 4.76722034092282 86.8003776992264
"3319" 663.6 6.84689485298049 91.0521012214764
"3320" 663.8 9.47282720806126 93.8193415926226
"3321" 664 11.3238735634561 99.228747366343
"3322" 664.2 13.6271830160613 102.809627208373
"3323" 664.4 16.611355930984 105.861072362232
"3324" 664.6 17.0205726880767 107.112780856611
"3325" 664.8 17.153850518225 106.260890307172
"3326" 665 16.3030950867351 105.356952075465
"3327" 665.2 15.6598078144499 103.323610718141
"3328" 665.4 13.6726212827113 101.562821144361
"3329" 665.6 11.7416904675848 99.2514433567804
"3330" 665.8 9.97264814121127 95.7141279532078
"3331" 666 7.73968189441128 91.6357083210426
"3332" 666.2 5.73596516018688 87.2119526714689
"3333" 666.4 3.59131794574972 82.8332674955533
"3334" 666.6 2.53451844085832 78.9743925941461
"3335" 666.8 1.20234143543348 74.954527267267
"3336" 667 0.625347573211266 71.1454371413387
"3337" 667.2 0.910495879229113 68.1277110483047
"3338" 667.4 0.640926407491274 65.5982832944026
"3339" 667.6 0.0971610685126395 62.9549321391034
"3340" 667.8 0.123837154608518 61.8612126091719
"3341" 668 0.4077020942995 60.8582702310432
"3342" 668.2 0.379064531284798 59.804407912102
"3343" 668.4 0.546133161618052 58.2140038616955
"3344" 668.6 1.21297026973758 55.4851600307436
"3345" 668.8 1.18458777813433 51.3360602397072
"3346" 669 2.04999097118494 46.9509652870068
"3347" 669.2 2.79616874337521 44.7509085995357
"3348" 669.4 4.81038896388399 40.8383226787226
"3349" 669.6 6.01180301058862 38.210496669983
"3350" 669.8 8.11347593704144 34.5729858357377
"3351" 670 10.6472673042291 30.849786164019
"3352" 670.2 13.686051312263 26.6656124927881
"3353" 670.4 16.530495273941 23.0763463516469
"3354" 670.6 20.3423097088363 20.4371310602317
"3355" 670.8 23.9977868518887 17.7397693575484
"3356" 671 26.8676253172802 14.0346696993915
"3357" 671.2 28.9512384437738 11.9639270178851
"3358" 671.4 33.0487964184613 10.9955415989856
"3359" 671.6 38.4938985922882 10.0735488953446
"3360" 671.8 43.6494473507432 7.8045647139396
"3361" 672 47.0439150197419 3.78454224683278
"3362" 672.2 50.4351996511222 2.79666031757011
"3363" 672.4 55.7920099308564 2.91893749816129
"3364" 672.6 61.6900504968446 4.04630905412258
"3365" 672.8 67.6764845820517 4.90010651439705
"3366" 673 73.0578695134206 5.49520102524118
"3367" 673.2 78.527467358048 4.88141935430217
"3368" 673.4 84.4914054472113 6.57747621971652
"3369" 673.6 89.2624234454613 9.48510729260383
"3370" 673.8 94.2295016030174 13.4100362841185
"3371" 674 99.7160470275482 17.0281065036052
"3372" 674.2 103.775511791936 21.2908598497409
"3373" 674.4 107.904697714619 25.5313231601389
"3374" 674.6 112.044861852003 29.7087109215602
"3375" 674.8 116.626569491447 34.8496355010873
"3376" 675 121.868360207985 39.0114839041905
"3377" 675.2 122.957009375774 44.1446655657206
"3378" 675.4 121.506873058454 50.0762566828377
"3379" 675.6 120.452547910211 56.5084268969286
"3380" 675.8 121.059787418437 62.3069614026452
"3381" 676 121.322751772221 68.3087433826493
"3382" 676.2 121.102951387578 74.9528848342434
"3383" 676.4 121.202345546477 81.507823372843
"3384" 676.6 122.552862696805 87.1498781084117
"3385" 676.8 120.500582649241 91.9446885342626
"3386" 677 116.53727322235 95.7760791688968
"3387" 677.2 112.092693656423 99.9285263788378
"3388" 677.4 108.352183586716 104.175920419261
"3389" 677.6 105.632985098908 109.295497192141
"3390" 677.8 103.507969158331 113.681057063433
"3391" 678 99.79734518115 115.582549167925
"3392" 678.2 94.6097796310901 118.017283959504
"3393" 678.4 89.2146941737701 121.73982002944
"3394" 678.6 85.2881124985481 122.483713385617
"3395" 678.8 79.4423955691461 122.748277284703
"3396" 679 73.9478729612827 123.842908109501
"3397" 679.2 68.656980917305 126.983596463791
"3398" 679.4 64.84341210918 126.212768725979
"3399" 679.6 59.6508989436581 124.214917887046
"3400" 679.8 54.8446628359985 121.65435416762
"3401" 680 49.7643167108854 119.556071778581
"3402" 680.2 45.0592644674311 119.480620516125
"3403" 680.4 40.3800728398323 120.917630571154
"3404" 680.6 37.4487921792534 120.893032411765
"3405" 680.8 34.1441832037738 118.20833121701
"3406" 681 29.724384460497 116.403372755872
"3407" 681.2 25.9028528682873 113.422143611105
"3408" 681.4 22.3131854079528 110.856430613233
"3409" 681.6 19.2160898140113 107.364272508289
"3410" 681.8 16.180719753392 103.873477021178
"3411" 682 14.1207473892595 99.9271518315756
"3412" 682.2 14.8158327982583 96.7250996531814
"3413" 682.4 16.742709457952 93.8342472673966
"3414" 682.6 18.1365564898651 89.8637157860149
"3415" 682.8 18.6361103440136 85.6129792948575
"3416" 683 20.5728248395607 81.9833378897925
"3417" 683.2 23.1513682649488 77.6092399652351
"3418" 683.4 26.7378016982802 74.3355023866329
"3419" 683.6 30.8801518738022 70.9355683144362
"3420" 683.8 33.4317760945113 67.1838624277893
"3421" 684 35.0817873678016 62.5426419795395
"3422" 684.2 35.3249099268701 57.9567123463932
"3423" 684.4 37.0598712811015 54.5961432200177
"3424" 684.6 41.9398909545259 52.9171705381765
"3425" 684.8 46.7237811368496 53.7331226910141
"3426" 685 52.0317194267549 55.2048816504294
"3427" 685.2 56.0805990040727 58.4061576323919
"3428" 685.4 59.9067067171813 63.0537403620026
"3429" 685.6 64.1977886474885 66.7277230720553
"3430" 685.8 68.5243856925776 70.5954386123622
"3431" 686 72.590907038878 74.6325909191408
"3432" 686.2 77.5543085884721 78.0945968538769
"3433" 686.4 82.4929085244234 80.2071384380196
"3434" 686.6 86.0034687743877 83.0485632257049
"3435" 686.8 89.4705230700348 86.6912612411755
"3436" 687 94.4878241102113 90.3234871708968
"3437" 687.2 99.6020878889992 93.6183116856256
"3438" 687.4 104.758170609301 96.7468642010726
"3439" 687.6 110.731049852152 97.9133676012049
"3440" 687.8 115.448814169392 96.0735768153013
"3441" 688 120.137261978354 92.0513558587715
"3442" 688.2 122.883428939446 87.6678216213124
"3443" 688.4 125.008545539492 81.9997124802913
"3444" 688.6 126.568538601301 76.0620669858026
"3445" 688.8 127.433708325469 69.7194712616774
"3446" 689 128.228982688311 63.3194460355559
"3447" 689.2 127.601698565598 57.5696366310271
"3448" 689.4 126.498001101645 51.2891240082226
"3449" 689.6 125.063336231327 45.5037735762594
"3450" 689.8 122.883060199943 41.2502784511783
"3451" 690 121.120010647026 35.7100075029639
"3452" 690.2 118.486456195665 31.1400968230752
"3453" 690.4 115.631119676924 26.4080130961736
"3454" 690.6 110.968590901159 22.7545758342278
"3455" 690.8 106.266242764538 18.5974868974068
"3456" 691 101.846773460895 13.7967461232278
"3457" 691.2 97.5513938410463 10.1608676702401
"3458" 691.4 92.9545388416007 8.39335044400679
"3459" 691.6 87.3223979131468 6.11008581035484
"3460" 691.8 82.03304330019 3.5742482778013
"3461" 692 76.1706483407886 2.72880007944629
"3462" 692.2 70.3152307029286 1.03863447220302
"3463" 692.4 64.8798395917481 1.21888728874363
"3464" 692.6 58.9603781326618 1.41959205079511
"3465" 692.8 53.4327775862422 0.869779390879281
"3466" 693 48.4883843974371 1.90966355690323
"3467" 693.2 44.6869132085409 3.79493628854236
"3468" 693.4 39.5296342779365 5.91348655464127
"3469" 693.6 34.2905082799641 8.52186891722146
"3470" 693.8 29.3391935030245 11.1948825715424
"3471" 694 24.7633766870466 13.8044631928402
"3472" 694.2 20.8088119853378 18.0281484867276
"3473" 694.4 16.504179675495 22.0184592941199
"3474" 694.6 13.7685357474949 25.7919590032181
"3475" 694.8 10.7229522921966 30.4279957716167
"3476" 695 9.09783667779588 34.7326180128303
"3477" 695.2 7.26893016290692 40.2580675468443
"3478" 695.4 4.3322755514434 46.720723586769
"3479" 695.6 2.02558803528269 52.1849069793226
"3480" 695.8 2.01845486940358 58.2641475998034
"3481" 696 2.62704662895544 64.5724955550668
"3482" 696.2 1.34370493167793 72.5931798861226
"3483" 696.4 2.25277936853268 77.3011406980011
"3484" 696.6 5.34893001836512 83.5323177517072
"3485" 696.8 8.8937691005561 88.1550027953571
"3486" 697 12.2885339898242 92.225023794129
"3487" 697.2 13.5871276799552 95.0536159020421
"3488" 697.4 14.2188304114308 98.8818294476763
"3489" 697.6 15.8837311480847 102.262313837386
"3490" 697.8 20.5306950690156 104.21877792504
"3491" 698 25.5650686138973 105.158981839183
"3492" 698.2 30.7747193589779 107.507078489189
"3493" 698.4 34.7018595221888 110.392566446469
"3494" 698.6 38.1227361943779 114.374747934289
"3495" 698.8 41.5790548625373 117.600488566094
"3496" 699 45.2020574789385 120.044302737982
"3497" 699.2 49.4173910473779 119.753773214856
"3498" 699.4 53.0635226104554 118.722530870753
"3499" 699.6 56.6828945189416 117.468683028143
"3500" 699.8 61.0589715638854 117.709367265615
"3501" 700 66.4162887540482 118.468331236583
"3502" 700.2 72.5640658687049 120.054722988183
"3503" 700.4 77.4318503603698 121.623127780798
"3504" 700.6 81.9273889719613 122.238659103287
"3505" 700.8 87.3215603414113 120.961132871556
"3506" 701 91.7657159698887 117.595071661936
"3507" 701.2 95.4701561606446 113.314521712456
"3508" 701.4 99.1484920323113 107.883566984289
"3509" 701.6 101.342511193411 102.093433576889
"3510" 701.8 103.988287374784 96.2884701306147
"3511" 702 107.664921438711 91.2050184650101
"3512" 702.2 112.687797257821 86.8036732218626
"3513" 702.4 118.171361462068 82.2668941247512
"3514" 702.6 124.289693177447 80.0565682772754
"3515" 702.8 124.581196070885 79.9851567984513
"3516" 703 126.034963527211 75.9412908684978
"3517" 703.2 127.317463520969 70.4821691602014
"3518" 703.4 127.691284644343 64.8990618422676
"3519" 703.6 127.617974107276 58.5337007342903
"3520" 703.8 125.480870967768 52.9143283438071
"3521" 704 122.825885945055 47.5599405524476
"3522" 704.2 119.714528858722 42.2590446309965
"3523" 704.4 117.762065323349 36.7538030243916
"3524" 704.6 117.58299826266 31.0460404649088
"3525" 704.8 114.027754038109 27.2971291096635
"3526" 705 109.672860079245 23.6193833453559
"3527" 705.2 104.825375048669 19.7870085271736
"3528" 705.4 101.004667868618 14.8515590550319
"3529" 705.6 96.5212719530744 11.546014539091
"3530" 705.8 90.7769107760989 9.73404225867089
"3531" 706 85.2090019346508 7.47136998264127
"3532" 706.2 78.8527329286446 5.87249462805592
"3533" 706.4 72.3755068021101 5.6205298364237
"3534" 706.6 65.7953290428135 5.78771587079985
"3535" 706.8 59.1159933559304 5.49362360212033
"3536" 707 52.6560861286948 5.14310463969621
"3537" 707.2 46.4444301722779 6.17974385968925
"3538" 707.4 40.2871764942992 8.20323280183907
"3539" 707.6 34.0258310683492 9.97880077477085
"3540" 707.8 28.780467549595 12.8725036537644
"3541" 708 25.6149831044178 17.9636832361813
"3542" 708.2 23.1386629656503 23.9751844995421
"3543" 708.4 19.9273377838184 29.6141435046083
"3544" 708.6 15.9143430759089 34.2888720578691
"3545" 708.8 11.8536153483135 39.0343644819817
"3546" 709 9.02493572251126 45.0878824739892
"3547" 709.2 6.52175519895544 51.1493371812528
"3548" 709.4 4.74328943929663 57.5456725151031
"3549" 709.6 3.56557826830985 63.8050351306606
"3550" 709.8 1.84244400133627 71.2365230675726
"3551" 710 3.74111442921127 75.5753234074445
"3552" 710.2 6.70567495249362 80.9080008488991
"3553" 710.4 10.5222347949779 86.1510931636893
"3554" 710.6 13.5347748557955 91.9298973938507
"3555" 710.8 16.8999781033573 97.2555831575473
"3556" 711 21.3581795275113 101.154376066123
"3557" 711.2 25.3567469927113 105.353717267683
"3558" 711.4 29.7953717595561 110.211587995805
"3559" 711.6 34.6301823981768 114.800181425978
"3560" 711.8 38.6484758145836 117.718212527727
"3561" 712 42.8166426458815 119.545410910035
"3562" 712.2 47.3287039572964 121.351892757397
"3563" 712.4 51.1088286581423 125.136827504288
"3564" 712.6 50.756497635952 124.674569203174
"3565" 712.8 52.993140804423 122.943361344405
"3566" 713 57.3205296520834 122.042090617044
"3567" 713.2 62.8490444915642 122.792155011687
"3568" 713.4 67.5229285515888 124.560249841016
"3569" 713.6 71.2794607262428 126.111941895565
"3570" 713.8 75.4745650003022 124.658520780816
"3571" 714 79.5949896351544 122.983037386254
"3572" 714.2 85.1576431403212 121.766086863795
"3573" 714.4 89.8565076150156 121.372429148562
"3574" 714.6 92.6817065096179 119.925730066982
"3575" 714.8 96.7241406439532 116.543919133903
"3576" 715 100.719357822211 112.565872176223
"3577" 715.2 104.625750517921 107.881836002703
"3578" 715.4 107.801026845727 102.70723406371
"3579" 715.6 110.43919573169 96.9204327351704
"3580" 715.8 112.737920463766 91.07413650129
"3581" 716 115.304230019242 85.6023179075413
"3582" 716.2 118.207733682648 80.8456766146721
"3583" 716.4 122.789373052211 78.0748838471711
"3584" 716.6 125.948830549221 76.8613810215533
"3585" 716.8 125.593828168772 77.3587664880675
"3586" 717 125.197148311572 77.298229370997
"3587" 717.2 126.235848495559 73.9433455237226
"3588" 717.4 127.144365362302 69.4986568950499
"3589" 717.6 128.039206813796 64.2862187009406
"3590" 717.8 127.190247867076 59.1924650206259
"3591" 718 125.95539421234 54.2076427205161
"3592" 718.2 124.231544124146 48.7657479702248
"3593" 718.4 123.011329562114 43.570481679871
"3594" 718.6 122.16807430414 39.4171514699144
"3595" 718.8 119.577285446631 35.0649407060323
"3596" 719 116.713342356376 30.4073515503665
"3597" 719.2 112.885896298268 25.7746521232089
"3598" 719.4 108.611492550871 21.8347127968391
"3599" 719.6 103.699656554037 18.4251215341487
"3600" 719.8 99.3126807269289 15.0599339554049
"3601" 720 95.6308364079287 11.1606433753226
"3602" 720.2 90.6753371655779 8.72861424605592
"3603" 720.4 84.8926784513931 7.51820570133395
"3604" 720.6 79.6800634460901 5.26743788253471
"3605" 720.8 74.5425887778446 3.33660660358925
"3606" 721 68.4489153850684 1.88182119976214
"3607" 721.2 62.5963104617586 2.32990415450153
"3608" 721.4 56.9835509031885 4.30949693627713
"3609" 721.6 51.1310628181779 4.98969401885591
"3610" 721.8 45.2846725092113 4.22179477359844
"3611" 722 41.1895840055373 6.57589404781171
"3612" 722.2 37.22290799457 9.94566363663779
"3613" 722.4 31.994685077233 12.9979298094313
"3614" 722.6 26.5492279874584 15.1384974091765
"3615" 722.8 21.5394633521149 17.8848811835274
"3616" 723 18.799195540863 22.4509221512776
"3617" 723.2 15.3715200210044 27.1065651297364
"3618" 723.4 12.2710070257298 31.9035727222115
"3619" 723.6 9.49402130489802 37.2974225739973
"3620" 723.8 6.36463339650292 42.6104150780726
"3621" 724 4.51176952923255 48.4255464376417
"3622" 724.2 5.53941196647052 54.8102290524337
"3623" 724.4 7.52882551102446 60.2682105535424
"3624" 724.6 8.61449335782664 66.3007289375149
"3625" 724.8 10.2475687461524 72.0326473193814
"3626" 725 12.4148595151054 78.323747162452
"3627" 725.2 14.1770564288257 83.7476877962021
"3628" 725.4 14.5806572695371 89.8293804122776
"3629" 725.6 12.5512138151423 94.4626400081502
"3630" 725.8 11.2492470613779 95.4161721063226
"3631" 726 14.6646264655407 96.5418192498873
"3632" 726.2 18.9897451565373 97.1744354679965
"3633" 726.4 24.7516014138242 98.1215288119355
"3634" 726.6 29.5663468939028 99.2970696530247
"3635" 726.8 34.0437377744182 102.234150442081
"3636" 727 37.5742784416461 106.051830980268
"3637" 727.2 39.4883429745408 110.307531312982
"3638" 727.4 39.7828370695216 115.212035665564
"3639" 727.6 40.2672846885408 120.314276854766
"3640" 727.8 39.9030306285717 121.063884743648
"3641" 728 40.0810363923524 119.461033681817
"3642" 728.2 42.7401295768113 117.784781660023
"3643" 728.4 46.3060559213438 115.984612947889
"3644" 728.6 50.7142577899201 114.828911489196
"3645" 728.8 56.1226536906701 114.397912540817
"3646" 729 61.0404093030135 114.725652141103
"3647" 729.2 66.0688814701793 116.214192090589
"3648" 729.4 70.0387910620363 119.633145435535
"3649" 729.6 72.5406150062924 123.86508839962
"3650" 729.8 75.3158070849855 126.037794755613
"3651" 730 78.9006141128564 124.953139358161
"3652" 730.2 82.9276209456204 124.160301567641
"3653" 730.4 87.2266547992458 122.361288063598
"3654" 730.6 91.3971844062758 119.228336546129
"3655" 730.8 95.6771759745984 115.823607441387
"3656" 731 99.5249805274113 111.670089205123
"3657" 731.2 102.839810265878 107.507078489189
"3658" 731.4 104.904097881467 102.682151463333
"3659" 731.6 107.306123194991 97.9570057924655
"3660" 731.8 109.232682750766 92.5854527616052
"3661" 732 111.222771881517 88.0216920809647
"3662" 732.2 115.004012900305 85.0667954791663
"3663" 732.4 118.501259576151 83.838265720959
"3664" 732.6 122.510252271361 83.6684328230126
"3665" 732.8 124.586277535753 81.1343607114721
"3666" 733 124.787781569402 76.6923971233563
"3667" 733.2 123.103232350893 71.8667382729929
"3668" 733.4 120.988241159138 67.7569084372699
"3669" 733.6 119.003088603574 62.7120331837292
"3670" 733.8 117.187201667103 57.8548124265182
"3671" 734 115.751182471593 53.1184700822439
"3672" 734.2 114.832441565114 48.5582213646774
"3673" 734.4 114.490872282649 43.3379378867945
"3674" 734.6 111.781176836787 40.4683253645726
"3675" 734.8 108.165370550663 38.348221909129
"3676" 735 102.371251457073 36.1986951362536
"3677" 735.2 97.0566744436155 35.9044727157907
"3678" 735.4 92.2779052025146 34.6164163362215
"3679" 735.6 88.5607044013837 33.794719846495
"3680" 735.8 84.462231600245 35.1546738127495
"3681" 736 79.8657334571895 36.9207538627682
"3682" 736.2 76.0472257070373 38.3812695765182
"3683" 736.4 72.6446585723586 40.3463594909331
"3684" 736.6 68.6794185453337 42.8905956435675
"3685" 736.8 64.016748504304 44.6551370773226
"3686" 737 58.6066892263624 44.8996885456714
"3687" 737.2 55.0820282897446 43.6814599348226
"3688" 737.4 50.8554040005013 40.3203264389126
"3689" 737.6 46.5212103456271 36.8850006728176
"3690" 737.8 42.4389387807313 31.9116506362826
"3691" 738 38.8597844710411 26.9922193816736
"3692" 738.2 34.5052124389797 22.7094792086805
"3693" 738.4 29.4624189435863 19.8020280150101
"3694" 738.6 24.1662053957454 20.9460986574476
"3695" 738.8 18.8399032343043 23.0530907065086
"3696" 739 14.4178088557713 26.6719693734426
"3697" 739.2 11.1568500712788 31.5341796921739
"3698" 739.4 9.15524016972978 37.7889101168781
"3699" 739.6 8.57488050997793 44.0882406076893
"3700" 739.8 8.12852709541609 50.5065847722503
"3701" 740 8.09020566571127 57.1052221394226
"3702" 740.2 7.97489174530538 63.290172082252
"3703" 740.4 8.11078745896737 69.7902562876153
"3704" 740.6 8.34660731323626 75.6375437516726
"3705" 740.8 7.87142882628533 80.0777519355818
"3706" 741 5.33238107352555 82.9735055367369
"3707" 741.2 4.97220047145264 81.4131279603915
"3708" 741.4 3.61719188380218 77.9460437404362
"3709" 741.6 1.45895186363232 71.8019390924278
"3710" 741.8 0.863357541377923 67.0857734712115
"3711" 742 1.04314358344763 62.7832351485953
"3712" 742.2 1.66718211568627 57.0305735584976
"3713" 742.4 2.33563264090691 52.7154904656704
"3714" 742.6 4.5756948370684 46.672039729644
"3715" 742.8 5.5707217109322 42.3635992442761
"3716" 743 6.74681343431996 38.39820309204
"3717" 743.2 10.5189189536269 35.1763268692966
"3718" 743.4 14.5104364983508 30.4937955675668
"3719" 743.6 16.1692293404036 24.7371979930534
"3720" 743.8 17.202543768338 22.3346171177029
"3721" 744 21.4553234079354 19.3350546958053
"3722" 744.2 26.6215023546534 15.8055958067015
"3723" 744.4 30.9302799410428 11.5665130052489
"3724" 744.6 35.3866050727264 8.12749154959531
"3725" 744.8 41.2385030503779 7.56885658298925
"3726" 745 47.2110875008242 6.62519242767742
"3727" 745.2 53.0335197682738 3.95543252082258
"3728" 745.4 57.2322637989465 1.89734632549905
"3729" 745.6 61.9462910157645 3.77727032028003
"3730" 745.8 67.1800973550389 6.86303391877085
"3731" 746 72.4677410413651 9.33740617661929
"3732" 746.2 78.0098922135198 10.5432906339077
"3733" 746.4 83.5743535002325 11.8318591075992
"3734" 746.6 88.7185195471783 12.7228067028501
"3735" 746.8 94.0622167819432 12.7667087650133
"3736" 747 99.2871101545339 14.2219680685161
"3737" 747.2 103.183184330624 18.4759220807139
"3738" 747.4 107.749306791061 22.9810838852726
"3739" 747.6 112.567672226829 26.9723965011755
"3740" 747.8 114.981218482665 32.3486610288174
"3741" 748 116.277475567264 38.5686191099502
"3742" 748.2 118.712100017992 44.2048113989163
"3743" 748.4 121.568219635993 49.9535635277601
"3744" 748.6 124.076040800914 55.5526087791246
"3745" 748.8 126.833575486514 61.6502290191408
"3746" 749 126.891028183191 67.5953561693325
"3747" 749.2 124.893279348358 74.0640051225579
"3748" 749.4 123.185270821043 80.1008412114216
"3749" 749.6 121.05282147529 85.71539138758
"3750" 749.8 118.777694686875 91.9199320698869
"3751" 750 116.860314988603 98.6992374404154
"3752" 750.2 112.431021875636 102.835788634626
"3753" 750.4 107.560669138605 106.962606099201
"3754" 750.6 103.351122059803 111.731093701818
"3755" 750.8 99.5549194436296 115.427555663608
"3756" 751 93.8805846019855 117.976166801581
"3757" 751.2 87.7613378507738 119.108982573823
"3758" 751.4 81.5876838355779 120.316342230523
"3759" 751.6 75.8693264750044 121.747983380736
"3760" 751.8 70.4860959950908 123.370481970997
"3761" 752 64.4731678479287 124.124125420844
"3762" 752.2 59.26099649218 125.458168940541
"3763" 752.4 54.4174224647586 124.402369817996
"3764" 752.6 49.3005497902779 122.155510166356
"3765" 752.8 44.7286887495808 119.336173907073
"3766" 753 39.594313658436 117.748751959019
"3767" 753.2 33.8369624422323 115.674122927965
"3768" 753.4 29.1836263685146 111.911065181064
"3769" 753.6 24.0509946984534 108.114288608933
"3770" 753.8 20.1594747787446 103.556113017623
"3771" 754 17.5803122146113 98.6444527654559
"3772" 754.2 16.6811742511101 93.6847042888731
"3773" 754.4 15.7137370703224 88.9682656959892
"3774" 754.6 13.0235031877113 83.9592377295726
"3775" 754.8 8.76567409922117 80.7756669537483
"3776" 755 7.00293285658627 79.3667272074476
"3777" 755.2 7.45467376339731 78.2537915899156
"3778" 755.4 9.91272954782664 73.7905531105918
"3779" 755.6 12.390402292458 68.6303560666732
"3780" 755.8 13.6916198611015 63.2119985199933
"3781" 756 15.5800899980185 57.9299931550696
"3782" 756.2 17.9494056934391 52.4839943041074
"3783" 756.4 20.5336485891647 47.698444238997
"3784" 756.6 24.4888520582853 43.15976131773
"3785" 756.8 27.1650045430684 37.8579433111083
"3786" 757 27.6857827175713 32.1557190400026
"3787" 757.2 27.0035313772004 26.2992062517574
"3788" 757.4 24.3043888689992 22.8959117231105
"3789" 757.6 22.7200292908213 22.5098241483026
"3790" 757.8 19.5207068829226 21.6241593891576
"3791" 758 17.1690073853249 23.0572077345953
"3792" 758.2 15.3444961810527 25.3905785896153
"3793" 758.4 12.2305931096416 28.6769719186264
"3794" 758.6 9.8924629647701 31.957241636602
"3795" 758.8 8.06739881372479 35.2499421927415
"3796" 759 7.17941183866439 39.0869209186507
"3797" 759.2 4.01432532889782 43.602984463636
"3798" 759.4 3.30543516544856 47.7841063352548
"3799" 759.6 2.54024595346125 52.6609269156559
"3800" 759.8 2.30245677376228 57.0307722681185
"3801" 760 1.41795493131653 61.8191860735331
"3802" 760.2 1.06874516425743 66.9987805504457
"3803" 760.4 1.81500400913854 70.6363838833771
"3804" 760.6 4.17318366119564 74.5348543877913
"3805" 760.8 5.85723941891127 78.4958270966559
"3806" 761 6.73071466956338 84.1123747449423
"3807" 761.2 9.18928062201809 89.3026598661408
"3808" 761.4 11.3674972569787 94.3670161155668
"3809" 761.6 14.1523353870649 99.9267512591397
"3810" 761.8 18.2089318434534 103.272550902438
"3811" 762 22.9723198570779 107.121935086156
"3812" 762.2 25.6222953043022 111.099750442561
"3813" 762.4 29.5380886091551 114.449189867132
"3814" 762.6 34.8474241948816 117.511866733487
"3815" 762.8 39.2845635093417 120.48341958367
"3816" 763 44.1623263836629 123.550206701226
"3817" 763.2 48.9976280126113 124.691398190823
"3818" 763.4 54.6737020976041 125.219965782465
"3819" 763.6 60.3075230295808 126.393216500757
"3820" 763.8 65.3256466827056 127.931883242603
"3821" 764 70.5651494702466 127.067170418523
"3822" 764.2 76.1661206032538 125.967536743546
"3823" 764.4 81.7148551440823 124.714431413548
"3824" 764.6 87.5036051464809 123.000044412952
"3825" 764.8 92.4322834760446 119.996110636989
"3826" 765 98.2778362132758 117.595071661936
"3827" 765.2 103.158675295001 114.370420480323
"3828" 765.4 108.231173393924 110.405275691503
"3829" 765.6 111.993727734743 106.434951768948
"3830" 765.8 115.427843962589 102.420023878292
"3831" 766 118.211181311594 98.8603163515579
"3832" 766.2 120.014062013385 95.8347870410573
"3833" 766.4 122.236658634687 91.5034681831939
"3834" 766.6 124.421441405354 86.4119768171083
"3835" 766.8 125.992961768123 81.4792247724991
"3836" 767 126.532620733378 76.0897626911893
"3837" 767.2 127.25611694343 70.3764415916976
"3838" 767.4 127.158609333039 64.8583781996329
"3839" 767.6 125.456906781559 59.8281017273963
"3840" 767.8 124.177142772556 54.6918458289777
"3841" 768 121.521201279243 50.2512183384278
"3842" 768.2 118.743901569824 45.5010845301613
"3843" 768.4 116.515571185188 40.1988658762993
"3844" 768.6 115.616618102461 35.5999396520726
"3845" 768.8 112.922778008211 33.2082752227364
"3846" 769 108.381868727908 31.5662906358956
"3847" 769.2 103.587279587393 30.2181605371635
"3848" 769.4 98.6803633355642 29.250419180452
"3849" 769.6 93.7312657787975 27.970563697564
"3850" 769.8 88.3038923918446 25.7528181509226
"3851" 770 83.5965497876755 22.687126119394
"3852" 770.2 79.033106916508 19.3395313723226
"3853" 770.4 73.8901267411431 17.0425384770612
"3854" 770.6 68.0946823675113 16.8512453414892
"3855" 770.8 62.8593666021893 17.4606554797621
"3856" 771 57.8283201105216 18.4844861575295
"3857" 771.2 53.9787116752219 21.1128667637694
"3858" 771.4 49.0103084591182 23.0893205536714
"3859" 771.6 43.0681716970162 23.9134391197738
"3860" 771.8 37.8310061080044 23.9773682441846
"3861" 772 32.9343091061014 22.3739801373006
"3862" 772.2 29.7361304069779 18.7726349026893
"3863" 772.4 28.8262169739459 16.0131323181491
"3864" 772.6 28.8966043374446 17.4700712587226
"3865" 772.8 28.1651603410787 21.0710343389852
"3866" 773 25.2572155514779 25.2594883987226
"3867" 773.2 22.5855120486728 30.4287510480039
"3868" 773.4 21.1699352799613 36.0819098376101
"3869" 773.6 20.3817204503184 42.030845350394
"3870" 773.8 19.8361149052354 47.9914476716238
"3871" 774 18.758386078188 55.0485744821482
"3872" 774.2 17.8784588706595 61.2546536032536
"3873" 774.4 18.1186891984643 67.3007558228888
"3874" 774.6 16.5085958563837 72.5582618092881
"3875" 774.8 14.3093404927506 78.508469097008
"3876" 775 10.3123993143389 83.9585471784077
"3877" 775.2 8.84917451524972 85.9789936482456
"3878" 775.4 11.5305315692113 87.5381694380638
"3879" 775.6 16.1185838626618 89.1832117611468
"3880" 775.8 21.5918620417113 91.1603915959788
"3881" 776 27.8555100173586 92.8552304009963
"3882" 776.2 33.0384381509879 93.5088697888864
"3883" 776.4 37.1515178325408 93.0955749166976
"3884" 776.6 41.9092584152113 92.2614581646226
"3885" 776.8 46.6417822008508 90.1960549609505
"3886" 777 51.2886330537877 87.7947620026755
"3887" 777.2 56.4221724550007 84.8977258385015
"3888" 777.4 60.4697084782446 81.0057503973226
"3889" 777.6 65.0503185019613 77.4599428033851
"3890" 777.8 69.8319343466602 74.3661995970369
"3891" 778 75.6727680699845 72.3196134147452
"3892" 778.2 80.8844502595308 70.3441529854257
"3893" 778.4 86.5309345017013 70.4303183935826
"3894" 778.6 92.1198412996513 72.1284113301026
"3895" 778.8 98.2339716316649 73.6084808899721
"3896" 779 104.220814264755 75.2834277734391
"3897" 779.2 110.433219196799 77.0003099169991
"3898" 779.4 116.118436322057 79.355492471188
"3899" 779.6 119.367685193023 83.3400047745899
"3900" 779.8 122.041977264323 87.8208837423973
"3901" 780 120.483166688277 91.3108063432282
"3902" 780.2 118.721986464706 95.9442895467206
"3903" 780.4 116.96530555034 98.7645931706295
"3904" 780.6 113.316067206947 103.190315879381
"3905" 780.8 109.965395967391 107.909098962693
"3906" 781 105.480829966123 112.323789310205
"3907" 781.2 101.265380690358 115.481557925293
"3908" 781.4 96.7759653950863 118.833107383448
"3909" 781.6 91.4873088343439 120.359528454802
"3910" 781.8 86.1833003528887 122.302224815355
"3911" 782 80.550331298997 125.045101316057
"3912" 782.2 74.9486401045371 125.774477259446
"3913" 782.4 68.5620473959113 125.855483307856
"3914" 782.6 62.5597736352662 126.152983879454
"3915" 782.8 56.8022853165808 125.478806662583
"3916" 783 51.2858739939532 122.993221497129
"3917" 783.2 45.6050882497219 121.186160477823
"3918" 783.4 40.24183630868 119.498453430823
"3919" 783.6 34.6916176397432 117.411607810514
"3920" 783.8 29.9889642068177 114.929766923886
"3921" 784 26.4223217531551 110.895815306637
"3922" 784.2 22.7499477339272 106.899661314232
"3923" 784.4 18.4701941121204 103.77209231105
"3924" 784.6 15.3500014509272 103.040359185777
"3925" 784.8 15.5441312429271 101.112012569396
"3926" 785 14.8477488684871 96.5711546477709
"3927" 785.2 13.2344665685863 91.6483366185271
"3928" 785.4 12.4365637733902 86.4146123341857
"3929" 785.6 11.4597186861204 82.031061933743
"3930" 785.8 10.1108474775661 76.4577358736452
"3931" 786 9.14208980760885 70.9233040349852
"3932" 786.2 6.6581716642929 65.8336084748022
"3933" 786.4 2.61080226813517 63.4471059275726
"3934" 786.6 3.13845952416916 64.0384866762278
"3935" 786.8 1.89555366365444 64.3853766285271
"3936" 787 1.56656881096125 64.1750455055369
"3937" 787.2 1.22128490862091 64.5228432042864
"3938" 787.4 1.56102755893079 65.9477938081884
"3939" 787.6 1.75835370266582 66.6425372770499
"3940" 787.8 1.40428928721127 68.2600290180314
"3941" 788 1.22989935124112 70.7322455027256
"3942" 788.2 0.909960891788187 74.591964297111
"3943" 788.4 1.37543959410015 76.6566591608226
"3944" 788.6 1.34658990098904 78.4020655940448
"3945" 788.8 2.64906869291715 80.6544629576755
"3946" 789 2.19228846300196 82.5606146713923
"3947" 789.2 3.34415374803819 84.6732676340726
"3948" 789.4 4.3753955391827 86.6289677231511
"3949" 789.6 5.67821948113231 87.999143768191
"3950" 789.8 7.87658680172036 89.3380663076862
"3951" 790 10.5852989275034 91.9692820872552
"3952" 790.2 12.2004214432513 96.0185536984826
"3953" 790.4 13.5047459133147 100.718795440995
"3954" 790.6 16.2412743157827 103.692427817573
"3955" 790.8 20.1470272707056 107.040491430042
"3956" 791 23.8973252982225 110.913319614817
"3957" 791.2 27.5037050919238 114.91081129441
"3958" 791.4 30.9998410403308 117.735956690268
"3959" 791.6 35.5653001259329 120.180362027529
"3960" 791.8 40.0988609150904 122.258275309454
"3961" 792 44.403529222807 123.895883248865
"3962" 792.2 48.3744746414113 125.197710304923
"3963" 792.4 52.3480390392483 125.256371347582
"3964" 792.6 57.1635336477113 125.050576870056
"3965" 792.8 62.0947372403726 126.963311523323
"3966" 793 66.6294661434182 127.079705112771
"3967" 793.2 71.5386771993743 127.074790500507
"3968" 793.4 76.5507651905739 125.682194931432
"3969" 793.6 81.5660465657446 125.353498647723
"3970" 793.8 86.2115683989613 123.472185073257
"3971" 794 90.7965058766446 122.376210318656
"3972" 794.2 93.1482155581124 120.563435096575
"3973" 794.4 96.8162735348564 117.565756651194
"3974" 794.6 100.52671632305 115.932491767
"3975" 794.8 104.23288214919 113.529329161482
"3976" 795 105.972886937745 111.799912824123
"3977" 795.2 108.830511757124 108.037285675192
"3978" 795.4 112.520743575179 105.500535801548
"3979" 795.6 115.877563576651 102.795346610283
"3980" 795.8 117.526217559487 98.8869668183634
"3981" 796 118.998808704046 95.9411731150259
"3982" 796.2 120.677752147252 93.4343748203634
"3983" 796.4 120.024129967511 90.7165570985226
"3984" 796.6 119.27196437493 86.3244617882288
"3985" 796.8 119.275181986177 81.3504544891502
"3986" 797 120.340489628548 77.2927948939226
"3987" 797.2 123.630577114099 74.7795156085471
"3988" 797.4 126.584590624473 72.27480869336
"3989" 797.6 127.419278421113 67.5323165471921
"3990" 797.8 127.383131878365 62.0486487569709
"3991" 798 124.606903718211 57.0614066680101
"3992" 798.2 121.800503784084 52.5357069710885
"3993" 798.4 118.727150135114 48.5330942126129
"3994" 798.6 114.448205531461 46.3230883562139
"3995" 798.8 109.254919130359 45.0241094681647
"3996" 799 104.228738842201 42.8072221600673
"3997" 799.2 99.1225273085113 42.0326999735226
"3998" 799.4 93.9080436299044 42.2253700262658
"3999" 799.6 89.0914444008504 43.6513462087659
"4000" 799.8 85.1689224588675 46.4645537671351
"4001" 800 80.6291527819613 48.8378918019788
"4002" 800.2 76.9533489312326 52.6475762598013
"4003" 800.4 75.3241828023403 56.9716294476129
"4004" 800.6 73.5875880156218 62.0911323912278
"4005" 800.8 74.4591733720733 66.787825778564
"4006" 801 74.2224998476289 71.1477151523775
"4007" 801.2 73.5301923103797 76.1407810958489
"4008" 801.4 72.1863841680808 81.3796988650943
"4009" 801.6 72.2922186400917 86.6587223289965
"4010" 801.8 72.4677410413651 92.1577419327402
"4011" 802 71.4393487622744 97.6149742428594
"4012" 802.2 69.5657889554429 102.645297838007
"4013" 802.4 67.2288383126296 107.785183643088
"4014" 802.6 65.1622582550786 113.508020725537
"4015" 802.8 61.9033811235776 117.478475042125
"4016" 803 56.7624469932218 119.515535485954
"4017" 803.2 52.5054057529395 119.60711015542
"4018" 803.4 47.2743288723124 118.479556825525
"4019" 803.6 42.1202217960862 117.10483045551
"4020" 803.8 36.44449545293 115.072279420541
"4021" 804 31.8352132583762 112.226323185085
"4022" 804.2 27.3646856332446 109.108236456856
"4023" 804.4 22.1024569968504 106.030925944353
"4024" 804.6 17.4886070199134 103.299504204748
"4025" 804.8 15.2981496490323 101.226803979881
"4026" 805 14.4818551744779 97.2769773119893
"4027" 805.2 14.5404639532004 92.04781364379
"4028" 805.4 13.4094074617717 87.4241730553556
"4029" 805.6 12.0443016358921 82.8647141332162
"4030" 805.8 9.63591812943 79.0259402075726
"4031" 806 6.26861801161751 75.9385722682288
"4032" 806.2 3.79277893065003 75.0100187688124
"4033" 806.4 4.56935625169228 75.0338639233226
"4034" 806.6 5.47769625042302 71.0566791718402
"4035" 806.8 7.43158828151615 66.1187810137006
"4036" 807 10.0495806561742 61.8062796318781
"4037" 807.2 12.6259183545238 57.2301773727101
"4038" 807.4 15.0810565911647 52.4581404100086
"4039" 807.6 18.0361373657668 48.2276907409152
"4040" 807.8 20.9451480878038 43.472299659767
"4041" 808 22.4259787937863 38.0390008940351
"4042" 808.2 21.8293802537454 32.0194632507885
"4043" 808.4 19.2338551513481 27.3667307197542
"4044" 808.6 16.5125129483363 25.2627339891976
"4045" 808.8 16.5895094032219 25.6290713821736
"4046" 809 17.8986329843152 25.7683295443615
"4047" 809.2 21.7909249241779 23.9785620245892
"4048" 809.4 26.2453672813837 23.6595242114605
"4049" 809.6 31.28347742532 23.5517433583552
"4050" 809.8 36.7372529485984 24.1262538406129
"4051" 810 41.7808614293871 24.1372987426193
"4052" 810.2 46.8646535744879 22.8489123923119
"4053" 810.4 51.5258739375198 20.284205365897
"4054" 810.6 55.0267974855102 16.6092202098484
"4055" 810.8 60.0792661519868 13.708100715496
"4056" 811 64.1541938897586 9.58226148116469
"4057" 811.2 65.9084526235513 4.47342876063258
"4058" 811.4 66.2417338015705 3.56785229905073
"4059" 811.6 68.6306684516684 3.32671528023687
"4060" 811.8 73.4481984457481 3.46961887288048
"4061" 812 78.6138119175376 4.65443021680679
"4062" 812.2 83.672833365306 5.8023443216489
"4063" 812.4 89.3027474483325 7.80489952662562
"4064" 812.6 94.5452198154534 10.3161065696173
"4065" 812.8 99.9089437157264 12.7381970486256
"4066" 813 105.408432694607 16.3317366350949
"4067" 813.2 106.919733865651 19.8731064464126
"4068" 813.4 108.380289731036 24.4026525133226
"4069" 813.6 109.14464574915 29.8353735492307
"4070" 813.8 110.648724725948 35.3591953036523
"4071" 814 112.675301734493 40.7847704358851
"4072" 814.2 114.889467725828 45.4465087122907
"4073" 814.4 119.394678222716 49.4444717742929
"4074" 814.6 124.035679794611 53.3013901027226
"4075" 814.8 126.095463854512 57.7837081016333
"4076" 815 124.387202209134 62.608245620188
"4077" 815.2 121.774875081057 67.2685377641679
"4078" 815.4 117.868121020634 72.3557498860133
"4079" 815.6 114.424837280041 77.0162705854526
"4080" 815.8 112.254568204535 82.1359795509697
"4081" 816 109.779281835532 87.5763380269051
"4082" 816.2 106.970762496303 93.0091362315981
"4083" 816.4 105.644541368024 99.1526581406663
"4084" 816.6 104.392682957706 105.724167454923
"4085" 816.8 104.125156167467 111.20907724744
"4086" 817 100.871934034232 113.314432486601
"4087" 817.2 95.8467387308308 113.66344620729
"4088" 817.4 90.2371475526306 113.805059558871
"4089" 817.6 85.0052336655692 112.500960366723
"4090" 817.8 79.2546999167618 112.068603954682
"4091" 818 74.05130386653 113.338964694202
"4092" 818.2 68.6918710149113 113.587151312356
"4093" 818.4 62.7396674766951 114.140088253065
"4094" 818.6 56.8906089941317 114.857259051573
"4095" 818.8 50.884791346984 115.822084583686
"4096" 819 44.3965609337794 116.468252141891
"4097" 819.2 37.8262342660025 115.192161189597
"4098" 819.4 33.0244544898988 111.74960617176
"4099" 819.6 28.3215391906607 107.93321114721
"4100" 819.8 23.4196419407902 103.555429735417
"4101" 820 18.2286189119925 99.4082483905726
"4102" 820.2 12.9639449295102 95.3907427376525
"4103" 820.4 9.52883251346707 92.8815923818923
"4104" 820.6 8.8332387191368 88.29244628928
"4105" 820.8 7.56501011612036 83.2437325566748
"4106" 821 5.45139949690691 77.9506619719422
"4107" 821.2 3.1687102908931 72.7442473700499
"4108" 821.4 4.37337231395154 68.8276205267122
"4109" 821.6 7.49035798033175 64.0489087879371
"4110" 821.8 10.9706672122738 59.6448966861101
"4111" 822 14.4559888019044 55.1929792422885
"4112" 822.2 18.7746895094113 52.1925436627932
"4113" 822.4 22.7299824349446 49.6749836786559
"4114" 822.6 27.6979979399044 48.2577425045726
"4115" 822.8 32.6858803926204 46.3369430507317
"4116" 823 36.9074023528405 43.5173570456372
"4117" 823.2 40.8350036338157 42.4381491220918
"4118" 823.4 46.4844710100794 43.2770094294764
"4119" 823.6 51.9030003025618 43.8119527477349
"4120" 823.8 55.7334239920955 46.6393886014068
"4121" 824 59.4635531245308 50.822428173735
"4122" 824.2 63.1885297840295 55.2101907069287
"4123" 824.4 66.016299914469 60.081395145302
"4124" 824.6 69.4908763791204 64.7896001695044
"4125" 824.8 73.1993470665913 68.8179090456026
"4126" 825 78.9732714279685 71.1164677305847
"4127" 825.2 84.0608023544885 72.9785375195503
"4128" 825.4 90.3516436088713 74.4496576378226
"4129" 825.6 96.2732202170528 75.3809171622335
"4130" 825.8 102.471976678711 76.8576361094668
"4131" 826 108.545867424783 78.7987488743226
"4132" 826.2 113.842998366417 80.7881049184108
"4133" 826.4 117.448233406372 84.4509753053132
"4134" 826.6 120.765184380456 86.5232542048226
"4135" 826.8 123.11971632036 84.6703755237483
"4136" 827 125.699478729597 80.5712911575008
"4137" 827.2 126.747695195521 76.1438558657726
"4138" 827.4 127.298834641594 72.1013774706167
"4139" 827.6 127.919373027242 67.9329053689286
"4140" 827.8 128.216000326411 63.8599450359926
"4141" 828 128.38007528319 59.620761922897
"4142" 828.2 128.136563696172 57.3495733272632
"4143" 828.4 127.232691108953 54.3877206436452
"4144" 828.6 126.690914444264 50.2102214061121
"4145" 828.8 125.463187162679 45.7116803596098
"4146" 829 123.185676731264 41.6992582573542
"4147" 829.2 121.877785466624 37.2551907943226
"4148" 829.4 119.695020401407 33.9185899472401
"4149" 829.6 117.20422430639 29.7404531008384
"4150" 829.8 114.173035904233 26.0960040654965
"4151" 830 110.968590901159 23.0087568145857
"4152" 830.2 106.655578466816 19.8745188132566
"4153" 830.4 101.770023389932 17.2064991206133
"4154" 830.6 97.546701964627 13.2436560487158
"4155" 830.8 94.0439110904048 9.04158688454839
"4156" 831 89.6353351673847 7.18645095695523
"4157" 831.2 84.0020702679036 6.11464183243247
"4158" 831.4 78.083682537997 4.84101506471544
"4159" 831.6 72.1210691796398 4.27071845267972
"4160" 831.8 66.5354559365561 3.14291573294327
"4161" 832 60.5097017616069 1.72346491724566
"4162" 832.2 55.2397836570749 3.59251649498168
"4163" 832.4 49.1914576949322 6.2107405067063
"4164" 832.6 43.7846452592439 7.53263767478997
"4165" 832.8 38.1814659267827 8.46858657254237
"4166" 833 32.5912728579532 11.4831084934839
"4167" 833.2 29.8088017891078 16.3132980466674
"4168" 833.4 27.3779664402457 22.1329775190812
"4169" 833.6 26.0752535737285 28.2570709946674
"4170" 833.8 25.1434653329255 34.111604591394
"4171" 834 24.8767015178043 40.40265876659
"4172" 834.2 24.8224728683651 45.5838752747841
"4173" 834.4 26.241268155898 50.9758267686358
"4174" 834.6 27.2271128524903 57.1182045013226
"4175" 834.8 29.3827887586764 62.2492566057528
"4176" 835 32.2486878100591 67.8159529321813
"4177" 835.2 34.5002546704206 73.5891987677063
"4178" 835.4 36.4279685645902 79.5271277051331
"4179" 835.6 39.5681533736838 84.2912866012457
"4180" 835.8 44.10408897393 88.1176505256663
"4181" 836 48.4381300933081 89.7206843050323
"4182" 836.2 53.8449173870238 91.2374743697601
"4183" 836.4 59.6754239729083 92.4774374580499
"4184" 836.6 65.6125385294048 91.8355529371291
"4185" 836.8 70.734158821305 90.5680713342913
"4186" 837 75.964113248201 91.0697303314348
"4187" 837.2 80.3816765082425 94.1909617020101
"4188" 837.4 82.0816456877955 99.2817068293563
"4189" 837.6 82.9090846321054 105.243056396276
"4190" 837.8 81.3564601020408 109.895931430016
"4191" 838 78.0704352299358 114.370420480323
"4192" 838.2 73.4399990592849 118.035546229354
"4193" 838.4 68.8283239250942 122.018965182684
"4194" 838.6 64.3304806987165 123.110966450049
"4195" 838.8 59.0813825647567 121.998541608838
"4196" 839 53.2619195660623 121.757936842354
"4197" 839.2 46.9682362492219 121.322889608471
"4198" 839.4 40.6646450243634 119.272673223866
"4199" 839.6 34.9424991058133 116.619813389119
"4200" 839.8 29.6814963006487 113.266919718823
"4201" 840 25.081577365483 108.867027935757
"4202" 840.2 19.9769349023325 104.999515617959
"4203" 840.4 14.9630109902443 100.845937973509
"4204" 840.6 11.6649917460327 97.1177888267869
"4205" 840.8 10.4727641280408 92.0997687482317
"4206" 841 10.1875286140389 86.0912549209088
"4207" 841.2 9.97264814121127 79.9801438072226
"4208" 841.4 8.5272785163446 73.9649827935559
"4209" 841.6 5.26248496436752 68.3195486281663
"4210" 841.8 2.07195361349698 64.5366970156083
"4211" 842 2.33370837777944 59.5701005783453
"4212" 842.2 3.65959727309498 53.7850585623458
"4213" 842.4 4.71479157171127 45.9966478069892
"4214" 842.6 6.83833505392556 40.1762222218226
"4215" 842.8 9.37346220736511 35.1460563071841
"4216" 843 12.2069809524218 29.2744546368489
"4217" 843.2 15.0583473029069 25.3960854239313
"4218" 843.4 20.3351985836382 21.4838091243451
"4219" 843.6 26.3220484178564 18.095737345129
"4220" 843.8 31.6067293242534 14.2272139125436
"4221" 844 36.3710684266618 9.40588456905885
"4222" 844.2 41.5853826499165 6.32300536205942
"4223" 844.4 47.5587738802337 6.1194026195473
"4224" 844.6 54.539840186308 5.66198493187097
"4225" 844.8 61.2487897875339 4.33862158980645
"4226" 845 67.8256436336687 2.60471444229066
"4227" 845.2 74.9527858617376 3.07194862941732
"4228" 845.4 80.7092106803446 6.61248925635591
"4229" 845.6 85.7477630504371 10.7921118117097
"4230" 845.8 89.6790512839868 15.0950938695063
"4231" 846 93.3359847671687 20.2427722960034
"4232" 846.2 97.4068056910955 25.1282982153121
"4233" 846.4 101.686753176695 29.7840509138065
"4234" 846.6 105.677782496276 34.6503426969677
"4235" 846.8 109.361716139041 39.7828566562526
"4236" 847 114.350837817211 44.1566143803626
"4237" 847.2 120.034798641152 46.2862873002038
"4238" 847.4 124.269110224114 47.1469943080313
"4239" 847.6 124.28812889136 50.5511859917087
"4240" 847.8 123.499428764293 55.6477533065267
"4241" 848 123.064293657152 61.9445884547343
"4242" 848.2 123.138274028274 68.4250303186038
"4243" 848.4 122.429346727356 74.6082565950545
"4244" 848.6 120.923622184868 80.5791870777512
"4245" 848.8 119.460232723399 86.5367507196691
"4246" 849 118.639116937443 92.2566751891857
"4247" 849.2 116.488953338293 97.8139348654042
"4248" 849.4 112.804638514921 102.740820690303
"4249" 849.6 108.909373557983 107.460094703265
"4250" 849.8 104.385891546696 111.919507915565
"4251" 850 99.7900263713499 116.13267970457
"4252" 850.2 94.2811661044562 119.771347976884
"4253" 850.4 88.3669821154639 122.43861676007
"4254" 850.6 82.299436132727 123.779216446796
"4255" 850.8 76.3920867650822 125.610633170516
"4256" 851 70.2401223679532 126.971687240677
"4257" 851.2 63.7788937115373 127.599729481681
"4258" 851.4 57.6507288772552 126.760729612356
"4259" 851.6 51.4490034066701 124.863223568911
"4260" 851.8 45.571941793807 122.706754142918
"4261" 852 39.9532492222779 120.121606802023
"4262" 852.2 34.6159041562323 116.485862187817
"4263" 852.4 29.9756963136495 112.388057578963
"4264" 852.6 25.4261354787285 107.489768673323
"4265" 852.8 21.4427788748377 102.425220899147
"4266" 853 16.9130188129513 97.2220186466126
"4267" 853.2 12.2292881067701 92.9609783705285
"4268" 853.4 8.41057685453385 88.1376737249678
"4269" 853.6 5.91728284269878 82.1076283635851
"4270" 853.8 4.2451355382701 75.9330834019843
"4271" 854 3.30295971508627 69.2709123361507
"4272" 854.2 3.3456517128728 62.4389755938764
"4273" 854.4 4.53413340310284 57.4701359986117
"4274" 854.6 7.33341033377598 51.2028294850049
"4275" 854.8 10.203613416874 45.257458286404
"4276" 855 12.5923033103184 39.2025450793226
"4277" 855.2 13.421576814645 32.5768480903587
"4278" 855.4 14.1469768136728 26.7095183586303
"4279" 855.6 18.1017200983624 23.3610444073923
"4280" 855.8 23.4715423125517 20.4499376454715
"4281" 856 28.1940212466629 16.5797325039032
"4282" 856.2 32.1557355555016 11.4705449174516
"4283" 856.4 35.4167390773865 8.66321169435351
"4284" 856.6 41.2201945912882 8.02347702168522
"4285" 856.8 47.2757568553481 7.77019707280679
"4286" 857 53.7715463257538 6.62786552896088
"4287" 857.2 59.4679028849613 4.15016794932258
"4288" 857.4 65.0650711859385 1.68745323738319
"4289" 857.6 69.8548393696306 4.11247722122581
"4290" 857.8 75.645054713396 6.62669459437693
"4291" 858 81.9372351453124 8.10176552090685
"4292" 858.2 87.6720841127113 10.2159693817481
"4293" 858.4 93.0029664678988 13.5542663506351
"4294" 858.6 98.5642857468113 16.6218902812559
"4295" 858.8 104.281393368524 19.7087172888538
"4296" 859 109.645066225417 23.7682566843947
"4297" 859.2 113.680498553721 28.8890571929957
"4298" 859.4 116.922887932251 34.2049784390057
"4299" 859.6 120.160444767461 40.0220566742601
"4300" 859.8 124.244895549846 44.7599946157457
"4301" 860 125.151905841538 49.3287873613226
"4302" 860.2 123.856240416271 54.3186417074414
"4303" 860.4 123.60275776717 60.1505133165369
"4304" 860.6 124.535086397062 66.6229507349183
"4305" 860.8 126.514012681321 72.8450377069826
"4306" 861 125.82553108524 78.2561841269924
"4307" 861.2 123.507297665281 83.5827492344726
"4308" 861.4 121.384223293623 89.6466577442932
"4309" 861.6 119.130363673988 95.6720380738663
"4310" 861.8 116.066823276271 101.471608434134
"4311" 862 111.283252922902 105.508954692704
"4312" 862.2 105.562343261429 107.249877203431
"4313" 862.4 99.6645409178362 107.850840613666
"4314" 862.6 94.4790719561214 108.178271461727
"4315" 862.8 89.0266723131563 108.352881744696
"4316" 863 83.76520457843 108.430989911073
"4317" 863.2 78.0673746449699 108.555217684426
"4318" 863.4 72.1863841680808 109.176064594029
"4319" 863.6 66.5287885459985 110.587581199035
"4320" 863.8 61.8080398539766 113.253672410761
"4321" 864 56.5884150155413 116.676087953763
"4322" 864.2 50.9969117452113 119.458668773387
"4323" 864.4 45.8311393705834 118.16096823973
"4324" 864.6 42.0563918500779 114.586793178656
"4325" 864.8 37.8561935626948 110.805264173938
"4326" 865 34.0286885214453 106.369694683865
"4327" 865.2 29.84394846219 101.770623925674
"4328" 865.4 26.2939112423675 96.9213146891038
"4329" 865.6 21.8254107171288 92.620279940436
"4330" 865.8 17.3344110068583 88.5049735654402
"4331" 866 12.7513729094228 84.4223585242745
"4332" 866.2 9.73117620987126 79.7815136701526
"4333" 866.4 9.37698683050537 75.1896522661226
"4334" 866.6 10.4486680775446 69.2302673258041
"4335" 866.8 12.121950277989 63.2102980299522
"4336" 867 13.6931197488692 57.1848245163357
"4337" 867.2 15.7742464915879 51.4986964217512
"4338" 867.4 19.0994049709101 46.4664111833708
"4339" 867.6 23.2428117989944 42.4919314739852
"4340" 867.8 26.4037362965289 36.9940162196285
"4341" 868 28.0078043034272 31.5237730691521
"4342" 868.2 28.2635294864186 25.9747848751153
"4343" 868.4 29.0907988341988 23.0151625852601
"4344" 868.6 33.3195000635739 22.4381786302127
"4345" 868.8 37.3640051170355 22.3311811420259
"4346" 869 44.2732559425834 23.2749985203807
"4347" 869.2 50.4183499648852 24.9445250100182
"4348" 869.4 54.77008331019 27.5598524392162
"4349" 869.6 58.4806152017597 30.0772010212258
"4350" 869.8 63.3651641665708 32.7434553609855
"4351" 870 69.5855344167215 34.3858238682614
"4352" 870.2 75.1666828999069 36.1291120121269
"4353" 870.4 79.5072491878711 37.7691317190236
"4354" 870.6 84.9806355061797 39.5674177769331
"4355" 870.8 90.09181641734 42.0483816383919
"4356" 871 94.6747701215713 46.6998590765726
"4357" 871.2 98.540525575032 49.9497361805018
"4358" 871.4 104.145914553999 51.4256355106256
"4359" 871.6 109.904700212053 51.5769211200454
"4360" 871.8 116.243115415363 52.0236109678377
"4361" 872 120.767833842068 49.9741962100654
"4362" 872.2 121.349744801914 48.4457296756493
"4363" 872.4 122.726389316261 49.7298266596196
"4364" 872.6 123.993316297885 53.7933532905121
"4365" 872.8 122.832647591878 58.5501983593832
"4366" 873 120.221006816531 63.4902689349205
"4367" 873.2 117.526217559487 68.7983560189042
"4368" 873.4 114.575686971768 74.1264369781473
"4369" 873.6 110.425280070419 78.7627581680652
"4370" 873.8 106.297839390151 83.2874988524741
"4371" 874 101.278499151568 87.4120961111444
"4372" 874.2 96.1053204244868 91.4313818415063
"4373" 874.4 91.1832228993022 95.172261064565
"4374" 874.6 87.1718813453877 99.7538083176167
"4375" 874.8 84.8146397639051 104.784668367221
"4376" 875 81.611440674701 108.878086558139
"4377" 875.2 77.2848134903815 112.331913441557
"4378" 875.4 72.2126038050177 115.509518040581
"4379" 875.6 66.5087402863726 117.356363717323
"4380" 875.8 60.7012272654613 117.812157510116
"4381" 876 55.1805825639532 116.007873223194
"4382" 876.2 50.0748689966317 113.547220714391
"4383" 876.4 44.2668000921581 110.177393807089
"4384" 876.6 39.1074527602623 106.108074442537
"4385" 876.8 34.69187659643 101.992549806291
"4386" 877 31.0159969964664 96.9237157636899
"4387" 877.2 27.7847248884772 92.0421391146524
"4388" 877.4 24.6455393407982 86.6333220557139
"4389" 877.6 21.6692037721793 81.6465818783439
"4390" 877.8 19.5519739006155 75.8542387072162
"4391" 878 19.4416583520238 70.6377116249351
"4392" 878.2 19.6132539225076 64.633549556767
"4393" 878.4 19.5276664996113 58.1100569504826
"4394" 878.6 19.9674440089738 51.5195609319476
"4395" 878.8 22.2104794069462 45.9361677274551
"4396" 879 24.8114877929113 40.2395112360851
"4397" 879.2 27.0727097685524 34.6617730877108
"4398" 879.4 28.5342592284796 29.1760453338714
"4399" 879.6 27.494360029694 25.1054907265295
"4400" 879.8 24.585753663548 22.8725884322511
"4401" 880 20.147072384902 21.2186278782607
"4402" 880.2 17.6741202489855 23.2635549530645
"4403" 880.4 15.6154468368159 25.3536860013458
"4404" 880.6 14.4343079587429 26.3154967223859
"4405" 880.8 14.8107416759446 26.8260267346559
"4406" 881 15.2237896959354 25.8172822927709
"4407" 881.2 16.2320012001398 23.5263430850726
"4408" 881.4 18.3091791041398 21.973096214894
"4409" 881.6 20.2418607378062 19.650122055753
"4410" 881.8 22.0610347407556 17.0618663604998
"4411" 882 24.3413408298184 15.1990852377869
"4412" 882.2 26.3261442356838 13.437549923938
"4413" 882.4 29.5199854693797 11.4927185270805
"4414" 882.6 32.8425443785984 8.97458114570968
"4415" 882.8 36.6432878695238 7.09959829347883
"4416" 883 40.8813765658092 5.94093085882774
"4417" 883.2 45.8290941372758 5.55310060625807
"4418" 883.4 50.0467133423177 3.91399945092896
"4419" 883.6 54.1378484865276 2.2981942823634
"4420" 883.8 58.5747163862413 2.12881420149258
"4421" 884 63.3995661979935 1.74778830663941
"4422" 884.2 68.2796810245863 2.02024920010383
"4423" 884.4 73.4603720246296 2.45318778667972
"4424" 884.6 78.33307015869 3.83941992512045
"4425" 884.8 83.3216117738815 5.20671123160981
"4426" 885 88.5966047392792 6.2109603480119
"4427" 885.2 93.4820061688326 7.71590598962355
"4428" 885.4 96.277816432787 10.0551755892923
"4429" 885.6 100.381029602999 13.3715789473832
"4430" 885.8 104.645859931558 17.2371835830062
"4431" 886 109.07770788077 21.0234200775873
"4432" 886.2 112.355793223191 23.8025494581491
"4433" 886.4 114.606428067118 28.0377138453226
"4434" 886.6 117.885194846622 33.0510894874534
"4435" 886.8 121.716752666104 38.1173204583614
"4436" 887 122.863022989913 43.4492753854572
"4437" 887.2 122.050061706117 48.7712290818278
"4438" 887.4 121.685229599528 54.6926879760454
"4439" 887.6 122.38462882827 60.2301530155873
"4440" 887.8 125.082083372221 64.2345555000993
"4441" 888 127.147737404354 68.6279956372369
"4442" 888.2 125.514420747182 73.8205124072841
"4443" 888.4 123.181340517269 79.0446647680053
"4444" 888.6 121.039403657323 84.9176804678022
"4445" 888.8 119.885218695181 91.2163780316726
"4446" 889 118.075389216677 97.2488278541478
"4447" 889.2 113.915991714736 99.6764034870993
"4448" 889.4 108.837390997805 101.339374723198
"4449" 889.6 103.222519476055 103.428723591479
"4450" 889.8 98.0281142003413 104.497334255373
"4451" 890 93.3361629739209 106.509809742806
"4452" 890.2 89.1998538146546 109.222980906364
"4453" 890.4 86.5513618507317 112.605879046567
"4454" 890.6 84.1019345902113 117.352175858645
"4455" 890.8 82.7622653303177 122.69432422195
"4456" 891 82.9362842238708 122.545165170333
"4457" 891.2 84.56460387069 122.56588170528
"4458" 891.4 85.4368600638417 122.595875645007
"4459" 891.6 86.3089361132113 122.126334750903
"4460" 891.8 89.0676880169613 121.506662537229
"4461" 892 91.964211924548 121.277566903445
"4462" 892.2 94.5681273796958 119.947482546024
"4463" 892.4 95.8969209186832 119.249746385435
"4464" 892.6 94.8994239931772 119.163567504539
"4465" 892.8 95.4047034193988 119.072469680979
"4466" 893 95.1888716528112 119.294152051449
"4467" 893.2 95.0941594216772 119.371580348618
"4468" 893.4 95.002641909694 119.688712182805
"4469" 893.6 94.5984692400408 119.575167387504
"4470" 893.8 93.8184210747425 119.672903918854
"4471" 894 92.2029284158113 120.320669684489
"4472" 894.2 90.7416765887577 121.794457744168
"4473" 894.4 88.7180341977474 123.03112809423
"4474" 894.6 86.7562491766964 123.983795198154
"4475" 894.8 83.6549130567473 124.95037623491
"4476" 895 80.1776622257855 125.846314246976
"4477" 895.2 76.6330195096175 126.695550309135
"4478" 895.4 73.4365268701194 127.433590959496
"4479" 895.6 70.4379986904613 127.287870570823
"4480" 895.8 67.1680662868987 127.344668404135
"4481" 896 63.4167046295446 127.140737135956
"4482" 896.2 59.4518457531376 127.030273179438
"4483" 896.4 55.8955896354779 125.820863676123
"4484" 896.6 51.3817460443898 125.382245306215
"4485" 896.8 47.7936550590156 124.797232662833
"4486" 897 43.7634783648417 122.972646365366
"4487" 897.2 39.4252998383446 121.865570750589
"4488" 897.4 35.1718141054587 119.34520802489
"4489" 897.6 30.8008722329504 117.549688019529
"4490" 897.8 27.5073034639721 114.548222393301
"4491" 898 24.9609943476951 110.953127799548
"4492" 898.2 23.1609371610044 106.800360489667
"4493" 898.4 21.2887024918486 102.613536478356
"4494" 898.6 19.7404002025635 98.8579732782203
"4495" 898.8 19.7526941058779 94.4497073871004
"4496" 899 18.3890183680893 89.439535987725
"4497" 899.2 16.2512607480135 84.9717906261138
"4498" 899.4 12.9695238934955 81.7081645043331
"4499" 899.6 10.3660530472719 81.0175525445044
"4500" 899.8 10.1346063193697 80.6137087755899
"4501" 900 12.0091584055245 79.0552678323467
"4502" 900.2 15.3417820984255 77.3335966027511
"4503" 900.4 19.6751803699915 74.9782252294655
"4504" 900.6 23.8320100206262 73.5339867931736
"4505" 900.8 27.9011472617937 72.2262498333006
"4506" 901 31.5642122809641 70.8590864224462
"4507" 901.2 35.7237911486629 69.1331710468387
"4508" 901.4 39.2125960683743 66.6560071189421
"4509" 901.6 41.2099811946885 62.849622226493
"4510" 901.8 43.6555954836951 59.2414488507742
"4511" 902 45.2972360852435 55.9079133435484
"4512" 902.2 47.6926912487274 51.5022860149032
"4513" 902.4 50.0389500934323 46.9263671276173
"4514" 902.6 52.9118101254613 42.3467108519788
"4515" 902.8 56.7449187129766 39.5284288576287
"4516" 903 62.0372729115102 38.9335291265494
"4517" 903.2 68.1242607384381 39.9573958124772
"4518" 903.4 72.95685912432 43.26658880454
"4519" 903.6 76.4602953994985 48.4711228145247
"4520" 903.8 77.3052863013877 53.5717286975814
"4521" 904 76.5640507120238 59.8404435122288
"4522" 904.2 74.5485222972009 65.2930773348483
"4523" 904.4 72.33964976265 71.0954392367205
"4524" 904.6 69.7338763779376 75.886600115491
"4525" 904.8 65.3074691319036 80.3179348774283
"4526" 905 60.8006025614484 84.5538165207143
"4527" 905.2 55.78821468393 88.3367278827288
"4528" 905.4 50.6889259256687 91.5822320388332
"4529" 905.6 46.4430016923278 95.3052548396041
"4530" 905.8 42.111942228548 99.1890054421593
"4531" 906 37.1700536305281 102.879102125273
"4532" 906.2 32.3944435001145 106.819711284935
"4533" 906.4 28.781550506983 110.93715020829
"4534" 906.6 27.0075723297681 110.400473222038
"4535" 906.8 25.2112078829902 106.777788615438
"4536" 907 22.6547929222738 103.120392496354
"4537" 907.2 19.0052247843628 99.2518699404135
"4538" 907.4 15.4680819334813 95.4538209558326
"4539" 907.6 14.0319784136546 94.2946031091886
"4540" 907.8 12.5154004030044 95.980233347495
"4541" 908 12.930654650072 98.2147749310947
"4542" 908.2 14.8620053613959 102.224921601261
"4543" 908.4 17.070891647662 105.708808040844
"4544" 908.6 19.9950315280113 107.868853640803
"4545" 908.8 22.4146630864545 110.670447338823
"4546" 909 24.8879394796557 113.605903612878
"4547" 909.2 28.1300480951423 115.628366581667
"4548" 909.4 31.3714162502454 117.884509803709
"4549" 909.6 34.2172089894613 120.230186556095
"4550" 909.8 37.9601076824048 121.535846677387
"4551" 910 40.1001034665661 121.715924600516
"4552" 910.2 42.0928021524182 123.310343485254
"4553" 910.4 45.3090144377738 124.443921917104
"4554" 910.6 48.8179403217681 125.080869047823
"4555" 910.8 50.6089504651764 126.321741313148
"4556" 911 52.0125906467995 124.460006681664
"4557" 911.2 55.3258579373837 124.877180266288
"4558" 911.4 58.1545206060779 126.958984069356
"4559" 911.6 58.9055854654554 126.774614402683
"4560" 911.8 62.4313766494421 126.426897449213
"4561" 912 65.999562547627 126.877248674772
"4562" 912.2 70.5331280664526 126.31867010484
"4563" 912.4 75.0799224158854 126.382751968693
"4564" 912.6 79.5424149602772 125.339802969235
"4565" 912.8 83.6676969680388 124.751833323805
"4566" 913 87.4997320667975 123.619234164943
"4567" 913.2 91.5502194547538 121.687500623535
"4568" 913.4 95.5610326939446 119.610967233956
"4569" 913.6 99.6821354346218 117.232006355965
"4570" 913.8 103.745870940149 114.459674218385
"4571" 914 107.312256246892 111.595942519632
"4572" 914.2 110.599200174272 108.21837061669
"4573" 914.4 113.778554108966 104.490578128261
"4574" 914.6 116.948648585036 100.558258128982
"4575" 914.8 119.920271072311 96.5287605211526
"4576" 915 122.819047022268 91.7959477593512
"4577" 915.2 125.090680411655 87.4528403069075
"4578" 915.4 126.339599148033 83.4441207462632
"4579" 915.6 127.301689130075 79.6545764209342
"4580" 915.8 128.016682887829 75.507338298499
"4581" 916 128.883446461741 70.8947814822638
"4582" 916.2 128.867478850848 67.8463562895953
"4583" 916.4 128.98969916349 64.4881914876303
"4584" 916.6 128.652657075702 62.4397245762937
"4585" 916.8 128.30897078905 58.7765965375807
"4586" 917 127.776390692418 55.6588079567019
"4587" 917.2 126.847772272255 52.4233873229204
"4588" 917.4 126.457580840126 50.559349537163
"4589" 917.6 126.809761934222 50.6670755188864
"4590" 917.8 126.874998708976 51.1997748116167
"4591" 918 127.329011858534 51.6865517967097
"4592" 918.2 127.725523840563 52.3974753225204
"4593" 918.4 127.811427538221 53.4460507067511
"4594" 918.6 127.785615359181 53.8175373394741
"4595" 918.8 127.833402484535 54.1284429225873
"4596" 919 127.905194870231 54.7273932999364
"4597" 919.2 127.789368947276 55.7246849212308
"4598" 919.4 128.085196906513 57.8089641344924
"4599" 919.6 128.673437666299 60.7761758837343
"4600" 919.8 128.979363206131 64.5415190357426
"4601" 920 128.901166533095 68.0687637427983
"4602" 920.2 128.67050903526 71.3546877693323
"4603" 920.4 127.623097118862 75.1888960120313
"4604" 920.6 126.686442051648 79.6544045450044
"4605" 920.8 126.334556494134 82.6210558106495
"4606" 921 125.600981715126 85.3084760556083
"4607" 921.2 124.054226025897 88.3871504490369
"4608" 921.4 122.701991770192 92.354082323563
"4609" 921.6 120.082673071174 95.7346073982094
"4610" 921.8 118.211181311594 99.4674326874696
"4611" 922 116.078391717568 102.474206679877
"4612" 922.2 113.816706356183 105.445973985637
"4613" 922.4 110.796916247086 108.288683251784
"4614" 922.6 108.402899389435 110.872745308235
"4615" 922.8 105.713748811976 113.843489320852
"4616" 923 102.015023247479 115.866605554738
"4617" 923.2 98.4588995149172 118.55914136394
"4618" 923.4 95.0503931258779 120.354109101504
"4619" 923.6 91.0020599400613 121.914470980413
"4620" 923.8 88.0615549697113 123.748267782205
"4621" 924 86.4477574087756 124.589210292699
"4622" 924.2 86.7633187797113 124.371166597289
"4623" 924.4 87.291670717502 124.016617287416
"4624" 924.6 87.5422604937113 124.139647810073
"4625" 924.8 87.18762036376 124.187935863481
"4626" 925 86.9917121835076 124.919791594619
"4627" 925.2 87.0510359893869 125.238762638498
"4628" 925.4 87.4267680534321 124.870959430089
"4629" 925.6 87.6189744503931 124.870959430089
"4630" 925.8 87.6247160355086 124.833502422431
"4631" 926 87.6504468428779 124.842859079656
"4632" 926.2 87.6247160355086 124.786134345228
"4633" 926.4 87.2748238385713 125.062693741163
"4634" 926.6 87.0720884681437 125.091395287201
"4635" 926.8 87.5720848386167 124.64403011362
"4636" 927 88.1686594553863 123.766404905448
"4637" 927.2 88.442370918778 123.479711080156
"4638" 927.4 88.7480465307871 123.328250191323
"4639" 927.6 89.0149471717425 123.255224405635
"4640" 927.8 89.9781615554744 122.778891298291
"4641" 928 91.3517723137425 122.731872941541
"4642" 928.2 92.9217412957481 121.725270137775
"4643" 928.4 94.8291130055205 120.766575894766
"4644" 928.6 96.7293531914559 119.992888064886
"4645" 928.8 98.594201624233 118.807001547018
"4646" 929 99.9978118134534 117.748567703144
"4647" 929.2 100.630104084149 117.291451907823
"4648" 929.4 100.118578308754 117.233445609971
"4649" 929.6 99.807537815823 117.348727033852
"4650" 929.8 99.9185357229865 117.796888806514
"4651" 930 99.7456806797113 117.893773116904
"4652" 930.2 100.122506379016 118.133619410297
"4653" 930.4 100.090212591673 118.3550069404
"4654" 930.6 100.042908439001 118.413742929967
"4655" 930.8 99.7764283789481 118.372745997652
"4656" 931 99.650809573519 118.554735585015
"4657" 931.2 99.8505382181343 118.759457445746
"4658" 931.4 99.6483129654613 118.906610461852
"4659" 931.6 95.6197237883675 119.683046389088
"4660" 931.8 93.8042630142521 119.457386775833
"4661" 932 92.869085860805 119.230692216635
"4662" 932.2 92.1018026494323 120.511760941228
"4663" 932.4 90.7504775026355 122.148035473141
"4664" 932.6 87.702197838768 123.533023528508
"4665" 932.8 84.9068410280113 124.295777793975
"4666" 933 81.7622871956243 124.263826923899
"4667" 933.2 78.8336083740177 123.244493017774
"4668" 933.4 75.3675222700485 122.173423813009
"4669" 933.6 71.3939726121885 121.141902425891
"4670" 933.8 67.7515349381999 122.075747321652
"4671" 934 64.1951908220744 124.312176566902
"4672" 934.2 61.8612940323827 126.636897852694
"4673" 934.4 60.1733917618955 126.636702629207
"4674" 934.6 57.310290782233 125.580407755714
"4675" 934.8 53.4450142749255 124.320473565108
"4676" 935 49.721319209688 123.704134855637
"4677" 935.2 46.0468627885016 123.131420833484
"4678" 935.4 42.2352285890047 122.553541856203
"4679" 935.6 38.7934915592113 120.374072307908
"4680" 935.8 35.4692201029992 117.974009419838
"4681" 936 31.64102154993 116.151438253479
"4682" 936.2 27.5899894599772 113.396743337823
"4683" 936.4 25.0142812391423 112.893117229633
"4684" 936.6 24.8137787979524 113.13785976817
"4685" 936.8 24.9536899430252 113.079732175148
"4686" 937 24.6783829176069 111.751121969509
"4687" 937.2 24.6397665514158 108.683260807084
"4688" 937.4 24.4869287454113 105.239492610656
"4689" 937.6 25.6511145009089 102.577605228834
"4690" 937.8 27.6331370017285 101.576078994047
"4691" 938 29.9426593363981 100.216792742971
"4692" 938.2 32.0202799886251 98.2633383712881
"4693" 938.4 34.5618250567506 96.2534615142552
"4694" 938.6 37.800122070009 93.9910296820192
"4695" 938.8 38.8795374462229 91.0791574855435
"4696" 939 39.1050682448113 87.3021959188226
"4697" 939.2 37.9375116537168 82.9473981496193
"4698" 939.4 36.0069681080979 79.326073677271
"4699" 939.6 32.9963676492497 76.6142168238418
"4700" 939.8 29.4770401680034 73.3140223171642
"4701" 940 25.6866049634357 70.7775038432512
"4702" 940.2 21.2751710923325 69.4947228459893
"4703" 940.4 16.886719889736 67.4449664324711
"4704" 940.6 11.8295192978173 67.7519391121408
"4705" 940.8 7.98112705799478 69.2078617222195
"4706" 941 5.400422559555 70.0762244727601
"4707" 941.2 3.80670952091653 67.6872136523331
"4708" 941.4 2.89042808365864 63.8365767845726
"4709" 941.6 2.14700115404848 57.8428014445784
"4710" 941.8 3.72006195045451 52.149819514728
"4711" 942 6.04436449733195 47.3545730172191
"4712" 942.2 8.9922559839354 43.8269519216329
"4713" 942.4 12.642055138627 40.414718420772
"4714" 942.6 15.9460441921764 36.9064785153807
"4715" 942.8 19.7136994657387 32.4788229216632
"4716" 943 23.6252950306134 28.6698984248008
"4717" 943.2 28.378428192245 25.7154756268057
"4718" 943.4 34.7019076109475 24.4925304033995
"4719" 943.6 40.2152948082595 24.3698055735756
"4720" 943.8 45.6395237344779 26.5577245887226
"4721" 944 50.2975393460822 30.2112124989032
"4722" 944.2 54.0325746660836 34.4957483394077
"4723" 944.4 57.1380065316158 39.3863403152102
"4724" 944.6 58.433370921055 44.9147843153226
"4725" 944.8 59.0703180517738 50.6310805394163
"4726" 945 59.1969954351092 56.2120886299348
"4727" 945.2 57.2505154724413 61.9164854595626
"4728" 945.4 55.4890739087725 67.9240336868634
"4729" 945.6 52.3019807572639 72.9430203752173
"4730" 945.8 48.9574245693081 77.1989868595484
"4731" 946 45.6448283554693 81.738625665871
"4732" 946.2 41.913315403305 85.8376232169788
"4733" 946.4 37.6052080261194 90.1159241510266
"4734" 946.6 34.4799971214693 94.4990310559677
"4735" 946.8 31.5095578719134 99.437942090663
"4736" 947 29.4960070310601 105.163510570078
"4737" 947.2 29.1048029560631 110.769017123619
"4738" 947.4 31.3454624543594 115.312843788619
"4739" 947.6 33.9810643031768 118.202455579081
"4740" 947.8 37.3826532506908 120.363502647221
"4741" 948 40.8452400945412 121.722184801632
"4742" 948.2 45.3444788954922 122.789992714794
"4743" 948.4 50.5529987254048 124.396154154065
"4744" 948.6 56.1076348798446 126.366122875923
"4745" 948.8 61.0314308181352 127.337259991094
"4746" 949 66.0564515492113 126.04198261429
"4747" 949.2 71.9898717657298 125.559293125249
"4748" 949.4 77.9526225035779 124.868823803456
"4749" 949.6 83.3176393249123 124.496662762323
"4750" 949.8 88.4340923111895 122.790611073507
"4751" 950 94.0009855389613 120.542686887996
"4752" 950.2 97.9233670382744 118.084742548133
"4753" 950.4 100.854647698853 116.141487956365
"4754" 950.6 100.851943645871 115.820577926599
"4755" 950.8 103.19313974909 114.554456160004
"4756" 951 103.793246091437 113.528660886161
"4757" 951.2 102.016118743814 114.419104337448
"4758" 951.4 100.936641563485 115.219056979259
"4759" 951.6 98.9143907322435 116.971080719
"4760" 951.8 96.4960332166175 118.946703050073
"4761" 952 94.1840368417513 120.387745220973
"4762" 952.2 91.8075945566629 121.075182222871
"4763" 952.4 87.5189426592307 122.473683068196
"4764" 952.6 83.4554659568235 124.309875718659
"4765" 952.8 78.780504599036 125.592802390787
"4766" 953 74.2552105083031 126.579139589547
"4767" 953.2 69.3669538337113 127.050352358789
"4768" 953.4 64.1970422964371 126.381199167161
"4769" 953.6 58.9309051881885 126.02356555397
"4770" 953.8 54.2147870655933 126.347743352334
"4771" 954 50.876145588002 125.357121632439
"4772" 954.2 47.0477610124048 123.106293681419
"4773" 954.4 42.7586363480304 122.992642325184
"4774" 954.6 39.9835414000446 122.090598356856
"4775" 954.8 37.542212848424 121.26488331062
"4776" 955 35.1684166594421 119.382182826993
"4777" 955.2 32.289747033179 118.386576951968
"4778" 955.4 32.0579367381524 118.462155483864
"4779" 955.6 29.5520254632221 117.443853547518
"4780" 955.8 27.9933334122899 115.954560370592
"4781" 956 25.6039953457506 113.889052005379
"4782" 956.2 22.9468960650238 111.575967081348
"4783" 956.4 20.6854429186932 110.414710450792
"4784" 956.6 20.4633951996343 110.171125727284
"4785" 956.8 20.9789933987697 110.369492585686
"4786" 957 20.1962581374613 110.686675291198
"4787" 957.2 20.0854603936595 110.898757841202
"4788" 957.4 20.4268658817376 111.029170496586
"4789" 957.6 21.2796671484017 111.19283285337
"4790" 957.8 21.9015841041827 111.143376236608
"4791" 958 22.2436477453208 111.633454046884
"4792" 958.2 22.8792795967946 112.103916465281
"4793" 958.4 23.5418127990913 112.417873250563
"4794" 958.6 24.7612516968634 113.591478766323
"4795" 958.8 26.4277918494613 114.97512523198
"4796" 959 28.739373509989 116.327391329693
"4797" 959.2 31.1795502998377 117.614584322147
"4798" 959.4 32.8053771328363 118.070393621823
"4799" 959.6 35.0202308908564 119.383287317194
"4800" 959.8 37.2572454010446 121.147213392123
"4801" 960 37.3793414236755 121.125885226144
"4802" 960.2 37.7593792837285 121.51519620184
"4803" 960.4 37.4369076752787 121.109579129536
"4804" 960.6 37.2263350155684 121.464353947108
"4805" 960.8 37.2002016896658 121.67932162792
"4806" 961 37.1236352598238 121.682735820498
"4807" 961.2 37.1213633464913 121.998856332763
"4808" 961.4 37.2951106232529 122.203112159989
"4809" 961.6 37.2099850485139 122.139339154165
"4810" 961.8 37.3946877770282 122.000757974506
"4811" 962 37.6708990890348 122.314480460602
"4812" 962.2 38.0145498452113 122.580887195458
"4813" 962.4 38.5875644394182 122.55378515384
"4814" 962.6 39.6373450827113 122.471414305923
"4815" 962.8 41.1834263635294 123.071553490118
"4816" 963 43.4936966743704 123.522985619823
"4817" 963.2 46.3072158453798 124.448525914828
"4818" 963.4 48.8803491478068 125.275604476323
"4819" 963.6 51.3406492818817 126.205023566891
"4820" 963.8 53.2734616355327 126.490382625537
"4821" 964 54.8520399435649 126.334775221579
"4822" 964.2 57.9361935736951 127.059632272903
"4823" 964.4 61.1125561807623 127.282571647598
"4824" 964.6 64.3960757904218 127.448441889059
"4825" 964.8 67.4300691954048 127.779943965419
"4826" 965 69.4981885790047 127.756364500257
"4827" 965.2 71.7118929518988 127.511004915979
"4828" 965.4 71.4836432739286 127.663230164888
"4829" 965.6 71.0159900154772 126.924640658089
"4830" 965.8 72.6032711930684 126.309556870501
"4831" 966 75.4037521172113 126.233244583534
"4832" 966.2 77.9551836498031 126.396326738302
"4833" 966.4 79.8785236657219 125.830807612897
"4834" 966.6 82.2830373598007 125.115716440291
"4835" 966.8 85.4848977736639 124.090793132396
"4836" 967 89.2921171455517 122.901489571418
"4837" 967.2 92.8400627921344 120.965745652158
"4838" 967.4 96.3715913165174 119.417644851649
"4839" 967.6 99.2480234735446 117.47045114008
"4840" 967.8 102.545002464399 115.283242801416
"4841" 968 105.434441176105 113.533472468472
"4842" 968.2 106.619426975062 112.708954377589
"4843" 968.4 107.766730487295 111.652323867786
"4844" 968.6 109.688871658921 109.704559613463
"4845" 968.8 112.006064290375 107.371867631578
"4846" 969 114.541828333625 104.42018906639
"4847" 969.2 116.86712502077 101.403331947264
"4848" 969.4 118.951939608241 98.2379266487049
"4849" 969.6 120.960387361005 94.4539499890285
"4850" 969.8 123.036037928311 90.2388061806026
"4851" 970 124.910717754428 86.5413224404566
"4852" 970.2 126.318215059575 82.5360954818983
"4853" 970.4 127.278274339942 78.0035792079476
"4854" 970.6 127.818330082948 73.67686546367
"4855" 970.8 128.432288996512 69.9934304050604
"4856" 971 128.789365670531 66.2205800973947
"4857" 971.2 128.22979408593 62.4531438446038
"4858" 971.4 128.371788669211 58.2257622509163
"4859" 971.6 127.3920887815 53.5728151535803
"4860" 971.8 126.387144621307 48.6244251731311
"4861" 972 125.826175026551 44.980365318735
"4862" 972.2 124.663528913733 43.5903071810566
"4863" 972.4 122.161194250598 39.7469667073871
"4864" 972.6 120.883508789778 35.2636697111061
"4865" 972.8 118.373988903881 31.3675515624396
"4866" 973 115.658951891266 27.29828366754
"4867" 973.2 112.498687519478 23.3380988375226
"4868" 973.4 109.85975199743 19.6722043960101
"4869" 973.6 106.006217540637 16.7913975738651
"4870" 973.8 102.602469491624 13.5376201520648
"4871" 974 99.1932679335582 10.4691338945267
"4872" 974.2 96.1669578993528 7.93464891828485
"4873" 974.4 95.0739584692608 7.74409704559981
"4874" 974.6 91.3458007919416 7.51537119688438
"4875" 974.8 87.9479593030863 5.61474065116633
"4876" 975 84.1271044755276 3.42289073676136
"4877" 975.2 79.700230623906 2.50209127022784
"4878" 975.4 75.7971570232719 1.45141029374682
"4879" 975.6 71.0349051126026 1.05133460884432
"4880" 975.8 65.9355812832457 1.90287633766741
"4881" 976 61.0536056598898 1.73452132435829
"4882" 976.2 56.2906769752857 1.95835855195024
"4883" 976.4 52.078299692486 2.15145486999291
"4884" 976.6 47.6477385954772 4.65979470901407
"4885" 976.8 43.4629539845338 7.66378137967742
"4886" 977 39.9870312822758 11.2862791356452
"4887" 977.2 36.9023941757779 14.8649439707893
"4888" 977.4 33.3229928551423 18.3188491263915
"4889" 977.6 29.9713202366045 22.109588141772
"4890" 977.8 28.4272265397578 26.0601680210203
"4891" 978 27.6286603252113 31.3574892454654
"4892" 978.2 26.9868356919528 36.4324883098731
"4893" 978.4 27.222584121595 41.2223590586482
"4894" 978.6 28.8213256602003 45.6780330643885
"4895" 978.8 28.6168471663054 50.5017819424049
"4896" 979 28.5292089734644 55.4518608346644
"4897" 979.2 30.7827841595522 60.3269132663794
"4898" 979.4 34.6391357512113 64.342260719871
"4899" 979.6 39.0019961594234 67.0949529190196
"4900" 979.8 44.2067430666052 69.0147688605953
"4901" 980 49.5727859852719 70.2225219222014
"4902" 980.2 54.5168717242834 70.0229399074875
"4903" 980.4 60.125697310934 69.0722605082533
"4904" 980.6 64.6360284236819 66.5686002961755
"4905" 980.8 68.5520900503763 63.6938338248468
"4906" 981 72.6034566553813 60.0976565573726
"4907" 981.2 75.9423820258283 55.2495730491205
"4908" 981.4 77.6411378914666 49.6933983763864
"4909" 981.6 79.0319806271586 44.9052183644489
"4910" 981.8 81.0196706036306 40.1322497057097
"4911" 982 83.6303304232317 35.8046105616185
"4912" 982.2 88.4098317937594 32.8549190926399
"4913" 982.4 92.8573921892407 29.8896095869402
"4914" 982.6 96.7740180408013 29.5047207400226
"4915" 982.8 101.414296018035 30.5921844662343
"4916" 983 107.017770368242 31.0747997201105
"4917" 983.2 111.669917063687 33.3642634947789
"4918" 983.4 115.338011474558 36.9119937025107
"4919" 983.6 117.515761189143 40.2688633480022
"4920" 983.8 118.146191576752 44.9253821617716
"4921" 984 117.42053822776 50.4804484976129
"4922" 984.2 116.647093078274 56.6638218348226
"4923" 984.4 116.257622221274 62.9521533801351
"4924" 984.6 115.884379316649 69.1268892588226
"4925" 984.8 116.594528623842 75.4995356001704
"4926" 985 116.542103143969 81.8161645038074
"4927" 985.2 116.038544864211 88.2680049632014
"4928" 985.4 114.063652235787 94.0195846898074
"4929" 985.6 110.282190806221 98.1298638704682
"4930" 985.8 105.261859756405 102.368359376853
"4931" 986 99.4982044059925 105.205684376541
"4932" 986.2 93.3318414601793 107.906861576918
"4933" 986.4 87.3391493478564 109.374305078161
"4934" 986.6 80.9806433248921 110.583437892046
"4935" 986.8 75.1311225173113 110.735359148323
"4936" 987 69.2350362853726 111.652500198677
"4937" 987.2 63.6441167512623 113.674936807108
"4938" 987.4 57.8242675402007 115.600328449796
"4939" 987.6 52.3925156494613 117.993310848041
"4940" 987.8 46.3146065532779 120.839964160489
"4941" 988 42.9760698930808 118.214328503757
"4942" 988.2 39.3421010459532 114.324354034871
"4943" 988.4 36.5371006159395 109.366566643649
"4944" 988.6 32.8592958133081 105.023119912323
"4945" 988.8 28.8164083288283 101.737477469759
"4946" 989 24.2916634245888 97.6986832852715
"4947" 989.2 19.9230003587597 93.422751375871
"4948" 989.4 15.1112789381602 89.4482598247409
"4949" 989.6 9.68939660884764 86.9343623316559
"4950" 989.8 7.20125551666389 86.3326184695542
"4951" 990 6.99565825724575 83.9558802221847
"4952" 990.2 7.91589193008768 79.0073418801316
"4953" 990.4 9.12289354412036 73.6681868922836
"4954" 990.6 10.3221732692882 67.8186666365918
"4955" 990.8 12.4969962884335 62.3351906722485
"4956" 991 14.8668421635125 57.6156010174913
"4957" 991.2 17.9099656066543 52.2029836857656
"4958" 991.4 19.9829764776755 46.7276784235011
"4959" 991.6 21.3875100488409 40.82293617573
"4960" 991.8 21.8895064364918 34.7663770252006
"4961" 992 20.5953587683981 28.8580279214215
"4962" 992.2 17.679199141424 24.1043344100885
"4963" 992.4 16.8961141204347 24.2369202337481
"4964" 992.6 17.8486143605446 24.4603518995448
"4965" 992.8 21.1461342831446 21.6330819746559
"4966" 993 25.5824630575635 19.7909635020271
"4967" 993.2 30.8491712374499 17.7772221391294
"4968" 993.4 36.5009244691431 16.7991191914362
"4969" 993.6 42.0838487993837 15.4090093901847
"4970" 993.8 48.0123951413871 13.3433921343336
"4971" 994 54.0091114444809 12.2765430217833
"4972" 994.2 60.2855822917274 11.4956720695161
"4973" 994.4 66.2719035126581 10.3029788285247
"4974" 994.6 72.8375719149779 11.1952630070559
"4975" 994.8 78.633820202983 13.2942663310617
"4976" 995 84.4600195173431 15.9241715493995
"4977" 995.2 89.2638345717547 19.0685951239748
"4978" 995.4 94.1024529464428 23.3900282851226
"4979" 995.6 98.120235980599 28.2536449667205
"4980" 995.8 102.004210133964 33.8784383124978
"4981" 996 105.20655929169 39.1031057115779
"4982" 996.2 107.524628173018 45.3210066070323
"4983" 996.4 109.57059550919 51.6000174116173
"4984" 996.6 111.596435673892 57.6321454260236
"4985" 996.8 114.054839965891 64.0546804644926
"4986" 997 116.870714262001 70.5198966906926
"4987" 997.2 117.867877677393 76.9025372271105
"4988" 997.4 118.877018553415 83.2203144612352
"4989" 997.6 119.246486489701 89.5806004322726
"4990" 997.8 117.23909199437 95.0279866316889
"4991" 998 114.507389828358 100.76566887747
"4992" 998.2 112.191732386658 105.461747285255
"4993" 998.4 107.336467682641 107.827310082723
"4994" 998.6 101.799079009934 111.061846269372
"4995" 998.8 96.6110684596629 114.395547632387
"4996" 999 91.4013722649532 117.318672989226
"4997" 999.2 85.7040132927644 118.973634545503
"4998" 999.4 79.6755016232432 120.81326284878
"4999" 999.6 74.0881005636869 122.473314163762
"5000" 999.8 67.5224373592675 123.739601433547
"5001" 1000 61.6697797914218 124.90663208548
"5002" 1000.2 57.2406164214925 126.28985149976
"5003" 1000.4 55.652607698924 124.12376513328
"5004" 1000.6 52.0311732432446 121.315984096823
"5005" 1000.8 47.7959481392425 117.900000121885
"5006" 1001 42.7928965961468 114.986035705903
"5007" 1001.2 37.3795430131461 113.506811188714
"5008" 1001.4 32.0037162855113 113.933347629689
"5009" 1001.6 29.1934492648602 114.668738583557
"5010" 1001.8 29.5383238821145 115.111671466226
"5011" 1002 30.2863977838405 114.14724055103
"5012" 1002.2 29.0650958515661 111.028509255742
"5013" 1002.4 27.808643069734 106.859829067493
"5014" 1002.6 26.1510049763686 102.926979007794
"5015" 1002.8 23.8291557424779 98.0472641180559
"5016" 1003 20.6441496230113 92.8142334686805
"5017" 1003.2 18.3808911984446 88.2239436137226
"5018" 1003.4 17.6526633550877 83.8341548607046
"5019" 1003.6 18.0916175448266 78.6639320392072
"5020" 1003.8 19.0994049709101 73.3915169359732
"5021" 1004 20.9205789385893 67.0164638426397
"5022" 1004.2 20.0386151715327 62.4316997646797
"5023" 1004.4 19.0232090086398 57.155296963894
"5024" 1004.6 16.4170322052927 51.6157964634737
"5025" 1004.8 12.2242765332425 47.4017180167913
"5026" 1005 8.37747495030701 44.8250126638864
"5027" 1005.2 5.54723202980469 45.1687250206193
"5028" 1005.4 4.99361729888173 47.1955492582089
"5029" 1005.6 4.07414023447214 49.6392351458878
"5030" 1005.8 1.76061368829637 53.4969541926205
"5031" 1006 1.37236544647356 56.945815761339
"5032" 1006.2 1.23389578727377 61.5971193568226
"5033" 1006.4 1.46710716737254 66.0760342123226
"5034" 1006.6 1.04078315401126 69.2372393349726
"5035" 1006.8 1.9467665523184 73.8098126584654
"5036" 1007 3.48146719121126 78.2558501039589
"5037" 1007.2 6.35056917111126 81.1534247639351
"5038" 1007.4 8.23393895817555 85.1740158787869
"5039" 1007.6 9.0189438631728 89.8237700570918
"5040" 1007.8 10.1562558309398 93.8675617939654
"5041" 1008 13.8806341267908 97.8223348630158
"5042" 1008.2 17.0736981851182 102.400984723916
"5043" 1008.4 20.4027632896618 107.030392790707
"5044" 1008.6 24.2118738691124 110.916541561652
"5045" 1008.8 28.5201158423446 114.690652073856
"5046" 1009 32.54925771057 118.447164342181
"5047" 1009.2 36.9047672956952 120.501445584065
"5048" 1009.4 41.0209147750877 122.671838634581
"5049" 1009.6 46.2367123818779 123.323922737356
"5050" 1009.8 51.6810384565708 125.126817856794
"5051" 1010 55.9907936227446 126.993603701089
"5052" 1010.2 61.0519604296951 127.411412401806
"5053" 1010.4 66.0268178970482 127.58702934504
"5054" 1010.6 70.9594568934446 126.954656615389
"5055" 1010.8 75.8959405628706 126.944765292037
"5056" 1011 80.7395028581113 125.258294660456
"5057" 1011.2 85.3912174271768 124.187772082633
"5058" 1011.4 89.7817179214613 122.10303978701
"5059" 1011.6 93.9823406575091 120.452795140706
"5060" 1011.8 98.217910977768 117.899749174168
"5061" 1012 102.490425298253 115.473237959617
"5062" 1012.2 106.333245831696 112.486010980292
"5063" 1012.4 109.316719825137 109.858359168908
"5064" 1012.6 112.021961060048 106.108074442537
"5065" 1012.8 115.456305603242 102.528932807898
"5066" 1013 117.882289914817 98.8852090024861
"5067" 1013.2 119.807444978685 95.5031673149308
"5068" 1013.4 121.186448776803 93.4264264355267
"5069" 1013.6 123.05026859424 88.7739463688322
"5070" 1013.8 124.356625194984 84.1723759906628
"5071" 1014 125.052999770733 79.1150213078439
"5072" 1014.2 124.714149316516 73.8358177001595
"5073" 1014.4 124.351444338889 68.7395123311613
"5074" 1014.6 125.500946785139 63.8315578302298
"5075" 1014.8 128.022887693149 59.2116103576976
"5076" 1015 126.909285859252 55.0158567120062
"5077" 1015.2 126.021981165311 49.9779054563226
"5078" 1015.4 124.306686599274 45.0121520295726
"5079" 1015.6 121.750784100211 40.1973891162247
"5080" 1015.8 120.763197284247 35.5813934207869
"5081" 1016 118.414317091911 31.5169868345226
"5082" 1016.2 115.109062996264 26.6648981295141
"5083" 1016.4 112.181527022308 23.2761185290968
"5084" 1016.6 108.031871872007 19.2600475239552
"5085" 1016.8 103.603099486807 15.6768479937268
"5086" 1017 99.3138760339069 12.49839110154
"5087" 1017.2 96.276955859555 9.64332982826008
"5088" 1017.4 91.8369095674048 8.38828093087097
"5089" 1017.6 87.9601302673675 5.35915040126008
"5090" 1017.8 85.241948244555 3.69984227091633
"5091" 1018 83.7253175568746 3.98049747696614
"5092" 1018.2 80.6673929073598 3.05502217320377
"5093" 1018.4 80.1155028111352 2.75738629765954
"5094" 1018.6 78.7188909595327 4.68337209878687
"5095" 1018.8 74.4389265850976 6.63747046789076
"5096" 1019 69.6655481574113 6.15810658985592
"5097" 1019.2 65.8516782120257 3.26281682151846
"5098" 1019.4 62.7856526045025 1.70746723454588
"5099" 1019.6 57.9770029199559 1.75119320248215
"5100" 1019.8 52.6759638842779 2.67883360065592
"5101" 1020 47.8319014475216 3.61744344377086
"5102" 1020.2 43.2558331867538 6.61543560799279
"5103" 1020.4 38.9660979617454 9.18673425916349
"5104" 1020.6 33.8056091064954 9.90371470045895
"5105" 1020.8 29.6644658671124 10.6556152310808
"5106" 1021 26.5336263214721 14.2171429269965
"5107" 1021.2 23.176138183464 18.5819891559599
"5108" 1021.4 19.8514618787642 22.0154252604167
"5109" 1021.6 15.5331657983799 24.6701204512623
"5110" 1021.8 12.2614563282387 27.9292310951993
"5111" 1022 10.5714595838488 33.8035053241601
"5112" 1022.2 9.60608733462303 39.0467567365226
"5113" 1022.4 7.54876480764655 44.3985445127108
"5114" 1022.6 5.40085946596511 49.5624698755226
"5115" 1022.8 1.43483602109361 56.163619067499
"5116" 1023 2.94419713719588 60.9050596032303
"5117" 1023.2 4.00953353335993 66.6181355403091
"5118" 1023.4 5.13551626291497 72.7018470635078
"5119" 1023.6 5.0813523782995 78.8483873168814
"5120" 1023.8 7.11490572797377 85.5154983623351
"5121" 1024 10.8150905384178 90.4729967002682
"5122" 1024.2 14.5083608300238 94.8197948565413
"5123" 1024.4 17.1756206574526 99.6466314151157
"5124" 1024.6 21.4804870422534 104.043293229975
"5125" 1024.8 26.7646617573837 106.204962512874
"5126" 1025 32.4438037669978 108.31392985012
"5127" 1025.2 37.4460119275216 110.332458261771
"5128" 1025.4 42.0281495189271 112.820736438786
"5129" 1025.6 46.1805981436289 116.377693358707
"5130" 1025.8 47.5998603813779 120.441838395556
"5131" 1026 48.7827770563322 124.051553211465
"5132" 1026.2 50.0753067136289 122.870300941883
"5133" 1026.4 53.7217324758135 120.894057335073
"5134" 1026.6 58.2534482165252 119.537702431916
"5135" 1026.8 63.6488135241204 117.795993699845
"5136" 1027 68.5360826721113 116.365376758956
"5137" 1027.2 74.4652681244402 116.308389925395
"5138" 1027.4 78.4787603951531 118.382876053602
"5139" 1027.6 81.8906056132446 121.372240998389
"5140" 1027.8 85.2143180203797 123.60702933107
"5141" 1028 89.2948793502112 122.07058388226
"5142" 1028.2 92.9892079865373 119.954247223616
"5143" 1028.4 96.0990035502218 116.268578446544
"5144" 1028.6 99.4311080644421 112.016475740213
"5145" 1028.8 102.298408144613 107.165209625823
"5146" 1029 104.707200727581 102.627027465996
"5147" 1029.2 107.802106190747 98.498479266704
"5148" 1029.4 111.048283917548 93.9311488726593
"5149" 1029.6 114.248743514891 88.9943144480216
"5150" 1029.8 116.196591009081 83.9366597088769
"5151" 1030 116.560756724908 79.5587275877945
"5152" 1030.2 117.967944818924 75.5849237529077
"5153" 1030.4 118.130754976727 70.823478974491
"5154" 1030.6 116.832678703839 66.1174672822162
"5155" 1030.8 113.953418575375 61.915054750292
"5156" 1031 109.692766367491 58.4813525008226
"5157" 1031.2 104.999303870331 55.6365218931704
"5158" 1031.4 100.051107825464 54.8961707698068
"5159" 1031.6 95.0238700209209 55.2001652270645
"5160" 1031.8 90.2036446832113 56.0953085142567
"5161" 1032 88.1370646256602 57.0625658074654
"5162" 1032.2 84.1911883282738 57.4427635488226
"5163" 1032.4 78.7875419285661 56.4942135583871
"5164" 1032.6 73.4522099735339 54.6934343270968
"5165" 1032.8 68.8882292386488 54.1282042762288
"5166" 1033 67.3504998805339 54.6096771535484
"5167" 1033.2 64.1965294974153 52.8896637681797
"5168" 1033.4 60.6038595512113 50.9637535631038
"5169" 1033.6 58.6565052662113 46.4740061311473
"5170" 1033.8 57.5431266206569 42.1616769167465
"5171" 1034 56.4089338622737 36.4721920922288
"5172" 1034.2 55.0428581394072 30.9112325050442
"5173" 1034.4 52.883411208805 25.3398167629788
"5174" 1034.6 49.8045511279879 20.2243486590993
"5175" 1034.8 45.5471730135629 16.4291996936413
"5176" 1035 39.9784773581687 13.0707078974183
"5177" 1035.2 34.915534423921 11.9353972306452
"5178" 1035.4 30.2293660840917 12.0877533501378
"5179" 1035.6 26.8511773035596 14.6089920867383
"5180" 1035.8 24.3524373108967 16.4294401374349
"5181" 1036 20.1359828857827 19.441535644394
"5182" 1036.2 16.6183027644518 23.2293099314745
"5183" 1036.4 15.2020602099191 28.577430014199
"5184" 1036.6 12.9759011940779 33.5768549226559
"5185" 1036.8 10.2949688504527 38.9205144587364
"5186" 1037 7.61042272592865 43.7915277857139
"5187" 1037.2 6.16299642503884 49.7272115713571
"5188" 1037.4 6.25003134523453 55.0938617911016
"5189" 1037.6 7.24182341131592 60.5917410980551
"5190" 1037.8 8.3918546627995 66.2593146156167
"5191" 1038 8.81339959037596 72.6603827006638
"5192" 1038.2 10.3011175386812 77.9947809205154
"5193" 1038.4 11.7812254541768 84.2737242549088
"5194" 1038.6 12.1536849404113 90.0382286892476
"5195" 1038.8 13.674761232475 95.3890660759819
"5196" 1039 17.3429607720482 98.0973120639313
"5197" 1039.2 23.1497454697113 100.187190104573
"5198" 1039.4 28.7870864639805 101.663398783257
"5199" 1039.6 34.5545994411647 102.310410106009
"5200" 1039.8 39.7868610484135 102.89634646848
"5201" 1040 44.7843410337393 103.329578095929
"5202" 1040.2 49.8048948798476 103.270501055823
"5203" 1040.4 54.3317559582738 103.712712758041
"5204" 1040.6 58.5558554941776 102.751935925997
"5205" 1040.8 62.4272912908022 100.933675913823
"5206" 1041 67.0879073353322 100.845937973509
"5207" 1041.2 71.4270496825797 102.510007961365
"5208" 1041.4 74.8154025247219 104.472060082737
"5209" 1041.6 75.7317275757376 105.945550889428
"5210" 1041.8 76.6737657813417 110.437611500399
"5211" 1042 77.075936774983 114.895359461496
"5212" 1042.2 75.5916145305877 119.52518182297
"5213" 1042.4 74.5420478460988 123.34285534846
"5214" 1042.6 75.3512391926719 122.260487392356
"5215" 1042.8 78.8229439431996 122.218711121962
"5216" 1043 81.6531925352802 120.561664103667
"5217" 1043.2 85.6612767105596 117.893162501502
"5218" 1043.4 90.5012179222675 116.330902996457
"5219" 1043.6 95.8721390041134 113.790447573703
"5220" 1043.8 100.516335779733 111.192504019482
"5221" 1044 105.736902586328 109.460601697929
"5222" 1044.2 110.464328633674 105.830759478944
"5223" 1044.4 113.965382123686 101.140456832745
"5224" 1044.6 116.86969825107 95.3710160649313
"5225" 1044.8 117.711529645139 89.4643614496937
"5226" 1045 117.303968491167 83.5679835811028
"5227" 1045.2 114.913877208309 77.7940269533661
"5228" 1045.4 113.525328935526 72.6885720235617
"5229" 1045.6 112.156399870244 66.4361900585806
"5230" 1045.8 111.3679492536 60.2293893472402
"5231" 1046 109.603002608068 54.461456869644
"5232" 1046.2 106.656716737967 48.7652976107694
"5233" 1046.4 102.699858563126 44.3402457461311
"5234" 1046.6 97.3253974969256 40.9401842874764
"5235" 1046.8 91.9501139998639 39.9568886339331
"5236" 1047 85.5680948091352 40.05345423429
"5237" 1047.2 80.4231571416092 42.7395763316695
"5238" 1047.4 75.6541262395684 46.0977689251899
"5239" 1047.6 71.3737536705692 49.5993671146068
"5240" 1047.8 67.4394705108031 54.0739731088532
"5241" 1048 64.3327537959538 58.3213223962137
"5242" 1048.2 61.3865825356676 62.88086067674
"5243" 1048.4 59.6223929915713 67.8130742345426
"5244" 1048.6 58.1717383484559 72.8420545259502
"5245" 1048.8 57.6085475994381 78.4668286937865
"5246" 1049 57.8219248583541 83.931775040938
"5247" 1049.2 59.2888719265016 89.4359099149678
"5248" 1049.4 61.1944856860025 94.9739158218171
"5249" 1049.6 63.8507747570174 99.3559215237307
"5250" 1049.8 67.0084914218779 103.181984951959
"5251" 1050 68.7127303154922 108.935332790502
"5252" 1050.2 68.0557352818113 114.612757902456
"5253" 1050.4 66.0945519591352 118.82816844142
"5254" 1050.6 62.1453442062849 122.213133632333
"5255" 1050.8 58.569956186878 124.988418894898
"5256" 1051 55.8286081740808 124.57286358217
"5257" 1051.2 54.0342137765409 123.910316527059
"5258" 1051.4 54.9472590090684 123.25406526618
"5259" 1051.6 57.8818434517387 124.07723260863
"5260" 1051.8 61.6082843929481 124.845136687007
"5261" 1052 66.1548892383431 125.767792921982
"5262" 1052.2 70.1717038575125 124.904903299178
"5263" 1052.4 75.9784591135162 125.337349856091
"5264" 1052.6 80.7014409334499 124.917114255675
"5265" 1052.8 84.6212290662113 122.873867524823
"5266" 1053 89.5738620208283 120.481798289631
"5267" 1053.2 94.9984636782779 118.477174294689
"5268" 1053.4 99.0993247893708 116.060889731982
"5269" 1053.6 103.314463637801 112.775639813238
"5270" 1053.8 108.110928387856 109.84753310871
"5271" 1054 110.933933700644 105.910471040127
"5272" 1054.2 111.996702859345 100.483620701289
"5273" 1054.4 112.751075802437 95.1355855749355
"5274" 1054.6 111.973015742895 89.3868899270805
"5275" 1054.8 109.780770207945 84.4806038590673
"5276" 1055 109.201623118348 79.0433639038068
"5277" 1055.2 109.668023513047 72.9811234064285
"5278" 1055.4 109.983792250424 67.8162231478545
"5279" 1055.6 112.66027750386 63.0587050454545
"5280" 1055.8 116.621275881314 58.8309911110839
"5281" 1056 120.607850931071 56.9070894573413
"5282" 1056.2 125.313417518453 57.4338808801542
"5283" 1056.4 125.744769555329 59.0082836602932
"5284" 1056.6 124.77117033817 59.4788747978328
"5285" 1056.8 126.687790868468 60.8311600047226
"5286" 1057 126.264751332841 63.9339444988226
"5287" 1057.2 127.115554238299 68.405222670852
"5288" 1057.4 127.131531959541 72.9617277132643
"5289" 1057.6 125.653282087351 76.4164854656726
"5290" 1057.8 124.617289607731 80.7824537726426
"5291" 1058 124.26764765724 85.2225685125773
"5292" 1058.2 122.726389316261 89.7257843705503
"5293" 1058.4 119.9650969634 93.6696770054358
"5294" 1058.6 115.660876154393 97.3713944894438
"5295" 1058.8 112.664429006401 101.841143010633
"5296" 1059 110.523690518323 106.549209800976
"5297" 1059.2 107.729833248211 109.633183117629
"5298" 1059.4 102.897369605046 113.504509545827
"5299" 1059.6 99.2588421084613 116.831876296563
"5300" 1059.8 94.6569882198174 119.323388247626
"5301" 1060 89.7409070313301 122.256241297798
"5302" 1060.2 84.9813849124693 122.616314216161
"5303" 1060.4 79.4369392141446 122.904159702589
"5304" 1060.6 73.6440946307655 123.952342046515
"5305" 1060.8 68.1198184299134 125.582209193535
"5306" 1061 63.6182017048675 125.539308702416
"5307" 1061.2 58.4907729866368 123.357253340248
"5308" 1061.4 53.0522246186428 121.204609097365
"5309" 1061.6 47.6695804730631 120.174017077841
"5310" 1061.8 41.5933542756446 118.983486408789
"5311" 1062 35.8343597217873 118.646133149562
"5312" 1062.2 32.2544808548428 115.903705748933
"5313" 1062.4 29.823098272179 111.564555166452
"5314" 1062.6 27.2406005945047 106.758805253301
"5315" 1062.8 24.0109088090779 102.314133729189
"5316" 1063 21.0035987681175 97.2174748199476
"5317" 1063.2 16.8507034758313 92.9261550939026
"5318" 1063.4 11.3377242142608 90.0921183449562
"5319" 1063.6 7.58768615171689 88.7309850739967
"5320" 1063.8 5.65983115119656 84.7076327096902
"5321" 1064 4.90952700021127 80.0320732548226
"5322" 1064.2 6.43416291602835 74.9626192543592
"5323" 1064.4 7.23718812204657 69.8516105201814
"5324" 1064.6 8.00211106710411 63.5908392200369
"5325" 1064.8 7.9730477656381 58.3246142291031
"5326" 1065 9.28133737003627 53.7784919025476
"5327" 1065.2 10.8899545017771 48.3551102188226
"5328" 1065.4 10.9053283513955 42.3593088676384
"5329" 1065.6 9.45506187072443 37.3320600424147
"5330" 1065.8 10.5123434716256 33.6164202160654
"5331" 1066 13.7437151693065 27.2525900542273
"5332" 1066.2 17.7198335015366 22.3332953092623
"5333" 1066.4 21.9207485431779 17.6128772396226
"5334" 1066.6 27.0130921542225 13.6681355220754
"5335" 1066.8 32.3347665139612 10.1545103280726
"5336" 1067 37.8319853809925 7.30650468626008
"5337" 1067.2 42.5084443490574 5.28862122363028
"5338" 1067.4 48.9658002866629 4.05803505841936
"5339" 1067.6 55.2486352674613 3.02638224735383
"5340" 1067.8 61.39108787919 2.89060262455662
"5341" 1068 67.2968315611786 3.82843115440954
"5342" 1068.2 73.373531692424 4.87110336547152
"5343" 1068.4 79.4751278800772 5.35070182811639
"5344" 1068.6 85.3829492797317 5.38614179143482
"5345" 1068.8 86.9964714015888 6.88441233315931
"5346" 1069 90.1281350272623 10.3379855447205
"5347" 1069.2 94.7327490821391 14.0194397689721
"5348" 1069.4 100.578967164455 16.5905917188458
"5349" 1069.6 106.196040801057 18.5967261295906
"5350" 1069.8 109.608929754149 21.7887810916009
"5351" 1070 110.841456797222 27.3195406338332
"5352" 1070.2 112.229956912756 33.2139486345602
"5353" 1070.4 114.817391447993 38.7846753056663
"5354" 1070.6 117.121300614428 44.5547579904669
"5355" 1070.8 118.507926754032 50.1487260076384
"5356" 1071 120.256487750905 56.1723467057511
"5357" 1071.2 124.103033830607 60.6427229498176
"5358" 1071.4 126.810195994954 62.815606752294
"5359" 1071.6 126.968151125172 62.4936735573424
"5360" 1071.8 125.970051717711 66.5304168788226
"5361" 1072 125.707191023795 71.8949601847285
"5362" 1072.2 125.293311576115 77.627574098663
"5363" 1072.4 123.856951744376 83.3299713044682
"5364" 1072.6 120.559003277791 87.4540895530526
"5365" 1072.8 116.219511120999 91.7024297931105
"5366" 1073 111.792014286721 95.0526659731226
"5367" 1073.2 107.760990916771 97.5530688750626
"5368" 1073.4 103.781138618825 99.8288897699562
"5369" 1073.6 99.5425695338564 101.568136503452
"5370" 1073.8 94.7920982172425 102.66195284176
"5371" 1074 89.7803067951678 102.542359888388
"5372" 1074.2 84.7864591267567 102.332230354868
"5373" 1074.4 79.7542244560411 101.546885348248
"5374" 1074.6 74.3596387558921 101.348006612759
"5375" 1074.8 69.0018249052738 99.3920204381976
"5376" 1075 64.7703863234925 96.1464299631976
"5377" 1075.2 59.8168875102628 93.1462663555597
"5378" 1075.4 55.0027065046649 89.6249679886628
"5379" 1075.6 50.1894088350313 86.1026256792626
"5380" 1075.8 45.322147368304 83.2850248628587
"5381" 1076 39.6462277513797 81.9295479388384
"5382" 1076.2 33.7938711014178 82.3279757343117
"5383" 1076.4 27.6710238219376 83.2004528406278
"5384" 1076.6 21.7379136130863 83.9389527891038
"5385" 1076.8 15.6794211195692 85.1314083527015
"5386" 1077 10.0403822032982 86.3115852608008
"5387" 1077.2 7.29909298743 83.9186678486351
"5388" 1077.4 5.26729674094383 80.0335828317877
"5389" 1077.6 4.69016985086644 74.4698026821502
"5390" 1077.8 4.42917960991126 69.1744912524559
"5391" 1078 4.74577220806353 62.9646931615158
"5392" 1078.2 5.71910125352587 57.1225805783675
"5393" 1078.4 6.22456389384656 51.0836972228638
"5394" 1078.6 5.56263966810359 45.7276798989072
"5395" 1078.8 5.75770797767794 41.7903625513893
"5396" 1079 7.49518074529459 36.4870677152392
"5397" 1079.2 9.23630480219564 33.062293599432
"5398" 1079.4 11.9784230547613 28.1870110071726
"5399" 1079.6 15.0468970209827 24.2746835174511
"5400" 1079.8 18.6217509533698 20.1992170444811
"5401" 1080 23.5421668635067 16.064435529368
"5402" 1080.2 28.2227444947656 11.9565186048443
"5403" 1080.4 31.8650099978428 9.71755135780679
"5404" 1080.6 37.4366253477274 8.25008159451613
"5405" 1080.8 43.7624549106069 6.47843329226764
"5406" 1081 49.8284991742113 3.85511426977713
"5407" 1081.2 55.7774755977995 1.6071523536167
"5408" 1081.4 60.9001960728417 2.24091407424649
"5409" 1081.6 66.4120553751678 4.57773921624649
"5410" 1081.8 71.9641555598854 5.9399834607046
"5411" 1082 77.368039917733 6.96113152593128
"5412" 1082.2 82.6379661206368 8.95640405698215
"5413" 1082.4 87.6825537594048 12.4253766959032
"5414" 1082.6 92.3026876177797 15.7441004082278
"5415" 1082.8 96.244499954805 19.7127742769476
"5416" 1083 99.4657485012425 24.3012278109788
"5417" 1083.2 103.477775129005 28.393725006704
"5418" 1083.4 108.88977906145 32.6238742991269
"5419" 1083.6 112.644039061535 36.9535417972343
"5420" 1083.8 117.338079290401 41.3718977528126
"5421" 1084 122.763408328411 43.1829372378626
"5422" 1084.2 123.00403190739 44.5741579882434
"5423" 1084.4 122.753382345954 49.0048710050058
"5424" 1084.6 121.671300251844 54.7853535517409
"5425" 1084.8 119.815352392466 60.4128100161491
"5426" 1085 117.111165250318 66.5033177738857
"5427" 1085.2 113.4191624338 70.9787850004402
"5428" 1085.4 108.532620116721 73.9489093931083
"5429" 1085.6 103.223655432721 75.4934395345826
"5430" 1085.8 97.6614331726964 76.2331256711147
"5431" 1086 92.8210563565984 75.1092453795161
"5432" 1086.2 88.0635625514484 72.4882502806628
"5433" 1086.4 83.7692615665238 68.7536463541976
"5434" 1086.6 80.3928737953813 64.8141486356426
"5435" 1086.8 76.6953646531806 60.1067971999348
"5436" 1087 75.0913194517058 54.6915014692457
"5437" 1087.2 74.4473847905779 48.7835281615226
"5438" 1087.4 73.7688802639903 42.7711850248575
"5439" 1087.6 73.3546043127681 36.1398878856408
"5440" 1087.8 72.3980531121026 29.9018116790074
"5441" 1088 71.6428012152719 23.6905896333529
"5442" 1088.2 69.74372455407 16.9349721682356
"5443" 1088.4 66.7935146764371 10.725106072871
"5444" 1088.6 63.0208698696524 5.90278680582258
"5445" 1088.8 59.3149920759845 1.88561574985866
"5446" 1089 54.7535973097481 1.76824618177521
"5447" 1089.2 50.6343009473147 2.30577722421913
"5448" 1089.4 45.7828000908091 3.59982869486606
"5449" 1089.6 41.634858493234 4.99549674122031
"5450" 1089.8 36.510529408073 7.2742214193013
"5451" 1090 31.3165070847168 10.0350297995973
"5452" 1090.2 26.8218992642827 12.8668966536083
"5453" 1090.4 22.3299333571372 16.3055053134707
"5454" 1090.6 18.9748479498442 20.4931539107783
"5455" 1090.8 15.6609725000271 24.4590232952568
"5456" 1091 12.2538345893541 28.4475855567369
"5457" 1091.2 10.0060313575256 33.6887505180797
"5458" 1091.4 8.3348732553651 39.0926943247841
"5459" 1091.6 6.20064956725235 45.0766192376377
"5460" 1091.8 4.16767774878269 51.1648642586083
"5461" 1092 2.61739523524406 57.3225170820439
"5462" 1092.2 1.22969890303886 62.7789619573743
"5463" 1092.4 3.31490103853201 69.1844525615867
"5464" 1092.6 4.61141350472977 74.0241246644337
"5465" 1092.8 5.85538479578268 80.1108947377869
"5466" 1093 8.20675186913173 85.584983503868
"5467" 1093.2 12.32975822368 90.0487768582913
"5468" 1093.4 16.8518888219178 93.8554664257356
"5469" 1093.6 20.9113350066306 97.6189857706452
"5470" 1093.8 24.1593312727857 101.551028655237
"5471" 1094 27.512266735763 106.478039780426
"5472" 1094.2 30.1045822018541 110.967187039394
"5473" 1094.4 33.6926796901145 113.541224462194
"5474" 1094.6 38.1473240010067 113.17102727297
"5475" 1094.8 42.8993590275848 111.498659462443
"5476" 1095 48.0965340752794 109.072731664084
"5477" 1095.2 52.1832310222802 105.873688450598
"5478" 1095.4 55.2551264484113 102.560798605289
"5479" 1095.6 59.7762339800863 99.1987602780953
"5480" 1095.8 64.2730849934744 96.9508239393436
"5481" 1096 68.3932766912113 96.4547610583226
"5482" 1096.2 72.6424475018517 96.6254280630754
"5483" 1096.4 76.3502081783081 98.3225460284516
"5484" 1096.6 80.1112694322547 99.6467287341704
"5485" 1096.8 83.0540725225684 102.153752986261
"5486" 1097 86.5685833512112 104.787814602885
"5487" 1097.2 90.3456392664925 106.873106483073
"5488" 1097.4 93.5282000398711 109.467905878292
"5489" 1097.6 97.8050414094871 109.504273106081
"5490" 1097.8 101.667070240911 107.489768673323
"5491" 1098 106.184120784493 104.795928579073
"5492" 1098.2 109.979648943435 101.269283779961
"5493" 1098.4 111.825426786559 96.7171414251436
"5494" 1098.6 112.045806214558 91.4671495732715
"5495" 1098.8 112.202466315695 86.152628711871
"5496" 1099 112.031715895984 79.9907657396862
"5497" 1099.2 112.009685221245 74.5102419933559
"5498" 1099.4 111.729238285147 68.3458536154839
"5499" 1099.6 110.096950567978 62.9559399023559
"5500" 1099.8 106.241644605148 58.6842873157857
"5501" 1100 102.104143091545 55.076433038868
"5502" 1100.2 97.0256664687274 52.2896034462581
"5503" 1100.4 91.9703166118711 51.7057641380649
"5504" 1100.6 86.4374213443865 51.1516715786216
"5505" 1100.8 81.0429655675238 49.6249474921663
"5506" 1101 75.6866309501902 48.0701815392278
"5507" 1101.2 69.5997896721352 45.4256120335617
"5508" 1101.4 64.7501013830238 42.0586646973226
"5509" 1101.6 60.1364945228113 38.3067621082226
"5510" 1101.8 56.8633165287738 33.2266016172288
"5511" 1102 53.8461258515623 27.8996036123439
"5512" 1102.2 51.4393718344561 22.1532596045267
"5513" 1102.4 50.7970708934922 17.1427406957608
"5514" 1102.6 52.7863362668917 14.513304876302
"5515" 1102.8 55.2556618035412 11.0682946154154
"5516" 1103 58.0742270542608 7.61684419133248
"5517" 1103.2 61.9046922135913 6.81025390263258
"5518" 1103.4 66.4256374657425 6.75475430551008
"5519" 1103.6 71.870115487555 7.67569060279133
"5520" 1103.8 77.3003058556461 9.03972055622475
"5521" 1104 82.5340647299805 11.1991624710698
"5522" 1104.2 87.255965249706 13.3949761865331
"5523" 1104.4 92.7330653039475 14.832797169894
"5524" 1104.6 98.0230211199036 16.7245127610369
"5525" 1104.8 103.523547992611 19.8396939465752
"5526" 1105 109.006655233015 21.9534027940442
"5527" 1105.2 111.681816944241 23.9329964798814
"5528" 1105.4 114.594712092155 28.1590443303693
"5529" 1105.6 118.325731563652 32.3715317148814
"5530" 1105.8 119.791507237956 36.3609975001899
"5531" 1106 118.957609267181 41.7793472140196
"5532" 1106.2 118.639032407685 47.6504490290958
"5533" 1106.4 117.28211847779 53.6211661747857
"5534" 1106.6 116.453980445011 59.3810301804926
"5535" 1106.8 117.211145293889 65.8163869743226
"5536" 1107 118.324953066794 72.6554448063032
"5537" 1107.2 119.922970375281 78.8707302868374
"5538" 1107.4 123.441087619591 83.8865365029326
"5539" 1107.6 123.600770670961 85.5196177656303
"5540" 1107.8 121.36528743563 88.7686729212001
"5541" 1108 119.776701423064 93.6979183254402
"5542" 1108.2 117.440135780017 98.1790203864003
"5543" 1108.4 113.564106686071 100.918097079543
"5544" 1108.6 109.334925264939 104.74773647808
"5545" 1108.8 106.489576538541 109.345112043886
"5546" 1109 103.020776522666 113.398710362353
"5547" 1109.2 98.63000895393 115.782252336948
"5548" 1109.4 92.978122643902 117.851567212477
"5549" 1109.6 87.5382035056175 120.127286585354
"5550" 1109.8 82.1876985753643 123.427605001782
"5551" 1110 77.1542770443726 125.221162313516
"5552" 1110.2 71.1041988405928 124.676024341204
"5553" 1110.4 65.7817721026955 123.065869824502
"5554" 1110.6 59.322374795921 122.134710468258
"5555" 1110.8 53.5225712421204 122.890095477198
"5556" 1111 48.2485181089347 124.533952525227
"5557" 1111.2 46.0840359160877 122.444282628244
"5558" 1111.4 41.780773184036 118.967782658312
"5559" 1111.6 37.2069102785902 115.907805442165
"5560" 1111.8 32.6655405219453 112.207614231876
"5561" 1112 28.0657331758446 109.108236456856
"5562" 1112.2 22.0959643920836 106.448417516663
"5563" 1112.4 17.5785215440044 104.929109705461
"5564" 1112.6 15.6302248007902 100.591351528986
"5565" 1112.8 14.2236811122964 94.9258807792481
"5566" 1113 12.521142227233 89.4654525267247
"5567" 1113.2 11.2769226390717 83.5161768903109
"5568" 1113.4 11.0622913254023 77.3838172964574
"5569" 1113.6 10.2429867360701 71.0750072121696
"5570" 1113.8 7.97922741075967 65.8331384090323
"5571" 1114 3.9055576799446 61.5365350012893
"5572" 1114.2 3.64508051926606 58.2332649001308
"5573" 1114.4 5.9239627207694 53.2008522768458
"5574" 1114.6 10.0753657298706 48.6868024322017
"5575" 1114.8 13.2594022027235 43.4962237955177
"5576" 1115 14.3356490511756 37.1717327535369
"5577" 1115.2 13.6942585525446 31.2400297806559
"5578" 1115.4 15.0595175051991 26.2740124847616
"5579" 1115.6 19.7526941058779 23.1303810471226
"5580" 1115.8 25.3691769136793 20.1101864723439
"5581" 1116 30.2460719985984 15.9054872568387
"5582" 1116.2 33.5461046364048 10.7041667794839
"5583" 1116.4 38.1985855248926 7.8394413420039
"5584" 1116.6 44.5932206254069 7.11776654450736
"5585" 1116.8 50.5671507995561 8.25528031563293
"5586" 1117 56.8286477214272 10.0586178822203
"5587" 1117.2 63.066031635694 11.1337833162191
"5588" 1117.4 68.7658140326895 10.2674004315508
"5589" 1117.6 74.142028820055 10.4506704589163
"5590" 1117.8 80.1234688466629 11.5794292430645
"5591" 1118 85.4546129430177 12.6808360752258
"5592" 1118.2 91.0339451915409 14.2036519393555
"5593" 1118.4 96.3398823344559 17.0855723701098
"5594" 1118.6 101.482563339969 21.1491939402014
"5595" 1118.8 106.667640001848 23.918764478868
"5596" 1119 111.656335357558 27.7052064129858
"5597" 1119.2 114.555611154397 33.3966186955906
"5598" 1119.4 116.274346947701 39.5840675514858
"5599" 1119.6 116.943491855476 46.0182850768226
"5600" 1119.8 116.738805596999 52.6609269156559
"5601" 1120 115.390725005401 58.5904043407826
"5602" 1120.2 114.535535337026 64.5623175825391
"5603" 1120.4 115.021370117407 71.1431705167968
"5604" 1120.6 115.786534309682 77.3554156983814
"5605" 1120.8 117.523323730056 83.6135665886915
"5606" 1121 120.792086606057 88.5492516436399
"5607" 1121.2 121.843331630587 88.5110980343622
"5608" 1121.4 121.8037218866 87.8485894997595
"5609" 1121.6 121.137072446757 88.161785638565
"5610" 1121.8 119.558504843283 91.6887620144154
"5611" 1122 117.867877677393 96.7419466397468
"5612" 1122.2 115.096075322432 101.405534836726
"5613" 1122.4 112.399665190476 105.767696550705
"5614" 1122.6 108.858905328605 109.81085761908
"5615" 1122.8 104.565382535086 112.816281964409
"5616" 1123 100.665371762825 116.290781735629
"5617" 1123.2 95.6247642887264 118.410688865565
"5618" 1123.4 90.4244786742937 120.348998893446
"5619" 1123.6 85.5465676271687 123.166661218737
"5620" 1123.8 80.9704315379688 124.941210306171
"5621" 1124 75.9837250238308 125.317938265127
"5622" 1124.2 70.1897110191238 124.97863294786
"5623" 1124.4 64.6477271728283 124.069902142418
"5624" 1124.6 58.6482186522326 123.746724197248
"5625" 1124.8 53.6749012813275 124.573651187544
"5626" 1125 49.5349207630635 124.616159502539
"5627" 1125.2 47.6751204503634 122.020136117268
"5628" 1125.4 44.4182706729376 118.515210337449
"5629" 1125.6 40.9212323464007 114.628701153912
"5630" 1125.8 37.044929690805 110.893581683979
"5631" 1126 32.4772902696026 108.350555712344
"5632" 1126.2 27.4707305618917 105.633424760405
"5633" 1126.4 21.9217746405102 103.372887724415
"5634" 1126.6 17.739681898625 103.568200044219
"5635" 1126.8 17.6714906633043 103.596569680288
"5636" 1127 16.5722532125739 100.486426413202
"5637" 1127.2 17.5931381625125 96.5533018775635
"5638" 1127.4 18.0634415396041 91.6976527335369
"5639" 1127.6 18.7452417129064 88.1096355004079
"5640" 1127.8 20.5610625068513 85.2431933214826
"5641" 1128 22.4308471794988 82.0735496635976
"5642" 1128.2 23.1052553530877 76.9768421312776
"5643" 1128.4 24.5113102543454 72.1888268093836
"5644" 1128.6 27.0155174499342 67.2679088831419
"5645" 1128.8 27.6454610288466 62.0026272491108
"5646" 1129 26.7553014337567 57.543081799868
"5647" 1129.2 27.4137798523837 52.6280979545295
"5648" 1129.4 30.3157073231182 48.1196162122644
"5649" 1129.6 33.7807725291171 43.5096345567343
"5650" 1129.8 38.3663299741145 41.2587836899355
"5651" 1130 43.5433426630591 41.9754082460074
"5652" 1130.2 48.8783007713177 43.3624252966417
"5653" 1130.4 54.3040680601494 45.1690780020236
"5654" 1130.6 60.9518973383177 46.4947653805992
"5655" 1130.8 66.7615987850428 47.6520128296068
"5656" 1131 72.2879852612113 48.3413410471105
"5657" 1131.2 78.2362674408476 50.4185189511105
"5658" 1131.4 83.7753256960955 52.1985726234278
"5659" 1131.6 89.5365312350825 54.6772633876493
"5660" 1131.8 94.920569506878 56.4376140138377
"5661" 1132 101.15376762425 56.968408017861
"5662" 1132.2 107.567553724461 57.7145817511038
"5663" 1132.4 113.230645447554 58.713180391894
"5664" 1132.6 119.139474735183 60.4936185953226
"5665" 1132.8 122.218898111029 64.0313122130726
"5666" 1133 122.673830031301 67.9844414116226
"5667" 1133.2 124.174578462706 69.4451461888954
"5668" 1133.4 126.851717945774 68.2275771019633
"5669" 1133.6 126.983575713568 65.4204892054909
"5670" 1133.8 126.817839290272 62.806839442959
"5671" 1134 126.532002525668 59.7740248214369
"5672" 1134.2 126.801859750789 56.877294692869
"5673" 1134.4 126.278874568969 53.0779361160802
"5674" 1134.6 125.965552879429 48.8853304449364
"5675" 1134.8 125.301841914035 45.6402692450285
"5676" 1135 124.689168189657 43.0162745602434
"5677" 1135.2 123.397001124644 39.9333048316319
"5678" 1135.4 121.924802993764 36.7952837185034
"5679" 1135.6 120.984272307179 34.5330381023119
"5680" 1135.8 119.619164033405 32.0036160128387
"5681" 1136 119.052594245531 31.3408549967865
"5682" 1136.2 117.293036139113 28.4539961018987
"5683" 1136.4 115.310928767025 25.6571109713342
"5684" 1136.6 114.486305941385 24.7201559293552
"5685" 1136.8 114.038449733993 24.5162481799476
"5686" 1137 111.916644960961 22.4995562802544
"5687" 1137.2 109.473600494325 19.8529247747317
"5688" 1137.4 107.633512498631 17.6225093145806
"5689" 1137.6 104.785768597985 14.8124561420323
"5690" 1137.8 101.863925238701 12.3489269084144
"5691" 1138 98.0171528040566 9.53851733173495
"5692" 1138.2 96.2345418931204 8.48549001411046
"5693" 1138.4 93.485748051055 6.75881129360383
"5694" 1138.6 89.877118611181 5.49954677711046
"5695" 1138.8 86.3129512766855 4.00160690077619
"5696" 1139 82.5748340821803 2.1907681738999
"5697" 1139.2 79.4310465108708 1.58960422989705
"5698" 1139.4 75.8512292720623 0.748512911056625
"5699" 1139.6 71.7442685202509 0.29787699741169
"5700" 1139.8 67.2838748561204 0.0351526319286462
"5701" 1140 63.2265728754772 0.0607239508225808
"5702" 1140.2 59.0054062422738 0.133749736510081
"5703" 1140.4 54.589609580485 0.63673084985942
"5704" 1140.6 50.465053693179 2.04367503458065
"5705" 1140.8 48.1111584750482 2.27901448417041
"5706" 1141 47.7968976470942 2.77873333584386
"5707" 1141.2 48.1568527811082 2.34735954939475
"5708" 1141.4 48.1568527811082 1.89766124028134
"5709" 1141.6 48.7685275084936 1.40554390999317
"5710" 1141.8 49.0322476443446 1.46714648998925
"5711" 1142 49.8424088476755 1.11322257628687
"5712" 1142.2 50.1244970255313 1.18499649136258
"5713" 1142.4 50.6939899675446 1.43685431222258
"5714" 1142.6 51.633466264179 1.40712051561291
"5715" 1142.8 51.9528856669385 1.65991489395895
"5716" 1143 53.6010208086818 1.52314883544023
"5717" 1143.2 55.7317289266247 0.98946214828412
"5718" 1143.4 58.6448211405013 0.641035527752579
"5719" 1143.6 62.0487964306813 0.695561447732579
"5720" 1143.8 65.9927880437401 0.521348137466811
"5721" 1144 69.1225799626524 0.48455988344023
"5722" 1144.2 70.3369567228433 0.608187702643334
"5723" 1144.4 73.2499782780013 1.05776934474258
"5724" 1144.6 76.8746260984347 2.14480736647152
"5725" 1144.8 80.6854538412215 2.96188441623074
"5726" 1145 84.4027758611632 3.10159256509181
"5727" 1145.2 86.8675710798173 4.24851917583774
"5728" 1145.4 90.2344938600034 6.23248738278792
"5729" 1145.6 93.7240074780365 7.72724980099248
"5730" 1145.8 97.6112276496819 9.74022024979317
"5731" 1146 101.862050619636 12.5899279354452
"5732" 1146.2 105.288150567788 14.8643614289091
"5733" 1146.4 108.003619692241 18.2906593613919
"5734" 1146.6 111.531994287835 21.3215909812137
"5735" 1146.8 114.346943108641 24.5584408561226
"5736" 1147 117.30557345349 28.334810204188
"5737" 1147.2 119.59976156889 31.8204644319648
"5738" 1147.4 120.733015917296 34.1614694585301
"5739" 1147.6 120.446424154598 34.5178720352188
"5740" 1147.8 120.027670611666 35.6776371210196
"5741" 1148 119.803429815211 39.262772531436
"5742" 1148.2 121.453860773587 43.8723392162236
"5743" 1148.4 124.511111533318 47.1696819307692
"5744" 1148.6 126.018735574836 48.3023693736038
"5745" 1148.8 125.779250338272 50.7135726306559
"5746" 1149 126.280746106871 55.2956321413808
"5747" 1149.2 128.321301706267 58.596751273267
"5748" 1149.4 127.897005148297 63.360865952094
"5749" 1149.6 127.614892475419 68.3320257802282
"5750" 1149.8 127.331939293726 72.7310702154294
"5751" 1150 125.363325008507 76.4685473863532
"5752" 1150.2 123.952644093746 81.1458570752533
"5753" 1150.4 123.993192064757 85.9036414777771
"5754" 1150.6 122.235713500594 89.6161110104108
"5755" 1150.8 119.99226417012 94.2044849956559
"5756" 1151 117.606511680095 98.5647099729439
"5757" 1151.2 114.975533647251 103.010211126639
"5758" 1151.4 111.958373981354 106.410378012494
"5759" 1151.6 108.162578644878 109.401716516777
"5760" 1151.8 104.257393081064 112.320573864533
"5761" 1152 101.733524509251 115.693078935283
"5762" 1152.2 99.2549473998913 117.225241862133
"5763" 1152.4 95.2270239000276 119.024199802231
"5764" 1152.6 90.8673348170786 119.628277049823
"5765" 1152.8 86.6451109582007 122.02454774368
"5766" 1153 83.3898717102416 124.386509388626
"5767" 1153.2 79.4527065711717 125.021098767788
"5768" 1153.4 75.3325585196952 125.744644648194
"5769" 1153.6 70.8149865071728 123.862524315669
"5770" 1153.8 66.9710516516045 122.059187848289
"5771" 1154 64.8711054626895 121.948168676301
"5772" 1154.2 63.887140754308 121.875063230258
"5773" 1154.4 62.2611823469559 122.876629729482
"5774" 1154.6 60.9055085482995 124.275198941676
"5775" 1154.8 60.8797347415863 123.819145750666
"5776" 1155 60.4530966388242 122.980657921097
"5777" 1155.2 60.1508880110047 121.83810082541
"5778" 1155.4 58.5392452232435 119.429353762645
"5779" 1155.6 55.2892051483988 117.068317562666
"5780" 1155.8 52.1707905738534 115.153461887554
"5781" 1156 48.9889731046779 113.582823858389
"5782" 1156.2 45.3349268133403 112.134103946581
"5783" 1156.4 41.3856364852446 109.432795504356
"5784" 1156.6 37.359725217508 106.268570674817
"5785" 1156.8 34.8242034634028 102.085515256865
"5786" 1157 32.5879225710113 98.1597779211893
"5787" 1157.2 32.9880847848701 93.6918089786637
"5788" 1157.4 34.3238498193541 89.5648361356797
"5789" 1157.6 35.8237762745863 85.1795797481726
"5790" 1157.8 38.1907390424255 81.4833158529297
"5791" 1158 40.4064089126569 77.3495221709204
"5792" 1158.2 43.1086516225635 72.8475161578908
"5793" 1158.4 46.911524734805 68.9889516636351
"5794" 1158.6 50.6427190455482 66.3088700507465
"5795" 1158.8 52.4862366328405 62.6626941172664
"5796" 1159 51.9349920889532 59.0864980797097
"5797" 1159.2 50.3160282966262 55.2454297421311
"5798" 1159.4 48.3627905157013 50.2323597495626
"5799" 1159.6 45.7065992709613 46.4158699100101
"5800" 1159.8 41.4927945285182 42.8928778530751
"5801" 1160 37.9784133739432 38.7448164432607
"5802" 1160.2 34.9068133161597 33.8744231490236
"5803" 1160.4 32.5698259453325 29.4343012618377
"5804" 1160.6 33.4455960281468 25.4663686173871
"5805" 1160.8 36.2212719432003 22.9945655687841
"5806" 1161 41.1260833223308 22.2817296942248
"5807" 1161.2 46.4103022966772 21.8224080856976
"5808" 1161.4 52.2302361257113 24.0794745681524
"5809" 1161.6 57.5383469993403 27.6775579990645
"5810" 1161.8 62.2314377641481 32.0485803902173
"5811" 1162 65.5316908155692 37.4396769897436
"5812" 1162.2 67.5886555800464 42.4895079164215
"5813" 1162.4 67.5148956094666 47.5554519698758
"5814" 1162.6 68.2090109094048 52.9764122693548
"5815" 1162.8 70.0837459428708 59.0199824094396
"5816" 1163 70.7215420341563 64.9803799332896
"5817" 1163.2 71.2962398830772 71.2997618922917
"5818" 1163.4 72.3218522922547 77.1166863324965
"5819" 1163.6 73.5622323042221 83.3693869388987
"5820" 1163.8 74.7133265070749 89.2495502038226
"5821" 1164 74.9975298255016 94.9680712278387
"5822" 1164.2 74.6373739792435 99.8636780217419
"5823" 1164.4 72.0029086545412 104.288344996539
"5824" 1164.6 69.6551622678913 109.603297190643
"5825" 1164.8 69.5868164142758 115.350379410839
"5826" 1165 71.7378576756988 120.504586478073
"5827" 1165.2 75.5559591187975 124.299688995564
"5828" 1165.4 79.6758860537886 124.669314791714
"5829" 1165.6 81.389749854146 124.428928700236
"5830" 1165.8 82.9118847493779 123.306612921489
"5831" 1166 87.0243771440047 122.951479470964
"5832" 1166.2 90.7709174531895 121.304695086475
"5833" 1166.4 95.0825000424048 119.132015796548
"5834" 1166.6 99.5965216280943 116.686529087376
"5835" 1166.8 103.353305061304 114.025116421539
"5836" 1167 107.863713855305 110.804327945916
"5837" 1167.2 111.105247342211 107.218319288141
"5838" 1167.4 114.575078613666 103.803564703535
"5839" 1167.6 116.98175319817 100.917779144149
"5840" 1167.8 119.755209613868 96.7366637738655
"5841" 1168 122.14422914963 92.9892652695062
"5842" 1168.2 122.010431338211 92.8158813845873
"5843" 1168.4 121.769508660644 92.653675290486
"5844" 1168.6 122.986075505242 90.6717089392317
"5845" 1168.8 124.71675447275 86.8265920838322
"5846" 1169 126.245277789991 81.8885510065226
"5847" 1169.2 127.423176482855 77.2897099762434
"5848" 1169.4 127.967192730386 71.9067532559536
"5849" 1169.6 128.733440179283 67.0457371624042
"5850" 1169.8 128.830954311148 61.865649263491
"5851" 1170 128.30897078905 57.0930773492581
"5852" 1170.2 127.938226771796 52.8340250743226
"5853" 1170.4 127.747012502774 54.1525462047913
"5854" 1170.6 127.572562014743 54.0916913833851
"5855" 1170.8 127.242323183911 54.3412772909126
"5856" 1171 127.05298636135 56.3238381989265
"5857" 1171.2 127.461775032182 58.3053416327553
"5858" 1171.4 128.371788669211 60.3538085440918
"5859" 1171.6 128.753622842741 63.8804877145285
"5860" 1171.8 128.839902680029 68.2967670796399
"5861" 1172 128.188508265917 72.3495696834108
"5862" 1172.2 127.681029036041 76.8967103808603
"5863" 1172.4 126.447344434623 81.0668438650873
"5864" 1172.6 124.901957397757 84.3221537554135
"5865" 1172.8 123.247574060447 88.2338713022343
"5866" 1173 121.63579746624 92.5007045482083
"5867" 1173.2 119.413958958211 96.1269885549067
"5868" 1173.4 117.204386670479 100.51528395358
"5869" 1173.6 114.167786514421 103.371763478643
"5870" 1173.8 111.184941048924 107.618306909956
"5871" 1174 108.393523382079 110.40815063921
"5872" 1174.2 104.916568028716 113.341914916206
"5873" 1174.4 100.730926263508 115.400011755758
"5874" 1174.6 96.9623409693325 118.796225673504
"5875" 1174.8 92.8598359279513 120.637006569453
"5876" 1175 87.8390001942827 122.938779334323
"5877" 1175.2 83.4646186423931 124.925474109929
"5878" 1175.4 81.049112519181 125.790964903262
"5879" 1175.6 80.4051749046271 125.958142512847
"5880" 1175.8 79.434976245335 126.399850249106
"5881" 1176 77.8121127227419 126.336713852027
"5882" 1176.2 75.4191767056073 126.767933403639
"5883" 1176.4 75.0062509332628 126.905760846859
"5884" 1176.6 74.6793363231913 127.078854544233
"5885" 1176.8 74.5771200941908 127.044120102496
"5886" 1177 73.0039821902416 127.340980233141
"5887" 1177.2 70.7777921422317 127.282571647598
"5888" 1177.4 68.4472627505974 127.766675502283
"5889" 1177.6 67.7934915714313 127.612429618323
"5890" 1177.8 66.3977404445206 127.9898549849
"5891" 1178 64.3162626136793 127.359687891972
"5892" 1178.2 61.0575289011234 127.351355747147
"5893" 1178.4 58.6278074135902 126.812989438165
"5894" 1178.6 56.0462218629134 126.377724135493
"5895" 1178.8 55.1307690870534 126.685898947986
"5896" 1179 53.6762502649985 126.72161861561
"5897" 1179.2 52.4163166462779 126.772903548789
"5898" 1179.4 53.4394072747694 127.014637140137
"5899" 1179.6 52.5769601813332 127.38444667764
"5900" 1179.8 52.6440489112738 127.427430961248
"5901" 1180 52.2843293002946 127.601610983406
"5902" 1180.2 52.1021207122244 127.663675783717
"5903" 1180.4 51.5611451662497 127.667354995592
"5904" 1180.6 51.6106233986658 127.577023176777
"5905" 1180.8 51.2126749429859 127.820878809393
"5906" 1181 51.4782577787344 128.073802787384
"5907" 1181.2 52.2883151131586 127.810581457849
"5908" 1181.4 53.0274342861331 127.612429618323
"5909" 1181.6 53.9049608108113 128.0917783654
"5910" 1181.8 54.1935523310801 127.701816372388
"5911" 1182 54.5585945099504 127.516473030366
"5912" 1182.2 54.8093986898446 127.374419650156
"5913" 1182.4 55.0848804753135 127.652261865061
"5914" 1182.6 55.3849500674113 127.521553085023
"5915" 1182.8 55.4926015627169 127.411130074255
"5916" 1183 56.7131661446855 127.307277194281
"5917" 1183.2 58.2108221205721 127.371519809869
"5918" 1183.4 59.8669195962995 127.845348464176
"5919" 1183.6 61.9858529147597 127.901391867065
"5920" 1183.8 63.3995661979935 128.329672978738
"5921" 1184 64.2084520746704 128.053564976761
"5922" 1184.2 62.7370976543249 127.324752280766
"5923" 1184.4 63.0807191586495 127.516155923334
"5924" 1184.6 63.0836550078062 127.962460388538
"5925" 1184.8 62.8541356138779 127.953817653471
"5926" 1185 63.0214286513698 128.272630217384
"5927" 1185.2 63.0449092887465 128.440740877576
"5928" 1185.4 63.2149599446197 128.292632241816
"5929" 1185.6 62.7889428008736 128.386313269245
"5930" 1185.8 62.4369690514913 128.547159675123
"5931" 1186 59.0946599803363 127.843677939666
"5932" 1186.2 58.4041720349155 127.793451284252
"5933" 1186.4 58.2954333258675 128.184464939541
"5934" 1186.6 57.200046540555 127.961330594385
"5935" 1186.8 54.7415117557425 127.275699606541
"5936" 1187 51.7214112964048 126.330944863032
"5937" 1187.2 48.6714996686179 124.436744168938
"5938" 1187.4 45.0084520432538 122.412579346674
"5939" 1187.6 41.5411870558487 121.492173294037
"5940" 1187.8 38.2448820724693 121.49815594929
"5941" 1188 35.7605908429985 120.287062861131
"5942" 1188.2 32.1264205447597 118.378201234613
"5943" 1188.4 29.6409264197113 116.450360588982
"5944" 1188.6 26.0351110678157 114.434618973235
"5945" 1188.8 23.2549473678664 112.499169696116
"5946" 1189 21.2626664363898 110.633354876251
"5947" 1189.2 18.6642572664138 107.907176258462
"5948" 1189.4 15.9408776118592 104.079613047478
"5949" 1189.6 13.9433510247722 100.116737043042
"5950" 1189.8 12.2740668416658 95.9325160455271
"5951" 1190 9.76400303924698 92.9912523657154
"5952" 1190.2 7.53096546078819 90.2157375221495
"5953" 1190.4 7.53845528496127 86.9431524725257
"5954" 1190.6 8.81385213458162 86.1938868751374
"5955" 1190.8 9.78764948413628 83.2760409345851
"5956" 1191 9.85209763785411 79.6426023978226
"5957" 1191.2 8.16225064109039 76.3263935806193
"5958" 1191.4 5.54453383227648 75.10583136429
"5959" 1191.6 3.81635311749535 74.9099413779135
"5960" 1191.8 4.60604321553596 73.6985352707512
"5961" 1192 7.01464163235051 71.0799952231454
"5962" 1192.2 9.66449537523326 67.5697191474105
"5963" 1192.4 13.4270853076461 64.6493855296161
"5964" 1192.6 17.0804912814613 62.6947190447317
"5965" 1192.8 21.1015707146368 62.6288027971736
"5966" 1193 25.3611727979044 62.0264224605612
"5967" 1193.2 29.8809491571647 61.7692111308458
"5968" 1193.4 34.1036133228363 64.0921670344788
"5969" 1193.6 37.8992982650786 66.9304855822716
"5970" 1193.8 41.57145205965 70.8013489977614
"5971" 1194 44.0820958279481 75.603721282512
"5972" 1194.2 45.9251356962779 80.2354635912559
"5973" 1194.4 46.4754684627975 85.8405610359433
"5974" 1194.6 44.8095733077645 90.720424185046
"5975" 1194.8 42.649681033464 96.0524505027402
"5976" 1195 39.8348136400323 101.066915943849
"5977" 1195.2 37.3299010755376 105.576578498586
"5978" 1195.4 33.8861587610113 109.965072342256
"5979" 1195.6 29.613705338308 112.356060456484
"5980" 1195.8 26.6479275512439 111.292754034246
"5981" 1196 23.9982355510327 110.559169951108
"5982" 1196.2 24.4278366153837 111.321803772081
"5983" 1196.4 26.6056502074913 113.721302385323
"5984" 1196.6 29.3032206766163 115.509252986234
"5985" 1196.8 32.208716837374 117.766968651834
"5986" 1197 36.2598370593726 119.207397252742
"5987" 1197.2 39.8655833806306 121.644731003
"5988" 1197.4 43.5676504514693 123.311498756613
"5989" 1197.6 47.9310770503651 125.168606988136
"5990" 1197.8 52.0128570427345 125.927741725253
"5991" 1198 56.9701793215411 126.771338299482
"5992" 1198.2 61.0483643336569 127.307626338931
"5993" 1198.4 65.6587813057481 127.616529311554
"5994" 1198.6 69.3929185575113 126.392087599723
"5995" 1198.8 74.009623481359 126.244855813629
"5996" 1199 77.3511064022113 125.461282443032
"5997" 1199.2 81.9263640486534 124.816438834386
"5998" 1199.4 85.9401817911581 123.692861206386
"5999" 1199.6 88.9440793584453 121.248310082663
"6000" 1199.8 90.7215125260355 117.511866733487
"6001" 1200 93.6318442047168 113.809753642224
"6002" 1200.2 98.0109685292802 111.218840212185
"6003" 1200.4 102.649402291345 110.752668964189
"6004" 1200.6 106.836341282152 110.590262162381
"6005" 1200.8 109.385084390461 107.980664232666
"6006" 1201 111.853406136242 104.240163034848
"6007" 1201.2 113.106224426363 99.3207585603769
"6008" 1201.4 113.313659991505 93.7623320903661
"6009" 1201.6 113.7259724862 88.4128298462017
"6010" 1201.8 116.342358900428 83.9756329804257
"6011" 1202 120.911923792827 80.5164152180149
"6012" 1202.2 125.304705670336 79.0896037130437
"6013" 1202.4 126.447122006949 75.6804611713517
"6014" 1202.6 127.081420577332 70.8834421643832
"6015" 1202.8 126.774072994473 65.1510409269476
"6016" 1203 126.328160689223 59.5162947219518
"6017" 1203.2 124.407385314274 54.4739023669542
"6018" 1203.4 123.997731352134 49.5427823376962
"6019" 1203.6 123.913590348658 44.6551370773226
"6020" 1203.8 121.170721121701 39.7287450669715
"6021" 1204 117.138629214685 35.0167582898805
"6022" 1204.2 113.354127451985 30.7053798228387
"6023" 1204.4 109.065760166308 27.2545842726452
"6024" 1204.6 105.007817148739 23.2385198418501
"6025" 1204.8 100.621990107961 20.4990923329362
"6026" 1205 95.3249626189354 18.475532804495
"6027" 1205.2 90.8277365384041 15.562133301419
"6028" 1205.4 85.2703471612113 14.1002210341083
"6029" 1205.6 79.2260009928857 13.5699282116482
"6030" 1205.8 73.6668016285216 13.560141988564
"6031" 1206 68.4844294449772 16.2361944372907
"6032" 1206.2 63.6933699449416 18.5649657353675
"6033" 1206.4 58.1928494840684 18.5188606379297
"6034" 1206.6 52.3895651126658 19.0607056451521
"6035" 1206.8 46.5829086992113 20.9770792937999
"6036" 1207 40.0841798643857 22.2877351851947
"6037" 1207.2 34.2083573790749 22.0392725401635
"6038" 1207.4 27.6042229381054 21.7634147058873
"6039" 1207.6 22.9522769123902 19.9421862773647
"6040" 1207.8 23.718429365983 17.7350807766378
"6041" 1208 25.8435855639613 15.2014035166976
"6042" 1208.2 28.5645316885519 13.1251172584325
"6043" 1208.4 30.8658750828564 11.0015047455806
"6044" 1208.6 31.953906407201 11.4587078067001
"6045" 1208.8 34.8208888178113 13.1123251142893
"6046" 1209 39.0834309749779 15.5530091514893
"6047" 1209.2 44.0465984841137 16.4469978124079
"6048" 1209.4 49.4329189704348 16.0588121533579
"6049" 1209.6 55.2913020186495 15.6942591938844
"6050" 1209.8 60.3274608785016 13.6231042776452
"6051" 1210 65.0708518294561 10.981804716496
"6052" 1210.2 70.2108073572113 7.4036265224438
"6053" 1210.4 74.283521507902 5.10176169271433
"6054" 1210.6 78.4170266424218 7.39302529550153
"6055" 1210.8 83.6613629470091 11.417528408663
"6056" 1211 88.8689411845034 13.8694350661428
"6057" 1211.2 94.3685983376602 16.6370805278328
"6058" 1211.4 99.8049479840374 20.2497078316161
"6059" 1211.6 105.65800889551 23.543407529838
"6060" 1211.8 111.679067738191 27.0315807980726
"6061" 1212 114.889802538514 32.0229055437165
"6062" 1212.2 116.204034312607 38.6204787435863
"6063" 1212.4 117.056635350053 45.2905895282173
"6064" 1212.6 117.824281990864 52.0749543224144
"6065" 1212.8 118.197856078191 58.5409653870981
"6066" 1213 118.582820119046 65.4858051816112
"6067" 1213.2 119.237291765345 72.0907490967143
"6068" 1213.4 120.753738706291 78.3560503335326
"6069" 1213.6 122.593312892905 84.9256288526389
"6070" 1213.8 121.584447588367 89.6390210608226
"6071" 1214 117.365492046875 93.7209752351495
"6072" 1214.2 112.497776476538 98.2094297614384
"6073" 1214.4 107.559439748274 101.761301484948
"6074" 1214.6 102.015023247479 104.764758056689
"6075" 1214.8 96.2998885185691 106.191532483323
"6076" 1215 90.9660131692538 106.406984446769
"6077" 1215.2 85.0506456521344 106.563883742213
"6078" 1215.4 79.38312826482 108.21085420929
"6079" 1215.6 74.0098564184744 110.959475711649
"6080" 1215.8 70.8378278149347 114.407710243227
"6081" 1216 68.2547981642779 118.433899755023
"6082" 1216.2 67.4195995487113 123.559215466985
"6083" 1216.4 66.5333546394153 125.796223683129
"6084" 1216.6 62.7399265194999 126.138864623281
"6085" 1216.8 58.5845378252439 125.381438948333
"6086" 1217 54.1668906618926 123.015817525817
"6087" 1217.2 49.0202424494694 120.790407832806
"6088" 1217.4 43.462665166694 119.451448327392
"6089" 1217.6 37.3297659208157 118.123892365916
"6090" 1217.8 32.3487737991692 116.41616740288
"6091" 1218 31.1734095744286 112.283364692268
"6092" 1218.2 30.1209718946182 107.97585245609
"6093" 1218.4 29.2536939009699 102.619144622564
"6094" 1218.6 29.1300322955289 97.5406974478402
"6095" 1218.8 28.7668813569089 91.7856395052179
"6096" 1219 28.5389529949054 87.3273969742755
"6097" 1219.2 30.1197464733172 81.4120219579579
"6098" 1219.4 30.7518035231999 76.0075410658226
"6099" 1219.6 28.1563305185661 70.7622480723549
"6100" 1219.8 23.731302293599 66.9622791216185
"6101" 1220 19.0144813703877 64.4608756582932
"6102" 1220.2 13.95255346118 64.6682593437913
"6103" 1220.4 9.16588708028268 65.9965503639552
"6104" 1220.6 7.14492743986751 68.7252474375413
"6105" 1220.8 5.14414799840403 72.2324892049009
"6106" 1221 4.46528680394564 75.1616590482757
"6107" 1221.2 5.24564568501949 78.10161382435
"6108" 1221.4 7.11501894624616 83.0814187243575
"6109" 1221.6 8.09431400808469 88.4089833542213
"6110" 1221.8 9.2395265280348 94.3852198377932
"6111" 1222 12.4815650572345 96.6585539486133
"6112" 1222.2 16.3066741840007 99.5459297549331
"6113" 1222.4 20.5211588260639 103.350445073838
"6114" 1222.6 24.5542658313102 107.599619427861
"6115" 1222.8 28.8755708983973 111.485618899985
"6116" 1223 33.4880329960779 115.958596086089
"6117" 1223.2 37.9182290956306 119.299530143645
"6118" 1223.4 42.7055099450779 122.596910470956
"6119" 1223.6 47.5980189116049 124.989716294057
"6120" 1223.8 54.0802226964613 125.98036126518
"6121" 1224 59.76209995705 126.347696297742
"6122" 1224.2 65.7751670413779 126.989276247123
"6123" 1224.4 71.0524225424526 125.920245894805
"6124" 1224.6 77.596843966747 125.057686258715
"6125" 1224.8 83.1521723248955 124.570457240491
"6126" 1225 87.3198099105933 122.789992714794
"6127" 1225.2 92.0996401738816 121.235379322389
"6128" 1225.4 95.5091032463446 119.693188859323
"6129" 1225.6 98.2541356943871 118.474844127169
"6130" 1225.8 102.131724666277 116.32205466485
"6131" 1226 103.670681427478 114.309836124789
"6132" 1226.2 105.927494707839 112.704811070599
"6133" 1226.4 109.0869585025 110.142453341962
"6134" 1226.6 111.931397644939 107.108165914444
"6135" 1226.8 115.206902473191 103.677324574768
"6136" 1227 116.407076427824 102.405708238936
"6137" 1227.2 115.99247841876 102.393144662903
"6138" 1227.4 114.487152617161 103.145870381583
"6139" 1227.6 113.178451053793 104.613778093231
"6140" 1227.8 111.913633588356 105.577212471766
"6141" 1228 110.849615267685 107.022671322488
"6142" 1228.2 110.646807687617 107.100297816323
"6143" 1228.4 110.424007939417 106.910246745209
"6144" 1228.6 111.00620664318 106.721534061921
"6145" 1228.8 110.789387815572 107.580779045405
"6146" 1229 110.634291447754 107.985584409716
"6147" 1229.2 110.590140724889 108.226831800548
"6148" 1229.4 109.689617454179 109.410882014057
"6149" 1229.6 108.425017788663 110.739547007
"6150" 1229.8 107.031076710652 112.216875741617
"6151" 1230 105.635945373449 113.576054177927
"6152" 1230.2 103.858034728623 115.267730788117
"6153" 1230.4 102.192406014033 116.009282997402
"6154" 1230.6 99.6280681931915 117.802391398441
"6155" 1230.8 97.5925682061075 119.422518861219
"6156" 1231 96.1652480982806 120.06594974556
"6157" 1231.2 94.1659145243235 121.154366938476
"6158" 1231.4 92.1895604392014 121.608408585164
"6159" 1231.6 89.2126148787657 122.927210893026
"6160" 1231.8 86.4512427724997 124.492917850236
"6161" 1232 83.0835124139782 125.320979721798
"6162" 1232.2 80.6178925701092 126.316842889935
"6163" 1232.4 80.4314668166658 126.282721035838
"6164" 1232.6 80.0416346694459 126.229410656731
"6165" 1232.8 78.6480042043865 126.227198219714
"6166" 1233 76.1548744842827 126.610933128894
"6167" 1233.2 73.5508150096658 127.124607534807
"6168" 1233.4 72.6066432351204 127.278035448171
"6169" 1233.6 69.8557795011704 127.230907146159
"6170" 1233.8 67.0772751638744 127.145064589923
"6171" 1234 63.6018794039322 127.050866987299
"6172" 1234.2 59.9212385867919 127.072195848935
"6173" 1234.4 56.751949976486 126.863447201015
"6174" 1234.6 52.971888076807 126.033829655376
"6175" 1234.8 48.9933005586446 125.470339904823
"6176" 1235 45.9244218894381 124.143328376591
"6177" 1235.2 41.9553248606629 123.311498756613
"6178" 1235.4 38.7036136691343 121.984361739696
"6179" 1235.6 34.5954056900744 120.019797753438
"6180" 1235.8 31.9565846673091 119.048304143203
"6181" 1236 30.9243032798257 118.673369587178
"6182" 1236.2 30.3200038114036 118.589688097823
"6183" 1236.4 29.5262192494989 118.483872956309
"6184" 1236.6 28.2065337512479 117.519434848506
"6185" 1236.8 26.8559751711631 115.81568582919
"6186" 1237 25.213013700247 113.58220565068
"6187" 1237.2 22.3529530080988 111.67820318131
"6188" 1237.4 19.7504164985271 109.691645579783
"6189" 1237.6 17.1492977995313 107.022403644923
"6190" 1237.8 14.4719084892411 104.034910275158
"6191" 1238 12.4986448423255 100.466310885423
"6192" 1238.2 10.4733963859255 98.2149670094395
"6193" 1238.4 8.93581356244101 95.8389760546875
"6194" 1238.6 8.78705303240244 95.4238087897932
"6195" 1238.8 8.96771716450756 95.0411260958781
"6196" 1239 9.93980120146428 96.018366001684
"6197" 1239.2 10.7602447631446 95.9787411219892
"6198" 1239.4 11.3469878320044 97.5246867459433
"6199" 1239.6 12.5967080402488 98.6163243146726
"6200" 1239.8 13.7213051398363 100.611145360369
"6201" 1240 15.2155250623651 104.004503824784
"6202" 1240.2 17.4756896510642 106.735646180602
"6203" 1240.4 20.539607445606 109.686520963244
"6204" 1240.6 22.7147394627635 112.673025103546
"6205" 1240.8 24.2083072861728 113.576499117976
"6206" 1241 25.9789504349918 114.607902710201
"6207" 1241.2 29.2150764167278 116.625927531301
"6208" 1241.4 31.9142508785047 118.557232193073
"6209" 1241.6 34.4207960283476 120.323128465152
"6210" 1241.8 35.5356823906583 120.533224041087
"6211" 1242 36.2114440257668 121.606885169026
"6212" 1242.2 36.8132903344643 121.653056264226
"6213" 1242.4 37.1104210700327 121.895553824501
"6214" 1242.6 37.1698533111983 122.478495594232
"6215" 1242.8 37.0433377081353 122.11546752269
"6216" 1243 37.3671177712373 122.266056944959
"6217" 1243.2 37.9110196174011 122.884549214993
"6218" 1243.4 39.1567059539416 122.851257793424
"6219" 1243.6 40.8204151590823 123.068602953323
"6220" 1243.8 42.553899833694 123.834114637771
"6221" 1244 44.5392807192225 124.772355616154
"6222" 1244.2 46.7714945878639 125.386296193575
"6223" 1244.4 47.8575405948476 125.704907580061
"6224" 1244.6 49.9026840993541 126.397651469108
"6225" 1244.8 51.7010139611995 126.563149309464
"6226" 1245 53.6885881124779 126.595477936156
"6227" 1245.2 55.5492982092662 127.419834139586
"6228" 1245.4 55.2718180565684 127.023586775001
"6229" 1245.6 54.9240762199613 126.332739659608
"6230" 1245.8 55.8713357655717 125.791879798392
"6231" 1246 57.4970460482457 126.394773605633
"6232" 1246.2 58.6607851657387 127.163040167938
"6233" 1246.4 58.4120501538389 127.227102068312
"6234" 1246.6 58.3565679395561 127.281155556047
"6235" 1246.8 58.5206433393508 127.997371744427
"6236" 1247 58.6518128462474 127.922129335937
"6237" 1247.2 58.7649655048695 128.208960930943
"6238" 1247.4 58.6618404834304 128.450058721734
"6239" 1247.6 58.6509413968255 128.502648720037
"6240" 1247.8 58.4539804205713 128.531580840843
"6241" 1248 58.4216772494907 128.294003618073
"6242" 1248.2 58.3273749645211 128.342001787069
"6243" 1248.4 58.3285298076849 128.570732911204
"6244" 1248.6 58.2498518714024 128.58037924822
"6245" 1248.8 58.0992623477344 128.295501582907
"6246" 1249 58.4027591018022 128.627414275959
"6247" 1249.2 58.4347232504196 128.775432871864
"6248" 1249.4 58.1856524390919 128.734338206397
"6249" 1249.6 57.8901271282435 128.416498484387
"6250" 1249.8 57.0528017373877 128.626199349043
"6251" 1250 56.9349311881678 128.66230758067
"6252" 1250.2 56.8110125899651 128.661005002553
"6253" 1250.4 56.8623854167523 128.257291201224
"6254" 1250.6 56.3704806707765 128.391371332323
"6255" 1250.8 55.9356947722394 128.385885827294
"6256" 1251 54.2461592235634 128.599820523393
"6257" 1251.2 54.8699830453779 128.990002464378
"6258" 1251.4 54.5083315353065 129.009579041846
"6259" 1251.6 53.5171833053634 128.708874748355
"6260" 1251.8 52.1456540709082 127.887813052565
"6261" 1252 49.9399781513961 126.52021786717
"6262" 1252.2 47.3827897065984 124.861006467258
"6263" 1252.4 44.9331276532674 124.067807211918
"6264" 1252.6 41.9263780133212 123.092855717312
"6265" 1252.8 39.3184305403852 121.931235160779
"6266" 1253 36.3138604363113 119.961491005256
"6267" 1253.2 34.3518664666155 118.364568418067
"6268" 1253.4 31.4971279509453 116.868834594908
"6269" 1253.6 28.8812442535849 116.899841101059
"6270" 1253.8 29.5306545505607 116.951251460443
"6271" 1254 30.2868780849796 117.253454751042
"6272" 1254.2 31.4241778155259 117.564956723132
"6273" 1254.4 32.1589007975252 118.070393621823
"6274" 1254.6 33.5071904889191 119.013438225008
"6275" 1254.8 35.2613937871078 120.319923571736
"6276" 1255 37.1249164139586 120.950428117007
"6277" 1255.2 38.3261265308113 121.553994064989
"6278" 1255.4 40.0381049500591 122.578942129486
"6279" 1255.6 41.1303167012113 122.68360877284
"6280" 1255.8 43.0015674854182 123.140229777598
"6281" 1256 44.6355544142113 124.210774580057
"6282" 1256.2 46.2704760337058 124.385385374608
"6283" 1256.4 48.2883810835481 125.324800795102
"6284" 1256.6 50.7589017770446 126.015599104623
"6285" 1256.8 52.4023278997345 126.321741313148
"6286" 1257 51.584284460443 125.983301521359
"6287" 1257.2 51.4771027215125 126.65986836566
"6288" 1257.4 51.2565589832113 126.643877092362
"6289" 1257.6 51.7542161893779 127.341963745406
"6290" 1257.8 51.8137186814196 127.612429618323
"6291" 1258 52.2073260752995 127.749889920793
"6292" 1258.2 52.6138059091204 127.801263973232
"6293" 1258.4 53.3253067820814 128.194106872284
"6294" 1258.6 54.0078210627882 128.176663039361
"6295" 1258.8 55.083336589781 128.540819451869
"6296" 1259 55.7934801365623 128.718692584482
"6297" 1259.2 57.6965972954234 128.678556913747
"6298" 1259.4 59.8691758891431 128.453332605027
"6299" 1259.6 62.5512138362113 128.051620159195
"6300" 1259.8 65.3350453027226 127.851423098754
"6301" 1260 66.8599914226007 127.977302315933
"6302" 1260.2 69.4278086551175 128.342687475198
"6303" 1260.4 72.0020970789453 127.948037484461
"6304" 1260.6 74.3447414723349 126.977898446806
"6305" 1260.8 77.6526322269855 126.799985034903
"6306" 1261 80.0412659299432 126.435986720374
"6307" 1261.2 82.3655436860863 125.863867749916
"6308" 1261.4 84.1360987004744 125.533885149912
"6309" 1261.6 84.6151907583508 125.742063758544
"6310" 1261.8 84.9340570638016 125.94192811119
"6311" 1262 85.4700758058266 125.989634380823
"6312" 1262.2 87.1398072748113 125.418410457223
"6313" 1262.4 87.6152862793987 125.032185190698
"6314" 1262.6 89.0309987333308 124.213026377333
"6315" 1262.8 90.9344044355205 123.28809855658
"6316" 1263 93.226100813055 122.131438703666
"6317" 1263.2 95.9077699430237 120.395047799541
"6318" 1263.4 98.7077609216236 118.975812985261
"6319" 1263.6 101.348190976742 117.141343348354
"6320" 1263.8 103.767563407099 115.324226660731
"6321" 1264 106.971390000369 112.52145883288
"6322" 1264.2 109.564115348921 109.759588076484
"6323" 1264.4 112.857197004799 106.761685696663
"6324" 1264.6 115.194691340711 103.404381662916
"6325" 1264.8 117.564917705075 100.23981278509
"6326" 1265 119.462140919902 97.2698392435906
"6327" 1265.2 120.653565126727 93.5441992775161
"6328" 1265.4 122.654356488451 90.2894373920126
"6329" 1265.6 124.254525323783 86.8478132523226
"6330" 1265.8 125.158654098961 83.4034303607288
"6331" 1266 126.379923429126 80.4753281825512
"6332" 1266.2 127.655309262466 77.2237189306056
"6333" 1266.4 128.160037523658 74.1414840956332
"6334" 1266.6 128.542678943201 70.721865149394
"6335" 1266.8 128.538164569289 67.6830741562546
"6336" 1267 128.635369956272 66.2176599785044
"6337" 1267.2 127.966421042538 67.5067434829348
"6338" 1267.4 127.862777252142 68.3241679710454
"6339" 1267.6 127.596556201468 69.9744520285797
"6340" 1267.8 127.310679293507 72.1962905366083
"6341" 1268 126.424434384211 75.0788028683611
"6342" 1268.2 124.477080099211 78.2441625407303
"6343" 1268.4 122.969827882621 81.7561309151426
"6344" 1268.6 122.704987699861 85.3587363423926
"6345" 1268.8 121.918256568721 88.4043984441326
"6346" 1269 121.780743396904 92.4701745982457
"6347" 1269.2 120.375951975001 95.5784516300726
"6348" 1269.4 118.150015799645 98.4829489174169
"6349" 1269.6 116.502380706852 101.113286260497
"6350" 1269.8 113.438254142476 104.244178198323
"6351" 1270 109.139717750551 106.869211774503
"6352" 1270.2 106.244222762747 108.809419068518
"6353" 1270.4 104.138997544662 110.069121455213
"6354" 1270.6 101.259847991109 111.799117985639
"6355" 1270.8 97.6243075011581 114.469859848067
"6356" 1271 94.9746626814613 117.611953967229
"6357" 1271.2 93.9581437446913 120.189115083903
"6358" 1271.4 91.3026466064291 121.789647498818
"6359" 1271.6 88.2721871678847 123.137488955241
"6360" 1271.8 84.6596462595888 124.18667575369
"6361" 1272 81.0097720285749 125.45657073311
"6362" 1272.2 77.01330004665 125.625333409139
"6363" 1272.4 72.9371033562113 126.632470687806
"6364" 1272.6 69.0034477005113 127.196994037523
"6365" 1272.8 64.5807897465779 126.318520882289
"6366" 1273 60.072001499179 126.703664285323
"6367" 1273.2 57.8696151673745 127.779345699894
"6368" 1273.4 57.9822600191468 127.59986604229
"6369" 1273.6 57.8954702582802 127.831786767667
"6370" 1273.8 57.9071436172999 128.036410551259
"6371" 1274 56.9687982192113 128.180967536012
"6372" 1274.2 56.3284322783012 127.542412385603
"6373" 1274.4 53.8968090951996 126.489304356276
"6374" 1274.6 50.3368446702956 125.453916434949
"6375" 1274.8 47.1626891795181 124.532069203868
"6376" 1275 44.1300709615091 122.764760440769
"6377" 1275.2 40.7246178918363 120.898114323166
"6378" 1275.4 36.9103798897989 118.562251147415
"6379" 1275.6 33.8227191781185 116.129062082034
"6380" 1275.8 30.2166659474504 113.252808455888
"6381" 1276 25.9409532782113 111.587235479738
"6382" 1276.2 23.0477411976398 111.27783641343
"6383" 1276.4 23.536197172781 111.349756973125
"6384" 1276.6 23.4352010175125 111.944439359009
"6385" 1276.8 23.9379602993541 112.265423229394
"6386" 1277 24.5268031426755 112.919177882215
"6387" 1277.2 24.3997614583684 113.29659368888
"6388" 1277.4 23.8934493442684 113.808469672365
"6389" 1277.6 23.8889650316292 113.934445640397
"6390" 1277.8 24.0134025961096 113.736705187577
"6391" 1278 24.6021472072738 114.565155908823
"6392" 1278.2 25.4991654404202 114.864525298905
"6393" 1278.4 27.1619970461032 116.080934379309
"6394" 1278.6 29.5790692835995 117.57782753797
"6395" 1278.8 32.0630850640877 118.974053531603
"6396" 1279 33.3649409721372 119.520090700656
"6397" 1279.2 34.7732868241779 120.221138243256
"6398" 1279.4 36.8063050274726 121.690702269845
"6399" 1279.6 38.3066529879613 122.13549569176
"6400" 1279.8 40.4318091859395 122.587408887246
"6401" 1280 42.6279726770979 123.838175952549
"6402" 1280.2 45.6755699993871 124.565141154762
"6403" 1280.4 49.2785721588967 125.940768187154
"6404" 1280.6 53.1750635751002 126.395934225471
"6405" 1280.8 56.2234064292225 126.754718517514
"6406" 1281 58.8450911548639 127.448441889059
"6407" 1281.2 60.5201023776629 127.788319682774
"6408" 1281.4 58.2627069552446 126.565185758389
"6409" 1281.6 56.9444562906488 126.176255833135
"6410" 1281.8 55.7006264462428 126.029948030933
"6411" 1282 53.3266812557439 125.961411854953
"6412" 1282.2 49.9258668884613 125.609436639465
"6413" 1282.4 45.9738425717751 124.202487966078
"6414" 1282.6 42.5738988994395 123.429851284453
"6415" 1282.8 39.0062952233453 121.798472907642
"6416" 1283 35.6190946817274 120.698274941903
"6417" 1283.2 32.4645901329613 118.413297311138
"6418" 1283.4 28.9980901127274 116.82450566529
"6419" 1283.6 27.5291288839779 116.395668936723
"6420" 1283.8 25.842466394832 114.567394247081
"6421" 1284 23.6651295957414 112.690534133262
"6422" 1284.2 21.6477163894206 110.353436176148
"6423" 1284.4 18.3294425790631 108.326409773545
"6424" 1284.6 16.7620725402653 107.280998258985
"6425" 1284.8 16.4674860945634 107.003387227492
"6426" 1285 16.5355227315546 106.9065312208
"6427" 1285.2 16.2431289389113 106.976965378273
"6428" 1285.4 15.9563367623931 106.793441989595
"6429" 1285.6 15.412676563179 106.681511948581
"6430" 1285.8 15.7290274076713 106.799107020243
"6431" 1286 15.0993563609051 106.946629042812
"6432" 1286.2 14.0319218620563 105.461960314576
"6433" 1286.4 14.4454775145706 102.966226948791
"6434" 1286.6 16.0435251246988 100.855781742423
"6435" 1286.8 17.4617504035245 98.2472654845154
"6436" 1287 18.8487370550631 95.6325448046559
"6437" 1287.2 20.5118233800306 94.3150175548045
"6438" 1287.4 22.0507213847285 94.2298528292536
"6439" 1287.6 24.6083060084763 93.9865481573346
"6440" 1287.8 27.7569743672462 92.5374088338458
"6441" 1288 31.0383136154311 90.7325353900918
"6442" 1288.2 34.4347326064028 90.571265133429
"6443" 1288.4 38.7892581803308 90.58729793004
"6444" 1288.6 42.9397333910238 89.2576641800101
"6445" 1288.8 46.2280574739446 87.2762311950226
"6446" 1289 49.0160545907919 84.3895402086774
"6447" 1289.2 52.2192959330989 81.2697737123675
"6448" 1289.4 55.7476448029925 78.5025887434788
"6449" 1289.6 58.2057693305821 75.2045309280754
"6450" 1289.8 58.2627545096838 70.9037608793116
"6451" 1290 57.5415494795054 67.2100817077049
"6452" 1290.2 56.7957000605446 62.307215212262
"6453" 1290.4 56.1698836407497 57.3236396786413
"6454" 1290.6 57.2503104877797 52.7602305961542
"6455" 1290.8 58.9432585345519 48.5798049440149
"6456" 1291 60.978205326386 46.8785241056333
"6457" 1291.2 64.0198435261488 45.7748657911976
"6458" 1291.4 68.5899791442416 44.430896280868
"6459" 1291.6 73.4486084150713 43.2686208264026
"6460" 1291.8 77.9962904481507 43.9706125407771
"6461" 1292 81.5541460673362 46.4523828028538
"6462" 1292.2 85.1444575912719 50.402782754868
"6463" 1292.4 88.2838287416355 54.647621691262
"6464" 1292.6 90.1880658489313 60.0080782602626
"6465" 1292.8 91.81319261265 65.4083698860369
"6466" 1293 94.4449823159413 70.0642157880026
"6467" 1293.2 97.5154088853811 74.8868937886056
"6468" 1293.4 100.150730370991 80.0541432700526
"6469" 1293.6 102.599833273181 85.3804129527165
"6470" 1293.8 104.783736864568 91.1448465029859
"6471" 1294 105.59799276779 97.1804067603121
"6472" 1294.2 105.648721295151 103.217391393504
"6473" 1294.4 106.06012155434 108.219865857402
"6474" 1294.6 103.503049526453 112.484561593796
"6475" 1294.8 99.9595078168877 116.21467953847
"6476" 1295 95.4558293470268 119.017601871128
"6477" 1295.2 90.3295342531507 121.628740997141
"6478" 1295.4 85.6139979173877 123.847544667323
"6479" 1295.6 80.8522444219797 123.668524729544
"6480" 1295.8 75.2604984686595 123.664000930116
"6481" 1296 68.923520147127 122.812083995299
"6482" 1296.2 63.2708882458852 121.753433247801
"6483" 1296.4 57.4612326361078 121.461476083633
"6484" 1296.6 51.5421709450113 121.376568452356
"6485" 1296.8 45.9655559577964 120.22905656328
"6486" 1297 40.3898940829585 117.362070250026
"6487" 1297.2 35.536852265573 114.316557489461
"6488" 1297.4 30.2784287172218 110.758590743302
"6489" 1297.6 24.1842774336175 106.824422625948
"6490" 1297.8 19.6631458010232 103.010211126639
"6491" 1298 14.4825436330635 100.778772732061
"6492" 1298.2 12.5505742899255 99.7235343224297
"6493" 1298.4 13.0302182024871 96.5040045000122
"6494" 1298.6 13.8048490428039 91.920550957693
"6495" 1298.8 14.3818429050261 86.1890785929522
"6496" 1299 15.0873859018137 80.5005331812142
"6497" 1299.2 14.0668417843088 75.1573546828592
"6498" 1299.4 11.343744525548 70.4754652194552
"6499" 1299.6 6.99052324594655 66.7327889907932
"6500" 1299.8 2.49641375220095 65.2609560270545
"6501" 1300 3.45215218046935 65.3766618131936
"6502" 1300.2 5.20514945793416 62.6458752187443
"6503" 1300.4 7.47913932110782 59.2938692887019
"6504" 1300.6 11.0112370932113 55.0920287333583
"6505" 1300.8 14.015726561497 50.891307347144
"6506" 1301 16.9198345529488 47.2159079620976
"6507" 1301.2 19.6769636614613 43.9550168462869
"6508" 1301.4 23.6448867142694 40.2486819161482
"6509" 1301.6 26.284058556997 35.4562063596083
"6510" 1301.8 30.0525263026772 31.1741344588908
"6511" 1302 34.8575448984701 27.536747409652
"6512" 1302.2 40.2484114273147 25.1457808151846
"6513" 1302.4 46.2442383887765 23.01410424054
"6514" 1302.6 52.4459108475984 21.6931079490323
"6515" 1302.8 58.2929991330113 21.3258327430226
"6516" 1303 64.4689344690482 23.2300065634421
"6517" 1303.2 69.9130597092873 26.0494368978117
"6518" 1303.4 75.5000728667919 29.7672994790968
"6519" 1303.6 80.1120220329446 33.4340489417559
"6520" 1303.8 85.0339315181902 37.2674898740173
"6521" 1304 88.47131076718 42.0870636139788
"6522" 1304.2 91.1610938733363 47.2718943977913
"6523" 1304.4 94.6530541707567 52.1731048321408
"6524" 1304.6 99.2315791484713 55.5330581133326
"6525" 1304.8 105.072947896993 57.6927704190751
"6526" 1305 111.054388604871 58.8447247952401
"6527" 1305.2 116.963695702522 60.3171593073614
"6528" 1305.4 121.461462892154 62.581924238094
"6529" 1305.6 123.069586408073 66.8973935444117
"6530" 1305.8 123.497618736063 72.874421547877
"6531" 1306 122.713226506452 78.5540812846687
"6532" 1306.2 121.883284494861 83.8872993839927
"6533" 1306.4 121.522344462932 90.1445841925053
"6534" 1306.6 118.724270982274 95.0023593207601
"6535" 1306.8 115.153383825575 99.4603745406256
"6536" 1307 112.844097026999 104.751670527141
"6537" 1307.2 108.956088025696 108.952533806214
"6538" 1307.4 104.325857958031 112.956641269413
"6539" 1307.6 100.511125878865 116.090262086481
"6540" 1307.8 95.7833271713902 118.642300827628
"6541" 1308 90.7201169066243 120.373351732779
"6542" 1308.2 86.3447038449766 122.970572873669
"6543" 1308.4 82.6856769283931 125.019891287383
"6544" 1308.6 77.6391525568675 125.194464714448
"6545" 1308.8 72.6192593234871 125.405428095323
"6546" 1309 67.6693689026569 123.802388625931
"6547" 1309.2 62.5972802816629 122.532557042613
"6548" 1309.4 58.4079068468496 122.006535261716
"6549" 1309.6 54.1360176787843 120.76824512003
"6550" 1309.8 48.9327162031113 119.256116008689
"6551" 1310 43.9730062896595 120.310970218702
"6552" 1310.2 41.5356843278847 121.659089375608
"6553" 1310.4 42.6050546653573 121.232109286794
"6554" 1310.6 43.1975081729805 121.654809476081
"6555" 1310.8 43.401546751506 121.926155106123
"6556" 1311 43.5113086414278 122.657717891127
"6557" 1311.2 43.0238079953496 122.934636027333
"6558" 1311.4 42.9855380953081 122.863397878129
"6559" 1311.6 43.2702183761888 123.12257457021
"6560" 1311.8 43.4630848551175 123.015862108104
"6561" 1312 43.7340825429528 123.179463571794
"6562" 1312.2 44.5028775288596 123.29829089463
"6563" 1312.4 46.1977652961779 124.211050800523
"6564" 1312.6 45.9942766085181 124.399295048073
"6565" 1312.8 45.8437992319499 124.67369497005
"6566" 1313 45.1047964105968 124.56704906178
"6567" 1313.2 44.2726383883704 124.549772424641
"6568" 1313.4 42.9546801892639 123.787415833259
"6569" 1313.6 41.5324876948526 122.938779334323
"6570" 1313.8 39.2172016124311 121.885924050564
"6571" 1314 36.2186564490446 120.961132871556
"6572" 1314.2 33.5313075357446 120.017747906823
"6573" 1314.4 32.3672224187113 119.50974244117
"6574" 1314.6 30.368386353763 118.842620321047
"6575" 1314.8 29.0611459394044 118.026135569891
"6576" 1315 27.5266560531398 116.660880044108
"6577" 1315.2 25.918569895625 115.713423435495
"6578" 1315.4 24.6488264349877 114.095499875381
"6579" 1315.6 22.9642831568541 112.719805895894
"6580" 1315.8 20.8070192541204 111.330524570491
"6581" 1316 19.0603014712113 109.572139522083
"6582" 1316.2 17.9001055849581 107.941686334399
"6583" 1316.4 18.7814211044705 108.687030937434
"6584" 1316.6 18.3054011681372 107.629208856693
"6585" 1316.8 16.5739326668189 105.254830422183
"6586" 1317 14.2568275682113 102.46615906854
"6587" 1317.2 12.4227738961567 99.450146013068
"6588" 1317.4 10.2865500259575 95.8618352760241
"6589" 1317.6 8.55881557812906 95.270342835665
"6590" 1317.8 9.22778512719878 95.5102942300976
"6591" 1318 9.40269078950396 96.1032873581031
"6592" 1318.2 9.42738894141127 96.6105494011226
"6593" 1318.4 10.0453493678513 97.2077380485226
"6594" 1318.6 10.5726437857788 97.8442246562685
"6595" 1318.8 11.5058032608303 99.4097939098464
"6596" 1319 12.6035635221704 101.247637114874
"6597" 1319.2 14.5721135000684 103.576513872037
"6598" 1319.4 17.1111687804715 106.14351552835
"6599" 1319.6 20.2216004192523 109.32330499098
"6600" 1319.8 22.7420993060513 111.872614050763
"6601" 1320 25.5067156560388 114.222690155254
"6602" 1320.2 28.5217326932772 116.142298884696
"6603" 1320.4 31.9217931052458 118.372569286736
"6604" 1320.6 35.8936270261134 120.436852415986
"6605" 1320.8 39.2125960683743 121.855034340931
"6606" 1321 43.6237768617873 123.997124054431
"6607" 1321.2 47.7513212702113 125.185411225228
"6608" 1321.4 52.0829971431869 126.553258873067
"6609" 1321.6 56.3772155917226 126.780378242004
"6610" 1321.8 60.4334660512738 127.762538177791
"6611" 1322 64.6032645881468 127.457478847258
"6612" 1322.2 69.4100006126428 127.391046183817
"6613" 1322.4 73.3703042743481 127.067170418523
"6614" 1322.6 77.290251580805 126.659037416291
"6615" 1322.8 81.442690350475 125.528118548444
"6616" 1323 85.4844180223283 123.945602932737
"6617" 1323.2 89.5317004573981 122.592107472597
"6618" 1323.4 93.8787579827751 120.498371517589
"6619" 1323.6 96.8585162832547 118.62919963404
"6620" 1323.8 100.038808745769 115.756116792596
"6621" 1324 103.567363464024 113.603649730604
"6622" 1324.2 106.795940763147 111.070387842516
"6623" 1324.4 109.287716676211 108.901077047613
"6624" 1324.6 109.086831707864 105.806161319554
"6625" 1324.8 108.927560829953 101.442500743129
"6626" 1325 107.957389254548 96.8004711448731
"6627" 1325.2 107.467268625515 93.5884305938844
"6628" 1325.4 106.517659906762 90.9496561357833
"6629" 1325.6 105.450543573723 87.094183074743
"6630" 1325.8 103.504283842695 83.1122433120645
"6631" 1326 101.983066453967 78.8084165906311
"6632" 1326.2 101.221342482345 74.3457987426226
"6633" 1326.4 100.723545680889 69.6985319682903
"6634" 1326.6 99.4698054893363 65.1266989983851
"6635" 1326.8 97.0432298352215 60.3412745526185
"6636" 1327 93.6855141447913 56.9779949928026
"6637" 1327.2 89.4328169453988 54.9923427401976
"6638" 1327.4 85.0756117327113 55.1586792520413
"6639" 1327.6 80.9517247332521 56.2756757086287
"6640" 1327.8 76.0638027274955 56.3023655482384
"6641" 1328 70.6359440436069 56.3478225863775
"6642" 1328.2 67.1746098160823 57.6710018467419
"6643" 1328.4 64.0534585703541 60.162435893792
"6644" 1328.6 60.0639989573499 62.9679796505206
"6645" 1328.8 58.2323290853202 67.2830082543127
"6646" 1329 57.8454422444174 71.3077922192401
"6647" 1329.2 58.35223115918 76.1779345657601
"6648" 1329.4 58.72351100505 81.2779612113548
"6649" 1329.6 60.6319656955308 86.0795786409205
"6650" 1329.8 62.6967736514537 90.4907426824438
"6651" 1330 65.211914743506 95.700417503712
"6652" 1330.2 67.7842105637751 100.419905847142
"6653" 1330.4 71.414750602885 104.305673596796
"6654" 1330.6 74.0344545778639 107.61412603468
"6655" 1330.8 73.9276094863594 112.572122943063
"6656" 1331 72.3985757514705 117.995865247952
"6657" 1331.2 69.1806851629721 122.117503831518
"6658" 1331.4 66.0690151252435 122.189152631065
"6659" 1331.6 63.1989208049178 120.081248590029
"6660" 1331.8 59.2075650957964 117.772075518589
"6661" 1332 54.5497514518446 116.127366790789
"6662" 1332.2 48.7293258666779 115.582107590989
"6663" 1332.4 43.3358086472462 116.02793598802
"6664" 1332.6 37.7070728528428 115.928303908323
"6665" 1332.8 33.498345226807 114.001666158269
"6666" 1333 32.2688509135927 110.102301707219
"6667" 1333.2 31.0584191899554 105.539395234392
"6668" 1333.4 30.5474534144527 100.036102272116
"6669" 1333.6 30.9778179569416 94.3848766160642
"6670" 1333.8 30.7208228868476 88.771563242959
"6671" 1334 30.2753870093403 83.7697371244194
"6672" 1334.2 28.2646501890764 78.5609820215473
"6673" 1334.4 26.0265512687607 72.9623925520259
"6674" 1334.6 22.9825483846355 68.3420464712317
"6675" 1334.8 18.3944734054489 64.8304986993424
"6676" 1335 13.4778858542113 62.1188633350679
"6677" 1335.2 8.40330968800537 60.9785479957049
"6678" 1335.4 5.71072419175413 58.5759382803797
"6679" 1335.6 6.15583374261126 54.5202047846285
"6680" 1335.8 8.55515537096707 50.8776133275319
"6681" 1336 12.2736598710733 46.7905117760467
"6682" 1336.2 15.5272444112827 42.095757159894
"6683" 1336.4 19.095253984019 36.7858284794764
"6684" 1336.6 22.6058292728664 31.8115521493571
"6685" 1336.8 25.7091253871398 26.5632884581083
"6686" 1337 30.5756564765113 21.9100390285226
"6687" 1337.2 35.7793257963417 18.9204268631595
"6688" 1337.4 41.7035827940989 16.3769272128956
"6689" 1337.6 47.9025276029289 15.1836482276285
"6690" 1337.8 54.3380866429915 14.4647258105314
"6691" 1338 60.6965907076398 14.5870596053583
"6692" 1338.2 67.0482436152927 15.7573052341017
"6693" 1338.4 73.1983147341992 17.3874846673587
"6694" 1338.6 79.1202984866687 18.908627445429
"6695" 1338.8 85.3637034715034 20.1272252404125
"6696" 1339 92.1182014223586 21.204891792691
"6697" 1339.2 98.3825326802113 22.0533974503545
"6698" 1339.4 104.955846940191 23.0315561289858
"6699" 1339.6 110.058710005375 25.3127425771287
"6700" 1339.8 112.700406858835 30.6149054898275
"6701" 1340 113.807121076251 36.1793257536988
"6702" 1340.2 114.400557501084 42.6249166525353
"6703" 1340.4 114.638883971867 49.1502798851976
"6704" 1340.6 115.854195325231 55.0695877935026
"6705" 1340.8 117.482665327108 60.9526856192092
"6706" 1341 118.154139961589 67.5703305616287
"6707" 1341.2 118.810279129861 73.9822926094226
"6708" 1341.4 119.749443755825 80.8450776015305
"6709" 1341.6 120.0401670028 87.424382854352
"6710" 1341.8 119.843999696149 93.1969996190413
"6711" 1342 118.594865609469 97.028929435137
"6712" 1342.2 114.672245805998 101.33638121742
"6713" 1342.4 110.286458774855 105.647815742362
"6714" 1342.6 105.990448838308 110.547556048992
"6715" 1342.8 101.178239326993 115.018253192956
"6716" 1343 96.6143349894313 118.740283495863
"6717" 1343.2 91.5060687318887 120.23342262871
"6718" 1343.4 85.7812659198564 121.590288840194
"6719" 1343.6 79.6084476958439 123.252740535374
"6720" 1343.8 74.0385542710955 124.964027790723
"6721" 1344 69.2364168981234 126.970444689202
"6722" 1344.2 64.7917182286306 125.610633170516
"6723" 1344.4 59.7636527585821 124.295363218255
"6724" 1344.6 54.3388229697919 121.808057491419
"6725" 1344.8 47.8026800645409 119.638976798641
"6726" 1345 42.1628673453508 119.188990152974
"6727" 1345.2 36.4399149825016 118.968689308129
"6728" 1345.4 33.693080655307 115.729425172833
"6729" 1345.6 30.8756319025411 110.964622135067
"6730" 1345.8 28.767899049245 105.972728631075
"6731" 1346 26.6269530831544 100.265379329652
"6732" 1346.2 24.9609943476951 94.6204789576129
"6733" 1346.4 22.9642831568541 89.254186761644
"6734" 1346.6 20.6988860677788 83.1232788856064
"6735" 1346.8 20.5579096475327 77.375325623144
"6736" 1347 22.2680951963758 71.5236961994745
"6737" 1347.2 24.3923429658541 65.9879396137154
"6738" 1347.4 27.0428708248454 60.2957167370909
"6739" 1347.6 29.7949032701531 55.1300916382644
"6740" 1347.8 31.5027871019552 48.9963122394933
"6741" 1348 31.7784341231289 43.0285234980873
"6742" 1348.2 31.1988098477113 36.3720882697296
"6743" 1348.4 30.8769839290323 30.3144101532594
"6744" 1348.6 31.3977331348887 23.9796787869032
"6745" 1348.8 33.0870870926045 18.3767944224349
"6746" 1349 37.4568983908704 14.1038038287885
"6747" 1349.2 42.9546801892639 11.1524439888594
"6748" 1349.4 48.7187166246951 9.33473699196774
"6749" 1349.6 54.9280876239191 7.90484205388438
"6750" 1349.8 61.5277206538624 6.9806247589156
"6751" 1350 67.6482020082547 8.03640976156171
"6752" 1350.2 73.7688304977168 10.0264700005424
"6753" 1350.4 79.8478195802428 11.9969807945647
"6754" 1350.6 85.6849451702758 14.3099131007419
"6755" 1350.8 91.0339451915409 18.0641213131358
"6756" 1351 95.0412826964744 22.5659899455752
"6757" 1351.2 99.6714001554381 26.358037125271
"6758" 1351.4 104.437779583253 29.7650512602278
"6759" 1351.6 108.719407160385 34.1076303989756
"6760" 1351.8 112.550528651691 38.666029102843
"6761" 1352 117.12677225877 43.2385322935285
"6762" 1352.2 121.864222213901 47.0562438170799
"6763" 1352.4 125.25999600563 51.9636769347001
"6764" 1352.6 124.701929253768 57.5839634643329
"6765" 1352.8 122.640457724535 63.6628422356167
"6766" 1353 119.914707202926 69.1600075289756
"6767" 1353.2 116.794576527799 74.2014654250285
"6768" 1353.4 113.525622338023 79.2717695851345
"6769" 1353.6 110.496280881954 84.3289673661576
"6770" 1353.8 108.747226507313 89.8218339120675
"6771" 1354 106.503578470726 95.3981767531939
"6772" 1354.2 103.864758330374 101.145344857844
"6773" 1354.4 101.429330738618 107.209836494854
"6774" 1354.6 100.346460193169 113.264157514163
"6775" 1354.8 100.226557962334 115.069878345955
"6776" 1355 97.0292198033628 115.566371394747
"6777" 1355.2 91.5319452902428 117.150012491333
"6778" 1355.4 86.0060143355446 119.834814625504
"6779" 1355.6 80.5702022610888 123.081850261384
"6780" 1355.8 76.3513306971288 125.408104870972
"6781" 1356 71.9627128971234 123.508005971476
"6782" 1356.2 67.0502737360389 121.891237029288
"6783" 1356.4 61.6396862985517 119.425255007344
"6784" 1356.6 56.0427230703446 118.494484110556
"6785" 1356.8 50.379130385832 119.088837529495
"6786" 1357 45.1662619556179 120.700391881454
"6787" 1357.2 43.0399802581145 121.749427469935
"6788" 1357.4 43.0578000241194 121.206031439914
"6789" 1357.6 41.3451971740389 120.302016865667
"6790" 1357.8 38.7894345711175 117.015576717448
"6791" 1358 34.8317772503726 114.508619816677
"6792" 1358.2 29.7326982883147 111.357617184219
"6793" 1358.4 24.929986372807 108.114026926386
"6794" 1358.6 22.4978651700517 105.267575024695
"6795" 1358.8 22.7871892654308 102.116337418615
"6796" 1359 24.7636890968249 97.3620511229249
"6797" 1359.2 27.9241209753492 92.5197623996674
"6798" 1359.4 30.9723733029438 87.7550690083575
"6799" 1359.6 32.9558047812562 82.9939480680754
"6800" 1359.8 35.2882538462113 78.8366748753788
"6801" 1360 40.1270059065482 75.7281380597139
"6802" 1360.2 45.5727186638675 74.0074459356038
"6803" 1360.4 50.9221648130598 73.2438716007468
"6804" 1360.6 56.1522076557013 72.4244091814226
"6805" 1360.8 60.3990862140257 71.6571114414978
"6806" 1361 65.6942436522013 72.2919890900426
"6807" 1361.2 69.6600404887264 73.6726829483529
"6808" 1361.4 74.038637093181 76.0409804828377
"6809" 1361.6 77.6565737410348 78.9400275185285
"6810" 1361.8 80.9024105606629 83.3593269740323
"6811" 1362 83.6538337117274 88.0664801274516
"6812" 1362.2 84.8504074956704 92.2977557887103
"6813" 1362.4 87.2295035933931 96.0534880541408
"6814" 1362.6 90.2036446832113 100.078694651551
"6815" 1362.8 92.5697848359532 104.570831175161
"6816" 1363 92.35643414553 107.864973198564
"6817" 1363.2 90.6450449878113 111.137812367223
"6818" 1363.4 89.0433460883988 115.997272705916
"6819" 1363.6 89.1787213753165 119.290052358217
"6820" 1363.8 91.7615281112113 119.364572823729
"6821" 1364 94.738816440278 118.269456504289
"6822" 1364.2 99.2326679917274 116.250769026484
"6823" 1364.4 103.391211658405 113.788308124161
"6824" 1364.6 106.180149206674 110.438814671238
"6825" 1364.8 110.214826651026 107.537746967301
"6826" 1365 112.765135042283 103.667920297659
"6827" 1365.2 114.655111924243 98.7307313789163
"6828" 1365.4 117.232084587276 93.5148842667742
"6829" 1365.6 119.500052516074 88.2881721410173
"6830" 1365.8 121.390316392137 83.0843094036524
"6831" 1366 124.679604944851 78.5546804706026
"6832" 1366.2 126.50486858294 74.9491963457139
"6833" 1366.4 127.350421217691 69.6607557736899
"6834" 1366.6 127.829015453605 64.1535397692587
"6835" 1366.8 127.185672877439 58.0343461763112
"6836" 1367 125.873667515726 52.8615634177468
"6837" 1367.2 124.952596843223 46.8606290233575
"6838" 1367.4 122.611719678843 41.7320558032068
"6839" 1367.6 118.695601599745 36.5627981596559
"6840" 1367.8 116.527056420242 31.6901742190442
"6841" 1368 115.318365419864 26.7927736673331
"6842" 1368.2 112.018200533889 22.7275090423548
"6843" 1368.4 107.87994180768 18.9581744915101
"6844" 1368.6 104.14502622034 15.2856841725806
"6845" 1368.8 99.6462413119666 10.833322123163
"6846" 1369 96.4239436589517 8.42311264006297
"6847" 1369.2 94.02127047943 7.12394022204133
"6848" 1369.4 89.6583854834113 5.81054370811205
"6849" 1369.6 85.4001707802113 3.78098203279133
"6850" 1369.8 79.996968202483 2.90132117959432
"6851" 1370 74.6457496965984 2.29913441390323
"6852" 1370.2 69.4509975449586 0.731023794185737
"6853" 1370.4 64.4861382002432 0.81894912987577
"6854" 1370.6 59.787628074307 0.417048351907688
"6855" 1370.8 54.4220455230836 1.38243888042896
"6856" 1371 49.6530991783283 1.94592863098215
"6857" 1371.2 45.5183550234113 3.26303988615592
"6858" 1371.4 40.7280061456289 4.60811719876214
"6859" 1371.6 35.7676025932882 7.42857098736654
"6860" 1371.8 31.0720053826415 9.89259872462491
"6861" 1372 27.5607979789158 12.3821656086408
"6862" 1372.2 23.2888422043541 15.7647452920012
"6863" 1372.4 19.3347387417556 19.3691114374112
"6864" 1372.6 16.5197025474898 23.6286408101707
"6865" 1372.8 13.6150234799155 27.9408032564916
"6866" 1373 12.3854675967722 32.2870625452738
"6867" 1373.2 10.8635067681423 36.7448496713571
"6868" 1373.4 10.3975254397567 42.0970216756635
"6869" 1373.6 8.7385416907173 47.6629782741539
"6870" 1373.8 7.23336978031128 53.2451332011559
"6871" 1374 6.70387487710411 59.0516491128583
"6872" 1374.2 5.28168804134461 64.9552236349559
"6873" 1374.4 4.09471297043494 70.5805721505199
"6874" 1374.6 2.64760009994205 75.5057228462264
"6875" 1374.8 2.35632915987794 72.7018470635078
"6876" 1375 2.14822238485172 70.2420595591091
"6877" 1375.2 2.19361689073128 67.0211501586426
"6878" 1375.4 1.69639242996127 63.0316703467726
"6879" 1375.6 1.74133137499974 58.6386388084572
"6880" 1375.8 1.5409457282639 54.4192397905331
"6881" 1376 2.8539863660446 49.1340519328226
"6882" 1376.2 3.71571415592865 44.5196689531487
"6883" 1376.4 6.06795313898049 41.4395058990149
"6884" 1376.6 8.38118963933195 36.9865902032881
"6885" 1376.8 10.1178745624655 31.2546991161361
"6886" 1377 12.757074118868 27.4777283842629
"6887" 1377.2 16.2976548588913 22.9278562014826
"6888" 1377.4 20.1974312424522 18.6168986978888
"6889" 1377.6 24.3696398206595 14.5763475579778
"6890" 1377.8 29.7044716648007 11.0130544189857
"6891" 1378 35.300552925906 8.43434737632258
"6892" 1378.2 40.1463903256323 5.46616947665942
"6893" 1378.4 45.1662619556179 5.73373077448742
"6894" 1378.6 51.511729544694 6.44670300266741
"6895" 1378.8 58.1168769703679 6.73569134940692
"6896" 1379 64.3603687848564 5.14269045587097
"6897" 1379.2 69.5500051365013 2.20281366432258
"6898" 1379.4 73.6960722057497 3.36694633579511
"6899" 1379.6 78.4916996262827 6.95197360427156
"6900" 1379.8 83.6932852440408 9.35048905131122
"6901" 1380 89.3109249660427 11.0993782966934
"6902" 1380.2 94.8733609181507 13.123733856565
"6903" 1380.4 100.782858505418 15.6014578208987
"6904" 1380.6 105.983237136923 18.5525593313741
"6905" 1380.8 110.927388984181 22.8759267538826
"6906" 1381 114.619308019609 28.3200487060604
"6907" 1381.2 116.727404883395 35.009772077945
"6908" 1381.4 119.554168466731 40.8227438444426
"6909" 1381.6 123.241259110654 46.1718264723707
"6910" 1381.8 126.194461116268 52.0476648678083
"6911" 1382 126.991288007766 58.1130904528671
"6912" 1382.2 127.835347677494 64.8157653071245
"6913" 1382.4 128.058684646917 71.4484410338814
"6914" 1382.6 127.292067481489 77.9606795714711
"6915" 1382.8 125.169888835221 84.2950315133322
"6916" 1383 122.937062306853 90.1088872782125
"6917" 1383.2 119.676102804269 95.5335126850341
"6918" 1383.4 116.803755233894 101.075982573111
"6919" 1383.6 112.796628642579 105.9306604942
"6920" 1383.8 108.447076608627 110.587540176194
"6921" 1384 103.734012051875 113.954735238717
"6922" 1384.2 98.4557994750924 117.250962363283
"6923" 1384.4 94.0904048683745 120.1210769097
"6924" 1384.6 91.4703702860753 122.197650324886
"6925" 1384.8 88.5245925441446 121.419842992023
"6926" 1385 79.705435852391 121.871016535356
"6927" 1385.2 72.9430044298022 124.147024152061
"6928" 1385.4 69.4304545169178 127.616662997203
"6929" 1385.6 70.5645767189863 127.115854275648
"6930" 1385.8 71.1919029922255 126.638752475823
"6931" 1386 71.055482549186 126.882788012804
"6932" 1386.2 70.2467825769342 127.021184702877
"6933" 1386.4 67.2832847487613 126.650436601533
"6934" 1386.6 63.4613039000174 126.88912659818
"6935" 1386.8 59.6619759480582 127.08386202668
"6936" 1387 58.1030466799481 126.735095266765
"6937" 1387.2 56.5793273622113 126.944219814646
"6938" 1387.4 53.6371448956607 125.704460026727
"6939" 1387.6 49.3049247986838 125.121528093334
"6940" 1387.8 45.4829745206508 123.8075989384
"6941" 1388 41.1013135522857 121.26488331062
"6942" 1388.2 36.720370643305 119.295604026135
"6943" 1388.4 32.0125989541797 117.682972611438
"6944" 1388.6 30.5456347646175 116.784328396104
"6945" 1388.8 28.5617675867738 115.587516908448
"6946" 1389 26.7841376077989 111.844882655034
"6947" 1389.2 25.4895211485067 107.687454638618
"6948" 1389.4 25.1221793174726 103.708655769948
"6949" 1389.6 25.0187579156595 100.250982744943
"6950" 1389.8 25.6706146833524 97.3894911151226
"6951" 1390 26.5766413436595 92.8734198445295
"6952" 1390.2 26.5118821481317 88.1740795418794
"6953" 1390.4 25.1007464855821 84.0135740195473
"6954" 1390.6 22.1932898276908 80.7845203527001
"6955" 1390.8 18.2145933245827 78.1496307793226
"6956" 1391 16.6067809413461 74.7362906842664
"6957" 1391.2 18.1271942096488 70.6961322534851
"6958" 1391.4 21.6970639398664 67.1056698112881
"6959" 1391.6 26.1737404571078 64.0212396909088
"6960" 1391.8 31.251158081179 61.2893117440323
"6961" 1392 36.8240082482454 59.3532361238794
"6962" 1392.2 42.3153025001687 57.2300737900353
"6963" 1392.4 47.0424843104713 54.8514841135826
"6964" 1392.6 52.6618661991906 52.291978005302
"6965" 1392.8 58.5400655254587 47.9756772705082
"6966" 1393 62.2642353100007 43.9622889211857
"6967" 1393.2 64.4823401688363 38.6994785556976
"6968" 1393.4 65.6795442682435 32.9081934871613
"6969" 1393.6 65.8278490896678 27.133181891203
"6970" 1393.8 64.30592662205 21.3120128093871
"6971" 1394 62.9009427690276 15.925700084945
"6972" 1394.2 63.3106820073613 10.0701249757226
"6973" 1394.4 66.5678779270901 6.07785198901956
"6974" 1394.6 70.5207088993403 5.61591848641936
"6975" 1394.8 75.953338770978 7.33950152275592
"6976" 1395 81.7564545402779 9.36042252518925
"6977" 1395.2 87.8378163922857 12.3331992533119
"6978" 1395.4 93.3744454646569 15.8046600071595
"6979" 1395.6 99.0556399222004 19.4665327387356
"6980" 1395.8 104.059973832768 23.9087874059927
"6981" 1396 108.751200699732 28.7186254796695
"6982" 1396.2 111.93926574306 34.4226754706862
"6983" 1396.4 114.957592415485 40.4652505946489
"6984" 1396.6 117.975616090281 46.4521016254612
"6985" 1396.8 121.150004586754 52.7345857065779
"6986" 1397 122.764203166895 59.3954167570471
"6987" 1397.2 123.617835115727 66.4494444154257
"6988" 1397.4 123.595646054422 73.5087780411752
"6989" 1397.6 122.960390704163 80.3890882070726
"6990" 1397.8 121.746850051151 87.0799221468984
"6991" 1398 120.097442128829 93.7475567679991
"6992" 1398.2 117.268050902976 96.7105899545873
"6993" 1398.4 111.345762678464 101.025919011533
"6994" 1398.6 105.803195498158 105.29657817362
"6995" 1398.8 101.135297572405 109.71945781906
"6996" 1399 96.6594191916658 114.252399008504
"6997" 1399.2 91.973966760484 118.501171993959
"6998" 1399.4 86.2180595799113 120.558679652656
"6999" 1399.6 79.5413564905016 121.879251088936
"7000" 1399.8 73.3824476694897 123.579680744576
"7001" 1400 67.1606656272992 124.95889191129
"7002" 1400.2 62.0223534093376 126.915481768954
"7003" 1400.4 62.0756494213481 126.735095266765
"7004" 1400.6 60.1364945228113 125.457357542923
"7005" 1400.8 57.1566281360623 122.052111638599
"7006" 1401 52.6381556022534 119.499136713028
"7007" 1401.2 48.3974888284158 116.034523232959
"7008" 1401.4 43.1209455258779 113.799196556723
"7009" 1401.6 37.8262342660025 112.692699865553
"7010" 1401.8 32.5619578472113 112.724020948459
"7011" 1402 28.8598907763726 114.429050501806
"7012" 1402.2 27.4809300001423 113.609385472392
"7013" 1402.4 24.9738402512787 110.458207602143
"7014" 1402.6 23.5088320754559 105.905644301057
"7015" 1402.8 21.4170994776728 101.975831448762
"7016" 1403 19.6612827187169 96.2315811290304
"7017" 1403.2 18.8434196606465 91.643650471852
"7018" 1403.4 18.3668906120819 86.1406563629461
"7019" 1403.6 18.8631619016187 81.8135418044337
"7020" 1403.8 20.2115085023438 76.7372123702021
"7021" 1404 22.6685027441078 70.4855605818053
"7022" 1404.2 26.3440103278973 66.8096886173691
"7023" 1404.4 30.5026866492802 64.3480370766674
"7024" 1404.6 34.7703860033871 62.2498040347621
"7025" 1404.8 40.0298350936415 60.8906373371482
"7026" 1405 45.9987024137112 58.8708233578226
"7027" 1405.2 49.6658780093586 56.5114499030489
"7028" 1405.4 54.2358102810876 53.7253913656009
"7029" 1405.6 57.4756627742432 49.6271054645566
"7030" 1405.8 59.6855282673376 44.9544146832278
"7031" 1406 60.8006025614484 39.2186057332195
"7032" 1406.2 61.8980387531175 33.5187047599788
"7033" 1406.4 62.9764524249766 28.0986514624042
"7034" 1406.6 63.6491901883921 23.0809375837162
"7035" 1406.8 66.6701632026658 19.374937813868
"7036" 1407 71.7140282087902 18.6261847500278
"7037" 1407.2 76.7019883072113 20.5555459369559
"7038" 1407.4 81.5582476377168 23.8676650723885
"7039" 1407.6 85.9940447820198 28.852564219897
"7040" 1407.8 89.2115189211692 33.9959346752173
"7041" 1408 91.3804329715661 39.9814867933226
"7042" 1408.2 92.7498627590822 45.6057809970968
"7043" 1408.4 94.0180499837267 51.8181887153432
"7044" 1408.6 94.994555010179 58.1735448880323
"7045" 1408.8 96.108652323181 64.3214483312923
"7046" 1409 97.5837200041194 70.0224072837613
"7047" 1409.2 99.0370043265102 76.2143219847453
"7048" 1409.4 100.857049539333 82.2961184892014
"7049" 1409.6 103.441835479476 88.3904233133814
"7050" 1409.8 106.283778086083 93.9752584736592
"7051" 1410 109.055607781636 99.8026368088984
"7052" 1410.2 112.946382302575 103.170182804777
"7053" 1410.4 113.306895313912 102.353036201962
"7054" 1410.6 114.513117340961 100.767339401979
"7055" 1410.8 117.049027671892 98.6711312960958
"7056" 1411 118.747963792741 96.7858112867726
"7057" 1411.2 120.472714685978 94.4620315278468
"7058" 1411.4 120.792685791991 93.1208905224026
"7059" 1411.6 121.956754264971 91.4103644777553
"7060" 1411.8 123.171425416697 89.273660304494
"7061" 1412 124.167794418652 87.1341888824696
"7062" 1412.2 125.267044573315 84.7853323617943
"7063" 1412.4 126.130494114777 81.8238841472471
"7064" 1412.6 126.518195886822 80.0609229479337
"7065" 1412.8 126.43577819558 79.8549837551187
"7066" 1413 126.698220828241 79.495426116877
"7067" 1413.2 126.855338311105 79.8401000309822
"7068" 1413.4 126.568844926694 80.6965076194799
"7069" 1413.6 125.7995690532 81.2910770324874
"7070" 1413.8 125.430472301243 82.0118834445726
"7071" 1414 125.236548270361 82.6246509262526
"7072" 1414.2 125.102593899848 83.4527289130196
"7073" 1414.4 124.923270013056 84.3887270322352
"7074" 1414.6 124.560538139997 85.6250867182715
"7075" 1414.8 124.492976868885 86.4040284322715
"7076" 1415 124.060346282221 87.9292439985926
"7077" 1415.2 123.990241527961 89.1562394776663
"7078" 1415.4 123.397001124644 90.4681523182504
"7079" 1415.6 123.346358256308 91.1026776685807
"7080" 1415.8 122.659549433211 92.4789127264476
"7081" 1416 121.934064503505 93.5986414403226
"7082" 1416.2 120.796580500561 95.5901357557826
"7083" 1416.4 119.893307705288 97.6568778381014
"7084" 1416.6 118.752236628357 99.7860603303323
"7085" 1416.8 117.175446848075 101.362850110614
"7086" 1417 115.75833150835 102.794266889095
"7087" 1417.2 113.88118178377 104.606920663176
"7088" 1417.4 111.787748653526 107.25979540538
"7089" 1417.6 109.922112505139 109.680709542426
"7090" 1417.8 107.756302141405 111.712187349536
"7091" 1418 106.290318414005 112.537616447381
"7092" 1418.2 104.651515513077 114.550176260476
"7093" 1418.4 102.811809093152 115.218092345558
"7094" 1418.6 102.807242828809 114.775951991219
"7095" 1418.8 102.313008981977 115.2526911972
"7096" 1419 100.34123077658 116.518182099507
"7097" 1419.2 97.3810361907827 118.58703863621
"7098" 1419.4 94.3617097374684 119.808175493294
"7099" 1419.6 92.3991911810054 121.315984096823
"7100" 1419.8 91.6713348601165 121.032421981638
"7101" 1420 91.1732648376175 121.660828084791
"7102" 1420.2 89.3226086668909 122.428307822721
"7103" 1420.4 86.4474978604132 123.815088762573
"7104" 1420.6 83.2818606404885 124.9748250026
"7105" 1420.8 80.2046552554786 125.645794597828
"7106" 1421 79.256458928123 126.623479108881
"7107" 1421.2 76.854721976623 126.99767659894
"7108" 1421.4 74.0690030343675 127.00388140426
"7109" 1421.6 72.7125084953413 126.817909070043
"7110" 1421.8 73.8538990161597 126.203107238869
"7111" 1422 74.6590495994311 126.182943176147
"7112" 1422.2 75.4208717153212 125.73783362529
"7113" 1422.4 76.3167053088887 125.258853041613
"7114" 1422.6 78.0789054784234 125.38575785002
"7115" 1422.8 80.2681636372929 125.080869047823
"7116" 1423 83.3347950233931 124.988418894898
"7117" 1423.2 85.525979235737 123.918479222034
"7118" 1423.4 87.7425203315304 123.183234446695
"7119" 1423.6 90.4606151455618 122.075519187364
"7120" 1423.8 93.6104897586534 120.733144375733
"7121" 1424 96.2860193435943 119.396251858418
"7122" 1424.2 97.4722577702461 118.369289860916
"7123" 1424.4 99.4112437481569 117.494654094083
"7124" 1424.6 101.191694818998 116.07331965295
"7125" 1424.8 103.733862255391 114.296421017493
"7126" 1425 105.174204253964 113.42956391566
"7127" 1425.2 105.418687503376 113.22340740696
"7128" 1425.4 105.525782262007 113.272820792413
"7129" 1425.6 105.097547456073 113.479561853392
"7130" 1425.8 104.756872373111 113.885745636056
"7131" 1426 104.340509480747 114.13395603143
"7132" 1426.2 103.66820859664 114.477061310215
"7133" 1426.4 103.339434496575 114.689078454232
"7134" 1426.6 102.802180231385 115.136662057681
"7135" 1426.8 102.360699290997 115.761387826751
"7136" 1427 101.367109352801 116.243980287154
"7137" 1427.2 100.796396013706 117.178034570345
"7138" 1427.4 100.185782748121 117.567976216293
"7139" 1427.6 100.268621886582 116.374663766907
"7140" 1427.8 100.574811937139 115.9162584179
"7141" 1428 101.267051214868 115.230501956198
"7142" 1428.2 102.140512119562 114.797181100227
"7143" 1428.4 101.828503088885 114.781058231725
"7144" 1428.6 102.521195523277 114.404659676542
"7145" 1428.8 104.224595535211 113.507160333364
"7146" 1429 106.08995595558 112.349271717154
"7147" 1429.2 108.320062278923 110.572075833704
"7148" 1429.4 110.464328633674 108.844034004154
"7149" 1429.6 112.51803378427 107.142299575411
"7150" 1429.8 113.008856712113 106.716471464496
"7151" 1430 112.90750464127 106.617659420981
"7152" 1430.2 112.551853382497 107.021476333358
"7153" 1430.4 112.566173890199 107.074004425133
"7154" 1430.6 112.949692660931 107.18895784881
"7155" 1430.8 112.763744074936 107.798099768448
"7156" 1431 112.552097411856 108.026145204454
"7157" 1431.2 112.319673347794 108.178326855107
"7158" 1431.4 112.264043348841 108.441808545989
"7159" 1431.6 111.949990068581 108.811124137939
"7160" 1431.8 111.857212719796 109.064512311582
"7161" 1432 111.123793573497 109.808047584037
"7162" 1432.2 111.293200939868 109.731648183517
"7163" 1432.4 111.208210902108 110.401846747788
"7164" 1432.6 111.309255886354 111.069191311465
"7165" 1432.8 111.315256137652 111.73576468297
"7166" 1433 110.970230778451 111.908964664083
"7167" 1433.2 104.405421290247 110.85822793059
"7168" 1433.4 103.826171325177 111.08006324015
"7169" 1433.6 101.915033353201 111.764860446993
"7170" 1433.8 99.9482842063325 113.257084596171
"7171" 1434 97.7688210267568 114.401892872807
"7172" 1434.2 94.9259788243363 114.999253634854
"7173" 1434.4 92.8555473724472 114.383548711457
"7174" 1434.6 90.4967516168298 113.491099679467
"7175" 1434.8 86.90384214753 112.388826999103
"7176" 1435 83.7836573307274 112.485884075484
"7177" 1435.2 80.5548182904371 113.038681420903
"7178" 1435.4 77.0229006238405 114.5629678703
"7179" 1435.6 73.9114637809165 116.170185808986
"7180" 1435.8 72.3699791258428 118.773491011038
"7181" 1436 72.2068454993363 121.900190382323
"7182" 1436.2 72.6718922488255 124.713653668365
"7183" 1436.4 71.1590842264287 125.490095672931
"7184" 1436.6 69.1543116991423 124.138528640943
"7185" 1436.8 67.3770711217975 122.038967354357
"7186" 1437 64.9219060092547 119.188005646257
"7187" 1437.2 62.6824040196218 115.932403601554
"7188" 1437.4 59.51976541317 113.097613658993
"7189" 1437.6 56.5064671678745 110.630705414639
"7190" 1437.8 53.2992938862521 107.669932062955
"7191" 1438 49.1636448829688 105.967291686868
"7192" 1438.2 44.6642522668323 105.154310095733
"7193" 1438.4 40.0275452858854 104.79993998303
"7194" 1438.6 35.6306458084091 106.465446053081
"7195" 1438.8 31.6329075737425 109.007082220385
"7196" 1439 29.5889969721113 110.575243351556
"7197" 1439.2 28.2687209584206 108.646104628602
"7198" 1439.4 26.5251595637113 105.054100548675
"7199" 1439.6 24.2448705138564 100.269900313452
"7200" 1439.8 22.3569461784023 95.0587924809855
"7201" 1440 20.1454575908961 90.29519478729
"7202" 1440.2 17.7492255826289 84.9204318317841
"7203" 1440.4 15.7477052573726 79.8038349569032
"7204" 1440.6 15.6410914575486 75.2356379817684
"7205" 1440.8 19.0649380290327 71.9088239516797
"7206" 1441 23.1138530573995 68.3716212635814
"7207" 1441.2 28.6762026302457 66.9624161627364
"7208" 1441.4 34.1238564386855 67.6539934576937
"7209" 1441.6 39.2862914190888 69.2156462228328
"7210" 1441.8 44.531438442538 71.5286262103226
"7211" 1442 49.6636231780813 74.4808153063826
"7212" 1442.2 54.64996843034 77.3591206240256
"7213" 1442.4 59.7509183743813 80.2294051557026
"7214" 1442.6 64.8918573199466 82.7850976459696
"7215" 1442.8 69.4830082809992 86.3835954631711
"7216" 1443 74.0810936622509 90.6512596743127
"7217" 1443.2 79.1672705038008 93.8186583104173
"7218" 1443.4 84.6069484681213 96.8792842924526
"7219" 1443.6 89.9754698376961 98.897805524959
"7220" 1443.8 95.8962136739082 100.699599994717
"7221" 1444 101.852363951666 101.600497229595
"7222" 1444.2 107.449901069743 102.450989460885
"7223" 1444.4 110.580911172269 105.181933271488
"7224" 1444.6 109.744066367242 108.685719587747
"7225" 1444.8 106.680646449762 111.497079361843
"7226" 1445 103.245134172063 114.038791829808
"7227" 1445.2 99.0368437199713 116.535878445243
"7228" 1445.4 96.088982077878 118.170711872868
"7229" 1445.6 93.4102880725113 117.551099145823
"7230" 1445.8 88.2688539742435 118.847241406484
"7231" 1446 83.5063520082009 121.336729108106
"7232" 1446.2 79.3146886395863 124.561574571823
"7233" 1446.4 76.13806696218 125.068698083541
"7234" 1446.6 73.7883332216999 123.071553490118
"7235" 1446.8 70.3276486143113 119.260443462656
"7236" 1447 66.3420635110113 116.032162803523
"7237" 1447.2 61.7184091313496 113.927086632461
"7238" 1447.4 56.51650948205 112.594768401097
"7239" 1447.6 52.1276335881145 112.201109685419
"7240" 1447.8 46.6157062450639 111.402242580659
"7241" 1448 41.2173261479879 111.98387565445
"7242" 1448.2 36.2212719432003 113.801193843169
"7243" 1448.4 33.7498439610613 116.508615485253
"7244" 1448.6 31.4898660257919 115.073980738129
"7245" 1448.8 28.7561502337004 111.474789326105
"7246" 1449 27.1183192022457 107.762845940874
"7247" 1449.2 26.0621219892779 102.197292472089
"7248" 1449.4 24.5537368549641 97.1724376936934
"7249" 1449.6 23.5078544412225 91.0328015996372
"7250" 1449.8 23.7264038703857 85.0197155475668
"7251" 1450 24.4224545436158 78.9241964162776
"7252" 1450.2 26.3866810367779 73.8394866285226
"7253" 1450.4 29.8356618482113 68.8642914840271
"7254" 1450.6 33.5400607949044 64.1463831480953
"7255" 1450.8 38.3876219292849 61.5089759523436
"7256" 1451 43.7739976699385 61.5086032529589
"7257" 1451.2 49.0982413173363 63.4308779751976
"7258" 1451.4 54.5558265314517 66.1396977177937
"7259" 1451.6 59.6379718258513 69.3670629539726
"7260" 1451.8 64.7696703844171 72.6664920474402
"7261" 1452 69.854756441736 75.6778404888572
"7262" 1452.2 75.2070886151618 78.8360249629463
"7263" 1452.4 79.90295191318 82.9003638371038
"7264" 1452.6 84.5219521810936 87.3671077283226
"7265" 1452.8 88.1951969304466 92.1400348974402
"7266" 1453 90.7386753554537 97.0488024664741
"7267" 1453.2 92.2493916057691 103.108563173175
"7268" 1453.4 93.2986950042644 108.569790695216
"7269" 1453.6 94.7265320548242 114.056331079516
"7270" 1453.8 94.6275256132656 117.202550951333
"7271" 1454 96.7395923983837 116.66247885715
"7272" 1454.2 100.472692946111 114.751236429389
"7273" 1454.4 104.423967521533 112.270059787215
"7274" 1454.6 108.062506271899 109.266729458385
"7275" 1454.8 111.885449479697 104.788681144031
"7276" 1455 116.248553659652 100.754213852264
"7277" 1455.2 119.406246664013 96.4971786764117
"7278" 1455.4 121.750784100211 91.4909168024402
"7279" 1455.6 123.850032019441 86.8153573475726
"7280" 1455.8 125.966900658998 81.2200223898468
"7281" 1456 126.745175089976 76.064816191852
"7282" 1456.2 128.014111351558 70.0979169397103
"7283" 1456.4 128.877699266964 64.2812561393432
"7284" 1456.6 128.192326607652 58.4317140582638
"7285" 1456.8 127.47362118266 53.1122185436083
"7286" 1457 126.950420799335 48.8148464366216
"7287" 1457.2 125.383195970599 46.2249430825777
"7288" 1457.4 123.120351949003 41.7533651976962
"7289" 1457.6 121.456517230478 36.3550803692559
"7290" 1457.8 117.90881637543 31.7944848201351
"7291" 1458 114.227847020264 27.4897215167015
"7292" 1458.2 110.815307926445 22.5375198536893
"7293" 1458.4 106.398094188792 18.0706101930645
"7294" 1458.6 102.867470280923 13.77049963357
"7295" 1458.8 98.7463241400465 13.9382981686523
"7296" 1459 93.2048612871524 13.1721458014755
"7297" 1459.2 87.5665046635245 11.277953874419
"7298" 1459.4 82.0031194163779 9.29551071568925
"7299" 1459.6 76.5031958906175 6.11375018669758
"7300" 1459.8 70.8832645297843 3.86572294140123
"7301" 1460 64.1449106763492 3.935287476495
"7302" 1460.2 58.1083610971001 5.06854984669295
"7303" 1460.4 51.7335513811101 6.12815477363719
"7304" 1460.6 45.593915287054 8.38183445178325
"7305" 1460.8 40.4326930782333 11.7469896105863
"7306" 1461 36.1203052225294 16.3122806201862
"7307" 1461.2 32.1724869902113 20.8460560059929
"7308" 1461.4 28.3135918323492 25.987396000426
"7309" 1461.6 25.573362806436 31.2730934738844
"7310" 1461.8 22.1044415029354 36.5344458750467
"7311" 1462 20.0608932664308 42.3373105137128
"7312" 1462.2 19.6619231202357 48.5830931595055
"7313" 1462.4 19.2677026186381 54.9048701188592
"7314" 1462.6 20.5212082199583 61.2334568096238
"7315" 1462.8 22.9855567750936 67.1161505010167
"7316" 1463 25.7576728749171 72.5870705393461
"7317" 1463.2 29.0873526735259 77.6988948436934
"7318" 1463.4 32.9555283974429 82.1222335207226
"7319" 1463.6 38.2030034856951 85.943235778
"7320" 1463.8 43.6166357075143 88.0595003629893
"7321" 1464 48.6056444404048 90.566631757871
"7322" 1464.2 54.9068124408389 91.9509863608864
"7323" 1464.4 60.5499965603496 91.1057517350566
"7324" 1464.6 66.0440216282432 89.4442856323226
"7325" 1464.8 71.0651305274048 87.2163448159355
"7326" 1465 76.2982511184531 84.2613273045534
"7327" 1465.2 81.3675246150238 81.9956554921976
"7328" 1465.4 85.8182028333913 79.1272026303926
"7329" 1465.6 89.7568987001819 75.9655393067343
"7330" 1465.8 94.2834483139637 73.9849919123919
"7331" 1466 99.4197550678008 73.939245830491
"7332" 1466.2 103.645953119097 75.927792271294
"7333" 1466.4 109.27244330927 78.0732639446167
"7334" 1466.6 114.545573245711 80.4827110092361
"7335" 1466.8 115.935449637358 83.7396830797932
"7336" 1467 115.499379426119 88.9475115800266
"7337" 1467.2 114.543523399095 94.7533883672173
"7338" 1467.4 113.145135483307 100.245886953589
"7339" 1467.6 110.253757135241 102.85048346494
"7340" 1467.8 106.970561779514 103.665872986414
"7341" 1468 101.434056920624 104.228117544426
"7342" 1468.2 96.244499954805 104.974436055198
"7343" 1468.4 90.6505112454534 106.876181252996
"7344" 1468.6 85.1837980818779 109.464661301747
"7345" 1468.8 80.7021785676488 112.776024159479
"7346" 1469 76.2862765059453 116.794255069099
"7347" 1469.2 71.6561769820779 120.666866001823
"7348" 1469.4 66.0480758318564 122.138898326935
"7349" 1469.6 61.5606031781895 120.741655695377
"7350" 1469.8 56.2152858738814 117.670884856137
"7351" 1470 50.7686504370794 115.230680285345
"7352" 1470.2 44.6148378792644 113.102568541578
"7353" 1470.4 38.7893918659797 110.623300866659
"7354" 1470.6 33.5144680953091 107.292210992236
"7355" 1470.8 28.0019032298363 103.73299769851
"7356" 1471 21.9488769939613 100.937732901916
"7357" 1471.2 15.8633948533363 99.4285333310413
"7358" 1471.4 14.9384015679613 100.006565939007
"7359" 1471.6 15.4808788330684 100.293830934465
"7360" 1471.8 13.9350907732982 97.7501749957356
"7361" 1472 13.2398758860446 93.3346667483559
"7362" 1472.2 12.3766234309699 88.0878526475984
"7363" 1472.4 11.4007079502113 82.3991905745892
"7364" 1472.6 10.9560620551363 76.6209576655976
"7365" 1472.8 11.7593456976988 71.0807347247726
"7366" 1473 13.5557800256113 64.9903841984351
"7367" 1473.2 14.1529686730113 59.2473118529226
"7368" 1473.4 13.809657324989 52.6416937869152
"7369" 1473.6 11.3531059565779 47.3554683525226
"7370" 1473.8 8.22849604247212 41.9542413516052
"7371" 1474 6.88972822495827 41.0044343454431
"7372" 1474.2 8.97522277572346 40.0147343055055
"7373" 1474.4 12.6154860994255 37.6678444404297
"7374" 1474.6 17.6591017213147 34.9497023879433
"7375" 1474.8 23.1584003776446 32.1444676596893
"7376" 1475 28.6539718616317 28.7089609662885
"7377" 1475.2 33.4288445934371 24.5994818711613
"7378" 1475.4 37.4260161057446 19.4607000833892
"7379" 1475.6 42.4185664589805 14.5203645043885
"7380" 1475.8 47.44616884617 10.8835970956009
"7381" 1476 54.0966329853798 9.64652071777202
"7382" 1476.2 60.4069841729475 10.6941343268281
"7383" 1476.4 66.432012732747 12.9364450209297
"7384" 1476.6 71.7743973179146 16.544756980883
"7385" 1476.8 76.9445159471014 20.991572589927
"7386" 1477 81.3411110329666 25.6539312241098
"7387" 1477.2 85.2389161797691 31.0482552417121
"7388" 1477.4 89.0758019931488 35.7257062829788
"7389" 1477.6 92.0266997585304 41.0877497594822
"7390" 1477.8 94.0286584682744 47.5536201920489
"7391" 1478 96.005555903469 53.1311471714154
"7392" 1478.2 97.6586676530598 59.321271975262
"7393" 1478.4 99.0745051737161 65.2328109005653
"7394" 1478.6 100.695015893649 71.0255596866976
"7395" 1478.8 101.672750024243 77.1881246011038
"7396" 1479 103.626040323401 83.2209513067857
"7397" 1479.2 107.664278747528 88.040648088283
"7398" 1479.4 112.449303633035 91.0632625280873
"7399" 1479.6 117.644648493554 92.8271182188369
"7400" 1479.8 120.657269770942 91.9309072577841
"7401" 1480 121.684647539589 89.7051576214452
"7402" 1480.2 123.769982523881 86.649926765109
"7403" 1480.4 124.889020428731 83.5123448872457
"7404" 1480.6 126.103026395425 79.5562633890702
"7405" 1480.8 127.199481389641 75.3843876946226
"7406" 1481 128.196924202803 70.3482910620675
"7407" 1481.2 128.481327347743 65.1834968316976
"7408" 1481.4 128.458798115988 60.2836910411949
"7409" 1481.6 128.254528626244 55.9623555063548
"7410" 1481.8 127.220309613733 51.2549747519204
"7411" 1482 125.678995539631 47.0673436755161
"7412" 1482.2 123.974662693681 41.9249463697526
"7413" 1482.4 122.271489702505 37.3991256762574
"7414" 1482.6 119.405844982024 32.9831823316038
"7415" 1482.8 117.073159623793 28.6192706692103
"7416" 1483 113.889831496681 24.2874009331899
"7417" 1483.2 110.511163172657 20.7196128873443
"7418" 1483.4 106.431597058211 15.9316613735726
"7419" 1483.6 101.809127239394 12.958201176861
"7420" 1483.8 96.9804375950113 9.47156976391205
"7421" 1484 92.1059023426639 6.74937345814363
"7422" 1484.2 86.4899023699992 4.85042868211046
"7423" 1484.4 80.6718579197902 2.70707593180679
"7424" 1484.6 74.7632889301446 1.25510124562258
"7425" 1484.8 68.0286656761474 0.67393338524811
"7426" 1485 62.2197492770623 0.205739695450241
"7427" 1485.2 55.9725430560156 1.03863447220302
"7428" 1485.4 49.9823119402004 2.19858028544215
"7429" 1485.6 44.0001019633165 3.92878451481732
"7430" 1485.8 37.8177204873726 6.17709154919355
"7431" 1486 32.4111949348242 8.92013898290323
"7432" 1486.2 27.1624755115294 12.1387463230158
"7433" 1486.4 22.3108851623267 15.8642529560149
"7434" 1486.6 18.2132815179796 21.1396466747982
"7435" 1486.8 14.1748337035797 25.4941958362305
"7436" 1487 10.5032316275591 30.7527208339748
"7437" 1487.2 6.83430326451561 36.3690034820182
"7438" 1487.4 4.50179969678939 42.8903472565413
"7439" 1487.6 3.02932286296988 48.5498456473226
"7440" 1487.8 1.25513023559424 55.908358860429
"7441" 1488 1.41010228507693 61.55352187283
"7442" 1488.2 1.77645032834461 67.9541492338559
"7443" 1488.4 1.97787364024762 74.5310924533771
"7444" 1488.6 4.57932344753736 79.6397801452356
"7445" 1488.8 8.04717424143598 84.2586343340642
"7446" 1489 10.8078988947775 90.1012244272624
"7447" 1489.2 10.809719833868 95.6293153613972
"7448" 1489.4 13.8174245500574 100.434354302284
"7449" 1489.6 18.2489038524613 103.592237850736
"7450" 1489.8 23.5090247874089 106.535716031369
"7451" 1490 26.3826702257844 108.281376106249
"7452" 1490.2 29.265704496504 111.539632300176
"7453" 1490.4 29.532178063536 115.199942825102
"7454" 1490.6 28.8493395480165 115.69057494366
"7455" 1490.8 30.5738449841531 116.752532931276
"7456" 1491 34.2214423683417 117.050149311638
"7457" 1491.2 38.3420594295067 117.083439063743
"7458" 1491.4 41.3403683993686 118.790258295716
"7459" 1491.6 45.49916370582 120.589254055681
"7460" 1491.8 50.5307269315294 121.323360438811
"7461" 1492 55.2839444385629 121.607730581279
"7462" 1492.2 59.9315586671041 122.47512355218
"7463" 1492.4 64.4616708821271 123.385645896565
"7464" 1492.6 68.8426661415959 126.362698956301
"7465" 1492.8 73.4660143965816 125.900681160397
"7466" 1493 78.5195189732113 123.781221731529
"7467" 1493.2 83.7470833649446 121.895862928356
"7468" 1493.4 89.7893139842751 119.984601450908
"7469" 1493.6 94.7935377936629 116.30521118929
"7470" 1493.8 99.7912570565943 112.547365405003
"7471" 1494 105.815276509064 108.78253860568
"7472" 1494.2 110.920347036363 104.637583104383
"7473" 1494.4 113.845354364509 99.5456680723864
"7474" 1494.6 115.777438933863 93.2427205073338
"7475" 1494.8 116.513644065658 87.1571801741949
"7476" 1495 117.373470337842 80.9394274615291
"7477" 1495.2 118.151253442885 75.3331415292278
"7478" 1495.4 119.337758138363 69.5431715153987
"7479" 1495.6 121.622387114387 64.0816010325204
"7480" 1495.8 124.957034084605 60.0333348552317
"7481" 1496 126.928696651695 55.9989882491015
"7482" 1496.2 124.718382695396 51.5809449257139
"7483" 1496.4 120.154381576464 48.335850670949
"7484" 1496.6 116.214734061426 43.8960663254144
"7485" 1496.8 111.674261502084 40.9468773218438
"7486" 1497 105.652655344211 38.8088863636452
"7487" 1497.2 100.489025594953 36.920162100129
"7488" 1497.4 94.6622745982425 36.3748243779788
"7489" 1497.6 89.0766651821049 36.7165608857056
"7490" 1497.8 83.889244831424 38.3407372255353
"7491" 1498 78.885144675701 41.5353960289042
"7492" 1498.2 73.979749296305 44.5983392440101
"7493" 1498.4 69.7825232532937 48.5137091760545
"7494" 1498.6 67.2754953316213 53.1261282170726
"7495" 1498.8 64.6677322308173 58.1135189136559
"7496" 1499 63.1274717368745 63.7988219565981
"7497" 1499.2 61.2338859375348 69.6576387600285
"7498" 1499.4 59.3725021952416 75.1322151498377
"7499" 1499.6 57.0588799140276 81.3806492154552
"7500" 1499.8 55.1631901304664 86.9882347177715
"7501" 1500 55.1467388223159 93.0899140030784
"7502" 1500.2 56.3395510863031 98.5412120779654
"7503" 1500.4 59.1628173803113 103.060186793043
"7504" 1500.6 63.1430568051818 107.863966163381
"7505" 1500.8 66.4065819156052 113.107590731868
"7506" 1501 69.7165924439726 118.358070959379
"7507" 1501.2 73.2894817506398 123.402435116465
"7508" 1501.4 77.7530071801793 124.625105278993
"7509" 1501.6 81.5041374794051 123.809127473945
"7510" 1501.8 85.8136307842004 123.324016812442
"7511" 1502 88.5996948097597 122.289661239323
"7512" 1502.2 92.0867563526236 120.003694834663
"7513" 1502.4 97.0374529163453 117.947931135859
"7514" 1502.6 101.757946774211 114.516472051698
"7515" 1502.8 105.820169691308 109.985732445065
"7516" 1503 109.283528817534 104.704842652839
"7517" 1503.2 112.527782741892 99.1769137503332
"7518" 1503.4 115.34336032376 93.8205979502258
"7519" 1503.6 117.300872393637 87.9526951161524
"7520" 1503.8 117.675689028022 82.0689375087121
"7521" 1504 117.659373077181 76.7333731175044
"7522" 1504.2 118.438043477453 71.2913623549088
"7523" 1504.4 119.88809739282 65.593429019953
"7524" 1504.6 121.957203654421 60.7208099285726
"7525" 1504.8 124.437338175028 55.6239081520165
"7526" 1505 122.65364835962 51.3646577501862
"7527" 1505.2 118.574162422805 47.8642146594788
"7528" 1505.4 113.931074782445 44.3305780298226
"7529" 1505.6 108.64573174709 42.014439068872
"7530" 1505.8 103.043054733076 39.5395030117833
"7531" 1506 97.9971615164428 37.7758518347331
"7532" 1506.2 92.6356738124779 37.7874676322226
"7533" 1506.4 87.1221170234311 39.2838631703446
"7534" 1506.6 82.3943565811194 41.7579508043328
"7535" 1506.8 78.0823578071908 45.7082980681899
"7536" 1507 74.6287051117813 50.3141486295326
"7537" 1507.2 72.4728855670598 55.816034262262
"7538" 1507.4 69.7762956528031 61.3427710420471
"7539" 1507.6 66.7704814537113 67.0306196461461
"7540" 1507.8 64.9079099403031 72.8242129387103
"7541" 1508 63.5720374508744 78.8998746407015
"7542" 1508.2 62.4892525635067 85.3813964649817
"7543" 1508.4 63.4037222676446 91.4652066347559
"7544" 1508.6 65.4527717208613 97.2337027723226
"7545" 1508.8 68.2896940164772 102.400406588057
"7546" 1509 72.2679094438401 106.781761514034
"7547" 1509.2 77.5924089983961 110.873649525083
"7548" 1509.4 83.3835772317446 113.193353001389
"7549" 1509.6 88.6245943608091 114.416987648007
"7550" 1509.8 94.110652332906 115.329748696512
"7551" 1510 100.481347854045 114.755563883356
"7552" 1510.2 105.318428580403 112.253190608759
"7553" 1510.4 107.094995751301 109.396877636433
"7554" 1510.6 110.772574318524 105.157000519416
"7555" 1510.8 114.319044277864 100.754837254996
"7556" 1511 117.69618749418 95.3519435790278
"7557" 1511.2 120.542219894469 90.2754244714875
"7558" 1511.4 122.643813236969 83.1025985466256
"7559" 1511.6 123.415970723507 77.4342761440165
"7560" 1511.8 124.040400653484 71.0840786664741
"7561" 1512 123.575147588264 64.9199207210173
"7562" 1512.2 122.794009610033 58.8476405687154
"7563" 1512.4 121.625148339889 52.4026756305484
"7564" 1512.6 119.223649334904 46.0802463495271
"7565" 1512.8 116.234691419005 40.9339970414204
"7566" 1513 113.174138632233 35.4031325700779
"7567" 1513.2 109.413212841245 30.3745389873226
"7568" 1513.4 104.720285716848 26.7527550709021
"7569" 1513.6 98.8461884623541 24.309921356894
"7570" 1513.8 93.297028156625 23.9907982737364
"7571" 1514 87.0747495960764 22.8535212394125
"7572" 1514.2 81.3478192442827 22.8123131805726
"7573" 1514.4 75.1637293797578 24.4298248986947
"7574" 1514.6 69.3239070547797 26.3295083321647
"7575" 1514.8 63.9382069902215 29.6605090828226
"7576" 1515 58.9689379317168 32.9710113673226
"7577" 1515.2 53.01987758853 35.1922792220808
"7578" 1515.4 46.9509800585739 37.811577732894
"7579" 1515.6 41.8149654708849 41.4983732890068
"7580" 1515.8 37.0861142669083 45.5717705084438
"7581" 1516 31.5103865333113 49.1535254756726
"7582" 1516.2 26.7412944898486 53.009500954949
"7583" 1516.4 23.2709141807779 58.0962090977892
"7584" 1516.6 19.7821778581783 63.906125151894
"7585" 1516.8 17.0696726465446 69.6764759125892
"7586" 1517 15.3210793286182 75.6995873649389
"7587" 1517.2 14.9550253240527 81.8543535654201
"7588" 1517.4 16.4684656490327 88.0765010750011
"7589" 1517.6 19.6131458712225 92.9889080387271
"7590" 1517.8 24.1575867224744 97.4386874339015
"7591" 1518 28.8122650218389 101.037258588557
"7592" 1518.2 34.0387015133362 104.094069638854
"7593" 1518.4 39.1622458812644 105.971937212886
"7594" 1518.6 45.2891491857285 106.907800726081
"7595" 1518.8 50.7148811246251 106.182579130288
"7596" 1519 56.2764055845446 105.455865308989
"7597" 1519.2 62.0001540066262 104.045299462833
"7598" 1519.4 68.0123656332662 101.813195266718
"7599" 1519.6 73.4693801941113 99.0642158002226
"7600" 1519.8 79.126273571485 96.1185862133331
"7601" 1520 84.558367103327 92.3017718147331
"7602" 1520.2 89.4092783808152 88.2912976497186
"7603" 1520.4 93.6607004345205 83.7387383354463
"7604" 1520.6 97.68790939917 78.6073594153844
"7605" 1520.8 99.8755042987112 73.1230225311663
"7606" 1521 101.560449141052 67.0165648989077
"7607" 1521.2 102.670855414201 61.1745020439077
"7608" 1521.4 102.987704571772 54.9782547375863
"7609" 1521.6 101.237008961262 49.2844172636897
"7610" 1521.8 98.4301346738446 44.2873034901559
"7611" 1522 94.9275492713403 39.7972210115161
"7612" 1522.2 90.2586786086569 35.7650414284095
"7613" 1522.4 85.34595871953 32.5815405103226
"7614" 1522.6 79.8148377785146 30.0127832849406
"7615" 1522.8 74.3894159292003 27.1203887132676
"7616" 1523 68.9662912854182 24.1161452162191
"7617" 1523.2 63.5375911153526 20.87201452704
"7618" 1523.4 58.4321361855482 17.9848501305834
"7619" 1523.6 52.9160435043417 14.3737779455726
"7620" 1523.8 50.5473120541481 10.3530038087015
"7621" 1524 50.6511438886667 6.20935050019387
"7622" 1524.2 53.8426454736913 3.64385583522258
"7623" 1524.4 58.329979194181 2.6670314534741
"7624" 1524.6 62.7941511034489 1.65138462916417
"7625" 1524.8 67.0075803789376 1.49356673525942
"7626" 1525 70.9910473074013 2.83375645266258
"7627" 1525.2 75.4693472089165 3.32612960977521
"7628" 1525.4 80.061003628285 3.40812347440679
"7629" 1525.6 82.4182427066855 5.19812561609577
"7630" 1525.8 87.1284477081488 6.06100934147883
"7631" 1526 91.2957691482009 6.40267465836382
"7632" 1526.2 94.2533467575276 8.017057172394
"7633" 1526.4 98.0509040296964 10.1310520998869
"7634" 1526.6 101.026440613307 13.1229773086687
"7635" 1526.8 104.068004159716 16.7457357679721
"7636" 1527 107.999763545142 19.879391966184
"7637" 1527.2 111.686240171795 22.0812519597186
"7638" 1527.4 114.281427169429 26.6507862720454
"7639" 1527.6 117.262228876964 30.9233972577483
"7640" 1527.8 120.211446903497 34.7514495707512
"7641" 1528 122.39738134824 40.0268620387983
"7642" 1528.2 125.184868483567 44.0859104401687
"7643" 1528.4 126.162216381479 49.2092468012533
"7644" 1528.6 127.255305545811 55.3303478053797
"7645" 1528.8 128.028137913035 59.8826839176755
"7646" 1529 127.832823947908 65.5173992457165
"7647" 1529.2 126.9562119005 71.4012991993803
"7648" 1529.4 126.300852285356 76.8838504940726
"7649" 1529.6 124.710762613411 82.9557011547026
"7650" 1529.8 121.788967517564 88.6729806017932
"7651" 1530 118.893379099845 93.7631703832137
"7652" 1530.2 116.702642607557 98.9076784750053
"7653" 1530.4 114.246721845538 103.418962719134
"7654" 1530.6 110.220086303575 106.734431253686
"7655" 1530.8 106.316054037301 111.500020264233
"7656" 1531 101.671826155667 114.139051654382
"7657" 1531.2 96.4823869839385 116.892145928171
"7658" 1531.4 91.5477009740348 120.296486853499
"7659" 1531.6 87.0201437651243 121.308928465355
"7660" 1531.8 81.1090858415623 120.883699067599
"7661" 1532 75.226719909484 121.491541036152
"7662" 1532.2 68.6753073117975 121.815133528495
"7663" 1532.4 62.4270967499146 121.796046160487
"7664" 1532.6 56.5679142968047 121.04706374318
"7665" 1532.8 50.2045400016595 120.73625448784
"7666" 1533 44.189194555627 121.687221299469
"7667" 1533.2 39.5810881811446 119.546055424456
"7668" 1533.4 36.1699131488706 115.684349635257
"7669" 1533.6 32.9599885032662 111.130536538026
"7670" 1533.8 31.7744563341563 106.645201833235
"7671" 1534 31.2351889936948 101.838874663883
"7672" 1534.2 30.55178568205 97.1415698814194
"7673" 1534.4 29.2265957207751 94.478403624397
"7674" 1534.6 29.9118626680591 91.0868366379313
"7675" 1534.8 30.2753870093403 86.3997123738387
"7676" 1535 29.3455412191776 81.5760991055136
"7677" 1535.2 27.2762819307827 77.2037729837512
"7678" 1535.4 23.3190515295412 71.8297634708896
"7679" 1535.6 18.745195599852 69.1993636092352
"7680" 1535.8 14.542182453538 67.421829549877
"7681" 1536 8.7530929324234 66.201923782262
"7682" 1536.2 5.49570031024157 65.9894851329893
"7683" 1536.4 4.33343469089876 62.8182727730413
"7684" 1536.6 4.98829638702025 59.1618324813113
"7685" 1536.8 6.76878668660412 54.5124590056797
"7686" 1537 10.1284364840113 48.3891889188101
"7687" 1537.2 12.5223236352927 43.115368572904
"7688" 1537.4 14.0832080295486 38.5784532241298
"7689" 1537.6 13.6703302776701 33.3284081537461
"7690" 1537.8 15.1482830853446 30.4610880666559
"7691" 1538 20.6788633298308 29.2117709214965
"7692" 1538.2 25.0924631968898 28.2139030425369
"7693" 1538.4 31.1368485750067 28.7178125766749
"7694" 1538.6 37.3126463227058 29.4015751614105
"7695" 1538.8 43.7349030573988 30.8451496061976
"7696" 1539 49.4790802847751 32.9544381393651
"7697" 1539.2 54.9705851968711 36.0265507712092
"7698" 1539.4 59.7931242978643 40.4226221517614
"7699" 1539.6 63.5433395982534 45.8276493415542
"7700" 1539.8 67.31006087018 50.9475256107288
"7701" 1540 70.7840878925974 56.0114902839067
"7702" 1540.2 74.271852439055 61.0859388570101
"7703" 1540.4 78.2148833523895 66.2032870665899
"7704" 1540.6 81.3278088368428 71.8156047365331
"7705" 1540.8 83.4609304713988 77.5005126843226
"7706" 1541 86.3663318184534 83.3398424105015
"7707" 1541.2 89.1146387917938 89.0926274798857
"7708" 1541.4 91.7064514243628 94.8693392868984
"7709" 1541.6 94.9305909792218 100.521656744049
"7710" 1541.8 98.2638367999827 105.538705142065
"7711" 1542 102.545264205566 109.026712807936
"7712" 1542.2 106.540922211053 109.688570809859
"7713" 1542.4 109.172032263241 107.791833529412
"7714" 1542.6 110.792304092201 106.589202726786
"7715" 1542.8 112.157947557146 104.591315266518
"7716" 1543 113.460618715497 104.013063623839
"7717" 1543.2 115.884630264366 100.638561398467
"7718" 1543.4 117.786664882429 97.6617351003127
"7719" 1543.6 117.915688416487 97.7503477867103
"7720" 1543.8 115.066192452517 98.5889023869858
"7721" 1544 114.2450033452 99.6594288708117
"7722" 1544.2 111.904960835251 102.265666244763
"7723" 1544.4 108.266349224691 105.27349403468
"7724" 1544.6 103.353520930308 107.778730922065
"7725" 1544.8 98.7127362328852 110.107407947725
"7726" 1545 93.6883839300534 111.66462294748
"7727" 1545.2 88.2433080363113 112.037922792289
"7728" 1545.4 83.1533370104726 113.0869369743
"7729" 1545.6 77.2452719302004 113.671912965051
"7730" 1545.8 71.3308813466687 113.943659860418
"7731" 1546 65.884264433485 112.418966502091
"7732" 1546.2 61.4524960501481 110.254328475817
"7733" 1546.4 58.2008243635213 106.479740917503
"7734" 1546.6 54.0631582516958 102.658188626003
"7735" 1546.8 49.6708562082827 99.7414181883124
"7736" 1547 44.6396977212006 98.0830807051417
"7737" 1547.2 38.5283199118921 96.9892476599502
"7738" 1547.4 33.0580207282323 96.9057273137963
"7739" 1547.6 28.152011789305 98.4224002837913
"7740" 1547.8 23.1172895649613 101.546281115979
"7741" 1548 20.4682854628401 104.404784737292
"7742" 1548.2 19.9718890567982 102.974164534192
"7743" 1548.4 18.3161578406546 99.7632557610855
"7744" 1548.6 17.05012930605 95.7009464963871
"7745" 1548.8 16.8100254085446 91.3397104697226
"7746" 1549 16.7055696231423 86.7269429863571
"7747" 1549.2 15.4064704593559 82.1804195282744
"7748" 1549.4 14.1152018020294 77.2688955458794
"7749" 1549.6 12.0600368916495 72.5963890092889
"7750" 1549.8 8.77553771759021 68.7941308248594
"7751" 1550 5.26043638622117 66.8164144553325
"7752" 1550.2 3.69923584243709 66.779594470129
"7753" 1550.4 5.37231001852891 65.3016745084049
"7754" 1550.6 7.52918216931841 61.8567665948226
"7755" 1550.8 10.0486424547722 57.5979186056762
"7756" 1551 13.0046048127935 53.243215974715
"7757" 1551.2 16.3083426638043 50.0805566899505
"7758" 1551.4 20.1120186543461 47.2764072272439
"7759" 1551.6 23.3212981091041 43.1575289010012
"7760" 1551.8 25.885969157223 38.6985239702638
"7761" 1552 26.9749056723898 33.1982027005726
"7762" 1552.2 26.0197226650203 28.1179419244799
"7763" 1552.4 23.8542094233376 23.6565083451752
"7764" 1552.6 20.1069207501597 20.9496119254875
"7765" 1552.8 17.9505189216951 22.1830874142903
"7766" 1553 15.8579855358779 24.1862798149892
"7767" 1553.2 13.8192738893594 26.5856126253967
"7768" 1553.4 11.4831634920086 29.6131410056199
"7769" 1553.6 9.85159638835993 31.8604931129037
"7770" 1553.8 9.75694120502667 33.0309299607072
"7771" 1554 8.31461506426841 35.8475318397369
"7772" 1554.2 6.07203849762036 39.3264676247317
"7773" 1554.4 4.72150658648713 42.7212128218743
"7774" 1554.6 4.75520835875843 45.801504128115
"7775" 1554.8 4.34695798454459 49.4369737104892
"7776" 1555 2.16076152869205 55.8524242160726
"7777" 1555.2 1.52728008415864 61.0880741139015
"7778" 1555.4 2.07937210601125 65.2321806888226
"7779" 1555.6 3.62532579604911 70.1075838942415
"7780" 1555.8 5.13143481408335 74.0873591661947
"7781" 1556 7.79250667731471 78.2481176627019
"7782" 1556.2 8.89481018811824 83.8331880529854
"7783" 1556.4 9.61525135478773 89.9483067413814
"7784" 1556.6 12.1147378547113 95.8121341442726
"7785" 1556.8 15.3322982301544 100.70795984897
"7786" 1557 19.3622824980156 104.438913626823
"7787" 1557.2 24.6150950416155 107.993871023695
"7788" 1557.4 29.5293364550652 110.957080385266
"7789" 1557.6 34.7796507270701 112.82628308257
"7790" 1557.8 39.3169738938887 114.378796197677
"7791" 1558 43.8789960827975 114.777798043392
"7792" 1558.2 49.2206885943476 114.768742947709
"7793" 1558.4 55.2989978782802 114.733031278219
"7794" 1558.6 60.7380106241779 114.958954219789
"7795" 1558.8 66.5973832950446 113.647735667889
"7796" 1559 73.5789279894697 112.335544654424
"7797" 1559.2 79.247660140646 112.075929127127
"7798" 1559.4 85.2844584241461 113.494111052073
"7799" 1559.6 90.5507817514069 115.670067796616
"7800" 1559.8 95.2749652106744 117.305800834133
"7801" 1560 97.88352314468 115.981044753541
"7802" 1560.2 100.358890114137 112.555652018982
"7803" 1560.4 103.70244779286 108.241604356982
"7804" 1560.6 107.027929725706 103.229842010312
"7805" 1560.8 110.821509123366 98.6912071134669
"7806" 1561 114.53967217212 94.0392549351105
"7807" 1561.2 118.214388718651 88.9262893925126
"7808" 1561.4 120.095532957961 83.4967410868851
"7809" 1561.6 121.297812560005 77.6585588291922
"7810" 1561.8 121.678511157675 71.9341577212195
"7811" 1562 122.732928000472 65.9236325726269
"7812" 1562.2 124.442460467478 60.0002888431226
"7813" 1562.4 125.903815177405 54.0143602225777
"7814" 1562.6 124.322086594895 51.4589544975675
"7815" 1562.8 120.84754317653 47.2695637876098
"7816" 1563 117.769981972348 41.9862367835647
"7817" 1563.2 114.473605804744 37.0858556391052
"7818" 1563.4 111.190304196039 31.457894704495
"7819" 1563.6 107.629183476178 26.4987934178507
"7820" 1563.8 103.2102593472 22.1171861656523
"7821" 1564 99.1015558008267 18.1967981984874
"7822" 1564.2 94.2558920268292 14.0576063790754
"7823" 1564.4 89.0262787591768 11.1382599927364
"7824" 1564.6 83.4095419555446 9.74123847425591
"7825" 1564.8 77.2136460997407 8.9292044652167
"7826" 1565 71.531687201688 10.1416789238691
"7827" 1565.2 65.2907872507908 11.7271464400499
"7828" 1565.4 60.0774319093322 14.0153363601468
"7829" 1565.6 55.8422642349855 17.3670499352581
"7830" 1565.8 51.9733510923708 21.4236147879715
"7831" 1566 48.3820947233961 25.6345657675291
"7832" 1566.2 44.7339470517692 29.8593442045542
"7833" 1566.4 41.3710009386832 33.8856114697158
"7834" 1566.6 36.7431737143147 37.6536150043571
"7835" 1566.8 31.2829001463817 39.5875901311294
"7836" 1567 25.5469004111289 40.3847036805696
"7837" 1567.2 19.3157153303308 40.3963579236052
"7838" 1567.4 13.9495783365779 39.1592705396559
"7839" 1567.6 11.5920269676849 37.7553533685752
"7840" 1567.8 11.6793181887393 38.856834992772
"7841" 1568 10.9082248737874 42.8559510531378
"7842" 1568.2 9.21464572059837 47.595013868871
"7843" 1568.4 8.3060751717229 53.3638865890784
"7844" 1568.6 7.56808893712431 59.33226165579
"7845" 1568.8 7.06046832409764 65.3192215242885
"7846" 1569 7.39060060776683 71.8411645523596
"7847" 1569.2 8.80866137540444 78.0124308183339
"7848" 1569.4 11.5608237469779 83.6584796788893
"7849" 1569.6 15.1924043007874 88.961680439953
"7850" 1569.8 18.5180969447995 93.7055550089108
"7851" 1570 22.4357155652113 98.3555481756378
"7852" 1570.2 25.9776093588701 103.914273472393
"7853" 1570.4 28.0337725820908 109.978315394154
"7854" 1570.6 28.2170816632762 114.415943048024
"7855" 1570.8 27.8504423410029 114.029633480448
"7856" 1571 29.4645190315407 112.757552931334
"7857" 1571.2 33.3134075007172 111.085119251276
"7858" 1571.4 37.9125455731398 110.40152698518
"7859" 1571.6 43.3901036517168 110.300236029696
"7860" 1571.8 48.6723052967642 110.943076938723
"7861" 1572 54.2468296741779 112.795227236456
"7862" 1572.2 58.8450911548639 114.645099926838
"7863" 1572.4 63.6393231377267 118.241038069477
"7864" 1572.6 68.0600627357779 121.415515538056
"7865" 1572.8 73.7338958178238 121.989444120385
"7866" 1573 78.8368655974335 119.717230270249
"7867" 1573.2 83.5276061887656 117.012048901714
"7868" 1573.4 88.6063765618068 113.639615613817
"7869" 1573.6 93.3367213550779 109.952089980356
"7870" 1573.8 97.2428179618323 106.15873493747
"7871" 1574 101.046679074371 102.205671159557
"7872" 1574.2 104.086396198856 97.0913155772903
"7873" 1574.4 107.274767299506 92.8798285603857
"7874" 1574.6 112.292206144497 89.9291371073634
"7875" 1574.8 117.244049897783 89.7181992020808
"7876" 1575 120.975776435272 90.5261491239893
"7877" 1575.2 121.357418534641 89.5961792665526
"7878" 1575.4 123.028248511171 86.2311510620726
"7879" 1575.6 124.123376973977 81.7264039558532
"7880" 1575.8 125.557159073778 77.5393259312401
"7881" 1576 124.748016347559 72.8367402843769
"7882" 1576.2 123.890823967095 67.9003977003752
"7883" 1576.4 125.415909849243 62.8044790135226
"7884" 1576.6 127.002856449063 58.1979256890454
"7885" 1576.8 125.505458204773 53.7617534078507
"7886" 1577 122.944323823276 49.6596281968387
"7887" 1577.2 120.063077053211 45.4908766246351
"7888" 1577.4 117.556482563288 40.8631460959819
"7889" 1577.6 112.694561751653 37.5872659460805
"7890" 1577.8 107.612573205244 35.4795387150968
"7891" 1578 102.509173333593 34.887733113008
"7892" 1578.2 97.4666341813321 35.791465155927
"7893" 1578.4 93.4816910629612 37.2227348895726
"7894" 1578.6 88.0964023621797 39.1082521349963
"7895" 1578.8 84.4370914841602 42.6680408681389
"7896" 1579 80.3208216868363 46.0385700172913
"7897" 1579.2 76.9202024753177 50.4350503274822
"7898" 1579.4 74.7650199117313 54.9137994507026
"7899" 1579.6 73.7655654197267 59.6999546152504
"7900" 1579.8 73.2697763798988 64.9725334508226
"7901" 1580 72.8862446188711 69.978773109271
"7902" 1580.2 74.9969714443446 74.4539850917892
"7903" 1580.4 77.8475747473981 78.7231373160039
"7904" 1580.6 81.1644968811893 82.0229398516852
"7905" 1580.8 85.5221263010901 84.4441092762923
"7906" 1581 90.0446769864766 86.3046736218124
"7907" 1581.2 94.2760729646579 88.7220629751672
"7908" 1581.4 99.0149408044489 91.2528186217582
"7909" 1581.6 103.889650598191 93.4753090022726
"7910" 1581.8 108.438670207951 93.9582528649526
"7911" 1582 110.741484132538 97.1450113890454
"7912" 1582.2 112.066441444423 101.296932386217
"7913" 1582.4 110.408920658484 105.491271750535
"7914" 1582.6 107.115080228829 107.703595810499
"7915" 1582.8 103.476200555094 110.44516517644
"7916" 1583 99.0796855142412 112.536012743853
"7917" 1583.2 94.0622167819432 114.366405316848
"7918" 1583.4 88.7581858324896 115.322014223714
"7919" 1583.6 83.3498042757873 117.096716479323
"7920" 1583.8 78.6619061682435 120.32974337829
"7921" 1584 74.1791272575721 124.918254927116
"7922" 1584.2 69.7610612485327 125.029866911787
"7923" 1584.4 66.3496016566306 123.123045116129
"7924" 1584.6 61.7312751898955 120.614253272017
"7925" 1584.8 55.8851126416639 118.539808496838
"7926" 1585 49.9001259984871 118.641169877771
"7927" 1585.2 44.6148378792644 120.353355772961
"7928" 1585.4 39.7949880486399 119.801612980685
"7929" 1585.6 35.7459824822731 116.630957516312
"7930" 1585.8 31.7256204279692 112.451764047944
"7931" 1586 27.7391485115942 108.08916708445
"7932" 1586.2 23.222605664048 103.791120262629
"7933" 1586.4 18.5984027004534 99.8206092014489
"7934" 1586.6 13.6213751173165 95.905402165291
"7935" 1586.8 9.76293306436513 91.6355941903885
"7936" 1587 9.51316005149217 86.5867073219743
"7937" 1587.2 9.73090760928022 81.3638845187019
"7938" 1587.4 9.37346220736513 75.7486071444105
"7939" 1587.6 10.0746524132827 69.9985621292511
"7940" 1587.8 10.705224276997 64.2724132197869
"7941" 1588 11.3897589702956 58.1223823735876
"7942" 1588.2 10.9158245539462 52.1254696597804
"7943" 1588.4 8.09610673930218 47.1060496420802
"7944" 1588.6 5.43693545239875 46.1399947196351
"7945" 1588.8 5.65567116835862 46.0080358437436
"7946" 1589 4.81215928596127 45.7748657911976
"7947" 1589.2 5.28556782765954 44.959551080495
"7948" 1589.4 4.72020088916959 43.0161138874476
"7949" 1589.6 5.55392423633853 41.6951585641226
"7950" 1589.8 8.22002928471127 39.9814867933226
"7951" 1590 10.7918799438664 37.3223409420812
"7952" 1590.2 14.3187888409158 34.2943271200839
"7953" 1590.4 17.0014516075407 30.2859534590638
"7954" 1590.6 18.4323174537229 24.9913875297179
"7955" 1590.8 17.783945666436 22.3590245333338
"7956" 1591 19.2663964663738 22.6597704282476
"7957" 1591.2 23.5333152531204 22.5438143321862
"7958" 1591.4 28.6196472835779 20.8325029908226
"7959" 1591.6 33.717806842179 18.1627430839677
"7960" 1591.8 37.7507147485339 13.6231042776452
"7961" 1592 40.3163663708517 8.46060383859224
"7962" 1592.2 42.9596495143931 5.11400996917107
"7963" 1592.4 46.8468833911779 5.40945705362258
"7964" 1592.6 52.5704365730908 5.83474671634668
"7965" 1592.8 58.7750398748634 5.8562196381378
"7966" 1593 64.8245382950047 5.30588038368128
"7967" 1593.2 70.830751605245 6.65766009607539
"7968" 1593.4 76.7564304700177 9.34311270932258
"7969" 1593.6 81.9998968442751 13.3234496237694
"7970" 1593.8 86.587129582497 17.3622177906303
"7971" 1594 91.6107651988242 20.3864960416774
"7972" 1594.2 95.541445270727 24.9233135537331
"7973" 1594.4 98.7392059913586 30.3390083126489
"7974" 1594.6 101.132919660057 36.0626872424772
"7975" 1594.8 103.778326844899 40.8618532096663
"7976" 1595 105.554597078796 46.1052945235992
"7977" 1595.2 105.895551147502 52.4361784999678
"7978" 1595.4 106.159650740517 58.7006860887121
"7979" 1595.6 105.170453330783 64.8678797171389
"7980" 1595.8 103.340496689821 70.7263162449026
"7981" 1596 99.9593224604928 75.5972732213129
"7982" 1596.2 95.2234912845446 79.7193163545044
"7983" 1596.4 90.9785294091175 83.2330368607913
"7984" 1596.6 87.0722989929313 87.6682985244026
"7985" 1596.8 84.7305542190534 92.8716291739226
"7986" 1597 84.3832190980446 98.3891329814226
"7987" 1597.2 85.5260996906413 103.325026975803
"7988" 1597.4 87.8217229156639 107.007371436407
"7989" 1597.6 91.3601346769562 110.14187974718
"7990" 1597.8 94.2732177196194 113.166240177557
"7991" 1598 96.9086527703877 114.927898373676
"7992" 1598.2 97.3055265348337 115.801129750935
"7993" 1598.4 95.0243400866908 118.249232280649
"7994" 1598.6 91.6775245930348 120.071204691117
"7995" 1598.8 87.7499782841113 121.630157254803
"7996" 1599 83.6236370465271 121.89335756027
"7997" 1599.2 78.4644850477656 122.464640899714
"7998" 1599.4 73.4795806213184 124.13037469443
"7999" 1599.6 68.0496259350348 125.852937746699
"8000" 1599.8 64.0614952705779 124.280290063989
"8001" 1600 58.8815328724779 122.657494826489
"8002" 1600.2 53.7796527959504 120.686621769931
"8003" 1600.4 48.1448072906855 118.911570369673
"8004" 1600.6 42.555321836823 118.352187241887
"8005" 1600.8 36.1560965167004 117.477720578562
"8006" 1601 31.5843065122929 115.705749132894
"8007" 1601.2 29.3596419118779 111.942718805023
"8008" 1601.4 27.8927842397285 106.710826959323
"8009" 1601.6 27.2439977503964 101.527498763693
"8010" 1601.8 27.1575026967056 96.1353074340417
"8011" 1602 28.898214552874 91.9713174719272
"8012" 1602.2 29.4370269710466 86.7592277240638
"8013" 1602.4 29.2337523419385 81.0750880120158
"8014" 1602.6 28.5730914876069 75.2863779954435
"8015" 1602.8 26.0854991632834 70.1634706290855
"8016" 1603 21.3807411079006 66.2008161373808
"8017" 1603.2 16.4064071058843 63.9751385317745
"8018" 1603.4 10.0310687697613 62.4111134479526
"8019" 1603.6 4.46731529799251 61.9054504519476
"8020" 1603.8 3.5660713474135 62.7239591958956
"8021" 1604 3.27784909404283 62.644590977491
"8022" 1604.2 3.78929639090198 60.9245794748896
"8023" 1604.4 3.9073519901259 57.2464449054567
"8024" 1604.6 4.01312582140175 51.8201644307035
"8025" 1604.8 3.42410326653685 45.4884235620668
"8026" 1605 7.42297264712987 44.3607695691249
"8027" 1605.2 11.344853602502 42.2730246263691
"8028" 1605.4 16.5753246698818 40.0685449848873
"8029" 1605.6 21.9370028824674 37.2551907943226
"8030" 1605.8 26.8511773035596 35.1853063520642
"8031" 1606 32.2175836157586 33.5285696468173
"8032" 1606.2 38.1203843172221 32.5392067215182
"8033" 1606.4 43.6445674558446 30.2230780984893
"8034" 1606.6 49.0202424494694 27.4137229023871
"8035" 1606.8 54.3504454539865 24.5951999033001
"8036" 1607 61.0232897049036 23.0887233583885
"8037" 1607.2 67.05041363218 20.7148503361038
"8038" 1607.4 72.7663570747004 18.564823037203
"8039" 1607.6 78.9622858422218 19.2042414956805
"8040" 1607.8 84.6654546946618 20.7090992211138
"8041" 1608 90.67831229018 22.0252574903851
"8042" 1608.2 95.6272335322857 24.8667028961311
"8043" 1608.4 99.5758050931474 30.1162728516524
"8044" 1608.6 102.16770257168 35.9731825566976
"8045" 1608.8 103.692318697311 42.4524630082893
"8046" 1609 103.843073063048 48.8757294256287
"8047" 1609.2 103.345145212953 53.9856862106129
"8048" 1609.4 102.144740855562 60.2620775016422
"8049" 1609.6 101.224080259344 66.318459949843
"8050" 1609.8 100.784952913916 72.4920541197436
"8051" 1610 99.1730428355083 77.8681320410949
"8052" 1610.2 95.5199218812613 82.9557011547026
"8053" 1610.4 91.3103589006271 87.6126157602929
"8054" 1610.6 87.390799604878 92.4184267221408
"8055" 1610.8 84.2411269239845 98.233478477405
"8056" 1611 80.6016900933267 103.094490187755
"8057" 1611.2 76.6638048898583 107.348490029117
"8058" 1611.4 72.9492743204925 111.806404005073
"8059" 1611.6 69.0586227385863 116.544966098573
"8060" 1611.8 64.6071705717209 120.306106137486
"8061" 1612 60.8517046420295 124.831056932474
"8062" 1612.2 61.3696730340764 125.568801638334
"8063" 1612.4 62.7823284106948 125.391161763564
"8064" 1612.6 64.2648856070113 125.935655086607
"8065" 1612.8 65.4479033351488 126.87405778526
"8066" 1613 66.2300200833091 126.80385425216
"8067" 1613.2 67.0163595199992 126.62104925505
"8068" 1613.4 69.4751401828779 126.543548488556
"8069" 1613.6 71.5324117986313 126.662120727243
"8070" 1613.8 73.0133747323738 126.278491933098
"8071" 1614 76.5721646882113 125.872510898464
"8072" 1614.2 79.8696846108113 125.855483307856
"8073" 1614.4 83.235968252486 125.091568796641
"8074" 1614.6 86.6462098450463 124.468556618003
"8075" 1614.8 89.7471680873726 122.938779334323
"8076" 1615 91.8968179878534 121.889257867038
"8077" 1615.2 93.3932060173797 120.970926583165
"8078" 1615.4 95.8594388674721 119.814545720562
"8079" 1615.6 98.3401988914069 118.273595808083
"8080" 1615.8 100.150467806369 117.118596864547
"8081" 1616 100.600466718495 116.813837646344
"8082" 1616.2 100.938953092647 116.65752593845
"8083" 1616.4 100.638039731189 117.002558689718
"8084" 1616.6 100.52686073197 117.298166922598
"8085" 1616.8 100.169516612329 117.206684721299
"8086" 1617 100.571627497142 117.060903067185
"8087" 1617.2 100.871564823797 117.038519684598
"8088" 1617.4 101.593503523478 116.876016327023
"8089" 1617.6 102.599706368373 116.242393309129
"8090" 1617.8 103.654442321871 115.141331867374
"8091" 1618 104.311144614545 114.512046246504
"8092" 1618.2 103.255245846678 114.902697318223
"8093" 1618.4 102.781783042234 115.082975116425
"8094" 1618.6 102.208001986745 115.616727222723
"8095" 1618.8 101.922390024945 116.010525533689
"8096" 1619 101.507051690301 116.173364222839
"8097" 1619.2 100.960458828926 116.966892860323
"8098" 1619.4 100.126496628778 117.278469545923
"8099" 1619.6 99.7678097056772 117.986303323152
"8100" 1619.8 99.0442143512435 118.256753332968
"8101" 1620 97.6232612115143 119.213234873929
"8102" 1620.2 95.3235636575237 119.985292002073
"8103" 1620.4 92.9643057578289 121.377077564587
"8104" 1620.6 90.2351170756961 122.824691911565
"8105" 1620.8 87.384999924304 124.071055434055
"8106" 1621 83.6443384677954 125.059660238778
"8107" 1621.2 79.6450897499413 125.867600178963
"8108" 1621.4 76.0753906359153 126.940791099619
"8109" 1621.6 75.7036446771013 127.180116967053
"8110" 1621.8 73.8498428816296 127.330261956619
"8111" 1622 70.8426156363446 127.188339129589
"8112" 1622.2 67.4913441802639 127.522236367228
"8113" 1622.4 64.5647781669013 127.538430155493
"8114" 1622.6 62.6563709676013 127.581271949763
"8115" 1622.8 58.5718376886026 127.358426885496
"8116" 1623 54.4789178632323 126.382521648849
"8117" 1623.2 51.9856846573624 125.665075333323
"8118" 1623.4 48.9722467657506 125.12244177975
"8119" 1623.6 49.5661751605618 123.882342750766
"8120" 1623.8 50.1908640008706 123.970235120443
"8121" 1624 51.4848694855906 124.272828936461
"8122" 1624.2 53.9954185582435 125.484997410194
"8123" 1624.4 57.8324669266639 126.599805390123
"8124" 1624.6 61.85693969982 127.256825792366
"8125" 1624.8 66.2190877312552 127.406994441004
"8126" 1625 70.9676790559813 127.460535984093
"8127" 1625.2 75.2835962145198 127.011650104865
"8128" 1625.4 79.8805730433726 126.021043320903
"8129" 1625.6 84.0466904970198 124.910993461259
"8130" 1625.8 88.2157205172738 123.040204036666
"8131" 1626 92.1174960987919 120.379997682419
"8132" 1626.2 96.1880947332435 118.478709842871
"8133" 1626.4 98.8524377359395 116.863880640899
"8134" 1626.6 99.0375518488022 113.507388467652
"8135" 1626.8 99.6807688702113 108.511047809456
"8136" 1627 100.185952083276 103.579537714094
"8137" 1627.2 100.351286462849 99.121138463938
"8138" 1627.4 102.728861712052 94.7891516485992
"8139" 1627.6 106.102981022617 91.4362667863538
"8140" 1627.8 110.583303404599 88.5779116851185
"8141" 1628 115.790186636559 88.1404049371487
"8142" 1628.2 120.803835349858 88.8486243216167
"8143" 1628.4 122.024570544241 88.1100587360652
"8144" 1628.6 123.477683183136 84.7890066151622
"8145" 1628.8 125.106527948908 80.781509600868
"8146" 1629 125.851168291324 75.9528401027608
"8147" 1629.2 125.525037765984 71.6089294798071
"8148" 1629.4 124.735316210918 66.5798062990943
"8149" 1629.6 123.876836778423 61.6818865433461
"8150" 1629.8 122.841302499811 56.7417160062226
"8151" 1630 120.65695105502 52.1545227280673
"8152" 1630.2 115.684982667786 48.9848928812056
"8153" 1630.4 110.892167271896 46.7337261076161
"8154" 1630.6 105.842397556596 44.278505918905
"8155" 1630.8 101.079195027048 42.3775792396487
"8156" 1631 95.672988115921 41.8199567527097
"8157" 1631.2 90.6345486101049 42.4301812240354
"8158" 1631.4 86.4702321246961 44.9187183643832
"8159" 1631.6 83.2126428000613 49.1691043099526
"8160" 1631.8 80.4832720311376 53.871247461912
"8161" 1632 79.9978330863403 59.3000788722581
"8162" 1632.2 80.5707321534113 64.0378033940226
"8163" 1632.4 82.4998255337607 68.6054548330589
"8164" 1632.6 84.9314391874007 73.3816875509963
"8165" 1632.8 88.0711953374588 78.1380623380255
"8166" 1633 92.7428419371819 81.5785016576167
"8167" 1633.2 97.5317468275413 84.4151959254294
"8168" 1633.4 102.064134554872 88.0701148727188
"8169" 1633.6 107.285836471231 90.7723812546926
"8170" 1633.8 112.855899174181 92.186317827565
"8171" 1634 117.73684975766 92.3295493280573
"8172" 1634.2 119.305356507702 94.4250187074187
"8173" 1634.4 118.068514179484 97.9418316032317
"8174" 1634.6 116.066007552846 101.158370639015
"8175" 1634.8 113.334318880441 103.952075055573
"8176" 1635 110.001746580711 107.71886917744
"8177" 1635.2 106.643808743115 111.655359217582
"8178" 1635.4 103.142732043545 113.76851097405
"8179" 1635.6 98.9185371269736 116.915477565669
"8180" 1635.8 94.8500320072213 119.063544307173
"8181" 1636 90.0816891623325 121.077974128656
"8182" 1636.2 86.2886511727425 123.072659941416
"8183" 1636.4 82.4979847167597 122.519993466581
"8184" 1636.6 77.2954677083541 121.479333595454
"8185" 1636.8 72.7914475885527 121.594629913213
"8186" 1637 67.7701233200113 121.912409075876
"8187" 1637.2 61.7136421007274 122.381794130226
"8188" 1637.4 56.52511530153 123.68776175163
"8189" 1637.6 51.3003197536607 124.041550749648
"8190" 1637.8 47.2822810983403 121.410210917065
"8191" 1638 43.0225942993628 118.434293159929
"8192" 1638.2 40.0930524800174 114.243246322935
"8193" 1638.4 37.4344868667006 110.268546560854
"8194" 1638.6 33.8416478059255 106.282938908945
"8195" 1638.8 30.6064041757481 102.928176670986
"8196" 1639 28.9624271898849 97.8814543029121
"8197" 1639.2 26.8214960853417 92.2933496188552
"8198" 1639.4 25.3906140237547 87.2810290244204
"8199" 1639.6 25.0849733727168 82.138497138927
"8200" 1639.8 25.7699660726991 77.4846805356641
"8201" 1640 25.2013962576158 73.1915354874012
"8202" 1640.2 21.9001931368363 69.6786396395726
"8203" 1640.4 17.5244880584413 66.2863484751026
"8204" 1640.6 12.9053636944213 62.3643769451126
"8205" 1640.8 8.98913587605977 61.8744698155953
"8206" 1641 7.18549732080502 63.0738630229476
"8207" 1641.2 7.56641235142908 62.6672001767978
"8208" 1641.4 9.26533325148714 60.7711725393916
"8209" 1641.6 12.2907036033559 57.2120529005997
"8210" 1641.8 15.6127631444335 53.0552060548411
"8211" 1642 19.273583130997 48.7028520554297
"8212" 1642.2 23.4743045172113 45.308891730144
"8213" 1642.4 27.6663997493392 41.3129336765551
"8214" 1642.6 31.6161000516399 36.9085189325973
"8215" 1642.8 35.2326151523541 32.286227442927
"8216" 1643 38.7977714587387 27.7195746471138
"8217" 1643.2 42.3452964398961 22.6034664891378
"8218" 1643.4 47.2796287878446 17.9807108267893
"8219" 1643.6 51.190963891506 13.0956985806278
"8220" 1643.8 55.674619017305 8.37349255491633
"8221" 1644 60.4156882382787 7.34032811508663
"8222" 1644.2 66.4659982235824 8.6471510404566
"8223" 1644.4 72.3218522922547 11.8295172384313
"8224" 1644.6 77.3045392345265 15.9909286778987
"8225" 1644.8 81.6742329149113 20.9839638796559
"8226" 1645 84.6640432384347 25.4011894977587
"8227" 1645.2 87.1124759866007 30.5931892930068
"8228" 1645.4 89.6340959030822 35.9946453324194
"8229" 1645.6 92.7108633251488 40.7442005549476
"8230" 1645.8 94.5400212353762 46.273247957436
"8231" 1646 96.5154816646958 52.1193259759102
"8232" 1646.2 100.691251677892 55.6446395062813
"8233" 1646.4 105.778697692755 59.1827781704682
"8234" 1646.6 112.084117429471 62.0566949680826
"8235" 1646.8 117.281322420852 63.4669575974682
"8236" 1647 119.929544187954 64.3104329939226
"8237" 1647.2 120.017638786561 69.0438021426626
"8238" 1647.4 119.062300805774 74.1906406115653
"8239" 1647.6 116.256998069259 79.5202686029957
"8240" 1647.8 112.492174915489 84.4891366100949
"8241" 1648 108.228355945171 89.3819702952026
"8242" 1648.2 105.018961837607 94.8853091890255
"8243" 1648.4 101.559997889795 100.071827037194
"8244" 1648.6 98.1576835256546 105.512969856178
"8245" 1648.8 95.8120250240113 110.303524794596
"8246" 1649 94.4229123007113 115.019538575323
"8247" 1649.2 91.7816039285824 118.779069975024
"8248" 1649.4 86.6732798181468 119.957023956
"8249" 1649.6 81.1298023765091 121.372609292344
"8250" 1649.8 74.7045815425968 122.483614597829
"8251" 1650 68.4665888525289 121.829932894393
"8252" 1650.2 61.9423858298664 120.593000839288
"8253" 1650.4 55.4825416154871 119.652898770667
"8254" 1650.6 49.2053458030113 120.043712630623
"8255" 1650.8 42.8467057105485 119.415426697741
"8256" 1651 37.8889140848887 116.388968362839
"8257" 1651.2 32.031614552573 112.63437485178
"8258" 1651.4 27.4540699410388 108.156793474392
"8259" 1651.6 23.0379900863453 103.340766416622
"8260" 1651.8 17.6419093785198 100.071868060035
"8261" 1652 12.9507232800901 96.4665632055044
"8262" 1652.2 9.81105916862616 91.1886178748439
"8263" 1652.4 6.15455678898176 86.5072922844537
"8264" 1652.6 6.74233103315244 82.2413657828638
"8265" 1652.8 8.08869608874616 76.2883223813342
"8266" 1653 8.9521358956543 70.4489538345884
"8267" 1653.2 9.95317459836126 64.2893366558351
"8268" 1653.4 12.0672414087357 58.044385197847
"8269" 1653.6 13.6142006541613 52.0891620603101
"8270" 1653.8 14.7162034508267 45.7087056776687
"8271" 1654 14.3529307666918 39.2986482778031
"8272" 1654.2 12.4865054909385 33.3914628606749
"8273" 1654.4 12.6191730008257 31.2582780805154
"8274" 1654.6 16.5757460041423 28.7002619698743
"8275" 1654.8 22.2300399440989 26.7482298094125
"8276" 1655 28.09374274053 24.7065253797731
"8277" 1655.2 33.4503014873349 21.7945105945361
"8278" 1655.4 39.3370387992003 19.1811750898061
"8279" 1655.6 46.0122886063973 17.9899695655086
"8280" 1655.8 52.3987150919416 17.7422632509181
"8281" 1656 58.6196080271271 19.3559301452489
"8282" 1656.2 63.8563555378602 22.0492541433651
"8283" 1656.4 69.1521425878401 25.3703069106112
"8284" 1656.6 75.0227480179721 27.9078902263226
"8285" 1656.8 80.6836920858195 28.9478175661473
"8286" 1657 87.0396958655206 28.5302405648277
"8287" 1657.2 92.7171370180772 26.8599325595494
"8288" 1657.4 98.2605771593325 24.1154669318983
"8289" 1657.6 104.029860106711 22.3242263052937
"8290" 1657.8 108.488276496053 25.0955006694594
"8291" 1658 112.490915765415 29.0882253745777
"8292" 1658.2 116.305828785682 34.093603837499
"8293" 1658.4 118.658862398721 40.2517318777716
"8294" 1658.6 119.911839229015 46.5623397275803
"8295" 1658.8 120.469946951933 53.1391774983638
"8296" 1659 121.401464877954 59.764197230838
"8297" 1659.2 122.228588553644 66.6341419352401
"8298" 1659.4 123.324564297885 73.2971418364961
"8299" 1659.6 123.653041759664 79.6214206494594
"8300" 1659.8 122.430520973277 85.6120393695773
"8301" 1660 118.434717946326 91.2061776044655
"8302" 1660.2 114.093867354861 96.426654914003
"8303" 1660.4 109.355277947324 100.456772823619
"8304" 1660.6 103.650029617459 103.954967165897
"8305" 1660.8 97.7131296447425 106.994816125885
"8306" 1661 91.6302933659178 108.659592370616
"8307" 1661.2 85.8039079689695 110.385834020246
"8308" 1661.4 79.8999767885779 110.289631389756
"8309" 1661.6 73.233263487055 110.45136998176
"8310" 1661.8 66.6770369806948 110.505671207015
"8311" 1662 60.6817537226113 111.020971110123
"8312" 1662.2 54.0964506488363 111.120773017229
"8313" 1662.4 48.9874679032982 112.719402716953
"8314" 1662.6 43.6679000169226 115.643227301652
"8315" 1662.8 39.9385358787913 118.977860718633
"8316" 1663 40.0848949271586 118.060144388744
"8317" 1663.2 37.4853774851569 115.843636330714
"8318" 1663.4 34.9159025873212 112.821096851378
"8319" 1663.6 32.5828971405984 108.314776832774
"8320" 1663.8 29.8487900793461 103.867835572457
"8321" 1664 26.937178733485 98.8038852800173
"8322" 1664.2 24.2899355148417 93.5337296308226
"8323" 1664.4 21.9510407209446 88.4792633977559
"8324" 1664.6 18.7773151556382 83.2039997662327
"8325" 1664.8 15.7984830438363 78.0522630650726
"8326" 1665 11.5343128396676 73.7028567227012
"8327" 1665.2 6.72323932447596 70.8336880144991
"8328" 1665.4 2.95000175093002 71.2568080080413
"8329" 1665.6 3.14363072813173 72.9625870929135
"8330" 1665.8 3.44328377385833 75.7956230995137
"8331" 1666 3.51097255916582 81.4778362845953
"8332" 1666.2 5.13671833346126 85.1709248402393
"8333" 1666.4 6.4094041303602 89.2122604409183
"8334" 1666.6 8.73413081595126 93.9154110706826
"8335" 1666.8 11.0619494443831 97.3432414508538
"8336" 1667 14.001237318305 102.36984969901
"8337" 1667.2 17.4990460011593 106.297751807959
"8338" 1667.4 21.0366952499349 110.193858000652
"8339" 1667.6 25.4762437329272 113.812769025982
"8340" 1667.8 29.737174964832 117.05194971415
"8341" 1668 34.1326809737937 120.066966751389
"8342" 1668.2 38.7734157418401 122.304383505395
"8343" 1668.4 44.1275489485591 123.950556886746
"8344" 1668.6 49.2840775461468 125.648323898613
"8345" 1668.8 54.9193354698292 126.759094594559
"8346" 1669 59.6494419565849 127.638109015487
"8347" 1669.2 65.3164569209113 127.595119802456
"8348" 1669.4 70.9997355034421 127.355635646674
"8349" 1669.6 76.4105757156262 127.011650104865
"8350" 1669.8 80.7610480544559 126.075262725269
"8351" 1670 85.404227768305 124.979444345479
"8352" 1670.2 87.7423494735102 124.01885830889
"8353" 1670.4 87.0960772136744 124.316276260133
"8354" 1670.6 87.1435165210684 124.301927333823
"8355" 1670.8 86.9364169383779 124.535609848023
"8356" 1671 86.6663328996348 124.611213014381
"8357" 1671.2 86.6937704123898 124.784129347251
"8358" 1671.4 86.6262827374335 125.083273188915
"8359" 1671.6 86.6484748090574 125.24564517963
"8360" 1671.8 86.7338134117567 125.270546413245
"8361" 1672 86.5766973273988 125.363235419148
"8362" 1672.2 86.6490374249577 125.599249272985
"8363" 1672.4 86.7089332095896 125.644022854566
"8364" 1672.6 87.6054640976981 125.157738295915
"8365" 1672.8 88.1775210114023 124.741723076839
"8366" 1673 88.9422902031544 124.138172541675
"8367" 1673.2 90.1994113043308 123.30284991804
"8368" 1673.4 92.1216839574694 122.499054173194
"8369" 1673.6 94.3428083655836 120.962421900397
"8370" 1673.8 96.878512243073 119.276095955727
"8371" 1674 98.9389196187827 118.21805015552
"8372" 1674.2 100.99876082832 116.10187244242
"8373" 1674.4 104.233062292972 114.171451672942
"8374" 1674.6 107.045184478538 111.484236445291
"8375" 1674.8 109.944948747399 108.710922089541
"8376" 1675 111.958978749766 107.376878569844
"8377" 1675.2 111.006468501668 107.580080756105
"8378" 1675.4 110.089302044688 108.410610622044
"8379" 1675.6 109.275286755243 108.942688324259
"8380" 1675.8 108.276749770807 109.605617442557
"8381" 1676 107.303465152127 110.524908229102
"8382" 1676.2 106.453694695488 111.407955982929
"8383" 1676.4 105.359861650296 112.953409489961
"8384" 1676.6 103.406313330605 114.728418944838
"8385" 1676.8 101.443222849363 116.187951146323
"8386" 1677 99.3543191874831 118.208409993478
"8387" 1677.2 97.6150459914171 119.380084837028
"8388" 1677.4 96.6582733521336 120.201139523954
"8389" 1677.6 94.8418885256659 120.881271675626
"8390" 1677.8 92.8580965435414 121.759022951954
"8391" 1678 90.715520666697 122.86459440918
"8392" 1678.2 90.322535786927 123.184760928217
"8393" 1678.4 88.7151719029934 124.176602553105
"8394" 1678.6 86.7619940489051 124.55230145618
"8395" 1678.8 84.1880552087558 125.059660238778
"8396" 1679 80.9576065380313 126.245386910253
"8397" 1679.2 77.6697643761204 126.94757532708
"8398" 1679.4 73.8340665420295 127.813066120414
"8399" 1679.6 70.742147323634 128.45561394791
"8400" 1679.8 68.6237798514766 128.113177863037
"8401" 1680 64.9750484249878 127.517133557567
"8402" 1680.2 60.6038595512113 127.474230281968
"8403" 1680.4 56.8055546586865 127.099562054154
"8404" 1680.6 52.9348973154381 127.094473530147
"8405" 1680.8 49.0933023753091 126.346649333073
"8406" 1681 45.7160219529855 124.597171370581
"8407" 1681.2 41.8313642438113 122.709196513354
"8408" 1681.4 37.6334547055661 120.815534984871
"8409" 1681.6 33.3160397192751 118.662886521301
"8410" 1681.8 29.4337610702432 117.034566874482
"8411" 1682 27.8261579583708 116.255625160482
"8412" 1682.2 27.0790736714446 115.910994092456
"8413" 1682.4 24.3966560428973 114.307018247788
"8414" 1682.6 22.8346857114064 111.929103157176
"8415" 1682.8 21.2590163802325 108.776956044684
"8416" 1683 18.8197861349586 105.531481873038
"8417" 1683.2 16.1510721908931 102.991675328652
"8418" 1683.4 14.9307434331326 100.620786405109
"8419" 1683.6 14.3338159934322 98.3115407254156
"8420" 1683.8 14.5927461823738 96.1529211441476
"8421" 1684 14.0451586241895 92.7039873702574
"8422" 1684.2 11.6616405705776 90.0921183449562
"8423" 1684.4 8.05879672563063 89.6243635554516
"8424" 1684.6 7.96470950067793 90.3141038796226
"8425" 1684.8 7.95828811737257 89.8505079240323
"8426" 1685 9.0155442266687 87.9361218881949
"8427" 1685.2 10.0230502521171 84.9630797717814
"8428" 1685.4 10.1415752599101 80.8055404788648
"8429" 1685.6 9.76187567742302 75.6066151836167
"8430" 1685.8 8.99667999367009 71.4507320389226
"8431" 1686 8.85231839206311 67.0184575206189
"8432" 1686.2 10.0974785440959 62.2112849390149
"8433" 1686.4 13.4078686214922 57.9540352169068
"8434" 1686.6 17.2860453448779 54.6948302799892
"8435" 1686.8 22.6026316467827 52.4531140163775
"8436" 1687 28.4227941648389 51.6697558103119
"8437" 1687.2 33.4864161451453 52.376075824883
"8438" 1687.4 39.1099366305238 54.6880686331663
"8439" 1687.6 43.6024317198534 58.4957014271331
"8440" 1687.8 47.2644826989613 63.0872687227356
"8441" 1688 50.2083023149028 68.131114479046
"8442" 1688.2 51.1762557137267 73.6004505630236
"8443" 1688.4 51.58321196005 79.19240759
"8444" 1688.6 52.5161243079772 84.7457755063864
"8445" 1688.8 53.9362878145265 90.3205950605726
"8446" 1689 54.5079842276045 96.3803677485585
"8447" 1689.2 55.100467006646 101.627950050214
"8448" 1689.4 55.4094560988629 106.996730659592
"8449" 1689.6 54.5272290209726 112.462898442061
"8450" 1689.8 52.4082201195016 117.770961726387
"8451" 1690 50.694901010485 122.623102955491
"8452" 1690.2 52.0141011995739 124.363985876971
"8453" 1690.4 54.5713887216779 125.474667358789
"8454" 1690.6 57.7831463747567 126.215842201807
"8455" 1690.8 61.72764525318 127.235129725604
"8456" 1691 65.8051800285661 126.954935805968
"8457" 1691.2 70.5707728462567 127.130016852266
"8458" 1691.4 75.1917068728446 126.270918888656
"8459" 1691.6 80.5144752518446 125.366481009623
"8460" 1691.8 85.2113364253022 124.185872886535
"8461" 1692 89.4372665452435 123.277995887194
"8462" 1692.2 93.12677004005 121.380895906323
"8463" 1692.4 96.1569849259256 119.48918031518
"8464" 1692.6 99.3480958465237 117.826974336198
"8465" 1692.8 102.040346605232 115.723530571137
"8466" 1693 104.466067466551 113.817371863383
"8467" 1693.2 107.105842305276 111.840953839161
"8468" 1693.4 110.074772366399 108.577041482448
"8469" 1693.6 112.026311754906 106.478511009533
"8470" 1693.8 113.343721257696 104.842153655535
"8471" 1694 114.218337422562 102.035838287498
"8472" 1694.2 115.805392242334 100.377288975251
"8473" 1694.4 116.606523197336 99.5786418905101
"8474" 1694.6 114.941193642559 101.021819318302
"8475" 1694.8 114.027577005901 102.639558267483
"8476" 1695 112.784924062263 105.059256383591
"8477" 1695.2 110.398854121182 108.379442297646
"8478" 1695.4 107.679703335924 111.312495830808
"8479" 1695.6 104.533763122727 113.884585699941
"8480" 1695.8 100.738449530888 116.565966978117
"8481" 1696 96.912471112123 119.097527548617
"8482" 1696.2 92.5916124629992 121.176325355171
"8483" 1696.4 88.9013515051175 122.796784751041
"8484" 1696.6 84.5221883671803 124.243707463446
"8485" 1696.8 80.5730925828477 125.252000181959
"8486" 1697 76.1706483407886 126.35568345089
"8487" 1697.2 71.3186355726779 126.530566126656
"8488" 1697.4 66.4542981235661 126.548713514258
"8489" 1697.6 62.1734271049213 127.219064052753
"8490" 1697.8 58.8843871506262 126.684328852706
"8491" 1698 55.1927006231049 126.78791152744
"8492" 1698.2 51.7685599974697 126.085178729637
"8493" 1698.4 47.7286776157345 124.627995958288
"8494" 1698.6 43.9864363192113 123.273808028516
"8495" 1698.8 39.901049308805 121.315984096823
"8496" 1699 36.3796282257168 120.696111981927
"8497" 1699.2 36.2577876817219 120.539804587482
"8498" 1699.4 35.9147939205156 120.754355832018
"8499" 1699.6 36.2413119433407 121.069319220723
"8500" 1699.8 35.0213131464697 120.759492965941
"8501" 1700 33.6384728002675 120.321885261446
"8502" 1700.2 31.7632960898189 119.709622228816
"8503" 1700.4 30.4636836051238 119.01972883576
"8504" 1700.6 29.065777596002 117.757911190044
"8505" 1700.8 26.7724079167506 115.652611054491
"8506" 1701 23.5618963565366 113.117544349973
"8507" 1701.2 21.0161967837771 110.860058150783
"8508" 1701.4 18.1569454556696 108.009063149323
"8509" 1701.6 15.1188563983713 104.675192613403
"8510" 1701.8 13.9619424907684 103.103584974251
"8511" 1702 14.9615843570684 103.863980456965
"8512" 1702.2 16.0117374297524 104.454950662111
"8513" 1702.4 17.293772941247 105.324496170715
"8514" 1702.6 17.8418364205968 105.529901268419
"8515" 1702.8 18.2078451777775 106.397998961732
"8516" 1703 17.9839157693758 107.098654479373
"8517" 1703.2 17.8634344083756 108.005506337843
"8518" 1703.4 17.9232256358319 107.829996088633
"8519" 1703.6 17.6918328315883 107.672798693552
"8520" 1703.8 17.4439974146613 108.099939682623
"8521" 1704 17.6002850790728 108.4624471726
"8522" 1704.2 17.5086001203065 108.200707539275
"8523" 1704.4 17.4504885956113 108.255728025423
"8524" 1704.6 17.8246588118005 108.187570625448
"8525" 1704.8 17.8744126438074 108.603255867053
"8526" 1705 17.9858038586368 109.870789089876
"8527" 1705.2 18.329768564296 110.42950350356
"8528" 1705.4 18.1359573039313 110.195292893283
"8529" 1705.6 18.1047996353713 110.249818813263
"8530" 1705.8 19.5513734213417 111.124830005323
"8531" 1706 21.9882384103602 113.119141769535
"8532" 1706.2 23.9683086778217 113.996123812556
"8533" 1706.4 26.8252812241054 115.53425104124
"8534" 1706.6 29.9341487315906 116.868405976943
"8535" 1706.8 33.4594341698634 117.680922764823
"8536" 1707 35.7902385063446 118.762786256489
"8537" 1707.2 37.7159555215113 120.593299284389
"8538" 1707.4 39.4149876076155 122.284136830003
"8539" 1707.6 41.4016334779978 123.196967879974
"8540" 1707.8 43.3801323964347 123.199807674652
"8541" 1708 46.2065660733461 124.015294287379
"8542" 1708.2 47.1716437156066 125.130685087671
"8543" 1708.4 46.6791309109407 124.203414117052
"8544" 1708.6 45.8083927904044 124.231114450732
"8545" 1708.8 45.7078013415076 124.453388222656
"8546" 1709 45.7174179058779 124.799584539989
"8547" 1709.2 45.9041166341541 125.192146435537
"8548" 1709.4 46.0016983433805 125.311555632353
"8549" 1709.6 46.13061996205 125.614821029194
"8550" 1709.8 45.6586420385695 125.647636339726
"8551" 1710 45.7249439127765 125.665075333323
"8552" 1710.2 45.7807149937486 125.909221243681
"8553" 1710.4 45.7865279916143 125.845278267158
"8554" 1710.6 45.7799995478574 125.952684581569
"8555" 1710.8 46.155129233326 125.914081291077
"8556" 1711 46.4672845385394 126.243196136682
"8557" 1711.2 47.0770135177934 126.409139060129
"8558" 1711.4 47.4553234188913 126.309000483563
"8559" 1711.6 48.1009598804726 126.638752475823
"8560" 1711.8 48.791248610036 126.660835874931
"8561" 1712 50.9355665186509 126.812088406685
"8562" 1712.2 53.7576188239462 126.828795484359
"8563" 1712.4 56.263371084645 126.415862527539
"8564" 1712.6 58.6066892263624 126.625166283137
"8565" 1712.8 61.2672439779695 127.56535072352
"8566" 1713 64.4044103316069 127.65094871407
"8567" 1713.2 65.48294501253 127.556790924465
"8568" 1713.4 65.2691341178564 127.088947283645
"8569" 1713.6 65.1347038543113 127.067170418523
"8570" 1713.8 64.5969607587692 127.403345263512
"8571" 1714 63.8246522562899 127.091676449974
"8572" 1714.2 63.4243133398157 127.317116550927
"8573" 1714.4 62.8263834634395 127.527762040714
"8574" 1714.6 61.7722721222113 127.901250703289
"8575" 1714.8 61.7419799444446 127.997573021356
"8576" 1715 60.5872863232538 127.861028037684
"8577" 1715.2 58.1777806711488 127.592144677854
"8578" 1715.4 55.1470796945339 127.382097391065
"8579" 1715.6 51.5075513132779 126.725301555156
"8580" 1715.8 48.3469825809171 125.674239353487
[truncated: 19,962 more chars]
