# Supplementary material for: Adaptive switch to sexually dimorphic movements by partner-seeking termites
Source: Sci Adv. 2019 Jun 19;5(6):eaau6108. doi: 10.1126/sciadv.aau6108 (PMC6584256; doi:10.1126/sciadv.aau6108)
Supplement: Data file S1 [file aau6108_Data_file_S1.zip › Dataset/CfExperimetns/170627_174_F_01_set1_before-position_5FPS.txt]

"time" "x" "y"
"1" 0 49.8342048775264 34.300737628372
"2" 0.2 50.0867721488463 27.369552014021
"3" 0.4 49.09669623342 20.7434228284816
"4" 0.6 46.5426661904008 14.9448009536854
"5" 0.8 45.0568906774788 8.6442433718551
"6" 1 42.90800431569 8.17519827309158
"7" 1.2 39.8978573287319 8.03028426511078
"8" 1.4 36.2185866335261 8.90921314681946
"9" 1.6 31.6658882864608 10.9061043352969
"10" 1.8 28.8221282703117 13.7512163962893
"11" 2 24.6536550445835 18.6859681281373
"12" 2.2 19.0211142297241 23.323366118846
"13" 2.4 14.7318543917976 26.9777384751744
"14" 2.6 11.07655117308 33.9737478407716
"15" 2.8 7.27137810119475 39.7746380623173
"16" 3 3.50298288172263 46.2814368912947
"17" 3.2 4.33880151262371 51.4738755163279
"18" 3.4 2.99664576949317 57.8490713180072
"19" 3.6 3.37620432472434 63.3473012054011
"20" 3.8 3.43772943111999 69.1092120869316
"21" 4 4.03223207260966 74.0116205409626
"22" 4.2 6.67058720502579 76.9942493155412
"23" 4.4 10.4072907468897 80.5443124913952
"24" 4.6 15.33346764009 86.7042071700016
"25" 4.8 21.2936967561365 93.6449392064543
"26" 5 27.37201182996 100.822525736252
"27" 5.2 33.9368381783746 107.225033220426
"28" 5.4 41.1289424378463 114.656120607568
"29" 5.6 48.8714140710377 120.682026568855
"30" 5.8 57.8187935836042 123.925527004168
"31" 6 66.7586094910109 124.983330680001
"32" 6.2 72.9553055396429 121.984495137646
"33" 6.4 80.11155881252 118.541718748165
"34" 6.6 89.5200021172103 116.586547126967
"35" 6.8 98.2181845902103 115.095669437806
"36" 7 105.511750628044 110.452413509568
"37" 7.2 112.079697679706 103.930026272021
"38" 7.4 117.96293316816 96.7369764463216
"39" 7.6 122.588390983499 88.20214120534
"40" 7.8 125.710907583959 79.7594124118277
"41" 8 126.752857665253 71.6572956634861
"42" 8.2 126.988939559871 63.2310299874375
"43" 8.4 126.228499147377 54.1471781074146
"44" 8.6 124.221087024172 46.9568912033325
"45" 8.8 121.983385186277 40.5257604293887
"46" 9 118.984027442182 34.0816652995947
"47" 9.2 116.509519570038 31.4550168985022
"48" 9.4 111.41400037795 28.0562299247892
"49" 9.6 104.954291820435 22.7373955948498
"50" 9.8 97.7718984504867 18.3265397880982
"51" 10 89.8734389814145 14.8485032143173
"52" 10.2 82.1577465623071 13.2385706856122
"53" 10.4 74.2594450966942 13.9128159326767
"54" 10.6 64.7317874149867 12.2810865966649
"55" 10.8 54.30002688294 9.19171720986158
"56" 11 45.6945537472729 6.18904963606099
"57" 11.2 39.6742007969893 10.0084877269029
"58" 11.4 30.835282071022 14.5901807071234
"59" 11.6 23.1663375090377 19.912169832708
"60" 11.8 18.04029009624 27.0450612947416
"61" 12 14.07937148055 33.9270113379316
"62" 12.2 10.0860234547261 41.7418633094091
"63" 12.4 7.8698291027988 48.1749568207286
"64" 12.6 4.41338215043086 55.8161201771077
"65" 12.8 3.71910801403957 62.6233934168468
"66" 13 4.89608141788667 70.3685011912316
"67" 13.2 5.25093264315333 79.8283155623649
"68" 13.4 10.4072907468897 83.9826713703649
"69" 13.6 16.3867081148057 88.866512275603
"70" 13.8 20.8761197548169 92.8178155307635
"71" 14 26.9893075373443 97.5512065803952
"72" 14.2 33.5216802951553 103.014559359649
"73" 14.4 41.3640769267325 108.282677722563
"74" 14.6 49.7956939294042 112.684168163179
"75" 14.8 56.5869836945901 119.097060469578
"76" 15 62.8614162584463 124.331396634095
"77" 15.2 66.3285172902223 120.723761932008
"78" 15.4 74.4521875081128 116.325436661236
"79" 15.6 83.4236303935134 111.471514946537
"80" 15.8 92.9372947979845 106.502183431741
"81" 16 102.355832137301 102.442162378485
"82" 16.2 110.721607743284 99.4159458351225
"83" 16.4 117.486121399824 94.577567709606
"84" 16.6 121.681571516769 86.2660157133429
"85" 16.8 125.491593897493 77.8007143154587
"86" 17 126.442797819188 68.6023646177017
"87" 17.2 124.930771784552 60.7123570664526
"88" 17.4 123.199488066298 51.9475894397765
"89" 17.6 120.646820118287 44.1744223309982
"90" 17.8 115.917941238613 37.2598792756058
"91" 18 110.390174249229 31.0043738450419
"92" 18.2 104.130384293341 23.54997894334
"93" 18.4 97.3733792806473 16.4202963157816
"94" 18.6 88.8592365402638 14.6514495069066
"95" 18.8 79.4348531984825 13.4870939240003
"96" 19 69.5964291504593 13.2749909397282
"97" 19.2 60.0347008072571 13.4150254051664
"98" 19.4 49.55107889992 13.3937831978441
"99" 19.6 38.8691915286 12.5489559972016
"100" 19.8 31.2868712834309 12.7541902053251
"101" 20 25.5529901204151 17.3968655686058
"102" 20.2 18.8594088039095 22.0891471317474
"103" 20.4 16.4307826879788 27.2128392305904
"104" 20.6 11.3521519939509 33.501805526011
"105" 20.8 6.8482722690847 40.8481375673257
"106" 21 4.97327112003628 47.0594251882641
"107" 21.2 3.93924371582217 54.6096071961837
"108" 21.4 2.53994917357384 61.6663241453393
"109" 21.6 4.41573402758669 67.5068739045467
"110" 21.8 7.27320597495124 74.7719560681878
"111" 22 9.89137442171348 82.6430421424229
"112" 22.2 12.2366663214743 90.8896642015098
"113" 22.4 15.9360346945628 99.6458468450214
"114" 22.6 18.5984726472041 104.679703478213
"115" 22.8 20.002348000111 102.35879134365
"116" 23 22.4704554534593 104.174863317301
"117" 23.2 20.70427075812 106.899244782594
"118" 23.4 18.7039163152602 103.329513506289
"119" 23.6 15.2762769195095 96.3058937030211
"120" 23.8 12.7924484916343 88.2597855663989
"121" 24 9.01299150176693 80.633310315552
"122" 24.2 5.30743920552579 72.2531906139835
"123" 24.4 3.70217449851783 65.1591873662272
"124" 24.6 4.82893608375872 55.858408445709
"125" 24.8 5.42495811338428 45.5517891078173
"126" 25 9.31089853938536 38.6673729667445
"127" 25.2 10.7685910025807 26.1570677407816
"128" 25.4 13.1756678099986 26.3332048418406
"129" 25.6 19.772786291795 25.5038926576878
"130" 25.8 27.9059409684655 23.4219201313952
"131" 26 34.88490466149 19.2128023604716
"132" 26.2 42.84179427 14.9130440991916
"133" 26.4 51.0106111014049 10.2467898274255
"134" 26.6 59.1273411232473 4.74502221616794
"135" 26.8 63.9100853142665 4.64073096508108
"136" 27 71.9554883000715 9.3262223472437
"137" 27.2 78.7063164880715 14.0824876615164
"138" 27.4 84.7493403028169 18.8504740085573
"139" 27.6 91.3355596574873 23.6367419065412
"140" 27.8 98.084945630153 27.343441346449
"141" 28 106.07705384194 28.9228892475464
"142" 28.2 112.956147609708 28.5991286951528
"143" 28.4 114.209307686172 33.603422934312
"144" 28.6 114.45380074659 40.0572826271116
"145" 28.8 113.11012628994 47.6324907957616
"146" 29 112.248250193449 55.8885856626492
"147" 29.2 112.18900804289 64.2848877239104
"148" 29.4 112.122244916185 72.4143686930022
"149" 29.6 112.86086494146 80.6518300522216
"150" 29.8 114.306336388773 89.0737936840904
"151" 30 116.361398154999 97.1111383993385
"152" 30.2 112.452716234759 101.363680834548
"153" 30.4 106.643087008665 106.398422550255
"154" 30.6 99.4946107439299 111.509991667041
"155" 30.8 92.2079728640715 115.596689621395
"156" 31 84.2603507511343 119.814873368236
"157" 31.2 78.0520476278066 122.578207201733
"158" 31.4 70.1303608496786 123.147621994204
"159" 31.6 62.9721079756989 122.810410445179
"160" 31.8 55.0322320941 121.102273260242
"161" 32 47.1709792182533 119.571652792232
"162" 32.2 38.0433439766048 117.974822278532
"163" 32.4 31.3027464542325 113.183519339813
"164" 32.6 26.2912516012826 105.560973699098
"165" 32.8 21.5850147555339 98.2371333522494
"166" 33 17.9369778268042 90.1440547759579
"167" 33.2 14.1023254012711 81.5012908511805
"168" 33.4 9.93459016445124 72.5122136999691
"169" 33.6 5.51796200850824 63.9911068249433
"170" 33.8 4.79331627478815 57.6089793932953
"171" 34 5.06068108261881 49.4021431367304
"172" 34.2 7.02555706344128 42.2227405920316
"173" 34.4 9.74749451872519 33.4571172779926
"174" 34.6 14.2139273798555 26.5015191169993
"175" 34.8 19.6129655487079 19.8616057315467
"176" 35 25.7380851811675 15.6808801095464
"177" 35.2 33.2407384590162 10.33106926307
"178" 35.4 39.46118723124 7.17425817060158
"179" 35.6 47.2339240032231 5.40790948288007
"180" 35.8 55.6636076278367 2.8465157070038
"181" 36 61.8669236631983 3.82171712452642
"182" 36.2 68.7610404628594 7.575570515274
"183" 36.4 76.1167388332293 10.9325716373821
"184" 36.6 84.1013830543996 13.5290713314193
"185" 36.8 91.6423303725762 17.4386003273128
"186" 37 98.77759875234 20.9615265084016
"187" 37.2 106.081903841384 23.7208673027945
"188" 37.4 108.732102932634 28.1276048148887
"189" 37.6 112.821001453744 33.6352900293551
"190" 37.8 119.18307922658 38.2141301676259
"191" 38 118.295836219134 37.980155140051
"192" 38.2 117.165236352697 35.9382690936432
"193" 38.4 115.407060174465 31.3844354300619
"194" 38.6 111.96118726179 26.2622248721716
"195" 38.8 106.314783322889 23.1547292529285
"196" 39 99.6681373633854 20.4432217768237
"197" 39.2 93.1088311479695 16.3711304402692
"198" 39.4 85.3396149603859 14.5437549138725
"199" 39.6 77.6440813901221 12.983423168106
"200" 39.8 69.9706768458243 13.509623155755
"201" 40 61.5199789999845 14.6415033425477
"202" 40.2 53.5795451379806 16.6199493056073
"203" 40.4 45.5575914893765 17.6056424023033
"204" 40.6 39.1579769566422 14.4296674911149
"205" 40.8 34.3988079394914 10.9129929354887
"206" 41 32.99856747742 15.5886137565628
"207" 41.2 29.3177262376674 22.6016087856947
"208" 41.4 24.29129735109 28.6302076827316
"209" 41.6 17.1384486895867 33.4222728434558
"210" 41.8 10.89739457886 38.8031864675716
"211" 42 7.60587899863875 44.9165806862816
"212" 42.2 7.47895322827713 51.5978605069601
"213" 42.4 10.2185793310137 58.1707607885628
"214" 42.6 13.7634901170568 65.9804628690316
"215" 42.8 19.2169789229513 71.9564063311253
"216" 43 26.1239384156313 76.7009493452172
"217" 43.2 33.7535943142358 80.9812404033789
"218" 43.4 40.9923877622285 83.282912856606
"219" 43.6 46.7377876923117 82.3623298438769
"220" 43.8 49.5569799735109 79.9483040587134
"221" 44 51.0096854428023 76.2899855543257
"222" 44.2 54.6912828147012 70.8163926767816
"223" 44.4 57.79358047023 63.8033207784016
"224" 44.6 60.9994025264302 56.140362441154
"225" 44.8 64.0362475410715 48.2064292132134
"226" 45 66.0704720522669 40.3389733857255
"227" 45.2 66.5855113323443 31.7857084342437
"228" 45.4 66.78646255836 22.9750908390916
"229" 45.6 66.8911052942785 13.7876937776637
"230" 45.8 66.4578233399772 5.33799581100301
"231" 46 65.94910021581 4.07407014888158
"232" 46.2 67.5736518905082 4.4975242473257
"233" 46.4 72.75705079617 3.62767662816619
"234" 46.6 77.9374106135118 5.25877690879688
"235" 46.8 83.0527850251978 8.24140831878158
"236" 47 88.3776140965629 12.5593683813377
"237" 47.2 94.7220616284494 17.445521071708
"238" 47.4 102.034186051538 21.2180427061786
"239" 47.6 108.67299765349 24.0450073223306
"240" 47.8 114.398583242845 29.1445276088447
"241" 48 118.817339327113 35.3837752681967
"242" 48.2 121.437163009083 43.1776931740989
"243" 48.4 123.832444445463 51.7072832715459
"244" 48.6 125.714729080697 59.2227291693826
"245" 48.8 123.264425598726 68.4723200997403
"246" 49 121.839603087941 78.3779352013263
"247" 49.2 121.422221188132 87.3541514153043
"248" 49.4 118.09794973192 93.5679819065316
"249" 49.6 112.458977290801 98.6150357679524
"250" 49.8 105.205077899386 104.470014843818
"251" 50 97.1754077795329 109.153097974548
"252" 50.2 88.8034640995464 111.741148616768
"253" 50.4 79.4821380941959 113.016903035687
"254" 50.6 70.8366280066009 113.363321599372
"255" 50.8 62.094773624141 113.377016319316
"256" 51 52.9448376357352 113.127603460434
"257" 51.2 43.8905041653588 112.581843166807
"258" 51.4 35.151255037369 114.366255562654
"259" 51.6 34.2636572115051 113.558057027872
"260" 51.8 33.6582526111758 108.450901205613
"261" 52 31.0909978498555 100.898828521354
"262" 52.2 28.5376479750487 93.1547314757544
"263" 52.4 25.710376577786 85.46203604598
"264" 52.6 22.3623038350628 75.9477374542969
"265" 52.8 18.8845986716004 67.4259217197532
"266" 53 15.6645934939491 59.4086148159636
"267" 53.2 12.1225361373139 51.5936454543952
"268" 53.4 8.81731171071209 43.5762482237841
"269" 53.6 9.40096099718667 40.4787766434649
"270" 53.8 13.5719821066328 34.4208935310635
"271" 54 17.1516192016591 26.1740012563033
"272" 54.2 20.7130139814404 19.4625406120418
"273" 54.4 26.5379332613023 14.1884755715022
"274" 54.6 33.1264630228705 9.09843701153653
"275" 54.8 40.7010272877124 5.42876736563535
"276" 55 48.8345523873623 2.85622473833927
"277" 55.2 56.2489693015316 3.15465423742964
"278" 55.4 64.9036491582343 3.56497610008872
"279" 55.6 72.1167843115564 5.54166715094067
"280" 55.8 78.9259221178111 8.2308039142593
"281" 56 85.530420935677 9.7474229644241
"282" 56.2 88.6890816866847 13.8066413979728
"283" 56.4 93.1362971013634 19.7179387134938
"284" 56.6 99.0257881626815 25.4433355968756
"285" 56.8 105.353991204993 30.2482820613588
"286" 57 112.244084729738 34.8829852596589
"287" 57.2 119.20145049342 37.967955191975
"288" 57.4 117.87724957962 42.2733718034416
"289" 57.6 114.79882374393 47.4785895797945
"290" 57.8 112.09360735317 54.4383317423128
"291" 58 108.310035669132 61.1297803773043
"292" 58.2 103.129816353542 67.5423204894499
"293" 58.4 97.4824889270424 72.4464739337152
"294" 58.6 90.5906158708612 76.1296152014433
"295" 58.8 82.9723741784413 78.9282972107869
"296" 59 74.5624104978887 81.3686187086253
"297" 59.2 66.3875794889825 83.7825266244066
"298" 59.4 57.6332615480731 84.8260833169295
"299" 59.6 49.2630327452637 84.6304371360003
"300" 59.8 40.9972920847873 82.3620840175418
"301" 60 33.8474142170354 79.0202467543585
"302" 60.2 25.9733101542071 74.5989516353187
"303" 60.4 18.9950928818238 69.6467318017527
"304" 60.6 11.8434413360332 64.3197003467297
"305" 60.8 5.91366832265395 59.0843275111417
"306" 61 5.86119772753957 56.9845327481077
"307" 61.2 10.1455535453262 52.1177345526878
"308" 61.4 14.5711296836779 45.9247635801474
"309" 61.6 18.5366639884717 38.8338964684799
"310" 61.8 22.2416557199621 31.342154755421
"311" 62 25.5296096916884 23.2985566350632
"312" 62.2 27.489623468975 14.7885846209327
"313" 62.4 31.21998389712 11.9959073802616
"314" 62.6 38.0463458270836 7.72978523844976
"315" 62.8 44.9510785536219 5.43646916596427
"316" 63 53.3270915896914 2.36688955903158
"317" 63.2 60.1588029533569 3.15465423742964
"318" 63.4 68.1297210752598 4.16047217880827
"319" 63.6 74.9511329784442 7.4615212871675
"320" 63.8 81.9616084044442 11.2390104730219
"321" 64 89.4602259449305 13.0288250899579
"322" 64.2 95.7926291924825 13.4384100668753
"323" 64.4 95.7910398569406 13.4701549530934
"324" 64.6 95.4371641008526 13.5725641787844
"325" 64.8 92.6230758757757 16.9312258678769
"326" 65 88.8780695060463 23.3928495793895
"327" 65.2 86.03151583892 29.2718510845164
"328" 65.4 82.3277243556847 35.9224767287963
"329" 65.6 78.0359082452141 42.4556594378845
"330" 65.8 74.202141921524 49.9658839668435
"331" 66 71.7058769015118 58.4573166210622
"332" 66.2 69.84770349438 66.6892998287716
"333" 66.4 68.6401925868617 75.3391072484005
"334" 66.6 68.1008242084042 84.9989397703263
"335" 66.8 67.1233339103716 94.2820118110316
"336" 67 65.914208445219 103.594514295588
"337" 67.2 64.4257611594743 112.636531510303
"338" 67.4 63.2971091469788 121.52206175062
"339" 67.6 61.2336950329549 122.426564748659
"340" 67.8 56.8238783395695 121.148809004908
"341" 68 47.96723074812 119.839954938165
"342" 68.2 40.609477141295 116.526477529063
"343" 68.4 33.9600736556387 112.023220745
"344" 68.6 29.8136554330396 106.896069748434
"345" 68.8 25.0131295265537 100.234617549537
"346" 69 19.29828096435 91.7984859795616
"347" 69.2 14.9707876571927 84.5295041897892
"348" 69.4 11.85938759565 78.0229017674716
"349" 69.6 7.5121743901433 71.1381157714393
"350" 69.8 3.86533597620124 65.8830951547816
"351" 70 7.04213029139872 58.9741307500209
"352" 70.2 10.4550376791726 53.0992267354105
"353" 70.4 15.1551962069086 45.9315653439179
"354" 70.6 21.0410253577079 39.6892129970013
"355" 70.8 27.4135023988078 34.2147428690214
"356" 71 34.5785083164151 29.082825756352
"357" 71.2 42.4604182974788 24.2383510187963
"358" 71.4 50.00416333023 19.2400653204616
"359" 71.6 57.3045053336626 14.6088712160217
"360" 71.8 65.2406450902435 8.99171246976687
"361" 72 71.7917194577486 4.00266715843158
"362" 72.2 73.2805227648606 6.53795533779395
"363" 72.4 74.2894106485899 9.79456515871119
"364" 72.6 77.8142106485424 15.2220773016438
"365" 72.8 79.9880939013894 21.3025917017459
"366" 73 81.7542419235689 26.8386417405316
"367" 73.2 84.4598213876221 32.2456573616486
"368" 73.4 87.7140813564547 37.2984407465959
"369" 73.6 91.2681906600568 43.1410718759053
"370" 73.8 94.1962646298903 49.780788906091
"371" 74 97.82339515269 57.1511585408416
"372" 74.2 99.59548755204 65.0184698522416
"373" 74.4 101.152149110685 73.3613174433551
"374" 74.6 103.62261621342 81.5714681133128
"375" 74.8 104.612029552162 87.5154474267892
"376" 75 103.91471935617 92.7809262163441
"377" 75.2 104.535793028619 101.025277458119
"378" 75.4 106.219771875625 107.194678926095
"379" 75.6 106.277427055123 106.524872083816
"380" 75.8 105.241223592243 104.667901331032
"381" 76 107.084137809818 100.448633713532
"382" 76.2 110.59024984515 94.9454105041216
"383" 76.4 113.829506501162 88.7900793224255
"384" 76.6 117.891759278214 82.6513428853257
"385" 76.8 122.36005914369 76.7415426479416
"386" 77 126.593906952247 70.8675731419643
"387" 77.2 125.635919020383 65.1031285174737
"388" 77.4 123.935955598826 57.8583727053441
"389" 77.6 122.662972089818 50.6798220583173
"390" 77.8 119.950278481363 42.1103160147532
"391" 78 116.13337394644 36.4919551247459
"392" 78.2 110.311103356653 31.9846700441603
"393" 78.4 103.994383849647 27.4267820750922
"394" 78.6 96.7412811242147 24.6842529473368
"395" 78.8 90.0225451585007 22.9837178279671
"396" 79 83.5689240660137 23.1102696823753
"397" 79.2 76.0605265445901 21.3117692182584
"398" 79.4 67.9944085152749 18.4566425976767
"399" 79.6 60.0557432202817 16.1157632520635
"400" 79.8 52.2787132867447 13.3015180871759
"401" 80 47.1264318980082 9.73247076641393
"402" 80.2 45.4815583280982 7.55983431903158
"403" 80.4 45.2333966035007 11.0860113254187
"404" 80.6 45.2208330274684 17.3636114828703
"405" 80.8 45.3768521298281 24.473997251603
"406" 81 46.5134711614812 31.6911306833581
"407" 81.2 49.8929906093656 38.2239160503583
"408" 81.4 53.7447751985261 44.4179399678498
"409" 81.6 58.3506860752637 50.4705973866253
"410" 81.8 64.1655091530629 55.501842192603
"411" 82 70.9295336979392 59.98860353057
"412" 82.2 78.1280112761625 63.0692665641831
"413" 82.4 85.7403962084352 64.5012604222437
"414" 82.6 94.0389862419005 65.4170535710413
"415" 82.8 102.25946821392 65.1498566535928
"416" 83 109.976336860949 63.7085495365316
"417" 83.2 117.68251415112 61.6072615318602
"418" 83.4 124.275390269337 57.6320829250038
"419" 83.6 123.520249552153 54.6252236604982
"420" 83.8 123.700035594223 49.268622459577
"421" 84 121.372238059541 46.3716301423895
"422" 84.2 118.666440526699 40.1851930559368
"423" 84.4 115.779670821206 33.6663043152867
"424" 84.6 111.733942939308 30.4392600715724
"425" 84.8 106.746331454257 27.3155448307357
"426" 85 100.693385399457 23.1427682922632
"427" 85.2 94.0267172260583 19.0782277494571
"428" 85.4 87.1306891464533 15.8988381127982
"429" 85.6 80.2773980161458 12.2711753311284
"430" 85.8 72.7274171440069 9.46908819410766
"431" 86 64.3291064353516 6.23973309846316
"432" 86.2 56.37980125932 4.74334506893684
"433" 86.4 48.7694604102705 6.47172501751611
"434" 86.6 40.7798706412325 8.67550604481283
"435" 86.8 32.45071180524 10.7340218035816
"436" 87 29.606925431045 13.2355606621878
"437" 87.2 27.0439025038996 19.8281663145316
"438" 87.4 22.5286342461726 26.6972023240421
"439" 87.6 18.5586404004655 34.3546424708195
"440" 87.8 14.8448980872534 41.3139752590316
"441" 88 10.86364043792 48.3325646612191
"442" 88.2 6.93456679230236 55.1058256069139
"443" 88.4 4.69238197759857 57.8803963549959
"444" 88.6 8.27625571125 57.1511585408416
"445" 88.8 13.968809447471 60.1185290519397
"446" 89 20.41606232394 64.3252117267816
"447" 89.2 27.1378665781081 67.8391257707544
"448" 89.4 33.3193452544637 72.0002454354782
"449" 89.6 40.4054460895899 75.7399219167694
"450" 89.8 47.5908707912566 78.2815721148732
"451" 90 55.3532949015636 79.8008940718831
"452" 90.2 63.59669623953 80.2428856523716
"453" 90.4 71.4792250204973 81.0413410608563
"454" 90.6 79.6661433444458 81.8805102269697
"455" 90.8 87.82178354493 82.3148706116116
"456" 91 95.4278314467465 80.8042005895418
"457" 91.2 102.88651629369 78.2371107388216
"458" 91.4 109.625049421302 74.3769963449434
"459" 91.6 115.170794548807 69.4195640214089
"460" 91.8 119.486936412871 63.3033233859636
"461" 92 123.444538958443 56.7117710978573
"462" 92.2 123.345971178769 52.7659920744558
"463" 92.4 122.246951988621 46.1495704698254
"464" 92.6 119.608274012366 39.9707506862098
"465" 92.8 114.663747584033 35.1534771121448
"466" 93 110.064309942316 29.9447682287841
"467" 93.2 105.2739726471 24.0772933644016
"468" 93.4 99.6616574460953 19.5009304913821
"469" 93.6 92.4293860627637 16.0186544945003
"470" 93.8 84.8463518332103 13.4312121847735
"471" 94 76.9278018550231 12.6189402965573
"472" 94.2 69.3118910345158 12.0221759465741
"473" 94.4 61.3307890327002 13.4018971740316
"474" 94.6 53.7723540991571 13.8154590118769
"475" 94.8 45.4254209445411 13.5412867439053
"476" 95 38.4219789372044 10.5862729968206
"477" 95.2 38.2609007234372 11.4097761238592
"478" 95.4 32.6712753010989 15.1360674109895
"479" 95.6 25.2396191459608 16.8673929628479
"480" 95.8 21.8665134937616 21.0177876945761
"481" 96 16.8708187695122 26.4699678710413
"482" 96.2 11.6536309705583 30.990235343872
"483" 96.4 12.3035023941018 35.7000872495467
"484" 96.6 10.7419307951075 42.7136361513753
"485" 96.8 8.42453002034426 48.580163873971
"486" 97 4.06624508223522 52.6410860167816
"487" 97.2 4.73859126734695 50.7123300592226
"488" 97.4 5.45670070154639 47.8593682697129
"489" 97.6 5.65726564836827 43.6508004010316
"490" 97.8 7.98588355008667 39.3103640724649
"491" 98 10.0279008906075 33.3379366667191
"492" 98.2 12.7287730975533 28.7037744001649
"493" 98.4 15.8059954217107 23.3334040275316
"494" 98.6 20.0570264060746 18.8022920468666
"495" 98.8 24.9586028857985 14.3446350428447
"496" 99 31.0206664585376 10.8779732870022
"497" 99.2 36.5409876832404 7.45395874625488
"498" 99.4 42.5895935188257 4.6277801314278
"499" 99.6 49.3973072346967 3.89578324686653
"500" 99.8 56.4626978086998 2.12153482954534
"501" 100 63.6144954216863 3.05726001894746
"502" 100.2 70.71232879692 3.74774077930431
"503" 100.4 77.742474468223 5.83672083048612
"504" 100.6 84.2628297028408 7.48271137705138
"505" 100.8 90.4418096386629 10.7164028838602
"506" 101 96.7057635895835 13.6940003167816
"507" 101.2 103.494017345543 16.0400110922014
"508" 101.4 102.092552132349 16.5891994935622
"509" 101.6 99.949371464067 18.9995861579728
"510" 101.8 97.7527340114914 25.7536872103173
"511" 102 96.1710054289812 32.0209886540826
"512" 102.2 96.7281952347079 38.4657237391528
"513" 102.4 97.8730035113443 45.4604629689104
"514" 102.6 100.83140840492 52.2458876471786
"515" 102.8 106.220313344543 57.5223316160693
"516" 103 112.889731604979 60.5011424788845
"517" 103.2 120.364078843771 62.5292112154177
"518" 103.4 124.029266324982 63.6395807389378
"519" 103.6 123.768187208832 67.8514503193257
"520" 103.8 123.317887521613 76.5231690377246
"521" 104 123.088522379949 84.2970481732375
"522" 104.2 119.644705421149 90.7730648517744
"523" 104.4 115.517213548162 97.2797571952134
"524" 104.6 111.295941078737 103.946381602358
"525" 104.8 105.352325019508 109.368280007179
"526" 105 98.6628240752975 113.88935247245
"527" 105.2 92.21890952046 118.847236998212
"528" 105.4 86.0842566841388 120.530724777594
"529" 105.6 78.9548038726139 123.526769086991
"530" 105.8 72.807413406989 123.058088463859
"531" 106 65.4098453583887 121.459775051063
"532" 106.2 58.3486161833792 118.817351071225
"533" 106.4 53.1820405386884 114.840606802989
"534" 106.6 47.21165728554 110.415192944162
"535" 106.8 42.371439364314 104.427924338335
"536" 107 38.23824874026 97.6483382517016
"537" 107.2 35.5356524572391 90.7201489025103
"538" 107.4 35.3132798051947 82.2141217767349
"539" 107.6 36.0449458474028 73.2819222686523
"540" 107.8 37.558622094795 65.2096351312191
"541" 108 39.7073939063318 57.0111781328257
"542" 108.2 42.77947893288 48.7814298239116
"543" 108.4 46.9169157918232 41.1506487706122
"544" 108.6 51.5921203326519 33.9113522003821
"545" 108.8 56.80821920202 27.6721093745116
"546" 109 62.8275310388792 21.4536110136438
"547" 109.2 71.05116844251 13.9082092881316
"548" 109.4 78.0931833712435 8.28150090700217
"549" 109.6 83.1329786028309 8.94419112757613
"550" 109.8 87.7074207387382 11.0532698848498
"551" 110 93.6049763819296 12.1173923283489
"552" 110.2 93.45742684572 10.4493371533459
"553" 110.4 90.6381603840813 10.36988749158
"554" 110.6 87.8013561958996 9.4912918343581
"555" 110.8 83.0101661603746 7.81948155703158
"556" 111 76.9759838167138 6.30308815159859
"557" 111.2 70.7759158756139 6.31988628450096
"558" 111.4 64.2940080412567 5.29057044814382
"559" 111.6 57.6762898236796 5.30539724293542
"560" 111.8 50.2788779761321 4.71158279915279
"561" 112 45.1622030059845 5.70461292493481
"562" 112.2 39.8842125005354 9.48846404359889
"563" 112.4 33.3078531579788 12.6725939025904
"564" 112.6 26.185560608741 15.1073695583684
"565" 112.8 22.0801361733588 18.6398827814397
"566" 113 17.5381017912141 23.9977954894728
"567" 113.2 12.3051302764717 29.155321838204
"568" 113.4 10.6716672140796 35.2951313058188
"569" 113.6 9.90213425970124 42.6690092823441
"570" 113.8 8.97116005373443 50.674659705279
"571" 114 9.35768645752001 57.8232121418649
"572" 114.2 10.3222169359541 65.1262824667475
"573" 114.4 10.5711806368761 72.9738186969217
"574" 114.6 9.90929872803701 81.0911034592337
"575" 114.8 8.82819155431285 88.5929553641387
"576" 115 11.0724871293548 91.7151730831946
"577" 115.2 14.9345382051343 95.596144770705
"578" 115.4 19.7957625015933 100.573958494249
"579" 115.6 24.8574852595794 105.984683752317
"580" 115.8 30.3980381093262 111.585066030875
"581" 116 36.2615106143656 117.224801667774
"582" 116.2 42.4675776882325 121.512515896282
"583" 116.4 48.7906834172057 121.225711676756
"584" 116.6 56.0255084152103 120.447752827548
"585" 116.8 63.3081491350396 120.421715271423
"586" 117 70.2306148422095 119.93755041315
"587" 117.2 77.537805565845 120.160727463444
"588" 117.4 85.421068609154 120.469093086127
"589" 117.6 91.5405528886591 117.928255110847
"590" 117.8 98.1078746105796 113.955814498851
"591" 118 103.469759371694 110.83661716287
"592" 118.2 108.45244045493 104.950685451626
"593" 118.4 114.390906987405 100.196056078546
"594" 118.6 118.636150560202 94.672743091517
"595" 118.8 121.470867217862 87.8881985752816
"596" 119 124.755155117757 80.7391614020797
"597" 119.2 126.657035470277 74.2388347143989
"598" 119.4 127.227604821008 67.5536196639728
"599" 119.6 126.439807803835 60.5568740199571
"600" 119.8 125.401190666073 54.2327500803377
"601" 120 122.935788710538 47.5455089710316
"602" 120.2 120.91901697279 40.9803285582016
"603" 120.4 118.559237910069 35.2702714638826
"604" 120.6 114.563038048863 31.2396624246316
"605" 120.8 110.03720122821 25.8377016380416
"606" 121 106.11912440679 21.5846798796016
"607" 121.2 101.476670352821 16.6603414726949
"608" 121.4 95.3435245493278 14.3585585994782
"609" 121.6 88.73314535031 11.4818058490216
"610" 121.8 82.0637814832325 9.15828762796907
"611" 122 74.682547022869 7.3134343890928
"612" 122.2 67.7277102907261 4.83353832003158
"613" 122.4 60.1929757433686 2.20188009936802
"614" 122.6 54.85697020845 4.36227858306158
"615" 122.8 47.3288040099788 6.3761483810904
"616" 123 39.59360732262 7.84025333607158
"617" 123.2 33.97224461992 9.40883737751643
"618" 123.4 27.83548214979 13.1915829112516
"619" 123.6 21.9207456901966 16.9527112639146
"620" 123.8 17.0130408399404 22.2484494973173
"621" 124 13.2307577576867 27.5050696513982
"622" 124.2 9.55212683234047 33.056898036952
"623" 124.4 6.44963739192 38.6842553668486
"624" 124.6 6.48243493777262 44.6866562242105
"625" 124.8 3.96612842066027 51.9392797647199
"626" 125 2.54993560580462 57.7266766303008
"627" 125.2 0.77126518696347 64.7104492049012
"628" 125.4 3.78684207612652 69.4984007186729
"629" 125.6 4.89589727090936 76.6370484456699
"630" 125.8 6.64437282042 84.7656386229386
"631" 126 10.0744156649893 88.9476749907346
"632" 126.2 15.0420872267654 93.2634986764027
"633" 126.4 19.8310360997937 97.5194028995684
"634" 126.6 25.180374999188 101.884054655568
"635" 126.8 30.5888821410832 106.739780311807
"636" 127 36.1209579874506 110.566927610695
"637" 127.2 41.8754247250231 114.840987186898
"638" 127.4 47.7798219991081 119.079608422398
"639" 127.6 53.9690971093942 122.208812162104
"640" 127.8 60.605756760223 123.854258599607
"641" 128 67.0729400109533 123.981328384265
"642" 128.2 74.8958584518863 123.197670231672
"643" 128.4 81.9441657697587 122.051702700999
"644" 128.6 89.4310209137654 120.671004551475
"645" 128.8 93.4355191100138 116.347970052938
"646" 129 98.8305186069303 112.15484282264
"647" 129.2 104.171054767155 109.195831226358
"648" 129.4 109.129071202282 106.385992629287
"649" 129.6 113.03482859092 100.589912357737
"650" 129.8 117.445013295185 94.4729288977963
"651" 130 121.86283468292 89.5663597679433
"652" 130.2 122.393256897691 84.608297572403
"653" 130.4 123.081501558049 82.133033787838
"654" 130.6 123.597977283016 75.8820104258393
"655" 130.8 124.413486962096 67.920180470561
"656" 131 126.176003850085 60.7812159916044
"657" 131.2 125.397216473655 55.0434853336846
"658" 131.4 123.557165383951 47.214326269501
"659" 131.6 120.226270273708 40.4366823185164
"660" 131.8 116.66988992292 33.7486746823579
"661" 132 111.14017498294 28.0861053270613
"662" 132.2 104.82997587012 23.2165627704316
"663" 132.4 98.4016568830042 18.8585888652632
"664" 132.6 90.784735437791 14.9514048846767
"665" 132.8 84.46065004902 12.9951165011649
"666" 133 77.961255768022 12.1261814077357
"667" 133.2 70.9760330230137 12.3714221982191
"668" 133.4 63.5050680958042 13.4141962537263
"669" 133.6 55.97734804042 12.9637424599066
"670" 133.8 48.5704962457711 12.0967554723826
"671" 134 44.6361526447596 10.8188970563806
"672" 134.2 43.7980379550914 7.05166758180301
"673" 134.4 45.6500682124928 7.7451165713908
"674" 134.6 48.5881153570462 5.68432417270148
"675" 134.8 49.7932498815162 5.2642032099835
"676" 135 48.6329448521468 6.05816317967075
"677" 135.2 45.3927079284458 6.80899874935116
"678" 135.4 40.4942084898891 7.29483352973261
"679" 135.6 35.7960774033472 9.65465815182769
"680" 135.8 30.8273336861853 13.2667746318071
"681" 136 25.0678716932141 16.3076552345904
"682" 136.2 19.9932955270082 20.2138188297963
"683" 136.4 17.3508062244458 25.6481457704233
"684" 136.6 14.5410931557159 31.8858661118581
"685" 136.8 12.3282131397638 38.5268244386253
"686" 137 12.2790001102787 46.121682540912
"687" 137.2 12.724887220522 54.2724920045214
"688" 137.4 14.3374922210519 61.6235251500646
"689" 137.6 16.5928131894417 68.4739230296077
"690" 137.8 19.2718834951533 75.7258892019649
"691" 138 21.4398395812268 83.6969610573384
"692" 138.2 25.2139333128568 90.1932510947368
"693" 138.4 29.6589211151853 95.7829318143683
"694" 138.6 35.30553318705 100.316213622152
"695" 138.8 41.8272427633324 103.674817565073
"696" 139 48.7599662216387 105.755174140157
"697" 139.2 56.4303923190953 107.517329009908
"698" 139.4 63.9683334309726 108.674668182695
"699" 139.6 70.8505281332748 107.942806816774
"700" 139.8 78.1785679917498 105.946802088415
"701" 140 85.9059255988004 103.94117128989
"702" 140.2 93.1639467857988 101.107586931183
"703" 140.4 99.3442210070685 97.284665018794
"704" 140.6 104.939944112096 92.6592165735316
"705" 140.8 109.299902936612 87.4612785974162
"706" 141 114.840904231714 82.3229654960904
"707" 141.2 120.568343405007 77.51479209557
"708" 141.4 125.34264302725 73.8260922976708
"709" 141.6 124.91109325704 68.7067588680316
"710" 141.8 125.843663871465 61.5767428819623
"711" 142 124.379737748049 56.9053731150638
"712" 142.2 121.813314333405 50.3614769542893
"713" 142.4 119.08300317093 43.0418339407738
"714" 142.6 116.207152271039 36.1377404697939
"715" 142.8 112.46360466732 29.900624525803
"716" 143 107.351174371948 24.189167974793
"717" 143.2 101.111131460291 19.1917629038666
"718" 143.4 94.6504375761095 16.5340628029579
"719" 143.6 87.5365640731409 13.9996896522176
"720" 143.8 81.1414928565867 11.4034002512437
"721" 144 74.4720722184546 8.04956500060583
"722" 144.2 66.6155362916842 5.08338754905044
"723" 144.4 58.9799828855772 2.52638714808872
"724" 144.6 54.5753867940025 3.80967163410374
"725" 144.8 48.9325075388023 7.18945517070805
"726" 145 42.80025071192 11.2025323345022
"727" 145.2 35.34448027275 14.5780991621716
"728" 145.4 27.4313439860477 16.9029915800422
"729" 145.6 20.4546914742465 19.4506180347867
"730" 145.8 17.1620935411571 23.5160939656089
"731" 146 12.9854452109513 28.9766744659378
"732" 146.2 9.53608923717807 35.0656901123219
"733" 146.4 6.98958562548818 40.7932055146339
"734" 146.6 3.34439677529838 47.6174382734505
"735" 146.8 5.67069567792 52.2789656413125
"736" 147 7.27937965248522 58.2376128967164
"737" 147.2 6.28212304482325 65.0423825252897
"738" 147.4 3.27524051443614 69.3851919737735
"739" 147.6 4.44267022064448 68.0112751948173
"740" 147.8 3.51167244889826 64.4098793043903
"741" 148 3.32481307412931 59.5406075358455
"742" 148.2 4.18443907419587 52.765313790135
"743" 148.4 4.75993305847386 44.1221600023239
"744" 148.6 7.63752350577001 39.3844717216441
"745" 148.8 11.2093335629316 32.8437389077641
"746" 149 14.3332123215244 26.2715550531415
"747" 149.2 19.0790413277637 20.6273929690003
"748" 149.4 25.8173046691433 17.0810733280219
"749" 149.6 33.36207361062 14.0250505452316
"750" 149.8 41.9070642132 10.5003392893816
"751" 150 48.8981795344637 7.87367976690536
"752" 150.2 56.1468399874478 4.54504138892046
"753" 150.4 59.83960070567 3.59209996334408
"754" 150.6 64.600020857471 8.505692114603
"755" 150.8 70.1863423817963 14.0563688203305
"756" 151 74.00335753857 20.6888969085016
"757" 151.2 76.9815532370168 26.8658628219348
"758" 151.4 80.5053125105592 33.5620329781244
"759" 151.6 84.717051696545 40.3200131760628
"760" 151.8 87.2012949743305 47.9582114230105
"761" 152 89.7501270247319 55.8542205870316
"762" 152.2 93.0968651657344 63.5874254383924
"763" 152.4 97.1284576574796 70.0716934310958
"764" 152.6 101.812722230891 76.2136187196198
"765" 152.8 104.978127529449 82.8842617311786
"766" 153 108.679836280829 84.2305164611831
"767" 153.2 113.527394674773 84.2817748062963
"768" 153.4 113.48401831266 87.8219885295916
"769" 153.6 111.41592806199 91.8140648138416
"770" 153.8 107.23301105781 96.7330817377516
"771" 154 101.695132890512 100.691059451052
"772" 154.2 95.2088411531777 102.542541465341
"773" 154.4 87.9869841001075 103.807819855157
"774" 154.6 80.5361096686966 104.956551717957
"775" 154.8 72.3204665290491 104.538077712032
"776" 155 63.4673760182363 101.299110891062
"777" 155.2 55.7733394962771 96.482389680001
"778" 155.4 49.8336361883318 89.7076384121492
"779" 155.6 45.1685482464049 82.5231391688801
"780" 155.8 41.0723920301777 75.0788233016295
"781" 156 37.7397260433 67.1527701486016
"782" 156.2 35.9479978215762 58.9497025025628
"783" 156.4 34.4557256837821 50.0076810555143
"784" 156.6 34.5169393692026 41.1178287042381
"785" 156.8 35.9633289660568 31.8341179432105
"786" 157 38.121246876621 23.0182136948048
"787" 157.2 41.1085285014458 14.3936425521656
"788" 157.4 46.5913500475258 7.10669995656043
"789" 157.6 52.8119427418612 3.42457021970804
"790" 157.8 58.6109128829914 5.34620914200096
"791" 158 65.9442613354655 6.73761806536491
"792" 158.2 73.7449077028812 9.83994040418691
"793" 158.4 80.7074620775537 14.8402400419623
"794" 158.6 85.62516791145 21.6937317195616
"795" 158.8 89.8116741568612 28.9769131122963
"796" 159 93.12637661727 37.2959342509816
"797" 159.2 95.54888534781 45.8837666478316
"798" 159.4 97.5897519789806 54.4694353176982
"799" 159.6 100.949429876738 62.3060610464255
"800" 159.8 106.547253852559 69.1250794181427
"801" 160 112.589378742241 72.5264317683343
"802" 160.2 119.613390822939 75.7434486786373
"803" 160.4 123.535268362979 76.9161935989139
"804" 160.6 123.676509201821 75.5629884100712
"805" 160.8 123.976213403757 74.2904227890604
"806" 161 125.665168754785 71.2121050539258
"807" 161.2 126.583328540786 69.1685026675677
"808" 161.4 124.8620553355 68.401378309702
"809" 161.6 124.701308372124 69.965921929983
"810" 161.8 124.990056564126 74.0142538800904
"811" 162 125.147250913135 79.9431750882091
"812" 162.2 123.356412953845 85.3884872571063
"813" 162.4 120.68533445859 90.8092300027816
"814" 162.6 117.623166211006 97.2494088167459
"815" 162.8 113.286839145449 101.078660099855
"816" 163 108.482971598972 105.830960350733
"817" 163.2 104.774455556463 110.371853953053
"818" 163.4 98.1038519824345 114.694570157682
"819" 163.6 92.6105186488318 118.627758715267
"820" 163.8 85.7049492096829 120.82759592697
"821" 164 78.5345434827726 122.937500935358
"822" 164.2 70.2988165289941 123.800056145883
"823" 164.4 62.1232534079732 122.652615869521
"824" 164.6 53.6202379579512 120.729517194188
"825" 164.8 46.0793440563394 117.708893252515
"826" 165 39.3321054614914 111.711495027185
"827" 165.2 33.6724457471777 105.867096822001
"828" 165.4 28.5277665981075 99.1869104163753
"829" 165.6 25.1526142452749 90.8186526848058
"830" 165.8 23.0251820371458 82.8156547522574
"831" 166 22.0065912866953 74.4919327214473
"832" 166.2 22.02847167192 65.4990943940877
"833" 166.4 22.9557832362057 57.351828763353
"834" 166.6 26.3497435614914 48.9642956643887
"835" 166.8 30.7936598837587 41.8416454523864
"836" 167 38.30835349452 36.8207798054416
"837" 167.2 46.4808172299612 32.722863812011
"838" 167.4 55.0073801441772 29.7114529666887
"839" 167.6 64.3138790033486 27.362929432647
"840" 167.8 73.8450291684417 26.5042048089772
"841" 168 83.5126699527551 26.8366341587945
"842" 168.2 93.2907187592658 26.4400710971531
"843" 168.4 102.549662185802 26.9111902335022
"844" 168.6 111.228116559837 29.7488545331149
"845" 168.8 114.588893677185 34.6318772222669
"846" 169 116.905042138467 39.2172013370693
"847" 169.2 120.709695478861 41.3750687267963
"848" 169.4 117.585347195044 42.4716807274336
"849" 169.6 113.436101595102 45.9443510033649
"850" 169.8 108.687591977549 50.9654340201173
"851" 170 103.751797141237 56.6871483604177
"852" 170.2 99.0100593971847 62.1773945006786
"853" 170.4 93.3129823142889 68.0488178086335
"854" 170.6 86.9900266707891 73.3767692374802
"855" 170.8 79.99471755542 78.4588036599728
"856" 171 73.89430569861 83.6273873997016
"857" 171.2 67.9482200933569 89.779779121051
"858" 171.4 62.0166429319777 95.4454311659162
"859" 171.6 57.2351674433728 101.609697777796
"860" 171.8 52.1642612506824 108.799120256438
"861" 172 48.3378995637476 116.146099921238
"862" 172.2 47.553470310791 121.10943449858
"863" 172.4 50.2858253393668 121.840527699606
"864" 172.6 53.0112757655118 123.558562626338
"865" 172.8 56.7395599066107 123.200557540238
"866" 173 63.0608492521075 123.208336919469
"867" 173.2 69.70619574967 123.589693800282
"868" 173.4 77.3718524616673 123.202719551339
"869" 173.6 82.9347119834481 122.283070129279
"870" 173.8 90.2397346377817 118.579745098978
"871" 174 95.5366701254768 116.753300045213
"872" 174.2 100.316129092394 113.395528336176
"873" 174.4 104.872326099231 111.174207362857
"874" 174.6 107.35504525967 109.520059091157
"875" 174.8 111.681348307729 104.509074563106
"876" 175 115.245764162981 98.6448722192437
"877" 175.2 120.074867811346 93.6406060102296
"878" 175.4 121.993918725405 87.3559847585558
"879" 175.6 124.020679689988 80.4513849053325
"880" 175.8 126.112649034302 74.0829840313257
"881" 176 125.664616873004 67.5629444564211
"882" 176.2 125.95089757909 59.7116393941273
"883" 176.4 124.406011050909 54.5300196732316
"884" 176.6 121.332196395551 47.6866764014005
"885" 176.8 119.424005268849 39.8064316016642
"886" 177 116.585054686742 33.3536022643088
"887" 177.2 112.012638411846 27.5868357552947
"888" 177.4 106.047957459284 23.7051716637589
"889" 177.6 100.107543377769 18.6145121793346
"890" 177.8 94.1675896636966 13.5842026815635
"891" 178 87.4154088497035 10.8723441852687
"892" 178.2 79.9552351145901 8.23036661922746
"893" 178.4 73.16599519602 5.08669437708158
"894" 178.6 66.1151167184994 2.5440320671998
"895" 178.8 59.17230730401 2.41102958949158
"896" 179 50.829644844617 3.57070857157703
"897" 179.2 42.8632344478705 4.98392805689296
"898" 179.4 36.9800528874884 6.85058738996842
"899" 179.6 31.6291173604928 10.1348794997791
"900" 179.8 26.5590510288588 13.2429294772969
"901" 180 22.2416557199621 18.0058526730947
"902" 180.2 17.4915505185689 22.0365489398614
"903" 180.4 13.5840353633291 27.3785899740998
"904" 180.6 9.57009666788386 32.5422782065978
"905" 180.8 6.53272450808001 37.7879657669916
"906" 181 4.65807144972001 42.8562798527516
"907" 181.2 3.28232292249353 46.9422109768551
"908" 181.4 4.25994568478667 46.4376807555649
"909" 181.6 5.60368993908131 44.8610915588058
"910" 181.8 6.55296639479755 42.8109210699499
"911" 182 7.45535960493267 39.8612653957911
"912" 182.2 8.31696341863232 35.0948903872097
"913" 182.4 10.9816619097382 31.1911050190835
"914" 182.6 13.0225591390681 27.4324645904019
"915" 182.8 16.9071537361959 22.4985038570661
"916" 183 20.543346535887 18.007069065592
"917" 183.2 25.6131932332873 13.7794454537765
"918" 183.4 30.7765863060738 10.1662931312623
"919" 183.6 36.317892726318 7.05314407788594
"920" 183.8 42.1871947333089 4.42603640483713
"921" 184 48.2773377323728 2.81269896767308
"922" 184.2 54.8982695438804 1.03523342750682
"923" 184.4 61.4293445172319 1.4104825309857
"924" 184.6 67.9015249704577 1.5120132754278
"925" 184.8 73.037585497623 4.19727404869494
"926" 185 78.7329942582638 7.17847743821908
"927" 185.2 85.1502888493442 9.63701222303158
"928" 185.4 91.4506878953953 11.8363014518336
"929" 185.6 97.5700817336776 14.7906164924255
"930" 185.8 103.748621490685 18.2053710770316
"931" 186 107.734315689463 23.0941576439459
"932" 186.2 112.421441767204 28.5841143427747
"933" 186.4 117.128090931155 34.6929706900316
"934" 186.6 121.573513474863 40.675984902803
"935" 186.8 122.223594547257 46.3383989751374
"936" 187 123.738064735142 53.8311358576149
"937" 187.2 124.530460392564 61.3629862663297
"938" 187.4 126.295383960206 69.2965290229173
"939" 187.6 125.015694001491 73.5552736184397
"940" 187.8 121.430089286253 80.4931698536073
"941" 188 118.647790941802 88.3597637795904
"942" 188.2 115.070412519901 95.1113704644491
"943" 188.4 110.431143787642 101.876693522532
"944" 188.6 105.394326778596 108.138773968414
"945" 188.8 100.998508112544 113.141141889923
"946" 189 95.4580771427305 117.259425809621
"947" 189.2 88.8359580940171 120.018598960167
"948" 189.4 81.5607149596075 122.3441984555
"949" 189.6 73.92546336717 124.555256966594
"950" 189.8 67.3256256925722 125.129232586466
"951" 190 59.1352005751068 122.980164775911
"952" 190.2 52.3695077898232 119.727441135032
"953" 190.4 44.9648346168309 114.429095020992
"954" 190.6 39.1198141344443 108.610505993478
"955" 190.8 33.1605318952986 103.059600963614
"956" 191 26.5868703757873 98.3661568863071
"957" 191.2 20.1486786580322 94.264790310552
"958" 191.4 13.8383489386604 89.1277644759258
"959" 191.6 11.31802310442 81.9325400536566
"960" 191.8 11.1575268721398 73.9153965929656
"961" 192 13.5004029065752 66.432607197273
"962" 192.2 16.5850436940847 59.7993312679375
"963" 192.4 20.73023548192 53.5823072545316
"964" 192.6 25.3902201218147 47.544142406621
"965" 192.8 31.0610483150715 42.6515519396376
"966" 193 38.4220153976853 38.0220192058173
"967" 193.2 44.7824030803633 33.3331686600934
"968" 193.4 51.28552244976 29.3507287681816
"969" 193.6 58.4538319240715 26.0734691982437
"970" 193.8 66.5929255017277 22.9776373793104
"971" 194 74.3248697052159 19.5142051134805
"972" 194.2 82.6351624515329 15.4539479259671
"973" 194.4 88.3460855033772 11.7735380671459
"974" 194.6 90.8535359732057 12.8614070051336
"975" 194.8 93.3943696593486 17.281768759003
"976" 195 94.6189664015965 22.7950178428551
"977" 195.2 97.3553147696547 29.1198281886744
"978" 195.4 99.3100772579977 36.4336155234199
"979" 195.6 100.344235236714 43.6360781349594
"980" 195.8 100.978631065642 51.4134497845367
"981" 196 101.669698059034 58.8846747791173
"982" 196.2 101.330136763059 67.1604438813286
"983" 196.4 101.139237604611 75.2273843501759
"984" 196.6 100.524552578193 83.0424336448801
"985" 196.8 100.31211392892 91.1013331455316
"986" 197 101.323080834324 100.00529986567
"987" 197.2 102.741287830827 107.517329009908
"988" 197.4 100.640729964514 110.948118900157
"989" 197.6 93.321308748223 114.310255578577
"990" 197.8 86.3034621566147 117.489008630589
"991" 198 78.7686866366616 119.351098509166
"992" 198.2 71.3293556602571 120.502006771987
"993" 198.4 63.4624910733887 119.475907873219
"994" 198.6 55.9244817213427 116.583568134712
"995" 198.8 49.0845252691388 111.678376757032
"996" 199 43.8006562465671 105.370476210326
"997" 199.2 39.5308150824098 98.0720666473479
"998" 199.4 37.0811059642711 89.4398670427975
"999" 199.6 35.4631663918042 81.5797956151895
"1000" 199.8 33.667021005037 73.6331508783826
"1001" 200 32.6865720059523 65.1889575789993
"1002" 200.2 32.557771003606 57.8151610647176
"1003" 200.4 33.2477450687265 50.3848771543219
"1004" 200.6 35.7583893560519 42.9203642150096
"1005" 200.8 38.5461357019516 37.1883173036526
"1006" 201 43.4734597877653 29.2698232241759
"1007" 201.2 49.6355272734443 24.6587393224685
"1008" 201.4 56.69137794492 20.5185919246679
"1009" 201.6 63.3779776056253 18.2641333466842
"1010" 201.8 71.8344676027319 16.9225594754276
"1011" 202 80.8947833675592 18.4449424976604
"1012" 202.2 87.8647827011625 19.9245505165164
"1013" 202.4 93.262298012314 21.5886532691528
"1014" 202.6 98.3987910780268 26.0464655799345
"1015" 202.8 104.405376269155 29.4045673866492
"1016" 203 111.133839884134 34.7751040000112
"1017" 203.2 112.841947785549 38.8881282068602
"1018" 203.4 117.80584658917 41.9919430471427
"1019" 203.6 119.547436740172 41.1639848642646
"1020" 203.8 117.998672846802 41.5507124466198
"1021" 204 115.536182675811 44.0004244046751
"1022" 204.2 112.50255175302 49.4006884865416
"1023" 204.4 108.835961827834 54.2073152488602
"1024" 204.6 104.20682249892 59.0329322280013
"1025" 204.8 99.28391086644 63.3320610414316
"1026" 205 93.0471327943854 66.535748051289
"1027" 205.2 85.9764391520715 68.7579015058195
"1028" 205.4 78.2593201993996 70.2924616429601
"1029" 205.6 70.8185481215564 71.1930778743346
"1030" 205.8 63.2436523626847 71.8339807492375
"1031" 206 55.0151259231259 72.3112734661492
"1032" 206.2 46.82218642854 72.1730494953316
"1033" 206.4 38.84192856861 71.4836860784416
"1034" 206.6 30.2304965515141 70.0872595294771
"1035" 206.8 22.6089330453335 67.8903680331662
"1036" 207 14.8453063376275 64.9994372197957
"1037" 207.2 7.49793278272372 61.4232898506764
"1038" 207.4 5.45055997613738 58.9953877163142
"1039" 207.6 5.31762396643401 57.1937091419475
"1040" 207.8 6.2378862463666 56.065971732585
"1041" 208 7.25611744934425 53.8242512717589
"1042" 208.2 8.55613030666195 50.5272643493542
"1043" 208.4 10.4163134028874 46.1936499818794
"1044" 208.6 13.4349856658555 41.2050909334187
"1045" 208.8 16.5633160978878 36.5063134973542
"1046" 209 20.4424820996004 31.5785422218563
"1047" 209.2 24.3187296462352 26.5084381878577
"1048" 209.4 28.1695222555261 21.1519738234255
"1049" 209.6 33.2277459068792 15.7585932781234
"1050" 209.8 38.6970753691027 11.6605130537912
"1051" 210 44.6324783913917 9.69824977916365
"1052" 210.2 51.8459022828318 7.4147373330904
"1053" 210.4 59.461390060522 6.70538294908259
"1054" 210.6 66.5794001881724 8.14593123975973
"1055" 210.8 73.2920912061576 10.7527241170118
"1056" 211 79.9216917697325 14.0956421380628
"1057" 211.2 84.64370135181 18.9518568862816
"1058" 211.4 88.0948290845802 24.3562376859636
"1059" 211.6 92.1563628145141 29.8252276687147
"1060" 211.8 96.5859264028143 35.4219802428777
"1061" 212 99.3049973694049 41.7703249500619
"1062" 212.2 101.353273645653 48.623944776388
"1063" 212.4 103.139522554257 55.8392409386854
"1064" 212.6 104.978051918722 63.2927283410217
"1065" 212.8 107.259532168549 69.6934183724316
"1066" 213 110.094260599396 76.1029238805752
"1067" 213.2 113.210925975108 81.6479885323088
"1068" 213.4 116.754397750382 86.2329474330316
"1069" 213.6 120.163783824551 87.6282362314102
"1070" 213.8 118.280514196139 88.3628661822503
"1071" 214 114.03317222103 91.0312283912716
"1072" 214.2 108.84152569722 93.4342635789616
"1073" 214.4 102.213648113096 96.3744630819728
"1074" 214.6 95.7502919107913 97.3463633723781
"1075" 214.8 89.5052811594352 97.7400409353043
"1076" 215 82.3836148083376 97.0482535389547
"1077" 215.2 77.3373075583384 92.7307520370622
"1078" 215.4 72.2584100777382 87.3895578568498
"1079" 215.6 68.0803257422463 81.8380762887789
"1080" 215.8 63.9900618051 75.4056576084316
"1081" 216 60.23945745219 68.5120234395316
"1082" 216.2 57.4906045993887 62.1790650251878
"1083" 216.4 55.538389962316 54.7513625167147
"1084" 216.6 53.7027015790989 47.8557190922211
"1085" 216.8 51.4971478025537 40.8769452544771
"1086" 217 50.8259468385 33.3311209267216
"1087" 217.2 50.9407215155424 25.880861367705
"1088" 217.4 52.5382704409489 18.1467007876758
"1089" 217.6 55.3189568297772 11.9219079174316
"1090" 217.8 60.2958925430376 6.8267127058551
"1091" 218 65.9422381102343 6.35432928546015
"1092" 218.2 71.5188088543443 8.7400490372134
"1093" 218.4 77.4710250830412 13.1186456416679
"1094" 218.6 80.9451631029411 18.8298910126421
"1095" 218.8 83.4524425006417 25.057916739712
"1096" 219 85.2538988557261 31.3970404443989
"1097" 219.2 86.8774192090358 38.897889381221
"1098" 219.4 87.4636326360137 46.4785211023753
"1099" 219.6 87.02336828808 54.9740164502116
"1100" 219.8 86.3781322974151 63.3297922791578
"1101" 220 84.7911218554052 71.614293780685
"1102" 220.2 82.4633333409503 79.6158769130922
"1103" 220.4 79.3919650386343 87.2900826163173
"1104" 220.6 76.1967143342669 95.552428654103
"1105" 220.8 72.6950895234655 102.382218826819
"1106" 221 70.36569973419 109.908880830062
"1107" 221.2 67.1062868621082 119.136361834408
"1108" 221.4 66.3598915908581 124.473364361568
"1109" 221.6 66.3695193484361 122.922777305903
"1110" 221.8 64.7033498603486 122.326562976644
"1111" 222 60.5639574889541 120.847169848907
"1112" 222.2 54.8620451317382 119.32616813085
"1113" 222.4 49.4777003326591 116.704808614401
"1114" 222.6 43.3818075358078 113.468088076103
"1115" 222.8 38.0661874567022 109.115324318556
"1116" 223 33.8314884856358 103.935422806989
"1117" 223.2 29.5857799173442 98.1570501357286
"1118" 223.4 25.9559777877726 91.5748477137789
"1119" 223.6 24.3569210965652 84.5871189728058
"1120" 223.8 23.4279988174035 77.6517488804492
"1121" 224 24.5513773344867 70.7017151466649
"1122" 224.2 26.9121736540773 63.6042530336271
"1123" 224.4 31.7525429602787 58.5127825239446
"1124" 224.6 36.8869942594039 53.1404881640638
"1125" 224.8 42.73533890242 48.2404471668551
"1126" 225 49.5150881936626 43.927157609794
"1127" 225.2 56.869885421045 41.4803117708753
"1128" 225.4 64.0270426301627 41.3190169529733
"1129" 225.6 71.0857390000231 42.9334245269697
"1130" 225.8 78.3090180901571 45.5031291504749
"1131" 226 85.7089238159503 48.580163873971
"1132" 226.2 93.8658252583873 52.0250304789568
"1133" 226.4 101.458271022377 56.2065989814602
"1134" 226.6 108.094041244747 60.078481420647
"1135" 226.8 113.986471449461 63.7151002696004
"1136" 227 120.593992519863 64.2535637861071
"1137" 227.2 125.02403980557 63.2580615786016
"1138" 227.4 123.498330057061 61.2263783863033
"1139" 227.6 124.852384131559 57.657326406476
"1140" 227.8 123.580925981175 54.6650914810848
"1141" 228 123.448996522979 49.0519771043781
"1142" 228.2 122.764694504271 44.4766995942443
"1143" 228.4 120.209832959811 40.2522494244375
"1144" 228.6 118.761790092992 35.3367352337326
"1145" 228.8 115.83252758037 30.8657704019116
"1146" 229 112.405995436389 26.5992794430003
"1147" 229.2 107.018315247889 23.6498490988441
"1148" 229.4 102.902284191493 19.6598997792257
"1149" 229.6 98.3607444804458 15.1284174679491
"1150" 229.8 93.8778964035833 11.3909558103377
"1151" 230 88.0745296326568 9.19561191843158
"1152" 230.2 82.0222570168612 6.88398783188452
"1153" 230.4 75.50282033802 3.82091409183158
"1154" 230.6 68.7888196664302 1.90058431527647
"1155" 230.8 62.4619053363894 1.65021019291933
"1156" 231 55.6579305223854 2.75507503366524
"1157" 231.2 49.6376279792533 2.90585428033461
"1158" 231.4 43.7535270000057 4.98932666283158
"1159" 231.6 36.6971740545095 7.02277450569474
"1160" 231.8 31.725902606314 10.0776257178195
"1161" 232 27.9283767334052 14.8710892187543
"1162" 232.2 22.3683040863612 18.5642952001492
"1163" 232.4 18.2912087675157 21.734087529638
"1164" 232.6 13.8003402332303 26.4245491626868
"1165" 232.8 11.3594561743136 32.2580872826167
"1166" 233 8.14198099674142 36.2786734649601
"1167" 233.2 5.53546274146167 40.0644229261566
"1168" 233.4 6.05541689032244 45.063028061373
"1169" 233.6 6.73661591813054 51.0452804263895
"1170" 233.8 7.24569870402991 57.8229743696689
"1171" 234 6.57393660160086 63.9129526813401
"1172" 234.2 5.49667678436682 70.7742690557231
"1173" 234.4 4.39169261666074 76.8039060678834
"1174" 234.6 5.41433511381874 81.5642271598797
"1175" 234.8 9.52212970825334 85.4067971303043
"1176" 235 12.8520613779098 89.3526884814499
"1177" 235.2 17.9289897647344 92.4966024528254
"1178" 235.4 23.165090703573 96.3234219832663
"1179" 235.6 27.01369864152 101.036939692263
"1180" 235.8 31.7693427901516 105.845879852905
"1181" 236 35.705528043803 111.764005101478
"1182" 236.2 40.2302729480424 116.993196751195
"1183" 236.4 45.3297173530813 121.666419702677
"1184" 236.6 49.8991773948211 122.402378339702
"1185" 236.8 56.3224055540779 121.736290818505
"1186" 237 62.9564145263394 121.792055462999
"1187" 237.2 70.0901253546395 121.465811057739
"1188" 237.4 76.9353027098651 120.874454208394
"1189" 237.6 84.3521845092748 120.535697859774
"1190" 237.8 90.3679069387787 119.816342091521
"1191" 238 96.8903342567057 116.313609847654
"1192" 238.2 101.904702680811 113.287675479685
"1193" 238.4 107.406047395706 109.311082806491
"1194" 238.6 110.635099221157 105.228685829599
"1195" 238.8 113.70991140972 99.9462163080016
"1196" 239 118.65619129362 95.2024612697416
"1197" 239.2 121.402888147034 90.8212850531173
"1198" 239.4 123.551732772296 84.8751591242243
"1199" 239.6 126.077690818221 79.6384117572258
"1200" 239.8 126.985195727736 73.8946619340898
"1201" 240 126.225695091132 67.9868278899407
"1202" 240.2 126.667735219096 61.1998150968448
"1203" 240.4 125.541170554587 57.4337412848649
"1204" 240.6 123.545242806695 52.1065571365112
"1205" 240.8 122.962919033394 45.752576464421
"1206" 241 121.570069174767 41.3325214903173
"1207" 241.2 118.73019075645 37.0739358624916
"1208" 241.4 113.645763268567 32.4745141418257
"1209" 241.6 109.878260026091 27.408011041003
"1210" 241.8 105.33667359893 22.120645764893
"1211" 242 101.505653651985 17.1039642448703
"1212" 242.2 97.9796162408867 14.8948687925316
"1213" 242.4 92.9163109529094 15.6227097203295
"1214" 242.6 86.475649272341 16.4274707789368
"1215" 242.8 81.1993440832989 17.243309732021
"1216" 243 76.2633134324779 17.2843066643368
"1217" 243.2 70.0991193624945 17.6777899870529
"1218" 243.4 63.8987768379425 18.040538841672
"1219" 243.6 56.840536996537 19.1320907403188
"1220" 243.8 50.5517418508638 20.1498079773349
"1221" 244 44.9576137923612 22.9286598035904
"1222" 244.2 39.4171999344494 27.5259432528845
"1223" 244.4 33.31144239921 31.5707126530816
"1224" 244.6 26.9246767313486 34.3776847581744
"1225" 244.8 19.65919062517 38.6241921528753
"1226" 245 14.1158545669506 43.407049932705
"1227" 245.2 10.8363091497095 47.9172144906947
"1228" 245.4 8.55858064950511 54.2839072380635
"1229" 245.6 7.64800925961232 60.1084407173393
"1230" 245.8 9.28481771653292 66.5206966384187
"1231" 246 11.80486167567 73.1391065558468
"1232" 246.2 14.48571940802 79.8066782925316
"1233" 246.4 16.9122408686018 86.7109343938952
"1234" 246.6 18.9429969936867 93.5290348208316
"1235" 246.8 20.4959885172026 100.715336582999
"1236" 247 23.1717570908555 106.824648549903
"1237" 247.2 26.2644691372293 110.77764175098
"1238" 247.4 31.4841816537241 111.861735889021
"1239" 247.6 37.98379444702 112.851116781998
"1240" 247.8 44.8103287678975 112.725717863121
"1241" 248 51.5270955423616 112.914230169071
"1242" 248.2 58.5201976212678 112.852433833205
"1243" 248.4 65.7326656967057 111.659830525746
"1244" 248.6 73.0962328337222 110.748211926394
"1245" 248.8 80.64383565042 110.769611424032
"1246" 249 88.0552369586259 111.163664291114
"1247" 249.2 95.2218204025479 111.666300141311
"1248" 249.4 101.849921539549 112.038403081887
"1249" 249.6 104.633583118824 108.793253990106
"1250" 249.8 109.511825540583 106.280447335453
"1251" 250 113.378112198853 101.572107339493
"1252" 250.2 118.063584656302 96.5310150931198
"1253" 250.4 120.634009140702 90.6405235671999
"1254" 250.6 123.970631364986 84.3370326951825
"1255" 250.8 126.124104059508 77.9013257666198
"1256" 251 126.338598479706 71.5729618739151
"1257" 251.2 127.021414367302 64.2774824550904
"1258" 251.4 125.507264729693 59.2952156844439
"1259" 251.6 122.319145422969 53.5212515921306
"1260" 251.8 119.755697482228 47.2484126121662
"1261" 252 116.948669062667 40.8124461203684
"1262" 252.2 114.429385530501 34.1359854859348
"1263" 252.4 111.591344193524 27.9280032960019
"1264" 252.6 106.612377792155 23.6235979994139
"1265" 252.8 100.693470809732 19.8971351121253
"1266" 253 94.710362879303 16.1861994708826
"1267" 253.2 87.91395831442 14.1678565261316
"1268" 253.4 81.4208492908705 13.3903287327345
"1269" 253.6 74.4366438669825 13.0692241503441
"1270" 253.8 67.3825669645464 14.3819941658228
"1271" 254 60.4097997059621 16.2675827429053
"1272" 254.2 53.8577787506241 18.826669825103
"1273" 254.4 46.8562552934049 20.1999339507589
"1274" 254.6 39.8423375744768 19.912256613202
"1275" 254.8 32.1961470238136 20.4082292930422
"1276" 255 25.56876176205 18.6636484521016
"1277" 255.2 25.44802579638 18.2274410922616
"1278" 255.4 23.9455757932695 17.5991073805364
"1279" 255.6 24.9189563655377 16.6474876490316
"1280" 255.8 26.1160610472914 14.815119998003
"1281" 256 27.6814710041044 13.9237124970024
"1282" 256.2 29.8371695474151 11.215461768893
"1283" 256.4 32.6122476791336 9.16687426296361
"1284" 256.6 37.4763021182018 7.24117634512248
"1285" 256.8 42.5316057973557 4.22812322548702
"1286" 257 48.6528398062984 2.99846392173428
"1287" 257.2 54.64665594567 1.13356517853158
"1288" 257.4 60.3417820682564 0.938829750031577
"1289" 257.6 65.3339217240629 1.86985056057443
"1290" 257.8 71.55618232042 2.59980840488452
"1291" 258 76.7759255338833 2.87189152651782
"1292" 258.2 80.4865493427854 3.97220854012773
"1293" 258.4 82.0182183861796 4.88596708924312
"1294" 258.6 85.1624188339478 6.21471737772602
"1295" 258.8 89.01745907592 7.64852570230881
"1296" 259 93.2738191559914 9.14156290154177
"1297" 259.2 96.5663206865965 11.1987139927669
"1298" 259.4 100.327093577266 13.9898483716181
"1299" 259.6 104.496938545461 16.835599423501
"1300" 259.8 108.017813034238 20.6198477294615
"1301" 260 111.872657540064 24.9249916643104
"1302" 260.2 115.234617690642 29.3954457925038
"1303" 260.4 118.599540987147 33.7004101120407
"1304" 260.6 120.915473138866 38.5139955843829
"1305" 260.8 122.923469155128 43.1927434811637
"1306" 261 124.797338372769 49.4499969667391
"1307" 261.2 126.046864460977 55.0752788730316
"1308" 261.4 126.95841172867 61.5628536113927
"1309" 261.6 127.224907460333 69.0390596909765
"1310" 261.8 125.208574806863 74.2817559925173
"1311" 262 123.46725865358 80.9603938500599
"1312" 262.2 122.44010863925 87.3143907835364
"1313" 262.4 119.767110547634 93.098762255003
"1314" 262.6 117.022618246241 99.3500319565221
"1315" 262.8 112.61439063214 103.966377371481
"1316" 263 108.634297807269 108.590779176852
"1317" 263.2 103.495943653134 112.648902840818
"1318" 263.4 98.3538399002658 115.967409403433
"1319" 263.6 92.4392387481343 118.908757496848
"1320" 263.8 86.10811177413 122.586157225412
"1321" 264 81.0517551269621 122.929301548895
"1322" 264.2 74.60703736692 124.646016390959
"1323" 264.4 68.7041196905137 125.634415799532
"1324" 264.6 63.4984630344867 124.474658136465
"1325" 264.8 57.1595716347179 123.377694592659
"1326" 265 51.2510850266147 121.158234072853
"1327" 265.2 43.9536310744042 119.698743282411
"1328" 265.4 36.2560805296751 118.618641450307
"1329" 265.6 35.6750767487452 117.375490911206
"1330" 265.8 34.74469515297 117.698297970062
"1331" 266 35.0177390835689 118.521738801127
"1332" 266.2 35.2504049925489 115.937126815361
"1333" 266.4 32.7931249463221 112.090600207052
"1334" 266.6 29.10905185218 106.730798636942
"1335" 266.8 25.0311663436297 101.426498714709
"1336" 267 20.3338591132711 96.466915696755
"1337" 267.2 15.4868737825025 92.1203855335073
"1338" 267.4 11.0231380269772 87.1305850272602
"1339" 267.6 7.52847166580999 81.7306643261116
"1340" 267.8 3.97193981228171 75.9658327133933
"1341" 268 2.28399257357217 73.7698800090316
"1342" 268.2 3.48717289452639 75.4396327257443
"1343" 268.4 3.93305646976616 78.9628247690316
"1344" 268.6 4.89175396392 84.239773047208
"1345" 268.8 6.97907433815438 88.7158241464066
"1346" 269 9.711455819295 94.2171000015316
"1347" 269.2 13.9058405764867 99.7605685328316
"1348" 269.4 17.3362751566343 104.978550705067
"1349" 269.6 21.3839901347414 109.624381642139
"1350" 269.8 26.8280115258594 113.196919694426
"1351" 270 31.53934999986 117.168617604542
"1352" 270.2 37.5640314122533 119.149135923123
"1353" 270.4 44.2519148152837 121.615784684123
"1354" 270.6 49.55107889992 123.890451850965
"1355" 270.8 56.4834080698229 125.516566203643
"1356" 271 62.92291165692 125.455416567274
"1357" 271.2 69.5255881855906 122.948594222926
"1358" 271.4 76.3104373788541 122.201223061911
"1359" 271.6 82.7016069309612 123.015860020423
"1360" 271.8 87.2869692453859 120.431144160747
"1361" 272 92.9080243389306 117.651644333361
"1362" 272.2 98.3170693348996 116.158616343338
"1363" 272.4 102.108448902022 112.156604578042
"1364" 272.6 107.38750116442 108.607236770063
"1365" 272.8 111.194161042326 104.287428150596
"1366" 273 114.803514726999 98.2641263819425
"1367" 273.2 118.775466743576 92.9269777877191
"1368" 273.4 122.463732576577 87.8872712637173
"1369" 273.6 124.008981384514 81.9447110179378
"1370" 273.8 125.765179936391 75.4194036386786
"1371" 274 127.120007970215 68.7969521191263
"1372" 274.2 126.938126788201 62.4468262393753
"1373" 274.4 126.399098807007 55.9752212416335
"1374" 274.6 125.615674143497 49.7431417792584
"1375" 274.8 122.881138694451 45.3831343170628
"1376" 275 118.896487463882 40.6611829106637
"1377" 275.2 115.364961793796 35.5977208595573
"1378" 275.4 112.204209514017 30.4856770956432
"1379" 275.6 108.05868927465 25.1756011811416
"1380" 275.8 103.500429277891 21.2982278826198
"1381" 276 99.74738118627 16.8058724642116
"1382" 276.2 95.86825145055 12.3620099858416
"1383" 276.4 96.5971611390738 11.3090263050975
"1384" 276.6 95.3194290067391 12.6229554600316
"1385" 276.8 91.1113884146297 14.8090176896445
"1386" 277 86.3157612363095 17.8705627964526
"1387" 277.2 81.13067422167 20.9438380403128
"1388" 277.4 76.2642756053792 23.3413524123683
"1389" 277.6 72.4341999541832 25.5164906733474
"1390" 277.8 66.7757416401458 27.0920071905154
"1391" 278 60.8521606647517 29.5861465485761
"1392" 278.2 56.55895785354 33.4323833495416
"1393" 278.4 51.9278497708431 38.17823553857
"1394" 278.6 48.4933982392435 44.5328373418845
"1395" 278.8 45.82514103462 51.7998289656616
"1396" 279 43.8152353695564 58.7496806956376
"1397" 279.2 43.7103971472498 65.4998392582656
"1398" 279.4 45.8069104838668 72.3487257116805
"1399" 279.6 47.7991433256253 78.8821974688105
"1400" 279.8 50.3543625424825 86.1031238140316
"1401" 280 53.8420911489726 93.288519484579
"1402" 280.2 57.80526459594 99.6696919995316
"1403" 280.4 63.0992758185804 103.601143103211
"1404" 280.6 68.8339433095137 107.702528425157
"1405" 280.8 73.78914856722 112.265179514912
"1406" 281 80.1278871439819 116.402885778372
"1407" 281.2 86.2032180446942 117.549754622774
"1408" 281.4 92.542367034223 116.100247901153
"1409" 281.6 98.49458326292 113.812829787061
"1410" 281.8 104.777532269573 111.240061370111
"1411" 282 108.523123233714 107.609677769815
"1412" 282.2 112.439696555306 102.274519364913
"1413" 282.4 116.964829018512 97.6826343747403
"1414" 282.6 119.53639543044 92.7371107449316
"1415" 282.8 120.926531006496 86.6342204372134
"1416" 283 122.83131888066 80.3363586580516
"1417" 283.2 125.945066258142 73.7915172788649
"1418" 283.4 126.64034386212 67.5167090271982
"1419" 283.6 126.759619312076 60.7063783471566
"1420" 283.8 126.225160366017 53.2035499971578
"1421" 284 123.858872825045 48.1459432089066
"1422" 284.2 121.032792182718 42.5666350721486
"1423" 284.4 117.42498648241 36.472084162654
"1424" 284.6 113.718899198728 31.2838523872527
"1425" 284.8 108.563126158698 25.8577521747538
"1426" 285 103.431814833981 21.1401716762437
"1427" 285.2 97.87792107267 16.699122042952
"1428" 285.4 91.77621097967 13.1990477693441
"1429" 285.6 85.0991462115564 10.2861303180316
"1430" 285.8 78.5161707834755 6.5789447532538
"1431" 286 72.9940772520715 4.04672850791037
"1432" 286.2 65.5407982421159 3.09095737221714
"1433" 286.4 58.4690617575636 1.82574358280386
"1434" 286.6 54.9249899167079 3.84215795675885
"1435" 286.8 50.0187088744812 7.13856992268463
"1436" 287 44.3356137162159 10.7709817930724
"1437" 287.2 37.9844777292253 13.9102591347474
"1438" 287.4 31.6747599685261 16.8795965436073
"1439" 287.6 25.7424978855798 20.8219192744027
"1440" 287.8 20.1574054929303 24.4074602568872
"1441" 288 13.995635246295 27.3033512858157
"1442" 288.2 14.6783414287688 27.5813536073688
"1443" 288.4 14.3332123215244 30.6284927721085
"1444" 288.6 11.94896589276 35.7341561144116
"1445" 288.8 9.69257840530775 41.9445471227459
"1446" 289 8.45133644766418 48.2685963373223
"1447" 289.2 8.10696018766468 55.3031607574465
"1448" 289.4 7.99439258878517 61.6262662093125
"1449" 289.6 9.10439792738938 68.4007460518173
"1450" 289.8 11.0237562346867 74.8171238689649
"1451" 290 13.149411347729 81.0166635954585
"1452" 290.2 16.2848014544779 86.9790916011789
"1453" 290.4 19.5326788331853 92.8619003868683
"1454" 290.6 23.4313615956037 97.0944153124295
"1455" 290.8 28.9938504723726 99.3683645470105
"1456" 291 35.50416332412 99.8060067994816
"1457" 291.2 42.126879852931 98.5975771678997
"1458" 291.4 48.8762814077552 96.0125178533063
"1459" 291.6 53.90017013642 91.3912725612983
"1460" 291.8 58.3581456985329 86.6140425726768
"1461" 292 61.4187483471269 80.3685011954454
"1462" 292.2 63.731487023083 73.6005448538142
"1463" 292.4 64.8951257838562 65.218094382989
"1464" 292.6 64.4520972322989 58.3550334582947
"1465" 292.8 62.0928273051321 51.4520196882134
"1466" 293 59.5179337684943 44.4554497623583
"1467" 293.2 55.894236658163 37.5199709916204
"1468" 293.4 51.0665199909392 31.6995376288585
"1469" 293.6 46.0916612877435 25.6664108277963
"1470" 293.8 41.7224697239955 20.1404778508052
"1471" 294 36.6411186335931 15.2706083052143
"1472" 294.2 36.789023747314 9.95173614788006
"1473" 294.4 40.5439162137 9.00087648993158
"1474" 294.6 45.676040575223 7.43001070003158
"1475" 294.8 51.4831598179788 4.9480885720904
"1476" 295 58.2642410212662 3.31310401289696
"1477" 295.2 64.6697462927715 3.77695401490287
"1478" 295.4 71.5527659093937 6.11264260828421
"1479" 295.6 78.350726625022 7.87379552008259
"1480" 295.8 84.76443731748 10.5081287065216
"1481" 296 90.65323667532 13.5904830626842
"1482" 296.2 96.7445608788 18.7181743720816
"1483" 296.4 103.17861943644 23.0919320961916
"1484" 296.6 110.101823140308 26.5947497960995
"1485" 296.8 113.14628094308 31.6225196255693
"1486" 297 116.204793656794 37.9083110013811
"1487" 297.2 120.254534315502 44.15118852475
"1488" 297.4 124.455667148369 51.3807656033587
"1489" 297.6 125.805763454263 57.4640334626316
"1490" 297.8 125.589536216567 64.4607628583845
"1491" 298 126.054282953491 72.326983215003
"1492" 298.2 124.289636590564 77.9885049353484
"1493" 298.4 121.983920173718 84.8772892577047
"1494" 298.6 120.33091597872 91.6410284759459
"1495" 298.8 117.618502109276 96.0776909768039
"1496" 299 113.77612145541 102.201252570032
"1497" 299.2 109.187000772226 105.637972261893
"1498" 299.4 105.223984251668 110.667517121711
"1499" 299.6 100.08622083186 113.978851285712
"1500" 299.8 95.1153508271847 117.844998659532
"1501" 300 89.4647721394052 120.00508372616
"1502" 300.2 82.827119396872 123.056667979964
"1503" 300.4 75.7516047834098 124.98927189695
"1504" 300.6 69.1328080990867 125.080501691798
"1505" 300.8 62.9974911827285 124.222929218489
"1506" 301 55.7417692261672 124.064133486571
"1507" 301.2 48.8439545070689 123.220248927063
"1508" 301.4 44.7012394187057 121.495956761205
"1509" 301.6 40.0820686891075 117.305419243063
"1510" 301.8 34.9339477393083 113.4467509071
"1511" 302 28.9007477615652 110.572782066193
"1512" 302.2 22.680412019507 109.668932915119
"1513" 302.4 21.9688587856445 108.675212019552
"1514" 302.6 18.7116875994039 106.100148998709
"1515" 302.8 17.9483007890629 102.00837176466
"1516" 303 16.2107507454825 96.9758519052816
"1517" 303.2 13.67821649784 90.2483919687016
"1518" 303.4 10.8020745979819 84.2414263498151
"1519" 303.6 7.51884512198603 78.3406511987297
"1520" 303.8 4.17910516174979 72.5807509030848
"1521" 304 2.20574805357518 65.4298316574109
"1522" 304.2 2.88231012200696 58.3265138532055
"1523" 304.4 3.94692651453111 50.9353479115871
"1524" 304.6 5.48648648879838 44.6964068459505
"1525" 304.8 7.89846897996001 37.2894430700316
"1526" 305 11.0373749868759 30.6417101088845
"1527" 305.2 15.1663660962057 24.9191068024601
"1528" 305.4 20.1356433069 20.0774276630116
"1529" 305.6 26.1661175091576 15.9276735238831
"1530" 305.8 32.1736203062015 12.6191741895753
"1531" 306 38.1651966389741 8.75631686170725
"1532" 306.2 43.7322863162502 5.68229084802214
"1533" 306.4 50.3210229373557 5.38111120809098
"1534" 306.6 57.43526728179 5.27753509701158
"1535" 306.8 64.8978042853443 5.35676684509219
"1536" 307 72.07547679642 5.56876391742953
"1537" 307.2 78.1526918669672 4.75270474593724
"1538" 307.4 79.0602324488445 4.35955963556931
"1539" 307.6 77.5738888952435 5.25737425264923
"1540" 307.8 79.2935273495024 8.47145291838323
"1541" 308 82.9324589536824 12.9121664924573
"1542" 308.2 87.05063124807 17.3706052068616
"1543" 308.4 91.4993812038612 22.2413582912375
"1544" 308.6 94.0583247393772 27.641693555203
"1545" 308.8 97.5395441647319 33.3034723520217
"1546" 309 102.12704812254 38.4215050277116
"1547" 309.2 107.115931349165 44.4204689993887
"1548" 309.4 111.592733796082 49.8191766767613
"1549" 309.6 117.208597276527 54.9988406674521
"1550" 309.8 123.669546714003 58.4074184273649
"1551" 310 124.407642561481 61.7916640600724
"1552" 310.2 123.071580805454 68.5063515338471
"1553" 310.4 121.025222679564 75.3352532612047
"1554" 310.6 118.462177107448 82.3129953815593
"1555" 310.8 115.934222748587 88.7389366846377
"1556" 311 113.19710811467 95.3489996796878
"1557" 311.2 108.980732607494 101.773220242041
"1558" 311.4 103.524284462395 107.156401592259
"1559" 311.6 97.9387758940763 111.921796042657
"1560" 311.8 91.9789800479596 116.03325221418
"1561" 312 86.0842566841388 119.699042218375
"1562" 312.2 79.6145198140628 122.620653215603
"1563" 312.4 72.3597457552648 123.577382939859
"1564" 312.6 64.6091920707442 123.502312518262
"1565" 312.8 57.3601662852231 121.01780922691
"1566" 313 50.8171937821262 118.478725294547
"1567" 313.2 44.35813413992 115.69073798175
"1568" 313.4 37.1939899404098 111.938023995032
"1569" 313.6 30.4304940140762 108.087942294063
"1570" 313.8 24.30038500442 104.179153588914
"1571" 314 18.0713007946653 99.4345397839844
"1572" 314.2 13.4325744744958 93.8138599728195
"1573" 314.4 10.2591492119513 86.9023504685003
"1574" 314.6 8.15308063516244 79.4585149506679
"1575" 314.8 6.12231613976043 71.8473855659677
"1576" 315 5.19232386443086 64.0542754784337
"1577" 315.2 5.61249888319586 56.2302614144798
"1578" 315.4 7.42112649589752 48.6818303103687
"1579" 315.6 10.1805911697723 41.4747795143839
"1580" 315.8 13.3188761335134 34.4076440548668
"1581" 316 16.6357982673046 27.281611341625
"1582" 316.2 21.0299346874838 20.7231206242337
"1583" 316.4 28.16263766967 15.3765144190216
"1584" 316.6 33.99301639896 10.0836054723916
"1585" 316.8 39.9100996598132 8.01358677378885
"1586" 317 46.519559286037 7.87886895721243
"1587" 317.2 54.3423818386388 8.17243952118782
"1588" 317.4 62.4482440499512 8.56191037818782
"1589" 317.6 69.4957342642293 10.7960560792584
"1590" 317.8 76.58554932048 12.6891655057216
"1591" 318 83.5251251537363 14.4908258966642
"1592" 318.2 91.1575412076829 16.790695146279
"1593" 318.4 97.5514528543023 19.6219758608257
"1594" 318.6 104.088453905126 22.2604499999139
"1595" 318.8 109.240549612977 22.194385483475
"1596" 319 107.634900891194 23.0762062917769
"1597" 319.2 107.611800387346 26.1773125130514
"1598" 319.4 107.918966604701 31.5569188935628
"1599" 319.6 108.282497325708 37.6631777307892
"1600" 319.8 109.09905336593 44.4005980372969
"1601" 320 110.30853259192 51.0989668853744
"1602" 320.2 110.819713091732 58.5926875503128
"1603" 320.4 111.110384356332 66.0759214124139
"1604" 320.6 111.19345277041 73.471815577654
"1605" 320.8 111.048776881026 80.8702333251085
"1606" 321 110.101082479085 88.2204533527738
"1607" 321.2 107.542896102314 95.0294811325467
"1608" 321.4 103.956172937484 101.645967387774
"1609" 321.6 99.78632827197 107.342267882432
"1610" 321.8 94.7258799701847 113.056798123473
"1611" 322 88.8431245018343 117.290466344089
"1612" 322.2 82.7412984948887 121.5652567415
"1613" 322.4 75.8540930917373 124.929124023233
"1614" 322.6 70.6206885952729 123.585493624373
"1615" 322.8 64.1116091683887 121.346179384438
"1616" 323 57.6889002419302 118.662357566909
"1617" 323.2 50.4799200502911 115.880914526722
"1618" 323.4 43.2115865994884 113.126935032189
"1619" 323.6 36.3991514567363 109.807856858787
"1620" 323.8 30.16062316608 105.971330465792
"1621" 324 23.799158764054 101.988448905898
"1622" 324.2 17.9848477742435 97.2717733897669
"1623" 324.4 13.010141633619 91.4095066877209
"1624" 324.6 8.12588941371412 85.0759898872375
"1625" 324.8 4.30520146843807 78.3121425340436
"1626" 325 1.44710060645334 70.4550502705649
"1627" 325.2 3.52614095899595 65.5170418493101
"1628" 325.4 5.21041193782909 58.1821941186452
"1629" 325.6 8.11335529193086 50.8757670236403
"1630" 325.8 10.8515638221991 43.6991068639153
"1631" 326 13.9423148313486 36.6310518593887
"1632" 326.2 17.0209892247772 29.4686400001635
"1633" 326.4 19.5898530104768 22.3287462486793
"1634" 326.6 22.9938622004413 18.7011868134252
"1635" 326.8 28.0331291565413 15.7387223160316
"1636" 327 34.2509835665965 11.4316328386198
"1637" 327.2 40.1936949440365 7.11742567564323
"1638" 327.4 45.89135108031 4.36227858306158
"1639" 327.6 53.6373094425042 4.13171954801177
"1640" 327.8 61.1321093830671 3.35202172673746
"1641" 328 68.4834757736923 4.10472651831871
"1642" 328.2 75.7387074042407 4.63880289153158
"1643" 328.4 81.3591902857261 6.33578305417443
"1644" 328.6 86.7882020753772 9.28834307486015
"1645" 328.8 92.98227240018 11.7115936546516
"1646" 329 98.4258531116847 15.0017823611198
"1647" 329.2 103.770143053193 18.9843127910316
"1648" 329.4 108.894765291434 23.5710169815729
"1649" 329.6 113.317385879332 28.5339854710022
"1650" 329.8 118.752366750144 33.8252720120214
"1651" 330 117.569832291522 38.2940005879248
"1652" 330.2 118.089211603718 44.3498506571854
"1653" 330.4 119.134042075862 51.1805703030316
"1654" 330.6 120.292780290639 58.0003672886253
"1655" 330.8 120.905385492795 65.2299200716878
"1656" 331 121.74424580018 72.0696899217431
"1657" 331.2 122.970153786155 78.5618988868257
"1658" 331.4 122.824985429341 83.972560496611
"1659" 331.6 120.002861679939 88.6746301134547
"1660" 331.8 116.287908890093 94.8275206716374
"1661" 332 111.958056221567 100.796102811443
"1662" 332.2 107.794448277824 106.841198645253
"1663" 332.4 102.596001284532 112.123306247391
"1664" 332.6 96.96915573967 116.023411005438
"1665" 332.8 91.5200985431774 119.708160399537
"1666" 333 84.9500984765282 121.064490571949
"1667" 333.2 77.9372319981222 122.230557204739
"1668" 333.4 71.0638024971395 122.790961900458
"1669" 333.6 64.0228458354805 121.623436625702
"1670" 333.8 58.0605486896313 118.840090007227
"1671" 334 52.3957434927141 114.828508688649
"1672" 334.2 46.9713579546297 110.070239024903
"1673" 334.4 42.560273719223 104.876405931244
"1674" 334.6 38.405917911223 98.9792663893952
"1675" 334.8 35.4986556554352 93.5856851273043
"1676" 335 31.3235751147551 86.3895388085264
"1677" 335.2 27.6978824975283 79.7805797299491
"1678" 335.4 24.38866506534 73.0649377578616
"1679" 335.6 21.4021061699406 67.3897852484852
"1680" 335.8 19.4347614965796 60.3538519774784
"1681" 336 16.9743038839545 51.5431811009281
"1682" 336.2 15.511049777654 44.1245185001486
"1683" 336.4 14.2561741300299 38.1611159404602
"1684" 336.6 10.7007485386087 34.5215055328618
"1685" 336.8 13.0507709988281 34.4174266823581
"1686" 337 15.1065123497836 33.4330914783725
"1687" 337.2 17.6874944116075 31.3946393698128
"1688" 337.4 22.4537102606853 28.3090929353275
"1689" 337.6 27.0226240153262 24.9399713126566
"1690" 337.8 32.0439820435965 21.5922401962375
"1691" 338 36.9267154644352 18.8348189267286
"1692" 338.2 42.5105390568884 16.5791594285053
"1693" 338.4 48.43849048509 14.9442017677516
"1694" 338.6 54.5214688844914 14.2325033894704
"1695" 338.8 60.8557201851508 15.3321318609217
"1696" 339 66.5632719121445 15.6393675055724
"1697" 339.2 72.6725227805024 14.9811800996689
"1698" 339.4 78.9217635278024 15.0628758288845
"1699" 339.6 85.12275050592 13.2310069000418
"1700" 339.8 89.4807244110884 13.7872683378
"1701" 340 91.2681906600568 17.4974907123789
"1702" 340.2 93.7489515664052 22.116789617794
"1703" 340.4 97.5032028996473 26.8366747160013
"1704" 340.6 101.191434729776 31.9238462806398
"1705" 340.8 104.828402250496 37.6828479760922
"1706" 341 108.07426810893 42.9237881346316
"1707" 341.2 111.807288431068 48.4311374214375
"1708" 341.4 115.169402200162 54.6120135378632
"1709" 341.6 117.576084491187 61.4302092921999
"1710" 341.8 119.133889222308 68.7306040225418
"1711" 342 120.013460487731 75.500453345324
"1712" 342.2 120.568454640019 82.3498073043286
"1713" 342.4 119.778094238007 89.4621524027209
"1714" 342.6 117.09051844848 95.7243522181216
"1715" 342.8 113.284192769989 101.244928089477
"1716" 343 109.358965550091 105.891952595889
"1717" 343.2 104.516108179479 110.193041822002
"1718" 343.4 99.918786924821 112.794088651012
"1719" 343.6 95.0000526525179 115.880914526722
"1720" 343.8 90.4600909237873 117.672783654736
"1721" 344 86.1058808245608 119.867348141915
"1722" 344.2 81.4755182096387 122.169747967469
"1723" 344.4 75.9280261499406 123.437452185217
"1724" 344.6 70.0573096283291 125.352639535566
"1725" 344.8 65.2804533338668 124.790562276032
"1726" 345 60.1023227135937 122.871905843653
"1727" 345.2 54.0975823405695 121.441915938526
"1728" 345.4 48.3866003779806 119.227816904335
"1729" 345.6 43.0031001166075 115.159272541469
"1730" 345.8 38.2749702782057 111.190875820379
"1731" 346 32.6285032438788 106.766493440227
"1732" 346.2 27.1988960082159 102.248942879052
"1733" 346.4 22.9796793419008 97.0931924839931
"1734" 346.6 19.2470989860715 91.2134535437589
"1735" 346.8 16.5471818212989 84.9620425312421
"1736" 347 13.53800698932 78.4312312133368
"1737" 347.2 10.9528941759825 72.0618880215628
"1738" 347.4 7.69441679762588 66.4119354851198
"1739" 347.6 3.79010782554857 63.9626329051459
"1740" 347.8 4.77606955094971 64.6269552372791
"1741" 348 5.01653588897824 63.7646383816335
"1742" 348.2 6.22478823736329 61.3549945467223
"1743" 348.4 8.11374014455638 56.7393816256679
"1744" 348.6 10.1036617244481 51.5787933141215
"1745" 348.8 13.5856089829533 47.0867988505649
"1746" 349 16.5847312843064 42.4219018257248
"1747" 349.2 19.484890395957 37.3231010453279
"1748" 349.4 21.4564363507012 31.7232554054066
"1749" 349.6 24.8648355218113 25.8141640514664
"1750" 349.8 29.1834929829922 21.2475266026707
"1751" 350 34.0273213067685 17.6191977670013
"1752" 350.2 40.2548791181221 14.5123034471805
"1753" 350.4 46.6268340165042 12.2720460740217
"1754" 350.6 53.4890620095867 11.8951563838195
"1755" 350.8 60.1195774664255 13.0081464175041
"1756" 351 67.0970232330287 14.5787765027924
"1757" 351.2 73.2664376801937 17.3540014492737
"1758" 351.4 78.89121679392 19.7564216829789
"1759" 351.6 85.0716078681321 22.1787606282437
"1760" 351.8 91.8113163460322 24.549506907552
"1761" 352 97.7652799914788 27.1899291801786
"1762" 352.2 104.108509467056 29.5365782111092
"1763" 352.4 111.066908188059 30.1298632895365
"1764" 352.6 113.289576824429 29.9397115830599
"1765" 352.8 113.09844216423 32.6534416355416
"1766" 353 113.40222943269 38.1956119306516
"1767" 353.2 113.591020306004 44.428375550621
"1768" 353.4 114.166688880842 50.6700987914296
"1769" 353.6 114.546891918096 57.7633914546786
"1770" 353.8 113.20749400419 63.8812149498016
"1771" 354 111.225411901107 69.6642080581566
"1772" 354.2 108.899379135202 76.1029238805752
"1773" 354.4 107.032473308379 82.6084839474805
"1774" 354.6 104.119853278425 88.2370207748762
"1775" 354.8 101.67526192842 94.4274142643116
"1776" 355 99.0886246710715 101.146927421789
"1777" 355.2 96.3080034327964 108.362769049312
"1778" 355.4 94.1281822105533 115.304783181098
"1779" 355.6 90.6696354482463 117.415214152421
"1780" 355.8 82.46136631642 117.873397576188
"1781" 356 74.6712358598321 119.051217009691
"1782" 356.2 66.3565225456441 119.154426540825
"1783" 356.4 59.2088854432602 118.900317459341
"1784" 356.6 51.66720388962 118.580665833865
"1785" 356.8 44.6298268683427 116.928872193495
"1786" 357 36.952834305621 114.150379069331
"1787" 357.2 30.1159532432976 110.952424275276
"1788" 357.4 24.6611448687566 106.889882502378
"1789" 357.6 19.3061498653384 104.144632662613
"1790" 357.8 18.1219609547382 103.42474182788
"1791" 358 18.7842195847447 102.671026696516
"1792" 358.2 19.0312394245722 98.2430433168251
"1793" 358.4 17.8178589623533 92.5293929545316
"1794" 358.6 17.3457639261293 85.861591499613
"1795" 358.8 17.3149891411814 79.5057235393952
"1796" 359 17.7532455979545 73.0625651193074
"1797" 359.2 19.1251434651927 66.4850046610543
"1798" 359.4 21.6440588779979 59.8905549232134
"1799" 359.6 23.53442565232 53.1062873181982
"1800" 359.8 25.6697895638718 46.4553033994292
"1801" 360 27.6093599522259 39.4093864014669
"1802" 360.2 29.3392619756068 32.6924356454412
"1803" 360.4 29.690887445507 25.8522644613903
"1804" 360.6 29.1291403490147 19.5145397823158
"1805" 360.8 27.0337506064349 14.9713490433286
"1806" 361 26.2839532462989 16.7308480780737
"1807" 361.2 26.2498332187587 18.8251741612896
"1808" 361.4 23.9676265704568 21.0191271983053
"1809" 361.6 19.5176276363668 24.7421284039146
"1810" 361.8 15.41915122863 28.7119965627016
"1811" 362 11.388288465219 33.1685469576501
"1812" 362.2 8.78240554582624 37.8168515222191
"1813" 362.4 7.85173247711999 42.7557007121368
"1814" 362.6 7.01415133071774 48.2092139895147
"1815" 362.8 6.34425116002589 54.6124958547139
"1816" 363 5.80051929692002 60.8377724131606
"1817" 363.2 4.2694472684961 67.8770166074664
"1818" 363.4 3.29287360360421 73.8860379839263
"1819" 363.6 5.2574765979322 80.2531448847023
"1820" 363.8 9.05294259397263 85.2777189100737
"1821" 364 13.55748053217 91.4340061692191
"1822" 364.2 17.5454998283262 96.8216863577191
"1823" 364.4 20.4021098514804 102.633522422306
"1824" 364.6 24.3778603899523 108.072630435774
"1825" 364.8 29.5834114592363 111.874436916338
"1826" 365 35.8338901079103 115.257979455672
"1827" 365.2 41.4127607838575 117.857169623813
"1828" 365.4 47.53881280542 120.066111445466
"1829" 365.6 53.3513702924655 123.09105308185
"1830" 365.8 57.9282689083596 124.294093930845
"1831" 366 63.5988898110234 122.283623426376
"1832" 366.2 69.4230459599545 119.834881371445
"1833" 366.4 75.5142194850542 118.21230450841
"1834" 366.6 81.3475386761359 118.1252996551
"1835" 366.8 87.7868969000796 118.227564004883
"1836" 367 92.8955944179625 117.763513622074
"1837" 367.2 98.3937627928455 114.237559374127
"1838" 367.4 104.385329975045 111.755459530813
"1839" 367.6 108.511500392078 107.5718507034
"1840" 367.8 113.141742159508 102.693818653885
"1841" 368 117.143364298096 97.9858032942669
"1842" 368.2 119.902876163066 92.3812931949927
"1843" 368.4 123.141979164244 86.874428844561
"1844" 368.6 124.873119848483 80.8330962802503
"1845" 368.8 125.897649930851 75.0308401104078
"1846" 369 127.104769487826 68.6957361079278
"1847" 369.2 126.35992484508 62.1441749275816
"1848" 369.4 125.41740537114 55.7218004956516
"1849" 369.6 123.533831759158 49.4453041084771
"1850" 369.8 121.780219652647 43.0134844532134
"1851" 370 120.98522701848 39.0329742732016
"1852" 370.2 117.629797893708 36.6009844844255
"1853" 370.4 112.521178620094 33.9253179863794
"1854" 370.6 107.105770527312 32.0121798770728
"1855" 370.8 101.407500714232 29.4675700252816
"1856" 371 95.7870246934664 27.2060291984233
"1857" 371.2 90.2999590696776 25.3023955823649
"1858" 371.4 85.1777844313657 22.2030918664555
"1859" 371.6 79.3475664849503 18.331260646971
"1860" 371.8 73.6518088439621 14.9351824426421
"1861" 372 67.1300528924255 11.8226142483942
"1862" 372.2 61.44292240032 8.54376069461052
"1863" 372.4 54.5431386915726 6.03064874365263
"1864" 372.6 48.8776188763575 7.48275154525033
"1865" 372.8 44.06473276098 9.99013246671158
"1866" 373 40.7860175928897 14.3814753901225
"1867" 373.2 38.5188334895796 19.7080104118401
"1868" 373.4 36.982440620909 25.9420027895261
"1869" 373.6 37.7896114594519 32.5564053858507
"1870" 373.8 38.366966930425 39.1725282367147
"1871" 374 38.3541263581262 46.0732823638151
"1872" 374.2 38.4993198502103 52.223347113709
"1873" 374.4 39.6630696507241 58.7330927980522
"1874" 374.6 41.77074941325 65.4858348806416
"1875" 374.8 44.6669776966989 71.2649674445368
"1876" 375 49.2303381941553 76.2518021369728
"1877" 375.2 54.1995592986037 81.336742373603
"1878" 375.4 59.56177816101 86.2796839358716
"1879" 375.6 65.77903127492 90.8620867619459
"1880" 375.8 71.5457964309 94.9376210869816
"1881" 376 77.3446771772889 99.1951425572646
"1882" 376.2 83.4853832295527 101.974723602185
"1883" 376.4 89.3636553932533 104.896076176547
"1884" 376.6 96.1009602876075 107.528077937125
"1885" 376.8 102.286023045079 107.817599360179
"1886" 377 106.736333222804 105.530203474074
"1887" 377.2 110.451056347561 104.830180854782
"1888" 377.4 107.95872508802 105.104974181665
"1889" 377.6 107.071056093107 106.874902854032
"1890" 377.8 103.792753482531 110.330944248253
"1891" 378 99.70064468343 114.492952816952
"1892" 378.2 95.19836157651 117.367247741612
"1893" 378.4 90.77397264099 119.575547500802
"1894" 378.6 85.0168749331433 122.415924429468
"1895" 378.8 79.3103616209772 124.074677748403
"1896" 379 74.7470718323582 123.468987008459
"1897" 379.2 68.7395742386374 122.978676115205
"1898" 379.4 62.8939085079945 124.251932367415
"1899" 379.6 58.0918157073243 124.525390628712
"1900" 379.8 53.5039842646441 122.601467459101
"1901" 380 47.5203641858779 122.035568424411
"1902" 380.2 43.0018916520689 121.032582836681
"1903" 380.4 38.040492925522 118.638512412399
"1904" 380.6 32.6514880062159 116.405016273276
"1905" 380.8 28.2798763460118 113.253481685511
"1906" 381 23.4690950569523 110.568594207515
"1907" 381.2 21.12100457511 106.349117197082
"1908" 381.4 17.1203826196287 101.146278112721
"1909" 381.6 12.6126927114804 97.5618414822514
"1910" 381.8 11.0362782291434 94.0720842569039
"1911" 382 7.1830565382187 88.0943146457069
"1912" 382.2 5.90870564608668 83.2037296563649
"1913" 382.4 5.38625066999865 77.2488612597619
"1914" 382.6 4.71000089732001 71.2383194385316
"1915" 382.8 3.47712418447172 65.6133753946178
"1916" 383 3.33387053592 60.1836873229851
"1917" 383.2 4.49353095283011 54.6289190144473
"1918" 383.4 5.73265695062456 48.0825066678043
"1919" 383.6 6.61441352372769 41.8432561672623
"1920" 383.8 8.90101278597883 37.2466776425963
"1921" 384 12.4273586353133 31.4707192926046
"1922" 384.2 15.7253111356441 25.1934631204454
"1923" 384.4 19.188580006295 20.9560090045941
"1924" 384.6 25.1102070938132 16.729415175585
"1925" 384.8 30.7895989298897 12.8550643546073
"1926" 385 36.2632496610965 8.72824689003158
"1927" 385.2 42.0418751157814 5.14203008795237
"1928" 385.4 49.2617576918629 3.15695901180301
"1929" 385.6 56.4342515538909 1.35476950022575
"1930" 385.8 62.2394284863024 3.11146619741393
"1931" 386 68.8382413068012 5.30398826611078
"1932" 386.2 75.2270113841853 7.97712452296015
"1933" 386.4 79.4712797724306 10.2944169320103
"1934" 386.6 84.045490688686 13.1408688337018
"1935" 386.8 88.7714774820253 16.3659753804632
"1936" 387 94.74657538239 18.4221765207616
"1937" 387.2 101.144512427214 19.7976195806492
"1938" 387.4 106.71112010943 21.3042608625616
"1939" 387.6 106.561847213677 20.3322944799007
"1940" 387.8 104.710195210326 20.3241905192014
"1941" 388 102.58402726142 16.4985723213551
"1942" 388.2 99.4261747267332 12.8112710392404
"1943" 388.4 95.47099117641 11.5791735632716
"1944" 388.6 91.0846505476892 8.70577741751235
"1945" 388.8 86.230662749619 5.78641847502186
"1946" 389 81.9513449560629 4.5752158128377
"1947" 389.2 76.6076876639305 4.03409813987368
"1948" 389.4 71.6236906023 1.87355980683158
"1949" 389.6 67.8588586405322 2.70337118378668
"1950" 389.8 62.2013656481621 2.66480060052631
"1951" 390 56.9523635707447 2.0951968306089
"1952" 390.2 50.5306571160109 3.60611501312249
"1953" 390.4 44.0110267796463 5.39109659952631
"1954" 390.6 37.99677680892 6.98587726661052
"1955" 390.8 32.9497163218169 10.0251446922068
"1956" 391 27.562203431795 14.2619786499066
"1957" 391.2 21.742583489654 18.1294104488933
"1958" 391.4 17.9638875153562 21.5144922592018
"1959" 391.6 14.0746112811867 26.9641379055649
"1960" 391.8 10.0688665752615 32.599960637373
"1961" 392 7.24781223466073 38.3376485864019
"1962" 392.2 5.80979241256285 45.6862492846387
"1963" 392.4 5.71598298687348 52.2991668341827
"1964" 392.6 7.00844340413738 58.9615206852707
"1965" 392.8 8.79078998788667 64.6432795933316
"1966" 393 10.5823559300867 71.0046369243316
"1967" 393.2 13.09660668472 76.7558232460316
"1968" 393.4 16.5549403805329 82.81146689358
"1969" 393.6 20.5948874536009 87.7162513352231
"1970" 393.8 25.7012237320168 91.3714500302251
"1971" 394 31.76524309692 93.6203301399993
"1972" 394.2 38.0595946890813 95.0693292423864
"1973" 394.4 44.2775539626097 95.0296167894109
"1974" 394.6 50.7509224523621 94.8177050599579
"1975" 394.8 56.6789480239519 93.8317724515209
"1976" 395 62.1854030128136 90.3472512734677
"1977" 395.2 66.7045480426297 85.7052772396768
"1978" 395.4 70.8334975079867 80.5769650985982
"1979" 395.6 74.0405343021927 74.7524087619179
"1980" 395.8 76.3079917219812 68.722655637705
"1981" 396 79.60394846223 63.0126949386916
"1982" 396.2 82.88329307817 56.6500958165533
"1983" 396.4 86.1478671955709 49.9056043843618
"1984" 396.6 89.40692993292 43.058957432061
"1985" 396.8 92.812962804986 36.8987474619089
"1986" 397 96.7389868004797 31.8964031908389
"1987" 397.2 100.953595340449 29.2518337172375
"1988" 397.4 107.494414733008 29.454205829208
"1989" 397.6 110.9213000736 31.6525015330516
"1990" 397.8 113.535216714638 36.1689265914782
"1991" 398 116.923581949039 41.6403208700958
"1992" 398.2 121.045925684118 46.778814768258
"1993" 398.4 123.756732183626 52.757545439708
"1994" 398.6 125.300127324294 59.3558183854802
"1995" 398.8 126.312023569584 65.9549834671718
"1996" 399 126.624306826832 72.1318114045904
"1997" 399.2 123.062454854641 75.9344391950508
"1998" 399.4 120.637865287801 81.5168795309425
"1999" 399.6 119.970557084769 88.0701483443346
"2000" 399.8 119.199400646804 93.0138400380632
"2001" 400 116.13631484883 98.1468609486616
"2002" 400.2 112.71223656795 102.464833857092
"2003" 400.4 108.91903425391 107.376201976903
"2004" 400.6 104.8836699106 111.159082281032
"2005" 400.8 100.045843036889 113.003107563154
"2006" 401 94.8103654149879 116.343204076634
"2007" 401.2 90.0269039501853 119.548602476205
"2008" 401.4 84.6891128507035 121.461991755898
"2009" 401.6 79.1852291075377 123.648878097179
"2010" 401.8 73.49704542447 124.214145407672
"2011" 402 69.3794729751867 125.418043101198
"2012" 402.2 68.9080454389812 125.79205876546
"2013" 402.4 68.683834750045 124.859531073625
"2014" 402.6 65.5730068360722 123.744917692564
"2015" 402.8 60.3508615418804 123.529602174655
"2016" 403 54.8495053503575 124.474117204719
"2017" 403.2 51.3863749032568 123.072790812
"2018" 403.4 47.0568917954958 120.006758618335
"2019" 403.6 41.4323197369832 117.300422741937
"2020" 403.8 35.43405856986 115.186210942412
"2021" 404 29.3956204090674 113.733689630463
"2022" 404.2 25.6268437202896 111.04901443014
"2023" 404.4 22.5438320988594 105.777303166122
"2024" 404.6 19.0090687393014 100.265943775454
"2025" 404.8 15.6658660368912 94.2395694740508
"2026" 405 12.6962961857452 88.3958341340413
"2027" 405.2 9.39793177941 82.4433959944216
"2028" 405.4 5.76900870978407 76.8251465377306
"2029" 405.6 3.25139435443766 71.9462399962551
"2030" 405.8 4.40275166568668 66.5516867926316
"2031" 406 4.84749591198818 60.4924644294861
"2032" 406.2 5.24322766413953 54.0446059953609
"2033" 406.4 4.97774103624469 47.3667907422783
"2034" 406.6 6.48371609190751 42.5148437347816
"2035" 406.8 10.0626010866434 37.2963485816805
"2036" 407 13.7915773770689 31.7816069788401
"2037" 407.2 16.8559486047964 25.7293062096383
"2038" 407.4 20.4962676410848 18.9957258564382
"2039" 407.6 24.94171368228 15.1623054476716
"2040" 407.8 29.7498259437064 11.9498893188083
"2041" 408 35.9632895459296 9.00911529652196
"2042" 408.2 42.5273561658588 5.63235099612341
"2043" 408.4 48.2275992284478 3.89592329392047
"2044" 408.6 54.1980007917729 3.18783303211981
"2045" 408.8 61.9354653427079 1.49746471663764
"2046" 409 66.79814668407 2.97965704071158
"2047" 409.2 72.32863285347 4.38954154305158
"2048" 409.4 78.5332183294049 6.25766407997097
"2049" 409.6 84.6645494976847 8.51441975285511
"2050" 409.8 91.4268327108906 9.93866122011981
"2051" 410 94.0077819258919 10.4936054474615
"2052" 410.2 92.7374517474527 10.2060521979007
"2053" 410.4 91.0480013109588 9.99875376335196
"2054" 410.6 89.387649197425 8.77837680231871
"2055" 410.8 87.636242840786 7.62809209809343
"2056" 411 85.5282820168169 5.59641938013467
"2057" 411.2 80.5025570062141 3.78349434282569
"2058" 411.4 76.0587014702837 2.88618403503158
"2059" 411.6 71.312763034795 1.80296821400033
"2060" 411.8 66.15941447859 0.872619704341576
"2061" 412 60.6824504383014 0.565419546928484
"2062" 412.2 55.3520750999302 1.45547476441933
"2063" 412.4 49.2044222151434 2.58372262480817
"2064" 412.6 43.9564923186387 4.46435240350033
"2065" 412.8 38.1358735435629 5.86285415638872
"2066" 413 32.6204729169303 8.68809525528931
"2067" 413.2 27.48106366992 12.3191681915716
"2068" 413.4 22.6454985352571 15.5768074653687
"2069" 413.6 18.9496020550042 20.4779676917368
"2070" 413.8 13.8970801208956 25.0622746610438
"2071" 414 11.8795857354433 30.0404544835432
"2072" 414.2 8.79115495388386 35.3201908252003
"2073" 414.4 5.86543110642 40.0698322436149
"2074" 414.6 4.95091409409722 45.8808086413227
"2075" 414.8 5.42285058710182 52.1276926143725
"2076" 415 5.05804489162786 57.9634897226945
"2077" 415.2 3.84149547313348 63.8755698104136
"2078" 415.4 4.08625741876091 70.1318681402361
"2079" 415.6 5.97730039513276 75.6509413822018
"2080" 415.8 8.42158983630947 80.8049535944211
"2081" 416 11.6134083049537 84.955132935908
"2082" 416.2 14.2090952352277 86.8963318597898
"2083" 416.4 16.6563138726483 89.9921878788577
"2084" 416.6 18.1512674100998 94.9807254458743
"2085" 416.8 20.5861455311618 100.091262102988
"2086" 417 23.2231407051897 104.223000164796
"2087" 417.2 27.2499490954365 105.603772694372
"2088" 417.4 32.6908091335553 105.436151688173
"2089" 417.6 38.4582151068874 104.106273066227
"2090" 417.8 44.3299116140504 103.141062681488
"2091" 418 50.2994738800376 101.720141511385
"2092" 418.2 56.0213205565329 98.6625119876122
"2093" 418.4 60.9241985775903 94.8269856841964
"2094" 418.6 65.1550403319845 89.5120407774509
"2095" 418.8 67.5168974474427 83.4269869405543
"2096" 419 68.0283665867243 77.376718815162
"2097" 419.2 67.7072536581726 71.0804812491158
"2098" 419.4 65.8401247426847 64.9418739170316
"2099" 419.6 63.1647935575832 58.8838938851684
"2100" 419.8 59.70977708667 53.4312624670412
"2101" 420 55.5683406193957 48.106397422051
"2102" 420.2 50.7009452396343 43.4171178868316
"2103" 420.4 46.0924768558811 37.9536862468568
"2104" 420.6 41.7372394949596 31.8419926014969
"2105" 420.8 38.9799071275608 25.1729921045267
"2106" 421 39.717602126073 19.6453534632867
"2107" 421.2 42.44323575967 13.9333626143128
"2108" 421.4 47.58165459969 9.91613300388158
"2109" 421.6 53.6851497674513 9.21508546128158
"2110" 421.8 59.8604408129305 7.62952910396842
"2111" 422 66.1670268635223 8.73709850041794
"2112" 422.2 69.8249776691159 12.8277287972171
"2113" 422.4 74.3512084706553 16.4222054866492
"2114" 422.6 78.7108302917305 19.8876118663895
"2115" 422.8 83.2899464729788 21.6571520057375
"2116" 423 88.4669569991989 23.0338110606085
"2117" 423.2 94.5240371333061 22.0280982345167
"2118" 423.4 99.1728206743312 19.764467809882
"2119" 423.6 101.724900370979 19.2401416872963
"2120" 423.8 104.276633312911 22.4920000062769
"2121" 424 108.618254780187 26.2235862782395
"2122" 424.2 113.611822453142 30.1166881202816
"2123" 424.4 116.383514292773 35.5902809978257
"2124" 424.6 119.556342162182 41.3964799888633
"2125" 424.8 122.69545347016 47.184749106695
"2126" 425 124.138805003514 54.2030264328753
"2127" 425.2 125.291186563308 60.849278859818
"2128" 425.4 126.524237455694 67.5089522700882
"2129" 425.6 125.647795451291 72.3565424661037
"2130" 425.8 121.829414741395 77.1517210148633
"2131" 426 119.205195405507 83.0347925111277
"2132" 426.2 118.718356834257 89.6520521680412
"2133" 426.4 118.573153167505 95.0805495429938
"2134" 426.6 114.938479875465 98.5302005317742
"2135" 426.8 111.353423661347 103.88391792309
"2136" 427 108.290594591736 107.472343586129
"2137" 427.2 103.870808426214 110.074673228208
"2138" 427.4 98.8919222180412 114.058476438698
"2139" 427.6 93.8431884564629 117.487056395717
"2140" 427.8 89.5301298978894 119.703595980521
"2141" 428 83.7418992856473 121.902970265547
"2142" 428.2 78.18237983418 123.668886207872
"2143" 428.4 73.3422608725385 124.830713910774
"2144" 428.6 67.7803571768076 123.972235868627
"2145" 428.8 61.7835022348455 123.448130811478
"2146" 429 54.9900052538147 122.183157380747
"2147" 429.2 48.3733932132771 120.879956936358
"2148" 429.4 41.9570804706253 119.075589911211
"2149" 429.6 35.45353211271 116.631147821882
"2150" 429.8 29.7978129945489 112.765147670722
"2151" 430 23.9677956299715 109.404455842794
"2152" 430.2 19.092782739049 106.29279049787
"2153" 430.4 18.5812402567711 105.834932799702
"2154" 430.6 19.7686847214145 106.549630489944
"2155" 430.8 21.2150198819833 107.471434166652
"2156" 431 23.2504364857575 109.727776881557
"2157" 431.2 26.7886710352533 113.173752516624
"2158" 431.4 31.4974818827325 113.532420315875
"2159" 431.6 35.7990484015628 116.563983970011
"2160" 431.8 38.6947394338408 119.438230102606
"2161" 432 42.4194347628533 119.731768588998
"2162" 432.2 47.6564654601387 121.849245908063
"2163" 432.4 52.7254757774039 124.643987222322
"2164" 432.6 58.3362708196966 125.345765412606
"2165" 432.8 64.7390311966265 125.141932723108
"2166" 433 70.6362252961269 124.64730862748
"2167" 433.2 77.5402397587012 124.514687085657
"2168" 433.4 82.5573229043765 123.262312500195
"2169" 433.6 88.8493716534253 121.039342969137
"2170" 433.8 94.8349237715305 118.218754025811
"2171" 434 99.3881564702924 114.02625071767
"2172" 434.2 105.24679255325 110.653598828329
"2173" 434.4 109.712155342139 107.016897437313
"2174" 434.6 113.105641474011 101.363300120123
"2175" 434.8 117.586523354041 96.2293660960316
"2176" 435 121.398616893769 90.7964443433346
"2177" 435.2 123.815655225562 83.4574551152526
"2178" 435.4 125.904843128324 77.9716713701277
"2179" 435.6 127.255297846857 71.7323324729368
"2180" 435.8 127.706308664213 65.4385903723359
"2181" 436 125.5934804377 59.1026643283832
"2182" 436.2 124.87262307443 52.4443634920724
"2183" 436.4 123.843307238073 46.8844682987765
"2184" 436.6 119.437182854236 43.6863310757053
"2185" 436.8 114.344408592289 40.7253574913325
"2186" 437 109.03626112572 36.8767406180526
"2187" 437.2 103.91471935617 32.3420342850968
"2188" 437.4 98.1925725281937 29.0791240915895
"2189" 437.6 92.13322593192 27.6175834545316
"2190" 437.8 86.1856813864825 24.9156293840941
"2191" 438 79.6867317358774 23.7477347264677
"2192" 438.2 73.6835497678478 24.917386018114
"2193" 438.4 67.4284745184252 26.7095014037368
"2194" 438.6 61.1024636062234 27.5585064144248
"2195" 438.8 55.5945008374506 30.630021307654
"2196" 439 50.6043901179922 35.4692356283821
"2197" 439.2 48.166735207522 41.0424054437765
"2198" 439.4 47.4588687874042 47.544142406621
"2199" 439.6 48.9452353445867 53.7377021924255
"2200" 439.8 51.66330918105 59.8385074541416
"2201" 440 55.2684596653854 64.3763056758435
"2202" 440.2 60.3464121413815 68.3285227472912
"2203" 440.4 65.6529525680066 71.0023899770797
"2204" 440.6 70.5889320897517 73.947262775586
"2205" 440.8 76.3904039226568 74.5816192688842
"2206" 441 82.3162693304788 75.1979398180316
"2207" 441.2 88.6435670532 75.1213438828216
"2208" 441.4 93.48468980571 72.9169388322016
"2209" 441.6 98.8395431648343 71.703829843803
"2210" 441.8 104.513905290016 68.598156417522
"2211" 442 110.207558666031 65.8542454616705
"2212" 442.2 116.209265736276 62.5351437494162
"2213" 442.4 122.243482575522 59.6884288297306
"2214" 442.6 125.219524216487 61.1794855740893
"2215" 442.8 124.886227040785 64.1005170015893
"2216" 443 124.49435944005 67.1605595657416
"2217" 443.2 123.665091981979 72.0783546202963
"2218" 443.4 122.987517192783 77.8900717067684
"2219" 443.6 122.688984985647 84.3603400801831
"2220" 443.8 120.470975690757 88.3226083773201
"2221" 444 117.569832291522 93.2887981045073
"2222" 444.2 115.827284703449 98.984373087695
"2223" 444.4 111.98066080464 101.570309781692
"2224" 444.6 107.951734585458 104.762772437224
"2225" 444.8 104.06313422158 108.523536772983
"2226" 445 101.565723249889 113.536477303969
"2227" 445.2 96.9563700802231 114.192234106759
"2228" 445.4 91.83333337203 117.378931867322
"2229" 445.6 86.6530955904958 121.560707997274
"2230" 445.8 81.0312989256829 122.04419045966
"2231" 446 75.5744327214039 123.107043087709
"2232" 446.2 69.1997326778735 123.943689598601
"2233" 446.4 63.8022324577757 124.116014812361
"2234" 446.6 59.1133998368888 123.179938002813
"2235" 446.8 53.4015921953668 122.727195395329
"2236" 447 49.5363566338478 123.252754665403
"2237" 447.2 51.7085600734045 122.883359625774
"2238" 447.4 52.3491922200689 123.671869388904
"2239" 447.6 54.2289170425974 123.358314608354
"2240" 447.8 57.3607809803888 124.242868883375
"2241" 448 61.994810891303 125.747666190574
"2242" 448.2 67.0166831093867 125.145413501298
"2243" 448.4 72.6404499531792 124.75209601855
"2244" 448.6 77.5546236255791 124.25946565285
"2245" 448.8 82.7039314992884 122.133961061968
"2246" 449 88.5948417630051 120.469093086127
"2247" 449.2 94.3459339876233 118.404952181043
"2248" 449.4 98.75423050092 115.033505910563
"2249" 449.6 103.789532294991 112.267881965756
"2250" 449.8 107.815642886654 108.867833515915
"2251" 450 112.051878332777 104.319497129021
"2252" 450.2 115.42747788909 98.5441212228016
"2253" 450.4 118.740235004867 93.4115102815263
"2254" 450.6 122.54700515505 88.6827191235616
"2255" 450.8 123.106628710114 83.121368435709
"2256" 451 123.81018896792 77.3253720261606
"2257" 451.2 125.623704470446 71.3206302897532
"2258" 451.4 127.05716054525 66.2456345163507
"2259" 451.6 125.95227868142 61.7698501594649
"2260" 451.8 122.788999057642 56.7777081861037
"2261" 452 119.49744834474 52.1581421541016
"2262" 452.2 116.616593910909 47.5810396457053
"2263" 452.4 113.714729605889 42.6523630837738
"2264" 452.6 109.180689901857 39.1840565098128
"2265" 452.8 103.735357777288 37.184217610421
"2266" 453 98.6284638700137 34.9485609399378
"2267" 453.2 92.4670580950629 34.9300975043275
"2268" 453.4 86.6673565183405 35.2786522439293
"2269" 453.6 80.1925076573082 35.0289847627375
"2270" 453.8 74.652613743803 34.0065628321273
"2271" 454 69.5397729189306 30.1740038669677
"2272" 454.2 65.1420841442012 26.7899578834066
"2273" 454.4 60.35889518167 22.5184001971427
"2274" 454.6 56.2468304010715 17.3162759893346
"2275" 454.8 52.6935741480671 12.031112491061
"2276" 455 51.9503192433623 6.98311785770466
"2277" 455.2 50.76363150138 6.44984237658158
"2278" 455.4 47.9369385703533 9.37736498503158
"2279" 455.6 43.8516793625024 13.2692202886799
"2280" 455.8 39.4499637699845 18.2849403919025
"2281" 456 36.1944382685476 23.2878276506486
"2282" 456.2 32.6172105966075 28.4452090256566
"2283" 456.4 28.1888117864039 33.7800174983542
"2284" 456.6 24.1912779203668 38.6719265021486
"2285" 456.8 20.5604661339969 43.8319828143613
"2286" 457 16.9060832265939 49.334817111162
"2287" 457.2 14.2609349171447 55.2109372614248
"2288" 457.4 10.3010714222533 60.7285073731225
"2289" 457.6 5.84057126448383 63.1754440372337
"2290" 457.8 3.79954221276783 61.3872467837598
"2291" 458 4.29975826128001 58.9284438849516
"2292" 458.2 3.28000754505829 58.6633827258188
"2293" 458.4 4.41302936885749 59.7894990379691
"2294" 458.6 5.14721334324259 60.6786337834187
"2295" 458.8 6.58091970326831 62.4314643855821
"2296" 459 8.53638124679369 65.3409107249053
"2297" 459.2 11.0371941180568 70.3507358538947
"2298" 459.4 13.91449548442 74.9426200339983
"2299" 459.6 17.7014932496453 79.2524313037239
"2300" 459.8 21.6429750073384 83.3397353524601
"2301" 460 24.9992227832923 88.047715894372
"2302" 460.2 28.4754573473668 93.065260658489
"2303" 460.4 32.268309620545 98.1402074881878
"2304" 460.6 36.9608646325695 102.277540676042
"2305" 460.8 42.4391787715763 105.252107616532
"2306" 461 48.2499253252234 107.071826321054
"2307" 461.2 54.6365834235062 106.418281849273
"2308" 461.4 60.276184972791 104.152794713709
"2309" 461.6 65.350889552686 100.991406929138
"2310" 461.8 69.3284642624732 96.1147346026592
"2311" 462 72.0956218407476 90.2798630046178
"2312" 462.2 73.2373252518526 83.8786179828518
"2313" 462.4 73.36073062452 77.5006008497684
"2314" 462.6 71.0612297729825 70.8042217125003
"2315" 462.8 66.7482095791378 66.2426808717643
"2316" 463 61.17029280042 63.2307986186116
"2317" 463.2 55.2781551209486 60.4017564982887
"2318" 463.4 49.114764469054 58.3195309602068
"2319" 463.6 42.7861115058903 56.417218063487
"2320" 463.8 36.3866962557551 53.9068663020316
"2321" 464 30.2391532082669 51.5501701979397
"2322" 464.2 23.8083116098232 50.1880477964832
"2323" 464.4 17.27692721652 49.9965788977516
"2324" 464.6 11.2276819262499 49.0565488251656
"2325" 464.8 9.01004765553111 47.1812815955038
"2326" 465 9.70152998434717 44.9603804024005
"2327" 465.2 10.4712521962234 45.6842175345821
"2328" 465.4 10.1901804143575 48.4502173159378
"2329" 465.6 9.95064172603957 52.2008146132164
"2330" 465.8 9.77545594607729 57.5390102493349
"2331" 466 10.7930841232461 62.479458534912
"2332" 466.2 12.1633518963177 67.8747074917134
"2333" 466.4 14.4616093073486 72.8425684447459
"2334" 466.6 16.812187834347 78.408521676672
"2335" 466.8 19.3379890850579 83.7886820546178
"2336" 467 22.8812078640884 89.2749198108631
"2337" 467.2 27.7006589403562 93.0901205004252
"2338" 467.4 32.8598611897516 95.9492203918737
"2339" 467.6 38.4582151068874 96.4819577025642
"2340" 467.8 43.44936880692 96.2821069412503
"2341" 468 50.2016081212135 94.5388367964446
"2342" 468.2 55.1377744164475 91.1377122915151
"2343" 468.4 59.3213531943394 86.7438661916767
"2344" 468.6 61.1593526078076 82.4826494055147
"2345" 468.8 63.1392843552534 76.3750072969649
"2346" 469 63.232813199049 69.5233913101284
"2347" 469.2 62.7301838101571 63.137727129279
"2348" 469.4 60.9297372710965 57.923761807561
"2349" 469.6 57.6554147196725 52.5572148173781
"2350" 469.8 53.1236779246653 47.4732486547957
"2351" 470 46.5426661904008 42.997937393945
"2352" 470.2 41.482733786425 40.4142076025959
"2353" 470.4 35.4995813140376 38.5571325261492
"2354" 470.6 28.4647787211056 38.0028037806192
"2355" 470.8 22.32057481467 37.9061052602816
"2356" 471 15.3069584946619 38.2945291526122
"2357" 471.2 12.1913211600643 40.2753863070316
"2358" 471.4 10.38329304762 39.6989694386716
"2359" 471.6 9.95054765095333 37.1120174573983
"2360" 471.8 11.31802310442 34.6612053364465
"2361" 472 13.7075413623671 30.7631333760669
"2362" 472.2 16.3388104566156 26.6608398275533
"2363" 472.4 20.0567754583575 21.4225626353753
"2364" 472.6 24.578100478054 17.2444086188666
"2365" 472.8 29.4546323395258 13.3607031410797
"2366" 473 33.5197165765486 9.17335644088872
"2367" 473.2 38.9134102400412 9.20426682636491
"2368" 473.4 45.5332386500437 7.84491092570168
"2369" 473.6 52.05278003805 5.58911178261158
"2370" 473.8 57.0658691535739 2.60157071645466
"2371" 474 61.3281309898358 3.37814722282105
"2372" 474.2 67.2030759204458 5.08649361890786
"2373" 474.4 73.9013624478012 6.31815495315039
"2374" 474.6 80.044204776524 7.98015435282366
"2375" 474.8 86.6539055417729 10.1219416234139
"2376" 475 92.851667318619 12.4981735349733
"2377" 475.2 97.0457026848351 14.8385302408901
"2378" 475.4 100.54190173455 19.5555367146316
"2379" 475.6 105.05760835159 24.4243005541772
"2380" 475.8 110.192181235269 27.9262207374372
"2381" 476 115.625234446668 31.7907454877138
"2382" 476.2 118.928106268094 37.1810582138022
"2383" 476.4 122.296816495006 42.3006347634316
"2384" 476.6 121.359276403162 47.1324338196679
"2385" 476.8 120.776686583366 53.683209770289
"2386" 477 121.649823113881 60.1081498503811
"2387" 477.2 123.920599709313 66.6902462065549
"2388" 477.4 126.215532131059 71.775644972726
"2389" 477.6 125.338508601494 76.8895030121306
"2390" 477.8 124.325774197663 82.271472430403
"2391" 478 121.968837454397 88.0230841243802
"2392" 478.2 119.965118840479 93.3694281362963
"2393" 478.4 116.477009117549 98.7998737522316
"2394" 478.6 112.911307089347 102.386534822391
"2395" 478.8 108.76752623439 106.847639894042
"2396" 479 105.435735397221 111.280082935634
"2397" 479.2 102.46199305956 112.074338794982
"2398" 479.4 97.3275372563305 114.082163555147
"2399" 479.6 93.4734638810082 118.788129068149
"2400" 479.8 88.86167073312 119.953705156717
"2401" 480 83.27665864374 122.181107534132
"2402" 480.2 77.8170971672463 123.720542342589
"2403" 480.4 72.81547142472 121.760888977895
"2404" 480.6 67.2639800855043 119.723065057987
"2405" 480.8 62.1196280143575 117.934252397594
"2406" 481 56.7676660509303 115.644019881743
"2407" 481.2 51.0593667880773 113.027667179223
"2408" 481.4 45.4898574272896 111.332650815129
"2409" 481.6 39.6148876890334 108.300285887382
"2410" 481.8 34.3797108300487 104.187168326022
"2411" 482 29.3330373368792 99.4511114165214
"2412" 482.2 25.0709717330388 93.9568100723484
"2413" 482.4 20.9231162872914 88.0912798078602
"2414" 482.6 16.5040355352501 80.9505126055655
"2415" 482.8 13.9131707536139 74.5686926851234
"2416" 483 12.4158173332167 68.4713643940206
"2417" 483.2 11.2704211107867 61.4323087500649
"2418" 483.4 11.0351930773129 54.3287930637816
"2419" 483.6 9.57796782395227 48.0773670230638
"2420" 483.8 6.35799719027294 44.3419202551198
"2421" 484 7.82971890694174 44.4833649141837
"2422" 484.2 10.661058526953 42.3596973769107
"2423" 484.4 14.6970037813596 39.0598948412294
"2424" 484.6 19.9429180505652 35.2750830461929
"2425" 484.8 25.4621739213894 32.6051949395826
"2426" 485 31.0993735672103 30.0276961233864
"2427" 485.2 37.2841280067498 28.504251150255
"2428" 485.4 43.0718205271751 26.7114675831438
"2429" 485.6 48.3968055349497 24.2106774925563
"2430" 485.8 54.2118753602566 20.6321729846751
"2431" 486 58.53357509853 15.8321953217116
"2432" 486.2 61.8556117122566 10.2861303180316
"2433" 486.4 64.0767645697144 3.56684805614372
"2434" 486.6 63.7590234049751 3.84020897832516
"2435" 486.8 65.9978768040914 4.66662223846015
"2436" 487 70.1875680632779 5.48948923708421
"2437" 487.2 75.4371217187079 7.67392174178916
"2438" 487.4 81.0995567047447 10.4106003857326
"2439" 487.6 86.1558732002779 14.5375121991789
"2440" 487.8 90.685495877617 19.0315213797589
"2441" 488 94.3466543667517 23.8520558123484
"2442" 488.2 97.5323611456259 29.4122040701198
"2443" 488.4 99.8768229710965 35.2504485833845
"2444" 488.6 103.33051307067 41.0114862267616
"2445" 488.8 107.279314815253 46.7862375023346
"2446" 489 111.726605968689 52.6223614563489
"2447" 489.2 117.306524977632 57.3484405095604
"2448" 489.4 122.951447414718 61.9928529936921
"2449" 489.6 125.293362577439 66.1715240441636
"2450" 489.8 123.205697741951 71.3762570337191
"2451" 490 120.513455855132 77.8888293754861
"2452" 490.2 116.646753040326 83.5876305231108
"2453" 490.4 112.287397464056 88.7663986387597
"2454" 490.6 108.84931511436 93.2317387333216
"2455" 490.8 105.934376399276 98.2949755587345
"2456" 491 104.615574091415 102.86836601816
"2457" 491.2 105.059031007801 108.378800222645
"2458" 491.4 104.579359840398 108.648688604934
"2459" 491.6 103.10528876195 107.673514813335
"2460" 491.8 99.5458723515613 107.010370978205
"2461" 492 93.5786847826417 107.288464691877
"2462" 492.2 87.3932827360902 107.438392604585
"2463" 492.4 81.5769429119825 106.489488985125
"2464" 492.6 75.6613625151624 105.970071570092
"2465" 492.8 68.9475389761387 105.308905449844
"2466" 493 62.7031112722764 103.735999115438
"2467" 493.2 56.5733564731018 101.308223433274
"2468" 493.4 50.7340635097873 98.4933310436948
"2469" 493.6 44.8146107357587 95.1698378506445
"2470" 493.8 40.68023101365 90.0030253287916
"2471" 494 36.7568287743894 84.0511157953479
"2472" 494.2 33.2807089068309 78.1890245844969
"2473" 494.4 30.0617998536776 71.8343278712134
"2474" 494.6 27.8618796189867 65.6515763675649
"2475" 494.8 26.9760355256783 58.6832341746909
"2476" 495 26.6418467042414 52.450987146103
"2477" 495.2 28.230795069645 45.7620570050191
"2478" 495.4 29.8419797927654 39.3559138714336
"2479" 495.6 30.3155460180867 32.4729868051316
"2480" 495.8 29.7764557420264 25.1357425679039
"2481" 496 26.8872170166725 19.5563079440514
"2482" 496.2 24.8390861038788 18.2562298143718
"2483" 496.4 26.6285552384867 19.4040758257982
"2484" 496.6 30.1752383611262 16.8629680888151
"2485" 496.8 34.5829455215424 13.2747230166438
"2486" 497 40.2774282696219 10.0090068236277
"2487" 497.2 46.2917570806027 7.91185605516619
"2488" 497.4 52.3560558801321 5.98228064572855
"2489" 497.6 58.7294827208714 3.52143747169177
"2490" 497.8 62.9453811294392 2.62029527688735
"2491" 498 63.749618664703 2.70614562000327
"2492" 498.2 63.8617414069516 5.93635579932631
"2493" 498.4 64.7498110376932 10.8040864062068
"2494" 498.6 66.2469104562665 16.2014599679128
"2495" 498.8 67.4510021256776 21.6043894653952
"2496" 499 68.0091696805141 26.8367136669821
"2497" 499.2 69.2628547827241 32.8794551875058
"2498" 499.4 70.44748861416 38.7486605475916
"2499" 499.6 72.085726029499 44.7194537700632
"2500" 499.8 75.5048701846358 50.5328187724421
"2501" 500 79.9840039557938 55.2114046094587
"2502" 500.2 85.3518510100376 59.1418128211198
"2503" 500.4 91.30235477032 62.8721145055459
"2504" 500.6 97.049376938203 66.6969422757769
"2505" 500.8 103.148066771153 70.9528335190801
"2506" 501 109.36731135417 74.1518610418585
"2507" 501.2 115.226993128891 78.1282443611744
"2508" 501.4 120.426281739967 83.1462998934428
"2509" 501.6 122.398357111295 83.9691480767191
"2510" 501.8 124.241661584008 80.7689004098257
"2511" 502 124.808626285178 77.2189054333924
"2512" 502.2 126.481559589651 72.346813416147
"2513" 502.4 127.044366377513 67.2387533301085
"2514" 502.6 126.918662362178 61.7794289058855
"2515" 502.8 126.748530211287 59.3032013984649
"2516" 503 126.335848464829 57.6776523266225
"2517" 503.2 125.517027916667 53.2263172255895
"2518" 503.4 125.159567795708 49.7053019053043
"2519" 503.6 124.912364998614 49.324622443654
"2520" 503.8 124.339810322704 51.6364282379293
"2521" 504 123.564352753218 52.9870521503933
"2522" 504.2 123.350813085305 55.8092816419931
"2523" 504.4 124.33078168011 60.2669253968416
"2524" 504.6 125.390327873463 65.6651769371744
"2525" 504.8 125.955492137336 71.4407671612296
"2526" 505 124.961125282516 77.9754162822143
"2527" 505.2 122.794510066332 84.1099494282081
"2528" 505.4 119.448614691132 90.0340332008681
"2529" 505.6 117.950727071198 95.7970668286398
"2530" 505.8 114.51656547316 99.5573446369354
"2531" 506 109.254670272979 102.613633477443
"2532" 506.2 103.851716717538 106.325061644149
"2533" 506.4 98.7084104000965 110.353412174885
"2534" 506.6 94.6587637572086 115.587807593104
"2535" 506.8 91.4649293477496 115.708810019622
"2536" 507 86.0650187083394 114.24553412629
"2537" 507.2 80.2331978990178 112.873600727608
"2538" 507.4 73.9766567014664 110.050897162145
"2539" 507.6 67.75235028372 107.793234137905
"2540" 507.8 61.5782122769621 106.555126781968
"2541" 508 54.9287211797344 105.292928445186
"2542" 508.2 48.2501932483078 103.437226412144
"2543" 508.4 41.5180751758169 101.329962096124
"2544" 508.6 34.4557713641547 98.4933310436948
"2545" 508.8 28.3145313039 95.5179326639116
"2546" 509 21.5850147555339 93.019766327289
"2547" 509.2 15.1547253765689 91.1717693643507
"2548" 509.4 10.7424717268533 91.9495141229983
"2549" 509.6 11.3619956205329 91.4510193450961
"2550" 509.8 10.9347017872674 91.2181744026316
"2551" 510 12.8360209627272 86.9368104276099
"2552" 510.2 12.9364908879533 80.5510003747982
"2553" 510.4 11.3120003592087 74.2276086450934
"2554" 510.6 9.81814597427107 67.8905273911273
"2555" 510.8 9.48573975444273 61.2537029227134
"2556" 511 10.3980660801269 55.0708021965143
"2557" 511.2 12.9068871687723 48.3170743430429
"2558" 511.4 15.5200851820525 42.3118965713448
"2559" 511.6 18.03509715148 35.4926841830716
"2560" 511.8 21.9628305162458 30.7968034276833
"2561" 512 27.2498153485763 26.2990623240628
"2562" 512.2 32.4508740847637 21.4955884210628
"2563" 512.4 38.0902498146 16.8915560527516
"2564" 512.6 43.3352813841624 12.2256165049104
"2565" 512.8 45.9042154207382 6.1435766572134
"2566" 513 45.9905697451675 6.54181148489296
"2567" 513.2 47.8755428172012 7.93307722365657
"2568" 513.4 51.6910746840813 10.2191245791929
"2569" 513.6 56.5093426530613 13.6389663913359
"2570" 513.8 61.26766051467 17.3389395328359
"2571" 514 66.6431697388887 19.9945028263753
"2572" 514.2 71.5463471977685 22.9970428328498
"2573" 514.4 76.9069652698358 25.6681793229158
"2574" 514.6 82.4866477580147 29.9974553754632
"2575" 514.8 87.3196686410365 33.8245389085656
"2576" 515 93.13806074298 36.2599417713616
"2577" 515.2 99.5090812340746 38.6974270616604
"2578" 515.4 105.800842398188 40.3918260477841
"2579" 515.6 112.168505594901 39.4515056479931
"2580" 515.8 115.537208623204 36.026938151316
"2581" 516 116.842988081587 34.7326390180594
"2582" 516.2 115.87536937464 36.4274142398716
"2583" 516.4 115.705665956561 39.5607261907888
"2584" 516.6 116.842077038646 45.0023326030421
"2585" 516.8 117.025329345813 51.1351950575558
"2586" 517 116.874460474072 57.6717512530316
"2587" 517.2 117.155764457395 64.3647372345464
"2588" 517.4 118.968902360357 71.1116468782452
"2589" 517.6 121.065861910726 77.812443256226
"2590" 517.8 122.847437575534 83.4835145514375
"2591" 518 122.084669216357 87.832424836051
"2592" 518.2 119.140357025655 93.4763417048845
"2593" 518.4 116.09691837368 99.1416593953297
"2594" 518.6 112.281594524247 102.154978804843
"2595" 518.8 106.39175400669 105.258598797482
"2596" 519 101.063517299496 108.460324625456
"2597" 519.2 96.10193396475 112.561177366232
"2598" 519.4 91.779891546188 117.033266443825
"2599" 519.6 86.44305671115 120.677750026112
"2600" 519.8 80.44910022192 121.28929875545
"2601" 520 75.0423283247435 121.693123460361
"2602" 520.2 68.2300386360405 121.102320184441
"2603" 520.4 62.4181892197873 118.944525228613
"2604" 520.6 56.0962314668076 115.762715332312
"2605" 520.8 50.6148377372363 111.40548221097
"2606" 521 45.3845521276387 106.164929937625
"2607" 521.2 41.6888015655832 100.854001340205
"2608" 521.4 38.3673413136384 94.7445872301869
"2609" 521.6 36.1415554148232 88.3687553585155
"2610" 521.8 33.499793717786 81.3063418501553
"2611" 522 29.4171832186604 75.2865694040797
"2612" 522.2 24.6546180219772 70.9731083311459
"2613" 522.4 19.1019803725929 66.6502071464895
"2614" 522.6 13.4564035716629 62.5308638498887
"2615" 522.8 7.12060698714772 59.8684697171009
"2616" 523 4.9688769059002 59.8916065996949
"2617" 523.2 5.51637703646716 58.9222221492486
"2618" 523.4 7.23300491111318 55.9161818597361
"2619" 523.6 10.9995734036965 52.9354801645728
"2620" 523.8 14.5549586714867 48.5364959293982
"2621" 524 18.00393948292 44.1208514353419
"2622" 524.2 22.2866602175717 40.0171977613799
"2623" 524.4 27.0382968009095 36.0895995175895
"2624" 524.6 32.3917831712243 32.0202974901837
"2625" 524.8 37.5794866049914 28.2137123172867
"2626" 525 43.2712066063774 25.5500732668401
"2627" 525.2 49.684758666019 22.6489379174573
"2628" 525.4 54.505572114818 18.5723215103275
"2629" 525.6 59.2091693437079 13.4609079099407
"2630" 525.8 62.0099584652426 7.9325537413219
"2631" 526 62.1206016915 3.01470941784158
"2632" 526.2 62.3612536841937 4.98112727636842
"2633" 526.4 64.8820680891018 5.40790948288007
"2634" 526.6 70.2800589446453 7.70107100343817
"2635" 526.8 75.6363532032771 10.5126592858785
"2636" 527 80.7622829729097 14.0081868586398
"2637" 527.2 84.8712172441075 18.3189667436566
"2638" 527.4 88.6090818666384 23.0252304853423
"2639" 527.6 92.32796136042 27.6366751632081
"2640" 527.8 95.53330651353 33.1363854982216
"2641" 528 99.4415320132729 38.5914976017669
"2642" 528.2 103.67366336458 43.5537477926529
"2643" 528.4 107.66142900051 49.9654212291916
"2644" 528.6 110.928939694257 56.1388339056085
"2645" 528.8 114.195604478449 61.9330206296198
"2646" 529 119.388973498642 65.446743546476
"2647" 529.2 125.275697897785 66.4036379348104
"2648" 529.4 124.844921772821 65.0974051833583
"2649" 529.6 126.116721932153 61.3673969405649
"2650" 529.8 125.772735378548 57.2422284284677
"2651" 530 125.23824877692 51.9171782282272
"2652" 530.2 124.25051856226 46.9405576742481
"2653" 530.4 122.114282534457 42.8212958038421
"2654" 530.6 120.347779665312 36.3967383909285
"2655" 530.8 116.968208026154 33.7123880358826
"2656" 531 113.089905277768 28.8902483256376
"2657" 531.2 109.912156223271 23.9631866899146
"2658" 531.4 105.661610700067 18.8926725893845
"2659" 531.6 100.547419238357 15.6616395422503
"2660" 531.8 95.0321739603118 12.0006051215264
"2661" 532 89.5808683739103 8.28961951709954
"2662" 532.2 83.0181099132854 5.60873512194504
"2663" 532.4 77.08796672601 2.94070995501158
"2664" 532.6 71.4703312175329 2.64747609041867
"2665" 532.8 64.1509371141955 2.39338417515402
"2666" 533 57.1744716040835 1.60542410143543
"2667" 533.2 51.6450082386297 2.84430544825739
"2668" 533.4 44.9992219079715 4.50831007861921
"2669" 533.6 38.4856024763792 6.20463470436831
"2670" 533.8 31.6944302138291 10.4356241823346
"2671" 534 25.1485184274475 13.8598464234711
"2672" 534.2 21.1293740552285 18.3655789472869
"2673" 534.4 17.0617144543014 23.5321546195058
"2674" 534.6 12.3961924280663 28.273034408995
"2675" 534.8 9.1515914623575 34.3456925092066
"2676" 535 7.35269619221671 40.6819767621415
"2677" 535.2 5.72262512552 47.0781439426316
"2678" 535.4 5.32599158609242 53.2711782365833
"2679" 535.6 4.55557911893053 60.1588984801895
"2680" 535.8 2.20873250458666 66.3266591863649
"2681" 536 2.36518660953538 73.49025990657
"2682" 536.2 5.02621414074142 78.6521753949959
"2683" 536.4 8.79466192038315 83.7034367091474
"2684" 536.6 12.3042638229523 88.9466798559993
"2685" 536.8 14.8082811690739 95.3405736274931
"2686" 537 14.95957561737 100.745605241994
"2687" 537.2 14.3058209645486 101.06065934596
"2688" 537.4 13.9120913433274 100.503928958661
"2689" 537.6 13.0245755154684 98.7546448785155
"2690" 537.8 11.3619956205329 96.0953546183542
"2691" 538 9.31413272727485 92.2383367764509
"2692" 538.2 6.16402543012002 87.6610072420316
"2693" 538.4 4.23897886556789 82.1846447222428
"2694" 538.6 1.64117027280463 76.0018476126085
"2695" 538.8 0.805216464352843 69.7821634731808
"2696" 539 0.718851924634283 63.5045409923887
"2697" 539.2 0.667915092229853 57.9496835077921
"2698" 539.4 1.95000600147318 51.6860537557337
"2699" 539.6 3.46686058465172 45.0155316153974
"2700" 539.8 5.51829403822434 39.6403794749664
"2701" 540 8.28369106397454 33.611894008177
"2702" 540.2 11.21416420922 28.0914396638816
"2703" 540.4 15.1312145183037 23.1839559079851
"2704" 540.6 19.5785743456297 19.8428238199025
"2705" 540.8 23.3723601235464 15.5204474401305
"2706" 541 27.8853715119486 12.2854140506316
"2707" 541.2 32.4039753024 9.33582142695158
"2708" 541.4 38.7909918898612 6.70834411206099
"2709" 541.6 45.3350247383358 3.91963145756623
"2710" 541.8 50.9204684195642 2.69893843070466
"2711" 542 57.6862638964645 2.85147871114049
"2712" 542.2 64.7700061173457 3.07127909578405
"2713" 542.4 70.4400773240656 2.12236740285682
"2714" 542.6 73.3923510307319 4.26668469647712
"2715" 542.8 78.8316039076445 6.02182185312341
"2716" 543 85.3254343192567 7.63931816739892
"2717" 543.2 91.9916001657382 9.2133151392043
"2718" 543.4 95.3597246982435 12.4625851071492
"2719" 543.6 99.3995302541847 17.5295245898845
"2720" 543.8 104.255506356045 21.4122641271373
"2721" 544 110.06012009018 24.35202011507
"2722" 544.2 115.231843681689 29.4525903769354
"2723" 544.4 117.574946009663 34.0661080725744
"2724" 544.6 120.064395725596 41.3521586763845
"2725" 544.8 120.572466591041 48.0136608092437
"2726" 545 120.729828553465 55.6063754962134
"2727" 545.2 121.552044807132 63.3879245380922
"2728" 545.4 123.253081787357 70.4801747120413
"2729" 545.6 125.416292597263 77.6052406389173
"2730" 545.8 123.487449877696 83.0735016024148
"2731" 546 120.965871497102 89.8247342253649
"2732" 546.2 118.223992080464 96.4801903696335
"2733" 546.4 113.950942430656 102.392313745164
"2734" 546.6 109.301416032405 105.446843045032
"2735" 546.8 103.549131146061 109.336652610541
"2736" 547 97.9027402939494 112.793332543737
"2737" 547.2 91.8247341639992 115.531953091309
"2738" 547.4 85.8454799312808 117.133645530681
"2739" 547.6 79.7567075872534 116.505454954395
"2740" 547.8 73.60739550062 115.079755574832
"2741" 548 67.0881999802042 112.598074605316
"2742" 548.2 60.9204806850715 109.345485664092
"2743" 548.4 56.0396103883078 105.110361420276
"2744" 548.6 50.56110665574 101.675466913082
"2745" 548.8 44.6137662144458 98.330634980877
"2746" 549 38.93150686572 95.6425633381516
"2747" 549.2 32.3971396914404 93.9826226488479
"2748" 549.4 25.7199780556591 93.2010890702272
"2749" 549.6 19.1448137104958 93.8846728559104
"2750" 549.8 13.21864088658 93.6484725503116
"2751" 550 10.8623020500953 90.8303096110213
"2752" 550.2 9.60912036452203 85.382470255501
"2753" 550.4 8.36735802475695 78.904968590999
"2754" 550.6 7.93958985648976 72.1712380029734
"2755" 550.8 7.71748933066468 65.2719573738507
"2756" 551 8.51254896416176 58.3108829158008
"2757" 551.2 9.81448444716417 51.782891512113
"2758" 551.4 10.7291802610986 44.8470323189602
"2759" 551.6 13.2889168368211 38.6789837832843
"2760" 551.8 16.4671901324316 32.2640613531595
"2761" 552 19.7089563457867 26.2674178169316
"2762" 552.2 22.4482347066867 19.8324937684982
"2763" 552.4 23.58635509992 17.5958833499368
"2764" 552.6 26.7617348421955 17.6741540237765
"2765" 552.8 32.6436241786647 16.5673837139039
"2766" 553 38.9747814053867 15.6954477763649
"2767" 553.2 45.4536120935043 15.3667557672114
"2768" 553.4 52.1586000985583 15.2788152402124
"2769" 553.6 58.5934449209665 15.8519405884153
"2770" 553.8 66.6919844665974 16.5051004539993
"2771" 554 72.97125976752 15.9929032963895
"2772" 554.2 79.6458165793575 16.6272027085628
"2773" 554.4 86.1878340740424 17.7973539887459
"2774" 554.6 92.8998685662253 18.0632483783368
"2775" 554.8 99.4159121719523 19.2900264744832
"2776" 555 103.982693043477 18.2592601264278
"2777" 555.2 102.917159566778 18.1637295388618
"2778" 555.4 102.741840376259 17.0214749551417
"2779" 555.6 102.645194158833 17.3228201286373
"2780" 555.8 104.309917725773 19.560882393061
"2781" 556 106.503979312892 22.6193741230316
"2782" 556.2 110.564470583663 26.7255097296887
"2783" 556.4 114.599924442198 31.4870485430594
"2784" 556.6 118.759200875425 36.40251722434
"2785" 556.8 120.784905240314 40.4524185147589
"2786" 557 121.01248997847 46.4329205562016
"2787" 557.2 121.892508652977 52.2673794563744
"2788" 557.4 122.272590480389 58.8766767168753
"2789" 557.6 121.595550761449 65.6940872388845
"2790" 557.8 121.46817088116 72.1379971182016
"2791" 558 123.399080841087 78.1983079015871
"2792" 558.2 123.930214577939 82.1471776878995
"2793" 558.4 122.042998072553 86.670108599052
"2794" 558.6 120.064395725596 92.5599396884139
"2795" 558.8 116.542492913621 98.2301057944521
"2796" 559 112.5960247587 102.263567907152
"2797" 559.2 106.977285296137 106.248537352052
"2798" 559.4 103.269778753861 110.700200776249
"2799" 559.6 100.135081721193 113.676873679819
"2800" 559.8 94.6067802045689 113.491764116042
"2801" 560 88.4054334434914 113.25745587793
"2802" 560.2 82.8194282333394 113.751366802354
"2803" 560.4 77.0668533058674 113.049040860789
"2804" 560.6 71.0936002674568 110.507231057211
"2805" 560.8 65.2881357155762 107.138607080125
"2806" 561 60.3817107186725 102.51745663215
"2807" 561.2 55.8759233380762 97.3288098694378
"2808" 561.4 51.8420839410965 91.7619062657375
"2809" 561.6 47.2013999342566 87.0465944709227
"2810" 561.8 42.0186595363078 83.0178257665724
"2811" 562 36.6664060597616 78.0810524657247
"2812" 562.2 33.53733549627 72.7494663636916
"2813" 562.4 30.9584820359914 67.1886173642152
"2814" 562.6 30.3013698757821 60.572637636204
"2815" 562.8 32.1687912138116 54.2728750592123
"2816" 563 33.6874702298555 47.9810462734832
"2817" 563.2 34.5518143475986 40.831773245603
"2818" 563.4 34.6347927444717 33.5827549137557
"2819" 563.6 35.0735573428975 26.8845905495035
"2820" 563.8 35.6560176178594 20.927733026971
"2821" 564 32.5127124184352 15.8331394934861
"2822" 564.2 29.0351658274637 13.9728690129345
"2823" 564.4 28.9490692078431 14.3680844923585
"2824" 564.6 28.2013753624361 14.6833819293219
"2825" 564.8 31.5112403640939 12.8176908885316
"2826" 565 35.0081841103078 8.82760170049076
"2827" 565.2 40.0766314885695 7.01377208653673
"2828" 565.4 45.2379097327549 4.25878521067235
"2829" 565.6 51.1473795212975 3.48231289778668
"2830" 565.8 57.5474426009002 1.9992702022593
"2831" 566 61.1910093353668 3.85157456355285
"2832" 566.2 66.2193608692602 6.88127169188725
"2833" 566.4 72.0898257227305 9.55638492281052
"2834" 566.6 78.1358793742837 12.379044418274
"2835" 566.8 82.61845289541 16.3462968529516
"2836" 567 87.1985900220953 21.4563151033305
"2837" 567.2 90.9266299435671 26.5408110851786
"2838" 567.4 93.5599610101139 32.4343046655928
"2839" 567.6 96.4412505134302 38.8446770364193
"2840" 567.8 100.200285663049 45.3076582712395
"2841" 568 102.081306013377 52.0423781568188
"2842" 568.2 102.3529412196 58.9738821516016
"2843" 568.4 103.158864832147 66.4181156877223
"2844" 568.6 104.592359306859 73.136498110274
"2845" 568.8 108.06258398322 78.6655286815216
"2846" 569 113.65149078117 82.2109118520893
"2847" 569.2 119.373930444377 84.9903499368887
"2848" 569.4 122.190043192032 84.5359672703887
"2849" 569.6 122.882331926244 82.2160519275022
"2850" 569.8 124.97860153892 78.0769694864433
"2851" 570 125.916930666346 73.1991702383781
"2852" 570.2 127.264284043132 68.1087834108195
"2853" 570.4 127.165732099828 64.3709149395928
"2854" 570.6 126.933088989799 65.5053940214821
"2855" 570.8 124.998886479389 67.4612635232503
"2856" 571 125.207399600128 70.8816258318732
"2857" 571.2 124.942400722083 76.4512370629931
"2858" 571.4 124.471109210102 82.3028324214861
"2859" 571.6 122.542499511802 88.7683263452669
"2860" 571.8 119.025621417202 94.0450521957694
"2861" 572 115.089318872182 100.01945951674
"2862" 572.2 111.723988166066 104.66285963709
"2863" 572.4 106.03344081825 106.812587516912
"2864" 572.6 100.37505871389 107.944964198516
"2865" 572.8 96.5999698231387 109.175215103188
"2866" 573 92.4120050716674 110.158757132526
"2867" 573.2 87.9603238926343 111.72341760444
"2868" 573.4 83.6882637850883 114.540923286863
"2869" 573.6 79.9960422862261 117.525738535256
"2870" 573.8 75.1933836021838 116.658753173834
"2871" 574 69.4882775320629 114.818396377021
"2872" 574.2 63.6024985604608 112.991184985899
"2873" 574.4 57.7771754856473 110.76174332591
"2874" 574.6 52.14625304373 107.205953082482
"2875" 574.8 46.92734355993 103.431980478152
"2876" 575 41.58769811046 99.3775888567816
"2877" 575.2 36.4950670622181 94.9473578584066
"2878" 575.4 32.4799421953324 90.1156105126089
"2879" 575.6 28.8501127430109 85.0527327148498
"2880" 575.8 25.6674670529806 79.3758999203952
"2881" 576 21.0703733637 73.8438794718616
"2882" 576.2 16.4260831904585 69.0250763953874
"2883" 576.4 11.12328767592 65.8329933212354
"2884" 576.6 8.27862308312588 65.4115299504728
"2885" 576.8 9.41415342966757 65.1107706640801
"2886" 577 11.8836831586343 62.1784854554601
"2887" 577.2 15.1317742490885 58.1647892667619
"2888" 577.4 19.5519450268656 53.5808961282381
"2889" 577.6 24.5928528202571 49.1019337066833
"2890" 577.8 30.41507745932 44.3215557658649
"2891" 578 36.1708704255652 40.9538194127735
"2892" 578.2 42.0199706100953 38.5769721574336
"2893" 578.4 48.622643321617 36.9471808017589
"2894" 578.6 55.2593840868594 35.6489446117588
"2895" 578.8 61.8725205577382 34.8306624071528
"2896" 579 68.7148445996329 34.3292074803583
"2897" 579.2 76.3099365395476 34.793791160106
"2898" 579.4 83.2368916193937 36.7168525820211
"2899" 579.6 89.7514618448815 39.4065667029547
"2900" 579.8 95.4418001428705 43.7999047555266
"2901" 580 99.4637615671378 49.5648446685464
"2902" 580.2 103.030697633722 56.0740209716751
"2903" 580.4 105.903267674122 62.9658086393681
"2904" 580.6 106.877479804063 69.9546552873989
"2905" 580.8 106.813892725369 77.485749920205
"2906" 581 104.989738405338 84.4167414978377
"2907" 581.2 103.761139353281 91.657433286712
"2908" 581.4 104.162655700703 97.5035113051862
"2909" 581.6 106.16196620106 101.453468524592
"2910" 581.8 109.299577292083 103.009827936195
"2911" 582 110.766972246514 102.31890522475
"2912" 582.2 110.4149879595 102.181779027182
"2913" 582.4 109.015940907094 104.453410134423
"2914" 582.6 105.14934197286 108.409418030612
"2915" 582.8 100.659990810901 112.508995833934
"2916" 583 95.2730837687654 116.242279239403
"2917" 583.2 88.7564734500953 118.526907256238
"2918" 583.4 83.1875671852012 119.889720658782
"2919" 583.6 78.0009976922057 121.06704968713
"2920" 583.8 71.768824454989 121.35247471079
"2921" 584 65.5306730472678 122.521471196119
"2922" 584.2 59.4818724368321 122.453737134032
"2923" 584.4 53.0221525026568 120.334195733305
"2924" 584.6 46.6963258463305 117.898977953747
"2925" 584.8 40.313931705617 114.683990239335
"2926" 585 34.4995694228685 111.16711260798
"2927" 585.2 29.0068257901262 107.34869214399
"2928" 585.4 24.54445340814 101.243154261812
"2929" 585.6 20.5348308595076 95.2670652500419
"2930" 585.8 16.9030351938 88.9202963463316
"2931" 586 13.7732955689097 82.9726346919594
"2932" 586.2 10.99346405692 77.0844392816253
"2933" 586.4 9.89923641106287 70.5685151624821
"2934" 586.6 10.2592891080924 63.8495648468247
"2935" 586.8 11.105380969851 57.976165256204
"2936" 587 11.2737650524882 51.4549702250089
"2937" 587.2 10.7294407418751 45.0890710564698
"2938" 587.4 11.9755415512376 42.1723384811257
"2939" 587.6 16.3726774876591 41.0881950520751
"2940" 587.8 22.3226464681647 38.5144808365528
"2941" 588 28.7045101663656 37.2696873019229
"2942" 588.2 34.9522035504361 36.6193856816445
"2943" 588.4 41.1845111058874 36.6092801965751
"2944" 588.6 48.2597482215689 38.7465060279571
"2945" 588.8 54.58434060855 41.7242178950716
"2946" 589 60.9100028712368 45.4310549784078
"2947" 589.2 66.5515460770883 50.0275823204276
"2948" 589.4 71.7843774445385 54.7179293238254
"2949" 589.6 76.3307351201774 60.9867523758138
"2950" 589.8 80.7653042840388 67.2799844413979
"2951" 590 84.0486308792463 74.4422296990105
"2952" 590.2 85.3572278586037 81.9686389681234
"2953" 590.4 87.38168147652 89.6291333060716
"2954" 590.6 87.78413469542 97.1056755242816
"2955" 590.8 86.4223532603305 103.541852256758
"2956" 591 82.2950298045762 108.866884008063
"2957" 591.2 77.4698489240437 114.636213849712
"2958" 591.4 73.0213345919914 119.48898958993
"2959" 591.6 71.456392523726 124.988204203464
"2960" 591.8 71.8385095882453 122.603894572875
"2961" 592 71.9961401403644 122.242172717883
"2962" 592.2 73.5669210782259 122.907356132185
"2963" 592.4 76.9145474981781 123.563519683548
"2964" 592.6 80.5210676628874 123.266545879075
"2965" 592.8 84.4000210805592 122.265024450743
"2966" 593 87.7081740672817 121.264608028085
"2967" 593.2 89.7117332123113 121.115989407814
"2968" 593.4 92.8246461050211 119.771201905481
"2969" 593.6 96.6827591296233 117.138101920911
"2970" 593.8 100.123660288436 114.873712927903
"2971" 594 103.910662368076 112.911701137532
"2972" 594.2 108.190784806982 109.455147281657
"2973" 594.4 110.398614286736 106.525173921215
"2974" 594.6 112.453968274982 104.15663718198
"2975" 594.8 113.687765027655 102.90000910759
"2976" 595 115.966457864869 100.261846669868
"2977" 595.2 116.510001886888 99.421660559021
"2978" 595.4 114.749528667613 100.354158109606
"2979" 595.6 113.393091847199 102.485865888609
"2980" 595.8 111.08487783354 105.745437368732
"2981" 596 107.493214682749 108.751781460146
"2982" 596.2 103.556443980435 112.592183783973
"2983" 596.4 98.9981415426776 115.604557719516
"2984" 596.6 93.9957449807418 118.377789650378
"2985" 596.8 89.3249360682884 120.244002482211
"2986" 597 83.2375458257604 121.248034800127
"2987" 597.2 77.9056170741649 123.84470448046
"2988" 597.4 71.8722746101591 124.862529716999
"2989" 597.6 66.6208772166829 122.638434653846
"2990" 597.8 61.2282990982711 120.659685207638
"2991" 598 54.9056126325051 119.205384454372
"2992" 598.2 48.3526019118884 117.402915072726
"2993" 598.4 42.1210681998884 114.545428890316
"2994" 598.6 35.1783479190168 112.511760633838
"2995" 598.8 28.168852630154 111.610702742872
"2996" 599 24.5493324936013 111.642710927636
"2997" 599.2 25.2711447622234 111.911767532762
"2998" 599.4 24.3450118734512 110.635730816938
"2999" 599.6 22.8032255272426 106.946096451548
"3000" 599.8 20.2123075703305 101.041039385495
"3001" 600 17.0400974630715 95.0963599665771
"3002" 600.2 13.3251476694546 89.522240908487
"3003" 600.4 8.6528205731847 85.1409016967375
"3004" 600.6 5.65756744678517 82.2332130139529
"3005" 600.8 6.17572382216176 78.2338152161854
"3006" 601 7.03613468246118 72.6289594985257
"3007" 601.2 7.60430393267293 66.5394680990786
"3008" 601.4 8.86778062494199 60.467952277647
"3009" 601.6 9.46316814795751 53.8435772877691
"3010" 601.8 11.7353133083486 49.0941192833887
"3011" 602 16.9974246014965 42.3510368743375
"3012" 602.2 21.6346247378751 37.5053295375821
"3013" 602.4 26.6379234630079 32.6785646457678
"3014" 602.6 31.3129543597587 28.7880899548703
"3015" 602.8 37.7470074549743 26.7285738896403
"3016" 603 46.0827228968632 27.5113641298952
"3017" 603.2 51.2346862536884 31.5430397237684
"3018" 603.4 55.7736149353557 35.381935638388
"3019" 603.6 61.0120702647638 41.2855763423753
"3020" 603.8 64.3844311615385 47.8881362541656
"3021" 604 66.88253203642 56.0854689083753
"3022" 604.2 68.1546696638375 62.0134813564955
"3023" 604.4 70.5319422947305 69.1536254302737
"3024" 604.6 72.0408571646867 76.2451836779649
"3025" 604.8 71.7428037727325 83.1739784103441
"3026" 605 73.0957211066048 87.9262989852055
"3027" 605.2 76.4993149650715 91.6461989404255
"3028" 605.4 80.8003876615671 96.0995424770316
"3029" 605.6 85.20064467732 101.075681793302
"3030" 605.8 88.5807796301928 107.095209601426
"3031" 606 91.6552389710564 111.163508086225
"3032" 606.2 94.9879189167442 111.78822751157
"3033" 606.4 94.5097929981037 112.08904330693
"3034" 606.6 91.40491542933 114.703267079732
"3035" 606.8 86.1810097032231 117.237188079668
"3036" 607 80.0257623338765 119.177101880575
"3037" 607.2 73.4978921002461 119.448038128923
"3038" 607.4 66.6355849350613 118.258458663521
"3039" 607.6 60.1717558159838 116.698683725808
"3040" 607.8 53.8561976203071 113.885378280032
"3041" 608 47.4559466656328 109.928520105191
"3042" 608.2 41.2817077745261 106.426421261122
"3043" 608.4 35.3817581976343 102.380091228858
"3044" 608.6 29.2798569063736 98.2222255670728
"3045" 608.8 23.6827587773953 93.7755711586949
"3046" 609 18.81533710167 88.8657704263516
"3047" 609.2 14.3243671958343 83.3248983674316
"3048" 609.4 10.29760945908 77.6684832876016
"3049" 609.6 6.77740989533585 71.9613470195959
"3050" 609.8 2.47784604813874 68.2970030705628
"3051" 610 6.46911093477001 66.9882187115191
"3052" 610.2 10.7973175021265 61.5142481501729
"3053" 610.4 14.82326081742 56.4517042881111
"3054" 610.6 19.6871698534028 51.7491082207212
"3055" 610.8 24.7801679442026 47.1969607765424
"3056" 611 31.0360210667923 43.3580067071167
"3057" 611.2 37.9365493568066 40.8616001742687
"3058" 611.4 44.9919788679788 39.8897337917669
"3059" 611.6 52.3028042675901 40.4319776825264
"3060" 611.8 60.3467242173887 41.8210987707503
"3061" 612 66.5084526394045 45.7159328146089
"3062" 612.2 71.59642764231 51.1922544287416
"3063" 612.4 75.405649326223 58.3798800839407
"3064" 612.6 79.24823174617 65.1934071788441
"3065" 612.8 81.1724032420629 72.3703528635481
"3066" 613 80.3178179105717 79.2443523922563
"3067" 613.2 78.4320511519832 86.6757143020421
"3068" 613.4 76.5010956399095 93.1532296079369
"3069" 613.6 73.4306764110832 99.4590598013581
"3070" 613.8 69.21935717842 105.519391538002
"3071" 614 67.1351236429526 111.455418802662
"3072" 614.2 68.1717107646293 117.232110411694
"3073" 614.4 71.7587384488598 120.252992170983
"3074" 614.6 75.8426000856786 120.936143794687
"3075" 614.8 80.867886089662 121.243445976257
"3076" 615 86.3439039221387 121.029734313125
"3077" 615.2 91.8330088129825 119.841036801657
"3078" 615.4 96.5039544382534 117.035764767765
"3079" 615.6 100.855750333482 112.984726923219
"3080" 615.8 106.844784901487 109.460668131434
"3081" 616 111.077908355046 105.095635991526
"3082" 616.2 115.080212955573 100.118775742807
"3083" 616.4 119.13134573916 95.4361437839416
"3084" 616.6 121.6853207549 89.9845850759703
"3085" 616.8 123.742063702504 85.4308688364375
"3086" 617 124.00492439642 82.9346161128128
"3087" 617.2 123.800521251611 78.7584216242231
"3088" 617.4 124.382940228214 72.8611146760316
"3089" 617.6 126.756791714314 67.0741285078801
"3090" 617.8 126.288914344641 62.4435240397641
"3091" 618 124.139530990857 56.9816362257158
"3092" 618.2 121.493034071223 51.6211837978195
"3093" 618.4 119.090472238468 46.1760791835154
"3094" 618.6 115.203412920542 40.7761345517459
"3095" 618.8 110.689348540987 36.3200933814983
"3096" 619 106.191466546824 31.6531644621699
"3097" 619.2 100.951666073046 28.2796839114316
"3098" 619.4 95.1066055928877 25.0022657104832
"3099" 619.6 89.2394155858233 22.024698190838
"3100" 619.8 82.6021301280323 19.7603371203349
"3101" 620 75.5761857785247 17.6589042156595
"3102" 620.2 68.832708574007 16.3737291480968
"3103" 620.4 61.94923451442 15.9954190172361
"3104" 620.6 54.9863610820533 16.0892460873316
"3105" 620.8 48.0777317819665 17.7268351790897
"3106" 621 43.2910125244035 21.3539504960755
"3107" 621.2 38.894944295471 26.3816096124193
"3108" 621.4 35.0391119839794 31.8419926014969
"3109" 621.6 31.9539557802087 37.9184853476605
"3110" 621.8 30.4861853960905 44.1745206822248
"3111" 622 29.1105739221959 51.0641767135833
"3112" 622.2 28.0254377086814 57.5891362227589
"3113" 622.4 27.1685812381409 64.3682346702874
"3114" 622.6 26.7613892602461 71.2002190286077
"3115" 622.8 26.2772446573746 78.2133884229861
"3116" 623 25.7115112978983 85.3058374582164
"3117" 623.2 23.9577110333386 91.7761140489386
"3118" 623.4 23.635038957045 97.1868152861566
"3119" 623.6 26.0301777301068 98.9271294315151
"3120" 623.8 28.0404101134838 99.3962337382337
"3121" 624 26.1596446908128 100.416177808782
"3122" 624.2 22.2800049337325 100.712337939625
"3123" 624.4 19.33463157767 97.5519442145941
"3124" 624.6 17.1958536911853 93.6328937160316
"3125" 624.8 14.3661450220989 88.1311053992526
"3126" 625 11.03760408738 82.1824505202316
"3127" 625.2 6.89960857622097 76.9196782991384
"3128" 625.4 2.60617498731472 70.6284900703342
"3129" 625.6 5.40035708306118 66.3516056857022
"3130" 625.8 7.75844062067581 59.5270213431595
"3131" 626 10.3214359115082 52.7292897108669
"3132" 626.2 13.6983773422024 46.4290258476316
"3133" 626.4 17.7946943558259 40.4220106296669
"3134" 626.6 21.48321247212 33.9875956934649
"3135" 626.8 24.8831160215223 27.2458158183043
"3136" 627 27.944927836684 20.1891926707394
"3137" 627.2 29.68806519292 12.3795361744066
"3138" 627.4 32.14302982821 12.2529581458816
"3139" 627.6 38.10193394031 11.2831757119516
"3140" 627.8 45.00725223492 11.0486732591053
"3141" 628 52.0302912369523 11.4001007262251
"3142" 628.2 59.4896413848874 11.9879486279664
"3143" 628.4 65.9787599195354 14.3605946681854
"3144" 628.6 71.8257074424743 17.9485460916185
"3145" 628.8 76.6952640895583 22.3597268850316
"3146" 629 81.4360118110171 27.3207537237112
"3147" 629.2 87.2788932915798 31.4741479715264
"3148" 629.4 92.6907038252729 36.1515772329139
"3149" 629.6 98.0168827619394 41.6820189167791
"3150" 629.8 103.1155328699 47.4940936763781
"3151" 630 107.540234833832 53.4753936859433
"3152" 630.2 111.568585364567 60.5125975040904
"3153" 630.4 115.081157318128 66.6591447584573
"3154" 630.6 118.085095908257 73.8392906568138
"3155" 630.8 119.932626913637 79.9132316402014
"3156" 631 117.45662105406 84.5971698336316
"3157" 631.2 113.57359660977 89.3603984147416
"3158" 631.4 108.003218037056 94.234115718585
"3159" 631.6 101.905765088685 97.7938731780622
"3160" 631.8 95.1792980029832 99.7496360175474
"3161" 632 88.1582140924355 100.611247834238
"3162" 632.2 80.8629130074825 101.268145308469
"3163" 632.4 73.2910358395832 100.508079265389
"3164" 632.6 65.7610769446328 99.2926510634996
"3165" 632.8 58.8175708887465 97.066595965501
"3166" 633 52.3384683666847 93.235786175561
"3167" 633.2 47.2798347613324 87.8590886400934
"3168" 633.4 42.9514885361159 81.9527831695058
"3169" 633.6 38.434931523045 76.1179398872912
"3170" 633.8 34.5177534805258 69.4070574282143
"3171" 634 31.1966156457 62.6232240816916
"3172" 634.2 28.7960512946297 55.6950819572897
"3173" 634.4 28.3725191870533 48.1080779866982
"3174" 634.6 28.9858374356018 40.7843539042475
"3175" 634.8 30.5018376339688 33.8586164557267
"3176" 635 31.3971717375574 26.738064101636
"3177" 635.2 29.5298426572637 21.1913143140316
"3178" 635.4 26.6391771709503 19.0118511344558
"3179" 635.6 24.9081955842837 18.8820275154558
"3180" 635.8 25.4493909519612 18.2843359586914
"3181" 636 28.4868400588761 18.3195017310975
"3182" 636.2 32.7368703928042 17.9361578881579
"3183" 636.4 38.4975250536343 16.7123994585316
"3184" 636.6 44.4189026424306 15.2083790213933
"3185" 636.8 50.65068495285 13.1682146598316
"3186" 637 57.4060770433324 11.5468916489388
"3187" 637.2 64.18869194217 12.1572837831838
"3188" 637.4 70.7943226615516 12.3031793879684
"3189" 637.6 77.33333336592 12.9362254971838
"3190" 637.8 84.4665767794526 13.1563611989664
"3191" 638 90.3169806482863 16.1127685846355
"3192" 638.2 95.5613407029398 20.6437414259722
"3193" 638.4 99.6777180999922 25.7766310015986
"3194" 638.6 102.71904382518 32.4431273727616
"3195" 638.8 104.524757892389 38.8208318819091
"3196" 639 106.58259472662 45.6734523850516
"3197" 639.2 107.511175243573 52.5334690694526
"3198" 639.4 107.165303047285 59.30702953082
"3199" 639.6 106.76222822393 66.7872239299601
"3200" 639.8 106.34891221242 73.8859722837143
"3201" 640 105.601764037767 80.9552199014397
"3202" 640.2 106.166099361175 88.1206888317561
"3203" 640.4 107.880067248273 94.495838948208
"3204" 640.6 110.865116830824 98.9156101274678
"3205" 640.8 113.622380845982 99.2501074164749
"3206" 641 113.98643571819 98.1390715315216
"3207" 641.2 115.961384427739 97.2085676478507
"3208" 641.4 117.978693151676 95.1590760277641
"3209" 641.6 120.40102073298 92.2853245508116
"3210" 641.8 121.567278784346 89.5724528664571
"3211" 642 123.574146024284 85.2612373150619
"3212" 642.2 125.539028250643 80.4988566968039
"3213" 642.4 125.46803658255 75.5926036197916
"3214" 642.6 126.265035581738 70.1387527260922
"3215" 642.8 126.945928688382 64.8163301975591
"3216" 643 126.242039645477 58.464076845279
"3217" 643.2 124.602377989981 52.0628410199091
"3218" 643.4 122.321360656409 45.4876664996486
"3219" 643.6 119.760529626856 39.3289302459348
"3220" 643.8 115.505411400981 33.4222728434558
"3221" 644 110.909820932552 27.7959201101053
"3222" 644.2 106.64491006374 22.1416232051116
"3223" 644.4 102.139013309693 17.3327422152996
"3224" 644.6 96.3281516208575 13.2517886145628
"3225" 644.8 90.4720135010424 9.53500795096015
"3226" 645 84.1469794340813 6.84789834387029
"3227" 645.2 77.1767419904251 3.46838273879446
"3228" 645.4 70.5054224041388 2.76853138031282
"3229" 645.6 63.4189745379411 3.32075151757894
"3230" 645.8 56.1991894992607 3.54528856226235
"3231" 646 49.2621166511781 3.62324716225739
"3232" 646.2 42.3638223757072 5.45503436843583
"3233" 646.4 36.3334116904825 9.02440702087532
"3234" 646.6 29.9941756208779 13.0657223290421
"3235" 646.8 23.6784879908232 17.5771922754187
"3236" 647 17.662974153898 22.7192384453393
"3237" 647.2 13.6238676100677 27.847725324577
"3238" 647.4 9.74243645564729 32.7338142578498
"3239" 647.6 9.47452771462 38.2285005807982
"3240" 647.8 9.82796887061664 44.4326594997282
"3241" 648 11.0553567124898 51.5202251201827
"3242" 648.2 13.6398685980739 57.8443738673063
"3243" 648.4 15.8323444014655 63.6923215841566
"3244" 648.6 17.5410900586591 70.1799747184229
"3245" 648.8 20.6272232624961 75.9373699958142
"3246" 649 23.7464708966867 82.1218661646982
"3247" 649.2 26.2266052119084 88.3433360302641
"3248" 649.4 27.256694589257 95.944318584749
"3249" 649.6 27.7743688832163 102.095470361957
"3250" 649.8 29.8686893584852 102.946327252988
"3251" 650 30.9025442093716 102.716359187354
"3252" 650.2 31.5854873167662 104.74351288935
"3253" 650.4 29.5946555158346 109.092986881093
"3254" 650.6 26.1006058545533 110.856160503365
"3255" 650.8 22.3294264250564 108.946179684441
"3256" 651 19.3614429772461 106.498132133673
"3257" 651.2 16.4077922514253 102.176654410642
"3258" 651.4 13.88203957967 97.3450378218128
"3259" 651.6 10.4888918469922 91.8461459700006
"3260" 651.8 6.86050774655736 86.9220112569547
"3261" 652 5.84617155854639 80.9044725213283
"3262" 652.2 4.5493620017222 73.7869996071415
"3263" 652.4 2.64717191963051 67.1130031242553
"3264" 652.6 2.42734354117861 61.333672644135
"3265" 652.8 3.58424465827713 54.1794959019316
"3266" 653 5.12882318122436 47.0036364743359
"3267" 653.2 6.61191691567001 39.7690741929316
"3268" 653.4 10.5656362215791 33.9420590755884
"3269" 653.6 14.3602232429867 27.2237851435649
"3270" 653.8 18.3605977768761 21.9616962289766
"3271" 654 24.5041181094844 16.9804016819128
"3272" 654.2 31.2048819659302 12.8137166961132
"3273" 654.4 37.9928427598594 8.87774075433461
"3274" 654.6 44.31788881803 5.02437903996158
"3275" 654.8 51.23099652978 3.01470941784158
"3276" 655 59.2480034715636 3.7113995142197
"3277" 655.2 67.2603870959305 5.46079138446316
"3278" 655.4 74.4143517850358 8.44536805705263
"3279" 655.6 80.2305196389098 12.2851491044704
"3280" 655.8 85.9182654478774 17.0231474827337
"3281" 656 89.967767967 22.5973041078016
"3282" 656.2 94.4582489267382 28.4614369780316
"3283" 656.4 99.847133415971 33.4278527701846
"3284" 656.6 105.69979411742 37.4383583977081
"3285" 656.8 112.067392968564 41.6647486911374
"3286" 657 117.980259161425 45.8480954852278
"3287" 657.2 122.905063549471 50.8238586769942
"3288" 657.4 124.058708467149 54.3742313304316
"3289" 657.6 121.919632516232 60.7063783471566
"3290" 657.8 118.808161294685 67.1183287061492
"3291" 658 115.005092926332 73.2162204574139
"3292" 658.2 111.031835612063 79.2558552233459
"3293" 658.4 106.700933948555 84.8548197851854
"3294" 658.6 101.79287441494 89.5916515562692
"3295" 658.8 95.7759239473906 93.5030700970316
"3296" 659 89.9708512779512 95.1826631678441
"3297" 659.2 83.640376733869 94.6622095523887
"3298" 659.4 77.0884083939922 92.685315136114
"3299" 659.6 71.0467229670715 89.0969351491528
"3300" 659.8 65.1864700040388 84.5131058268732
"3301" 660 59.2799822267988 79.3404934788498
"3302" 660.2 54.0987239066553 74.2700827763551
"3303" 660.4 48.7415904520376 68.7182138932375
"3304" 660.6 43.81157670393 63.0010108129816
"3305" 660.8 39.4147532300365 56.8411321761287
"3306" 661 35.6943167425376 50.6001823592669
"3307" 661.2 31.5803427910715 44.075677699577
"3308" 661.4 27.6308601533816 37.2323777429986
"3309" 661.6 23.3763463044788 30.7638970444139
"3310" 661.8 20.3216729162435 24.6163668505904
"3311" 662 21.4139732086533 20.6200903904316
"3312" 662.2 23.766433023049 17.3845507762574
"3313" 662.4 24.4895960236009 17.3960451117763
"3314" 662.6 22.7828152265305 18.9487821163579
"3315" 662.8 19.9129367895791 20.8283982881907
"3316" 663 17.0700469978555 23.5700180428058
"3317" 663.2 13.6337323565827 26.8879121501521
"3318" 663.4 12.0019719264688 31.2510615716657
"3319" 663.6 8.92685319167581 35.5700349067641
"3320" 663.8 6.93647596317 39.9102573785941
"3321" 664 6.13136013243613 45.4055131868703
"3322" 664.2 4.60524666681656 51.1447568908936
"3323" 664.4 3.07778010939944 56.7185257765384
"3324" 664.6 2.17294778909308 61.7112630903777
"3325" 664.8 2.21955113950332 68.4795675347816
"3326" 665 3.64134752828842 76.0452097525579
"3327" 665.2 6.06469526581535 81.2286997936711
"3328" 665.4 8.38823952283011 87.208812614054
"3329" 665.6 10.4463502339914 93.442794845353
"3330" 665.8 13.6388112111318 98.5356445041492
"3331" 666 15.1591088752678 103.364020635858
"3332" 666.2 14.2601070106768 101.553888848261
"3333" 666.4 13.6912273924035 100.159740495427
"3334" 666.6 12.1744402039523 97.5652930141284
"3335" 666.8 9.00067150527001 93.0243455019691
"3336" 667 6.48209329666999 86.7522419090316
"3337" 667.2 5.45133852857518 80.5386149031005
"3338" 667.4 4.69920657394246 74.4656762591777
"3339" 667.6 3.35241676720571 68.2291934124244
"3340" 667.8 2.64012557188875 64.2461004589534
"3341" 668 3.79580108724559 58.7299647055781
"3342" 668.2 5.73097092959856 52.6318129011387
"3343" 668.4 5.6460456236795 45.9399687714999
"3344" 668.6 7.69200012564152 40.9310777498291
"3345" 668.8 10.7926903205595 34.1027260966711
"3346" 669 13.1164620617435 27.7985728527845
"3347" 669.2 18.6069911324684 22.6151862643542
"3348" 669.4 23.8054324569825 17.1546111607503
"3349" 669.6 29.3131663747873 12.0466975593683
"3350" 669.8 35.9607311406428 9.8658102842395
"3351" 670 43.464793395316 7.54055358353653
"3352" 670.2 50.5384873867373 4.56015973771427
"3353" 670.4 57.7710991326428 1.86044890669494
"3354" 670.6 63.878520563786 3.48042822921714
"3355" 670.8 71.4507006299825 5.65710690306283
"3356" 671 78.611402780153 6.44057826396361
"3357" 671.2 85.0281127275835 6.59161704835868
"3358" 671.4 90.7799130550715 8.98789412803158
"3359" 671.6 94.4251121288815 10.907785724397
"3360" 671.8 97.0868083943888 15.2599977209691
"3361" 672 101.588498618692 20.582043072388
"3362" 672.2 106.815097026102 24.9837376084558
"3363" 672.4 111.195252404712 29.4730814053335
"3364" 672.6 116.153092054978 34.9838255287527
"3365" 672.8 119.673309416324 40.7697147024547
"3366" 673 123.477993236949 46.9651210272669
"3367" 673.2 126.009841984184 54.2706173854561
"3368" 673.4 126.263983905257 63.6320692857346
"3369" 673.6 126.71900926294 71.201686041091
"3370" 673.8 123.069944678814 76.3426346124835
"3371" 674 119.022139653316 82.5541831005761
"3372" 674.2 117.04767665421 88.7489291692516
"3373" 674.4 117.407637603968 95.1008992539547
"3374" 674.6 116.638417530435 96.6031007567892
"3375" 674.8 117.770741222808 96.6652025312459
"3376" 675 118.393505630494 95.0333314784358
"3377" 675.2 120.118870734353 93.0183952527649
"3378" 675.4 122.160294625483 89.1709945775849
"3379" 675.6 124.42814939436 84.7334846335816
"3380" 675.8 125.556184170389 79.5046396687357
"3381" 676 126.708699971716 73.9487186678581
"3382" 676.2 127.297472350633 68.2634250201699
"3383" 676.4 126.875701519791 62.0815664403542
"3384" 676.6 126.11879158405 56.4976941768577
"3385" 676.8 124.109987840662 50.4899621854646
"3386" 677 122.83294524248 43.6265476370426
"3387" 677.2 120.500400000008 38.0498385527459
"3388" 677.4 116.810420644518 32.9838494378357
"3389" 677.6 112.417831803714 27.8926221525161
"3390" 677.8 107.12785392642 24.0500304044116
"3391" 678 102.255649872185 19.8014379223845
"3392" 678.2 97.4022741927131 14.7986202474109
"3393" 678.4 91.8015972814052 10.5869097917543
"3394" 678.6 86.6966945878169 6.76483195113467
"3395" 678.8 80.1391132132873 5.3541575268377
"3396" 679 73.0973359006107 3.76148967241302
"3397" 679.2 66.142261187654 2.753598211372
"3398" 679.4 58.9169256992057 2.25428744051117
"3399" 679.6 52.3387201254805 2.68930865676784
"3400" 679.8 45.6073552900935 5.09186082722545
"3401" 680 38.9644312062087 7.3390003279491
"3402" 680.2 33.5035130271095 8.91273308545263
"3403" 680.4 28.7488310513792 13.3979229816132
"3404" 680.6 23.4551649165095 18.6700029766105
"3405" 680.8 18.5818639804039 23.3815644023219
"3406" 681 13.3604807382223 28.7950534873223
"3407" 681.2 8.81175284930961 34.1854783612134
"3408" 681.4 6.43925150240001 40.8102596173116
"3409" 681.6 5.68819998609978 47.6140675114024
"3410" 681.8 5.68382390905483 54.4319955474248
"3411" 682 6.23719874264727 61.6564511952929
"3412" 682.2 7.21982695183011 68.6279894812226
"3413" 682.4 8.02095084947173 75.4620637325488
"3414" 682.6 10.0205162605942 81.913759389672
"3415" 682.8 12.8181278887991 88.3086987038558
"3416" 683 13.88203957967 94.2820118110316
"3417" 683.2 13.29913153036 98.0417038172716
"3418" 683.4 15.6970736376123 99.5898005416854
"3419" 683.6 17.3914774685788 102.64570754802
"3420" 683.8 18.7385884327906 106.485431997032
"3421" 684 20.6673735190358 106.596123714284
"3422" 684.2 24.9019011057867 107.727411285465
"3423" 684.4 30.1902400708101 110.482858155691
"3424" 684.6 35.1933980361387 114.092284672813
"3425" 684.8 40.3253153369413 118.165414400042
"3426" 685 44.6524010096533 122.518648943532
"3427" 685.2 48.6479580720939 122.995609630727
"3428" 685.4 54.368138995606 124.618470502008
"3429" 685.6 58.8292342795396 126.081742834564
"3430" 685.8 65.2816171841447 126.567249556279
"3431" 686 71.1488785487222 125.41970750657
"3432" 686.2 77.3775001641365 124.15215128363
"3433" 686.4 83.9501946279306 123.547570179223
"3434" 686.6 89.5706847250677 120.8515956541
"3435" 686.8 95.1342013774358 118.296648197211
"3436" 687 101.062656726264 114.830656505875
"3437" 687.2 106.475389861858 111.175142934928
"3438" 687.4 110.662094788346 105.942658781425
"3439" 687.6 114.308466621531 100.553175890937
"3440" 687.8 117.76430303109 94.6688861956516
"3441" 688 122.039023880134 89.0427014728173
"3442" 688.2 123.519496951463 83.3584831732164
"3443" 688.4 124.233823935183 76.5248738606526
"3444" 688.6 124.382268871426 69.8580518409217
"3445" 688.8 124.415546292471 63.687398497481
"3446" 689 124.339810322704 56.7526590412475
"3447" 689.2 121.803447282739 51.0977041632443
"3448" 689.4 118.04709099458 45.6155537277532
"3449" 689.6 113.198155079339 40.0659933731606
"3450" 689.8 107.691343676973 36.6789958402656
"3451" 690 101.637161518496 34.1750873403251
"3452" 690.2 95.7069420373596 31.1805998111525
"3453" 690.4 90.4427566802604 27.1328165367763
"3454" 690.6 85.54467726767 23.7553307892816
"3455" 690.8 80.9432675458555 18.8796163240961
"3456" 691 77.1239404320491 13.7997437483864
"3457" 691.2 72.2169162129095 10.2246349195579
"3458" 691.4 66.3263558504768 9.77716272081567
"3459" 691.6 60.0545733453671 9.56675473510217
"3460" 691.8 53.2219536440579 10.5547309090661
"3461" 692 46.5607098577268 11.6404267071452
"3462" 692.2 40.0613911368877 12.5810768732574
"3463" 692.4 33.9816133346932 12.0487870832171
"3464" 692.6 34.5458838666642 10.6121989424967
"3465" 692.8 36.34152566667 8.87235110712158
"3466" 693 40.30244428236 6.99120686781158
"3467" 693.2 45.178619412 4.63490818296158
"3468" 693.4 50.9616624525162 2.47424370551235
"3469" 693.6 56.9048379338527 1.24216762904119
"3470" 693.8 62.5187437864483 1.29523232672026
"3471" 694 69.20507658033 1.81513917828158
"3472" 694.2 75.1200903227758 2.74013246365658
"3473" 694.4 80.9022345843912 3.91228994674312
"3474" 694.6 86.2799283406604 5.6536740669835
"3475" 694.8 89.6508409746776 7.78800916454673
"3476" 695 94.3689384475835 10.7954383618008
"3477" 695.2 100.032299915153 13.0993955375267
"3478" 695.4 103.651015130076 17.7185325057816
"3479" 695.6 107.813172838257 22.20993040157
"3480" 695.8 112.853824506737 25.9848017848008
"3481" 696 116.350229879911 30.4136902675221
"3482" 696.2 119.62914045321 36.1695626930503
"3483" 696.4 122.500608966551 41.1715474051772
"3484" 696.6 125.052613134798 47.8536884030503
"3485" 696.8 126.387754995638 54.3946501908956
"3486" 697 126.915672764989 61.9816383273583
"3487" 697.2 126.670126927655 68.828945803561
"3488" 697.4 125.83543742432 74.8492706698602
"3489" 697.6 124.406878293708 81.9262985335124
"3490" 697.8 122.723067821901 88.4642150530409
"3491" 698 119.585249444736 93.9580829752743
"3492" 698.2 116.991297911706 99.017422845818
"3493" 698.4 113.168397122007 103.010153580724
"3494" 698.6 109.979474706138 106.874902854032
"3495" 698.8 106.959846890067 109.925757900532
"3496" 699 104.772960548786 110.0268061813
"3497" 699.2 100.219566398544 111.170650722329
"3498" 699.4 94.9790624909893 113.492051275933
"3499" 699.6 90.96481336092 116.903777421782
"3500" 699.8 86.8550844219512 120.29947645625
"3501" 700 81.9217868999513 123.139368121875
"3502" 700.2 76.4150020820463 123.974723322947
"3503" 700.4 70.4123914702648 122.798441225859
"3504" 700.6 64.9558639324695 121.674795420032
"3505" 700.8 59.4679282480491 120.682272913483
"3506" 701 53.5258914050477 118.923639579095
"3507" 701.2 47.3604761498463 117.620198814
"3508" 701.4 41.1004981744973 115.383034255918
"3509" 701.6 36.1050612177771 111.524707983521
"3510" 701.8 30.8674102792042 107.4160623606
"3511" 702 26.7710907535137 103.065391034
"3512" 702.2 23.3999062853987 97.2582873317231
"3513" 702.4 20.6043459119806 91.5085072233043
"3514" 702.6 18.7785537429533 85.3414919158982
"3515" 702.8 17.3632881456809 79.1166375350207
"3516" 703 17.0966328422683 72.9865622179866
"3517" 703.2 17.9733927490376 66.4890659881728
"3518" 703.4 17.2942370323867 60.1643647378316
"3519" 703.6 16.0831755777152 53.601859004381
"3520" 703.8 14.03133674152 47.3897206282316
"3521" 704 12.3982922709411 41.2798111487684
"3522" 704.2 8.62418301016999 38.5268244386253
"3523" 704.4 10.2290943817873 39.4487542840112
"3524" 704.6 12.758103618883 37.3808004315501
"3525" 704.8 17.4248386206391 34.9278201581102
"3526" 705 22.463518905803 32.4693959390741
"3527" 705.2 27.90299043167 29.7799581085003
"3528" 705.4 32.7939541648656 27.7403514420642
"3529" 705.6 38.8203453919512 25.6174883243128
"3530" 705.8 44.6846602119503 23.5281394560316
"3531" 706 50.998474141537 20.7024040892869
"3532" 706.2 56.5261478843746 17.6624723066679
"3533" 706.4 63.102989580049 14.4111711152896
"3534" 706.6 69.0043368094512 11.5194546985316
"3535" 706.8 75.06661297818 8.05835701599158
"3536" 707 78.3744189259777 4.43283272677196
"3537" 707.2 76.3275154245413 4.31550426751701
"3538" 707.4 74.7847570783666 3.45337460347818
"3539" 707.6 72.5258024748262 3.26348392775033
"3540" 707.8 68.5824100477012 1.27961674990658
"3541" 708 64.3402643633221 1.18375472195941
"3542" 708.2 59.4412782382837 0.856214719758853
"3543" 708.4 53.64052289842 1.53926398790657
"3544" 708.6 48.1395923188774 2.14453208393583
"3545" 708.8 42.6327363648232 4.01271801925739
"3546" 709 37.0072028967465 6.41129271012341
"3547" 709.2 32.4520519200168 8.35552746774126
"3548" 709.4 28.0287570625763 12.4890748529378
"3549" 709.6 22.7410263080223 15.3758062901907
"3550" 709.8 19.5350115113439 19.8493332089337
"3551" 710 15.2562607702024 25.026456752961
"3552" 710.2 11.3559585775044 29.016137895577
"3553" 710.4 8.48235515242685 34.8548056123466
"3554" 710.6 6.16439113045521 41.2572917070738
"3555" 710.8 5.07927696914222 47.6512911791056
"3556" 711 4.93251254197813 54.1740614248572
"3557" 711.2 4.77400696064094 60.3059630571595
"3558" 711.4 5.35732832171311 66.8489381133764
"3559" 711.6 6.46291480749956 73.3450027104861
"3560" 711.8 6.02771063016999 79.551667612353
"3561" 712 6.89980500585508 85.2719154482264
"3562" 712.2 10.717588866545 89.5677916460941
"3563" 712.4 15.5234796986221 94.0555110289465
"3564" 712.6 19.3792138644145 98.4349409858558
"3565" 712.8 24.1517160213716 102.816867795612
"3566" 713 28.8546813161136 106.531498442483
"3567" 713.2 34.9247707233694 108.669094442459
"3568" 713.4 40.1660389077921 108.283338162485
"3569" 713.6 45.9697376861269 107.680704627135
"3570" 713.8 51.8802673584494 106.457939936537
"3571" 714 57.6311880563765 104.991049252238
"3572" 714.2 63.5579184889852 104.106273066227
"3573" 714.4 69.5892035348735 101.915942523625
"3574" 714.6 75.6855720478431 100.03562340913
"3575" 714.8 81.8443474678761 98.2295058085371
"3576" 715 87.5390594962873 95.6676802342356
"3577" 715.2 91.2160848815652 90.7348955112574
"3578" 715.4 92.6551971835695 84.9962770829697
"3579" 715.6 93.3058263615974 78.5691660533542
"3580" 715.8 92.8624479620477 72.1747068181273
"3581" 716 90.8684926113394 66.2149829549671
"3582" 716.2 87.9159253389503 60.5750794597589
"3583" 716.4 85.3587934495564 54.6740058688498
"3584" 716.6 82.1246363046387 48.7626053991566
"3585" 716.8 78.1588422476048 43.3699862686294
"3586" 717 73.5616155928674 39.0331792578632
"3587" 717.2 69.2392806050982 33.9435927704573
"3588" 717.4 65.6331470020231 28.2218655574027
"3589" 717.6 61.9512843610358 22.2736333271684
"3590" 717.8 58.00000002444 17.2927110354616
"3591" 718 54.9537387367662 11.4208386802527
"3592" 718.2 51.0572849650171 7.71486640774031
"3593" 718.4 46.2141839016673 8.43293382263598
"3594" 718.6 45.2120255721056 7.65218307893879
"3595" 718.8 47.42586625689 4.98932666283158
"3596" 719 52.3356630543894 3.76448055949076
"3597" 719.2 58.1855978674489 2.11847705729119
"3598" 719.4 63.792336499314 1.75711195463764
"3599" 719.6 70.00349183718 2.83944753219158
"3600" 719.8 75.9857642007 3.70407283473158
"3601" 720 81.9142524934914 5.87954576454587
"3602" 720.2 87.7487866803457 7.82590846886326
"3603" 720.4 93.5020458371045 10.9705402706238
"3604" 720.6 100.872951963 14.1302076766216
"3605" 720.8 105.853222030784 18.1251164761952
"3606" 721 111.03379723268 22.8952493134066
"3607" 721.2 112.824819795479 27.377027925208
"3608" 721.4 115.2590516144 33.8689881286234
"3609" 721.6 117.626551348367 39.9123843432257
"3610" 721.8 120.854864508986 45.4597578091731
"3611" 722 124.714101081518 51.1259715847605
"3612" 722.2 124.612848458468 56.5208149384354
"3613" 722.4 124.043367312726 63.5112932610607
"3614" 722.6 123.906629370606 70.8655401896887
"3615" 722.8 124.099510175977 78.013257727203
"3616" 723 123.537687906257 83.1634543422197
"3617" 723.2 120.393973165091 88.7403979028602
"3618" 723.4 117.883677739396 95.2777463645267
"3619" 723.6 114.933962674577 99.4935028023173
"3620" 723.8 109.760527123257 102.965214635685
"3621" 724 105.468857872083 104.822691030608
"3622" 724.2 100.480120965273 107.310193811855
"3623" 724.4 96.8028192278262 108.108227234532
"3624" 724.6 91.7232566087621 110.261249463316
"3625" 724.8 87.6405419047079 113.043491781062
"3626" 725 82.4083770841751 115.200835970511
"3627" 725.2 77.1902624388588 117.700603001664
"3628" 725.4 71.9854378348555 120.636206468032
"3629" 725.6 66.9588569113266 121.970108487427
"3630" 725.8 61.7917888488243 120.357223797415
"3631" 726 56.6305231235138 117.463641778719
"3632" 726.2 51.3778826815629 114.783545766583
"3633" 726.4 46.0039626001458 110.518339903386
"3634" 726.6 41.2699893305157 106.062814684117
"3635" 726.8 37.6788414154506 101.124246424654
"3636" 727 33.3867900303912 96.153219550272
"3637" 727.2 28.409499248223 92.6926559905467
"3638" 727.4 23.00604352299 90.3418649743816
"3639" 727.6 17.4595178548555 90.6846412071284
"3640" 727.8 15.2107240926829 92.6652393187429
"3641" 728 14.864833549347 95.7509150057844
"3642" 728.2 15.6089175461959 99.4391431588937
"3643" 728.4 18.0452469980564 103.971574647304
"3644" 728.6 21.588746510791 108.487228444838
"3645" 728.8 26.2295056350661 112.056178075245
"3646" 729 32.0522216231305 114.110861407768
"3647" 729.2 37.6275908923887 117.009259112219
"3648" 729.4 41.3650577370409 121.388042151691
"3649" 729.6 45.87707048222 121.549299254998
"3650" 729.8 52.6126336952387 122.119904970889
"3651" 730 58.7125267080884 123.507358294547
"3652" 730.2 65.0424530576463 125.020145097
"3653" 730.4 71.33548216812 125.837806135965
"3654" 730.6 77.4603347323331 123.630616462792
"3655" 730.8 83.9333986415329 121.64548040929
"3656" 731 90.6590996774684 120.502194990354
"3657" 731.2 95.9533549761115 117.017718363989
"3658" 731.4 101.170624957791 112.101350483451
"3659" 731.6 106.25154449817 106.984970704923
"3660" 731.8 112.041336264467 103.148281706526
"3661" 732 116.512444257324 99.5039597199571
"3662" 732.2 119.282098499162 94.5219888037285
"3663" 732.4 122.076661820096 88.7225062444433
"3664" 732.6 122.65852783163 82.652328263838
"3665" 732.8 124.543974640529 76.5554433123577
"3666" 733 126.746493762361 70.5739279765904
"3667" 733.2 126.957292559541 64.2121756447212
"3668" 733.4 125.217309483533 58.4339415323219
"3669" 733.6 124.010568901594 52.3193492218685
"3670" 733.8 121.974892964583 46.347031983
"3671" 734 120.261676715253 39.9335174436649
"3672" 734.2 118.193153719187 33.6673640999316
"3673" 734.4 114.25906531809 28.6808388941416
"3674" 734.6 109.692560952835 24.4976732915422
"3675" 734.8 105.355159252549 21.2394962757223
"3676" 735 99.4018899035717 15.7606027012563
"3677" 735.2 94.0444437456519 11.7155285148563
"3678" 735.4 87.9815468995695 8.70014074571199
"3679" 735.6 82.4345549168439 7.15766332539027
"3680" 735.8 76.2319265337587 6.55893609512835
"3681" 736 68.7442579769732 7.21179653192519
"3682" 736.2 61.7357294060646 7.40967688018821
"3683" 736.4 55.8855761718165 7.38524393485916
"3684" 736.6 49.7185932470168 7.26668421161222
"3685" 736.8 43.4051107549882 8.51580824075885
"3686" 737 37.2057896044973 7.37915196269137
"3687" 737.2 37.0796357585652 9.18472348587029
"3688" 737.4 33.7628516860491 12.7611547963864
"3689" 737.6 29.7408060381387 17.0004456131878
"3690" 737.8 24.5493324936013 20.8746017489986
"3691" 738 18.987098125684 24.044516547335
"3692" 738.2 13.8774030218486 26.3471666114601
"3693" 738.4 13.0542431879937 30.8255934082421
"3694" 738.6 11.3745591965652 36.3471748676122
"3695" 738.8 9.54770102714727 42.6299146698043
"3696" 739 7.67308388836564 48.5474086394011
"3697" 739.2 5.79619184295335 54.7853394572649
"3698" 739.4 5.66621900140277 60.9576318166867
"3699" 739.6 6.7690910162009 67.4595769102226
"3700" 739.8 8.24622876453291 73.4222877388058
"3701" 740 11.0376896853706 79.6590217588338
"3702" 740.2 13.7825779360813 84.7169425918058
"3703" 740.4 18.3533583723562 89.8086213648507
"3704" 740.6 23.4525974318594 92.9365670323043
"3705" 740.8 29.3111579119523 94.1647517680638
"3706" 741 35.4124753932012 94.2373849420003
"3707" 741.2 41.2607119257352 93.6963943992381
"3708" 741.4 45.9470623463765 92.0115096048251
"3709" 741.6 50.3747873790924 89.9530656188592
"3710" 741.8 54.3217552570674 86.6511161426526
"3711" 742 58.167943281898 82.4923152460206
"3712" 742.2 61.8112969192325 78.1757690788441
"3713" 742.4 66.1806730962012 73.5629736162503
"3714" 742.6 69.4667932839398 68.5910744550613
"3715" 742.8 71.2032243562637 63.2622808462191
"3716" 743 72.9548609945937 57.5555932781368
"3717" 743.2 73.3187876091508 51.4544838727898
"3718" 743.4 72.7301193007391 46.5524963959146
"3719" 743.6 69.763229912386 42.4760857126044
"3720" 743.8 68.1711278586725 38.0041156657147
"3721" 744 66.81762022692 32.6944737672437
"3722" 744.2 64.0228458354805 27.6796419976799
"3723" 744.4 60.0257253839302 24.2275973216642
"3724" 744.6 54.9883975309788 20.6872932049728
"3725" 744.8 49.3792535218318 15.8761826185022
"3726" 745 45.640142377545 11.9738373650316
"3727" 745.2 47.3105745075007 11.069259890709
"3728" 745.4 51.1567920822884 8.50686345552631
"3729" 745.6 56.350590945045 6.44010560515658
"3730" 745.8 61.6190309617461 7.96200531267288
"3731" 746 67.8310820268555 10.3740753502574
"3732" 746.2 74.2217543685974 12.158103146838
"3733" 746.4 81.043555740499 13.3486011620211
"3734" 746.6 87.3758184743716 15.1566099598703
"3735" 746.8 94.0237823836075 17.0491294703128
"3736" 747 100.618718646133 19.4842718344146
"3737" 747.2 105.44211390395 24.0553020301528
"3738" 747.4 108.668384692474 30.0874456714474
"3739" 747.6 111.478283550745 36.6296178724336
"3740" 747.8 113.74885849542 43.0912606031416
"3741" 748 116.505113791112 49.5253191607816
"3742" 748.2 119.854386930155 55.5754816403551
"3743" 748.4 124.576526447066 61.0761550871966
"3744" 748.6 126.082744991603 66.2195439891702
"3745" 748.8 125.087229465022 72.1921256189397
"3746" 749 124.113552322522 78.7972334182663
"3747" 749.2 122.341327450091 84.7603766689459
"3748" 749.4 118.85092672212 90.1981316819173
"3749" 749.6 115.225444608609 96.1436572990219
"3750" 749.8 111.456379045059 102.039294391873
"3751" 750 107.97690039468 107.579845105202
"3752" 750.2 107.188708747826 108.566666889125
"3753" 750.4 107.870416494436 108.043315425032
"3754" 750.6 109.590175233453 107.216771717398
"3755" 750.8 110.14625306817 105.852541854407
"3756" 751 112.65834009582 103.525453483832
"3757" 751.2 116.441715077405 100.037525586698
"3758" 751.4 119.282590255295 96.0630295841878
"3759" 751.6 121.436850933076 91.4664620739691
"3760" 751.8 123.12731673198 87.1443092384116
"3761" 752 124.909005372033 82.4185421325161
"3762" 752.2 125.526294931576 77.8755519599066
"3763" 752.4 127.01034117627 72.7377822379816
"3764" 752.6 127.253337124007 67.6780478000859
"3765" 752.8 127.038469627053 62.4622427941316
"3766" 753 126.595114988404 56.817428082838
"3767" 753.2 125.640149554888 51.4706017922869
"3768" 753.4 124.169275573665 46.088446013106
"3769" 753.6 121.166873014054 40.5925842214955
"3770" 753.8 119.125606168636 34.9211869465895
"3771" 754 115.585795784879 29.8680825818357
"3772" 754.2 111.58292362741 25.0661519219397
"3773" 754.4 108.145247185522 20.1302049383275
"3774" 754.6 103.27363490096 15.9508104064771
"3775" 754.8 97.3010435398555 13.87512520458
"3776" 755 92.4263760393394 11.0357570212896
"3777" 755.2 88.4116155205867 7.42607665097097
"3778" 755.4 83.27276393517 5.26110958695549
"3779" 755.6 77.13859793742 4.65503084390657
"3780" 755.8 71.2792252665533 3.92477298703158
"3781" 756 64.951405703795 3.14583127303157
"3782" 756.2 58.9695730654361 3.74888292257997
"3783" 756.4 52.7003486253394 5.44915354561223
"3784" 756.6 46.2352309369906 6.26312546572569
"3785" 756.8 40.7599700470042 5.54688494232631
"3786" 757 36.3359298210234 8.87597721510054
"3787" 757.2 32.453032057154 13.3438908761805
"3788" 757.4 27.4140579310813 17.3175450374187
"3789" 757.6 22.8618555487265 22.0288860495154
"3790" 757.8 18.4410123335533 27.4358303879316
"3791" 758 13.8830865443394 31.9373596802896
"3792" 758.2 8.94949684615257 35.8689311458572
"3793" 758.4 8.39275829803957 38.4762002828468
"3794" 758.6 8.3119348230924 44.4968922627902
"3795" 758.8 9.82842352797196 50.5837188598368
"3796" 759 11.235204588851 56.5212453881005
"3797" 759.2 12.7949491070885 62.0419935285821
"3798" 759.4 14.6147793586729 68.1202615774904
"3799" 759.6 17.1538041714039 73.6023656619348
"3800" 759.8 19.4378340613133 79.4719083985934
"3801" 760 22.0237792519561 85.2193847208388
"3802" 760.2 23.8037341828967 90.8839540625548
"3803" 760.4 27.7078983448761 95.0281409619876
"3804" 760.6 32.2229717329819 97.7926030753305
"3805" 760.8 36.4347500739306 102.371128156595
"3806" 761 41.0081494145901 104.991791184619
"3807" 761.2 46.4478756199523 106.028955401193
"3808" 761.4 51.869997335851 105.209579189618
"3809" 761.6 56.1026429285247 102.599780888822
"3810" 761.8 59.9495319959523 98.5326883686122
"3811" 762 62.9312873742749 93.8339109325477
"3812" 762.2 64.24711257072 88.4269665941316
"3813" 762.4 64.4765617060396 82.3509389996729
"3814" 762.6 63.8032780732637 76.1919019010003
"3815" 762.8 62.0445305751753 70.6168233901273
"3816" 763 59.3097018251477 64.7233589147544
"3817" 763.2 55.5038736652435 59.8443877004139
"3818" 763.4 51.3804117131018 55.0831469711528
"3819" 763.6 47.80754769675 49.0813223838016
"3820" 763.8 44.466762066022 42.703617874654
"3821" 764 40.2903274112533 37.1517513529104
"3822" 764.2 35.2367766011412 32.8492256394258
"3823" 764.4 30.1090084424049 28.1034385135164
"3824" 764.6 25.8353583820082 23.1883070415904
"3825" 764.8 23.3012784932499 18.4047908629182
"3826" 765 26.7529225024852 16.2213275084011
"3827" 765.2 31.14987914286 10.5665493350716
"3828" 765.4 36.9896602494049 9.17279443388006
"3829" 765.6 42.7788365067241 7.35506098184601
"3830" 765.8 49.2952500036553 4.21496695891393
"3831" 766 55.1996310775426 2.07049978735233
"3832" 766.2 61.6914418995486 1.8661413143173
"3833" 766.4 65.3399219753612 1.81323000741393
"3834" 766.6 70.3023594737621 3.41094476867368
"3835" 766.8 76.97112546891 4.75174944006158
"3836" 767 83.0354892140365 5.10578979288594
"3837" 767.2 88.6057327413772 7.07763230560301
"3838" 767.4 94.1874937855082 9.77065418376687
"3839" 767.6 98.7882619350268 12.8006751714782
"3840" 767.8 102.838002593736 17.4138251281772
"3841" 768 108.68573735442 21.7792655116181
"3842" 768.2 112.401607265593 25.8291968662663
"3843" 768.4 115.701572471113 31.6284186562059
"3844" 768.6 119.673864218114 37.0947076415316
"3845" 768.8 122.014913779463 41.8369789812887
"3846" 769 124.360994031056 48.43536795175
"3847" 769.2 125.778364022005 54.4653528139561
"3848" 769.4 126.308310121405 59.9810380516073
"3849" 769.6 126.773222154508 67.0610535801198
"3850" 769.8 125.875564724738 73.0892895215467
"3851" 770 122.496679410979 78.3633451165904
"3852" 770.2 119.56365839043 84.4764338679616
"3853" 770.4 117.97851200244 90.7196517056716
"3854" 770.6 118.114335237231 96.3062519286432
"3855" 770.8 117.626214403474 96.13167703619
"3856" 771 115.84031699751 95.9463506066116
"3857" 771.2 111.644058544824 98.6172920242337
"3858" 771.4 106.921195920665 102.101897759572
"3859" 771.6 102.878521891888 107.018392117137
"3860" 771.8 101.040801338791 112.436379177644
"3861" 772 98.4766289326328 112.252915326223
"3862" 772.2 91.8816926701075 113.820466470532
"3863" 772.4 85.7705832185537 117.151534872893
"3864" 772.6 81.4068805947465 122.104008201215
"3865" 772.8 76.1876084176578 124.344372362187
"3866" 773 70.6901997709541 124.516162354054
"3867" 773.2 64.3309986014585 123.254078345669
"3868" 773.4 57.5736486617975 123.133324037572
"3869" 773.6 50.385450923156 124.15165502747
"3870" 773.8 46.4118333043136 121.604359201212
"3871" 774 41.0961448919937 118.4770346994
"3872" 774.2 35.06406125571 115.614628885112
"3873" 774.4 28.87666757417 112.469489435313
"3874" 774.6 24.9900729803575 108.124455186907
"3875" 774.8 22.9238069753683 102.783220517273
"3876" 775 21.2407778038301 95.8909494712226
"3877" 775.2 20.2939677390014 88.8414964287525
"3878" 775.4 21.0758470081768 81.3803510795992
"3879" 775.6 22.4403259115062 74.9741059921695
"3880" 775.8 22.7671232972648 69.1320431371695
"3881" 776 24.0474527811959 63.0079496615833
"3882" 776.2 26.5120230852414 57.2034589130673
"3883" 776.4 27.5428090496883 51.5082957802633
"3884" 776.6 28.713624382073 45.356835488361
"3885" 776.8 29.1657515629898 38.255572327706
"3886" 777 30.8699077934717 32.6202694625488
"3887" 777.2 33.2628990728066 26.2704961089285
"3888" 777.4 34.286554434341 20.8469400825789
"3889" 777.6 32.9018621285731 15.4327094998173
"3890" 777.8 33.7043107679413 14.5951695869677
"3891" 778 38.6182728573242 13.9073806267337
"3892" 778.2 44.4033536027177 13.2487344774585
"3893" 778.4 51.3586231336892 14.2407574814162
"3894" 778.6 57.3389864629549 16.3319860633223
"3895" 778.8 63.0868993861832 19.4325459176842
"3896" 779 68.9456568682602 22.1107867496295
"3897" 779.2 75.1790726881387 24.7127799794066
"3898" 779.4 81.1007890816527 27.1259246994078
"3899" 779.6 86.885618595499 28.2304875926526
"3900" 779.8 93.4944832961918 29.2681080087112
"3901" 780 99.29559499215 28.3381045399816
"3902" 780.2 105.450860479046 26.4397177073908
"3903" 780.4 110.47081211567 24.4837855403371
"3904" 780.6 109.866320889701 26.2666064193128
"3905" 780.8 111.59118994764 29.6038848252316
"3906" 781 113.55412306692 34.8377739573777
"3907" 781.2 116.364422584096 40.397573242561
"3908" 781.4 118.460652832425 46.4386622399697
"3909" 781.6 119.662260071752 52.499372610893
"3910" 781.8 120.733762602526 58.8244276277892
"3911" 782 122.544074085714 64.8843232405677
"3912" 782.2 124.360102221986 71.4771459074467
"3913" 782.4 123.542905046449 76.0112466076492
"3914" 782.6 119.793219319833 81.3324209216529
"3915" 782.8 116.068667920367 86.5770430445559
"3916" 783 111.776925952454 92.0031661493617
"3917" 783.2 107.156775029663 97.1149945464375
"3918" 783.4 102.90988454511 101.963675347262
"3919" 783.6 98.4418424177012 105.884997759157
"3920" 783.8 94.7012993952637 110.124550317125
"3921" 784 92.2983277082569 115.646463894292
"3922" 784.2 90.86744564667 119.505442746542
"3923" 784.4 87.32975202892 121.002073030668
"3924" 784.6 81.4890275617447 122.112448238722
"3925" 784.8 75.3231612007587 123.174048826548
"3926" 785 68.132084369295 124.136034863573
"3927" 785.2 61.7423281216387 124.620168776094
"3928" 785.4 57.06786644002 124.985297704532
"3929" 785.6 53.3034002748877 122.076829853064
"3930" 785.8 48.0868826196519 118.555013400557
"3931" 786 42.19916735595 115.162842690992
"3932" 786.2 36.1964676433996 111.751236951368
"3933" 786.4 31.2151657009509 107.629753587186
"3934" 786.6 25.6742401065179 103.554362660846
"3935" 786.8 19.8321772515179 101.362083403918
"3936" 787 15.01799624592 100.305827732632
"3937" 787.2 11.52574089482 97.0602372576316
"3938" 787.4 9.06882890524501 92.5861907878441
"3939" 787.6 7.57581818324531 86.8945786479352
"3940" 787.8 7.23723401385334 80.6721690858649
"3941" 788 6.95894543568924 74.9810915753063
"3942" 788.2 8.53576864895449 69.5573274063074
"3943" 788.4 10.3680941849078 63.7196320405926
"3944" 788.6 11.7916388996607 58.2391285508834
"3945" 788.8 14.2490409641508 53.5922936867623
"3946" 789 18.1512674100998 50.0077816549866
"3947" 789.2 23.3572545958024 46.461099918208
"3948" 789.4 28.00035814592 41.7683579255316
"3949" 789.6 32.1170232258232 37.1596194510316
"3950" 789.8 36.8583235346123 32.2120555972733
"3951" 790 40.9961039241674 27.218074688846
"3952" 790.2 43.1992875197937 20.9617314930632
"3953" 790.4 44.9234950613716 14.8299569830316
"3954" 790.6 49.1065313560715 10.8644355299407
"3955" 790.8 55.2298584403014 9.59150703699034
"3956" 791 61.4319070629503 8.70857664472855
"3957" 791.2 67.8410170532923 10.4850090535209
"3958" 791.4 73.8197199355652 14.1640874533219
"3959" 791.6 78.9634897364561 18.0996384388769
"3960" 791.8 84.34380879192 22.4738143077892
"3961" 792 90.4827949735438 27.4459849086256
"3962" 792.2 95.0339724189512 31.5488049173753
"3963" 792.4 98.83212467232 37.5572896944947
"3964" 792.6 102.080006152361 43.2804212527081
"3965" 792.8 105.672158396544 48.7511976306553
"3966" 793 110.655137159628 52.3342858605599
"3967" 793.2 116.488388941017 54.6971518274005
"3968" 793.4 122.678328677998 55.6878446869539
"3969" 793.6 122.348745942606 55.3386353572887
"3970" 793.8 121.419907041626 59.0654459864139
"3971" 794 120.09723346452 64.3364858831684
"3972" 794.2 117.96293316816 70.0036968218416
"3973" 794.4 115.272376847802 75.4919521316492
"3974" 794.6 111.93132782942 80.2083201138128
"3975" 794.8 108.270167934838 85.85150690298
"3976" 795 105.267262951148 91.839785314992
"3977" 795.2 103.259243919002 98.1539677880109
"3978" 795.4 101.846860474326 104.858137921249
"3979" 795.6 101.974113328593 111.213068340418
"3980" 795.8 100.408517606395 111.105096221645
"3981" 796 96.008264256617 113.55098410988
"3982" 796.2 90.8979345268897 117.394550042092
"3983" 796.4 85.8596904608318 121.430421548973
"3984" 796.6 81.047964012791 122.173150602644
"3985" 796.8 74.2738755494863 123.09659866908
"3986" 797 66.9646653463996 123.451259431042
"3987" 797.2 60.2047296341075 122.818866062469
"3988" 797.4 53.2400032227817 122.573893036723
"3989" 797.6 46.0605938708973 122.197040432827
"3990" 797.8 38.8690292490762 120.575351646625
"3991" 798 33.1162201321387 116.773953802782
"3992" 798.2 28.7976445017352 111.311483920727
"3993" 798.4 25.2590299384042 105.226826174937
"3994" 798.6 21.48321247212 99.987418224979
"3995" 798.8 17.5892987406037 93.756093681001
"3996" 799 15.03097860782 87.4792541754316
"3997" 799.2 12.5613339171508 80.7033172435371
"3998" 799.4 10.742376617975 74.4846232301195
"3999" 799.6 11.1553617464965 68.0148753455963
"4000" 799.8 13.2897193179825 61.9932549704941
"4001" 800 17.5036080074481 57.5040016329754
"4002" 800.2 21.403606340909 53.1621637842514
"4003" 800.4 26.4452369225796 48.8976081518933
"4004" 800.6 32.1626623387567 46.4830748645214
"4005" 800.8 37.8551510427382 43.776689970971
"4006" 801 43.948993037617 40.9913832360619
"4007" 801.2 51.0718698653486 40.0051412225826
"4008" 801.4 57.4990175115411 39.7014292546105
"4009" 801.6 63.6175349379612 37.1515891240831
"4010" 801.8 68.1185331925695 32.7871064275986
"4011" 802 72.1993993418291 27.3520351429407
"4012" 802.2 75.3936157643906 21.0996741123845
"4013" 802.4 77.0591140890527 14.2682711212357
"4014" 802.6 76.5241414882695 7.59386575313837
"4015" 802.8 74.60703736692 4.04279445884976
"4016" 803 69.9455580472012 2.23706594003158
"4017" 803.2 64.5752122623746 0.812940180092185
"4018" 803.4 60.2488127830849 1.11951210637178
"4019" 803.6 54.7075107670763 1.32018663084407
"4020" 803.8 48.5575865734674 2.09084354810526
"4021" 804 43.4899386878575 4.49275132015658
"4022" 804.2 37.7876924541095 6.28073003077895
"4023" 804.4 32.3160099654049 9.33802449442552
"4024" 804.6 26.8091194441068 13.025266015614
"4025" 804.8 22.0454051874417 16.5684645765968
"4026" 805 18.0024807905717 20.7362023013574
"4027" 805.2 13.9540758560663 25.309256180117
"4028" 805.4 10.4042645553046 30.45373020807
"4029" 805.6 6.94188528062832 36.0128441498649
"4030" 805.8 4.37836056151091 41.6149300121679
"4031" 806 3.79107545500695 47.1503936088577
"4032" 806.2 3.30653924770947 55.0479475848211
"4033" 806.4 3.06065963623344 59.5164092424047
"4034" 806.6 1.20847243057714 67.9500726315744
"4035" 806.8 1.9463806078575 73.0801920330941
"4036" 807 3.76363148157516 80.8475055827902
"4037" 807.2 5.43496331710421 86.3969351622947
"4038" 807.4 7.65799569184307 91.40591932857
"4039" 807.6 11.8352236510813 94.3155146804509
"4040" 807.8 16.2568450357391 97.6726180306592
"4041" 808 19.82147014892 102.698909776198
"4042" 808.2 22.1384399138965 107.814214920914
"4043" 808.4 23.6367572108259 111.635611329596
"4044" 808.6 27.6608194500739 112.806843599109
"4045" 808.8 32.8549328351221 114.515160942415
"4046" 809 38.4365019700491 117.465997449225
"4047" 809.2 44.0812654014404 119.588344400389
"4048" 809.4 49.91458503312 121.871580695147
"4049" 809.6 55.8993079997852 124.339826340402
"4050" 809.8 62.3431311766132 125.675723314668
"4051" 810 68.5388301433394 125.397801784257
"4052" 810.2 75.2176892044385 123.535600625698
"4053" 810.4 80.7101285622498 121.413767079702
"4054" 810.6 86.6408016871814 118.253648005702
"4055" 810.8 90.9449423988281 114.413945871674
"4056" 811 96.7389452524898 110.656393151648
"4057" 811.2 101.614677572887 107.195134447565
"4058" 811.4 107.391828618387 104.053402867765
"4059" 811.6 112.592616888701 102.314848236657
"4060" 811.8 116.858724277829 98.3812909321831
"4061" 812 120.469217874879 92.8181842702663
"4062" 812.2 122.744061672496 86.8033845468195
"4063" 812.4 125.04351334842 80.9949618256234
"4064" 812.6 126.535146579095 75.299657292712
"4065" 812.8 126.364782761146 68.6774438572896
"4066" 813 127.027380526264 62.2034069537503
"4067" 813.2 126.567529745377 56.5696616178251
"4068" 813.4 124.986715515107 50.3407737676253
"4069" 813.6 122.364363821583 43.5633402787579
"4070" 813.8 118.822017545106 38.4043201280419
"4071" 814 114.840904231714 33.3680061078845
"4072" 814.2 111.209098538457 28.070599556621
"4073" 814.4 105.89452954592 24.181445409709
"4074" 814.6 101.419942144387 19.9060604859316
"4075" 814.8 95.95004033052 16.0830965474842
"4076" 815 90.6967904055652 11.6136815187735
"4077" 815.2 84.7573706297653 8.11392687847488
"4078" 815.4 78.1082599164458 5.15475139796972
"4079" 815.6 71.0099020359762 3.98457937331247
"4080" 815.8 64.5150342811398 4.66234233893268
"4081" 816 55.9257136464996 5.01057052775885
"4082" 816.2 48.8926876892771 5.07000276892443
"4083" 816.4 43.2885004094635 4.52873504064027
"4084" 816.6 39.6731948455722 6.68775826966201
"4085" 816.8 34.1310713878455 10.2737003970635
"4086" 817 28.6335794712465 14.1450711562663
"4087" 817.2 23.3626165224945 18.572744296755
"4088" 817.4 18.042610348154 22.3845867269677
"4089" 817.6 12.8158030051052 27.1247345305501
"4090" 817.8 9.62856168419028 31.885973522464
"4091" 818 6.29984090845847 37.878642571647
"4092" 818.2 3.68439430721999 44.1144561831744
"4093" 818.4 3.42886342787122 51.5605418708365
"4094" 818.6 4.62640019321671 56.8428773778777
"4095" 818.8 6.51231086316138 63.2944569586867
"4096" 819 7.30297241568404 69.1356144184361
"4097" 819.2 7.783575077145 75.5906562655066
"4098" 819.4 7.58634884665257 81.8853657734967
"4099" 819.6 7.14436919089298 87.0697834636127
"4100" 819.8 9.53132554793251 90.4002856029316
"4101" 820 13.804007298037 93.8151992235635
"4102" 820.2 18.75691647312 97.1996268275053
"4103" 820.4 22.5745775474961 101.358810172825
"4104" 820.6 25.8789221899882 106.848348022872
"4105" 820.8 26.6771558753431 112.077834046262
"4106" 821 24.57950578527 111.587500223732
"4107" 821.2 22.0200959545652 109.647265298483
"4108" 821.4 19.507160334499 106.505930463189
"4109" 821.6 16.0230823285007 102.594911285709
"4110" 821.8 13.0356333445605 98.9848359419979
"4111" 822 9.49328001514221 94.3012449397723
"4112" 822.2 7.29349091541999 88.9991891609546
"4113" 822.4 4.47631838312 83.3941376308982
"4114" 822.6 2.42723345896919 77.9263640730808
"4115" 822.8 2.11963786409647 71.8110706988257
"4116" 823 1.14170599794857 64.4003239634887
"4117" 823.2 1.2917800965146 58.064730856491
"4118" 823.4 2.37444232721269 53.7548776749096
"4119" 823.6 2.94439967891998 46.3121845905316
"4120" 823.8 6.02185792603477 42.0758909246381
"4121" 824 8.03702618787454 36.2449530444407
"4122" 824.2 10.427347947838 30.991933420507
"4123" 824.4 14.3777701796186 24.9953241913056
"4124" 824.6 18.509647766234 20.0998901682525
"4125" 824.8 23.1215027867265 15.9816181193219
"4126" 825 28.6267886181821 12.6305180009442
"4127" 825.2 34.5488142219494 8.88479890117864
"4128" 825.4 39.4095632509788 6.48306194967864
"4129" 825.6 44.8048801229494 3.42838856144334
"4130" 825.8 51.6822428633061 1.31287601863554
"4131" 826 58.5521831505867 0.982104289698245
"4132" 826.2 65.633783067524 2.45043941284346
"4133" 826.4 72.65968308192 3.27565489203158
"4134" 826.6 79.1196564311989 3.57899277104119
"4135" 826.8 84.8922473456547 6.90409257000096
"4136" 827 90.4326650612566 9.98920699140782
"4137" 827.2 96.74845558737 12.1750639744816
"4138" 827.4 101.431842642795 14.2944345546566
"4139" 827.6 106.354584118104 18.2948611444976
"4140" 827.8 110.532887972328 22.9798552398665
"4141" 828 113.507849301732 28.8573347468633
"4142" 828.2 116.654616555979 35.1511716982669
"4143" 828.4 120.442642972041 40.251782012668
"4144" 828.6 123.483701846871 44.9220435613385
"4145" 828.8 125.484423752571 50.331817775041
"4146" 829 126.92595582392 57.0455432084433
"4147" 829.2 127.54002154179 64.3563693953416
"4148" 829.4 127.076405625378 71.6660093983213
"4149" 829.6 126.252342706467 77.9217863147863
"4150" 829.8 124.896998121263 84.348650334403
"4151" 830 121.729229793464 89.5339965413908
"4152" 830.2 118.700962242602 95.6967252666764
"4153" 830.4 115.396619813497 101.235065251705
"4154" 830.6 111.398798906823 106.663151708478
"4155" 830.8 108.793040549716 109.303134421654
"4156" 831 108.495378002965 109.798122320054
"4157" 831.2 106.18228292824 110.978399924691
"4158" 831.4 101.063517299496 113.130040860395
"4159" 831.6 96.7425946181627 117.186427388391
"4160" 831.8 92.1496247048463 119.223178867547
"4161" 832 86.5977677941328 121.484203298521
"4162" 832.2 81.5843663370051 123.725732379766
"4163" 832.4 76.4839554331009 124.011620562032
"4164" 832.6 70.2108850685325 123.276494319444
"4165" 832.8 64.3866372953156 122.577854220328
"4166" 833 58.3207968364506 122.565014521746
"4167" 833.2 53.9434446760867 122.553268575265
"4168" 833.4 49.3162915038562 122.370870994244
"4169" 833.6 45.360586620652 119.036833017465
"4170" 833.8 40.8274670582499 114.515758945485
"4171" 834 36.7135728274358 110.0644641882
"4172" 834.2 33.5468651023455 104.616800544829
"4173" 834.4 30.9699026099937 98.5197280480737
"4174" 834.6 29.6923926468867 92.4904458688316
"4175" 834.8 29.8092339039867 86.4147004996316
"4176" 835 28.7711858837325 80.5856200065316
"4177" 835.2 27.7918116941221 74.610971327872
"4178" 835.4 27.5872829945564 68.3925266993157
"4179" 835.6 25.7304523951571 62.4872706464542
"4180" 835.8 22.59320441457 56.8824236495116
"4181" 836 18.893034570617 51.5818433072134
"4182" 836.2 14.7927140835377 47.6524225396198
"4183" 836.4 10.26645179052 46.0989029307459
"4184" 836.6 9.12629494836118 43.6202536671492
"4185" 836.8 9.95487510492 38.4367215635199
"4186" 837 13.4349856658555 33.8930896826445
"4187" 837.2 17.6982257994684 29.9858175366122
"4188" 837.4 22.4466403815411 25.6968771755368
"4189" 837.6 27.9619409525424 22.7412493571948
"4190" 837.8 34.029309946953 19.1284027417898
"4191" 838 39.5710590098463 15.8248158738947
"4192" 838.2 44.9802592052269 11.9674104531999
"4193" 838.4 49.60300834752 6.69520901649158
"4194" 838.6 54.8012987859494 2.29052272432569
"4195" 838.8 59.536899716471 3.637306402103
"4196" 839 65.1131617452103 6.18621667283803
"4197" 839.2 71.0490588087012 9.07714786609407
"4198" 839.4 76.6158870503937 12.3318772405895
"4199" 839.6 82.3343049020796 16.0826167961486
"4200" 839.8 87.0979241378486 19.1565277958275
"4201" 840 91.8594394878903 23.9484594898237
"4202" 840.2 95.4593070507 28.4121040028116
"4203" 840.4 100.219566398544 31.6954590117345
"4204" 840.6 106.066354924008 35.2428118999139
"4205" 840.8 112.067052522011 37.0376639301528
"4206" 841 117.687658105835 37.1228769173523
"4207" 841.2 118.804342952949 38.7136845372963
"4208" 841.4 119.23260816198 43.1263129802716
"4209" 841.6 119.171945125465 49.4535227654255
"4210" 841.8 118.672320894769 55.5198264168801
"4211" 842 117.919281582999 62.4289513908435
"4212" 842.2 116.111254956314 68.573001199971
"4213" 842.4 113.750749130648 74.5147902889248
"4214" 842.6 111.66908411904 80.5194099608416
"4215" 842.8 109.10636587998 86.3030521872916
"4216" 843 107.384084753394 92.5874719419789
"4217" 843.2 107.25767754542 98.4850514761566
"4218" 843.4 109.481694785473 103.713760752556
"4219" 843.6 111.213323732502 104.510258365103
"4220" 843.8 113.641944926832 102.95728423362
"4221" 844 115.286456982951 100.777249749125
"4222" 844.2 117.771296755081 97.8961338496445
"4223" 844.4 120.36986306442 94.3222571329216
"4224" 844.6 122.207678670889 89.5272217651566
"4225" 844.8 124.32948344392 84.5939242431566
"4226" 845 126.1106634966 79.4094180183916
"4227" 845.2 127.096911678643 73.6541955960613
"4228" 845.4 127.989404617856 68.3711510018933
"4229" 845.6 127.792842570146 62.4417222866122
"4230" 845.8 127.648099704608 57.4689018483441
"4231" 846 125.619252876159 53.2549259544446
"4232" 846.2 123.778757986478 47.8557190922211
"4233" 846.4 123.423571377272 42.0900637066799
"4234" 846.6 120.264028592409 37.3162544696077
"4235" 846.8 117.210123692307 31.6693367249348
"4236" 847 113.660342391556 26.5888296251831
"4237" 847.2 109.168518937576 22.2907580874378
"4238" 847.4 104.526882708138 17.5588237467643
"4239" 847.6 99.3491365352387 13.7143298395371
"4240" 847.8 94.8999387179672 9.52923412423912
"4241" 848 89.6857090726674 8.32237726010526
"4242" 848.2 84.0925372712748 6.4165489000961
"4243" 848.4 78.9895680204352 3.23631440142552
"4244" 848.6 73.3200901872678 2.66181495436853
"4245" 848.8 66.6440516928222 2.06914191110766
"4246" 849 60.2621701586032 0.869419102249397
"4247" 849.2 53.9772529102013 1.75834134496907
"4248" 849.4 47.8039844527391 2.72459506244647
"4249" 849.6 42.5474362959726 5.45259199799999
"4250" 849.8 37.5018242614825 9.15017365178158
"4251" 850 31.0108995423095 11.5447361401263
"4252" 850.2 25.9894731537498 13.165728675638
"4253" 850.4 22.1311892605794 17.1853283563173
"4254" 850.6 18.4033967721508 22.5437625647129
"4255" 850.8 15.4279655690779 27.1522682727474
"4256" 851 11.4057610447332 32.1221777071964
"4257" 851.2 8.01227046451756 37.544340663434
"4258" 851.4 4.85974266060493 43.4871870729768
"4259" 851.6 2.68239201148363 49.0136960804498
"4260" 851.8 4.00153486220572 54.4966364569173
"4261" 852 6.7384584768863 58.7555596678293
"4262" 852.2 9.64417363472899 63.9412109660878
"4263" 852.4 12.2651454157609 68.644797595327
"4264" 852.6 15.3796477559914 71.3019065172254
"4265" 852.8 19.0947401077787 74.8366914869011
"4266" 853 22.7820131126374 78.9684692742055
"4267" 853.2 26.4964463348076 83.550412204481
"4268" 853.4 29.980830701073 87.7908308610316
"4269" 853.6 34.3826547703071 90.4919997079671
"4270" 853.8 39.25476767703 90.8131247113516
"4271" 854 44.3267031584779 91.7798323753579
"4272" 854.2 49.1732775817065 90.1670406964361
"4273" 854.4 54.3018119577012 88.1640737656566
"4274" 854.6 59.1883188836867 85.5189175285316
"4275" 854.8 62.6551504427325 82.7763935771566
"4276" 855 65.8334734377265 81.9110772779348
"4277" 855.2 69.7993756052426 83.9631280298703
"4278" 855.4 71.4084043711328 87.3474970131699
"4279" 855.6 71.29653508242 91.4561843707982
"4280" 855.8 68.3284247601178 94.8783444785261
"4281" 856 64.7005954695636 97.8862239662395
"4282" 856.2 59.7796064574958 100.906950429092
"4283" 856.4 54.3880556723394 102.13843468987
"4284" 856.6 49.2495530751458 101.11659717258
"4285" 856.8 43.5909945731018 98.4088292756073
"4286" 857 37.4067863027715 95.5185496474474
"4287" 857.2 31.7141004591321 93.1765440250013
"4288" 857.4 25.6123903661321 91.2724642796679
"4289" 857.6 19.1212094161321 88.8569581564558
"4290" 857.8 13.8688644104151 85.5041356313187
"4291" 858 10.9853500807325 79.9730148043753
"4292" 858.2 8.50358370094105 73.7534812361053
"4293" 858.4 5.84658574237163 67.1991297441606
"4294" 858.6 3.13913510742 60.662331047853
"4295" 858.8 4.44458372069778 56.3446653699205
"4296" 859 7.13742635215404 50.9526884186167
"4297" 859.2 9.35167024102975 44.8445444098852
"4298" 859.4 10.8042031183778 38.0417944042364
"4299" 859.6 11.5431069113875 31.0899437575251
"4300" 859.8 14.3261127234847 27.3999379756198
"4301" 860 19.4497646292568 23.5035412966421
"4302" 860.2 24.85213538517 19.0102775148316
"4303" 860.4 29.5917444433394 14.2687839202574
"4304" 860.6 33.81385980474 9.00087648993158
"4305" 860.8 39.7714790645283 6.30308815159859
"4306" 861 46.2683959623486 4.42552123174587
"4307" 861.2 52.8263433449772 2.28157689511729
"4308" 861.4 60.1240671649494 1.81704834914922
"4309" 861.6 67.2311820647653 1.88239316647488
"4310" 861.8 74.02283108142 2.90208080470504
"4311" 862 81.32930435874 4.57259284584158
"4312" 862.2 87.0777414743906 6.00576923276687
"4313" 862.4 90.7476084599008 9.13644230746427
"4314" 862.6 96.5099528892962 12.9661525518435
"4315" 862.8 101.942270299456 16.3209210197945
"4316" 863 107.024974832118 19.5085062715221
"4317" 863.2 111.488855586682 25.6148456990407
"4318" 863.4 116.122317034861 31.0206332694078
"4319" 863.6 120.542343015377 36.1952154241744
"4320" 863.8 121.686737298732 42.2381651804276
"4321" 864 123.523813337773 49.2103059676198
"4322" 864.2 125.933472456238 56.0580558019101
"4323" 864.4 126.74939570208 61.8442823676916
"4324" 864.6 127.105524941789 68.7686374154054
"4325" 864.8 125.646625986202 74.9950116368762
"4326" 865 122.206199955602 80.5146416727792
"4327" 865.2 119.289272353332 86.7407868838257
"4328" 865.4 117.86214764843 93.2632938211234
"4329" 865.6 117.79974102293 97.2422474007048
"4330" 865.8 115.558196408765 97.1835066745073
"4331" 866 110.89470590195 99.6559228278195
"4332" 866.2 106.654379551244 103.724770922414
"4333" 866.4 103.600978943587 108.696367569092
"4334" 866.6 102.29062588248 112.494967320542
"4335" 866.8 99.29948970072 113.989237175232
"4336" 867 94.71152300526 116.810304416102
"4337" 867.2 89.6097793376075 120.664605384688
"4338" 867.4 84.044821063314 122.780263206062
"4339" 867.6 78.6329361203305 123.060491732305
"4340" 867.8 72.6143957729665 122.870380376404
"4341" 868 66.7335299282496 122.683879004077
"4342" 868.2 61.32608114322 122.882155076732
"4343" 868.4 55.5513642905762 121.804619039032
"4344" 868.6 49.9573011916297 119.899143340806
"4345" 868.8 45.874527545353 117.08546356899
"4346" 869 40.2627890678291 112.524197305062
"4347" 869.2 35.0635744171388 108.765459305719
"4348" 869.4 31.0525942947498 104.388918660415
"4349" 869.6 29.3079630506932 99.5512446770419
"4350" 869.8 27.2028702006343 93.5772550221744
"4351" 870 27.2585088944914 86.1865818548173
"4352" 870.2 28.0566150474867 79.8326430163316
"4353" 870.4 29.9693497007533 75.2109221799316
"4354" 870.6 31.4775657593632 69.056397478293
"4355" 870.8 32.2181161864549 62.8239374349734
"4356" 871 33.8563306743843 56.4569731038173
"4357" 871.2 34.2158462420885 51.7625885500091
"4358" 871.4 33.2899800690051 45.9434302684784
"4359" 871.6 30.4924362755901 40.6487965101347
"4360" 871.8 26.0372676646776 36.4082160804558
"4361" 872 21.4598442207 33.9386954636416
"4362" 872.2 16.9057376446445 32.8356980998479
"4363" 872.4 15.0455345893443 30.3183081346376
"4364" 872.6 16.1366891330476 26.2005724641699
"4365" 872.8 19.448227244295 23.1589535395003
"4366" 873 24.59897932812 20.4943664646632
"4367" 873.2 30.2618018317265 18.469206173709
"4368" 873.4 35.6895853190831 16.6361986386838
"4369" 873.6 41.9261050106533 16.9287721568649
"4370" 873.8 47.9690422404781 16.9207210797176
"4371" 874 53.0605044715974 17.0662735167735
"4372" 874.2 58.66469695372 17.5389431661649
"4373" 874.4 64.1979162519411 18.3256287451579
"4374" 874.6 70.0203965296966 19.799163165606
"4375" 874.8 76.2205594887771 21.1317014277561
"4376" 875 82.36529683836 20.8407905427316
"4377" 875.2 88.5549624332325 19.0897944814691
"4378" 875.4 93.5965775985122 16.3664132117791
"4379" 875.6 96.4068791195416 12.11418722341
"4380" 875.8 94.7438375179497 11.4622551832296
"4381" 876 94.1645837350965 11.2292607266492
"4382" 876.2 94.4112630200332 11.1826481398052
"4383" 876.4 95.7911973143318 12.317488121208
"4384" 876.6 98.1640014702086 14.1728085610831
"4385" 876.8 102.462317618607 16.3675554705628
"4386" 877 106.330187651987 19.7645028090604
"4387" 877.2 109.856040560648 23.6491401106335
"4388" 877.4 113.355642726333 28.1718304433393
"4389" 877.6 117.804598285141 32.3324277714835
"4390" 877.8 120.828882288741 37.4378129203173
"4391" 878 123.190744842977 42.6826871279173
"4392" 878.2 123.71892681991 47.6020657951504
"4393" 878.4 123.769056732197 53.9839892440118
"4394" 878.6 123.882590601593 60.5503403435508
"4395" 878.8 124.26457163442 67.0242447657916
"4396" 879 124.976030774187 73.6580517431603
"4397" 879.2 124.804611121703 78.8490618039285
"4398" 879.4 122.367292173891 83.0059031893173
"4399" 879.6 118.38201923488 87.0465944709227
"4400" 879.8 113.634308243361 90.7576823893551
"4401" 880 109.13362883997 94.9025687098516
"4402" 880.2 105.322297283532 99.1535485822452
"4403" 880.4 102.861377720193 103.936168205759
"4404" 880.6 101.001801904857 109.520059091157
"4405" 880.8 100.787182776469 113.063637570757
"4406" 881 98.7586065779649 111.780485221414
"4407" 881.2 95.0605391474361 109.199164419999
"4408" 881.4 90.5256228200476 106.709170574457
"4409" 881.6 85.6252935472103 104.144418996354
"4410" 881.8 80.3206149907447 100.916400258279
"4411" 882 75.5032391238878 97.3977786670316
"4412" 882.2 69.6493979163575 93.9980226444691
"4413" 882.4 64.7083077637616 90.6520920084969
"4414" 882.6 59.7245297706473 86.7089673693649
"4415" 882.8 54.4896753451445 83.327812775205
"4416" 883 49.0410575395628 80.4028071552867
"4417" 883.2 42.92358314997 78.0501647274616
"4418" 883.4 36.6971294926265 77.5629874859011
"4419" 883.6 30.4779394222042 78.7469075921684
"4420" 883.8 25.0208418207517 81.1968193217246
"4421" 884 19.5688785423874 84.5861630485424
"4422" 884.2 14.8694351973736 88.4292418534336
"4423" 884.4 12.87590653242 92.8497186231511
"4424" 884.6 13.8758401371897 97.4794654385372
"4425" 884.8 16.3897991533533 101.556461928998
"4426" 885 19.8943303432567 105.654825781593
"4427" 885.2 23.9073475644804 109.626878250196
"4428" 885.4 28.94157938367 112.382528777477
"4429" 885.6 34.5205422448455 113.939241270893
"4430" 885.8 39.9308536783405 115.000681188713
"4431" 886 45.7011370950924 114.767283553928
"4432" 886.2 52.0916778236415 114.891100493044
"4433" 886.4 57.7962898327135 114.185948180542
"4434" 886.6 63.9389225882243 113.876911522271
"4435" 886.8 69.7707509008761 114.253449639394
"4436" 887 76.2578627039768 115.425558487259
"4437" 887.2 81.8328672667906 117.922129162585
"4438" 887.4 87.3488839306674 121.072140514989
"4439" 887.6 91.3148995245155 117.066786291706
"4440" 887.8 96.8619101413657 113.694876230412
"4441" 888 102.928871249389 110.440995388438
"4442" 888.2 108.561438144739 106.609731206712
"4443" 888.4 113.505941105229 102.654966042619
"4444" 888.6 116.685950576817 96.9534339092172
"4445" 888.8 120.003302257832 91.574807520708
"4446" 889 123.630235436633 85.5118479255167
"4447" 889.2 125.277990701104 79.3933622810214
"4448" 889.4 126.50792377074 72.8663076207916
"4449" 889.6 127.61402100462 65.9977726848983
"4450" 889.8 127.48419738562 59.5585211824982
"4451" 890 125.765411351041 53.2695503542134
"4452" 890.2 122.880484341533 47.6585811553219
"4453" 890.4 119.176385537276 42.5543692425464
"4454" 890.6 114.639669498133 37.5035139311486
"4455" 890.8 110.48971500525 32.3746917793173
"4456" 891 106.995936378081 26.5769005731929
"4457" 891.2 103.471155324587 21.1205014309407
"4458" 891.4 99.5845310092497 15.0710579897459
"4459" 891.6 94.8263754750051 11.4669728099997
"4460" 891.8 89.1691477254884 8.37157357888421
"4461" 892 83.2429574920322 5.43761556762341
"4462" 892.2 77.2390404215937 3.39044630251579
"4463" 892.4 71.0461609600628 1.41175864781729
"4464" 892.6 64.6633595491387 1.13762216662532
"4465" 892.8 58.2824078288349 1.5313226495103
"4466" 893 52.1029244108888 2.15998316625032
"4467" 893.2 45.3925797849306 4.29076510442519
"4468" 893.4 39.0544976626674 6.48161499912631
"4469" 893.6 33.1491076313668 8.61223429432945
"4470" 893.8 27.7650528364825 12.7730640195003
"4471" 894 22.6639241228147 17.3908986883579
"4472" 894.2 17.3721312037867 22.2515405358649
"4473" 894.4 13.4188747271788 26.6713983725257
"4474" 894.6 11.1714245234144 32.7879184831327
"4475" 894.8 8.85361268167861 38.7175028790316
"4476" 895 7.3992461106728 45.2203533678181
"4477" 895.2 6.44036427627715 51.5885873913173
"4478" 895.4 6.91267496635335 58.1477711893649
"4479" 895.6 7.841995705695 64.1791601554066
"4480" 895.8 9.54749754185104 70.4437093567212
"4481" 896 11.9730422730109 75.3056344110657
"4482" 896.2 15.3143327675504 78.8880350754772
"4483" 896.4 19.0987853364867 81.9877150917316
"4484" 896.6 22.680322895741 86.4871284133895
"4485" 896.8 25.5708018474914 89.3069852686387
"4486" 897 27.1441057374593 90.0007497687282
"4487" 897.2 28.9726541860902 91.702112658989
"4488" 897.4 29.6074850156096 95.5310045593419
"4489" 897.6 29.2187028780738 99.5099090838393
"4490" 897.8 28.2192468058619 104.442974363229
"4491" 898 26.9823509871761 105.9629710913
"4492" 898.2 28.1349900471052 104.764066974735
"4493" 898.4 30.0079876825986 102.933828705817
"4494" 898.6 33.4577584261052 100.989565459365
"4495" 898.8 38.0773569862303 98.481134384204
"4496" 899 41.3778974356233 94.9596625695481
"4497" 899.2 44.6494824941874 90.7209197503223
"4498" 899.4 48.72020773832 86.6051084741649
"4499" 899.6 52.6317170119553 81.6967574515022
"4500" 899.8 54.9077784520677 76.5537114755429
"4501" 900 55.6951524896463 71.1214781814316
"4502" 900.2 55.4661675406075 64.8769621075316
"4503" 900.4 53.89887190023 58.9855662773116
"4504" 900.6 52.0699247860849 53.0556516454955
"4505" 900.8 49.39658879331 47.1183892645216
"4506" 901 46.24057661542 41.5005967113441
"4507" 901.2 42.4637690871649 35.8600585302255
"4508" 901.4 38.34730058022 31.0838740818316
"4509" 901.6 33.18681172497 26.5309597635016
"4510" 901.8 27.8018043756847 22.2413582912375
"4511" 902 22.8695629907604 20.1223411107763
"4512" 902.2 19.8623135346728 21.4188703203687
"4513" 902.4 16.9787805604717 24.2846977874454
"4514" 902.6 13.6049160852662 27.1731872202623
"4515" 902.8 11.2727357954665 32.0512110010781
"4516" 903 8.76855582785104 37.1014226563074
"4517" 903.2 6.13806070632002 42.4096866033916
"4518" 903.4 4.20206598798249 47.6023068043441
"4519" 903.6 1.54767660554066 55.5856199959971
"4520" 903.8 2.47544497355265 59.1210067549295
"4521" 904 3.16314358490631 65.6816907047576
"4522" 904.2 4.58450473228667 71.0262741941649
"4523" 904.4 4.99035418088202 77.0384772013227
"4524" 904.6 5.08318879193696 82.9785553567434
"4525" 904.8 7.15882313153195 87.7385138802405
"4526" 905 10.763450471083 91.9437755427381
"4527" 905.2 14.8597737102638 96.5742100840003
"4528" 905.4 18.4237025176867 101.084769446632
"4529" 905.6 20.2211518523582 105.658353435537
"4530" 905.8 20.7441451553843 106.833173833639
"4531" 906 18.9579921248735 106.14577717988
"4532" 906.2 17.2828539469526 103.687168557064
"4533" 906.4 13.4335579867609 99.7183758566566
"4534" 906.6 9.76554899387832 94.9581764933232
"4535" 906.8 7.46691201841254 88.348878656136
"4536" 907 6.06474854500235 82.3657309235257
"4537" 907.2 4.68607834280763 76.0148075330878
"4538" 907.4 2.02265198402 69.8946449818816
"4539" 907.6 3.22065226353628 64.4814529426711
"4540" 907.8 4.77536037447171 57.2106535717557
"4541" 908 6.55960563389646 50.3741365285375
"4542" 908.2 6.74411535696878 43.9753594485316
"4543" 908.4 7.2226780323291 38.3870427579407
"4544" 908.6 11.09732295212 32.4643318971982
"4545" 908.8 14.6807714794932 26.4064240821535
"4546" 909 18.5680007240924 21.0838740776178
"4547" 909.2 23.9038585159526 16.3864292847381
"4548" 909.4 29.90746710903 11.6570677346716
"4549" 909.6 35.2263140117035 7.58392529987693
"4550" 909.8 42.0060356309788 5.03972877373746
"4551" 910 49.3386402506473 2.68948158200127
"4552" 910.2 56.305763235019 1.36686207802168
"4553" 910.4 63.0802736193442 1.42271778448612
"4554" 910.6 68.645748739369 2.15095843763361
"4555" 910.8 76.2510537729104 2.76634684826235
"4556" 911 80.8194793702435 3.13819458956099
"4557" 911.2 79.4525130290082 3.22219810773746
"4558" 911.4 78.3856536622373 3.10713384813735
"4559" 911.6 76.6469391822962 2.80134879885336
"4560" 911.8 73.8743694181081 2.09181773263554
"4561" 912 70.4106797998318 1.3741207078551
"4562" 912.2 66.6710866371576 0.171456477328604
"4563" 912.4 62.5374559633942 0.20405483424807
"4564" 912.6 57.7968457309503 0.620171776122488
"4565" 912.8 52.825984385662 1.34086418306383
"4566" 913 47.5306988292325 2.66304968987532
"4567" 913.2 42.7118601628136 3.66926905602094
"4568" 913.4 37.6877401506483 5.93845020782505
"4569" 913.6 33.19330290592 7.7791914683764
"4570" 913.8 28.5873266360796 11.2556641535422
"4571" 914 23.8602686696783 14.5745896445591
"4572" 914.2 20.0177151543851 18.3653862353339
"4573" 914.4 15.9826159266293 22.3416119614502
"4574" 914.6 12.7368097977772 27.0788997367329
"4575" 914.8 9.96449166929036 32.4138449342538
"4576" 915 6.56175779014728 36.5990174598952
"4577" 915.2 5.37564199837455 42.3584652846225
"4578" 915.4 3.23650282167 48.8924290181566
"4579" 915.6 1.75002238412 55.9234598504982
"4580" 915.8 2.76684678822883 61.461455425311
"4581" 916 3.75541546349646 67.4558701155492
"4582" 916.2 3.285186678795 73.5873155448128
"4583" 916.4 3.43872807434306 80.9900705118777
"4584" 916.6 6.55585671655638 84.5384963019277
"4585" 916.8 9.24308353867861 89.4427244958936
"4586" 917 11.4217133975174 95.68140926259
"4587" 917.2 13.7675898102884 100.46400756315
"4588" 917.4 17.4300600762041 103.843226296702
"4589" 917.6 20.6217945766376 108.455696332443
"4590" 917.8 23.0921877759845 110.078614742257
"4591" 918 26.6764425587552 113.076477269339
"4592" 918.2 30.1043961090234 115.971509537066
"4593" 918.4 35.1690561075762 117.4109009335
"4594" 918.6 40.5388070261136 119.710689700322
"4595" 918.8 44.2447092938463 122.064266277032
"4596" 919 48.9632258835492 122.528130443796
"4597" 919.2 54.1362779270189 124.747763280757
"4598" 919.4 58.7803579961018 125.516394327713
"4599" 919.6 63.2598695893807 123.854081788414
"4600" 919.8 69.4009459113251 121.842415788867
"4601" 920 75.42492616662 120.779012448932
"4602" 920.2 81.6340860208774 121.397193851744
"4603" 920.4 86.1990301860168 122.282034928257
"4604" 920.6 91.3783751987654 119.819789894939
"4605" 920.8 96.7631154454706 116.694819742885
"4606" 921 102.306035381605 113.87267814339
"4607" 921.2 107.372309038792 109.406463424532
"4608" 921.4 110.848993962322 104.732813140532
"4609" 921.6 114.498797060494 99.1973550027443
"4610" 921.8 118.016809970045 94.0183075849378
"4611" 922 120.54075333841 88.3313210299295
"4612" 922.2 121.636647140539 82.2619507570213
"4613" 922.4 121.875398258952 76.5380545948058
"4614" 922.6 122.162314167659 70.592151880327
"4615" 922.8 122.078223868988 64.701405168202
"4616" 923 120.577298629561 59.4949264242055
"4617" 923.2 118.140763904143 54.7769607697975
"4618" 923.4 114.648142328156 50.5504152085597
"4619" 923.6 110.226687266898 49.1231481671403
"4620" 923.8 105.329168624468 46.8754515826445
"4621" 924 100.817142073162 43.4981506512184
"4622" 924.2 96.1242552515006 40.8868136739348
"4623" 924.4 90.9859802553222 38.8148705932816
"4624" 924.6 85.9631876183937 38.0000565635053
"4625" 924.8 81.5370785941917 35.5721023708685
"4626" 925 79.3962449381618 31.5700706681525
"4627" 925.2 78.3029535203262 28.3194423947503
"4628" 925.4 77.6746673754256 23.4099853758181
"4629" 925.6 79.1853070328792 19.0770439474601
"4630" 925.8 82.3124509887435 14.0510152690316
"4631" 926 85.2770691473728 10.9585186843618
"4632" 926.2 85.4672824178815 7.43999713226235
"4633" 926.4 82.4331970405992 5.69698786149384
"4634" 926.6 78.4899437897382 3.84609200581946
"4635" 926.8 73.7718833642808 2.44853121634086
"4636" 927 68.4206002804674 3.13216562892632
"4637" 927.2 62.8551775948331 3.11055311569462
"4638" 927.4 56.69137794492 1.64302453188007
"4639" 927.6 51.1788673535354 2.37687599126235
"4640" 927.8 45.6422590669852 4.56260207168375
"4641" 928 39.4345043342285 6.79746583298902
"4642" 928.2 33.5492708935007 9.2307899313219
"4643" 928.4 27.5966209571618 11.8268941479217
"4644" 928.6 23.6419937937772 16.3464680489327
"4645" 928.8 19.4233443839867 21.7019538820982
"4646" 929 14.6375828507107 26.1276309899618
"4647" 929.2 10.8263161474575 31.5950545816441
"4648" 929.4 7.86731131140002 37.4192666890316
"4649" 929.6 5.47321749690593 43.4076096781161
"4650" 929.8 2.79973907489143 49.8229861729173
"4651" 930 3.82320571522768 55.6744648068777
"4652" 930.2 5.36931941952715 61.5757329386744
"4653" 930.4 7.14391152831131 67.445211961662
"4654" 930.6 8.96821560052001 73.4280111456649
"4655" 930.8 10.977236104545 79.5765364224861
"4656" 931 11.8350792421614 85.3286587765488
"4657" 931.2 11.4611419133176 91.868543809622
"4658" 931.4 12.55134748492 97.3873927775116
"4659" 931.6 16.1144413759526 99.2167204593251
"4660" 931.8 21.1322699149523 101.91229032129
"4661" 932 26.0516227585902 105.279729663127
"4662" 932.2 30.3221510794042 108.424586895568
"4663" 932.4 33.7494946210042 113.344218773463
"4664" 932.6 37.8517610642923 118.422299433383
"4665" 932.8 38.77571852292 119.627909693798
"4666" 933 36.6969764789321 118.957884260959
"4667" 933.2 35.0604291117627 117.731950002537
"4668" 933.4 32.5113872650674 116.734665075979
"4669" 933.6 28.960177711111 114.340490292706
"4670" 933.8 24.8831646567442 113.448828528229
"4671" 934 22.0556440572921 111.136438626555
"4672" 934.2 19.0559584644717 107.268850387549
"4673" 934.4 15.5576245417634 103.89052375702
"4674" 934.6 12.7714143512737 100.434384779739
"4675" 934.8 10.896453000964 95.1693776463942
"4676" 935 7.42904204702294 90.5400369104433
"4677" 935.2 4.81156878747883 85.9752093658992
"4678" 935.4 2.62266288400695 82.310016337162
"4679" 935.6 1.5123452970277 77.7245071724162
"4680" 935.8 0.848431514275257 73.1959229566105
"4681" 936 0.512988757362862 68.055786149903
"4682" 936.2 0.429530716577144 62.3083090744601
"4683" 936.4 0.861812457461665 56.7521672851149
"4684" 936.6 1.42979079058666 50.9425603348649
"4685" 936.8 3.63784779016391 45.0725273505682
"4686" 937 5.77780016359501 39.9443360785816
"4687" 937.2 7.02970037043064 35.6265958649677
"4688" 937.4 10.1555116070109 30.8926792974861
"4689" 937.6 12.4348880619935 26.4949909843551
"4690" 937.8 16.6677772918638 22.8848561304248
"4691" 938 19.6200197056441 18.2904279308592
"4692" 938.2 23.6857944676647 15.0260735138614
"4693" 938.4 27.8390621344352 11.3679938096982
"4694" 938.6 32.73892023942 8.25309244449158
"4695" 938.8 37.7135252765564 5.24661347139521
"4696" 939 43.6270885183666 3.47606222621604
"4697" 939.2 49.7517154020109 2.14264876257703
"4698" 939.4 55.3634677848629 0.805296884774435
"4699" 939.6 62.5043214835088 0.305484618087652
"4700" 939.8 68.9406182317435 0.980831509119813
"4701" 940 74.1437720317516 1.94325459176842
"4702" 940.2 79.5310617732771 4.40829973126627
"4703" 940.4 84.8198287282533 4.69650227775379
"4704" 940.6 84.6561203281936 4.06194511276742
"4705" 940.8 83.6317459119503 5.3016901582437
"4706" 941 86.6491615414352 8.46466560297097
"4707" 941.2 90.3920621006259 12.355671538561
"4708" 941.4 94.5433178688012 15.2836969583484
"4709" 941.6 98.3377666142269 19.004878908893
"4710" 941.8 102.75549241859 22.4552574725976
"4711" 942 107.598622098231 25.6721198047597
"4712" 942.2 112.737732232055 28.5163623553008
"4713" 942.4 116.696882952613 33.5194165895662
"4714" 942.6 118.709791738296 39.4347462394474
"4715" 942.8 121.088886185035 45.424640426022
"4716" 943 122.258997479044 51.7145870451037
"4717" 943.2 121.73301106392 57.641686836
"4718" 943.4 120.85670163567 62.8687530011253
"4719" 943.6 119.343248135532 68.1660371927791
"4720" 943.8 118.007466603526 73.0027404422134
"4721" 944 119.32608116766 78.1631112759916
"4722" 944.2 122.97326777359 81.8239860809733
"4723" 944.4 123.403319069198 82.2900569013409
"4724" 944.6 124.235650531177 79.9435715145464
"4725" 944.8 125.100311181732 76.7720511984066
"4726" 945 126.803768888391 72.5365556285316
"4727" 945.2 127.77759876456 67.1332966057516
"4728" 945.4 127.374188950573 61.4298033819789
"4729" 945.6 126.800189193014 55.8501635989378
"4730" 945.8 125.250050924102 50.5432543552134
"4731" 946 124.210708643558 44.5347058920954
"4732" 946.2 120.66899274325 39.9943248638357
"4733" 946.4 116.510001886888 35.5648387839474
"4734" 946.6 112.731014554703 30.9160402486089
"4735" 946.8 108.648447591516 25.5583598808188
"4736" 947 103.595968207415 21.4249968282316
"4737" 947.2 97.9282098921178 18.088387156614
"4738" 947.4 91.8259767002867 14.7217706338649
"4739" 947.6 85.5343503888859 12.9947230962588
"4740" 947.8 78.9546190264549 12.2425420648223
"4741" 948 72.8429634852141 12.1555904316316
"4742" 948.2 66.518723987827 12.4916222640665
"4743" 948.4 60.1827059844557 12.1824824669959
"4744" 948.6 54.3333859085178 14.1512052358685
"4745" 948.8 48.7587071563683 16.3475503223764
"4746" 949 42.6070248603851 18.5918227801013
"4747" 949.2 37.380471276964 22.0087751237788
"4748" 949.4 31.6823769571328 25.6950890114677
"4749" 949.6 26.46843944172 29.6341770029982
"4750" 949.8 21.7385322561533 34.3511018266649
"4751" 950 19.0065532151971 39.8202215705376
"4752" 950.2 17.1374423049433 46.1717939327758
"4753" 950.4 15.00501388402 52.1282827217316
"4754" 950.6 13.2846369372936 58.7602723661854
"4755" 950.8 13.2803570377662 65.2214940194931
"4756" 951 14.4745485384781 70.9982967010781
"4757" 951.2 17.5211578997637 75.3155924727503
"4758" 951.4 20.9825892581784 79.1305743890878
"4759" 951.6 22.8578154968259 84.1847889262198
"4760" 951.8 23.7458973786911 89.6067973870436
"4761" 952 21.6155387151007 94.4822217294894
"4762" 952.2 18.0617956609526 96.9264624850098
"4763" 952.4 13.8409287669867 96.2986053594982
"4764" 952.6 11.8815128549732 93.8732055214145
"4765" 952.8 8.3588912669961 89.9625542266946
"4766" 953 6.44963739192 85.6088555778388
"4767" 953.2 3.68139837755078 79.6478940200624
"4768" 953.4 2.14734304133861 74.3133277164735
"4769" 953.6 1.57650203482244 68.9347418087145
"4770" 953.8 2.5868526626577 64.2246516284578
"4771" 954 1.92996395836187 57.2762420881711
"4772" 954.2 2.47954736572645 50.2508656766445
"4773" 954.4 4.26860059271997 43.5858885915316
"4774" 954.6 7.14512106513428 38.7620138341173
"4775" 954.8 9.27507142724727 31.3388004609588
"4776" 955 13.3213971702214 26.9373432590864
"4777" 955.2 17.9611566993859 21.2577013919293
"4778" 955.4 21.9734875509318 16.8750608164551
"4779" 955.6 27.3276357565564 12.5521425769407
"4780" 955.8 32.9694233996853 8.43813084349076
"4781" 956 39.5507261878594 5.97834659666795
"4782" 956.2 46.2940333997141 3.29092825897275
"4783" 956.4 52.953221386067 1.46576090950217
"4784" 956.6 59.6379806913139 0.824742327274003
"4785" 956.8 67.15256516394 0.911566790041579
"4786" 957 73.8516999472837 1.78858434712249
"4787" 957.2 80.492816338522 2.91002918954178
"4788" 957.4 85.5353582455141 5.40810423778405
"4789" 957.6 90.2728408674151 7.58630321222575
"4790" 957.8 95.38530758787 10.8547577692516
"4791" 958 100.946395038891 13.9731210976316
"4792" 958.2 106.210895840765 17.3306371781384
"4793" 958.4 110.071140831463 22.241031004803
"4794" 958.6 114.575066090124 26.6779377461384
"4795" 958.8 118.577575879892 32.7420101933927
"4796" 959 121.529002519777 38.287230313203
"4797" 959.2 124.35544816772 44.6189136741459
"4798" 959.4 125.333779364486 51.2209870900787
"4799" 959.6 126.960908336728 57.5394310259739
"4800" 959.8 127.48894094093 63.9769349027335
"4801" 960 127.246908659781 69.8174720528094
"4802" 960.2 125.442819328072 74.2616361416073
"4803" 960.4 123.54794525754 79.8845724639316
"4804" 960.6 122.956500321769 85.7687296438801
"4805" 960.8 121.144830586002 89.5951142189703
"4806" 961 118.139951491008 95.0151334242081
"4807" 961.2 116.000605052153 100.310617341876
"4808" 961.4 111.576518618269 104.122137961837
"4809" 961.6 106.944573523126 109.043720959679
"4810" 961.8 103.126743524353 111.761356802166
"4811" 962 97.0159605707305 113.918175825884
"4812" 962.2 91.2447455393887 115.2038994105
"4813" 962.4 86.4620533509098 116.949480634593
"4814" 962.6 81.347267708471 119.12336388744
"4815" 962.8 76.4715255121328 121.061585985606
"4816" 963 71.3382641028128 119.880447543139
"4817" 963.2 65.9102815270958 117.638850165625
"4818" 963.4 60.2836251046966 115.894882169872
"4819" 963.6 55.4304178435438 112.516446059883
"4820" 963.8 50.8001187711411 108.654169716537
"4821" 964 47.6761525286779 104.316694277526
"4822" 964.2 46.2594219794684 99.269751495838
"4823" 964.4 43.0117159882293 94.949867335578
"4824" 964.6 38.795388768223 91.6894734800922
"4825" 964.8 33.7434465587121 89.8153080880118
"4826" 965 28.1566763810424 89.1341078984397
"4827" 965.2 22.1953877534914 88.736688656603
"4828" 965.4 16.7268989858179 89.4003787904703
"4829" 965.6 13.7121233724494 91.1356982211492
"4830" 965.8 14.0681642579302 89.9567657290418
"4831" 966 13.5346923437285 85.9346293297975
"4832" 966.2 13.4866676490791 81.1388456556793
"4833" 966.4 14.6679100823245 75.6122084449529
"4834" 966.6 15.87483213132 69.128303795608
"4835" 966.8 16.9890987539078 63.8098752879462
"4836" 967 19.4725691728575 58.0303890005191
"4837" 967.2 22.6034048417771 53.0491031050673
"4838" 967.4 25.3131656466188 47.6190235504653
"4839" 967.6 27.9621747285671 41.8241057148669
"4840" 967.8 29.740956296957 35.6257774339575
"4841" 968 32.3940273720766 29.8582139872725
"4842" 968.2 34.7949640659084 24.2074490903339
"4843" 968.4 36.9683987033582 17.8129828353349
"4844" 968.6 38.5554117755261 11.4781471833952
"4845" 968.8 37.2477943916123 7.75456974753158
"4846" 969 38.5297369290253 9.67937571975789
"4847" 969.2 41.9660649047285 8.81525633680817
"4848" 969.4 46.6935326487442 9.46010970922938
"4849" 969.6 51.5574439208291 11.2775106813043
"4850" 969.8 55.6183459919608 13.3224133256642
"4851" 970 59.1147521662533 16.2363795221982
"4852" 970.2 62.6901244780234 19.5931407973764
"4853" 970.4 67.0349039681937 22.5319140007579
"4854" 970.6 70.4827459759516 26.6398066188
"4855" 970.8 72.2958916220849 31.6813480558667
"4856" 971 74.1798757818232 36.5607556601606
"4857" 971.2 74.5982852128301 42.034569279099
"4858" 971.4 76.0252192918656 47.4424967516077
"4859" 971.6 79.2503954731533 52.2970534264316
"4860" 971.8 83.5012799992261 55.4766723072867
"4861" 972 89.2274678713612 56.846989438208
"4862" 972.2 94.6744268701675 57.8054310191306
"4863" 972.4 99.7622727190377 58.0955871856492
"4864" 972.6 104.796700690104 58.512453717818
"4865" 972.8 108.980732607494 57.0419138935266
"4866" 973 113.221371266765 54.0732422021092
"4867" 973.2 117.527474790737 50.2143829847047
"4868" 973.4 120.484413316479 47.4653237945904
"4869" 973.6 122.515886826981 49.0207773687589
"4870" 973.8 124.803402674444 53.49848909275
"4871" 974 126.028534302289 58.731767404284
"4872" 974.2 126.864650226059 64.8697496842538
"4873" 974.4 126.639580193773 71.3261412984433
"4874" 974.6 125.552094224794 77.7402139881578
"4875" 974.8 123.68036534892 84.2631236755124
"4876" 975 121.699942783609 89.8814810273806
"4877" 975.2 117.086353809613 93.8334133651801
"4878" 975.4 111.614636880041 97.9918200751831
"4879" 975.6 106.373977168564 102.120273480952
"4880" 975.8 101.994467424621 106.320810294588
"4881" 976 97.3168019771468 110.572868413794
"4882" 976.2 93.05237715444 114.430637479832
"4883" 976.4 89.2744295382705 118.466679804124
"4884" 976.6 85.64204498192 121.183039287456
"4885" 976.8 80.4188080441533 120.294337604665
"4886" 977 74.1471802104622 119.816597114345
"4887" 977.2 68.0707003755287 118.575962079553
"4888" 977.4 62.0425452405762 116.485907648125
"4889" 977.6 56.7500079664039 113.95238401887
"4890" 977.8 50.7208725732498 111.117649211138
"4891" 978 45.3723811633575 108.189366996407
"4892" 978.2 40.04149880817 104.612077174862
"4893" 978.4 35.5583505737896 100.965105936945
"4894" 978.6 30.4194477593656 97.1535560174276
"4895" 978.8 25.2504578525564 94.6439443246073
"4896" 979 18.9248757802013 94.4848612157191
"4897" 979.2 14.2433819858867 96.9087763687982
"4898" 979.4 14.8162221874742 99.3764157517906
"4899" 979.6 15.9301779899463 101.811781713032
"4900" 979.8 16.6033717344141 102.292892771679
"4901" 980 16.8591312062836 101.245278648304
"4902" 980.2 15.3903475048101 99.5990736573283
"4903" 980.4 12.86422240671 96.4604521378516
"4904" 980.6 9.53255730817302 92.5114053446701
"4905" 980.8 6.57595226446054 86.7066282050586
"4906" 981 5.42233745026782 81.271427385162
"4907" 981.2 4.10295222822379 75.4510137082341
"4908" 981.4 2.26731957367385 70.0549272191854
"4909" 981.6 2.62574170501091 66.3840963026498
"4910" 981.8 4.25827726879952 61.2551959654292
"4911" 982 4.9617711966391 55.4778779611664
"4912" 982.2 5.30904416784857 49.5716847389959
"4913" 982.4 3.76954979968271 44.2823152934553
"4914" 982.6 6.28898066340751 43.7903607914566
"4915" 982.8 10.6200388157515 40.0959671481889
"4916" 983 14.8359609540613 36.8251825194772
"4917" 983.2 19.8114837166892 34.2407279732953
"4918" 983.4 24.2787477345867 30.6597835930982
"4919" 983.6 28.9487538468253 27.8615152018105
"4920" 983.8 33.6581552191136 26.6690334640961
"4921" 984 39.4164609005652 26.4135740847735
"4922" 984.2 43.9210612892867 27.5310343751982
"4923" 984.4 47.4565019541983 31.1449045666398
"4924" 984.6 51.4234834667344 35.3568110511037
"4925" 984.8 56.0117910413792 39.6832316366948
"4926" 985 60.1730113635564 44.5044890471831
"4927" 985.2 64.65995167914 48.8515345781716
"4928" 985.4 66.9592459931018 54.4812374648801
"4929" 985.6 66.9816079561832 60.6016653492
"4930" 985.8 67.9901761049094 65.9680329480635
"4931" 986 68.0545111903596 71.762607130647
"4932" 986.2 68.5096547278867 77.9978025344649
"4933" 986.4 67.5202738349097 83.7596067329079
"4934" 986.6 64.7442606646553 89.1768889109433
"4935" 986.8 62.0525635172975 94.038261342705
"4936" 987 61.2108626813575 96.6959197268128
"4937" 987.2 61.004872382662 97.322397210838
"4938" 987.4 60.0274515483139 99.2389136273952
"4939" 987.6 58.5797214940109 102.850370665032
"4940" 987.8 59.3762408740264 107.289233552968
"4941" 988 61.1895523482936 112.301815454867
"4942" 988.2 64.7769552157637 115.69073798175
"4943" 988.4 69.1083789234684 117.47437316658
"4944" 988.6 69.8708794145126 118.40035525192
"4945" 988.8 67.2464757773245 119.534893745054
"4946" 989 62.8823417759825 119.565161611282
"4947" 989.2 58.1893427795354 119.868677819438
"4948" 989.4 52.1349877038877 119.652059678838
"4949" 989.6 46.5487368899937 118.563128257263
"4950" 989.8 40.5062539803117 116.635765259877
"4951" 990 34.7797475301 114.469584565532
"4952" 990.2 31.9043398315628 111.564449907705
"4953" 990.4 30.7123878131618 106.305676216878
"4954" 990.6 29.4976572183867 100.305827732632
"4955" 990.8 28.3745556359788 94.2468830670669
"4956" 991 28.0955621331867 87.3624129183316
"4957" 991.2 26.7942548468232 81.4713521168058
"4958" 991.4 24.6985107693533 75.9249520844316
"4959" 991.6 21.5282689045965 70.2608239542963
"4960" 991.8 17.0863511855219 66.5174032738277
"4961" 992 11.8105891882729 64.3118475307081
"4962" 992.2 6.27048079770001 63.3826922528416
"4963" 992.4 3.94948576150066 63.9325999757735
"4964" 992.6 5.49366347019273 63.269903066274
"4965" 992.8 6.73118258975132 61.6399744024653
"4966" 993 10.2592891080924 58.8715005596523
"4967" 993.2 14.9558466410796 56.4964331703826
"4968" 993.4 20.0283765417012 54.8846004326253
"4969" 993.6 25.42465754496 55.1336995015816
"4970" 993.8 30.6867084159969 55.9868974723832
"4971" 994 36.6495255790935 57.4717169013071
"4972" 994.2 42.8631954968897 58.7968892843649
"4973" 994.4 48.66048887358 58.5337800831916
"4974" 994.6 54.8495053503575 57.2214255746253
"4975" 994.8 61.02618858333 55.4335920614716
"4976" 995 66.62288479842 54.0665493534016
"4977" 995.2 73.4858333846473 53.273484403274
"4978" 995.4 79.9552351145901 53.4852741372378
"4979" 995.6 86.8812704360109 54.3002712080922
"4980" 995.8 93.0895504124745 55.3876267880514
"4981" 996 99.0602433171343 55.0514337185214
"4982" 996.2 105.1181843043 55.8503258784616
"4983" 996.4 110.858676244712 58.372284642685
"4984" 996.6 116.535073087805 61.1757406620027
"4985" 996.8 122.040878503263 64.823178036803
"4986" 997 125.124346922514 68.0674387820127
"4987" 997.2 123.928599521513 70.8852277275151
"4988" 997.4 122.053071273138 73.943406628487
"4989" 997.6 119.099446221349 79.3448771335173
"4990" 997.8 116.359825745502 84.7885021187209
"4991" 998 114.09548755815 90.9494395113016
"4992" 998.2 110.75772231366 96.6902399434816
"4993" 998.4 106.967823821811 102.139554216447
"4994" 998.6 103.058485745291 107.328616326619
"4995" 998.8 98.69580987237 112.089917629262
"4996" 999 93.96373895982 116.818093833242
"4997" 999.2 88.9364799868408 120.834155352447
"4998" 999.4 83.3452718074838 123.066946568457
"4999" 999.6 77.9318885777305 123.367968724674
"5000" 999.8 72.1153090431586 121.652666394066
"5001" 1000 66.1953135314961 119.503072054369
"5002" 1000.2 60.3934910361838 118.35787328624
"5003" 1000.4 54.49735878382 117.758449580198
"5004" 1000.6 48.0410252262884 116.644471824884
"5005" 1000.8 42.177373561186 114.660176687042
"5006" 1001 35.9541264631647 112.418647605798
"5007" 1001.2 29.412190002545 109.91358693625
"5008" 1001.4 24.0721898803014 108.581347330578
"5009" 1001.6 22.7122093986533 109.211727996032
"5010" 1001.8 22.1046724917678 107.594577263705
"5011" 1002 21.652587007606 102.414102922113
"5012" 1002.2 22.2300801155435 97.0098351467257
"5013" 1002.4 21.9974910355677 91.1146105611111
"5014" 1002.6 21.9826515710965 86.251275473361
"5015" 1002.8 21.6992760665986 79.9272287958887
"5016" 1003 19.8817454005986 72.9445727168173
"5017" 1003.2 18.0448621454309 67.2166095021185
"5018" 1003.4 15.0876910308568 63.6559368067263
"5019" 1003.6 10.3710743540671 60.4858691119433
"5020" 1003.8 6.60153102615 60.1461894311716
"5021" 1004 3.94589616834859 61.5807261547898
"5022" 1004.2 3.89504359869419 62.2783957981929
"5023" 1004.4 4.64231757235819 63.8668176563237
"5024" 1004.6 3.94452237343852 67.4229475245871
"5025" 1004.8 2.7032986722057 72.3974588938887
"5026" 1005 4.88269650212931 75.5904298289618
"5027" 1005.2 7.92694064260966 79.8089166307902
"5028" 1005.4 9.66700534105043 85.0518347253903
"5029" 1005.6 11.3200729510358 90.8287035456316
"5030" 1005.8 14.3772538682748 95.9697188580316
"5031" 1006 16.5404732323746 101.493123739122
"5032" 1006.2 19.8245248223082 106.687040440655
"5033" 1006.4 24.680374361156 107.557570873043
"5034" 1006.6 32.1328335686953 109.356138538515
"5035" 1006.8 38.9014851538262 111.228051078625
"5036" 1007 44.8341540762533 114.339760946532
"5037" 1007.2 49.9162078283575 118.627997361625
"5038" 1007.4 54.4777527678894 123.598304550521
"5039" 1007.6 59.1661406821075 124.636396728469
"5040" 1007.8 65.6448315788751 124.606767040144
"5041" 1008 72.2563025514557 125.161486901746
"5042" 1008.2 78.0048348435062 124.038480621135
"5043" 1008.4 83.9971369301947 121.379482352636
"5044" 1008.6 90.1272416254361 119.333782419354
"5045" 1008.8 96.7934461863683 117.408522699101
"5046" 1009 101.38315878567 113.67794271489
"5047" 1009.2 106.782355585533 109.412745212548
"5048" 1009.4 111.744706377107 105.459014009313
"5049" 1009.6 115.726172077112 100.613409845339
"5050" 1009.8 118.979176721496 96.0090593486376
"5051" 1010 122.000526400041 90.3164903579407
"5052" 1010.2 123.845595409465 84.8284919183952
"5053" 1010.4 126.280894717014 79.2427569475003
"5054" 1010.6 127.400209452512 73.2532349946438
"5055" 1010.8 128.020801677487 67.7763562651982
"5056" 1011 127.492852293553 62.4016584385983
"5057" 1011.2 126.670126927655 57.885578390208
"5058" 1011.4 126.11879158405 53.7205976312924
"5059" 1011.6 125.445155169701 50.3570017200003
"5060" 1011.8 125.661222503339 50.9083594889993
"5061" 1012 125.735022829216 53.8432792233377
"5062" 1012.2 125.74066618245 56.2826385297316
"5063" 1012.4 126.198691472823 59.5182716591966
"5064" 1012.6 126.852305886218 63.5088208919162
"5065" 1012.8 127.079383737284 68.3448263544558
"5066" 1013 126.308310121405 73.0027404422134
"5067" 1013.2 125.86919156526 77.6178520761916
"5068" 1013.4 125.467349281038 82.3000554456786
"5069" 1013.6 123.844554043538 86.1947640156786
"5070" 1013.8 121.736792334376 90.2032814121578
"5071" 1014 119.993888722267 94.4388284597246
"5072" 1014.2 117.406829877832 98.195812089708
"5073" 1014.4 114.240333624491 102.101102921089
"5074" 1014.6 112.161015770728 105.627847129214
"5075" 1014.8 109.877059975832 107.783668187032
"5076" 1015 106.752152241132 110.458821548244
"5077" 1015.2 102.704015757769 112.335362950153
"5078" 1015.4 99.1742480918024 114.293940845708
"5079" 1015.6 96.1431860820526 116.667312972889
"5080" 1015.8 93.4674528281774 118.589877740824
"5081" 1016 91.7199099204098 119.600266977644
"5082" 1016.2 87.0339683196519 119.611001394279
"5083" 1016.4 82.0484167198136 121.132022204425
"5084" 1016.6 77.1365480908042 121.838783149295
"5085" 1016.8 71.9357254889082 122.792805880126
"5086" 1017 66.68779660792 125.325592948274
"5087" 1017.2 63.9548086697963 125.212154440825
"5088" 1017.4 61.2549603780287 124.443425207836
"5089" 1017.6 57.207850168333 122.686572972455
"5090" 1017.8 51.7369463454084 121.85141592495
"5091" 1018 46.4281788780409 122.911686383471
"5092" 1018.2 46.3994033833455 122.959220586734
"5093" 1018.4 46.8360719112678 122.309802252097
"5094" 1018.6 44.8434974427723 121.024202056634
"5095" 1018.8 40.07395471292 120.553591437759
"5096" 1019 36.9608646325695 118.920393276712
"5097" 1019.2 32.1295868018555 117.185410917838
"5098" 1019.4 29.77115230908 113.312856120242
"5099" 1019.6 26.7308198085411 109.101036278779
"5100" 1019.8 23.29425195717 104.132378902657
"5101" 1020 18.6995207678779 101.090235704274
"5102" 1020.2 14.3479388575329 100.057068927193
"5103" 1020.4 14.6462286096927 101.262981869077
"5104" 1020.6 15.4680514584533 102.179615300198
"5105" 1020.8 16.1575591238089 104.11975716192
"5106" 1021 18.3757071191473 107.730558524713
"5107" 1021.2 20.9459717899641 109.962032147017
"5108" 1021.4 24.0180577365947 113.233131905056
"5109" 1021.6 28.0087338632748 115.460013142741
"5110" 1021.8 31.9091779788548 117.678485756901
"5111" 1022 36.0410468065652 119.488733190419
"5112" 1022.2 40.8894093197637 121.520629872469
"5113" 1022.4 45.1887102478405 123.254807873997
"5114" 1022.6 50.6297198194838 124.678692987319
"5115" 1022.8 55.2560246741784 125.26755467393
"5116" 1023 60.5561272182277 125.077315544372
"5117" 1023.2 66.1961241785157 126.708913412106
"5118" 1023.4 71.3959744501647 125.507354385191
"5119" 1023.6 77.4285373531867 124.331852155565
"5120" 1023.8 82.5107557366917 123.643316599434
"5121" 1024 87.6162106664961 120.993221420282
"5122" 1024.2 93.3680255808177 119.324692862452
"5123" 1024.4 98.7267384404259 116.565854178208
"5124" 1024.6 103.030295951732 113.187576327907
"5125" 1024.8 107.603175886307 109.877597525741
"5126" 1025 111.343187494859 105.816643656729
"5127" 1025.2 115.37165373292 101.162663618032
"5128" 1025.4 118.958031207795 96.8581992505628
"5129" 1025.6 121.580931967377 91.8858387289173
"5130" 1025.8 124.023562440732 87.1044366774078
"5131" 1026 125.82245506242 81.7619809623683
"5132" 1026.2 126.350449059281 76.8013284320728
"5133" 1026.4 127.215562358612 71.8000562515124
"5134" 1026.6 128.26833204438 67.6279245941416
"5135" 1026.8 128.111678210787 62.8084391114649
"5136" 1027 127.699191005217 58.6575547775261
"5137" 1027.2 126.838931200195 54.8741235952404
"5138" 1027.4 126.375812171128 52.8040082317147
"5139" 1027.6 126.783568628888 53.2368089136445
"5140" 1027.8 126.37160897079 53.4901324850416
"5141" 1028 126.696855319802 54.1970602739139
"5142" 1028.2 127.103214996016 55.2288202685797
"5143" 1028.4 127.70489753792 55.9921581822191
"5144" 1028.6 127.761860962583 56.8199493446948
"5145" 1028.8 127.70489753792 57.4121040150316
"5146" 1029 127.281133649486 57.7868778585599
"5147" 1029.2 127.196946873289 58.8981433043617
"5148" 1029.4 127.289719033593 61.1371421126751
"5149" 1029.6 128.002357480483 64.8044877571189
"5150" 1029.8 128.24541318241 68.5307479999643
"5151" 1030 127.722044053637 71.8408969908712
"5152" 1030.2 127.058139872356 76.0394329120952
"5153" 1030.4 126.024753031833 79.8161314686724
"5154" 1030.6 124.35070461241 83.0834763682527
"5155" 1030.8 121.799147624543 86.067606031475
"5156" 1031 120.965637791217 90.0736699436454
"5157" 1031.2 120.71259741858 92.8967937963016
"5158" 1031.4 118.723463532556 95.8044887974861
"5159" 1031.6 116.868443693155 99.2000359660904
"5160" 1031.8 115.548796241088 101.717143934695
"5161" 1032 114.082155671122 103.182419536705
"5162" 1032.2 111.943301852532 105.358613401051
"5163" 1032.4 109.42418952388 108.452067017527
"5164" 1032.6 106.480060562226 111.079598432664
"5165" 1032.8 103.374942998532 112.981654640973
"5166" 1033 100.111477426829 115.222954960638
"5167" 1033.2 97.13013702723 116.327360553422
"5168" 1033.4 93.3092010438326 118.453152991255
"5169" 1033.6 90.0959937568431 120.633709859974
"5170" 1033.8 85.7285940612533 122.402594496244
"5171" 1034 82.2513575209788 123.267043923649
"5172" 1034.2 77.4509860206387 123.1231401695
"5173" 1034.4 71.8010768744427 122.250150095145
"5174" 1034.6 66.4627690016533 122.189762442065
"5175" 1034.8 61.4212405175592 123.60207388766
"5176" 1035 58.8699805512638 124.84330312125
"5177" 1035.2 58.0172361815157 123.530996951266
"5178" 1035.4 54.8879585418548 120.68841814089
"5179" 1035.6 50.3152983478478 117.840314302145
"5180" 1035.8 45.4413499609512 114.737345779719
"5181" 1036 40.0301769809316 113.86726335645
"5182" 1036.2 34.6265042443854 115.285159676972
"5183" 1036.4 33.34260006777 116.366307639122
"5184" 1036.6 33.1591387956568 115.890128270274
"5185" 1036.8 30.9058671841917 115.667630788695
"5186" 1037 28.1234898257963 114.246742992712
"5187" 1037.2 24.3773423043427 111.420067906856
"5188" 1037.4 20.43164115822 108.259688123365
"5189" 1037.6 17.7850508229781 104.492790403078
"5190" 1037.8 16.1946082033832 99.2535731365263
"5191" 1038 14.1784701763867 94.7580317473649
"5192" 1038.2 11.947805766803 90.1649457659358
"5193" 1038.4 8.6245043557616 86.9540469405464
"5194" 1038.6 6.24191960152001 85.2765801063983
"5195" 1038.8 5.98417222135903 84.6418164928487
"5196" 1039 4.86041722829931 83.6767651416868
"5197" 1039.2 5.55941829020572 84.7264227993613
"5198" 1039.4 5.48690044203235 85.2395779438293
"5199" 1039.6 4.27259516561231 85.5488768252239
"5200" 1039.8 3.44965916908216 85.6961092247343
"5201" 1040 4.2654427209065 86.5329452553154
"5202" 1040.2 4.8007088285174 86.3796312622913
"5203" 1040.4 5.80499597343725 86.555268142273
"5204" 1040.6 7.90615169275561 89.1032942969494
"5205" 1040.8 10.9329780526132 92.9911519630202
"5206" 1041 13.9009424692497 96.4062686098338
"5207" 1041.2 16.1347921973176 100.615214622248
"5208" 1041.4 16.9709950360939 105.023505156988
"5209" 1041.6 20.54848241532 108.171611707337
"5210" 1041.8 23.87196706172 112.098139791798
"5211" 1042 28.6658750138463 113.991970304053
"5212" 1042.2 32.9251889101591 116.79370957089
"5213" 1042.4 36.3238224458973 119.740718550611
"5214" 1042.6 40.20377833192 120.657145761419
"5215" 1042.8 44.0619740090762 122.680928467282
"5216" 1043 49.19406394767 122.762773792303
"5217" 1043.2 55.0197165137515 124.072885640661
"5218" 1043.4 60.7917621360323 125.998359540436
"5219" 1043.6 66.59692007462 126.132073005698
"5220" 1043.8 73.4883444797923 125.51564099917
"5221" 1044 79.6952856599845 124.593732918193
"5222" 1044.2 85.1981319621136 121.947006234064
"5223" 1044.4 90.7885265519621 118.669720281284
"5224" 1044.6 96.966014845662 115.698721087354
"5225" 1044.8 102.426982561017 113.809996823838
"5226" 1045 106.836797748339 108.671494226644
"5227" 1045.2 110.997162223137 103.831103438999
"5228" 1045.4 116.091833177267 99.2125762042105
"5229" 1045.6 118.92882089352 94.5559396471216
"5230" 1045.8 122.236569343678 88.6169811637589
"5231" 1046 124.26846634299 83.0314969884916
"5232" 1046.2 126.090216276608 77.0235844602191
"5233" 1046.4 127.026635365185 70.5189906108071
"5234" 1046.6 127.688851922089 64.5888703687394
"5235" 1046.8 126.398006439987 58.8574736398982
"5236" 1047 126.249215682324 52.5892946794146
"5237" 1047.2 124.810258824173 47.2216632401195
"5238" 1047.4 121.980856154738 43.666536597274
"5239" 1047.6 118.553001592332 39.9100064308769
"5240" 1047.8 115.911887502307 34.7097221247413
"5241" 1048 114.873996526753 28.5912605970316
"5242" 1048.2 112.636982016565 25.1237136121284
"5243" 1048.4 109.021003504518 20.0791140316707
"5244" 1048.6 104.568474008991 16.9349542339601
"5245" 1048.8 99.6603463723077 12.9011489293173
"5246" 1049 94.6445015619512 9.37330799693783
"5247" 1049.2 89.1486074257261 6.42321528737851
"5248" 1049.4 84.6975119171547 3.78832571400096
"5249" 1049.6 79.0900092105137 2.92675391596907
"5250" 1049.8 73.225821131786 1.35640675135116
"5251" 1050 66.980256408964 1.08006643443817
"5252" 1050.2 60.9477380249914 1.25676514350096
"5253" 1050.4 54.6895814971136 1.1817255533219
"5254" 1050.6 49.16160804292 3.17179599683158
"5255" 1050.8 43.0133307822352 5.07060753733592
"5256" 1051 37.4966142346674 6.17003831352631
"5257" 1051.2 31.9430450098983 9.11771774703158
"5258" 1051.4 26.5737736053177 12.4459232523043
"5259" 1051.6 22.3507923811614 16.0386596426867
"5260" 1051.8 17.93902767342 20.4610564571566
"5261" 1052 15.066680103045 26.0287193901793
"5262" 1052.2 12.2514101582648 30.8788422973419
"5263" 1052.4 8.52837943590797 34.6257126705496
"5264" 1052.6 6.26635698862587 39.4792620552228
"5265" 1052.8 3.48965887871999 45.6306105907816
"5266" 1053 4.11919701806756 51.5891954644742
"5267" 1053.2 5.45696167102975 56.8896431092999
"5268" 1053.4 7.50618067420722 63.0055684506699
"5269" 1053.6 10.4438774031533 67.3263010526649
"5270" 1053.8 12.9524878807065 69.6213589704248
"5271" 1054 14.4787289054585 70.739711143581
"5272" 1054.2 16.9612935428262 71.6115623431566
"5273" 1054.4 19.9733914051966 73.2312501004146
"5274" 1054.6 23.6787038598272 76.4359485559182
"5275" 1054.8 27.2227829963305 80.0096131074947
"5276" 1055 31.1526378947637 83.6770449339691
"5277" 1055.2 33.3530858216123 87.722352468592
"5278" 1055.4 32.9292298627268 91.6147265479407
"5279" 1055.6 34.2232369499867 95.6754519882982
"5280" 1055.8 36.7391104998575 99.8603704399378
"5281" 1056 37.5028137707737 104.314844415946
"5282" 1056.2 40.6802738126453 107.46980888835
"5283" 1056.4 45.3760065569732 108.31263037934
"5284" 1056.6 50.800631232795 107.273225321418
"5285" 1056.8 56.0898618435533 105.252107616532
"5286" 1057 60.9019906544867 102.075756404998
"5287" 1057.2 65.1372066416616 98.976083787908
"5288" 1057.4 70.4750649415062 96.0682057414109
"5289" 1057.6 75.7796377965974 93.2141078482896
"5290" 1057.8 79.7086776036673 89.288795695647
"5291" 1058 83.0147896819509 85.0002922464439
"5292" 1058.2 87.1575370241241 80.6531812776438
"5293" 1058.4 92.0537420835526 77.5493369988989
"5294" 1058.6 97.69876447845 74.4904010944816
"5295" 1058.8 102.524014456411 71.216273918324
"5296" 1059 108.325187600663 69.8019046441504
"5297" 1059.2 113.570019836593 71.1071710887255
"5298" 1059.4 117.010676922795 72.9759586466854
"5299" 1059.6 117.635453089232 72.3742761047816
"5300" 1059.8 118.490070050532 68.8100878709091
"5301" 1060 118.336462892408 63.8293156937409
"5302" 1060.2 117.775629022679 57.9045384319281
"5303" 1060.4 115.57937152332 52.2494514327982
"5304" 1060.6 112.225822459888 48.2451899492211
"5305" 1060.8 107.487211057363 44.9289607736604
"5306" 1061 102.691738066195 41.4095596818118
"5307" 1061.2 98.0250084707924 38.1747296634252
"5308" 1061.4 92.808584971186 36.0740730198188
"5309" 1061.6 88.0260787126473 34.8936071921225
"5310" 1061.8 83.3123530057991 33.8683767144052
"5311" 1062 78.1868546057285 33.9195533853507
"5312" 1062.2 72.9538578781647 35.7840415305635
"5313" 1062.4 68.4974591757988 39.0991056379104
"5314" 1062.6 63.4087861913953 42.4811024476652
"5315" 1062.8 59.6683235053557 46.8308363753484
"5316" 1063 58.1567138425438 51.5777534542296
"5317" 1063.2 57.0257721150715 57.0108310108498
"5318" 1063.4 54.8266386901927 62.6483233146982
"5319" 1063.6 52.8609119905076 68.076378202578
"5320" 1063.8 52.5637898934148 73.8782894228357
"5321" 1064 51.4500946033774 79.6948090038188
"5322" 1064.2 49.8161923955621 85.3269152288526
"5323" 1064.4 49.8563783995464 90.8081600278997
"5324" 1064.6 51.6845137054867 95.8918246866316
"5325" 1064.8 54.8354300855424 99.4789307634499
"5326" 1065 58.1890339208066 103.48208971831
"5327" 1065.2 63.0886439364945 105.814216264755
"5328" 1065.4 68.4341336764039 106.56918917058
"5329" 1065.6 74.1882514991781 107.318815873838
"5330" 1065.8 79.6059158923324 106.409143891021
"5331" 1066 84.9168233861269 105.393122926825
"5332" 1066.2 90.4538946022749 104.99455430787
"5333" 1066.4 96.5136790539088 104.314897782739
"5334" 1066.6 101.979536035451 103.105960914938
"5335" 1066.8 106.038164188218 100.13374238234
"5336" 1067 110.226687266898 98.116041950412
"5337" 1067.2 113.343159686045 99.7224328447503
"5338" 1067.4 111.797447222326 101.122093737094
"5339" 1067.6 109.911193636799 103.578169741244
"5340" 1067.8 107.148138866889 105.767345104438
"5341" 1068 102.945862397544 108.293964986467
"5342" 1068.2 98.3608255948594 111.237763262244
"5343" 1068.4 94.3627478786241 115.260448856787
"5344" 1068.6 90.13524043551 119.077024803842
"5345" 1068.8 86.5641941931674 121.470022082846
"5346" 1069 81.5546949127587 120.661333620096
"5347" 1069.2 75.9284563460271 120.385832345674
"5348" 1069.4 70.3827765333046 118.674585851273
"5349" 1069.6 64.2630264336942 118.12349126158
"5350" 1069.8 58.6136050778555 118.663725030967
"5351" 1070 52.8950620124779 120.699068430916
"5352" 1070.2 47.2669946031387 121.845188919969
"5353" 1070.4 44.3595928322683 119.429867895975
"5354" 1070.6 41.2888304738779 115.045591464568
"5355" 1070.8 38.3734079673376 110.110506896801
"5356" 1071 34.9220068852358 104.804557772084
"5357" 1071.2 30.0285210100935 100.663240104123
"5358" 1071.4 24.543804290045 98.5012794285316
"5359" 1071.6 18.5311823437567 98.1873182274805
"5360" 1071.8 14.7269180264779 99.4708568778
"5361" 1072 15.9543836255157 98.8866069785422
"5362" 1072.2 16.0429195538147 96.8470532095895
"5363" 1072.4 16.7240479347352 92.8962857908359
"5364" 1072.6 17.208769816545 87.0827020301225
"5365" 1072.8 17.3120745865419 80.5476228497511
"5366" 1073 18.65305757792 74.7123033173279
"5367" 1073.2 20.1165238284655 68.8180362557459
"5368" 1073.4 21.5920766152814 63.2119350903569
"5369" 1073.6 21.8009156655829 57.2326848561889
"5370" 1073.8 19.0760313043394 52.0390813319026
"5371" 1074 15.1592748901259 47.369865251208
"5372" 1074.2 10.18855761912 44.5323027740416
"5373" 1074.4 6.16374920965404 43.888350001755
"5374" 1074.6 6.1648630018555 44.1659070183542
"5375" 1074.8 7.94642735215528 43.7615323113551
"5376" 1075 10.0318635301409 39.618720327206
"5377" 1075.2 12.4933086905435 33.8468261614904
"5378" 1075.4 15.129913158851 28.1122562096867
"5379" 1075.6 18.2125845848843 22.3087247489959
"5380" 1075.8 22.5942293378779 19.3710505192105
"5381" 1076 28.3979429791075 17.2357509226253
"5382" 1076.2 34.3240247488232 16.0946903036122
"5383" 1076.4 40.8696478616297 15.0979799383864
"5384" 1076.6 46.56513566292 13.8001201851215
"5385" 1076.8 51.9439331827516 14.2259355135789
"5386" 1077 58.1361891886297 14.6163761904832
"5387" 1077.2 65.0916493764253 15.3328526861053
"5388" 1077.4 72.6235466106519 16.7666041654336
"5389" 1077.6 78.6860117187265 18.4315154456122
"5390" 1077.8 85.3892305659726 18.5142146338105
"5391" 1078 91.8006440765043 17.7079569862563
"5392" 1078.2 98.5470651514519 18.137697062872
"5393" 1078.4 105.027358187939 19.3914295768277
"5394" 1078.6 107.188708747826 23.0372438966878
"5395" 1078.8 107.171570043022 27.8759059617255
"5396" 1079 106.099142858474 34.0057521851077
"5397" 1079.2 105.08736530605 39.9790497854011
"5398" 1079.4 103.245067933675 46.0697588530112
"5399" 1079.6 102.397159931041 52.6558387007589
"5400" 1079.8 102.775940437333 58.1825789712707
"5401" 1080 102.930437809148 64.6925097379623
"5402" 1080.2 103.608847041708 71.1340671384255
"5403" 1080.4 105.240418234805 77.3724854362816
"5404" 1080.6 108.506127007745 82.9810548406044
"5405" 1080.8 112.554231539814 88.0454848829162
"5406" 1081 116.795895200185 92.5599396884139
"5407" 1081.2 119.274476279108 93.0811433352816
"5408" 1081.4 120.540256564358 90.5455257766878
"5409" 1081.6 122.43795331509 87.6623054782216
"5410" 1081.8 124.255118458279 83.2343999611772
"5411" 1082 125.517566260223 81.1698262920316
"5412" 1082.2 125.596140915785 78.9768597548694
"5413" 1082.4 126.304376072344 76.8620425706679
"5414" 1082.6 126.325827773826 76.2757208059561
"5415" 1082.8 126.814856765353 73.8522680749354
"5416" 1083 127.357305267694 70.788124630709
"5417" 1083.2 127.905277471594 66.5350355023685
"5418" 1083.4 127.852120198642 61.5878740282275
"5419" 1083.6 127.500680609156 59.8452028520203
"5420" 1083.8 127.034840149533 59.1291260727735
"5421" 1084 124.615942081496 61.1290106720533
"5422" 1084.2 125.331559503076 63.5543839889691
"5423" 1084.4 125.567801040535 68.354737131897
"5424" 1084.6 125.546740544841 73.2531562977642
"5425" 1084.8 125.357253761003 78.7789079754482
"5426" 1085 122.781586448151 83.7538156317431
"5427" 1085.2 120.114034168155 89.1272504683845
"5428" 1085.4 117.713520568862 94.9374320234588
"5429" 1085.6 115.87147466607 99.3230629368016
"5430" 1085.8 111.523580831881 102.420566256498
"5431" 1086 106.73448836085 105.671437905902
"5432" 1086.2 103.737867793553 110.093998712909
"5433" 1086.4 101.228747360041 113.767356808213
"5434" 1086.6 97.2927109963014 114.49166796464
"5435" 1086.8 92.1056875884958 115.053790851032
"5436" 1087 86.9594130736674 116.103312318316
"5437" 1087.2 81.4729669078478 118.141451562712
"5438" 1087.4 77.2192459431624 122.044596031729
"5439" 1087.6 73.0137474973746 124.153246328213
"5440" 1087.8 68.0682544232867 122.336895876932
"5441" 1088 62.8409177922884 120.662171191832
"5442" 1088.2 56.4517035713816 120.28810797313
"5443" 1088.4 50.1988158925902 120.966289924851
"5444" 1088.6 43.9728511415974 120.828847967193
"5445" 1088.8 39.1241924476042 118.530330711411
"5446" 1089 33.81775451331 114.839581879682
"5447" 1089.2 28.7671288956387 111.098227459625
"5448" 1089.4 23.0335577545007 109.676580309225
"5449" 1089.6 22.1567679542259 109.573706792537
"5450" 1089.8 22.3299974966942 108.487228444838
"5451" 1090 21.4292857380739 104.431080223845
"5452" 1090.2 20.2523133680189 99.5477148629986
"5453" 1090.4 18.2268974372896 94.1154989084012
"5454" 1090.6 15.5833571673716 88.9550555733542
"5455" 1090.8 12.3467769337685 84.5255701407286
"5456" 1091 7.86624217571411 81.1965546841786
"5457" 1091.2 5.06764402837163 80.2024309375477
"5458" 1091.4 6.9332660385244 76.744410180625
"5459" 1091.6 8.04506017963084 72.3152298202364
"5460" 1091.8 8.69279232780607 66.5178340514746
"5461" 1092 9.10085467149832 60.6639510499834
"5462" 1092.2 10.4020453481422 54.2530626193649
"5463" 1092.4 9.93299471969528 48.5505479990203
"5464" 1092.6 7.60985057645683 43.1164737165158
"5465" 1092.8 8.43364775757881 42.0577882290669
"5466" 1093 12.6768912043925 40.360984297581
"5467" 1093.2 18.1432623911151 37.8435682730804
"5468" 1093.4 24.0234279505534 37.0773978256649
"5469" 1093.6 29.5396953426343 37.2152581448887
"5470" 1093.8 35.0580421606473 38.9417436754861
"5471" 1094 39.3414761888779 41.8455688147263
"5472" 1094.2 42.8134980199812 46.6221715991642
"5473" 1094.4 45.7949461030099 51.7100756254698
"5474" 1094.6 48.9224592710779 56.9980349986421
"5475" 1094.8 53.01477305484 62.0701754647516
"5476" 1095 57.6554147196725 66.7786853185266
"5477" 1095.2 62.1479039919806 71.8343278712134
"5478" 1095.4 65.8638140465118 77.0644855238581
"5479" 1095.6 68.63515089292 83.8458679869025
"5480" 1095.8 69.6564300290533 90.2228599902982
"5481" 1096 70.6521013448066 96.3110077533409
"5482" 1096.2 70.45268155892 102.201252570032
"5483" 1096.4 67.4221114528887 106.672053449344
"5484" 1096.6 65.1121478425832 112.528379820379
"5485" 1096.8 63.3045144157988 118.185293903274
"5486" 1097 64.4889944713832 121.810085296674
"5487" 1097.2 68.618922940545 123.812459328338
"5488" 1097.4 72.5903252580707 123.382064930169
"5489" 1097.6 78.1842425208874 122.292868736575
"5490" 1097.8 83.7530383908526 120.449493847447
"5491" 1098 89.6389551243243 117.916815980681
"5492" 1098.2 95.2024256202352 114.901389211336
"5493" 1098.4 100.418333253556 111.371520930304
"5494" 1098.6 106.297666047025 108.404088429411
"5495" 1098.8 110.665912217257 105.627720896223
"5496" 1099 114.000391757232 100.829990594344
"5497" 1099.2 118.323231894302 96.026993984061
"5498" 1099.4 120.997785466522 91.2324814953377
"5499" 1099.6 123.995089273768 85.2455011188195
"5500" 1099.8 124.759524181857 79.3117257450941
"5501" 1100 125.217750310762 72.8474490319263
"5502" 1100.2 126.963048286491 66.3659595336132
"5503" 1100.4 127.086163694175 60.4284315032869
"5504" 1100.6 125.217309483533 54.7946923416445
"5505" 1100.8 122.507809470931 49.0011908266273
"5506" 1101 120.162828556225 42.636809608421
"5507" 1101.2 117.191861174569 37.2037862492481
"5508" 1101.4 113.695359751327 30.6798515664382
"5509" 1101.6 110.476456620844 25.1198899150751
"5510" 1101.8 105.482961051643 22.1939946054571
"5511" 1102 99.6732066803582 18.8719934802114
"5512" 1102.2 93.923041443302 15.6468246980878
"5513" 1102.4 87.62185517167 13.7450024528173
"5514" 1102.6 81.5918333957552 12.319082593581
"5515" 1102.8 75.1800519611269 11.4321595064454
"5516" 1103 68.68708034052 10.7672413766786
"5517" 1103.2 62.2049714024501 12.1630983035737
"5518" 1103.4 55.9033787691293 13.5649314862641
"5519" 1103.6 49.3146144510271 14.3987571056387
"5520" 1103.8 42.6975994782921 14.1717814262409
"5521" 1104 36.0406703698301 13.4194014822114
"5522" 1104.2 30.3186370566343 11.3472396937357
"5523" 1104.4 30.0488540875828 13.9317586887874
"5524" 1104.6 26.8079564279309 18.3126166753359
"5525" 1104.8 22.0587638496867 22.7924722816982
"5526" 1105 17.7708470760791 27.5910286233725
"5527" 1105.2 13.8872744030168 33.0932086752574
"5528" 1105.4 9.73710645369419 38.252650565838
"5529" 1105.6 5.81318501584683 42.7167036301779
"5530" 1105.8 4.73138361103764 47.921615631958
"5531" 1106 4.145659189667 54.8781972345496
"5532" 1106.2 4.64106007895449 61.3650093797557
"5533" 1106.4 5.5377056291883 67.338861223934
"5534" 1106.6 5.88313432719273 73.4113897883839
"5535" 1106.8 5.97670849413428 79.6258525374959
"5536" 1107 7.37282757147556 86.3002633836242
"5537" 1107.2 9.06807992282769 92.5184078790777
"5538" 1107.4 12.5045505990014 97.1064303127641
"5539" 1107.6 16.9995897271398 101.23827517635
"5540" 1107.8 21.9331756111647 105.917798939489
"5541" 1108 26.5812516899545 110.174213447238
"5542" 1108.2 30.8725233797515 114.064797438874
"5543" 1108.4 34.2695825860168 118.098364109515
"5544" 1108.6 38.2815511989845 119.312843125967
"5545" 1108.8 44.0185954440739 121.875950697823
"5546" 1109 49.418433028333 124.316423841423
"5547" 1109.2 53.6118409360828 123.961804522183
"5548" 1109.4 59.31381504872 123.379812282898
"5549" 1109.6 65.5293704691508 122.7447703019
"5550" 1109.8 71.773636882245 122.770182205344
"5551" 1110 78.2062852867821 122.185136542997
"5552" 1110.2 84.2408452320234 121.473344976756
"5553" 1110.4 90.6575641292867 120.515037756965
"5554" 1110.6 95.0000526525179 117.743950378764
"5555" 1110.8 98.1943661439825 113.702813815813
"5556" 1111 102.15786712079 108.90269133776
"5557" 1111.2 106.237042923707 104.330912362563
"5558" 1111.4 110.921137794076 102.136340760532
"5559" 1111.6 115.712440732795 100.817819630063
"5560" 1111.8 117.733606026985 96.8491691802897
"5561" 1112 120.781417320528 91.5249328920625
"5562" 1112.2 123.684299397981 85.9654320969104
"5563" 1112.4 124.801699025118 79.8858564337898
"5564" 1112.6 125.180853071678 73.99946283
"5565" 1112.8 125.843621956822 68.0632852782055
"5566" 1113 125.898655882268 61.6327827588251
"5567" 1113.2 126.472256439625 55.1162758053474
"5568" 1113.4 124.492104608773 49.3234092691263
"5569" 1113.6 121.542332623514 43.7319401629066
"5570" 1113.8 117.51374344642 38.8026996290003
"5571" 1114 113.305524647558 33.3560636347975
"5572" 1114.2 109.059311441747 28.7462541013479
"5573" 1114.4 104.700989822856 23.5909573361929
"5574" 1114.6 100.915165578468 18.2179346530638
"5575" 1114.8 96.0148062707851 13.8132484162563
"5576" 1115 90.4441523205095 11.1306671237368
"5577" 1115.2 84.6285831819845 9.11771774703158
"5578" 1115.4 79.2392545810264 6.75603276309541
"5579" 1115.6 73.5600726975652 5.17694273157997
"5580" 1115.8 67.3201632682103 4.67021183161223
"5581" 1116 60.9964966653071 4.19279594238642
"5582" 1116.2 54.617022293507 2.45861276810766
"5583" 1116.4 50.2116100603266 4.13591469705356
"5584" 1116.6 44.9234950613716 7.46770142812835
"5585" 1116.8 39.6604947089309 10.3072972124337
"5586" 1117 34.3899380027896 14.0834711737816
"5587" 1117.2 28.8901604783919 16.6489463413799
"5588" 1117.4 22.4681968330491 19.0345670951606
"5589" 1117.6 17.4980750364717 21.5494484354109
"5590" 1117.8 15.47237891242 25.9342038614982
"5591" 1118 13.4001942245354 31.4801927780755
"5592" 1118.2 11.5525907796586 37.1419162302589
"5593" 1118.4 10.020568984414 43.7196225605015
"5594" 1118.6 9.26757359256706 49.7143270766786
"5595" 1118.8 9.45747858875132 55.5304436095256
"5596" 1119 9.16687592912931 61.9861222193339
"5597" 1119.2 8.55549725825722 67.7828977653804
"5598" 1119.4 8.67454562098897 73.9310403636523
"5599" 1119.6 8.90559479606118 80.0151597512786
"5600" 1119.8 8.9359106534665 86.5318436721246
"5601" 1120 9.11002293819693 92.092985866047
"5602" 1120.2 11.7407414736029 95.7227373389584
"5603" 1120.4 16.7685211730813 98.7881477479348
"5604" 1120.6 21.9000746860958 100.797445525021
"5605" 1120.8 27.0065359590924 103.221934815963
"5606" 1121 31.6772980646942 105.911695358225
"5607" 1121.2 35.8205582058891 109.874229969279
"5608" 1121.4 38.5876981091959 114.915013878997
"5609" 1121.6 37.9026190193156 118.666026052218
"5610" 1121.8 37.0894867443177 118.001377109691
"5611" 1122 36.1281453567179 117.407189220989
"5612" 1122.2 33.9334313730025 116.15394564297
"5613" 1122.4 30.4328427966568 115.230077659989
"5614" 1122.6 26.4454252547155 112.911701137532
"5615" 1122.8 21.564607505156 110.240106101593
"5616" 1123 17.36001433268 107.009919417792
"5617" 1123.2 14.23905453192 102.391119612819
"5618" 1123.4 11.3775255964617 97.6411979526566
"5619" 1123.6 8.4496228738119 92.2276407590181
"5620" 1123.8 5.10146904076616 87.2216042238777
"5621" 1124 4.10546374318415 82.3455873697674
"5622" 1124.2 1.29326266544114 76.9569584303978
"5623" 1124.4 0.820566411841876 71.8955515097191
"5624" 1124.6 0.614065717869995 65.9674805071316
"5625" 1124.8 1.17753188862733 60.0814042788609
"5626" 1125 1.60907102634857 54.4284790569423
"5627" 1125.2 1.56627203107384 47.485590377647
"5628" 1125.4 3.93305646976616 42.649660569897
"5629" 1125.6 7.08348211997882 37.4956335237375
"5630" 1125.8 8.95219481349447 31.4004227358188
"5631" 1126 12.573554156591 27.4433464921895
"5632" 1126.2 16.1914668799979 22.658152606629
"5633" 1126.4 18.9534633939781 19.3979368794734
"5634" 1126.6 23.1083681390564 15.0527225110884
"5635" 1126.8 27.4429632599961 11.2809743549338
"5636" 1127 31.9802634658887 8.50916953296908
"5637" 1127.2 37.4426842494767 5.90960213112436
"5638" 1127.4 42.2698284971486 4.07314283731729
"5639" 1127.6 46.57292508006 3.18607659492158
"5640" 1127.8 52.4747597890322 2.90605499712341
"5641" 1128 58.1875630193358 1.10078792818999
"5642" 1128.2 61.3541084852658 1.1827040249755
"5643" 1128.4 67.2667039701955 2.36953902064382
"5644" 1128.6 73.6996104217448 4.01042980781508
"5645" 1128.8 79.6985574245762 4.88627916525032
"5646" 1129 85.8222083715526 5.26275110121525
"5647" 1129.2 89.32124634438 8.55298500438158
"5648" 1129.4 93.49637393142 12.4918835370027
"5649" 1129.6 98.4672519747095 16.6898511457579
"5650" 1129.8 101.99462803116 19.7580615602716
"5651" 1130 105.6244964184 22.6868824049116
"5652" 1130.2 109.544864244861 26.6744530459139
"5653" 1130.4 112.584420116838 31.7666403393071
"5654" 1130.6 116.465701318279 36.6529292098859
"5655" 1130.8 120.041594770663 42.207903607003
"5656" 1131 123.245074391096 47.6715142482963
"5657" 1131.2 125.333707320302 52.5322632773257
"5658" 1131.4 125.185310990532 58.4859848246238
"5659" 1131.6 123.853463507587 64.4737220788195
"5660" 1131.8 121.170888177528 70.7223709320934
"5661" 1132 119.105028096784 77.1805859606238
"5662" 1132.2 117.197052497041 83.1683232148195
"5663" 1132.4 114.456646879776 89.5584293658777
"5664" 1132.6 110.755278574949 94.6829376932375
"5665" 1132.8 105.586198450795 98.4201396666566
"5666" 1133 99.6971599441832 100.188303193326
"5667" 1133.2 93.4983815131571 101.245643663166
"5668" 1133.4 87.6908239692637 101.921320391563
"5669" 1133.6 81.6255431198685 101.157310066733
"5670" 1133.8 75.650979870219 99.9567761879388
"5671" 1134 70.5647398405832 100.585973436789
"5672" 1134.2 66.9621661119922 101.807766549557
"5673" 1134.4 61.9513284437587 103.449234455903
"5674" 1134.6 57.0690466547382 106.064488747547
"5675" 1134.8 54.3217552570674 110.404738726421
"5676" 1135 51.8069551971318 115.938118796926
"5677" 1135.2 51.0396247132268 118.554602758838
"5678" 1135.4 49.3676324817678 118.330426104488
"5679" 1135.6 45.4582184903937 116.132010170937
"5680" 1135.8 41.6428869595583 114.432294802627
"5681" 1136 35.7185816884039 111.435480953741
"5682" 1136.2 31.2071353740025 107.565510971599
"5683" 1136.4 27.4413217457363 103.624013455807
"5684" 1136.6 24.2573246951477 99.2127385682989
"5685" 1136.8 20.6860402073668 94.2419598434678
"5686" 1137 16.4805836131647 88.2051615599677
"5687" 1137.2 12.0564752738804 83.8922661439326
"5688" 1137.4 7.66432372810811 81.0348611435662
"5689" 1137.6 4.79962107301679 79.9595351342574
"5690" 1137.8 5.84003083313738 78.6213322060098
"5691" 1138 7.85631448720236 73.9027583014198
"5692" 1138.2 10.1144173836911 69.5279323617063
"5693" 1138.4 11.4007856615325 63.8188996126816
"5694" 1138.6 13.2970785056874 58.3993673502176
"5695" 1138.8 14.50389471468 53.3616071022316
"5696" 1139 15.7427078405909 47.5668723513733
"5697" 1139.2 18.0767673667493 42.0517533865194
"5698" 1139.4 19.8322887838367 35.7369689594899
"5699" 1139.6 21.3706986689867 30.1275067551982
"5700" 1139.8 21.6601677093222 23.921843691912
"5701" 1140 19.7998328790867 19.9276977557649
"5702" 1140.2 21.0589378364094 20.623681256489
"5703" 1140.4 24.1747947643004 20.4293061155533
"5704" 1140.6 28.76631749802 20.9446494379316
"5705" 1140.8 33.8226652328113 22.2962262018251
"5706" 1141 39.38588953222 24.0128143002982
"5707" 1141.2 44.2706443097243 26.1189673308577
"5708" 1141.4 48.2747077404884 29.7104768492526
"5709" 1141.6 51.9603319556779 33.3305059727368
"5710" 1141.8 55.3220804055726 37.6515826388211
"5711" 1142 59.4839668557498 41.1247642398507
"5712" 1142.2 62.1230306495329 45.9750619669993
"5713" 1142.4 65.7222334416075 51.0142337911878
"5714" 1142.6 69.2387638018788 54.9708846227017
"5715" 1142.8 71.6378455646297 59.6861112768703
"5716" 1143 74.2613272803694 65.0352302273237
"5717" 1143.2 76.2834554035722 70.6964469418359
"5718" 1143.4 75.9545169986096 75.5918873515488
"5719" 1143.6 75.1849618644039 80.7761675763542
"5720" 1143.8 73.3872660015903 85.8006775807569
"5721" 1144 71.2061939042499 89.8104580885677
"5722" 1144.2 69.8226953656674 94.7275118088631
"5723" 1144.4 68.9514233264413 99.8602841210422
"5724" 1144.6 67.8365846783735 102.577137234346
"5725" 1144.8 69.4975506477057 104.454619671246
"5726" 1145 71.1869964038888 104.874807723813
"5727" 1145.2 74.3068202479825 105.049258211844
"5728" 1145.4 78.4395963320796 105.205150137319
"5729" 1145.6 82.3456539603548 104.178240507195
"5730" 1145.8 85.1693176736048 101.21064191201
"5731" 1146 88.43325279042 98.4647665356878
"5732" 1146.2 91.3173869788358 95.7770332761474
"5733" 1146.4 92.9956256867057 93.0009971215112
"5734" 1146.6 95.7319366506 89.0020852263016
"5735" 1146.8 98.5263486165051 85.2551269835422
"5736" 1147 102.97349811842 79.2873838165316
"5737" 1147.2 108.332899894861 71.7184097523583
"5738" 1147.4 113.43728180982 66.5296167774016
"5739" 1147.6 119.300727378538 63.3648987803551
"5740" 1147.8 124.646405807949 62.6699605845316
"5741" 1148 125.853983655606 66.3105857859173
"5742" 1148.2 126.392101689714 71.1236621301624
"5743" 1148.4 125.37845828544 76.6636484765416
"5744" 1148.6 124.44807232666 83.0460272473874
"5745" 1148.8 122.36826450058 88.9478996206626
"5746" 1149 119.176385537276 95.3257422924969
"5747" 1149.2 115.407060174465 99.0579473706074
"5748" 1149.4 110.495075267765 102.825162195323
"5749" 1149.6 107.222329530346 107.81580274619
"5750" 1149.8 104.792956857969 111.587114609022
"5751" 1150 101.078884678639 113.232203196938
"5752" 1150.2 95.3017336331387 114.8144285535
"5753" 1150.4 89.4677847543262 116.911891397969
"5754" 1150.6 84.4000210805592 119.570849759537
"5755" 1150.8 78.4287201512325 121.796505062844
"5756" 1151 73.1561514271068 123.189879852757
"5757" 1151.2 68.0539637613502 122.69828860238
"5758" 1151.4 63.7308565198455 119.039652174798
"5759" 1151.6 59.3898545969914 114.322539446052
"5760" 1151.8 55.4514299103894 109.593250468195
"5761" 1152 51.23878594692 104.550248676313
"5762" 1152.2 47.2732644938291 100.249964235971
"5763" 1152.4 42.8731109062567 95.6994737735826
"5764" 1152.6 37.9180539761221 92.3608984702975
"5765" 1152.8 32.6334385489825 89.9166926221566
"5766" 1153 26.3973186765287 89.2301796803794
"5767" 1153.2 20.5771802679411 89.3938109145789
"5768" 1153.4 14.8868478961139 90.9264686791234
"5769" 1153.6 12.7474640157498 93.1978464821486
"5770" 1153.8 12.3736941115516 93.6451927957263
"5771" 1154 11.9494379786473 91.1151023172437
"5772" 1154.2 11.9868969675287 87.0965567246403
"5773" 1154.4 11.4463714550223 81.0060714998838
"5774" 1154.6 11.5261885624717 74.9561992861005
"5775" 1154.8 11.4246639343129 68.5444793442816
"5776" 1155 11.6276025035738 62.0857542990316
"5777" 1155.2 10.6396590293156 55.70442410357
"5778" 1155.4 7.55635160933585 50.4479023542197
"5779" 1155.6 4.99875145210683 47.3628999245261
"5780" 1155.8 7.92600366380372 46.3937017466479
"5781" 1156 12.437751818295 44.0683013575884
"5782" 1156.2 17.6771420971614 41.2826385234109
"5783" 1156.4 23.069882876507 39.0942735993903
"5784" 1156.6 27.8254379013726 36.6922544226316
"5785" 1156.8 32.671186177333 35.7075704950424
"5786" 1157 38.0135282436297 34.3286269850961
"5787" 1157.2 43.498052664045 33.9140289760316
"5788" 1157.4 49.2168521361115 32.3782431853082
"5789" 1157.6 55.5187775152426 30.3836641109671
"5790" 1157.8 61.1459508718575 26.9928072880941
"5791" 1158 65.4391988604788 22.7873811593845
"5792" 1158.2 68.0843840244352 17.1864523703346
"5793" 1158.4 70.6965926006776 10.9431165111528
"5794" 1158.6 71.0576328557035 5.28323662914498
"5795" 1158.8 69.4682908167938 3.36262411252672
"5796" 1159 69.12328770036 3.32239139487158
"5797" 1159.2 69.80486170011 4.95427428570158
"5798" 1159.4 73.57883430444 5.33206101699158
"5799" 1159.6 78.8628178772638 6.90260224784408
"5800" 1159.8 84.0747928391468 8.74832270740271
"5801" 1160 89.02914320163 12.2256951858916
"5802" 1160.2 92.9892504197012 16.5257780062191
"5803" 1160.4 96.3859329664351 21.0182161553649
"5804" 1160.6 99.019231290219 25.5317060296708
"5805" 1160.8 101.718978045022 30.1173504856846
"5806" 1161 103.268913088185 35.6891682562356
"5807" 1161.2 105.013583559849 41.0622764058683
"5808" 1161.4 107.282437720178 47.1212400305883
"5809" 1161.6 107.838065489185 53.4830303694139
"5810" 1161.8 108.559259704982 59.8613537343099
"5811" 1162 108.884660641597 66.5667630838703
"5812" 1162.2 109.23489126279 72.8546234950816
"5813" 1162.4 111.21729792492 77.883434108203
"5814" 1162.6 115.673302730008 80.2572426172963
"5815" 1162.8 118.43419290513 81.2009839605916
"5816" 1163 118.2822992709 85.0333771934716
"5817" 1163.2 116.115189005375 88.9592434320316
"5818" 1163.4 111.913051688881 93.5156743318859
"5819" 1163.6 107.181310710714 96.6035635860904
"5820" 1163.8 101.618464095107 98.3998547261878
"5821" 1164 95.757689417471 101.096427077725
"5822" 1164.2 89.5102589357975 103.620039263389
"5823" 1164.4 83.0874511886942 105.346334436774
"5824" 1164.6 76.5071830631928 107.559427390577
"5825" 1164.8 71.0734007372637 110.729041543094
"5826" 1165 66.0506010901751 115.089558582797
"5827" 1165.2 61.0786525987729 119.437247163149
"5828" 1165.4 56.0850882603117 120.092821011186
"5829" 1165.6 51.4063002940168 119.174643789612
"5830" 1165.8 46.776099043795 116.558933433813
"5831" 1166 42.1948626780568 113.352418159926
"5832" 1166.2 36.8365636243832 108.957547015674
"5833" 1166.4 32.104459649791 104.332872636838
"5834" 1166.6 28.8036417884825 99.1787964401878
"5835" 1166.8 25.8941770929945 93.6370370230209
"5836" 1167 24.1751979432414 87.3225385210673
"5837" 1167.2 23.3873862925396 80.8015223294338
"5838" 1167.4 23.3957629784094 74.9300059660529
"5839" 1167.6 23.45004029997 69.0134671679191
"5840" 1167.8 25.3528836298843 63.3932636046744
"5841" 1168 28.1209086492771 58.3672349262459
"5842" 1168.2 29.7938474009941 51.6902482146612
"5843" 1168.4 30.6014125360023 45.5859359924786
"5844" 1168.6 32.3013382765553 38.7037568487845
"5845" 1168.8 35.8927388458166 33.3589210878936
"5846" 1169 40.4454712396328 28.5415409131592
"5847" 1169.2 45.2124573101136 23.3061829461284
"5848" 1169.4 50.4156774347035 19.8582800405883
"5849" 1169.6 56.8901703615137 18.7003236244691
"5850" 1169.8 63.3347658965062 19.8617413884109
"5851" 1170 69.6808730107991 21.4181489889876
"5852" 1170.2 75.4468339023262 24.1529156224691
"5853" 1170.4 80.3150887442426 28.5661334449671
"5854" 1170.6 84.9943079892498 33.235907732106
"5855" 1170.8 89.1984253327079 38.213944599274
"5856" 1171 93.2129471196428 43.4489953695167
"5857" 1171.2 97.2568474002209 48.945839463352
"5858" 1171.4 100.717009374316 54.8014924290019
"5859" 1171.6 103.628517287011 60.8111224033952
"5860" 1171.8 107.81415451424 65.7082113961772
"5861" 1172 112.67781363867 70.2796219443777
"5862" 1172.2 118.224200223792 73.6662593223068
"5863" 1172.4 123.508099392939 74.9158231075123
"5864" 1172.6 125.088452293458 73.0096628554643
"5865" 1172.8 125.792083481828 69.8858908204169
"5866" 1173 127.09991947338 66.6815104116316
"5867" 1173.2 126.561612118985 64.1754957790638
"5868" 1173.4 127.033523965377 60.7541348927173
"5869" 1173.6 125.960392657607 61.7287393467816
"5870" 1173.8 124.765020746372 63.8488428022251
"5871" 1174 124.544142299098 66.2619616072593
"5872" 1174.2 125.209849860264 70.4512637483441
"5873" 1174.4 124.561592338496 75.7014980977892
"5874" 1174.6 124.366759532544 81.6942622974969
"5875" 1174.8 122.657549359976 86.6224182900316
"5876" 1175 119.365935758269 89.9953115370607
"5877" 1175.2 115.802256825643 94.8090185812296
"5878" 1175.4 113.689088215385 100.327165079913
"5879" 1175.6 111.336523697471 104.279755204838
"5880" 1175.8 106.65933205389 106.49314429123
"5881" 1176 101.889089065596 109.857027749296
"5882" 1176.2 96.48361540461 113.492012714462
"5883" 1176.4 91.9766345564252 116.888720558753
"5884" 1176.6 88.07883431055 120.930906083162
"5885" 1176.8 82.9329704833996 122.89487249247
"5886" 1177 77.0382796863746 123.185470259304
"5887" 1177.2 71.3556121225267 122.795071143537
"5888" 1177.4 65.3128464612382 122.219169458793
"5889" 1177.6 58.9780731746329 121.069380325487
"5890" 1177.8 52.8092329509523 119.899143340806
"5891" 1178 46.2850667320436 119.049149193065
"5892" 1178.2 40.1015767595158 117.224883713457
"5893" 1178.4 35.481444190795 113.045581744625
"5894" 1178.6 30.3679662078891 108.480968243722
"5895" 1178.8 26.8678542354945 103.57268718351
"5896" 1179 23.7538694470168 97.5694808728058
"5897" 1179.2 20.5361833356253 91.7265363633474
"5898" 1179.4 17.1998278836037 85.7520701504091
"5899" 1179.6 13.4089701801321 79.6788216980619
"5900" 1179.8 9.01556303803764 74.5793684569139
"5901" 1180 3.37000700718803 71.5695704251553
"5902" 1180.2 4.29097445046254 71.1181635358401
"5903" 1180.4 5.63682864687652 68.681358594749
"5904" 1180.6 8.10952509199143 64.4133063253887
"5905" 1180.8 11.6395629979898 59.5179638813688
"5906" 1181 14.1639758124983 54.4887263775496
"5907" 1181.2 17.014034388045 49.2965050322941
"5908" 1181.4 20.8075461763807 45.5354309150541
"5909" 1181.6 24.93652073752 40.9201769480649
"5910" 1181.8 28.45474081242 36.4531374313572
"5911" 1182 32.6829617829545 32.011441456204
"5912" 1182.2 37.6581064984852 27.8969864606403
"5913" 1182.4 42.9635340265385 23.6004123985677
"5914" 1182.6 48.3679440628478 19.9867652717635
"5915" 1182.8 54.6385419694825 17.8402421485941
"5916" 1183 60.7615623955464 18.161145448581
"5917" 1183.2 67.1735882145007 19.9098295587413
"5918" 1183.4 73.1454276339088 22.1102904934698
"5919" 1183.6 79.5963640297516 24.3193802497263
"5920" 1183.8 85.5684336515592 27.4268631895058
"5921" 1184 91.1536477158291 30.4284615083346
"5922" 1184.2 96.5188300612637 34.4049245353753
"5923" 1184.4 100.774610571607 39.0704608431878
"5924" 1184.6 106.437428316284 43.166912366577
"5925" 1184.8 112.031646080465 46.3102175660013
"5926" 1185 116.721554424359 51.4190218481336
"5927" 1185.2 118.312091783879 57.3679372168151
"5928" 1185.4 119.617135735026 64.1342212103681
"5929" 1185.6 121.065346737634 71.1389646280724
"5930" 1185.8 123.09615906342 77.4398938538393
"5931" 1186 123.625288662072 80.4184229214558
"5932" 1186.2 120.848193777143 82.4252080835267
"5933" 1186.4 116.613716241622 86.6074386416854
"5934" 1186.6 113.149527128095 91.216661894449
"5935" 1186.8 111.841288867855 96.4764497579993
"5936" 1187 113.228239288614 100.718878797981
"5937" 1187.2 114.422318518982 100.091618761282
"5938" 1187.4 116.352692008456 97.7885879118563
"5939" 1187.6 118.905290362576 94.8540471322503
"5940" 1187.8 121.618460811861 90.9371444509139
"5941" 1188 123.219359028389 86.713824715654
"5942" 1188.2 124.739239241389 82.3017259701878
"5943" 1188.4 125.527340547064 78.327090552279
"5944" 1188.6 125.200148366996 73.4608433507598
"5945" 1188.8 126.088384088436 67.7812421003219
"5946" 1189 127.717461113952 62.8270052849348
"5947" 1189.2 126.647345585392 57.8278313343012
"5948" 1189.4 125.765918970275 51.9176334302574
"5949" 1189.6 124.350897649116 46.51495034598
"5950" 1189.8 122.592256047405 40.3878108843099
"5951" 1190 119.489496648076 35.1879232374691
"5952" 1190.2 117.130896243451 29.9901763282969
"5953" 1190.4 113.255804963686 26.1549960872869
"5954" 1190.6 108.796154349961 21.4442696129079
"5955" 1190.8 105.019795647027 16.4193509981675
"5956" 1191 100.473702901505 13.4516168579039
"5957" 1191.2 94.5813284616343 11.6984971620975
"5958" 1191.4 89.260878361545 9.21102847318783
"5959" 1191.6 84.2516759010168 7.79435440496706
"5960" 1191.8 78.63156955592 6.87302549593481
"5961" 1192 72.9885695833867 5.31821316429825
"5962" 1192.2 66.9326911619427 5.0459769693043
"5963" 1192.4 60.00188022942 3.77519359992288
"5964" 1192.6 54.0194267166642 3.28471235382227
"5965" 1192.8 47.3354224689867 3.44009814276491
"5966" 1193 41.5522688260491 4.4273160283219
"5967" 1193.2 40.8956792104541 5.01057052775885
"5968" 1193.4 36.8456740537867 8.44696238219825
"5969" 1193.6 32.0905154610079 12.4132403831854
"5970" 1193.8 26.3303543196927 14.7473419527589
"5971" 1194 21.2271465753338 17.6860766010316
"5972" 1194.2 18.201497164007 23.1386685990316
"5973" 1194.4 15.8494508844593 29.1120137653799
"5974" 1194.6 14.0557741286259 34.6486779259022
"5975" 1194.8 12.6767452987268 40.4524185147589
"5976" 1195 9.97218492078668 45.7582704827982
"5977" 1195.2 7.91231683265335 51.1892252109649
"5978" 1195.4 7.24200913547173 57.698611312135
"5979" 1195.6 7.40689106454652 63.7750254860195
"5980" 1195.8 8.98354417240193 69.4106218626099
"5981" 1196 11.131847474975 75.1266081592404
"5982" 1196.2 13.394418938426 80.37680731814
"5983" 1196.4 17.0227462361621 85.0317373161789
"5984" 1196.6 20.9499369909969 89.3487142890316
"5985" 1196.8 25.3058275005051 93.0569740445103
"5986" 1197 31.1080110257325 94.5700579656878
"5987" 1197.2 36.1749186889533 94.1954627316982
"5988" 1197.4 41.0036593393071 92.2844032219026
"5989" 1197.6 46.4102324811586 90.017010873202
"5990" 1197.8 50.7906850684361 86.5135339644187
"5991" 1198 53.8266034189867 81.6112265966316
"5992" 1198.2 55.8412426334039 76.3663523890316
"5993" 1198.4 57.0371326853179 70.5229648032254
"5994" 1198.6 56.8026553326343 64.5937754221305
"5995" 1198.8 55.5420570825965 58.2559575385316
"5996" 1199 52.9200660820883 52.8310012614078
"5997" 1199.2 49.23690574194 47.5390177900816
"5998" 1199.4 45.272253024219 42.7166056993615
"5999" 1199.6 40.68412572222 38.2034013477916
"6000" 1199.8 35.6678197650412 34.0477866440922
"6001" 1200 30.7541924883442 31.0697115052134
"6002" 1200.2 27.4967998661624 27.4267820750922
"6003" 1200.4 27.7609958483888 22.7248558134691
"6004" 1200.6 29.3495964719557 17.8112636622101
"6005" 1200.8 33.3024099899732 12.5732357761592
"6006" 1201 38.2074090070935 9.02631132140913
"6007" 1201.2 43.8545758601624 8.18928216872855
"6008" 1201.4 50.086601328295 7.49086552143782
"6009" 1201.6 57.45733729702 7.68533048406491
"6010" 1201.8 63.626343714971 8.12019545002137
"6011" 1202 70.22549022567 9.70192403253158
"6012" 1202.2 76.642725248353 12.2896968916707
"6013" 1202.4 83.0737951277896 14.5110424407055
"6014" 1202.6 89.325790171045 16.7570263275628
"6015" 1202.8 95.8372560615137 19.1181933981253
"6016" 1203 101.46494766564 22.0247819480116
"6017" 1203.2 106.273717343989 26.6901800772197
"6018" 1203.4 111.083540256859 30.9910305240013
"6019" 1203.6 116.220500472535 34.8340290452912
"6020" 1203.8 116.725528616777 37.5530645004499
"6021" 1204 115.879146061738 41.7585228028801
"6022" 1204.2 115.956543300625 47.6302359644842
"6023" 1204.4 116.73203952776 54.3957765267763
"6024" 1204.6 116.946936202642 60.6804470830522
"6025" 1204.8 116.637768615126 67.2733455077326
"6026" 1205 116.967012020013 73.4085152963512
"6027" 1205.2 118.852396423467 79.7148219583335
"6028" 1205.4 121.824651265567 83.9839441509433
"6029" 1205.6 122.011204533206 84.0829093346948
"6030" 1205.8 119.70853383694 85.6660938094771
"6031" 1206 115.922420601405 87.5429857702134
"6032" 1206.2 111.354989642041 90.0332388255771
"6033" 1206.4 106.619157296869 93.529564713154
"6034" 1206.6 102.550626039056 97.5918838837889
"6035" 1206.8 100.447236471144 102.678155660236
"6036" 1207 99.92264307192 108.420222705999
"6037" 1207.2 101.581035108178 113.089685131322
"6038" 1207.4 102.566945206288 111.556752524495
"6039" 1207.6 105.785204393078 109.506905908705
"6040" 1207.8 109.72432630642 107.160514815832
"6041" 1208 112.012136408593 102.908658820501
"6042" 1208.2 115.412785968643 99.0816295669326
"6043" 1208.4 119.569284080587 94.5101866565467
"6044" 1208.6 121.885587275941 89.180077423114
"6045" 1208.8 124.139530990857 83.6214428445158
"6046" 1209 125.124653110295 77.4982520671878
"6047" 1209.2 126.758842442016 72.0089745385528
"6048" 1209.4 126.841708581803 65.7318644496699
"6049" 1209.6 126.321604494092 59.4579451834109
"6050" 1209.8 125.566864812514 53.0467848261566
"6051" 1210 124.450840305159 47.4255632360859
"6052" 1210.2 122.134781000615 41.5339921291263
"6053" 1210.4 120.222729629553 36.9735389304649
"6054" 1210.6 116.560351244389 34.1493342854691
"6055" 1210.8 112.842187091759 28.984919312709
"6056" 1211 110.472223241963 23.240269692162
"6057" 1211.2 106.584644573236 18.1288434700421
"6058" 1211.4 101.251662181889 14.7269011205264
"6059" 1211.6 96.70171908453 10.5198128322316
"6060" 1211.8 91.8947743868179 8.22749864531729
"6061" 1212 86.1361695726037 6.45500882672545
"6062" 1212.2 80.4848679536853 4.22548688002137
"6063" 1212.4 74.5612172660965 1.80941166567864
"6064" 1212.6 69.25181308317 2.09101436865657
"6065" 1212.8 62.9144448991591 1.76010525283592
"6066" 1213 57.2424377745051 1.11284864358477
"6067" 1213.2 51.7467914125722 2.43744587370549
"6068" 1213.4 45.5816233977685 3.58251071875885
"6069" 1213.6 39.7472076268975 5.86191642559337
"6070" 1213.8 33.6617968353548 7.80960367297723
"6071" 1214 29.3320540315385 11.6713617166398
"6072" 1214.2 24.6322375136616 15.2661059951776
"6073" 1214.4 19.1691856241883 18.730998412495
"6074" 1214.6 16.2003184903843 23.5095932247459
"6075" 1214.8 13.3318165356141 28.9761494439492
"6076" 1215 10.2918330373807 34.8140421549417
"6077" 1215.2 7.55089981516139 41.1841516400316
"6078" 1215.4 5.54258026443316 46.5017954024921
"6079" 1215.6 2.33237404649144 53.0500304166316
"6080" 1215.8 3.89543316694326 56.8007253441595
"6081" 1216 6.16680736481286 61.7797414828173
"6082" 1216.2 7.60461993336827 67.5025328848936
"6083" 1216.4 8.43364775757881 74.1410228257022
"6084" 1216.6 10.3085325497821 80.2834443416178
"6085" 1216.8 13.9023245201387 84.4803285765316
"6086" 1217 17.3375115720533 89.8939734888316
"6087" 1217.2 20.9620633729914 94.7271213618887
"6088" 1217.4 24.7804470680848 98.9656485272624
"6089" 1217.6 29.2272626771288 101.935898799328
"6090" 1217.8 32.8320545747896 104.830180854782
"6091" 1218 33.1490101417906 109.156743875043
"6092" 1218.2 30.933410278883 114.048859874328
"6093" 1218.4 27.5191640798439 112.585730963738
"6094" 1218.6 23.5236816286786 109.981716356997
"6095" 1218.8 19.448227244295 107.171431801975
"6096" 1219 15.8954248432993 103.204028109894
"6097" 1219.2 12.3138292728859 98.0542731040202
"6098" 1219.4 10.0318635301409 93.6283649851362
"6099" 1219.6 7.83632483882111 87.7266323681195
"6100" 1219.8 4.69455352999595 82.5403693078037
"6101" 1220 2.27256245059501 76.7395952936566
"6102" 1220.2 2.68751464557957 70.1237698583933
"6103" 1220.4 0.919151222520005 62.7478547559316
"6104" 1220.6 2.59521891057518 58.4999364087212
"6105" 1220.8 3.20706607085024 52.5935343423804
"6106" 1221 3.15860865027001 45.8740298764066
"6107" 1221.2 5.88452281509648 40.0462858029139
"6108" 1221.4 8.31117606436068 34.9878243331841
"6109" 1221.6 11.1527930438745 29.340696943077
"6110" 1221.8 15.02838213544 23.4814029531916
"6111" 1222 19.23726386342 19.3002169305982
"6112" 1222.2 25.1524379143831 15.6239309055474
"6113" 1222.4 30.3214470916776 11.840079696971
"6114" 1222.6 35.08353479856 7.85583217035158
"6115" 1222.8 41.1366346457654 5.25111532135116
"6116" 1223 48.1798169242325 4.91062109381282
"6117" 1223.2 54.9836980334585 4.94053580821839
"6118" 1223.4 61.3988952599635 4.88010548771636
"6119" 1223.6 68.2791829053394 5.17275487290255
"6120" 1223.8 74.4905976261674 5.30331244651611
"6121" 1224 81.2081709738281 6.02579604554178
"6122" 1224.2 85.08769812879 5.81111017110158
"6123" 1224.4 84.3399904501847 5.6621184765904
"6124" 1224.6 84.904646826 7.04183807922158
"6125" 1224.8 88.1828786680629 9.38796283148056
"6126" 1225 92.6769426728804 12.0291088067841
"6127" 1225.2 97.8066519210025 14.2852331383615
"6128" 1225.4 102.799328807781 17.0498123296949
"6129" 1225.6 107.746425287538 20.236728880208
"6130" 1225.8 111.936321045535 23.8202425987816
"6131" 1226 113.965639444128 29.1864896426353
"6132" 1226.2 116.355928721869 34.8863813877255
"6133" 1226.4 119.533877639041 40.2242436692437
"6134" 1226.6 123.586742546757 45.2673541183874
"6135" 1226.8 125.105975655675 50.2252644273712
"6136" 1227 125.520151492463 55.683595259203
"6137" 1227.2 125.797390106276 62.2901300952791
"6138" 1227.4 127.063416126391 68.5998452994433
"6139" 1227.6 125.585302015831 73.5847849482791
"6140" 1227.8 123.306167858861 78.7451792901198
"6141" 1228 122.57883161195 85.0133922242437
"6142" 1228.2 121.729301817663 90.5097083675173
"6143" 1228.4 119.070996662677 94.5252735437209
"6144" 1228.6 115.65337098615 99.8761115537416
"6145" 1228.8 111.940065957622 104.893844360253
"6146" 1229 109.805948086682 107.341496653012
"6147" 1229.2 106.281267274099 107.539053157547
"6148" 1229.4 101.308339384194 108.223701927221
"6149" 1229.6 97.4600512990137 108.891225936625
"6150" 1229.8 93.5235950128233 108.269459793612
"6151" 1230 88.5172965016674 106.952797025432
"6152" 1230.2 83.9129048650264 107.488112288457
"6153" 1230.4 78.8207805751009 108.383066598159
"6154" 1230.6 74.0166815415726 110.7655117308
"6155" 1230.8 69.4537229748253 111.954422767958
"6156" 1231 64.6735229316829 112.853481267155
"6157" 1231.2 59.5220681942499 111.492340849392
"6158" 1231.4 55.0548135357079 107.677448862395
"6159" 1231.6 52.1678362203887 103.312867307719
"6160" 1231.8 48.7588898778588 98.0561698776744
"6161" 1232 45.40451250906 92.8150049163316
"6162" 1232.2 42.6342906216519 87.0480256182996
"6163" 1232.4 39.855797497487 81.6837672167326
"6164" 1232.6 38.3024904923716 75.6962950006445
"6165" 1232.8 38.8827160111068 69.4899804815591
"6166" 1233 39.5792583963095 62.811400001021
"6167" 1233.2 40.9199481861838 56.1324140563173
"6168" 1233.4 43.2054145338541 49.5884476788118
"6169" 1233.6 46.644704977791 44.3585485175155
"6170" 1233.8 51.4748288905564 40.310792748577
"6171" 1234 56.4081264125564 36.1721731368195
"6172" 1234.2 62.1118486351262 32.4136962244955
"6173" 1234.4 68.8285615906139 29.9544085965316
"6174" 1234.6 74.99650822392 28.3653674999716
"6175" 1234.8 81.8244191857012 27.6946662283128
"6176" 1235 87.9425195106 27.6915829173616
"6177" 1235.2 94.3349285316955 27.4983576819806
"6178" 1235.4 100.621281516435 28.1536077783408
"6179" 1235.6 106.913247535828 29.0045766085418
"6180" 1235.8 112.55964893691 28.7878866607597
"6181" 1236 114.909781242247 31.5909351783489
"6182" 1236.2 117.41377925979 36.5754131655316
"6183" 1236.4 119.932190368682 42.5273762128534
"6184" 1236.6 122.85468713208 48.1543817441416
"6185" 1236.8 125.991470717344 53.6276230460693
"6186" 1237 125.446218652017 57.3591662286432
"6187" 1237.2 124.369113811825 60.9542389671158
"6188" 1237.4 122.21206021803 66.3426707660416
"6189" 1237.6 121.416088699891 72.5365556285316
"6190" 1237.8 121.801741215155 79.1270134636492
"6191" 1238 122.466132677096 85.316545416561
"6192" 1238.2 122.088777712141 88.8131918606566
"6193" 1238.4 120.659130254328 88.8760554819928
"6194" 1238.6 116.966813249544 92.7305552948633
"6195" 1238.8 113.347932613214 97.481782185208
"6196" 1239 111.475620432114 103.151084558021
"6197" 1239.2 109.218279138481 107.212709209593
"6198" 1239.4 104.62745102448 108.978045481832
"6199" 1239.6 99.7832535020463 109.650395171811
"6200" 1239.8 95.3719835848674 110.011168176189
"6201" 1240 91.0071471497243 110.138837970847
"6202" 1240.2 86.1907839900643 111.399992089485
"6203" 1240.4 80.9624936243291 111.853933696361
"6204" 1240.6 75.1573766213765 110.926246442608
"6205" 1240.8 70.1362364876075 109.138702210344
"6206" 1241 64.7779171820128 106.738387295908
"6207" 1241.2 59.9094300764958 103.318522503244
"6208" 1241.4 54.8042511120334 101.032839999032
"6209" 1241.6 49.0081801295564 99.471022521971
"6210" 1241.8 43.4108073359299 97.5083215505365
"6211" 1242 37.36972872915 95.9891924008816
"6212" 1242.2 31.03303788576 94.1041534530016
"6213" 1242.4 26.5054584538705 90.8410432163484
"6214" 1242.6 23.7851475165137 85.9002744093441
"6215" 1242.8 21.0630811433987 80.3908845780316
"6216" 1243 20.2845077233533 74.0251997930649
"6217" 1243.2 20.7184333347382 67.5294946866452
"6218" 1243.4 22.1804602990419 61.8197742015682
"6219" 1243.6 25.3220404408983 56.2817918539555
"6220" 1243.8 29.1980857276619 51.3732118021929
"6221" 1244 33.1218269808526 45.7848673066158
"6222" 1244.2 38.069535100887 40.3181853023063
"6223" 1244.4 42.5130651304958 35.987272830971
"6224" 1244.6 48.0533243059832 31.9817068995474
"6225" 1244.8 53.6621601682534 28.4693050761528
"6226" 1245 59.895478397353 25.6401154434749
"6227" 1245.2 66.3297116807882 24.8163892138008
"6228" 1245.4 72.6083242875903 24.3541600648338
"6229" 1245.6 79.8132294349812 23.7228748845316
"6230" 1245.8 86.1827536631159 23.2791993206295
"6231" 1246 92.8088386430424 22.5306171590214
"6232" 1246.2 99.6477224669788 21.5311467284728
"6233" 1246.4 105.508664900559 19.7091613304482
"6234" 1246.6 105.004310444206 20.2343287796887
"6235" 1246.8 104.637095064749 19.358946663003
"6236" 1247 103.446605345353 18.1392109635027
"6237" 1247.2 101.955194106889 15.3938783280628
"6238" 1247.4 99.2536695998965 13.122394559008
"6239" 1247.6 96.6908636202179 10.8123303056805
"6240" 1247.8 93.1914851292231 8.38205057269824
"6241" 1248 89.3707934616519 6.13445128568106
"6242" 1248.2 85.3037167627079 4.7155168482134
"6243" 1248.4 81.3051247097012 3.79089237993782
"6244" 1248.6 76.8864668036779 1.96785275115789
"6245" 1248.8 72.34810639632 1.42350459429824
"6246" 1249 68.2416230478263 0.642669619187825
"6247" 1249.2 63.2508871154463 0.286978526210523
"6248" 1249.4 58.8642153576568 0.725645701989469
"6249" 1249.6 53.973641744975 1.30690110939422
"6250" 1249.8 48.8938468287325 1.88816496396908
"6251" 1250 44.1140092911483 3.88102807193375
"6252" 1250.2 39.1071830820689 5.36388161466987
"6253" 1250.4 34.4086729561328 7.17450676902094
"6254" 1250.6 31.3392593470763 9.75060788965658
"6255" 1250.8 27.0439908192867 12.3806180378982
"6256" 1251 23.2185215127533 15.1761533003649
"6257" 1251.2 19.883916952996 18.4551582933354
"6258" 1251.4 16.4152229454075 21.5710483996066
"6259" 1251.6 13.4151738728815 25.0211110745316
"6260" 1251.8 11.59584564908 28.6276112103516
"6261" 1252 9.21861512867342 32.288566129922
"6262" 1252.2 7.84353309065684 36.6061608647684
"6263" 1252.4 5.64163068859165 40.3800202686137
"6264" 1252.6 3.6330293101374 45.1522387772924
"6265" 1252.8 3.10018802171999 49.9186847263516
"6266" 1253 1.17014355258667 55.3522359268982
"6267" 1253.2 0.961638952374556 59.3004475641225
"6268" 1253.4 1.17787114895572 64.5269019920137
"6269" 1253.6 0.820013186192734 69.9577864693043
"6270" 1253.8 2.05835347924501 73.0785692378566
"6271" 1254 4.45554660408 77.8359557561116
"6272" 1254.2 5.00950096719907 84.1859610683339
"6273" 1254.4 7.60159344783549 88.679482675595
"6274" 1254.6 10.3049058751352 93.6427537377278
"6275" 1254.8 12.0691454714914 98.4610959274125
"6276" 1255 15.6621211248046 102.820411368339
"6277" 1255.2 19.7003986840099 106.60796215429
"6278" 1255.4 24.2438489122748 110.493212751322
"6279" 1255.6 26.76703376542 114.070840592889
"6280" 1255.8 29.8047605807852 115.250714318054
"6281" 1256 33.6194630465504 117.881687943162
"6282" 1256.2 36.332301356899 119.473260154674
"6283" 1256.4 40.771756665045 120.782258039407
"6284" 1256.6 44.7110921040762 123.135311133782
"6285" 1256.8 49.8579347266473 122.869762822191
"6286" 1257 55.2677948124373 123.344595760963
"6287" 1257.2 59.3577553505354 126.113051230021
"6288" 1257.4 63.9782520436297 126.340069986677
"6289" 1257.6 69.3068470086156 125.146166101988
"6290" 1257.8 75.1933836021838 125.274190922636
"6291" 1258 79.5872923681328 123.705015844819
"6292" 1258.2 83.8548064936867 120.255390518965
"6293" 1258.4 88.6805011434593 117.985762471144
"6294" 1258.6 93.5277828715007 115.665218217935
"6295" 1258.8 98.4344544288569 112.819458039821
"6296" 1259 103.597215940137 110.922013063727
"6297" 1259.2 108.2485761884 108.41291531994
"6298" 1259.4 110.791690596652 104.72679039532
"6299" 1259.6 112.414109412576 99.6372360947816
"6300" 1259.8 113.925265883591 94.6180258837374
"6301" 1260 114.354464278557 89.1775183079327
"6302" 1260.2 113.48564467448 84.0287991763832
"6303" 1260.4 113.127754970836 78.5706207832105
"6304" 1260.6 110.73435406224 73.7815641347416
"6305" 1260.8 107.823888477791 69.7324939963682
"6306" 1261 104.568474008991 65.5512500878479
"6307" 1261.2 100.567827117859 61.8693816006982
"6308" 1261.4 95.5510314117159 59.0296003293071
"6309" 1261.6 89.8885336808232 57.9732770778058
"6310" 1261.8 84.1407867494413 57.2297985074997
"6311" 1262 78.2116298903792 57.7459361781744
"6312" 1262.2 72.9744070067685 60.2564214858498
"6313" 1262.4 67.4155956841321 63.0456622698195
"6314" 1262.6 61.76618321163 65.9765681604616
"6315" 1262.8 56.8326565891259 69.8560797303551
"6316" 1263 53.7245264165965 74.4189981040316
"6317" 1263.2 51.4354883999503 79.6198109621528
"6318" 1263.4 48.6730964868891 85.2612778722687
"6319" 1263.6 44.46199303512 89.8277634431416
"6320" 1263.8 39.8221755730412 94.1089136523649
"6321" 1264 34.9291919146107 97.9853309220934
"6322" 1264.2 30.9569863721781 102.837807088999
"6323" 1264.4 27.9960306919533 106.623910523965
"6324" 1264.6 26.5819660532285 105.209293444308
"6325" 1264.8 24.2778645807159 101.660762401134
"6326" 1265 23.602583052295 98.0063268810941
"6327" 1265.2 23.897056570111 92.9239692347507
"6328" 1265.4 24.2643228880311 86.7907081665131
"6329" 1265.6 25.3949324128855 80.843028906273
"6330" 1265.8 25.459316075156 75.2052332797732
"6331" 1266 23.66424927132 69.5553953669684
"6332" 1266.2 20.57185066674 65.7000438519916
"6333" 1266.4 16.190264964019 62.5600603922098
"6334" 1266.6 12.0043236922404 60.9551544325947
"6335" 1266.8 10.5949955233557 58.6614956751108
"6336" 1267 10.8804411415553 54.3375752497727
"6337" 1267.2 13.5882930999706 49.7360771245379
"6338" 1267.4 17.2366673077065 45.1284557498743
"6339" 1267.6 20.9182558956441 40.8931676664109
"6340" 1267.8 24.6586020272163 36.3325949151797
"6341" 1268 28.7553107129309 32.850039750749
"6342" 1268.2 33.5305620900613 28.4261588206946
"6343" 1268.4 37.4900459089523 24.2358875725155
"6344" 1268.6 42.1953582453706 20.8489223518338
"6345" 1268.8 46.4946994441009 18.7301899623507
"6346" 1269 53.0456095103221 17.0637262625264
"6347" 1269.2 59.1566000727442 15.7216027179217
"6348" 1269.4 64.9150327070924 16.0520896722385
"6349" 1269.6 69.8339477151753 17.7275096709252
"6350" 1269.8 75.0174475173071 18.7497927050961
"6351" 1270 81.179358078795 22.8668503967503
"6352" 1270.2 85.8093434600128 26.8366341587945
"6353" 1270.4 88.7988784929098 30.975776048052
"6354" 1270.6 91.6296676521624 36.4514906201225
"6355" 1270.8 94.30257860541 40.3065439755916
"6356" 1271 96.9146021976434 45.400657052872
"6357" 1271.2 98.9233946105261 49.7053019053043
"6358" 1271.4 102.671408543439 53.1616287968104
"6359" 1271.6 107.39658881775 55.3829608500616
"6360" 1271.8 112.279834923143 55.0828414139442
"6361" 1272 117.28525387698 53.4823430679016
"6362" 1272.2 121.075070004522 52.8707981970024
"6363" 1272.4 121.305727502357 54.8219337524587
"6364" 1272.6 120.873766080435 59.4277160790934
"6365" 1272.8 119.682074104186 64.5675951856592
"6366" 1273 117.725877916642 69.5378977071965
"6367" 1273.2 115.272376847802 74.7550121767375
"6368" 1273.4 112.551524821177 80.0245506036256
"6369" 1273.6 109.064958978341 84.7324597102737
"6370" 1273.8 104.970490845979 88.4552223229727
"6371" 1274 99.6984022754655 91.8586375896982
"6372" 1274.2 95.23341395364 96.1099283665516
"6373" 1274.4 90.3635913583666 100.325742423701
"6374" 1274.6 85.2817182026547 104.379110015297
"6375" 1274.8 80.3704192407079 108.967816954274
"6376" 1275 75.5622658898779 112.926050063842
"6377" 1275.2 69.9040720721781 116.272457726161
"6378" 1275.4 65.0771723347012 119.017468218625
"6379" 1275.6 61.5925409077616 123.726265676705
"6380" 1275.8 61.9699510493668 123.69672923084
"6381" 1276 62.6175310985905 122.891891848157
"6382" 1276.2 60.6550553125137 121.192013836875
"6383" 1276.4 57.7367997189726 118.813209544389
"6384" 1276.6 54.1660991624361 115.12079658987
"6385" 1276.8 49.7579852927012 111.942080983125
"6386" 1277 45.5387176752012 108.359760496344
"6387" 1277.2 42.2444433430762 104.363627224
"6388" 1277.4 40.498703727257 99.3648887201403
"6389" 1277.6 38.32133585642 94.0548204777816
"6390" 1277.8 34.9962615330527 89.7620303005418
"6391" 1278 31.60296357317 84.9955660644378
"6392" 1278.2 28.8919019784404 79.4291300127867
"6393" 1278.4 26.231511337045 74.2891744850316
"6394" 1278.6 22.71004567167 69.6726465933916
"6395" 1278.8 18.82312651881 65.6143602634516
"6396" 1279 14.8364952640171 61.4391570510024
"6397" 1279.2 10.2942160496329 57.975101491487
"6398" 1279.4 6.69019292124353 56.9462663233257
"6399" 1279.6 6.16226083724037 55.2643423958471
"6400" 1279.8 7.00602433049141 51.704501336853
"6401" 1280 10.9048040244322 48.7867494258609
"6402" 1280.2 15.3641925632533 46.4160434857316
"6403" 1280.4 20.7994747453867 44.7889207942649
"6404" 1280.6 26.0990703063716 43.7806240200316
"6405" 1280.8 31.28489570662 42.3698740268983
"6406" 1281 36.9929859403633 41.8894820236708
"6407" 1281.2 42.1939467891434 42.8608098683933
"6408" 1281.4 47.2515298465438 44.6289763818138
"6409" 1281.6 52.3475856316445 46.7771651034805
"6410" 1281.8 57.68842333884 49.1319535952116
"6411" 1282 62.65807147416 52.6216124739316
"6412" 1282.2 66.9359888207141 55.9229507382669
"6413" 1282.4 70.8612441245965 59.4854635772963
"6414" 1282.6 74.15135646423 63.6241641841816
"6415" 1282.8 75.2812826139845 68.7444495961284
"6416" 1283 75.6249725613518 74.8807571125202
"6417" 1283.2 75.4559963136391 80.355875961672
"6418" 1283.4 75.4929765691068 85.7150795902074
"6419" 1283.6 75.4213855224655 91.304920184418
"6420" 1283.8 73.9549001179898 97.4143840136479
"6421" 1284 71.169533716007 102.628823836955
"6422" 1284.2 68.1767940340016 107.24450274894
"6423" 1284.4 64.61710988487 112.315810726322
"6424" 1284.6 60.80029548627 116.432517684812
"6425" 1284.8 59.9559314204481 119.893732062739
"6426" 1285 62.0389440938414 122.18679643429
"6427" 1285.2 65.7433654455244 123.129961259372
"6428" 1285.4 71.1903157577837 123.551336821941
"6429" 1285.6 77.3743302982358 123.732841422284
"6430" 1285.8 83.1352445861777 123.465558329537
"6431" 1286 88.8780695060463 121.469810758453
"6432" 1286.2 93.5886170291305 118.1654580138
"6433" 1286.4 99.2694679888262 115.167386517657
"6434" 1286.6 104.633583118824 112.27363186117
"6435" 1286.8 108.450850291178 107.55748064465
"6436" 1287 111.586052246973 102.321408472723
"6437" 1287.2 114.792971856739 97.0096889123614
"6438" 1287.4 118.680744891127 91.4992707602924
"6439" 1287.6 122.321191541838 87.0079149546132
"6440" 1287.8 124.210708643558 81.4142814044039
"6441" 1288 125.402236506183 75.6803370549474
"6442" 1288.2 126.728570933808 69.3187845004601
"6443" 1288.4 127.359171596018 63.7071384102381
"6444" 1288.6 126.008338880534 59.054077741702
"6445" 1288.8 123.760029842397 53.6191889644748
"6446" 1289 122.419819887017 47.6669568726767
"6447" 1289.2 121.606104829617 41.4963118025709
"6448" 1289.4 119.898004141516 39.2305558348874
"6449" 1289.6 115.185032280608 37.3746398200003
"6450" 1289.8 110.120852794887 34.5687915762055
"6451" 1290 105.422837063553 30.8718288374649
"6452" 1290.2 100.333513426557 27.1104153605261
"6453" 1290.4 94.9921077545796 23.4162701673188
"6454" 1290.6 90.8492560736783 18.3195017310975
"6455" 1290.8 86.9316262639867 13.4321893517982
"6456" 1291 82.4497505189305 8.59705670662105
"6457" 1291.2 78.49395651978 4.73227589721157
"6458" 1291.4 78.1244460442012 4.44406746303158
"6459" 1291.6 76.657974326654 5.91079813726562
"6460" 1291.8 71.9245021383694 6.46581505779562
"6461" 1292 65.9992938195155 6.21200258918888
"6462" 1292.2 59.625995565106 5.47208937627576
"6463" 1292.4 53.6552755823973 5.59920261845203
"6464" 1292.6 47.3569170755024 6.87933029416345
"6465" 1292.8 41.2674468466814 8.18387285127022
"6466" 1293 35.0607657330739 10.2518911218118
"6467" 1293.2 29.5791808673071 12.6983369162251
"6468" 1293.4 23.8303609380405 15.1568622405135
"6469" 1293.6 23.1924584377268 18.9607084966679
"6470" 1293.8 21.2404724961293 24.6829658343455
"6471" 1294 19.3546885974593 31.0943766667394
"6472" 1294.2 18.11428955907 36.7214647369066
"6473" 1294.4 16.8245779320043 42.4245146504774
"6474" 1294.6 16.2230648975788 48.3030679713139
"6475" 1294.8 15.7273895925986 53.4107546151387
"6476" 1295 15.316892485013 59.286998605706
"6477" 1295.2 15.6133942227131 64.7225167676867
"6478" 1295.4 16.4603223866782 70.6455533539766
"6479" 1295.6 17.3084558097057 76.7650963616744
"6480" 1295.8 19.1352595913486 82.6767075839958
"6481" 1296 23.0783496342678 87.016122525912
"6482" 1296.2 27.1037637772013 90.2858785386878
"6483" 1296.4 30.8337251708994 93.3959990710522
"6484" 1296.6 35.4486430104625 96.7983802559039
"6485" 1296.8 40.3541004170779 100.413786321063
"6486" 1297 44.536641616045 103.625255390938
"6487" 1297.2 48.8638603949961 106.062094108988
"6488" 1297.4 52.1008731247739 106.078456831852
"6489" 1297.6 56.2732092352989 106.780609909705
"6490" 1297.8 61.7763794711447 107.220612940582
"6491" 1298 66.7924930748555 105.585042381386
"6492" 1298.2 72.1057689741867 103.231186614098
"6493" 1298.4 76.3640820286132 99.2846469477248
"6494" 1298.6 78.7327112125828 94.4390078154037
"6495" 1298.8 79.8377215510479 89.0588755117293
"6496" 1299 80.0810288625574 83.5280509316689
"6497" 1299.2 80.3413742401966 77.7598846397869
"6498" 1299.4 80.0033203253538 71.2828974281882
"6499" 1299.6 78.7329942582638 65.6843027381878
"6500" 1299.8 78.0913357865329 59.3217675719348
"6501" 1300 77.1497896287131 53.1592613236523
"6502" 1300.2 74.0705213904404 48.2476162982765
"6503" 1300.4 70.0481784934042 43.4854461073579
"6504" 1300.6 65.2881357155762 39.8372315929066
"6505" 1300.8 59.8661555368291 36.376743687971
"6506" 1301 54.6321953940487 33.1607949093583
"6507" 1301.2 49.086447000341 29.4357974027368
"6508" 1301.4 42.9257468769533 27.7647168893983
"6509" 1301.6 36.3941266157476 27.2840710539971
"6510" 1301.8 30.4480439063919 27.6328997241889
"6511" 1302 24.9927776390867 29.4307866665649
"6512" 1302.2 19.58778763472 31.7546294466649
"6513" 1302.4 14.43378996042 31.2015440003295
"6514" 1302.6 13.9704539408855 28.1659763278936
"6515" 1302.8 17.0812644764557 24.4137219999244
"6516" 1303 20.3349298555267 19.5065246517282
"6517" 1303.2 24.2285676832711 15.9748908144252
"6518" 1303.4 29.3182645812231 13.2799416531528
"6519" 1303.6 34.5838878558272 9.53930991182539
"6520" 1303.8 39.32746890367 6.56992922415658
"6521" 1304 44.0903729257325 5.75447461731282
"6522" 1304.2 50.3728347861434 5.41774460553158
"6523" 1304.4 56.8739424091387 4.21281914168783
"6524" 1304.6 63.1002944234745 2.33861114697217
"6525" 1304.8 68.5842921555798 2.64527422657797
"6526" 1305 73.3382457090643 5.69679846699034
"6527" 1305.2 78.4305523394039 8.7533740420961
"6528" 1305.4 83.3328418865158 12.0511790954997
"6529" 1305.6 87.9220722906075 16.2458458277503
"6530" 1305.8 90.7762274722674 20.4000735203368
"6531" 1306 92.8014759286674 25.5328894462737
"6532" 1306.2 96.22266993042 29.8153118618887
"6533" 1306.4 99.72401293485 34.0750102635916
"6534" 1306.6 104.42540308193 37.1953871827969
"6535" 1306.8 109.273958803394 39.6128843337842
"6536" 1307 111.870350068981 43.6035918123043
"6537" 1307.2 115.536182675811 47.8025854442989
"6538" 1307.4 120.025331152458 51.7423071160124
"6539" 1307.6 124.655933126648 54.0354294975461
"6540" 1307.8 123.508539970832 57.3891939646198
"6541" 1308 121.79595584889 61.5703938720922
"6542" 1308.2 118.656584698526 66.8695579567286
"6543" 1308.4 115.25221600344 72.4612579295116
"6544" 1308.6 112.411924880526 77.7956605020604
"6545" 1308.8 110.407507034128 83.7071710831801
"6546" 1309 108.970955911314 90.3597648976073
"6547" 1309.2 108.515861767856 96.2846101892231
"6548" 1309.4 109.651300520732 102.529868605625
"6549" 1309.6 110.237598037209 104.505956404238
"6550" 1309.8 105.804046417526 105.777303166122
"6551" 1310 101.653178529312 109.388395188898
"6552" 1310.2 97.06652345392 113.570654355183
"6553" 1310.4 92.4848840843569 117.757399227294
"6554" 1310.6 88.6694212888136 119.768874204925
"6555" 1310.8 83.2035023652396 119.619031721227
"6556" 1311 77.407726675684 120.287578996784
"6557" 1311.2 71.167493533414 121.7827210792
"6558" 1311.4 65.7406140815424 124.122897949746
"6559" 1311.6 61.50134302887 125.331926767262
"6560" 1311.8 57.0599095085329 123.132170239774
"6561" 1312 51.509031031369 120.760731163807
"6562" 1312.2 45.8624820549303 119.466455509207
"6563" 1312.4 39.7366955287787 119.625840041901
"6564" 1312.6 35.1313840752771 118.00264162546
"6565" 1312.8 30.90840721152 114.959497906705
"6566" 1313 25.8086299898612 111.372909418208
"6567" 1313.2 20.9997606039743 108.068715698314
"6568" 1313.4 19.2570790473726 103.820631396505
"6569" 1313.6 18.2608535920989 97.9170731430316
"6570" 1313.8 17.4046374277688 92.1746423677292
"6571" 1314 14.9309867991434 86.6265615970209
"6572" 1314.2 12.086715585341 81.0960318138631
"6573" 1314.4 10.3403307984458 75.1952630423821
"6574" 1314.6 9.12457459659035 69.498540280614
"6575" 1314.8 11.6409989370541 64.1186021867877
"6576" 1315 15.4673856963046 59.4407763910536
"6577" 1315.2 19.1117676983867 55.2873241173982
"6578" 1315.4 23.1380107412805 51.5292825819734
"6579" 1315.6 28.185612074156 47.7672302079754
"6580" 1315.8 32.25857284912 47.3377911806316
"6581" 1316 37.4224056460715 47.7618816693649
"6582" 1316.2 43.25463337842 48.4940162282152
"6583" 1316.4 49.0050560317729 49.1568491833257
"6584" 1316.6 54.2168610857988 49.4023801276376
"6585" 1316.8 59.9557058494664 51.0520850718563
"6586" 1317 65.6213883089914 53.5452147919601
"6587" 1317.2 70.977329586219 53.8466388499182
"6588" 1317.4 76.34018268057 53.0889775023316
"6589" 1317.6 81.78887997 52.1659315712416
"6590" 1317.8 87.2100117978035 49.2634661816821
"6591" 1318 91.5600424065238 45.1327492594278
"6592" 1318.2 96.1215573040835 40.02822210932
"6593" 1318.4 100.136470209096 35.4146372780022
"6594" 1318.6 105.67123292124 31.7810269158616
"6595" 1318.8 111.591344193524 31.2172967714573
"6596" 1319 116.83346768286 33.2064902524816
"6597" 1319.2 119.079263557891 37.0717975911198
"6598" 1319.4 121.012857403807 42.4138017671637
"6599" 1319.6 123.187799265067 47.992254954061
"6600" 1319.8 124.84877791992 54.4831242026948
"6601" 1320 126.761426881029 60.8325064918534
"6602" 1320.2 126.776261242828 65.5274049333377
"6603" 1320.4 124.65404249142 71.3581566253008
"6604" 1320.6 122.727897015465 77.433219753091
"6605" 1320.8 121.037527390706 83.6576707459295
"6606" 1321 120.572712469107 90.4441010743441
"6607" 1321.2 118.407811765948 94.389789909824
"6608" 1321.4 113.837718351143 98.6808897752063
"6609" 1321.6 109.088704726267 103.323391375843
"6610" 1321.8 104.584370778665 108.226128276276
"6611" 1322 100.174653626449 112.865881036708
"6612" 1322.2 95.4456188516481 116.513361247167
"6613" 1322.4 90.72334142958 119.945544814952
"6614" 1322.6 85.4995212262787 120.163479159716
"6615" 1322.8 79.7177605015534 120.290010150698
"6616" 1323 73.4961602634314 120.373608693236
"6617" 1323.2 67.8485724954494 121.344890694102
"6618" 1323.4 61.6909984027135 122.309802252097
"6619" 1323.6 56.0255084152103 121.599413963838
"6620" 1323.8 50.4765956676297 121.620353257225
"6621" 1324 45.1466418047937 122.170858301053
"6622" 1324.2 43.44936880692 120.033766528178
"6623" 1324.4 41.0786766338765 115.650697273173
"6624" 1324.6 36.8656540008243 111.018209843393
"6625" 1324.8 33.1262511466563 105.655131488702
"6626" 1325 29.4565240992396 100.611247834238
"6627" 1325.2 25.6749460693266 95.5074897090646
"6628" 1325.4 22.1499195735652 90.73070765258
"6629" 1325.6 18.2887566062363 85.2831154450418
"6630" 1325.8 13.9581861254296 81.1997855887239
"6631" 1326 9.42578261993887 76.867275598192
"6632" 1326.2 6.08377082928364 73.3450027104861
"6633" 1326.4 3.07690007356949 72.7058616883615
"6634" 1326.6 4.97969899614582 73.2087069462574
"6635" 1326.8 6.32533818223915 72.5020280702869
"6636" 1327 8.49209502572233 70.2555848342409
"6637" 1327.2 11.823460003111 67.0088409745934
"6638" 1327.4 16.58886203582 64.0936929395649
"6639" 1327.6 21.09374161512 61.3630694865982
"6640" 1327.8 26.0613795782748 59.5814148099348
"6641" 1328 31.1454400126619 58.5972680207413
"6642" 1328.2 37.068341230617 57.7110917436376
"6643" 1328.4 43.0516985634568 58.4903233349368
"6644" 1328.6 48.421337194154 60.5568740199571
"6645" 1328.8 53.8489896712373 63.8683324522239
"6646" 1329 57.8025153898906 68.2371028345904
"6647" 1329.2 61.3443116939732 73.4467020638614
"6648" 1329.4 64.0411943156329 78.7867273848435
"6649" 1329.6 65.51938403692 85.0958715976523
"6650" 1329.8 65.7805408518851 91.6538383147641
"6651" 1330 66.8982004042303 98.0961402037212
"6652" 1330.2 68.6803069343113 103.983505078695
"6653" 1330.4 71.7201348289509 109.589153362609
"6654" 1330.6 75.1995302663987 114.436438109617
"6655" 1330.8 79.9254782919533 118.628267827498
"6656" 1331 84.995749139507 119.346437035792
"6657" 1331.2 90.1021144733716 119.593429657354
"6658" 1331.4 94.3587736862057 118.022512587552
"6659" 1331.6 96.5854927814147 116.099212625084
"6660" 1331.8 101.073745827053 113.842103740365
"6661" 1332 105.985539918002 110.604989721588
"6662" 1332.2 109.836081689786 107.107782335537
"6663" 1332.4 112.867314243823 101.899726745257
"6664" 1332.6 115.879379767623 96.899050308893
"6665" 1332.8 120.04270754454 92.6981636592316
"6666" 1333 122.591436626287 88.0173598288785
"6667" 1333.2 124.731558535774 82.5348649267597
"6668" 1333.4 126.274160953271 77.4116332801553
"6669" 1333.6 127.18560306192 72.0310303242437
"6670" 1333.8 127.652112110415 66.5111704104382
"6671" 1334 127.732612692538 60.8735809575821
"6672" 1334.2 126.770731931637 55.8838542391946
"6673" 1334.4 125.672816259467 50.5369184656737
"6674" 1334.6 124.050165960617 45.9954936411528
"6675" 1334.8 121.655972872426 41.2084044040206
"6676" 1335 119.96740984552 35.7748341816982
"6677" 1335.2 117.553857485999 32.612875401335
"6678" 1335.4 114.989015697973 27.2055642847579
"6679" 1335.6 111.317677011776 22.5564698952687
"6680" 1335.8 107.80163850903 19.1310134805016
"6681" 1336 103.520428315296 15.0407596911108
"6682" 1336.2 98.440269299869 11.8201685915214
"6683" 1336.4 94.0123224378581 8.68809525528931
"6684" 1336.6 88.7440008146221 6.96319811256349
"6685" 1336.8 83.0982732789398 3.92348760466524
"6686" 1337 77.5678107186037 2.77093245489892
"6687" 1337.2 71.0585251142533 1.85546318115279
"6688" 1337.4 64.6675821285832 0.64871370349076
"6689" 1337.6 58.9267783845762 0.719752392969077
"6690" 1337.8 53.2303070301365 1.7659534257223
"6691" 1338 46.6678532515794 3.13013830809751
"6692" 1338.2 41.5101284981075 4.59417602250032
"6693" 1338.4 35.6722507466147 6.70299843363158
"6694" 1338.6 30.4287431034253 9.67117633329473
"6695" 1338.8 25.5949744635492 12.6317076141215
"6696" 1339 20.98988271992 16.522300587853
"6697" 1339.2 16.799825416695 21.2692084854316
"6698" 1339.4 13.1167635097753 25.8342168987947
"6699" 1339.6 9.51603470266648 31.8990201290175
"6700" 1339.8 7.1572675405538 37.1980179862288
"6701" 1340 4.88566848177938 43.3181273773441
"6702" 1340.2 2.22589309790275 49.166065870273
"6703" 1340.4 2.77130152025333 54.9743049471427
"6704" 1340.6 3.33387053592 61.3725064645256
"6705" 1340.8 3.18906726857385 67.218780465647
"6706" 1341 1.34756916522001 74.5098746373316
"6707" 1341.2 3.74625144333174 79.1308318053845
"6708" 1341.4 5.72149622448522 83.6195415375098
"6709" 1341.6 7.90591972678957 89.518049444249
"6710" 1341.8 10.3729835249347 95.2079596818404
"6711" 1342 14.2251448584557 100.578457332532
"6712" 1342.2 18.2279208915244 104.940388267614
"6713" 1342.4 22.3382780354427 109.065676424657
"6714" 1342.6 25.14423852792 111.656279119755
"6715" 1342.8 26.4496078837991 114.000935567273
"6716" 1343 29.58420629772 113.903706320361
"6717" 1343.2 34.5920477041781 114.207843398193
"6718" 1343.4 39.8561860616942 116.703807169935
"6719" 1343.6 44.1563430799526 120.692651519771
"6720" 1343.8 46.6348304478568 123.872230992158
"6721" 1344 49.4069889491618 123.177040154174
"6722" 1344.2 54.5425732166441 122.35972692717
"6723" 1344.4 60.2098930734996 120.519660264611
"6724" 1344.6 65.7656012453683 118.729142271687
"6725" 1344.8 72.0059284290986 117.74299438746
"6726" 1345 77.9244126665435 117.821324940773
"6727" 1345.2 83.8853691373262 120.072285123
"6728" 1345.4 89.0013984220231 120.755322984434
"6729" 1345.6 93.2477755120583 118.186130934989
"6730" 1345.8 97.9920402216297 114.107334789935
"6731" 1346 102.511001475732 110.733098531188
"6732" 1346.2 107.90679564042 108.503222500851
"6733" 1346.4 112.211260007889 104.367684212094
"6734" 1346.6 115.932142241872 99.6846716478777
"6735" 1346.8 118.870199506796 94.3556231413924
"6736" 1347 121.652707794435 89.0234860476192
"6737" 1347.2 123.982826759143 83.3657789963933
"6738" 1347.4 125.782751722629 77.8876835359539
"6739" 1347.6 126.898624535709 72.3513861509053
"6740" 1347.8 127.883405014045 66.7959174758753
"6741" 1348 127.139035894235 60.9723756534772
"6742" 1348.2 126.32876717652 55.6508302505982
"6743" 1348.4 124.626223144491 49.3958522000755
"6744" 1348.6 124.437178036954 45.1659010454975
"6745" 1348.8 124.450931345565 45.602342544709
"6746" 1349 124.308544150533 45.4683310670316
"6747" 1349.2 122.67423230167 45.0139484005316
"6748" 1349.4 118.872703587243 42.7294714919993
"6749" 1349.6 115.226307724692 39.4371772887055
"6750" 1349.8 112.444977800246 34.6407590171729
"6751" 1350 110.539005982954 29.1601506128743
"6752" 1350.2 107.069847628569 24.7006953340209
"6753" 1350.4 104.010158996871 19.6025817092395
"6754" 1350.6 99.0724566889566 15.6342301348852
"6755" 1350.8 93.9281785772243 12.9785592859881
"6756" 1351 88.3855624813996 9.38796283148056
"6757" 1351.2 82.7435915751156 7.82653718849897
"6758" 1351.4 76.2077197901947 7.46995642895466
"6759" 1351.6 70.0273972897821 7.0002497543764
"6760" 1351.8 63.068963228295 7.90062131890658
"6761" 1352 56.7646901062377 8.84737915217275
"6762" 1352.2 50.1280727621422 9.84376835699454
"6763" 1352.4 43.2210583045407 10.2950836710661
"6764" 1352.6 37.49825411196 8.75550985002158
"6765" 1352.8 35.1255614212688 9.50718860403158
"6766" 1353 32.8393627235937 14.5006149600947
"6767" 1353.2 29.03894709792 19.6593956098316
"6768" 1353.4 24.8023696645533 24.1339830113649
"6769" 1353.6 20.9791913630612 29.3014721597963
"6770" 1353.8 17.5318535956473 34.1456461144748
"6771" 1354 12.7468122595942 38.5949727217731
"6772" 1354.2 8.06810517545334 42.7117428902649
"6773" 1354.4 5.20333064952001 47.1508451692716
"6774" 1354.6 5.42285058710182 52.6056795752361
"6775" 1354.8 6.38905303638666 58.5026224146316
"6776" 1355 7.64017898888591 64.5951858435657
"6777" 1355.2 7.60034674214727 70.5788744647475
"6778" 1355.4 8.49435939117 76.9343307221566
"6779" 1355.6 10.37031068572 82.1348485265982
"6780" 1355.8 13.5138329361269 87.7729241549626
"6781" 1356 15.4618118736642 93.3521124005199
"6782" 1356.2 17.5178557001526 99.3979681458106
"6783" 1356.4 16.80956218812 103.888959617032
"6784" 1356.6 16.3568023168575 103.277165812494
"6785" 1356.8 18.6073242575905 103.630787647429
"6786" 1357 23.5654158065329 104.23236402858
"6787" 1357.2 28.6243490888555 105.752556728483
"6788" 1357.4 32.8666499290813 108.767814976225
"6789" 1357.6 37.9221972831115 111.892447618149
"6790" 1357.8 41.2865625584732 116.122764054287
"6791" 1358 44.7202737087095 120.961448797737
"6792" 1358.2 47.5768645558166 122.485073869652
"6793" 1358.4 51.6763936514144 120.379476614728
"6794" 1358.6 56.0548234259523 117.964352631838
"6795" 1358.8 60.5770290531293 115.547422518625
"6796" 1359 65.99973142722 112.652053899532
"6797" 1359.2 70.9734026680958 109.361524479493
"6798" 1359.4 74.6595502914593 105.106967727874
"6799" 1359.6 76.7782254777821 99.5331533657557
"6800" 1359.8 77.4439784957496 94.2746354690429
"6801" 1360 77.3643140022723 88.6671402892816
"6802" 1360.2 75.6598926506783 83.4510127401744
"6803" 1360.4 72.5933901700902 78.4518169070103
"6804" 1360.6 67.9624285035564 75.2687527011225
"6805" 1360.8 62.53344079992 72.9369522356454
"6806" 1361 56.9825357700559 70.6654569644005
"6807" 1361.2 51.0228417093755 69.5435427885167
"6808" 1361.4 44.74760499692 68.2158633086878
"6809" 1361.6 39.1373700329914 67.4429656789907
"6810" 1361.8 32.9087958259838 68.0106832938188
"6811" 1362 27.2664572793281 69.6804360105316
"6812" 1362.2 22.142067338545 72.0132041644378
"6813" 1362.4 18.3920856091139 75.419169862654
"6814" 1362.6 14.1426906085385 78.8651224578254
"6815" 1362.8 11.0291298863156 82.9502644954602
"6816" 1363 10.7606768780235 84.6705873285143
"6817" 1363.2 8.60219675211356 84.0217580513542
"6818" 1363.4 6.2168015534961 81.5508303912707
"6819" 1363.6 3.77706151112689 77.0468072196523
"6820" 1363.8 3.02351094674813 72.4432449023753
"6821" 1364 2.73468460207384 66.5856406622162
"6822" 1364.2 2.69016175837834 60.8307926486982
"6823" 1364.4 2.76377551335479 57.3274364374229
"6824" 1364.6 4.72680160095529 53.2653848905022
"6825" 1364.8 7.97251220356045 48.8787537773911
"6826" 1365 10.5947200842771 43.8548089451744
"6827" 1365.2 12.8306192234665 39.0209278490199
"6828" 1365.4 14.9217740341906 33.8239161110786
"6829" 1365.6 14.8631463871128 28.1360958605376
"6830" 1365.8 14.5572807199566 27.1758665069584
"6831" 1366 15.21273167442 26.4028053053173
"6832" 1366.2 16.4257222350766 24.0583829119472
"6833" 1366.4 20.9174548061621 21.4495949876211
"6834" 1366.6 24.9971934084404 17.9523474930622
"6835" 1366.8 29.3782880426329 14.3852146842791
"6836" 1367 34.1703260179819 11.1935572632068
"6837" 1367.2 39.3177655919406 8.21832112880477
"6838" 1367.4 44.3493111755219 4.81841323820633
"6839" 1367.6 49.4566617224655 3.18910581269825
"6840" 1367.8 56.2849735723983 3.59739168694462
"6841" 1368 62.7517156758211 4.49114635783378
"6842" 1368.2 68.84286868332 6.57590794345263
"6843" 1368.4 73.6209303034519 8.81939964379753
"6844" 1368.6 78.7959207331647 10.9034830594465
"6845" 1368.8 82.9594938980178 14.1088714470642
"6846" 1369 85.747615836931 18.1012268551964
"6847" 1369.2 87.6584543834094 21.5766418640422
"6848" 1369.4 88.1381382750643 25.5317060296708
"6849" 1369.6 90.3375602964884 29.8539661123579
"6850" 1369.8 93.3959314472463 34.0930489138105
"6851" 1370 96.2329191634989 38.0943495078316
"6852" 1370.2 97.4200856503455 42.5749216861273
"6853" 1370.4 96.4724820457685 47.5337068238498
"6854" 1370.6 95.54109593067 52.9035555073685
"6855" 1370.8 96.076618359045 56.9252654437816
"6856" 1371 98.9588010520715 57.4121040150316
"6857" 1371.2 102.195225598332 56.1513426841244
"6858" 1371.4 105.379016340376 52.7573600833131
"6859" 1371.6 107.891815992074 49.0422255016181
"6860" 1371.8 110.805357595401 44.2786973275412
"6861" 1372 111.142219205498 39.580908152381
"6862" 1372.2 109.408422166853 34.5761294329316
"6863" 1372.4 106.444116199687 29.5692651934982
"6864" 1372.6 102.957975729192 24.5356836295751
"6865" 1372.8 98.3863969137533 20.1483979080649
"6866" 1373 93.6064417823113 16.6742990486077
"6867" 1373.2 88.2603977471447 12.2859975275709
"6868" 1373.4 83.0552403182285 9.02656499326562
"6869" 1373.6 77.67996242865 5.51511231978158
"6870" 1373.8 72.0817585844361 2.81499043751545
"6871" 1374 65.7048463497772 2.64650966149312
"6872" 1374.2 59.0240597799306 2.17353523286136
"6873" 1374.4 52.0733663547772 2.38115589078982
"6874" 1374.6 45.33181128242 3.56775803478158
"6875" 1374.8 38.7538381376953 5.90567719604281
"6876" 1375 32.9678948641398 8.44149362169092
"6877" 1375.2 28.26000538392 13.0509454127788
"6878" 1375.4 23.7429464754148 17.9109257555883
"6879" 1375.6 19.3718704578568 22.8639891525158
"6880" 1375.8 15.4648628081621 27.9804063055263
"6881" 1376 11.36995255202 33.3990619539982
"6882" 1376.2 7.33107143670947 38.4561474355184
"6883" 1376.4 4.67726276731132 44.3507190425968
"6884" 1376.6 5.57332796367 50.3617963422929
"6885" 1376.8 7.91900471605638 55.7037432104634
"6886" 1377 10.7426684293064 61.5413802602702
"6887" 1377.2 13.8971856685533 67.0190518210316
"6888" 1377.4 16.8296921425267 72.2163726580765
"6889" 1377.6 19.8121970332771 77.8500508918887
"6890" 1377.8 23.1587838329961 82.8250774342816
"6891" 1378 26.5405329833349 87.119615128755
"6892" 1378.2 30.6184677957533 91.2830862121316
"6893" 1378.4 35.3835529942103 92.9293334582251
"6894" 1378.6 39.8445996526867 92.5943047640316
"6895" 1378.8 43.9808819764729 90.8836876666198
"6896" 1379 48.992535422827 88.5290139969734
"6897" 1379.2 53.4157230528884 85.2654198303789
"6898" 1379.4 57.47031965892 80.4501518823577
"6899" 1379.6 61.1454329584838 75.4272028047763
"6900" 1379.8 62.8052590022012 70.2078444627191
"6901" 1380 63.9338785623243 64.4722991249039
"6902" 1380.2 63.1658074602103 58.8192245306445
"6903" 1380.4 62.82554394267 53.5385623394337
"6904" 1380.6 60.95997853764 47.7765950128516
"6905" 1380.8 58.05063123585 42.4330548548116
"6906" 1381 54.9943977822771 37.3742258416234
"6907" 1381.2 51.7446965446726 32.3012716472171
"6908" 1381.4 47.6351970074049 27.5723418903346
"6909" 1381.6 42.4777415110358 24.2947820903368
"6910" 1381.8 36.4945320747771 21.477456168154
"6911" 1382 30.0790633866141 20.6093990335727
"6912" 1382.2 24.2165101943919 21.6026655562563
"6913" 1382.4 18.1627662508455 23.2588245017231
"6914" 1382.6 14.2341861462075 25.9136484551566
"6915" 1382.8 12.3558987398321 31.0051239305261
"6916" 1383 9.95487510492 36.6588712063173
"6917" 1383.2 7.47363942043684 42.3321425181552
"6918" 1383.4 5.73560748741999 48.7927430249959
"6919" 1383.6 4.81736065415596 54.9790051780428
"6920" 1383.8 4.30535963989752 61.6131379781776
"6921" 1384 4.15357082797813 68.2176559313339
"6922" 1384.2 3.95594204362834 74.5704589928649
"6923" 1384.4 5.63862160734354 80.8353395560198
"6924" 1384.6 9.11913555760749 85.0767058263128
"6925" 1384.8 12.9935591871387 90.3061634791566
"6926" 1385 16.2210284486533 95.4201322042649
"6927" 1385.2 19.8482815484961 100.948172421423
"6928" 1385.4 22.2759002163671 106.425865865961
"6929" 1385.6 23.6046831402494 109.000955532243
"6930" 1385.8 22.3546535146575 107.829106453682
"6931" 1386 20.0766407104028 106.579442203894
"6932" 1386.2 17.4712149773683 103.982969823894
"6933" 1386.4 15.3049747721305 100.389188161674
"6934" 1386.6 11.5222578221151 96.7391612828365
"6935" 1386.8 10.4632370656358 92.0463124354105
"6936" 1387 9.55212683234047 87.0782762249293
"6937" 1387.2 7.2875898418291 82.0392511344255
"6938" 1387.4 3.09723001521113 78.2413998482594
"6939" 1387.6 2.09772390283305 72.9062707174229
"6940" 1387.8 1.45142806041999 67.1766947869601
"6941" 1388 1.20847243057714 61.3624512788887
"6942" 1388.2 1.85860213819274 55.759803409577
"6943" 1388.4 4.15893379877526 52.9741860918474
"6944" 1388.6 6.33978663738154 47.4506378648393
"6945" 1388.8 6.62899897080158 41.5104188930447
"6946" 1389 7.59173436447406 37.9964554816127
"6947" 1389.2 9.65269944000621 32.5799793738936
"6948" 1389.4 14.1234972446782 28.3045073286909
"6949" 1389.6 18.26358672092 24.2149482791284
"6950" 1389.8 21.49619483402 18.4303986832982
"6951" 1390 24.3866963115574 15.289332865647
"6952" 1390.2 28.6945728664674 11.2905551597684
"6953" 1390.4 33.5394992232534 7.90996468542552
"6954" 1390.6 39.3425721464745 5.13431779375435
"6955" 1390.8 44.7728134666287 3.77856386272089
"6956" 1391 51.0519989032567 2.32184871162341
"6957" 1391.2 56.99516521338 1.33998473274158
"6958" 1391.4 63.9182260692533 0.848674459059355
"6959" 1391.6 70.5392306382534 1.71383741497097
"6960" 1391.8 76.912068969573 3.18424846640913
"6961" 1392 82.9042939577141 3.65367072382569
"6962" 1392.2 86.8909481967 7.14699521061158
"6963" 1392.4 92.7646980981239 10.376880808983
"6964" 1392.6 98.9951403093736 12.117044862279
"6965" 1392.8 102.112934624158 15.3878129300217
"6966" 1393 107.337862721861 18.9423110319433
"6967" 1393.2 110.541451437773 22.9821165878845
"6968" 1393.4 114.284844579577 28.1535695386887
"6969" 1393.6 118.157297672034 32.8049643451459
"6970" 1393.8 120.133933602968 38.1183169451854
"6971" 1394 122.534640400658 44.321345695284
"6972" 1394.2 125.006064227555 50.0271373803777
"6973" 1394.4 126.458100895071 54.6858080160316
"6974" 1394.6 126.47287139361 61.1588136593716
"6975" 1394.8 126.879590245706 67.6575720695826
"6976" 1395 126.229278581366 73.1991702383781
"6977" 1395.2 124.804611121703 79.2706539687223
"6978" 1395.4 123.66868122321 84.6594851707516
"6979" 1395.6 121.193743723458 90.116421266772
"6980" 1395.8 119.285454011596 95.2442339283257
"6981" 1396 115.652938240753 99.3739826451427
"6982" 1396.2 112.782529859656 104.486638164881
"6983" 1396.4 109.625710288141 107.534007381262
"6984" 1396.6 105.01302717291 110.870873846852
"6985" 1396.8 101.525465444958 114.241144928253
"6986" 1397 97.0186273614734 116.30539137207
"6987" 1397.2 93.2701661104352 118.381996356304
"6988" 1397.4 91.4497427613024 119.50979565612
"6989" 1397.6 88.3533087724042 119.350269357726
"6990" 1397.8 83.4134061890867 118.134938075298
"6991" 1398 78.30701050842 117.139082731219
"6992" 1398.2 74.6595502914593 116.31847711702
"6993" 1398.4 70.0779329679922 113.327270557114
"6994" 1398.6 65.0236938552837 110.364404370789
"6995" 1398.8 59.6359488198211 109.271646589416
"6996" 1399 54.7021450731458 109.253606582806
"6997" 1399.2 50.3860497547516 111.642846082358
"6998" 1399.4 46.770120324499 115.238277046453
"6999" 1399.6 43.3949266441136 115.560521750999
"7000" 1399.8 39.5904279686853 112.593765744062
"7001" 1400 35.0777952280358 108.190904381368
"7002" 1400.2 31.8812556926221 103.295085615223
"7003" 1400.4 30.236674679662 96.9748049406122
"7004" 1400.6 29.3662683500796 90.7864418143401
"7005" 1400.8 28.3324650782456 84.2403058390781
"7006" 1401 26.8719975424838 78.9904468156273
"7007" 1401.2 26.5238099972935 72.8736277959352
"7008" 1401.4 26.2356129074255 66.5197302094931
"7009" 1401.6 25.2964455295062 60.5368242240661
"7010" 1401.8 25.07932671842 53.911502859853
"7011" 1402 24.7955262489781 47.4624822379502
"7012" 1402.2 23.3809199226013 40.6948164607239
"7013" 1402.4 20.1474102987498 35.4318604364677
"7014" 1402.6 16.53303787965 30.1452493164616
"7015" 1402.8 13.9561756989411 28.3288802302105
"7016" 1403 14.9238384563156 29.4386807034711
"7017" 1403.2 16.4924216331343 27.5665813184959
"7018" 1403.4 20.5721893370504 25.1241232939555
"7019" 1403.6 24.36529681392 23.4742764651699
"7020" 1403.8 29.890647103887 22.4752841722733
"7021" 1404 35.6264487975007 20.7390255768703
"7022" 1404.2 41.2674468466814 19.7706308470202
"7023" 1404.4 45.78619394892 18.9941906750859
"7024" 1404.6 51.3392945551781 17.8117123613542
"7025" 1404.8 57.11979588762 17.5952000677316
"7026" 1405 63.2912156195178 18.6385868491294
"7027" 1405.2 67.4568604378656 20.2472708236946
"7028" 1405.4 72.3153088504674 22.6590044909368
"7029" 1405.6 75.9458434378575 26.3842590740316
"7030" 1405.8 79.2726573239715 30.4864177568666
"7031" 1406 83.5567531017325 33.2243410000941
"7032" 1406.2 88.0457895151571 32.8393035527635
"7033" 1406.4 92.7212505591553 31.0922744336492
"7034" 1406.6 96.8256007763527 27.6363080149643
"7035" 1406.8 98.52054798672 23.4463505760616
"7036" 1407 97.246601377049 19.5412979951284
"7037" 1407.2 96.52126425412 14.1289094404316
"7038" 1407.4 94.7494540800287 10.6756011750316
"7039" 1407.6 91.0175542061387 8.05072987837532
"7040" 1407.8 86.9576802136417 6.13043612220683
"7041" 1408 82.1063384603792 3.68499671112341
"7042" 1408.2 77.4440250831726 3.18546164093684
"7043" 1408.4 72.9060830118588 1.6422618080826
"7044" 1408.6 66.7161955245762 0.618327690625325
"7045" 1408.8 61.1146541065629 0.831526554735655
"7046" 1409 55.1578364454825 1.38509844034407
"7047" 1409.2 49.2495530751458 2.30825953754771
"7048" 1409.4 44.2322847133383 4.30894492080708
"7049" 1409.6 38.8627279696966 6.82646898191455
"7050" 1409.8 32.7228832041318 8.64577070854922
"7051" 1410 28.2223146558232 12.0366552451929
"7052" 1410.2 22.7731741897002 15.824320306581
"7053" 1410.4 17.8841022961508 20.0079220946854
"7054" 1410.6 14.3439120703431 25.5753580633393
"7055" 1410.8 11.12328767592 30.9040443281056
"7056" 1411 8.45726692859856 36.9741571381744
"7057" 1411.2 6.58251568430823 44.2250789980198
"7058" 1411.4 6.5333945654684 50.6905908377735
"7059" 1411.6 7.45113388134857 56.3410591582816
"7060" 1411.8 7.83798644687294 61.9391299763963
"7061" 1412 7.46584296133379 67.7800868289626
"7062" 1412.2 7.53041902009501 73.9938257518066
"7063" 1412.4 9.85750739067 79.4747429030429
"7064" 1412.6 12.6585274494433 84.7520524302525
"7065" 1412.8 15.1434924109533 90.4262503267316
"7066" 1413 17.9305609156591 95.068009156499
"7067" 1413.2 18.7365156187057 98.376092367353
"7068" 1413.4 16.1721598831273 101.982768918544
"7069" 1413.6 13.8189511356054 100.625864833852
"7070" 1413.8 11.7119197666132 98.169344039043
"7071" 1414 9.81901317805954 94.4480652771944
"7072" 1414.2 8.2609114979682 90.4232784607545
"7073" 1414.4 6.14522338874758 85.5077258372385
"7074" 1414.6 4.30754767842 81.1623364678585
"7075" 1414.8 2.44560366907789 75.2662680385579
"7076" 1415 0.968720240683641 70.3566990440497
"7077" 1415.2 1.98570218476616 64.2827693898008
"7078" 1415.4 1.07277583833667 58.5264234114482
"7079" 1415.6 2.04722574047357 55.1100530566923
"7080" 1415.8 2.31437329259647 48.5917346065022
"7081" 1416 3.85316501191999 44.0061071477684
"7082" 1416.2 6.64791346457454 37.9881301831952
"7083" 1416.4 8.70077894538001 32.3223914070916
"7084" 1416.6 11.70749396142 27.8625731871606
"7085" 1416.8 15.2426909711123 23.4782072948777
"7086" 1417 20.1309334267688 19.8191088527409
"7087" 1417.2 24.709191294037 15.4984105106486
"7088" 1417.4 28.932355073899 11.2003619086737
"7089" 1417.6 33.3961523106075 8.91486834234407
"7090" 1417.8 39.3742737347305 8.03949842712631
"7091" 1418 45.00725223492 5.55225258191818
"7092" 1418.2 49.06164385629 3.36523318914158
"7093" 1418.4 54.87384727892 1.50394432685511
"7094" 1418.6 59.8110788499806 1.23781747863764
"7095" 1418.8 65.9320864888989 2.77549231777895
"7096" 1419 72.6134093167319 3.65741345483355
"7097" 1419.2 79.28068765092 4.84148670486831
"7098" 1419.4 85.46548486008 5.24248271988158
"7099" 1419.6 88.1201487681259 7.57510768597275
"7100" 1419.8 93.0331683005219 9.78322134734225
"7101" 1420 98.7806993941142 12.0860150552355
"7102" 1420.2 102.937297301583 15.9896314258297
"7103" 1420.4 107.416350857531 20.0229017430316
"7104" 1420.6 112.167606816 24.9847604612116
"7105" 1420.8 116.509519570038 29.8245849775316
"7106" 1421 120.465393651986 35.6017360230316
"7107" 1421.2 122.90142363492 41.1388358484938
"7108" 1421.4 125.33561649117 47.4769909498927
"7109" 1421.6 126.862268765543 53.2565234559089
"7110" 1421.8 127.181858149833 59.0036916518104
"7111" 1422 127.524586955976 65.6270541284205
"7112" 1422.2 127.605033215612 70.6054292959066
"7113" 1422.4 125.455453677939 76.0018476126085
"7114" 1422.6 124.730082039691 82.323401878003
"7115" 1422.8 123.400551335153 87.1555774243714
"7116" 1423 121.115100569641 92.2360415077527
"7117" 1423.2 119.689253101445 94.4272600184276
"7118" 1423.4 118.019803475823 97.1835066745073
"7119" 1423.6 115.256667098949 100.461616075432
"7120" 1423.8 111.786524562074 104.815201206435
"7121" 1424 108.386885954247 108.355663340051
"7122" 1424.2 103.41619665921 111.186345241022
"7123" 1424.4 99.8185271002467 114.833990466388
"7124" 1424.6 95.8313084381918 117.337678206643
"7125" 1424.8 90.5673941190832 118.551080179195
"7126" 1425 84.73327964892 119.395976575883
"7127" 1425.2 79.4008435536115 121.03672614367
"7128" 1425.4 73.7214548230271 122.217272685139
"7129" 1425.6 67.9988724965024 121.55923813279
"7130" 1425.8 63.6979193218594 118.724258624577
"7131" 1426 59.1486579911468 114.724547446145
"7132" 1426.2 54.7643086003887 110.5302491265
"7133" 1426.4 51.2308375620832 104.724864755695
"7134" 1426.6 48.9921540560147 98.6714166976421
"7135" 1426.8 47.2907813649095 92.0545118218737
"7136" 1427 46.8561196365407 85.9822535480661
"7137" 1427.2 47.6897874634706 79.5856864017619
"7138" 1427.4 48.4036056223071 73.1710162181606
"7139" 1427.6 49.6235068136779 66.8618969138211
"7140" 1427.8 50.8239148166374 60.824207392662
"7141" 1428 54.0758138562435 55.8274921948845
"7142" 1428.2 59.4627705694674 52.5252696829895
"7143" 1428.4 65.0133368689812 49.4637191782969
"7144" 1428.6 70.7004062196649 48.3668420708275
"7145" 1428.8 76.7531012728384 49.6346094522867
"7146" 1429 82.4712014390715 51.6015135525164
"7147" 1429.2 88.0572784482665 53.8258872129524
"7148" 1429.4 92.4883317133023 57.3051904464433
"7149" 1429.6 94.08058021692 62.1294704156336
"7150" 1429.8 96.5258147727241 67.4741036814439
"7151" 1430 97.8887397075867 73.1955088461831
"7152" 1430.2 97.9920402216297 79.17640556158
"7153" 1430.4 97.8640113992057 84.8737736259499
"7154" 1430.6 96.38235298179 90.3769173515116
"7155" 1430.8 93.7809872499969 95.0067414643503
"7156" 1431 92.2355112074958 100.206689696304
"7157" 1431.2 91.45814311312 105.788711908398
"7158" 1431.4 92.8486669627135 111.374984603934
"7159" 1431.6 95.5586925055345 114.026150878947
"7160" 1431.8 98.2844563744355 114.142348742382
"7161" 1432 96.6892235612012 113.390425732594
"7162" 1432.2 94.3849942200924 114.476299580307
"7163" 1432.4 90.5919157318774 117.303606546255
"7164" 1432.6 86.3160229188562 120.042332466223
"7165" 1432.8 80.8978383832461 120.993221420282
"7166" 1433 75.0056722440847 121.26241451262
"7167" 1433.2 69.2929238958533 120.835269350498
"7168" 1433.4 63.1035940132602 119.795698914093
"7169" 1433.6 56.8414865043887 118.5793135045
"7170" 1433.8 50.7773476489526 116.704808614401
"7171" 1434 44.7710837365264 114.912918413393
"7172" 1434.2 38.6814255785937 112.397189636968
"7173" 1434.4 31.8154974010491 108.956268616709
"7174" 1434.6 25.8595931632261 105.638929011919
"7175" 1434.8 20.1836097177095 102.820306248
"7176" 1435 14.75834900792 101.573073768419
"7177" 1435.2 14.7228183332463 101.114833863663
"7178" 1435.4 12.6417864105155 98.4203220032001
"7179" 1435.6 11.3003198836473 93.3299719383649
"7180" 1435.8 9.85750739067 88.0423641228441
"7181" 1436 8.74917277101575 82.354812090989
"7182" 1436.2 7.32387516667532 77.1715350472975
"7183" 1436.4 5.29762359384632 71.6995349270842
"7184" 1436.6 5.09072277130043 66.0016297634337
"7185" 1436.8 4.29289017304905 60.192842176838
"7186" 1437 3.39176485250108 55.3068561393559
"7187" 1437.2 5.65710948523396 49.6226868750316
"7188" 1437.4 8.11816594974956 44.741023746952
"7189" 1437.6 11.3426448252648 39.3531909444799
"7190" 1437.8 15.8677508430109 35.5928844126452
"7191" 1438 20.7272849451246 31.9194661023043
"7192" 1438.2 25.45581521352 28.7600313017316
"7193" 1438.4 31.1328764366297 26.8197963764832
"7194" 1438.6 37.21783509492 24.4891164618903
"7195" 1438.8 42.7535725567739 22.6266675847731
"7196" 1439 48.5501806760168 22.8790213610316
"7197" 1439.2 54.662883898045 24.4531327414066
"7198" 1439.4 60.2650940503596 26.6610259101415
"7199" 1439.6 66.519302123686 29.4074920739358
"7200" 1439.8 72.1576984217867 30.8631739295316
"7201" 1440 78.3090180901571 30.9923283546192
"7202" 1440.2 84.3144937811781 31.6148945621284
"7203" 1440.4 90.5226016587012 33.4799312500003
"7204" 1440.6 96.6023056647685 34.3428403236376
"7205" 1440.8 102.911235770532 35.4467425187152
"7206" 1441 108.734421211545 36.0155488085941
"7207" 1441.2 113.442845679206 37.7438257365316
"7208" 1441.4 116.207870572949 41.722537824708
"7209" 1441.6 117.627339113045 47.6185347567191
"7210" 1441.8 118.42447580395 54.0838985097589
"7211" 1442 119.709289944214 60.0734882045316
"7212" 1442.2 120.572712469107 66.3861616784066
"7213" 1442.4 121.104459086781 72.4510777011702
"7214" 1442.6 120.988100784027 79.1960031138374
"7215" 1442.8 120.790862514606 84.9680944593459
"7216" 1443 120.820427389185 90.5018534930904
"7217" 1443.2 118.22777335092 92.743220091708
"7218" 1443.4 114.408574436869 94.4356805845418
"7219" 1443.6 109.14531296568 96.5227674749716
"7220" 1443.8 103.963403213295 98.2456891786253
"7221" 1444 99.0754435788581 98.8766972133718
"7222" 1444.2 93.8361251045476 98.5717156473507
"7223" 1444.4 88.5717759302808 99.7560180142275
"7224" 1444.6 83.803318623022 101.728323672246
"7225" 1444.8 79.8669437830358 105.481007155295
"7226" 1445 77.0803780670437 109.316122246361
"7227" 1445.2 74.5200279201434 112.605096420319
"7228" 1445.4 69.8116774401075 115.082189767688
"7229" 1445.6 64.8660325630396 115.748064987423
"7230" 1445.8 59.3807767048358 114.574126742937
"7231" 1446 54.15981737442 112.286924971094
"7232" 1446.2 49.3342306571947 109.605478752559
"7233" 1446.4 43.7384605770643 107.332631490093
"7234" 1446.6 37.8953521065762 105.974251497219
"7235" 1446.8 32.0039510415329 104.182109724451
"7236" 1447 26.70212195592 101.126313004712
"7237" 1447.2 22.74250157642 96.9555669648128
"7238" 1447.4 20.3308867408656 91.5881717167816
"7239" 1447.6 17.2585006383394 86.1826931289025
"7240" 1447.8 15.2465987054635 79.8617122179772
"7241" 1448 14.6243375302426 73.7321892809348
"7242" 1448.2 14.9182537093712 67.5193477186413
"7243" 1448.4 16.3902017072107 61.637409940392
"7244" 1448.6 16.5935828946927 55.3364013794293
"7245" 1448.8 15.6719226231052 49.3341899439205
"7246" 1449 12.25924434217 44.7786430910941
"7247" 1449.2 7.83048861219273 42.0063678936982
"7248" 1449.4 7.26873074066226 43.1582736815264
"7249" 1449.6 6.25490196342 45.0603139787459
"7250" 1449.8 4.64064775348579 48.3569065897816
"7251" 1450 3.88123498359568 52.3174041558964
"7252" 1450.2 3.4038877686391 57.5127537870653
"7253" 1450.4 2.09405497447 61.4301450230816
"7254" 1450.6 1.46441042232 67.6551875541316
"7255" 1450.8 1.42068036118315 72.8952787862947
"7256" 1451 2.97555734747999 78.7239493100716
"7257" 1451.2 4.59670028437455 85.3949949831225
"7258" 1451.4 6.84909468115076 90.067737409647
"7259" 1451.6 9.34193736275607 93.7861281515726
"7260" 1451.8 12.4510292338746 96.6026090006566
"7261" 1452 16.7208954185476 100.668228983968
"7262" 1452.2 19.30217567292 105.732746745301
"7263" 1452.4 22.17127765282 109.947395170365
"7264" 1452.6 26.3665140897817 112.219768870308
"7265" 1452.8 30.5841303892787 115.824265807271
"7266" 1453 35.2948227384825 118.648282302094
"7267" 1453.2 40.5326648333867 120.701118277532
"7268" 1453.4 46.5527057419519 122.942647358776
"7269" 1453.6 51.8028471880924 125.054686190549
"7270" 1453.8 56.6476171744706 124.50611726811
"7271" 1454 62.9312873742749 123.936239105838
"7272" 1454.2 68.63515089292 124.977183728344
"7273" 1454.4 73.2710617527921 125.057757398857
"7274" 1454.6 78.580515323729 122.54125867493
"7275" 1454.8 84.111876708538 121.132161866459
"7276" 1455 90.5670558899413 120.460806472149
"7277" 1455.2 94.7693286798253 118.103962615326
"7278" 1455.4 98.7376572729626 114.15469323434
"7279" 1455.6 103.461747815963 110.426707734716
"7280" 1455.8 108.706022294889 107.434767210969
"7281" 1456 112.894407125471 103.655806995154
"7282" 1456.2 114.895633796587 98.1373798904255
"7283" 1456.4 116.742162865456 92.3641020581759
"7284" 1456.6 119.72350717408 86.9124497792869
"7285" 1456.8 123.808928544435 83.09827422475
"7286" 1457 126.157721212518 78.4796667642996
"7287" 1457.2 126.102247344748 72.7671044691695
"7288" 1457.4 126.109323381823 66.8808524846768
"7289" 1457.6 126.234009318528 60.6523409387326
"7290" 1457.8 125.132414304909 55.5451839287598
"7291" 1458 122.663641427488 50.0695534372737
"7292" 1458.2 118.646247356846 45.984863338372
"7293" 1458.4 113.682520052744 40.985849628592
"7294" 1458.6 109.689706674687 37.1899116287982
"7295" 1458.8 105.178311602898 33.6893903543911
"7296" 1459 100.422181779811 29.9628753542924
"7297" 1459.2 95.5290617187964 26.8101972397394
"7298" 1459.4 90.0189555653486 25.9420027895261
"7299" 1459.6 84.6300464097152 25.1892561232364
"7300" 1459.8 79.3725852688638 24.4777481747844
"7301" 1460 74.29546068132 25.5880075441649
"7302" 1460.2 69.1758448665574 27.4913264184711
"7303" 1460.4 65.2023410936779 30.8747897270211
"7304" 1460.6 61.6530743835762 34.7741104519066
"7305" 1460.8 59.4452122873443 39.3980933665164
"7306" 1461 56.3099374148685 44.1219129153409
"7307" 1461.2 52.3457031194463 48.5198693957368
"7308" 1461.4 47.9577890303746 51.0782850274558
"7309" 1461.6 42.8749976440715 54.2451945212437
"7310" 1461.8 37.9381467874361 57.0435724514187
"7311" 1462 32.9257072830832 60.0708387429193
"7312" 1462.2 29.5568149407442 64.127266373636
"7313" 1462.4 28.5225700066166 69.8882996701664
"7314" 1462.6 29.3650157223851 75.5768436362758
"7315" 1462.8 31.71331364932 81.3861989903649
"7316" 1463 34.5878127909088 86.3423493591552
"7317" 1463.2 38.7840051368987 91.0184670057443
"7318" 1463.4 42.8912610840025 95.3594140099491
"7319" 1463.6 46.7783197109621 99.7537357107789
"7320" 1463.8 51.4683687678884 103.496755631211
"7321" 1464 56.2939587030832 105.770077361725
"7322" 1464.2 61.0669637975424 107.363728521491
"7323" 1464.4 65.9372538105762 108.1934239845
"7324" 1464.6 71.0854008809937 109.318320020053
"7325" 1464.8 76.7552766202674 110.134158973137
"7326" 1465 81.4530695421867 109.354533976932
"7327" 1465.2 84.9136661511095 107.042990276526
"7328" 1465.4 88.6853839241621 103.660743360474
"7329" 1465.6 90.8363708442498 99.9472935678188
"7330" 1465.8 92.6469959986009 95.733550359638
"7331" 1466 95.0003943685583 90.8734512611167
"7332" 1466.2 96.3708381912352 85.4921061289555
"7333" 1466.4 97.3726338818779 79.8374259917684
"7334" 1466.6 99.0248102542042 74.0937557743263
"7335" 1466.8 100.79895250017 68.1457353716387
"7336" 1467 100.945004071545 62.6293907035941
"7337" 1467.2 100.992663005362 56.7766515641368
"7338" 1467.4 103.74724688766 52.7034013539016
"7339" 1467.6 108.199844100784 49.5243738431675
"7340" 1467.8 113.084348940435 49.2773828162481
"7341" 1468 116.347827483478 52.0980737642335
"7342" 1468.2 117.09830786562 55.7957999584816
"7343" 1468.4 115.24459231858 59.5790535704677
"7344" 1468.6 111.343187494859 63.5610226967589
"7345" 1468.8 107.196584077655 67.167967148708
"7346" 1469 102.561506837716 69.1637909961438
"7347" 1469.2 96.9839084236473 70.7682005757892
"7348" 1469.4 92.4403087230162 74.0694729759547
"7349" 1469.6 90.18587164692 78.8448032972134
"7350" 1469.8 87.9523755077975 84.2061092996642
"7351" 1470 87.17526192231 90.1782872144416
"7352" 1470.2 88.2912582071387 95.7262995724066
"7353" 1470.4 90.0654167426932 101.093067451145
"7354" 1470.6 93.1637009077325 105.637521485438
"7355" 1470.8 96.9731671436279 109.202975841942
"7356" 1471 98.989624974931 111.334558161658
"7357" 1471.2 97.4341292803516 114.119060794232
"7358" 1471.4 94.3284253077382 115.809128270668
"7359" 1471.6 90.0127734882534 116.100247901153
"7360" 1471.8 84.6379835881647 116.839556163446
"7361" 1472 79.0839446406829 116.539401336495
"7362" 1472.2 73.0145343071867 117.555059243765
"7363" 1472.4 67.5261257221009 119.980182861383
"7364" 1472.6 62.3946195043557 122.449880986933
"7365" 1472.8 58.32715554432 122.621824556526
"7366" 1473 53.397103612795 120.388730194313
"7367" 1473.2 48.299686283786 116.6478107503
"7368" 1473.4 43.3054339249852 113.271538342369
"7369" 1473.6 37.9163426101917 109.745133734966
"7370" 1473.8 32.4170106535322 106.672219040695
"7371" 1474 26.1440142330025 104.493910913815
"7372" 1474.2 19.92532904412 103.545951949989
"7373" 1474.4 17.6075631142711 104.451068265255
"7374" 1474.6 17.9625671208211 104.401120927152
"7375" 1474.8 16.30325007402 102.759494131732
"7376" 1475 15.1332478260526 98.862930938603
"7377" 1475.2 13.8290852087621 93.4361084409158
"7378" 1475.4 12.4798715598526 88.1234127164473
"7379" 1475.6 11.0462494844255 82.2612006715371
"7380" 1475.8 8.04292726146547 76.8541744725467
"7381" 1476 3.62398658246082 73.8851315891642
"7382" 1476.2 2.91927252685549 73.2463976743542
"7383" 1476.4 3.2468610891434 72.6843335778188
"7384" 1476.6 2.74684199783306 70.3493098736403
"7385" 1476.8 2.19074828030961 65.0396631365381
"7386" 1477 1.95574288807384 60.96228067307
"7387" 1477.2 4.65449010850621 58.383542819273
"7388" 1477.4 8.66144719710518 54.6521500407353
"7389" 1477.6 12.2321341158494 50.3466444680433
"7390" 1477.8 15.70606142662 46.6497259999316
"7391" 1478 19.5662995874372 43.6105103123764
"7392" 1478.2 24.0956631436892 41.7433918449547
"7393" 1478.4 28.7408336024385 41.4437988780316
"7394" 1478.6 34.0804309690867 42.3136171253316
"7395" 1478.8 39.6761081385652 42.9179251324832
"7396" 1479 45.0430199666853 45.2709461769193
"7397" 1479.2 49.7635175491927 48.7611301307589
"7398" 1479.4 54.7565872359523 51.9050698542251
"7399" 1479.6 58.5203636361259 56.6369806427669
"7400" 1479.8 60.9589841439625 62.3302094114039
"7401" 1480 63.3669084339 68.2004467539316
"7402" 1480.2 66.9242122509411 73.5525962677579
"7403" 1480.4 69.6821155622748 79.4569920929671
"7404" 1480.6 71.4634511639914 86.3071323581744
"7405" 1480.8 71.053115796795 92.4888230735941
"7406" 1481 70.9380448617723 99.0677824932588
"7407" 1481.2 69.5844861068575 104.976232426157
"7408" 1481.4 67.3117875508555 110.572782066193
"7409" 1481.6 64.9112628742358 115.799935019179
"7410" 1481.8 62.2056682965042 118.740267477685
"7411" 1482 61.5394787169512 122.538933884
"7412" 1482.2 64.2504628576619 124.773810841322
"7413" 1482.4 68.76497451192 124.523859406564
"7414" 1482.6 74.4481742541963 124.354969870176
"7415" 1482.8 79.5802806178431 124.007340662504
"7416" 1483 85.1061772779625 122.830778070063
"7417" 1483.2 90.7434299264147 120.604775486589
"7418" 1483.4 95.32688695932 117.964573045453
"7419" 1483.6 98.5797800128887 113.54864826825
"7420" 1483.8 102.488070673463 108.746056319184
"7421" 1484 106.499020771889 103.864617688469
"7422" 1484.2 110.69524124426 99.2180715376911
"7423" 1484.4 114.548516744367 94.7018669192869
"7424" 1484.6 119.84860156389 91.3826176533649
"7425" 1484.8 122.399605415324 88.7457834430989
"7426" 1485 123.187311817186 84.9940986432124
"7427" 1485.2 124.604866878162 80.0604244569407
"7428" 1485.4 125.863024943357 75.1695409013753
"7429" 1485.6 125.031342384139 69.9806531294691
"7430" 1485.8 125.033264115341 64.1847972336
"7431" 1486 126.955099901655 58.9819100202867
"7432" 1486.2 125.711476807468 54.7611894722251
"7433" 1486.4 122.938320874004 50.5533172386
"7434" 1486.6 119.199400646804 45.8427697155158
"7435" 1486.8 115.095945841023 41.4478140415058
"7436" 1487 110.290187950105 37.4855896248251
"7437" 1487.2 104.864893946954 34.5004735997902
"7438" 1487.4 99.4104042273874 32.8373396141077
"7439" 1487.6 93.765502669684 30.507982342717
"7440" 1487.8 87.8144268731867 28.6345351366982
"7441" 1488 81.9494481824086 28.0955704153952
"7442" 1488.2 76.1732965122749 29.4455837672251
"7443" 1488.4 70.2121662226674 31.5512391102316
"7444" 1488.6 64.6253409699922 35.0637041174852
"7445" 1488.8 61.08460921188 39.8274948214816
"7446" 1489 57.3623475401477 45.3539320364276
"7447" 1489.2 54.4869728943 50.8456253660116
"7448" 1489.4 52.6439357055082 56.8584444634139
"7449" 1489.6 51.33615366117 63.1217467786516
"7450" 1489.8 50.2935077210762 69.6439231176878
"7451" 1490 49.0101471540867 76.3187503953983
"7452" 1490.2 49.0150329892103 82.602073959709
"7453" 1490.4 49.7353446817265 89.2942721262251
"7454" 1490.6 51.0821509283439 94.9579413056077
"7455" 1490.8 52.534199884333 100.457100471292
"7456" 1491 51.5566299796441 106.095961140032
"7457" 1491.2 49.5353859349859 111.300318965438
"7458" 1491.4 46.3455403924838 116.371362473649
"7459" 1491.6 43.3234792369806 117.394550042092
"7460" 1491.8 43.6508192501959 117.095155342894
"7461" 1492 45.0510130053694 117.005521213077
"7462" 1492.2 48.1401386890299 117.326417500119
"7463" 1492.4 52.7110713843706 118.529069267339
"7464" 1492.6 57.5959554192426 120.20066916558
"7465" 1492.8 62.5753193866942 121.854873343161
"7466" 1493 67.3183684716343 122.907406483944
"7467" 1493.2 72.9682249296733 121.907466321616
"7468" 1493.4 78.4275610117771 120.223552821924
"7469" 1493.6 83.8055513153919 117.88511269911
"7470" 1493.8 89.1190601690504 114.986056788945
"7471" 1494 93.9668022137515 112.169956078414
"7472" 1494.2 99.6425741410436 110.949030582874
"7473" 1494.4 104.567290206994 111.36210432351
"7474" 1494.6 108.10153106892 109.416712657611
"7475" 1494.8 110.510629153456 105.385277205093
"7476" 1495 112.77907606149 101.570309781692
"7477" 1495.2 116.357501839701 97.1949292623441
"7478" 1495.4 119.924753513563 93.3507260543275
"7479" 1495.6 120.412909843352 89.2462219582421
"7480" 1495.8 120.145168339228 84.850539885658
"7481" 1496 119.724161380446 79.3167649513579
"7482" 1496.2 120.407059719302 73.9492991678743
"7483" 1496.4 121.582902504451 68.9258362250941
"7484" 1496.6 124.268545826838 63.766837692001
"7485" 1496.8 126.79613220492 60.2669253968416
"7486" 1497 126.09508466232 60.7340613247375
"7487" 1497.2 122.817666461372 59.6777355595155
"7488" 1497.4 119.16250340772 56.9201408272421
"7489" 1497.6 115.690063240573 53.0459307234
"7490" 1497.8 112.131898027313 50.1434400433799
"7491" 1498 108.567105426713 46.0637290438247
"7492" 1498.2 105.818568917782 41.5018051758826
"7493" 1498.4 102.445146180629 36.5663557037409
"7494" 1498.6 98.986162584302 31.8733183807394
"7495" 1498.8 94.5000103706123 28.5827007979766
"7496" 1499 90.421266120931 24.7949897161635
"7497" 1499.2 86.9904402974427 20.6690693012361
"7498" 1499.4 83.07802850667 15.9927250488577
"7499" 1499.6 81.3751753707867 11.1862407430982
"7500" 1499.8 82.03943955467 8.37123193778157
"7501" 1500 81.7178918797757 8.51544322589756
"7502" 1500.2 78.8285433226786 9.39974836761778
"7503" 1500.4 74.9658756846054 11.3013801924585
"7504" 1500.6 70.113465006049 13.925379508709
"7505" 1500.8 65.5047971134368 16.7583482675035
"7506" 1501 61.283710137898 19.9715429487019
"7507" 1501.2 57.5024409667138 23.2430628493615
"7508" 1501.4 53.4039088831458 26.3507562046122
"7509" 1501.6 50.605895804295 31.1390491199066
"7510" 1501.8 47.8605496003331 36.7362815629881
"7511" 1502 46.7661528794361 42.7252836333219
"7512" 1502.2 48.0087178611483 48.5685755338033
"7513" 1502.4 49.4265542041445 54.8725950596948
"7514" 1502.6 52.0628242864674 60.0687052290947
"7515" 1502.8 54.5178792913394 65.7124399136767
"7516" 1503 55.8035519053071 70.4824109472574
"7517" 1503.2 56.5670787352391 75.7752405918826
"7518" 1503.4 60.0520697728478 79.4513363250625
"7519" 1503.6 63.4025757650147 83.8387265857895
"7520" 1503.8 68.1600516914732 87.1486182776805
"7521" 1504 73.1535481892499 89.1037893171037
"7522" 1504.2 78.8060200439512 90.2250237172816
"7523" 1504.4 84.6248702351159 89.4731843567326
"7524" 1504.6 90.84797210382 88.9787169748816
"7525" 1504.8 96.55761486744 90.0848142087616
"7526" 1505 102.15431108253 91.2454373626216
"7527" 1505.2 106.174047746012 90.4694365510112
"7528" 1505.4 108.498870024041 92.6651176471225
"7529" 1505.6 109.01678758287 97.0212901719316
"7530" 1505.8 107.243866522122 100.983120315159
"7531" 1506 104.329009434449 104.244065398414
"7532" 1506.2 99.47864629494 108.724889424782
"7533" 1506.4 95.5873210071322 113.436896687122
"7534" 1506.6 91.7938849872071 117.733813084843
"7535" 1506.8 87.3960749647135 118.44472733426
"7536" 1507 82.4257695176619 118.90243297558
"7537" 1507.2 76.7756819115791 118.30675766802
"7538" 1507.4 70.920650418106 118.020109587485
"7539" 1507.6 65.1826986074255 118.494830071119
"7540" 1507.8 59.1921908161832 119.046892058589
"7541" 1508 53.0898665369312 118.6728065672
"7542" 1508.2 47.6079124735974 116.741497898032
"7543" 1508.4 41.7397967293516 114.483933491842
"7544" 1508.6 36.3304839671159 112.355600996351
"7545" 1508.8 29.9316668150885 111.474159828268
"7546" 1509 26.5994043672607 112.772604402889
"7547" 1509.2 27.9425019678874 113.885378280032
"7548" 1509.4 30.3083335948089 115.390370603995
"7549" 1509.6 32.915748961851 116.741497898032
"7550" 1509.8 35.1317038378855 118.653038770894
"7551" 1510 38.0221770822026 119.774008302716
"7552" 1510.2 41.3938281727533 121.493042353432
"7553" 1510.4 45.705054187045 123.159653062344
"7554" 1510.6 49.4155487482167 124.636485893043
"7555" 1510.8 54.3122190141156 125.446736002499
"7556" 1511 58.7904208794884 126.008171165811
"7557" 1511.2 63.4984630344867 125.859443405798
"7558" 1511.4 68.6554358333888 126.315989799282
"7559" 1511.6 73.4220515679625 125.51564099917
"7560" 1511.8 78.85226970822 124.310214885732
"7561" 1512 84.1427915754039 123.44625964058
"7562" 1512.2 88.387676413537 120.585105681829
"7563" 1512.4 93.9385856336387 118.469774825969
"7564" 1512.6 98.1105786635621 116.255000967884
"7565" 1512.8 102.409576773389 112.570914137657
"7566" 1513 107.51732478342 109.282164214851
"7567" 1513.2 111.45098043912 105.363755928872
"7568" 1513.4 113.9981198439 101.134102421852
"7569" 1513.6 117.946028475643 96.5207786876167
"7570" 1513.8 120.825584118745 91.8100094987326
"7571" 1514 123.32945596291 86.8846362927643
"7572" 1514.2 124.97860153892 81.3645617205316
"7573" 1514.4 126.436620644612 75.5631579110426
"7574" 1514.6 127.889163319726 70.1013158076122
"7575" 1514.8 127.683260268087 64.3446852696316
"7576" 1515 127.631962920504 58.7380553596496
"7577" 1515.2 126.330460528072 54.1354687615751
"7578" 1515.4 124.967312528572 49.1866488503468
"7579" 1515.6 124.162184965827 44.8607029945986
"7580" 1515.8 124.777584322404 43.654988259709
"7581" 1516 123.572639367197 44.5015594361805
"7582" 1516.2 120.405630796185 43.2798757753173
"7583" 1516.4 117.721042450952 39.8356611459025
"7584" 1516.6 114.115781039646 36.3724783505684
"7585" 1516.8 112.598514160054 33.1605166307017
"7586" 1517 111.58080405812 28.6128978668649
"7587" 1517.2 108.902110052753 25.5144408267316
"7588" 1517.4 104.359985195493 23.3443442201439
"7589" 1517.6 99.0759672958331 21.9025219659446
"7590" 1517.8 94.0938576324995 20.8593789245429
"7591" 1518 89.2007394792141 19.5280446541375
"7592" 1518.2 83.9714575330299 18.3580208268448
"7593" 1518.4 78.6484297661797 19.1326826413173
"7594" 1518.6 73.1545401708141 19.5051346037257
"7595" 1518.8 67.3520104725712 20.3942576764502
"7596" 1519 62.6392752719309 23.0116672326185
"7597" 1519.2 58.0626399206075 25.7675968837816
"7598" 1519.4 54.54149881428 29.7440943337516
"7599" 1519.6 50.1024946837138 33.5339268338048
"7600" 1519.8 46.4185606092103 38.1353905228703
"7601" 1520 46.1915615755935 43.1844951572765
"7602" 1520.2 47.6341088661753 47.8120617206805
"7603" 1520.4 50.4556563742426 53.08185814258
"7604" 1520.6 53.8706647684655 57.687487449274
"7605" 1520.8 57.9292011637022 61.6075920587544
"7606" 1521 62.5482777849486 63.7994260698316
"7607" 1521.2 67.53814131237 65.7350962291216
"7608" 1521.4 73.22831053314 65.8090956919516
"7609" 1521.6 79.13268872526 65.2677312007216
"7610" 1521.8 84.4657643127988 63.769527296971
"7611" 1522 90.2861314714943 61.9623575918633
"7612" 1522.2 94.9624010252219 58.6650244134938
"7613" 1522.4 99.0672631523405 54.8823634018073
"7614" 1522.6 103.439449226217 51.0995912139524
"7615" 1522.8 107.937342374302 50.6383657766198
"7616" 1523 112.015520374415 53.3477249726751
"7617" 1523.2 116.156836967064 56.3410591582816
"7618" 1523.4 118.41861407085 61.0419724022716
"7619" 1523.6 119.193336517232 66.5322132497816
"7620" 1523.8 118.111333610167 70.8548713267429
"7621" 1524 114.305526437496 73.2741898273952
"7622" 1524.2 109.693779572538 75.8088744956786
"7623" 1524.4 104.68197694446 77.1271187963716
"7624" 1524.6 99.49422512922 79.3899444755416
"7625" 1524.8 94.0685347264973 82.3502843534543
"7626" 1525 89.9536870975546 86.9107765206951
"7627" 1525.2 87.0077894538 92.2541668822516
"7628" 1525.4 85.8414647678066 97.8568456909182
"7629" 1525.6 85.93414812467 103.730737081375
"7630" 1525.8 87.4428242132103 109.333175897677
"7631" 1526 90.7961764950025 113.238936960681
"7632" 1526.2 90.7336987864365 115.798493368812
"7633" 1526.4 87.6304659219098 117.438306302052
"7634" 1526.6 82.4793206467072 117.751083701106
"7635" 1526.8 77.2182624308973 118.328886693986
"7636" 1527 71.7341170452847 117.124859408255
"7637" 1527.2 65.9167229920412 114.621045454365
"7638" 1527.4 60.0754469468533 113.894033187965
"7639" 1527.6 54.3160337071728 114.814116477493
"7640" 1527.8 48.1786577847772 116.727231566273
"7641" 1528 43.3570200470128 120.225321405836
"7642" 1528.2 43.7832009700629 119.637563244955
"7643" 1528.4 42.6327363648232 119.028068735903
"7644" 1528.6 39.29501299892 118.814487943354
"7645" 1528.8 34.7051198884684 118.127679120257
"7646" 1529 32.5860633976942 114.366982027935
"7647" 1529.2 29.1549596936221 110.678458670266
"7648" 1529.4 24.8310557769303 106.662099189898
"7649" 1529.6 19.0200080112159 102.582775042195
"7650" 1529.8 14.6867221836441 100.862726291376
"7651" 1530 14.0321481391388 97.7223377145316
"7652" 1530.2 12.3745663867072 93.259996086989
"7653" 1530.4 11.1016504060867 87.4922365373316
"7654" 1530.6 9.44590750770409 81.6212584217361
"7655" 1530.8 6.91867756379099 75.5957863923864
"7656" 1531 4.10064128563875 69.9197983080628
"7657" 1531.2 2.64893902878207 67.2294556173419
"7658" 1531.4 1.56714041648523 65.7659716724229
"7659" 1531.6 1.17835079286827 60.6017360335661
"7660" 1531.8 1.19178082242 55.0915068254066
"7661" 1532 2.36019339342 49.6636838073474
"7662" 1532.2 3.19800860905954 44.4055888835897
"7663" 1532.4 6.59763631758 39.9482307871516
"7664" 1532.6 9.96414822056286 36.0561186895316
"7665" 1532.8 14.0104520723765 31.3641237637164
"7666" 1533 18.6131118489969 27.1360947576909
"7667" 1533.2 23.7580573056942 23.5281394560316
"7668" 1533.4 28.740628994686 19.650004113989
"7669" 1533.6 33.2899800690051 15.5066971246273
"7670" 1533.8 38.6691264988989 11.1798634425158
"7671" 1534 43.8349056148594 7.28445088478916
"7672" 1534.2 47.9982371658617 3.43068698074031
"7673" 1534.4 51.4717047927729 3.16492298170805
"7674" 1534.6 57.6126263182085 1.11484061809889
"7675" 1534.8 63.0541018403305 3.1936610274
"7676" 1535 68.0762260490147 6.50621315851579
"7677" 1535.2 72.6010530604361 10.8766183915477
"7678" 1535.4 75.7369308421728 15.9227579957129
"7679" 1535.6 78.3638083417325 20.2744350048441
"7680" 1535.8 79.4775630291838 23.9903686049986
"7681" 1536 79.7921140287988 29.6849262358801
"7682" 1536.2 78.8092229292884 34.9170872533579
"7683" 1536.4 80.0158685944706 39.9603087597956
"7684" 1536.6 82.6602896035974 42.5954600143219
"7685" 1536.8 87.45957564792 45.1698705821141
"7686" 1537 92.3160387831649 49.9604932305928
"7687" 1537.2 95.92407560672 54.6820987697744
"7688" 1537.4 99.98755488142 57.4770158245316
"7689" 1537.6 105.269677547929 59.4832153947792
"7690" 1537.8 111.44319102198 58.7401996374016
"7691" 1538 118.322305112328 56.5613181623617
"7692" 1538.2 121.898352465477 53.7047823667957
"7693" 1538.4 122.681828364484 53.2605104116912
"7694" 1538.6 125.087859040059 55.8272275573385
"7695" 1538.8 125.774253223682 60.4430356348534
"7696" 1539 126.68044779195 66.0460173697147
"7697" 1539.2 126.349386221891 72.0859913037669
"7698" 1539.4 125.556906750829 78.4671345873952
"7699" 1539.6 123.224128059291 83.206202487203
"7700" 1539.8 119.751625344813 87.2387653744102
"7701" 1540 115.922420601405 92.1379550730013
"7702" 1540.2 112.83360198147 97.9521255201616
"7703" 1540.4 110.534759888395 103.655020026358
"7704" 1540.6 108.967021862253 107.508284752789
"7705" 1540.8 105.325105157633 109.975245121636
"7706" 1541 100.651454873633 113.58074265921
"7707" 1541.2 96.0508445523317 117.363887600885
"7708" 1541.4 91.2447455393887 118.733479052063
"7709" 1541.6 85.4169253021647 119.681864758149
"7710" 1541.8 79.5500026052285 120.804700952266
"7711" 1542 74.1300449690211 122.366215593133
"7712" 1542.2 68.6429715928598 122.721205071971
"7713" 1542.4 63.5427147411781 120.971235162225
"7714" 1542.6 58.1328216321674 119.606986230805
"7715" 1542.8 52.869427666887 116.568875283757
"7716" 1543 47.3991113023656 113.322338888934
"7717" 1543.2 41.3197090143881 111.407680700393
"7718" 1543.4 35.5680540489762 111.373510056234
"7719" 1543.6 30.472360458219 113.644468471578
"7720" 1543.8 30.60461994306 114.080113708532
"7721" 1544 30.0004532761387 114.193709375157
"7722" 1544.2 27.51351957467 112.327494852032
"7723" 1544.4 23.5101542800722 109.859434964738
"7724" 1544.6 19.7551472131265 106.997670841564
"7725" 1544.8 15.5623169617272 103.219507702188
"7726" 1545 13.1134409561947 98.5034193782953
"7727" 1545.2 10.1335734981318 93.3121530102669
"7728" 1545.4 6.96235852012253 88.4761023689177
"7729" 1545.6 5.47286921087238 84.4957837692697
"7730" 1545.8 3.09871832037282 78.2230750909561
"7731" 1546 1.98741414457714 70.6986241081173
"7732" 1546.2 0.841257051119988 66.2070640949225
"7733" 1546.4 0.914179254132757 60.2792724516699
"7734" 1546.6 1.93177545071999 54.1182933386887
"7735" 1546.8 2.23036977441999 48.1297152565316
"7736" 1547 5.06108911913738 43.1117501569229
"7737" 1547.2 8.17729016784306 38.1283033774162
"7738" 1547.4 9.74951774395635 31.8840596607588
"7739" 1547.6 13.3366220583834 26.9621325000682
"7740" 1547.8 17.653717627013 21.8570377556479
"7741" 1548 21.5471031969762 16.8196133461327
"7742" 1548.2 26.0236888501781 13.0543049038058
"7743" 1548.4 31.6327427022705 8.82862597688725
"7744" 1548.6 37.01141554071 6.16552865097158
"7745" 1548.8 43.0835022442837 4.51881439518309
"7746" 1549 49.4600685278375 3.33588234414498
"7747" 1549.2 56.0705382619794 1.54424484457613
"7748" 1549.4 61.6361304921259 1.47721593470804
"7749" 1549.6 68.2537940121075 3.34462368962533
"7750" 1549.8 74.4840465699726 5.06722083423157
"7751" 1550 79.7398532928568 7.59263186488421
"7752" 1550.2 84.5766446303439 10.6629010383903
"7753" 1550.4 89.6762448872285 14.1352625111486
"7754" 1550.6 94.5021723817138 17.2805450901347
"7755" 1550.8 98.9548670030109 19.9442207618195
"7756" 1551 102.444750466279 24.6473955110995
"7757" 1551.2 104.749595714526 29.8839723777124
"7758" 1551.4 106.748420978106 35.0757496079079
"7759" 1551.6 106.370995611528 40.7090239622481
"7760" 1551.8 107.51309140454 45.8592130503251
"7761" 1552 111.661845468769 48.8830856516376
"7762" 1552.2 117.244643032279 50.77219309375
"7763" 1552.4 122.878513584508 49.9701559729433
"7764" 1552.6 123.65440062512 48.6694105869459
"7765" 1552.8 123.390942051516 48.6150650248114
"7766" 1553 123.067309370309 47.498628219726
"7767" 1553.2 123.214456286341 44.3229712881905
"7768" 1553.4 122.536043758765 40.7893272317326
"7769" 1553.6 120.36986306442 36.5143196977669
"7770" 1553.8 118.041324536399 31.8561865046486
"7771" 1554 115.04579644923 27.1774813861216
"7772" 1554.2 111.884962251206 23.1505911762867
"7773" 1554.4 108.447285809318 19.2439600290316
"7774" 1554.6 104.540081067281 15.3894030937738
"7775" 1554.8 100.010976668353 12.1692419874439
"7776" 1555 94.4901268912911 9.26627879557797
"7777" 1555.2 89.5978470196847 5.76139536170805
"7778" 1555.4 83.9338394687621 4.52196163443158
"7779" 1555.6 77.88638198286 2.64471210369158
"7780" 1555.8 72.7252781736253 1.59068097385263
"7781" 1556 66.4112158543983 2.31467788617288
"7782" 1556.2 60.3603704500677 3.18271298297476
"7783" 1556.4 54.5043492863816 1.72205136355905
"7784" 1556.6 50.1559713664695 2.27843830213048
"7785" 1556.8 44.4837699002426 3.5185506953219
"7786" 1557 39.3006575040939 5.98925075439027
"7787" 1557.2 33.7963545554684 8.46859965203158
"7788" 1557.4 28.6156092098765 11.6281114231294
"7789" 1557.6 23.9718107934458 15.9916776149079
"7790" 1557.8 19.0649118175062 20.1527253620316
"7791" 1558 15.13483750302 24.3314230985941
"7792" 1558.2 12.6222976022805 30.1853738721944
"7793" 1558.4 9.62736552062456 36.0000584904179
"7794" 1558.6 7.18481833547057 42.4327922901889
"7795" 1558.8 6.3121770894494 48.6192266669963
"7796" 1559 5.54952696685335 55.2310672158316
"7797" 1559.2 5.39429700521033 61.9852456907735
"7798" 1559.4 5.70493487413979 68.1974508242623
"7799" 1559.6 7.6404333455062 74.3921380449281
"7800" 1559.8 8.96265173113429 80.5624372174244
"7801" 1560 10.3489279720024 86.7782066328316
"7802" 1560.2 11.8015796178863 92.8714563102114
"7803" 1560.4 12.7811703780146 97.3854980544235
"7804" 1560.6 11.6757928451526 96.481465449206
"7805" 1560.8 10.643242201013 95.1500185659735
"7806" 1561 8.55653395569109 93.1683441396099
"7807" 1561.2 7.41610211114222 89.9737909731056
"7808" 1561.4 3.74888046551017 84.6112163235562
"7809" 1561.6 1.84739009837 79.5470310545316
"7810" 1561.8 1.62913744052657 73.833727690507
"7811" 1562 0.74388933687001 68.6613206013816
"7812" 1562.2 0.485864894107501 62.5239090131566
"7813" 1562.4 1.44883158804001 57.6925230320716
"7814" 1562.6 4.09023422922435 52.0667576153359
"7815" 1562.8 5.33531799550332 45.6576571780732
"7816" 1563 6.60418931930094 40.1455626880316
"7817" 1563.2 8.8437376599494 34.8514318720463
"7818" 1563.4 11.495319539323 28.5563826098375
"7819" 1563.6 15.9360346945628 23.3751330479244
"7820" 1563.8 20.8357171723575 18.5542720530941
"7821" 1564 24.6948490775354 14.0738413998448
"7822" 1564.2 30.0960822812057 11.0565122329766
"7823" 1564.4 36.17405319816 7.68446499327158
"7824" 1564.6 42.493759900054 5.02626616679446
"7825" 1564.8 49.18237982196 3.24449722347158
"7826" 1565 56.1759018106553 1.44666920082569
"7827" 1565.2 62.7302260750358 1.84076226097894
"7828" 1565.4 69.0709873281343 3.76050636707239
"7829" 1565.6 75.3741769337382 5.67149076994067
"7830" 1565.8 81.152532279971 7.73867297785811
"7831" 1566 87.14799896232 9.04802296209474
"7832" 1566.2 92.9678063397771 11.9473427489091
"7833" 1566.4 97.9474694399914 15.710902969103
"7834" 1566.6 102.598809158633 20.4663586594177
"7835" 1566.8 107.03827562931 24.8796033298216
"7836" 1567 111.555104280481 29.731853821103
"7837" 1567.2 116.834666054728 34.0176382104258
"7838" 1567.4 120.432098098271 37.6293935775161
"7839" 1567.6 119.316702073553 42.5168308309908
"7840" 1567.8 117.637665991829 48.6509767570619
"7841" 1568 116.37778678017 55.1280197182503
"7842" 1568.2 115.457761235318 61.3862964333989
"7843" 1568.4 114.419613860253 66.365999676971
"7844" 1568.6 113.273061623724 70.9110836153821
"7845" 1568.8 114.842990542147 76.0545080258666
"7846" 1569 118.13430034524 80.5466729208316
"7847" 1569.2 122.315362726291 82.9131720328887
"7848" 1569.4 122.591436626287 82.8270645304908
"7849" 1569.6 120.945955373732 82.8697043033128
"7850" 1569.8 118.316106947353 85.7712036334955
"7851" 1570 114.87832398072 89.3004940876887
"7852" 1570.2 111.24540406924 93.6328937160316
"7853" 1570.4 107.526965151168 98.6651656802395
"7854" 1570.6 104.862564247951 103.806826307052
"7855" 1570.8 102.660984561343 109.6373353243
"7856" 1571 101.381171689461 113.571417078981
"7857" 1571.2 100.757797074559 113.515983240403
"7858" 1571.4 97.8164754277549 115.0046343351
"7859" 1571.6 94.3868631238811 118.309464713915
"7860" 1571.8 89.9111922004042 119.661846043326
"7861" 1572 85.2152980362962 121.863746627883
"7862" 1572.2 80.7469308772729 123.862705234355
"7863" 1572.4 79.1733844556241 122.962433763583
"7864" 1572.6 75.63264395702 121.999354467532
"7865" 1572.8 71.0970500093224 120.169158082605
"7866" 1573 65.6748870530848 118.695985348911
"7867" 1573.2 60.5596176217258 116.316735183439
"7868" 1573.4 55.7420427309825 113.909720208594
"7869" 1573.6 51.1036634046955 110.551030841021
"7870" 1573.8 46.1346678736042 108.031016345337
"7871" 1574 41.4377719063324 106.232476698155
"7872" 1574.2 36.4095783701781 104.404066234354
"7873" 1574.4 31.0063772002911 104.509971567712
"7874" 1574.6 26.1054857494519 106.071101298095
"7875" 1574.8 23.8236189553338 108.983417493652
"7876" 1575 23.2015208007414 109.865482648853
"7877" 1575.2 23.5730776843405 108.702760398816
"7878" 1575.4 21.2118392298232 106.883278571386
"7879" 1575.6 17.4648892388113 104.593111637477
"7880" 1575.8 16.6361071260334 100.896324440908
"7881" 1576 15.43343182672 96.2120562801649
"7882" 1576.2 15.1596220121018 90.9287267429975
"7883" 1576.4 12.9294052765134 85.3898072261195
"7884" 1576.6 9.65237346841514 80.9542938760219
"7885" 1576.8 6.01479128944427 77.9406213223423
"7886" 1577 6.27601785325736 75.4591511960195
"7887" 1577.2 9.98550764423461 71.8531582633462
"7888" 1577.4 13.3550869688414 67.2057644416158
"7889" 1577.6 17.8159190691959 62.7841158357212
"7890" 1577.8 21.74285971012 58.8228540081649
"7891" 1578 24.6843813714622 54.2400281194653
"7892" 1578.2 29.8136554330396 51.2694712595207
"7893" 1578.4 34.88100995292 49.6015199806294
"7894" 1578.6 40.5877829312779 48.2820871883053
"7895" 1578.8 46.0174422702638 48.2919947802816
"7896" 1579 51.7512476008674 49.4423003728421
"7897" 1579.2 57.6730034722567 50.1115125424908
"7898" 1579.4 64.3730691031966 51.0106947164677
"7899" 1579.6 69.8979806413746 53.5606699846982
"7900" 1579.8 74.5705244740763 57.3999330507503
"7901" 1580 79.9920680938077 60.5079999089397
"7902" 1580.2 85.5908645167373 63.4489022985316
"7903" 1580.4 90.32608115544 67.5928722170116
"7904" 1580.6 95.7670268404345 69.3987313615364
"7905" 1580.8 101.515231823811 68.486958483388
"7906" 1581 107.046556611609 66.3585899146626
"7907" 1581.2 111.885507728596 62.5668653576786
"7908" 1581.4 116.950163343378 58.5077182950035
"7909" 1581.6 121.465945333406 54.151676555003
"7910" 1581.8 123.43889341758 52.4385611711416
"7911" 1582 123.93741611454 53.7744462106516
"7912" 1582.2 125.818636720685 58.2903226141492
"7913" 1582.4 126.80002691349 64.0292138754616
"7914" 1582.6 126.215670831507 69.4295269007335
"7915" 1582.8 125.584003517318 76.0510664571744
"7916" 1583 123.814007309655 82.070954941561
"7917" 1583.2 121.901018100273 88.5506808663551
"7918" 1583.4 119.800781860745 94.1244588753519
"7919" 1583.6 115.035639660214 97.5696040451198
"7920" 1583.8 109.892333342773 100.651005825502
"7921" 1584 104.227107439389 103.625255390938
"7922" 1584.2 99.5454712946147 106.657619112758
"7923" 1584.4 94.2837824031809 109.461497349977
"7924" 1584.6 88.5602541568331 110.439407871358
"7925" 1584.8 83.4239946402817 112.025033441808
"7926" 1585 77.9556400613439 113.445106876466
"7927" 1585.2 72.4027980485796 115.219523130606
"7928" 1585.4 67.0744141985684 116.675872771944
"7929" 1585.6 61.7745749032911 118.438573659805
"7930" 1585.8 58.4595756357 121.585217122922
"7931" 1586 58.76725761273 121.577427705782
"7932" 1586.2 58.458654306791 120.250923469709
"7933" 1586.4 56.5519883750463 117.427513232116
"7934" 1586.6 53.01736952722 114.266194229098
"7935" 1586.8 50.0534398603983 109.698566567282
"7936" 1587 47.6187568234358 104.816856851779
"7937" 1587.2 44.7685442903071 99.9733117536445
"7938" 1587.4 42.3604400842873 95.1828287591948
"7939" 1587.6 38.3821906778262 90.9512245860628
"7940" 1587.8 33.501634001045 87.7786598967503
"7941" 1588 28.1016491014035 86.3356650216909
"7942" 1588.2 22.0452231066297 86.7606176263864
"7943" 1588.4 16.429828102545 88.6387413726253
"7944" 1588.6 12.4603371128375 92.099101268877
"7945" 1588.8 11.8318430904622 95.5192465415015
"7946" 1589 14.0394507177075 98.5450948999441
"7947" 1589.2 15.7758854811632 102.995983643099
"7948" 1589.4 19.6196790889526 106.349963872858
"7949" 1589.6 23.2275167822346 110.108823790245
"7950" 1589.8 27.2104839166358 113.549203435042
"7951" 1590 31.57050766842 117.622641184436
"7952" 1590.2 36.7176725206674 119.760238680884
"7953" 1590.4 42.0820775004306 122.047693049074
"7954" 1590.6 46.8479656900271 123.302227215353
"7955" 1590.8 53.2467245874533 123.050925781432
"7956" 1591 59.0368579948533 123.925071482698
"7957" 1591.2 65.3294315838568 125.729392026063
"7958" 1591.4 70.6872016448555 125.757957630515
"7959" 1591.6 76.4187332635267 123.197670231672
"7960" 1591.8 82.2061448836132 120.979944004702
"7961" 1592 88.23851736192 119.887556931798
"7962" 1592.2 94.5392903373867 118.654232551298
"7963" 1592.4 98.8951029385583 115.140800297808
"7964" 1592.6 103.936577414471 111.151133896195
"7965" 1592.8 109.245083797984 107.964592592234
"7966" 1593 112.898172149867 103.377864527495
"7967" 1593.2 116.300494883291 97.6641178441553
"7968" 1593.4 120.112309755759 92.9335213169026
"7969" 1593.6 122.050208978384 88.0839377946501
"7970" 1593.8 123.966507203042 82.0759421634193
"7971" 1594 125.576919087355 76.3310742316946
"7972" 1594.2 126.891336192187 70.3814835531316
"7973" 1594.4 127.001337280114 64.3807008542574
"7974" 1594.6 127.388993398353 58.5502244082649
"7975" 1594.8 126.3589710389 52.7265311537765
"7976" 1595 124.039876909228 47.7780501786909
"7977" 1595.2 122.625548444545 42.2592534848753
"7978" 1595.4 120.573158291975 36.8386269864711
"7979" 1595.6 117.364513203961 31.8435430111553
"7980" 1595.8 114.118458390328 26.4332741138581
"7981" 1596 109.948625529346 21.5807851710316
"7982" 1596.2 106.103376237355 16.8351674460642
"7983" 1596.4 101.349336316509 14.2423342865053
"7984" 1596.6 96.0853302071621 11.1265674305053
"7985" 1596.8 90.93235745617 8.21300940212532
"7986" 1597 85.3666615476776 4.97123003715279
"7987" 1597.2 80.27773304484 3.05755121211158
"7988" 1597.4 74.4917857867873 2.01186170299076
"7989" 1597.6 68.6797777619513 0.804949142937827
"7990" 1597.8 62.2332236809825 1.05648240475032
"7991" 1598 56.1707587381139 1.23689418140913
"7992" 1598.2 50.0068726927135 2.09454218439027
"7993" 1598.4 44.5415805580722 3.52119086709679
"7994" 1598.6 38.8659117740147 5.55918402202105
"7995" 1598.8 33.5450830348233 7.43838641738642
"7996" 1599 29.457732965662 10.4327053717413
"7997" 1599.2 25.0591816740924 13.3078869671695
"7998" 1599.4 20.2500445056188 17.8737733995858
"7999" 1599.6 16.4054861739825 22.1211759851191
"8000" 1599.8 12.2390690500281 26.9123254161802
"8001" 1600 10.06911988964 32.3353737689916
"8002" 1600.2 7.6129918998421 37.9486772911874
"8003" 1600.4 4.06201170335479 44.0064042269881
"8004" 1600.6 2.7372343294519 49.6889797868614
"8005" 1600.8 0.675902757446319 55.9840442060316
"8006" 1601 1.84553547524141 57.9128522597459
"8007" 1601.2 4.65718628868138 61.9219995068839
"8008" 1601.4 7.03384367742 67.6062772604618
"8009" 1601.6 8.26881139486936 73.6860698246139
"8010" 1601.8 7.25543916502346 79.3299122434454
"8011" 1602 6.22893723962 85.3566380047816
"8012" 1602.2 8.62222783518508 89.6021049670798
"8013" 1602.4 12.8801399113004 93.4889588340968
"8014" 1602.6 17.2584574645385 97.8407850370213
"8015" 1602.8 21.5929343694684 101.870411734515
"8016" 1603 25.1352851748855 106.440665231859
"8017" 1603.2 29.5610948402717 108.505544573999
"8018" 1603.4 34.63434507682 110.535928909832
"8019" 1603.6 38.4880411853632 114.575803890168
"8020" 1603.8 41.89148537892 118.486270272065
"8021" 1604 42.6077536216786 121.146547590997
"8022" 1604.2 43.2588667573004 119.735907892792
"8023" 1604.4 44.3876395078746 118.89096395352
"8024" 1604.6 48.0595184077135 117.631918589216
"8025" 1604.8 53.2695982727057 117.209790237996
"8026" 1605 58.02856122062 117.087694215365
"8027" 1605.2 62.5665872558349 118.712330922638
"8028" 1605.4 66.6864300435095 121.978172719168
"8029" 1605.6 70.3932941587392 125.557074069063
"8030" 1605.8 73.6460053821148 124.542717185213
"8031" 1606 76.9619774325014 120.836980204392
"8032" 1606.2 79.9725711733553 116.868266843643
"8033" 1606.4 83.0333539083671 112.020500176514
"8034" 1606.6 85.8703554842993 107.349430564859
"8035" 1606.8 88.5976960411533 102.664290144465
"8036" 1607 90.6716161989088 97.3087984337844
"8037" 1607.2 91.3584275249094 92.9492480627869
"8038" 1607.4 90.9429329756953 87.7164375512675
"8039" 1607.6 88.8809435177963 82.7678613547738
"8040" 1607.8 85.5554959025867 79.718162188668
"8041" 1608 81.5532701773324 77.3393603376192
"8042" 1608.2 76.8769836748897 75.0681161990316
"8043" 1608.4 72.2869636596297 72.2706266025155
"8044" 1608.6 67.7531533164148 69.0721387441862
"8045" 1608.8 62.7031112722764 66.6437201700613
"8046" 1609 57.85200109878 65.8558321947916
"8047" 1609.2 52.4674259700334 65.2858395879903
"8048" 1609.4 47.2428149541 63.4956388013716
"8049" 1609.6 42.2528500916004 61.6440863168666
"8050" 1609.8 38.8489853178012 58.3877092310811
"8051" 1610 36.81668011221 53.7393938335216
"8052" 1610.2 34.7621188492042 48.7084552843895
"8053" 1610.4 34.4696587106953 43.0104344601215
"8054" 1610.6 35.2879851180998 37.1683716051215
"8055" 1610.8 37.2976062343056 31.2096309368629
"8056" 1611 40.5071704850178 26.2205684239881
"8057" 1611.2 44.2494774153222 20.9076779290424
"8058" 1611.4 48.8003597117896 17.7114768743142
"8059" 1611.6 53.9568825594568 17.0383250704421
"8060" 1611.8 59.7652662141458 14.0300759756445
"8061" 1612 65.1592281906619 11.3037799766445
"8062" 1612.2 70.7988778762534 8.743983086274
"8063" 1612.4 72.85441851042 5.41392626379628
"8064" 1612.6 71.2744516833118 3.00663893925838
"8065" 1612.8 67.8998998199296 2.58284615602196
"8066" 1613 63.8195060256387 1.99770364250033
"8067" 1613.2 58.5731777292368 1.43627272580386
"8068" 1613.4 53.8707890015937 1.58658128062105
"8069" 1613.6 48.593629709795 3.62455586809407
"8070" 1613.8 42.8983089773349 4.38606116518051
"8071" 1614 38.2107717852936 6.75521320786674
"8072" 1614.2 33.3354256046147 9.76546927762105
"8073" 1614.4 28.0991369864635 11.5476772244011
"8074" 1614.6 24.9254346756728 15.5155423867394
"8075" 1614.8 23.1926043433925 19.9458635515371
"8076" 1615 20.0855940634372 24.9114324998592
"8077" 1615.2 16.4711832069845 29.5084016473864
"8078" 1615.4 12.6007369051917 34.2597549179337
"8079" 1615.6 8.83957219623818 39.677902605952
"8080" 1615.8 6.41025269851551 44.8921475894473
"8081" 1616 5.37523502778207 51.5252743948592
"8082" 1616.2 6.49777423941438 56.8475900762338
"8083" 1616.4 8.42448373741412 63.0479764163257
"8084" 1616.6 10.9841909412771 67.6635333582101
"8085" 1616.8 13.5461587049316 72.9230073316013
"8086" 1617 16.8828743494377 77.8936890831492
"8087" 1617.2 20.7316165842498 80.7430656721273
"8088" 1617.4 24.6304684612391 84.1695805523294
"8089" 1617.6 27.9124131136942 87.8075822957413
"8090" 1617.8 30.7957993333004 92.6507498157707
"8091" 1618 34.13712061605 95.4166702410916
"8092" 1618.2 38.0683122724506 96.7764799189601
"8093" 1618.4 42.3451547288321 98.2166661099547
"8094" 1618.6 47.1060674087533 97.0515823496982
"8095" 1618.8 51.7679583069743 93.9630972687055
"8096" 1619 55.5188220669306 90.2685284406699
"8097" 1619.2 59.4346074594417 86.8764210228577
"8098" 1619.4 63.6348476320813 82.9161633605155
"8099" 1619.6 66.2624170903455 78.1037791199039
"8100" 1619.8 67.9098319780722 72.7369355622055
"8101" 1620 70.4554437635796 67.2483148077763
"8102" 1620.2 71.9008171852911 61.3911310179903
"8103" 1620.4 72.1873460851328 55.4896095719677
"8104" 1620.6 71.1960925982463 49.5980887156421
"8105" 1620.8 68.345870002757 44.1616281192707
"8106" 1621 64.0540344650157 40.233953237138
"8107" 1621.2 59.4135742506884 36.6266593309263
"8108" 1621.4 53.785004022791 34.7725400049025
"8109" 1621.6 48.2711873517352 33.7686829678033
"8110" 1621.8 42.0523537763765 33.7178824212381
"8111" 1622 36.123815833684 34.866555079481
"8112" 1622.2 32.1055176351411 38.1353464401474
"8113" 1622.4 26.8818777360739 42.4795345636799
"8114" 1622.6 23.2738726681409 47.3764363509386
"8115" 1622.8 21.8642369731851 53.3156213865858
"8116" 1623 21.9478914946097 59.1848679158592
"8117" 1623.2 22.6058049422965 65.4168756289022
"8118" 1623.4 25.0722710869526 70.6033126064663
"8119" 1623.6 29.1232655308788 74.042911125279
"8120" 1623.8 32.5567483869523 78.2341373591606
"8121" 1624 35.9774550829526 83.1129471981511
"8122" 1624.2 39.9195329345305 86.6757143020421
"8123" 1624.4 43.1869884400989 90.9024980238
"8124" 1624.6 44.92935806352 95.9238987572081
"8125" 1624.8 44.8409613072121 101.207883080829
"8126" 1625 43.1911802612683 106.752372696773
"8127" 1625.2 41.3596273268878 107.842298208515
"8128" 1625.4 41.4214343446097 107.971688600756
"8129" 1625.6 43.6267944195533 107.900509444132
"8130" 1625.8 47.0928058562749 108.152199750644
"8131" 1626 51.9680079770476 107.620698112117
"8132" 1626.2 57.2017190678855 107.376290623963
"8133" 1626.4 62.0569117513553 105.459061738585
"8134" 1626.6 67.1897812680533 103.110017903032
"8135" 1626.8 71.2272958189534 99.8341352502649
"8136" 1627 74.3444727442234 95.6108805403462
"8137" 1627.2 77.568727839931 91.7968168187459
"8138" 1627.4 81.4071089966097 86.9984591174799
"8139" 1627.6 83.4292086895267 81.6249383047057
"8140" 1627.8 83.8259409490958 76.5175755056689
"8141" 1628 83.418815506545 70.4638035297248
"8142" 1628.2 82.442030883803 64.5551652646912
"8143" 1628.4 80.4365366458878 59.0328053231929
"8144" 1628.6 76.6812978862234 54.3225936213012
"8145" 1628.8 71.8290768664812 51.2362089968887
"8146" 1629 66.382572993037 49.2787923949146
"8147" 1629.2 60.4054041585798 48.337834563279
"8148" 1629.4 54.8752584052135 48.4839079561946
"8149" 1629.6 49.1951109123394 49.3504760609993
"8150" 1629.8 43.1978355451075 51.3428498267816
"8151" 1630 38.22656461455 54.2924424504616
"8152" 1630.2 34.1471648644674 58.3673325379895
"8153" 1630.4 31.7567763391591 63.3346010687598
"8154" 1630.6 30.8967678525752 68.2456611867557
"8155" 1630.8 29.1284806282648 73.4117458876523
"8156" 1631 28.6091861522648 79.155321859273
"8157" 1631.2 28.619842588757 84.6962308994337
"8158" 1631.4 27.6009008566892 90.0805771082294
"8159" 1631.6 27.7314377922771 95.9001704907101
"8160" 1631.8 27.8092694482908 101.1466180022
"8161" 1632 25.5504608196297 104.609271309548
"8162" 1632.2 22.8208434154717 104.153083531549
"8163" 1632.4 21.4774118423349 102.188822649063
"8164" 1632.6 22.2837914559533 100.535182792865
"8165" 1632.8 22.0538719452026 97.2735995532055
"8166" 1633 20.2979362145283 92.4082688563924
"8167" 1633.2 18.1378627951516 87.6350425182316
"8168" 1633.4 15.2167886625137 82.6384559819691
"8169" 1633.6 12.87590653242 77.3188338386336
"8170" 1633.8 11.152921328083 72.3855651151294
"8171" 1634 9.94658849094128 66.730401434106
"8172" 1634.2 8.16980034366999 60.5846687043441
"8173" 1634.4 6.99971478788906 55.9385390199903
"8174" 1634.6 8.07316197559415 51.5875454682114
"8175" 1634.8 11.4329873935345 48.9751329200195
"8176" 1635 15.7098797683553 46.0349729805492
"8177" 1635.2 19.1359381120054 41.8807661810072
"8178" 1635.4 23.4262393031533 37.5490903080316
"8179" 1635.6 27.22141643192 32.8939862553173
"8180" 1635.8 31.3458129432277 28.8608942672624
"8181" 1636 36.3653266634867 26.8343142865649
"8182" 1636.2 42.1497214906265 25.4585602255098
"8183" 1636.4 48.2711873517352 24.1589129092164
"8184" 1636.6 54.4376982667739 22.8148388977057
"8185" 1636.8 59.80714480092 23.3245524171452
"8186" 1637 65.5497682881753 25.4009142152231
"8187" 1637.2 70.5297643327012 28.3032144423753
"8188" 1637.4 76.1488601410231 29.518763359578
"8189" 1637.6 81.828476173795 29.3174614658128
"8190" 1637.8 87.9213194474561 27.5794394015264
"8191" 1638 92.72132692599 24.8017091584216
"8192" 1638.2 97.6774581315671 21.0194889359433
"8193" 1638.4 101.10942690976 16.8703923533523
"8194" 1638.6 102.706781277405 17.6552274242395
"8195" 1638.8 105.190748874499 19.9696057310211
"8196" 1639 105.323570568481 24.1202941263683
"8197" 1639.2 105.977509591054 28.121486470547
"8198" 1639.4 107.393025573739 33.3602069417869
"8199" 1639.6 109.286516867877 38.5434839854784
"8200" 1639.8 111.760196695284 44.1150181901831
"8201" 1640 115.282163665454 49.1991845839248
"8202" 1640.2 118.585771815435 54.032755871971
"8203" 1640.4 121.786997123306 59.8299082461108
"8204" 1640.6 124.603852947992 65.5187190694955
"8205" 1640.8 125.792495765728 71.7663520427335
"8206" 1641 124.52421887242 77.4965815426786
"8207" 1641.2 123.401047865617 83.3886299622134
"8208" 1641.4 121.354667945691 89.1113225285744
"8209" 1641.6 119.501043460343 93.962445979647
"8210" 1641.8 118.23556276806 95.4828802867816
"8211" 1642 113.592306484273 97.7108826893257
"8212" 1642.2 108.16774111461 100.277266536452
"8213" 1642.4 103.534472808941 102.828505634463
"8214" 1642.6 98.7266921574958 105.576666664032
"8215" 1642.8 93.9645676212179 107.757427242766
"8216" 1643 89.0625557014674 109.818482594305
"8217" 1643.2 84.0691293454042 111.478858353095
"8218" 1643.4 79.2555604988555 112.792347165225
"8219" 1643.6 74.2424263518562 113.839801903149
"8220" 1643.8 69.7323698664039 116.155197683193
"8221" 1644 65.0750392791056 118.486755621495
"8222" 1644.2 60.8993565520722 118.012922688455
"8223" 1644.4 57.0605638614512 114.899625303469
"8224" 1644.6 52.3044809292607 112.982319479735
"8225" 1644.8 46.610712039803 111.705998803627
"8226" 1645 40.2330933426619 111.38941450829
"8227" 1645.2 34.8767765740396 112.424862566282
"8228" 1645.4 33.1304409430358 113.766487176316
"8229" 1645.6 34.5343380911947 115.832732565032
"8230" 1645.8 36.63362880942 118.498444208498
"8231" 1646 40.1264366014519 119.499559250617
"8232" 1646.2 43.4985651256989 120.137410458189
"8233" 1646.4 47.85038949102 123.024961057632
"8234" 1646.6 51.5870187131788 123.791684078079
"8235" 1646.8 56.455069784493 122.694421371503
"8236" 1647 62.4573372991269 122.216473278618
"8237" 1647.2 68.2216386249941 122.958606763476
"8238" 1647.4 74.0923794487414 122.365642535424
"8239" 1647.6 79.4621456638405 121.081737524145
"8240" 1647.8 85.8075344303156 119.551965254405
"8241" 1648 91.2858058254805 117.369216495394
"8242" 1648.2 97.6200571261398 116.046727541405
"8243" 1648.4 101.514393530963 112.788933149999
"8244" 1648.6 106.141746862952 108.594375254617
"8245" 1648.8 110.556377682738 104.829197342516
"8246" 1649 115.062810176141 100.356390615821
"8247" 1649.2 117.484599368685 95.1073191032459
"8248" 1649.4 119.87879111429 88.7941416556946
"8249" 1649.6 122.59374165789 83.0159181542116
"8250" 1649.8 125.398855315889 77.5160275304852
"8251" 1650 125.623576326931 72.2327131159784
"8252" 1650.2 126.142686655953 65.5260802025316
"8253" 1650.4 126.904541618724 59.3072611748666
"8254" 1650.6 125.463731904657 53.7961745847789
"8255" 1650.8 123.250742857178 48.4341984866604
"8256" 1651 121.749584291877 42.1481610662231
"8257" 1651.2 119.95312924743 36.3066782742016
"8258" 1651.4 117.216722742344 30.6802406482134
"8259" 1651.6 113.680012636859 25.9318434320619
"8260" 1651.8 108.714136271076 22.8425084681878
"8261" 1652 103.81735164192 19.021405253603
"8262" 1652.2 99.3730564181534 15.0333473194649
"8263" 1652.4 94.1086863612396 11.6432555723202
"8264" 1652.6 88.6033900595305 9.33090179507368
"8265" 1652.8 82.7183640928077 6.95575707143974
"8266" 1653 77.2370126163394 5.02617981919287
"8267" 1653.2 70.6866493997552 3.52816896415246
"8268" 1653.4 64.6483581280479 2.96770119114785
"8269" 1653.6 58.0876724003349 2.17353523286136
"8270" 1653.8 52.6340331928761 2.90330363314147
"8271" 1654 46.0093738782121 5.85754034854843
"8272" 1654.2 39.8865956264086 8.99822100681567
"8273" 1654.4 33.8876404637177 11.6427142019642
"8274" 1654.6 27.7450383618867 13.9428289198649
"8275" 1654.8 22.3195498913621 17.4523940868316
"8276" 1655 18.0979496897821 21.5449717588936
"8277" 1655.2 14.7081898823973 27.1484481040543
"8278" 1655.4 11.7517520133518 33.5525882185884
"8279" 1655.6 9.12221327271309 39.3397609149281
"8280" 1655.8 7.68374384241398 45.6951313652846
"8281" 1656 7.71768204261767 52.2221784089618
"8282" 1656.2 7.60397270302845 58.0690428099713
"8283" 1656.4 6.43109116063429 64.459671903603
"8284" 1656.6 5.11366177779209 70.3688031066246
"8285" 1656.8 3.9404235099364 76.3876349495234
"8286" 1657 5.28122482092 81.0867391758716
"8287" 1657.2 9.14052694937456 85.3212315632361
"8288" 1657.4 13.2738441471809 89.1370453450098
"8289" 1657.6 17.6458996073621 92.8949489343474
"8290" 1657.8 22.1422496750885 97.4532089762675
"8291" 1658 26.2684843007035 101.667235827959
"8292" 1658.2 30.8048433699996 105.166542049463
"8293" 1658.4 35.0531017269433 107.88933857459
"8294" 1658.6 38.1364783119743 108.161850033684
"8295" 1658.8 41.1001137439519 107.890013066425
"8296" 1659 46.250058115684 109.010428451964
"8297" 1659.2 52.2229327361136 110.275444100096
"8298" 1659.4 57.4081700540796 112.174192493425
"8299" 1659.6 61.2034392563349 114.838338887585
"8300" 1659.8 63.4212668395329 119.518048201161
"8301" 1660 62.8524754381009 120.614108830755
"8302" 1660.2 60.4057000127305 123.121987130779
"8303" 1660.4 57.2093340330953 123.417376367846
"8304" 1660.6 53.2599347100884 122.248752472453
"8305" 1660.8 48.3623813884512 120.55912369425
"8306" 1661 42.4011121386115 118.902923044149
"8307" 1661.2 36.9396416256343 117.947002931603
"8308" 1661.4 34.2491133583996 115.800939025685
"8309" 1661.6 32.8067494336166 111.487288059402
"8310" 1661.8 31.166379306049 105.848877478064
"8311" 1662 27.9584795591458 100.341843317257
"8312" 1662.2 24.1029164470989 95.8877249934
"8313" 1662.4 19.2861150190231 91.8742521143202
"8314" 1662.6 14.2352361901847 88.0122946816786
"8315" 1662.8 9.59595098180235 84.3352315905904
"8316" 1663 7.21640814163875 79.4334353879066
"8317" 1663.2 6.64879862561318 72.8581641392361
"8318" 1663.4 6.93311845578207 66.0386596637557
"8319" 1663.6 5.96600874531562 59.7831683532514
"8320" 1663.8 4.64137984156285 53.4803029824601
"8321" 1664 5.74400783923765 46.8643168054551
"8322" 1664.2 6.87645476945424 40.4834597785795
"8323" 1664.4 9.24631969037784 36.9484605526581
"8324" 1664.6 14.2183379969732 32.4155329482124
"8325" 1664.8 18.758628432931 27.9021967731085
"8326" 1665 23.6958937784513 23.1386685990316
"8327" 1665.2 28.4568807621838 18.9272474639986
"8328" 1665.4 33.4487622852426 14.7420119508058
"8329" 1665.6 38.25772228311 10.3094985694516
"8330" 1665.8 43.1989946845628 5.47735749180708
"8331" 1666 49.0845252691388 3.87203214181283
"8332" 1666.2 55.4752750648996 3.78435152158259
"8333" 1666.4 61.9052619983071 4.72884185309609
"8334" 1666.6 68.8361681094362 6.16527737945093
"8335" 1666.8 75.2420441989852 7.38626578493375
"8336" 1667 82.1577465623071 8.57748397764448
"8337" 1667.2 88.84219719027 10.0018165924216
"8338" 1667.4 94.7082711126675 12.4717046417791
"8339" 1667.6 100.678674735508 15.2957946747375
"8340" 1667.8 105.32330562232 17.7639707724316
"8341" 1668 108.125872997483 21.7227797543128
"8342" 1668.2 112.5327556154 26.6280095423581
"8343" 1668.4 116.902808768773 31.3595583551198
"8344" 1668.6 120.393973165091 36.8183687953744
"8345" 1668.8 123.407371757565 42.9070445276951
"8346" 1669 125.620229809747 49.4129717981854
"8347" 1669.2 124.828906957828 55.3415497650622
"8348" 1669.4 124.101957513714 62.8084837243924
"8349" 1669.6 124.52618589695 69.4463600914255
"8350" 1669.8 125.41351066257 75.1641856770916
"8351" 1670 124.168187432435 82.1533385571831
"8352" 1670.2 120.934399104617 87.8773799403649
"8353" 1670.4 118.2044050995 94.0418381158816
"8354" 1670.6 116.486609519626 98.9862088289139
"8355" 1670.8 112.284597869583 103.549420921185
"8356" 1671 106.672132872095 108.72589321565
"8357" 1671.2 102.618089894128 113.037025918249
"8358" 1671.4 98.5038563785628 114.712010303052
"8359" 1671.6 93.2283717080388 117.197808638081
"8360" 1671.8 88.9079203973888 120.88368274175
"8361" 1672 83.4115647193136 121.546352903361
"8362" 1672.2 78.0430358164533 122.012336829432
"8363" 1672.4 71.8714682522771 122.412008113639
"8364" 1672.6 64.9372716807587 121.963757668774
"8365" 1672.8 59.3506682050813 120.506382849032
"8366" 1673 53.5318503184706 118.519643870627
"8367" 1673.2 48.2257366795794 116.727231566273
"8368" 1673.4 44.1598321284805 112.853922493911
"8369" 1673.6 41.4098816310168 108.323901956419
"8370" 1673.8 38.1376492465583 103.589260411468
"8371" 1674 36.4186084404512 98.8501804045941
"8372" 1674.2 35.299795820662 93.9302316821284
"8373" 1674.4 32.2924056710412 89.7617894403952
"8374" 1674.6 28.7525714677729 85.797656475208
"8375" 1674.8 24.2649177270643 83.8439251658666
"8376" 1675 18.6279304258555 84.2185874091929
"8377" 1675.2 14.0045771792363 87.0317601091234
"8378" 1675.4 12.0116313160436 90.7096742500091
"8379" 1675.6 13.1431016552456 95.5394894229734
"8380" 1675.8 15.5737580306279 99.9782054312001
"8381" 1676 19.3063189799094 104.22318638084
"8382" 1676.2 23.5535575540674 107.977720333326
"8383" 1676.4 28.6273472149541 111.052862956395
"8384" 1676.6 34.0330994413262 113.564876220625
"8385" 1676.8 39.341856572786 116.017430084846
"8386" 1677 45.1442090197991 119.085456205911
"8387" 1677.2 50.9958901436297 120.749278652322
"8388" 1677.4 57.324803074986 121.661955721449
"8389" 1677.6 63.2746917858232 121.22250668287
"8390" 1677.8 69.6064238943274 121.059335300328
"8391" 1678 75.8649834682648 120.49295281948
"8392" 1678.2 82.0522709588735 119.872360523683
"8393" 1678.4 88.8690892256343 118.591484468782
"8394" 1678.6 95.1342013774358 116.9191512714
"8395" 1678.8 100.307585198025 114.605446492392
"8396" 1679 103.535606766643 109.874657114329
"8397" 1679.2 108.227166829243 105.166256513644
"8398" 1679.4 113.332739632415 100.602372209716
"8399" 1679.6 118.08119829721 96.3926925844509
"8400" 1679.8 120.548370540545 90.8295149432503
"8401" 1680 123.44278812615 85.0061142334816
"8402" 1680.2 125.394840152415 79.9010346341759
"8403" 1680.4 126.669041714741 73.7042849173263
"8404" 1680.6 127.015727475356 67.4679100782124
"8405" 1680.8 127.460772689148 61.2602454173468
"8406" 1681 126.66354638126 55.5517591768082
"8407" 1681.2 125.063798288889 49.5983449464691
"8408" 1681.4 123.70633007272 43.8238985596982
"8409" 1681.6 120.761427850759 39.4880688756767
"8410" 1681.8 117.515837375759 33.8344596611606
"8411" 1682 114.341440498275 28.4781884127413
"8412" 1682.2 110.41109325093 23.0607744276316
"8413" 1682.4 106.358552580168 18.0678351638336
"8414" 1682.6 102.312764225931 14.4760168007053
"8415" 1682.8 97.0098982583987 11.9268798858188
"8416" 1683 92.1848904333588 8.34672441786831
"8417" 1683.2 87.5343225800715 5.20727298078916
"8418" 1683.4 81.9146348900128 3.73338352809343
"8419" 1683.6 76.0926478523839 2.25580336957797
"8420" 1683.8 69.80356346392 0.635907972364913
"8421" 1684 64.0528051321728 1.43957799474586
"8422" 1684.2 57.9197091093046 2.47531368039422
"8423" 1684.4 51.5702505060689 3.31708796192519
"8424" 1684.6 45.0842904264145 3.55384836131729
"8425" 1684.8 39.4950473506445 5.71183484449076
"8426" 1685 33.3707285185533 8.23924459179825
"8427" 1685.2 28.8591913177662 11.8354539469766
"8428" 1685.4 23.7545356972609 15.725444900452
"8429" 1685.6 19.1435023608089 19.176644078439
"8430" 1685.8 16.3875640947112 24.1615645860975
"8431" 1686 13.0616886078855 29.0568349548247
"8432" 1686.2 9.37566203553538 34.4183438036854
"8433" 1686.4 6.07734907272883 39.450624492208
"8434" 1686.6 4.65551754246099 44.8404955325234
"8435" 1686.8 3.82860378670378 50.6858370522478
"8436" 1687 1.27866278282769 57.0106494393547
"8437" 1687.2 2.43405855595448 62.9989963085488
"8438" 1687.4 3.05119007519419 68.4177966192896
"8439" 1687.6 3.98130260989403 74.9332345169537
"8440" 1687.8 6.15289769134857 80.4882522922816
"8441" 1688 7.97654018356773 86.1178764980088
"8442" 1688.2 10.0012406831343 91.7411781248887
"8443" 1688.4 13.8665171904417 96.2110214542164
"8444" 1688.6 17.4211142997498 100.382340801702
"8445" 1688.8 20.7730496541434 104.997984787851
"8446" 1689 23.8373474299867 109.410790878498
"8447" 1689.2 27.4474056946237 111.356221850624
"8448" 1689.4 30.98630138292 113.271538342369
"8449" 1689.6 34.3296242452571 117.1149231392
"8450" 1689.8 35.2105622165354 119.149654698823
"8451" 1690 36.0449458474028 117.399569346066
"8452" 1690.2 39.35992480842 115.556479980415
"8453" 1690.4 44.0743336704781 113.944251781671
"8454" 1690.6 49.5061399548815 113.211294104455
"8455" 1690.8 54.9102612208346 113.139684078215
"8456" 1691 59.7527026381136 113.57966459658
"8457" 1691.2 64.4852208901132 115.753068071554
"8458" 1691.4 68.6641702901082 119.438774499843
"8459" 1691.6 70.8243683585227 123.718183614977
"8460" 1691.8 69.9943885424501 124.039775081815
"8461" 1692 70.0758764208468 122.467986067824
"8462" 1692.2 72.64410424764 120.812766589872
"8463" 1692.4 77.1200517061343 119.500249801782
"8464" 1692.6 81.83821294522 117.524767065998
"8465" 1692.8 86.9038138632121 115.93775841411
"8466" 1693 92.6757031970271 115.202160701317
"8467" 1693.2 97.6136372768486 115.777093871174
"8468" 1693.4 100.790485742409 113.563641485119
"8469" 1693.6 104.691589416675 109.990669710032
"8470" 1693.8 107.585153977617 105.155104575369
"8471" 1694 109.65941449692 99.6969130809348
"8472" 1694.2 110.714231401295 93.5314690136878
"8473" 1694.4 111.039135724377 87.8571237728614
"8474" 1694.6 111.221879935002 82.1549584597374
"8475" 1694.8 112.085773169265 76.6259996270316
"8476" 1695 113.204484456659 71.8225257240316
"8477" 1695.2 112.744548813605 66.2386514146833
"8478" 1695.4 110.533652271675 61.414538566755
"8479" 1695.6 108.114659300055 56.3837259094698
"8480" 1695.8 104.062887616985 51.7478430730098
"8481" 1696 99.2029686622461 49.499918887499
"8482" 1696.2 93.848648133538 47.7672302079754
"8483" 1696.4 88.202380890652 47.7917723307841
"8484" 1696.6 81.8619679052923 49.9334348992337
"8485" 1696.8 77.47354287444 53.0383462909216
"8486" 1697 74.2851277810322 57.1339105457459
"8487" 1697.2 70.888995989786 62.0415875008151
"8488" 1697.4 67.8444070317382 67.034788017274
"8489" 1697.6 66.503659025869 72.2716094673071
"8490" 1697.8 66.6187414914306 78.0043397521592
"8491" 1698 66.7807229878358 84.3511882397368
"8492" 1698.2 68.1409835689845 89.532980070838
"8493" 1698.4 69.8721220042908 94.9675972147394
"8494" 1698.6 71.8638078523983 100.414766682488
"8495" 1698.8 74.4143517850358 105.206327708779
"8496" 1699 78.7477275308147 109.404413577916
"8497" 1699.2 83.9297397755305 111.433761727547
"8498" 1699.4 89.22517686632 111.691359118932
"8499" 1699.6 95.2937595530924 110.738274688411
"8500" 1699.8 100.362368233049 108.441161999386
"8501" 1700 105.306977290858 105.642247667444
"8502" 1700.2 109.646574798338 101.666265129098
"8503" 1700.4 113.377836257962 97.3882127161579
"8504" 1700.6 117.037105302377 92.3569130035744
"8505" 1700.8 120.351794828786 87.5418907256295
"8506" 1701 123.705225190856 81.965341233989
"8507" 1701.2 125.612446266979 76.6641830443845
"8508" 1701.4 126.324046317647 70.8272113116982
"8509" 1701.6 126.612336969032 64.8908196848406
"8510" 1701.8 125.496386437955 59.0515045991479
"8511" 1702 122.926550786985 53.4671411409025
"8512" 1702.2 120.340859915494 47.8203483346592
"8513" 1702.4 118.327212718665 41.8664161909465
"8514" 1702.6 116.087777566759 35.8739468370638
"8515" 1702.8 114.302772603153 29.8116026156316
"8516" 1703 113.000030507477 24.9053405276914
"8517" 1703.2 109.593819405215 24.8564400630632
"8518" 1703.4 104.38828051184 22.8554170666679
"8519" 1703.6 99.1860351467243 20.7679764259881
"8520" 1703.8 94.2468711446279 18.5306594707057
"8521" 1704 89.1428060184028 15.8058724637902
"8522" 1704.2 84.2305905195363 13.329437479706
"8523" 1704.4 78.6376078637805 11.5451175069386
"8524" 1704.6 72.8887835860376 10.5198128322316
"8525" 1704.8 66.2599687725791 9.21508546128158
"8526" 1705 60.2408737098518 8.22813090320203
"8527" 1705.2 53.9696639560023 8.38917814393746
"8528" 1705.4 47.824122851827 8.55162638511297
"8529" 1705.6 43.0369878995082 11.0879820824433
"8530" 1705.8 39.9231918005329 15.2696821441606
"8531" 1706 36.5785948839743 19.4725624885751
"8532" 1706.2 34.2791004466473 24.7894939360884
"8533" 1706.4 33.2523136418291 30.7466277261111
"8534" 1706.6 32.3729888298211 36.1709626601854
"8535" 1706.8 32.2673320330525 42.0631983132605
"8536" 1707 32.7167912134541 47.5292810186566
"8537" 1707.2 33.0252958695671 53.3936811728081
"8538" 1707.4 33.14137345832 58.8488187319649
"8539" 1707.6 31.892244463333 65.0152524842924
"8540" 1707.8 29.9406567994526 70.4043437990859
"8541" 1708 27.5817134419537 76.2598678476046
"8542" 1708.2 26.0019030747179 82.160076662489
"8543" 1708.4 23.0754363412748 87.7698915676445
"8544" 1708.6 18.7552591503243 92.2697457165316
"8545" 1708.8 16.27728535022 97.0256176258982
"8546" 1709 17.5561209319874 100.678377758391
"8547" 1709.2 21.1436954859091 103.441632581999
"8548" 1709.4 26.1158217410813 105.069935764064
"8549" 1709.6 31.529848622909 106.571029987581
"8550" 1709.8 37.2495362111874 106.127662256299
"8551" 1710 42.8718775361959 105.715443636066
"8552" 1710.2 48.4712518571788 106.155527271102
"8553" 1710.4 54.8110293987587 106.736703517677
"8554" 1710.6 60.3378523423266 107.238694313867
"8555" 1710.8 66.0093635021781 109.479750951386
"8556" 1711 71.5115554513887 111.913682066469
"8557" 1711.2 76.3003889190939 115.053790851032
"8558" 1711.4 79.5285327417382 119.621221810395
"8559" 1711.6 79.6928021623967 121.285324563032
"8560" 1711.8 80.0691286541151 120.791361524885
"8561" 1712 82.1924459627771 118.32720067296
"8562" 1712.2 85.5539503833129 115.27634562646
"8563" 1712.4 89.4156820870099 111.526672752807
"8564" 1712.6 92.1159161160533 107.086948098398
"8565" 1712.8 95.1107934515652 102.381330493161
"8566" 1713 98.1415797146279 97.0331055799529
"8567" 1713.2 99.6031894476391 91.5104963492338
"8568" 1713.4 101.403488308426 85.6808403939876
"8569" 1713.6 103.241800264353 80.1312373400316
"8570" 1713.8 103.960840905025 73.9789643638421
"8571" 1714 102.952811937371 68.1974508242623
"8572" 1714.2 100.582693682204 63.1885717783263
"8573" 1714.4 97.2578424713937 57.6662849953895
"8574" 1714.6 93.0984363166591 53.7417645256946
"8575" 1714.8 87.9166077760322 50.4970092070724
"8576" 1715 82.3550214370264 48.0730900610103
"8577" 1715.2 75.8329854054314 46.5290490449975
"8578" 1715.4 70.0859632949406 45.6918418337635
"8579" 1715.6 64.0391271027551 43.8288059817223
"8580" 1715.8 58.2407015738651 41.4223993803942
"8581" 1716 52.0931091171136 38.7928843352251
"8582" 1716.2 46.5129385377551 36.8263608826707
"8583" 1716.4 40.68802043079 33.6076452351916
"8584" 1716.6 37.298974856795 28.6602293946253
"8585" 1716.8 33.9316747389825 23.2563212537503
"8586" 1717 31.0906956332499 17.7222130722996
"8587" 1717.2 30.6912477033746 12.1548036218195
"8588" 1717.4 34.1286230700791 9.25934351321339
"8589" 1717.6 37.9659276321279 6.99298069547712
"8590" 1717.8 41.85902947417 5.33660484365657
"8591" 1718 46.7382338215867 3.48022544318309
"8592" 1718.2 52.40719851792 2.36946032376425
"8593" 1718.4 58.0812543365671 1.09156341944334
"8594" 1718.6 63.475324403073 2.89413241986831
"8595" 1718.8 69.6622848197141 3.23365313294334
"8596" 1719 75.7470510212637 2.63870776131282
"8597" 1719.2 80.7927509780965 3.90186293661981
"8598" 1719.4 84.9811247397382 6.07669782318309
"8599" 1719.6 90.4481683465322 8.46595019041933
"8600" 1719.8 95.989751084567 10.3090403684433
"8601" 1720 100.76649659542 13.9414765905003
"8602" 1720.2 105.957550720192 16.827728207449
"8603" 1720.4 107.642649564138 21.1643212843385
"8604" 1720.6 111.419670036891 25.9604231414139
"8605" 1720.8 115.52874031191 29.8375673394316
[truncated: 18,734 more chars]
