# Supplementary material for: Adaptive switch to sexually dimorphic movements by partner-seeking termites
Source: Sci Adv. 2019 Jun 19;5(6):eaau6108. doi: 10.1126/sciadv.aau6108 (PMC6584256; doi:10.1126/sciadv.aau6108)
Supplement: Data file S1 [file aau6108_Data_file_S1.zip › Dataset/CfExperimetns/170627_174_F_01_set1_tandem-position_5FPS.txt]

"time" "x" "y"
"1" 0 5.47238069735974 69.9025003433193
"2" 0.2 4.88534158784608 70.5634830170074
"3" 0.4 5.34540218250264 71.7669846129128
"4" 0.6 5.66292498610004 73.1093873005626
"5" 0.8 6.20324798421608 76.0277963828741
"6" 1 7.40350038325594 79.8202617284628
"7" 1.2 8.23098191383733 84.201058546476
"8" 1.4 9.68187053084287 88.1584224031514
"9" 1.6 10.9632872485486 92.5571412436964
"10" 1.8 13.8482697564752 96.3052821351882
"11" 2 17.7458450214409 99.4750023004663
"12" 2.2 22.2095274531046 102.419084628654
"13" 2.4 26.6988975806203 106.571530126173
"14" 2.6 30.8550023817005 110.441219455979
"15" 2.8 35.5197334348792 114.77121745255
"16" 3 39.3719114205079 119.548876117289
"17" 3.2 44.5095552958277 121.386890840473
"18" 3.4 50.111053256823 120.648908019742
"19" 3.6 56.4289871199635 118.182561259914
"20" 3.8 61.8607261612706 115.26846237308
"21" 4 67.6192337383522 112.235911053095
"22" 4.2 73.1683876039002 108.350236187798
"23" 4.4 77.9528297590303 104.045146110669
"24" 4.6 81.7073194921801 98.8078497482528
"25" 4.8 84.5796418468396 92.8404987962244
"26" 5 87.1548737945074 86.6775914246566
"27" 5.2 90.0667578639629 80.8313291172668
"28" 5.4 91.1461974213689 76.2549382119184
"29" 5.6 89.220074873615 70.188422606032
"30" 5.8 86.6270770823933 62.1510333388654
"31" 6 83.8674885325056 54.7457799228777
"32" 6.2 81.0515909083903 47.9424835822744
"33" 6.4 76.2448630479443 43.1206758384811
"34" 6.6 70.1371339722179 40.3286684147517
"35" 6.8 62.8124548987122 38.6802262325724
"36" 7 55.558692887586 38.5304568657055
"37" 7.2 48.4182717172021 39.8528734106666
"38" 7.4 42.1369642296064 42.8892526108344
"39" 7.6 36.6783284605495 47.4881706493234
"40" 7.8 31.7504678855337 52.7480449820436
"41" 8 27.5529823601145 58.7273064593536
"42" 8.2 24.3341883292536 63.969926293684
"43" 8.4 20.6588058195347 68.8385988123572
"44" 8.6 17.7401362475713 73.4380721927547
"45" 8.8 14.9738898320531 79.3321072240769
"46" 9 14.06355078837 84.9923977814906
"47" 9.2 15.9726896258294 90.3971998440929
"48" 9.4 18.9191205473438 95.1743376912493
"49" 9.6 20.8174941764208 100.60409839998
"50" 9.8 19.17723023198 105.95698221576
"51" 10 16.4744022147602 104.356919261722
"52" 10.2 15.6042105469595 100.883028282218
"53" 10.4 15.9454084784407 96.9794279095241
"54" 10.6 17.6374733145045 91.4548617125655
"55" 10.8 18.8037624133693 86.4982777102006
"56" 11 19.6430486821217 83.2973985648041
"57" 11.2 20.9034549943992 77.7230440582434
"58" 11.4 20.3501203466845 71.2250606970343
"59" 11.6 17.7448216770883 65.911768129235
"60" 11.8 14.3825455033696 60.1672760848601
"61" 12 10.6932178928317 53.9758816233283
"62" 12.2 7.55666468245501 48.7560270548534
"63" 12.4 9.70479711456731 45.6397253040106
"64" 12.6 14.8257234900406 44.277301741282
"65" 12.8 20.9662612998903 43.1880244810482
"66" 13 26.2771139383626 41.3328041729585
"67" 13.2 33.0086939708869 39.6162909234726
"68" 13.4 39.9071886322039 38.465593900275
"69" 13.6 46.9223618753684 36.6638888326393
"70" 13.8 53.3988240448656 34.9883612451224
"71" 14 58.8864693605215 32.1295448390403
"72" 14.2 62.6623216016909 30.2375843407297
"73" 14.4 63.0309167810492 29.6977100965489
"74" 14.6 63.666920743314 27.5861728934819
"75" 14.8 65.9393396664484 23.5230892089882
"76" 15 71.0829498144166 20.4479309981124
"77" 15.2 76.8937405038698 18.6422979151226
"78" 15.4 82.3579693531364 17.5221477081082
"79" 15.6 88.7781879609916 18.2987279695007
"80" 15.8 94.8872149917042 20.7309184446501
"81" 16 99.818892739171 24.2050637608727
"82" 16.2 104.015268669352 28.3867813999486
"83" 16.4 108.58797441898 32.7957194138447
"84" 16.6 112.248247326661 37.2709794514822
"85" 16.8 116.072835710787 42.3642758119512
"86" 17 119.041894633555 47.6395369444769
"87" 17.2 122.786037493613 51.084100822584
"88" 17.4 125.965309100116 54.7389399190768
"89" 17.6 125.921933168005 60.0434426678897
"90" 17.8 125.608625254199 65.7666964687561
"91" 18 124.508549251758 71.4765877775489
"92" 18.2 122.75758630248 77.192761727674
"93" 18.4 121.549500032778 83.4822311261828
"94" 18.6 119.853680144747 88.2981057355374
"95" 18.8 116.330924941057 93.0605269605108
"96" 19 112.088172695219 97.3724232865308
"97" 19.2 106.590140468848 101.401043564375
"98" 19.4 100.897359743683 104.865276860295
"99" 19.6 94.7184702248024 108.252284409921
"100" 19.8 88.6510488648906 111.069411305172
"101" 20 82.3871142290666 113.159551746843
"102" 20.2 75.7998649850935 114.104169577801
"103" 20.4 68.2807962024161 113.75186481136
"104" 20.6 62.7962649019466 112.415964944711
"105" 20.8 55.9924793770298 111.258065108986
"106" 21 49.0684033343617 111.222538816282
"107" 21.2 42.0329393798398 110.44758978395
"108" 21.4 35.2264303466795 108.761673941939
"109" 21.6 28.5916028945644 107.155185704724
"110" 21.8 22.4151326058992 105.257291762502
"111" 22 22.2408532913968 101.777677496754
"112" 22.2 22.5536896209357 96.0485432987495
"113" 22.4 23.287018780887 90.7209004464923
"114" 22.6 24.028339292865 89.0751988857264
"115" 22.8 24.6889836189069 86.1539717433777
"116" 23 26.6992349832393 82.8397472943852
"117" 23.2 28.8374692260198 77.2536989634494
"118" 23.4 29.7480187505269 72.0093441180229
"119" 23.6 29.7454436950144 66.169028982347
"120" 23.8 31.5743015130542 59.6347431287683
"121" 24 34.3922050206672 54.1018670255067
"122" 24.2 38.321204191148 48.7366435223323
"123" 24.4 42.6504471649247 43.8193678399678
"124" 24.6 47.5763811876228 39.9861372538984
"125" 24.8 54.3093915088661 38.0751426546787
"126" 25 60.7944489299387 38.2354573765603
"127" 25.2 66.4156609368776 39.2416273941439
"128" 25.4 68.3548509192067 40.3839067202276
"129" 25.6 70.8326656381178 41.4471159306327
"130" 25.8 74.3392851122056 41.5198743226217
"131" 26 78.054961827375 39.376573454747
"132" 26.2 82.9454936146719 37.3481874906548
"133" 26.4 87.4828967954933 36.8666080788059
"134" 26.6 92.3525891023278 39.3115608669456
"135" 26.8 96.759400650156 43.1292671354941
"136" 27 99.6888963840858 48.3010464265419
"137" 27.2 100.263139586234 54.7734317612338
"138" 27.4 99.6760534323008 59.37106982508
"139" 27.6 98.6139119600454 63.1439656526496
"140" 27.8 98.1871987384749 66.4027570319025
"141" 28 98.7543499765673 69.5190833764456
"142" 28.2 99.4136447928501 74.0231233878533
"143" 28.4 99.5580645298574 79.6349099339377
"144" 28.6 99.6262824390888 84.840567540415
"145" 28.8 99.9121812738109 90.4537235051996
"146" 29 99.5857676665531 96.1138891122638
"147" 29.2 100.348644259851 102.341901934583
"148" 29.4 100.088868049848 108.703497051385
"149" 29.6 98.9111619804267 114.970051281089
"150" 29.8 95.442933849529 117.329288390308
"151" 30 91.611022393384 119.133174672536
"152" 30.2 86.5545497721371 122.479816802375
"153" 30.4 82.6594338028686 123.469054768469
"154" 30.6 76.988110810106 122.595794509065
"155" 30.8 70.9740618206174 121.970518083481
"156" 31 64.8681535052634 120.785391489714
"157" 31.2 58.7031082224486 118.362442970623
"158" 31.4 53.4316683445621 116.393836468349
"159" 31.6 47.1409346967185 114.180012349855
"160" 31.8 40.9151453751027 111.843807233014
"161" 32 34.4898099731748 108.89401240244
"162" 32.2 27.6670104860241 106.255129842363
"163" 32.4 21.3156574182951 105.35146109463
"164" 32.6 17.813501661519 104.091166616296
"165" 32.8 17.8033894428578 101.287458450799
"166" 33 17.2556760105252 96.0754076260721
"167" 33.2 16.4266728434271 91.1201430073105
"168" 33.4 14.9734279898659 84.6950822526405
"169" 33.6 13.1118584045776 77.9147022205465
"170" 33.8 9.5307134997105 72.1461297180555
"171" 34 5.44667790520503 68.0020548364756
"172" 34.2 2.7570804740208 64.6880620426057
"173" 34.4 4.29228950971908 63.6865807838976
"174" 34.6 6.96417417766029 61.1940323633658
"175" 34.8 10.2684280074692 58.4968225366708
"176" 35 14.7074608706358 56.3625845830153
"177" 35.2 19.4366264863661 53.9099638808911
"178" 35.4 24.5697882252375 52.5244924274109
"179" 35.6 30.0653973268318 51.588762928168
"180" 35.8 37.0871233668751 52.1427586002031
"181" 36 43.5798479951292 53.2518601868726
"182" 36.2 50.2141609297562 54.6836241503697
"183" 36.4 56.1709508452464 56.1592879719708
"184" 36.6 62.135651930525 59.031463002203
"185" 36.8 68.1098824830476 62.6587761630766
"186" 37 72.4481862576818 66.6288496875462
"187" 37.2 75.3085434385319 70.1239669226279
"188" 37.4 76.2387326376946 72.4125326419336
"189" 37.6 79.3730340784803 77.4551824922087
"190" 37.8 82.6064038560854 81.7965151265368
"191" 38 84.1582496931903 87.1041716501385
"192" 38.2 84.17552578594 93.2220180448159
"193" 38.4 82.9048390257006 99.1088858335742
"194" 38.6 80.658292082313 105.639710809591
"195" 38.8 77.8622648928572 111.320296991479
"196" 39 74.9838109439306 116.904974256857
"197" 39.2 71.9359337832049 122.47293406045
"198" 39.4 69.3452075969167 125.691993335765
"199" 39.6 66.5556935615517 123.702236605566
"200" 39.8 62.1857573189252 120.983986889925
"201" 40 57.3551140665175 118.450692517098
"202" 40.2 53.5091762301978 115.637856052209
"203" 40.4 48.3361814770098 112.265889464468
"204" 40.6 43.040978875809 108.746643486478
"205" 40.8 37.7309327992141 104.905665514733
"206" 41 31.9546038710503 100.397734741843
"207" 41.2 25.9423100987513 95.7077393034565
"208" 41.4 20.2637223455991 91.0555701426251
"209" 41.6 14.7548783449186 86.3607535301448
"210" 41.8 9.54675131540426 82.1087346808745
"211" 42 4.58486768053545 79.0910401494846
"212" 42.2 5.48327072931281 77.8455567954106
"213" 42.4 6.2856824777349 75.9119730647196
"214" 42.6 8.1177969834488 71.8475442962763
"215" 42.8 11.0410644123896 66.3253096285938
"216" 43 14.5817243067769 61.6915707479866
"217" 43.2 18.2807322941474 56.3591296752044
"218" 43.4 21.7339101997041 50.794472188057
"219" 43.6 25.4198388376909 44.8034494745136
"220" 43.8 27.4912893571961 37.6302132322979
"221" 44 27.9570979795726 30.304662131452
"222" 44.2 27.5046213391027 23.3440523662606
"223" 44.4 26.719246418334 16.3236621818469
"224" 44.6 28.235880837546 14.5477536688299
"225" 44.8 32.6081941611677 14.8239366832515
"226" 45 38.8396038904168 15.468880635314
"227" 45.2 44.5993407679984 16.6152332649131
"228" 45.4 50.0752078092787 17.7623153315881
"229" 45.6 55.8257649277588 18.8240419511649
"230" 45.8 61.7372633836467 19.621398125091
"231" 46 67.9544914760376 18.4678771566244
"232" 46.2 74.1165866441844 15.8921151439564
"233" 46.4 79.5359100416217 12.8749445253605
"234" 46.6 84.9562716447896 9.47462239450808
"235" 46.8 87.7944496625108 10.7724848459476
"236" 47 88.1709012504372 13.5481552860763
"237" 47.2 88.5188128363462 18.0445752364861
"238" 47.4 88.6428176443407 21.89643908691
"239" 47.6 87.1637948020469 27.7385511811948
"240" 47.8 85.7630893673273 33.1554944817232
"241" 48 83.2410868875025 39.304811043403
"242" 48.2 80.1491018623084 44.7356984871045
"243" 48.4 77.5971479374148 49.4037119024819
"244" 48.6 74.9123549253471 55.1246738293538
"245" 48.8 72.1729176752749 61.2835108837314
"246" 49 70.3516448693726 66.7048647929186
"247" 49.2 68.021728751817 73.1516771197686
"248" 49.4 64.9892356411545 78.4388548505726
"249" 49.6 60.7125389963462 83.7775581479998
"250" 49.8 56.6322121591319 88.45285745257
"251" 50 52.4806379341307 93.3545664056871
"252" 50.2 48.868679163403 98.5256106543137
"253" 50.4 46.732913284425 104.332618064196
"254" 50.6 45.8992394761648 109.81987882898
"255" 50.8 45.5744981623647 115.803483948105
"256" 51 47.1202969860705 121.735708396337
"257" 51.2 50.3099189590256 123.951807514643
"258" 51.4 50.484714402519 123.179284877264
"259" 51.6 49.1104240704803 122.729581413512
"260" 51.8 46.3083854652703 123.038306923259
"261" 52 43.1581742525873 121.418561115534
"262" 52.2 39.5307843162522 118.714487317344
"263" 52.4 37.2595542659608 116.697438247409
"264" 52.6 35.2595872511555 114.711990979465
"265" 52.8 33.1253656357768 112.218295631174
"266" 53 31.8798457031889 110.478659136574
"267" 53.2 32.6770832352251 111.231197903587
"268" 53.4 32.7671301803543 110.708379162804
"269" 53.6 32.5019808499261 110.41043809757
"270" 53.8 32.5212146364346 110.277986038678
"271" 54 32.5060701707523 109.974999332969
"272" 54.2 32.1262560231732 108.829644619158
"273" 54.4 31.923957814591 108.161656525647
"274" 54.6 32.0119028468168 107.84756712484
"275" 54.8 32.2758823524141 107.480479650427
"276" 55 32.6371501473555 106.794373015703
"277" 55.2 33.0861608020348 106.168813430875
"278" 55.4 33.498015041621 105.51074198284
"279" 55.6 34.0022214597296 104.880857016581
"280" 55.8 34.7810513532136 104.218544100701
"281" 56 35.416139094739 103.404541228133
"282" 56.2 36.4039663233644 102.161357775386
"283" 56.4 37.4209839123717 99.8648788547593
"284" 56.6 38.5321606992241 98.9539239046244
"285" 56.8 40.2012090807556 97.3430631405385
"286" 57 42.8097293672872 94.1016818650097
"287" 57.2 45.4680698125356 90.6575999314931
"288" 57.4 48.5914494127527 86.7217736481203
"289" 57.6 53.2390991290851 83.0699585580158
"290" 57.8 57.7749923484352 78.8367806463255
"291" 58 63.4458841368718 74.9430986613627
"292" 58.2 70.8385015059924 72.0254913687702
"293" 58.4 77.359849144172 69.5101423786245
"294" 58.6 83.6236986384702 66.1399403271909
"295" 58.8 89.5875619782278 61.8298326032755
"296" 59 94.0680879459897 56.3944832881724
"297" 59.2 97.0546833173725 49.9390243869069
"298" 59.4 98.6931662211861 42.5984437729711
"299" 59.6 97.7658387540283 35.6558197315649
"300" 59.8 95.2975090319002 29.4334967495857
"301" 60 91.1781385623833 23.9720916838288
"302" 60.2 86.1152234930798 20.1004929483017
"303" 60.4 80.514430982324 16.7668943410316
"304" 60.6 74.6432274880181 14.2852659061869
"305" 60.8 67.6321367571234 12.0244310366959
"306" 61 60.1743000150718 10.691936392273
"307" 61.2 53.2869874452996 9.10155781918785
"308" 61.4 46.4419140116169 8.37700294494285
"309" 61.6 42.445523803608 9.55244600768665
"310" 61.8 39.0244287946385 12.275270090809
"311" 62 33.9465159854241 16.4730270995467
"312" 62.2 29.3615695293682 20.9224278314607
"313" 62.4 25.0258765174472 25.7796408714919
"314" 62.6 20.9761150872184 30.8640551864343
"315" 62.8 16.9060754348451 35.7571175437173
"316" 63 12.8942218173759 40.8921892434334
"317" 63.2 9.01349395222889 46.1466099734261
"318" 63.4 5.85146366074823 51.8160275807694
"319" 63.6 6.77966168518466 56.904178683034
"320" 63.8 10.1258197694645 62.0151116770619
"321" 64 14.5793374625925 67.0416338238566
"322" 64.2 19.2164027531969 72.722514042584
"323" 64.4 23.271223048431 79.3137015506152
"324" 64.6 24.8057319570496 85.8815241436289
"325" 64.8 24.960183103773 92.8269258633154
"326" 65 24.4101960331515 99.1760548823208
"327" 65.2 22.928571267572 105.532843723416
"328" 65.4 22.8710824426396 110.177867516956
"329" 65.6 26.8162033779515 110.770141257251
"330" 65.8 31.8025204795852 111.549216129238
"331" 66 38.1897668797357 113.396339095618
"332" 66.2 44.5144958694167 115.85198735498
"333" 66.4 50.6464335857491 118.167345638878
"334" 66.6 56.8786074511583 120.789410829952
"335" 66.8 62.9407927275665 124.155868179672
"336" 67 68.516495985357 126.072269668986
"337" 67.2 74.9249926474321 124.785667146282
"338" 67.4 80.7137121971918 123.110426220506
"339" 67.6 87.6094142718049 121.394334887613
"340" 67.8 93.1398994576791 119.523599020723
"341" 68 99.5608289770018 115.385020067897
"342" 68.2 104.997850206049 111.005768481202
"343" 68.4 109.864469633402 105.888132458818
"344" 68.6 113.741456583525 101.149304411621
"345" 68.8 116.824138091837 95.2092711525917
"346" 69 119.748805363929 87.491541881643
"347" 69.2 121.084572406136 81.2900129993561
"348" 69.4 121.937282844697 75.9833351983127
"349" 69.6 122.331649616723 69.0446349775897
"350" 69.8 121.763594442889 62.4279108869837
"351" 70 120.23640748574 54.4941486185282
"352" 70.2 118.994770774951 48.4931876000043
"353" 70.4 116.348302337255 42.36898899411
"354" 70.6 112.431955258194 37.5777347069483
"355" 70.8 106.754723930916 34.1373282450813
"356" 71 101.095818251642 32.641539494598
"357" 71.2 93.9344108490511 31.8401979980339
"358" 71.4 88.4158150070809 32.5195292727773
"359" 71.6 81.8349233884756 34.8216240188041
"360" 71.8 76.1632840709377 37.2440831576073
"361" 72 69.800841696593 40.4079113819567
"362" 72.2 63.8200386683397 43.6221270182456
"363" 72.4 57.8597009419442 46.6560013903258
"364" 72.6 51.560058256316 49.5537104104058
"365" 72.8 44.6605046563739 51.1819387379802
"366" 73 37.2203295391335 51.9311317530279
"367" 73.2 29.7580605267592 51.8787879625838
"368" 73.4 23.2620719782681 50.0556695326083
"369" 73.6 16.5307934958952 47.7444032066264
"370" 73.8 9.55533010092584 45.1960304228696
"371" 74 4.7711864947822 45.8673730739621
"372" 74.2 5.00095888533501 48.660748902303
"373" 74.4 3.79118810150798 53.7262421091806
"374" 74.6 3.30484128641071 59.8043626379056
"375" 74.8 2.91436704236159 66.0506882253896
"376" 75 3.68998338671557 72.9868718454107
"377" 75.2 5.07076845176096 79.2577335504048
"378" 75.4 7.24360097516187 85.7475926157727
"379" 75.6 10.1743958299026 91.4487040493322
"380" 75.8 13.9086324862648 96.3451850950184
"381" 76 17.908110788676 100.186216991493
"382" 76.2 22.4672285797255 103.766389292014
"383" 76.4 27.4985894850934 107.148225192845
"384" 76.6 32.6762577790067 111.449796057047
"385" 76.8 36.8254089004714 116.598483975524
"386" 77 40.5287561950849 121.907358473366
"387" 77.2 45.2297193508223 122.369153875038
"388" 77.4 51.4631619110133 121.676225754323
"389" 77.6 57.8969441481251 121.472555855523
"390" 77.8 64.3233703783142 122.189607874874
"391" 78 71.0259889923351 123.078696677225
"392" 78.2 77.5750042347652 123.765937056695
"393" 78.4 84.5773900263155 123.19099360469
"394" 78.6 90.4253436604705 121.4804461721
"395" 78.8 95.4133425718788 117.671556955505
"396" 79 100.38815052006 113.347655002159
"397" 79.2 103.609960445244 109.207653257595
"398" 79.4 105.050391138441 104.344345883207
"399" 79.6 106.557564178026 98.538254136478
"400" 79.8 108.261364410822 92.3276265433908
"401" 80 110.46704779898 85.8173888276434
"402" 80.2 113.577016543765 80.5511810333439
"403" 80.4 117.492156260579 75.3262523229202
"404" 80.6 122.182272325576 71.1106586618728
"405" 80.8 126.70019276362 70.0667605797458
"406" 81 125.398875583939 67.4637820672631
"407" 81.2 125.327828293341 62.7513708663581
"408" 81.4 123.331597337331 57.9971085010978
"409" 81.6 120.753355317035 52.9595133458719
"410" 81.8 118.152224410956 46.1744705750552
"411" 82 115.929804311197 40.0799895929094
"412" 82.2 113.632703733815 34.8769601378055
"413" 82.4 111.386617679258 30.59532143182
"414" 82.6 110.459348779169 28.0782154734342
"415" 82.8 112.644370037106 27.2437658309435
"416" 83 114.592008337899 29.9310105883333
"417" 83.2 115.726262074566 32.2967882080193
"418" 83.4 117.558975553649 36.0360783176862
"419" 83.6 117.220004283669 41.2190024934339
"420" 83.8 118.45727425575 46.1566397790852
"421" 84 120.003793207233 51.5617219509584
"422" 84.2 121.12031287609 58.3185971419789
"423" 84.4 122.056367525449 65.2936663164938
"424" 84.6 122.439637941832 72.0519371167174
"425" 84.8 122.85532769137 78.8762947319225
"426" 85 122.2837742554 86.0818841425421
"427" 85.2 119.724797749225 92.5296529570124
"428" 85.4 116.324379460862 98.8595417508392
"429" 85.6 112.237193042777 104.475424608788
"430" 85.8 107.464277585993 109.459465540288
"431" 86 103.389896129773 113.62489387778
"432" 86.2 97.7056372194335 117.265785017252
"433" 86.4 92.0888656423589 120.752355767371
"434" 86.6 86.2066150069618 121.57974770382
"435" 86.8 79.1345151096609 123.378023505205
"436" 87 72.3917402717399 126.190263591754
"437" 87.2 66.9142900150417 126.102171098297
"438" 87.4 60.8991361257865 123.679499295017
"439" 87.6 53.9077854715624 122.354342318532
"440" 87.8 46.6280476850182 122.599601009066
"441" 88 41.2559673780252 122.055750512397
"442" 88.2 36.167612971586 119.159974158002
"443" 88.4 30.1602451245917 116.450964197889
"444" 88.6 27.1632671731233 112.425144289221
"445" 88.8 22.4721019672862 107.596082299623
"446" 89 17.41945603267 103.500468289993
"447" 89.2 12.8892860466503 99.7657499313448
"448" 89.4 10.0074672233432 93.6235170757874
"449" 89.6 7.86716310509941 87.5076091945985
"450" 89.8 4.87687437541349 81.8538094070776
"451" 90 1.28062965163019 75.5705313950979
"452" 90.2 0.92631270636547 69.9431615805517
"453" 90.4 0.821352494095888 63.2693633588969
"454" 90.6 0.910648149413536 57.1849299580079
"455" 90.8 1.57774440114568 49.4719438382525
"456" 91 3.27161884103149 44.6466964385671
"457" 91.2 7.27767429727396 38.3594461303199
"458" 91.4 10.7104083784737 33.3486794535704
"459" 91.6 13.8760760021843 27.8024718885849
"460" 91.8 16.9179720323902 22.0631269588274
"461" 92 21.2027254294573 17.8823743844911
"462" 92.2 25.9067713437654 13.5777321191852
"463" 92.4 31.9117043703594 9.85470943262666
"464" 92.6 38.153831063106 6.15245051574336
"465" 92.8 43.7539427475381 5.85033639290353
"466" 93 50.8392404182296 5.97457656781556
"467" 93.2 57.9360567390168 5.48110702429097
"468" 93.4 64.9167119805096 5.34565092161537
"469" 93.6 72.0698278174007 6.57397381124612
"470" 93.8 78.1416425159656 9.43933230290176
"471" 94 83.6294375074857 13.2584781272055
"472" 94.2 89.0505061969259 17.9172104230033
"473" 94.4 92.5893896198229 20.863275062188
"474" 94.6 97.537276436019 24.287043238011
"475" 94.8 103.087756107428 24.8920936839825
"476" 95 108.777944271406 24.9987269571304
"477" 95.2 111.110562275417 27.7546143008955
"478" 95.4 112.256330971038 33.4845092222506
"479" 95.6 113.492042982109 38.884618577806
"480" 95.8 115.405698661309 43.5818326063444
"481" 96 117.015603958355 48.9553049159335
"482" 96.2 119.049140400559 55.6558737785529
"483" 96.4 120.592322918336 61.7949447926956
"484" 96.6 121.418442463712 68.7105535461839
"485" 96.8 121.147631916427 75.3179806016711
"486" 97 121.063995813639 81.9050167902768
"487" 97.2 120.420027191096 88.7892655029496
"488" 97.4 119.561326160011 95.3855455699693
"489" 97.6 115.800948603625 99.9167102992173
"490" 97.8 110.503731593979 103.823140207094
"491" 98 105.444354688717 107.194004810309
"492" 98.2 101.405083063599 111.999392916068
"493" 98.4 97.7495744528292 117.457904380741
"494" 98.6 92.3282738992212 118.736145127092
"495" 98.8 86.2001655937587 120.88793532034
"496" 99 81.856094700333 123.423567006309
"497" 99.2 78.9689262908948 125.817312049207
"498" 99.4 80.5486948483137 125.652738354523
"499" 99.6 81.6795679112147 125.220848765551
"500" 99.8 84.4319208322681 124.750326709478
"501" 100 87.8454790028294 121.856543337241
"502" 100.2 93.3242372119368 120.309401364944
"503" 100.4 97.7968482739818 118.690027062033
"504" 100.6 101.973006558988 116.16074262019
"505" 100.8 105.905753623646 113.038688764197
"506" 101 109.861507533494 109.619385545395
"507" 101.2 113.531957465495 105.283359752302
"508" 101.4 117.308135073239 100.752327785675
"509" 101.6 120.0226734238 95.6354425214943
"510" 101.8 122.856999331707 90.5850215181466
"511" 102 124.638010671909 85.4167103185861
"512" 102.2 126.688049114845 79.5017474644682
"513" 102.4 127.64266917972 73.3702772873492
"514" 102.6 128.474168020903 66.8669834077219
"515" 102.8 128.221810070321 61.0448814905626
"516" 103 127.231527799901 55.814449165541
"517" 103.2 126.240509149243 51.3122812066947
"518" 103.4 125.621649584642 48.9035728652431
"519" 103.6 122.982986148336 50.6694384120572
"520" 103.8 119.012114705484 49.9579201733753
"521" 104 114.783491503574 46.7274059016349
"522" 104.2 111.560972032257 42.4729160665337
"523" 104.4 108.389681168534 37.0573377113798
"524" 104.6 107.82192749456 31.1223723284368
"525" 104.8 109.5909346058 26.3213808825772
"526" 105 111.086079667116 25.8797238828151
"527" 105.2 109.881233063862 25.6239377101241
"528" 105.4 107.088666401461 24.6237462634187
"529" 105.6 104.525458260866 20.3591149241952
"530" 105.8 101.709129786828 17.3667780971539
"531" 106 96.6973889362295 14.649029373869
"532" 106.2 91.641581797727 12.7107316200068
"533" 106.4 85.8613325176592 10.4464173360667
"534" 106.6 80.7193075102271 8.8996648704799
"535" 106.8 75.1169205335194 6.7289240275944
"536" 107 69.4225178632796 3.78968388275453
"537" 107.2 63.2321941885864 3.21312515595656
"538" 107.4 56.6314002385074 3.61160876407535
"539" 107.6 50.8747541440493 5.2109675416267
"540" 107.8 45.4359437836336 7.9337167805972
"541" 108 39.7734236749284 11.8392001569968
"542" 108.2 33.9081495741999 15.6886413878414
"543" 108.4 28.868465438876 20.1305760692334
"544" 108.6 24.8495521356405 25.4176906174883
"545" 108.8 20.7564893341186 30.8892021218171
"546" 109 17.2568327926673 36.6414798681037
"547" 109.2 15.1648877993201 42.9384834949521
"548" 109.4 14.6998304706122 49.9010721009643
"549" 109.6 15.6416005434013 56.5054368971675
"550" 109.8 17.5690538520515 62.5159609086015
"551" 110 18.4406102392663 69.2447130663044
"552" 110.2 20.4879031000898 75.4385864294415
"553" 110.4 23.3225711263746 81.238420308722
"554" 110.6 26.1140365662666 87.3587069825406
"555" 110.8 28.6591780743826 93.1716667582572
"556" 111 32.1772191046169 98.6205910905854
"557" 111.2 35.7731227521027 103.495443464993
"558" 111.4 40.7134271562917 108.004746344519
"559" 111.6 46.3757926719003 110.471390102388
"560" 111.8 52.2925232508934 109.672823539699
"561" 112 58.7716315351663 109.322945013105
"562" 112.2 65.4247065695552 108.878240713762
"563" 112.4 72.3875995125765 109.261751895676
"564" 112.6 78.8816151992881 109.4124512009
"565" 112.8 84.7003552450018 108.769109946663
"566" 113 91.4401917006568 107.508195449293
"567" 113.2 97.1025741683801 105.346166372998
"568" 113.4 102.057128825738 102.303303296828
"569" 113.6 107.531433651031 99.5607990291614
"570" 113.8 112.837328488599 98.6999848744104
"571" 114 115.358517578876 96.0982643674394
"572" 114.2 114.906209364581 92.3679393231856
"573" 114.4 114.12121758662 87.2071867450796
"574" 114.6 113.144182351045 81.9888149318918
"575" 114.8 112.87713991642 75.5475624658248
"576" 115 113.234857533605 68.7395981452891
"577" 115.2 113.004602674002 62.4407064313809
"578" 115.4 113.072134330923 55.6820452877337
"579" 115.6 112.713295724034 48.9841994081334
"580" 115.8 110.435690595446 43.8191398789973
"581" 116 106.799627768183 38.1468271655861
"582" 116.2 104.809622070259 32.7640749468256
"583" 116.4 107.164192432109 28.5108361133661
"584" 116.6 112.036084615634 27.7699372150617
"585" 116.8 115.356282265276 31.1372556954141
"586" 117 118.728960980689 35.8007641540433
"587" 117.2 119.358028746756 40.8126889311174
"588" 117.4 120.25758054059 47.6247783079569
"589" 117.6 121.970680520354 53.6131285243523
"590" 117.8 123.955846547701 60.1508334055733
"591" 118 126.234869120093 66.6722797005308
"592" 118.2 125.729017493122 71.4233734872354
"593" 118.4 122.16648437399 77.1102293362152
"594" 118.6 119.943886330706 82.5701690415673
"595" 118.8 118.684217652587 87.6979458112785
"596" 119 118.138223228221 94.2365175575236
"597" 119.2 116.937152632214 99.5927758240269
"598" 119.4 112.541111048252 104.870457949049
"599" 119.6 108.319653905268 109.746666611369
"600" 119.8 103.455278496489 113.821540103897
"601" 120 98.4321227798997 117.787810556969
"602" 120.2 93.1365305386609 120.282035140375
"603" 120.4 86.1849333095398 122.611114785098
"604" 120.6 80.4937887214568 124.743588025124
"605" 120.8 74.9808362543032 125.360340663091
"606" 121 68.0608744342771 125.789029842056
"607" 121.2 61.471246835662 126.251992115262
"608" 121.4 58.3532864282011 125.427897871552
"609" 121.6 55.1037476883979 121.298507321662
"610" 121.8 50.679430253062 117.32811403204
"611" 122 45.5325422440244 114.329303143492
"612" 122.2 39.9916307504018 112.467207155831
"613" 122.4 34.2056290057911 112.149123204726
"614" 122.6 28.6104204116537 114.071505459883
"615" 122.8 27.6680009352129 115.562153839594
"616" 123 28.4340638682719 116.44751359042
"617" 123.2 29.2259823778609 116.941320325361
"618" 123.4 32.003797368973 117.525781115838
"619" 123.6 35.8553838985368 120.614031300841
"620" 123.8 39.1225514003406 119.984680003963
"621" 124 44.7362247646361 121.235346877916
"622" 124.2 50.4208524868799 122.352354152097
"623" 124.4 55.490685481517 124.169725850409
"624" 124.6 61.0997758880528 126.458561178865
"625" 124.8 66.3022320876909 126.412012721659
"626" 125 72.2173345826953 125.383005819606
"627" 125.2 78.5014249891722 125.000975336779
"628" 125.4 84.9148567653679 123.67898601221
"629" 125.6 90.2579790208528 120.673279569111
"630" 125.8 95.9349138407981 118.327610575291
"631" 126 101.149744388494 115.497618629717
"632" 126.2 106.142240101261 111.31199942283
"633" 126.4 110.778973977847 107.369140065958
"634" 126.6 114.7731094964 102.777199141822
"635" 126.8 118.675664488703 97.6638189095042
"636" 127 121.841617089455 91.9260592380437
"637" 127.2 124.235423133807 85.8587752995839
"638" 127.4 126.405884680356 79.2949946645875
"639" 127.6 127.610594189149 72.7675523590798
"640" 127.8 128.300098749414 66.2367787137801
"641" 128 127.745000958085 59.5683399777243
"642" 128.2 126.871066432322 53.8980564536513
"643" 128.4 125.823878611975 49.5750589020072
"644" 128.6 124.549507444923 44.5664838431568
"645" 128.8 122.049766656844 42.6347243964974
"646" 129 119.124570650598 38.1460605937538
"647" 129.2 117.841220135731 34.1474727136265
"648" 129.4 116.834777999607 29.557833159662
"649" 129.6 113.484065749361 28.2986010983012
"650" 129.8 109.451027283692 23.0540547428661
"651" 130 108.102432757574 19.00837005819
"652" 130.2 105.763324391134 20.1237686882948
"653" 130.4 101.20586809183 17.6442224578263
"654" 130.6 98.551234296895 13.9219265719028
"655" 130.8 94.7939884180882 9.64105267974052
"656" 131 89.3131871053241 8.35031793012716
"657" 131.2 83.5575850122825 6.0531311609457
"658" 131.4 77.3749644490739 4.11567505025389
"659" 131.6 71.0462712616102 3.25320270852779
"660" 131.8 64.3703398963221 1.86444734665971
"661" 132 57.4631291642821 2.09494614703614
"662" 132.2 50.0171021320111 3.24909273039377
"663" 132.4 43.3191155518699 5.15571601857718
"664" 132.6 37.1586589054862 8.01249013523102
"665" 132.8 32.1326183014509 11.9261431747068
"666" 133 27.9405096605057 16.7523458768708
"667" 133.2 25.3397927821994 22.685938010723
"668" 133.4 23.4911545060277 29.2654001473083
"669" 133.6 23.0051125677493 35.9123705247865
"670" 133.8 23.1730999245252 42.6695199627993
"671" 134 23.3797649641759 49.6132506350472
"672" 134.2 24.2492090774741 56.1938328417739
"673" 134.4 26.2620473409489 62.2251942543034
"674" 134.6 29.7394713666056 67.1903768641064
"675" 134.8 33.9611780179783 71.7193164572043
"676" 135 37.607122201325 76.6759462507975
"677" 135.2 41.6103955942972 81.6742201371535
"678" 135.4 44.9956892494836 85.4859916011853
"679" 135.6 47.8604420182331 90.3795025641526
"680" 135.8 50.3029255928174 95.0459624380816
"681" 136 54.6907721867461 98.8489867548489
"682" 136.2 59.3159213570186 100.503650923149
"683" 136.4 65.0437411675138 100.444655927403
"684" 136.6 70.8459621736781 98.4814515337967
"685" 136.8 76.4711830408914 95.7214436547416
"686" 137 81.1889996216273 91.4171895688156
"687" 137.2 84.459240347575 86.6455365803747
"688" 137.4 87.7075445565244 81.9591775892474
"689" 137.6 91.522236836277 76.7901661450735
"690" 137.8 95.1966069851463 71.4708532190886
"691" 138 98.2149280321033 66.0870014978654
"692" 138.2 102.965869636477 61.7943686014234
"693" 138.4 108.122753192086 60.5125303569457
"694" 138.6 112.43280695735 62.2961734340978
"695" 138.8 117.344222707602 65.2024043034717
"696" 139 121.591057449963 66.9036656303632
"697" 139.2 124.736427056275 65.8422978059991
"698" 139.4 125.828494735288 62.1996159010776
"699" 139.6 125.777396221178 57.8092175083927
"700" 139.8 123.212345793684 55.5860953072226
"701" 140 120.032525165544 51.147066579688
"702" 140.2 116.073376833303 46.5116517224717
"703" 140.4 112.160585377766 42.5785906872355
"704" 140.6 107.788090460318 39.0718006208786
"705" 140.8 102.688058492574 35.5789717069719
"706" 141 96.8520889642045 32.8779324602239
"707" 141.2 90.7429335405111 30.2574647662075
"708" 141.4 84.4014713754519 29.3497868000697
"709" 141.6 77.6576471585494 30.04508455735
"710" 141.8 71.1576960364946 30.6700615784185
"711" 142 66.5912288274098 29.6279077349103
"712" 142.2 63.471532537745 30.2655617552898
"713" 142.4 57.8222537808608 32.3136302164219
"714" 142.6 52.3374797468225 34.5372074571427
"715" 142.8 47.0283454183218 36.935072379067
"716" 143 41.9977492017184 40.6476549726749
"717" 143.2 37.7318662810845 45.2130403207606
"718" 143.4 34.5848155100838 50.0994377711381
"719" 143.6 31.1289914241551 56.0903599284219
"720" 143.8 28.1954633588127 62.2465955113726
"721" 144 25.9406703192524 68.4798169290129
"722" 144.2 24.7810821770469 75.0315534858737
"723" 144.4 23.2043607286284 82.037501587482
"724" 144.6 21.5224623348673 88.4223247606898
"725" 144.8 20.4647867848061 94.4156947361044
"726" 145 18.9066813585805 101.214739727353
"727" 145.2 19.3386307486187 104.792230270838
"728" 145.4 20.2672759516709 104.371508898607
"729" 145.6 18.0831214845832 106.535975258041
"730" 145.8 15.612400542021 104.631102539477
"731" 146 13.4861004182758 101.465983636544
"732" 146.2 11.4477478148786 96.9822335033082
"733" 146.4 10.3137908357116 92.8736138527069
"734" 146.6 8.52030314846557 86.7215457144913
"735" 146.8 5.84135780135055 82.2395891309087
"736" 147 6.25165142382038 79.600628010053
"737" 147.2 8.88271108352873 72.3103203511592
"738" 147.4 9.23945093085068 66.8169706613776
"739" 147.6 10.0965242984805 63.8698161885904
"740" 147.8 10.1437101907709 61.9798838889174
"741" 148 10.259587240621 60.2739257761163
"742" 148.2 10.5218549721921 60.2339632491575
"743" 148.4 11.0787651074146 60.2038630918284
"744" 148.6 11.2350053128777 59.3656578516182
"745" 148.8 11.2438009510214 59.4027754445843
"746" 149 11.1298094806799 59.83974274756
"747" 149.2 11.3171159778863 60.2072921679558
"748" 149.4 11.328225883743 60.164974661378
"749" 149.6 11.3153462304023 60.1562855172582
"750" 149.8 11.2951721070634 60.1698430470905
"751" 150 11.3504040853222 60.0995219201321
"752" 150.2 11.4006025513355 59.9114940452805
"753" 150.4 11.5724212888294 59.8918511672752
"754" 150.6 12.2497619097865 60.2530994973954
"755" 150.8 12.7667568219696 60.6567405953545
"756" 151 13.9185336752435 60.3077254511841
"757" 151.2 15.9982726809301 57.948004982921
"758" 151.4 19.1089848294975 54.2777616581549
"759" 151.6 22.5671539141004 49.6288613985888
"760" 151.8 24.6265988504285 44.1017216549768
"761" 152 25.5701576792625 37.4737193403617
"762" 152.2 24.9796260763687 30.9958296580055
"763" 152.4 22.7712899066537 24.4949808314838
"764" 152.6 18.9828162510548 21.5649176618653
"765" 152.8 18.4919318139913 23.1795938704956
"766" 153 16.8165663226439 24.1896730215506
"767" 153.2 14.8579348134447 27.111254885743
"768" 153.4 10.9200425386664 31.3992361538365
"769" 153.6 9.15101182991231 35.9256022568402
"770" 153.8 7.74126455697489 41.4650841879308
"771" 154 5.50999987733756 46.6158975029708
"772" 154.2 1.01027717123474 53.0149109050449
"773" 154.4 3.22289986567415 55.3254116141351
"774" 154.6 5.08558178355532 58.8182289466707
"775" 154.8 7.35095889803902 62.5921491991222
"776" 155 11.7607948671401 65.7057392568122
"777" 155.2 15.6064767342474 69.574110976442
"778" 155.4 20.4062717938266 73.9263767163454
"779" 155.6 25.0727951549076 77.1107122846636
"780" 155.8 29.7097803572943 80.7154044022332
"781" 156 35.1883448563745 84.5350516440357
"782" 156.2 39.8578940569247 88.1166192136708
"783" 156.4 44.6354377181556 93.1439588356795
"784" 156.6 48.1962082707108 98.4650534986744
"785" 156.8 50.2309580181304 104.523016216914
"786" 157 51.2261020539117 110.999251375581
"787" 157.2 51.7051214156285 118.172430557303
"788" 157.4 53.9420504001203 123.252236810926
"789" 157.6 58.3788072855701 124.156666921128
"790" 157.8 63.7746639472197 121.925327837969
"791" 158 68.7638373778137 118.391732935175
"792" 158.2 73.0096961367405 112.999915582775
"793" 158.4 76.8211911088282 107.78153056021
"794" 158.6 81.393956633075 102.504860253414
"795" 158.8 86.6272744281085 98.3173734442619
"796" 159 92.3025978327103 95.0338239504325
"797" 159.2 97.2584105326382 91.3668524387233
"798" 159.4 102.628982053539 87.8528251181681
"799" 159.6 108.532230865095 84.7173258606325
"800" 159.8 114.240110484691 80.9910372567542
"801" 160 120.026509408174 76.8706004593598
"802" 160.2 124.508168291439 75.8784144121772
"803" 160.4 124.902489715059 78.2132169174135
"804" 160.6 125.030857683256 77.490001611534
"805" 160.8 125.828555839332 73.3075614822779
"806" 161 125.265785966051 69.015143992431
"807" 161.2 124.415567394619 62.7044932420828
"808" 161.4 121.566590524374 57.497011596198
"809" 161.6 117.687513701067 53.2772657085715
"810" 161.8 113.126407289615 48.6773552653851
"811" 162 106.751909115637 45.1202916058004
"812" 162.2 101.059277375188 41.8824560085779
"813" 162.4 94.8738194610285 38.620329104275
"814" 162.6 88.4047206129256 36.2487884564814
"815" 162.8 81.4407548102549 34.9028420757627
"816" 163 74.0548538053577 33.9992388589025
"817" 163.2 66.8181863417781 33.2339477278033
"818" 163.4 59.8095212203723 32.2934847922301
"819" 163.6 52.2011866149316 32.1481952893198
"820" 163.8 45.3556264084829 32.5769444479268
"821" 164 37.8670188317698 32.9521725986838
"822" 164.2 30.6602843801026 33.659391613303
"823" 164.4 24.1113344315271 32.6478368998021
"824" 164.6 19.1943849376076 29.591136332453
"825" 164.8 17.7394322275773 26.1667422911285
"826" 165 19.2494785559505 22.7752170823301
"827" 165.2 21.9777936422105 20.0782688035142
"828" 165.4 26.1761624263563 15.2034906130395
"829" 165.6 29.46071886246 12.3517410588409
"830" 165.8 34.0974402207225 8.92873050266341
"831" 166 38.6586984405181 7.69856488334466
"832" 166.2 45.4173169484645 6.33632062330365
"833" 166.4 51.2834864617844 4.73070089949023
"834" 166.6 56.8664109325428 2.16873615112507
"835" 166.8 62.0839292081086 3.58662585644763
"836" 167 67.7829975840797 6.40900950052076
"837" 167.2 73.1465568094762 8.36409242803955
"838" 167.4 79.5133209365894 8.30050811867395
"839" 167.6 85.241655918082 5.99899821858715
"840" 167.8 87.7769544127062 10.1033335441352
"841" 168 92.1316054093331 14.2561508298071
"842" 168.2 94.9176834886449 16.3688732090532
"843" 168.4 96.2285278063652 18.3404636123566
"844" 168.6 96.747116463487 18.7929405678854
"845" 168.8 96.4891268304282 19.1160740751359
"846" 169 96.750249336826 19.1072224647495
"847" 169.2 97.562797989161 18.8955619790273
"848" 169.4 98.3798308089556 19.4333551318738
"849" 169.6 98.9558377079922 20.9982991426599
"850" 169.8 98.9905542591874 22.6832730608404
"851" 170 98.9076881194002 23.0354541549362
"852" 170.2 98.6466610786276 23.0354556002774
"853" 170.4 98.1841524588155 22.8735879324877
"854" 170.6 97.494371161776 22.7161200005874
"855" 170.8 97.4344010033369 23.0556243197306
"856" 171 97.2356270721073 22.940622736018
"857" 171.2 97.5950889403561 23.0889283684342
"858" 171.4 97.7941760473172 23.0801132467088
"859" 171.6 97.8661483197674 23.1443396860723
"860" 171.8 98.0401545116637 23.1753982948932
"861" 172 98.0992080708575 23.2796349964212
"862" 172.2 98.11054210959 23.308985891405
"863" 172.4 98.0466399121023 23.3118702462454
"864" 172.6 97.876860012243 23.5287231977
"865" 172.8 97.5872004869981 24.0224312107629
"866" 173 97.3754751420446 24.965279869079
"867" 173.2 96.8484022167303 27.3563649520712
"868" 173.4 96.2098346601215 30.1236832016539
"869" 173.6 95.0774260077284 33.4486374078136
"870" 173.8 94.0799837238939 36.9696136391894
"871" 174 92.2796786359008 40.6382093290646
"872" 174.2 90.1018071784027 43.8244815704186
"873" 174.4 87.7393616269268 46.8051621526922
"874" 174.6 84.338005639185 49.2548978285383
"875" 174.8 80.7029864076279 51.304208252189
"876" 175 76.8203665012907 52.6950510360303
"877" 175.2 72.1427402933032 55.7969018983267
"878" 175.4 69.3170010292112 60.6557458077553
"879" 175.6 68.271913315779 66.0123167092912
"880" 175.8 69.0144760534541 71.3471959358194
"881" 176 70.8279390916595 76.8043048233142
"882" 176.2 73.5563952944264 82.7359215985142
"883" 176.4 77.8961874777554 87.0338473434762
"884" 176.6 83.0426262709632 90.3152214378051
"885" 176.8 88.8805648226248 92.6274493768168
"886" 177 95.9200251113363 95.5309609186467
"887" 177.2 102.404621927495 96.4285488530903
"888" 177.4 109.393429641666 96.8296439231308
"889" 177.6 114.17595149186 95.9577575586695
"890" 177.8 115.304136848753 99.0443425050205
"891" 178 113.548649552594 103.101883098516
"892" 178.2 110.688692607616 106.881626720884
"893" 178.4 106.817923293264 110.770486840893
"894" 178.6 102.812733606821 112.625575385802
"895" 178.8 96.6848350271007 114.372975485918
"896" 179 91.0844895515773 116.379095248515
"897" 179.2 86.6264649804949 120.756335597116
"898" 179.4 82.2385344901799 123.43432341449
"899" 179.6 77.1566980487702 122.418209846484
"900" 179.8 71.8744110609529 118.836583841802
"901" 180 66.7337620619912 115.122315215548
"902" 180.2 61.0883802543651 110.988820602313
"903" 180.4 55.2514914733552 107.261238223225
"904" 180.6 48.9779028537959 104.44355817609
"905" 180.8 42.0705654129649 102.813223135691
"906" 181 35.1311999694152 101.628570331597
"907" 181.2 28.2665562155403 102.422804640825
"908" 181.4 22.669267183404 106.323031554815
"909" 181.6 22.7987870636165 108.946076937132
"910" 181.8 22.1609616140466 109.751176804097
"911" 182 22.4882947269487 109.744944235843
"912" 182.2 19.4558742182822 107.964920215609
"913" 182.4 16.5152027670419 104.161605410876
"914" 182.6 14.7145184690705 99.8353043304422
"915" 182.8 11.7805441591641 94.0435160601717
"916" 183 8.68376071649469 88.2480734982792
"917" 183.2 6.25210045427214 82.5941680062123
"918" 183.4 2.88504358502617 76.0765994452063
"919" 183.6 1.54484410468258 68.860666209967
"920" 183.8 2.43419744849216 63.8508570561406
"921" 184 1.05471067541726 57.0316381558334
"922" 184.2 2.14606327680326 51.6370321623986
"923" 184.4 2.77822148524585 45.4352078320851
"924" 184.6 5.25131016808748 40.8944648561166
"925" 184.8 8.14316881273593 35.1780124659401
"926" 185 10.8857215462282 29.7608309277412
"927" 185.2 13.8794318191855 24.9174835933331
"928" 185.4 18.7586864816156 21.1121148639684
"929" 185.6 23.2498004653428 15.7678127975217
"930" 185.8 28.3926580324485 12.5015149279743
"931" 186 34.1995990776804 8.64622535428907
"932" 186.2 40.3520096566413 5.41866788625494
"933" 186.4 47.0131348334598 4.11986451091609
"934" 186.6 54.1131387009751 3.34295173154922
"935" 186.8 60.5298799604664 1.62978342706265
"936" 187 67.0125328794417 2.51681746940938
"937" 187.2 73.1946974847362 3.62513227281008
"938" 187.4 79.7106537145063 5.1945460951615
"939" 187.6 85.6584090858152 5.47693504108091
"940" 187.8 87.4369750868848 7.51792499860033
"941" 188 87.5182341342389 11.8038471014893
"942" 188.2 89.1720700219053 17.0493030277492
"943" 188.4 90.8591485500468 21.3855844916112
"944" 188.6 91.8693567565779 26.3360298137852
"945" 188.8 93.2834659961261 32.217862150803
"946" 189 95.9090814472283 38.2154703747532
"947" 189.2 99.5569845574014 43.8752275973295
"948" 189.4 103.549140958144 48.3238462294135
"949" 189.6 108.244707856702 51.5879883077452
"950" 189.8 114.178875484683 53.3175307147961
"951" 190 119.82617146867 56.3505618954456
"952" 190.2 122.571031586199 61.5064944440036
"953" 190.4 121.097571753782 68.0445556281329
"954" 190.6 117.574172447577 73.3030006118151
"955" 190.8 113.856276128156 78.8861381151862
"956" 191 110.521081107791 83.4908464181924
"957" 191.2 105.987356670619 89.0638956276781
"958" 191.4 101.523393883524 94.1605082285397
"959" 191.6 96.8844940193841 98.9448557540463
"960" 191.8 92.647436801307 104.540917100256
"961" 192 90.7633014548617 111.141104876939
"962" 192.2 91.2340434083237 117.506584457839
"963" 192.4 91.5889410375329 119.801136170254
"964" 192.6 88.1796486850453 119.588603504291
"965" 192.8 82.332737600652 120.309122027374
"966" 193 77.9845402640555 119.107602346107
"967" 193.2 75.2645214510292 117.02081844539
"968" 193.4 73.7158763427409 115.410584539023
"969" 193.6 73.108040575368 114.642210784253
"970" 193.8 73.0428969379769 114.459298578198
"971" 194 73.0673587775176 114.374561486978
"972" 194.2 73.0515555700531 113.561370500828
"973" 194.4 73.3599661613039 112.710959621225
"974" 194.6 73.2658083716995 112.133173185016
"975" 194.8 73.3556862617764 111.563946547862
"976" 195 73.2162443739459 110.804195351099
"977" 195.2 72.9571206182805 110.37912769534
"978" 195.4 73.0585453206243 110.338557814403
"979" 195.6 73.1366750590749 110.473354515582
"980" 195.8 73.1785536458491 110.439851646163
"981" 196 73.7537655530533 110.517802924727
"982" 196.2 73.8913870192984 110.940151191733
"983" 196.4 73.8339770561611 110.72119105102
"984" 196.6 73.820152630951 110.761222210352
"985" 196.8 73.823240402016 110.844077400596
"986" 197 73.7420794382173 110.74744751329
"987" 197.2 73.8264752097984 110.8064043315
"988" 197.4 73.8521546069632 110.802124431972
"989" 197.6 73.8276717408491 110.691123166808
"990" 197.8 73.8949536022379 110.665167647093
"991" 198 74.0556824377533 110.487784419938
"992" 198.2 74.4427807417544 110.378414378753
"993" 198.4 74.8049904995903 109.852777587873
"994" 198.6 74.8811913194381 109.450606594232
"995" 198.8 75.1563609463082 108.896033958902
"996" 199 74.7160229218567 107.988957281576
"997" 199.2 72.8067128728155 102.339681086472
"998" 199.4 73.6465826482771 100.039676076357
"999" 199.6 75.0827641872585 96.864901104124
"1000" 199.8 75.5766437250797 91.987770286173
"1001" 200 74.7903551063802 86.9922433990748
"1002" 200.2 72.3764801764164 82.4044148429863
"1003" 200.4 69.6937036166938 77.3283647386584
"1004" 200.6 65.8473539002161 72.8892768454978
"1005" 200.8 61.7786597019087 70.003657502168
"1006" 201 53.7224954495204 66.5209897947089
"1007" 201.2 47.7715543796394 64.6721819311954
"1008" 201.4 41.1682760417426 63.6777474045327
"1009" 201.6 35.4724061882434 64.4881802092119
"1010" 201.8 28.9659158386962 66.4456742295019
"1011" 202 20.9892411090857 68.6692472058822
"1012" 202.2 14.7966195166357 71.5796614806779
"1013" 202.4 10.0835315157584 74.6089594361832
"1014" 202.6 4.30854114721362 78.0875504413849
"1015" 202.8 2.74615977091706 76.8032621954509
"1016" 203 3.13040581059928 72.1345653313542
"1017" 203.2 2.93887697170474 68.5710111648321
"1018" 203.4 2.25329901021181 65.6460989916847
"1019" 203.6 1.99436798118406 64.4751930257369
"1020" 203.8 3.86646783329264 64.5233212336073
"1021" 204 5.33804009699749 63.1672285158072
"1022" 204.2 9.47167392759641 60.0782250862543
"1023" 204.4 13.2976729250736 57.2311161362178
"1024" 204.6 17.2271265443754 53.2947958160129
"1025" 204.8 20.3424754480384 48.8258244956707
"1026" 205 24.9553022684051 44.7521995742061
"1027" 205.2 30.1388842184669 41.8583776449085
"1028" 205.4 36.5344995368263 39.2160037215487
"1029" 205.6 43.0049953305392 36.511213126488
"1030" 205.8 48.581130426194 33.2494187958868
"1031" 206 54.2208550506691 29.0374889754078
"1032" 206.2 58.6607615501327 24.1874568674706
"1033" 206.4 62.5434779549771 18.8520440243638
"1034" 206.6 65.3990031218005 12.7655223951884
"1035" 206.8 67.2331250791292 6.81137207554632
"1036" 207 66.8578093460205 3.77040666038134
"1037" 207.2 68.4899993686213 3.95902819947281
"1038" 207.4 72.3585882728023 4.81657730371612
"1039" 207.6 76.6710710575184 7.72020440490417
"1040" 207.8 80.8882453069692 12.4654331011439
"1041" 208 84.3295319615764 16.8072393785371
"1042" 208.2 87.8660535479779 21.6574779387319
"1043" 208.4 89.6935930372523 27.4800820237113
"1044" 208.6 91.4470615499517 34.0272681236242
"1045" 208.8 92.9081752461076 40.4470457716876
"1046" 209 94.3408008442386 47.339373072024
"1047" 209.2 96.4553694959112 54.0344326231937
"1048" 209.4 98.5128924924898 60.7828743988396
"1049" 209.6 100.198614342527 67.7742864501167
"1050" 209.8 102.706271399776 74.7454871659071
"1051" 210 105.956203927396 81.3540137749874
"1052" 210.2 109.431682383472 87.0532867314265
"1053" 210.4 114.522882317971 91.3085469108252
"1054" 210.6 119.441181951309 92.3491399870569
"1055" 210.8 120.666095839854 88.9781229593699
"1056" 211 123.566340827133 84.9970099662073
"1057" 211.2 124.994752652185 79.4209994896902
"1058" 211.4 127.053792756262 73.3345857726805
"1059" 211.6 128.130342343911 67.3116344140276
"1060" 211.8 127.16509043575 62.2315407547359
"1061" 212 126.071985469045 56.9269581354953
"1062" 212.2 125.169166263524 50.9544255305296
"1063" 212.4 123.89508664724 46.3242677922857
"1064" 212.6 122.02043041671 43.4778922802009
"1065" 212.8 120.436787056986 37.7260535106624
"1066" 213 117.176260018565 32.8176188415345
"1067" 213.2 112.76371407866 28.7621807706344
"1068" 213.4 108.67342174309 23.3843133752124
"1069" 213.6 103.550295610024 19.1792692607877
"1070" 213.8 97.4942475635051 16.1328832083651
"1071" 214 91.4869581727341 12.8258824080005
"1072" 214.2 85.4836141229493 9.26327426907436
"1073" 214.4 79.3367337952244 5.94940549896166
"1074" 214.6 73.6536480066666 5.89525119561404
"1075" 214.8 66.956828085868 8.12051437715698
"1076" 215 60.4015685548747 10.6589884803369
"1077" 215.2 54.4816367948457 13.9262641198788
"1078" 215.4 48.107813737101 17.1554793962437
"1079" 215.6 41.504335264867 20.1038041533445
"1080" 215.8 35.030881005482 22.4039668835549
"1081" 216 28.2652383685184 24.3416218322849
"1082" 216.2 21.2633386030328 25.9226863293114
"1083" 216.4 15.4427332665518 28.7569119578958
"1084" 216.6 11.7780896909601 34.477825150865
"1085" 216.8 9.20104231702135 40.0977915045882
"1086" 217 8.0256311858666 46.3071006802521
"1087" 217.2 7.60622985912025 52.7541002070126
"1088" 217.4 8.30284054851495 59.5426492439413
"1089" 217.6 10.1262468233696 66.3444084667801
"1090" 217.8 12.9485839152076 71.8618933760283
"1091" 218 16.6792969311906 77.1965307631603
"1092" 218.2 20.1173978428384 82.336726381043
"1093" 218.4 23.9145838288513 87.5917697410052
"1094" 218.6 27.4767452577206 92.3936935522022
"1095" 218.8 31.0214566636307 98.4700926710857
"1096" 219 34.4122466448668 104.733953601226
"1097" 219.2 38.4438652677477 110.008292564306
"1098" 219.4 43.658681083962 113.475817059758
"1099" 219.6 49.9251604905011 114.500052335186
"1100" 219.8 56.0308154875937 114.07617163837
"1101" 220 62.1318166139149 112.879831404147
"1102" 220.2 68.9426533113135 112.144728246422
"1103" 220.4 75.0766658247741 111.422936196627
"1104" 220.6 81.5768110814641 110.895163802644
"1105" 220.8 88.2840740331563 109.877785642716
"1106" 221 93.9644977609114 107.249455463389
"1107" 221.2 99.5668838176195 103.524245937549
"1108" 221.4 104.942617167765 99.5321880545578
"1109" 221.6 108.923392492556 95.0921175416287
"1110" 221.8 112.563024971145 89.7270657329915
"1111" 222 114.922693872056 84.0161026333197
"1112" 222.2 117.685126690418 77.9084442559838
"1113" 222.4 119.942253167303 71.9126060840377
"1114" 222.6 121.701300975866 65.272869116418
"1115" 222.8 122.764920106044 58.6318139953016
"1116" 223 122.014876016956 52.7075109027987
"1117" 223.2 119.616460991412 47.8186533459298
"1118" 223.4 115.036021717478 43.1412481897465
"1119" 223.6 109.738643447157 38.337644018901
"1120" 223.8 103.697462769848 34.8184309021835
"1121" 224 98.1031403214565 33.6810634133493
"1122" 224.2 91.2927080371612 32.1117541579204
"1123" 224.4 83.5781703971107 31.6171537110445
"1124" 224.6 76.137845061003 31.6924427079403
"1125" 224.8 69.763035994998 32.8384901515718
"1126" 225 63.1232579348392 33.9866640053916
"1127" 225.2 55.6139949823105 33.2425455314887
"1128" 225.4 49.3384685233488 31.2633992546002
"1129" 225.6 43.3637513773468 29.1317326796471
"1130" 225.8 37.2828399952203 26.3913683749114
"1131" 226 31.498223208252 22.2663359759444
"1132" 226.2 27.208775731397 17.1154047704337
"1133" 226.4 29.2292270678622 14.3407497032322
"1134" 226.6 32.7374226068853 10.3396329653301
"1135" 226.8 35.2473052238945 10.1364768769446
"1136" 227 40.2114403782251 7.70403699962077
"1137" 227.2 44.7548764847845 4.64766987966205
"1138" 227.4 50.2855860012417 3.0559266799394
"1139" 227.6 56.1074553167764 1.96865330575398
"1140" 227.8 61.7932991723516 1.97282946935914
"1141" 228 67.1879129475629 4.28884537699641
"1142" 228.2 73.508842642577 5.18575251075271
"1143" 228.4 79.6732840190125 3.98785276114768
"1144" 228.6 84.5959219807359 6.34841956902863
"1145" 228.8 90.0560569227011 8.83890995809609
"1146" 229 96.021216336208 10.8862981090175
"1147" 229.2 100.611286236383 13.8918621182061
"1148" 229.4 103.748000913274 19.2162995905639
"1149" 229.6 107.454923998569 23.2996302950168
"1150" 229.8 112.096904675581 26.2731825225439
"1151" 230 116.422664600903 29.6762686633983
"1152" 230.2 118.689974605913 35.967470088735
"1153" 230.4 120.922366349248 42.4017584294607
"1154" 230.6 123.671226194758 48.5534717147815
"1155" 230.8 126.261611545196 54.5866050768299
"1156" 231 126.473737151787 61.6320814369956
"1157" 231.2 126.155326827024 68.0454728978994
"1158" 231.4 126.321826093218 74.967273827759
"1159" 231.6 125.613298515746 81.5525977800817
"1160" 231.8 123.122191844936 87.7484027270022
"1161" 232 120.024140446885 93.8251578632779
"1162" 232.2 116.381149722772 99.6220122489477
"1163" 232.4 112.685845206673 105.401964278623
"1164" 232.6 107.961127879094 110.224161623429
"1165" 232.8 103.467742373912 114.056786008688
"1166" 233 98.1686016221153 117.895665218029
"1167" 233.2 92.613135936452 120.993981867418
"1168" 233.4 86.808031056007 123.179679628648
"1169" 233.6 80.3533977130148 125.258457490218
"1170" 233.8 73.8795725959204 126.21222724806
"1171" 234 67.2538718885641 126.910146332769
"1172" 234.2 61.1468948715221 126.926501389164
"1173" 234.4 54.8181030574585 125.464112357291
"1174" 234.6 48.1421307326414 125.20337449611
"1175" 234.8 42.6144415015464 122.513659791538
"1176" 235 36.0698029235504 120.584022188367
"1177" 235.2 30.9359711142092 116.944121450251
"1178" 235.4 25.4110453199388 112.828227881283
"1179" 235.6 19.972269469738 109.310535294711
"1180" 235.8 15.6829323092116 104.049576945618
"1181" 236 12.6043885791377 97.6245945371362
"1182" 236.2 9.65823327149578 91.3442339117657
"1183" 236.4 6.98772755516396 84.9508304650718
"1184" 236.6 3.90588178333747 78.8664851467348
"1185" 236.8 1.12356003773625 72.5576080041869
"1186" 237 1.21901259710669 65.2834220073068
"1187" 237.2 0.715200873182745 58.9338779419494
"1188" 237.4 1.47553340126804 52.4872681223508
"1189" 237.6 3.40849659495029 46.459438860881
"1190" 237.8 5.24213264893665 40.746417307727
"1191" 238 8.17753240171579 37.080230570647
"1192" 238.2 11.7795820419218 33.5024829086315
"1193" 238.4 16.4915657458663 28.6664980837051
"1194" 238.6 20.9402614358057 23.259230266977
"1195" 238.8 25.0227338571612 17.6653667074158
"1196" 239 29.4900456276307 12.0696347055464
"1197" 239.2 34.928664726365 8.11923593167415
"1198" 239.4 41.8436012151782 6.05232521969454
"1199" 239.6 48.2607128846613 3.64382362521573
"1200" 239.8 54.1989431920798 3.0442179576919
"1201" 240 61.394570692223 5.43124320797001
"1202" 240.2 67.4117507704267 7.83980284431085
"1203" 240.4 73.7807306118212 9.53062437684688
"1204" 240.6 80.3706816581829 9.38662096305123
"1205" 240.8 86.7305793235234 8.29347376390795
"1206" 241 91.46392242334 12.2493926988837
"1207" 241.2 95.2938058432279 18.2843064025267
"1208" 241.4 98.2489157484234 23.2788328656589
"1209" 241.6 100.352719464096 29.0985076211127
"1210" 241.8 102.965384565305 34.6928949209611
"1211" 242 105.687663082164 41.2521137561625
"1212" 242.2 108.724142434377 47.2019460967366
"1213" 242.4 112.390093205804 53.2501149226308
"1214" 242.6 115.852818317446 59.0757892431061
"1215" 242.8 119.667984119721 64.9722908896742
"1216" 243 125.211330211256 69.7709330146403
"1217" 243.2 125.737466056591 72.8696161502709
"1218" 243.4 122.738974056603 76.9429555530959
"1219" 243.6 118.333051344729 81.4556995200975
"1220" 243.8 114.558349921857 85.4502376357007
"1221" 244 110.95610629624 90.8843489678466
"1222" 244.2 108.435852000448 96.6385761507228
"1223" 244.4 106.635055600339 103.226844961522
"1224" 244.6 105.01123905284 109.993198180753
"1225" 244.8 101.96822173675 113.965801100858
"1226" 245 97.1129801000139 115.17780803043
"1227" 245.2 91.0722966589095 116.575800143022
"1228" 245.4 84.7080396335175 117.169387417259
"1229" 245.6 78.4109407400891 118.781752884005
"1230" 245.8 72.7011632311695 121.203790223943
"1231" 246 67.7059604130396 125.446591587913
"1232" 246.2 66.3985471880294 126.55414952562
"1233" 246.4 66.3241716659041 126.059425668652
"1234" 246.6 64.2805578599267 124.572487676378
"1235" 246.8 60.6741277585998 123.560400848078
"1236" 247 56.7128461833855 122.311045646904
"1237" 247.2 50.2698728167453 121.004497842124
"1238" 247.4 43.9652613200973 119.400255944073
"1239" 247.6 37.135422487422 117.848835661013
"1240" 247.8 30.7915958858436 116.223686828732
"1241" 248 28.6943419094975 111.999072824059
"1242" 248.2 26.6870386273723 105.61801371963
"1243" 248.4 25.6138213391375 98.7153474955427
"1244" 248.6 23.6190314120529 92.3000877742989
"1245" 248.8 20.9059221319097 85.9281202893145
"1246" 249 17.3486006387278 80.3091508375019
"1247" 249.2 13.2771679580648 74.1522548876967
"1248" 249.4 10.1525250860341 67.490001514577
"1249" 249.6 8.44154869077436 60.7407286545456
"1250" 249.8 9.00363029434088 54.4196516185817
"1251" 250 11.3538432473035 47.6641239158385
"1252" 250.2 13.806894792332 42.3353733379228
"1253" 250.4 17.9879621466175 36.7109008972297
"1254" 250.6 23.5846975133004 32.4044720566844
"1255" 250.8 30.1039586926269 29.4385915256371
"1256" 251 36.5581493129364 27.5098410542989
"1257" 251.2 43.4674475943667 25.2771524610378
"1258" 251.4 50.5228547576835 24.7712648541202
"1259" 251.6 57.3839756323705 24.7574312258305
"1260" 251.8 64.1786146563804 23.8652782868076
"1261" 252 71.3649892447024 23.1849250943811
"1262" 252.2 78.6291110287528 23.8690189968883
"1263" 252.4 85.3346284150895 23.6118169748849
"1264" 252.6 91.912054976876 24.0783520695099
"1265" 252.8 97.2173963199069 26.6312772704912
"1266" 253 103.541935230542 28.8926082479847
"1267" 253.2 109.514666701707 31.8907826561165
"1268" 253.4 115.236957746112 35.9022127456332
"1269" 253.6 118.953247187076 40.9929320161852
"1270" 253.8 118.481545925521 47.424344766785
"1271" 254 117.321347008634 53.9290886292777
"1272" 254.2 115.531717856759 59.7423535744042
"1273" 254.4 113.139041589335 66.2844544258589
"1274" 254.6 111.279816327435 72.7684548566243
"1275" 254.8 108.670537359953 79.2080466718056
"1276" 255 105.585251611395 85.8164450769773
"1277" 255.2 102.424802011833 91.5565794893263
"1278" 255.4 100.28513918163 97.5930352802193
"1279" 255.6 99.8225962972283 104.490984030627
"1280" 255.8 102.786031785994 109.282308815918
"1281" 256 106.844486793709 110.856834460086
"1282" 256.2 109.377420132195 108.082368746601
"1283" 256.4 112.513420672286 105.081555783812
"1284" 256.6 115.10493299853 101.739123026257
"1285" 256.8 118.123533873845 98.0697591444538
"1286" 257 120.398361126594 93.8863464160078
"1287" 257.2 122.95563069022 88.9709616112403
"1288" 257.4 125.178018883114 84.2862317165305
"1289" 257.6 126.99263671062 78.6539910331012
"1290" 257.8 127.603822912939 72.4982454531917
"1291" 258 128.34468010145 66.0212744952523
"1292" 258.2 127.801532942962 59.8118105978059
"1293" 258.4 127.05097673519 54.4176612477023
"1294" 258.6 125.531650693588 48.7421492709972
"1295" 258.8 123.810837764646 43.123813048402
"1296" 259 120.925171719433 39.1192583216919
"1297" 259.2 117.75159244852 33.5216551796859
"1298" 259.4 115.157283272434 27.0823067169572
"1299" 259.6 110.352158507002 23.3220844999603
"1300" 259.8 105.554536898118 19.2822253780649
"1301" 260 100.882466247608 13.6737585554048
"1302" 260.2 95.5166428617835 9.72242819625898
"1303" 260.4 89.5214907374068 7.27982141636151
"1304" 260.6 83.6682960856644 4.60362489152458
"1305" 260.8 77.2817856815462 2.56999787253006
"1306" 261 70.2478325557451 0.997474896316548
"1307" 261.2 63.6797157864236 1.08968879398054
"1308" 261.4 56.6822666077602 1.17128632512417
"1309" 261.6 49.7371883007497 2.5058452673697
"1310" 261.8 43.0665522293832 3.98496945392591
"1311" 262 36.8662227107048 6.62378054951257
"1312" 262.2 30.6666267275824 9.66195243207726
"1313" 262.4 25.1311120612937 13.7237726526557
"1314" 262.6 20.486426165422 18.0970756938279
"1315" 262.8 15.6738304241167 23.3169360855856
"1316" 263 11.2169815428368 28.2645880636476
"1317" 263.2 7.96015194435133 33.5626632194145
"1318" 263.4 5.16833013619886 39.1843796179413
"1319" 263.6 3.11973154128789 44.9962269300593
"1320" 263.8 1.69601498649428 51.6258176473481
"1321" 264 1.46860673420458 57.1808835097181
"1322" 264.2 0.375925992902808 63.6812648378067
"1323" 264.4 1.84546366656628 69.0068001633394
"1324" 264.6 1.38124509849015 76.0934720589403
"1325" 264.8 2.8238371413806 81.4675026421656
"1326" 265 5.45512317942875 87.3648112825627
"1327" 265.2 9.03684704397417 91.4292533726357
"1328" 265.4 13.4099160579794 95.8047052897586
"1329" 265.6 15.5928206332579 100.321732206541
"1330" 265.8 16.353195847096 103.712397199812
"1331" 266 20.6388399245066 105.614887692063
"1332" 266.2 25.5058392327075 108.362412375398
"1333" 266.4 29.4334994832167 112.149392111335
"1334" 266.6 32.9995389561477 114.943942245324
"1335" 266.8 35.306829885959 119.101654706769
"1336" 267 36.2889620711761 119.679641612276
"1337" 267.2 40.0226418462869 118.720419162357
"1338" 267.4 43.5021116672946 117.959653375937
"1339" 267.6 48.6581249087282 119.143483284701
"1340" 267.8 52.4533663441625 122.88065753963
"1341" 268 53.1964874295416 125.308331736273
"1342" 268.2 55.6987906868168 123.41349701676
"1343" 268.4 60.3711700025231 123.524232015414
"1344" 268.6 63.3732702926678 124.821310985942
"1345" 268.8 64.2152716992083 126.580467806998
"1346" 269 65.3633652867384 126.56413855903
"1347" 269.2 69.3923801302714 125.452144100172
"1348" 269.4 74.2112579917769 126.038651438997
"1349" 269.6 78.5440072163472 124.62302867544
"1350" 269.8 84.5742792255061 123.589721525861
"1351" 270 89.2476714346569 121.078559737301
"1352" 270.2 94.9330183563446 118.672954649975
"1353" 270.4 100.419932513061 115.81367071857
"1354" 270.6 105.183846232493 111.553281176551
"1355" 270.8 110.17485295462 107.390088574402
"1356" 271 114.280326329274 102.451692238773
"1357" 271.2 115.920643253854 96.9720467552539
"1358" 271.4 116.230260737067 90.6052295669644
"1359" 271.6 117.454107517098 84.3967444299563
"1360" 271.8 117.151510102253 78.1520157452383
"1361" 272 117.655461189736 72.2693268167965
"1362" 272.2 120.231609800608 66.9180672624227
"1363" 272.4 122.989312211015 60.2918991757503
"1364" 272.6 120.672203013593 54.7529923158938
"1365" 272.8 116.676773930144 49.1776616843796
"1366" 273 111.16424663806 45.8296813932083
"1367" 273.2 105.113049021788 43.0554162020582
"1368" 273.4 98.4718815054817 40.9814246925051
"1369" 273.6 92.4148937251702 40.5669041841156
"1370" 273.8 86.0814018554324 38.7617485238613
"1371" 274 79.0606905069975 35.9387192620468
"1372" 274.2 72.8449903498061 33.6878412599134
"1373" 274.4 66.4824877101974 30.9254768050435
"1374" 274.6 61.4586493901108 26.9073788704932
"1375" 274.8 57.8040547456663 21.4546972849078
"1376" 275 53.0387912200387 16.9139883256339
"1377" 275.2 47.9892419133357 14.9102629740183
"1378" 275.4 43.2733839992742 16.4761025526291
"1379" 275.6 37.8867614538607 19.1321981926879
"1380" 275.8 32.8206088864579 23.4133755407382
"1381" 276 27.8839851707518 27.9720749642356
"1382" 276.2 23.7089942809551 32.7999541534451
"1383" 276.4 19.8722877171102 38.0953949912804
"1384" 276.6 16.6045140165781 44.1739559619528
"1385" 276.8 14.0239808344954 50.4631876056132
"1386" 277 12.9942314761529 56.9342098163998
"1387" 277.2 13.4825894228744 63.3051538305725
"1388" 277.4 14.6916910749606 69.9927786783652
"1389" 277.6 17.8615225936915 76.4664200583522
"1390" 277.8 21.0887625992331 81.1634193702003
"1391" 278 25.2703256528662 86.2824033580088
"1392" 278.2 30.1024673035905 90.7661610528904
"1393" 278.4 35.1103094026716 93.6645982545082
"1394" 278.6 41.7058387226785 95.4406449515858
"1395" 278.8 47.8302322891884 96.5144935182973
"1396" 279 54.2253085255928 97.280628761644
"1397" 279.2 60.6997902861675 98.0000267868474
"1398" 279.4 66.674809873779 98.5819462675595
"1399" 279.6 72.9928973222515 98.7221939388912
"1400" 279.8 79.1809464463824 98.2590518979375
"1401" 280 85.7348470091712 97.9968206735233
"1402" 280.2 91.8972324466203 96.0057369412452
"1403" 280.4 96.3322624386946 92.4605131142034
"1404" 280.6 100.70172745628 87.5954627480179
"1405" 280.8 104.273582215688 82.2295220169658
"1406" 281 105.447783795623 76.3400350672688
"1407" 281.2 105.715314398638 70.6942404841209
"1408" 281.4 104.974531464117 63.9466654189519
"1409" 281.6 103.907747494173 56.878024104886
"1410" 281.8 102.536256128494 50.4569655610414
"1411" 282 100.230705830987 44.1961941483195
"1412" 282.2 97.6597543039517 37.5443410702781
"1413" 282.4 94.7063808846452 31.5840732935021
"1414" 282.6 90.2151768483215 28.2231348699017
"1415" 282.8 85.6838523766028 26.6850649453846
"1416" 283 82.0500112578409 24.5279725861148
"1417" 283.2 82.1506926556074 20.5644600900857
"1418" 283.4 82.1084320989324 14.660558631522
"1419" 283.6 83.6004138202292 10.8230081448533
"1420" 283.8 84.317834517267 9.46767076504937
"1421" 284 80.8970860431482 9.31860419720543
"1422" 284.2 75.689495135909 6.80831732734869
"1423" 284.4 71.0107739918516 5.50204225717292
"1424" 284.6 64.9474209663162 5.00695491700003
"1425" 284.8 58.1372976306256 4.47943770382071
"1426" 285 51.2240751427255 3.71891482797872
"1427" 285.2 44.8548051654952 4.95734755702403
"1428" 285.4 39.1495443642068 7.20884602390625
"1429" 285.6 32.3609934249894 9.84212245396526
"1430" 285.8 27.7004759612986 13.6655927792859
"1431" 286 23.5072619372051 19.1819567819914
"1432" 286.2 19.6079965508149 25.0237184786125
"1433" 286.4 16.2646949007941 30.8844807931533
"1434" 286.6 13.3594481893448 36.991827047209
"1435" 286.8 10.8223927139535 43.441376479134
"1436" 287 8.36638034855256 49.926477395199
"1437" 287.2 6.48707213239596 56.6903704750668
"1438" 287.4 5.14776859400992 63.2203765926323
"1439" 287.6 3.90691179024587 69.7298239228837
"1440" 287.8 3.40373765386662 74.6568857883129
"1441" 288 6.30262424416096 80.193288273769
"1442" 288.2 10.2118101293298 84.9404991452957
"1443" 288.4 14.2686982196007 89.6907251168361
"1444" 288.6 18.4370018015979 93.7464589996632
"1445" 288.8 22.239131789839 98.9729767905985
"1446" 289 25.360477498582 104.455919285229
"1447" 289.2 28.7230893305506 108.873157956531
"1448" 289.4 33.6656295743354 111.437386028116
"1449" 289.6 39.0283636152527 114.638810864396
"1450" 289.8 41.4876227020381 119.758151917045
"1451" 290 42.5856528749545 122.725127838094
"1452" 290.2 45.0601568578647 120.677281770067
"1453" 290.4 49.7406750661959 118.911375031858
"1454" 290.6 53.4104133645644 118.17269266201
"1455" 290.8 58.5837621880398 117.674251095682
"1456" 291 64.3809242923806 116.430761272006
"1457" 291.2 70.3626306065928 115.760968367533
"1458" 291.4 76.3988080888479 116.184757404132
"1459" 291.6 82.3790094644164 117.737343334746
"1460" 291.8 87.5825661654134 120.735199775001
"1461" 292 92.1088763249345 121.36476762659
"1462" 292.2 96.3239921995643 118.041401014453
"1463" 292.4 100.57667981903 114.936010753657
"1464" 292.6 104.745290671017 111.183808634322
"1465" 292.8 107.561356647103 106.472762906269
"1466" 293 108.471181589176 100.738086544555
"1467" 293.2 109.371564058317 94.3699760238135
"1468" 293.4 110.325055316343 88.0373691257286
"1469" 293.6 111.468626706505 82.0846405657954
"1470" 293.8 113.899117134037 76.3674642988423
"1471" 294 117.053709424176 71.2155653444945
"1472" 294.2 118.460086103978 64.7797274527193
"1473" 294.4 119.894697010578 58.3693361330121
"1474" 294.6 120.200953015227 52.0603781657812
"1475" 294.8 117.868866197918 46.8091235668208
"1476" 295 113.729916295529 43.3425448625094
"1477" 295.2 107.779319705089 39.5189839271335
"1478" 295.4 102.00760001496 37.7793295518954
"1479" 295.6 95.676274378072 36.5234761589694
"1480" 295.8 88.9678848355739 35.1046339731439
"1481" 296 82.8891923972528 33.2582868088209
"1482" 296.2 75.4991095972015 29.9646814618052
"1483" 296.4 69.0464150693287 28.0448985347495
"1484" 296.6 63.1131313537385 25.4849045596889
"1485" 296.8 56.8722282138324 22.7212477068101
"1486" 297 50.4173776052538 19.1612626813617
"1487" 297.2 44.7171363497278 17.1742033603891
"1488" 297.4 38.4444957727467 16.843260714604
"1489" 297.6 33.0865364457641 18.0295644694686
"1490" 297.8 29.4393549787435 21.8822781588381
"1491" 298 25.2044820905916 27.1687204254392
"1492" 298.2 21.9978707064332 33.1993773527346
"1493" 298.4 19.7696074576738 39.9059578766413
"1494" 298.6 17.9972221459317 46.1557261542363
"1495" 298.8 16.2075546429684 52.5648285441748
"1496" 299 14.2525793200359 59.0988602334197
"1497" 299.2 13.9844809098464 65.69395967874
"1498" 299.4 14.7991371997806 71.6933670186798
"1499" 299.6 16.8035995008012 77.6819966662152
"1500" 299.8 19.6129504678369 83.7086034319026
"1501" 300 22.6349468509298 89.4419055951611
"1502" 300.2 26.1803262413871 94.5396242529639
"1503" 300.4 30.8127551046917 99.1557846589468
"1504" 300.6 35.2417388932567 102.92954175952
"1505" 300.8 40.1610236819056 105.179483526438
"1506" 301 45.7941599598271 105.852399301107
"1507" 301.2 51.673811110049 105.056242754269
"1508" 301.4 57.5300060966328 103.119908599369
"1509" 301.6 63.4331261917102 100.905123969167
"1510" 301.8 68.5996865496372 97.8752832411457
"1511" 302 74.5786404860281 93.9296809833501
"1512" 302.2 80.5325823543773 90.307067136488
"1513" 302.4 85.5284762047689 86.1612579486245
"1514" 302.6 90.0519333292076 81.6644645822007
"1515" 302.8 95.2821497624895 77.4885192092459
"1516" 303 100.543337360442 73.2309337068687
"1517" 303.2 105.568567904084 69.0539084813589
"1518" 303.4 110.781514364977 64.547744580207
"1519" 303.6 116.204433864316 61.7739821309285
"1520" 303.8 121.537387871366 61.9872415172079
"1521" 304 125.638870487974 64.8266851365396
"1522" 304.2 126.117796327628 68.3977386685231
"1523" 304.4 126.002434227774 73.3036904857412
"1524" 304.6 125.690537732419 78.2864165264517
"1525" 304.8 124.610043855356 82.7234450223255
"1526" 305 123.559625387288 86.3918229977232
"1527" 305.2 122.248745180327 90.6144648149422
"1528" 305.4 119.773901248121 94.5071090782209
"1529" 305.6 118.125946980726 98.7285846822086
"1530" 305.8 115.418683632464 102.230097837022
"1531" 306 112.769362738794 106.370614040175
"1532" 306.2 109.758459694788 109.75630085246
"1533" 306.4 106.420420408152 112.98297609183
"1534" 306.6 103.033074948732 115.87596466977
"1535" 306.8 100.610801554147 117.300636479695
"1536" 307 99.7703596518853 117.801201116932
"1537" 307.2 99.920464210375 117.964134170088
"1538" 307.4 99.868000039926 117.852584867673
"1539" 307.6 99.9981514828928 117.656067456834
"1540" 307.8 99.7195576977753 118.019311239242
"1541" 308 98.1793579338319 118.606385010934
"1542" 308.2 96.0294485569417 119.7873929724
"1543" 308.4 95.6143230932367 120.180057782265
"1544" 308.6 96.4548102289989 119.906451683725
"1545" 308.8 96.3946487186752 119.724028249245
"1546" 309 95.8031531462871 120.274757453142
"1547" 309.2 94.1805239084129 121.243819303164
"1548" 309.4 91.7840240939143 122.078225918559
"1549" 309.6 89.7147715032247 123.450161002074
"1550" 309.8 86.9058623332598 124.319078662476
"1551" 310 86.1438283337931 124.245048153931
"1552" 310.2 86.6788217912031 124.155012458689
"1553" 310.4 87.1661053948785 124.207154730073
"1554" 310.6 87.7930724354734 124.39970910916
"1555" 310.8 87.362537034775 124.407897940144
"1556" 311 87.9680127407629 124.788597074002
"1557" 311.2 88.2999543221431 124.637799704782
"1558" 311.4 88.2463240888199 124.398722590339
"1559" 311.6 88.4040512407332 124.275467755004
"1560" 311.8 88.46895060101 124.141968934323
"1561" 312 88.6704640758662 123.972007586355
"1562" 312.2 89.1061467788421 123.607662838183
"1563" 312.4 89.4309750234027 123.326605870989
"1564" 312.6 89.8398801957398 123.128286239647
"1565" 312.8 90.4452759173086 122.596995412289
"1566" 313 89.749330175703 122.597423565178
"1567" 313.2 90.3818908870482 122.049301383939
"1568" 313.4 92.0663014097177 121.411644057755
"1569" 313.6 93.4917790112128 120.961234907192
"1570" 313.8 94.7639240315283 120.545970880445
"1571" 314 94.142061282039 120.72707846787
"1572" 314.2 94.0281752496809 120.361549476596
"1573" 314.4 94.1658675874722 120.807206601674
"1574" 314.6 94.6819147293534 121.078692881402
"1575" 314.8 95.0377332443909 121.204850755247
"1576" 315 95.3749545967149 121.352375645129
"1577" 315.2 95.3679730731044 121.29171151449
"1578" 315.4 95.3175444526319 121.112376792398
"1579" 315.6 95.4036852058227 121.298816466574
"1580" 315.8 95.2930866347953 121.413088510067
"1581" 316 95.1789213162204 121.400427936423
"1582" 316.2 94.6240696797687 121.245726220629
"1583" 316.4 94.1684805744929 121.663840860969
"1584" 316.6 93.7659196080556 121.758799146207
"1585" 316.8 92.9700696244957 121.545956452968
"1586" 317 91.5762337053744 121.738603617
"1587" 317.2 90.1641648000634 122.010171009568
"1588" 317.4 88.7789121448322 122.50891157546
"1589" 317.6 88.0010950862851 122.435293706619
"1590" 317.8 86.1337773818593 123.182288255629
"1591" 318 84.0092626200422 124.255015055252
"1592" 318.2 80.6415221406261 125.362856357804
"1593" 318.4 77.8870217171068 125.156697705329
"1594" 318.6 73.8405163774979 126.397783280427
"1595" 318.8 70.1868484251457 127.152395117247
"1596" 319 65.5694288808967 126.94212026417
"1597" 319.2 61.7036692806746 127.103378694795
"1598" 319.4 58.4460793744692 126.970055204192
"1599" 319.6 53.4564472507313 125.260993989019
"1600" 319.8 49.010578340272 124.355763848952
"1601" 320 43.8059643719906 123.751882617284
"1602" 320.2 39.1741264098531 122.655346405723
"1603" 320.4 35.5976481161073 120.577960666546
"1604" 320.6 30.625711784457 118.112462714272
"1605" 320.8 26.4447203135699 115.208952188218
"1606" 321 22.2517989936081 112.03269334202
"1607" 321.2 17.8421615051918 107.910003807503
"1608" 321.4 14.4415478664036 103.908466471009
"1609" 321.6 10.3191941028399 98.8086866874471
"1610" 321.8 8.93803211630008 94.44467854286
"1611" 322 7.70853527470531 90.5467116628386
"1612" 322.2 4.96059007536651 87.0259207121994
"1613" 322.4 2.83981498513661 84.1452598262629
"1614" 322.6 2.17372751907492 81.7482621410021
"1615" 322.8 1.55553427872272 77.1009138181622
"1616" 323 0.630660089103889 74.9371572302312
"1617" 323.2 0.772506472223276 75.420346735022
"1618" 323.4 0.243336365741843 76.0720704101543
"1619" 323.6 0.329300936996008 76.7334908285834
"1620" 323.8 0.650827242845093 78.1359826564417
"1621" 324 1.61162562005445 79.3947264641862
"1622" 324.2 2.21199713759889 80.3232559047203
"1623" 324.4 1.64505543452571 80.5713427525317
"1624" 324.6 2.92347291812002 82.2075499579456
"1625" 324.8 4.72451223400097 85.5472947282281
"1626" 325 6.14847400440973 89.8545770337053
"1627" 325.2 8.41074149464584 91.842512551525
"1628" 325.4 10.9630286643611 95.4757432086244
"1629" 325.6 14.2700555052839 98.3189128309847
"1630" 325.8 18.1075420177688 100.448916593461
"1631" 326 20.4806084921526 104.641002243516
"1632" 326.2 21.4314779917237 109.748386756474
"1633" 326.4 23.8478061683842 111.779523612139
"1634" 326.6 27.7184403651414 112.93872276344
"1635" 326.8 31.5471242305674 116.894430241712
"1636" 327 35.2617300472062 120.340998868517
"1637" 327.2 40.7330625705168 122.555763266187
"1638" 327.4 45.7326765726978 124.196383840713
"1639" 327.6 51.8824088746494 124.875565397211
"1640" 327.8 56.5074302994745 126.719309323852
"1641" 328 61.7326675463186 126.658970567175
"1642" 328.2 66.5234914355859 126.70915042791
"1643" 328.4 71.5751729997758 125.417506596385
"1644" 328.6 77.7817704607575 124.842792642964
"1645" 328.8 84.0801878569919 124.6196916888
"1646" 329 89.1936819192791 121.585320538001
"1647" 329.2 94.4627246997376 120.035689111476
"1648" 329.4 99.1718438373272 117.665987012775
"1649" 329.6 103.656172115874 113.918616182769
"1650" 329.8 108.214512430603 110.30315645158
"1651" 330 112.110495490483 105.405910788737
"1652" 330.2 116.047803543083 100.519238224522
"1653" 330.4 118.343578644666 94.6767600465655
"1654" 330.6 120.9461623151 88.8754366133275
"1655" 330.8 124.34826316576 84.3435436648119
"1656" 331 126.026435735145 78.558093479559
"1657" 331.2 127.168690246436 72.514433975963
"1658" 331.4 127.496017714336 66.029080530807
"1659" 331.6 127.265118029835 59.7344388604138
"1660" 331.8 126.178895508274 54.1104443091943
"1661" 332 122.634291645056 48.8078928899422
"1662" 332.2 120.262566326522 43.282620093114
"1663" 332.4 118.407960883213 36.922759926921
"1664" 332.6 118.149499047822 31.4982605901278
"1665" 332.8 114.63867268001 28.769519163718
"1666" 333 110.127830440971 25.3109015538196
"1667" 333.2 105.918826804896 20.9369756125356
"1668" 333.4 101.266533546452 16.0694834006154
"1669" 333.6 96.9354811989522 11.4641255386098
"1670" 333.8 91.3345761167735 8.01661622505872
"1671" 334 86.2850298303156 5.55777791577161
"1672" 334.2 79.6450683145721 3.93732919055977
"1673" 334.4 74.6066118778691 1.940313624154
"1674" 334.6 67.9167259611852 1.37938688531275
"1675" 334.8 62.5090684769966 1.11122774707784
"1676" 335 54.6185604612897 1.68239766904528
"1677" 335.2 48.8023361377898 3.44852776399963
"1678" 335.4 42.0369918172091 5.3166707639012
"1679" 335.6 37.1429549668635 7.15975842246244
"1680" 335.8 31.9142568691672 10.0165887855898
"1681" 336 25.2896819847892 13.7277410710933
"1682" 336.2 20.71113579496 18.4353111393718
"1683" 336.4 17.2029708101602 22.9896150570479
"1684" 336.6 13.2619636599759 27.7836282510531
"1685" 336.8 9.45545815621674 33.2271756860036
"1686" 337 7.43975114087818 40.4120634481504
"1687" 337.2 7.95261058570023 45.9971001540066
"1688" 337.4 9.05108346206629 51.5989126438552
"1689" 337.6 11.0288081462779 56.5149062403359
"1690" 337.8 14.2014516510985 60.3535698171379
"1691" 338 18.7168642102453 63.0662694022528
"1692" 338.2 22.8688454037411 66.6419417843095
"1693" 338.4 26.6461416541494 71.2552630239066
"1694" 338.6 29.8975830870752 76.1317130122478
"1695" 338.8 31.7878199871661 81.7215007655262
"1696" 339 33.8880300187653 87.1652633682205
"1697" 339.2 37.3546749684688 91.2857985546924
"1698" 339.4 42.2982262904689 95.4518107102474
"1699" 339.6 47.2440023379656 99.6827255074442
"1700" 339.8 53.1196965686678 102.448043905968
"1701" 340 59.4045258350874 102.69390176803
"1702" 340.2 65.7598073575266 101.080390289719
"1703" 340.4 72.2319711983431 99.5396715274135
"1704" 340.6 76.8721009079788 96.1312131951206
"1705" 340.8 80.4094911051396 90.6222055625588
"1706" 341 83.01125221443 85.032551321237
"1707" 341.2 85.0673928715512 78.1403544543312
"1708" 341.4 86.3811650471194 71.1644569535708
"1709" 341.6 87.082241568913 64.4420240329764
"1710" 341.8 89.2161226650692 61.9745008898499
"1711" 342 93.0915824675328 56.8104579089077
"1712" 342.2 94.5086704644299 51.7962183928255
"1713" 342.4 96.1820404297782 45.3621952853666
"1714" 342.6 96.878860365646 38.7041654468491
"1715" 342.8 97.1272412145743 31.6399665235941
"1716" 343 97.3115557680267 24.5736113554656
"1717" 343.2 99.574527710128 18.8919287029041
"1718" 343.4 103.628983389917 17.7196213815279
"1719" 343.6 107.164953690025 20.0771155232457
"1720" 343.8 109.452208308611 22.3889771953735
"1721" 344 111.555743100968 24.56044067032
"1722" 344.2 114.324417153299 28.1198997808437
"1723" 344.4 117.632199895619 32.5330329029709
"1724" 344.6 119.858751917832 38.3605653882929
"1725" 344.8 122.781211471639 44.0175563559513
"1726" 345 124.967301839175 49.2030132257344
"1727" 345.2 125.788067505894 55.8710445447521
"1728" 345.4 126.524975220374 62.4584321249443
"1729" 345.6 127.932159405909 68.324971834412
"1730" 345.8 126.360304638936 74.2419917264582
"1731" 346 125.125980851131 80.7526915843987
"1732" 346.2 123.64227034377 86.822200007079
"1733" 346.4 120.977403450891 92.5254319720734
"1734" 346.6 118.222913771049 98.2121470905517
"1735" 346.8 114.587727014177 103.316296256219
"1736" 347 111.126825513141 107.758054024311
"1737" 347.2 107.417989602729 111.921063570498
"1738" 347.4 104.659869324313 114.55610485497
"1739" 347.6 100.338119029733 117.094062592822
"1740" 347.8 96.3685551080922 119.940470338311
"1741" 348 92.0234372154377 122.431719303714
"1742" 348.2 87.8258101015336 123.153050437731
"1743" 348.4 82.2332591843713 124.735954554629
"1744" 348.6 77.0890156014161 126.37482241533
"1745" 348.8 71.5607332697405 126.742847095072
"1746" 349 66.6443175737856 127.599005174917
"1747" 349.2 62.545984190229 127.174135633479
"1748" 349.4 57.6291634156979 125.269468983869
"1749" 349.6 51.3317955186891 123.231519483262
"1750" 349.8 45.4813079507352 122.492157913066
"1751" 350 40.2973335904993 122.295149692919
"1752" 350.2 35.9267621194685 119.339280792359
"1753" 350.4 31.9815282974051 114.911116683864
"1754" 350.6 26.9328111371609 111.14335841921
"1755" 350.8 21.2369335687652 107.590892997011
"1756" 351 15.6051411608623 103.759244531044
"1757" 351.2 12.4077795839463 98.4678880008779
"1758" 351.4 10.8624483462918 91.6311258358428
"1759" 351.6 10.5330374265789 87.2153369230427
"1760" 351.8 10.464946927753 85.6058181837071
"1761" 352 8.04982894883116 82.3024925821343
"1762" 352.2 5.02846218796306 77.544161366756
"1763" 352.4 1.85228091945847 74.3762097049259
"1764" 352.6 1.19242279324004 66.2871644516885
"1765" 352.8 0.83942266448433 60.0176782251592
"1766" 353 2.1150787460539 54.7635305179998
"1767" 353.2 3.4411972828838 47.131641264085
"1768" 353.4 4.9261134753051 41.682424507607
"1769" 353.6 8.24020212186502 37.3180896201573
"1770" 353.8 11.4575482859149 31.3157555056104
"1771" 354 14.732202303713 25.0725625475097
"1772" 354.2 19.7162388296741 20.0333732829179
"1773" 354.4 25.2066311437084 15.6848182660351
"1774" 354.6 31.3923253848768 11.6757037061128
"1775" 354.8 37.1513053564048 7.29321232038237
"1776" 355 42.9170309468891 5.72943464562407
"1777" 355.2 49.9386185247465 5.93185911568445
"1778" 355.4 57.031083865473 6.06221598339404
"1779" 355.6 63.3210714975305 4.30421489401882
"1780" 355.8 68.46201073391 1.9856730270119
"1781" 356 73.7615866884428 4.04038500072161
"1782" 356.2 78.4338065832803 8.5936248684036
"1783" 356.4 83.2133482992674 12.8962860883771
"1784" 356.6 88.8537730124457 16.9111130601337
"1785" 356.8 94.4677058478548 20.174696585433
"1786" 357 101.168577713941 22.1461831138434
"1787" 357.2 107.561798837639 22.6344541336704
"1788" 357.4 111.445060161207 25.6051814730579
"1789" 357.6 113.28688921805 31.5291241419824
"1790" 357.8 113.935566920335 37.2057220023328
"1791" 358 115.112184477522 43.2841400836868
"1792" 358.2 115.22198056082 48.6087950268842
"1793" 358.4 113.214781084338 54.3044210022905
"1794" 358.6 111.331739268758 60.6981357827316
"1795" 358.8 111.536127213222 67.4657299031344
"1796" 359 111.714289474559 73.9065874019756
"1797" 359.2 111.904136483195 81.024529095286
"1798" 359.4 112.750457339604 88.0707984263556
"1799" 359.6 115.008362573014 93.5892678924145
"1800" 359.8 118.469993844572 95.6368645157244
"1801" 360 115.127293119614 97.5368413379784
"1802" 360.2 109.823361266384 100.780564013824
"1803" 360.4 104.248412451857 102.901838777574
"1804" 360.6 101.460750272487 103.557921440198
"1805" 360.8 99.3721700966868 103.668869388278
"1806" 361 97.8612196151608 103.17255027643
"1807" 361.2 96.989775676409 102.485096070562
"1808" 361.4 95.6057546513843 101.928501973004
"1809" 361.6 91.2267875451005 101.233355770596
"1810" 361.8 86.1679360992081 101.094604185894
"1811" 362 80.209075844494 101.105605870743
"1812" 362.2 74.0605902712086 99.6982451426406
"1813" 362.4 67.9255402119275 98.3614923747026
"1814" 362.6 61.0717360127555 97.4997421169674
"1815" 362.8 53.9540537755581 97.0327481642295
"1816" 363 46.9457578320787 96.5928508377153
"1817" 363.2 40.2141178704046 96.6977340008033
"1818" 363.4 33.1449247919699 95.998077135555
"1819" 363.6 26.3102936015877 96.3267535046479
"1820" 363.8 19.7388580156299 98.3076122035887
"1821" 364 14.072448775905 101.5035140582
"1822" 364.2 14.0985204487634 103.662874064692
"1823" 364.4 16.0530344242046 104.872129224711
"1824" 364.6 18.6779525813627 108.878015373332
"1825" 364.8 22.6037922620216 111.543132694737
"1826" 365 26.5563367303026 115.27496848921
"1827" 365.2 31.0132780451165 117.792110478861
"1828" 365.4 34.8080876033787 120.666122096697
"1829" 365.6 38.5494573491912 121.949310145659
"1830" 365.8 43.3759902137705 123.77642937182
"1831" 366 48.6635509146724 124.982137289549
"1832" 366.2 53.7048277333943 126.312557069578
"1833" 366.4 59.1771898145574 127.240524733515
"1834" 366.6 64.7232339543738 127.867626598539
"1835" 366.8 70.9295785189238 127.699274151738
"1836" 367 76.6401943980345 126.17375877363
"1837" 367.2 83.9058655073005 124.50670638756
"1838" 367.4 89.2523957496124 122.717338425368
"1839" 367.6 94.9272420580448 120.512533345177
"1840" 367.8 99.8067599094927 116.74461918747
"1841" 368 105.061105443961 113.172793500025
"1842" 368.2 109.250506114278 109.153282059679
"1843" 368.4 113.371749465318 104.187864262722
"1844" 368.6 117.166107067312 98.9024614209813
"1845" 368.8 120.309576279973 93.2122091410739
"1846" 369 121.11879230606 86.7791147336926
"1847" 369.2 121.718454290638 80.1327496750324
"1848" 369.4 124.33507488888 74.6960137783766
"1849" 369.6 127.76538821495 71.0479948262667
"1850" 369.8 128.111149599187 65.9527110959145
"1851" 370 127.19681044334 60.1770337566465
"1852" 370.2 126.320157577492 55.0754796251325
"1853" 370.4 123.289162638518 49.720029115308
"1854" 370.6 119.788495418234 44.3921260357827
"1855" 370.8 115.992647093681 38.8543221020271
"1856" 371 112.940643495842 32.168376379831
"1857" 371.2 109.679045072226 26.4930628914338
"1858" 371.4 105.743833214343 21.1708327403753
"1859" 371.6 100.378211517034 17.3648725199179
"1860" 371.8 94.8229719251768 13.5981039137219
"1861" 372 89.3426850350974 9.62765190176666
"1862" 372.2 82.769796556509 7.14375326578732
"1863" 372.4 76.511500988396 5.23062816888171
"1864" 372.6 69.5043528836637 2.81958792670498
"1865" 372.8 62.5291171225893 1.39234554302768
"1866" 373 55.685361675903 1.43795012294703
"1867" 373.2 48.5966459224631 3.53468869745334
"1868" 373.4 42.1012266578889 6.61435817140182
"1869" 373.6 36.0469032837711 10.0467000934577
"1870" 373.8 29.925789061526 13.087846508634
"1871" 374 23.5834156299135 16.3175971258063
"1872" 374.2 19.1829707122399 21.0752819081108
"1873" 374.4 17.3383533897115 27.0801021428736
"1874" 374.6 17.250102207232 34.051347077588
"1875" 374.8 17.9495873381071 40.9656482730665
"1876" 375 20.1771533841714 46.7791634649696
"1877" 375.2 21.8316042921741 52.3354230049661
"1878" 375.4 22.5839600355388 58.9861076922783
"1879" 375.6 23.0089549587989 65.5691848660018
"1880" 375.8 24.3943006147055 71.4615011203843
"1881" 376 27.0299526813415 77.4165593979712
"1882" 376.2 28.756947509722 84.1002670217418
"1883" 376.4 30.4886680490411 90.0071950813568
"1884" 376.6 31.7349747690143 96.4996166168997
"1885" 376.8 31.0438347865716 102.675697113995
"1886" 377 29.2077787009932 106.345697550654
"1887" 377.2 28.1158703564449 108.718659507305
"1888" 377.4 24.6643718268467 110.033782086793
"1889" 377.6 20.448677849894 108.370254070496
"1890" 377.8 18.8752903215557 106.029194243046
"1891" 378 15.2757010621895 102.177200015873
"1892" 378.2 11.7461060547025 98.2566401506553
"1893" 378.4 9.50818805330432 94.1143405878226
"1894" 378.6 4.95143567024218 87.4960538814456
"1895" 378.8 2.61895749401415 81.2688939159355
"1896" 379 1.27342539523123 75.2555247053591
"1897" 379.2 1.2964364618772 68.2189485310581
"1898" 379.4 1.26472957388165 60.9260488837159
"1899" 379.6 1.58858583321382 55.1556752052936
"1900" 379.8 2.99841481920258 47.4148266207027
"1901" 380 4.93763839994475 42.7267186487543
"1902" 380.2 6.99905136484902 36.5071187479995
"1903" 380.4 10.1065064118114 31.6975868261367
"1904" 380.6 13.1818742839968 25.531755876999
"1905" 380.8 19.4013680311338 22.711291912001
"1906" 381 25.2262719678669 18.1471343021621
"1907" 381.2 30.0591489853456 12.8599003530678
"1908" 381.4 34.1181555936018 9.15798041574791
"1909" 381.6 40.0678450778274 5.99503742700619
"1910" 381.8 46.6359842256937 3.45341980852588
"1911" 382 53.3074357126186 1.96237351622426
"1912" 382.2 59.7974598493249 0.977275840172565
"1913" 382.4 66.7813304754435 1.64657192621454
"1914" 382.6 73.5085456012781 3.59573811963591
"1915" 382.8 80.3982023862252 3.99577935683615
"1916" 383 83.6519681218756 4.62223328352082
"1917" 383.2 88.3451663296933 6.75867616396954
"1918" 383.4 94.0223794291466 9.13280686353882
"1919" 383.6 98.988742051397 12.6169678735816
"1920" 383.8 103.706637135423 17.3620859698489
"1921" 384 109.283063357193 21.8104462960673
"1922" 384.2 114.461854078579 26.1217117686182
"1923" 384.4 118.412743748671 31.7116514888025
"1924" 384.6 121.97124246057 38.131723867462
"1925" 384.8 124.512451178554 45.1800395448149
"1926" 385 126.337890089368 51.2077515352457
"1927" 385.2 127.459140948445 58.2270025714268
"1928" 385.4 128.094562351966 65.1162573030964
"1929" 385.6 127.876500576505 71.2020436177619
"1930" 385.8 126.901542735227 78.1024397240976
"1931" 386 124.908439338279 84.2711735507482
"1932" 386.2 122.259183406178 90.8107327042112
"1933" 386.4 119.326711708483 96.5962578928027
"1934" 386.6 116.330299113356 101.188029966136
"1935" 386.8 113.047747949456 106.432553636029
"1936" 387 110.960986282265 108.140022663304
"1937" 387.2 111.34300376523 107.870858196517
"1938" 387.4 112.240016401183 107.055240434124
"1939" 387.6 112.775852476988 105.847688371074
"1940" 387.8 114.142818620494 104.306624301344
"1941" 388 115.247262690873 102.024831466339
"1942" 388.2 117.295551103642 100.008015592402
"1943" 388.4 119.203478639305 97.2851790402155
"1944" 388.6 120.91509847456 94.0073701240994
"1945" 388.8 122.997443625955 90.8982851018157
"1946" 389 124.420806563669 87.2717470773111
"1947" 389.2 125.884428568358 83.1778847723899
"1948" 389.4 126.98145797674 79.03982291243
"1949" 389.6 127.847026124302 74.1383136144255
"1950" 389.8 127.5344767717 69.7884391546884
"1951" 390 128.443768361499 64.8811517278342
"1952" 390.2 127.978064600138 59.8950077232197
"1953" 390.4 127.763098306419 56.0214776350173
"1954" 390.6 127.536491152074 56.4018943315042
"1955" 390.8 126.882640557387 54.0947338138373
"1956" 391 126.994977004507 51.7591959766367
"1957" 391.2 126.910130501242 49.3026366792651
"1958" 391.4 127.249222376367 48.299977841553
"1959" 391.6 127.565301610125 47.0217764653624
"1960" 391.8 126.83782537127 46.5880095895789
"1961" 392 125.016951077672 45.0111065191013
"1962" 392.2 124.137182646047 42.9477146820503
"1963" 392.4 123.325084467058 41.1766261647942
"1964" 392.6 123.104272748064 41.9477694180262
"1965" 392.8 123.834778047725 44.0794228534295
"1966" 393 124.955769249923 45.6004642062451
"1967" 393.2 125.899272135581 47.4633855639609
"1968" 393.4 127.212946968445 49.3530307833239
"1969" 393.6 127.673628988391 51.5442577043283
"1970" 393.8 128.049799655746 53.3355013909759
"1971" 394 127.803509641456 55.5849915964267
"1972" 394.2 128.112593628561 58.9125688234308
"1973" 394.4 128.524407959353 62.9527382946507
"1974" 394.6 128.640509629555 66.7456792713369
"1975" 394.8 127.967840635956 70.576583974621
"1976" 395 127.505906640699 74.6026039727447
"1977" 395.2 126.132477347542 79.1496569692353
"1978" 395.4 125.247929152655 84.651446010136
"1979" 395.6 123.507128837443 89.2541099709626
"1980" 395.8 121.185881506193 93.7816465868943
"1981" 396 118.656673058869 98.4066611125521
"1982" 396.2 115.118416885164 102.694079310674
"1983" 396.4 111.728903518499 107.738961988006
"1984" 396.6 107.994704151107 110.634932770857
"1985" 396.8 103.936906990574 113.952289674525
"1986" 397 100.188129103317 116.926707274227
"1987" 397.2 97.241018845588 119.572602110236
"1988" 397.4 95.4044456224284 120.666465889848
"1989" 397.6 92.3513964474908 121.519302011381
"1990" 397.8 87.4065037981022 123.159703504451
"1991" 398 83.0673331012598 124.348568324769
"1992" 398.2 78.1095614945011 123.944042848997
"1993" 398.4 73.9235204206697 123.489459069958
"1994" 398.6 68.6953808593168 121.854207540105
"1995" 398.8 64.218196869772 119.652346152111
"1996" 399 59.3661489424682 118.752660512537
"1997" 399.2 55.2573515797899 120.283055299026
"1998" 399.4 51.8047246579114 122.948625778349
"1999" 399.6 51.3480569868824 124.291875785253
"2000" 399.8 51.4606065115181 123.526290592457
"2001" 400 49.4518077285993 124.176557047463
"2002" 400.2 46.2356197407082 124.274111327249
"2003" 400.4 43.2160057622275 121.795550127761
"2004" 400.6 38.1467342996269 120.127972723973
"2005" 400.8 33.1498019459169 118.386430662527
"2006" 401 28.5507286171253 115.676782724879
"2007" 401.2 23.8527571956466 112.96098839608
"2008" 401.4 20.5214837861187 112.122503370097
"2009" 401.6 20.0051520484649 111.815711990054
"2010" 401.8 19.0373100149388 111.230245720809
"2011" 402 18.7061203815841 109.087206263001
"2012" 402.2 16.6350945484747 106.012281767566
"2013" 402.4 13.1013540662352 102.375713718308
"2014" 402.6 10.4136208061957 97.7185884907888
"2015" 402.8 6.80608081156579 92.5947454258302
"2016" 403 4.54244882903453 87.1788053210237
"2017" 403.2 2.10399031222871 82.1317736207813
"2018" 403.4 1.6567614522278 77.9254878529949
"2019" 403.6 0.689968599594442 73.3417087184221
"2020" 403.8 0.506677698623683 69.1019096416299
"2021" 404 0.0227808345712367 64.07425962494
"2022" 404.2 0.820531270027601 60.2045557923561
"2023" 404.4 0.163541994024323 56.9607522185466
"2024" 404.6 1.27956127165433 52.7844498696341
"2025" 404.8 3.76535821256927 47.0844640345836
"2026" 405 4.55339571831509 41.4739716409865
"2027" 405.2 6.53366745415257 37.8648451006999
"2028" 405.4 8.68385239198147 33.4182608859601
"2029" 405.6 11.0963015849156 28.810214485288
"2030" 405.8 14.9866228466272 25.0610740585558
"2031" 406 18.1805360618851 20.4551669637414
"2032" 406.2 22.5931912175108 16.7927870397819
"2033" 406.4 26.4855318995199 12.5552528595881
"2034" 406.6 31.7053444750912 10.1454474015382
"2035" 406.8 36.8568321960649 6.89048886455934
"2036" 407 41.2351676680492 5.1321064132631
"2037" 407.2 46.2147772341675 5.28931899321741
"2038" 407.4 52.1271639363735 4.79940003678946
"2039" 407.6 57.343085551785 4.4745689066088
"2040" 407.8 62.4217197744951 1.75116201787999
"2041" 408 66.4465175249626 2.40225406923601
"2042" 408.2 71.4087431794462 5.81603210390184
"2043" 408.4 75.9633378576148 8.70156102000676
"2044" 408.6 80.9595125597412 10.4744032424333
"2045" 408.8 85.6658917008493 9.72352734993316
"2046" 409 91.674078569342 8.86315390656623
"2047" 409.2 96.4153354257102 12.6502797489583
"2048" 409.4 100.274979322061 16.3191534175791
"2049" 409.6 101.73142012868 19.3321117305296
"2050" 409.8 101.956471512398 20.7602607043929
"2051" 410 101.819319139943 21.820574171567
"2052" 410.2 102.013893497737 22.6961127591668
"2053" 410.4 102.793483947523 23.9287480188027
"2054" 410.6 106.363422474727 26.5184823621221
"2055" 410.8 111.923409983364 29.0507459912877
"2056" 411 116.11767220408 32.8846265559546
"2057" 411.2 117.337417206361 38.0730985966739
"2058" 411.4 116.826223782652 44.3482475722313
"2059" 411.6 116.240050768895 51.1983634744022
"2060" 411.8 115.566823871126 57.7861953535088
"2061" 412 115.852846667302 64.2785497146791
"2062" 412.2 116.232210323125 70.7164152470392
"2063" 412.4 117.095819644396 78.2927127333603
"2064" 412.6 119.979357258588 84.3797147524885
"2065" 412.8 122.662163877602 88.5370396501879
"2066" 413 120.85835336738 91.7001458850584
"2067" 413.2 116.228137169985 95.0634126636588
"2068" 413.4 110.933333614378 98.2821281158782
"2069" 413.6 105.830220734559 102.734575979074
"2070" 413.8 102.088938951359 107.866460518775
"2071" 414 98.7580568146473 113.174702220191
"2072" 414.2 94.3721228452938 118.068412238566
"2073" 414.4 88.2982137505965 121.686247805774
"2074" 414.6 82.1279883860251 122.961981897695
"2075" 414.8 75.5297982416995 123.942042299722
"2076" 415 68.6031362910136 123.806999978189
"2077" 415.2 60.7485328070955 121.310214729994
"2078" 415.4 54.7523394116307 118.507883029757
"2079" 415.6 48.2692654509018 115.826278784945
"2080" 415.8 42.3498005509744 112.242269683282
"2081" 416 37.6872850236196 108.10830915891
"2082" 416.2 34.0314489502637 103.028887521176
"2083" 416.4 29.104901824698 99.276894979805
"2084" 416.6 23.0632249901894 98.230453995166
"2085" 416.8 16.7204716626373 99.4870872595167
"2086" 417 13.6303101622473 101.049008076349
"2087" 417.2 14.9828536619496 102.474201140307
"2088" 417.4 15.6881993769497 102.613685414819
"2089" 417.6 17.4615247948935 105.424729657638
"2090" 417.8 19.4762068445971 109.162763966679
"2091" 418 23.1280664503969 112.746888402086
"2092" 418.2 26.9731097447047 115.911192590282
"2093" 418.4 32.2267662861502 118.763789319836
"2094" 418.6 36.7834019378307 121.607866036373
"2095" 418.8 41.9461319684965 123.772293111677
"2096" 419 46.6292926854113 124.140512470991
"2097" 419.2 51.1635350325086 126.717067725329
"2098" 419.4 56.1453609933591 126.684047787622
"2099" 419.6 61.5986688071049 127.45466449449
"2100" 419.8 67.6066128188118 127.414329288849
"2101" 420 73.9959504143366 126.658073850112
"2102" 420.2 80.1423346417513 125.442441594815
"2103" 420.4 85.9382324480799 124.258994756403
"2104" 420.6 91.3392105445931 121.308180168711
"2105" 420.8 97.0782805293042 118.692749356659
"2106" 421 101.951669643981 114.913706615685
"2107" 421.2 106.701052778465 112.535988071432
"2108" 421.4 110.62538788501 108.793707600526
"2109" 421.6 113.563410666778 104.523633236148
"2110" 421.8 117.142033443816 100.457557864893
"2111" 422 119.195704373506 95.6016153507561
"2112" 422.2 122.583196801611 90.30976185421
"2113" 422.4 124.77037948932 84.5103420565886
"2114" 422.6 126.188247698693 78.3326171664307
"2115" 422.8 127.138140317591 72.0286170689525
"2116" 423 127.42654746396 65.8540814368731
"2117" 423.2 128.060631294756 59.8736586311205
"2118" 423.4 127.756845770326 54.5338749095411
"2119" 423.6 125.770669568476 49.076221248535
"2120" 423.8 123.363938680033 43.6107261593455
"2121" 424 120.58629956208 37.6183462917172
"2122" 424.2 118.326310838151 31.4659963236302
"2123" 424.4 114.86978690187 26.7830913500481
"2124" 424.6 110.875914555203 22.1271194558497
"2125" 424.8 106.440038156915 16.6494825845105
"2126" 425 101.950843486504 12.6056527563533
"2127" 425.2 96.4324252116533 9.05541228075131
"2128" 425.4 90.9622683991775 6.58716253181444
"2129" 425.6 85.0392499338594 4.05105707114342
"2130" 425.8 78.8850395483279 2.62743400560069
"2131" 426 72.5360764198669 1.24249736308845
"2132" 426.2 66.1761570462347 0.38273331230718
"2133" 426.4 59.345307731255 0.220980861269906
"2134" 426.6 53.0404999417898 1.36017812338986
"2135" 426.8 46.7441812916115 2.75518230638663
"2136" 427 40.3885894311405 4.31514568666714
"2137" 427.2 34.4250017097384 7.26662084278565
"2138" 427.4 29.3907269848828 10.7171703054616
"2139" 427.6 24.0049359927116 14.780880038023
"2140" 427.8 18.8066171906177 18.6858053033435
"2141" 428 13.7121423971336 23.8235753017983
"2142" 428.2 10.3041757175384 28.8646880860983
"2143" 428.4 6.86656024731037 34.8456366741825
"2144" 428.6 4.5911281763597 40.9463680623544
"2145" 428.8 2.49410502611238 47.1750773039259
"2146" 429 0.618145269669461 55.000560261953
"2147" 429.2 0.139931352163645 60.3739172673706
"2148" 429.4 0.621361847012737 67.267761073278
"2149" 429.6 1.00862572654481 73.5295580710029
"2150" 429.8 2.26833458722956 79.4168303820978
"2151" 430 3.73472093267483 85.3642025200602
"2152" 430.2 6.74105807298584 90.9203441641207
"2153" 430.4 10.7507745888214 95.2859800310528
"2154" 430.6 15.1035716203809 98.4371857037406
"2155" 430.8 19.4053035984755 101.964231212166
"2156" 431 20.8439029638569 104.649271026288
"2157" 431.2 22.4150072492421 108.515689084811
"2158" 431.4 27.043161430968 110.180755523123
"2159" 431.6 32.37986077119 111.916906812358
"2160" 431.8 36.659691739717 114.024937858689
"2161" 432 40.1494495622633 117.529184071837
"2162" 432.2 43.2694855824512 120.708502463396
"2163" 432.4 45.0213080027866 123.725351471447
"2164" 432.6 47.8861227937463 123.070857866975
"2165" 432.8 52.0396129041074 121.801540797986
"2166" 433 55.2119137748149 121.237801154392
"2167" 433.2 59.8031643914961 119.687092887036
"2168" 433.4 64.8436778242519 120.324433545729
"2169" 433.6 69.2969972318662 122.950943356911
"2170" 433.8 73.4820386469015 126.47277699392
"2171" 434 77.54205186374 125.408597368286
"2172" 434.2 81.3267794811517 122.01473825809
"2173" 434.4 84.3340781632533 117.765924826985
"2174" 434.6 88.3079612249088 113.566824040572
"2175" 434.8 91.5828704723061 109.400366380534
"2176" 435 95.2069461814853 105.275494491669
"2177" 435.2 98.9785313522982 101.497575760347
"2178" 435.4 103.338125105765 99.7596116877906
"2179" 435.6 108.064273393446 100.548026574632
"2180" 435.8 111.727790250324 102.768745684401
"2181" 436 111.725844900138 102.52286069966
"2182" 436.2 111.469692273525 99.5051751078421
"2183" 436.4 111.015842628659 94.8778454890053
"2184" 436.6 111.130977166951 90.7061391842183
"2185" 436.8 111.242780711722 85.3675705233845
"2186" 437 113.8497678848 80.6357230230851
"2187" 437.2 117.028092737254 79.3182665468256
"2188" 437.4 121.227182992768 78.7253039252367
"2189" 437.6 125.609292397045 78.2368450848875
"2190" 437.8 126.788429125402 74.7108324453034
"2191" 438 126.073141134498 70.2793031613132
"2192" 438.2 123.668074400309 66.224286841412
"2193" 438.4 119.631698860663 61.9122709558131
"2194" 438.6 115.073238438593 58.2369321856989
"2195" 438.8 110.198761858906 53.8520171569892
"2196" 439 106.009652082801 49.5526770868731
"2197" 439.2 99.9058157026556 46.8384540324408
"2198" 439.4 93.6814146392765 44.0649912561783
"2199" 439.6 88.2195649072727 42.3791344779543
"2200" 439.8 81.4408705065059 42.5167830539144
"2201" 440 76.2042484533907 45.394997526479
"2202" 440.2 71.1684097936613 49.6038282534485
"2203" 440.4 67.3406192818372 54.9833872359608
"2204" 440.6 64.123037577593 60.6213705046012
"2205" 440.8 62.3173466168236 66.8406136111365
"2206" 441 61.3489845300589 73.6348446994175
"2207" 441.2 61.9540900289489 80.1184413812697
"2208" 441.4 64.4079145363515 86.3481988427451
"2209" 441.6 67.5967478428764 93.0413030063949
"2210" 441.8 72.307285957254 96.6012247390443
"2211" 442 78.3616301873048 98.2630105134328
"2212" 442.2 85.0674116765267 98.3388134509173
"2213" 442.4 90.7242318558484 96.9219351651005
"2214" 442.6 96.8366108115979 94.9574335253431
"2215" 442.8 101.850263423433 91.1953068905797
"2216" 443 106.314185796149 86.7572488841678
"2217" 443.2 110.362890026477 81.8433855808827
"2218" 443.4 114.315608569165 77.1619500509882
"2219" 443.6 119.154992411358 75.4771149235233
"2220" 443.8 122.898051308663 77.6671293873637
"2221" 444 123.464992232784 80.5714239948804
"2222" 444.2 122.947855193305 83.6920896974176
"2223" 444.4 122.386462865862 87.5101970435713
"2224" 444.6 120.693607757571 91.2085844771234
"2225" 444.8 118.859077618526 95.7962152025409
"2226" 445 116.551566772574 99.6631081194577
"2227" 445.2 112.290306226016 103.33150679405
"2228" 445.4 108.976897439212 107.596509940835
"2229" 445.6 105.272217322713 112.077769983526
"2230" 445.8 101.912527526992 114.008610677119
"2231" 446 97.0438223830612 115.344570463293
"2232" 446.2 92.0280419373915 116.917639563716
"2233" 446.4 88.0902761053655 119.961343351884
"2234" 446.6 86.2744642697774 123.273621517637
"2235" 446.8 82.3951272178552 123.476177157863
"2236" 447 77.2786655091637 124.159062051975
"2237" 447.2 72.388341016249 125.873941573762
"2238" 447.4 68.9875835837527 125.300612354823
"2239" 447.6 64.759879058111 122.533610150854
"2240" 447.8 59.1236127664299 120.999322916291
"2241" 448 52.8792751135155 121.292561252733
"2242" 448.2 47.4155266132396 123.155296941472
"2243" 448.4 43.8713441386442 122.320006619275
"2244" 448.6 39.6921461661395 118.508469400797
"2245" 448.8 36.4893783026091 114.176108877325
"2246" 449 34.1417252387437 110.343903062879
"2247" 449.2 30.2574580344801 105.899350341284
"2248" 449.4 24.7259870599717 103.542438677486
"2249" 449.6 19.9910479956954 102.222474374488
"2250" 449.8 15.0381879722687 100.690092366779
"2251" 450 12.5891233559229 101.180951859093
"2252" 450.2 13.7273125647701 100.290771351265
"2253" 450.4 13.125864538674 96.9652018046919
"2254" 450.6 13.6315877072734 92.9477132959007
"2255" 450.8 14.9662982120705 88.6671373248197
"2256" 451 15.802000149859 83.9496757812733
"2257" 451.2 16.5021410373767 78.4812266038685
"2258" 451.4 16.8046252293631 73.2369904156146
"2259" 451.6 18.8964030231701 67.6507806934306
"2260" 451.8 18.9188050291936 61.5738839217876
"2261" 452 15.9889084361532 57.1184130481126
"2262" 452.2 11.2908840313804 53.6674831809658
"2263" 452.4 6.53119899418211 52.7086732764604
"2264" 452.6 3.08503649166525 54.5455635987749
"2265" 452.8 3.84819315388962 56.4035221110243
"2266" 453 3.74304257053177 59.7353201037943
"2267" 453.2 0.915454573370494 65.3110919161016
"2268" 453.4 1.3039882184504 69.7040139505283
"2269" 453.6 3.44427525320132 74.3335791497565
"2270" 453.8 4.42243208186652 78.9359038237492
"2271" 454 4.82931762643477 86.6985550830074
"2272" 454.2 8.68771883492727 90.9887562020761
"2273" 454.4 12.566164804544 94.4307511555698
"2274" 454.6 16.0514997211143 99.6140280985619
"2275" 454.8 19.1148792693624 105.299809530944
"2276" 455 23.4793906357784 110.301377885677
"2277" 455.2 28.7890793557978 114.296671603907
"2278" 455.4 34.3133156533269 118.623029795752
"2279" 455.6 40.1354903054043 122.782896887575
"2280" 455.8 46.5225861852368 123.670323431261
"2281" 456 53.5821426911613 124.215416176887
"2282" 456.2 60.1441125042542 125.179196974884
"2283" 456.4 66.9347423601764 125.579604144761
"2284" 456.6 74.2906112651299 126.515318748807
"2285" 456.8 80.0879174077336 124.474721019155
"2286" 457 85.7541827448595 120.262006680833
"2287" 457.2 91.8791229505906 116.635772001778
"2288" 457.4 97.8375952808311 113.329069787653
"2289" 457.6 103.749597507309 110.00395536454
"2290" 457.8 109.426727638002 106.474625120883
"2291" 458 114.51941362544 102.856457664346
"2292" 458.2 116.892356025085 97.5382364313481
"2293" 458.4 119.362959074165 91.3082474454557
"2294" 458.6 123.286810023301 86.4264055494705
"2295" 458.8 126.122297877457 81.3017579320093
"2296" 459 127.265924863403 75.4584285776822
"2297" 459.2 128.370009059383 69.4427990756776
"2298" 459.4 128.502603876537 63.4319244710907
"2299" 459.6 127.923824648649 57.2832051966877
"2300" 459.8 127.005017199551 51.8516803934713
"2301" 460 126.744699311163 51.2988666842102
"2302" 460.2 127.423155213417 52.7069830900503
"2303" 460.4 127.125504967889 52.4024831915343
"2304" 460.6 127.243437335849 50.133394488914
"2305" 460.8 127.58822504712 49.6500598591552
"2306" 461 127.680019242685 49.2050430459071
"2307" 461.2 127.685104783202 48.5979148019765
"2308" 461.4 127.899523685178 48.8049073102656
"2309" 461.6 127.898526347477 48.602907346758
"2310" 461.8 127.889716258507 48.782109075604
"2311" 462 127.921763058976 49.4089362598352
"2312" 462.2 127.753154092927 50.5104503517199
"2313" 462.4 127.438845802746 51.1365346791254
"2314" 462.6 127.304581267055 51.4785524532393
"2315" 462.8 127.261902492501 51.9498400706568
"2316" 463 126.999523741383 53.1349847989789
"2317" 463.2 126.379905821446 54.1982716818562
"2318" 463.4 126.758930572021 55.7760466291907
"2319" 463.6 127.580954392805 58.2073643529552
"2320" 463.8 128.024936575659 61.6282715156728
"2321" 464 128.543050245027 64.9467457549066
"2322" 464.2 128.503357609249 68.3363038480589
"2323" 464.4 128.456612957245 71.8898136340077
"2324" 464.6 127.874773792595 75.3266019302454
"2325" 464.8 125.918072366408 81.163724001931
"2326" 465 125.033712298128 84.499813031811
"2327" 465.2 124.054854610335 88.089575585554
"2328" 465.4 122.508289232833 91.5004364727845
"2329" 465.6 120.62797293646 95.314190710898
"2330" 465.8 118.77112020794 98.5883000029078
"2331" 466 117.244262775512 101.140849902731
"2332" 466.2 117.588201091076 101.34827304067
"2333" 466.4 116.936898316395 102.720595994579
"2334" 466.6 115.558519015682 103.694594862838
"2335" 466.8 113.458489075356 105.788408641335
"2336" 467 112.205814906662 107.534759594197
"2337" 467.2 110.444561237354 109.017434176879
"2338" 467.4 108.026410582908 111.353687696639
"2339" 467.6 105.932550997472 113.563021046069
"2340" 467.8 103.695737467459 114.750602486597
"2341" 468 100.038310500729 117.448321038381
"2342" 468.2 96.4063053905961 118.680713462135
"2343" 468.4 92.5232999124073 121.527287572309
"2344" 468.6 89.6731933741067 123.041520426076
"2345" 468.8 86.2088063361581 123.515069543374
"2346" 469 81.6489899024326 125.077720706946
"2347" 469.2 77.3911449389152 126.468150165101
"2348" 469.4 73.876988416646 127.286765011409
"2349" 469.6 71.1248503500849 127.158202016031
"2350" 469.8 66.994285087668 126.952894370587
"2351" 470 62.5088376785042 127.281653009776
"2352" 470.2 60.0660906680222 126.428343054189
"2353" 470.4 55.9951434618442 125.172254813028
"2354" 470.6 51.9732101748896 124.498467435293
"2355" 470.8 48.2739385698309 124.844685260107
"2356" 471 46.1942201899807 124.914491641761
"2357" 471.2 45.684050443415 123.103516583255
"2358" 471.4 43.4492548089 121.027852640898
"2359" 471.6 39.4119805752316 119.554104329031
"2360" 471.8 35.6598419449093 119.74586264354
"2361" 472 34.2786076147322 119.518110712567
"2362" 472.2 33.5909750572583 119.859585208507
"2363" 472.4 32.9404644183939 119.986243921975
"2364" 472.6 32.9525767956195 120.068288363907
"2365" 472.8 32.5024001286481 120.153531151848
"2366" 473 32.2897563433977 120.204856214693
"2367" 473.2 32.5003199883255 120.235218429614
"2368" 473.4 31.7342425514056 120.328525478985
"2369" 473.6 31.9612492106019 120.567325924881
"2370" 473.8 32.2397699719729 120.359712571434
"2371" 474 32.1383944924963 120.221109713836
"2372" 474.2 31.8542812664274 120.168534066051
"2373" 474.4 30.4324200383493 119.85863746026
"2374" 474.6 30.179669477742 119.466207256856
"2375" 474.8 31.5774497188141 120.067103484774
"2376" 475 33.0911131524195 119.934739643306
"2377" 475.2 34.3539803655715 120.428642200667
"2378" 475.4 35.2958064685712 120.693568180387
"2379" 475.6 36.1020898379092 121.007418372727
"2380" 475.8 37.2515356771326 121.419256501812
"2381" 476 38.7277796748713 122.124338938912
"2382" 476.2 39.7469642215101 122.819380454232
"2383" 476.4 41.7450514815518 122.994343184482
"2384" 476.6 43.9883414842639 123.510734260604
"2385" 476.8 45.5464497330729 123.38715702794
"2386" 477 47.4873327850509 123.736426631169
"2387" 477.2 50.4372548857284 125.077053680509
"2388" 477.4 52.5913589610393 126.205287252762
"2389" 477.6 55.5412398852908 125.591056075023
"2390" 477.8 58.6798212537469 126.826449830763
"2391" 478 60.5975445767231 128.011793408242
"2392" 478.2 62.7105401052548 128.290029259035
"2393" 478.4 65.4778198384952 127.879531559807
"2394" 478.6 68.3448259062948 127.659778830756
"2395" 478.8 71.1287060202403 127.831965625076
"2396" 479 72.9059487577274 127.137907150673
"2397" 479.2 75.253804758675 126.468466308077
"2398" 479.4 77.5855715106277 125.449384034905
"2399" 479.6 80.9362005391131 125.875490026331
"2400" 479.8 82.6569840271383 125.199602473327
"2401" 480 85.7862332811626 123.701222985278
"2402" 480.2 88.6108799431485 122.265683054012
"2403" 480.4 91.9783868417885 122.10382776517
"2404" 480.6 92.6390379247564 122.063120723906
"2405" 480.8 93.4490359211261 122.026575873649
"2406" 481 93.8131620271774 122.25417952986
"2407" 481.2 94.0972036377512 121.915735652191
"2408" 481.4 94.4434843563491 122.202947039222
"2409" 481.6 94.0566846946038 122.276285156134
"2410" 481.8 94.2455698614194 122.326729327872
"2411" 482 94.2205449143125 122.297908218133
"2412" 482.2 94.4459084486075 122.459242057909
"2413" 482.4 94.4241149565418 121.987813088699
"2414" 482.6 94.9515973508485 121.534193342934
"2415" 482.8 95.3779024790615 120.358337921053
"2416" 483 96.2262419929551 119.445141614356
"2417" 483.2 98.101495452421 118.261491358451
"2418" 483.4 99.8021837063103 116.88257608039
"2419" 483.6 101.794086374628 115.085026077139
"2420" 483.8 104.608905974445 113.413592430111
"2421" 484 107.405885695038 110.824489519536
"2422" 484.2 110.850815707475 108.267425832249
"2423" 484.4 113.340943523094 105.464438055574
"2424" 484.6 114.737007422703 103.944786697639
"2425" 484.8 116.988922753303 101.215028072875
"2426" 485 119.389152292267 98.2386734959019
"2427" 485.2 120.777668037412 95.8328128881529
"2428" 485.4 122.394992353579 92.8384726139202
"2429" 485.6 123.752211411744 90.2049854160551
"2430" 485.8 124.919461956324 86.6454255010222
"2431" 486 125.725342690568 82.5444950541227
"2432" 486.2 127.009412069817 78.6581577945148
"2433" 486.4 127.790046084446 75.8976773060879
"2434" 486.6 128.106930882619 71.5356307631186
"2435" 486.8 128.431649743302 68.5235755667222
"2436" 487 128.395314198779 68.0382862916142
"2437" 487.2 127.864186337623 69.1585632544531
"2438" 487.4 127.659469856462 70.1628129804518
"2439" 487.6 127.390859219707 70.7006250675059
"2440" 487.8 127.327191015377 72.2898150767188
"2441" 488 127.418559281063 74.7319523046031
"2442" 488.2 127.500092539482 77.7960972610208
"2443" 488.4 127.396115188534 80.1822063188246
"2444" 488.6 127.265586157 81.4665485957797
"2445" 488.8 126.888607074429 81.6138775677167
"2446" 489 125.553742077055 82.1599848448975
"2447" 489.2 124.151028790261 84.1173783816749
"2448" 489.4 121.932104384472 86.3149833911362
"2449" 489.6 119.905821335915 88.1142380813392
"2450" 489.8 118.526819441749 91.3070748091233
"2451" 490 118.097520080695 95.6561638570289
"2452" 490.2 116.138166563467 99.7851796107093
"2453" 490.4 113.235970322089 103.60767623343
"2454" 490.6 109.946517973338 106.886391690987
"2455" 490.8 106.478177464516 110.355767558736
"2456" 491 102.254900762675 114.013428694589
"2457" 491.2 98.334998063367 117.663328405784
"2458" 491.4 94.9924327401249 120.308434455297
"2459" 491.6 90.7231626818243 120.716492246872
"2460" 491.8 85.9614239906101 119.995719657195
"2461" 492 83.0441565410668 118.249137257454
"2462" 492.2 81.225076551518 116.039339146009
"2463" 492.4 77.8390505608045 113.682859306118
"2464" 492.6 73.6346628418081 111.844293645513
"2465" 492.8 68.6772473901273 112.97745943728
"2466" 493 64.4614901104794 115.331318531944
"2467" 493.2 60.1580017196462 119.507754891561
"2468" 493.4 57.6141394827889 124.200275216699
"2469" 493.6 56.2323199895041 126.400754476517
"2470" 493.8 53.4408944851406 125.67715162934
"2471" 494 49.4497020836635 125.03786173916
"2472" 494.2 44.9159747516025 122.672591631231
"2473" 494.4 39.8236605088796 119.844465099146
"2474" 494.6 35.1538157923518 115.880614364192
"2475" 494.8 30.9381824247301 112.207993752872
"2476" 495 25.8235765626227 108.51412984403
"2477" 495.2 21.6514170034181 104.274416575921
"2478" 495.4 18.7263081669531 99.6157100405261
"2479" 495.6 15.3114939309241 95.1512464307681
"2480" 495.8 10.9574307241707 92.2639711028484
"2481" 496 6.97347330187671 90.8342309282492
"2482" 496.2 6.54997562180869 91.2243643402883
"2483" 496.4 7.30127662287987 87.9315938128325
"2484" 496.6 8.63032606803348 84.2660664929141
"2485" 496.8 11.7946136532698 80.2721155571818
"2486" 497 15.3013080647665 76.8913387885583
"2487" 497.2 19.0487607099904 73.3121505374173
"2488" 497.4 22.2510137684126 69.0135759462194
"2489" 497.6 24.9681654685906 64.1435132283356
"2490" 497.8 25.6418830149618 58.8648566042139
"2491" 498 27.7745231089703 53.0896977617024
"2492" 498.2 29.8732188471241 47.5075916048605
"2493" 498.4 29.9730006067707 40.908707899906
"2494" 498.6 28.2986311230096 34.7459809927721
"2495" 498.8 24.8985400712784 30.4327336722084
"2496" 499 21.402989970358 25.7496005131858
"2497" 499.2 22.5881629293688 21.3341839662893
"2498" 499.4 27.7034654704449 18.29067472569
"2499" 499.6 32.4456004841604 15.8938470197958
"2500" 499.8 38.0229171812385 15.3414901201638
"2501" 500 44.0687484018123 15.69081141998
"2502" 500.2 49.408382918248 16.7956669599655
"2503" 500.4 55.3747075935201 19.4309586030398
"2504" 500.6 60.4815151302102 23.7048304323371
"2505" 500.8 63.8890656895201 28.8501789555986
"2506" 501 66.7196577198481 34.4297550137939
"2507" 501.2 70.7682878065031 40.0978122075878
"2508" 501.4 74.3425556609457 45.1940428390462
"2509" 501.6 76.4226497514783 51.5585576304742
"2510" 501.8 77.3251213205488 57.6217587257127
"2511" 502 79.1810762156594 63.116115665264
"2512" 502.2 80.3428509509234 69.9730890487501
"2513" 502.4 80.0765121490204 76.3631920214639
"2514" 502.6 80.9273841917977 81.627996156627
"2515" 502.8 83.5594966363362 86.9789427807848
"2516" 503 86.0675645932663 92.463335452884
"2517" 503.2 89.6562103370412 97.9770683080644
"2518" 503.4 92.2749032018489 104.087358414935
"2519" 503.6 94.237865102008 109.939130691924
"2520" 503.8 95.2366421508554 116.29361949845
"2521" 504 93.2860493525084 119.248678024136
"2522" 504.2 89.0867692063718 121.03103112927
"2523" 504.4 85.5099499583817 122.592193875737
"2524" 504.6 81.0079429999121 122.788184444603
"2525" 504.8 75.2117392084005 122.161920158677
"2526" 505 69.1195797963532 121.650396233005
"2527" 505.2 63.0707648837029 122.805366418823
"2528" 505.4 57.0718975634629 125.125789896083
"2529" 505.6 51.8749687744801 125.712469256312
"2530" 505.8 47.7996204272475 123.812552421884
"2531" 506 43.039966379538 120.038225578493
"2532" 506.2 39.2821553842076 116.656868557109
"2533" 506.4 34.384202868352 112.895589492406
"2534" 506.6 28.7259996026167 109.022576271879
"2535" 506.8 22.7242902644321 106.22829828268
"2536" 507 17.3996863225352 103.805695380871
"2537" 507.2 11.9798627588759 101.234476792964
"2538" 507.4 11.0741074081717 97.6463764700235
"2539" 507.6 10.1783742215525 92.4129065159444
"2540" 507.8 11.6030568269356 87.6199800204216
"2541" 508 11.7302990351351 81.8923246407736
"2542" 508.2 9.96592156935421 76.1775813566354
"2543" 508.4 5.88544207490736 71.0682278181178
"2544" 508.6 1.82941091243362 67.5659575815764
"2545" 508.8 1.77201580031141 61.519908000289
"2546" 509 2.97885667616917 55.4964428722285
"2547" 509.2 4.02521044501728 49.0016912973811
"2548" 509.4 5.27087119218091 45.1137375468128
"2549" 509.6 6.89950577788458 37.5124311425495
"2550" 509.8 9.43673891100931 34.6911190779675
"2551" 510 15.4459912680478 30.5379182055508
"2552" 510.2 21.1768259353968 26.5339779722326
"2553" 510.4 26.7560880182666 23.8866800530329
"2554" 510.6 32.9099038958736 21.0246840137699
"2555" 510.8 38.4548906966262 17.8029632313682
"2556" 511 43.7752766783455 13.7270304498253
"2557" 511.2 48.3803284544905 9.04461987484873
"2558" 511.4 50.4753341318644 3.7709886601369
"2559" 511.6 49.6162262566286 3.14929777174787
"2560" 511.8 48.1203817764298 3.01055034977895
"2561" 512 45.742870867491 3.27091188924719
"2562" 512.2 43.6088521286505 3.93952431439284
"2563" 512.4 39.840271735948 5.26093157418957
"2564" 512.6 35.2493257426773 6.89099418895047
"2565" 512.8 31.0302774413486 9.70389385757868
"2566" 513 26.3690983595734 12.4200326297846
"2567" 513.2 22.5078356917624 16.3726755933493
"2568" 513.4 18.2324787781368 19.7036718240447
"2569" 513.6 15.6888573041713 24.8415053523314
"2570" 513.8 12.5283839793979 29.7370409988234
"2571" 514 9.65278274422332 35.0145604469249
"2572" 514.2 5.80186059124518 39.9916708648593
"2573" 514.4 4.36871955997252 45.3252262428218
"2574" 514.6 1.3228676101362 52.9947684065203
"2575" 514.8 2.04759032330287 57.3199438863276
"2576" 515 2.47360750904609 64.2315835098849
"2577" 515.2 2.84960060146224 70.4285247228521
"2578" 515.4 2.02205458573228 79.0962250940531
"2579" 515.6 3.30216320524671 83.1485797537542
"2580" 515.8 6.33994479371247 88.9164680285732
"2581" 516 9.47654972418289 94.2339028289182
"2582" 516.2 12.3180126440735 100.337996630094
"2583" 516.4 15.3182083888685 104.676526505626
"2584" 516.6 18.7036582419703 109.903619358018
"2585" 516.8 20.3231189004785 111.97122491164
"2586" 517 21.5581393142671 112.038961306676
"2587" 517.2 24.1969728976181 114.855809436569
"2588" 517.4 28.3683659901356 117.324134715208
"2589" 517.6 32.9464164606014 119.726784372938
"2590" 517.8 38.1509754983961 122.567825455633
"2591" 518 43.2423903621915 124.22589321619
"2592" 518.2 48.2083126662301 125.209161985889
"2593" 518.4 54.418455867174 126.123059503123
"2594" 518.6 59.2565611747103 127.571986976724
"2595" 518.8 63.9403722536725 127.877482976188
"2596" 519 69.6513235732844 127.802197409278
"2597" 519.2 74.609520461245 127.697659849697
"2598" 519.4 79.8697304553922 126.410436719645
"2599" 519.6 84.9251834468091 124.65373629985
"2600" 519.8 89.4142184751971 121.560120819808
"2601" 520 94.6766983041501 119.171445296606
"2602" 520.2 99.1066515206197 117.179498821105
"2603" 520.4 102.439160905384 113.729621489886
"2604" 520.6 106.982116508681 110.569299784639
"2605" 520.8 110.607083453486 107.150704800591
"2606" 521 114.560929814953 102.853909410215
"2607" 521.2 117.357568238885 98.5418698223231
"2608" 521.4 118.739861483579 93.7867110451813
"2609" 521.6 120.002525781066 87.46353923664
"2610" 521.8 121.720249482424 81.8164406191638
"2611" 522 123.602255903059 77.16571998275
"2612" 522.2 125.053259440294 71.8576716411241
"2613" 522.4 127.133955165502 66.7682679931018
"2614" 522.6 126.428318464797 62.293028521547
"2615" 522.8 123.775437607825 58.089727608592
"2616" 523 119.872551273414 53.8883649329013
"2617" 523.2 116.019402247667 49.8935514034994
"2618" 523.4 112.276308713466 44.8827010389771
"2619" 523.6 107.022537735932 41.7470420846759
"2620" 523.8 101.797820339083 40.7659492314775
"2621" 524 96.049830852836 40.7567156114641
"2622" 524.2 89.9349015216419 42.2284475739482
"2623" 524.4 85.3772204742045 44.7397359754932
"2624" 524.6 80.6906569655264 48.0705568259444
"2625" 524.8 76.1874349315103 51.9664215861008
"2626" 525 71.6383586986087 55.5491986751751
"2627" 525.2 67.3512576519949 59.5109482756861
"2628" 525.4 63.7035602242585 64.7385116582871
"2629" 525.6 61.1803817487355 70.4126081719437
"2630" 525.8 60.6104091928932 76.4159392029745
"2631" 526 60.6993005311625 82.6851990512419
"2632" 526.2 61.5603306655017 89.2878830305067
"2633" 526.4 64.3288117666082 94.2155469058896
"2634" 526.6 68.841099609155 99.3116878284182
"2635" 526.8 74.0161628370299 101.809637929931
"2636" 527 80.4317124705532 103.242304178592
"2637" 527.2 87.3054517658461 103.892361024651
"2638" 527.4 93.4849795107197 103.658613087698
"2639" 527.6 99.6913177030374 102.402465207568
"2640" 527.8 105.839436521109 101.499853113795
"2641" 528 111.091435672567 102.116978427409
"2642" 528.2 113.132998294524 103.283774432012
"2643" 528.4 114.170620685864 100.918430941186
"2644" 528.6 116.197830861493 96.9129264350617
"2645" 528.8 117.462195934514 93.5703449128609
"2646" 529 119.859928825062 88.2332338242592
"2647" 529.2 122.281792374539 82.9811980176466
"2648" 529.4 123.63070519497 77.2109734968806
"2649" 529.6 124.535790145502 71.0123092526931
"2650" 529.8 126.877224861061 64.9551785735932
"2651" 530 128.213228992287 60.011432842739
"2652" 530.2 127.543017981173 55.9675083699154
"2653" 530.4 126.738273055756 52.9527749488171
"2654" 530.6 124.110649048448 48.999999164256
"2655" 530.8 122.182922264361 44.1020187687958
"2656" 531 120.896583223432 38.7598049197849
"2657" 531.2 118.855529402736 34.7060005525968
"2658" 531.4 114.374625323845 30.4720529126542
"2659" 531.6 111.057835180244 25.979679864367
"2660" 531.8 108.541393250974 20.0929594133099
"2661" 532 104.656019402079 15.3786535131654
"2662" 532.2 99.3178687459144 12.4110188528046
"2663" 532.4 94.5634351220257 9.38087001654839
"2664" 532.6 89.9972032005744 7.74169711881441
"2665" 532.8 84.7836630793278 5.02571545672935
"2666" 533 78.6222656456476 2.9431488394386
"2667" 533.2 72.4684482314621 1.55506076496026
"2668" 533.4 65.6631181298165 0.68966625050421
"2669" 533.6 59.164858612301 1.08046857083646
"2670" 533.8 52.1313458726201 1.85700656839521
"2671" 534 45.7193588425975 3.71425341996717
"2672" 534.2 39.4397381527881 6.58286111242818
"2673" 534.4 33.8807774569976 8.85022150729075
"2674" 534.6 29.4539620587068 10.8338152960041
"2675" 534.8 24.8630062990402 14.6071637616253
"2676" 535 20.174502044763 18.8208245866215
"2677" 535.2 16.9281731362903 23.0260853501436
"2678" 535.4 12.8080831836391 27.7389916837174
"2679" 535.6 9.57401416794084 32.6973690590616
"2680" 535.8 7.58943054398546 38.459755929372
"2681" 536 6.97916089191717 44.8439195508282
"2682" 536.2 7.27867112778911 50.9599415228864
"2683" 536.4 7.93773152116939 56.6534356208168
"2684" 536.6 7.44838807845529 62.8247177799698
"2685" 536.8 7.17156302015703 69.3714431311426
"2686" 537 8.58836684080796 75.2215295334011
"2687" 537.2 12.2968129633382 80.3855611995456
"2688" 537.4 16.536062874358 82.3224680796226
"2689" 537.6 21.0287803334952 82.7916773367426
"2690" 537.8 24.2905747450004 81.329539206429
"2691" 538 29.2677134677674 79.5856870378242
"2692" 538.2 34.4366268097303 79.3763204429211
"2693" 538.4 39.7842764098716 80.6127557341831
"2694" 538.6 45.1814663113865 82.3557131344606
"2695" 538.8 50.8146548268611 82.2659048033454
"2696" 539 56.0671443865971 79.7537802828138
"2697" 539.2 61.2842990810277 76.622353342261
"2698" 539.4 65.5277053949221 71.9222802717241
"2699" 539.6 67.9779444028349 66.9402929204841
"2700" 539.8 69.524388383162 60.3838513180692
"2701" 540 69.1195048405366 54.2160322452053
"2702" 540.2 68.1439761964145 48.2222299871147
"2703" 540.4 67.2739002544701 41.5575206477214
"2704" 540.6 65.3001393460693 35.2371364682826
"2705" 540.8 62.1202767032793 28.813058219599
"2706" 541 58.202316210283 23.1281599569907
"2707" 541.2 53.6931698349531 19.4962801988093
"2708" 541.4 48.4263115658505 18.1206591470725
"2709" 541.6 41.2687916192409 17.4840101263932
"2710" 541.8 34.006386408522 17.1518093891596
"2711" 542 28.0733346940737 16.8699779022081
"2712" 542.2 25.2507378519095 15.3041671346287
"2713" 542.4 28.0316740814287 13.8645403490114
"2714" 542.6 31.8027651620234 11.5205352182275
"2715" 542.8 35.4613209747293 8.84652129165982
"2716" 543 40.6856261646518 7.0613593378975
"2717" 543.2 46.0097772282586 4.26610229446664
"2718" 543.4 50.6468743825909 4.12367489811304
"2719" 543.6 55.9971597494748 6.43611128951483
"2720" 543.8 61.4552999875479 7.14515486073518
"2721" 544 65.5788156419338 7.75198066888265
"2722" 544.2 71.4926957466582 6.83363323949127
"2723" 544.4 77.8889338932171 6.15531900109708
"2724" 544.6 84.3269315197198 7.97739877736467
"2725" 544.8 90.0932414993065 10.9005825276007
"2726" 545 95.9656201614001 13.7682253086654
"2727" 545.2 101.268250310445 18.1924068085582
"2728" 545.4 106.441850347505 23.1811516706901
"2729" 545.6 111.393959555689 28.3662617147864
"2730" 545.8 116.688814605914 33.4399335434886
"2731" 546 121.153026078287 38.3173457345975
"2732" 546.2 121.843505955335 43.6815541230711
"2733" 546.4 121.720405381771 50.6050290914023
"2734" 546.6 122.935722432362 56.9083151790707
"2735" 546.8 125.815319586186 62.641077005304
"2736" 547 127.986456646069 68.3505924897975
"2737" 547.2 126.728138682887 73.1158570132243
"2738" 547.4 125.699330975173 77.9694990574236
"2739" 547.6 123.363411882656 82.9071106811594
"2740" 547.8 120.464062515664 88.4684788610028
"2741" 548 117.511419959373 93.8050821835688
"2742" 548.2 115.228041267667 99.8425638422922
"2743" 548.4 112.315738476801 104.104090158411
"2744" 548.6 107.880811944692 105.867077521649
"2745" 548.8 102.144868536004 106.833612231839
"2746" 549 98.4987180774799 106.905010950319
"2747" 549.2 94.7978338409149 107.666068973555
"2748" 549.4 90.6202691469454 109.038487745145
"2749" 549.6 86.8133265437535 111.87595206938
"2750" 549.8 83.7045386464396 115.250039677236
"2751" 550 81.65630896025 119.887903198509
"2752" 550.2 80.5641043492786 124.294923152445
"2753" 550.4 77.4194307374839 124.337063870596
"2754" 550.6 72.6188324128865 123.017761574419
"2755" 550.8 67.3127012419099 121.533285413273
"2756" 551 62.6443045915312 120.694851512344
"2757" 551.2 56.2356377847925 121.334194293575
"2758" 551.4 50.4520755249978 122.644135701276
"2759" 551.6 43.920971473682 123.444737188479
"2760" 551.8 38.6302738615505 121.702101497956
"2761" 552 34.3237697368628 118.415269398456
"2762" 552.2 29.5327336225807 114.274762341744
"2763" 552.4 26.4764819062154 109.337360800424
"2764" 552.6 23.2171942082781 104.216924035132
"2765" 552.8 20.0627873793471 99.0509477770151
"2766" 553 16.4402474863282 94.5228066141023
"2767" 553.2 11.0614323120637 91.6804486992666
"2768" 553.4 7.67359141746685 89.6533304456339
"2769" 553.6 5.65642179389571 85.7836146492053
"2770" 553.8 6.17609598043139 80.6915522617135
"2771" 554 8.2319617564696 76.2524547485833
"2772" 554.2 11.9618419737763 72.5192411047415
"2773" 554.4 16.3412918280722 69.0370803848906
"2774" 554.6 20.0065145518951 66.93058145759
"2775" 554.8 25.2464785704373 64.3138851481136
"2776" 555 29.6792705545307 60.436880020747
"2777" 555.2 34.4217729978014 55.7568795855129
"2778" 555.4 37.3422686402259 50.4892148420895
"2779" 555.6 37.2330830967789 44.1178408104691
"2780" 555.8 35.5233298356537 38.2707179192656
"2781" 556 31.8292289538771 32.8975514544214
"2782" 556.2 26.9114712163431 28.9116242854982
"2783" 556.4 21.2596996628114 25.3358157097099
"2784" 556.6 16.6219375367364 25.3687246916631
"2785" 556.8 13.5349781441064 28.5013151834787
"2786" 557 10.7992485400944 32.0305099955261
"2787" 557.2 7.0570109625238 37.5431338716748
"2788" 557.4 4.73763467167319 42.2106924427061
"2789" 557.6 2.65516001836121 48.1432859564457
"2790" 557.8 0.713948273107233 55.4449075795028
"2791" 558 1.10135802717225 61.1080682907912
"2792" 558.2 0.537781094035186 67.3674234748612
"2793" 558.4 1.05393421755578 74.1329808070525
"2794" 558.6 2.33854461412108 80.2073268540283
"2795" 558.8 5.08286783817984 86.0498304664104
"2796" 559 7.75339714005189 92.6110995501753
"2797" 559.2 11.4485344458178 98.1503517365946
"2798" 559.4 15.219145348827 103.719383518053
"2799" 559.6 18.6885119249118 108.605951575475
"2800" 559.8 23.5694473808306 113.34836228076
"2801" 560 28.3734009654239 116.349804194454
"2802" 560.2 33.1050009442445 120.165988419497
"2803" 560.4 37.2824780997581 121.633626904498
"2804" 560.6 42.3995426121349 124.003905895553
"2805" 560.8 47.964308416816 126.19705788021
"2806" 561 53.5085567037608 125.942813817405
"2807" 561.2 60.1777825548998 126.464570775113
"2808" 561.4 65.2738247822765 127.762403234263
"2809" 561.6 70.5932415014308 126.778145105779
"2810" 561.8 76.1048734362663 126.242284788972
"2811" 562 82.3290559739805 125.397133240247
"2812" 562.2 87.0225898467127 122.81488048468
"2813" 562.4 93.1077859925358 120.772595871814
"2814" 562.6 98.5592967627484 117.740421136271
"2815" 562.8 103.889209507634 114.034110929892
"2816" 563 108.792259924418 109.966982605531
"2817" 563.2 112.50021008577 105.211836524238
"2818" 563.4 116.63487454762 100.057984164317
"2819" 563.6 120.079400850417 95.3861971069686
"2820" 563.8 122.448365612175 89.7654907852703
"2821" 564 124.931124784513 84.0363878543337
"2822" 564.2 126.722660414038 78.3238675484258
"2823" 564.4 128.055470268424 72.004042956066
"2824" 564.6 127.977362115359 66.3931341174445
"2825" 564.8 127.248665044031 59.6587156172653
"2826" 565 126.812281505383 54.0227635956163
"2827" 565.2 124.20139169165 48.7013127076617
"2828" 565.4 120.737533468401 44.098736600014
"2829" 565.6 117.282802192433 38.5324145131415
"2830" 565.8 114.894399705157 32.2754398080157
"2831" 566 112.539993733797 26.4115163318449
"2832" 566.2 108.681443416422 21.9498066977554
"2833" 566.4 104.516428638927 17.1551586483386
"2834" 566.6 100.055506221721 12.3858231184606
"2835" 566.8 95.5221135367231 9.0076801351854
"2836" 567 90.5236607530729 8.81284985749526
"2837" 567.2 84.8939499106897 7.45984296602499
"2838" 567.4 80.1879805903994 4.24870504022336
"2839" 567.6 74.8576464423457 2.50663955321336
"2840" 567.8 68.4451723468327 2.28668181175095
"2841" 568 61.7539170792113 1.39519495900455
"2842" 568.2 55.8142927530236 1.03132060700064
"2843" 568.4 49.2144821359466 2.53465722863771
"2844" 568.6 43.2998946202729 4.29305423054127
"2845" 568.8 37.3135547226585 6.69322472310473
"2846" 569 31.7193509582094 10.3329066396943
"2847" 569.2 26.3573936877425 13.9469102786108
"2848" 569.4 21.1393683558603 17.7527209567008
"2849" 569.6 16.9172150743845 22.8855730171125
"2850" 569.8 13.4671526170677 28.3267502848147
"2851" 570 10.6155145279955 34.6038626671017
"2852" 570.2 8.94780898888463 40.2598427333443
"2853" 570.4 7.29127835619155 46.7342024939162
"2854" 570.6 5.35769985793115 51.1958578613935
"2855" 570.8 1.35059712917948 55.4712076960192
"2856" 571 2.26513002350107 59.755315707036
"2857" 571.2 4.57905260057306 65.4757863139297
"2858" 571.4 7.2836016604915 69.9923823200022
"2859" 571.6 10.1585186022607 75.0844847611238
"2860" 571.8 14.4059474364048 79.0550783799367
"2861" 572 19.490121549989 82.0818969270683
"2862" 572.2 24.4568418507123 85.8650029011123
"2863" 572.4 29.2835969708737 88.496317603686
"2864" 572.6 34.1388541622075 90.8844373173181
"2865" 572.8 39.6566627324035 91.3511675203378
"2866" 573 45.8399531670889 92.5837192675033
"2867" 573.2 50.768374663799 92.3787813489321
"2868" 573.4 54.8465872825901 92.4943899959912
"2869" 573.6 58.0785888244969 95.2435442515351
"2870" 573.8 61.0176396332377 99.4942159542891
"2871" 574 63.0609808098758 103.106545789972
"2872" 574.2 63.3134986582211 107.198879623261
"2873" 574.4 62.011704129725 109.808902389497
"2874" 574.6 61.5437366149734 113.625051345781
"2875" 574.8 59.6344025294536 115.778271931141
"2876" 575 56.3963183240577 118.459937281823
"2877" 575.2 55.26863120213 120.05172924691
"2878" 575.4 55.7948124045421 119.812519925665
"2879" 575.6 58.2478673507949 119.81349642906
"2880" 575.8 61.8786923395186 118.982832982222
"2881" 576 65.6878843043237 117.822474780279
"2882" 576.2 69.9606223200111 116.040995647136
"2883" 576.4 75.3812367273938 114.936943922572
"2884" 576.6 80.1933615791469 112.491675712971
"2885" 576.8 84.5749239570373 109.208843999381
"2886" 577 88.7837839052926 105.211320967397
"2887" 577.2 94.2918327953631 101.731782615976
"2888" 577.4 100.166704824438 99.8704922780935
"2889" 577.6 106.671505640785 100.02039065333
"2890" 577.8 112.478287761064 102.0109659164
"2891" 578 113.651733934881 102.357517248204
"2892" 578.2 115.627836907265 98.8469616646905
"2893" 578.4 116.330755782541 93.6662959803445
"2894" 578.6 115.514216507091 89.4051665556813
"2895" 578.8 113.866189168931 83.101170468939
"2896" 579 111.670404217648 77.3570528858907
"2897" 579.2 108.476501107845 72.1061756109196
"2898" 579.4 105.272499536544 65.8822961443304
"2899" 579.6 101.642179064465 60.4464649903246
"2900" 579.8 97.8625196357252 54.6159361542177
"2901" 580 95.1205261852601 47.825755640712
"2902" 580.2 93.2632298724352 41.3079697184145
"2903" 580.4 92.5441201366293 34.7122885097615
"2904" 580.6 93.5044457180517 28.3145535341328
"2905" 580.8 95.6953345782392 21.7999921016608
"2906" 581 98.8547793367212 15.5900191928841
"2907" 581.2 98.8430297725033 11.4478659547258
"2908" 581.4 95.6083155552243 9.53302767066605
"2909" 581.6 91.2088182185786 7.65195664570272
"2910" 581.8 85.4474441040578 5.33803091415187
"2911" 582 80.0564604461103 2.89533120493865
"2912" 582.2 74.0970633818904 1.96316594375987
"2913" 582.4 67.9349521415022 2.29974910999878
"2914" 582.6 62.0925405441422 2.49144760747201
"2915" 582.8 55.8362902217999 2.54134707418805
"2916" 583 49.8285978851544 4.60288923379524
"2917" 583.2 45.732708033612 8.12168699204802
"2918" 583.4 40.3311390538462 11.9484437888206
"2919" 583.6 35.2504398479633 15.3673928541277
"2920" 583.8 31.5052848015979 20.4557657410721
"2921" 584 28.2396144002318 25.802358529432
"2922" 584.2 24.6920791586037 31.5032902470283
"2923" 584.4 22.2430439423286 37.0953665630061
"2924" 584.6 18.2354037565926 42.5366903116438
"2925" 584.8 13.0032319271155 46.1188508962751
"2926" 585 7.29052435469709 49.1541947962793
"2927" 585.2 2.91230070602675 50.2187611367323
"2928" 585.4 4.93415232375435 50.7111653315123
"2929" 585.6 6.35141797154089 54.559030919788
"2930" 585.8 8.51125581704676 59.232745759976
"2931" 586 10.8470844410305 64.0311903481608
"2932" 586.2 13.8984565660603 69.9033524572124
"2933" 586.4 16.2311601844232 74.8687161797156
"2934" 586.6 18.552566310015 80.6685739633038
"2935" 586.8 19.1420967960595 86.9302720737113
"2936" 587 19.5733357535093 93.658087394643
"2937" 587.2 19.9692907733055 100.310647409023
"2938" 587.4 18.3645792932651 106.089023999519
"2939" 587.6 17.907474587947 107.454125841905
"2940" 587.8 21.1160686783177 108.46218659218
"2941" 588 24.9705361652911 109.615733158482
"2942" 588.2 30.3531177313049 110.957442249391
"2943" 588.4 36.4750931067172 112.856567069184
"2944" 588.6 42.0602065079091 114.216932707785
"2945" 588.8 48.4167755606493 115.653625668089
"2946" 589 54.3516171165344 117.772853159379
"2947" 589.2 60.2065864609653 119.277416573965
"2948" 589.4 65.2439325609481 122.415394766532
"2949" 589.6 67.6401694420238 127.081560660815
"2950" 589.8 66.4255363604195 127.576733104317
"2951" 590 68.777111452284 126.171517412889
"2952" 590.2 73.6057257286832 123.981335009399
"2953" 590.4 77.4695169217107 123.614725032635
"2954" 590.6 82.5116509675847 124.710232496394
"2955" 590.8 87.4450034512164 123.407098239413
"2956" 591 92.1728990896665 121.436452323879
"2957" 591.2 97.0434175492508 118.244524762605
"2958" 591.4 101.644729716248 115.240114707272
"2959" 591.6 105.620641892824 111.683661042077
"2960" 591.8 109.881005138523 106.536201197447
"2961" 592 113.602884395742 102.007600904356
"2962" 592.2 116.612576837397 96.6160014649399
"2963" 592.4 118.589237149002 90.6872937973976
"2964" 592.6 118.956064122661 84.2501890737601
"2965" 592.8 117.903614232464 78.2686731920494
"2966" 593 116.760206909297 72.4829403215394
"2967" 593.2 115.817888630752 66.0248610863363
"2968" 593.4 116.524849208684 59.8869741722422
"2969" 593.6 119.209498160817 54.3677624135094
"2970" 593.8 122.551188971225 49.9163250566772
"2971" 594 125.196741507074 49.2890446520689
"2972" 594.2 125.294712244341 49.9127985134572
"2973" 594.4 124.309169306153 48.0590313713156
"2974" 594.6 121.803524757291 45.5836041746194
"2975" 594.8 118.25670209869 42.47218394796
"2976" 595 115.041187615128 37.9697954078761
"2977" 595.2 111.117958120475 34.9926259996923
"2978" 595.4 106.848848005373 30.7171431229718
"2979" 595.6 103.385715614319 25.7286825084698
"2980" 595.8 99.6485104326941 21.5957322373061
"2981" 596 97.2916346277333 17.3751966034622
"2982" 596.2 94.032023350989 12.6532570993503
"2983" 596.4 88.8386124439854 10.0830043184419
"2984" 596.6 83.2251723537447 10.2829156896265
"2985" 596.8 77.1995373169962 12.5800499931128
"2986" 597 71.9384567106768 16.2036356835809
"2987" 597.2 67.071330028144 19.8267508845336
"2988" 597.4 62.2547167396351 24.2934631584325
"2989" 597.6 57.9328594427738 29.0968649055984
"2990" 597.8 54.6291289069181 35.4686443429408
"2991" 598 51.4688749451263 41.6009421216813
"2992" 598.2 48.4024516081821 47.2889305544891
"2993" 598.4 45.4097790504603 53.1989522746115
"2994" 598.6 42.8055692177786 59.4416703930157
"2995" 598.8 39.7299511483221 65.1147947694395
"2996" 599 35.5871487776932 70.4544344288051
"2997" 599.2 31.0635047472808 75.2573338612175
"2998" 599.4 26.9234144843265 79.7398085336549
"2999" 599.6 22.7284555057407 85.1097925093264
"3000" 599.8 18.4915222889684 90.5045582714467
"3001" 600 14.5869966893059 95.9340683489691
"3002" 600.2 14.8483950898657 99.7584852898574
"3003" 600.4 18.7922475496578 104.164688650798
"3004" 600.6 22.290378443258 108.045128146265
"3005" 600.8 25.565640099202 112.283030351285
"3006" 601 24.7822471095851 113.941636485824
"3007" 601.2 22.7683034327654 112.497019855595
"3008" 601.4 20.5942397715151 110.507821595246
"3009" 601.6 18.3669889628425 107.84480668421
"3010" 601.8 15.2273512004684 105.634959399295
"3011" 602 12.1361532358736 102.396466908739
"3012" 602.2 9.58191763702681 99.017348598429
"3013" 602.4 8.70347220010703 94.8376060762355
"3014" 602.6 7.1231008562154 91.2331428616137
"3015" 602.8 4.81535231669975 87.7278265527465
"3016" 603 3.08664202907339 84.0931253961485
"3017" 603.2 1.82848529502952 80.2002570747302
"3018" 603.4 1.27311735813083 75.9211489185736
"3019" 603.6 0.694439542832175 71.6035538345942
"3020" 603.8 0.334302666814279 66.429111702965
"3021" 604 0.255784444176513 61.3616365965305
"3022" 604.2 0.158843043374339 58.1024397619774
"3023" 604.4 0.839750823527 53.8859378483808
"3024" 604.6 2.43478820282154 47.5386432181013
"3025" 604.8 3.46380241747007 43.8486579099491
"3026" 605 6.06480448163975 38.7619865402519
"3027" 605.2 7.76019337924431 34.2995144332522
"3028" 605.4 10.813047885008 29.6593924802049
"3029" 605.6 13.868627957916 25.2826807085849
"3030" 605.8 17.3307317859289 20.1757526923031
"3031" 606 22.2408884810555 16.207375709708
"3032" 606.2 27.0739744890859 12.5446676964474
"3033" 606.4 31.1800582440759 8.930405954939
"3034" 606.6 36.550366676226 7.34963524689478
"3035" 606.8 41.9168819522118 5.07304881054654
"3036" 607 47.0649900863193 3.30657115422798
"3037" 607.2 51.9191587132476 1.95167116158905
"3038" 607.4 57.4871785414683 0.739415800840854
"3039" 607.6 62.6562820763986 1.69000964986918
"3040" 607.8 67.6512961987836 2.40174557212174
"3041" 608 73.5911862147961 3.53959393214261
"3042" 608.2 79.4647998562524 3.87071144654108
"3043" 608.4 83.5601888428264 6.22442061170182
"3044" 608.6 86.6990382334589 10.9401920897737
"3045" 608.8 89.981007385734 14.7001202798588
"3046" 609 90.8728474412319 15.7800178910961
"3047" 609.2 90.5184161544222 16.2037174030815
"3048" 609.4 90.8805942729283 19.0070783104798
"3049" 609.6 91.9317334659556 22.4295296527583
"3050" 609.8 91.7051321792097 27.2920558917772
"3051" 610 90.684447430898 32.3306318020188
"3052" 610.2 89.9523677712479 36.8267425614628
"3053" 610.4 87.2846873218408 41.8586320886636
"3054" 610.6 82.8823084909147 45.9915475520865
"3055" 610.8 79.3608635755272 50.2032339921436
"3056" 611 74.0705727436788 53.6193038516619
"3057" 611.2 68.2598450109425 55.0727798692055
"3058" 611.4 62.7318139755942 57.501657945029
"3059" 611.6 58.036820424552 61.1112775631991
"3060" 611.8 52.1505779878352 63.8684698462151
"3061" 612 45.9640923921988 65.2848540979199
"3062" 612.2 40.859909207245 68.6079370754423
"3063" 612.4 36.7908650282708 73.0130303109617
"3064" 612.6 32.1621816492753 77.773908144429
"3065" 612.8 28.016981692542 82.3431267744967
"3066" 613 24.770286343261 87.396246773154
"3067" 613.2 21.7528425568842 92.809927321091
"3068" 613.4 18.7119766509899 97.8909506723662
"3069" 613.6 15.0177289945578 99.8993278606904
"3070" 613.8 12.8478595739835 98.0847478658304
"3071" 614 10.908171902157 97.3699368770742
"3072" 614.2 11.6726122107612 96.943642668167
"3073" 614.4 12.7379188865018 97.6483127956524
"3074" 614.6 14.1698715885566 100.561434217855
"3075" 614.8 17.0409002886388 104.578402639668
"3076" 615 20.1500546675917 107.252782316618
"3077" 615.2 24.1230683240491 110.547707666319
"3078" 615.4 28.4736580535013 113.890608261006
"3079" 615.6 32.2885395410366 118.308649034638
"3080" 615.8 36.7304003702124 121.202223370314
"3081" 616 41.5320130305603 123.164995326301
"3082" 616.2 46.6189883507494 123.862646029244
"3083" 616.4 53.0255461599231 125.863115079498
"3084" 616.6 58.2346987523422 127.409895384514
"3085" 616.8 63.1866964224579 127.693363280273
"3086" 617 69.5382765985489 126.756041926504
"3087" 617.2 75.4762270802168 125.867497257292
"3088" 617.4 81.3935215876507 124.548718560922
"3089" 617.6 87.5883710384709 123.209071660702
"3090" 617.8 93.3130342225965 120.458838806549
"3091" 618 99.0822044409265 117.811124794609
"3092" 618.2 103.751330808055 114.342765918512
"3093" 618.4 108.500141879742 110.220455531624
"3094" 618.6 112.74334764617 105.904725851303
"3095" 618.8 116.717741128093 101.053679506356
"3096" 619 119.247933057858 95.6844912056887
"3097" 619.2 122.120469841173 89.9485471789602
"3098" 619.4 124.850723260752 83.8399094759939
"3099" 619.6 126.992035017758 77.7112949689317
"3100" 619.8 127.4881654465 71.5866042427982
"3101" 620 127.85508414724 65.8707101246364
"3102" 620.2 127.52780972127 59.7575482482521
"3103" 620.4 127.040724986131 53.7721244554923
"3104" 620.6 126.463216073855 49.4544957054496
"3105" 620.8 125.894792048277 45.036281332754
"3106" 621 123.865660215215 40.6935802277877
"3107" 621.2 121.653505328808 36.0963840217554
"3108" 621.4 118.864912076704 31.43699192166
"3109" 621.6 116.238593988322 27.5171137336745
"3110" 621.8 112.434847657202 24.2829928729551
"3111" 622 108.623074521405 19.9709462367935
"3112" 622.2 105.661590710767 16.2824254240233
"3113" 622.4 102.787213906447 13.7371554275087
"3114" 622.6 98.8312162447283 10.9460263894981
"3115" 622.8 94.3419253948869 8.47170770712455
"3116" 623 89.5694907753138 6.23523878348498
"3117" 623.2 83.890903388151 3.99150754333158
"3118" 623.4 78.8221550660786 1.8146092895932
"3119" 623.6 73.3595061510733 0.414392154337355
"3120" 623.8 67.7290458419777 0.367844052643456
"3121" 624 61.2891923289089 0.648611297451195
"3122" 624.2 55.6416366441723 0.618908552834967
"3123" 624.4 49.9648849426934 2.15628797125027
"3124" 624.6 44.3792180778895 3.59049049791786
"3125" 624.8 38.6412093643769 5.31339563481985
"3126" 625 33.3057941697152 8.53068478971939
"3127" 625.2 28.1983398645218 11.6365427818876
"3128" 625.4 25.7507145120682 13.8489593603561
"3129" 625.6 26.2705655923399 12.8907695197953
"3130" 625.8 26.5710798091442 13.2712635581548
"3131" 626 27.039810526313 13.8537944274021
"3132" 626.2 27.6686218854544 15.3430425824335
"3133" 626.4 28.5526702654372 16.3176093001553
"3134" 626.6 29.1125608503517 16.5086655964229
"3135" 626.8 29.364769812178 18.9325822383117
"3136" 627 28.6925638917604 19.0975309823075
"3137" 627.2 30.0786849866776 18.6918162034522
"3138" 627.4 31.3705842200773 17.6720325968029
"3139" 627.6 32.133257401368 17.4344409843926
"3140" 627.8 32.6350151260622 18.52101908703
"3141" 628 34.9405853827384 19.7608088829168
"3142" 628.2 37.6522758439998 20.9703100761346
"3143" 628.4 38.2551475647955 24.0869402247596
"3144" 628.6 36.5869445096091 27.1045127064564
"3145" 628.8 34.5750635326449 28.5578695159494
"3146" 629 32.6715323677285 31.2893768312601
"3147" 629.2 32.3283561005451 33.9847929103284
"3148" 629.4 30.6735339101943 34.4407808931056
"3149" 629.6 27.4156019266404 34.3146618702201
"3150" 629.8 23.7096719878805 33.4129210363534
"3151" 630 19.2337306241318 32.0204958628094
"3152" 630.2 15.0679390851344 31.8706026638569
"3153" 630.4 12.0897266171361 34.432425605053
"3154" 630.6 13.1554459845407 37.2610533095378
"3155" 630.8 15.5116238729757 39.7810392565188
"3156" 631 19.7646697987769 41.5751578995318
"3157" 631.2 22.6624670639374 44.5511443960303
"3158" 631.4 25.09100914742 48.0866126765069
"3159" 631.6 26.4512206915039 50.0199086358687
"3160" 631.8 28.8609129075995 52.8422972573258
"3161" 632 30.3732167677306 57.8031084172535
"3162" 632.2 30.8236874835122 61.5986373729552
"3163" 632.4 30.7076065140441 65.7450616437282
"3164" 632.6 30.6553998081817 69.9834698593558
"3165" 632.8 30.8059059511854 75.0135602118311
"3166" 633 31.5981425459337 79.6649901301109
"3167" 633.2 33.0015835921198 85.5039949833762
"3168" 633.4 33.3987820454889 90.6459376073405
"3169" 633.6 33.0489389972847 91.7202645218742
"3170" 633.8 33.3215060817984 91.6845265593404
"3171" 634 33.3396054159447 91.6900010492983
"3172" 634.2 33.1800052060629 91.6773141360627
"3173" 634.4 32.9469153405974 91.6694307896893
"3174" 634.6 32.8469013197399 91.4788421509251
"3175" 634.8 32.9368573332848 91.8174247639798
"3176" 635 35.0584076616813 100.724278267382
"3177" 635.2 36.8812467703 107.50994519975
"3178" 635.4 40.2143043937449 114.996978702262
"3179" 635.6 45.0018649784276 121.211634560872
"3180" 635.8 50.8666137912112 126.139727989423
"3181" 636 57.8841954773252 126.291240775767
"3182" 636.2 65.5515990795505 126.0732567326
"3183" 636.4 74.1296250774115 125.546835135432
"3184" 636.6 81.1850756492599 124.065605947313
"3185" 636.8 88.5621677110009 121.653586473057
"3186" 637 96.2454034006748 119.487251280089
"3187" NA NA NA
"3188" NA NA NA
"3189" NA NA NA
"3190" NA NA NA
"3191" NA NA NA
"3192" NA NA NA
"3193" NA NA NA
"3194" NA NA NA
"3195" NA NA NA
"3196" NA NA NA
"3197" NA NA NA
"3198" NA NA NA
"3199" NA NA NA
"3200" NA NA NA
"3201" NA NA NA
"3202" NA NA NA
"3203" NA NA NA
"3204" NA NA NA
"3205" NA NA NA
"3206" NA NA NA
"3207" NA NA NA
"3208" NA NA NA
"3209" NA NA NA
"3210" NA NA NA
"3211" NA NA NA
"3212" NA NA NA
"3213" NA NA NA
"3214" NA NA NA
"3215" NA NA NA
"3216" NA NA NA
"3217" NA NA NA
"3218" NA NA NA
"3219" NA NA NA
"3220" NA NA NA
"3221" NA NA NA
"3222" NA NA NA
"3223" NA NA NA
"3224" NA NA NA
"3225" NA NA NA
"3226" NA NA NA
"3227" NA NA NA
"3228" NA NA NA
"3229" NA NA NA
"3230" NA NA NA
"3231" NA NA NA
"3232" NA NA NA
"3233" NA NA NA
"3234" NA NA NA
"3235" NA NA NA
"3236" NA NA NA
"3237" NA NA NA
"3238" NA NA NA
"3239" NA NA NA
"3240" NA NA NA
"3241" NA NA NA
"3242" NA NA NA
"3243" NA NA NA
"3244" NA NA NA
"3245" NA NA NA
"3246" NA NA NA
"3247" NA NA NA
"3248" NA NA NA
"3249" NA NA NA
"3250" NA NA NA
"3251" NA NA NA
"3252" NA NA NA
"3253" NA NA NA
"3254" NA NA NA
"3255" NA NA NA
"3256" NA NA NA
"3257" NA NA NA
"3258" NA NA NA
"3259" NA NA NA
"3260" NA NA NA
"3261" NA NA NA
"3262" NA NA NA
"3263" NA NA NA
"3264" NA NA NA
"3265" NA NA NA
"3266" NA NA NA
"3267" NA NA NA
"3268" NA NA NA
"3269" NA NA NA
"3270" NA NA NA
"3271" NA NA NA
"3272" NA NA NA
"3273" NA NA NA
"3274" NA NA NA
"3275" NA NA NA
"3276" NA NA NA
"3277" NA NA NA
"3278" NA NA NA
"3279" NA NA NA
"3280" NA NA NA
"3281" NA NA NA
"3282" NA NA NA
"3283" NA NA NA
"3284" NA NA NA
"3285" NA NA NA
"3286" NA NA NA
"3287" NA NA NA
"3288" NA NA NA
"3289" NA NA NA
"3290" NA NA NA
"3291" NA NA NA
"3292" NA NA NA
"3293" NA NA NA
"3294" NA NA NA
"3295" NA NA NA
"3296" NA NA NA
"3297" NA NA NA
"3298" NA NA NA
"3299" NA NA NA
"3300" NA NA NA
"3301" NA NA NA
"3302" NA NA NA
"3303" NA NA NA
"3304" NA NA NA
"3305" NA NA NA
"3306" NA NA NA
"3307" NA NA NA
"3308" NA NA NA
"3309" NA NA NA
"3310" NA NA NA
"3311" NA NA NA
"3312" NA NA NA
"3313" NA NA NA
"3314" NA NA NA
"3315" NA NA NA
"3316" NA NA NA
"3317" NA NA NA
"3318" NA NA NA
"3319" NA NA NA
"3320" NA NA NA
"3321" NA NA NA
"3322" NA NA NA
"3323" NA NA NA
"3324" NA NA NA
"3325" NA NA NA
"3326" NA NA NA
"3327" NA NA NA
"3328" NA NA NA
"3329" NA NA NA
"3330" NA NA NA
"3331" NA NA NA
"3332" NA NA NA
"3333" NA NA NA
"3334" NA NA NA
"3335" NA NA NA
"3336" NA NA NA
"3337" NA NA NA
"3338" NA NA NA
"3339" NA NA NA
"3340" NA NA NA
"3341" NA NA NA
"3342" NA NA NA
"3343" NA NA NA
"3344" NA NA NA
"3345" NA NA NA
"3346" NA NA NA
"3347" NA NA NA
"3348" NA NA NA
"3349" NA NA NA
"3350" NA NA NA
"3351" NA NA NA
"3352" NA NA NA
"3353" NA NA NA
"3354" NA NA NA
"3355" NA NA NA
"3356" NA NA NA
"3357" NA NA NA
"3358" NA NA NA
"3359" NA NA NA
"3360" NA NA NA
"3361" NA NA NA
"3362" NA NA NA
"3363" NA NA NA
"3364" NA NA NA
"3365" NA NA NA
"3366" NA NA NA
"3367" NA NA NA
"3368" NA NA NA
"3369" NA NA NA
"3370" NA NA NA
"3371" NA NA NA
"3372" NA NA NA
"3373" NA NA NA
"3374" NA NA NA
"3375" NA NA NA
"3376" NA NA NA
"3377" NA NA NA
"3378" NA NA NA
"3379" NA NA NA
"3380" NA NA NA
"3381" NA NA NA
"3382" NA NA NA
"3383" NA NA NA
"3384" NA NA NA
"3385" NA NA NA
"3386" NA NA NA
"3387" NA NA NA
"3388" NA NA NA
"3389" NA NA NA
"3390" NA NA NA
"3391" NA NA NA
"3392" NA NA NA
"3393" NA NA NA
"3394" NA NA NA
"3395" NA NA NA
"3396" NA NA NA
"3397" NA NA NA
"3398" NA NA NA
"3399" NA NA NA
"3400" NA NA NA
"3401" NA NA NA
"3402" NA NA NA
"3403" NA NA NA
"3404" NA NA NA
"3405" NA NA NA
"3406" NA NA NA
"3407" NA NA NA
"3408" NA NA NA
"3409" NA NA NA
"3410" NA NA NA
"3411" NA NA NA
"3412" NA NA NA
"3413" NA NA NA
"3414" NA NA NA
"3415" NA NA NA
"3416" NA NA NA
"3417" NA NA NA
"3418" NA NA NA
"3419" NA NA NA
"3420" NA NA NA
"3421" NA NA NA
"3422" NA NA NA
"3423" NA NA NA
"3424" NA NA NA
"3425" NA NA NA
"3426" NA NA NA
"3427" NA NA NA
"3428" NA NA NA
"3429" NA NA NA
"3430" NA NA NA
"3431" NA NA NA
"3432" NA NA NA
"3433" NA NA NA
"3434" NA NA NA
"3435" NA NA NA
"3436" NA NA NA
"3437" NA NA NA
"3438" NA NA NA
"3439" NA NA NA
"3440" NA NA NA
"3441" NA NA NA
"3442" NA NA NA
"3443" NA NA NA
"3444" NA NA NA
"3445" NA NA NA
"3446" NA NA NA
"3447" NA NA NA
"3448" NA NA NA
"3449" NA NA NA
"3450" NA NA NA
"3451" NA NA NA
"3452" NA NA NA
"3453" NA NA NA
"3454" NA NA NA
"3455" NA NA NA
"3456" NA NA NA
"3457" NA NA NA
"3458" NA NA NA
"3459" NA NA NA
"3460" NA NA NA
"3461" NA NA NA
"3462" NA NA NA
"3463" NA NA NA
"3464" NA NA NA
"3465" NA NA NA
"3466" NA NA NA
"3467" NA NA NA
"3468" NA NA NA
"3469" NA NA NA
"3470" NA NA NA
"3471" NA NA NA
"3472" NA NA NA
"3473" NA NA NA
"3474" NA NA NA
"3475" NA NA NA
"3476" NA NA NA
"3477" NA NA NA
"3478" NA NA NA
"3479" NA NA NA
"3480" NA NA NA
"3481" NA NA NA
"3482" NA NA NA
"3483" NA NA NA
"3484" NA NA NA
"3485" NA NA NA
"3486" NA NA NA
"3487" NA NA NA
"3488" NA NA NA
"3489" NA NA NA
"3490" NA NA NA
"3491" NA NA NA
"3492" NA NA NA
"3493" NA NA NA
"3494" NA NA NA
"3495" NA NA NA
"3496" NA NA NA
"3497" NA NA NA
"3498" NA NA NA
"3499" NA NA NA
"3500" NA NA NA
"3501" NA NA NA
"3502" NA NA NA
"3503" NA NA NA
"3504" NA NA NA
"3505" NA NA NA
"3506" NA NA NA
"3507" NA NA NA
"3508" NA NA NA
"3509" NA NA NA
"3510" NA NA NA
"3511" NA NA NA
"3512" NA NA NA
"3513" NA NA NA
"3514" NA NA NA
"3515" NA NA NA
"3516" NA NA NA
"3517" NA NA NA
"3518" NA NA NA
"3519" NA NA NA
"3520" NA NA NA
"3521" NA NA NA
"3522" NA NA NA
"3523" NA NA NA
"3524" NA NA NA
"3525" NA NA NA
"3526" NA NA NA
"3527" NA NA NA
"3528" NA NA NA
"3529" NA NA NA
"3530" NA NA NA
"3531" NA NA NA
"3532" NA NA NA
"3533" NA NA NA
"3534" NA NA NA
"3535" NA NA NA
"3536" NA NA NA
"3537" NA NA NA
"3538" NA NA NA
"3539" NA NA NA
"3540" NA NA NA
"3541" NA NA NA
"3542" NA NA NA
"3543" NA NA NA
"3544" NA NA NA
"3545" NA NA NA
"3546" NA NA NA
"3547" NA NA NA
"3548" NA NA NA
"3549" NA NA NA
"3550" NA NA NA
"3551" NA NA NA
"3552" NA NA NA
"3553" NA NA NA
"3554" NA NA NA
"3555" NA NA NA
"3556" NA NA NA
"3557" NA NA NA
"3558" NA NA NA
"3559" NA NA NA
"3560" NA NA NA
"3561" NA NA NA
"3562" NA NA NA
"3563" NA NA NA
"3564" NA NA NA
"3565" NA NA NA
"3566" NA NA NA
"3567" NA NA NA
"3568" NA NA NA
"3569" NA NA NA
"3570" NA NA NA
"3571" NA NA NA
"3572" NA NA NA
"3573" NA NA NA
"3574" NA NA NA
"3575" NA NA NA
"3576" NA NA NA
"3577" NA NA NA
"3578" NA NA NA
"3579" NA NA NA
"3580" NA NA NA
"3581" NA NA NA
"3582" NA NA NA
"3583" NA NA NA
"3584" NA NA NA
"3585" NA NA NA
"3586" NA NA NA
"3587" NA NA NA
"3588" NA NA NA
"3589" NA NA NA
"3590" NA NA NA
"3591" NA NA NA
"3592" NA NA NA
"3593" NA NA NA
"3594" NA NA NA
"3595" NA NA NA
"3596" NA NA NA
"3597" NA NA NA
"3598" NA NA NA
"3599" NA NA NA
"3600" NA NA NA
"3601" NA NA NA
"3602" NA NA NA
"3603" NA NA NA
"3604" NA NA NA
"3605" NA NA NA
"3606" NA NA NA
"3607" NA NA NA
"3608" NA NA NA
"3609" NA NA NA
"3610" NA NA NA
"3611" NA NA NA
"3612" NA NA NA
"3613" NA NA NA
"3614" NA NA NA
"3615" NA NA NA
"3616" NA NA NA
"3617" NA NA NA
"3618" NA NA NA
"3619" NA NA NA
"3620" NA NA NA
"3621" NA NA NA
"3622" NA NA NA
"3623" NA NA NA
"3624" NA NA NA
"3625" NA NA NA
"3626" NA NA NA
"3627" NA NA NA
"3628" NA NA NA
"3629" NA NA NA
"3630" NA NA NA
"3631" NA NA NA
"3632" NA NA NA
"3633" NA NA NA
"3634" NA NA NA
"3635" NA NA NA
"3636" NA NA NA
"3637" NA NA NA
"3638" NA NA NA
"3639" NA NA NA
"3640" NA NA NA
"3641" NA NA NA
"3642" NA NA NA
"3643" NA NA NA
"3644" NA NA NA
"3645" NA NA NA
"3646" NA NA NA
"3647" NA NA NA
"3648" NA NA NA
"3649" NA NA NA
"3650" NA NA NA
"3651" NA NA NA
"3652" NA NA NA
"3653" NA NA NA
"3654" NA NA NA
"3655" NA NA NA
"3656" NA NA NA
"3657" NA NA NA
"3658" NA NA NA
"3659" NA NA NA
"3660" NA NA NA
"3661" NA NA NA
"3662" NA NA NA
"3663" NA NA NA
"3664" NA NA NA
"3665" NA NA NA
"3666" NA NA NA
"3667" NA NA NA
"3668" NA NA NA
"3669" NA NA NA
"3670" NA NA NA
"3671" NA NA NA
"3672" NA NA NA
"3673" NA NA NA
"3674" NA NA NA
"3675" NA NA NA
"3676" NA NA NA
"3677" NA NA NA
"3678" NA NA NA
"3679" NA NA NA
"3680" NA NA NA
"3681" NA NA NA
"3682" NA NA NA
"3683" NA NA NA
"3684" NA NA NA
"3685" NA NA NA
"3686" NA NA NA
"3687" NA NA NA
"3688" NA NA NA
"3689" NA NA NA
"3690" NA NA NA
"3691" NA NA NA
"3692" NA NA NA
"3693" NA NA NA
"3694" NA NA NA
"3695" NA NA NA
"3696" NA NA NA
"3697" NA NA NA
"3698" NA NA NA
"3699" NA NA NA
"3700" NA NA NA
"3701" NA NA NA
"3702" NA NA NA
"3703" NA NA NA
"3704" NA NA NA
"3705" NA NA NA
"3706" NA NA NA
"3707" NA NA NA
"3708" NA NA NA
"3709" NA NA NA
"3710" NA NA NA
"3711" NA NA NA
"3712" NA NA NA
"3713" NA NA NA
"3714" NA NA NA
"3715" NA NA NA
"3716" NA NA NA
"3717" NA NA NA
"3718" NA NA NA
"3719" NA NA NA
"3720" NA NA NA
"3721" NA NA NA
"3722" NA NA NA
"3723" NA NA NA
"3724" NA NA NA
"3725" NA NA NA
"3726" NA NA NA
"3727" NA NA NA
"3728" NA NA NA
"3729" NA NA NA
"3730" NA NA NA
"3731" NA NA NA
"3732" NA NA NA
"3733" NA NA NA
"3734" NA NA NA
"3735" NA NA NA
"3736" NA NA NA
"3737" NA NA NA
"3738" NA NA NA
"3739" NA NA NA
"3740" NA NA NA
"3741" NA NA NA
"3742" NA NA NA
"3743" NA NA NA
"3744" NA NA NA
"3745" NA NA NA
"3746" NA NA NA
"3747" NA NA NA
"3748" NA NA NA
"3749" NA NA NA
"3750" NA NA NA
"3751" NA NA NA
"3752" NA NA NA
"3753" NA NA NA
"3754" NA NA NA
"3755" NA NA NA
"3756" NA NA NA
"3757" NA NA NA
"3758" NA NA NA
"3759" NA NA NA
"3760" NA NA NA
"3761" NA NA NA
"3762" NA NA NA
"3763" NA NA NA
"3764" NA NA NA
"3765" NA NA NA
"3766" NA NA NA
"3767" NA NA NA
"3768" NA NA NA
"3769" NA NA NA
"3770" NA NA NA
"3771" NA NA NA
"3772" NA NA NA
"3773" NA NA NA
"3774" NA NA NA
"3775" NA NA NA
"3776" NA NA NA
"3777" NA NA NA
"3778" NA NA NA
"3779" NA NA NA
"3780" NA NA NA
"3781" NA NA NA
"3782" NA NA NA
"3783" NA NA NA
"3784" NA NA NA
"3785" NA NA NA
"3786" NA NA NA
"3787" NA NA NA
"3788" NA NA NA
"3789" NA NA NA
"3790" NA NA NA
"3791" NA NA NA
"3792" NA NA NA
"3793" NA NA NA
"3794" NA NA NA
"3795" NA NA NA
"3796" NA NA NA
"3797" NA NA NA
"3798" NA NA NA
"3799" NA NA NA
"3800" NA NA NA
"3801" NA NA NA
"3802" NA NA NA
"3803" NA NA NA
"3804" NA NA NA
"3805" NA NA NA
"3806" NA NA NA
"3807" NA NA NA
"3808" NA NA NA
"3809" NA NA NA
"3810" NA NA NA
"3811" NA NA NA
"3812" NA NA NA
"3813" NA NA NA
"3814" NA NA NA
"3815" NA NA NA
"3816" NA NA NA
"3817" NA NA NA
"3818" NA NA NA
"3819" NA NA NA
"3820" NA NA NA
"3821" NA NA NA
"3822" NA NA NA
"3823" NA NA NA
"3824" NA NA NA
"3825" NA NA NA
"3826" NA NA NA
"3827" NA NA NA
"3828" NA NA NA
"3829" NA NA NA
"3830" NA NA NA
"3831" NA NA NA
"3832" NA NA NA
"3833" NA NA NA
"3834" NA NA NA
"3835" NA NA NA
"3836" NA NA NA
"3837" NA NA NA
"3838" NA NA NA
"3839" NA NA NA
"3840" NA NA NA
"3841" NA NA NA
"3842" NA NA NA
"3843" NA NA NA
"3844" NA NA NA
"3845" NA NA NA
"3846" NA NA NA
"3847" NA NA NA
"3848" NA NA NA
"3849" NA NA NA
"3850" NA NA NA
"3851" NA NA NA
"3852" NA NA NA
"3853" NA NA NA
"3854" NA NA NA
"3855" NA NA NA
"3856" NA NA NA
"3857" NA NA NA
"3858" NA NA NA
"3859" NA NA NA
"3860" NA NA NA
"3861" NA NA NA
"3862" NA NA NA
"3863" NA NA NA
"3864" NA NA NA
"3865" NA NA NA
"3866" NA NA NA
"3867" NA NA NA
"3868" NA NA NA
"3869" NA NA NA
"3870" NA NA NA
"3871" NA NA NA
"3872" NA NA NA
"3873" NA NA NA
"3874" NA NA NA
"3875" NA NA NA
"3876" NA NA NA
"3877" NA NA NA
"3878" NA NA NA
"3879" NA NA NA
"3880" NA NA NA
"3881" NA NA NA
"3882" NA NA NA
"3883" NA NA NA
"3884" NA NA NA
"3885" NA NA NA
"3886" NA NA NA
"3887" NA NA NA
"3888" NA NA NA
"3889" NA NA NA
"3890" NA NA NA
"3891" NA NA NA
"3892" NA NA NA
"3893" NA NA NA
"3894" NA NA NA
"3895" NA NA NA
"3896" NA NA NA
"3897" NA NA NA
"3898" NA NA NA
"3899" NA NA NA
"3900" NA NA NA
"3901" NA NA NA
"3902" NA NA NA
"3903" NA NA NA
"3904" NA NA NA
"3905" NA NA NA
"3906" NA NA NA
"3907" NA NA NA
"3908" NA NA NA
"3909" NA NA NA
"3910" NA NA NA
"3911" NA NA NA
"3912" NA NA NA
"3913" NA NA NA
"3914" NA NA NA
"3915" NA NA NA
"3916" NA NA NA
"3917" NA NA NA
"3918" NA NA NA
"3919" NA NA NA
"3920" NA NA NA
"3921" NA NA NA
"3922" NA NA NA
"3923" NA NA NA
"3924" NA NA NA
"3925" NA NA NA
"3926" NA NA NA
"3927" NA NA NA
"3928" NA NA NA
"3929" NA NA NA
"3930" NA NA NA
"3931" NA NA NA
"3932" NA NA NA
"3933" NA NA NA
"3934" NA NA NA
"3935" NA NA NA
"3936" NA NA NA
"3937" NA NA NA
"3938" NA NA NA
"3939" NA NA NA
"3940" NA NA NA
"3941" NA NA NA
"3942" NA NA NA
"3943" NA NA NA
"3944" NA NA NA
"3945" NA NA NA
"3946" NA NA NA
"3947" NA NA NA
"3948" NA NA NA
"3949" NA NA NA
"3950" NA NA NA
"3951" NA NA NA
"3952" NA NA NA
"3953" NA NA NA
"3954" NA NA NA
"3955" NA NA NA
"3956" NA NA NA
"3957" NA NA NA
"3958" NA NA NA
"3959" NA NA NA
"3960" NA NA NA
"3961" NA NA NA
"3962" NA NA NA
"3963" NA NA NA
"3964" NA NA NA
"3965" NA NA NA
"3966" NA NA NA
"3967" NA NA NA
"3968" NA NA NA
"3969" NA NA NA
"3970" NA NA NA
"3971" NA NA NA
"3972" NA NA NA
"3973" NA NA NA
"3974" NA NA NA
"3975" NA NA NA
"3976" NA NA NA
"3977" NA NA NA
"3978" NA NA NA
"3979" NA NA NA
"3980" NA NA NA
"3981" NA NA NA
"3982" NA NA NA
"3983" NA NA NA
"3984" NA NA NA
"3985" NA NA NA
"3986" NA NA NA
"3987" NA NA NA
"3988" NA NA NA
"3989" NA NA NA
"3990" NA NA NA
"3991" NA NA NA
"3992" NA NA NA
"3993" NA NA NA
"3994" NA NA NA
"3995" NA NA NA
"3996" NA NA NA
"3997" NA NA NA
"3998" NA NA NA
"3999" NA NA NA
"4000" NA NA NA
"4001" NA NA NA
"4002" NA NA NA
"4003" NA NA NA
"4004" NA NA NA
"4005" NA NA NA
"4006" NA NA NA
"4007" NA NA NA
"4008" NA NA NA
"4009" NA NA NA
"4010" NA NA NA
"4011" NA NA NA
"4012" NA NA NA
"4013" NA NA NA
"4014" NA NA NA
"4015" NA NA NA
"4016" NA NA NA
"4017" NA NA NA
"4018" NA NA NA
"4019" NA NA NA
"4020" NA NA NA
"4021" NA NA NA
"4022" NA NA NA
"4023" NA NA NA
"4024" NA NA NA
"4025" NA NA NA
"4026" NA NA NA
"4027" NA NA NA
"4028" NA NA NA
"4029" NA NA NA
"4030" NA NA NA
"4031" NA NA NA
"4032" NA NA NA
"4033" NA NA NA
"4034" NA NA NA
"4035" NA NA NA
"4036" NA NA NA
"4037" NA NA NA
"4038" NA NA NA
"4039" NA NA NA
"4040" NA NA NA
"4041" NA NA NA
"4042" NA NA NA
"4043" NA NA NA
"4044" NA NA NA
"4045" NA NA NA
"4046" NA NA NA
"4047" NA NA NA
"4048" NA NA NA
"4049" NA NA NA
"4050" NA NA NA
"4051" NA NA NA
"4052" NA NA NA
"4053" NA NA NA
"4054" NA NA NA
"4055" NA NA NA
"4056" NA NA NA
"4057" NA NA NA
"4058" NA NA NA
"4059" NA NA NA
"4060" NA NA NA
"4061" NA NA NA
"4062" NA NA NA
"4063" NA NA NA
"4064" NA NA NA
"4065" NA NA NA
"4066" NA NA NA
"4067" NA NA NA
"4068" NA NA NA
"4069" NA NA NA
"4070" NA NA NA
"4071" NA NA NA
"4072" NA NA NA
"4073" NA NA NA
"4074" NA NA NA
"4075" NA NA NA
"4076" NA NA NA
"4077" NA NA NA
"4078" NA NA NA
"4079" NA NA NA
"4080" NA NA NA
"4081" NA NA NA
"4082" NA NA NA
"4083" NA NA NA
"4084" NA NA NA
"4085" NA NA NA
"4086" NA NA NA
"4087" NA NA NA
"4088" NA NA NA
"4089" NA NA NA
"4090" NA NA NA
"4091" NA NA NA
"4092" NA NA NA
"4093" NA NA NA
"4094" NA NA NA
"4095" NA NA NA
"4096" NA NA NA
"4097" NA NA NA
"4098" NA NA NA
"4099" NA NA NA
"4100" NA NA NA
"4101" NA NA NA
"4102" NA NA NA
"4103" NA NA NA
"4104" NA NA NA
"4105" NA NA NA
"4106" NA NA NA
"4107" NA NA NA
"4108" NA NA NA
"4109" NA NA NA
"4110" NA NA NA
"4111" NA NA NA
"4112" NA NA NA
"4113" NA NA NA
"4114" NA NA NA
"4115" NA NA NA
"4116" NA NA NA
"4117" NA NA NA
"4118" NA NA NA
"4119" NA NA NA
"4120" NA NA NA
"4121" NA NA NA
"4122" NA NA NA
"4123" NA NA NA
"4124" NA NA NA
"4125" NA NA NA
"4126" NA NA NA
"4127" NA NA NA
"4128" NA NA NA
"4129" NA NA NA
"4130" NA NA NA
"4131" NA NA NA
"4132" NA NA NA
"4133" NA NA NA
"4134" NA NA NA
"4135" NA NA NA
"4136" NA NA NA
"4137" NA NA NA
"4138" NA NA NA
"4139" NA NA NA
"4140" NA NA NA
"4141" NA NA NA
"4142" NA NA NA
"4143" NA NA NA
"4144" NA NA NA
"4145" NA NA NA
"4146" NA NA NA
"4147" NA NA NA
"4148" NA NA NA
"4149" NA NA NA
"4150" NA NA NA
"4151" NA NA NA
"4152" NA NA NA
"4153" NA NA NA
"4154" NA NA NA
"4155" NA NA NA
"4156" NA NA NA
"4157" NA NA NA
"4158" NA NA NA
"4159" NA NA NA
"4160" NA NA NA
"4161" NA NA NA
"4162" NA NA NA
"4163" NA NA NA
"4164" NA NA NA
"4165" NA NA NA
"4166" NA NA NA
"4167" NA NA NA
"4168" NA NA NA
"4169" NA NA NA
"4170" NA NA NA
"4171" NA NA NA
"4172" NA NA NA
"4173" NA NA NA
"4174" NA NA NA
"4175" NA NA NA
"4176" NA NA NA
"4177" NA NA NA
"4178" NA NA NA
"4179" NA NA NA
"4180" NA NA NA
"4181" NA NA NA
"4182" NA NA NA
"4183" NA NA NA
"4184" NA NA NA
"4185" NA NA NA
"4186" NA NA NA
"4187" NA NA NA
"4188" NA NA NA
"4189" NA NA NA
"4190" NA NA NA
"4191" NA NA NA
"4192" NA NA NA
"4193" NA NA NA
"4194" NA NA NA
"4195" NA NA NA
"4196" NA NA NA
"4197" NA NA NA
"4198" NA NA NA
"4199" NA NA NA
"4200" NA NA NA
"4201" NA NA NA
"4202" NA NA NA
"4203" NA NA NA
"4204" NA NA NA
"4205" NA NA NA
"4206" NA NA NA
"4207" NA NA NA
"4208" NA NA NA
"4209" NA NA NA
"4210" NA NA NA
"4211" NA NA NA
"4212" NA NA NA
"4213" NA NA NA
"4214" NA NA NA
"4215" NA NA NA
"4216" NA NA NA
"4217" NA NA NA
"4218" NA NA NA
"4219" NA NA NA
"4220" NA NA NA
"4221" NA NA NA
"4222" NA NA NA
"4223" NA NA NA
"4224" NA NA NA
"4225" NA NA NA
"4226" NA NA NA
"4227" NA NA NA
"4228" NA NA NA
"4229" NA NA NA
"4230" NA NA NA
"4231" NA NA NA
"4232" NA NA NA
"4233" NA NA NA
"4234" NA NA NA
"4235" NA NA NA
"4236" NA NA NA
"4237" NA NA NA
"4238" NA NA NA
"4239" NA NA NA
"4240" NA NA NA
"4241" NA NA NA
"4242" NA NA NA
"4243" NA NA NA
"4244" NA NA NA
"4245" NA NA NA
"4246" NA NA NA
"4247" NA NA NA
"4248" NA NA NA
"4249" NA NA NA
"4250" NA NA NA
"4251" NA NA NA
"4252" NA NA NA
"4253" NA NA NA
"4254" NA NA NA
"4255" NA NA NA
"4256" NA NA NA
"4257" NA NA NA
"4258" NA NA NA
"4259" NA NA NA
"4260" NA NA NA
"4261" NA NA NA
"4262" NA NA NA
"4263" NA NA NA
"4264" NA NA NA
"4265" NA NA NA
"4266" NA NA NA
"4267" NA NA NA
"4268" NA NA NA
"4269" NA NA NA
"4270" NA NA NA
"4271" NA NA NA
"4272" NA NA NA
"4273" NA NA NA
"4274" NA NA NA
"4275" NA NA NA
"4276" NA NA NA
"4277" NA NA NA
"4278" NA NA NA
"4279" NA NA NA
"4280" NA NA NA
"4281" NA NA NA
"4282" NA NA NA
"4283" NA NA NA
"4284" NA NA NA
"4285" NA NA NA
"4286" NA NA NA
"4287" NA NA NA
"4288" NA NA NA
"4289" NA NA NA
"4290" NA NA NA
"4291" NA NA NA
"4292" NA NA NA
"4293" NA NA NA
"4294" NA NA NA
"4295" NA NA NA
"4296" NA NA NA
"4297" NA NA NA
"4298" NA NA NA
"4299" NA NA NA
"4300" NA NA NA
"4301" NA NA NA
"4302" NA NA NA
"4303" NA NA NA
"4304" NA NA NA
"4305" NA NA NA
"4306" NA NA NA
"4307" NA NA NA
"4308" NA NA NA
"4309" NA NA NA
"4310" NA NA NA
"4311" NA NA NA
"4312" NA NA NA
"4313" NA NA NA
"4314" NA NA NA
"4315" NA NA NA
"4316" NA NA NA
"4317" NA NA NA
"4318" NA NA NA
"4319" NA NA NA
"4320" NA NA NA
"4321" NA NA NA
"4322" NA NA NA
"4323" NA NA NA
"4324" NA NA NA
"4325" NA NA NA
"4326" NA NA NA
"4327" NA NA NA
"4328" NA NA NA
"4329" NA NA NA
"4330" NA NA NA
"4331" NA NA NA
"4332" NA NA NA
"4333" NA NA NA
"4334" NA NA NA
"4335" NA NA NA
"4336" NA NA NA
"4337" NA NA NA
"4338" NA NA NA
"4339" NA NA NA
"4340" NA NA NA
"4341" NA NA NA
"4342" NA NA NA
"4343" NA NA NA
"4344" NA NA NA
"4345" NA NA NA
"4346" NA NA NA
"4347" NA NA NA
"4348" NA NA NA
"4349" NA NA NA
"4350" NA NA NA
"4351" NA NA NA
"4352" NA NA NA
"4353" NA NA NA
"4354" NA NA NA
"4355" NA NA NA
"4356" NA NA NA
"4357" NA NA NA
"4358" NA NA NA
"4359" NA NA NA
"4360" NA NA NA
"4361" NA NA NA
"4362" NA NA NA
"4363" NA NA NA
"4364" NA NA NA
"4365" NA NA NA
"4366" NA NA NA
"4367" NA NA NA
"4368" NA NA NA
"4369" NA NA NA
"4370" NA NA NA
"4371" NA NA NA
"4372" NA NA NA
"4373" NA NA NA
"4374" NA NA NA
"4375" NA NA NA
"4376" NA NA NA
"4377" NA NA NA
"4378" NA NA NA
"4379" NA NA NA
"4380" NA NA NA
"4381" NA NA NA
"4382" NA NA NA
"4383" NA NA NA
"4384" NA NA NA
"4385" NA NA NA
"4386" NA NA NA
"4387" NA NA NA
"4388" NA NA NA
"4389" NA NA NA
"4390" NA NA NA
"4391" NA NA NA
"4392" NA NA NA
"4393" NA NA NA
"4394" NA NA NA
"4395" NA NA NA
"4396" NA NA NA
"4397" NA NA NA
"4398" NA NA NA
"4399" NA NA NA
"4400" NA NA NA
"4401" NA NA NA
"4402" NA NA NA
"4403" NA NA NA
"4404" NA NA NA
"4405" NA NA NA
"4406" NA NA NA
"4407" NA NA NA
"4408" NA NA NA
"4409" NA NA NA
"4410" NA NA NA
"4411" NA NA NA
"4412" NA NA NA
"4413" NA NA NA
"4414" NA NA NA
"4415" NA NA NA
"4416" NA NA NA
"4417" NA NA NA
"4418" NA NA NA
"4419" NA NA NA
"4420" NA NA NA
"4421" NA NA NA
"4422" NA NA NA
"4423" NA NA NA
"4424" NA NA NA
"4425" NA NA NA
"4426" NA NA NA
"4427" NA NA NA
"4428" NA NA NA
"4429" NA NA NA
"4430" NA NA NA
"4431" NA NA NA
"4432" NA NA NA
"4433" NA NA NA
"4434" NA NA NA
"4435" NA NA NA
"4436" NA NA NA
"4437" NA NA NA
"4438" NA NA NA
"4439" NA NA NA
"4440" NA NA NA
"4441" NA NA NA
"4442" NA NA NA
"4443" NA NA NA
"4444" NA NA NA
"4445" NA NA NA
"4446" NA NA NA
"4447" NA NA NA
"4448" NA NA NA
"4449" NA NA NA
"4450" NA NA NA
"4451" NA NA NA
"4452" NA NA NA
"4453" NA NA NA
"4454" NA NA NA
"4455" NA NA NA
"4456" NA NA NA
"4457" NA NA NA
"4458" NA NA NA
"4459" NA NA NA
"4460" NA NA NA
"4461" NA NA NA
"4462" NA NA NA
"4463" NA NA NA
"4464" NA NA NA
"4465" NA NA NA
"4466" NA NA NA
"4467" NA NA NA
"4468" NA NA NA
"4469" NA NA NA
"4470" NA NA NA
"4471" NA NA NA
"4472" NA NA NA
"4473" NA NA NA
"4474" NA NA NA
"4475" NA NA NA
"4476" NA NA NA
"4477" NA NA NA
"4478" NA NA NA
"4479" NA NA NA
"4480" NA NA NA
"4481" NA NA NA
"4482" NA NA NA
"4483" NA NA NA
"4484" NA NA NA
"4485" NA NA NA
"4486" NA NA NA
"4487" NA NA NA
"4488" NA NA NA
"4489" NA NA NA
"4490" NA NA NA
"4491" NA NA NA
"4492" NA NA NA
"4493" NA NA NA
"4494" NA NA NA
"4495" NA NA NA
"4496" NA NA NA
"4497" NA NA NA
"4498" NA NA NA
"4499" NA NA NA
"4500" NA NA NA
"4501" NA NA NA
"4502" NA NA NA
"4503" NA NA NA
"4504" NA NA NA
"4505" NA NA NA
"4506" NA NA NA
"4507" NA NA NA
"4508" NA NA NA
"4509" NA NA NA
"4510" NA NA NA
"4511" NA NA NA
"4512" NA NA NA
"4513" NA NA NA
"4514" NA NA NA
"4515" NA NA NA
"4516" NA NA NA
"4517" NA NA NA
"4518" NA NA NA
"4519" NA NA NA
"4520" NA NA NA
"4521" NA NA NA
"4522" NA NA NA
"4523" NA NA NA
"4524" NA NA NA
"4525" NA NA NA
"4526" NA NA NA
"4527" NA NA NA
"4528" NA NA NA
"4529" NA NA NA
"4530" NA NA NA
"4531" NA NA NA
"4532" NA NA NA
"4533" NA NA NA
"4534" NA NA NA
"4535" NA NA NA
"4536" NA NA NA
"4537" NA NA NA
"4538" NA NA NA
"4539" NA NA NA
"4540" NA NA NA
"4541" NA NA NA
"4542" NA NA NA
"4543" NA NA NA
"4544" NA NA NA
"4545" NA NA NA
"4546" NA NA NA
"4547" NA NA NA
"4548" NA NA NA
"4549" NA NA NA
"4550" NA NA NA
"4551" NA NA NA
"4552" NA NA NA
"4553" NA NA NA
"4554" NA NA NA
"4555" NA NA NA
"4556" NA NA NA
"4557" NA NA NA
"4558" NA NA NA
"4559" NA NA NA
"4560" NA NA NA
"4561" NA NA NA
"4562" NA NA NA
"4563" NA NA NA
"4564" NA NA NA
"4565" NA NA NA
"4566" NA NA NA
"4567" NA NA NA
"4568" NA NA NA
"4569" NA NA NA
"4570" NA NA NA
"4571" NA NA NA
"4572" NA NA NA
"4573" NA NA NA
"4574" NA NA NA
"4575" NA NA NA
"4576" NA NA NA
"4577" NA NA NA
"4578" NA NA NA
"4579" NA NA NA
"4580" NA NA NA
"4581" NA NA NA
"4582" NA NA NA
"4583" NA NA NA
"4584" NA NA NA
"4585" NA NA NA
"4586" NA NA NA
"4587" NA NA NA
"4588" NA NA NA
"4589" NA NA NA
"4590" NA NA NA
"4591" NA NA NA
"4592" NA NA NA
"4593" NA NA NA
"4594" NA NA NA
"4595" NA NA NA
"4596" NA NA NA
"4597" NA NA NA
"4598" NA NA NA
"4599" NA NA NA
"4600" NA NA NA
"4601" NA NA NA
"4602" NA NA NA
"4603" NA NA NA
"4604" NA NA NA
"4605" NA NA NA
"4606" NA NA NA
"4607" NA NA NA
"4608" NA NA NA
"4609" NA NA NA
"4610" NA NA NA
"4611" NA NA NA
"4612" NA NA NA
"4613" NA NA NA
"4614" NA NA NA
"4615" NA NA NA
"4616" NA NA NA
"4617" NA NA NA
"4618" NA NA NA
"4619" NA NA NA
"4620" NA NA NA
"4621" NA NA NA
"4622" NA NA NA
"4623" NA NA NA
"4624" NA NA NA
"4625" NA NA NA
"4626" NA NA NA
"4627" NA NA NA
"4628" NA NA NA
"4629" NA NA NA
"4630" NA NA NA
"4631" NA NA NA
"4632" NA NA NA
"4633" NA NA NA
"4634" NA NA NA
"4635" NA NA NA
"4636" NA NA NA
"4637" NA NA NA
"4638" NA NA NA
"4639" NA NA NA
"4640" NA NA NA
"4641" NA NA NA
"4642" NA NA NA
"4643" NA NA NA
"4644" NA NA NA
"4645" NA NA NA
"4646" NA NA NA
"4647" NA NA NA
"4648" NA NA NA
"4649" NA NA NA
"4650" NA NA NA
"4651" NA NA NA
"4652" NA NA NA
"4653" NA NA NA
"4654" NA NA NA
"4655" NA NA NA
"4656" NA NA NA
"4657" NA NA NA
"4658" NA NA NA
"4659" NA NA NA
"4660" NA NA NA
"4661" NA NA NA
"4662" NA NA NA
"4663" NA NA NA
"4664" NA NA NA
"4665" NA NA NA
"4666" NA NA NA
"4667" NA NA NA
"4668" NA NA NA
"4669" NA NA NA
"4670" NA NA NA
"4671" NA NA NA
"4672" NA NA NA
"4673" NA NA NA
"4674" NA NA NA
"4675" NA NA NA
"4676" NA NA NA
"4677" NA NA NA
"4678" NA NA NA
"4679" NA NA NA
"4680" NA NA NA
"4681" NA NA NA
"4682" NA NA NA
"4683" NA NA NA
"4684" NA NA NA
"4685" NA NA NA
"4686" NA NA NA
"4687" NA NA NA
"4688" NA NA NA
"4689" NA NA NA
"4690" NA NA NA
"4691" NA NA NA
"4692" NA NA NA
"4693" NA NA NA
"4694" NA NA NA
"4695" NA NA NA
"4696" NA NA NA
"4697" NA NA NA
"4698" NA NA NA
"4699" NA NA NA
"4700" NA NA NA
"4701" NA NA NA
"4702" NA NA NA
"4703" NA NA NA
"4704" NA NA NA
"4705" NA NA NA
"4706" NA NA NA
"4707" NA NA NA
"4708" NA NA NA
"4709" NA NA NA
"4710" NA NA NA
"4711" NA NA NA
"4712" NA NA NA
"4713" NA NA NA
"4714" NA NA NA
"4715" NA NA NA
"4716" NA NA NA
"4717" NA NA NA
"4718" NA NA NA
"4719" NA NA NA
"4720" NA NA NA
"4721" NA NA NA
"4722" NA NA NA
"4723" NA NA NA
"4724" NA NA NA
"4725" NA NA NA
"4726" NA NA NA
"4727" NA NA NA
"4728" NA NA NA
"4729" NA NA NA
"4730" NA NA NA
"4731" NA NA NA
"4732" NA NA NA
"4733" NA NA NA
"4734" NA NA NA
"4735" NA NA NA
"4736" NA NA NA
"4737" NA NA NA
"4738" NA NA NA
"4739" NA NA NA
"4740" NA NA NA
"4741" NA NA NA
"4742" NA NA NA
"4743" NA NA NA
"4744" NA NA NA
"4745" NA NA NA
"4746" NA NA NA
"4747" NA NA NA
"4748" NA NA NA
"4749" NA NA NA
"4750" NA NA NA
"4751" NA NA NA
"4752" NA NA NA
"4753" NA NA NA
"4754" NA NA NA
"4755" NA NA NA
"4756" NA NA NA
"4757" NA NA NA
"4758" NA NA NA
"4759" NA NA NA
"4760" NA NA NA
"4761" NA NA NA
"4762" NA NA NA
"4763" NA NA NA
"4764" NA NA NA
"4765" NA NA NA
"4766" NA NA NA
"4767" NA NA NA
"4768" NA NA NA
"4769" NA NA NA
"4770" NA NA NA
"4771" NA NA NA
"4772" NA NA NA
"4773" NA NA NA
"4774" NA NA NA
"4775" NA NA NA
"4776" NA NA NA
"4777" NA NA NA
"4778" NA NA NA
"4779" NA NA NA
"4780" NA NA NA
"4781" NA NA NA
"4782" NA NA NA
"4783" NA NA NA
"4784" NA NA NA
"4785" NA NA NA
"4786" NA NA NA
"4787" NA NA NA
"4788" NA NA NA
"4789" NA NA NA
"4790" NA NA NA
"4791" NA NA NA
"4792" NA NA NA
"4793" NA NA NA
"4794" NA NA NA
"4795" NA NA NA
"4796" NA NA NA
"4797" NA NA NA
"4798" NA NA NA
"4799" NA NA NA
"4800" NA NA NA
"4801" NA NA NA
"4802" NA NA NA
"4803" NA NA NA
"4804" NA NA NA
"4805" NA NA NA
"4806" NA NA NA
"4807" NA NA NA
"4808" NA NA NA
"4809" NA NA NA
"4810" NA NA NA
"4811" NA NA NA
"4812" NA NA NA
"4813" NA NA NA
"4814" NA NA NA
"4815" NA NA NA
"4816" NA NA NA
"4817" NA NA NA
"4818" NA NA NA
"4819" NA NA NA
"4820" NA NA NA
"4821" NA NA NA
"4822" NA NA NA
"4823" NA NA NA
"4824" NA NA NA
"4825" NA NA NA
"4826" NA NA NA
"4827" NA NA NA
"4828" NA NA NA
"4829" NA NA NA
"4830" NA NA NA
"4831" NA NA NA
"4832" NA NA NA
"4833" NA NA NA
"4834" NA NA NA
"4835" NA NA NA
"4836" NA NA NA
"4837" NA NA NA
"4838" NA NA NA
"4839" NA NA NA
"4840" NA NA NA
"4841" NA NA NA
"4842" NA NA NA
"4843" NA NA NA
"4844" NA NA NA
"4845" NA NA NA
"4846" NA NA NA
"4847" NA NA NA
"4848" NA NA NA
"4849" NA NA NA
"4850" NA NA NA
"4851" NA NA NA
"4852" NA NA NA
"4853" NA NA NA
"4854" NA NA NA
"4855" NA NA NA
"4856" NA NA NA
"4857" NA NA NA
"4858" NA NA NA
"4859" NA NA NA
"4860" NA NA NA
"4861" NA NA NA
"4862" NA NA NA
"4863" NA NA NA
"4864" NA NA NA
"4865" NA NA NA
"4866" NA NA NA
"4867" NA NA NA
"4868" NA NA NA
"4869" NA NA NA
"4870" NA NA NA
"4871" NA NA NA
"4872" NA NA NA
"4873" NA NA NA
"4874" NA NA NA
"4875" NA NA NA
"4876" NA NA NA
"4877" NA NA NA
"4878" NA NA NA
"4879" NA NA NA
"4880" NA NA NA
"4881" NA NA NA
"4882" NA NA NA
"4883" NA NA NA
"4884" NA NA NA
"4885" NA NA NA
"4886" NA NA NA
"4887" NA NA NA
"4888" NA NA NA
"4889" NA NA NA
"4890" NA NA NA
"4891" NA NA NA
"4892" NA NA NA
"4893" NA NA NA
"4894" NA NA NA
"4895" NA NA NA
"4896" NA NA NA
"4897" NA NA NA
"4898" NA NA NA
"4899" NA NA NA
"4900" NA NA NA
"4901" NA NA NA
"4902" NA NA NA
"4903" NA NA NA
"4904" NA NA NA
"4905" NA NA NA
"4906" NA NA NA
"4907" NA NA NA
"4908" NA NA NA
"4909" NA NA NA
"4910" NA NA NA
"4911" NA NA NA
"4912" NA NA NA
"4913" NA NA NA
"4914" NA NA NA
"4915" NA NA NA
"4916" NA NA NA
"4917" NA NA NA
"4918" NA NA NA
"4919" NA NA NA
"4920" NA NA NA
"4921" NA NA NA
"4922" NA NA NA
"4923" NA NA NA
"4924" NA NA NA
"4925" NA NA NA
"4926" NA NA NA
"4927" NA NA NA
"4928" NA NA NA
"4929" NA NA NA
"4930" NA NA NA
"4931" NA NA NA
"4932" NA NA NA
"4933" NA NA NA
"4934" NA NA NA
"4935" NA NA NA
"4936" NA NA NA
"4937" NA NA NA
"4938" NA NA NA
"4939" NA NA NA
"4940" NA NA NA
"4941" NA NA NA
"4942" NA NA NA
"4943" NA NA NA
"4944" NA NA NA
"4945" NA NA NA
"4946" NA NA NA
"4947" NA NA NA
"4948" NA NA NA
"4949" NA NA NA
"4950" NA NA NA
"4951" NA NA NA
"4952" NA NA NA
"4953" NA NA NA
"4954" NA NA NA
"4955" NA NA NA
"4956" NA NA NA
"4957" NA NA NA
"4958" NA NA NA
"4959" NA NA NA
"4960" NA NA NA
"4961" NA NA NA
"4962" NA NA NA
"4963" NA NA NA
"4964" NA NA NA
"4965" NA NA NA
"4966" NA NA NA
"4967" NA NA NA
"4968" NA NA NA
"4969" NA NA NA
"4970" NA NA NA
"4971" NA NA NA
"4972" NA NA NA
"4973" NA NA NA
"4974" NA NA NA
"4975" NA NA NA
"4976" NA NA NA
"4977" NA NA NA
"4978" NA NA NA
"4979" NA NA NA
"4980" NA NA NA
"4981" NA NA NA
"4982" NA NA NA
"4983" NA NA NA
"4984" NA NA NA
"4985" NA NA NA
"4986" NA NA NA
"4987" NA NA NA
"4988" NA NA NA
"4989" NA NA NA
"4990" NA NA NA
"4991" NA NA NA
"4992" NA NA NA
"4993" NA NA NA
"4994" NA NA NA
"4995" NA NA NA
"4996" NA NA NA
"4997" NA NA NA
"4998" NA NA NA
"4999" NA NA NA
"5000" NA NA NA
"5001" NA NA NA
"5002" NA NA NA
"5003" NA NA NA
"5004" NA NA NA
"5005" NA NA NA
"5006" NA NA NA
"5007" NA NA NA
"5008" NA NA NA
"5009" NA NA NA
"5010" NA NA NA
"5011" NA NA NA
"5012" NA NA NA
"5013" NA NA NA
"5014" NA NA NA
"5015" NA NA NA
"5016" NA NA NA
"5017" NA NA NA
"5018" NA NA NA
"5019" NA NA NA
"5020" NA NA NA
"5021" NA NA NA
"5022" NA NA NA
"5023" NA NA NA
"5024" NA NA NA
"5025" NA NA NA
"5026" NA NA NA
"5027" NA NA NA
"5028" NA NA NA
"5029" NA NA NA
"5030" NA NA NA
"5031" NA NA NA
"5032" NA NA NA
"5033" NA NA NA
"5034" NA NA NA
"5035" NA NA NA
"5036" NA NA NA
"5037" NA NA NA
"5038" NA NA NA
"5039" NA NA NA
"5040" NA NA NA
"5041" NA NA NA
"5042" NA NA NA
"5043" NA NA NA
"5044" NA NA NA
"5045" NA NA NA
"5046" NA NA NA
"5047" NA NA NA
"5048" NA NA NA
"5049" NA NA NA
"5050" NA NA NA
"5051" NA NA NA
"5052" NA NA NA
"5053" NA NA NA
"5054" NA NA NA
"5055" NA NA NA
"5056" NA NA NA
"5057" NA NA NA
"5058" NA NA NA
"5059" NA NA NA
"5060" NA NA NA
"5061" NA NA NA
"5062" NA NA NA
"5063" NA NA NA
"5064" NA NA NA
"5065" NA NA NA
"5066" NA NA NA
"5067" NA NA NA
"5068" NA NA NA
"5069" NA NA NA
"5070" NA NA NA
"5071" NA NA NA
"5072" NA NA NA
"5073" NA NA NA
"5074" NA NA NA
"5075" NA NA NA
"5076" NA NA NA
"5077" NA NA NA
"5078" NA NA NA
"5079" NA NA NA
"5080" NA NA NA
"5081" NA NA NA
"5082" NA NA NA
"5083" NA NA NA
"5084" NA NA NA
"5085" NA NA NA
"5086" NA NA NA
"5087" NA NA NA
"5088" NA NA NA
"5089" NA NA NA
"5090" NA NA NA
"5091" NA NA NA
"5092" NA NA NA
"5093" NA NA NA
"5094" NA NA NA
"5095" NA NA NA
"5096" NA NA NA
"5097" NA NA NA
"5098" NA NA NA
"5099" NA NA NA
"5100" NA NA NA
"5101" NA NA NA
"5102" NA NA NA
"5103" NA NA NA
"5104" NA NA NA
"5105" NA NA NA
"5106" NA NA NA
"5107" NA NA NA
"5108" NA NA NA
"5109" NA NA NA
"5110" NA NA NA
"5111" NA NA NA
"5112" NA NA NA
"5113" NA NA NA
"5114" NA NA NA
"5115" NA NA NA
"5116" NA NA NA
"5117" NA NA NA
"5118" NA NA NA
"5119" NA NA NA
"5120" NA NA NA
"5121" NA NA NA
"5122" NA NA NA
"5123" NA NA NA
"5124" NA NA NA
"5125" NA NA NA
"5126" NA NA NA
"5127" NA NA NA
"5128" NA NA NA
"5129" NA NA NA
"5130" NA NA NA
"5131" NA NA NA
"5132" NA NA NA
"5133" NA NA NA
"5134" NA NA NA
"5135" NA NA NA
"5136" NA NA NA
"5137" NA NA NA
"5138" NA NA NA
"5139" NA NA NA
"5140" NA NA NA
"5141" NA NA NA
"5142" NA NA NA
"5143" NA NA NA
"5144" NA NA NA
"5145" NA NA NA
"5146" NA NA NA
"5147" NA NA NA
"5148" NA NA NA
"5149" NA NA NA
"5150" NA NA NA
"5151" NA NA NA
"5152" NA NA NA
"5153" NA NA NA
"5154" NA NA NA
"5155" NA NA NA
"5156" NA NA NA
"5157" NA NA NA
"5158" NA NA NA
"5159" NA NA NA
"5160" NA NA NA
"5161" NA NA NA
"5162" NA NA NA
"5163" NA NA NA
"5164" NA NA NA
"5165" NA NA NA
"5166" NA NA NA
"5167" NA NA NA
"5168" NA NA NA
"5169" NA NA NA
"5170" NA NA NA
"5171" NA NA NA
"5172" NA NA NA
"5173" NA NA NA
"5174" NA NA NA
"5175" NA NA NA
"5176" NA NA NA
"5177" NA NA NA
"5178" NA NA NA
"5179" NA NA NA
"5180" NA NA NA
"5181" NA NA NA
"5182" NA NA NA
"5183" NA NA NA
"5184" NA NA NA
"5185" NA NA NA
"5186" NA NA NA
"5187" NA NA NA
"5188" NA NA NA
"5189" NA NA NA
"5190" NA NA NA
"5191" NA NA NA
"5192" NA NA NA
"5193" NA NA NA
"5194" NA NA NA
"5195" NA NA NA
"5196" NA NA NA
"5197" NA NA NA
"5198" NA NA NA
"5199" NA NA NA
"5200" NA NA NA
"5201" NA NA NA
"5202" NA NA NA
"5203" NA NA NA
"5204" NA NA NA
"5205" NA NA NA
"5206" NA NA NA
"5207" NA NA NA
"5208" NA NA NA
"5209" NA NA NA
"5210" NA NA NA
"5211" NA NA NA
"5212" NA NA NA
"5213" NA NA NA
"5214" NA NA NA
"5215" NA NA NA
"5216" NA NA NA
"5217" NA NA NA
"5218" NA NA NA
"5219" NA NA NA
"5220" NA NA NA
"5221" NA NA NA
"5222" NA NA NA
"5223" NA NA NA
"5224" NA NA NA
"5225" NA NA NA
"5226" NA NA NA
"5227" NA NA NA
"5228" NA NA NA
"5229" NA NA NA
"5230" NA NA NA
"5231" NA NA NA
"5232" NA NA NA
"5233" NA NA NA
"5234" NA NA NA
"5235" NA NA NA
"5236" NA NA NA
"5237" NA NA NA
"5238" NA NA NA
"5239" NA NA NA
"5240" NA NA NA
"5241" NA NA NA
"5242" NA NA NA
"5243" NA NA NA
"5244" NA NA NA
"5245" NA NA NA
"5246" NA NA NA
"5247" NA NA NA
"5248" NA NA NA
"5249" NA NA NA
"5250" NA NA NA
"5251" NA NA NA
"5252" NA NA NA
"5253" NA NA NA
"5254" NA NA NA
"5255" NA NA NA
"5256" NA NA NA
"5257" NA NA NA
"5258" NA NA NA
"5259" NA NA NA
"5260" NA NA NA
"5261" NA NA NA
"5262" NA NA NA
"5263" NA NA NA
"5264" NA NA NA
"5265" NA NA NA
"5266" NA NA NA
"5267" NA NA NA
"5268" NA NA NA
"5269" NA NA NA
"5270" NA NA NA
"5271" NA NA NA
"5272" NA NA NA
"5273" NA NA NA
"5274" NA NA NA
"5275" NA NA NA
"5276" NA NA NA
"5277" NA NA NA
"5278" NA NA NA
"5279" NA NA NA
"5280" NA NA NA
"5281" NA NA NA
"5282" NA NA NA
"5283" NA NA NA
"5284" NA NA NA
"5285" NA NA NA
"5286" NA NA NA
"5287" NA NA NA
"5288" NA NA NA
"5289" NA NA NA
"5290" NA NA NA
"5291" NA NA NA
"5292" NA NA NA
"5293" NA NA NA
"5294" NA NA NA
"5295" NA NA NA
"5296" NA NA NA
"5297" NA NA NA
"5298" NA NA NA
"5299" NA NA NA
"5300" NA NA NA
"5301" NA NA NA
"5302" NA NA NA
"5303" NA NA NA
"5304" NA NA NA
"5305" NA NA NA
"5306" NA NA NA
"5307" NA NA NA
"5308" NA NA NA
"5309" NA NA NA
"5310" NA NA NA
"5311" NA NA NA
"5312" NA NA NA
"5313" NA NA NA
"5314" NA NA NA
"5315" NA NA NA
"5316" NA NA NA
"5317" NA NA NA
"5318" NA NA NA
"5319" NA NA NA
"5320" NA NA NA
"5321" NA NA NA
"5322" NA NA NA
"5323" NA NA NA
"5324" NA NA NA
"5325" NA NA NA
"5326" NA NA NA
"5327" NA NA NA
"5328" NA NA NA
"5329" NA NA NA
"5330" NA NA NA
"5331" NA NA NA
"5332" NA NA NA
"5333" NA NA NA
"5334" NA NA NA
"5335" NA NA NA
"5336" NA NA NA
"5337" NA NA NA
"5338" NA NA NA
"5339" NA NA NA
"5340" NA NA NA
"5341" NA NA NA
"5342" NA NA NA
"5343" NA NA NA
"5344" NA NA NA
"5345" NA NA NA
"5346" NA NA NA
"5347" NA NA NA
"5348" NA NA NA
"5349" NA NA NA
"5350" NA NA NA
"5351" NA NA NA
"5352" NA NA NA
"5353" NA NA NA
"5354" NA NA NA
"5355" NA NA NA
"5356" NA NA NA
"5357" NA NA NA
"5358" NA NA NA
"5359" NA NA NA
"5360" NA NA NA
"5361" NA NA NA
"5362" NA NA NA
"5363" NA NA NA
"5364" NA NA NA
"5365" NA NA NA
"5366" NA NA NA
"5367" NA NA NA
"5368" NA NA NA
"5369" NA NA NA
"5370" NA NA NA
"5371" NA NA NA
"5372" NA NA NA
"5373" NA NA NA
"5374" NA NA NA
"5375" NA NA NA
"5376" NA NA NA
"5377" NA NA NA
"5378" NA NA NA
"5379" NA NA NA
"5380" NA NA NA
"5381" NA NA NA
"5382" NA NA NA
"5383" NA NA NA
"5384" NA NA NA
"5385" NA NA NA
"5386" NA NA NA
"5387" NA NA NA
"5388" NA NA NA
"5389" NA NA NA
"5390" NA NA NA
"5391" NA NA NA
"5392" NA NA NA
"5393" NA NA NA
"5394" NA NA NA
"5395" NA NA NA
"5396" NA NA NA
"5397" NA NA NA
"5398" NA NA NA
"5399" NA NA NA
"5400" NA NA NA
"5401" NA NA NA
"5402" NA NA NA
"5403" NA NA NA
"5404" NA NA NA
"5405" NA NA NA
"5406" NA NA NA
"5407" NA NA NA
"5408" NA NA NA
"5409" NA NA NA
"5410" NA NA NA
"5411" NA NA NA
"5412" NA NA NA
"5413" NA NA NA
"5414" NA NA NA
"5415" NA NA NA
"5416" NA NA NA
"5417" NA NA NA
"5418" NA NA NA
"5419" NA NA NA
"5420" NA NA NA
"5421" NA NA NA
"5422" NA NA NA
"5423" NA NA NA
"5424" NA NA NA
"5425" NA NA NA
"5426" NA NA NA
"5427" NA NA NA
"5428" NA NA NA
"5429" NA NA NA
"5430" NA NA NA
"5431" NA NA NA
"5432" NA NA NA
"5433" NA NA NA
"5434" NA NA NA
"5435" NA NA NA
"5436" NA NA NA
"5437" NA NA NA
"5438" NA NA NA
"5439" NA NA NA
"5440" NA NA NA
"5441" NA NA NA
"5442" NA NA NA
"5443" NA NA NA
"5444" NA NA NA
"5445" NA NA NA
"5446" NA NA NA
"5447" NA NA NA
"5448" NA NA NA
"5449" NA NA NA
"5450" NA NA NA
"5451" NA NA NA
"5452" NA NA NA
"5453" NA NA NA
"5454" NA NA NA
"5455" NA NA NA
"5456" NA NA NA
"5457" NA NA NA
"5458" NA NA NA
"5459" NA NA NA
"5460" NA NA NA
"5461" NA NA NA
"5462" NA NA NA
"5463" NA NA NA
"5464" NA NA NA
"5465" NA NA NA
"5466" NA NA NA
"5467" NA NA NA
"5468" NA NA NA
"5469" NA NA NA
"5470" NA NA NA
"5471" NA NA NA
"5472" NA NA NA
"5473" NA NA NA
"5474" NA NA NA
"5475" NA NA NA
"5476" NA NA NA
"5477" NA NA NA
"5478" NA NA NA
"5479" NA NA NA
"5480" NA NA NA
"5481" NA NA NA
"5482" NA NA NA
"5483" NA NA NA
"5484" NA NA NA
"5485" NA NA NA
"5486" NA NA NA
"5487" NA NA NA
"5488" NA NA NA
"5489" NA NA NA
"5490" NA NA NA
"5491" NA NA NA
"5492" NA NA NA
"5493" NA NA NA
"5494" NA NA NA
"5495" NA NA NA
"5496" NA NA NA
"5497" NA NA NA
"5498" NA NA NA
"5499" NA NA NA
"5500" NA NA NA
"5501" NA NA NA
"5502" NA NA NA
"5503" NA NA NA
"5504" NA NA NA
"5505" NA NA NA
"5506" NA NA NA
"5507" NA NA NA
"5508" NA NA NA
"5509" NA NA NA
"5510" NA NA NA
"5511" NA NA NA
"5512" NA NA NA
"5513" NA NA NA
"5514" NA NA NA
"5515" NA NA NA
"5516" NA NA NA
"5517" NA NA NA
"5518" NA NA NA
"5519" NA NA NA
"5520" NA NA NA
"5521" NA NA NA
"5522" NA NA NA
"5523" NA NA NA
"5524" NA NA NA
"5525" NA NA NA
"5526" NA NA NA
"5527" NA NA NA
"5528" NA NA NA
"5529" NA NA NA
"5530" NA NA NA
"5531" NA NA NA
"5532" NA NA NA
"5533" NA NA NA
"5534" NA NA NA
"5535" NA NA NA
"5536" NA NA NA
"5537" NA NA NA
"5538" NA NA NA
"5539" NA NA NA
"5540" NA NA NA
"5541" NA NA NA
"5542" NA NA NA
"5543" NA NA NA
"5544" NA NA NA
"5545" NA NA NA
"5546" NA NA NA
"5547" NA NA NA
"5548" NA NA NA
"5549" NA NA NA
"5550" NA NA NA
"5551" NA NA NA
"5552" NA NA NA
"5553" NA NA NA
"5554" NA NA NA
"5555" NA NA NA
"5556" NA NA NA
"5557" NA NA NA
"5558" NA NA NA
"5559" NA NA NA
"5560" NA NA NA
"5561" NA NA NA
"5562" NA NA NA
"5563" NA NA NA
"5564" NA NA NA
"5565" NA NA NA
"5566" NA NA NA
"5567" NA NA NA
"5568" NA NA NA
"5569" NA NA NA
"5570" NA NA NA
"5571" NA NA NA
"5572" NA NA NA
"5573" NA NA NA
"5574" NA NA NA
"5575" NA NA NA
"5576" NA NA NA
"5577" NA NA NA
"5578" NA NA NA
"5579" NA NA NA
"5580" NA NA NA
"5581" NA NA NA
"5582" NA NA NA
"5583" NA NA NA
"5584" NA NA NA
"5585" NA NA NA
"5586" NA NA NA
"5587" NA NA NA
"5588" NA NA NA
"5589" NA NA NA
"5590" NA NA NA
"5591" NA NA NA
"5592" NA NA NA
"5593" NA NA NA
"5594" NA NA NA
"5595" NA NA NA
"5596" NA NA NA
"5597" NA NA NA
"5598" NA NA NA
"5599" NA NA NA
"5600" NA NA NA
"5601" NA NA NA
"5602" NA NA NA
"5603" NA NA NA
"5604" NA NA NA
"5605" NA NA NA
"5606" NA NA NA
"5607" NA NA NA
"5608" NA NA NA
"5609" NA NA NA
"5610" NA NA NA
"5611" NA NA NA
"5612" NA NA NA
"5613" NA NA NA
"5614" NA NA NA
"5615" NA NA NA
"5616" NA NA NA
"5617" NA NA NA
"5618" NA NA NA
"5619" NA NA NA
"5620" NA NA NA
"5621" NA NA NA
"5622" NA NA NA
"5623" NA NA NA
"5624" NA NA NA
"5625" NA NA NA
"5626" NA NA NA
"5627" NA NA NA
"5628" NA NA NA
"5629" NA NA NA
"5630" NA NA NA
"5631" NA NA NA
"5632" NA NA NA
"5633" NA NA NA
"5634" NA NA NA
"5635" NA NA NA
"5636" NA NA NA
"5637" NA NA NA
"5638" NA NA NA
"5639" NA NA NA
"5640" NA NA NA
"5641" NA NA NA
"5642" NA NA NA
"5643" NA NA NA
"5644" NA NA NA
"5645" NA NA NA
"5646" NA NA NA
"5647" NA NA NA
"5648" NA NA NA
"5649" NA NA NA
"5650" NA NA NA
"5651" NA NA NA
"5652" NA NA NA
"5653" NA NA NA
"5654" NA NA NA
"5655" NA NA NA
"5656" NA NA NA
"5657" NA NA NA
"5658" NA NA NA
"5659" NA NA NA
"5660" NA NA NA
"5661" NA NA NA
"5662" NA NA NA
"5663" NA NA NA
"5664" NA NA NA
"5665" NA NA NA
"5666" NA NA NA
"5667" NA NA NA
"5668" NA NA NA
"5669" NA NA NA
"5670" NA NA NA
"5671" NA NA NA
"5672" NA NA NA
"5673" NA NA NA
"5674" NA NA NA
"5675" NA NA NA
"5676" NA NA NA
"5677" NA NA NA
"5678" NA NA NA
"5679" NA NA NA
"5680" NA NA NA
"5681" NA NA NA
"5682" NA NA NA
"5683" NA NA NA
"5684" NA NA NA
"5685" NA NA NA
"5686" NA NA NA
"5687" NA NA NA
"5688" NA NA NA
"5689" NA NA NA
"5690" NA NA NA
"5691" NA NA NA
"5692" NA NA NA
"5693" NA NA NA
"5694" NA NA NA
"5695" NA NA NA
"5696" NA NA NA
"5697" NA NA NA
"5698" NA NA NA
"5699" NA NA NA
"5700" NA NA NA
"5701" NA NA NA
"5702" NA NA NA
"5703" NA NA NA
"5704" NA NA NA
"5705" NA NA NA
"5706" NA NA NA
"5707" NA NA NA
"5708" NA NA NA
"5709" NA NA NA
"5710" NA NA NA
"5711" NA NA NA
"5712" NA NA NA
"5713" NA NA NA
"5714" NA NA NA
"5715" NA NA NA
"5716" NA NA NA
"5717" NA NA NA
"5718" NA NA NA
"5719" NA NA NA
"5720" NA NA NA
"5721" NA NA NA
"5722" NA NA NA
"5723" NA NA NA
"5724" NA NA NA
"5725" NA NA NA
"5726" NA NA NA
"5727" NA NA NA
"5728" NA NA NA
"5729" NA NA NA
"5730" NA NA NA
"5731" NA NA NA
"5732" NA NA NA
"5733" NA NA NA
"5734" NA NA NA
"5735" NA NA NA
"5736" NA NA NA
"5737" NA NA NA
"5738" NA NA NA
"5739" NA NA NA
"5740" NA NA NA
"5741" NA NA NA
"5742" NA NA NA
"5743" NA NA NA
"5744" NA NA NA
"5745" NA NA NA
"5746" NA NA NA
"5747" NA NA NA
"5748" NA NA NA
"5749" NA NA NA
"5750" NA NA NA
"5751" NA NA NA
"5752" NA NA NA
"5753" NA NA NA
"5754" NA NA NA
"5755" NA NA NA
"5756" NA NA NA
"5757" NA NA NA
"5758" NA NA NA
"5759" NA NA NA
"5760" NA NA NA
"5761" NA NA NA
"5762" NA NA NA
"5763" NA NA NA
"5764" NA NA NA
"5765" NA NA NA
"5766" NA NA NA
"5767" NA NA NA
"5768" NA NA NA
"5769" NA NA NA
"5770" NA NA NA
"5771" NA NA NA
"5772" NA NA NA
"5773" NA NA NA
"5774" NA NA NA
"5775" NA NA NA
"5776" NA NA NA
"5777" NA NA NA
"5778" NA NA NA
"5779" NA NA NA
"5780" NA NA NA
"5781" NA NA NA
"5782" NA NA NA
"5783" NA NA NA
"5784" NA NA NA
"5785" NA NA NA
"5786" NA NA NA
"5787" NA NA NA
"5788" NA NA NA
"5789" NA NA NA
"5790" NA NA NA
"5791" NA NA NA
"5792" NA NA NA
"5793" NA NA NA
"5794" NA NA NA
"5795" NA NA NA
"5796" NA NA NA
"5797" NA NA NA
"5798" NA NA NA
"5799" NA NA NA
"5800" NA NA NA
"5801" NA NA NA
"5802" NA NA NA
"5803" NA NA NA
"5804" NA NA NA
"5805" NA NA NA
"5806" NA NA NA
"5807" NA NA NA
"5808" NA NA NA
"5809" NA NA NA
"5810" NA NA NA
"5811" NA NA NA
"5812" NA NA NA
"5813" NA NA NA
"5814" NA NA NA
"5815" NA NA NA
"5816" NA NA NA
"5817" NA NA NA
"5818" NA NA NA
"5819" NA NA NA
"5820" NA NA NA
"5821" NA NA NA
"5822" NA NA NA
"5823" NA NA NA
"5824" NA NA NA
"5825" NA NA NA
"5826" NA NA NA
"5827" NA NA NA
"5828" NA NA NA
"5829" NA NA NA
"5830" NA NA NA
"5831" NA NA NA
"5832" NA NA NA
"5833" NA NA NA
"5834" NA NA NA
"5835" NA NA NA
"5836" NA NA NA
"5837" NA NA NA
"5838" NA NA NA
"5839" NA NA NA
"5840" NA NA NA
"5841" NA NA NA
"5842" NA NA NA
"5843" NA NA NA
"5844" NA NA NA
"5845" NA NA NA
"5846" NA NA NA
"5847" NA NA NA
"5848" NA NA NA
"5849" NA NA NA
"5850" NA NA NA
"5851" NA NA NA
"5852" NA NA NA
"5853" NA NA NA
"5854" NA NA NA
"5855" NA NA NA
"5856" NA NA NA
"5857" NA NA NA
"5858" NA NA NA
"5859" NA NA NA
"5860" NA NA NA
"5861" NA NA NA
"5862" NA NA NA
"5863" NA NA NA
"5864" NA NA NA
"5865" NA NA NA
"5866" NA NA NA
"5867" NA NA NA
"5868" NA NA NA
"5869" NA NA NA
"5870" NA NA NA
"5871" NA NA NA
"5872" NA NA NA
"5873" NA NA NA
"5874" NA NA NA
"5875" NA NA NA
"5876" NA NA NA
"5877" NA NA NA
"5878" NA NA NA
"5879" NA NA NA
"5880" NA NA NA
"5881" NA NA NA
"5882" NA NA NA
"5883" NA NA NA
"5884" NA NA NA
"5885" NA NA NA
"5886" NA NA NA
"5887" NA NA NA
"5888" NA NA NA
"5889" NA NA NA
"5890" NA NA NA
"5891" NA NA NA
"5892" NA NA NA
"5893" NA NA NA
"5894" NA NA NA
"5895" NA NA NA
"5896" NA NA NA
"5897" NA NA NA
"5898" NA NA NA
"5899" NA NA NA
"5900" NA NA NA
"5901" NA NA NA
"5902" NA NA NA
"5903" NA NA NA
"5904" NA NA NA
"5905" NA NA NA
"5906" NA NA NA
"5907" NA NA NA
"5908" NA NA NA
"5909" NA NA NA
"5910" NA NA NA
"5911" NA NA NA
"5912" NA NA NA
"5913" NA NA NA
"5914" NA NA NA
"5915" NA NA NA
"5916" NA NA NA
"5917" NA NA NA
"5918" NA NA NA
"5919" NA NA NA
"5920" NA NA NA
"5921" NA NA NA
"5922" NA NA NA
"5923" NA NA NA
"5924" NA NA NA
"5925" NA NA NA
"5926" NA NA NA
"5927" NA NA NA
"5928" NA NA NA
"5929" NA NA NA
"5930" NA NA NA
"5931" NA NA NA
"5932" NA NA NA
"5933" NA NA NA
"5934" NA NA NA
"5935" NA NA NA
"5936" NA NA NA
"5937" NA NA NA
"5938" NA NA NA
"5939" NA NA NA
"5940" NA NA NA
"5941" NA NA NA
"5942" NA NA NA
"5943" NA NA NA
"5944" NA NA NA
"5945" NA NA NA
"5946" NA NA NA
"5947" NA NA NA
"5948" NA NA NA
"5949" NA NA NA
"5950" NA NA NA
"5951" NA NA NA
"5952" NA NA NA
"5953" NA NA NA
"5954" NA NA NA
"5955" NA NA NA
"5956" NA NA NA
"5957" NA NA NA
"5958" NA NA NA
"5959" NA NA NA
"5960" NA NA NA
"5961" NA NA NA
"5962" NA NA NA
"5963" NA NA NA
"5964" NA NA NA
"5965" NA NA NA
"5966" NA NA NA
"5967" NA NA NA
"5968" NA NA NA
"5969" NA NA NA
"5970" NA NA NA
"5971" NA NA NA
"5972" NA NA NA
"5973" NA NA NA
"5974" NA NA NA
"5975" NA NA NA
"5976" NA NA NA
"5977" NA NA NA
"5978" NA NA NA
"5979" NA NA NA
"5980" NA NA NA
"5981" NA NA NA
"5982" NA NA NA
"5983" NA NA NA
"5984" NA NA NA
"5985" NA NA NA
"5986" NA NA NA
"5987" NA NA NA
"5988" NA NA NA
"5989" NA NA NA
"5990" NA NA NA
"5991" NA NA NA
"5992" NA NA NA
"5993" NA NA NA
"5994" NA NA NA
"5995" NA NA NA
"5996" NA NA NA
"5997" NA NA NA
"5998" NA NA NA
"5999" NA NA NA
"6000" NA NA NA
"6001" NA NA NA
"6002" NA NA NA
"6003" NA NA NA
"6004" NA NA NA
"6005" NA NA NA
"6006" NA NA NA
"6007" NA NA NA
"6008" NA NA NA
"6009" NA NA NA
"6010" NA NA NA
"6011" NA NA NA
"6012" NA NA NA
"6013" NA NA NA
"6014" NA NA NA
"6015" NA NA NA
"6016" NA NA NA
"6017" NA NA NA
"6018" NA NA NA
"6019" NA NA NA
"6020" NA NA NA
"6021" NA NA NA
"6022" NA NA NA
"6023" NA NA NA
"6024" NA NA NA
"6025" NA NA NA
"6026" NA NA NA
"6027" NA NA NA
"6028" NA NA NA
"6029" NA NA NA
"6030" NA NA NA
"6031" NA NA NA
"6032" NA NA NA
"6033" NA NA NA
"6034" NA NA NA
"6035" NA NA NA
"6036" NA NA NA
"6037" NA NA NA
"6038" NA NA NA
"6039" NA NA NA
"6040" NA NA NA
"6041" NA NA NA
"6042" NA NA NA
"6043" NA NA NA
"6044" NA NA NA
"6045" NA NA NA
"6046" NA NA NA
"6047" NA NA NA
"6048" NA NA NA
"6049" NA NA NA
"6050" NA NA NA
"6051" NA NA NA
"6052" NA NA NA
"6053" NA NA NA
"6054" NA NA NA
"6055" NA NA NA
"6056" NA NA NA
"6057" NA NA NA
"6058" NA NA NA
"6059" NA NA NA
"6060" NA NA NA
"6061" NA NA NA
"6062" NA NA NA
"6063" NA NA NA
"6064" NA NA NA
"6065" NA NA NA
"6066" NA NA NA
"6067" NA NA NA
"6068" NA NA NA
"6069" NA NA NA
"6070" NA NA NA
"6071" NA NA NA
"6072" NA NA NA
"6073" NA NA NA
"6074" NA NA NA
"6075" NA NA NA
"6076" NA NA NA
"6077" NA NA NA
"6078" NA NA NA
"6079" NA NA NA
"6080" NA NA NA
"6081" NA NA NA
"6082" NA NA NA
"6083" NA NA NA
"6084" NA NA NA
"6085" NA NA NA
"6086" NA NA NA
"6087" NA NA NA
"6088" NA NA NA
"6089" NA NA NA
"6090" NA NA NA
"6091" NA NA NA
"6092" NA NA NA
"6093" NA NA NA
"6094" NA NA NA
"6095" NA NA NA
"6096" NA NA NA
"6097" NA NA NA
"6098" NA NA NA
"6099" NA NA NA
"6100" NA NA NA
"6101" NA NA NA
"6102" NA NA NA
"6103" NA NA NA
"6104" NA NA NA
"6105" NA NA NA
"6106" NA NA NA
"6107" NA NA NA
"6108" NA NA NA
"6109" NA NA NA
"6110" NA NA NA
"6111" NA NA NA
"6112" NA NA NA
"6113" NA NA NA
"6114" NA NA NA
"6115" NA NA NA
"6116" NA NA NA
"6117" NA NA NA
"6118" NA NA NA
"6119" NA NA NA
"6120" NA NA NA
"6121" NA NA NA
"6122" NA NA NA
"6123" NA NA NA
"6124" NA NA NA
"6125" NA NA NA
"6126" NA NA NA
"6127" NA NA NA
"6128" NA NA NA
"6129" NA NA NA
"6130" NA NA NA
"6131" NA NA NA
"6132" NA NA NA
"6133" NA NA NA
"6134" NA NA NA
"6135" NA NA NA
"6136" NA NA NA
"6137" NA NA NA
"6138" NA NA NA
"6139" NA NA NA
"6140" NA NA NA
"6141" NA NA NA
"6142" NA NA NA
"6143" NA NA NA
"6144" NA NA NA
"6145" NA NA NA
"6146" NA NA NA
"6147" NA NA NA
"6148" NA NA NA
"6149" NA NA NA
"6150" NA NA NA
"6151" NA NA NA
"6152" NA NA NA
"6153" NA NA NA
"6154" NA NA NA
"6155" NA NA NA
"6156" NA NA NA
"6157" NA NA NA
"6158" NA NA NA
"6159" NA NA NA
"6160" NA NA NA
"6161" NA NA NA
"6162" NA NA NA
"6163" NA NA NA
"6164" NA NA NA
"6165" NA NA NA
"6166" NA NA NA
"6167" NA NA NA
"6168" NA NA NA
"6169" NA NA NA
"6170" NA NA NA
"6171" NA NA NA
"6172" NA NA NA
"6173" NA NA NA
"6174" NA NA NA
"6175" NA NA NA
"6176" NA NA NA
"6177" NA NA NA
"6178" NA NA NA
"6179" NA NA NA
"6180" NA NA NA
"6181" NA NA NA
"6182" NA NA NA
"6183" NA NA NA
"6184" NA NA NA
"6185" NA NA NA
"6186" NA NA NA
"6187" NA NA NA
"6188" NA NA NA
"6189" NA NA NA
"6190" NA NA NA
"6191" NA NA NA
"6192" NA NA NA
"6193" NA NA NA
"6194" NA NA NA
"6195" NA NA NA
"6196" NA NA NA
"6197" NA NA NA
"6198" NA NA NA
"6199" NA NA NA
"6200" NA NA NA
"6201" NA NA NA
"6202" NA NA NA
"6203" NA NA NA
"6204" NA NA NA
"6205" NA NA NA
"6206" NA NA NA
"6207" NA NA NA
"6208" NA NA NA
"6209" NA NA NA
"6210" NA NA NA
"6211" NA NA NA
"6212" NA NA NA
"6213" NA NA NA
"6214" NA NA NA
"6215" NA NA NA
"6216" NA NA NA
"6217" NA NA NA
"6218" NA NA NA
"6219" NA NA NA
"6220" NA NA NA
"6221" NA NA NA
"6222" NA NA NA
"6223" NA NA NA
"6224" NA NA NA
"6225" NA NA NA
"6226" NA NA NA
"6227" NA NA NA
"6228" NA NA NA
"6229" NA NA NA
"6230" NA NA NA
"6231" NA NA NA
"6232" NA NA NA
"6233" NA NA NA
"6234" NA NA NA
"6235" NA NA NA
"6236" NA NA NA
"6237" NA NA NA
"6238" NA NA NA
"6239" NA NA NA
"6240" NA NA NA
"6241" NA NA NA
"6242" NA NA NA
"6243" NA NA NA
"6244" NA NA NA
"6245" NA NA NA
"6246" NA NA NA
"6247" NA NA NA
"6248" NA NA NA
"6249" NA NA NA
"6250" NA NA NA
"6251" NA NA NA
"6252" NA NA NA
"6253" NA NA NA
"6254" NA NA NA
"6255" NA NA NA
"6256" NA NA NA
"6257" NA NA NA
"6258" NA NA NA
"6259" NA NA NA
"6260" NA NA NA
"6261" NA NA NA
"6262" NA NA NA
"6263" NA NA NA
"6264" NA NA NA
"6265" NA NA NA
"6266" NA NA NA
"6267" NA NA NA
"6268" NA NA NA
"6269" NA NA NA
"6270" NA NA NA
"6271" NA NA NA
"6272" NA NA NA
"6273" NA NA NA
"6274" NA NA NA
"6275" NA NA NA
"6276" NA NA NA
"6277" NA NA NA
"6278" NA NA NA
"6279" NA NA NA
"6280" NA NA NA
"6281" NA NA NA
"6282" NA NA NA
"6283" NA NA NA
"6284" NA NA NA
"6285" NA NA NA
"6286" NA NA NA
"6287" NA NA NA
"6288" NA NA NA
"6289" NA NA NA
"6290" NA NA NA
"6291" NA NA NA
"6292" NA NA NA
"6293" NA NA NA
"6294" NA NA NA
"6295" NA NA NA
"6296" NA NA NA
"6297" NA NA NA
"6298" NA NA NA
"6299" NA NA NA
"6300" NA NA NA
"6301" NA NA NA
"6302" NA NA NA
"6303" NA NA NA
"6304" NA NA NA
"6305" NA NA NA
"6306" NA NA NA
"6307" NA NA NA
"6308" NA NA NA
"6309" NA NA NA
"6310" NA NA NA
"6311" NA NA NA
"6312" NA NA NA
"6313" NA NA NA
"6314" NA NA NA
"6315" NA NA NA
"6316" NA NA NA
"6317" NA NA NA
"6318" NA NA NA
"6319" NA NA NA
"6320" NA NA NA
"6321" NA NA NA
"6322" NA NA NA
"6323" NA NA NA
"6324" NA NA NA
"6325" NA NA NA
"6326" NA NA NA
"6327" NA NA NA
"6328" NA NA NA
"6329" NA NA NA
"6330" NA NA NA
"6331" NA NA NA
"6332" NA NA NA
"6333" NA NA NA
"6334" NA NA NA
"6335" NA NA NA
"6336" NA NA NA
"6337" NA NA NA
"6338" NA NA NA
"6339" NA NA NA
"6340" NA NA NA
"6341" NA NA NA
"6342" NA NA NA
"6343" NA NA NA
"6344" NA NA NA
"6345" NA NA NA
"6346" NA NA NA
"6347" NA NA NA
"6348" NA NA NA
"6349" NA NA NA
"6350" NA NA NA
"6351" NA NA NA
"6352" NA NA NA
"6353" NA NA NA
"6354" NA NA NA
"6355" NA NA NA
"6356" NA NA NA
"6357" NA NA NA
"6358" NA NA NA
"6359" NA NA NA
"6360" NA NA NA
"6361" NA NA NA
"6362" NA NA NA
"6363" NA NA NA
"6364" NA NA NA
"6365" NA NA NA
"6366" NA NA NA
"6367" NA NA NA
"6368" NA NA NA
"6369" NA NA NA
"6370" NA NA NA
"6371" NA NA NA
"6372" NA NA NA
"6373" NA NA NA
"6374" NA NA NA
"6375" NA NA NA
"6376" NA NA NA
"6377" NA NA NA
"6378" NA NA NA
"6379" NA NA NA
"6380" NA NA NA
"6381" NA NA NA
"6382" NA NA NA
"6383" NA NA NA
"6384" NA NA NA
"6385" NA NA NA
"6386" NA NA NA
"6387" NA NA NA
"6388" NA NA NA
"6389" NA NA NA
"6390" NA NA NA
"6391" NA NA NA
"6392" NA NA NA
"6393" NA NA NA
"6394" NA NA NA
"6395" NA NA NA
"6396" NA NA NA
"6397" NA NA NA
"6398" NA NA NA
"6399" NA NA NA
"6400" NA NA NA
"6401" NA NA NA
"6402" NA NA NA
"6403" NA NA NA
"6404" NA NA NA
"6405" NA NA NA
"6406" NA NA NA
"6407" NA NA NA
"6408" NA NA NA
"6409" NA NA NA
"6410" NA NA NA
"6411" NA NA NA
"6412" NA NA NA
"6413" NA NA NA
"6414" NA NA NA
"6415" NA NA NA
"6416" NA NA NA
"6417" NA NA NA
"6418" NA NA NA
"6419" NA NA NA
"6420" NA NA NA
"6421" NA NA NA
"6422" NA NA NA
"6423" NA NA NA
"6424" NA NA NA
"6425" NA NA NA
"6426" NA NA NA
"6427" NA NA NA
"6428" NA NA NA
"6429" NA NA NA
"6430" NA NA NA
"6431" NA NA NA
"6432" NA NA NA
"6433" NA NA NA
"6434" NA NA NA
"6435" NA NA NA
"6436" NA NA NA
"6437" NA NA NA
"6438" NA NA NA
"6439" NA NA NA
"6440" NA NA NA
"6441" NA NA NA
"6442" NA NA NA
"6443" NA NA NA
"6444" NA NA NA
"6445" NA NA NA
"6446" NA NA NA
"6447" NA NA NA
"6448" NA NA NA
"6449" NA NA NA
"6450" NA NA NA
"6451" NA NA NA
"6452" NA NA NA
"6453" NA NA NA
"6454" NA NA NA
"6455" NA NA NA
"6456" NA NA NA
"6457" NA NA NA
"6458" NA NA NA
"6459" NA NA NA
"6460" NA NA NA
"6461" NA NA NA
"6462" NA NA NA
"6463" NA NA NA
"6464" NA NA NA
"6465" NA NA NA
"6466" NA NA NA
"6467" NA NA NA
"6468" NA NA NA
"6469" NA NA NA
"6470" NA NA NA
"6471" NA NA NA
"6472" NA NA NA
"6473" NA NA NA
"6474" NA NA NA
"6475" NA NA NA
"6476" NA NA NA
"6477" NA NA NA
"6478" NA NA NA
"6479" NA NA NA
"6480" NA NA NA
"6481" NA NA NA
"6482" NA NA NA
"6483" NA NA NA
"6484" NA NA NA
"6485" NA NA NA
"6486" NA NA NA
"6487" NA NA NA
"6488" NA NA NA
"6489" NA NA NA
"6490" NA NA NA
"6491" NA NA NA
"6492" NA NA NA
"6493" NA NA NA
"6494" NA NA NA
"6495" NA NA NA
"6496" NA NA NA
"6497" NA NA NA
"6498" NA NA NA
"6499" NA NA NA
"6500" NA NA NA
"6501" NA NA NA
"6502" NA NA NA
"6503" NA NA NA
"6504" NA NA NA
"6505" NA NA NA
"6506" NA NA NA
"6507" NA NA NA
"6508" NA NA NA
"6509" NA NA NA
"6510" NA NA NA
"6511" NA NA NA
"6512" NA NA NA
"6513" NA NA NA
"6514" NA NA NA
"6515" NA NA NA
"6516" NA NA NA
"6517" NA NA NA
"6518" NA NA NA
"6519" NA NA NA
"6520" NA NA NA
"6521" NA NA NA
"6522" NA NA NA
"6523" NA NA NA
"6524" NA NA NA
"6525" NA NA NA
"6526" NA NA NA
"6527" NA NA NA
"6528" NA NA NA
"6529" NA NA NA
"6530" NA NA NA
"6531" NA NA NA
"6532" NA NA NA
"6533" NA NA NA
"6534" NA NA NA
"6535" NA NA NA
"6536" NA NA NA
"6537" NA NA NA
"6538" NA NA NA
"6539" NA NA NA
"6540" NA NA NA
"6541" NA NA NA
"6542" NA NA NA
"6543" NA NA NA
"6544" NA NA NA
"6545" NA NA NA
"6546" NA NA NA
"6547" NA NA NA
"6548" NA NA NA
"6549" NA NA NA
"6550" NA NA NA
"6551" NA NA NA
"6552" NA NA NA
"6553" NA NA NA
"6554" NA NA NA
"6555" NA NA NA
"6556" NA NA NA
"6557" NA NA NA
"6558" NA NA NA
"6559" NA NA NA
"6560" NA NA NA
"6561" NA NA NA
"6562" NA NA NA
"6563" NA NA NA
"6564" NA NA NA
"6565" NA NA NA
"6566" NA NA NA
"6567" NA NA NA
"6568" NA NA NA
"6569" NA NA NA
"6570" NA NA NA
"6571" NA NA NA
"6572" NA NA NA
"6573" NA NA NA
"6574" NA NA NA
"6575" NA NA NA
"6576" NA NA NA
"6577" NA NA NA
"6578" NA NA NA
"6579" NA NA NA
"6580" NA NA NA
"6581" NA NA NA
"6582" NA NA NA
"6583" NA NA NA
"6584" NA NA NA
"6585" NA NA NA
"6586" NA NA NA
"6587" NA NA NA
"6588" NA NA NA
"6589" NA NA NA
"6590" NA NA NA
"6591" NA NA NA
"6592" NA NA NA
"6593" NA NA NA
"6594" NA NA NA
"6595" NA NA NA
"6596" NA NA NA
"6597" NA NA NA
"6598" NA NA NA
"6599" NA NA NA
"6600" NA NA NA
"6601" NA NA NA
"6602" NA NA NA
"6603" NA NA NA
"6604" NA NA NA
"6605" NA NA NA
"6606" NA NA NA
"6607" NA NA NA
"6608" NA NA NA
"6609" NA NA NA
"6610" NA NA NA
"6611" NA NA NA
"6612" NA NA NA
"6613" NA NA NA
"6614" NA NA NA
"6615" NA NA NA
"6616" NA NA NA
"6617" NA NA NA
"6618" NA NA NA
"6619" NA NA NA
"6620" NA NA NA
"6621" NA NA NA
"6622" NA NA NA
"6623" NA NA NA
"6624" NA NA NA
"6625" NA NA NA
"6626" NA NA NA
"6627" NA NA NA
"6628" NA NA NA
"6629" NA NA NA
"6630" NA NA NA
"6631" NA NA NA
"6632" NA NA NA
"6633" NA NA NA
"6634" NA NA NA
"6635" NA NA NA
"6636" NA NA NA
"6637" NA NA NA
"6638" NA NA NA
"6639" NA NA NA
"6640" NA NA NA
"6641" NA NA NA
"6642" NA NA NA
"6643" NA NA NA
"6644" NA NA NA
"6645" NA NA NA
"6646" NA NA NA
"6647" NA NA NA
"6648" NA NA NA
"6649" NA NA NA
"6650" NA NA NA
"6651" NA NA NA
"6652" NA NA NA
"6653" NA NA NA
"6654" NA NA NA
"6655" NA NA NA
"6656" NA NA NA
"6657" NA NA NA
"6658" NA NA NA
"6659" NA NA NA
"6660" NA NA NA
"6661" NA NA NA
"6662" NA NA NA
"6663" NA NA NA
"6664" NA NA NA
"6665" NA NA NA
"6666" NA NA NA
"6667" NA NA NA
"6668" NA NA NA
"6669" NA NA NA
"6670" NA NA NA
"6671" NA NA NA
"6672" NA NA NA
"6673" NA NA NA
"6674" NA NA NA
"6675" NA NA NA
"6676" NA NA NA
"6677" NA NA NA
"6678" NA NA NA
"6679" NA NA NA
"6680" NA NA NA
"6681" NA NA NA
"6682" NA NA NA
"6683" NA NA NA
"6684" NA NA NA
"6685" NA NA NA
"6686" NA NA NA
"6687" NA NA NA
"6688" NA NA NA
"6689" NA NA NA
"6690" NA NA NA
"6691" NA NA NA
"6692" NA NA NA
"6693" NA NA NA
"6694" NA NA NA
"6695" NA NA NA
"6696" NA NA NA
"6697" NA NA NA
"6698" NA NA NA
"6699" NA NA NA
"6700" NA NA NA
"6701" NA NA NA
"6702" NA NA NA
"6703" NA NA NA
"6704" NA NA NA
"6705" NA NA NA
"6706" NA NA NA
"6707" NA NA NA
"6708" NA NA NA
"6709" NA NA NA
"6710" NA NA NA
"6711" NA NA NA
"6712" NA NA NA
"6713" NA NA NA
"6714" NA NA NA
"6715" NA NA NA
"6716" NA NA NA
"6717" NA NA NA
"6718" NA NA NA
"6719" NA NA NA
"6720" NA NA NA
"6721" NA NA NA
"6722" NA NA NA
"6723" NA NA NA
"6724" NA NA NA
"6725" NA NA NA
"6726" NA NA NA
"6727" NA NA NA
"6728" NA NA NA
"6729" NA NA NA
"6730" NA NA NA
"6731" NA NA NA
"6732" NA NA NA
"6733" NA NA NA
"6734" NA NA NA
"6735" NA NA NA
"6736" NA NA NA
"6737" NA NA NA
"6738" NA NA NA
"6739" NA NA NA
"6740" NA NA NA
"6741" NA NA NA
"6742" NA NA NA
"6743" NA NA NA
"6744" NA NA NA
"6745" NA NA NA
"6746" NA NA NA
"6747" NA NA NA
"6748" NA NA NA
"6749" NA NA NA
"6750" NA NA NA
"6751" NA NA NA
"6752" NA NA NA
"6753" NA NA NA
"6754" NA NA NA
"6755" NA NA NA
"6756" NA NA NA
"6757" NA NA NA
"6758" NA NA NA
"6759" NA NA NA
"6760" NA NA NA
"6761" NA NA NA
"6762" NA NA NA
"6763" NA NA NA
"6764" NA NA NA
"6765" NA NA NA
"6766" NA NA NA
"6767" NA NA NA
"6768" NA NA NA
"6769" NA NA NA
"6770" NA NA NA
"6771" NA NA NA
"6772" NA NA NA
"6773" NA NA NA
"6774" NA NA NA
"6775" NA NA NA
"6776" NA NA NA
"6777" NA NA NA
"6778" NA NA NA
"6779" NA NA NA
"6780" NA NA NA
"6781" NA NA NA
"6782" NA NA NA
"6783" NA NA NA
"6784" NA NA NA
"6785" NA NA NA
"6786" NA NA NA
"6787" NA NA NA
"6788" NA NA NA
"6789" NA NA NA
"6790" NA NA NA
"6791" NA NA NA
"6792" NA NA NA
"6793" NA NA NA
"6794" NA NA NA
"6795" NA NA NA
"6796" NA NA NA
"6797" NA NA NA
"6798" NA NA NA
"6799" NA NA NA
"6800" NA NA NA
"6801" NA NA NA
"6802" NA NA NA
"6803" NA NA NA
"6804" NA NA NA
"6805" NA NA NA
"6806" NA NA NA
"6807" NA NA NA
"6808" NA NA NA
"6809" NA NA NA
"6810" NA NA NA
"6811" NA NA NA
"6812" NA NA NA
"6813" NA NA NA
"6814" NA NA NA
"6815" NA NA NA
"6816" NA NA NA
"6817" NA NA NA
"6818" NA NA NA
"6819" NA NA NA
"6820" NA NA NA
"6821" NA NA NA
"6822" NA NA NA
"6823" NA NA NA
"6824" NA NA NA
"6825" NA NA NA
"6826" NA NA NA
"6827" NA NA NA
"6828" NA NA NA
"6829" NA NA NA
"6830" NA NA NA
"6831" NA NA NA
"6832" NA NA NA
"6833" NA NA NA
"6834" NA NA NA
"6835" NA NA NA
"6836" NA NA NA
"6837" NA NA NA
"6838" NA NA NA
"6839" NA NA NA
"6840" NA NA NA
"6841" NA NA NA
"6842" NA NA NA
"6843" NA NA NA
"6844" NA NA NA
"6845" NA NA NA
"6846" NA NA NA
"6847" NA NA NA
"6848" NA NA NA
"6849" NA NA NA
"6850" NA NA NA
"6851" NA NA NA
"6852" NA NA NA
"6853" NA NA NA
"6854" NA NA NA
"6855" NA NA NA
"6856" NA NA NA
"6857" NA NA NA
"6858" NA NA NA
"6859" NA NA NA
"6860" NA NA NA
"6861" NA NA NA
"6862" NA NA NA
"6863" NA NA NA
"6864" NA NA NA
"6865" NA NA NA
"6866" NA NA NA
"6867" NA NA NA
"6868" NA NA NA
"6869" NA NA NA
"6870" NA NA NA
"6871" NA NA NA
"6872" NA NA NA
"6873" NA NA NA
"6874" NA NA NA
"6875" NA NA NA
"6876" NA NA NA
"6877" NA NA NA
"6878" NA NA NA
"6879" NA NA NA
"6880" NA NA NA
"6881" NA NA NA
"6882" NA NA NA
"6883" NA NA NA
"6884" NA NA NA
"6885" NA NA NA
"6886" NA NA NA
"6887" NA NA NA
"6888" NA NA NA
"6889" NA NA NA
"6890" NA NA NA
"6891" NA NA NA
"6892" NA NA NA
"6893" NA NA NA
"6894" NA NA NA
"6895" NA NA NA
"6896" NA NA NA
"6897" NA NA NA
"6898" NA NA NA
"6899" NA NA NA
"6900" NA NA NA
"6901" NA NA NA
"6902" NA NA NA
"6903" NA NA NA
"6904" NA NA NA
"6905" NA NA NA
"6906" NA NA NA
"6907" NA NA NA
"6908" NA NA NA
"6909" NA NA NA
"6910" NA NA NA
"6911" NA NA NA
"6912" NA NA NA
"6913" NA NA NA
"6914" NA NA NA
"6915" NA NA NA
"6916" NA NA NA
"6917" NA NA NA
"6918" NA NA NA
"6919" NA NA NA
"6920" NA NA NA
"6921" NA NA NA
"6922" NA NA NA
"6923" NA NA NA
"6924" NA NA NA
"6925" NA NA NA
"6926" NA NA NA
"6927" NA NA NA
"6928" NA NA NA
"6929" NA NA NA
"6930" NA NA NA
"6931" NA NA NA
"6932" NA NA NA
"6933" NA NA NA
"6934" NA NA NA
"6935" NA NA NA
"6936" NA NA NA
"6937" NA NA NA
"6938" NA NA NA
"6939" NA NA NA
"6940" NA NA NA
"6941" NA NA NA
"6942" NA NA NA
"6943" NA NA NA
"6944" NA NA NA
"6945" NA NA NA
"6946" NA NA NA
"6947" NA NA NA
"6948" NA NA NA
"6949" NA NA NA
"6950" NA NA NA
"6951" NA NA NA
"6952" NA NA NA
"6953" NA NA NA
"6954" NA NA NA
"6955" NA NA NA
"6956" NA NA NA
"6957" NA NA NA
"6958" NA NA NA
"6959" NA NA NA
"6960" NA NA NA
"6961" NA NA NA
"6962" NA NA NA
"6963" NA NA NA
"6964" NA NA NA
"6965" NA NA NA
"6966" NA NA NA
"6967" NA NA NA
"6968" NA NA NA
"6969" NA NA NA
"6970" NA NA NA
"6971" NA NA NA
"6972" NA NA NA
"6973" NA NA NA
"6974" NA NA NA
"6975" NA NA NA
"6976" NA NA NA
"6977" NA NA NA
"6978" NA NA NA
"6979" NA NA NA
"6980" NA NA NA
"6981" NA NA NA
"6982" NA NA NA
"6983" NA NA NA
"6984" NA NA NA
"6985" NA NA NA
"6986" NA NA NA
"6987" NA NA NA
"6988" NA NA NA
"6989" NA NA NA
"6990" NA NA NA
"6991" NA NA NA
"6992" NA NA NA
"6993" NA NA NA
"6994" NA NA NA
"6995" NA NA NA
"6996" NA NA NA
"6997" NA NA NA
"6998" NA NA NA
"6999" NA NA NA
"7000" NA NA NA
"7001" NA NA NA
"7002" NA NA NA
"7003" NA NA NA
"7004" NA NA NA
"7005" NA NA NA
"7006" NA NA NA
"7007" NA NA NA
"7008" NA NA NA
"7009" NA NA NA
"7010" NA NA NA
"7011" NA NA NA
"7012" NA NA NA
"7013" NA NA NA
"7014" NA NA NA
"7015" NA NA NA
"7016" NA NA NA
"7017" NA NA NA
"7018" NA NA NA
"7019" NA NA NA
"7020" NA NA NA
"7021" NA NA NA
"7022" NA NA NA
"7023" NA NA NA
"7024" NA NA NA
"7025" NA NA NA
"7026" NA NA NA
"7027" NA NA NA
"7028" NA NA NA
"7029" NA NA NA
"7030" NA NA NA
"7031" NA NA NA
"7032" NA NA NA
"7033" NA NA NA
"7034" NA NA NA
"7035" NA NA NA
"7036" NA NA NA
"7037" NA NA NA
"7038" NA NA NA
"7039" NA NA NA
"7040" NA NA NA
"7041" NA NA NA
"7042" NA NA NA
"7043" NA NA NA
"7044" NA NA NA
"7045" NA NA NA
"7046" NA NA NA
"7047" NA NA NA
"7048" NA NA NA
"7049" NA NA NA
"7050" NA NA NA
"7051" NA NA NA
"7052" NA NA NA
"7053" NA NA NA
"7054" NA NA NA
"7055" NA NA NA
"7056" NA NA NA
"7057" NA NA NA
"7058" NA NA NA
"7059" NA NA NA
"7060" NA NA NA
"7061" NA NA NA
"7062" NA NA NA
"7063" NA NA NA
"7064" NA NA NA
"7065" NA NA NA
"7066" NA NA NA
"7067" NA NA NA
"7068" NA NA NA
"7069" NA NA NA
"7070" NA NA NA
"7071" NA NA NA
"7072" NA NA NA
"7073" NA NA NA
"7074" NA NA NA
"7075" NA NA NA
"7076" NA NA NA
"7077" NA NA NA
"7078" NA NA NA
"7079" NA NA NA
"7080" NA NA NA
"7081" NA NA NA
"7082" NA NA NA
"7083" NA NA NA
"7084" NA NA NA
"7085" NA NA NA
"7086" NA NA NA
"7087" NA NA NA
"7088" NA NA NA
"7089" NA NA NA
"7090" NA NA NA
"7091" NA NA NA
"7092" NA NA NA
"7093" NA NA NA
"7094" NA NA NA
"7095" NA NA NA
"7096" NA NA NA
"7097" NA NA NA
"7098" NA NA NA
"7099" NA NA NA
"7100" NA NA NA
"7101" NA NA NA
"7102" NA NA NA
"7103" NA NA NA
"7104" NA NA NA
"7105" NA NA NA
"7106" NA NA NA
"7107" NA NA NA
"7108" NA NA NA
"7109" NA NA NA
"7110" NA NA NA
"7111" NA NA NA
"7112" NA NA NA
"7113" NA NA NA
"7114" NA NA NA
"7115" NA NA NA
"7116" NA NA NA
"7117" NA NA NA
"7118" NA NA NA
"7119" NA NA NA
"7120" NA NA NA
"7121" NA NA NA
"7122" NA NA NA
"7123" NA NA NA
"7124" NA NA NA
"7125" NA NA NA
"7126" NA NA NA
"7127" NA NA NA
"7128" NA NA NA
"7129" NA NA NA
"7130" NA NA NA
"7131" NA NA NA
"7132" NA NA NA
"7133" NA NA NA
"7134" NA NA NA
"7135" NA NA NA
"7136" NA NA NA
"7137" NA NA NA
"7138" NA NA NA
"7139" NA NA NA
"7140" NA NA NA
"7141" NA NA NA
"7142" NA NA NA
"7143" NA NA NA
"7144" NA NA NA
"7145" NA NA NA
"7146" NA NA NA
"7147" NA NA NA
"7148" NA NA NA
"7149" NA NA NA
"7150" NA NA NA
"7151" NA NA NA
"7152" NA NA NA
"7153" NA NA NA
"7154" NA NA NA
"7155" NA NA NA
"7156" NA NA NA
"7157" NA NA NA
"7158" NA NA NA
"7159" NA NA NA
"7160" NA NA NA
"7161" NA NA NA
"7162" NA NA NA
"7163" NA NA NA
"7164" NA NA NA
"7165" NA NA NA
"7166" NA NA NA
"7167" NA NA NA
"7168" NA NA NA
"7169" NA NA NA
"7170" NA NA NA
"7171" NA NA NA
"7172" NA NA NA
"7173" NA NA NA
"7174" NA NA NA
"7175" NA NA NA
"7176" NA NA NA
"7177" NA NA NA
"7178" NA NA NA
"7179" NA NA NA
"7180" NA NA NA
"7181" NA NA NA
"7182" NA NA NA
"7183" NA NA NA
"7184" NA NA NA
"7185" NA NA NA
"7186" NA NA NA
"7187" NA NA NA
"7188" NA NA NA
"7189" NA NA NA
"7190" NA NA NA
"7191" NA NA NA
"7192" NA NA NA
"7193" NA NA NA
"7194" NA NA NA
"7195" NA NA NA
"7196" NA NA NA
"7197" NA NA NA
"7198" NA NA NA
"7199" NA NA NA
"7200" NA NA NA
"7201" NA NA NA
"7202" NA NA NA
"7203" NA NA NA
"7204" NA NA NA
"7205" NA NA NA
"7206" NA NA NA
"7207" NA NA NA
"7208" NA NA NA
"7209" NA NA NA
"7210" NA NA NA
"7211" NA NA NA
"7212" NA NA NA
"7213" NA NA NA
"7214" NA NA NA
"7215" NA NA NA
"7216" NA NA NA
"7217" NA NA NA
"7218" NA NA NA
"7219" NA NA NA
"7220" NA NA NA
"7221" NA NA NA
"7222" NA NA NA
"7223" NA NA NA
"7224" NA NA NA
"7225" NA NA NA
"7226" NA NA NA
"7227" NA NA NA
"7228" NA NA NA
"7229" NA NA NA
"7230" NA NA NA
"7231" NA NA NA
"7232" NA NA NA
"7233" NA NA NA
"7234" NA NA NA
"7235" NA NA NA
"7236" NA NA NA
"7237" NA NA NA
"7238" NA NA NA
"7239" NA NA NA
"7240" NA NA NA
"7241" NA NA NA
"7242" NA NA NA
"7243" NA NA NA
"7244" NA NA NA
"7245" NA NA NA
"7246" NA NA NA
"7247" NA NA NA
"7248" NA NA NA
"7249" NA NA NA
"7250" NA NA NA
"7251" NA NA NA
"7252" NA NA NA
"7253" NA NA NA
"7254" NA NA NA
"7255" NA NA NA
"7256" NA NA NA
"7257" NA NA NA
"7258" NA NA NA
"7259" NA NA NA
"7260" NA NA NA
"7261" NA NA NA
"7262" NA NA NA
"7263" NA NA NA
"7264" NA NA NA
"7265" NA NA NA
"7266" NA NA NA
"7267" NA NA NA
"7268" NA NA NA
"7269" NA NA NA
"7270" NA NA NA
"7271" NA NA NA
"7272" NA NA NA
"7273" NA NA NA
"7274" NA NA NA
"7275" NA NA NA
"7276" NA NA NA
"7277" NA NA NA
"7278" NA NA NA
"7279" NA NA NA
"7280" NA NA NA
"7281" NA NA NA
"7282" NA NA NA
"7283" NA NA NA
"7284" NA NA NA
"7285" NA NA NA
"7286" NA NA NA
"7287" NA NA NA
"7288" NA NA NA
"7289" NA NA NA
"7290" NA NA NA
"7291" NA NA NA
"7292" NA NA NA
"7293" NA NA NA
"7294" NA NA NA
"7295" NA NA NA
"7296" NA NA NA
"7297" NA NA NA
"7298" NA NA NA
"7299" NA NA NA
"7300" NA NA NA
"7301" NA NA NA
"7302" NA NA NA
"7303" NA NA NA
"7304" NA NA NA
"7305" NA NA NA
"7306" NA NA NA
"7307" NA NA NA
"7308" NA NA NA
"7309" NA NA NA
"7310" NA NA NA
"7311" NA NA NA
"7312" NA NA NA
"7313" NA NA NA
"7314" NA NA NA
"7315" NA NA NA
"7316" NA NA NA
"7317" NA NA NA
"7318" NA NA NA
"7319" NA NA NA
"7320" NA NA NA
"7321" NA NA NA
"7322" NA NA NA
"7323" NA NA NA
"7324" NA NA NA
"7325" NA NA NA
"7326" NA NA NA
"7327" NA NA NA
"7328" NA NA NA
"7329" NA NA NA
"7330" NA NA NA
"7331" NA NA NA
"7332" NA NA NA
"7333" NA NA NA
"7334" NA NA NA
"7335" NA NA NA
"7336" NA NA NA
"7337" NA NA NA
"7338" NA NA NA
"7339" NA NA NA
"7340" NA NA NA
"7341" NA NA NA
"7342" NA NA NA
"7343" NA NA NA
"7344" NA NA NA
"7345" NA NA NA
"7346" NA NA NA
"7347" NA NA NA
"7348" NA NA NA
"7349" NA NA NA
"7350" NA NA NA
"7351" NA NA NA
"7352" NA NA NA
"7353" NA NA NA
"7354" NA NA NA
"7355" NA NA NA
"7356" NA NA NA
"7357" NA NA NA
"7358" NA NA NA
"7359" NA NA NA
"7360" NA NA NA
"7361" NA NA NA
"7362" NA NA NA
"7363" NA NA NA
"7364" NA NA NA
"7365" NA NA NA
"7366" NA NA NA
"7367" NA NA NA
"7368" NA NA NA
"7369" NA NA NA
"7370" NA NA NA
"7371" NA NA NA
"7372" NA NA NA
"7373" NA NA NA
"7374" NA NA NA
"7375" NA NA NA
"7376" NA NA NA
"7377" NA NA NA
"7378" NA NA NA
"7379" NA NA NA
"7380" NA NA NA
"7381" NA NA NA
"7382" NA NA NA
"7383" NA NA NA
"7384" NA NA NA
"7385" NA NA NA
"7386" NA NA NA
"7387" NA NA NA
"7388" NA NA NA
"7389" NA NA NA
"7390" NA NA NA
"7391" NA NA NA
"7392" NA NA NA
"7393" NA NA NA
"7394" NA NA NA
"7395" NA NA NA
"7396" NA NA NA
"7397" NA NA NA
"7398" NA NA NA
"7399" NA NA NA
"7400" NA NA NA
"7401" NA NA NA
"7402" NA NA NA
"7403" NA NA NA
"7404" NA NA NA
"7405" NA NA NA
"7406" NA NA NA
"7407" NA NA NA
"7408" NA NA NA
"7409" NA NA NA
"7410" NA NA NA
"7411" NA NA NA
"7412" NA NA NA
"7413" NA NA NA
"7414" NA NA NA
"7415" NA NA NA
"7416" NA NA NA
"7417" NA NA NA
"7418" NA NA NA
"7419" NA NA NA
"7420" NA NA NA
"7421" NA NA NA
"7422" NA NA NA
"7423" NA NA NA
"7424" NA NA NA
"7425" NA NA NA
"7426" NA NA NA
"7427" NA NA NA
"7428" NA NA NA
"7429" NA NA NA
"7430" NA NA NA
"7431" NA NA NA
"7432" NA NA NA
"7433" NA NA NA
"7434" NA NA NA
"7435" NA NA NA
"7436" NA NA NA
"7437" NA NA NA
"7438" NA NA NA
"7439" NA NA NA
"7440" NA NA NA
"7441" NA NA NA
"7442" NA NA NA
"7443" NA NA NA
"7444" NA NA NA
"7445" NA NA NA
"7446" NA NA NA
"7447" NA NA NA
"7448" NA NA NA
"7449" NA NA NA
"7450" NA NA NA
"7451" NA NA NA
"7452" NA NA NA
"7453" NA NA NA
"7454" NA NA NA
"7455" NA NA NA
"7456" NA NA NA
"7457" NA NA NA
"7458" NA NA NA
"7459" NA NA NA
"7460" NA NA NA
"7461" NA NA NA
"7462" NA NA NA
"7463" NA NA NA
"7464" NA NA NA
"7465" NA NA NA
"7466" NA NA NA
"7467" NA NA NA
"7468" NA NA NA
"7469" NA NA NA
"7470" NA NA NA
"7471" NA NA NA
"7472" NA NA NA
"7473" NA NA NA
"7474" NA NA NA
"7475" NA NA NA
"7476" NA NA NA
"7477" NA NA NA
"7478" NA NA NA
"7479" NA NA NA
"7480" NA NA NA
"7481" NA NA NA
"7482" NA NA NA
"7483" NA NA NA
"7484" NA NA NA
"7485" NA NA NA
"7486" NA NA NA
"7487" NA NA NA
"7488" NA NA NA
"7489" NA NA NA
"7490" NA NA NA
"7491" NA NA NA
"7492" NA NA NA
"7493" NA NA NA
"7494" NA NA NA
"7495" NA NA NA
"7496" NA NA NA
"7497" NA NA NA
"7498" NA NA NA
"7499" NA NA NA
"7500" NA NA NA
"7501" NA NA NA
"7502" NA NA NA
"7503" NA NA NA
"7504" NA NA NA
"7505" NA NA NA
"7506" NA NA NA
"7507" NA NA NA
"7508" NA NA NA
"7509" NA NA NA
"7510" NA NA NA
"7511" NA NA NA
"7512" NA NA NA
"7513" NA NA NA
"7514" NA NA NA
"7515" NA NA NA
"7516" NA NA NA
"7517" NA NA NA
"7518" NA NA NA
"7519" NA NA NA
"7520" NA NA NA
"7521" NA NA NA
"7522" NA NA NA
"7523" NA NA NA
"7524" NA NA NA
"7525" NA NA NA
"7526" NA NA NA
"7527" NA NA NA
"7528" NA NA NA
"7529" NA NA NA
"7530" NA NA NA
"7531" NA NA NA
"7532" NA NA NA
"7533" NA NA NA
"7534" NA NA NA
"7535" NA NA NA
"7536" NA NA NA
"7537" NA NA NA
"7538" NA NA NA
"7539" NA NA NA
"7540" NA NA NA
"7541" NA NA NA
"7542" NA NA NA
"7543" NA NA NA
"7544" NA NA NA
"7545" NA NA NA
"7546" NA NA NA
"7547" NA NA NA
"7548" NA NA NA
"7549" NA NA NA
"7550" NA NA NA
"7551" NA NA NA
"7552" NA NA NA
"7553" NA NA NA
"7554" NA NA NA
"7555" NA NA NA
"7556" NA NA NA
"7557" NA NA NA
"7558" NA NA NA
"7559" NA NA NA
"7560" NA NA NA
"7561" NA NA NA
"7562" NA NA NA
"7563" NA NA NA
"7564" NA NA NA
"7565" NA NA NA
"7566" NA NA NA
"7567" NA NA NA
"7568" NA NA NA
"7569" NA NA NA
"7570" NA NA NA
"7571" NA NA NA
"7572" NA NA NA
"7573" NA NA NA
"7574" NA NA NA
"7575" NA NA NA
"7576" NA NA NA
"7577" NA NA NA
"7578" NA NA NA
"7579" NA NA NA
"7580" NA NA NA
"7581" NA NA NA
"7582" NA NA NA
"7583" NA NA NA
"7584" NA NA NA
"7585" NA NA NA
"7586" NA NA NA
"7587" NA NA NA
"7588" NA NA NA
"7589" NA NA NA
"7590" NA NA NA
"7591" NA NA NA
"7592" NA NA NA
"7593" NA NA NA
"7594" NA NA NA
"7595" NA NA NA
"7596" NA NA NA
"7597" NA NA NA
"7598" NA NA NA
"7599" NA NA NA
"7600" NA NA NA
"7601" NA NA NA
"7602" NA NA NA
"7603" NA NA NA
"7604" NA NA NA
"7605" NA NA NA
"7606" NA NA NA
"7607" NA NA NA
"7608" NA NA NA
"7609" NA NA NA
"7610" NA NA NA
"7611" NA NA NA
"7612" NA NA NA
"7613" NA NA NA
"7614" NA NA NA
"7615" NA NA NA
"7616" NA NA NA
"7617" NA NA NA
"7618" NA NA NA
"7619" NA NA NA
"7620" NA NA NA
"7621" NA NA NA
"7622" NA NA NA
"7623" NA NA NA
"7624" NA NA NA
"7625" NA NA NA
"7626" NA NA NA
"7627" NA NA NA
"7628" NA NA NA
"7629" NA NA NA
"7630" NA NA NA
"7631" NA NA NA
"7632" NA NA NA
"7633" NA NA NA
"7634" NA NA NA
"7635" NA NA NA
"7636" NA NA NA
"7637" NA NA NA
"7638" NA NA NA
"7639" NA NA NA
"7640" NA NA NA
"7641" NA NA NA
"7642" NA NA NA
"7643" NA NA NA
"7644" NA NA NA
"7645" NA NA NA
"7646" NA NA NA
"7647" NA NA NA
"7648" NA NA NA
"7649" NA NA NA
"7650" NA NA NA
"7651" NA NA NA
"7652" NA NA NA
"7653" NA NA NA
"7654" NA NA NA
"7655" NA NA NA
"7656" NA NA NA
"7657" NA NA NA
"7658" NA NA NA
"7659" NA NA NA
"7660" NA NA NA
"7661" NA NA NA
"7662" NA NA NA
"7663" NA NA NA
"7664" NA NA NA
"7665" NA NA NA
"7666" NA NA NA
"7667" NA NA NA
"7668" NA NA NA
"7669" NA NA NA
"7670" NA NA NA
"7671" NA NA NA
"7672" NA NA NA
"7673" NA NA NA
"7674" NA NA NA
"7675" NA NA NA
"7676" NA NA NA
"7677" NA NA NA
"7678" NA NA NA
"7679" NA NA NA
"7680" NA NA NA
"7681" NA NA NA
"7682" NA NA NA
"7683" NA NA NA
"7684" NA NA NA
"7685" NA NA NA
"7686" NA NA NA
"7687" NA NA NA
"7688" NA NA NA
"7689" NA NA NA
"7690" NA NA NA
"7691" NA NA NA
"7692" NA NA NA
"7693" NA NA NA
"7694" NA NA NA
"7695" NA NA NA
"7696" NA NA NA
"7697" NA NA NA
"7698" NA NA NA
"7699" NA NA NA
"7700" NA NA NA
"7701" NA NA NA
"7702" NA NA NA
"7703" NA NA NA
"7704" NA NA NA
"7705" NA NA NA
"7706" NA NA NA
"7707" NA NA NA
"7708" NA NA NA
"7709" NA NA NA
"7710" NA NA NA
"7711" NA NA NA
"7712" NA NA NA
"7713" NA NA NA
"7714" NA NA NA
"7715" NA NA NA
"7716" NA NA NA
"7717" NA NA NA
"7718" NA NA NA
"7719" NA NA NA
"7720" NA NA NA
"7721" NA NA NA
"7722" NA NA NA
"7723" NA NA NA
"7724" NA NA NA
"7725" NA NA NA
"7726" NA NA NA
"7727" NA NA NA
"7728" NA NA NA
"7729" NA NA NA
"7730" NA NA NA
"7731" NA NA NA
"7732" NA NA NA
"7733" NA NA NA
"7734" NA NA NA
"7735" NA NA NA
"7736" NA NA NA
"7737" NA NA NA
"7738" NA NA NA
"7739" NA NA NA
"7740" NA NA NA
"7741" NA NA NA
"7742" NA NA NA
"7743" NA NA NA
"7744" NA NA NA
"7745" NA NA NA
"7746" NA NA NA
"7747" NA NA NA
"7748" NA NA NA
"7749" NA NA NA
"7750" NA NA NA
"7751" NA NA NA
"7752" NA NA NA
"7753" NA NA NA
"7754" NA NA NA
"7755" NA NA NA
"7756" NA NA NA
"7757" NA NA NA
"7758" NA NA NA
"7759" NA NA NA
"7760" NA NA NA
"7761" NA NA NA
"7762" NA NA NA
"7763" NA NA NA
"7764" NA NA NA
"7765" NA NA NA
"7766" NA NA NA
"7767" NA NA NA
"7768" NA NA NA
"7769" NA NA NA
"7770" NA NA NA
"7771" NA NA NA
"7772" NA NA NA
"7773" NA NA NA
"7774" NA NA NA
"7775" NA NA NA
"7776" NA NA NA
"7777" NA NA NA
"7778" NA NA NA
"7779" NA NA NA
"7780" NA NA NA
"7781" NA NA NA
"7782" NA NA NA
"7783" NA NA NA
"7784" NA NA NA
"7785" NA NA NA
"7786" NA NA NA
"7787" NA NA NA
"7788" NA NA NA
"7789" NA NA NA
"7790" NA NA NA
"7791" NA NA NA
"7792" NA NA NA
"7793" NA NA NA
"7794" NA NA NA
"7795" NA NA NA
"7796" NA NA NA
"7797" NA NA NA
"7798" NA NA NA
"7799" NA NA NA
"7800" NA NA NA
"7801" NA NA NA
"7802" NA NA NA
"7803" NA NA NA
"7804" NA NA NA
"7805" NA NA NA
"7806" NA NA NA
"7807" NA NA NA
"7808" NA NA NA
"7809" NA NA NA
"7810" NA NA NA
"7811" NA NA NA
"7812" NA NA NA
"7813" NA NA NA
"7814" NA NA NA
"7815" NA NA NA
"7816" NA NA NA
"7817" NA NA NA
"7818" NA NA NA
"7819" NA NA NA
"7820" NA NA NA
"7821" NA NA NA
"7822" NA NA NA
"7823" NA NA NA
"7824" NA NA NA
"7825" NA NA NA
"7826" NA NA NA
"7827" NA NA NA
"7828" NA NA NA
"7829" NA NA NA
"7830" NA NA NA
"7831" NA NA NA
"7832" NA NA NA
"7833" NA NA NA
"7834" NA NA NA
"7835" NA NA NA
"7836" NA NA NA
"7837" NA NA NA
"7838" NA NA NA
"7839" NA NA NA
"7840" NA NA NA
"7841" NA NA NA
"7842" NA NA NA
"7843" NA NA NA
"7844" NA NA NA
"7845" NA NA NA
"7846" NA NA NA
"7847" NA NA NA
"7848" NA NA NA
"7849" NA NA NA
"7850" NA NA NA
"7851" NA NA NA
"7852" NA NA NA
"7853" NA NA NA
"7854" NA NA NA
"7855" NA NA NA
"7856" NA NA NA
"7857" NA NA NA
"7858" NA NA NA
"7859" NA NA NA
"7860" NA NA NA
"7861" NA NA NA
"7862" NA NA NA
"7863" NA NA NA
"7864" NA NA NA
"7865" NA NA NA
"7866" NA NA NA
"7867" NA NA NA
"7868" NA NA NA
"7869" NA NA NA
"7870" NA NA NA
"7871" NA NA NA
"7872" NA NA NA
"7873" NA NA NA
"7874" NA NA NA
"7875" NA NA NA
"7876" NA NA NA
"7877" NA NA NA
"7878" NA NA NA
"7879" NA NA NA
"7880" NA NA NA
"7881" NA NA NA
"7882" NA NA NA
"7883" NA NA NA
"7884" NA NA NA
"7885" NA NA NA
"7886" NA NA NA
"7887" NA NA NA
"7888" NA NA NA
"7889" NA NA NA
"7890" NA NA NA
"7891" NA NA NA
"7892" NA NA NA
"7893" NA NA NA
"7894" NA NA NA
"7895" NA NA NA
"7896" NA NA NA
"7897" NA NA NA
"7898" NA NA NA
"7899" NA NA NA
"7900" NA NA NA
"7901" NA NA NA
"7902" NA NA NA
"7903" NA NA NA
"7904" NA NA NA
"7905" NA NA NA
"7906" NA NA NA
"7907" NA NA NA
"7908" NA NA NA
"7909" NA NA NA
"7910" NA NA NA
"7911" NA NA NA
"7912" NA NA NA
"7913" NA NA NA
"7914" NA NA NA
"7915" NA NA NA
"7916" NA NA NA
"7917" NA NA NA
"7918" NA NA NA
"7919" NA NA NA
"7920" NA NA NA
"7921" NA NA NA
"7922" NA NA NA
"7923" NA NA NA
"7924" NA NA NA
"7925" NA NA NA
"7926" NA NA NA
"7927" NA NA NA
"7928" NA NA NA
"7929" NA NA NA
"7930" NA NA NA
"7931" NA NA NA
"7932" NA NA NA
"7933" NA NA NA
"7934" NA NA NA
"7935" NA NA NA
"7936" NA NA NA
"7937" NA NA NA
"7938" NA NA NA
"7939" NA NA NA
"7940" NA NA NA
"7941" NA NA NA
"7942" NA NA NA
"7943" NA NA NA
"7944" NA NA NA
"7945" NA NA NA
"7946" NA NA NA
"7947" NA NA NA
"7948" NA NA NA
"7949" NA NA NA
"7950" NA NA NA
"7951" NA NA NA
"7952" NA NA NA
"7953" NA NA NA
"7954" NA NA NA
"7955" NA NA NA
"7956" NA NA NA
"7957" NA NA NA
"7958" NA NA NA
"7959" NA NA NA
"7960" NA NA NA
"7961" NA NA NA
"7962" NA NA NA
"7963" NA NA NA
"7964" NA NA NA
"7965" NA NA NA
"7966" NA NA NA
"7967" NA NA NA
"7968" NA NA NA
"7969" NA NA NA
"7970" NA NA NA
"7971" NA NA NA
"7972" NA NA NA
"7973" NA NA NA
"7974" NA NA NA
"7975" NA NA NA
"7976" NA NA NA
"7977" NA NA NA
"7978" NA NA NA
"7979" NA NA NA
"7980" NA NA NA
"7981" NA NA NA
"7982" NA NA NA
"7983" NA NA NA
"7984" NA NA NA
"7985" NA NA NA
"7986" NA NA NA
"7987" NA NA NA
"7988" NA NA NA
"7989" NA NA NA
"7990" NA NA NA
"7991" NA NA NA
"7992" NA NA NA
"7993" NA NA NA
"7994" NA NA NA
"7995" NA NA NA
"7996" NA NA NA
"7997" NA NA NA
"7998" NA NA NA
"7999" NA NA NA
"8000" NA NA NA
"8001" NA NA NA
"8002" NA NA NA
"8003" NA NA NA
"8004" NA NA NA
"8005" NA NA NA
"8006" NA NA NA
"8007" NA NA NA
"8008" NA NA NA
"8009" NA NA NA
"8010" NA NA NA
"8011" NA NA NA
"8012" NA NA NA
"8013" NA NA NA
"8014" NA NA NA
"8015" NA NA NA
"8016" NA NA NA
"8017" NA NA NA
"8018" NA NA NA
"8019" NA NA NA
"8020" NA NA NA
"8021" NA NA NA
"8022" NA NA NA
"8023" NA NA NA
"8024" NA NA NA
"8025" NA NA NA
"8026" NA NA NA
"8027" NA NA NA
"8028" NA NA NA
"8029" NA NA NA
"8030" NA NA NA
"8031" NA NA NA
"8032" NA NA NA
"8033" NA NA NA
"8034" NA NA NA
"8035" NA NA NA
"8036" NA NA NA
"8037" NA NA NA
"8038" NA NA NA
"8039" NA NA NA
"8040" NA NA NA
"8041" NA NA NA
"8042" NA NA NA
"8043" NA NA NA
"8044" NA NA NA
"8045" NA NA NA
"8046" NA NA NA
"8047" NA NA NA
"8048" NA NA NA
"8049" NA NA NA
"8050" NA NA NA
"8051" NA NA NA
"8052" NA NA NA
"8053" NA NA NA
"8054" NA NA NA
"8055" NA NA NA
"8056" NA NA NA
"8057" NA NA NA
"8058" NA NA NA
"8059" NA NA NA
"8060" NA NA NA
"8061" NA NA NA
"8062" NA NA NA
"8063" NA NA NA
"8064" NA NA NA
"8065" NA NA NA
"8066" NA NA NA
"8067" NA NA NA
"8068" NA NA NA
"8069" NA NA NA
"8070" NA NA NA
"8071" NA NA NA
"8072" NA NA NA
"8073" NA NA NA
"8074" NA NA NA
"8075" NA NA NA
"8076" NA NA NA
"8077" NA NA NA
"8078" NA NA NA
"8079" NA NA NA
"8080" NA NA NA
"8081" NA NA NA
"8082" NA NA NA
"8083" NA NA NA
"8084" NA NA NA
"8085" NA NA NA
"8086" NA NA NA
"8087" NA NA NA
"8088" NA NA NA
"8089" NA NA NA
"8090" NA NA NA
"8091" NA NA NA
"8092" NA NA NA
"8093" NA NA NA
"8094" NA NA NA
"8095" NA NA NA
"8096" NA NA NA
"8097" NA NA NA
"8098" NA NA NA
"8099" NA NA NA
"8100" NA NA NA
"8101" NA NA NA
"8102" NA NA NA
"8103" NA NA NA
"8104" NA NA NA
"8105" NA NA NA
"8106" NA NA NA
"8107" NA NA NA
"8108" NA NA NA
"8109" NA NA NA
"8110" NA NA NA
"8111" NA NA NA
"8112" NA NA NA
"8113" NA NA NA
"8114" NA NA NA
"8115" NA NA NA
"8116" NA NA NA
"8117" NA NA NA
"8118" NA NA NA
"8119" NA NA NA
"8120" NA NA NA
"8121" NA NA NA
"8122" NA NA NA
"8123" NA NA NA
"8124" NA NA NA
"8125" NA NA NA
"8126" NA NA NA
"8127" NA NA NA
"8128" NA NA NA
"8129" NA NA NA
"8130" NA NA NA
"8131" NA NA NA
"8132" NA NA NA
"8133" NA NA NA
"8134" NA NA NA
"8135" NA NA NA
"8136" NA NA NA
"8137" NA NA NA
"8138" NA NA NA
"8139" NA NA NA
"8140" NA NA NA
"8141" NA NA NA
"8142" NA NA NA
"8143" NA NA NA
"8144" NA NA NA
"8145" NA NA NA
"8146" NA NA NA
"8147" NA NA NA
"8148" NA NA NA
"8149" NA NA NA
"8150" NA NA NA
"8151" NA NA NA
"8152" NA NA NA
"8153" NA NA NA
"8154" NA NA NA
"8155" NA NA NA
"8156" NA NA NA
"8157" NA NA NA
"8158" NA NA NA
"8159" NA NA NA
"8160" NA NA NA
"8161" NA NA NA
"8162" NA NA NA
"8163" NA NA NA
"8164" NA NA NA
"8165" NA NA NA
"8166" NA NA NA
"8167" NA NA NA
"8168" NA NA NA
"8169" NA NA NA
"8170" NA NA NA
"8171" NA NA NA
"8172" NA NA NA
"8173" NA NA NA
"8174" NA NA NA
"8175" NA NA NA
"8176" NA NA NA
"8177" NA NA NA
"8178" NA NA NA
"8179" NA NA NA
"8180" NA NA NA
"8181" NA NA NA
"8182" NA NA NA
"8183" NA NA NA
"8184" NA NA NA
"8185" NA NA NA
"8186" NA NA NA
"8187" NA NA NA
"8188" NA NA NA
"8189" NA NA NA
"8190" NA NA NA
"8191" NA NA NA
"8192" NA NA NA
"8193" NA NA NA
"8194" NA NA NA
"8195" NA NA NA
"8196" NA NA NA
"8197" NA NA NA
"8198" NA NA NA
"8199" NA NA NA
"8200" NA NA NA
"8201" NA NA NA
"8202" NA NA NA
"8203" NA NA NA
"8204" NA NA NA
"8205" NA NA NA
"8206" NA NA NA
"8207" NA NA NA
"8208" NA NA NA
"8209" NA NA NA
"8210" NA NA NA
"8211" NA NA NA
"8212" NA NA NA
"8213" NA NA NA
"8214" NA NA NA
"8215" NA NA NA
"8216" NA NA NA
"8217" NA NA NA
"8218" NA NA NA
"8219" NA NA NA
"8220" NA NA NA
"8221" NA NA NA
"8222" NA NA NA
"8223" NA NA NA
"8224" NA NA NA
"8225" NA NA NA
"8226" NA NA NA
"8227" NA NA NA
"8228" NA NA NA
"8229" NA NA NA
"8230" NA NA NA
"8231" NA NA NA
"8232" NA NA NA
"8233" NA NA NA
"8234" NA NA NA
"8235" NA NA NA
"8236" NA NA NA
"8237" NA NA NA
"8238" NA NA NA
"8239" NA NA NA
"8240" NA NA NA
"8241" NA NA NA
"8242" NA NA NA
"8243" NA NA NA
"8244" NA NA NA
"8245" NA NA NA
"8246" NA NA NA
"8247" NA NA NA
"8248" NA NA NA
"8249" NA NA NA
"8250" NA NA NA
"8251" NA NA NA
"8252" NA NA NA
"8253" NA NA NA
"8254" NA NA NA
"8255" NA NA NA
"8256" NA NA NA
"8257" NA NA NA
"8258" NA NA NA
"8259" NA NA NA
"8260" NA NA NA
"8261" NA NA NA
"8262" NA NA NA
"8263" NA NA NA
"8264" NA NA NA
"8265" NA NA NA
"8266" NA NA NA
"8267" NA NA NA
"8268" NA NA NA
"8269" NA NA NA
"8270" NA NA NA
"8271" NA NA NA
"8272" NA NA NA
"8273" NA NA NA
"8274" NA NA NA
"8275" NA NA NA
"8276" NA NA NA
"8277" NA NA NA
"8278" NA NA NA
"8279" NA NA NA
"8280" NA NA NA
"8281" NA NA NA
"8282" NA NA NA
"8283" NA NA NA
"8284" NA NA NA
"8285" NA NA NA
"8286" NA NA NA
"8287" NA NA NA
"8288" NA NA NA
"8289" NA NA NA
"8290" NA NA NA
"8291" NA NA NA
"8292" NA NA NA
"8293" NA NA NA
"8294" NA NA NA
"8295" NA NA NA
"8296" NA NA NA
"8297" NA NA NA
"8298" NA NA NA
"8299" NA NA NA
"8300" NA NA NA
"8301" NA NA NA
"8302" NA NA NA
"8303" NA NA NA
"8304" NA NA NA
"8305" NA NA NA
"8306" NA NA NA
"8307" NA NA NA
"8308" NA NA NA
"8309" NA NA NA
"8310" NA NA NA
"8311" NA NA NA
"8312" NA NA NA
"8313" NA NA NA
"8314" NA NA NA
"8315" NA NA NA
"8316" NA NA NA
"8317" NA NA NA
"8318" NA NA NA
"8319" NA NA NA
"8320" NA NA NA
"8321" NA NA NA
"8322" NA NA NA
"8323" NA NA NA
"8324" NA NA NA
"8325" NA NA NA
"8326" NA NA NA
"8327" NA NA NA
"8328" NA NA NA
"8329" NA NA NA
"8330" NA NA NA
"8331" NA NA NA
"8332" NA NA NA
"8333" NA NA NA
"8334" NA NA NA
"8335" NA NA NA
"8336" NA NA NA
"8337" NA NA NA
"8338" NA NA NA
"8339" NA NA NA
"8340" NA NA NA
"8341" NA NA NA
"8342" NA NA NA
"8343" NA NA NA
"8344" NA NA NA
"8345" NA NA NA
"8346" NA NA NA
"8347" NA NA NA
"8348" NA NA NA
"8349" NA NA NA
"8350" NA NA NA
"8351" NA NA NA
"8352" NA NA NA
"8353" NA NA NA
"8354" NA NA NA
"8355" NA NA NA
"8356" NA NA NA
"8357" NA NA NA
"8358" NA NA NA
"8359" NA NA NA
"8360" NA NA NA
"8361" NA NA NA
"8362" NA NA NA
"8363" NA NA NA
"8364" NA NA NA
"8365" NA NA NA
"8366" NA NA NA
"8367" NA NA NA
"8368" NA NA NA
"8369" NA NA NA
"8370" NA NA NA
"8371" NA NA NA
"8372" NA NA NA
"8373" NA NA NA
"8374" NA NA NA
"8375" NA NA NA
"8376" NA NA NA
"8377" NA NA NA
"8378" NA NA NA
"8379" NA NA NA
"8380" NA NA NA
"8381" NA NA NA
"8382" NA NA NA
"8383" NA NA NA
"8384" NA NA NA
"8385" NA NA NA
"8386" NA NA NA
"8387" NA NA NA
"8388" NA NA NA
"8389" NA NA NA
"8390" NA NA NA
"8391" NA NA NA
"8392" NA NA NA
"8393" NA NA NA
"8394" NA NA NA
"8395" NA NA NA
"8396" NA NA NA
"8397" NA NA NA
"8398" NA NA NA
"8399" NA NA NA
"8400" NA NA NA
"8401" NA NA NA
"8402" NA NA NA
"8403" NA NA NA
"8404" NA NA NA
"8405" NA NA NA
"8406" NA NA NA
"8407" NA NA NA
"8408" NA NA NA
"8409" NA NA NA
"8410" NA NA NA
"8411" NA NA NA
"8412" NA NA NA
"8413" NA NA NA
"8414" NA NA NA
"8415" NA NA NA
"8416" NA NA NA
"8417" NA NA NA
"8418" NA NA NA
"8419" NA NA NA
"8420" NA NA NA
"8421" NA NA NA
"8422" NA NA NA
"8423" NA NA NA
"8424" NA NA NA
"8425" NA NA NA
"8426" NA NA NA
"8427" NA NA NA
"8428" NA NA NA
"8429" NA NA NA
"8430" NA NA NA
"8431" NA NA NA
"8432" NA NA NA
"8433" NA NA NA
"8434" NA NA NA
"8435" NA NA NA
"8436" NA NA NA
"8437" NA NA NA
"8438" NA NA NA
"8439" NA NA NA
"8440" NA NA NA
"8441" NA NA NA
"8442" NA NA NA
"8443" NA NA NA
"8444" NA NA NA
"8445" NA NA NA
"8446" NA NA NA
"8447" NA NA NA
"8448" NA NA NA
"8449" NA NA NA
"8450" NA NA NA
"8451" NA NA NA
"8452" NA NA NA
"8453" NA NA NA
"8454" NA NA NA
"8455" NA NA NA
"8456" NA NA NA
"8457" NA NA NA
"8458" NA NA NA
"8459" NA NA NA
"8460" NA NA NA
"8461" NA NA NA
"8462" NA NA NA
"8463" NA NA NA
"8464" NA NA NA
"8465" NA NA NA
"8466" NA NA NA
"8467" NA NA NA
"8468" NA NA NA
"8469" NA NA NA
"8470" NA NA NA
"8471" NA NA NA
"8472" NA NA NA
"8473" NA NA NA
"8474" NA NA NA
"8475" NA NA NA
"8476" NA NA NA
"8477" NA NA NA
"8478" NA NA NA
"8479" NA NA NA
"8480" NA NA NA
"8481" NA NA NA
"8482" NA NA NA
"8483" NA NA NA
"8484" NA NA NA
"8485" NA NA NA
"8486" NA NA NA
"8487" NA NA NA
"8488" NA NA NA
"8489" NA NA NA
"8490" NA NA NA
"8491" NA NA NA
"8492" NA NA NA
"8493" NA NA NA
"8494" NA NA NA
"8495" NA NA NA
"8496" NA NA NA
"8497" NA NA NA
"8498" NA NA NA
"8499" NA NA NA
"8500" NA NA NA
"8501" NA NA NA
"8502" NA NA NA
"8503" NA NA NA
"8504" NA NA NA
"8505" NA NA NA
"8506" NA NA NA
"8507" NA NA NA
"8508" NA NA NA
"8509" NA NA NA
"8510" NA NA NA
"8511" NA NA NA
"8512" NA NA NA
"8513" NA NA NA
"8514" NA NA NA
"8515" NA NA NA
"8516" NA NA NA
"8517" NA NA NA
"8518" NA NA NA
"8519" NA NA NA
"8520" NA NA NA
"8521" NA NA NA
"8522" NA NA NA
"8523" NA NA NA
"8524" NA NA NA
"8525" NA NA NA
"8526" NA NA NA
"8527" NA NA NA
"8528" NA NA NA
"8529" NA NA NA
"8530" NA NA NA
"8531" NA NA NA
"8532" NA NA NA
"8533" NA NA NA
"8534" NA NA NA
"8535" NA NA NA
"8536" NA NA NA
"8537" NA NA NA
"8538" NA NA NA
"8539" NA NA NA
"8540" NA NA NA
"8541" NA NA NA
"8542" NA NA NA
"8543" NA NA NA
"8544" NA NA NA
"8545" NA NA NA
"8546" NA NA NA
"8547" NA NA NA
"8548" NA NA NA
"8549" NA NA NA
"8550" NA NA NA
"8551" NA NA NA
"8552" NA NA NA
"8553" NA NA NA
"8554" NA NA NA
"8555" NA NA NA
"8556" NA NA NA
"8557" NA NA NA
"8558" NA NA NA
"8559" NA NA NA
"8560" NA NA NA
"8561" NA NA NA
"8562" NA NA NA
"8563" NA NA NA
"8564" NA NA NA
"8565" NA NA NA
"8566" NA NA NA
"8567" NA NA NA
"8568" NA NA NA
"8569" NA NA NA
"8570" NA NA NA
"8571" NA NA NA
"8572" NA NA NA
"8573" NA NA NA
"8574" NA NA NA
"8575" NA NA NA
"8576" NA NA NA
"8577" NA NA NA
"8578" NA NA NA
"8579" NA NA NA
"8580" NA NA NA
"8581" NA NA NA
"8582" NA NA NA
"8583" NA NA NA
"8584" NA NA NA
"8585" NA NA NA
"8586" NA NA NA
"8587" NA NA NA
"8588" NA NA NA
"8589" NA NA NA
"8590" NA NA NA
"8591" NA NA NA
"8592" NA NA NA
"8593" NA NA NA
"8594" NA NA NA
"8595" NA NA NA
"8596" NA NA NA
"8597" NA NA NA
"8598" NA NA NA
"8599" NA NA NA
"8600" NA NA NA
"8601" NA NA NA
"8602" NA NA NA
"8603" NA NA NA
"8604" NA NA NA
"8605" NA NA NA
"8606" NA NA NA
"8607" NA NA NA
"8608" NA NA NA
"8609" NA NA NA
"8610" NA NA NA
"8611" NA NA NA
"8612" NA NA NA
"8613" NA NA NA
"8614" NA NA NA
"8615" NA NA NA
"8616" NA NA NA
"8617" NA NA NA
"8618" NA NA NA
"8619" NA NA NA
"8620" NA NA NA
"8621" NA NA NA
"8622" NA NA NA
"8623" NA NA NA
"8624" NA NA NA
"8625" NA NA NA
"8626" NA NA NA
"8627" NA NA NA
"8628" NA NA NA
"8629" NA NA NA
"8630" NA NA NA
"8631" NA NA NA
"8632" NA NA NA
"8633" NA NA NA
"8634" NA NA NA
"8635" NA NA NA
"8636" NA NA NA
"8637" NA NA NA
"8638" NA NA NA
"8639" NA NA NA
"8640" NA NA NA
"8641" NA NA NA
"8642" NA NA NA
"8643" NA NA NA
"8644" NA NA NA
"8645" NA NA NA
"8646" NA NA NA
"8647" NA NA NA
"8648" NA NA NA
"8649" NA NA NA
"8650" NA NA NA
"8651" NA NA NA
"8652" NA NA NA
"8653" NA NA NA
"8654" NA NA NA
"8655" NA NA NA
"8656" NA NA NA
"8657" NA NA NA
"8658" NA NA NA
"8659" NA NA NA
"8660" NA NA NA
"8661" NA NA NA
"8662" NA NA NA
"8663" NA NA NA
"8664" NA NA NA
"8665" NA NA NA
"8666" NA NA NA
"8667" NA NA NA
"8668" NA NA NA
"8669" NA NA NA
"8670" NA NA NA
"8671" NA NA NA
"8672" NA NA NA
"8673" NA NA NA
"8674" NA NA NA
"8675" NA NA NA
"8676" NA NA NA
"8677" NA NA NA
"8678" NA NA NA
"8679" NA NA NA
"8680" NA NA NA
"8681" NA NA NA
"8682" NA NA NA
"8683" NA NA NA
"8684" NA NA NA
"8685" NA NA NA
"8686" NA NA NA
"8687" NA NA NA
"8688" NA NA NA
"8689" NA NA NA
"8690" NA NA NA
"8691" NA NA NA
"8692" NA NA NA
"8693" NA NA NA
"8694" NA NA NA
"8695" NA NA NA
"8696" NA NA NA
"8697" NA NA NA
"8698" NA NA NA
"8699" NA NA NA
"8700" NA NA NA
"8701" NA NA NA
"8702" NA NA NA
"8703" NA NA NA
"8704" NA NA NA
"8705" NA NA NA
"8706" NA NA NA
"8707" NA NA NA
"8708" NA NA NA
"8709" NA NA NA
"8710" NA NA NA
"8711" NA NA NA
"8712" NA NA NA
"8713" NA NA NA
"8714" NA NA NA
"8715" NA NA NA
"8716" NA NA NA
"8717" NA NA NA
"8718" NA NA NA
"8719" NA NA NA
"8720" NA NA NA
"8721" NA NA NA
"8722" NA NA NA
"8723" NA NA NA
"8724" NA NA NA
"8725" NA NA NA
"8726" NA NA NA
"8727" NA NA NA
"8728" NA NA NA
"8729" NA NA NA
"8730" NA NA NA
"8731" NA NA NA
"8732" NA NA NA
"8733" NA NA NA
"8734" NA NA NA
"8735" NA NA NA
"8736" NA NA NA
"8737" NA NA NA
"8738" NA NA NA
"8739" NA NA NA
"8740" NA NA NA
"8741" NA NA NA
"8742" NA NA NA
"8743" NA NA NA
"8744" NA NA NA
"8745" NA NA NA
"8746" NA NA NA
"8747" NA NA NA
"8748" NA NA NA
"8749" NA NA NA
"8750" NA NA NA
"8751" NA NA NA
"8752" NA NA NA
"8753" NA NA NA
"8754" NA NA NA
"8755" NA NA NA
"8756" NA NA NA
"8757" NA NA NA
"8758" NA NA NA
"8759" NA NA NA
"8760" NA NA NA
"8761" NA NA NA
"8762" NA NA NA
"8763" NA NA NA
"8764" NA NA NA
"8765" NA NA NA
"8766" NA NA NA
"8767" NA NA NA
"8768" NA NA NA
"8769" NA NA NA
"8770" NA NA NA
"8771" NA NA NA
"8772" NA NA NA
"8773" NA NA NA
"8774" NA NA NA
"8775" NA NA NA
"8776" NA NA NA
"8777" NA NA NA
"8778" NA NA NA
"8779" NA NA NA
"8780" NA NA NA
"8781" NA NA NA
"8782" NA NA NA
"8783" NA NA NA
"8784" NA NA NA
"8785" NA NA NA
"8786" NA NA NA
"8787" NA NA NA
"8788" NA NA NA
"8789" NA NA NA
"8790" NA NA NA
"8791" NA NA NA
"8792" NA NA NA
"8793" NA NA NA
"8794" NA NA NA
"8795" NA NA NA
"8796" NA NA NA
"8797" NA NA NA
"8798" NA NA NA
"8799" NA NA NA
"8800" NA NA NA
"8801" NA NA NA
"8802" NA NA NA
"8803" NA NA NA
"8804" NA NA NA
"8805" NA NA NA
"8806" NA NA NA
"8807" NA NA NA
"8808" NA NA NA
"8809" NA NA NA
"8810" NA NA NA
"8811" NA NA NA
"8812" NA NA NA
"8813" NA NA NA
"8814" NA NA NA
"8815" NA NA NA
"8816" NA NA NA
"8817" NA NA NA
"8818" NA NA NA
"8819" NA NA NA
"8820" NA NA NA
"8821" NA NA NA
"8822" NA NA NA
"8823" NA NA NA
"8824" NA NA NA
"8825" NA NA NA
"8826" NA NA NA
"8827" NA NA NA
"8828" NA NA NA
"8829" NA NA NA
"8830" NA NA NA
"8831" NA NA NA
"8832" NA NA NA
"8833" NA NA NA
"8834" NA NA NA
"8835" NA NA NA
"8836" NA NA NA
"8837" NA NA NA
"8838" NA NA NA
"8839" NA NA NA
"8840" NA NA NA
"8841" NA NA NA
"8842" NA NA NA
"8843" NA NA NA
"8844" NA NA NA
"8845" NA NA NA
"8846" NA NA NA
"8847" NA NA NA
"8848" NA NA NA
"8849" NA NA NA
"8850" NA NA NA
"8851" NA NA NA
"8852" NA NA NA
"8853" NA NA NA
"8854" NA NA NA
"8855" NA NA NA
"8856" NA NA NA
"8857" NA NA NA
"8858" NA NA NA
"8859" NA NA NA
"8860" NA NA NA
"8861" NA NA NA
"8862" NA NA NA
"8863" NA NA NA
"8864" NA NA NA
"8865" NA NA NA
"8866" NA NA NA
"8867" NA NA NA
"8868" NA NA NA
"8869" NA NA NA
"8870" NA NA NA
"8871" NA NA NA
"8872" NA NA NA
"8873" NA NA NA
"8874" NA NA NA
"8875" NA NA NA
"8876" NA NA NA
"8877" NA NA NA
"8878" NA NA NA
"8879" NA NA NA
"8880" NA NA NA
"8881" NA NA NA
"8882" NA NA NA
"8883" NA NA NA
"8884" NA NA NA
"8885" NA NA NA
"8886" NA NA NA
"8887" NA NA NA
"8888" NA NA NA
"8889" NA NA NA
"8890" NA NA NA
"8891" NA NA NA
"8892" NA NA NA
"8893" NA NA NA
"8894" NA NA NA
"8895" NA NA NA
"8896" NA NA NA
"8897" NA NA NA
"8898" NA NA NA
"8899" NA NA NA
"8900" NA NA NA
"8901" NA NA NA
"8902" NA NA NA
"8903" NA NA NA
"8904" NA NA NA
"8905" NA NA NA
"8906" NA NA NA
"8907" NA NA NA
"8908" NA NA NA
"8909" NA NA NA
"8910" NA NA NA
"8911" NA NA NA
"8912" NA NA NA
"8913" NA NA NA
"8914" NA NA NA
"8915" NA NA NA
"8916" NA NA NA
"8917" NA NA NA
"8918" NA NA NA
"8919" NA NA NA
"8920" NA NA NA
"8921" NA NA NA
"8922" NA NA NA
"8923" NA NA NA
"8924" NA NA NA
"8925" NA NA NA
"8926" NA NA NA
"8927" NA NA NA
"8928" NA NA NA
"8929" NA NA NA
"8930" NA NA NA
"8931" NA NA NA
"8932" NA NA NA
"8933" NA NA NA
"8934" NA NA NA
"8935" NA NA NA
"8936" NA NA NA
"8937" NA NA NA
"8938" NA NA NA
"8939" NA NA NA
"8940" NA NA NA
"8941" NA NA NA
"8942" NA NA NA
"8943" NA NA NA
"8944" NA NA NA
"8945" NA NA NA
"8946" NA NA NA
"8947" NA NA NA
"8948" NA NA NA
"8949" NA NA NA
"8950" NA NA NA
"8951" NA NA NA
"8952" NA NA NA
"8953" NA NA NA
"8954" NA NA NA
"8955" NA NA NA
"8956" NA NA NA
"8957" NA NA NA
"8958" NA NA NA
"8959" NA NA NA
"8960" NA NA NA
"8961" NA NA NA
"8962" NA NA NA
"8963" NA NA NA
"8964" NA NA NA
"8965" NA NA NA
"8966" NA NA NA
"8967" NA NA NA
"8968" NA NA NA
"8969" NA NA NA
"8970" NA NA NA
"8971" NA NA NA
"8972" NA NA NA
"8973" NA NA NA
"8974" NA NA NA
"8975" NA NA NA
"8976" NA NA NA
"8977" NA NA NA
"8978" NA NA NA
"8979" NA NA NA
"8980" NA NA NA
"8981" NA NA NA
"8982" NA NA NA
"8983" NA NA NA
"8984" NA NA NA
"8985" NA NA NA
"8986" NA NA NA
"8987" NA NA NA
"8988" NA NA NA
"8989" NA NA NA
"8990" NA NA NA
"8991" NA NA NA
"8992" NA NA NA
"8993" NA NA NA
"8994" NA NA NA
"8995" NA NA NA
"8996" NA NA NA
"8997" NA NA NA
"8998" NA NA NA
"8999" NA NA NA
"9000" NA NA NA
"9001" NA NA NA
