# Supplementary material for: Adaptive switch to sexually dimorphic movements by partner-seeking termites
Source: Sci Adv. 2019 Jun 19;5(6):eaau6108. doi: 10.1126/sciadv.aau6108 (PMC6584256; doi:10.1126/sciadv.aau6108)
Supplement: Data file S1 [file aau6108_Data_file_S1.zip › Dataset/CfExperimetns/170627_174_F_02_set1_after-position_5FPS.txt]

"time" "x" "y"
"1" 0 74.7185385800343 37.1563970855551
"2" 0.2 78.4267109029923 40.339120677547
"3" 0.4 81.461498669913 42.5225156590114
"4" 0.6 83.5580894515205 44.3323231729825
"5" 0.8 84.4071083553791 45.3834103429082
"6" 1 85.0939892371804 46.9099953342599
"7" 1.2 86.524619810913 49.1935033403501
"8" 1.4 89.1506559853388 52.1389308005173
"9" 1.6 92.6625307207496 57.7380934666172
"10" 1.8 94.0077540439518 60.266490858947
"11" 2 94.1508301155988 61.2074870210746
"12" 2.2 93.9748203980421 61.5126024390009
"13" 2.4 94.4955379328159 63.3784764444907
"14" 2.6 95.4030428423305 66.0064594116266
"15" 2.8 96.2026031820262 68.9580620540422
"16" 3 95.1657769559411 71.2349316223937
"17" 3.2 93.9864446412869 73.6773142863843
"18" 3.4 93.0654392034719 73.4976381122049
"19" 3.6 92.366682665913 73.7267788093934
"20" 3.8 91.5638957974028 74.0441285324011
"21" 4 91.0837198428542 74.3796750530578
"22" 4.2 91.1257216019425 74.5973205319695
"23" 4.4 91.8265674208281 74.8993297499762
"24" 4.6 91.9360177759611 75.3391802733479
"25" 4.8 92.5065896727965 75.9701070640052
"26" 5 93.2930939277091 76.9948313576654
"27" 5.2 93.6781661639742 77.8116629450134
"28" 5.4 93.0036297966318 78.657172382021
"29" 5.6 91.96972198474 78.754540096271
"30" 5.8 91.2171764471946 78.1745877400344
"31" 6 89.8786067056606 78.072493437714
"32" 6.2 88.5684144985988 77.5801000001032
"33" 6.4 87.4431831528942 77.8240354308441
"34" 6.6 85.718949704766 78.3698421664401
"35" 6.8 84.1517325525242 78.4534214244238
"36" 7 82.9863138176017 78.7940383199762
"37" 7.2 82.7621843621583 79.7052531552215
"38" 7.4 82.6973196584707 80.5595877219826
"39" 7.6 81.7759338572158 81.5161207256644
"40" 7.8 81.5496807507432 82.4756401946366
"41" 8 82.0090715579724 83.6089472755371
"42" 8.2 82.532543526663 84.4938259195627
"43" 8.4 82.918119675093 86.144749607846
"44" 8.6 83.3639140098746 87.1843372030691
"45" 8.8 83.5260723390587 88.5239249789567
"46" 9 83.408852954913 90.327666612026
"47" 9.2 83.3198310447416 91.8681165826175
"48" 9.4 82.5938491245241 92.7412319377016
"49" 9.6 81.812022441213 93.2826882234097
"50" 9.8 81.3785558022186 92.8025375355627
"51" 10 80.6031502763305 91.7455674077334
"52" 10.2 80.6568371823376 89.9160032646838
"53" 10.4 81.0531214606315 88.0058909264421
"54" 10.6 82.168167441377 86.0114461805017
"55" 10.8 82.7160047987762 83.7710272267618
"56" 11 83.1967648644675 81.0908832198836
"57" 11.2 83.8304451197068 78.4187720507388
"58" 11.4 84.8888422115131 75.516089920316
"59" 11.6 86.735434311491 73.8338973995176
"60" 11.8 88.8336256059845 72.5508257311996
"61" 12 91.1162762302815 71.0770104173829
"62" 12.2 93.7127486102815 69.0784099669881
"63" 12.4 95.4658054681951 67.0367101774922
"64" 12.6 98.2826106834475 65.1986040174995
"65" 12.8 101.334498809144 63.0720965818768
"66" 13 104.671076777802 63.029654244896
"67" 13.2 108.286734776382 63.1080654130089
"68" 13.4 110.803954842824 64.6675182953157
"69" 13.6 112.318523059597 67.1891346694355
"70" 13.8 112.860432362568 70.8871426187522
"71" 14 112.345095145357 74.4324954470627
"72" 14.2 110.417018926315 77.3827472997114
"73" 14.4 107.952534438832 80.2479503080785
"74" 14.6 105.155489352131 83.0537672609278
"75" 14.8 101.443517360996 85.4675030620627
"76" 15 97.521031214859 86.4268528231866
"77" 15.2 93.5421765252221 87.1148861061915
"78" 15.4 89.6073183866017 87.3513744138724
"79" 15.6 85.7019991222962 86.6317701748236
"80" 15.8 84.5136020204419 84.929900126973
"81" 16 83.6017684261373 81.7870439069077
"82" 16.2 82.9400454418575 78.1829555515071
"83" 16.4 82.5759251815269 74.4891593863787
"84" 16.6 82.7635532016483 69.8014833124401
"85" 16.8 83.5941352072722 65.82873970018
"86" 17 85.2775640860958 61.3332090696941
"87" 17.2 86.6752641989979 56.946927794297
"88" 17.4 88.9831545957255 52.6182636568782
"89" 17.6 90.6640401583201 48.5942443614425
"90" 17.8 91.9151722033732 45.1165798064602
"91" 18 93.6922501441235 40.872520533725
"92" 18.2 94.752191665038 36.3543779587621
"93" 18.4 94.8926793670274 33.358466122446
"94" 18.6 94.4058932851112 30.0183248607781
"95" 18.8 93.6930881317338 27.8247956001272
"96" 19 91.5452532220585 24.6968703057097
"97" 19.2 89.3535944903949 22.2219600416824
"98" 19.4 86.6950133108505 19.7531826791371
"99" 19.6 83.5410586586653 15.9956885714534
"100" 19.8 79.4685306809401 13.0905430740244
"101" 20 75.8607009475679 10.8259111666991
"102" 20.2 71.6795208061541 8.43070847920852
"103" 20.4 67.4696671343242 6.79024448982359
"104" 20.6 63.1633232276452 6.53203805133352
"105" 20.8 59.2134396195702 7.21198925584602
"106" 21 55.2410616809737 8.59913495461572
"107" 21.2 52.0970188473505 10.3942907165835
"108" 21.4 48.8174821454436 11.9314752257379
"109" 21.6 45.2697121178386 14.4058750712418
"110" 21.8 42.0698654260646 17.3169876729188
"111" 22 38.560693664004 18.8984753952824
"112" 22.2 33.8925973316189 19.6399279358813
"113" 22.4 28.8946171006231 21.208273620236
"114" 22.6 24.4755535829436 24.0766072562685
"115" 22.8 21.5419974278221 27.9310520384339
"116" 23 19.2785816412931 32.635348564616
"117" 23.2 15.8714269971783 36.6986423770032
"118" 23.4 13.9130894894949 41.2847881697551
"119" 23.6 14.748386456288 45.4994086918023
"120" 23.8 15.9827043848926 50.8984318878297
"121" 24 16.9338064756141 55.9378717585429
"122" 24.2 17.101439550663 61.1106988765523
"123" 24.4 18.133537321713 66.3473309925513
"124" 24.6 18.3340733799981 71.7202406550822
"125" 24.8 18.5808006284614 76.8485409157105
"126" 25 19.6930780725088 81.7097538064332
"127" 25.2 22.2767653909416 85.755278750846
"128" 25.4 24.910330233513 89.521461938036
"129" 25.6 27.9128620440519 93.3578941279516
"130" 25.8 31.3620647762015 96.8012714412999
"131" 26 34.4615302501777 100.779689810881
"132" 26.2 36.1883474965053 106.125738953083
"133" 26.4 36.8538510968159 111.404392510093
"134" 26.6 39.0131494493314 116.114929473238
"135" 26.8 41.0787164774424 118.821354510146
"136" 27 45.4125343470013 119.149731899381
"137" 27.2 49.7795424177977 119.817501125165
"138" 27.4 54.8391636409597 121.385674311609
"139" 27.6 60.1643586296607 123.282069792889
"140" 27.8 64.7293769007383 124.665308000374
"141" 28 69.5637921673647 123.183009322678
"142" 28.2 75.2212128038231 122.538831959826
"143" 28.4 80.9833364296358 121.865782644814
"144" 28.6 86.7471745863416 121.972359205589
"145" 28.8 90.7898928856315 120.343315868811
"146" 29 94.6961593011772 116.580059955712
"147" 29.2 99.0942405825829 112.240766728193
"148" 29.4 103.934331110268 108.161864746366
"149" 29.6 108.352853438555 103.912481566729
"150" 29.8 112.678515170027 99.101146784046
"151" 30 116.559082238672 94.3090324477085
"152" 30.2 120.019113512913 88.7118705609417
"153" 30.4 122.923641937998 82.725987627502
"154" 30.6 125.761223670099 75.8951174437168
"155" 30.8 127.302218538813 69.0009506115369
"156" 31 126.471232489055 62.3980565940531
"157" 31.2 124.638165078642 55.830813240861
"158" 31.4 122.337392423627 49.2562955805603
"159" 31.6 118.55110797499 43.4025699993479
"160" 31.8 114.90822707813 37.3962256235706
"161" 32 111.833270679181 31.4964245013603
"162" 32.2 107.974101962941 25.8968238443616
"163" 32.4 103.058759966573 21.5271253275045
"164" 32.6 97.5668398491908 16.9711191930071
"165" 32.8 92.0998230046353 12.9970739669516
"166" 33 85.9423041606412 9.35924670563631
"167" 33.2 79.9335745386054 6.58633927658833
"168" 33.4 73.450617709266 5.1073192913519
"169" 33.6 66.7419093733976 4.88506818374911
"170" 33.8 60.235336963413 5.30277065892727
"171" 34 53.7165202925368 5.83431643560642
"172" 34.2 47.0582396349131 7.76095770190317
"173" 34.4 41.0028033071012 10.8704445469133
"174" 34.6 34.8319093985013 13.0265600503519
"175" 34.8 28.7203383452917 15.2542473470247
"176" 35 23.1630570554425 18.4829703900872
"177" 35.2 18.6092211451169 23.7696684146363
"178" 35.4 16.170925415511 29.6666571466769
"179" 35.6 15.6367359782356 35.7740230075815
"180" 35.8 14.9635832160435 42.4003989605373
"181" 36 14.1158379547657 49.2024138980881
"182" 36.2 13.161292714013 55.8222796634127
"183" 36.4 13.226204523513 62.5551147533408
"184" 36.6 13.0431130690883 69.4167755415223
"185" 36.8 12.3219547946522 76.4071315070699
"186" 37 11.0797873560464 83.1371691010127
"187" 37.2 9.4356465871827 88.9436884857921
"188" 37.4 11.5929129083067 92.6770874072737
"189" 37.6 15.8041306722273 94.5350646415032
"190" 37.8 20.750781480753 97.914558906386
"191" 38 25.763309971814 102.396095941913
"192" 38.2 30.310992783913 106.747757943146
"193" 38.4 34.5086231315797 111.978076169222
"194" 38.6 38.5094767988753 117.586805378523
"195" 38.8 43.2225418008221 121.644034711131
"196" 39 48.6330001333831 122.973113845766
"197" 39.2 55.0729389372954 122.998620368558
"198" 39.4 61.6331902868041 123.63575416326
"199" 39.6 68.3070110728119 123.78163784059
"200" 39.8 74.5702490164641 123.920243382911
"201" 40 81.1106240239671 124.394998260997
"202" 40.2 87.0676320634611 122.277908366021
"203" 40.4 91.9195124226908 119.257706118452
"204" 40.6 98.1315862001866 115.242631729788
"205" 40.8 103.863421454149 112.68902563908
"206" 41 108.688059514399 108.886207742095
"207" 41.2 112.683483518225 103.976797855041
"208" 41.4 115.997007933614 98.6398482798983
"209" 41.6 119.319444628214 92.873289493115
"210" 41.8 122.700603130134 87.3724444685841
"211" 42 125.136897230334 81.3911553058302
"212" 42.2 125.421218547969 75.1321005050071
"213" 42.4 124.692763796913 68.1166580327875
"214" 42.6 123.304372315941 61.6376565522849
"215" 42.8 122.432441858967 54.7255791867174
"216" 43 122.023186854758 48.3063324056363
"217" 43.2 120.419110609291 41.6763004792406
"218" 43.4 115.890722428713 36.7846294493278
"219" 43.6 110.627301989827 32.4385730506746
"220" 43.8 106.00850259517 28.0936013752832
"221" 44 101.229874598577 23.930602112375
"222" 44.2 96.2992039404761 19.4363324717043
"223" 44.4 91.7971733938847 14.4799073678253
"224" 44.6 88.238291581713 8.58693940252783
"225" 44.8 83.5923536471534 6.05830667238641
"226" 45 77.8608024135307 6.41319216482249
"227" 45.2 71.3034628485661 6.91207020133989
"228" 45.4 64.2827792028248 7.35632257344013
"229" 45.6 58.342508598393 7.14448097396602
"230" 45.8 51.7127982102366 7.26850071352837
"231" 46 45.2286634784904 9.2575812071821
"232" 46.2 38.709282697023 11.331292686716
"233" 46.4 32.5204438091583 14.299868952797
"234" 46.6 26.5312708478845 18.2655431021317
"235" 46.8 21.4713025662031 23.288047996616
"236" 47 16.238112484313 27.9726405570746
"237" 47.2 11.1088993190949 33.3561056930097
"238" 47.4 8.08343878029505 38.7019479327921
"239" 47.6 8.18417972060053 45.0855959062398
"240" 47.8 7.8556500039024 51.9318064738907
"241" 48 7.88050984583857 58.9132787509652
"242" 48.2 7.90839569849731 65.8336256114438
"243" 48.4 7.69726081295265 72.7423247505272
"244" 48.6 8.13209322830015 79.968495630388
"245" 48.8 10.0407428825762 86.5998155565513
"246" 49 13.2358409158512 92.7288146728831
"247" 49.2 16.1853454649776 98.8138596787751
"248" 49.4 19.9988977420814 104.74505779952
"249" 49.6 25.5165165574774 108.44639074026
"250" 49.8 31.3263114645828 112.027660032854
"251" 50 37.1404297687387 115.503705971389
"252" 50.2 43.3823765940845 118.207474254589
"253" 50.4 48.5275518088289 122.01173961445
"254" 50.6 53.5881180098073 125.154000848483
"255" 50.8 59.7363274278818 125.101572079271
"256" 51 66.0018901624641 124.051391732717
"257" 51.2 72.8143704291041 121.746762014691
"258" 51.4 78.6473808110013 119.432289187793
"259" 51.6 84.6821230643361 117.319644763444
"260" 51.8 90.9958979829425 115.052651217411
"261" 52 97.9882903188376 112.861715547372
"262" 52.2 104.695073251511 110.214776553356
"263" 52.4 110.593918773513 106.571568745932
"264" 52.6 114.580946361469 100.563104982452
"265" 52.8 118.202763061631 94.0864144464915
"266" 53 121.873408389603 87.3586578895752
"267" 53.2 125.013301758869 80.685953649292
"268" 53.4 127.087162891687 73.8950444794199
"269" 53.6 126.858512954997 66.5794809111507
"270" 53.8 126.118441521161 59.6307170639671
"271" 54 123.453538342822 52.9087229291278
"272" 54.2 121.331384688751 46.2797758340514
"273" 54.4 121.248831681774 39.9318686978127
"274" 54.6 118.331406465913 35.2978867418405
"275" 54.8 113.153804497249 32.787242198846
"276" 55 107.458678374663 29.3516598506556
"277" 55.2 102.524790745304 26.0564776610551
"278" 55.4 99.1187591579419 21.5435181502229
"279" 55.6 97.2443414940559 15.8953347438175
"280" 55.8 93.7193984103148 11.4317205291282
"281" 56 88.4987024880601 10.9799288802343
"282" 56.2 82.298861012463 10.766559944066
"283" 56.4 76.5188324331398 9.94015899780066
"284" 56.6 70.0573051383818 9.71271671683352
"285" 56.8 64.2152422833818 9.41655658598977
"286" 57 58.2482407542294 10.7113981532991
"287" 57.2 53.0488506693457 13.7428662739633
"288" 57.4 48.7498028290121 17.4490314978242
"289" 57.6 44.3544640596171 22.4710335192481
"290" 57.8 40.3128777045551 27.383846519625
"291" 58 36.4497953394845 32.2011812902174
"292" 58.2 33.833107567383 37.881521008406
"293" 58.4 32.4589835710039 42.6994722119491
"294" 58.6 33.0185513533666 48.3010308305635
"295" 58.8 35.3031793702017 52.0632390059141
"296" 59 35.8891750220326 50.9179572679721
"297" 59.2 35.9967374037906 50.4215287976256
"298" 59.4 37.126137260225 51.1945639137194
"299" 59.6 40.0418089970323 52.1771738740405
"300" 59.8 43.2582672193184 53.4832323153217
"301" 60 46.8677507733897 56.0273686266367
"302" 60.2 51.0318130201934 58.5862285562722
"303" 60.4 55.804675134444 61.3916363264071
"304" 60.6 59.8370942402644 64.5533273949163
"305" 60.8 61.7804806904831 68.7889090438516
"306" 61 60.2713990798019 73.9853252038405
"307" 61.2 57.2178311034452 78.7076428027102
"308" 61.4 53.2213208932585 83.2095556037278
"309" 61.6 48.1781200118943 86.4970933364217
"310" 61.8 42.7328078429971 89.9477323311507
"311" 62 37.4767712307728 91.8987265307021
"312" 62.2 31.2388498255895 93.4217452869695
"313" 62.4 24.4339774161054 94.7378248816172
"314" 62.6 17.9813888934644 97.0601253645899
"315" 62.8 13.9018014952596 98.3085800169628
"316" 63 12.5168703669343 95.9005802449971
"317" 63.2 10.982852387193 90.763873971866
"318" 63.4 9.03882562019458 85.1964069774033
"319" 63.6 7.34794841715547 78.99107479604
"320" 63.8 5.40846223027668 71.6894797395551
"321" 64 4.10937433893367 65.4779001733058
"322" 64.2 4.87139822930629 59.0594583458707
"323" 64.4 7.08949849843478 53.6611867824938
"324" 64.6 10.7212919590183 48.0340013270881
"325" 64.8 14.5324298592977 42.9708351345142
"326" 65 18.0205479741878 38.0489506779208
"327" 65.2 21.0074699479014 31.6749858909483
"328" 65.4 22.2068944804674 24.8699770166569
"329" 65.6 23.0698732688386 18.3627332460822
"330" 65.8 27.9317253049323 14.4057157132806
"331" 66 34.3472090986231 13.181279257466
"332" 66.2 41.1611000930646 12.9265889212824
"333" 66.4 47.9331379368696 11.6660682885808
"334" 66.6 54.4719969412109 12.060763315263
"335" 66.8 60.5413497796273 13.550805782668
"336" 67 67.1960927055407 14.9610782078162
"337" 67.2 73.2304135477481 17.6693486856873
"338" 67.4 78.8535712647072 20.8503422659696
"339" 67.6 83.5892394571025 24.657550520625
"340" 67.8 87.2878253286706 28.4385443672521
"341" 68 91.7389917701655 33.7030659033645
"342" 68.2 93.729830665413 39.3842793304922
"343" 68.4 96.8289059132559 44.6679579604746
"344" 68.6 99.2270867525186 49.3758422053433
"345" 68.8 101.521002178643 55.058659475619
"346" 69 103.043427024634 61.5167097619345
"347" 69.2 101.512035382135 66.4303118203682
"348" 69.4 100.58598744996 70.6371958431838
"349" 69.6 98.694722430975 76.4086675117965
"350" 69.8 96.9652972802158 81.1659542670772
"351" 70 94.1666695996158 87.2408820017812
"352" 70.2 92.373700158832 90.8548908550244
"353" 70.4 89.0508206907204 93.9291643698662
"354" 70.6 85.2429066269676 96.4196989443369
"355" 70.8 81.8798192200241 99.5245160304516
"356" 71 78.0179593104972 100.093976123804
"357" 71.2 75.4080087782559 100.51066036176
"358" 71.4 72.9347337909324 100.385770400403
"359" 71.6 68.4680090311416 102.254006102617
"360" 71.8 65.3480271225767 105.844893683737
"361" 72 60.1956686353853 107.988294746924
"362" 72.2 55.2882702697009 106.667109937404
"363" 72.4 50.3483410649988 104.45729837936
"364" 72.6 44.1066614735307 101.982467457499
"365" 72.8 38.8070913216772 98.715840080863
"366" 73 33.5014694583942 94.7366236834007
"367" 73.2 27.4997654453803 92.3100368750105
"368" 73.4 21.1997351595494 90.0571613986187
"369" 73.6 16.1978307632775 86.5662517128983
"370" 73.8 12.7236373214996 81.529519952396
"371" 74 9.06907578384508 76.125139152714
"372" 74.2 6.61950704721915 70.6302972450236
"373" 74.4 5.78399650922154 64.386587283912
"374" 74.6 5.14905585242324 59.5303778205236
"375" 74.8 3.34852341766584 55.1910062381404
"376" 75 3.42359397744874 55.1289597171817
"377" 75.2 4.17073282301163 52.5975950575756
"378" 75.4 5.0309838776711 47.3660158266783
"379" 75.6 3.91006162407304 44.557051497386
"380" 75.8 3.91580119459725 45.1122866173829
"381" 76 3.46346837471305 45.555395127496
"382" 76.2 4.03646262039031 43.1489373171233
"383" 76.4 7.68972649477459 40.7444314003229
"384" 76.6 10.8227276678409 38.8573663391821
"385" 76.8 14.0291774180513 34.0700100427524
"386" 77 14.2044883105582 28.8556804724847
"387" 77.2 15.5951037360895 25.0344811395048
"388" 77.4 19.4167413031973 22.3658220041723
"389" 77.6 23.889916588173 18.563766501206
"390" 77.8 28.115335072282 14.4374929284615
"391" 78 31.8788626441438 9.52984017660756
"392" 78.2 36.1377822719719 7.57014971061661
"393" 78.4 41.937996101553 7.90394914511602
"394" 78.6 47.653043766862 8.07253438750316
"395" 78.8 53.6663903802497 7.16468718476483
"396" 79 58.9186396165828 5.22271027920566
"397" 79.2 64.2681306554403 3.22994479670056
"398" 79.4 67.9352810686968 2.49763751291629
"399" 79.6 72.2175271047906 4.94881914666643
"400" 79.8 76.4210651516509 8.98868220091786
"401" 80 78.702746766163 12.3375880134898
"402" 80.2 79.6480249920068 15.8590536788648
"403" 80.4 81.2823420756931 19.697126695076
"404" 80.6 80.682556955913 23.8630138951166
"405" 80.8 78.9830477617312 25.8460060363127
"406" 81 76.9844384375416 26.8450296949032
"407" 81.2 76.050100704865 30.5500317183479
"408" 81.4 75.6080920035441 36.3272676000441
"409" 81.6 74.736635205713 41.2294866801032
"410" 81.8 74.83300427674 46.1700600312999
"411" 82 74.8245973312396 51.4150769022174
"412" 82.2 73.9391472604273 57.2015010633603
"413" 82.4 71.6397517852039 62.0506661361642
"414" 82.6 67.0617963422984 66.2088441074258
"415" 82.8 62.0258689121874 69.0569742553274
"416" 83 56.8975033907025 73.0516959905934
"417" 83.2 52.8581975323995 78.5707695004568
"418" 83.4 51.1956091750065 83.7889969101787
"419" 83.6 51.0185292083254 88.1073615140481
"420" 83.8 51.4603201036579 90.2151174827379
"421" 84 51.4763423741446 94.0448584650987
"422" 84.2 51.5952334778604 99.0505839008566
"423" 84.4 53.2810352187111 104.437147185752
"424" 84.6 54.8942924438742 110.205729775442
"425" 84.8 57.0284553656378 116.239770159848
"426" 85 56.2479872672334 122.150763146928
"427" 85.2 53.5469239768554 125.045398397973
"428" 85.4 51.3572560469416 124.802514099789
"429" 85.6 48.8423503593883 125.914737098775
"430" 85.8 47.5892182366231 126.205721958866
"431" 86 46.187123151423 124.943836382186
"432" 86.2 42.6589588549852 122.693979681038
"433" 86.4 38.3797274072161 120.385139011737
"434" 86.6 35.350396148365 117.012561972348
"435" 86.8 31.8149871625168 114.379182188325
"436" 87 27.5785730292998 113.324671471731
"437" 87.2 23.8439028147584 112.905011130873
"438" 87.4 21.9961718211366 112.482143561211
"439" 87.6 21.207111501538 112.557364893396
"440" 87.8 21.6267199843773 111.903610240575
"441" 88 20.1174924824311 109.926872468658
"442" 88.2 17.5711585238032 107.824152674305
"443" 88.4 15.4799425493531 107.046352266846
"444" 88.6 15.4935564856157 106.563548754024
"445" 88.8 14.048162421719 102.699004929706
"446" 89 10.7261725461987 96.4035974435389
"447" 89.2 6.258745281719 89.6953287041983
"448" 89.4 6.16024283843358 85.100114076331
"449" 89.6 5.37187557401304 79.2943899786127
"450" 89.8 3.46409403070822 73.3400740104774
"451" 90 1.99089761062733 67.4452028101698
"452" 90.2 2.15860289353005 59.8496661305609
"453" 90.4 2.24127173298446 52.870956058146
"454" 90.6 5.34972919194833 48.7738753761754
"455" 90.8 6.88323887187136 42.095595681146
"456" 91 7.57226344095077 35.9412212898724
"457" 91.2 11.389657440082 30.4964952990826
"458" 91.4 14.6422806138361 25.348348830146
"459" 91.6 18.6222305160916 20.3084104782532
"460" 91.8 23.4175012783306 15.1942872012174
"461" 92 29.5468880549416 11.6705032569317
"462" 92.2 35.7022791840519 7.69954906942379
"463" 92.4 41.6164662718297 4.60902569489602
"464" 92.6 48.1263339548676 2.65281979950965
"465" 92.8 54.8428035555112 1.25393445714134
"466" 93 62.0452309459424 1.20115569614602
"467" 93.2 68.0782108877072 0.842231573028372
"468" 93.4 73.5510808753111 2.8403364389567
"469" 93.6 78.7654528345635 6.13760427685961
"470" 93.8 83.549062463433 9.75393571586602
"471" 94 86.5324879090343 14.1028695904036
"472" 94.2 86.4538069278222 17.0258680424339
"473" 94.4 86.473988599503 19.486812432296
"474" 94.6 88.421342884503 21.064169403146
"475" 94.8 91.3267553260883 23.736260695244
"476" 95 94.4501626873402 27.4828760027334
"477" 95.2 98.6059286721111 31.1113606696163
"478" 95.4 99.1057087067312 36.3381148809491
"479" 95.6 97.4152441487074 42.1920534167582
"480" 95.8 93.9101412473575 46.5240235737016
"481" 96 89.9012249472892 51.6983748388295
"482" 96.2 85.6915849223297 55.9001738348127
"483" 96.4 79.8479765480559 56.8009024675889
"484" 96.6 73.6508376649858 55.8687014423278
"485" 96.8 68.6375454059406 52.359403357591
"486" 97 64.7907550229666 47.1830587507085
"487" 97.2 60.3946659503676 42.562960709546
"488" 97.4 55.9653201130312 37.7476846593642
"489" 97.6 50.8024984034551 33.350700971403
"490" 97.8 44.4358025311131 30.2018975576175
"491" 98 37.4664169107383 28.4168498054421
"492" 98.2 30.6543971954614 28.9226862113234
"493" 98.4 25.637342499913 31.8111308634898
"494" 98.6 21.482986691913 35.9883611788269
"495" 98.8 17.7627286099443 40.862271300646
"496" 99 15.640923836913 46.4663241874794
"497" 99.2 14.6926469676956 52.8610781740917
"498" 99.4 14.7849439314185 59.4998071096131
"499" 99.6 15.6984593044244 64.8486601792938
"500" 99.8 18.5117657209852 67.4051786409347
"501" 100 21.7465679789737 69.2346331257369
"502" 100.2 25.448508145004 72.5313662385248
"503" 100.4 25.845060290313 78.5931146752776
"504" 100.6 23.4899538631885 84.8261125634317
"505" 100.8 19.1572892886845 90.013493454046
"506" 101 14.9096724319334 95.5604062854419
"507" 101.2 13.9679694738903 99.4319019588165
"508" 101.4 16.9605427406307 103.221901184775
"509" 101.6 20.1695583762854 105.761650879678
"510" 101.8 20.4244248754515 107.926156946377
"511" 102 19.1875946198066 106.035109140976
"512" 102.2 16.4985883837109 102.384855683348
"513" 102.4 15.2763128218492 97.446033752029
"514" 102.6 15.342329513213 91.3723139995794
"515" 102.8 13.8539399047954 85.2970777426107
"516" 103 12.3625207988691 78.9262710648109
"517" 103.2 10.4955810705464 72.7902266667127
"518" 103.4 8.72460620051744 66.0651729847559
"519" 103.6 5.7645307839319 59.4490943378536
"520" 103.8 3.36759862529766 54.6984731563768
"521" 104 6.13872008715168 50.420535249521
"522" 104.2 10.5564031982757 45.1450240944702
"523" 104.4 15.608467932163 40.4768574317398
"524" 104.6 21.4787988332356 36.0546095389686
"525" 104.8 27.6536655825068 32.4683629346773
"526" 105 33.482583796083 29.110637308766
"527" 105.2 39.4676149115068 25.0481317112085
"528" 105.4 45.563969780223 22.006688877086
"529" 105.6 52.118764303533 19.572496020836
"530" 105.8 58.7648857686171 19.1406602726562
"531" 106 65.7193379014937 18.8760132441944
"532" 106.2 72.708653620492 19.4345413435934
"533" 106.4 79.2103571164531 21.356272545896
"534" 106.6 85.687257468363 23.564572305086
"535" 106.8 91.6520225496703 27.0253422775198
"536" 107 97.4722214250021 30.8877041378737
"537" 107.2 102.955880872272 34.4641714359668
"538" 107.4 107.926425237237 38.8767335982931
"539" 107.6 113.540065611418 42.9673552162068
"540" 107.8 118.959898378455 47.5136084909077
"541" 108 123.641927333687 53.3461594937309
"542" 108.2 125.311744266074 59.8617261134049
"543" 108.4 123.439515989735 66.1753062409133
"544" 108.6 120.981106529703 72.680742081356
"545" 108.8 118.726778396504 79.0386767896733
"546" 109 115.5711379311 85.7727503406928
"547" 109.2 111.785626797642 91.6148131956928
"548" 109.4 107.217062194857 96.6359405077016
"549" 109.6 102.38008759682 101.307905646076
"550" 109.8 97.1651148749713 106.700492062442
"551" 110 91.6115861064232 111.500892075513
"552" 110.2 85.2276818571031 114.817594100186
"553" 110.4 78.9537832539232 117.760245134442
"554" 110.6 72.674864940012 120.989123620811
"555" 110.8 66.2636684891522 124.684584259548
"556" 111 61.2504471758066 123.262979602742
"557" 111.2 56.2993208782767 120.629050053495
"558" 111.4 49.0229929616347 117.486312654966
"559" 111.6 42.9080271339024 113.816239666997
"560" 111.8 37.7342093382432 110.205230362363
"561" 112 32.6002159322797 106.284720368713
"562" 112.2 27.9073277588635 102.237993910854
"563" 112.4 21.9810599994227 98.6475130999633
"564" 112.6 16.1090378477304 95.1198059144441
"565" 112.8 11.3531712827846 91.1599908453249
"566" 113 11.3736779254348 87.3927497017982
"567" 113.2 12.4241830550241 82.5404612818312
"568" 113.4 13.5767282948131 76.7633703398585
"569" 113.6 13.9043420157013 70.5613333177637
"570" 113.8 15.4843324614182 64.6226703532955
"571" 114 17.9609975442034 58.1958183664847
"572" 114.2 20.6948809577483 52.1783088673637
"573" 114.4 24.1473214182085 43.6800339403051
"574" 114.6 27.6233676501471 35.9883611788269
"575" 114.8 31.9045420413087 29.8058641880087
"576" 115 37.0067442850646 25.4565351793127
"577" 115.2 43.0504588806227 22.3351845117428
"578" 115.4 49.1772961256872 19.8978507614847
"579" 115.6 55.9451347912017 18.6771547177182
"580" 115.8 62.4382814983193 19.3156075347398
"581" 116 68.6645990827702 22.2842464755848
"582" 116.2 74.6641299392526 26.03175995658
"583" 116.4 79.471302590643 31.007360382356
"584" 116.6 83.5844966747366 36.226804433999
"585" 116.8 87.7454611511246 41.7847679779633
"586" 117 91.3230520199713 47.6483913462382
"587" 117.2 94.3211182392221 54.0063226170369
"588" 117.4 95.7117641386513 60.7192184833937
"589" 117.6 96.9274955988196 67.1109084356554
"590" 117.8 97.6822386216353 73.7617400822294
"591" 118 97.8727314482071 80.6608472076166
"592" 118.2 97.4490845424081 87.052486634953
"593" 118.4 96.3226968337741 93.6211475775905
"594" 118.6 95.5789239543809 100.546595811738
"595" 118.8 94.4253143386273 107.13166493076
"596" 119 93.971302596753 113.914021711946
"597" 119.2 91.9699319798102 119.325482675515
"598" 119.4 88.2072851639713 119.946282470898
"599" 119.6 86.9632471838451 122.854079451801
"600" 119.8 88.1283233397366 122.735154788822
"601" 120 88.9213635462977 121.892182421108
"602" 120.2 90.751629203858 121.031333639086
"603" 120.4 93.5860540406327 119.158046606151
"604" 120.6 96.3534479839312 118.407099144064
"605" 120.8 98.7595123893979 116.632056207919
"606" 121 101.60325132359 114.021698948881
"607" 121.2 102.605871496443 113.442761974976
"608" 121.4 103.026254409751 112.868766141673
"609" 121.6 101.846188937665 112.816714370802
"610" 121.8 100.759397800089 113.956787139381
"611" 122 98.3480974789222 116.329098338059
"612" 122.2 94.8557555065585 119.479914322891
"613" 122.4 90.5478915764276 121.821792617229
"614" 122.6 85.0817230168845 122.717917703275
"615" 122.8 79.867478770645 122.131856794646
"616" 123 73.8117830329674 121.501083341461
"617" 123.2 66.7645696638096 120.820190575094
"618" 123.4 60.7483496513969 119.656832316291
"619" 123.6 54.5237279391557 117.836333556277
"620" 123.8 48.0904016750814 116.266657057052
"621" 124 41.8247249939755 114.504719178396
"622" 124.2 34.9781518869631 113.201290043636
"623" 124.4 28.3483651319719 112.925834870852
"624" 124.6 24.0974134022003 110.435301163678
"625" 124.8 22.5146701322641 105.368036715689
"626" 125 21.3973887013636 99.2129948250306
"627" 125.2 21.0721163372757 93.0627792040526
"628" 125.4 22.0008058995153 87.1724215737028
"629" 125.6 22.4035541720949 80.3876622125551
"630" 125.8 22.0650049388906 74.1569241509269
"631" 126 22.0140833150949 67.3580917238279
"632" 126.2 21.2429639544595 61.4106329498088
"633" 126.4 20.5421301272501 54.906561230219
"634" 126.6 23.4389958848464 49.9455971766794
"635" 126.8 28.080854378319 48.6336930875173
"636" 127 34.0540262346853 48.5719947339331
"637" 127.2 40.372323256413 50.4975442598824
"638" 127.4 45.5243042531363 53.7400180513548
"639" 127.6 49.2068800814818 58.2443437381323
"640" 127.8 53.0975345264707 63.5501970249249
"641" 128 55.6388460001395 69.3879496980894
"642" 128.2 58.4976977552592 75.0845262514633
"643" 128.4 60.5255309352954 81.0464997228813
"644" 128.6 62.0681409963542 87.6942326840284
"645" 128.8 64.3798947624319 93.8915454087781
"646" 129 65.4478182874373 100.801710150597
"647" 129.2 66.4325055997954 107.44269613897
"648" 129.4 67.9348762133361 114.155194050319
"649" 129.6 70.2809312396706 120.326128275828
"650" 129.8 73.3740170985355 123.165146823422
"651" 130 75.8242091520986 123.027238249399
"652" 130.2 73.9592671113373 124.940767823919
"653" 130.4 70.2074136978505 124.330744341459
"654" 130.6 66.4644665343205 122.814632864942
"655" 130.8 62.5086168603236 119.602346070762
"656" 131 57.462304461573 117.169998076466
"657" 131.2 51.6048285045726 115.995619143401
"658" 131.4 46.0638174811295 114.434788414553
"659" 131.6 40.197061370763 111.787510832726
"660" 131.8 34.4679450642931 109.341633850766
"661" 132 29.233063341307 105.868497978101
"662" 132.2 23.8821271710331 102.081897076286
"663" 132.4 19.9211692148524 97.0522940332824
"664" 132.6 16.6834468379737 91.4620103181612
"665" 132.8 13.740306054753 86.000645390756
"666" 133 11.4839185673008 80.0332365068807
"667" 133.2 11.2179674378786 73.6046833477495
"668" 133.4 11.518659260576 68.5686737645337
"669" 133.6 8.32794677440818 64.3237940585683
"670" 133.8 3.34367073817046 62.7780406466856
"671" 134 3.92532573442819 64.5688509398582
"672" 134.2 4.90967828190332 68.0294391057528
"673" 134.4 5.55930842394428 72.652830003271
"674" 134.6 6.15833339227093 78.6505103805197
"675" 134.8 7.33512960560968 84.7207741374213
"676" 135 10.2434085257615 89.4281069538279
"677" 135.2 13.0971923021318 95.1042021140835
"678" 135.4 18.0413360576069 101.001075706187
"679" 135.6 21.8931740838598 106.52816267271
"680" 135.8 27.3021394965013 111.058665762293
"681" 136 33.4364660787168 114.710071024338
"682" 136.2 39.5952014996887 118.171629762721
"683" 136.4 46.1070829161171 120.840244258677
"684" 136.6 52.9893244000845 122.306191368732
"685" 136.8 59.6548399241702 123.611846051246
"686" 137 66.0812181601483 126.477129689411
"687" 137.2 71.0605769413972 125.948671193246
"688" 137.4 77.3644179879425 123.93793243544
"689" 137.6 83.6243853709227 122.759547690394
"690" 137.8 90.0224390313988 120.151119293332
"691" 138 96.164023521663 117.233511785454
"692" 138.2 102.514562217746 113.978212279118
"693" 138.4 108.242256646484 109.943273593675
"694" 138.6 112.912163654445 104.502047542921
"695" 138.8 117.512337451495 98.9441782265278
"696" 139 120.665973805843 92.7759142861591
"697" 139.2 123.90698926086 86.635346231225
"698" 139.4 124.978613967188 79.8510434838112
"699" 139.6 125.324735376196 72.867467637514
"700" 139.8 125.705388025113 66.0888550954746
"701" 140 127.15151025067 59.2543269593243
"702" 140.2 126.457663266021 52.6095544469163
"703" 140.4 123.269424846786 46.652404708046
"704" 140.6 120.112014818253 40.5788032151231
"705" 140.8 118.125852402496 33.9960443402016
"706" 141 115.765953888683 29.2516740120266
"707" 141.2 110.557262692854 25.9478284825872
"708" 141.4 104.943651944319 22.037846545646
"709" 141.6 100.703563557734 16.8057097497215
"710" 141.8 97.7606817031254 11.456647156354
"711" 142 93.5855821998575 9.66132820097935
"712" 142.2 86.9487959918041 9.52464920935889
"713" 142.4 80.2778127319718 8.6812871555872
"714" 142.6 74.5456610222495 5.73830918446845
"715" 142.8 68.9698462288855 2.7572525605818
"716" 143 63.3960427644515 2.23849634411718
"717" 143.2 57.0699316648542 4.42001777899896
"718" 143.4 51.1693209032464 7.61955673852481
"719" 143.6 45.4274960125763 10.5365336868909
"720" 143.8 38.8621301374334 12.138133231493
"721" 144 32.582906116413 14.0974100937481
"722" 144.2 27.1964863513985 17.7914798232091
"723" 144.4 22.9472473177496 23.1425956111749
"724" 144.6 18.8078333307009 28.9066962054642
"725" 144.8 14.579814461209 34.8267977479521
"726" 145 10.3338916541555 40.4885366398885
"727" 145.2 7.71774902885245 47.6799783226763
"728" 145.4 7.35016655120026 54.5420898771886
"729" 145.6 6.54613734103392 61.6825558686241
"730" 145.8 4.72754045444987 68.3520809827934
"731" 146 4.47327035032609 74.9127487622765
"732" 146.2 7.68341927441829 80.9463385902039
"733" 146.4 11.1376670528505 86.9780549623023
"734" 146.6 13.383668009784 93.0597418560009
"735" 146.8 16.2025818096394 99.4277556781618
"736" 147 20.8887424977275 104.770289932089
"737" 147.2 26.5262368708212 107.606183505513
"738" 147.4 33.0763619109616 109.804915107073
"739" 147.6 39.616749793833 111.736879621316
"740" 147.8 46.3770002321192 113.583573758017
"741" 148 52.6637921345071 115.915747671042
"742" 148.2 59.3685733895013 117.336019575117
"743" 148.4 66.5160462886706 117.989303133828
"744" 148.6 73.7288793632255 118.302060034146
"745" 148.8 80.7233586647416 118.593235865332
"746" 149 87.6060631614179 117.866583719928
"747" 149.2 94.4975376431534 118.360730323502
"748" 149.4 100.134054285705 114.853160872788
"749" 149.6 104.296590955573 109.891884327568
"750" 149.8 108.451080077596 104.530769987915
"751" 150 112.560379176026 99.0208031104007
"752" 150.2 116.149416832812 93.0251632063708
"753" 150.4 119.889289893913 87.3571579608405
"754" 150.6 123.289265213129 81.0023307968622
"755" 150.8 126.426755786339 75.0600703473156
"756" 151 127.32543699375 68.4859911549826
"757" 151.2 127.710285752048 61.2726494553217
"758" 151.4 126.05055210572 54.7248135166185
"759" 151.6 124.132216955997 48.0122767844498
"760" 151.8 122.08795412028 41.36489118338
"761" 152 120.008294877996 35.6080209427849
"762" 152.2 115.558569924253 33.1414402235139
"763" 152.4 110.023843731497 29.096574998177
"764" 152.6 105.663290522184 24.2108755328329
"765" 152.8 102.38008759682 18.3396933614217
"766" 153 100.297725572095 13.4447031825642
"767" 153.2 94.6889481497074 9.89145168761798
"768" 153.4 88.3644059544559 7.93900152224602
"769" 153.6 81.6824484830188 7.21173959504025
"770" 153.8 75.7720120269337 7.72780392350169
"771" 154 69.0928484233676 7.66283127819147
"772" 154.2 62.358145941418 6.97187982981434
"773" 154.4 55.6707385193731 7.21458572822602
"774" 154.6 49.2076904814491 9.06485336041921
"775" 154.8 43.0637718629446 12.1206886184565
"776" 155 37.7443590084378 15.9412779821114
"777" 155.2 32.150593465143 19.424497095176
"778" 155.4 26.8608317577615 24.0206072721915
"779" 155.6 22.3334638694436 29.6166314874725
"780" 155.8 17.6422641812992 34.3852295566757
"781" 156 12.9183727499996 39.3281056491941
"782" 156.2 8.8546892073676 45.5870642224339
"783" 156.4 7.31254197561003 51.9641577496763
"784" 156.6 6.94274136391305 59.2669330208794
"785" 156.8 6.87782955441304 66.6765177240779
"786" 157 6.94556361649999 74.0576062284286
"787" 157.2 7.03113191301943 81.2167002746992
"788" 157.4 9.01577596092368 87.7424087829439
"789" 157.6 13.8159746783988 91.7716761799318
"790" 157.8 18.8361745412804 96.1247416088501
"791" 158 23.004733648645 101.060278881904
"792" 158.2 27.219892415523 106.292077040456
"793" 158.4 32.7815755939737 110.396588446858
"794" 158.6 38.3285465747771 114.58444096385
"795" 158.8 44.0024855839225 118.428209399778
"796" 159 49.865675395788 122.266673629761
"797" 159.2 55.3223243818818 123.202901651396
"798" 159.4 61.7847536336522 121.446049416016
"799" 159.6 67.3316634923002 119.003526362614
"800" 159.8 72.8480431903657 115.289468791141
"801" 160 78.2030543712497 112.526194371012
"802" 160.2 83.6182853968847 108.654695441099
"803" 160.4 88.909210246696 104.469720855033
"804" 160.6 93.9996017636103 100.217868115921
"805" 160.8 99.5475515918505 96.3850512122532
"806" 161 105.297829743739 93.1430764016093
"807" 161.2 110.995765339988 90.5446783175806
"808" 161.4 117.299772350645 88.0601116438782
"809" 161.6 123.187689976642 84.4654040820698
"810" 161.8 124.455540638558 78.6421246443642
"811" 162 124.333252236605 71.9013509779056
"812" 162.2 124.168616101511 65.5384653494498
"813" 162.4 124.380452260639 58.6370843435422
"814" 162.6 125.352408131291 52.1253474355109
"815" 162.8 125.585860762103 51.5134039042926
"816" 163 125.456432143972 53.4589806853813
"817" 163.2 126.220429658422 57.5065545917495
"818" 163.4 127.135497680729 62.6248095382776
"819" 163.6 127.382660650399 68.3812386140946
"820" 163.8 127.357754198052 74.3351277328127
"821" 164 126.217578944602 80.3555960013441
"822" 164.2 124.2152386592 86.2023235606199
"823" 164.4 121.034519675806 91.4262526222353
"824" 164.6 119.033155757805 97.0302846236731
"825" 164.8 114.580556500751 100.917975700754
"826" 165 110.274993581177 105.66017894624
"827" 165.2 107.088681060513 111.088587676619
"828" 165.4 102.164759688774 114.450626003813
"829" 165.6 97.0052454853184 117.94943101497
"830" 165.8 91.6706838196075 120.671341080896
"831" 166 85.875501715913 123.08644222847
"832" 166.2 80.2930860989131 124.098881324949
"833" 166.4 74.7928037918926 126.117971790268
"834" 166.6 68.9826950496706 125.884939598464
"835" 166.8 63.2802909363221 124.012824001748
"836" 167 57.9870279252767 122.662953417828
"837" 167.2 51.9321497567322 121.112603275263
"838" 167.4 45.8966598859657 118.544625217014
"839" 167.6 40.0044896692464 115.805905905191
"840" 167.8 34.6562656786777 114.77773061247
"841" 168 28.621987500723 114.829278225896
"842" 168.2 24.8938072274585 111.64368199907
"843" 168.4 23.0534336959453 106.967620523711
"844" 168.6 20.2055222809531 102.856944081716
"845" 168.8 16.263313539766 98.6490551225872
"846" 169 11.8966050037744 96.2108359951015
"847" 169.2 10.8489049591189 96.9689847590578
"848" 169.4 11.9390226218635 96.041165522745
"849" 169.6 12.6313763055494 92.3461878445324
"850" 169.8 12.9809207497428 87.8667079926247
"851" 170 13.4368728507085 82.6226938351119
"852" 170.2 13.3176848875991 76.4233758678902
"853" 170.4 12.6146905112579 70.4933931682667
"854" 170.6 8.81048682594134 65.3132027130611
"855" 170.8 3.45935515114076 62.4579804374678
"856" 171 4.3676684815504 61.8537518497229
"857" 171.2 8.23260183655821 59.9212161415815
"858" 171.4 13.019784969303 58.659791229356
"859" 171.6 18.669258459709 57.2968816814011
"860" 171.8 23.9693056982161 57.3223325702218
"861" 172 29.5673429275053 56.4436264276169
"862" 172.2 35.628568218153 56.443702053026
"863" 172.4 41.8774279234177 57.4906142763002
"864" 172.6 47.7184854686845 60.0798761589032
"865" 172.8 52.4606168368847 63.7810390586366
"866" 173 56.5717629674271 69.0036640023843
"867" 173.2 59.8596352781252 74.9035978220703
"868" 173.4 61.2846395150392 81.6722629121217
"869" 173.6 62.1565926858306 88.7096360351821
"870" 173.8 60.9374564441516 95.4548896537102
"871" 174 60.0973205917577 102.159186244413
"872" 174.2 60.271259032748 109.101598802199
"873" 174.4 59.5556721345307 115.892686399175
"874" 174.6 56.1128246846017 121.448445668212
"875" 174.8 53.9019691282525 121.292171919463
"876" 175 51.7207621801416 122.072508854532
"877" 175.2 47.5815910990068 122.902684532459
"878" 175.4 44.1615501359755 122.225167520802
"879" 175.6 45.0209085842695 122.517471504547
"880" 175.8 47.6570179592804 123.149250053748
"881" 176 51.407330871413 123.117704901427
"882" 176.2 56.48978744503 121.937121366146
"883" 176.4 62.424163179753 121.859227194746
"884" 176.6 69.2267417482924 122.364643973543
"885" 176.8 75.650593483473 123.868896816866
"886" 177 81.9708067136823 124.285181244406
"887" 177.2 88.1574014806438 122.146836442992
"888" 177.4 94.7990383954791 119.041809712221
"889" 177.6 100.782165108754 115.663728636805
"890" 177.8 102.874759121442 114.319529604234
"891" 178 106.588153167062 108.75873865528
"892" 178.2 111.88064230296 103.940628370052
"893" 178.4 116.724121129798 99.6114799836903
"894" 178.6 118.948068656163 93.9027094863191
"895" 178.8 121.341170550436 87.2366972582974
"896" 179 124.020041407549 80.5009628255006
"897" 179.2 126.571789861387 74.5856645414092
"898" 179.4 126.960656043869 67.8851150395752
"899" 179.6 127.35831663473 60.8848846860497
"900" 179.8 126.320822154102 54.0902454528082
"901" 180 125.450461645986 47.3357490298733
"902" 180.2 122.381182136385 42.7519261994238
"903" 180.4 117.444278402746 38.6047828147016
"904" 180.6 112.655566375427 33.7110525119918
"905" 180.8 108.50808596158 28.5506647654794
"906" 181 106.228960205802 21.9585098895905
"907" 181.2 103.793757610293 15.927048799316
"908" 181.4 98.7268152457904 13.7744507211838
"909" 181.6 92.3372886389696 11.5294819133819
"910" 181.8 86.2698257923149 8.16249227570209
"911" 182 80.3964854414794 4.59782409945133
"912" 182.2 73.6569564480878 2.51514717971398
"913" 182.4 66.6275746698062 2.31852111598582
"914" 182.6 59.5597242522906 2.72724558479908
"915" 182.8 52.4517040440616 2.86508316936879
"916" 183 45.5215773754034 3.36196997007872
"917" 183.2 39.236366590163 6.1056035250349
"918" 183.4 32.649116162103 11.066452503956
"919" 183.6 27.9525303720797 16.1452967277016
"920" 183.8 22.4659369500559 20.8026675420175
"921" 184 17.3387142717965 25.2859578676169
"922" 184.2 13.9467256089631 31.283884690826
"923" 184.4 11.9936915406318 38.1643742183023
"924" 184.6 9.92057062472554 44.7204669778023
"925" 184.8 7.68517018506927 51.1061662373648
"926" 185 7.23343338036956 57.9622997250156
"927" 185.2 7.41546867222825 65.0193423187004
"928" 185.4 7.33791875361635 72.44222328069
"929" 185.6 8.93472251794429 79.1480679413648
"930" 185.8 10.1220389270833 86.3958340114013
"931" 186 12.0072436072428 93.3483031395503
"932" 186.2 16.0689561649031 99.0373918186757
"933" 186.4 21.33349282761 102.445875295373
"934" 186.6 26.7620520704576 106.626289309527
"935" 186.8 32.3126610319641 111.26641472283
"936" 187 37.8150429123376 114.820092592476
"937" 187.2 43.4169367827688 117.375818444742
"938" 187.4 45.954738873413 122.578125484959
"939" 187.6 45.1254573887804 123.244630671789
"940" 187.8 42.9563125961246 121.802304531031
"941" 188 39.3572130440194 119.886184406412
"942" 188.2 34.277104344363 117.906097996196
"943" 188.4 29.053090145447 115.329351243743
"944" 188.6 25.3174678097996 111.246748616017
"945" 188.8 21.8931740838598 105.782367414625
"946" 189 18.279787602709 100.917617665401
"947" 189.2 14.6223077493746 95.494297123098
"948" 189.4 10.4850715394845 91.1596505475032
"949" 189.6 6.44307138845954 86.28695175796
"950" 189.8 5.05218491222554 79.825584953021
"951" 190 6.52376513895851 74.226941383646
"952" 190.2 7.23820201405098 67.5432633434046
"953" 190.4 6.37648940870026 61.3661164886673
"954" 190.6 5.12926768600678 54.8953931169273
"955" 190.8 3.81517236073124 49.953296672698
"956" 191 6.4018096180797 44.237685394646
"957" 191.2 9.65492609997825 38.6538586513525
"958" 191.4 13.3501651403647 32.8760248028073
"959" 191.6 17.9658264016579 28.2375867182991
"960" 191.8 22.9653604639641 24.2633942999317
"961" 192 27.1510306533598 18.097561598763
"962" 192.2 31.971971438766 12.6332708516166
"963" 192.4 37.511792156214 7.68792516394699
"964" 192.6 43.2782296020878 5.85022772218
"965" 192.8 49.883201584353 5.87870068871602
"966" 193 56.648310370443 5.23217906609602
"967" 193.2 63.5267475392366 4.41619943726367
"968" 193.4 70.1235692772464 2.37317447878491
"969" 193.6 76.0478537576131 2.64219786704602
"970" 193.8 81.1560313310895 6.52774241688131
"971" 194 87.4661561545344 9.35924670563631
"972" 194.2 94.0311194415829 12.1357337190894
"973" 194.4 99.1934454235168 16.6918078953158
"974" 194.6 104.981438739481 21.4392913338355
"975" 194.8 109.041805284135 26.7259216762016
"976" 195 112.89580073582 32.8192734468984
"977" 195.2 116.474207471885 39.142108348896
"978" 195.4 119.889289893913 45.4854346217016
"979" 195.6 123.607809266699 51.7558639020924
"980" 195.8 126.834853510413 58.1949046518642
"981" 196 127.195474674302 64.6812991755071
"982" 196.2 124.651962088084 71.1964871915603
"983" 196.4 122.302481870619 77.9498245755578
"984" 196.6 120.313946591577 84.760854095403
"985" 196.8 117.105430592149 91.411424385429
"986" 197 113.631063475203 97.7007503256367
"987" 197.2 109.696041873074 104.752243283356
"988" 197.4 105.447289466778 110.121417663916
"989" 197.6 99.9595444201373 114.313320338235
"990" 197.8 93.9957194235573 116.930173906444
"991" 198 88.1818580493722 118.356373997197
"992" 198.2 81.6227946813979 118.945277055555
"993" 198.4 74.9906026603818 118.764556676834
"994" 198.6 68.9656337000604 116.420984123057
"995" 198.8 63.1643987178615 113.965014288069
"996" 199 58.6869067115538 110.500668871034
"997" 199.2 55.2808182729227 105.762846064386
"998" 199.4 51.9864954629713 101.206306089423
"999" 199.6 49.3039385828073 95.6366037823864
"1000" 199.8 47.3407969233248 90.5465339602931
"1001" 200 43.8320620375205 85.8892276063376
"1002" 200.2 39.4893966048645 81.3659800051606
"1003" 200.4 34.6396831659988 77.8657119619032
"1004" 200.6 28.3848596674034 77.3015142066941
"1005" 200.8 23.7440813894964 75.784824811646
"1006" 201 16.4313205761189 75.2158918930872
"1007" 201.2 11.3710369184268 78.2216975132424
"1008" 201.4 6.68309412591304 80.7837033370584
"1009" 201.6 7.27344995126041 82.0286576033408
"1010" 201.8 8.69006129718854 81.5553522031154
"1011" 202 8.65984243785642 78.5846058780045
"1012" 202.2 9.11624001749369 73.5359447018718
"1013" 202.4 9.42815980476847 68.6101146869111
"1014" 202.6 10.1320749373464 63.2135710384794
"1015" 202.8 8.66395128033241 56.9687757740009
"1016" 203 8.63044841091304 49.8114461037127
"1017" 203.2 11.2763102111848 47.0571157290156
"1018" 203.4 16.9018839382893 44.4999033973787
"1019" 203.6 23.0531691996078 42.7535964448144
"1020" 203.8 29.4793102246943 41.0935196219898
"1021" 204 35.8896991546559 40.8696897931603
"1022" 204.2 42.7488903225967 42.2505891854623
"1023" 204.4 49.3889410212998 43.8335175241743
"1024" 204.6 56.1495328794644 45.4024580510946
"1025" 204.8 62.8792448965092 47.2373599759633
"1026" 205 70.0632231301883 48.1002358204901
"1027" 205.2 77.5095149738836 47.716194715499
"1028" 205.4 84.4402294836352 48.1251815413682
"1029" 205.6 90.9504250040948 49.5309484056915
"1030" 205.8 96.7794946695369 52.2450632894809
"1031" 206 103.418364874179 54.5032796346552
"1032" 206.2 109.481560886605 57.4178159852722
"1033" 206.4 113.787579800913 61.9353840618112
"1034" 206.6 118.308828445217 66.6644333516373
"1035" 206.8 121.688274328627 73.8618124552085
"1036" 207 123.224493132471 80.5653210829646
"1037" 207.2 122.173942927343 86.1658611122442
"1038" 207.4 118.680307441976 90.8246592449049
"1039" 207.6 114.308087581763 95.8371140753189
"1040" 207.8 109.658467474385 100.765052834229
"1041" 208 104.489401683345 105.991623081133
"1042" 208.2 98.8742491212237 109.937259573044
"1043" 208.4 93.0845309121483 112.807466277058
"1044" 208.6 86.8562484614279 115.746077198686
"1045" 208.8 80.3007983931111 118.402962549903
"1046" 209 73.4646459647717 120.112535068679
"1047" 209.2 66.2086345637065 121.302114534081
"1048" 209.4 59.0420645504769 120.922011153752
"1049" 209.6 52.1041392754334 119.389664025973
"1050" 209.8 44.730502146243 118.357884190316
"1051" 210 37.6676645272464 116.993988721495
"1052" 210.2 32.524485487863 114.139914809006
"1053" 210.4 28.325989649403 110.147838524756
"1054" 210.6 23.4599746290761 104.978205571124
"1055" 210.8 18.7679254291727 100.254080385088
"1056" 211 16.3154713005832 94.7484419004192
"1057" 211.2 13.3001245024947 89.372588690044
"1058" 211.4 11.0930401838193 83.5458430349898
"1059" 211.6 7.72168307791305 77.758143820446
"1060" 211.8 4.86162941085244 72.7083984462521
"1061" 212 6.15776134205258 68.17655690746
"1062" 212.2 8.98995997122075 64.9780785047779
"1063" 212.4 12.5124568442717 60.6123949041678
"1064" 212.6 16.7665374126383 55.7377754249647
"1065" 212.8 20.8366308015726 50.1626143894332
"1066" 213 25.1423899524755 44.7691508349273
"1067" 213.2 30.2699261289232 39.8462027723501
"1068" 213.4 35.204949815307 35.2444492421006
"1069" 213.6 40.7300005740661 30.8208117902379
"1070" 213.8 45.9116785641408 26.1407870589926
"1071" 214 51.9941336292931 21.695112191486
"1072" 214.2 58.0973042380068 18.1715368923023
"1073" 214.4 64.5817514242636 15.6938882563677
"1074" 214.6 71.2596309787868 12.8796095004615
"1075" 214.8 77.8663830668361 12.5193499965471
"1076" 215 84.285162383163 15.677787450836
"1077" 215.2 90.4074058036579 19.6930730188093
"1078" 215.4 95.7617670052161 24.5635060425551
"1079" 215.6 99.6947848102431 30.0276710198305
"1080" 215.8 102.792517914836 35.912745826271
"1081" 216 104.511432562557 42.3465047909441
"1082" 216.2 105.137039022959 49.243636501591
"1083" 216.4 105.18140824235 55.8915609409955
"1084" 216.6 104.900225768799 62.6948947701889
"1085" 216.8 103.184897441418 69.1260075380829
"1086" 217 101.884140404447 75.5919800183742
"1087" 217.2 100.319306641227 81.8828256583889
"1088" 217.4 97.7904249708019 88.1937990610627
"1089" 217.6 94.8285672574085 93.9363106241231
"1090" 217.8 90.3768406510585 98.2077242423824
"1091" 218 85.0650140758009 102.239723771235
"1092" 218.2 79.0253966427954 105.147872756058
"1093" 218.4 72.9239889927051 108.242014944012
"1094" 218.6 67.326952151288 110.601896632209
"1095" 218.8 61.1899223972366 112.750191151028
"1096" 219 54.9889354191189 115.400120315322
"1097" 219.2 51.0791986967846 120.091601204307
"1098" 219.4 48.0209910272992 122.42878012127
"1099" 219.6 43.4590869634875 120.263225342444
"1100" 219.8 39.739433113788 116.022032725459
"1101" 220 35.4681698121477 111.413459842309
"1102" 220.2 30.7706743736375 107.335938421064
"1103" 220.4 26.6017465267702 102.312559204248
"1104" 220.6 21.872457548913 97.3305038717043
"1105" 220.8 16.17736482863 94.530865494797
"1106" 221 10.6597965605446 93.7250823930355
"1107" 221.2 11.4257132075068 94.3049754596148
"1108" 221.4 11.7749131195341 96.3406866747829
"1109" 221.6 13.381992866313 98.7086212536578
"1110" 221.8 16.1174528854777 102.039742583528
"1111" 222 19.2937505062499 104.601568536414
"1112" 222.2 23.7726032451858 107.091987235949
"1113" 222.4 27.6906752494028 111.198853451717
"1114" 222.6 31.196621234319 115.946596847834
"1115" 222.8 35.4581174430895 119.363559036558
"1116" 223 40.8479270914034 120.038450938271
"1117" 223.2 46.5717161695344 121.473915735248
"1118" 223.4 52.0728285818943 123.948174155796
"1119" 223.6 58.1117934811988 125.418248978475
"1120" 223.8 64.470832533288 124.89466568649
"1121" 224 71.1842370760151 124.846230216391
"1122" 224.2 77.669885326766 125.407994003528
"1123" 224.4 83.9217205190814 123.173016511379
"1124" 224.6 90.614063809413 121.522407027674
"1125" 224.8 96.1144211011961 118.883816817401
"1126" 225 101.223538451024 115.914747929202
"1127" 225.2 104.471857951048 113.21613204116
"1128" 225.4 108.627090945663 110.198902481563
"1129" 225.6 112.092660330635 106.57105357284
"1130" 225.8 114.793122740804 102.028079285137
"1131" 226 118.943907642734 98.2809278168255
"1132" 226.2 121.375306675681 93.2762391929853
"1133" 226.4 123.667157206813 87.800000750096
"1134" 226.6 125.965259096939 83.0135382178616
"1135" 226.8 126.891723148825 79.0694772605044
"1136" 227 127.911929995479 74.988649873885
"1137" 227.2 127.988286433067 72.2096820730306
"1138" 227.4 126.785215067854 69.0110865732343
"1139" 227.6 127.237990011518 64.9855495574618
"1140" 227.8 127.100709704104 60.4904735924112
"1141" 228 127.190749293534 57.1204412421374
"1142" 228.2 127.175640510288 57.6327009407532
"1143" 228.4 127.899528516698 57.406896241618
"1144" 228.6 128.049631659627 57.9693150385889
"1145" 228.8 127.862623827496 58.9005419183682
"1146" 229 127.388842229422 59.5512765909995
"1147" 229.2 127.932758426266 61.7705889744219
"1148" 229.4 128.632678805672 65.6481502745478
"1149" 229.6 128.742539467385 70.5017247606738
"1150" 229.8 127.758043689969 74.7318110130905
"1151" 230 126.81321624058 79.939180619646
"1152" 230.2 125.733713178349 84.1124198631369
"1153" 230.4 124.870146563467 87.2992800492896
"1154" 230.6 123.442357361281 90.1644988214092
"1155" 230.8 120.754376252296 94.3338293655899
"1156" 231 118.936867060718 98.8290916249381
"1157" 231.2 116.274727028071 102.176599989935
"1158" 231.4 113.046551179187 106.411710079805
"1159" 231.6 108.61568751967 110.560010971349
"1160" 231.8 104.14994641224 113.977753306728
"1161" 232 99.220606080766 117.702580381705
"1162" 232.2 93.7849444659319 120.415980471825
"1163" 232.4 88.520227122444 123.372648905442
"1164" 232.6 85.7165587805018 124.315805525487
"1165" 232.8 81.4772348661555 124.393935004495
"1166" 233 75.9190287818361 125.858044320752
"1167" 233.2 70.2623023602954 127.095701050528
"1168" 233.4 64.4586615690068 127.738614340209
"1169" 233.6 57.801144107163 127.16657901899
"1170" 233.8 51.4481517000677 125.769594902296
"1171" 234 44.9299609447109 122.740922922082
"1172" 234.2 39.2223593049551 120.873250972551
"1173" 234.4 32.976271681983 118.813565093006
"1174" 234.6 28.3827302075895 115.041196192205
"1175" 234.8 23.1706937389131 112.114498838259
"1176" 235 18.7693908295544 107.137228800146
"1177" 235.2 14.1111949286962 102.789701703634
"1178" 235.4 10.9171987284416 97.2335412935746
"1179" 235.6 7.55504380576379 91.7996339315714
"1180" 235.8 5.06435587650679 85.3998865938335
"1181" 236 4.90183770639834 79.3416101380725
"1182" 236.2 4.42972702469876 74.6442315875746
"1183" 236.4 4.71783313484408 70.1979325181288
"1184" 236.6 5.96234920663718 66.0301466805771
"1185" 236.8 8.28805644871524 61.4343216960306
"1186" 237 9.71034487804942 54.6958630661346
"1187" 237.2 11.7123482358696 48.4541307595591
"1188" 237.4 15.4000140284594 44.7195050115532
"1189" 237.6 20.9218136291388 42.4536575980654
"1190" 237.8 27.2090369512109 40.0322288004439
"1191" 238 33.8162304969131 38.7221486116763
"1192" 238.2 40.7739650776943 37.876328063646
"1193" 238.4 47.6272537947854 39.2615737004226
"1194" 238.6 53.249439795379 42.4378006574421
"1195" 238.8 58.8721889639131 46.5856382754175
"1196" 239 64.3031436920797 50.274483678146
"1197" 239.2 69.3387796524806 55.1077819260514
"1198" 239.4 75.3432655708585 58.9526025009369
"1199" 239.6 80.9056175376494 63.1518064682278
"1200" 239.8 85.4518046320858 68.4698539883551
"1201" 240 88.6775281593297 74.8147538807849
"1202" 240.2 89.5301590658753 81.5129858122404
"1203" 240.4 90.1200128148853 88.5832699180627
"1204" 240.6 90.9616756490719 95.520441509347
"1205" 240.8 92.1118886473149 99.5025080285806
"1206" 241 97.2067432251767 103.309792469082
"1207" 241.2 102.973393668698 104.587468656889
"1208" 241.4 108.883131972024 104.638124134396
"1209" 241.6 110.171575146931 106.206429183187
"1210" 241.8 106.98533631826 108.17260429623
"1211" 242 101.921418799054 109.397853122298
"1212" 242.2 96.276970070193 110.782676021666
"1213" 242.4 90.1530574888824 113.245562547177
"1214" 242.6 83.350846657062 115.48599238371
"1215" 242.8 76.5889696504237 116.463812833199
"1216" 243 70.504385226313 116.423945012613
"1217" 243.2 63.3013841355407 117.077022267625
"1218" 243.4 56.5038914294282 117.033329212101
"1219" 243.6 49.4029328750343 116.191442713131
"1220" 243.8 42.066935815062 114.789916809497
"1221" 244 34.9156742703193 113.401218416896
"1222" 244.2 29.0242116191189 110.653921538352
"1223" 244.4 26.7301435125944 105.667083312459
"1224" 244.6 23.8639786321295 100.044442522924
"1225" 244.8 19.7014467321705 95.0038619531114
"1226" 245 14.2322769055205 90.4646001974498
"1227" 245.2 8.22929342820305 87.990841470026
"1228" 245.4 6.80383009158304 88.169998064246
"1229" 245.6 7.56047352904491 90.5205188847339
"1230" 245.8 9.54547030386484 91.9736736869472
"1231" 246 12.9611950055978 96.3886798227221
"1232" 246.2 15.7817962745513 100.818685641369
"1233" 246.4 19.0052891122747 106.507446137763
"1234" 246.6 23.2336385238828 109.468152868555
"1235" 246.8 29.1076277001054 112.911883237588
"1236" 247 32.1056133995013 117.878224101528
"1237" 247.2 34.9655513592366 119.852306778675
"1238" 247.4 40.5445892123938 120.435411619444
"1239" 247.6 46.5114068154888 122.096450353101
"1240" 247.8 51.9866381524225 124.825084513335
"1241" 248 57.579145718673 126.653613444416
"1242" 248.2 63.767837636403 127.039189592846
"1243" 248.4 70.205790902613 126.108354244616
"1244" 248.6 76.933899957288 126.052779749252
"1245" 248.8 83.7084459218361 124.240242299367
"1246" 249 90.4268182050861 121.300486311434
"1247" 249.2 96.7928187604177 118.233508310095
"1248" 249.4 102.239401465526 114.121984452571
"1249" 249.6 108.237620088663 110.036622957813
"1250" 249.8 112.690629772482 104.34482994927
"1251" 250 117.027425867993 98.8876845857257
"1252" 250.2 120.589654154308 93.0923630709618
"1253" 250.4 123.34857234355 86.4211705169735
"1254" 250.6 125.751416399122 79.7113991790369
"1255" 250.8 127.18124130801 72.9551294700797
"1256" 251 127.988025917443 66.1225608549417
"1257" 251.2 127.456640317202 59.297225198646
"1258" 251.4 126.929541379317 53.074028783279
"1259" 251.6 125.536617320413 46.4481033286723
"1260" 251.8 122.842777226163 40.1238994675835
"1261" 252 120.092139298601 33.7984754596996
"1262" 252.2 116.139530024738 28.2164424712577
"1263" 252.4 111.535730118622 22.8734385661187
"1264" 252.6 107.573279312674 17.8536198164602
"1265" 252.8 101.342215597686 14.5847906003278
"1266" 253 96.195904985621 10.2778946510973
"1267" 253.2 91.6473896417238 7.23444523318656
"1268" 253.4 85.7140993787779 4.73270900759196
"1269" 253.6 79.319408956413 2.43203057440074
"1270" 253.8 72.6930446967204 1.30298981930657
"1271" 254 66.1905318292559 0.51309051544602
"1272" 254.2 60.1751460127858 0.84000999238238
"1273" 254.4 54.0724243071702 1.92631333941745
"1274" 254.6 47.8186351176273 2.88329887376031
"1275" 254.8 41.1801860736556 4.56178789293315
"1276" 255 37.1375514163297 6.21378987420157
"1277" 255.2 33.787240756748 8.19083413463631
"1278" 255.4 29.2499343593938 11.5146435824729
"1279" 255.6 25.2438146548193 14.5486465245835
"1280" 255.8 20.4826615434078 18.6064033108144
"1281" 256 16.9231144110816 22.7336427957921
"1282" 256.2 14.1191768801811 28.5383962104192
"1283" 256.4 10.3224829118797 34.046531303146
"1284" 256.6 6.34099134611574 39.5587719909568
"1285" 256.8 6.46239397361304 45.224344899046
"1286" 257 7.89522281351507 51.2918769372481
"1287" 257.2 7.93760025477618 57.9429598678144
"1288" 257.4 7.15957442968964 64.9335038065077
"1289" 257.6 4.98019495328537 70.7134170566673
"1290" 257.8 3.04803279391305 74.922795981486
"1291" 258 4.80446999214834 78.6485811131166
"1292" 258.2 8.95563767015575 82.7310186398887
"1293" 258.4 13.9099422502464 86.8237664757066
"1294" 258.6 16.9709253804981 92.4574921368375
"1295" 258.8 18.706436388784 98.8683018415815
"1296" 259 17.6774341012263 104.422663851056
"1297" 259.2 20.7794264341066 105.258974183323
"1298" 259.4 25.6145899068924 106.095293878584
"1299" 259.6 31.5449473761557 107.81974811751
"1300" 259.8 37.4770116024885 111.21932429191
"1301" 260 43.6277488540646 114.49980161707
"1302" 260.2 50.3454240849324 116.497763814743
"1303" 260.4 57.070886250288 118.577935224521
"1304" 260.6 62.872054665303 122.011120828976
"1305" 260.8 68.0829739737893 126.275505500048
"1306" 261 73.5544288751943 125.568125710052
"1307" 261.2 78.9100671373212 122.708114695309
"1308" 261.4 84.6793598282334 118.630400352102
"1309" 261.6 89.7238447076987 114.032452646013
"1310" 261.8 95.2241270147191 109.009073429197
"1311" 262 100.065101942128 104.631147631506
"1312" 262.2 105.786735624256 100.577426794389
"1313" 262.4 111.601076744071 96.6795946485934
"1314" 262.6 117.561906469658 93.739431319346
"1315" 262.8 120.801532645279 91.6731493262264
"1316" 263 122.821847717492 85.6853923914591
"1317" 263.2 124.468204023508 79.4339211294839
"1318" 263.4 126.023455891663 72.7628194582571
"1319" 263.6 126.786616294179 66.3339035569213
"1320" 263.8 123.921384623826 60.5765550363645
"1321" 264 120.700687512663 54.3927773697571
"1322" 264.2 118.905814742432 47.595952972929
"1323" 264.4 118.457623873274 41.0101259778405
"1324" 264.6 115.941592091668 35.3752363016868
"1325" 264.8 111.146596465827 31.0142224879317
"1326" 265 105.970343313984 26.0612195951907
"1327" 265.2 100.34334541024 22.6445223036653
"1328" 265.4 94.0153165848645 20.0564608265392
"1329" 265.6 88.2753480321849 16.6041608999276
"1330" 265.8 82.7871288345644 13.112174978802
"1331" 266 76.8954165273702 9.05919389190317
"1332" 266.2 70.6900723419737 6.51408895249451
"1333" 266.4 63.8980203420088 7.48655239900772
"1334" 266.6 58.3207599287546 10.4501245131213
"1335" 266.8 52.9477380430092 14.3607767682422
"1336" 267 47.3544391539907 18.763266330481
"1337" 267.2 42.272941038573 23.467204590836
"1338" 267.4 37.1992812743836 28.8879516187637
"1339" 267.6 32.8051798883373 34.2058602901006
"1340" 267.8 29.272403831913 40.3309313342233
"1341" 268 27.7338011394081 47.1143711305074
"1342" 268.2 27.1733608973446 53.867864795625
"1343" 268.4 26.5502511399024 60.926925947795
"1344" 268.6 24.6068675241005 67.898039957396
"1345" 268.8 23.1788077151005 74.8882304429273
"1346" 269 22.0008545347372 81.8836816382944
"1347" 269.2 22.4168315876744 88.5222921576233
"1348" 269.4 23.9059053917762 94.635214290446
"1349" 269.6 25.6457182172679 101.209314842259
"1350" 269.8 25.3084559984464 108.193127568013
"1351" 270 23.7286590801471 109.101156313103
"1352" 270.2 21.8440586322568 106.926265419271
"1353" 270.4 19.7345111424024 105.239594199018
"1354" 270.6 17.0121858126005 103.088354682584
"1355" 270.8 15.5233477291395 99.8658813850234
"1356" 271 11.4719959900457 96.5976705066358
"1357" 271.2 9.82668032884161 92.563865201993
"1358" 271.4 8.8472672385213 90.7573694070378
"1359" 271.6 6.34993230847931 85.9063746736822
"1360" 271.8 4.96422941035305 80.551948101326
"1361" 272 2.48620989099924 74.616412240646
"1362" 272.2 3.33249925319244 70.3837804270725
"1363" 272.4 4.89064302267442 64.8486601792938
"1364" 272.6 4.51435640640777 58.5620135457829
"1365" 272.8 3.34922358999304 52.582747623966
"1366" 273 5.09525140122073 48.4269937154537
"1367" 273.2 8.64684718383936 43.7170243542355
"1368" 273.4 11.9450940024024 38.6939406428801
"1369" 273.6 15.0016836259674 32.8922299950808
"1370" 273.8 17.7328240069852 26.9604369650481
"1371" 274 20.7162159421943 20.6300716771148
"1372" 274.2 24.4943592975831 15.2000231490378
"1373" 274.4 30.6917255127111 11.619501120896
"1374" 274.6 36.8343082930715 8.62616693528958
"1375" 274.8 43.1661018296457 8.02846413494305
"1376" 275 49.784535633913 8.25293863728238
"1377" 275.2 56.6357429087687 9.24955088023365
"1378" 275.4 63.2088813154524 11.5440137918707
"1379" 275.6 69.6517371995905 14.8263539031299
"1380" 275.8 75.1536768519027 19.3396566909656
"1381" 276 79.9678578575007 24.0494434462336
"1382" 276.2 85.2389878557674 28.9273213170441
"1383" 276.4 89.7665010396559 33.7442277331889
"1384" 276.6 92.4735962345013 39.4036647577637
"1385" 276.8 93.5890812962992 45.5025016431213
"1386" 277 93.3120346551767 52.0235618904915
"1387" 277.2 93.1687612625071 58.3781768067153
"1388" 277.4 93.0873857470906 65.1744738943096
"1389" 277.6 94.0369134565092 71.7515544944441
"1390" 277.8 95.3118241940845 77.3389989933889
"1391" 278 100.43329077621 81.3356617105109
"1392" 278.2 105.935005224643 84.1917813285109
"1393" 278.4 112.377551050107 86.3762683950627
"1394" 278.6 118.478163600435 89.1148882303591
"1395" 278.8 119.155663971451 92.774572384929
"1396" 279 115.996941753349 96.7525194948642
"1397" 279.2 110.918977142625 100.579887736617
"1398" 279.4 104.988563449078 102.809564762898
"1399" 279.6 99.0956593536853 102.349822176725
"1400" 279.8 93.8863826765601 100.031294830764
"1401" 280 87.9355331041961 97.3673890948347
"1402" 280.2 82.3653649984225 93.6674159533347
"1403" 280.4 77.3468111899408 89.3982737484516
"1404" 280.6 72.4926461988093 84.8087910832687
"1405" 280.8 68.1653963573297 80.1952216460071
"1406" 281 63.1063446111149 75.7955441930313
"1407" 281.2 57.3950067044806 72.4129194641055
"1408" 281.4 51.2218685585559 68.6352526510032
"1409" 281.6 46.071090230064 63.6450916840234
"1410" 281.8 41.6215694015074 58.0749235782498
"1411" 282 40.142882504022 51.9075619745767
"1412" 282.2 40.223164204796 45.7044160688801
"1413" 282.4 41.0023496427366 38.8423685226754
"1414" 282.6 42.287221636663 31.7381050778023
"1415" 282.8 44.6083008446754 25.153613401646
"1416" 283 48.6627587318742 20.6274326654421
"1417" 283.2 54.5224550362299 17.5030175572104
"1418" 283.4 61.2048262472356 15.7937492576138
"1419" 283.6 67.083532865663 16.7434770833023
"1420" 283.8 72.4564603701858 19.8780536113733
"1421" 284 77.1584128906315 24.0835138625101
"1422" 284.2 80.698784908288 29.2673993287085
"1423" 284.4 85.2263836209131 34.760561207646
"1424" 284.6 88.5127758047416 40.0351093853032
"1425" 284.8 91.5914858639996 45.7656095259537
"1426" 285 95.1723153209686 51.3527409581738
"1427" 285.2 100.208731002805 55.7428650352136
"1428" 285.4 105.176343421372 60.1023698449213
"1429" 285.6 110.377939480086 64.0051017094733
"1430" 285.8 115.76568178515 66.9841500078565
"1431" 286 118.124390424805 71.8585375235109
"1432" 286.2 116.697792593496 77.2237032555627
"1433" 286.4 113.696581937128 82.8244195540572
"1434" 286.6 109.456949721243 87.054467774747
"1435" 286.8 104.227172537573 90.4561185097687
"1436" 287 98.2843709300392 93.2694194016266
"1437" 287.2 92.2505903912304 94.7415697937037
"1438" 287.4 86.0984064202338 96.9375014507875
"1439" 287.6 79.9917973227432 99.3625086736177
"1440" 287.8 73.9291322955331 102.268843087646
"1441" 288 68.5900540366315 106.174895469015
"1442" 288.2 62.4448350944707 108.339345579925
"1443" 288.4 56.8207187072398 107.625031408171
"1444" 288.6 52.043466604513 104.052990537332
"1445" 288.8 48.1153748181988 98.8711735161032
"1446" 289 46.973854282563 93.053962611026
"1447" 289.2 45.4902728190295 87.0076355259761
"1448" 289.4 44.0722963979131 80.4112665069187
"1449" 289.6 42.3115635652255 73.9916360742085
"1450" 289.8 40.2081345617954 68.0106810385872
"1451" 290 36.4015751381416 62.5650711511889
"1452" 290.2 31.4251154778767 58.2798801115733
"1453" 290.4 24.9992471650168 55.774840969929
"1454" 290.6 19.6234542668248 54.5472080799401
"1455" 290.8 14.7334189273985 56.031467947879
"1456" 291 10.0559873729421 60.1795216384518
"1457" 291.2 6.46263892383756 65.3572937534762
"1458" 291.4 5.25922217559047 68.3178727898073
"1459" 291.6 8.5501451414285 71.4323876055842
"1460" 291.8 12.761086442365 76.4102251300979
"1461" 292 16.6222376628836 81.4741539972343
"1462" 292.2 18.918970216663 86.9131431528023
"1463" 292.4 20.3189015748797 93.272066290946
"1464" 292.6 19.0853067285068 99.2950708149273
"1465" 292.8 17.2206876501378 103.218451806399
"1466" 293 19.6275300248569 105.673431028612
"1467" 293.2 24.3739043933563 106.111354532481
"1468" 293.4 29.9826153946777 106.950130055117
"1469" 293.6 35.7848059504034 109.316767634511
"1470" 293.8 39.7124915617868 113.665592242966
"1471" 294 43.4786369362722 118.358148879248
"1472" 294.2 47.4410185527893 121.56571874478
"1473" 294.4 51.959081252163 121.006286017916
"1474" 294.6 57.4415583901804 119.756470181656
"1475" 294.8 63.902854200163 118.813240533959
"1476" 295 70.6998039370183 117.708287797772
"1477" 295.2 77.3110769109737 116.128497928161
"1478" 295.4 82.9036976849427 116.54815579528
"1479" 295.6 88.7971633551557 119.000964856821
"1480" 295.8 90.1763911136754 120.280906187121
"1481" 296 93.8689274000559 117.732690733675
"1482" 296.2 98.6761105493131 114.307387277516
"1483" 296.4 102.107310238012 109.175202541973
"1484" 296.6 105.634656527713 103.400163196075
"1485" 296.8 109.10664968781 97.6097524618516
"1486" 297 112.92288303583 91.5959123549947
"1487" 297.2 117.087649830315 86.5752540015657
"1488" 297.4 122.610990366577 82.7401539216106
"1489" 297.6 124.564164929036 80.9691963137875
"1490" 297.8 125.244514177663 74.9337588648682
"1491" 298 126.818774438335 69.0459070474075
"1492" 298.2 126.966431502643 62.3989570688082
"1493" 298.4 126.467019923246 57.0685864058127
"1494" 298.6 124.788361189086 50.7347674182369
"1495" 298.8 123.546606703456 44.0744785593317
"1496" 299 121.198869895282 39.0233134353936
"1497" 299.2 116.443062916822 35.8003303743642
"1498" 299.4 112.00816249095 30.8348855358662
"1499" 299.6 109.701742014052 26.4266061101738
"1500" 299.8 107.852785789484 20.5170555802175
"1501" 300 104.547473046766 16.9675791503891
"1502" 300.2 100.261657327904 14.1865508582722
"1503" 300.4 94.7069852262791 10.1624628255121
"1504" 300.6 90.3442927112158 7.10932140302217
"1505" 300.8 84.2186438457051 6.54770364892325
"1506" 301 77.7459466941331 6.87574608263602
"1507" 301.2 71.7207931958525 7.89100612370663
"1508" 301.4 65.7022778877236 7.3199478442776
"1509" 301.6 59.5061149332854 7.52798546890134
"1510" 301.8 52.8690948891919 6.88967715559795
"1511" 302 46.1264966702316 3.9222817280177
"1512" 302.2 42.2791879968734 5.65307752195295
"1513" 302.4 37.7674958910319 9.78686721209157
"1514" 302.6 32.5439590307131 14.0221653839603
"1515" 302.8 28.4209136249425 18.4638786814107
"1516" 303 23.749707079653 23.054365482416
"1517" 303.2 18.6924090951557 28.0349414893548
"1518" 303.4 14.1753891688202 32.9871973398625
"1519" 303.6 9.07436143071951 36.3686989397751
"1520" 303.8 8.21068537614637 37.0151647242794
"1521" 304 9.24061942021304 40.0011079612794
"1522" 304.2 12.2628602813008 44.281401511248
"1523" 304.4 14.3372213892709 50.6701040749934
"1524" 304.6 16.2363218137061 56.6112192883012
"1525" 304.8 18.1304826483248 62.7299144186754
"1526" 305 21.4337903731341 68.4422742338881
"1527" 305.2 24.5784686074443 74.454132716896
"1528" 305.4 26.1775762693001 80.9317031261944
"1529" 305.6 28.2271912258824 87.6318924107991
"1530" 305.8 31.4582096620151 93.6051036156052
"1531" 306 34.0887315585764 99.6813683842104
"1532" 306.2 36.6029394671309 106.059435685973
"1533" 306.4 40.1120693659878 112.052933401814
"1534" 306.6 44.4961323305307 115.633039161175
"1535" 306.8 48.5796101700693 115.263375951927
"1536" 307 53.1356077993505 114.938816904427
"1537" 307.2 53.7825989297189 116.826734344442
"1538" 307.4 52.936653103233 121.508703423446
"1539" 307.6 50.0403645301777 122.208223629352
"1540" 307.8 45.9155347112398 120.705082368012
"1541" 308 41.8725072981908 117.746703441757
"1542" 308.2 36.0206612551804 115.333469459092
"1543" 308.4 30.471974071473 112.694977929536
"1544" 308.6 25.6876822705457 108.687163843309
"1545" 308.8 21.1332577590967 103.69557816584
"1546" 309 16.4933506182715 98.4917106254196
"1547" 309.2 11.9193134255797 93.7673630676763
"1548" 309.4 8.332130307679 88.2561788496247
"1549" 309.6 8.42943119439692 82.0372978170331
"1550" 309.8 7.9573411689239 75.0820839174939
"1551" 310 6.96984739425371 68.2222423466021
"1552" 310.2 5.47280296813886 61.3995302547105
"1553" 310.4 3.55771070554266 54.9168801279423
"1554" 310.6 6.19961306205097 49.0366826211288
"1555" 310.8 10.5610512612034 42.6756141079686
"1556" 311 14.2624595677557 35.4986595358932
"1557" 311.2 18.821602502413 28.9915241383335
"1558" 311.4 24.380649867993 23.268574453766
"1559" 311.6 30.8184851127312 18.5680152741915
"1560" 311.8 37.0136390102223 14.1841867900584
"1561" 312 43.4244636852794 9.30484882471533
"1562" 312.2 49.298995298853 4.82323466624602
"1563" 312.4 56.3546814655728 3.78089822833674
"1564" 312.6 63.351103819413 5.90659951949296
"1565" 312.8 70.392736913973 8.45699776205602
"1566" 313 77.4054940884282 10.2711058053733
"1567" 313.2 83.7780388714443 13.4654307035523
"1568" 313.4 90.255750620973 17.290196798816
"1569" 313.6 96.0513824404719 21.6521940303813
"1570" 313.8 101.164142024031 26.5014880342048
"1571" 314 106.618291015748 32.054431984413
"1572" 314.2 111.950453116951 37.4513394240894
"1573" 314.4 116.592484596739 43.2443560529396
"1574" 314.6 120.026393342016 49.7776353418797
"1575" 314.8 123.026694019746 56.6863279720905
"1576" 315 123.052492303009 63.9246882335787
"1577" 315.2 120.936616974115 70.673019813521
"1578" 315.4 117.533051874306 76.8185605442441
"1579" 315.6 113.504017685729 82.405829380646
"1580" 315.8 109.87123396108 88.5003270503683
"1581" 316 104.611355216829 93.8315211574965
"1582" 316.2 99.5461737468376 98.6092867331932
"1583" 316.4 95.9527539530074 103.823052262278
"1584" 316.6 95.0772424686706 108.767892135767
"1585" 316.8 97.2088539938073 112.121706787329
"1586" 317 98.987687234913 112.087049328201
"1587" 317.2 99.8611607103208 111.00735911218
"1588" 317.4 101.266670170428 110.208649964507
"1589" 317.6 102.625066845824 112.259466053369
"1590" 317.8 100.863888190269 113.713294424108
"1591" 318 97.624539235413 114.596787969422
"1592" 318.2 92.8287020158836 114.835005738499
"1593" 318.4 88.2233756765513 115.183530973486
"1594" 318.6 83.8023389753873 112.383039879223
"1595" 318.8 79.9892988304531 108.792479942396
"1596" 319 75.1682666043289 105.534999680507
"1597" 319.2 70.3690690695861 102.15649572505
"1598" 319.4 65.6133107131093 97.9009456259638
"1599" 319.6 60.8880612700519 93.2100394507571
"1600" 319.8 57.7225009533458 88.1205652247037
"1601" 320 54.3682091522695 82.0973376127252
"1602" 320.2 52.5058384167977 76.1705507565595
"1603" 320.4 51.437190303783 69.058663111256
"1604" 320.6 48.9934608714083 62.488216955375
"1605" 320.8 47.3004106165092 56.0266686430691
"1606" 321 45.6629773717657 49.116320340225
"1607" 321.2 44.8936557300022 42.5872544362698
"1608" 321.4 44.4416914375419 35.8018269352955
"1609" 321.6 46.3776491474282 29.3709139946157
"1610" 321.8 50.3515204189334 23.8381557111664
"1611" 322 55.992351569365 20.4500038209537
"1612" 322.2 62.198919200788 19.1938978919273
"1613" 322.4 69.6329624174299 18.7076519144438
"1614" 322.6 76.2939832785831 17.9102584941409
"1615" 322.8 83.8465057736038 17.7456367916976
"1616" 323 91.245006597753 18.252189815606
"1617" 323.2 98.5779314374443 19.0478463205523
"1618" 323.4 104.341928006398 21.9827698587975
"1619" 323.6 106.748254681802 28.0890696757016
"1620" 323.8 108.055173789146 34.9660102357722
"1621" 324 107.729984529903 41.6550776729858
"1622" 324.2 107.055297844199 48.4662261277889
"1623" 324.4 107.081262567999 55.3357501960175
"1624" 324.6 107.790523441597 62.7335769097276
"1625" 324.8 108.20887343017 69.475396928246
"1626" 325 109.198437344375 76.615206072797
"1627" 325.2 109.778320978854 83.704065570646
"1628" 325.4 108.824837746769 90.8175968591512
"1629" 325.6 107.918788553766 97.8968418007343
"1630" 325.8 105.448085264944 104.14392443011
"1631" 326 99.9379961259931 107.896696971296
"1632" 326.2 95.3942674410829 111.829250350986
"1633" 326.4 91.4591777563984 117.110329628665
"1634" 326.6 92.074579523163 120.009240623996
"1635" 326.8 94.5381664063565 118.674384375429
"1636" 327 97.1005239005403 117.511316172964
"1637" 327.2 99.8103079235298 116.002240690085
"1638" 327.4 102.941743745027 113.62284588076
"1639" 327.6 106.549625821267 111.516190957832
"1640" 327.8 108.201454937656 109.097565447046
"1641" 328 111.191107420913 106.653996440535
"1642" 328.2 114.201392586476 103.649378178976
"1643" 328.4 116.425359696049 99.7797702470006
"1644" 328.6 119.25371861133 96.7688372461852
"1645" 328.8 121.752434263886 92.6724215210244
"1646" 329 122.979781355063 88.7579956589735
"1647" 329.2 124.952411034913 83.5366614303565
"1648" 329.4 126.60595397165 78.4632910562776
"1649" 329.6 127.38630056495 73.040329239889
"1650" 329.8 128.124975724226 67.3034014167978
"1651" 330 127.613795224413 61.8468168273405
"1652" 330.2 127.889811527417 55.7084488090721
"1653" 330.4 126.059518008052 50.631498630396
"1654" 330.6 124.696403711464 45.0239069377488
"1655" 330.8 122.497895322418 41.5186692247488
"1656" 331 120.081707043502 36.2917844281728
"1657" 331.2 118.643459568463 31.6245466312515
"1658" 331.4 115.818392126699 28.6971027166728
"1659" 331.6 113.094048362571 23.9681187755144
"1660" 331.8 109.004169548122 22.2892322806187
"1661" 332 104.673961747113 17.9947681253603
"1662" 332.2 102.584981695931 14.2201042524097
"1663" 332.4 99.1320600525941 11.1494500865857
"1664" 332.6 95.0186251376676 9.18884890880056
"1665" 332.8 89.8609719310546 6.47279884465487
"1666" 333 83.8534376124319 5.54412317703281
"1667" 333.2 78.2028067287754 2.79655695899465
"1668" 333.4 72.9074323244268 1.33514796346254
"1669" 333.6 66.0994453386206 1.49509596557998
"1670" 333.8 60.2439535752936 0.772048424495579
"1671" 334 54.6025691951186 1.35221215002919
"1672" 334.2 48.73845685774 2.1336388056941
"1673" 334.4 43.237181002615 4.24202431041525
"1674" 334.6 38.7268982137663 5.24772216910474
"1675" 334.8 36.5740370830489 7.48373655930621
"1676" 335 30.414088010766 11.2472128017048
"1677" 335.2 25.077802702023 15.105265291046
"1678" 335.4 20.2055222809531 19.210288123826
"1679" 335.6 16.6780540965647 22.6417451778483
"1680" 335.8 13.953216789913 26.823413742577
"1681" 336 10.9875584933818 33.7625421365835
"1682" 336.2 7.06361162987855 38.024058388715
"1683" 336.4 6.03397603091303 41.8188663880144
"1684" 336.6 3.11943578436305 47.314505164946
"1685" 336.8 2.13277627996304 50.066765887746
"1686" 337 3.74042542857971 54.6538670924127
"1687" 337.2 5.26975658298521 59.3306848942646
"1688" 337.4 4.72369435049036 65.9918410980069
"1689" 337.6 1.39553215206558 72.0749498686969
"1690" 337.8 3.74941754071823 74.7276896283603
"1691" 338 6.80859029094638 79.9478355275794
"1692" 338.2 8.48033985144428 85.5094252723648
"1693" 338.4 7.9212626713011 91.2357731386012
"1694" 338.6 10.577802695913 94.3923677560813
"1695" 338.8 15.5248315622304 96.2844735733576
"1696" 339 20.7191700597383 98.8430120542285
"1697" 339.2 23.0635137743898 102.753417293448
"1698" 339.4 25.609627345295 105.568405179534
"1699" 339.6 27.0373722093562 109.704195812191
"1700" 339.8 25.5635790800267 112.819962668191
"1701" 340 24.5681210085984 111.616143655646
"1702" 340.2 22.6053328174614 109.589220055775
"1703" 340.4 20.2152193104539 105.615113103911
"1704" 340.6 17.6544146825357 100.549292511457
"1705" 340.8 15.9460762609543 96.0493548660687
"1706" 341 14.05604737922 91.8803828029133
"1707" 341.2 10.7615153643093 87.421185227863
"1708" 341.4 6.51139192013885 83.8925192111299
"1709" 341.6 4.36624184837458 77.7821112577999
"1710" 341.8 4.83638961294674 71.0586616031067
"1711" 342 6.98504344201417 65.2341030562865
"1712" 342.2 7.54858491924638 58.1201577197127
"1713" 342.4 8.02270267801195 50.5847763938878
"1714" 342.6 7.13523845415442 43.2931066495081
"1715" 342.8 8.83691488932268 37.3210583679231
"1716" 343 14.1877368758485 33.1775506275815
"1717" 343.2 20.7730137755068 29.4296788524585
"1718" 343.4 27.3747692307854 25.7336763801567
"1719" 343.6 34.2207335624288 22.2797284463092
"1720" 343.8 41.3211405569769 20.7409914579758
"1721" 344 48.249883800892 21.7098710871197
"1722" 344.2 55.7992211031878 21.5328184014043
"1723" 344.4 62.5741291299434 20.2281839777672
"1724" 344.6 68.7896427452532 18.1591986295429
"1725" 344.8 75.357055448092 17.1592116000671
"1726" 345 82.1885109363131 15.131230014846
"1727" 345.2 88.8228834819229 12.5825738588737
"1728" 345.4 94.5180454950559 14.2892311144746
"1729" 345.6 98.162009018073 19.677653152226
"1730" 345.8 101.76962192777 25.7693482803317
"1731" 346 103.754068675342 32.8799733552746
"1732" 346.2 105.840169766092 39.8616496334479
"1733" 346.4 108.331313549545 46.3540553345706
"1734" 346.6 110.717188190389 53.5433919876266
"1735" 346.8 112.637713461199 60.3914528445032
"1736" 347 115.395487008711 66.9913589485543
"1737" 347.2 118.829648463156 73.3497547687812
"1738" 347.4 121.699608136635 80.1194912015905
"1739" 347.6 122.451469242479 86.7745166351083
"1740" 347.8 118.684290666649 91.9797311745369
"1741" 348 113.867657921044 97.223921519403
"1742" 348.2 109.463248739171 102.967481532161
"1743" 348.4 104.917108039147 107.797873291225
"1744" 348.6 100.237888685883 113.255815963616
"1745" 348.8 96.8896885618281 117.943207955212
"1746" 349 93.6760465946845 117.209687011417
"1747" 349.2 88.0704577484904 115.241836272873
"1748" 349.4 82.357281641013 114.082792416646
"1749" 349.6 74.8877026896403 112.241657456282
"1750" 349.8 68.6617012341318 110.642466513146
"1751" 350 61.9715570469867 108.311790910993
"1752" 350.2 55.6118762228409 107.793708028182
"1753" 350.4 49.501751513319 108.400116975072
"1754" 350.6 43.293354683913 111.356496417646
"1755" 350.8 36.9624661614538 113.825794640258
"1756" 351 31.2040219206706 112.410821565888
"1757" 351.2 28.250042832288 107.997310276021
"1758" 351.4 25.9340822004845 102.89279129733
"1759" 351.6 24.0559803323066 97.0317030530928
"1760" 351.8 21.1552141884972 91.1978447663886
"1761" 352 16.622390396553 85.751384042276
"1762" 352.2 13.28442844961 79.7031376760097
"1763" 352.4 9.45348116532813 73.7529626991838
"1764" 352.6 4.83599966548729 69.4067575098836
"1765" 352.8 3.33934432923012 63.8204700703899
"1766" 353 5.17078707479601 57.3139622530716
"1767" 353.2 8.39505393690207 51.7103899696131
"1768" 353.4 12.5963505784292 45.9212045829686
"1769" 353.6 17.2072740226739 41.1261519175264
"1770" 353.8 21.963334082213 35.526520559746
"1771" 354 27.5470060568163 31.0668698541621
"1772" 354.2 33.3638148549433 26.8963971354945
"1773" 354.4 39.2769364711005 23.2022021285523
"1774" 354.6 46.0115367067255 20.934345784146
"1775" 354.8 53.3484033683969 19.2487326664847
"1776" 355 60.1295024914022 19.6629209937221
"1777" 355.2 66.665982180958 22.0115900833764
"1778" 355.4 71.5339660088314 25.7417938795644
"1779" 355.6 73.267186084517 30.976395521151
"1780" 355.8 77.5592275590004 38.0174954940149
"1781" 356 82.3249482113753 43.0582500635422
"1782" 356.2 88.4425800689696 46.3209870542592
"1783" 356.4 94.7072527199996 49.8063696673287
"1784" 356.6 100.8957371215 52.1771738740405
"1785" 356.8 107.821759851165 53.8870988704124
"1786" 357 114.562881600362 56.7116725623002
"1787" 357.2 120.46877532054 60.2413969731915
"1788" 357.4 124.755357327502 65.8011566826549
"1789" 357.6 125.703890060278 72.2234134173479
"1790" 357.8 125.584542862007 78.6894766236647
"1791" 358 123.070564080601 84.7355082683892
"1792" 358.2 119.276914332592 90.4046789626177
"1793" 358.4 114.50987120844 95.9735777808642
"1794" 358.6 109.060991730525 99.652203931879
"1795" 358.8 103.520695264996 104.360445838202
"1796" 359 98.2434508448041 107.227848256973
"1797" 359.2 93.4357404264538 108.373202642258
"1798" 359.4 87.9984997207366 106.667572766705
"1799" 359.6 81.2647556596759 105.669686550316
"1800" 359.8 75.4525197333416 102.733823600595
"1801" 360 69.1244365231777 100.256576993146
"1802" 360.2 63.5532577404273 96.972039432446
"1803" 360.4 59.456395249413 92.1616925143225
"1804" 360.6 56.2451698500307 87.1214814237343
"1805" 360.8 52.4055030363659 81.6085163998064
"1806" 361 48.5043305021075 75.9723478168682
"1807" 361.2 44.7520332709791 70.0199212773724
"1808" 361.4 42.0804311578273 63.5480214093317
"1809" 361.6 40.4518071047804 56.7404947428297
"1810" 361.8 40.2314508187747 49.9927388028694
"1811" 362 39.3384186617996 42.8644994864605
"1812" 362.2 38.2153965578845 35.4987012128175
"1813" 362.4 38.2774421316403 28.6313127712218
"1814" 362.6 41.139580844703 22.956997768166
"1815" 362.8 45.9358935093647 18.4237245070331
"1816" 363 51.9380016439234 15.3164628897903
"1817" 363.2 58.3078536405049 13.9265198197583
"1818" 363.4 65.0672097830693 13.7413058939273
"1819" 363.6 71.6377177981364 14.1282735029545
"1820" 363.8 78.0556157673722 16.3785965418909
"1821" 364 84.2785451598645 20.0035230401509
"1822" 364.2 90.3306369976358 23.4337717954876
"1823" 364.4 95.8681391084567 27.9252846461217
"1824" 364.6 100.816672926119 33.2523162222048
"1825" 364.8 105.319370595856 39.070705358446
"1826" 365 109.680104744219 44.5225761141182
"1827" 365.2 112.615422317827 50.8549450515595
"1828" 365.4 115.186649869748 57.2490370348111
"1829" 365.6 118.726943847165 63.3326771313002
"1830" 365.8 121.729730610325 69.8358483880578
"1831" 366 124.490815945135 76.0372596263683
"1832" 366.2 125.215664484552 81.821623095146
"1833" 366.4 122.492974697191 87.2561840349516
"1834" 366.6 119.984026048318 93.4969769389974
"1835" 366.8 116.687746718217 99.2921729662889
"1836" 367 111.708083618002 103.892797464601
"1837" 367.2 106.739655254048 108.762520645704
"1838" 367.4 100.83092554824 110.644394586696
"1839" 367.6 94.6602332682464 110.687708077343
"1840" 367.8 88.8695589291005 110.338192406115
"1841" 368 82.6100402788212 109.032918583707
"1842" 368.2 76.787848385913 107.765601883863
"1843" 368.4 70.6243775421266 105.660642686957
"1844" 368.6 64.355938630473 103.694306424266
"1845" 368.8 58.2093395245957 102.104066955838
"1846" 369 51.0864810701702 100.403092220303
"1847" 369.2 43.904823929403 99.441284665826
"1848" 369.4 36.6199213457015 98.1157355836749
"1849" 369.6 29.1644317131408 97.1710166227549
"1850" 369.8 22.246503817517 95.7519544903193
"1851" 370 16.1464869685957 93.213645662396
"1852" 370.2 10.7801748078836 91.9936854779696
"1853" 370.4 11.0041707919972 93.4217050938987
"1854" 370.6 11.7500714140121 92.2621413657153
"1855" 370.8 12.6112028679247 87.2651576313553
"1856" 371 13.2628606041719 82.002612493399
"1857" 371.2 15.0821178246956 75.8186918426895
"1858" 371.4 17.6343445673647 69.632860414517
"1859" 371.6 19.9850218572977 63.9209433214922
"1860" 371.8 23.719303225655 58.3675205722589
"1861" 372 28.1393977024585 52.9791424073127
"1862" 372.2 33.0024906994697 47.8232263771306
"1863" 372.4 38.1200059418753 43.021507529863
"1864" 372.6 44.4103277077621 39.0937306795517
"1865" 372.8 50.734494999865 36.6654731556653
"1866" 373 57.8484369969416 35.0610101544746
"1867" 373.2 65.2609402695644 34.6759971989396
"1868" 373.4 72.4273021242072 34.539097386999
"1869" 373.6 80.9784050107496 34.9240890354249
"1870" 373.8 88.1619099184956 35.4916068291994
"1871" 374 94.4490020993784 37.3621751171114
"1872" 374.2 100.99932311767 40.1803821950247
"1873" 374.4 107.330371386726 43.6225398354591
"1874" 374.6 113.205193472689 47.5609273800759
"1875" 374.8 118.068049981656 52.6539651521032
"1876" 375 120.901914122113 59.1191813783032
"1877" 375.2 121.921528852875 65.9806449690883
"1878" 375.4 122.49206439134 73.1492793035975
"1879" 375.6 122.433832826313 80.4399288643603
"1880" 375.8 120.768095930221 87.4240115766076
"1881" 376 118.368498928484 94.8058396182746
"1882" 376.2 115.598092973994 100.461838661024
"1883" 376.4 110.499546988932 103.688164768444
"1884" 376.6 104.283762907203 106.775057302282
"1885" 376.8 97.6415549524664 109.241505809083
"1886" 377 91.2926872723676 109.786810842464
"1887" 377.2 84.962841674343 109.170266673686
"1888" 377.4 78.1629189626681 109.12432500933
"1889" 377.6 72.2346530061398 108.84568085843
"1890" 377.8 66.6731745452101 107.247128992468
"1891" 378 60.4675215127784 105.665478350136
"1892" 378.2 53.6886129186862 105.067412029182
"1893" 378.4 46.9412698395764 105.666108681874
"1894" 378.6 39.9923055755538 107.679841110627
"1895" 378.8 33.2635160793883 108.423253857666
"1896" 379 26.5912044584604 107.249970364014
"1897" 379.2 22.7015291752002 103.653199896191
"1898" 379.4 20.6447776735869 97.9211629774395
"1899" 379.6 19.8827694751087 91.7023294020808
"1900" 379.8 19.0431979900165 85.0067784371633
"1901" 380 19.2589031137815 77.450325186975
"1902" 380.2 21.5985439791548 71.9799941317229
"1903" 380.4 24.5751492535494 65.9457681110703
"1904" 380.6 28.8553946314888 60.7488893020097
"1905" 380.8 33.9961840282002 57.0478060575569
"1906" 381 39.5729806879988 52.8282997261889
"1907" 381.2 45.4373350326412 49.6789335812771
"1908" 381.4 51.4361805645241 46.2715887589793
"1909" 381.6 57.4671819470719 44.2886441983656
"1910" 381.8 62.712298815642 43.8809737686086
"1911" 382 65.0929040409964 45.2329998069794
"1912" 382.2 69.2215262028353 47.4593278234227
"1913" 382.4 74.2825022000188 50.274483678146
"1914" 382.6 79.5590833299515 53.7722315669729
"1915" 382.8 83.5070978557779 58.7568782438893
"1916" 383 87.2964152706562 63.8612995840405
"1917" 383.2 91.0972961690241 69.3946177875349
"1918" 383.4 93.6806918189691 75.0641217304685
"1919" 383.6 94.1744153229319 80.7340440982404
"1920" 383.8 92.3630084125451 85.5914070506366
"1921" 384 89.6297647344494 90.7086399230551
"1922" 384.2 86.5834078647998 96.6545839414573
"1923" 384.4 83.7876044305277 102.547547003664
"1924" 384.6 82.2915830217009 109.035407471888
"1925" 384.8 80.480032110273 115.288853837156
"1926" 385 77.181213951483 120.686919915176
"1927" 385.2 73.2401930548239 123.223146423666
"1928" 385.4 68.0413273313705 122.740922922082
"1929" 385.6 62.1951211693811 121.58908357904
"1930" 385.8 55.951157536413 120.184502509646
"1931" 386 49.995499014788 118.379142807927
"1932" 386.2 44.4145586661858 114.920744866555
"1933" 386.4 39.3785702965419 110.708716710471
"1934" 386.6 34.1697106476556 107.270265875062
"1935" 386.8 29.6896940358416 102.638442982554
"1936" 387 26.1650126932679 97.1135890557428
"1937" 387.2 24.70890692161 91.0056606271309
"1938" 387.4 25.611377776113 85.3225333541794
"1939" 387.6 28.4514603588248 81.7223462100284
"1940" 387.8 32.6242136315494 78.7471637542824
"1941" 388 36.6608950897071 74.6660506832048
"1942" 388.2 39.28898927068 70.5742341228499
"1943" 388.4 42.6069605002893 68.6432403842797
"1944" 388.6 44.1127131849602 68.0321502053253
"1945" 388.8 45.5358868815867 63.7440257904986
"1946" 389 44.6011568247867 58.307832565425
"1947" 389.2 40.9120185868273 54.415857124246
"1948" 389.4 37.9043497646069 48.5655809382481
"1949" 389.6 33.5859772858564 43.0802955837498
"1950" 389.8 28.4081494539988 37.9950239438746
"1951" 390 23.0524385612101 33.2013923972797
"1952" 390.2 18.0905863300065 28.4368163270105
"1953" 390.4 16.1869110196233 27.7051935021787
"1954" 390.6 17.3621337533324 28.2442531055815
"1955" 390.8 20.6478326892739 27.4221807645842
"1956" 391 25.8532596767762 27.2854538820671
"1957" 391.2 31.2441000454755 28.7927317217398
"1958" 391.4 37.6558623800646 29.91774681404
"1959" 391.6 44.0848599739453 32.323227457388
"1960" 391.8 49.2537861327072 36.3260813191166
"1961" 392 54.0167856133131 41.4705876868175
"1962" 392.2 56.5893498812992 48.0012849632797
"1963" 392.4 58.4641718756273 54.779363257446
"1964" 392.6 57.5595279273575 61.3960403724794
"1965" 392.8 56.48759852813 67.6647248685328
"1966" 393 55.261794119523 74.378835017876
"1967" 393.2 56.4143631673111 80.4244436615392
"1968" 393.4 58.913382996865 86.0683534012807
"1969" 393.6 61.5119358835797 92.2471809431738
"1970" 393.8 63.6057578412977 98.5651250340595
"1971" 394 65.5973095045863 104.601812082547
"1972" 394.2 68.1880171394282 109.971711148313
"1973" 394.4 71.7825694513982 115.668954256705
"1974" 394.6 73.4324071563746 121.254477391514
"1975" 394.8 73.607169720413 125.67360740049
"1976" 395 70.1970939805635 125.59171926217
"1977" 395.2 66.9022903413849 123.930424460118
"1978" 395.4 61.7336075051375 122.839263045115
"1979" 395.6 56.0239374440343 121.301772442858
"1980" 395.8 50.1070448347972 120.475580729088
"1981" 396 45.0361384177615 117.776864484555
"1982" 396.2 39.8392596087009 114.617823088888
"1983" 396.4 33.7455344667645 111.889930099676
"1984" 396.6 28.1883096938718 111.395309664564
"1985" 396.8 24.1147509295053 108.13737483584
"1986" 397 22.8008473824595 102.993440030902
"1987" 397.2 21.4353846982797 97.3182357497794
"1988" 397.4 21.3196602034937 91.4809191346138
"1989" 397.6 20.3408305831827 84.3881922820056
"1990" 397.8 18.3355187196456 78.0537189902158
"1991" 398 14.9477371739956 73.1228451009579
"1992" 398.2 10.3974921139686 69.0736649516738
"1993" 398.4 4.66897340828449 66.9382724883603
"1994" 398.6 4.45282233158284 67.3230193053158
"1995" 398.8 5.51468155491304 66.0521530798776
"1996" 399 9.04923427865499 62.8359657810654
"1997" 399.2 13.1515224828924 59.0456082875945
"1998" 399.4 18.1941216772464 56.5237206109188
"1999" 399.6 23.793847110113 54.571645467046
"2000" 399.8 29.8940592382784 51.9596941170883
"2001" 400 35.8858458600004 49.5768392789567
"2002" 400.2 41.6798325620559 46.8267392821317
"2003" 400.4 48.1580661430451 44.7631036262592
"2004" 400.6 54.9431153182954 44.367509013646
"2005" 400.8 61.4922656382767 43.9544338622824
"2006" 401 67.8491103835895 45.2266359040872
"2007" 401.2 73.4112095407904 48.0883029242309
"2008" 401.4 80.0699911419907 49.7734653426849
"2009" 401.6 86.6447369911093 51.9433844999638
"2010" 401.8 93.2528181937662 54.6319122112791
"2011" 402 99.0886611608019 57.8294970616182
"2012" 402.2 102.31943338434 62.3303770243733
"2013" 402.4 103.025691686262 68.5208259032592
"2014" 402.6 102.563400626799 75.5400145586746
"2015" 402.8 103.264720407656 82.5773394828112
"2016" 403 103.402938584942 89.3339167407422
"2017" 403.2 103.596425709413 95.9651851428682
"2018" 403.4 105.631161276432 102.557201318309
"2019" 403.6 109.345407479092 105.417678223957
"2020" 403.8 112.464100129441 102.517671690729
"2021" 404 116.84669635044 98.1298300709824
"2022" 404.2 120.076687465687 92.9587962537938
"2023" 404.4 122.724545001717 87.3437634604674
"2024" 404.6 125.327846906075 81.2163643308893
"2025" 404.8 126.67836968394 75.2145281996103
"2026" 405 126.048563289677 68.6420762644007
"2027" 405.2 126.64726433617 62.8215195896644
"2028" 405.4 126.521583473261 58.4990921670547
"2029" 405.6 124.15121384337 53.429197619846
"2030" 405.8 122.39961762953 47.4626496871881
"2031" 406 122.582539880804 41.4795235982551
"2032" 406.2 120.75244152294 38.4377274971595
"2033" 406.4 118.245250791486 33.5838871336187
"2034" 406.6 115.459202505736 30.0788687525575
"2035" 406.8 110.671812944913 27.0580901611047
"2036" 407 106.900686473769 22.6744816003576
"2037" 407.2 106.473799636718 18.1500312651504
"2038" 407.4 104.013911136829 17.3395981022565
"2039" 407.6 98.9042291941273 17.1058737544521
"2040" 407.8 93.1494805270121 14.1211765513787
"2041" 408 89.4745009315241 9.70099652900713
"2042" 408.2 87.8568285367261 6.66284748052452
"2043" 408.4 85.3142054808248 8.45982333494014
"2044" 408.6 80.542347447393 10.338142001366
"2045" 408.8 74.6634618931858 10.6173021227066
"2046" 409 68.270120743323 9.22815005891602
"2047" 409.2 63.1852180840242 5.98299232931268
"2048" 409.4 60.2660846626499 2.41056519946181
"2049" 409.6 56.2487720592149 4.51533223401395
"2050" 409.8 52.0509890945859 7.74390210229088
"2051" 410 47.1999858311681 11.8281462228603
"2052" 410.2 42.2213457903883 16.2112082790421
"2053" 410.4 37.2406596307396 20.8535372049726
"2054" 410.6 31.5748638982954 23.7599186682637
"2055" 410.8 25.166731881038 25.8595293299585
"2056" 411 19.5197356372396 29.9345668809419
"2057" 411.2 17.1226064450652 35.639692888483
"2058" 411.4 16.2858540732356 42.6839898253234
"2059" 411.6 16.4649621764604 49.9321592933092
"2060" 411.8 14.6807432092596 55.7945582503787
"2061" 412 13.6554691419891 62.5936162202112
"2062" 412.2 13.3920437271389 69.9678891087105
"2063" 412.4 13.5694524656163 77.1629524594922
"2064" 412.6 13.5982734911577 84.4484797264013
"2065" 412.8 13.5579111635198 91.1623595475786
"2066" 413 15.1013444204443 97.7453013631148
"2067" 413.2 20.1526159427546 100.005284740527
"2068" 413.4 26.0280737803985 102.979721933432
"2069" 413.6 31.8317837493416 106.556731760903
"2070" 413.8 37.6790955377244 109.470379688778
"2071" 414 43.149250466823 113.411604306416
"2072" 414.2 48.204582190683 117.376417630676
"2073" 414.4 53.7978330866534 121.757365585992
"2074" 414.6 56.4545302478187 126.180884006099
"2075" 414.8 56.5602236638492 125.061174836125
"2076" 415 60.067864494903 123.323637617066
"2077" 415.2 65.1629899802391 122.436660074037
"2078" 415.4 72.0783846897751 122.154240177232
"2079" 415.6 77.9522457934388 122.408903074368
"2080" 415.8 84.9094612568836 122.884070116499
"2081" 416 91.6455831583982 121.252655256072
"2082" 416.2 97.1386106428009 117.378128390515
"2083" 416.4 102.552573637724 112.9529760567
"2084" 416.6 108.270075993413 109.261287455452
"2085" 416.8 112.092660330635 103.978187404479
"2086" 417 115.475286847913 98.4210152689516
"2087" 417.2 119.853227777524 93.018910233896
"2088" 417.4 122.794531962345 87.6759665627541
"2089" 417.6 124.733760729229 82.4673247791197
"2090" 417.8 126.30872621236 76.9669030267513
"2091" 418 127.343233611364 71.0525815668584
"2092" 418.2 128.020348136545 66.2906185695144
"2093" 418.4 126.866150275708 60.1990356949139
"2094" 418.6 126.541873181048 53.2060413450244
"2095" 418.8 124.940277986408 46.6036298530572
"2096" 419 123.064705439724 39.8201736021866
"2097" 419.2 120.444646486302 35.409679302646
"2098" 419.4 115.86846695117 31.9081508359032
"2099" 419.6 111.708019812161 26.8865800589396
"2100" 419.8 109.766556358372 21.2273261135109
"2101" 420 106.430121247768 18.259979232746
"2102" 420.2 102.371674586772 15.369076682863
"2103" 420.4 97.5069267488932 14.8229953233985
"2104" 420.6 90.9615329073248 13.9276886998813
"2105" 420.8 84.5545779031752 11.3557575065683
"2106" 421 79.46637909113 7.29306778016488
"2107" 421.2 76.3947376143616 2.9137354925806
"2108" 421.4 73.0255599072931 3.54577025528602
"2109" 421.6 68.601248094715 6.35875244107176
"2110" 421.8 63.1961103150967 8.88724383326846
"2111" 422 57.4201811086897 11.1440063610149
"2112" 422.2 51.0993450518705 12.7485522754971
"2113" 422.4 44.8106682309755 14.4999626674585
"2114" 422.6 39.0568655659334 18.0517315500236
"2115" 422.8 34.9689068716706 23.5799937774036
"2116" 423 31.9430611370559 30.0339216914011
"2117" 423.2 29.8963947748485 36.6786004819041
"2118" 423.4 28.0517941357481 43.6113198926666
"2119" 423.6 27.3892921625007 50.5615678665532
"2120" 423.8 29.1599792546347 57.3793154457903
"2121" 424 32.8563225261252 63.2902849951612
"2122" 424.2 37.1890738261804 69.2486554788242
"2123" 424.4 42.8638447668476 74.1323036053096
"2124" 424.6 49.4050512091438 77.8857204921941
"2125" 424.8 55.529230774663 81.9875088305349
"2126" 425 62.6750411997149 84.9006474174668
"2127" 425.2 69.777372959913 85.7425460497518
"2128" 425.4 76.7952668784274 85.5846534230175
"2129" 425.6 83.4682008950274 83.4332905938746
"2130" 425.8 88.7070601086968 79.3040975104839
"2131" 426 93.7646048490737 75.5622700362174
"2132" 426.2 99.7594826946562 72.9906393972057
"2133" 426.4 106.306198702358 72.8460901633733
"2134" 426.6 113.333197134413 74.1656357857849
"2135" 426.8 120.471046677168 74.7376626017875
"2136" 427 123.3524226494 72.4515156751595
"2137" 427.2 126.487870383268 66.7738854383278
"2138" 427.4 125.262273068941 61.9880034150894
"2139" 427.6 123.884148112856 56.0887271862175
"2140" 427.8 123.419363429678 49.2466192859765
"2141" 428 122.974919124074 42.6519826197174
"2142" 428.2 121.322202922315 39.2255230573656
"2143" 428.4 116.864399571213 38.3743786747187
"2144" 428.6 112.141180269049 34.5292391228824
"2145" 428.8 108.894409579331 29.1332974313551
"2146" 429 106.986819451759 23.1688099957806
"2147" 429.2 106.422407701574 17.4859059044585
"2148" 429.4 105.089397327913 16.1669339975349
"2149" 429.6 101.246618205513 14.3723519510551
"2150" 429.8 96.443144302513 11.7409789358175
"2151" 430 91.2407578247676 8.00981440533693
"2152" 430.2 86.039618366347 5.14362955992904
"2153" 430.4 79.8459158556908 3.54158704978491
"2154" 430.6 73.8455730934858 1.81014649072784
"2155" 430.8 68.5447177733254 2.10657505958416
"2156" 431 61.9695845530734 0.947632213759224
"2157" 431.2 56.4937698468936 1.16901489726738
"2158" 431.4 50.5734637801438 2.42948686053064
"2159" 431.6 44.1022556946054 3.79263486003064
"2160" 431.8 38.9283416828187 5.59923697755168
"2161" 432 34.2481670236794 9.06519108444975
"2162" 432.2 28.4140554383305 11.8737915590829
"2163" 432.4 26.4582859730013 14.9471859432048
"2164" 432.6 23.8349369157383 20.1623363993159
"2165" 432.8 19.4401738635307 23.8171937942931
"2166" 433 15.2717379203818 25.3402348539585
"2167" 433.2 17.0827946692109 27.0636779237418
"2168" 433.4 17.3463962212499 31.463041285046
"2169" 433.6 16.322497836663 37.113614302021
"2170" 433.8 12.616033514213 41.6325581067127
"2171" 434 8.01788259699071 45.4855046452285
"2172" 434.2 5.18084939177019 48.2907502471625
"2173" 434.4 7.16672277251744 51.5477537875691
"2174" 434.6 9.65723521573124 57.3852773551915
"2175" 434.8 11.5870766371711 63.9457483305815
"2176" 435 13.5283394913676 70.3912435495551
"2177" 435.2 15.7626334797255 77.212884620646
"2178" 435.4 17.3396797025513 84.2868907538162
"2179" 435.6 18.0185075569712 91.3455441680646
"2180" 435.8 18.6647930749692 98.5710579846685
"2181" 436 21.8481156203505 103.790213622802
"2182" 436.2 26.740843261413 105.523706678289
"2183" 436.4 33.1159697641252 107.937807783979
"2184" 436.6 39.6430199849719 110.214812238793
"2185" 436.8 47.0149650952464 110.821465745404
"2186" 437 52.3962813808542 112.471452204352
"2187" 437.2 54.7490407566342 112.870689204636
"2188" 437.4 55.4204080352072 112.872378086558
"2189" 437.6 57.3448522697954 113.922422063764
"2190" 437.8 59.7835507692931 117.189471619316
"2191" 438 61.3732028005307 122.261680413646
"2192" 438.2 63.1872175677051 124.673057732894
"2193" 438.4 67.0715754270709 122.353240229151
"2194" 438.6 71.8632057718464 119.652225671746
"2195" 438.8 77.7813964905049 116.802464761615
"2196" 439 83.7742328310677 114.924638358409
"2197" 439.2 90.3383492918338 112.977363581597
"2198" 439.4 96.921107177362 111.242569568319
"2199" 439.6 103.333745209287 109.6797091143
"2200" 439.8 109.604374299802 107.191321974729
"2201" 440 113.625912652724 102.470927022882
"2202" 440.2 116.510367053454 96.686427470646
"2203" 440.4 120.504181762086 91.0095946761915
"2204" 440.6 124.121987540965 86.8209515957753
"2205" 440.8 124.314420678684 82.5171067683603
"2206" 441 124.252334136193 76.5419270383376
"2207" 441.2 125.275183518849 70.007078244958
"2208" 441.4 127.217609352637 64.2585019488788
"2209" 441.6 126.673186362224 61.0290232860611
"2210" 441.8 124.310782764086 58.5881885102614
"2211" 442 121.33840218167 54.584978703592
"2212" 442.2 118.183036615627 49.1487274391032
"2213" 442.4 116.270903155179 42.6047662969488
"2214" 442.6 116.41827840774 36.2322889612187
"2215" 442.8 118.109339749203 33.2607567670934
"2216" 443 118.939527628597 34.6922329871197
"2217" 443.2 120.472315964695 37.1953441712551
"2218" 443.4 122.832344971065 41.7756731914674
"2219" 443.6 125.254163230427 45.7674988509703
"2220" 443.8 126.542750367663 51.0332803478184
"2221" 444 127.778571356221 55.0097169609024
"2222" 444.2 128.4643063694 60.1161126415691
"2223" 444.4 128.323060959408 66.0659190222882
"2224" 444.6 128.458909171398 71.1149557981023
"2225" 444.8 126.773547912552 77.6131741125627
"2226" 445 125.457280664357 83.2749263856182
"2227" 445.2 123.782750159884 87.7423291039633
"2228" 445.4 120.962042956176 92.3817495774881
"2229" 445.6 118.128409534386 97.4075386634551
"2230" 445.8 114.692928722887 102.084356892225
"2231" 446 111.461280898291 106.826704738484
"2232" 446.2 107.789000620203 109.421275181151
"2233" 446.4 102.551345576463 110.400994581806
"2234" 446.6 98.5577995908659 113.537778167071
"2235" 446.8 96.8676430416206 118.134269130344
"2236" 447 94.4237969197039 120.003929657764
"2237" 447.2 89.7499253454443 120.959387235552
"2238" 447.4 85.2820223147702 122.78839338216
"2239" 447.6 80.6640107246273 124.743166159675
"2240" 447.8 74.9831715435764 125.147363826072
"2241" 448 69.4446211597577 126.548380687617
"2242" 448.2 64.0942778016477 126.682307113677
"2243" 448.4 59.4784786485213 123.537164010625
"2244" 448.6 54.0304512574183 121.566099128688
"2245" 448.8 49.244469378873 119.265351287126
"2246" 449 44.5363467807215 115.465275848763
"2247" 449.2 40.711162902003 111.530460067106
"2248" 449.4 37.5269172380392 106.919805748908
"2249" 449.6 33.3503928052071 102.413940073587
"2250" 449.8 31.3985967757396 97.010986518146
"2251" 450 31.8340781284697 91.2632800047903
"2252" 450.2 34.4498262026848 86.8593439628634
"2253" 450.4 37.7177718889657 82.4714244723513
"2254" 450.6 41.0061679844719 78.511120810646
"2255" 450.8 43.7684235314625 73.6405951483823
"2256" 451 43.1189041958818 68.2996817786773
"2257" 451.2 40.8485574231408 62.6392193511213
"2258" 451.4 36.9616713229702 57.5909719203603
"2259" 451.6 31.4875193311005 54.2387406154674
"2260" 451.8 25.3739860156559 51.4670063498175
"2261" 452 19.3996850322998 48.4630767677592
"2262" 452.2 13.537781209113 45.4202605422642
"2263" 452.4 9.77407647283122 43.225061166446
"2264" 452.6 10.408638586307 40.1620105678581
"2265" 452.8 13.2738065171464 36.253532826146
"2266" 453 17.8505748215253 32.6529144951052
"2267" 453.2 22.0651431307973 27.8184140021723
"2268" 453.4 26.445599224655 22.896357574517
"2269" 453.6 30.7308478921684 17.6832308998269
"2270" 453.8 36.1019130011252 12.7888972041612
"2271" 454 42.5222810680343 9.95638188052481
"2272" 454.2 48.9828413268924 9.73940082408932
"2273" 454.4 55.9754994649755 9.77762852633352
"2274" 454.6 63.316051442283 9.26320243604602
"2275" 454.8 70.5091060851858 8.07197238049451
"2276" 455 77.5743526408257 6.40607447925767
"2277" 455.2 84.338813980811 7.38897329154398
"2278" 455.4 89.8147212409988 11.3589265713317
"2279" 455.6 94.7951480095601 15.7910394667048
"2280" 455.8 99.2282427642366 20.8503422659696
"2281" 456 103.665193666012 26.5071210333985
"2282" 456.2 107.85189414375 32.7145909043672
"2283" 456.4 112.738707789982 39.0357429580817
"2284" 456.6 116.386548788971 45.6045783062326
"2285" 456.8 120.306666762474 51.972503816375
"2286" 457 124.106770947849 58.1014186529947
"2287" 457.2 125.553887434867 64.8975064512882
"2288" 457.4 123.472421778313 70.929421461046
"2289" 457.6 120.40130454081 77.1534326829731
"2290" 457.8 116.824737860087 83.7707639437102
"2291" 458 112.092454261399 89.1084373673032
"2292" 458.2 106.773395128656 93.6671010173318
"2293" 458.4 100.47943410229 97.8156480057215
"2294" 458.6 94.1211561455416 100.573717548132
"2295" 458.8 87.3072014394644 103.539173266085
"2296" 459 80.9382701448525 106.891350733858
"2297" 459.2 74.0377072324028 109.982750571697
"2298" 459.4 66.8543745078828 111.25027709301
"2299" 459.6 59.9610322200421 110.602681855711
"2300" 459.8 52.2926174648067 110.621749978199
"2301" 460 45.0921479203666 111.764704704192
"2302" 460.2 38.128971120093 112.804029769496
"2303" 460.4 31.8247613899227 114.818879732141
"2304" 460.6 29.545033431813 112.032877472636
"2305" 460.8 28.0416759237931 107.328069520076
"2306" 461 25.7257330490194 100.785539185455
"2307" 461.2 24.0314807779348 94.7926959847982
"2308" 461.4 23.0618094133001 88.5829209298396
"2309" 461.6 22.7259787887215 82.3353931618269
"2310" 461.8 22.1391604183804 76.3139971717004
"2311" 462 22.4227968033696 70.137497385146
"2312" 462.2 25.3935920315865 64.9034859701562
"2313" 462.4 28.509690070288 60.3439281268335
"2314" 462.6 29.6881311511827 53.8081658919381
"2315" 462.8 30.5647389483221 46.7559685495665
"2316" 463 31.310634650213 40.0919844945793
"2317" 463.2 32.8468808083797 33.994601855546
"2318" 463.4 33.7492247580743 27.0842162519363
"2319" 463.6 33.906713625307 19.6774171092824
"2320" 463.8 36.3561460527942 13.8126847834579
"2321" 464 42.2975941423048 11.4659211180068
"2322" 464.2 48.9770612563966 11.0213851619317
"2323" 464.4 55.6384006360949 12.8754462834945
"2324" 464.6 61.3208833946258 15.4541317395503
"2325" 464.8 66.7143469491318 18.9951054753335
"2326" 465 72.012935679093 23.295837413756
"2327" 465.2 77.4026014052954 27.8302709580872
"2328" 465.4 82.4733198654182 32.4250744534708
"2329" 465.6 88.0356224876075 37.0829615030905
"2330" 465.8 93.4586570313336 42.0573765783563
"2331" 466 98.4198605648943 47.761122680403
"2332" 466.2 102.80821087977 53.3883959110175
"2333" 466.4 107.887278313091 58.7463847965339
"2334" 466.6 113.647229942535 63.6059658508622
"2335" 466.8 119.820900666047 67.2199433760121
"2336" 467 126.042246152308 69.9803424779355
"2337" 467.2 125.891393934404 74.7876451174305
"2338" 467.4 124.634525164091 80.1527222733283
"2339" 467.6 123.012074242832 86.5636939351055
"2340" 467.8 120.416146910826 91.7682550304713
"2341" 468 114.621120233184 96.7288931404124
"2342" 468.2 108.614698691122 100.378139109119
"2343" 468.4 102.786937261531 103.861091591264
"2344" 468.6 97.2537929388457 106.815166360704
"2345" 468.8 91.717564570913 108.576743634352
"2346" 469 84.2243075617568 107.95268340699
"2347" 469.2 78.2454719893388 106.240674599626
"2348" 469.4 73.5170494412043 103.856976679296
"2349" 469.6 68.414224960413 100.600732058608
"2350" 469.8 62.3963330291946 97.9317258742577
"2351" 470 54.5539781028062 97.9468509560829
"2352" 470.2 48.8836383990343 98.3033216345551
"2353" 470.4 42.4844536732207 100.995572978223
"2354" 470.6 37.2161396133659 106.042301296505
"2355" 470.8 32.4675773674956 111.332548371423
"2356" 471 28.7874744315307 112.44090547047
"2357" 471.2 27.484732598283 109.065109542296
"2358" 471.4 24.1410249118512 103.802635534801
"2359" 471.6 20.4159988232568 98.4349893390523
"2360" 471.8 16.3427426089328 93.0757884036064
"2361" 472 13.409255826303 87.546844693046
"2362" 472.2 9.94777630958951 81.626887666646
"2363" 472.4 6.3086029172592 76.2117447895114
"2364" 472.6 4.32659873861002 74.6950932218581
"2365" 472.8 5.77880546943028 74.9969297446115
"2366" 473 8.91332724389199 72.8699429239934
"2367" 473.2 11.6234472793804 68.871717099896
"2368" 473.4 15.534331812892 65.3429061508144
"2369" 473.6 20.9649526393985 63.053287185248
"2370" 473.8 27.0187666399519 63.1137875125489
"2371" 474 32.1140986033575 64.5009885935627
"2372" 474.2 37.4138427080477 66.4487589799056
"2373" 474.4 42.6944513849413 69.45776051208
"2374" 474.6 48.1066265958942 72.4449285002026
"2375" 474.8 52.7361858394791 76.8209642614007
"2376" 475 56.1878947240013 82.2454590277637
"2377" 475.2 57.6408316079434 88.46819898304
"2378" 475.4 59.0045334298839 95.0844292206557
"2379" 475.6 61.5391370227988 101.267346598217
"2380" 475.8 65.1625107297998 107.184994093929
"2381" 476 68.418119668983 113.080554077966
"2382" 476.2 70.0086212812568 118.845696438709
"2383" 476.4 67.4095671815608 122.392979301044
"2384" 476.6 63.740574676413 122.708573255973
"2385" 476.8 61.4533879769719 125.075798272558
"2386" 477 61.7895461380451 124.685462885354
"2387" 477.2 63.2450597741903 126.018853070448
"2388" 477.4 63.989836024893 125.933092358966
"2389" 477.6 64.694778276063 125.874671730416
"2390" 477.8 64.9509890065013 126.362579437352
"2391" 478 64.0574970404425 126.416036221646
"2392" 478.2 62.8387416725829 126.820632160471
"2393" 478.4 62.1750545649425 126.744413610881
"2394" 478.6 61.4450570495494 127.340537750888
"2395" 478.8 61.8116690109551 127.071987138699
"2396" 479 61.0925368402682 127.082140584553
"2397" 479.2 60.3457539589543 126.271490336574
"2398" 479.4 57.8323395884276 126.211847617005
"2399" 479.6 54.198538679913 126.201429831054
"2400" 479.8 50.4719175324078 125.739586838435
"2401" 480 46.3609395782223 124.930425736182
"2402" 480.2 42.6535097045559 123.685766030228
"2403" 480.4 38.9098983717954 122.028761567793
"2404" 480.6 34.7133117042031 119.993661789716
"2405" 480.8 30.3823957743631 117.380312339246
"2406" 481 26.4764130479762 115.514951918878
"2407" 481.2 23.3770449649025 112.251596106541
"2408" 481.4 19.8489997631199 108.388459886715
"2409" 481.6 16.0582140408416 106.335104297039
"2410" 481.8 15.9986935776456 105.361966289169
"2411" 482 15.576725344001 105.08929687625
"2412" 482.2 15.3124544394432 105.314223644188
"2413" 482.4 14.5058944822273 105.178746776375
"2414" 482.6 13.6576183958823 105.168903007461
"2415" 482.8 13.6258354898261 104.97256106595
"2416" 483 13.518307666263 104.376854101159
"2417" 483.2 12.8960816066273 102.472851631789
"2418" 483.4 11.5542225909271 100.502510468576
"2419" 483.6 9.90791282187305 98.171609672006
"2420" 483.8 9.55419339225919 97.9646907961845
"2421" 484 8.69818247299999 97.7758169692112
"2422" 484.2 9.59114319151303 98.815534822246
"2423" 484.4 9.08824748843936 98.7021099761723
"2424" 484.6 9.04041773407092 99.098413655225
"2425" 484.8 9.21819534056758 99.0256130420824
"2426" 485 10.0350974033721 99.2041543768264
"2427" 485.2 10.3003714005158 99.4358427442625
"2428" 485.4 10.7698705158034 99.2491101415912
"2429" 485.6 11.1537807238708 99.8223078450826
"2430" 485.8 10.5837945552515 100.045863273077
"2431" 486 11.0785509406273 99.8392867892175
"2432" 486.2 11.376217952763 100.185174002696
"2433" 486.4 11.3505623328178 100.723323813837
"2434" 486.6 12.0593192892072 100.863693329058
"2435" 486.8 14.7232664752144 102.909069153947
"2436" 487 17.7882766701022 106.889862174754
"2437" 487.2 20.411941835163 109.534329193825
"2438" 487.4 23.7722098402797 112.234969572879
"2439" 487.6 26.5217659043505 114.975329797271
"2440" 487.8 30.1772351158524 117.182823076404
"2441" 488 33.5717083407383 119.704281161695
"2442" 488.2 38.097813451533 121.769648897636
"2443" 488.4 42.747331815766 123.716468614793
"2444" 488.6 47.9906092622767 125.330238680919
"2445" 488.8 52.8124806300013 126.736776927411
"2446" 489 57.8081706432429 126.203232557512
"2447" 489.2 62.9257108930781 127.557979899452
"2448" 489.4 68.257672949266 127.057517633175
"2449" 489.6 73.9232356339597 127.133099388272
"2450" 489.8 78.5050608008676 126.890482538355
"2451" 490 80.1272717736556 126.670541930181
"2452" 490.2 80.7809495934709 126.653818429078
"2453" 490.4 81.2884005112464 126.818489440546
"2454" 490.6 81.5442612270256 126.927216721459
"2455" 490.8 82.6482392812425 126.07238546547
"2456" 491 82.6014133733277 126.677266674512
"2457" 491.2 82.3913603410006 126.771428378659
"2458" 491.4 82.0857190845569 127.200313152865
"2459" 491.6 81.7246546543725 127.194977935646
"2460" 491.8 81.6805760269755 126.890703828615
"2461" 492 81.7491079181592 126.817490797323
"2462" 492.2 81.850969526913 127.151093895421
"2463" 492.4 81.7437239286087 127.008709264907
"2464" 492.6 81.656234098413 127.065154316646
"2465" 492.8 81.3162722486588 126.851715485409
"2466" 493 81.305710327113 126.980768964296
"2467" 493.2 81.4238079418162 127.081905751356
"2468" 493.4 81.461498669913 127.069342175323
"2469" 493.6 81.746335565331 126.927580033825
"2470" 493.8 81.7118727922702 127.089264417317
"2471" 494 81.7135092244424 127.08615519619
"2472" 494.2 82.1033027582088 127.035898289829
"2473" 494.4 82.5550129991823 126.341137979915
"2474" 494.6 83.564641297713 126.276646651772
"2475" 494.8 83.7983238119131 126.026565364646
"2476" 495 84.752527411563 125.535832084826
"2477" 495.2 86.138823207281 124.847130033542
"2478" 495.4 88.9096651542559 123.700867961417
"2479" 495.6 92.2380500892892 122.092552396233
"2480" 495.8 94.735963712663 120.783133641702
"2481" 496 97.0553125982592 119.836225685598
"2482" 496.2 99.9319703504696 118.167337410655
"2483" 496.4 100.901337311134 116.480784456059
"2484" 496.6 101.995885949456 115.462632024303
"2485" 496.8 101.846256355158 114.985433994033
"2486" 497 102.931964823077 114.565500236382
"2487" 497.2 102.538300193389 114.421846334229
"2488" 497.4 101.702528208707 114.46080824844
"2489" 497.6 100.804037686195 115.117840724491
"2490" 497.8 99.5359714510781 116.664139714821
"2491" 498 97.735064748886 118.766968940024
"2492" 498.2 95.0033659013555 120.508487116354
"2493" 498.4 91.6945869392316 122.593707191442
"2494" 498.6 87.8376929859416 123.916004244332
"2495" 498.8 83.3396945784364 125.833649893422
"2496" 499 78.0956129149222 126.655435739252
"2497" 499.2 72.8301950309434 127.651327626676
"2498" 499.4 67.6063621431705 127.634578704933
"2499" 499.6 62.8145878429334 127.882513224024
"2500" 499.8 58.0045558666358 127.661571734626
"2501" 500 53.8669100293982 126.28492722028
"2502" 500.2 49.3609006666499 125.218925798025
"2503" 500.4 44.9556323622429 124.645349129512
"2504" 500.6 40.4220429402854 122.902511894667
"2505" 500.8 35.9720893821252 121.168014774798
"2506" 501 31.0760698395732 117.998928185898
"2507" 501.2 26.4969115141341 115.39196112193
"2508" 501.4 23.4214893665267 112.48360147351
"2509" 501.6 20.0579815563013 110.24154063094
"2510" 501.8 17.1830179058455 108.958268212605
"2511" 502 16.6053278637702 108.902211810837
"2512" 502.2 16.3403817025457 109.040866968544
"2513" 502.4 15.5306962358753 108.162345489797
"2514" 502.6 15.0479980546145 107.297086241452
"2515" 502.8 14.8187075832464 106.417016818551
"2516" 503 14.472511265913 103.791320074101
"2517" 503.2 12.4578410303204 100.898482664868
"2518" 503.4 9.1634085310183 96.7205915809092
"2519" 503.6 6.94274136391305 92.6795985024188
"2520" 503.8 5.22484277761071 87.5414102159716
"2521" 504 3.60119430095652 83.836711442233
"2522" 504.2 1.801122220727 78.5835805049716
"2523" 504.4 0.75583452094429 75.5657474545835
"2524" 504.6 0.912434261363041 72.526251974746
"2525" 504.8 0.687796835372053 68.5317281960395
"2526" 505 1.12564458948996 65.358989562723
"2527" 505.2 1.72157407804347 64.6087045672982
"2528" 505.4 2.7317352494403 65.4957128985369
"2529" 505.6 4.13855119351305 65.274304617406
"2530" 505.8 5.99248600834604 64.1769872076563
"2531" 506 6.07171545504095 59.816519674646
"2532" 506.2 5.56604034924272 54.6635206435691
"2533" 506.4 4.75174549257056 49.6369252204542
"2534" 506.6 4.76912305722733 44.2821963497317
"2535" 506.8 6.81291774491303 40.4318035113302
"2536" 507 6.49392256679874 38.7795295272603
"2537" 507.2 7.94138458698996 38.9498695284537
"2538" 507.4 8.3468120259239 41.4309551969178
"2539" 507.6 9.31919687381831 44.4303709765302
"2540" 507.8 10.3592221129028 48.5337873989011
"2541" 508 11.8177507304436 54.1056051694521
"2542" 508.2 15.2361796129719 58.8084774565284
"2543" 508.4 19.1499798916483 61.9815194385578
"2544" 508.6 22.110034771683 63.345125639066
"2545" 508.8 24.5867080574904 64.9037317964914
"2546" 509 27.7553221127416 67.6207737996746
"2547" 509.2 31.5979942376534 69.8566289786556
"2548" 509.4 35.7390235566968 71.1041570347271
"2549" 509.6 39.9624515449988 73.2180264017032
"2550" 509.8 44.3245251433988 75.1023235003317
"2551" 510 49.6098638556221 75.8131499648824
"2552" 510.2 54.8406392819941 79.4093599042676
"2553" 510.4 58.6517337618376 84.7132604957026
"2554" 510.6 60.0520565601189 90.5885357193813
"2555" 510.8 60.96651338363 97.3490178279951
"2556" 511 60.9843193807207 103.624501262973
"2557" 511.2 61.4621701629631 109.816788296306
"2558" 511.4 59.8979240922497 116.066137407903
"2559" 511.6 57.2313626682186 121.587318837174
"2560" 511.8 53.7319085021866 124.935312114372
"2561" 512 50.80345434061 123.496971818676
"2562" 512.2 47.480166396663 121.319210871867
"2563" 512.4 41.84562462961 119.315077667252
"2564" 512.6 35.6524985924594 117.675025338254
"2565" 512.8 32.647817925913 117.591739375903
"2566" 513 33.657845681733 118.533146075966
"2567" 513.2 35.503937543913 118.975520057709
"2568" 513.4 37.5717467331398 119.778970998749
"2569" 513.6 40.907373025981 121.927668190005
"2570" 513.8 45.8550289804697 122.746176806203
"2571" 514 50.6933009669131 124.331439825132
"2572" 514.2 55.8886952291583 125.901640750137
"2573" 514.4 61.7869386033969 125.113612172969
"2574" 514.6 68.3446765930916 125.465541868253
"2575" 514.8 73.4792007245416 126.237992401303
"2576" 515 78.8221718914082 125.398874468898
"2577" 515.2 83.759376726213 123.128902188566
"2578" 515.4 90.0947693334131 121.753840962852
"2579" 515.6 94.7925297180845 119.54280290716
"2580" 515.8 99.7344708047571 115.603753530985
"2581" 516 105.215614735274 112.57539595159
"2582" 516.2 109.083679353263 106.821492717044
"2583" 516.4 113.681360476277 102.431712718755
"2584" 516.6 117.829194045045 97.9470831393566
"2585" 516.8 120.553750780249 92.2311169095097
"2586" 517 123.831828218281 85.8051583518302
"2587" 517.2 125.868131204645 79.144010953271
"2588" 517.4 126.467428173621 73.0364832924385
"2589" 517.6 128.191046673181 66.5522790497264
"2590" 517.8 126.678679552903 60.7959810377945
"2591" 518 126.58346777544 54.1125419416733
"2592" 518.2 125.558640970065 48.3723358319049
"2593" 518.4 123.804624646371 44.5325184733096
"2594" 518.6 120.97508743464 39.369299682146
"2595" 518.8 119.497436952161 33.900628612068
"2596" 519 115.854231465535 30.5816441744298
"2597" 519.2 111.773559333183 25.6939603564028
"2598" 519.4 109.399077822931 19.8401181382889
"2599" 519.6 105.164622228642 16.8691678826554
"2600" 519.8 99.4353967247355 13.4549280334404
"2601" 520 95.1619115599573 9.65060530619469
"2602" 520.2 89.7348038443676 8.27654293164602
"2603" 520.4 84.0857003665926 7.82783217083048
"2604" 520.6 79.6342615651093 5.79290790273948
"2605" 520.8 75.7084577250845 3.27647897701745
"2606" 521 71.8855179656929 1.27083167515061
"2607" 521.2 67.2061090496218 2.70421070252951
"2608" 521.4 61.0805288747378 4.53574896149138
"2609" 521.6 54.8142735585988 4.53391345818888
"2610" 521.8 48.5457513815859 4.31146268031892
"2611" 522 43.7522361886952 5.05151857450741
"2612" 522.2 38.9786285230307 9.16239821423425
"2613" 522.4 34.020053578743 12.741177189056
"2614" 522.6 27.465259055433 14.563900799816
"2615" 522.8 23.0251339236706 17.8992269338884
"2616" 523 20.598887846523 24.035832042056
"2617" 523.2 18.2495671811943 30.3668431021148
"2618" 523.4 16.7322982164185 37.0303345903823
"2619" 523.6 17.04564456834 43.6731714558483
"2620" 523.8 18.0564718117109 50.4485025716992
"2621" 524 19.7827160688808 57.3247437615815
"2622" 524.2 22.2213585249755 63.792368006521
"2623" 524.4 26.0139595332497 68.9440198580025
"2624" 524.6 30.5580357870586 71.5346768187528
"2625" 524.8 35.2099252302954 74.4025851034695
"2626" 525 39.1439920920284 76.3278370641941
"2627" 525.2 42.4265911100013 79.1144188048225
"2628" 525.4 43.4327442537867 84.8041499211197
"2629" 525.6 41.2199951216483 90.584717377646
"2630" 525.8 36.137282675857 94.3265495364871
"2631" 526 30.6865989825732 98.6350421791315
"2632" 526.2 26.1788924534559 102.92537967516
"2633" 526.4 24.2051393839237 106.59445558454
"2634" 526.6 24.8199345284316 107.524295516053
"2635" 526.8 25.0624093300559 109.678062486289
"2636" 527 26.2485345938569 112.631393530073
"2637" 527.2 28.8949784653357 115.12539653212
"2638" 527.4 32.5529468197207 117.226021961281
"2639" 527.6 34.4829945207091 118.218241872364
"2640" 527.8 38.5792876128659 120.665829700844
"2641" 528 43.2422120461252 121.301772442858
"2642" 528.2 49.0390138614378 122.35165717929
"2643" 528.4 55.0777402184873 125.359451916517
"2644" 528.6 58.7315467099964 127.176946877452
"2645" 528.8 58.8649091348102 126.991142720768
"2646" 529 61.6878131411241 127.55229064849
"2647" 529.2 64.4754253499979 127.635888339797
"2648" 529.4 67.3780855106583 127.47054693824
"2649" 529.6 71.140520959413 126.665297570126
"2650" 529.8 76.7247911995416 126.237992401303
"2651" 530 81.3304267468842 125.910473089963
"2652" 530.2 85.835256394023 123.709213765496
"2653" 530.4 91.6129844333853 121.529619450952
"2654" 530.6 96.0335875271017 119.464348849533
"2655" 530.8 100.509508546524 116.426829981924
"2656" 531 103.033856693746 113.830357601924
"2657" 531.2 107.987621903427 110.310889972727
"2658" 531.4 111.302899981719 107.346389075202
"2659" 531.6 113.199832871258 103.568259492364
"2660" 531.8 117.309605050853 100.103250822431
"2661" 532 119.38940829552 96.8926892952255
"2662" 532.2 121.056553583329 93.521258706531
"2663" 532.4 123.589263035413 88.1522327269092
"2664" 532.6 125.394513088805 83.1181049119163
"2665" 532.8 127.415673092809 76.9159836484982
"2666" 533 127.888511275333 70.6452004665924
"2667" 533.2 128.439266642568 64.0731259436283
"2668" 533.4 128.885502240096 58.5194123856808
"2669" 533.6 127.258269075133 54.2067100829947
"2670" 533.8 125.807579460986 48.3217697024534
"2671" 534 124.303292939913 43.0962658533391
"2672" 534.2 122.967476228624 38.6518533666197
"2673" 534.4 121.854675237107 38.1648249947571
"2674" 534.6 119.210497828856 35.3874238251032
"2675" 534.8 118.032812142213 31.0664891397369
"2676" 535 115.994581323913 29.9859369977571
"2677" 535.2 113.583911554592 25.3930129192515
"2678" 535.4 112.086400491564 22.3905748689668
"2679" 535.6 112.00816249095 22.8632389123158
"2680" 535.8 112.970386484886 24.3155555754228
"2681" 536 113.464245504536 26.2889576923347
"2682" 536.2 115.915244667857 29.080777876396
"2683" 536.4 118.586417146092 32.4840113173246
"2684" 536.6 120.494339420996 36.4446951275176
"2685" 536.8 121.872706295302 40.7901470678682
"2686" 537 123.810942988611 45.0056043485422
"2687" 537.2 125.303768535876 49.9618350544075
"2688" 537.4 126.698356714735 54.5022444295993
"2689" 537.6 127.727095837358 59.5120242773551
"2690" 537.8 127.299762416291 65.3287603624568
"2691" 538 126.892552896635 71.5908006756182
"2692" 538.2 124.920567505724 77.1920638515611
"2693" 538.4 123.038476691438 82.9958198867945
"2694" 538.6 121.043277618357 89.0737147009516
"2695" 538.8 119.022211044078 95.0904306866093
"2696" 539 114.346542604941 98.179399089146
"2697" 539.2 109.488563388885 100.95206066636
"2698" 539.4 104.410319936221 103.849195988165
"2699" 539.6 98.267166149463 105.579345372146
"2700" 539.8 91.7647731596403 106.25403478604
"2701" 540 86.1507277881931 105.010717920926
"2702" 540.2 78.6889289057249 103.121051596527
"2703" 540.4 72.0230453481471 102.140400570976
"2704" 540.6 65.4526236519755 100.978720873834
"2705" 540.8 58.3703707443169 102.134026252531
"2706" 541 51.3814921899616 104.329635486335
"2707" 541.2 45.6607265597954 108.614927051705
"2708" 541.4 41.1624997066727 113.069169545223
"2709" 541.6 39.2651132486559 115.900323082646
"2710" 541.8 39.492119119593 115.452431597096
"2711" 542 37.237082857563 113.707602157736
"2712" 542.2 33.2558037851903 110.073684816042
"2713" 542.4 29.4914811889755 106.317717205209
"2714" 542.6 25.6206325291507 101.794536994468
"2715" 542.8 21.9071628728041 97.1440235930619
"2716" 543 18.051748441743 91.834918828616
"2717" 543.2 14.7022990715431 86.635482887666
"2718" 543.4 10.716364443115 81.772939238021
"2719" 543.6 4.92846768767593 78.4669540124295
"2720" 543.8 4.63447741809304 78.920065210496
"2721" 544 4.70792049398445 80.414758979044
"2722" 544.2 4.46218292944875 83.5371494890746
"2723" 544.4 5.26683646409486 85.7198723093006
"2724" 544.6 7.4770154882592 86.8597781555691
"2725" 544.8 8.53987379300606 88.0576855380414
"2726" 545 10.8645559642537 91.7702495467559
"2727" 545.2 13.5191190638818 97.1164682085835
"2728" 545.4 15.8292394161218 102.427199370163
"2729" 545.6 19.0951594138773 107.382966364682
"2730" 545.8 21.7781646045867 108.160102261425
"2731" 546 26.6785279242931 108.181010696906
"2732" 546.2 31.4062069314343 109.598353151827
"2733" 546.4 36.372457555023 112.067929849766
"2734" 546.6 40.177587827913 116.327977356999
"2735" 546.8 41.9964568817378 121.662082668161
"2736" 547 42.9623044554631 122.681010703016
"2737" 547.2 42.7279937624614 123.166257887969
"2738" 547.4 42.7352469609955 123.139662826677
"2739" 547.6 44.851238111913 123.029333117298
"2740" 547.8 49.7884696829737 122.780974889646
"2741" 548 55.1332687367131 124.336261845266
"2742" 548.2 60.5573994028554 126.337393067829
"2743" 548.4 65.8744650034499 126.387338369025
"2744" 548.6 71.3191957340161 126.05868667244
"2745" 548.8 77.7967633678559 126.252829386332
"2746" 549 82.4640969156556 123.485364426399
"2747" 549.2 88.0711594275441 121.186539180568
"2748" 549.4 93.2531925213702 121.02279216376
"2749" 549.6 94.8373884150068 120.70785397374
"2750" 549.8 94.8664496970661 120.498463710697
"2751" 550 95.1049012421681 120.208347664156
"2752" 550.2 95.0343486434292 120.289198976582
"2753" 550.4 95.3300478822174 120.480839031276
"2754" 550.6 95.4209541234394 120.467381342625
"2755" 550.8 95.4592667328059 120.666704523075
"2756" 551 95.8215182680072 120.674777588458
"2757" 551.2 95.646684220648 121.019753263212
"2758" 551.4 95.7599475075255 120.909891980809
"2759" 551.6 95.6326069607564 121.005676003321
"2760" 551.8 95.0558862023416 121.051538822253
"2761" 552 94.5248094147013 121.215454778175
"2762" 552.2 94.132283884313 120.846602966546
"2763" 552.4 93.6747967399674 121.010011391331
"2764" 552.6 93.118895987766 120.959625881911
"2765" 552.8 91.5803224593988 121.961231466817
"2766" 553 89.4023766987464 123.296663154007
"2767" 553.2 85.6905642963942 124.321711801929
"2768" 553.4 82.1046615530323 125.637094507646
"2769" 553.6 78.1063322963075 126.987736562196
"2770" 553.8 73.7849188810065 127.82832306759
"2771" 554 69.539795737143 127.923288438236
"2772" 554.2 65.0184100119988 128.270659350217
"2773" 554.4 60.7049929968542 127.664633969087
"2774" 554.6 55.6093769884334 126.821403848319
"2775" 554.8 50.401197824163 125.884258705358
"2776" 555 45.1602747701848 124.083444458526
"2777" 555.2 40.5256256150194 122.707776466167
"2778" 555.4 36.3833878661711 121.177025016194
"2779" 555.6 33.2654636284282 119.287539323828
"2780" 555.8 29.8604284591483 116.026328359911
"2781" 556 25.4770500723722 113.925149450717
"2782" 556.2 22.8653942392867 111.102555712349
"2783" 556.4 21.5634208906413 107.302330576483
"2784" 556.6 20.343889131655 103.822538656969
"2785" 556.8 19.3932452118808 99.542547088646
"2786" 557 19.3861842873665 96.3407343456344
"2787" 557.2 20.2539897653797 95.0809420490127
"2788" 557.4 21.4411081051389 93.8512471460331
"2789" 557.6 21.3560804576097 90.2783919844999
"2790" 557.8 18.3160771981252 86.5051085017976
"2791" 558 14.0187588111557 83.3435844538111
"2792" 558.2 9.0392000034081 82.2901449676757
"2793" 558.4 5.34285617682481 82.8487570219401
"2794" 558.6 5.13738166219429 84.8440792249898
"2795" 558.8 5.47524146812824 87.222449979241
"2796" 559 6.35991618074283 88.9356811958801
"2797" 559.2 8.38048950268915 90.8463022816012
"2798" 559.4 10.0762114406858 95.0754343803278
"2799" 559.6 12.7862794873108 98.2634893878165
"2800" 559.8 16.906704122163 101.750846847836
"2801" 560 19.8138258761988 105.19201446491
"2802" 560.2 21.384247601406 109.882724066745
"2803" 560.4 24.525995255946 112.882993915778
"2804" 560.6 29.2151287058836 114.399714780675
"2805" 560.8 34.854819448913 116.513379061257
"2806" 561 39.5423343912528 120.468097793869
"2807" 561.2 43.7445238944972 123.331118542438
"2808" 561.4 48.773209641903 124.729627410836
"2809" 561.6 54.4699880650949 125.165008620373
"2810" 561.8 60.6362628456189 125.239986967175
"2811" 562 66.852446823843 126.879506541476
"2812" 562.2 72.7213144378248 126.347306070411
"2813" 562.4 79.592038556313 125.333307239186
"2814" 562.6 84.918052525788 123.509984442492
"2815" 562.8 90.2096133040669 119.821246037252
"2816" 563 96.0493031454675 116.424759088111
"2817" 563.2 102.39277529897 114.093920155417
"2818" 563.4 107.24161090161 110.772885653334
"2819" 563.6 109.338624242105 105.246048196444
"2820" 563.8 112.607712204707 99.1759862820578
"2821" 564 117.788841718583 95.0967005134573
"2822" 564.2 121.549177593984 90.9324592142532
"2823" 564.4 123.839468555668 84.8417925589733
"2824" 564.6 126.01226420037 78.9543117858529
"2825" 564.8 127.02230910981 72.3050665005058
"2826" 565 127.116138018246 66.0362512394642
"2827" 565.2 126.315559034413 59.8470664085284
"2828" 565.4 126.265072071469 53.2640331267849
"2829" 565.6 124.659380580599 47.6947029063032
"2830" 565.8 120.80520148117 44.5985712346185
"2831" 566 117.123801858989 39.8138843396649
"2832" 566.2 113.675232438317 35.6880511010787
"2833" 566.4 109.13212908967 31.9456939545619
"2834" 566.6 104.099492233038 29.973315257021
"2835" 566.8 98.812425349263 28.281064383356
"2836" 567 92.8602694945863 26.1060817351015
"2837" 567.2 86.4012231037447 24.0700360668242
"2838" 567.4 79.741335718163 23.6403568426773
"2839" 567.6 73.2296728865247 24.8775806583353
"2840" 567.8 66.8698380472596 27.502006984943
"2841" 568 61.51015136648 28.5745326816873
"2842" 568.2 59.9067209278193 28.9590682335835
"2843" 568.4 59.5740479041318 28.7440478646148
"2844" 568.6 57.216937821663 30.9875622804585
"2845" 568.8 54.0170376980101 34.5462892151217
"2846" 569 51.342419061913 38.7418188569794
"2847" 569.2 48.1784320045702 43.2992460915889
"2848" 569.4 47.0216873538354 48.7071470740052
"2849" 569.6 46.117018397163 53.520074153146
"2850" 569.8 47.7802179242498 56.4265335417787
"2851" 570 46.997002078781 60.595461388646
"2852" 570.2 43.0769819855797 63.5958294722016
"2853" 570.4 37.8105125222625 64.1196054539276
"2854" 570.6 31.7985045305859 64.0533802124778
"2855" 570.8 25.8607889210765 64.6961401234056
"2856" 571 18.7897589732244 65.320551219797
"2857" 571.2 12.5839450347998 67.4663151866649
"2858" 571.4 6.77409198969808 70.9874174328984
"2859" 571.6 3.70364206986305 75.220092068996
"2860" 571.8 4.49437761967361 75.1101076931812
"2861" 572 4.04163336309127 74.0495586170915
"2862" 572.2 2.83802399847186 71.8099310652048
"2863" 572.4 1.64210201087895 70.0180006449301
"2864" 572.6 2.13926746091303 69.5725242283868
"2865" 572.8 2.88415707812615 65.7607388200067
"2866" 573 3.55389724036131 60.4253476809909
"2867" 573.2 4.87269662579216 55.30550557269
"2868" 573.4 4.43208459647236 49.1225741095613
"2869" 573.6 3.89879182906197 42.8703940881567
"2870" 573.8 6.28280463399638 40.0292364120627
"2871" 574 10.1054656991258 39.2532870864439
"2872" 574.2 15.5194759352679 38.0019638239686
"2873" 574.4 21.3131111053492 36.1955265282949
"2874" 574.6 26.935578689913 34.9523460993506
"2875" 574.8 33.5405226050161 33.5613657166769
"2876" 575 39.6988632328505 31.790845923021
"2877" 575.2 46.3183710489616 31.0108013384713
"2878" 575.4 52.7826498351943 32.521103779896
"2879" 575.6 57.3183625240068 36.188621016646
"2880" 575.8 62.091051046766 40.3353401411754
"2881" 576 66.630448435353 44.759576343026
"2882" 576.2 71.0365360218645 49.8869034563742
"2883" 576.4 76.0970887527432 55.0583615631838
"2884" 576.6 79.2820354903373 60.7764276454339
"2885" 576.8 79.892046800616 67.3282942235173
"2886" 577 81.072027812913 73.9169543750134
"2887" 577.2 81.35184182668 80.6021633729858
"2888" 577.4 79.5377486792767 87.708927514343
"2889" 577.6 77.9241396491192 94.6801841213574
"2890" 577.8 75.3348224963361 100.175437231271
"2891" 578 73.3494895069434 106.828405948888
"2892" 578.2 71.1503560820646 111.502056232888
"2893" 578.4 69.867856088307 111.50992433101
"2894" 578.6 67.9348762133361 111.207948238213
"2895" 578.8 63.6188650336005 110.569440727459
"2896" 579 58.326929764113 113.05162195716
"2897" 579.2 53.6755349576559 117.116955854989
"2898" 579.4 48.5122641677131 121.330659603103
"2899" 579.6 48.8230696238932 123.755294723329
"2900" 579.8 51.4353454418288 125.903574567699
"2901" 580 51.8263070963676 126.234578208726
"2902" 580.2 51.7145801030464 126.364106774046
"2903" 580.4 52.0361640259443 126.25781368599
"2904" 580.6 54.0674667568842 125.970391683348
"2905" 580.8 57.8254860357255 124.854095805552
"2906" 581 62.7923769357728 125.436899207319
"2907" 581.2 68.8285556593492 126.279307090997
"2908" 581.4 73.0898828261502 126.143005105399
"2909" 581.6 77.2014102237584 123.376557471656
"2910" 581.8 82.7664267990368 121.517536783089
"2911" 582 88.7538768114559 121.605143826132
"2912" 582.2 93.7260123236778 120.23032261047
"2913" 582.4 98.5425776840559 117.161466810075
"2914" 582.6 102.537435902999 114.016025984017
"2915" 582.8 106.090893817342 110.484823547217
"2916" 583 110.156124680552 106.203219985674
"2917" 583.2 114.919930255524 102.542915172202
"2918" 583.4 116.788360022942 98.7858608521889
"2919" 583.6 119.075807951005 94.0435044379763
"2920" 583.8 122.836062211387 89.5841801760426
"2921" 584 123.841023791885 85.3432404236273
"2922" 584.2 125.525798685496 79.1782699638405
"2923" 584.4 127.052890614118 73.9373348489537
"2924" 584.6 127.441315273456 68.4739004388175
"2925" 584.8 127.899758060859 62.7673754470514
"2926" 585 127.540310157055 57.6487101875705
"2927" 585.2 126.575206272413 54.2954096555071
"2928" 585.4 125.569983203801 48.7693790111413
"2929" 585.6 125.05997917637 43.6812984560746
"2930" 585.8 121.937882780886 41.1290647929029
"2931" 586 119.427952390681 36.7542810708603
"2932" 586.2 118.240396093831 32.2885588953471
"2933" 586.4 116.698776105762 30.4449093881612
"2934" 586.6 112.453825828356 28.4530929260422
"2935" 586.8 108.811816609147 24.4256304913656
"2936" 587 107.892579159525 19.1224870238305
"2937" 587.2 104.833258836372 16.4624484215649
"2938" 587.4 100.076021685782 13.2583726476647
"2939" 587.6 94.1115121052731 12.246549200666
"2940" 587.8 88.6883467942464 11.8958680674036
"2941" 588 84.4699623306171 10.8067787713399
"2942" 588.2 82.2712895607051 9.95268153734899
"2943" 588.4 79.7814283063836 7.94434720067543
"2944" 588.6 76.2661044076678 4.12218712364602
"2945" 588.8 73.3835845988019 3.20260315572935
"2946" 589 68.439796279307 4.57853681467632
"2947" 589.2 63.7291196512071 7.38686930732249
"2948" 589.4 60.2179843014675 11.5992563486262
"2949" 589.6 56.2993208782767 16.825231540343
"2950" 589.8 52.2738720176509 21.2740299134713
"2951" 590 48.9462459797988 27.3569056783889
"2952" 590.2 47.7086824607192 34.2743850017991
"2953" 590.4 47.236747111038 41.1593676595114
"2954" 590.6 48.7917667827366 47.7009213485578
"2955" 590.8 51.4958469752767 54.1160825858278
"2956" 591 54.2059571724274 60.4359637995889
"2957" 591.2 57.8911633146772 65.6732795431177
"2958" 591.4 61.5947757166559 71.500645384646
"2959" 591.6 65.9109895431494 76.3088401465187
"2960" 591.8 70.8821220254419 80.8367112163864
"2961" 592 76.342203847615 84.9111755665403
"2962" 592.2 82.7864632520601 86.6518253902931
"2963" 592.4 89.0979094018059 86.5752540015657
"2964" 592.6 96.1695349017149 85.9808779076366
"2965" 592.8 102.107060302552 83.5165425654238
"2966" 593 108.031271996996 81.237416809646
"2967" 593.2 113.841672975496 80.166371952896
"2968" 593.4 117.991778605493 81.1365716770299
"2969" 593.6 122.372441657328 83.7425725762816
"2970" 593.8 121.921261359154 85.667647808021
"2971" 594 122.062973850975 87.0415665723717
"2972" 594.2 121.103018256451 91.6318795875045
"2973" 594.4 118.943602247253 96.905579267857
"2974" 594.6 116.46826209594 100.7495558707
"2975" 594.8 113.118865687951 103.216800456571
"2976" 595 109.27974384217 108.253583385309
"2977" 595.2 105.140577793096 112.065533106031
"2978" 595.4 100.201475051389 114.33865838419
"2979" 595.6 96.1649508332274 117.684470532332
"2980" 595.8 92.4017701305076 121.286248897916
"2981" 596 88.378501090233 121.664491766246
"2982" 596.2 82.4580858628248 123.113170620617
"2983" 596.4 77.3775145432401 125.811810406113
"2984" 596.6 71.2889826227249 125.509841653379
"2985" 596.8 64.9504203173067 124.468681936646
"2986" 597 58.1750361298831 124.710153867986
"2987" 597.2 51.3874074447348 125.209062179656
"2988" 597.4 46.8266985412326 122.3727666031
"2989" 597.6 41.155159678983 118.731776213036
"2990" 597.8 35.4370587098827 115.979004063858
"2991" 598 29.9635236860013 113.322942411323
"2992" 598.2 24.4727482706483 111.776514008528
"2993" 598.4 22.2496293262183 108.565971891351
"2994" 598.6 18.733322441493 103.663148755706
"2995" 598.8 14.5259680502072 99.1683495985872
"2996" 599 11.4879345933236 94.2293446605197
"2997" 599.2 9.62381790011528 88.3529180847247
"2998" 599.4 9.2767132395614 82.0933967151405
"2999" 599.6 9.85449967577017 77.764635001396
"3000" 599.8 12.2568548349797 73.1537327999127
"3001" 600 15.6015391435085 68.5818019956685
"3002" 600.2 19.2414576106684 63.4999195881886
"3003" 600.4 22.9361736529776 58.6899856904202
"3004" 600.6 27.7223885020343 54.9382988394945
"3005" 600.8 33.069744687663 51.6189071172133
"3006" 601 38.6086816398093 48.4189857273441
"3007" 601.2 44.1090389315923 46.379775108146
"3008" 601.4 50.3038301099131 44.419438461246
"3009" 601.6 56.1752869918564 44.3736327692592
"3010" 601.8 61.5021210395316 45.2896582248934
"3011" 602 66.9903337997296 49.4258659851414
"3012" 602.2 71.724727244913 53.195515105646
"3013" 602.4 75.7348345873575 58.3343666910627
"3014" 602.6 79.5002347114487 62.3133060614853
"3015" 602.8 83.4313224274323 67.7819476827133
"3016" 603 88.7675546570291 73.4549545063782
"3017" 603.2 91.4616265791702 79.3642474497889
"3018" 603.4 93.0109475415111 84.3095046910292
"3019" 603.6 95.514905426663 90.5811111660071
"3020" 603.8 98.7411414630507 96.6768991316369
"3021" 604 102.931964823077 103.398308572946
"3022" 604.2 107.25057875009 106.247555175822
"3023" 604.4 111.128162635943 104.523053199373
"3024" 604.6 112.584114852783 100.866748002446
"3025" 604.8 115.072469637558 96.779851944132
"3026" 605 116.849159407243 93.5006687504895
"3027" 605.2 119.320872967481 91.2022567545109
"3028" 605.4 120.562228836436 90.2881478259855
"3029" 605.6 119.552450233805 91.6127800902676
"3030" 605.8 118.167289815479 94.1340461310611
"3031" 606 116.369771582823 98.732447706086
"3032" 606.2 113.17397948847 101.905092004221
"3033" 606.4 108.684041872866 106.630181835372
"3034" 606.6 103.739231690313 110.933642344332
"3035" 606.8 98.3221836346023 114.644941291151
"3036" 607 92.1986756295601 116.705993188793
"3037" 607.2 87.3386139020431 118.170938178956
"3038" 607.4 82.1067984231777 121.345278397175
"3039" 607.6 76.8022732324686 125.078131703618
"3040" 607.8 71.6932548524282 126.160323032707
"3041" 608 66.2594351102717 124.523715862092
"3042" 608.2 60.2413597086244 122.886707527801
"3043" 608.4 53.9696743618821 123.613452116636
"3044" 608.6 47.1109804801318 123.231300568052
"3045" 608.8 41.4954942632161 119.854042388555
"3046" 609 35.640252343863 116.881789642286
"3047" 609.2 30.2287283124675 112.641878783983
"3048" 609.4 26.520143109113 107.050679720813
"3049" 609.6 23.3639538990153 101.609398113862
"3050" 609.8 19.2965512867744 96.4961908804282
"3051" 610 13.8358762112015 93.2922888162133
"3052" 610.2 9.01568588903261 90.2502804460917
"3053" 610.4 9.43535484871304 88.5118669276127
"3054" 610.6 11.668321095513 83.7621043650225
"3055" 610.8 14.0595783090938 79.1399050858027
"3056" 611 14.569878980163 73.5497931890892
"3057" 611.2 16.1861830367131 67.4804406496127
"3058" 611.4 16.809336407913 61.7082352657889
"3059" 611.6 14.8903810395693 55.142869390646
"3060" 611.8 9.22508695151126 49.3251484642085
"3061" 612 5.9434929025191 46.295193053343
"3062" 612.2 6.12615080040304 47.517030010586
"3063" 612.4 6.34708005320715 48.8235138187343
"3064" 612.6 4.03469229831304 50.632796866586
"3065" 612.8 4.13776438370092 52.9988126526157
"3066" 613 3.56299981594637 56.2939721457794
"3067" 613.2 2.416821404982 60.353720856715
"3068" 613.4 1.60834698918169 65.5597615659296
"3069" 613.6 1.50143837626087 67.1995324421243
"3070" 613.8 2.20692202292713 68.8456609510122
"3071" 614 2.81543214320471 71.987483955896
"3072" 614.2 2.13926746091303 74.5226507380349
"3073" 614.4 2.21871176507721 77.2962042567206
"3074" 614.6 2.31629966864032 79.7739505591006
"3075" 614.8 3.43474144625347 82.6792876419439
"3076" 615 6.57440458442467 85.0098496454716
"3077" 615.2 8.98667175573012 89.6917841933046
"3078" 615.4 10.6643517752464 94.9506376017942
"3079" 615.6 12.7434967037767 100.333290949828
"3080" 615.8 15.3331937770612 102.696780202127
"3081" 616 17.9262013654866 107.51524463194
"3082" 616.2 20.4152238929467 108.443487798062
"3083" 616.4 21.6620537526027 109.901576549543
"3084" 616.6 23.2621603795721 111.147008305169
"3085" 616.8 22.3580940496167 109.279318513646
"3086" 617 21.6154870865625 107.813783845553
"3087" 617.2 18.6563116060574 105.348473472378
"3088" 617.4 15.2792723268416 101.195811134687
"3089" 617.6 13.3670434798827 96.7729765499794
"3090" 617.8 12.0652499050939 92.2834732432843
"3091" 618 10.3790930749947 88.5737760139521
"3092" 618.2 8.64249390133572 84.3772746464914
"3093" 618.4 5.93197175884161 80.0769526234828
"3094" 618.6 3.00123590799443 76.6633986053437
"3095" 618.8 1.79307114357971 74.7570544945627
"3096" 619 1.63177513209487 70.0253769869187
"3097" 619.2 0.856928040586506 65.3326987513399
"3098" 619.4 2.46972758200395 59.5214659951006
"3099" 619.6 3.04355611739579 55.485335144215
"3100" 619.8 3.15870210847042 49.8818204370722
"3101" 620 3.89687953352841 43.6684587574922
"3102" 620.2 5.41731384066304 38.6738160089317
"3103" 620.4 9.99140837189056 35.3717533015898
"3104" 620.6 12.498602149754 30.9071601527824
"3105" 620.8 14.159972923876 25.8700474472386
"3106" 621 17.666172293313 21.7858359911166
"3107" 621.2 22.0037398602613 17.0272383291853
"3108" 621.4 26.6745930640883 12.8872889878831
"3109" 621.6 31.636491933903 9.10741409324602
"3110" 621.8 37.424028868923 7.55732008238602
"3111" 622 43.4061920350065 4.90476875219742
"3112" 622.2 49.1389581830676 2.45808437100965
"3113" 622.4 55.09896671628 1.91399455826987
"3114" 622.6 61.5342423473254 3.81301953613056
"3115" 622.8 67.9817073244815 4.23697853413023
"3116" 623 73.3153699038756 2.59706292660863
"3117" 623.2 77.1018095869641 3.73271626664602
"3118" 623.4 79.8013299663373 7.78085275000966
"3119" 623.6 83.171275732143 11.183293761056
"3120" 623.8 87.1202811216189 15.0311894613813
"3121" 624 92.3747966421005 18.5447797969273
"3122" 624.2 97.7358166231273 21.4417176828909
"3123" 624.4 103.789822750088 22.2908018445223
"3124" 624.6 108.735481420017 21.4095492197309
"3125" 624.8 110.488100276517 24.4040657145894
"3126" 625 110.89327676556 30.0563641897637
"3127" 625.2 110.546888330404 36.2461843194102
"3128" 625.4 110.754201010817 42.485066538146
"3129" 625.6 111.035069417307 49.439368282848
"3130" 625.8 111.946444840549 55.6149552779187
"3131" 626 113.316505526256 61.556156169246
"3132" 626.2 114.62216020877 67.6393200309603
"3133" 626.4 114.784166993825 74.2727614844696
"3134" 626.6 116.234632543951 80.7744608852875
"3135" 626.8 119.233154305994 86.5952726532406
"3136" 627 119.853227777524 92.4202791018405
"3137" 627.2 116.035076764702 95.679996662802
"3138" 627.4 110.307585569385 97.6997729411738
"3139" 627.6 104.617661999467 98.9139951115074
"3140" 627.8 97.8803681316777 100.344398853058
"3141" 628 91.319006060583 100.559066025416
"3142" 628.2 84.8394835286457 99.7739159145866
"3143" 628.4 79.0684612392739 98.3500435368007
"3144" 628.6 73.1673590927804 97.1580316376256
"3145" 628.8 67.3044220814858 95.0088038115295
"3146" 629 62.4373452702977 90.5397784326076
"3147" 629.2 57.0101473428273 86.8124139341318
"3148" 629.4 50.9891490217496 83.476874237396
"3149" 629.6 45.924120095347 78.9299856945894
"3150" 629.8 42.4115338756111 73.5692500307875
"3151" 630 40.3099322938839 67.4887174305004
"3152" 630.2 40.9192397790088 60.8482031149971
"3153" 630.4 40.442588617212 54.2956698975842
"3154" 630.6 40.229784953078 47.6626198381615
"3155" 630.8 38.8939236767804 41.706124824146
"3156" 631 38.2592366918386 35.8474887411886
"3157" 631.2 36.613929486363 29.402740451516
"3158" 631.4 32.2677887866585 24.2082614123824
"3159" 631.6 26.6747723124577 20.1982922299942
"3160" 631.8 20.964990452103 19.175235746696
"3161" 632 19.1297627769867 22.3863204703302
"3162" 632.2 14.9821380256045 26.5250480151247
"3163" 632.4 11.8098023456069 31.0115730263195
"3164" 632.6 8.05111051112554 36.4823469546335
"3165" 632.8 6.09065958287078 42.1202804537728
"3166" 633 2.33400288941303 49.774662744996
"3167" 633.2 2.96766579167495 54.2464682118365
"3168" 633.4 3.81128154297899 59.8935578661405
"3169" 633.6 2.65002090934725 66.4938950255802
"3170" 633.8 1.34072972895077 72.1105714437215
"3171" 634 4.19253048772883 77.2863374577118
"3172" 634.2 5.45434099960319 83.151858064477
"3173" 634.4 7.6304556699671 89.5794615170109
"3174" 634.6 10.7454230647485 95.2041375423169
"3175" 634.8 13.414624208386 100.821485173119
"3176" 635 18.2645022472537 106.578701911811
"3177" 635.2 22.7911007659674 110.282629308309
"3178" 635.4 27.328944255483 114.346334363216
"3179" 635.6 31.7705249853979 118.237148224646
"3180" 635.8 35.901197818053 120.885550052246
"3181" 636 40.3703951828635 121.538010141399
"3182" 636.2 45.1134561146457 123.450659102507
"3183" 636.4 49.116136803418 124.99697408921
"3184" 636.6 53.5887610755191 125.562347575495
"3185" 636.8 58.0773504802396 125.362875230779
"3186" 637 63.4091101172641 124.932732319455
"3187" 637.2 69.154219588713 125.727971040946
"3188" 637.4 72.9725464954955 127.138258878801
"3189" 637.6 76.748901300213 125.613726256226
"3190" 637.8 81.2119348197965 124.801433736801
"3191" 638 85.9179440528938 123.172942354704
"3192" 638.2 89.5603085467822 122.725162866525
"3193" 638.4 89.2318241012366 121.864572873175
"3194" 638.6 88.9251084583842 121.510201388281
"3195" 638.8 88.3887861458742 121.731042126277
"3196" 639 87.563208762913 122.517618405389
"3197" 639.2 85.7418968264567 123.322956988384
"3198" 639.4 83.457536812038 124.217772826848
"3199" 639.6 79.8500183349864 125.608509490619
"3200" 639.8 76.5750818992186 126.448492126396
"3201" 640 72.49617913474 127.356009155367
"3202" 640.2 68.6669666867641 127.663171625444
"3203" 640.4 64.0027185224707 127.337284594935
"3204" 640.6 60.1717105362794 127.576736498448
"3205" 640.8 55.8066764120421 126.562611275356
"3206" 641 51.3221341214443 126.03062235274
"3207" 641.2 46.2102428044237 124.845722872678
"3208" 641.4 40.988985446663 123.04467911574
"3209" 641.6 36.25588622822 119.891435330121
"3210" 641.8 32.0419743705797 117.702117552404
"3211" 642 28.4537201937294 115.312142604728
"3212" 642.2 24.5867080574904 112.431221840914
"3213" 642.4 21.6264759550183 109.34081391212
"3214" 642.6 19.1502612431446 108.688962688299
"3215" 642.8 19.486948549788 108.938531513771
"3216" 643 19.9032228786883 106.60115936214
"3217" 643.2 21.3148060945721 103.662971723498
"3218" 643.4 22.6820318022276 100.697831428511
"3219" 643.6 25.0384787090421 98.7803568093557
"3220" 643.8 27.3455480130709 96.3734842206355
"3221" 644 28.0098334713087 93.1269776969647
"3222" 644.2 26.0552122735693 89.7368068660523
"3223" 644.4 23.040870119913 87.5673017481612
"3224" 644.6 19.2369120408645 85.7900664390441
"3225" 644.8 14.44551823622 85.9611970059332
"3226" 645 10.1382019266259 86.9406583690817
"3227" 645.2 9.43720947184161 88.2717373901562
"3228" 645.4 9.7865619022183 88.4651759769197
"3229" 645.6 8.75118437658304 87.523476441626
"3230" 645.8 6.07772094601087 87.1091133168091
"3231" 646 4.82527337125787 86.6407653659564
"3232" 646.2 3.3608607915034 85.8876049938268
"3233" 646.4 3.99630966313043 85.7360874332547
"3234" 646.6 5.79867072147553 82.438285285396
"3235" 646.8 7.48367310974637 80.990751933546
"3236" 647 9.57512240448751 77.5125838262098
"3237" 647.2 10.162367115113 73.032564088846
"3238" 647.4 10.0522516599612 68.2347210898026
"3239" 647.6 9.41371757887971 63.2784828479793
"3240" 647.8 8.53091696967972 58.4706814910127
"3241" 648 6.17378608214383 53.7048231494153
"3242" 648.2 4.05042092907651 52.5888393476268
"3243" 648.4 5.41731384066304 53.1997484845265
"3244" 648.6 7.56903332809987 52.9430010335251
"3245" 648.8 11.713759362163 54.266559962396
"3246" 649 15.6833414550022 56.8742794381015
"3247" 649.2 18.838479572883 61.514612611166
"3248" 649.4 20.3270040418811 66.5038171554758
"3249" 649.6 18.6418992824288 71.0168815833197
"3250" 649.8 14.23001054363 74.8699357230328
"3251" 650 8.76272153215832 78.2906656085705
"3252" 650.2 4.98066481284087 79.7156698529141
"3253" 650.4 4.04474315913886 77.6442340644202
"3254" 650.6 3.31308934937138 73.0693474475627
"3255" 650.8 3.26291326674062 67.0373988969564
"3256" 651 3.87802874010406 60.8667781654325
"3257" 651.2 3.65008982702555 54.889713333596
"3258" 651.4 3.93665308258545 49.3276665947495
"3259" 651.6 4.6467179307416 40.8437250693603
"3260" 651.8 7.92304216044364 36.448268254646
"3261" 652 10.3139675992356 32.0070441272428
"3262" 652.2 15.1589054495368 28.8285215870025
"3263" 652.4 21.1332577590967 25.1695101713195
"3264" 652.6 26.7845593780151 21.6285047265542
"3265" 652.8 32.1790863331025 17.4174922736565
"3266" 653 37.5382610494082 12.86070314818
"3267" 653.2 43.7362823252072 10.0253434464107
"3268" 653.4 50.0835233625191 8.87058433979754
"3269" 653.6 57.0051379483976 9.17326277422334
"3270" 653.8 63.0530393880355 11.9513461878297
"3271" 654 67.473003722663 16.5609126190835
"3272" 654.2 70.178527942623 22.150793094176
"3273" 654.4 71.6453205653305 27.7967214506072
"3274" 654.6 71.5974002339707 33.2987971898672
"3275" 654.8 70.4875845226777 38.8652785730872
"3276" 655 69.7468262260307 44.1345901677931
"3277" 655.2 69.4583777817988 48.6739439181889
"3278" 655.4 69.4881619274873 53.7122388169133
"3279" 655.6 70.5080944725702 59.712660779446
"3280" 655.8 71.5636960251919 66.1753803975883
"3281" 656 74.164647613766 71.6151956367048
"3282" 656.2 74.6477256969434 77.5551468889188
"3283" 656.4 72.1290350869416 82.6061286785317
"3284" 656.6 69.4687356770074 88.3911881169951
"3285" 656.8 64.8607500311791 92.653557985013
"3286" 657 60.7609502881254 97.936410634115
"3287" 657.2 59.0801588390101 101.334869284937
"3288" 657.4 59.3036615800013 101.245527502587
"3289" 657.6 59.0044620851583 102.070433405778
"3290" 657.8 56.200491683184 105.253573019796
"3291" 658 50.8591152921705 107.66744902626
"3292" 658.2 44.8432897270763 109.227654012207
"3293" 658.4 38.2418019842101 110.251067582597
"3294" 658.6 31.8649421628525 109.546833849767
"3295" 658.8 27.8734881006477 105.762158223391
"3296" 659 24.890856690663 99.2292770514939
"3297" 659.2 23.8942051436771 92.7333712067134
"3298" 659.4 22.8937366850464 86.3741046680794
"3299" 659.6 22.9900695733478 80.0774709964069
"3300" 659.8 22.3354951233464 73.616770374346
"3301" 660 20.3448662986797 68.1468685604793
"3302" 660.2 17.5079748524285 62.3219816825635
"3303" 660.4 13.1076088931833 57.9253053329974
"3304" 660.6 6.69401386956724 56.384080252674
"3305" 660.8 3.6066677605191 56.66141232804
"3306" 661 4.35512059429942 59.7501325967483
"3307" 661.2 4.01124028971951 65.2021059338073
"3308" 661.4 2.95024357440655 70.7065294814123
"3309" 661.6 4.40489900539692 75.0812645538396
"3310" 661.8 7.50666270894428 79.955408572021
"3311" 662 10.1518189460693 85.3309177962398
"3312" 662.2 10.9458740552757 92.1597204037559
"3313" 662.4 12.0331937931236 97.8770467133171
"3314" 662.6 16.2529494693416 101.430288487371
"3315" 662.8 20.8828836367396 106.199319389411
"3316" 663 24.8611339147341 111.862125249541
"3317" 663.2 29.2840879576231 115.993796088326
"3318" 663.4 35.2200242089037 118.058792411627
"3319" 663.6 41.3014894438273 120.421894270103
"3320" 663.8 46.4663966659424 123.716468614793
"3321" 664 51.950047134346 125.372093718347
"3322" 664.2 58.5629032833542 125.281988726264
"3323" 664.4 65.1889194258818 125.418017150584
"3324" 664.6 71.4123391616943 125.503213900552
"3325" 664.8 77.4904232652072 125.22853194197
"3326" 665 82.8936154670068 123.718139139302
"3327" 665.2 89.1086091506246 121.982060311184
"3328" 665.4 94.6923800691416 119.80245014516
"3329" 665.6 99.7916408388121 116.139722600252
"3330" 665.8 104.34012958397 111.890627878675
"3331" 666 109.188827758644 107.713945261473
"3332" 666.2 113.216355877313 103.737704605475
"3333" 666.4 115.53483896672 98.1883319069671
"3334" 666.6 119.109167965195 92.6949412937551
"3335" 666.8 122.911357964026 88.2275720170199
"3336" 667 123.698289666903 83.2036774469276
"3337" 667.2 123.890685200319 76.933956647151
"3338" 667.4 126.332829148867 70.8789212642974
"3339" 667.6 128.17114145081 65.9204681059046
"3340" 667.8 127.236387624046 61.2537705363186
"3341" 668 126.593667429243 55.7360084939671
"3342" 668.2 125.551042166969 50.891145868396
"3343" 668.4 122.359544866552 46.3004384520905
"3344" 668.6 120.899972834352 40.6159704160012
"3345" 668.8 120.470462917287 35.4691312403189
"3346" 669 117.158140675511 32.3169652388049
"3347" 669.2 114.032390053884 27.3123947233032
"3348" 669.4 111.344535334277 22.9973611115278
"3349" 669.6 106.939699004534 19.7161464854713
"3350" 669.8 103.293503931746 14.9372158286738
"3351" 670 99.4535962974925 12.2355566587208
"3352" 670.2 93.2690210870813 11.0246904308737
"3353" 670.4 87.3740372037988 9.09257710821745
"3354" 670.6 83.4665523411352 5.21847546186824
"3355" 670.8 78.8626658604767 3.49903375244602
"3356" 671 72.2282855246706 3.87434203282784
"3357" 671.2 65.4326932056121 3.37727684375281
"3358" 671.4 59.0279773067131 2.6829995758746
"3359" 671.6 53.6972752621075 2.56790990728491
"3360" 671.8 48.356475824913 5.89389768882249
"3361" 672 43.4799761362255 10.726963740271
"3362" 672.2 38.7120531598202 14.8627494172027
"3363" 672.4 33.248901281883 18.147032684216
"3364" 672.6 27.909255832413 22.6678729319695
"3365" 672.8 25.0716824456987 28.3369415287583
"3366" 673 24.6397504802288 34.6649016989092
"3367" 673.2 23.8596440806517 41.3255055775324
"3368" 673.4 22.6128801671658 47.8285210981955
"3369" 673.6 21.1534344282977 54.4538055667229
"3370" 673.8 22.1184391428078 61.3170073974039
"3371" 674 24.9480727701708 67.7223765553986
"3372" 674.2 28.0880944912396 74.0481027248195
"3373" 674.4 31.0545280563676 80.3522557710097
"3374" 674.6 34.0555927944443 86.3086519268335
"3375" 674.8 37.326821761212 92.6404810764501
"3376" 675 40.7243449925477 98.6400232757903
"3377" 675.2 43.8100783951804 105.207227177092
"3378" 675.4 46.214386111413 111.904189810302
"3379" 675.6 49.6614039540368 117.369872914213
"3380" 675.8 53.9678811820781 118.002709456355
"3381" 676 58.7728341534538 116.567987408932
"3382" 676.2 64.9447549791783 114.835239514524
"3383" 676.4 70.6993856009743 112.303678944024
"3384" 676.6 75.4495602283492 108.463087036742
"3385" 676.8 78.9498090615049 103.894287786758
"3386" 677 82.1352832525231 98.720763580376
"3387" 677.2 85.8130865144708 93.0863186514537
"3388" 677.4 88.6079214705263 87.3072833734573
"3389" 677.6 90.7655246982464 81.2121733281738
"3390" 677.8 92.8872254459419 74.7774434603672
"3391" 678 94.6960893153988 68.2661826484175
"3392" 678.2 98.5280414487239 63.6024571044028
"3393" 678.4 104.054381503041 61.6030832388662
"3394" 678.6 110.592540115612 60.7160939549734
"3395" 678.8 117.607934843668 61.4416753415824
"3396" 679 123.633122366156 64.3463113538082
"3397" 679.2 126.268034316743 68.4405172225032
"3398" 679.4 125.81295616657 73.6482989675317
"3399" 679.6 124.491073531681 79.8707913917799
"3400" 679.8 123.717363332037 86.007573146708
"3401" 680 121.402759978571 91.9137012668829
"3402" 680.2 118.567449409549 97.400457375146
"3403" 680.4 115.186288183009 102.42801813355
"3404" 680.6 112.719214789509 106.724532616811
"3405" 680.8 109.050197922131 109.736061609582
"3406" 681 105.873103211418 112.945346947426
"3407" 681.2 101.095832240693 115.864591811362
"3408" 681.4 96.4377553975734 118.681732882165
"3409" 681.6 92.0390903562869 121.200038669487
"3410" 681.8 86.71186541524 123.378912519463
"3411" 682 81.235605572853 125.333307239186
"3412" 682.2 75.70931370499 126.442250606252
"3413" 682.4 69.8409600386069 126.646539381911
"3414" 682.6 64.7367212914323 127.86157228705
"3415" 682.8 59.6670274475865 126.69820388335
"3416" 683 53.2407583070865 125.295313959666
"3417" 683.2 48.2238900012535 125.645381121625
"3418" 683.4 42.8911836902717 123.34260315445
"3419" 683.6 37.622659005993 120.862181800826
"3420" 683.8 32.3922276760068 118.829468486334
"3421" 684 27.9154053722604 116.056111425446
"3422" 684.2 25.1748458572255 113.295736726459
"3423" 684.4 21.6171377648797 110.724688138513
"3424" 684.6 17.653189931413 107.910761196688
"3425" 684.8 15.4921372173849 103.109049880275
"3426" 685 12.5864220595423 99.0217939202977
"3427" 685.2 9.23691017395588 95.2639315310317
"3428" 685.4 8.70743683613397 89.9733387067739
"3429" 685.6 9.16493501254069 86.0229363823588
"3430" 685.8 9.64132220829505 83.0228562439831
"3431" 686 8.61840292049036 77.5755877211512
"3432" 686.2 6.13626130648881 72.6454536612824
"3433" 686.4 2.09205887218578 70.0607834284642
"3434" 686.6 2.53292617659047 70.9645994739363
"3435" 686.8 2.70438203773656 71.1035378441754
"3436" 687 3.81984134203392 70.5119885937999
"3437" 687.2 5.96835090482515 67.76857299669
"3438" 687.4 7.46203583991304 62.9280066311185
"3439" 687.6 7.79586800305589 56.895488247146
"3440" 687.8 6.63601523111084 50.8415703655361
"3441" 688 4.53818215982609 45.733479265733
"3442" 688.2 5.26368922484637 42.498048900046
"3443" 688.4 8.97848619801943 40.1772445450716
"3444" 688.6 13.1940308440217 36.6260701676243
"3445" 688.8 15.1987121346943 31.4094890422085
"3446" 689 18.0274686627854 26.264019674795
"3447" 689.2 20.457380101813 20.3198473208794
"3448" 689.4 22.9538606731364 16.6184010035609
"3449" 689.6 27.4128714068248 16.0430500212343
"3450" 689.8 33.1710865943314 15.3254355510236
"3451" 690 39.001462962715 13.076160687547
"3452" 690.2 44.3268021064477 9.66347050492325
"3453" 690.4 50.3223763411988 6.25129447524602
"3454" 690.6 55.7494672711809 2.52605209361923
"3455" 690.8 61.2162939350158 1.70528386151518
"3456" 691 66.3635416725355 4.36858705358479
"3457" 691.2 72.4520044574743 7.83805703481949
"3458" 691.4 77.8832351712255 11.181346406771
"3459" 691.6 82.555911778083 16.468413290546
"3460" 691.8 85.8490070997906 22.1809174727072
"3461" 692 86.615102939307 28.139556638646
"3462" 692.2 88.000714358943 34.407440963966
"3463" 692.4 86.6287357825863 40.2542854413688
"3464" 692.6 84.4699623306171 45.5332721230338
"3465" 692.8 80.244402241788 50.031064392521
"3466" 693 75.7444952644085 53.9458718026185
"3467" 693.2 70.4169627159039 57.2867456677102
"3468" 693.4 65.3020643160519 61.0462378435071
"3469" 693.6 59.2730036322819 62.7961607942188
"3470" 693.8 54.230696824069 62.2533923762424
"3471" 694 47.8668553189702 61.6377595869032
"3472" 694.2 41.4856220268942 60.3676576798347
"3473" 694.4 36.6689337038867 57.0492267433302
"3474" 694.6 30.610973573447 54.7307109109082
"3475" 694.8 23.7486585042688 53.6973333252422
"3476" 695 16.7462792215416 54.8609666751032
"3477" 695.2 10.2699352565702 57.9285133297603
"3478" 695.4 4.19922386443344 61.6724675340236
"3479" 695.6 2.75637425259797 66.7896485801118
"3480" 695.8 4.75213861383936 72.6362604097934
"3481" 696 7.38976289737696 78.5151359741203
"3482" 696.2 8.18961875958339 85.1834841739757
"3483" 696.4 8.60448368711304 91.535026268726
"3484" 696.6 11.8897045300183 95.4674520164565
"3485" 696.8 17.4469994777072 98.2786759742637
"3486" 697 22.4507627608221 102.457677442555
"3487" 697.2 26.6662637356045 108.003179960923
"3488" 697.4 29.2642898557255 113.786632285802
"3489" 697.6 32.4245698334271 118.044232753422
"3490" 697.8 36.4219759925559 119.067754440085
"3491" 698 39.8742499489034 120.457881091963
"3492" 698.2 43.8370714248734 122.675573535606
"3493" 698.4 47.0691721501973 120.483780115551
"3494" 698.6 51.908450040753 117.941150373326
"3495" 698.8 57.5520877433446 117.076935040109
"3496" 699 62.7824763681931 119.043352898636
"3497" 699.2 67.4517825541727 122.99318657455
"3498" 699.4 69.7586483994804 126.225045705233
"3499" 699.6 71.7430985117526 126.614445903514
"3500" 699.8 71.6216320180601 126.381671146028
"3501" 700 71.1980142763988 126.301049587675
"3502" 700.2 70.852312525233 126.306984381686
"3503" 700.4 70.7625051276189 126.278575919175
"3504" 700.6 70.1708589803873 126.428081712069
"3505" 700.8 69.777372959913 126.756263636956
"3506" 701 69.925103284982 126.930854021129
"3507" 701.2 69.5150762603008 126.578978110799
"3508" 701.4 68.5715112680477 126.992752682973
"3509" 701.6 67.5464233906897 126.718537858151
"3510" 701.8 65.8055414479328 126.913479197418
"3511" 702 63.097947762363 127.230030312776
"3512" 702.2 60.2299772727204 127.870298962921
"3513" 702.4 60.1117548645573 127.183743199386
"3514" 702.6 61.0309702855702 126.512476624332
"3515" 702.8 60.2591821179232 127.42945528833
"3516" 703 59.8379177215763 127.445352058003
"3517" 703.2 58.471033981203 127.658448255476
"3518" 703.4 57.026097101733 127.335187444166
"3519" 703.6 53.6042944857275 126.640885376203
"3520" 703.8 49.784535633913 125.92428008907
"3521" 704 46.3304405587009 124.854218744585
"3522" 704.2 42.7713834322636 124.00693813711
"3523" 704.4 40.169875533715 122.656292800111
"3524" 704.6 36.5288608518078 121.54560066253
"3525" 704.8 32.8980964491398 120.056017278471
"3526" 705 30.2199824118306 118.37366378277
"3527" 705.2 31.739052592913 118.439997629334
"3528" 705.4 32.4157090313373 118.268620617131
"3529" 705.6 32.3712371723913 118.406483379863
"3530" 705.8 32.1301462451506 118.777539038734
"3531" 706 32.602379659263 119.011221552934
"3532" 706.2 33.4453058711988 119.606716073437
"3533" 706.4 34.9980269461605 119.606318969357
"3534" 706.6 37.1505123551903 121.133114696002
"3535" 706.8 40.5930234087131 122.47681669656
"3536" 707 43.9487142990573 124.026782310434
"3537" 707.2 47.7124992593784 125.38644494621
"3538" 707.4 51.8804380983457 126.569577617194
"3539" 707.6 55.8104081672992 126.747664872161
"3540" 707.8 59.9769380294419 127.3747337158
"3541" 708 64.0161436790074 127.98494240975
"3542" 708.2 67.4660272197728 127.988479307852
"3543" 708.4 70.8038288634083 127.67180674188
"3544" 708.6 73.1479338345112 127.722765545599
"3545" 708.8 75.7328739286023 127.130696337889
"3546" 709 78.2633437480092 126.726863924829
"3547" 709.2 79.7069891781849 126.41225495119
"3548" 709.4 80.7850492867025 126.395537755488
"3549" 709.6 81.1975239779464 126.186681161413
"3550" 709.8 81.4659244751062 126.49127490993
"3551" 710 81.4910787350016 126.667466774899
"3552" 710.2 81.884217039096 126.853003524622
"3553" 710.4 81.9412127742667 126.663017740719
"3554" 710.6 82.3802504351438 126.780540998069
"3555" 710.8 83.6320862509984 126.606022005548
"3556" 711 85.4634010537663 125.81217773694
"3557" 711.2 85.8831383993836 124.953611337028
"3558" 711.4 88.2886936926189 123.552279920175
"3559" 711.6 91.0634532597977 122.20301012429
"3560" 711.8 92.6774725417009 121.266366001313
"3561" 712 94.898243236413 120.254607263906
"3562" 712.2 95.8640522807919 119.732086867676
"3563" 712.4 95.435713019073 119.962504121156
"3564" 712.6 95.5040867917464 120.366255576246
"3565" 712.8 96.0976364437653 120.321702470635
"3566" 713 96.327085115407 120.376891728164
"3567" 713.2 96.67582817349 120.329305776992
"3568" 713.4 96.9939673716988 120.448786305467
"3569" 713.6 97.235068378413 120.228317981059
"3570" 713.8 97.3063130473765 120.269996112402
"3571" 714 97.137700664163 120.135818652521
"3572" 714.2 97.3359554076359 120.390968988056
"3573" 714.4 96.8712206041104 120.486854885475
"3574" 714.6 96.5102198389964 120.265642271521
"3575" 714.8 95.9458705416346 121.007814321279
"3576" 715 94.5568239786533 121.251753819088
"3577" 715.2 91.951247085113 121.424318071096
"3578" 715.4 91.1545093244636 120.858418374567
"3579" 715.6 91.3256671042121 121.611349013796
"3580" 715.8 89.6915293047009 122.438712621373
"3581" 716 86.7979983932304 122.779726585617
"3582" 716.2 83.0916550404491 123.43678492377
"3583" 716.4 79.5927875387303 125.22140926604
"3584" 716.6 76.2721601215519 127.057941893368
"3585" 716.8 72.6467398859743 127.334074670289
"3586" 717 68.5472620353289 127.738694676606
"3587" 717.2 64.2390973733731 127.471502244116
"3588" 717.4 59.8809184835431 127.183293809936
"3589" 717.6 55.4009826850198 125.966065037345
"3590" 717.8 50.7562457518828 125.349908926222
"3591" 718 46.3169886490098 124.774395620098
"3592" 718.2 42.9241687673818 122.237338485084
"3593" 718.4 39.998431233693 118.692829127336
"3594" 718.6 37.04215072661 116.030146701646
"3595" 718.8 35.1450134207954 113.758233369146
"3596" 719 32.4747197672464 111.77350561807
"3597" 719.2 28.7413072087312 110.21562219007
"3598" 719.4 25.0456201101552 111.435757153457
"3599" 719.6 23.2647039457751 112.202588279405
"3600" 719.8 22.655775339958 111.848075739028
"3601" 720 21.2973087252037 111.027408639251
"3602" 720.2 20.2978226862034 108.554818962453
"3603" 720.4 17.1163310834307 106.44305427267
"3604" 720.6 15.1932561851889 104.542994758405
"3605" 720.8 13.0786155671762 101.992113794514
"3606" 721 12.67454306305 98.731594071331
"3607" 721.2 12.135686123913 95.1246099935854
"3608" 721.4 9.00648923836131 92.1470774821633
"3609" 721.6 5.7243966317592 89.2265625942614
"3610" 721.8 4.11151942626919 86.8607357586597
"3611" 722 3.72033367802017 82.0024488501818
"3612" 722.2 1.94453203241303 77.1371541762294
"3613" 722.4 1.47160313462732 72.993617003146
"3614" 722.6 0.0670827730284183 69.7030875831076
"3615" 722.8 0.50821072038576 64.9292098338097
"3616" 723 1.22286544444246 60.2518106324696
"3617" 723.2 2.2319986173416 60.8110613273424
"3618" 723.4 2.47793777134782 61.7977409906895
"3619" 723.6 4.28135717441303 60.5655020919537
"3620" 723.8 5.54854858595652 56.798120532896
"3621" 724 5.75598415109783 51.9678352303199
"3622" 724.2 4.01961600707432 47.6235691353396
"3623" 724.4 3.28171530811303 43.095237547446
"3624" 724.6 5.07652684078804 41.8278344669585
"3625" 724.8 7.22236146637459 40.050873681896
"3626" 725 8.70347419660054 36.828002340221
"3627" 725.2 9.5098987331711 32.553559684646
"3628" 725.4 11.765688809763 31.599356084996
"3629" 725.6 14.8578824296815 32.7790428123829
"3630" 725.8 18.4169395197854 34.3931879879226
"3631" 726 22.180139525943 36.880580905916
"3632" 726.2 26.4280863610949 40.7049093382218
"3633" 726.4 31.0727129974334 42.9699180131868
"3634" 726.6 36.4279762438542 43.7756660446754
"3635" 726.8 42.4604269105269 46.3855593287945
"3636" 727 48.317528739213 48.3766984113097
"3637" 727.2 54.3802917465131 50.9810950901318
"3638" 727.4 60.1691647304276 51.2557233615586
"3639" 727.6 66.5353886965519 50.7108352864516
"3640" 727.8 72.7192013749227 50.0381542746266
"3641" 728 79.1751604908575 48.132393964646
"3642" 728.2 85.7309810834413 47.06318623458
"3643" 728.4 91.328093713913 49.7119146624794
"3644" 728.6 95.776389791347 54.606428398929
"3645" 728.8 99.1607853935797 60.1915656850905
"3646" 729 102.414316151087 65.1940760029488
"3647" 729.2 107.221237808334 69.4644644129618
"3648" 729.4 110.700138098149 74.9633953677915
"3649" 729.6 111.926358493903 81.1662634800018
"3650" 729.8 110.428393659288 87.2929396535787
"3651" 730 107.578091609121 93.942984955929
"3652" 730.2 102.482005204259 99.895618800132
"3653" 730.4 96.3912148549131 103.504134492676
"3654" 730.6 90.1634994846483 104.892043859793
"3655" 730.8 84.6223621514604 106.077458099783
"3656" 731 79.5018453052183 107.811628336741
"3657" 731.2 73.7793847252089 108.36922844984
"3658" 731.4 68.7072734207771 110.186823423161
"3659" 731.6 63.1523532274388 109.41583407177
"3660" 731.8 58.7873537277348 105.615978769587
"3661" 732 54.4868969105765 101.343849802271
"3662" 732.2 50.082366289266 96.0984028434107
"3663" 732.4 48.4233546589434 90.3290041887066
"3664" 732.6 48.2793930511318 83.8460601539273
"3665" 732.8 50.5777436796713 77.8477363838878
"3666" 733 53.7358010280319 72.0906358907945
"3667" 733.2 57.9107924340211 66.9392749873487
"3668" 733.4 63.3723476843403 63.3784076941187
"3669" 733.6 69.5585274307416 62.4500845172175
"3670" 733.8 75.5317171534265 61.0937033858893
"3671" 734 81.948337241163 58.680563008396
"3672" 734.2 88.1539657814818 58.4551582387102
"3673" 734.4 94.4357465937255 60.1712163479853
"3674" 734.6 99.9685768006908 62.8132815465627
"3675" 734.8 103.590524635822 66.3808739371733
"3676" 735 107.813311242161 71.6971673767102
"3677" 735.2 113.260023821886 74.3225387758188
"3678" 735.4 119.081626140311 75.2574881645575
"3679" 735.6 124.38750285494 75.8269297691595
"3680" 735.8 126.332641089545 73.1541883213828
"3681" 736 126.540913240979 68.9176452669951
"3682" 736.2 127.263960782063 63.3010775191327
"3683" 736.4 126.745675603904 58.5352697525525
"3684" 736.6 126.388963977866 53.2173545929544
"3685" 736.8 124.47639109858 47.9196274779516
"3686" 737 123.138486580552 41.6484254379238
"3687" 737.2 120.882563054375 38.3258117256555
"3688" 737.4 117.367002439056 34.0743506500746
"3689" 737.6 116.10276767308 28.5073902258127
"3690" 737.8 113.181327995205 25.0139917736649
"3691" 738 109.228269585023 20.7372282708937
"3692" 738.2 105.650420824306 16.4079062109764
"3693" 738.4 101.459056854786 13.2251832449824
"3694" 738.6 95.7781588763019 12.0955210572293
"3695" 738.8 91.2590132560965 8.41708593203134
"3696" 739 87.1548544704221 5.47825383483693
"3697" 739.2 81.8473963997846 4.81180065943501
"3698" 739.4 75.9936333049719 3.05686977949896
"3699" 739.6 69.9309143554611 2.63920193737679
"3700" 739.8 65.0709634449504 0.995500523991812
"3701" 740 60.0593260953457 1.50823848724218
"3702" 740.2 54.19104885574 1.63556549818448
"3703" 740.4 48.6186196709707 3.24962260748256
"3704" 740.6 43.0769819855797 4.18349272150713
"3705" 740.8 37.8063976102954 6.44373889870484
"3706" 741 33.4431451452237 9.9945001422965
"3707" 741.2 28.618092792153 11.705184709436
"3708" 741.4 25.2658669960418 14.8307076175965
"3709" 741.6 21.6141768753236 17.2002085323829
"3710" 741.8 18.7177436072131 20.0688549908127
"3711" 742 16.736578115946 22.8595872549207
"3712" 742.2 15.0997643303446 24.8871333415934
"3713" 742.4 13.4739742814769 28.3025267135609
"3714" 742.6 10.7855204863131 31.4414040152127
"3715" 742.8 8.3248635846515 34.5548407036922
"3716" 743 7.53622076505588 39.2162932740389
"3717" 743.2 6.5990038272426 43.848214537646
"3718" 743.4 3.82249783139579 47.1654318369219
"3719" 743.6 4.10942859789954 47.9008166983217
"3720" 743.8 3.71780464648122 49.2609742889074
"3721" 744 2.85553570367165 50.9750835530943
"3722" 744.2 2.87259547094008 52.500783306673
"3723" 744.4 3.12221771905591 56.8777850263733
"3724" 744.6 1.5925454597722 61.9723231507164
"3725" 744.8 1.68636006281077 61.8833706998619
"3726" 745 2.11644133009987 60.6639397810856
"3727" 745.2 2.36712115956609 60.8935258200236
"3728" 745.4 1.35250504697329 60.4171494300195
"3729" 745.6 1.38964075765499 59.7830168052267
"3730" 745.8 0.884305810579719 59.5785097064793
"3731" 746 1.66969266878537 59.5430614133481
"3732" 746.2 2.32847848009389 59.6425007810928
"3733" 746.4 2.64176123327775 61.282762900999
"3734" 746.6 2.3714871737722 64.74798869497
"3735" 746.8 2.3183345216027 69.4794259371115
"3736" 747 3.27381300086956 73.8769820628634
"3737" 747.2 3.03293702426187 78.6198103521344
"3738" 747.4 5.2659832968287 81.6128104067545
"3739" 747.6 8.63044841091304 85.6368478167787
"3740" 747.8 9.03382894137732 90.0607863438246
"3741" 748 8.88245896544244 92.4060663853813
"3742" 748.2 11.408673857513 94.7996575411794
"3743" 748.4 15.5907939246259 97.595192803646
"3744" 748.6 18.1007397758604 100.337887575572
"3745" 748.8 19.1162022532207 100.740918956338
"3746" 749 19.9121209020131 100.866748002446
"3747" 749.2 20.3288230547057 102.188099129487
"3748" 749.4 20.2892838055234 105.976403323763
"3749" 749.6 19.2836218523836 107.368620309305
"3750" 749.8 20.0356937541723 108.716749497979
"3751" 750 20.6186815024062 108.553728971838
"3752" 750.2 23.4676307398173 108.661965772231
"3753" 750.4 27.29805651722 107.991365382577
"3754" 750.6 31.3548806591375 108.774596076513
"3755" 750.8 34.3433930710343 110.435928937464
"3756" 751 35.7494735189783 113.11475977932
"3757" 751.2 35.2416408443008 116.198387514024
"3758" 751.4 33.926580573063 117.781467321956
"3759" 751.6 34.5870582347255 117.965330022365
"3760" 751.8 36.9624661614538 119.059806055248
"3761" 752 40.5861503935895 118.855719585764
"3762" 752.2 44.8782311416061 118.329695755022
"3763" 752.4 48.8382954418202 117.819571223326
"3764" 752.6 51.3842976486872 116.436368993356
"3765" 752.8 55.9384573997717 116.217826498679
"3766" 753 58.9437244274436 118.944554475115
"3767" 753.2 59.9184145993836 122.486962576028
"3768" 753.4 59.7645687916024 126.037909176015
"3769" 753.6 61.6024190119737 126.431772417888
"3770" 753.8 65.6016029467172 125.910125623893
"3771" 754 69.6329624174299 125.7202399715
"3772" 754.2 74.4352870476706 124.539494819737
"3773" 754.4 79.7609377992497 124.985405647913
"3774" 754.6 84.0328011645967 122.263005144452
"3775" 754.8 88.7659864095307 119.32155727747
"3776" 755 94.2292017147348 116.845079121903
"3777" 755.2 99.0822189963208 116.225512341889
"3778" 755.4 103.120615843661 113.351746795093
"3779" 755.6 106.919411034202 108.728816436925
"3780" 755.8 111.407480119246 104.681398674063
"3781" 756 115.424072025739 100.360793201059
"3782" 756.2 117.93344247496 96.4668192927114
"3783" 756.4 120.312078316851 93.5901916015752
"3784" 756.6 119.510102095844 89.9253162237153
"3785" 756.8 119.02842065336 84.5006532134421
"3786" 757 121.172546435567 79.6083800520018
"3787" 757.2 125.338373145454 76.7602563273758
"3788" 757.4 125.376174923347 77.44191308058
"3789" 757.6 125.179602368163 78.7419183555349
"3790" 757.8 125.082234653913 81.2588555724167
"3791" 758 123.781680185002 84.1827901657085
"3792" 758.2 123.345694869491 87.5368399370864
"3793" 758.4 122.443233846999 91.5382494758184
"3794" 758.6 120.677673325658 94.9113845345006
"3795" 758.8 119.059346043877 98.0542120279674
"3796" 759 117.264232496886 100.939639795866
"3797" 759.2 115.033184794021 104.25830233016
"3798" 759.4 112.354755822408 107.085418456784
"3799" 759.6 109.422566799819 109.819433758731
"3800" 759.8 106.334036610986 112.741678701105
"3801" 760 103.995694575394 115.000131007505
"3802" 760.2 100.788507930151 116.767956179923
"3803" 760.4 97.6024937152055 118.718475415844
"3804" 760.6 94.3392804323853 121.100480265924
"3805" 760.8 90.6397835829885 122.106137021071
"3806" 761 86.6569642768839 122.736860067656
"3807" 761.2 82.949277343653 123.833844439736
"3808" 761.4 79.9597889232111 125.31877698029
"3809" 761.6 77.8412743229416 125.69644244776
"3810" 761.8 73.3809618994282 126.294080700767
"3811" 762 69.0968689350449 125.149185961514
"3812" 762.2 64.6372633936921 125.587278467797
"3813" 762.4 60.924700380303 127.374134529866
"3814" 762.6 56.437996107663 126.310879090256
"3815" 762.8 51.3810899271471 125.500365376997
"3816" 763 46.3230279820499 124.198102183362
"3817" 763.2 41.3027258592464 121.726649741404
"3818" 763.4 36.2474728163676 119.795031652646
"3819" 763.6 31.6703224416777 116.91982032597
"3820" 763.8 27.5735690461416 113.355780150246
"3821" 764 24.3939802107275 109.953865977316
"3822" 764.2 23.6732367802034 105.652632899001
"3823" 764.4 22.4416841860669 101.498461172701
"3824" 764.6 21.4914534496739 96.883985151733
"3825" 764.8 22.2016531542345 93.5289315942532
"3826" 765 22.2440216998441 90.0519928720943
"3827" 765.2 19.7913455958525 86.7922940832218
"3828" 765.4 15.062618625004 86.300537950646
"3829" 765.6 10.808460193748 88.576862765345
"3830" 765.8 10.2885916634873 90.4536083762797
"3831" 766 11.2841959169425 89.5919485264696
"3832" 766.2 11.5062382742161 86.65066831704
"3833" 766.4 12.1483862605544 82.4650966849721
"3834" 766.6 13.0296987729358 76.8735728891688
"3835" 766.8 13.0783826300608 71.2262454626688
"3836" 767 11.8223187677061 66.1913070351978
"3837" 767.2 11.7966173778189 61.3927311429754
"3838" 767.4 11.0071057996517 55.4659531697483
"3839" 767.6 7.28893768124637 51.7566366617294
"3840" 767.8 4.02367696094336 51.6454997757672
"3841" 768 5.04564138304208 54.1587226014525
"3842" 768.2 3.52175089303005 57.7407228729758
"3843" 768.4 2.0379417094984 62.1770930396338
"3844" 768.6 2.67779506565378 65.4999092175349
"3845" 768.8 3.86385621785622 70.5181166317597
"3846" 769 2.90145774020337 75.929305936017
"3847" 769.2 3.14864609863804 76.1304801972335
"3848" 769.4 3.3063416440883 74.8452765586769
"3849" 769.6 3.76611968650678 73.2735491816148
"3850" 769.8 4.20953985326411 70.8998658711886
"3851" 770 4.16998217495514 66.2202405023723
"3852" 770.2 3.50094019201531 61.6266739986574
"3853" 770.4 1.50962290876303 56.415140856846
"3854" 770.6 2.23895345407376 55.1706887375746
"3855" 770.8 5.29640667901195 52.0955809270856
"3856" 771 8.0595195409926 47.2029748740778
"3857" 771.2 8.19229369678804 41.0422540451688
"3858" 771.4 8.0562285576438 36.1287024232614
"3859" 771.6 11.6289552239453 32.1431495342589
"3860" 771.8 16.4596074750967 28.9966574702072
"3861" 772 21.322380152944 24.4308839762852
"3862" 772.2 25.943833311779 19.5203390473058
"3863" 772.4 29.556717557523 14.419796582726
"3864" 772.6 32.1472608794594 10.0606139020275
"3865" 772.8 34.7439021821946 8.14167761870427
"3866" 773 39.4021867580676 5.40035966343693
"3867" 773.2 45.5493462518187 4.02298228271206
"3868" 773.4 51.861713537913 3.20729803503281
"3869" 773.6 58.0747010186273 1.78536198164602
"3870" 773.8 64.105467275447 0.518636378781938
"3871" 774 70.3004857776483 1.04842202673426
"3872" 774.2 76.2071195187791 1.43762014503887
"3873" 774.4 81.0121092195284 2.84142719004987
"3874" 774.6 85.4974858841189 4.96985898888131
"3875" 774.8 88.1834771648019 5.44927300675713
"3876" 775 91.4004953475861 6.47399191399218
"3877" 775.2 94.4341541311093 8.48644467077686
"3878" 775.4 98.5314499452845 11.0250944081889
"3879" 775.6 102.369167853165 14.2593491493002
"3880" 775.8 106.336674714193 16.2249030070572
"3881" 776 109.39462923367 18.9466409148622
"3882" 776.2 111.781632555125 22.2205187175133
"3883" 776.4 113.559776092102 27.2663090882026
"3884" 776.6 117.550015249668 31.1499948980988
"3885" 776.8 120.472900658225 33.9149211205818
"3886" 777 121.374913005677 39.1378217199668
"3887" 777.2 122.101284633028 44.6608604604249
"3888" 777.4 123.470754318986 49.6795580112607
"3889" 777.6 126.040401895028 53.2989144482124
"3890" 777.8 127.517304696778 56.402509369592
"3891" 778 127.385484722034 61.3475430435426
"3892" 778.2 127.910284300237 65.742792444673
"3893" 778.4 127.761649901607 70.981350908646
"3894" 778.6 127.815548145832 75.4935988555109
"3895" 778.8 125.970936336704 79.6299643634824
"3896" 779 125.331632658834 83.584491184725
"3897" 779.2 122.642010169347 86.8761276242655
"3898" 779.4 119.829941953799 91.0557916523032
"3899" 779.6 119.284262839328 95.6735582922215
"3900" 779.8 116.892820417535 99.7671068620514
"3901" 780 113.645954034731 102.566257196628
"3902" 780.2 111.320931039913 106.484504493507
"3903" 780.4 107.573749309686 110.129073110737
"3904" 780.6 103.187863143737 112.013251196117
"3905" 780.8 100.163889223053 113.602445026346
"3906" 781 97.2029275795344 114.346220925102
"3907" 781.2 92.6696044435797 114.122132907252
"3908" 781.4 88.2109457555833 114.388016031529
"3909" 781.6 84.4419756492709 113.100232605478
"3910" 781.8 81.6323889439028 110.725924553932
"3911" 782 78.8987804308531 107.051545211606
"3912" 782.2 76.8145767780601 103.29597701444
"3913" 782.4 75.9390958579225 99.7078884902026
"3914" 782.6 73.068401701563 98.346871557656
"3915" 782.8 68.7679280856477 98.7993731064113
"3916" 783 64.5756900717111 100.523714055319
"3917" 783.2 60.1444604301131 103.88607445576
"3918" 783.4 55.9078829967464 107.523093445507
"3919" 783.6 54.3460082277091 111.544299516976
"3920" 783.8 55.051479856743 116.149584431126
"3921" 784 53.2750510808409 120.541852058852
"3922" 784.2 49.4400531597348 121.410757287131
"3923" 784.4 46.170669994811 118.527264271187
"3924" 784.6 41.8715969923402 114.387814900122
"3925" 784.8 37.4812511256054 109.927188304617
"3926" 785 33.3206537974611 105.860213778636
"3927" 785.2 29.0700317199425 101.245527502587
"3928" 785.4 23.5082351483131 97.3837657669889
"3929" 785.6 18.1441248789907 93.0009491992285
"3930" 785.8 14.3572596857804 88.5976211684623
"3931" 786 11.5667532053542 82.6425665682343
"3932" 786.2 6.94880788816536 78.773194658347
"3933" 786.4 4.74778533133572 79.4265780827697
"3934" 786.6 5.06029888841303 82.162410095021
"3935" 786.8 6.56753683867128 85.0550871881515
"3936" 787 8.46600516017971 88.4123354863794
"3937" 787.2 10.4071356911602 91.9981902631629
"3938" 787.4 12.6891447101762 96.1111038538144
"3939" 787.6 16.2152949997615 100.522125304737
"3940" 787.8 19.0498408003324 105.728014355194
"3941" 788 22.1407596948464 109.746683542046
"3942" 788.2 24.24107623026 110.31658273484
"3943" 788.4 27.613257981093 113.462235517826
"3944" 788.6 30.3330904211896 117.640512018178
"3945" 788.8 34.164157795833 118.237148224646
"3946" 789 39.303115526347 119.861168213269
"3947" 789.2 44.3488207063831 123.078270977156
"3948" 789.4 49.421305721179 124.733853583965
"3949" 789.6 54.2666015481266 124.21911808653
"3950" 789.8 58.4505967991192 124.593152004347
"3951" 790 61.5630785213676 126.199663523313
"3952" 790.2 63.8324310106111 127.591797299382
"3953" 790.4 63.8096743445905 126.709186329065
"3954" 790.6 66.7191415714244 126.367352364521
"3955" 790.8 69.3292720814292 127.442061597614
"3956" 791 69.3747738717782 126.980550160444
"3957" 791.2 71.2282588997262 124.918071387031
"3958" 791.4 75.280596169323 125.064572347856
"3959" 791.6 76.3689835019696 125.71792808174
"3960" 791.8 76.4240973024885 125.835504189514
"3961" 792 77.0230006014602 125.284366184325
"3962" 792.2 80.9679118412398 124.364565964973
"3963" 792.4 85.4809891649713 123.920397720481
"3964" 792.6 89.239347368616 121.761666673141
"3965" 792.8 93.4519072868742 120.884037544064
"3966" 793 96.261391235913 118.655738398057
"3967" 793.2 99.3657030667072 116.20579042147
"3968" 793.4 103.838041889219 114.108035898118
"3969" 793.6 105.580366650677 111.885232611391
"3970" 793.8 107.211086186999 108.311205240532
"3971" 794 111.173631164509 105.886428163242
"3972" 794.2 112.604742383357 104.977108028452
"3973" 794.4 112.93445316177 101.463936649846
"3974" 794.6 115.628020517325 97.7708365234696
"3975" 794.8 117.983577147083 96.963221224363
"3976" 795 117.647235993783 97.088880689546
"3977" 795.2 118.513159532513 95.543979623446
"3978" 795.4 120.54666949194 91.6150448266187
"3979" 795.6 123.124354129535 88.1040336308082
"3980" 795.8 124.473243859331 84.2469643410096
"3981" 796 124.460579247548 79.8143502167614
"3982" 796.2 125.998212410191 75.0960383886182
"3983" 796.4 127.191256087102 70.6592413633913
"3984" 796.6 126.973950245056 65.5542599786639
"3985" 796.8 127.69975951267 61.0445809354568
"3986" 797 125.684812206253 56.9873445813441
"3987" 797.2 125.082234653913 51.5215394029633
"3988" 797.4 124.757675606413 47.0823499874401
"3989" 797.6 122.604767257996 43.6895412255349
"3990" 797.8 120.954571552623 38.5448590362535
"3991" 798 119.039872501027 35.0869748782746
"3992" 798.2 115.054237272778 31.5395319578622
"3993" 798.4 110.959530154589 28.6869210863217
"3994" 798.6 108.114532600838 25.3630458436177
"3995" 798.8 103.560958432057 24.0815647540275
"3996" 799 99.6828717753647 25.0866076628073
"3997" 799.2 95.7357946424858 27.5320325186654
"3998" 799.4 92.271152078347 31.4917004613158
"3999" 799.6 89.1066673443575 36.1164967838682
"4000" 799.8 88.5648754012525 41.1326379200313
"4001" 800 89.1997731721252 46.9521792464642
"4002" 800.2 90.8473607089031 52.1273623592203
"4003" 800.4 92.4482860835702 56.6006031697032
"4004" 800.6 94.419194082303 61.674295662536
"4005" 800.8 96.3370166450392 67.1219341962382
"4006" 801 100.418107473349 70.721703670646
"4007" 801.2 105.561811052607 72.0740330352293
"4008" 801.4 110.899881464778 72.2655521128082
"4009" 801.6 117.685829015068 71.2350970730551
"4010" 801.8 123.788514068052 72.1576657868895
"4011" 802 125.248644929177 72.7611147036642
"4012" 802.2 125.117008837574 77.2140437601014
"4013" 802.4 125.067255005567 82.9975254903191
"4014" 802.6 122.878839342552 88.4606587223405
"4015" 802.8 119.177014362643 93.7215367124028
"4016" 803 116.924785419684 99.4675114189488
"4017" 803.2 112.720141155802 104.089979965285
"4018" 803.4 108.331414675785 108.346732333123
"4019" 803.6 103.821707871795 112.860923061352
"4020" 803.8 98.5505260688926 114.302697730462
"4021" 804 93.3541289801252 113.386465732919
"4022" 804.2 88.1547761814491 112.6359951781
"4023" 804.4 81.9739603238604 112.69026328232
"4024" 804.6 76.0214702479453 112.256886033291
"4025" 804.8 70.371828478492 110.697812371772
"4026" 805 64.7753452866777 109.118948160764
"4027" 805.2 59.9071717042741 105.586557795424
"4028" 805.4 55.5089079184177 101.544500091917
"4029" 805.6 49.7882448801702 97.7398534076746
"4030" 805.8 44.7875746064419 94.7939985629153
"4031" 806 38.9386995780273 92.8807408108175
"4032" 806.2 32.3696244566273 91.2709279352175
"4033" 806.4 26.0817387341823 92.2811625528479
"4034" 806.6 20.5350293229885 95.0415867129385
"4035" 806.8 15.2851571886919 99.1231169349537
"4036" 807 14.8138452754187 101.292977906624
"4037" 807.2 15.845908498492 100.59206855593
"4038" 807.4 14.2797039109625 98.1928956039926
"4039" 807.6 13.2639470601708 93.0379822603986
"4040" 807.8 12.3242720125657 87.4197542028671
"4041" 808 9.93706031826789 81.6310755253235
"4042" 808.2 6.44865535762177 76.2763899709664
"4043" 808.4 2.9935906311066 71.500645384646
"4044" 808.6 2.11813338340141 65.7129273003902
"4045" 808.8 4.21503423861956 60.5107938110373
"4046" 809 5.46216863037372 54.1144912850842
"4047" 809.2 5.7843152251438 48.1473736129922
"4048" 809.4 6.00575350504347 41.2630311679939
"4049" 809.6 9.61278046134638 37.0497843560127
"4050" 809.8 14.7214514013151 32.9590911955429
"4051" 810 20.1619979088924 29.4538534825429
"4052" 810.2 25.0160437518416 25.4914197572072
"4053" 810.4 29.3594132786896 21.1470355429333
"4054" 810.6 34.1675179365601 16.6348929902048
"4055" 810.8 38.3860218857131 11.315713852436
"4056" 811 41.8224404764082 5.84644645172369
"4057" 811.2 47.3231857961375 4.94087076182969
"4058" 811.4 53.197598577423 6.10459378577602
"4059" 811.6 59.1412049166862 8.55894276266664
"4060" 811.8 65.3898645300355 9.54695977471744
"4061" 812 71.8717723643926 9.79733389707459
"4062" 812.2 78.0135360829425 8.72710725641073
"4063" 812.4 83.6092602890975 6.19810460416058
"4064" 812.6 87.3791869340392 7.25686033192757
"4065" 812.8 89.5847479730559 11.3107063699889
"4066" 813 92.1794370615861 16.0572219434441
"4067" 813.2 94.7896013657762 21.2507054451829
"4068" 813.4 96.3766428160457 26.2981808181358
"4069" 813.6 99.610076937766 31.0185863070578
"4070" 813.8 103.606738800642 35.4946106421787
"4071" 814 108.116592929829 39.6222737434684
"4072" 814.2 113.085761028893 43.2350871489035
"4073" 814.4 118.742514592746 45.5214967380905
"4074" 814.6 124.477529902255 48.0538165110408
"4075" 814.8 124.750337749687 49.0976043493852
"4076" 815 124.002004163743 53.4637356015045
"4077" 815.2 121.642515402838 58.9356603532068
"4078" 815.4 119.160093678782 64.4464909840292
"4079" 815.6 116.788360022942 69.7832643675889
"4080" 815.8 114.088868577083 75.7701277981743
"4081" 816 110.825457411436 80.4263169514901
"4082" 816.2 108.134580468729 85.8430042254324
"4083" 816.4 105.788447584067 90.8431163116172
"4084" 816.6 104.955967497274 96.1779516295627
"4085" 816.8 103.22364646057 101.88679072316
"4086" 817 100.265297242455 106.74593798587
"4087" 817.2 95.6712838768221 108.563321584616
"4088" 817.4 91.007429374983 108.586060388186
"4089" 817.6 88.3765155525307 108.580561976087
"4090" 817.8 84.2990720566273 108.575886455595
"4091" 818 78.7920005042255 108.605858490084
"4092" 818.2 72.968649471862 107.630028660024
"4093" 818.4 67.397706023643 107.982380559836
"4094" 818.6 61.4839347108542 108.030720766205
"4095" 818.8 55.9334543156403 108.819034773555
"4096" 819 50.7704239088932 111.157262150864
"4097" 819.2 47.1689715452366 116.415799216911
"4098" 819.4 45.5016945947378 122.011401890419
"4099" 819.6 46.7707730499845 121.845714940524
"4100" 819.8 46.670067014103 122.408381103116
"4101" 820 46.4837010657215 123.544724478018
"4102" 820.2 45.1344896442767 124.55719804051
"4103" 820.4 44.4538188700763 124.202411044615
"4104" 820.6 43.277126731538 122.703892115865
"4105" 820.8 39.4437427394604 120.37718809153
"4106" 821 34.2986277338288 117.974767857825
"4107" 821.2 29.5173288038409 115.555019023863
"4108" 821.4 25.050539742033 112.469084832476
"4109" 821.6 22.155336381892 107.676338460099
"4110" 821.8 19.8588103520833 102.662457251635
"4111" 822 17.276701436313 98.572764654716
"4112" 822.2 12.6778906503248 95.0025387653813
"4113" 822.4 8.94468057962895 90.9564850138733
"4114" 822.6 8.95710138775176 85.7896191920009
"4115" 822.8 10.8178254333665 81.2193018860646
"4116" 823 13.7531356829836 75.7894068217284
"4117" 823.2 15.3723232458786 69.5219543640253
"4118" 823.4 16.2419591100612 62.8072711938312
"4119" 823.6 16.2597497541464 55.9910503681127
"4120" 823.8 15.0671871981066 49.2882429596138
"4121" 824 12.4408385479543 42.7119232744398
"4122" 824.2 9.4610546263518 36.6708230300746
"4123" 824.4 9.8036106265106 34.8333890914753
"4124" 824.6 13.7857024428163 32.4404875003557
"4125" 824.8 18.8644166746364 29.6946778619864
"4126" 825 24.3955513616522 25.6150516996134
"4127" 825.2 29.8931230102568 21.9485928075835
"4128" 825.4 36.299107210288 19.0640742729273
"4129" 825.6 43.8554775703048 18.4683662170584
"4130" 825.8 50.8703331746403 17.7315380926801
"4131" 826 57.5448086961783 18.5802991416664
"4132" 826.2 64.2714849499025 20.1724861252776
"4133" 826.4 71.0769338807192 22.2802722831664
"4134" 826.6 78.1311254233212 24.3985168421562
"4135" 826.8 84.6008698202767 25.0513281260703
"4136" 827 91.0989932097954 25.0046980739696
"4137" 827.2 98.2163080618256 24.8359866833159
"4138" 827.4 105.17340084609 23.4468146459695
"4139" 827.6 110.318073359197 25.153613401646
"4140" 827.8 113.376670181142 29.8201174313891
"4141" 828 114.416131778052 35.8120039833094
"4142" 828.2 115.561835927246 42.7152084081915
"4143" 828.4 117.807070295971 48.7865537535878
"4144" 828.6 118.816335866295 55.8683543203519
"4145" 828.8 118.996752513288 62.7562756625787
"4146" 829 117.753441700557 69.7180672314537
"4147" 829.2 114.643680835639 74.7560338686272
"4148" 829.4 111.722312320675 80.5442301467286
"4149" 829.6 109.418892546451 87.031714370863
"4150" 829.8 106.567671932941 93.3698014305328
"4151" 830 104.993327849853 100.309804676936
"4152" 830.2 104.818515353653 106.968707756252
"4153" 830.4 106.96648011272 110.104710880316
"4154" 830.6 107.402504693365 108.665152931454
"4155" 830.8 108.493661115024 108.348915910813
"4156" 831 108.474894809797 108.697002863374
"4157" 831.2 109.503400373913 108.570071584583
"4158" 831.4 110.169395539383 108.181010696906
"4159" 831.6 110.695417239277 107.221810854949
"4160" 831.8 110.973101721083 106.163551657646
"4161" 832 112.114709738942 103.797052545589
"4162" 832.2 113.423120833812 102.100906112609
"4163" 832.4 113.668883920684 101.382333232189
"4164" 832.6 112.832273925253 101.192286850844
"4165" 832.8 112.401063549993 102.876417624566
"4166" 833 111.141468978354 106.721029550999
"4167" 833.2 108.074149522537 109.661643116389
"4168" 833.4 104.168384483687 112.880086814212
"4169" 833.6 100.004848987661 116.127199310025
"4170" 833.8 95.1708728363131 118.188928023303
"4171" 834 90.0941391216703 120.135345993714
"4172" 834.2 84.7414542205307 122.975710318146
"4173" 834.4 80.1514603327312 125.523793894701
"4174" 834.6 75.6317348946078 125.883076101541
"4175" 834.8 70.1873422830709 125.428010152835
"4176" 835 64.5986945316713 126.523033709833
"4177" 835.2 59.2576446574388 126.76134028043
"4178" 835.4 54.3780007414719 125.881468378705
"4179" 835.6 49.3977979057341 123.43965893552
"4180" 835.8 44.7323470081973 121.135631339372
"4181" 836 39.826300388266 119.58120451547
"4182" 836.2 34.798995292743 117.945045081896
"4183" 836.4 29.8970996619526 114.99027236728
"4184" 836.6 24.9087405565457 112.244066057748
"4185" 836.8 21.333827640296 108.690968921157
"4186" 837 20.0004847201066 104.555413925517
"4187" 837.2 20.0436378725652 100.020918902135
"4188" 837.4 20.0931906864078 95.0861805459197
"4189" 837.6 20.3983312944614 89.8183392396783
"4190" 837.8 21.6057546794456 85.8644999259612
"4191" 838 24.6233517073025 83.8120241590776
"4192" 838.2 27.3944601946952 80.1692640632203
"4193" 838.4 27.8503823307735 75.3274229912158
"4194" 838.6 25.6008296070693 70.7663305396773
"4195" 838.8 21.5417747457998 67.7418841892592
"4196" 839 18.7725874625865 63.6237960114419
"4197" 839.2 14.3354752236353 60.0364985846182
"4198" 839.4 9.19260917620548 59.13678280158
"4199" 839.6 3.99799215986496 57.6145113677614
"4200" 839.8 3.81933782444244 55.2161815519637
"4201" 840 6.7860576858096 51.2347307910943
"4202" 840.2 10.8668944660574 47.8633780118728
"4203" 840.4 14.8494185468808 43.3079807682589
"4204" 840.6 18.3460529415109 38.0611856080917
"4205" 840.8 22.7409327932579 32.9922739833357
"4206" 841 25.8772339698044 27.3084032517873
"4207" 841.2 29.1025282453492 21.200898533795
"4208" 841.4 32.703642082083 14.965055782526
"4209" 841.6 36.2383683028273 9.38931680878888
"4210" 841.8 41.5092072342273 8.26541519287459
"4211" 842 46.484631195862 11.1485593193195
"4212" 842.2 52.1114828918587 14.1891621013199
"4213" 842.4 57.4227149497172 17.3601810981718
"4214" 842.6 61.7558469253373 21.129081212646
"4215" 842.8 66.0495804714844 24.255445915095
"4216" 843 70.9537339157498 28.344889913595
"4217" 843.2 76.4731244610646 33.0492498662824
"4218" 843.4 83.1080734811903 35.7156003058341
"4219" 843.6 89.7887565171988 35.9623569949603
"4220" 843.8 96.8318283497009 37.0737820552824
"4221" 844 104.415267343014 36.7269721706644
"4222" 844.2 111.502194206064 36.496033548429
"4223" 844.4 116.977700184158 35.3471279225824
"4224" 844.6 117.039661456863 35.649852997796
"4225" 844.8 117.383230391431 40.8019960489674
"4226" 845 115.835908011802 46.0912781770349
"4227" 845.2 112.90378054849 51.9372246445691
"4228" 845.4 108.953559164031 57.2085922694401
"4229" 845.6 106.419499315304 63.0986968059096
"4230" 845.8 102.08575087014 67.995407671646
"4231" 846 97.5063070109666 73.0654836493782
"4232" 846.2 94.1334640990312 79.1271928935369
"4233" 846.4 92.3703225804644 85.5143164075432
"4234" 846.6 90.7432807759878 91.8950866161507
"4235" 846.8 90.589485551447 98.1283519379858
"4236" 847 92.2931975985545 103.826726515646
"4237" 847.2 93.6588523316607 108.504016714197
"4238" 847.4 93.4485461575797 114.027715729798
"4239" 847.6 89.7765124033402 117.669957656199
"4240" 847.8 85.8969289151654 117.775833228976
"4241" 848 81.1161946111295 116.241611977955
"4242" 848.2 75.489612195913 114.017880607146
"4243" 848.4 70.0125979329526 111.05700232629
"4244" 848.6 64.7476350352273 108.656165142446
"4245" 848.8 58.7680729922398 107.289546610557
"4246" 849 52.6990758804631 105.552082412156
"4247" 849.2 47.4709807632432 102.165963993344
"4248" 849.4 41.3905113539988 99.179040955446
"4249" 849.6 38.3035003377942 94.0321128841609
"4250" 849.8 39.1376177735833 89.3748717367524
"4251" 850 42.5484444040198 84.2397455519567
"4252" 850.2 45.6096813597551 78.9948846119723
"4253" 850.4 50.132462932833 74.589149280656
"4254" 850.6 55.0400739245023 70.8712326603871
"4255" 850.8 60.5483046163595 66.826995100646
"4256" 851 65.5610829483534 62.4356218597928
"4257" 851.2 70.7212257575076 58.1182863882676
"4258" 851.4 75.805238425592 53.917286785591
"4259" 851.6 80.8515726108376 49.4771706973064
"4260" 851.8 86.1632189255887 45.3394317829163
"4261" 852 91.5262455534393 41.3234867891987
"4262" 852.2 96.0631151632585 36.3880773040187
"4263" 852.4 98.857863615913 30.6939240611325
"4264" 852.6 98.6839714289956 24.6998262563341
"4265" 852.8 98.1582585579686 17.7825168117571
"4266" 853 96.4357258099988 12.1119035615317
"4267" 853.2 92.1337281346233 11.3292179354217
"4268" 853.4 86.6463294537255 7.9334376528603
"4269" 853.6 80.9808004049671 3.93271481483521
"4270" 853.8 75.3623094238839 2.35633382054893
"4271" 854 68.4966130263169 2.3283742341941
"4272" 854.2 61.59099513874 2.59426299233833
"4273" 854.4 54.510115365513 2.82524916983602
"4274" 854.6 47.8041353368039 3.13080676037329
"4275" 854.8 41.4609870328845 5.19786853821745
"4276" 855 35.3616308846246 7.87084412227102
"4277" 855.2 29.5431788086845 11.4998779291032
"4278" 855.4 24.1596442483542 15.909408060499
"4279" 855.6 19.2151303475068 20.1351191296773
"4280" 855.8 16.8649751017702 25.0224650518399
"4281" 856 13.1153860116244 30.6222660535429
"4282" 856.2 8.24993090694753 34.7247477955081
"4283" 856.4 6.08343264767495 39.5516709564555
"4284" 856.6 6.19851992011071 45.6234770486228
"4285" 856.8 4.72275747901305 51.7717827506127
"4286" 857 1.80914454402732 57.6132273979032
"4287" 857.2 2.76242083211304 62.627201025996
"4288" 857.4 4.24330542401648 68.9668464758874
"4289" 857.6 4.9020307686209 75.2028065646685
"4290" 857.8 4.3079603750278 81.7928916384821
"4291" 858 6.95832019819306 86.747131200006
"4292" 858.2 10.8661609265765 89.5960605867999
"4293" 858.4 15.326962635862 93.430239149197
"4294" 858.6 19.249256776766 96.7589759636166
"4295" 858.8 23.241506622004 99.3891191752824
"4296" 859 27.7948236733976 102.413388972718
"4297" 859.2 32.1757320386403 106.041596136767
"4298" 859.4 36.7876016950457 109.803911912871
"4299" 859.6 40.162008993633 114.692963425946
"4300" 859.8 40.6982488683236 121.008540849193
"4301" 860 39.9510588600661 121.337018310973
"4302" 860.2 38.9383623738222 119.637669690222
"4303" 860.4 36.7472483566438 118.40566926854
"4304" 860.6 32.5272674225559 117.859599944901
"4305" 860.8 28.818021165413 114.869370814117
"4306" 861 24.5311922768008 112.371240215136
"4307" 861.2 19.9935816563526 108.770010469877
"4308" 861.4 15.8906931908587 104.537934167559
"4309" 861.6 12.4901483645535 99.2843585429943
"4310" 861.8 10.2618985563464 93.544695890846
"4311" 862 8.08857591421737 88.1166574903526
"4312" 862.2 6.06250869442952 81.8237630449098
"4313" 862.4 3.19454802107018 75.9739963707603
"4314" 862.6 1.57128912778804 68.277774042971
"4315" 862.8 2.89873563206303 62.328606702296
"4316" 863 2.84402424977017 55.8785365649793
"4317" 863.2 3.12105857960053 48.083710107521
"4318" 863.4 5.70415386372386 39.4587727168622
"4319" 863.6 8.69721484354161 34.4285836676317
"4320" 863.8 14.3636269403001 30.7988468988073
"4321" 864 20.6496028151066 27.7542736403234
"4322" 864.2 26.9071797732568 24.1758792710523
"4323" 864.4 33.037288782913 20.8526825399363
"4324" 864.6 38.8223882132498 16.6289706642481
"4325" 864.8 44.5067061999515 11.8966246152999
"4326" 865 49.8914492025013 7.01267181726367
"4327" 865.2 55.84629999799 3.75144082707872
"4328" 865.4 62.905459281115 2.62796720111718
"4329" 865.6 70.291474491153 2.97324809549602
"4330" 865.8 77.3987026774183 4.97492331581444
"4331" 866 83.0432272524232 8.64879228816642
"4332" 866.2 88.8339066094888 12.9580613137672
"4333" 866.4 93.9607025651811 17.9865466001512
"4334" 866.6 98.563164000783 22.949208351026
"4335" 866.8 102.697113552554 28.5529755418693
"4336" 867 107.571782285155 34.2491348297672
"4337" 867.2 111.706692650656 39.7828806398174
"4338" 867.4 115.027145701557 46.0277533720114
"4339" 867.6 116.372924442142 52.9469956064175
"4340" 867.8 116.888649643441 59.8973532487404
"4341" 868 116.345354756019 67.0067508807999
"4342" 868.2 113.870522668607 72.8169126328405
"4343" 868.4 111.355224071347 78.8565006272309
"4344" 868.6 108.188489590647 82.4844381774717
"4345" 868.8 105.688028459969 87.0253864900627
"4346" 869 102.474018595631 93.4357953017043
"4347" 869.2 103.865172733792 99.0183993932442
"4348" 869.4 107.738041816483 103.582852240702
"4349" 869.6 109.760665527161 104.34482994927
"4350" 869.8 108.371124274181 104.445061690677
"4351" 870 103.003131770583 105.232716309416
"4352" 870.2 97.2488375501252 104.617470376828
"4353" 870.4 92.3073347257988 103.084877264217
"4354" 870.6 86.2238403371903 101.285525577399
"4355" 870.8 80.24532080513 99.4506907544479
"4356" 871 74.4248088593073 96.0260746393864
"4357" 871.2 69.5768533107645 94.2673378572005
"4358" 871.4 63.2824827636559 92.4690144762746
"4359" 871.6 56.4312478502398 91.0860165005173
"4360" 871.8 49.8570841268836 90.3785269239401
"4361" 872 43.316722935333 88.898308566836
"4362" 872.2 36.37275714799 88.2254227631268
"4363" 872.4 29.0222849329222 88.4479873548387
"4364" 872.6 21.718916153365 88.3789641586749
"4365" 872.8 14.2052273444425 88.8397352046166
"4366" 873 8.04624212541304 89.837569202993
"4367" 873.2 9.38099120825678 90.7753958180523
"4368" 873.4 9.51065254773304 90.374403114866
"4369" 873.6 7.39447456880079 88.7168469410134
"4370" 873.8 6.95949279862273 88.6080480819041
"4371" 874 6.96128759519876 87.4550408481817
"4372" 874.2 7.41178153578401 82.2969450550331
"4373" 874.4 7.66975363031305 76.6113685192794
"4374" 874.6 5.87100595599815 70.4482454093481
"4375" 874.8 4.29758512678804 63.7477411374898
"4376" 875 2.53463939150396 57.2967612513278
"4377" 875.2 3.94090135723955 50.4294771824623
"4378" 875.4 8.18012273250679 47.548187679146
"4379" 875.6 12.7944719352215 42.6839452736354
"4380" 875.8 15.199523532313 36.370374083246
"4381" 876 17.3519699614861 29.8710244560955
"4382" 876.2 20.382308183 22.9691898993417
"4383" 876.4 24.4703110312428 16.6101143895822
"4384" 876.6 29.602863953004 11.1720030402521
"4385" 876.8 35.8377697070559 8.55844564718888
"4386" 877 43.8085921718193 7.73290652708352
"4387" 877.2 51.3325411778587 8.20316436438515
"4388" 877.4 58.9131858962288 9.92325304633023
"4389" 877.6 65.1673097546069 13.0879652194828
"4390" 877.8 71.0605769413972 17.257604237625
"4391" 878 77.282476374303 21.075853528856
"4392" 878.2 82.9350636649543 25.2901289597697
"4393" 878.4 89.0786498539323 29.2580370484922
"4394" 878.6 95.5386232032111 32.4786614429153
"4395" 878.8 101.560441838365 36.0363279251268
"4396" 879 108.123560766256 40.1241312954746
"4397" 879.2 114.274418372163 43.848214537646
"4398" 879.4 120.490019185468 47.9695243335369
"4399" 879.6 125.658258778552 51.4510784100074
"4400" 879.8 125.731352748913 55.7843508021754
"4401" 880 125.096794312119 62.3135010569077
"4402" 880.2 123.681568819564 68.5814005207102
"4403" 880.4 121.327147711894 74.5649726934951
"4404" 880.6 117.708502755519 80.3461277330499
"4405" 880.8 112.462650904203 84.6225373424497
"4406" 881 107.901837971296 89.0413936078516
"4407" 881.2 103.999368828762 92.9031712528064
"4408" 881.4 99.6767510588361 96.329412518396
"4409" 881.6 95.823236521788 101.029277187002
"4410" 881.8 94.3742644030264 107.058933112399
"4411" 882 93.6570507577919 113.559563891585
"4412" 882.2 95.5916469584551 117.483685912506
"4413" 882.4 95.0293915862191 116.663368026973
"4414" 882.6 91.7576165384769 116.223501027816
"4415" 882.8 86.8973392332034 115.184199248807
"4416" 883 81.5978134698631 113.255815963616
"4417" 883.2 77.1314991420895 110.634829829675
"4418" 883.4 71.9341596868847 107.600184724505
"4419" 883.6 66.3797033883702 105.414283913703
"4420" 883.8 59.8996501771416 103.930585410846
"4421" 884 53.4156629168524 104.043099213979
"4422" 884.2 46.9456375163926 105.793951762738
"4423" 884.4 40.6243338109424 108.462193382293
"4424" 884.6 33.8276855221189 111.795605717205
"4425" 884.8 27.3130040564904 111.909250589265
"4426" 885 24.8696897962609 108.54271058845
"4427" 885.2 22.998123318535 102.539572829707
"4428" 885.4 21.9452158408801 96.0244696770636
"4429" 885.6 19.929479340958 89.7182541227472
"4430" 885.8 19.8579531161544 83.5249985099564
"4431" 886 21.57286458199 76.880479090679
"4432" 886.2 24.8044291690254 71.9470052432303
"4433" 886.4 28.1160367513357 67.3288905349244
"4434" 886.6 32.6263907266606 63.1100062420926
"4435" 886.8 38.2963701035357 59.9708383160988
"4436" 887 44.2780545865168 58.3321213140045
"4437" 887.2 50.0144068125094 55.475170213591
"4438" 887.4 55.0619882213753 51.8029730792026
"4439" 887.6 59.6827093960482 46.8166140423487
"4440" 887.8 64.2175871480598 42.354647397958
"4441" 888 69.3766673666534 38.0098965947326
"4442" 888.2 74.4436747371772 33.3729181856932
"4443" 888.4 79.156831672069 28.51235290238
"4444" 888.6 85.2696581605797 26.1449937649188
"4445" 888.8 92.0944311930587 25.6754287246169
"4446" 889 98.419059783693 27.210019526606
"4447" 889.2 103.218269754986 30.8134467730956
"4448" 889.4 107.467024178742 35.7249652345032
"4449" 889.6 111.015908556437 41.0500743999761
"4450" 889.8 114.146800494263 46.9677626641023
"4451" 890 116.610316202599 53.377268172246
"4452" 890.2 118.35049817459 59.724879472999
"4453" 890.4 119.220698256063 66.601102003586
"4454" 890.6 119.541820796001 73.2876293167637
"4455" 890.8 118.306197996204 79.9933788295198
"4456" 891 115.07747869428 85.3393667530956
"4457" 891.2 111.007686894986 90.9027256920772
"4458" 891.4 105.998162660913 95.3392012357404
"4459" 891.6 100.538152170399 98.9527769337603
"4460" 891.8 95.352625902913 102.917961182646
"4461" 892 91.0372388751919 107.736414733992
"4462" 892.2 87.2959989840004 112.875306717597
"4463" 892.4 85.6701684409641 118.944554475115
"4464" 892.6 86.2225811871171 122.374282532166
"4465" 892.8 86.4558896596777 120.761072111675
"4466" 893 85.8345790534022 119.92626639794
"4467" 893.2 84.0874155820574 118.144799464739
"4468" 893.4 81.1197181219334 115.594310266432
"4469" 893.6 76.452903448893 113.692023323456
"4470" 893.8 71.1484693442497 112.359317637881
"4471" 894 64.9738990569131 111.336826172343
"4472" 894.2 58.7132212671783 110.415937545299
"4473" 894.4 52.5041396937893 109.741062313182
"4474" 894.6 46.4448892716783 109.136247586585
"4475" 894.8 40.5119819980646 105.73474031004
"4476" 895 35.0681929217249 102.573478708468
"4477" 895.2 28.4590970422954 99.7869209597048
"4478" 895.4 22.300111823266 96.2358631458813
"4479" 895.6 16.8478978789031 91.9343688622995
"4480" 895.8 12.7660667893666 86.1840982098934
"4481" 896 8.48244948525304 80.388370341386
"4482" 896.2 6.40604784619138 73.6367123529347
"4483" 896.4 7.70658730826187 67.3885577316693
"4484" 896.6 10.201314200813 61.0152244234127
"4485" 896.8 13.4698309744875 55.0724331718269
"4486" 897 17.434201738924 49.3136462342284
"4487" 897.2 22.2662558598797 42.9610864744794
"4488" 897.4 26.9636848342326 38.3153192701615
"4489" 897.6 32.298592390803 34.317862666856
"4490" 897.8 38.3547036106141 30.5339324571099
"4491" 898 44.372188957803 27.420333789386
"4492" 898.2 50.345024142865 23.7005875120691
"4493" 898.4 56.1694972592767 19.5908680299491
"4494" 898.6 62.6203639441507 16.6700897838242
"4495" 898.8 69.3713288749556 14.9445049798588
"4496" 899 76.1042872899538 13.4376941522991
"4497" 899.2 83.000101362418 12.5825738588737
"4498" 899.4 89.8764296105494 13.1429616196157
"4499" 899.6 96.25390141174 15.3119844382229
"4500" 899.8 100.426874782684 20.0719460293603
"4501" 900 104.654106370089 25.9172817487048
"4502" 900.2 107.852043940233 31.751249719226
"4503" 900.4 110.318109819678 38.1373000324521
"4504" 900.6 112.245275207193 44.724523965896
"4505" 900.8 113.708936647096 51.7574688644153
"4506" 901 115.070979005884 58.8187324314746
"4507" 901.2 116.113485199259 66.2992074906927
"4508" 901.4 116.070948158619 72.7492431320872
"4509" 901.6 115.644778794941 79.2395755617016
"4510" 901.8 115.80409246239 86.0348241883937
"4511" 902 115.731393441758 93.1729282546187
"4512" 902.2 114.711687925249 99.7868515353097
"4513" 902.4 110.641853648221 103.871665460684
"4514" 902.6 106.081350610952 106.704273332898
"4515" 902.8 100.764884349379 111.139703578151
"4516" 903 95.3476326867977 113.717039336194
"4517" 903.2 90.1191112619755 113.587839869209
"4518" 903.4 84.4692934071408 112.360380045755
"4519" 903.6 78.8123256128932 112.075025160428
"4520" 903.8 75.4934305376483 112.593639139881
"4521" 904 73.785028078443 113.431077849266
"4522" 904.2 70.4984724674279 114.515966274101
"4523" 904.4 65.3736529728437 116.89906518129
"4524" 904.6 60.2091225788073 119.971042520713
"4525" 904.8 54.5408009481858 123.39075249404
"4526" 905 48.8925217356227 123.702303798678
"4527" 905.2 43.5262341654182 121.577764235203
"4528" 905.4 38.1857225878273 118.055395158046
"4529" 905.6 33.1891579221206 114.254257573816
"4530" 905.8 28.7601649873804 109.524854488711
"4531" 906 25.0395831992427 104.070680788712
"4532" 906.2 21.8020213300939 98.3202715267843
"4533" 906.4 18.7273756821711 92.3478058808396
"4534" 906.6 16.7494178145284 85.8083495049867
"4535" 906.8 15.021120752655 78.9634095478073
"4536" 907 12.5295827861062 72.0317420078278
"4537" 907.2 11.3011057160559 65.2733915721735
"4538" 907.4 9.04401024875841 58.4071972951924
"4539" 907.6 6.95306824269713 51.4605994699188
"4540" 907.8 6.46617364859658 44.7799865879372
"4541" 908 10.1432352133657 39.8715121030144
"4542" 908.2 15.8828057375762 36.8172406454881
"4543" 908.4 22.2153612382283 34.0098420195156
"4544" 908.6 28.5617198969749 31.6782540472646
"4545" 908.8 35.4164160030142 30.6455900930505
"4546" 909 41.9882129822641 30.9128101168588
"4547" 909.2 49.0002949966885 31.5321922331256
"4548" 909.4 56.1180736179845 31.0513149505032
"4549" 909.6 63.2625877155494 30.2324707388884
"4550" 909.8 70.127503326307 29.7800550969188
"4551" 910 77.6246323063982 30.0239271876955
"4552" 910.2 84.2962040827172 31.7103753550584
"4553" 910.4 89.718280838313 34.329546792566
"4554" 910.6 94.0724207711075 38.4352908676738
"4555" 910.8 99.0207555152244 42.6981732334856
"4556" 911 104.682280542117 45.7993500931023
"4557" 911.2 110.468144698592 49.3365378069304
"4558" 911.4 115.764328112856 53.5188494020234
"4559" 911.6 119.465453961295 58.9192093668519
"4560" 911.8 121.03320744246 64.7914587348158
"4561" 912 121.449744086646 71.1651605870322
"4562" 912.2 121.779222193586 78.316385382146
"4563" 912.4 120.607138140148 84.6548326627343
"4564" 912.6 117.717694812458 90.4360103231551
"4565" 912.8 113.316505526256 94.998720423646
"4566" 913 108.387416572125 99.3403218359729
"4567" 913.2 102.785955402227 103.114551234275
"4568" 913.4 97.1310834408645 104.401479625005
"4569" 913.6 90.3915090339844 105.074622935013
"4570" 913.8 83.6725571810068 105.696998026865
"4571" 914 77.033215025823 105.742923132086
"4572" 914.2 70.0873599685457 105.499861523779
"4573" 914.4 63.480927438413 105.62516547297
"4574" 914.6 56.8033867772679 105.920655854356
"4575" 914.8 49.3723121838924 106.368324994832
"4576" 915 42.0216131100355 106.179448427319
"4577" 915.2 35.0533732191483 104.956955669293
"4578" 915.4 28.2852301745665 101.852379200953
"4579" 915.6 22.7979328526754 97.6337542746361
"4580" 915.8 17.117018384943 93.147435616706
"4581" 916 12.0652104450273 88.3183679145317
"4582" 916.2 8.38297213719428 82.5437669758335
"4583" 916.4 6.75206292350678 75.833508668771
"4584" 916.6 8.60904891327568 69.5019323053163
"4585" 916.8 11.8788921522647 63.6812689479537
"4586" 917 15.0350802815797 57.6138456056127
"4587" 917.2 18.7847968372326 51.1919485320069
"4588" 917.4 23.0170249654028 46.423491224748
"4589" 917.6 28.1405041537568 42.2538182168023
"4590" 917.8 33.969422367333 38.376148996796
"4591" 918 39.9166022020883 35.9744789646873
"4592" 918.2 46.4553953051012 34.477777087052
"4593" 918.4 53.1874124165477 33.8492992665883
"4594" 918.6 60.2186453552559 34.2561037166746
"4595" 918.8 66.9708917844719 35.8602436274107
"4596" 919 73.7425177487322 35.9386414949545
"4597" 919.2 80.8907888992596 35.8467093072005
"4598" 919.4 87.5850602631408 35.9354006904777
"4599" 919.6 94.5291732338273 36.292479911846
"4600" 919.8 101.565613383627 37.7502136909032
"4601" 920 108.453356396707 40.1329680292048
"4602" 920.2 113.928858445119 45.0433555007931
"4603" 920.4 117.30363614883 51.4068341327571
"4604" 920.6 120.158465470922 58.6695458664167
"4605" 920.8 122.815885190799 65.3284596127603
"4606" 921 124.423130126682 72.2608625382133
"4607" 921.2 125.467996264656 79.0267060403889
"4608" 921.4 123.287128067558 84.080554065746
"4609" 921.6 119.070679851885 89.0412587962016
"4610" 921.8 114.072470520385 93.408381090896
"4611" 922 108.50970370138 96.6852141657956
"4612" 922.2 102.656721102726 100.532603846627
"4613" 922.4 96.9030908383988 103.240665607017
"4614" 922.6 90.5835170755307 105.777899142381
"4615" 922.8 85.0208295574964 108.525620281118
"4616" 923 80.6975366042592 111.447622611752
"4617" 923.2 78.2942922667621 113.640657261372
"4618" 923.4 76.593112957413 116.259247205764
"4619" 923.6 74.602916878143 118.470830738846
"4620" 923.8 70.7469067954237 118.465030109061
"4621" 924 65.9340231842427 116.349712533031
"4622" 924.2 61.2586525484719 113.143480349764
"4623" 924.4 56.1069458792131 109.734999416336
"4624" 924.6 52.251184394913 105.799800574221
"4625" 924.8 48.0681175942496 100.920674736492
"4626" 925 45.8833358829631 95.503734301556
"4627" 925.2 48.1983737938536 91.3135291793589
"4628" 925.4 51.0991705968394 86.6162143294776
"4629" 925.6 57.2188469925307 79.0800537292048
"4630" 925.8 60.6857855808525 71.4219644034339
"4631" 926 64.5478415436494 65.1451891272369
"4632" 926.2 68.6367797358416 59.5581971674521
"4633" 926.4 72.1214779310158 53.4066301496273
"4634" 926.6 75.749259433913 47.2732670742048
"4635" 926.8 79.6616139327091 41.4697954206266
"4636" 927 83.8310830428756 35.5091703003843
"4637" 927.2 88.7019473638559 30.3910691167317
"4638" 927.4 93.7161650213078 25.9257222935934
"4639" 927.6 99.3845065986489 22.4309916560139
"4640" 927.8 105.691079869817 19.8995017442326
"4641" 928 108.391785636226 21.9769917242398
"4642" 928.2 111.847644008427 26.1291451672746
"4643" 928.4 114.25208632761 31.1993445029671
"4644" 928.6 115.873250838866 37.0342944974217
"4645" 928.8 117.612477556922 43.0509015568064
"4646" 929 118.086184074469 49.138527011896
"4647" 929.2 117.405164876509 55.8356781266556
"4648" 929.4 114.693918524212 61.2106069478329
"4649" 929.6 111.361732748742 66.6229865565032
"4650" 929.8 108.236710110025 72.206788807618
"4651" 930 105.266101698219 78.3704785567294
"4652" 930.2 101.778895043413 84.4289141100627
"4653" 930.4 97.9963068716403 89.9969704479915
"4654" 930.6 94.3249566945672 95.4440033037675
"4655" 930.8 91.4171156240845 101.845989014332
"4656" 931 89.2545220215519 107.844046281368
"4657" 931.2 88.2046901744424 113.658956484028
"4658" 931.4 89.0374558209804 119.345642202261
"4659" 931.6 86.5398931778542 120.608338442264
"4660" 931.8 82.0354557223341 120.696964163593
"4661" 932 77.3355417785693 118.874095355365
"4662" 932.2 72.8480431903657 115.359163576078
"4663" 932.4 68.4049518447702 111.28602073876
"4664" 932.6 64.844075437913 106.705756184058
"4665" 932.8 61.3202914936273 101.831152029303
"4666" 933 57.5277655248457 96.9997517818864
"4667" 933.2 53.1256566964791 92.4034727947687
"4668" 933.4 49.0155803521438 87.3865624557422
"4669" 933.6 46.0990573624956 81.5928562325392
"4670" 933.8 43.1864411153248 75.6779112430578
"4671" 934 41.8080197488836 69.1027267748813
"4672" 934.2 42.0453727980421 62.4255556306783
"4673" 934.4 43.1648694527378 56.0543114992955
"4674" 934.6 45.0289578233596 49.5049951402868
"4675" 934.8 48.4960974528942 43.6608276158819
"4676" 935 52.6514738868297 38.4785654073405
"4677" 935.2 56.9810083602111 34.3099234532326
"4678" 935.4 61.5304220946994 29.60794999918
"4679" 935.6 67.1245620282715 25.7819107275611
"4680" 935.8 73.0711836362559 22.894682431046
"4681" 936 79.5658088863518 21.485433799493
"4682" 936.2 86.3464576103705 21.7105252934864
"4683" 936.4 92.5689079185861 23.4908724352229
"4684" 936.6 98.2927490390895 26.879503865999
"4685" 936.8 102.825676748068 31.6536173160441
"4686" 937 107.779702620656 36.7181985515767
"4687" 937.2 112.424431801413 42.0845729210422
"4688" 937.4 116.247016138635 47.6599802399516
"4689" 937.6 119.288855656038 53.8321501603576
"4690" 937.8 121.104583216219 60.0292861613405
"4691" 938 122.116264281375 66.7670765072614
"4692" 938.2 122.657587652001 73.577823288646
"4693" 938.4 123.163999685324 80.5458330448797
"4694" 938.6 122.338394922616 87.6268441123217
"4695" 938.8 119.537585907895 94.0403860724824
"4696" 939 115.363166449686 99.2769987770551
"4697" 939.2 110.339061144758 104.605668229646
"4698" 939.4 104.621518146567 109.055661981903
"4699" 939.6 98.4671073765467 112.059600572032
"4700" 939.8 92.1267056732161 113.795606835222
"4701" 940 86.8819693601192 113.643801210131
"4702" 940.2 82.2691382365341 111.935919727709
"4703" 940.4 76.7004161527089 110.519266548177
"4704" 940.6 70.7551070905068 108.857391751896
"4705" 940.8 64.2382318825797 108.165982629495
"4706" 941 57.953037741393 107.164491760136
"4707" 941.2 51.3728878704538 106.119835541044
"4708" 941.4 44.749975689093 104.223986789786
"4709" 941.6 38.6642153549988 101.308148307046
"4710" 941.8 32.5772342107285 98.2833840266946
"4711" 942 26.266293819146 95.2659302025586
"4712" 942.2 20.545231618748 91.9875687169373
"4713" 942.4 15.0420205379413 88.1780814216555
"4714" 942.6 11.1109618302528 83.0108326536557
"4715" 942.8 9.72884374919394 76.7650660697134
"4716" 943 8.82960964460622 69.9737425929983
"4717" 943.2 8.98491065155349 63.4836722383089
"4718" 943.4 9.57950383256821 56.5261624344736
"4719" 943.6 10.3499208114981 49.7441403835077
"4720" 943.8 12.5422765790229 43.1548708141955
"4721" 944 17.2111063446078 38.1455412525197
"4722" 944.2 22.6725661573152 34.373912603233
"4723" 944.4 29.4035521817192 32.1680630200644
"4724" 944.6 35.8852944247255 30.2897603283335
"4725" 944.8 42.410830295179 28.3066700205503
"4726" 945 49.2117056449234 26.9684672919965
"4727" 945.2 55.912210450713 26.2277330283197
"4728" 945.4 62.6303819757893 26.587026761945
"4729" 945.6 69.4823192803676 27.8090965175551
"4730" 945.8 77.0689098291089 29.1326404046048
"4731" 946 84.9858280915895 30.8773076628519
"4732" 946.2 92.3825794355865 33.4000626697583
"4733" 946.4 98.5709534179231 36.237953991866
"4734" 946.6 105.293405872056 39.1894012386746
"4735" 946.8 111.562582924784 42.4908507587945
"4736" 947 118.006847418413 45.8413889234696
"4737" 947.2 123.79481709883 49.2899879007293
"4738" 947.4 124.692763796913 53.584985962646
"4739" 947.6 124.267886498368 59.5120242773551
"4740" 947.8 123.00876599617 65.8180801187032
"4741" 948 121.155070179163 71.727836717896
"4742" 948.2 119.169358915822 78.2420318549006
"4743" 948.4 117.063502897175 84.5752184532815
"4744" 948.6 113.228158024495 89.9863485155278
"4745" 948.8 108.270706205156 94.9067095092091
"4746" 949 103.170892736024 99.347811660146
"4747" 949.2 97.5390012434551 103.313498563898
"4748" 949.4 92.3815196509416 107.150211162046
"4749" 949.6 86.329884382413 110.080729700165
"4750" 949.8 80.4719247577396 110.415937545299
"4751" 950 74.0261459453676 109.633382929101
"4752" 950.2 67.4288636922031 108.504271508216
"4753" 950.4 61.041541637403 106.634811394616
"4754" 950.6 54.7469772336477 104.546055343371
"4755" 950.8 48.3834688546061 102.561910267171
"4756" 951 41.9728630163702 99.4869083947889
"4757" 951.2 35.8329080736121 96.0675595392965
"4758" 951.4 29.5749054684179 92.6266034240538
"4759" 951.6 24.1071883885926 88.9814587041703
"4760" 951.8 19.6750219767867 83.5619428719513
"4761" 952 16.9824345665797 76.9178309411006
"4762" 952.2 14.7561476509022 70.4338339067765
"4763" 952.4 13.7553149316813 63.8157204257924
"4764" 952.6 14.0696103793613 57.3453942371288
"4765" 952.8 14.7634952395337 50.746773050715
"4766" 953 15.2695679034944 43.6172492619832
"4767" 953.2 15.5638856454185 37.1458918776241
"4768" 953.4 15.8646624143386 30.0385723421035
"4769" 953.6 18.5683751137043 24.0921983188328
"4770" 953.8 22.852035765004 19.2368036144945
"4771" 954 28.3315039397546 15.8641550401312
"4772" 954.2 34.8588764370068 13.3274931083648
"4773" 954.4 41.560209370263 11.479291612376
"4774" 954.6 48.3851736775341 9.53378218933023
"4775" 954.8 55.1278701307744 7.81637604449751
"4776" 955 62.1371148715301 6.98521225329496
"4777" 955.2 69.0220355402767 6.67931901303996
"4778" 955.4 75.9064143411236 7.08216563684602
"4779" 955.6 82.7301710654873 8.6724407004777
"4780" 955.8 89.121092190913 10.9657464680746
"4781" 956 94.4577252282528 14.6303377217334
"4782" 956.2 98.3411656122931 19.708810820786
"4783" 956.4 101.863477098216 25.7122483682521
"4784" 956.6 104.701151222036 31.8774970649479
"4785" 956.8 107.805895317932 37.862855801297
"4786" 957 110.889017845932 43.702162966271
"4787" 957.2 113.580104671483 50.0469890186834
"4788" 957.4 116.212587023743 56.5317371637215
"4789" 957.6 117.886123585792 63.5510720043843
"4790" 957.8 119.081498486802 70.8046465383405
"4791" 958 119.83761253101 77.732179096646
"4792" 958.2 119.502389801646 84.9431741717946
"4793" 958.4 118.057466719399 91.9317863050681
"4794" 958.6 114.566521514913 97.4505321996175
"4795" 958.8 110.359465029893 103.121051596527
"4796" 959 105.723678437884 108.19621860656
"4797" 959.2 100.727071644816 112.969838479005
"4798" 959.4 95.875815087483 115.397905677116
"4799" 959.6 91.1581184601708 114.286227366007
"4800" 959.8 86.5487107917584 112.567737399038
"4801" 960 80.674844661715 110.725373675775
"4802" 960.2 74.4704967867631 109.181950799396
"4803" 960.4 68.2535209660198 107.082400378529
"4804" 960.6 61.8531389847977 105.717907119348
"4805" 960.8 55.700248426615 103.407296361954
"4806" 961 49.5398680442592 100.815817198069
"4807" 961.2 44.3853290493336 96.8817695515713
"4808" 961.4 39.5208330494425 92.1769658812637
"4809" 961.6 35.2813827684845 86.5453482036175
"4810" 961.8 30.7866082852962 80.847945952646
"4811" 962 27.0811752719691 75.1369200214965
"4812" 962.2 23.6801902059319 69.1601459892781
"4813" 962.4 20.5322195998248 62.6764576343813
"4814" 962.6 17.2858167116896 56.506017390146
"4815" 962.8 15.2842505257657 50.0961470225723
"4816" 963 13.1344282225566 43.1001220004381
"4817" 963.2 11.1173821123818 36.6064907903023
"4818" 963.4 12.0924115842464 31.7140336151127
"4819" 963.6 17.289290393307 28.2221716689188
"4820" 963.8 23.3101850742215 25.5140811097205
"4821" 964 28.9036495098598 23.9810575236567
"4822" 964.2 35.2014761336896 22.4977536214652
"4823" 964.4 41.7201978889719 20.934345784146
"4824" 964.6 48.7017798836966 19.3356415274914
"4825" 964.8 55.3513724166331 18.727344261146
"4826" 965 61.7791673192532 19.1388985172543
"4827" 965.2 68.8865619572003 20.0241993488162
"4828" 965.4 75.5103839749531 21.551007974396
"4829" 965.6 82.1080202925331 23.848886030696
"4830" 965.8 88.5903426897072 26.7458619052637
"4831" 966 95.144908112513 29.3561894109889
"4832" 966.2 101.399410618644 32.4487021462229
"4833" 966.4 107.541209103885 36.0291234275889
"4834" 966.6 113.806126032199 39.2339121937603
"4835" 966.8 119.907320952107 42.8060193740071
"4836" 967 124.186815674268 47.9358385788703
"4837" 967.2 125.76755356575 54.1167634789345
"4838" 967.4 124.802523765704 60.7193839340551
"4839" 967.6 122.716824494886 67.2200390847745
"4840" 967.8 119.929785334702 73.3658177456919
"4841" 968 116.41827840774 78.9324574650369
"4842" 968.2 112.233336287464 82.8608186995713
"4843" 968.4 106.584123319643 87.8057901817541
"4844" 968.6 101.153436392997 90.7630731906647
"4845" 968.8 95.3491171564536 94.2057437238082
"4846" 969 90.1620632276653 98.6028146538662
"4847" 969.2 84.8297003406352 102.615039404979
"4848" 969.4 79.7882164694686 107.313933170452
"4849" 969.6 74.7870373166189 111.219036115175
"4850" 969.8 68.3930161513685 112.526194371012
"4851" 970 62.8122727793887 110.685951123394
"4852" 970.2 57.1177154842845 107.372765937475
"4853" 970.4 51.2026090106823 103.50840898829
"4854" 970.6 45.8192433487285 99.0169504952188
"4855" 970.8 40.5861503935895 94.2159603679107
"4856" 971 35.6458942114177 89.3143871992068
"4857" 971.2 31.4549103324602 83.9894325822215
"4858" 971.4 27.2956555199696 78.3825219427687
"4859" 971.6 23.0217784112366 72.6576029304401
"4860" 971.8 18.4422555056103 66.7448131766919
"4861" 972 14.2180055573784 60.984932245646
"4862" 972.2 11.302218489933 54.313296465236
"4863" 972.4 9.35317783627387 47.441785847079
"4864" 972.6 9.81980027530014 40.9627799089041
"4865" 972.8 10.9584219425267 34.1070173074528
"4866" 973 13.0843971858361 27.3356488440691
"4867" 973.2 17.2350371120758 21.648375688646
"4868" 973.4 23.040870119913 18.7371793837975
"4869" 973.6 29.3876554120457 16.9031899411154
"4870" 973.8 35.8337955146375 14.8445582684011
"4871" 974 42.5309861978705 13.2581790351886
"4872" 974.2 48.9241088824556 12.8355617222737
"4873" 974.4 55.3752378648918 14.0039742932737
"4874" 974.6 61.7527308468734 15.6674915380817
"4875" 974.8 67.9152154248818 18.4474120826773
"4876" 975 74.0331534702568 21.7822562957398
"4877" 975.2 79.843114914612 25.3918334403936
"4878" 975.4 84.7171725327965 29.7970135219955
"4879" 975.6 88.8073517783297 35.3664047629793
"4880" 975.8 91.0610279833988 41.0885353223317
"4881" 976 93.7185959291535 47.5144834703672
"4882" 976.2 93.5687994456919 54.1092736547614
"4883" 976.4 92.6826684555545 61.0437202995328
"4884" 976.6 91.6244834855923 67.3303678120517
"4885" 976.8 89.583216632858 74.0339925187102
"4886" 977 86.4031334885461 80.0154073317194
"4887" 977.2 82.1265385295074 84.6250784148724
"4888" 977.4 76.8986153268947 89.5735224002974
"4889" 977.6 72.3285857296195 94.1971489044992
"4890" 977.8 66.8334314820013 98.3588611507048
"4891" 978 62.8633719663809 103.219294903811
"4892" 978.2 63.2082978385131 107.402439907532
"4893" 978.4 64.9571890861507 111.053146179191
"4894" 978.6 65.5710877043131 112.866159644303
"4895" 978.8 64.6322579542815 115.014789344625
"4896" 979 60.2540615238457 117.701625796271
"4897" 979.2 56.3016813077131 117.947827016589
"4898" 979.4 50.9169574986556 116.629134884359
"4899" 979.6 45.4492135691252 114.49980161707
"4900" 979.8 39.5606042920715 112.159860396606
"4901" 980 33.385216081833 109.505211610706
"4902" 980.2 27.5278989516005 107.052032050177
"4903" 980.4 21.7078358464697 103.585816707192
"4904" 980.6 16.5076874108248 99.4852719626166
"4905" 980.8 12.5170430047255 93.846535805021
"4906" 981 9.84655129093344 88.1087955010032
"4907" 981.2 8.40325707766302 82.2029799759585
"4908" 981.4 6.85619228457971 76.2372404536157
"4909" 981.6 6.4371125320183 70.4921208496776
"4910" 981.8 5.78022986650395 64.4724667378733
"4911" 982 4.85299988388079 58.1874426491299
"4912" 982.2 6.17109311165462 52.2677867721179
"4913" 982.4 9.4778685173526 47.7686025048109
"4914" 982.6 12.6215209042945 42.1899520227904
"4915" 982.8 16.6834468379737 36.92822224004
"4916" 983 21.1016298111005 31.742162065896
"4917" 983.2 25.523746833288 26.7520667105835
"4918" 983.4 29.552822848953 21.145958283116
"4919" 983.6 33.8387509206171 15.5599129037072
"4920" 983.8 38.7653009819691 10.5903152814871
"4921" 984 42.3760962169598 5.39615721663667
"4922" 984.2 45.3816603266845 6.2920961840746
"4923" 984.4 49.9553561852288 9.00492176245655
"4924" 984.6 54.9003574519328 12.3280681503391
"4925" 984.8 60.2976523005331 15.631050947996
"4926" 985 65.5703164748932 19.6508914913589
"4927" 985.2 70.2391167594491 24.0133069749656
"4928" 985.4 72.2271446504431 28.748429411756
"4929" 985.6 73.7940370507918 37.1996716252218
"4930" 985.8 76.9112450930814 44.237685394646
"4931" 986 80.0809980084675 50.7622862861708
"4932" 986.2 83.6366566637244 56.8109804196838
"4933" 986.4 86.6832931230241 63.2316020966738
"4934" 986.6 89.5245980337509 69.423467480646
"4935" 986.8 93.1670631426837 75.4989746413708
"4936" 987 96.7418599566981 81.3611739043937
"4937" 987.2 100.419255790372 86.1566793458082
"4938" 987.4 105.9560577034 89.7917406778082
"4939" 987.6 111.209489526258 93.5901916015752
"4940" 987.8 114.240782252695 97.5385424971733
"4941" 988 112.745281602656 101.233963381903
"4942" 988.2 108.606882552139 104.480743615137
"4943" 988.4 104.855714813713 107.67692413056
"4944" 988.6 98.7695835549931 109.918050719126
"4945" 988.8 92.2608481939022 111.607676897885
"4946" 989 86.4262271733551 110.824902861951
"4947" 989.2 80.5842057293979 109.074747962495
"4948" 989.4 74.3545828412273 107.736272070675
"4949" 989.6 67.9407505852366 105.098234313499
"4950" 989.8 61.2052328354567 102.832252385636
"4951" 990 54.5770897932588 100.459805555599
"4952" 990.2 47.9102859110684 97.9203820628887
"4953" 990.4 41.6497876673731 94.623530164736
"4954" 990.6 35.6692789454696 90.8749833937121
"4955" 990.8 30.3209792161438 86.5776614450499
"4956" 991 24.3539432949416 81.9607198297889
"4957" 991.2 18.520864302436 77.3855857651873
"4958" 991.4 13.3581918694964 72.2038566542294
"4959" 991.6 9.03475625294162 66.9419817346175
"4960" 991.8 4.68658332498098 60.76561855918
"4961" 992 3.47923267130589 57.1968645055389
"4962" 992.2 6.24899639988178 53.0291785938023
"4963" 992.4 10.2930283058485 46.9053513721622
"4964" 992.6 13.1877051054648 40.9473281544736
"4965" 992.8 16.6381404268142 35.279855683646
"4966" 993 20.8803317868709 30.6103050928776
"4967" 993.2 24.9841674168193 25.380804734896
"4968" 993.4 28.6757676254449 19.0422355923375
"4969" 993.6 33.54909343474 14.2746437902518
"4970" 993.8 39.1482719915559 9.90861128478887
"4971" 994 45.5885858508936 5.93719694267515
"4972" 994.2 52.1630023140828 3.62983717234413
"4973" 994.4 59.412679132811 3.80027753775826
"4974" 994.6 66.0874377270986 4.95734112628519
"4975" 994.8 72.61382233261 6.65964876773693
"4976" 995 79.159725905043 10.271931955676
"4977" 995.2 85.1041966853836 14.2446110639107
"4978" 995.4 90.8168295648615 18.6329879195017
"4979" 995.6 95.9230630167009 23.4541042074642
"4980" 995.8 100.541825750827 28.6363816421268
"4981" 996 104.777321320702 34.1002083763864
"4982" 996.2 108.942104138825 40.0069627519401
"4983" 996.4 112.061059506996 46.7029957678213
"4984" 996.6 115.263674348943 53.312356362746
"4985" 996.8 118.655965513413 59.6714226887049
"4986" 997 122.705370451848 65.6877018460572
"4987" 997.2 126.110004970996 72.0163336490071
"4988" 997.4 125.351868324144 77.2153812287037
"4989" 997.6 122.426113584102 82.1672346214028
"4990" 997.8 118.890005340326 87.7583738190497
"4991" 998 115.163467501343 93.5184885060759
"4992" 998.2 111.88064230296 99.8695556383913
"4993" 998.4 107.919048052719 105.97448813483
"4994" 998.6 103.122630165306 110.738924248758
"4995" 998.8 97.6133044991535 113.151557611127
"4996" 999 91.6305827461831 114.174967186136
"4997" 999.2 85.2291167497341 114.84670192213
"4998" 999.4 79.0459506951152 113.306612907306
"4999" 999.6 73.2428687487294 110.749769708442
"5000" 999.8 66.9250716836483 108.672202177734
"5001" 1000 61.022068094553 105.665028960686
"5002" 1000.2 54.6591628665573 103.010335680781
"5003" 1000.4 48.5356324191331 100.228015796966
"5004" 1000.6 42.3177869061849 97.2624410034907
"5005" 1000.8 36.4102762672121 93.5949267116554
"5006" 1001 30.7672300735416 89.3309921427317
"5007" 1001.2 25.9005959495519 84.5046445544793
"5008" 1001.4 21.0935158349131 79.7203350904746
"5009" 1001.6 16.565917122288 74.4029522517133
"5010" 1001.8 13.2329453652688 69.3061269019345
"5011" 1002 8.56553660141303 61.866969186499
"5012" 1002.2 5.00995911778037 55.6396434429419
"5013" 1002.4 4.1587459786908 50.5509599037942
"5014" 1002.6 4.46372844872256 47.4770937925508
"5015" 1002.8 6.79437151362732 41.241144311197
"5016" 1003 11.5555368265068 39.353071729771
"5017" 1003.2 16.3792956699755 36.4360972903648
"5018" 1003.4 20.6490110524674 33.6288379202764
"5019" 1003.6 25.6687734813551 29.6181793308355
"5020" 1003.8 31.1680936154743 25.4000133315848
"5021" 1004 37.7306093122161 22.5453388744642
"5022" 1004.2 43.0845661832532 20.9095856093883
"5023" 1004.4 49.7778436947893 18.7494276602543
"5024" 1004.6 56.3622656632464 18.4539278514339
"5025" 1004.8 63.2415651408818 18.2202207494273
"5026" 1005 70.5720508701555 18.6034217157369
"5027" 1005.2 76.4485074412002 20.9272761811312
"5028" 1005.4 82.8830672979631 23.358152750876
"5029" 1005.6 89.0851014846556 24.741005662052
"5030" 1005.8 95.6711622052017 24.1217163887697
"5031" 1006 101.332380475034 21.2353005372824
"5032" 1006.2 106.796577917763 19.650390192236
"5033" 1006.4 109.495981881399 23.5104173097317
"5034" 1006.6 112.308305169739 28.6945823859304
"5035" 1006.8 115.184432009192 34.8229764090883
"5036" 1007 118.190455108142 40.5618223538175
"5037" 1007.2 120.444983515427 47.1896560958329
"5038" 1007.4 122.911819787177 53.9390503781006
"5039" 1007.6 125.304269441549 60.6828193378797
"5040" 1007.8 126.756959339013 67.7581845132915
"5041" 1008 127.222537803849 74.7521910715268
"5042" 1008.2 124.467089094726 80.9171043291227
"5043" 1008.4 120.433368878995 85.9075264494915
"5044" 1008.6 115.527458956483 91.0542663547768
"5045" 1008.8 110.102586307759 95.5617055406557
"5046" 1009 104.43299940381 99.4078702502442
"5047" 1009.2 98.598216377913 103.274048823332
"5048" 1009.4 93.3980591946353 107.638492217952
"5049" 1009.6 87.2524188871252 110.254962680676
"5050" 1009.8 80.9488278479436 111.067705101911
"5051" 1010 74.9908838377744 109.086511158696
"5052" 1010.2 68.8207115344664 106.571928866928
"5053" 1010.4 62.5574650919413 103.676082127561
"5054" 1010.6 56.6552010086823 101.246482088021
"5055" 1010.8 51.5629931718645 97.3645353058111
"5056" 1011 47.5334430704979 92.3740787678253
"5057" 1011.2 45.578250378313 86.6937180539032
"5058" 1011.4 44.901869323323 80.010583610096
"5059" 1011.6 43.8205172580343 73.4047251299794
"5060" 1011.8 44.1012995468386 66.3836612527843
"5061" 1012 46.864802442603 60.747355022876
"5062" 1012.2 50.8305430784273 55.8068244706746
"5063" 1012.4 55.534958287266 51.5612648429401
"5064" 1012.6 61.0359159472464 48.7021754035905
"5065" 1012.8 66.6580654597585 47.5906754090006
"5066" 1013 73.1403040136246 45.9678347786268
"5067" 1013.2 79.7292806678273 45.2391818840746
"5068" 1013.4 86.4878772772338 46.2768960138441
"5069" 1013.6 91.3221926403221 49.1945872110097
"5070" 1013.8 95.8929728576698 53.6516521453758
"5071" 1014 100.615745592102 58.044602712619
"5072" 1014.2 103.979345833344 63.0108953274717
"5073" 1014.4 105.49992066367 68.8585593006731
"5074" 1014.6 108.724458659913 74.0518581543524
"5075" 1014.8 112.262455603876 79.9052080838329
"5076" 1015 115.243862135783 85.823012812933
"5077" 1015.2 118.402637124125 91.7117702116195
"5078" 1015.4 117.537627766884 96.5899870679603
"5079" 1015.6 114.109778418977 99.2911613536733
"5080" 1015.8 108.673019112762 103.812029502174
"5081" 1016 103.417918233288 107.066075470502
"5082" 1016.2 96.9640448439028 109.351591456182
"5083" 1016.4 90.4792469742977 109.634550174426
"5084" 1016.6 84.0231729664697 108.363861241522
"5085" 1016.8 77.9028041726189 106.350650402675
"5086" 1017 72.3417107807546 103.660912190389
"5087" 1017.2 66.791429722913 100.95151518897
"5088" 1017.4 61.038856935379 98.2796027562383
"5089" 1017.6 55.797616140865 94.9812441672422
"5090" 1017.8 52.3676616605579 90.4063615646273
"5091" 1018 50.8345796111189 84.6548326627343
"5092" 1018.2 51.5194512696403 78.7117573127369
"5093" 1018.4 53.322229251663 73.1153266459585
"5094" 1018.6 55.5429621189804 67.6621104959441
"5095" 1018.8 59.5934312916908 65.1969874398682
"5096" 1019 65.3886133953853 63.9420257895349
"5097" 1019.2 71.3206967297074 62.8485684959638
"5098" 1019.4 77.2775790674873 62.8937250596559
"5099" 1019.6 83.5351678274536 63.5884221185649
"5100" 1019.8 88.7362578917345 66.5731435599228
"5101" 1020 93.1625578954348 70.5930089526808
"5102" 1020.2 97.7120808500598 75.1130769114992
"5103" 1020.4 101.180263911357 80.1267036248683
"5104" 1020.6 102.085254518156 85.6781125623563
"5105" 1020.8 100.057822113025 91.0797457566367
"5106" 1021 98.1271421032559 96.868180537246
"5107" 1021.2 97.1145178750559 103.31485053216
"5108" 1021.4 95.4519027880307 109.832978065264
"5109" 1021.6 92.9008141269416 115.165892323732
"5110" 1021.8 89.6179171943938 119.735113059261
"5111" 1022 90.220698243843 121.158179652146
"5112" 1022.2 91.068446475913 119.610131346798
"5113" 1022.4 93.4088778295519 118.954784340785
"5114" 1022.6 96.370443075873 117.578942476316
"5115" 1022.8 99.4700593972525 116.429145897655
"5116" 1023 101.621435703537 114.307734330755
"5117" 1023.2 103.304322566663 113.148783602174
"5118" 1023.4 103.857963582641 112.776993685733
"5119" 1023.6 103.653469420792 109.967777099252
"5120" 1023.8 107.676782054583 106.701021440306
"5121" 1024 110.22824891333 106.614328112507
"5122" 1024.2 108.902814472932 106.935213542543
"5123" 1024.4 107.243734552639 108.849430869599
"5124" 1024.6 104.128000798021 113.002098507133
"5125" 1024.8 99.8066680089784 116.242475050478
"5126" 1025 94.3820998191266 118.777869899898
"5127" 1025.2 88.9202330067998 120.889959156288
"5128" 1025.4 82.7361305655494 122.836051576495
"5129" 1025.6 76.2751775639436 123.395649983687
"5130" 1025.8 69.464890528134 123.712383877123
"5131" 1026 62.5642137205763 123.041946858452
"5132" 1026.2 56.223787136313 121.139731032604
"5133" 1026.4 49.6970755116394 118.364238714825
"5134" 1026.6 43.4737411861025 115.150079221267
"5135" 1026.8 37.7220668056845 111.490029282903
"5136" 1027 33.268374824733 107.004808708766
"5137" 1027.2 28.8206176377931 102.113054744846
"5138" 1027.4 23.4116164164804 97.5090598256557
"5139" 1027.6 19.1310364680878 92.4791338762577
"5140" 1027.8 16.1656845705551 87.1081775172671
"5141" 1028 11.794899124038 82.252287985098
"5142" 1028.2 8.83735480369429 76.3933730257085
"5143" 1028.4 6.75585241788008 70.332232813646
"5144" 1028.6 7.01945532059486 63.6050089200096
"5145" 1028.8 6.50078861838112 56.4438677853056
"5146" 1029 5.94558548180665 49.4043892103801
"5147" 1029.2 8.32506785258351 43.1622147327028
"5148" 1029.4 12.5121746190131 37.6080259177127
"5149" 1029.6 17.4447888588078 33.098818884446
"5150" 1029.8 23.148173315209 28.8814058900746
"5151" 1030 29.1466372010068 25.0927585802398
"5152" 1030.2 35.7399804875494 21.4595413337369
"5153" 1030.4 42.5223613547498 19.0492538470338
"5154" 1030.6 49.4673529284017 17.8820154692483
"5155" 1030.8 55.6404095122109 19.1706781090077
"5156" 1031 60.8878010279749 21.5520117652646
"5157" 1031.2 66.3516190952804 24.9708005504011
"5158" 1031.4 70.8307988969416 28.399203876646
"5159" 1031.6 76.8247456249972 32.3813725689197
"5160" 1031.8 80.8585678239804 38.1596930781941
"5161" 1032 82.3269894632464 44.1354001190703
"5162" 1032.2 82.196724267311 50.2506385236358
"5163" 1032.4 81.0491177625013 56.4945623649401
"5164" 1032.6 79.106473955156 62.116945671132
"5165" 1032.8 75.8924294062682 67.0199105718703
"5166" 1033 72.3357319838764 72.701216099802
"5167" 1033.2 68.3204634578019 77.5446560914238
"5168" 1033.4 62.766897533913 80.4357874729082
"5169" 1033.6 56.7573986095485 83.556042378889
"5170" 1033.8 50.4853310918159 83.9448064563645
"5171" 1034 44.1841246637843 82.7258895898638
"5172" 1034.2 37.8073794695988 80.3249422303889
"5173" 1034.4 32.349574476859 76.9006061857541
"5174" 1034.6 26.5679473202214 72.6654180410946
"5175" 1034.8 20.8524148281988 68.4442264687603
"5176" 1035 14.504967170663 64.3783773978405
"5177" 1035.2 8.77649998228804 59.8052849383864
"5178" 1035.4 3.87480426228146 54.7288003742565
"5179" 1035.6 5.20720456254462 51.6827283031934
"5180" 1035.8 7.99189735466884 48.3497730476228
"5181" 1036 11.6016693818409 44.3661706258213
"5182" 1036.2 15.0589055899355 39.1920685618258
"5183" 1036.4 18.4174741400421 33.4204464308718
"5184" 1036.6 22.5172481899464 28.1741762703794
"5185" 1036.8 27.3753038510421 24.0438308521299
"5186" 1037 32.3206094168008 19.3194989314828
"5187" 1037.2 38.5580060463289 15.4823964773292
"5188" 1037.4 45.0794129574282 12.9423251175248
"5189" 1037.6 52.1023977753849 11.1851754741853
"5190" 1037.8 58.7983944857446 11.1408619361092
"5191" 1038 65.5351952920013 11.6443203421754
"5192" 1038.2 72.0506974187065 13.4356206606025
"5193" 1038.4 78.8222121176896 15.657153782029
"5194" 1038.6 85.2617900624585 18.7096410403733
"5195" 1038.8 91.642266871893 22.002794168516
"5196" 1039 97.5810546251655 25.4977090131703
"5197" 1039.2 102.999615189059 29.8159198742771
"5198" 1039.4 106.803318759519 35.3397742770306
"5199" 1039.6 110.378782490599 41.745071909846
"5200" 1039.8 113.853134301596 49.0617254155074
"5201" 1040 116.391470673427 55.5286310013889
"5202" 1040.2 117.589387065574 62.5106575294901
"5203" 1040.4 117.629350584525 69.6364790496848
"5204" 1040.6 117.747200180413 76.7548957425071
"5205" 1040.8 117.491093586568 83.7937618892278
"5206" 1041 116.080238144697 90.885854638213
"5207" 1041.2 113.420796566651 97.2359721102965
"5208" 1041.4 109.184034271173 102.607682733236
"5209" 1041.6 104.124993301056 107.658377899275
"5210" 1041.8 98.5195732240957 111.578694534781
"5211" 1042 92.042123618413 113.040146476552
"5212" 1042.2 85.2437826626347 114.294257692955
"5213" 1042.4 78.6730530660726 115.113094754667
"5214" 1042.6 72.830824478793 113.477814352106
"5215" 1042.8 67.5207329943542 110.730288373058
"5216" 1043 61.9991905561727 107.7064554373
"5217" 1043.2 55.7931646415923 104.513811895448
"5218" 1043.4 50.9504987026678 100.461110430627
"5219" 1043.6 47.0849680270601 95.4225563562637
"5220" 1043.8 43.3349486589324 90.0137455387431
"5221" 1044 41.6106893308548 83.5023978129761
"5222" 1044.2 39.8570857685068 76.4866837518648
"5223" 1044.4 39.048122342613 69.755815945286
"5224" 1044.6 38.700844161788 62.8308618283023
"5225" 1044.8 39.7348209589025 56.0530012880565
"5226" 1045 41.6846707093478 50.2702502992656
"5227" 1045.2 44.5373926640392 44.2112165014518
"5228" 1045.4 47.7333224537131 38.181413568296
"5229" 1045.6 51.4344299763499 32.2434955072285
"5230" 1045.8 55.6488539664559 26.8821221574746
"5231" 1046 60.0220553036273 21.622410964846
"5232" 1046.2 65.2187093098845 17.5644955595317
"5233" 1046.4 71.218415130813 14.193903485666
"5234" 1046.6 76.852760195413 10.9018650047571
"5235" 1046.8 82.9502237214364 8.20253133576751
"5236" 1047 88.2020437989824 8.93465870321037
"5237" 1047.2 92.164157820273 12.873597280436
"5238" 1047.4 97.4410385431727 17.4727987121556
"5239" 1047.6 101.845092235279 22.1072571934282
"5240" 1047.8 105.714911128549 27.7422176835248
"5241" 1048 109.245001439942 33.6545638380883
"5242" 1048.2 112.290789840678 40.1291496874695
"5243" 1048.4 115.114805731078 46.914824877714
"5244" 1048.6 116.449559511601 54.0423462350864
"5245" 1048.8 116.684951783829 60.948533100132
"5246" 1049 116.308321736496 68.1360499255627
"5247" 1049.2 115.247150197049 75.2819158409567
"5248" 1049.4 112.894298018803 82.0592360491873
"5249" 1049.6 109.549851026583 88.1228327861506
"5250" 1049.8 105.535206736555 93.5829081258725
"5251" 1050 100.985528482857 98.796061279396
"5252" 1050.2 96.2824437146698 104.065321274889
"5253" 1050.4 90.9237858718845 108.318623733046
"5254" 1050.6 84.9056429151483 111.654327072999
"5255" 1050.8 78.5385391688635 115.159942839636
"5256" 1051 72.4359348968261 117.377772311918
"5257" 1051.2 65.7429628868587 118.609685566124
"5258" 1051.4 59.1200340547312 118.862662025282
"5259" 1051.6 52.582648954062 117.354623835912
"5260" 1051.8 47.0425034386706 114.063122171343
"5261" 1052 41.7756228906553 109.287348840594
"5262" 1052.2 36.9778174537366 104.147467221411
"5263" 1052.4 32.6150469152917 98.7711679155586
"5264" 1052.6 29.9877584672192 92.6393748579419
"5265" 1052.8 28.6697489268709 85.5912910215829
"5266" 1053 29.1986093537446 79.0645793969092
"5267" 1053.2 30.8814298977009 72.5077619441612
"5268" 1053.4 33.5874324357051 66.0904710047351
"5269" 1053.6 37.166978103303 60.708407937176
"5270" 1053.8 41.9903976350403 56.3679322681187
"5271" 1054 48.0907620626607 53.6978233137395
"5272" 1054.2 53.8662378569681 51.7662642542699
"5273" 1054.4 60.8089213164494 50.2992681872278
"5274" 1054.6 67.5766735543402 50.4238438611703
"5275" 1054.8 73.8143881892015 51.5702232600883
"5276" 1055 80.2425991359686 53.3109138780905
"5277" 1055.2 86.2180918216075 56.7187838768405
"5278" 1055.4 91.1846044508078 61.1557527969618
"5279" 1055.6 95.8093268483237 65.9124340703692
"5280" 1055.8 99.197932564798 71.1628741989292
"5281" 1056 101.961828324731 77.5480656006096
"5282" 1056.2 105.201677214616 83.360208417619
"5283" 1056.4 108.305028506221 89.5286521692422
"5284" 1056.6 112.757033020002 94.3415601575575
"5285" 1056.8 115.763519102941 98.6778503235635
"5286" 1057 113.827618860978 102.341641378674
"5287" 1057.2 110.589631020959 105.338159290976
"5288" 1057.4 106.230347210278 108.807459590742
"5289" 1057.6 100.992883726398 111.527452272369
"5290" 1057.8 95.3748813804559 114.201488296875
"5291" 1058 89.1840369758827 115.597401304979
"5292" 1058.2 82.5880326541389 117.139929251162
"5293" 1058.4 76.1468442671005 118.164122438959
"5294" 1058.6 69.763626929666 119.318502604081
"5295" 1058.8 62.9793361831858 119.77290262668
"5296" 1059 56.6896097058734 118.418387138299
"5297" 1059.2 50.6303561819434 115.963267867616
"5298" 1059.4 44.6344192843048 112.68417713979
"5299" 1059.6 39.5520740272767 108.822968822616
"5300" 1059.8 34.3813450737366 104.376567725528
"5301" 1060 30.335659271523 98.899920174596
"5302" 1060.2 26.8121819827447 92.9562478435371
"5303" 1060.4 23.5588262080883 86.8827366544089
"5304" 1060.6 22.1772608283043 79.9335361144721
"5305" 1060.8 22.0606288618456 73.1810589699044
"5306" 1061 24.0518370253173 66.9512943103269
"5307" 1061.2 27.4452054496045 61.0553684644652
"5308" 1061.4 31.0448936505049 54.7772436881562
"5309" 1061.6 35.4363762728008 49.1299162616562
"5310" 1061.8 40.6994787762931 44.101370594696
"5311" 1062 46.8253207890601 41.2135587402931
"5312" 1062.2 53.0453994758542 40.2666099899401
"5313" 1062.4 59.351238118023 40.537712253146
"5314" 1062.6 66.1756948442273 42.1382520131032
"5315" 1062.8 72.5306619886061 44.8469566362896
"5316" 1063 78.5440734540519 48.6625070755627
"5317" 1063.2 83.3272495372559 53.5664397313603
"5318" 1063.4 85.9895523718569 58.8883414640385
"5319" 1063.6 88.7099840640797 64.4829575353682
"5320" 1063.8 91.2822736130895 71.6419240288519
"5321" 1064 93.2791572451702 77.8545842231318
"5322" 1064.2 94.0976642525797 84.1328769182521
"5323" 1064.4 93.0991737272433 89.927261986013
"5324" 1064.6 92.2741351355368 96.6620052056856
"5325" 1064.8 91.490373237663 103.557991624316
"5326" 1065 90.1085385051252 109.535031702585
"5327" 1065.2 86.3015248539907 114.157157402287
"5328" 1065.4 82.0677504756206 117.96525347542
"5329" 1065.6 77.6759875364551 123.3111891093
"5330" 1065.8 73.656656941517 125.15507612027
"5331" 1066 69.6778415186797 123.300269365646
"5332" 1066.2 63.7000047954755 122.022318116115
"5333" 1066.4 58.1998392739341 119.795031652646
"5334" 1066.6 52.7933889213248 116.285975597911
"5335" 1066.8 47.1211844198827 112.61539211704
"5336" 1067 41.6321422530355 108.965357312595
"5337" 1067.2 36.8046232361583 104.774683884571
"5338" 1067.4 32.9780488790975 99.7845483978499
"5339" 1067.6 31.3535157849736 93.6257373014945
"5340" 1067.8 30.599955032655 87.3014361745493
"5341" 1068 30.5503550814443 80.8682308931148
"5342" 1068.2 31.9199769981152 74.4423933470928
"5343" 1068.4 33.5855864078386 67.8711084619652
"5344" 1068.6 36.0981817380986 61.4506912086563
"5345" 1068.8 39.959484147993 56.139914784566
"5346" 1069 44.759597910266 51.962190725146
"5347" 1069.2 50.3434984379408 48.7093878268682
"5348" 1069.4 55.7708469544686 44.4937264210071
"5349" 1069.6 61.3176165564227 41.2754599341941
"5350" 1069.8 67.3422701250252 39.9243866512348
"5351" 1070 74.2657409915538 39.6925983061606
"5352" 1070.2 80.900660635833 40.802552435906
"5353" 1070.4 87.5864790342432 42.1543837350328
"5354" 1070.6 93.2789567453725 45.7885513297271
"5355" 1070.8 98.4409987842617 50.1047601395451
"5356" 1071 101.977236683552 54.980589866896
"5357" 1071.2 103.515740936857 60.5663420722348
"5358" 1071.4 103.433533810102 66.8012753270705
"5359" 1071.6 103.211948068528 72.8188544391076
"5360" 1071.8 104.532135567111 78.7646442930328
"5361" 1072 108.933356665031 82.3173132767824
"5362" 1072.2 114.447986906261 84.2448091663069
"5363" 1072.4 120.833786498197 85.3858174057653
"5364" 1072.6 122.36627858917 86.8416611767434
"5365" 1072.8 120.499582233698 90.457320368347
"5366" 1073 118.700904458452 96.078503408598
"5367" 1073.2 114.437857035368 99.7268502620478
"5368" 1073.4 109.864173378292 104.421182034225
"5369" 1073.6 104.789333302866 108.371777931769
"5370" 1073.8 99.4024015733852 112.860286671063
"5371" 1074 93.3823615675013 115.988144942558
"5372" 1074.2 87.0760488460715 119.11634976322
"5373" 1074.4 80.7744132901111 120.643784180637
"5374" 1074.6 74.6706185143492 122.036560733891
"5375" 1074.8 67.800808360638 122.180540651771
"5376" 1075 61.079190486913 121.577942686913
"5377" 1075.2 54.4968567831471 119.732882047806
"5378" 1075.4 48.7734850253373 116.923175838404
"5379" 1075.6 43.1662641937341 113.145329231025
"5380" 1075.8 37.2584470356412 109.434350602355
"5381" 1076 32.0365125354761 104.930857488889
"5382" 1076.2 27.6343352274719 99.5387287469107
"5383" 1076.4 23.5098248252804 94.1575163617583
"5384" 1076.6 19.8961001149875 88.3141851474758
"5385" 1076.8 16.8052794198193 82.2354358807085
"5386" 1077 15.0294964700098 75.5126139976138
"5387" 1077.2 13.356028142513 68.8046415634127
"5388" 1077.4 12.3411213012317 61.5755583804372
"5389" 1077.6 12.1789606635797 54.2773785973127
"5390" 1077.8 12.3345648594024 47.0344176124652
"5391" 1078 13.4165232721914 40.8448722589244
"5392" 1078.2 16.4116661644499 34.0581471006355
"5393" 1078.4 19.3035235123373 27.4943725927066
"5394" 1078.6 23.2126954980013 21.3123616159401
"5395" 1078.8 27.959887043823 16.355466742016
"5396" 1079 34.6653829436375 13.3383393418399
"5397" 1079.2 41.423894570313 11.3950429164671
"5398" 1079.4 48.5291278543048 10.6387974423161
"5399" 1079.6 55.5757397515728 10.6387974423161
"5400" 1079.8 62.8145878429334 11.6572559488705
"5401" 1080 69.2986483648505 14.4512788103335
"5402" 1080.2 74.981024822511 18.0066224175223
"5403" 1080.4 80.893520336788 22.167670164646
"5404" 1080.6 85.6030006542497 27.1202484221411
"5405" 1080.8 90.5129511830765 32.164088827646
"5406" 1081 94.8720288518073 37.5380376718287
"5407" 1081.2 98.5152735102186 43.4875933737571
"5408" 1081.4 100.640102424321 49.8642158336363
"5409" 1081.6 102.700642738313 56.5635107071317
"5410" 1081.8 104.190160333922 63.1323816498387
"5411" 1082 104.708263767546 70.0213707534717
"5412" 1082.2 104.604643080821 77.3105500954901
"5413" 1082.4 105.008105902932 83.8581552866554
"5414" 1082.6 107.398053194092 90.2099435341177
"5415" 1082.8 111.278422421302 95.4996327943009
"5416" 1083 114.254243080021 100.595171026484
"5417" 1083.2 112.472197095196 103.918582849844
"5418" 1083.4 108.221085948507 107.199691107401
"5419" 1083.6 103.113873767092 110.286063936457
"5420" 1083.8 97.1915837681654 113.223183599578
"5421" 1084 91.4815216272767 114.75551480601
"5422" 1084.2 84.8743876230058 115.482746081326
"5423" 1084.4 78.3939137756037 116.201460343213
"5424" 1084.6 71.770303621796 114.847923107348
"5425" 1084.8 65.3143548740865 113.448246360513
"5426" 1085 59.23466679122 112.22541489729
"5427" 1085.2 52.5771545687065 112.246917108831
"5428" 1085.4 45.5390270721471 112.229353090072
"5429" 1085.6 38.8328884479551 111.612043962414
"5430" 1085.8 33.199568306663 109.794556001552
"5431" 1086 27.9497453769526 105.311343148765
"5432" 1086.2 23.040870119913 100.333057243943
"5433" 1086.4 18.7872374267954 95.1590907765284
"5434" 1086.6 14.671141402983 89.225464086716
"5435" 1086.8 12.2072215874436 82.9224743950338
"5436" 1087 10.3552479204845 74.9074454085142
"5437" 1087.2 9.36429349936566 67.9790088987197
"5438" 1087.4 8.71359387476697 60.7048633147696
"5439" 1087.6 9.56774640742952 53.5079477711515
"5440" 1087.8 11.7248157692757 46.8612638049867
"5441" 1088 14.5581092564625 40.3258572265361
"5442" 1088.2 19.0022266679783 34.4374132864395
"5443" 1088.4 23.6722228775762 29.4500919083408
"5444" 1088.6 29.0370985224755 24.1069104734585
"5445" 1088.8 34.1827913035013 18.9640814487343
"5446" 1089 40.1322125824373 14.8950266536751
"5447" 1089.2 46.8673225481483 11.1250258661754
"5448" 1089.4 54.111106446709 9.75361778047255
"5449" 1089.6 61.2567044149334 10.4014111446664
"5450" 1089.8 68.6586800727854 11.8908877286992
"5451" 1090 75.5722272261858 13.7763435183733
"5452" 1090.2 80.947397138673 18.528714124076
"5453" 1090.4 84.1839763271777 24.5808621413519
"5454" 1090.6 85.9847592170517 30.7835881662005
"5455" 1090.8 86.5863181644972 37.0382587607945
"5456" 1091 86.2901810426218 44.0561844127431
"5457" 1091.2 86.2750559607965 50.7263454976751
"5458" 1091.4 85.7493180114644 57.8182065859264
"5459" 1091.6 84.5543554755013 64.6352669445872
"5460" 1091.8 82.873785515857 71.3150097425245
"5461" 1092 80.6787756854567 77.7737730716654
"5462" 1092.2 77.774507890313 83.5631142128746
"5463" 1092.4 74.1517076778853 89.1530513570071
"5464" 1092.6 71.3543480965895 94.998720423646
"5465" 1092.8 69.7257084584743 101.18786274985
"5466" 1093 68.3783028910781 107.123994353549
"5467" 1093.2 65.1430631665191 112.544579233949
"5468" 1093.4 60.2758265079526 116.690833237943
"5469" 1093.6 54.9576094318212 117.454232318228
"5470" 1093.8 49.4175852006171 115.76917473284
"5471" 1094 43.8263148040183 112.436082301962
"5472" 1094.2 39.0320853073248 108.809662480205
"5473" 1094.4 33.5015065720646 104.963666694161
"5474" 1094.6 28.8489015408062 100.540802489112
"5475" 1094.8 24.257966548038 95.6366037823864
"5476" 1095 20.4168593964888 90.0024781166763
"5477" 1095.2 18.14285075525 83.7943776534286
"5478" 1095.4 17.3913546548906 77.1501608496685
"5479" 1095.6 17.166351360163 70.7356133441103
"5480" 1095.8 16.8049603308681 63.947536405073
"5481" 1096 16.468549408038 53.9567535988733
"5482" 1096.2 17.1896432447483 46.3362460123637
"5483" 1096.4 18.8879254382065 39.5047678063199
"5484" 1096.6 20.9531251771572 32.8705708473204
"5485" 1096.8 24.2213281813357 26.7556636278625
"5486" 1097 28.563566872173 21.149852991686
"5487" 1097.2 33.178796527623 15.537577942316
"5488" 1097.4 37.9063171865962 10.2033310987846
"5489" 1097.6 43.8983579569227 7.07157807956835
"5490" 1097.8 50.4579956574755 5.87480598014602
"5491" 1098 57.4920252473596 6.17163571096641
"5492" 1098.2 64.6427163553824 7.24590236448275
"5493" 1098.4 70.887364902363 8.65173319055602
"5494" 1098.6 77.6511085328718 11.220996146079
"5495" 1098.8 83.9572915086477 14.2444552132276
"5496" 1099 88.4265988504373 19.4665826353548
"5497" 1099.2 92.7410284410878 24.9229559038111
"5498" 1099.4 95.4862678636483 30.9880395731754
"5499" 1099.6 97.9898999917416 37.6055530868746
"5500" 1099.8 99.4889506527186 43.9852505799238
"5501" 1100 100.311888148713 50.936584135046
"5502" 1100.2 101.009395047158 58.0072505116733
"5503" 1100.4 99.6558620079314 64.3043673479671
"5504" 1100.6 98.1060668404312 71.2067719198187
"5505" 1100.8 95.8576278703993 77.7107403338754
"5506" 1101 92.8066404858575 83.2460766925071
"5507" 1101.2 87.7471255564964 86.8919566594238
"5508" 1101.4 82.078160860163 90.0257545736182
"5509" 1101.6 75.8006747285665 92.3855380728836
"5510" 1101.8 69.582637531413 93.556380016556
"5511" 1102 62.9115581379416 94.583284842846
"5512" 1102.2 55.9567214057988 95.5217241459032
"5513" 1102.4 49.0590507042072 95.5447432917931
"5514" 1102.6 42.2329142316853 94.9305951582302
"5515" 1102.8 34.9549690978559 94.4163687612746
"5516" 1103 27.8346375841093 93.9225190212815
"5517" 1103.2 20.509309549413 92.8031739258519
"5518" 1103.4 13.2595877398273 90.8406553693889
"5519" 1103.6 8.21012837712095 87.1026165472401
"5520" 1103.8 7.06039401863179 80.8763448693023
"5521" 1104 7.49166949207609 74.2819753090917
"5522" 1104.2 9.40063797082315 67.9822794405112
"5523" 1104.4 12.226838877679 61.4116928655503
"5524" 1104.6 15.9477796636403 56.2247328823127
"5525" 1104.8 20.540467217973 51.357212660606
"5526" 1105 25.8267790051885 47.4329360990134
"5527" 1105.2 31.7328110727688 44.814401855973
"5528" 1105.4 37.8710128495635 43.957871380879
"5529" 1105.6 44.547450843453 44.685576880196
"5530" 1105.8 51.6200973581075 46.3112570870071
"5531" 1106 57.4572306210507 49.3615496968295
"5532" 1106.2 62.6097426267025 53.5713203185408
"5533" 1106.4 66.1041982718764 59.1304792659855
"5534" 1106.6 68.562223886073 65.370374095466
"5535" 1106.8 68.8294155909885 71.8092826675517
"5536" 1107 67.6540078068458 78.0504966240018
"5537" 1107.2 64.324780961913 83.0477350523683
"5538" 1107.4 59.7190200933534 87.9155914127011
"5539" 1107.6 54.7166421135369 92.7107280190681
"5540" 1107.8 49.1578870114323 96.5129132106364
"5541" 1108 42.7244217653542 99.0461626630578
"5542" 1108.2 36.4012478517072 100.993516948058
"5543" 1108.4 29.3956037968824 102.94048160635
"5544" 1108.6 22.5470050125831 103.071875782491
"5545" 1108.8 17.8354423196246 100.194161791704
"5546" 1109 14.9867640479713 95.3869308571606
"5547" 1109.2 12.7778987072641 89.7974890496673
"5548" 1109.4 11.251587278523 83.624873163056
"5549" 1109.6 9.7865619022183 77.0434306337408
"5550" 1109.8 8.57964786434782 70.4338339067765
"5551" 1110 8.48921172650646 64.0108212115691
"5552" 1110.2 10.0189966836956 57.8606986318851
"5553" 1110.4 11.5268581175682 51.525714764715
"5554" 1110.6 13.3306535260721 44.7289497710892
"5555" 1110.8 15.9020463433108 38.5593773317938
"5556" 1111 19.6360114937687 31.0117369105429
"5557" 1111.2 22.8884684802174 24.9715781097873
"5558" 1111.4 27.3812618355522 20.1868561840275
"5559" 1111.6 33.132407078022 17.7151056476559
"5560" 1111.8 39.6499176345582 15.6932406493557
"5561" 1112 46.7472336025834 14.9588927272065
"5562" 1112.2 53.6293120427592 16.2685419826131
"5563" 1112.4 59.3848597858824 18.683628144544
"5564" 1112.6 65.0731759420307 22.2249452906754
"5565" 1112.8 69.4570604793897 26.6496182822722
"5566" 1113 71.4346111983722 32.2515210608501
"5567" 1113.2 73.1462958729631 38.711093933816
"5568" 1113.4 74.1950852521702 45.3764239955889
"5569" 1113.6 74.9443529961131 52.079031982246
"5570" 1113.8 74.7826518944279 59.0491464019431
"5571" 1114 73.4905805480101 65.6774888819276
"5572" 1114.2 71.3934950207354 72.0247930800479
"5573" 1114.4 68.706328103163 77.9665828531738
"5574" 1114.6 64.8585002844686 83.3578692533127
"5575" 1114.8 60.0120165178855 87.9727614467561
"5576" 1115 54.4594106690357 91.8670318030517
"5577" 1115.2 48.6430675876111 95.2436706481743
"5578" 1115.4 42.9330031433243 97.9883035751974
"5579" 1115.6 36.7087492604271 101.067671285683
"5580" 1115.8 30.3444127254378 103.992540840903
"5581" 1116 23.9117094518569 105.270831940477
"5582" 1116.2 19.576826439865 102.587160615002
"5583" 1116.4 17.0804386711189 98.2519475821166
"5584" 1116.6 14.4603403016318 93.440836995646
"5585" 1116.8 11.7540833650343 87.9371023598581
"5586" 1117 9.69337929147552 82.2800627497398
"5587" 1117.2 8.21227970129199 75.911915301825
"5588" 1117.4 7.41279239822339 69.5846278352667
"5589" 1117.6 6.98555553613644 62.7706975580609
"5590" 1117.8 7.33363885408887 56.1358060810197
"5591" 1118 7.43990681394713 48.7564324968847
"5592" 1118.2 6.67359483671793 42.9315331303168
"5593" 1118.4 7.34135472929331 39.564035110646
"5594" 1118.6 11.0845335958808 36.2723781901944
"5595" 1118.8 16.6576477583446 34.3533250133092
"5596" 1119 23.0023510241658 32.6562772733054
"5597" 1119.2 29.5505973011988 31.2225109316021
"5598" 1119.4 36.0058329781914 30.7025693230275
"5599" 1119.6 42.8955081095582 31.1673784624202
"5600" 1119.8 49.0934157798248 33.1606760205578
"5601" 1120 55.4142701400812 36.0988364577114
"5602" 1120.2 60.8338357574268 40.6717045204625
"5603" 1120.4 65.4223806498221 45.8168126875733
"5604" 1120.6 67.5801694458942 52.0197540279102
"5605" 1120.8 68.7044189322954 58.7435656470284
"5606" 1121 68.1876237345221 65.4780096777642
"5607" 1121.2 66.0719399465859 72.0393527382535
"5608" 1121.4 63.7117249833019 78.5652139852293
"5609" 1121.6 59.9477002295736 84.1316497836827
"5610" 1121.8 55.5400494095797 89.8490502033127
"5611" 1122 50.1280512275502 94.5104457504159
"5612" 1122.2 44.1554843479519 98.4195097631217
"5613" 1122.4 37.7406130369702 101.827442783046
"5614" 1122.6 31.2390388524081 104.493839963775
"5615" 1122.8 24.357281616573 106.829546823116
"5616" 1123 19.6750219767867 105.540398286446
"5617" 1123.2 17.5693717696315 101.618464569161
"5618" 1123.4 13.962304443243 96.940881763886
"5619" 1123.6 12.1913248177702 91.1570010858909
"5620" 1123.8 11.5293508124471 85.1099963536801
"5621" 1124 10.9501539548032 78.511120810646
"5622" 1124.2 10.1464532521389 71.9613098391622
"5623" 1124.4 8.96312143460053 65.0175784108335
"5624" 1124.6 6.80325002860454 58.8967055230077
"5625" 1124.8 5.94066530475679 52.6072518320523
"5626" 1125 7.51943154515515 46.5171148314039
"5627" 1125.2 10.5468220595608 40.8342412010892
"5628" 1125.4 14.8873823961956 35.3729900190156
"5629" 1125.6 18.9182796654981 29.6118117221992
"5630" 1125.8 23.7756450356966 24.4509597936563
"5631" 1126 28.933564186323 19.521864809426
"5632" 1126.2 34.871047401288 15.5891079326268
"5633" 1126.4 41.2495967214378 12.4861701813985
"5634" 1126.6 47.869637253663 9.78898809299602
"5635" 1126.8 54.6352181256403 8.42603679594905
"5636" 1127 61.8497564835582 7.76562417300086
"5637" 1127.2 69.0898376715355 7.5439667958603
"5638" 1127.4 76.273907461212 8.8078828980687
"5639" 1127.6 82.5669664559434 11.7935827918278
"5640" 1127.8 88.5992269501804 15.3320067404678
"5641" 1128 94.3911598928932 19.5699124022797
"5642" 1128.2 99.1303646775764 24.5057806890124
"5643" 1128.4 102.585472478289 30.4673841040817
"5644" 1128.6 105.886334395042 36.5292473437252
"5645" 1128.8 108.682456900825 43.1456396583519
"5646" 1129 110.813091589119 49.9384696054401
"5647" 1129.2 111.409952950084 56.8973428702746
"5648" 1129.4 111.094667018227 64.3269631233318
"5649" 1129.6 109.788291093385 71.2626354164793
"5650" 1129.8 107.770801047446 78.4055632886554
"5651" 1130 104.815053076441 84.5626161076177
"5652" 1130.2 100.602220969386 89.6995563390096
"5653" 1130.4 95.4639032906273 94.8837337896746
"5654" 1130.6 89.7089046880519 99.2540501575349
"5655" 1130.8 83.1415690334425 102.223022986822
"5656" 1131 76.4433164739515 104.28735070229
"5657" 1131.2 69.3459003438248 105.17841948994
"5658" 1131.4 62.2285113492366 104.964592352764
"5659" 1131.6 55.2096649432784 104.066400889184
"5660" 1131.8 48.457738247733 102.000108196316
"5661" 1132 41.7651452259702 99.1567854779032
"5662" 1132.2 35.5841227203542 95.5905633926166
"5663" 1132.4 30.3232402951395 91.5841142937215
"5664" 1132.6 25.6922678771823 86.5776614450499
"5665" 1132.8 21.1899562375988 80.8331089676175
"5666" 1133 16.9502877656845 74.7054341508175
"5667" 1133.2 13.9287945249526 68.1457974085074
"5668" 1133.4 10.558521960418 61.5286489866064
"5669" 1133.6 7.08783834985422 54.6808500406754
"5670" 1133.8 6.09465446153261 47.6963559399612
"5671" 1134 7.9621518267426 40.9802927724642
"5672" 1134.2 12.6793225284755 37.4665722661773
"5673" 1134.4 18.172484407413 33.469230529295
"5674" 1134.6 24.1249642579543 30.5981750726976
"5675" 1134.8 30.4849832011295 28.09271306478
"5676" 1135 38.5377105352815 26.5885060326986
"5677" 1135.2 45.708073997313 27.564438006476
"5678" 1135.4 52.4498940158314 29.513302484595
"5679" 1135.6 58.7667072734755 32.699611256021
"5680" 1135.8 63.4064872899039 36.3160625508937
"5681" 1136 67.9723253342015 42.4551072414537
"5682" 1136.2 72.2535500599222 48.0216270236644
"5683" 1136.4 75.7240159524408 54.201648152896
"5684" 1136.6 77.92926792722 59.793382792052
"5685" 1136.8 79.3766840824424 66.5482561539695
"5686" 1137 80.2781064505669 74.519044526396
"5687" 1137.2 80.0018929348009 81.6523670685058
"5688" 1137.4 78.2617282957366 86.7816490092931
"5689" 1137.6 74.8019326299229 92.6438999285173
"5690" 1137.8 69.9331613027131 96.2487364123032
"5691" 1138 63.2592474852149 100.993877168976
"5692" 1138.2 58.9579440149956 104.927249671206
"5693" 1138.4 53.9255450885579 109.155561418898
"5694" 1138.6 48.344791699203 112.854660980906
"5695" 1138.8 42.0928208051192 115.041078099161
"5696" 1139 37.229293440423 113.886758751956
"5697" 1139.2 35.2933053457396 113.082620658024
"5698" 1139.4 32.9996763325486 116.337112828814
"5699" 1139.6 35.0304631687366 117.087827362322
"5700" 1139.8 36.5362243784858 116.940172458131
"5701" 1140 38.2261765548193 117.539346272521
"5702" 1140.2 40.2624230640913 118.460804756389
"5703" 1140.4 43.3450191853518 120.983315185738
"5704" 1140.6 46.5054854632945 123.770043492131
"5705" 1140.8 49.5397253809416 124.13855901976
"5706" 1141 53.713537235347 125.468078852721
"5707" 1141.2 56.4166679416845 125.815138327989
"5708" 1141.4 56.5128943493938 125.588410650521
"5709" 1141.6 55.4856471311416 125.588874306303
"5710" 1141.8 53.7365193299425 124.793240984146
"5711" 1142 52.6519990632819 123.360769692947
"5712" 1142.2 50.6811300026318 121.803240759052
"5713" 1142.4 47.682691242303 118.899248681546
"5714" 1142.6 44.1359599033842 116.214895697915
"5715" 1142.8 40.5146299157015 113.428681105531
"5716" 1143 35.5747504270039 111.140123719313
"5717" 1143.2 30.2788582247546 108.527369829339
"5718" 1143.4 25.0716824456987 106.135732310717
"5719" 1143.6 19.555105949763 104.422616926856
"5720" 1143.8 17.2226524194232 101.485927181228
"5721" 1144 18.2359375245647 97.1225764827921
"5722" 1144.2 19.843963502038 91.8139847700523
"5723" 1144.4 23.6752659488409 87.5492537911306
"5724" 1144.6 27.706730986773 83.469084820256
"5725" 1144.8 31.4282627171252 79.2192496415551
"5726" 1145 36.4665919263093 76.5747892857498
"5727" 1145.2 41.905628426447 75.9171692776169
"5728" 1145.4 48.0344133854707 76.0619483060499
"5729" 1145.6 53.836330782903 76.606608319916
"5730" 1145.8 60.8019995166157 77.2970945356731
"5731" 1146 66.9880197745416 79.1157279505603
"5732" 1146.2 71.7577955252244 82.3507155801272
"5733" 1146.4 75.0409014350975 87.298793351112
"5734" 1146.6 78.6029295496678 92.6753675439951
"5735" 1146.8 80.273805363418 98.4705381951213
"5736" 1147 80.5763376312767 104.798436633616
"5737" 1147.2 80.082122718038 111.096849179646
"5738" 1147.4 77.7040322114273 115.70002378476
"5739" 1147.6 76.7247911995416 116.286084693389
"5740" 1147.8 78.8624555251804 117.766698278567
"5741" 1148 82.2741445926919 120.783688443492
"5742" 1148.2 86.3566127745601 121.387280156264
"5743" 1148.4 88.861444952913 119.289876382676
"5744" 1148.6 89.7442455621131 118.793535163217
"5745" 1148.8 93.5824141260813 118.61205942344
"5746" 1149 96.3559229973208 117.291830610568
"5747" 1149.2 97.1984349809725 115.491571490151
"5748" 1149.4 99.5081950157635 114.597233673244
"5749" 1149.6 97.7814619593499 112.833712742578
"5750" 1149.8 97.3344231888722 112.891859421942
"5751" 1150 95.3447578047918 113.181895181767
"5752" 1150.2 92.301770856413 113.051840148117
"5753" 1150.4 87.7913836084282 114.464395175525
"5754" 1150.6 82.5442276523731 116.091163802576
"5755" 1150.8 77.4656774735765 117.143633895377
"5756" 1151 71.7707936903647 118.006815997388
"5757" 1151.2 65.6387101168471 118.913372349987
"5758" 1151.4 59.56279708148 118.365633455821
"5759" 1151.6 54.0254405212464 116.506166637979
"5760" 1151.8 48.4786627604425 113.303850702646
"5761" 1152 42.1851695650264 110.813110960801
"5762" 1152.2 35.8208599079424 109.279318513646
"5763" 1152.4 29.7055908055151 107.272351342371
"5764" 1152.6 25.4473900468499 102.908395231772
"5765" 1152.8 21.37332984868 98.1472582902674
"5766" 1153 16.0554065838121 94.2578920656827
"5767" 1153.2 11.0934909602742 91.2518665308405
"5768" 1153.4 9.89315392623936 86.6736100347197
"5769" 1153.6 12.4829252012383 82.5278322997063
"5770" 1153.8 15.5840348353288 77.3952211641853
"5771" 1154 19.3629803775213 73.0023165240069
"5772" 1154.2 23.8666925852186 68.514702147646
"5773" 1154.4 28.7743305244034 64.3516082114441
"5774" 1154.6 34.3467597091727 60.7190434875018
"5775" 1154.8 40.9447273947312 59.6198172216157
"5776" 1155 46.889819804859 61.4270342995379
"5777" 1155.2 50.955374814614 64.9560790212254
"5778" 1155.4 54.6168592300242 70.3935384115071
"5779" 1155.6 58.4718994719964 75.5792707482294
"5780" 1155.8 62.9343336032775 80.1527222733283
"5781" 1156 67.8548031839949 84.8665770680551
"5782" 1156.2 72.7220638319971 89.1760704462535
"5783" 1156.4 78.8968698191017 93.0758611610988
"5784" 1156.6 83.689126375371 97.1656828865806
"5785" 1156.8 87.9842583380482 102.679366423403
"5786" 1157 91.6281577389602 106.28112776542
"5787" 1157.2 94.1032224503351 106.127820386362
"5788" 1157.4 97.9416797903988 104.798549035017
"5789" 1157.6 102.303549210106 101.736447145508
"5790" 1157.8 107.995540725711 99.1816612486735
"5791" 1158 114.636069882234 97.6299669873067
"5792" 1158.2 118.742900972565 94.9558322637978
"5793" 1158.4 120.506862062801 89.9695718184591
"5794" 1158.6 123.885752111237 84.1987988214298
"5795" 1158.8 125.22031977594 78.6421246443642
"5796" 1159 126.285421408574 72.8116321086549
"5797" 1159.2 127.08318584584 67.0985527624075
"5798" 1159.4 127.360466835125 61.6260081695575
"5799" 1159.6 125.295341349253 58.8648880523536
"5800" 1159.8 121.923590272372 55.621668425857
"5801" 1160 120.976411039932 49.5046417505245
"5802" 1160.2 122.583417208559 43.848214537646
"5803" 1160.4 120.441343600876 41.456790677375
"5804" 1160.6 116.543269826856 38.2817206852404
"5805" 1160.8 112.051040016491 34.3186844860956
"5806" 1161 109.172168149735 28.8008077821507
"5807" 1161.2 108.536678068145 22.6985560351996
"5808" 1161.4 107.133192015599 19.2967135616175
"5809" 1161.6 101.785518697444 18.0080154334215
"5810" 1161.8 96.5439485243248 15.9284997691754
"5811" 1162 92.9004019884686 11.4391905389516
"5812" 1162.2 89.7099350342344 7.27968300003887
"5813" 1162.4 83.9987311460975 7.10182824321883
"5814" 1162.6 77.8097273671507 7.3459260984183
"5815" 1162.8 72.1065614184425 5.99317457394014
"5816" 1163 66.012488008913 3.81692618167304
"5817" 1163.2 60.7477986173604 1.89127072346181
"5818" 1163.4 54.6781648278853 3.32882056309046
"5819" 1163.6 48.0718625063361 5.80365265050179
"5820" 1163.8 41.6427400994845 8.38040182684602
"5821" 1164 35.4029636180241 11.067750740146
"5822" 1164.2 28.5669471852715 12.2790296004385
"5823" 1164.4 24.9659689273702 16.3626997722175
"5824" 1164.6 21.693300954693 22.240371391286
"5825" 1164.8 17.0754105577447 27.7449442521807
"5826" 1165 12.4110695581555 32.4866808506157
"5827" 1165.2 7.69386373098446 37.4822206488246
"5828" 1165.4 7.77771221874461 43.6022329437513
"5829" 1165.6 8.37080117291303 50.1892869281773
"5830" 1165.8 7.35016655120026 57.4175449278056
"5831" 1166 5.52231823838362 64.7001787540872
"5832" 1166.2 2.92522666783196 71.7532751297271
"5833" 1166.4 4.98801073692442 77.9844499926574
"5834" 1166.6 9.38625324231899 82.4405347045371
"5835" 1166.8 13.646833049073 88.189471607096
"5836" 1167 17.2656860989434 94.2355149058885
"5837" 1167.2 20.4726761519725 100.348481832339
"5838" 1167.4 23.7452323081045 106.635888654433
"5839" 1167.6 28.5165990005071 111.384774829705
"5840" 1167.8 34.4943383320781 113.41602839285
"5841" 1168 41.2224183000573 115.319861709233
"5842" 1168.2 47.9939979976061 116.791093062517
"5843" 1168.4 55.0935726685957 118.042412796146
"5844" 1168.6 61.7018139657906 117.847677367646
"5845" 1168.8 68.8229553652867 116.709224093338
"5846" 1169 75.4781571707071 115.190111519881
"5847" 1169.2 82.1601371144285 113.354709439986
"5848" 1169.4 88.0541043222568 110.468016025115
"5849" 1169.6 94.1559349198536 107.058177784616
"5850" 1169.8 100.3817745081 103.193381383702
"5851" 1170 106.376914136528 100.089235539297
"5852" 1170.2 111.819173037156 95.9355557283217
"5853" 1170.4 117.932407269904 93.0001513164717
"5854" 1170.6 121.885887620603 90.6082199293616
"5855" 1170.8 122.731622932904 85.3527106437876
"5856" 1171 124.676119743195 79.6895198138768
"5857" 1171.2 126.232616166719 74.8544222088127
"5858" 1171.4 126.537439401431 70.176444470846
"5859" 1171.6 123.760280687365 67.6284062871653
"5860" 1171.8 120.826380380149 63.3571638291915
"5861" 1172 119.012368090102 57.7368922684007
"5862" 1172.2 117.270771993705 51.5163813165045
"5863" 1172.4 116.5640057122 45.379104935953
"5864" 1172.6 117.973544837887 39.4590473144112
"5865" 1172.8 118.428161804602 34.4678456893347
"5866" 1173 114.809940800538 32.5722842450787
"5867" 1173.2 108.990347418057 31.4300860586845
"5868" 1173.4 103.154290554139 29.7133618312404
"5869" 1173.6 96.683317997663 26.7908334857016
"5870" 1173.8 90.5241859193361 23.9702211822999
"5871" 1174 84.4536834270573 20.5623511835499
"5872" 1174.2 78.594993162393 17.064303701756
"5873" 1174.4 72.1067796093988 14.170535234246
"5874" 1174.6 65.1538525882002 12.289506679349
"5875" 1174.8 57.882283869038 11.846692454146
"5876" 1175 50.8418620154594 13.1482746137079
"5877" 1175.2 44.5027641872288 16.1875843041829
"5878" 1175.4 38.6759166885522 19.9981435007388
"5879" 1175.6 33.731845144563 25.289928201596
"5880" 1175.8 28.0213762306403 29.8705382253127
"5881" 1176 22.3811541784641 34.5128365469011
"5882" 1176.2 16.7367879149425 39.564035110646
"5883" 1176.4 11.2092748621169 44.9410016995198
"5884" 1176.6 6.35471673667773 50.5188575492048
"5885" 1176.8 4.96058899546973 56.7810560881305
"5886" 1177 5.71384278860622 63.1491509851119
"5887" 1177.2 5.62356588052595 70.4955593020654
"5888" 1177.4 6.10093768702882 77.8059735748144
"5889" 1177.6 7.53661536572154 84.9539631791035
"5890" 1177.8 9.48270228623069 92.1471828157284
"5891" 1178 12.945785506473 95.538786678686
"5892" 1178.2 18.7304763083073 98.7860748471653
"5893" 1178.4 23.7395085644285 102.770738521924
"5894" 1178.6 28.7756297796171 106.660325709942
"5895" 1178.8 34.6247360053388 110.378320436864
"5896" 1179 41.0155402778221 113.185829230828
"5897" 1179.2 47.7325276152294 115.669819922381
"5898" 1179.4 54.4556650709421 118.615275270277
"5899" 1179.6 60.598079428266 121.448373624028
"5900" 1179.8 66.8024785415513 124.858152793646
"5901" 1180 72.3201682666727 125.483553112098
"5902" 1180.2 77.142613919022 123.801568488517
"5903" 1180.4 80.4674206729988 120.325453867417
"5904" 1180.6 85.7647698055895 116.232518813617
"5905" 1180.8 91.373531980563 112.192560524006
"5906" 1181 96.6883112137785 107.69522070104
"5907" 1181.2 102.244405448685 102.791846809903
"5908" 1181.4 107.892407283595 98.5582480136824
"5909" 1181.6 113.844749834968 94.9546518557286
"5910" 1181.8 120.253517269441 93.2497077787849
"5911" 1182 122.13011101514 89.2035686242511
"5912" 1182.2 123.572604252444 83.1296247786106
"5913" 1182.4 125.926662618205 77.504700543
"5914" 1182.6 127.033035583665 71.2180205149646
"5915" 1182.8 126.987101209058 65.2018394337097
"5916" 1183 125.889761384941 59.4127563091323
"5917" 1183.2 124.990378319715 53.0742647445045
"5918" 1183.4 124.389459058718 46.3504786277522
"5919" 1183.6 121.444723819668 42.6210139127592
"5920" 1183.8 117.587650592577 37.7586374931507
"5921" 1184 115.373788382149 31.5763418979915
"5922" 1184.2 113.949246949102 26.6269890021837
"5923" 1184.4 109.364838626711 24.1050380174153
"5924" 1184.6 103.863709630884 21.1787196552048
"5925" 1184.8 99.9702971952341 16.7353258870405
"5926" 1185 96.6474154481608 11.749611960292
"5927" 1185.2 91.5381719337494 9.13219860232784
"5928" 1185.4 85.8286209646075 7.58775650861824
"5929" 1185.6 79.2582063931702 5.66894281287459
"5930" 1185.8 72.7986080545053 4.72340912619941
"5931" 1186 66.0944155354664 6.14894808822854
"5932" 1186.2 59.4698917642596 7.73925310251731
"5933" 1186.4 53.3520356948008 9.39991465523785
"5934" 1186.6 47.2195356463979 12.4151625434036
"5935" 1186.8 40.5834574578394 14.6706978084986
"5936" 1187 33.5762535042161 16.5931226457672
"5937" 1187.2 27.7183765510121 20.1907520852203
"5938" 1187.4 22.2357140213073 24.4083758964249
"5939" 1187.6 15.9998479600307 28.2502885489695
"5940" 1187.8 11.8177507304436 33.9405528386562
"5941" 1188 11.7208149936304 40.2329089737547
"5942" 1188.2 11.585608727944 47.016178518811
"5943" 1188.4 10.5446562399981 53.8045812330822
"5944" 1188.6 9.57872528013042 60.7309295128199
"5945" 1188.8 10.0308861733173 67.7965289361567
"5946" 1189 10.616749781613 74.974725429086
"5947" 1189.2 10.9588978355582 82.2341271748718
"5948" 1189.4 11.0133399983647 89.5712555777106
"5949" 1189.6 13.9625855046862 95.1298824304708
"5950" 1189.8 18.752834545814 98.8870020818144
"5951" 1190 23.3532582031318 103.932208206084
"5952" 1190.2 28.5787747818273 108.003337801189
"5953" 1190.4 33.9015431608273 112.139147377903
"5954" 1190.6 39.2994412729791 115.723958920986
"5955" 1190.8 46.0117825847919 117.914556201676
"5956" 1191 52.4497381651483 119.565931148528
"5957" 1191.2 59.0264348478734 119.980126713399
"5958" 1191.4 65.65829530925 119.909332882418
"5959" 1191.6 71.8584849129737 119.940591467888
"5960" 1191.8 77.3608199351534 120.251910927204
"5961" 1192 83.4416121858757 121.578589782833
"5962" 1192.2 88.9056117511295 120.280866433027
"5963" 1192.4 92.4853785461416 116.044983686675
"5964" 1192.6 96.5210384739131 110.978153299417
"5965" 1192.8 100.064459604266 105.304424767205
"5966" 1193 104.568943712458 100.074592098655
"5967" 1193.2 108.875919548746 95.4026161272016
"5968" 1193.4 113.756001082778 90.4303325334298
"5969" 1193.6 118.561182782727 85.2562045907257
"5970" 1193.8 123.95784922327 81.2340301065417
"5971" 1194 126.42536312338 77.4045867870199
"5972" 1194.2 126.340225522023 71.286436413296
"5973" 1194.4 126.464856196263 64.692694804286
"5974" 1194.6 126.792994493072 58.5025105215899
"5975" 1194.8 124.607788337204 53.6203924041915
"5976" 1195 121.980502783751 47.872746726646
"5977" 1195.2 120.015697101887 41.6036324933565
"5978" 1195.4 118.917367124643 35.3009081624028
"5979" 1195.6 115.642032780574 31.4566096562148
"5980" 1195.8 110.675557857 28.1869921917422
"5981" 1196 105.274334747432 25.0691055741837
"5982" 1196.2 99.5755677737809 21.4462917534102
"5983" 1196.4 94.3374052023331 16.978620113216
"5984" 1196.6 88.5903426897072 13.3740291482637
"5985" 1196.8 82.6020918939845 10.2424434479317
"5986" 1197 76.616481208833 7.51058357954602
"5987" 1197.2 70.1895314396509 4.59106466022854
"5988" 1197.4 63.351103819413 4.67799449248977
"5989" 1197.6 57.249393726413 7.53196629326366
"5990" 1197.8 51.0184902261557 10.1230633378111
"5991" 1198 44.4849041375071 12.67512138925
"5992" 1198.2 38.3626536342931 15.884207005046
"5993" 1198.4 33.4611247155307 20.9839842267048
"5994" 1198.6 29.2844493223357 26.587026761945
"5995" 1198.8 25.79895965826 32.8277789615134
"5996" 1199 22.3623074927687 39.0741851667904
"5997" 1199.2 18.3756865936739 45.5330993320591
"5998" 1199.4 16.3395622814285 52.2559668526769
"5999" 1199.6 14.3624434150217 59.6641180349504
"6000" 1199.8 12.2019790357428 66.6446895931141
"6001" 1200 10.159633986292 73.9522619371302
"6002" 1200.2 9.03649249587048 81.4238656241673
"6003" 1200.4 10.3723675185944 87.9953781635251
"6004" 1200.6 14.135237534078 92.0261610648935
"6005" 1200.8 18.704761245313 96.8385065671889
"6006" 1201 23.6154360376655 102.091460321092
"6007" 1201.2 29.2686225614567 105.429985189122
"6008" 1201.4 35.4598465034979 108.496702546278
"6009" 1201.6 41.9607534182954 111.528321795734
"6010" 1201.8 48.4430249042464 114.444724930222
"6011" 1202 54.6210778172244 117.138546467637
"6012" 1202.2 61.0691070990295 119.6778122685
"6013" 1202.4 67.3411930074538 121.189973191493
"6014" 1202.6 72.4815399329471 122.972759781351
"6015" 1202.8 73.7382180905357 125.993497084335
"6016" 1203 71.7028468596883 125.431418886534
"6017" 1203.2 68.4603993403666 124.818001158904
"6018" 1203.4 64.597410561813 124.304238685913
"6019" 1203.6 58.5365810977747 124.534974848476
"6020" 1203.8 53.010652566063 123.015955640036
"6021" 1204 47.1841292048524 120.900499438676
"6022" 1204.2 41.8534927277312 118.241082273707
"6023" 1204.4 36.4833989070616 115.776926375478
"6024" 1204.6 31.3915834950013 113.471857738999
"6025" 1204.8 26.8083258356457 109.900158196587
"6026" 1205 23.4139422039867 105.044335405425
"6027" 1205.2 18.924697729266 100.184028500175
"6028" 1205.4 14.2683226612722 95.9389963437819
"6029" 1205.6 9.65537171880778 91.5604443667618
"6030" 1205.8 7.00332571944638 88.676310178346
"6031" 1206 7.08896375583936 88.7439551166671
"6032" 1206.2 7.05650432901613 85.1642466874398
"6033" 1206.4 6.96844901123977 79.7836493533193
"6034" 1206.6 6.39910495935053 72.9489901341148
"6035" 1206.8 4.40306681722553 67.8371851359898
"6036" 1207 2.36268485175026 65.0653187823553
"6037" 1207.2 2.4271372247826 60.5446608420808
"6038" 1207.4 4.27753883267774 55.6423084896225
"6039" 1207.6 5.04543955852751 50.0093619501882
"6040" 1207.8 4.88065922956419 44.1923980856925
"6041" 1208 7.69686385663364 38.785093396646
"6042" 1208.2 11.6232244699657 35.4766409587618
"6043" 1208.4 15.1872103643254 30.1364312731615
"6044" 1208.6 16.4735856691199 23.9493874185081
"6045" 1208.8 20.3627560826038 19.187080478945
"6046" 1209 25.74017308922 14.9309674421708
"6047" 1209.2 30.7959221842954 10.7279183257048
"6048" 1209.4 36.7186238801012 8.3600927854579
"6049" 1209.6 43.4206075381804 5.67621440454701
"6050" 1209.8 49.8142096039702 3.61031114016031
"6051" 1210 56.6639963985369 1.84253201570107
"6052" 1210.2 62.5537908385734 1.79271048838187
"6053" 1210.4 68.990718951715 4.37283668508166
"6054" 1210.6 75.4390493127236 6.0531426357197
"6055" 1210.8 81.9807931459131 6.43540797128239
"6056" 1211 88.4389058156017 7.59068230296677
"6057" 1211.2 93.3366855550451 11.4376255791838
"6058" 1211.4 97.6665409945013 16.233967107999
"6059" 1211.6 102.458219624022 21.0159675644084
"6060" 1211.8 107.026365723393 25.480768921526
"6061" 1212 113.729573503062 27.5650180694545
"6062" 1212.2 115.621633472968 30.3371164439006
"6063" 1212.4 116.189923404838 35.1124196142815
"6064" 1212.6 117.552464751913 41.4732059782931
"6065" 1212.8 119.644339669385 48.1140226978064
"6066" 1213 122.390712838574 54.5273663398514
"6067" 1213.2 126.683025888193 59.7571088659511
"6068" 1213.4 126.964677129413 64.9625836833405
"6069" 1213.6 125.732543791289 71.1076014005176
"6070" 1213.8 124.616396962207 78.0414647772049
"6071" 1214 123.444166049472 84.8915698503225
"6072" 1214.2 121.626119391345 91.6303238225649
"6073" 1214.4 117.836673215129 96.0583618544028
"6074" 1214.6 113.256152276408 98.8982822130479
"6075" 1214.8 108.10206895706 100.130571715881
"6076" 1215 101.925734379466 101.739465223763
"6077" 1215.2 95.6924583173542 103.525077518558
"6078" 1215.4 89.1443624622432 103.319679550872
"6079" 1215.6 84.3079118491093 101.056751542029
"6080" 1215.8 79.9295799657131 96.9015637535603
"6081" 1216 77.3813277870559 91.597341605846
"6082" 1216.2 75.6379820461988 86.2300622717603
"6083" 1216.4 76.6192115199955 81.2213561557491
"6084" 1216.6 80.6715341958093 77.2214578785045
"6085" 1216.8 86.4289603021762 74.4387588672776
"6086" 1217 92.4873152322405 72.8551767722655
"6087" 1217.2 99.3807980064644 71.4715260682348
"6088" 1217.4 106.347594457848 72.1048712001787
"6089" 1217.6 112.86954135227 73.6079609144853
"6090" 1217.8 118.748947294589 76.5778015114839
"6091" 1218 120.960047530267 81.8612595097965
"6092" 1218.2 121.310137279635 88.3091978335071
"6093" 1218.4 118.982974063158 94.2148797051555
"6094" 1218.6 114.529778981234 97.5731472834385
"6095" 1218.8 108.845709021055 99.5535698487498
"6096" 1219 103.669049813111 100.360050273636
"6097" 1219.2 99.6954756192688 99.7784765500979
"6098" 1219.4 94.3641668632002 99.3034659685074
"6099" 1219.6 88.6703157360519 97.7971406554238
"6100" 1219.8 83.8512615983014 97.704849646879
"6101" 1220 78.2538754797149 96.8419708632215
"6102" 1220.2 72.4847626066315 95.0579603274616
"6103" 1220.4 66.7198447367355 91.8332080687768
"6104" 1220.6 61.2963720551467 87.7783432585152
"6105" 1220.8 57.3143055359131 82.8175557151889
"6106" 1221 52.9050666594176 77.2962575869763
"6107" 1221.2 49.9742778462977 71.0512559342614
"6108" 1221.4 46.7408930106908 64.9697961066182
"6109" 1221.6 42.0311806103019 59.6830898440071
"6110" 1221.8 36.2471479866286 56.5756933691506
"6111" 1222 30.1524581722496 52.4090835674729
"6112" 1222.2 24.4217213401858 48.288182307446
"6113" 1222.4 18.6795313721866 43.9400708718441
"6114" 1222.6 13.4846715467948 39.7800144040733
"6115" 1222.8 10.9588067951522 34.763383460233
"6116" 1223 13.9600496119657 30.3561241125197
"6117" 1223.2 19.0079622135582 26.2173295057105
"6118" 1223.4 24.9360272797481 22.3068624984192
"6119" 1223.6 30.8381553580343 18.6466962554036
"6120" 1223.8 37.2152488852767 15.1021180517975
"6121" 1224 43.90935450876 12.1699267708399
"6122" 1224.2 51.3779497365867 9.72646777121444
"6123" 1224.4 58.333559055296 9.01128937109283
"6124" 1224.6 66.0589511988709 9.2673021292776
"6125" 1224.8 73.6108164512838 10.2486949865674
"6126" 1225 80.0792589617366 12.7592761288813
"6127" 1225.2 86.501482928319 16.0916677189728
"6128" 1225.4 92.7196406300693 20.1675750344273
"6129" 1225.6 98.9326105480646 23.8593112607066
"6130" 1225.8 104.805904935403 28.1620770623501
"6131" 1226 110.20815716277 32.735312751246
"6132" 1226.2 115.305046441866 38.0796367500045
"6133" 1226.4 120.62456366334 43.0798947561097
"6134" 1226.6 124.185379744675 48.8077149919213
"6135" 1226.8 125.57927365237 55.5100847701032
"6136" 1227 127.188134597515 62.3601435017788
"6137" 1227.2 126.375277899153 69.148241408366
"6138" 1227.4 123.871334353058 75.8520970505824
"6139" 1227.6 120.977001296345 82.061972227619
"6140" 1227.8 117.475046997464 88.3729516851414
"6141" 1228 114.218244690865 94.6816512003191
"6142" 1228.2 110.577281183505 100.003862084316
"6143" 1228.4 105.244940720489 103.227823216674
"6144" 1228.6 99.4943774760586 104.741793966073
"6145" 1228.8 93.3725006072917 104.492230115957
"6146" 1229 88.2213245344774 102.064467291399
"6147" 1229.2 82.113043374614 99.6444646960853
"6148" 1229.4 77.2205937825797 95.6442323070071
"6149" 1229.6 72.7277984143564 91.1615751564102
"6150" 1229.8 68.1663798695948 85.5074336600278
"6151" 1230 63.047170954371 82.1255559601881
"6152" 1230.2 56.9969589116908 79.4884041647849
"6153" 1230.4 50.5913833594738 76.7603219114217
"6154" 1230.6 44.1360279926948 73.3134551917733
"6155" 1230.8 37.9540632988585 70.1587412500733
"6156" 1231 32.2351642798059 65.4812341929764
"6157" 1231.2 28.6220609857904 59.673223793297
"6158" 1231.4 25.2982885823305 53.1198896965198
"6159" 1231.6 23.1392213464282 46.4132145251612
"6160" 1231.8 20.9664253447341 39.174564253646
"6161" 1232 20.0765641527464 32.2895849926794
"6162" 1232.2 20.6211788381258 25.497507881763
"6163" 1232.4 21.044831977788 19.5955397132085
"6164" 1232.6 22.2731631421727 19.6261231619153
"6165" 1232.8 27.7762187574972 18.3128084480025
"6166" 1233 33.8994869482283 17.6859330565591
"6167" 1233.2 40.2404057080743 17.8751150202912
"6168" 1233.4 47.269203015788 18.5772357016773
"6169" 1233.6 53.9053885724937 19.7470878490976
"6170" 1233.8 60.475648768796 21.6732355305822
"6171" 1234 66.7835616247918 24.9883833411006
"6172" 1234.2 72.2974785052072 30.0067257472048
"6173" 1234.4 75.3750619438542 36.4940883554696
"6174" 1234.6 78.3299956176706 43.3210519635248
"6175" 1234.8 80.2854494154425 49.7055507595872
"6176" 1235 81.2442149286394 56.4629706112144
"6177" 1235.2 81.45400884574 63.1906854646172
"6178" 1235.4 81.4229371989229 70.4517733737153
"6179" 1235.6 79.6994266372723 76.9267684894518
"6180" 1235.8 77.3576298248575 81.204960904896
"6181" 1236 75.8714463694424 87.2436683592637
"6182" 1236.2 74.5651106666706 93.27167288604
"6183" 1236.4 75.0814039093666 99.630880685079
"6184" 1236.6 76.738691869981 105.6568614165
"6185" 1236.8 79.2990081019988 111.315694708817
"6186" 1237 82.5475231750092 115.042738214829
"6187" 1237.2 84.040824534196 116.38899878058
"6188" 1237.4 87.5644335140357 119.861168213269
"6189" 1237.6 88.1778838569538 118.944554475115
"6190" 1237.8 85.745678096913 117.978825717452
"6191" 1238 81.5598913074709 117.175327677667
"6192" 1238.2 77.5359409231209 114.9092932782
"6193" 1238.4 72.671675995266 112.242351700234
"6194" 1238.6 66.9799236312688 110.282954952838
"6195" 1238.8 61.1671355191389 108.697206157485
"6196" 1239 54.7345431266754 107.127588432399
"6197" 1239.2 48.9387914751849 103.849414138384
"6198" 1239.4 43.1190201098273 99.7947758341317
"6199" 1239.6 37.5496048607771 95.4625562662868
"6200" 1239.8 31.2651333623887 92.1199131829082
"6201" 1240 25.2812548592273 88.5928521375603
"6202" 1240.2 20.5073019676759 83.8432579044192
"6203" 1240.4 15.6180137865013 77.9841896511754
"6204" 1240.6 10.3001243997186 73.7437090240349
"6205" 1240.8 4.18460183572435 72.7792855566838
"6206" 1241 5.44527090713085 72.7384686034282
"6207" 1241.2 8.56694772770652 69.2146207892112
"6208" 1241.4 12.6932444034078 65.9291622829302
"6209" 1241.6 18.3262229035972 63.137271192225
"6210" 1241.8 24.3288232509824 61.0427744521312
"6211" 1242 31.1214450850489 59.7824882405392
"6212" 1242.2 37.98773282063 59.5997387259385
"6213" 1242.4 44.8732836321206 60.8269393508253
"6214" 1242.6 51.3656893332432 62.6567175280517
"6215" 1242.8 56.7537586949971 66.8888736480199
"6216" 1243 61.9450782943718 71.4184634606919
"6217" 1243.2 66.518310222564 76.659297113212
"6218" 1243.4 68.5692184647294 82.8310679694113
"6219" 1243.6 69.7062196302688 89.3226820044826
"6220" 1243.8 69.387902102913 96.2918150841807
"6221" 1244 67.6109413178505 102.958531063584
"6222" 1244.2 64.9713782099421 109.30578740684
"6223" 1244.4 60.860737281865 114.758124896252
"6224" 1244.6 56.4516457872308 120.020706354833
"6225" 1244.8 52.009712463573 121.937121366146
"6226" 1245 49.3425828883811 120.673412734391
"6227" 1245.2 48.1235569790601 122.341865590087
"6228" 1245.4 49.88472560075 124.468681936646
"6229" 1245.6 53.006757857493 124.464787228076
"6230" 1245.8 56.5236796962031 124.663417365146
"6231" 1246 60.5396110704443 125.624923543365
"6232" 1246.2 64.7952309079922 126.358194015161
"6233" 1246.4 70.2018961940431 126.392667970226
"6234" 1246.6 75.465894419365 126.165127111848
"6235" 1246.8 79.9961627722893 124.838872058151
"6236" 1247 84.6453283941266 123.220862686063
"6237" 1247.2 89.431882066701 121.691243299858
"6238" 1247.4 94.2803327421342 119.48794886155
"6239" 1247.6 98.697421218847 116.767446877476
"6240" 1247.8 102.784118112025 113.497979478721
"6241" 1248 106.668918025746 109.286530936924
"6242" 1248.2 111.26683786533 106.470079646952
"6243" 1248.4 113.971693296949 103.504527897582
"6244" 1248.6 114.191475504469 103.264157499979
"6245" 1248.8 115.243862135783 101.943719589629
"6246" 1249 115.196756174422 101.46157622041
"6247" 1249.2 112.662009024183 101.579479670756
"6248" 1249.4 111.979847143894 103.668733620825
"6249" 1249.6 109.410669217484 106.449163619446
"6250" 1249.8 106.028412824564 110.504450141491
"6251" 1250 102.196185247342 113.411418844103
"6252" 1250.2 97.7127213162432 116.513923395089
"6253" 1250.4 92.3385765215934 118.44995188878
"6254" 1250.6 86.6701796261555 119.838306192313
"6255" 1250.8 80.812380574913 122.849705040881
"6256" 1251 75.4723906954334 124.997249528289
"6257" 1251.2 69.1141156588833 126.616555870795
"6258" 1251.4 63.5378089209646 126.721188645687
"6259" 1251.6 58.37306126368 123.814522147704
"6260" 1251.8 52.711468135004 121.612562318646
"6261" 1252 47.0430475092854 120.109922983838
"6262" 1252.2 41.5483725108836 117.584211787911
"6263" 1252.4 37.431818286063 113.766022786286
"6264" 1252.6 32.388170687913 110.763935146765
"6265" 1252.8 26.7885335704334 109.462131364891
"6266" 1253 21.9960396477688 107.781353679031
"6267" 1253.2 20.5155913374292 104.308330263549
"6268" 1253.4 20.9009684449355 99.1355719234663
"6269" 1253.6 21.872457548913 94.4662977165112
"6270" 1253.8 22.5879970303781 87.3919620964251
"6271" 1254 22.9638319284185 81.4300122883823
"6272" 1254.2 21.918033925796 74.9395901858162
"6273" 1254.4 17.7922866660559 70.2765941197889
"6274" 1254.6 12.6859477016929 67.9632495274901
"6275" 1254.8 6.41623446463525 66.9604249312849
"6276" 1255 4.69493813208449 67.6615755085032
"6277" 1255.2 5.18571102521401 66.8648078052091
"6278" 1255.4 6.65377911517111 62.7940871942912
"6279" 1255.6 9.46074891924272 57.479694532646
"6280" 1255.8 11.7652138453033 51.4476458937436
"6281" 1256 12.6246884221464 45.2546370768127
"6282" 1256.2 13.109363266413 38.590357968146
"6283" 1256.4 12.3368414017043 32.0014526456021
"6284" 1256.6 14.0133456239762 30.4955136823934
"6285" 1256.8 18.9534337031502 29.0563522985945
"6286" 1257 24.0594862074515 28.9413244834592
"6287" 1257.2 30.3880755576943 28.0503029005835
"6288" 1257.4 36.6317802339755 27.6486610793023
"6289" 1257.6 42.741604303163 28.8779284717085
"6290" 1257.8 49.4234636935693 30.314102256896
"6291" 1258 55.924429144266 32.7673868218225
"6292" 1258.2 61.4169839810101 36.0663599385586
"6293" 1258.4 67.0360973125669 39.856138253396
"6294" 1258.6 72.702078640781 42.922302688929
"6295" 1258.8 78.1840646657243 46.3430325744668
"6296" 1259 83.3706695375601 50.3584871963225
"6297" 1259.2 86.80923312949 55.6521774344153
"6298" 1259.4 90.4266768876489 60.988606499014
"6299" 1259.6 94.2228095429671 66.2445431883758
"6300" 1259.8 95.5297684110813 72.7527759903282
"6301" 1260 95.8828401225672 79.0389084205993
"6302" 1260.2 96.3837963623988 85.2953322149603
"6303" 1260.4 94.4977496193092 90.9631654745423
"6304" 1260.6 91.4614260793725 96.5987088091595
"6305" 1260.8 88.1005342971075 102.236387182896
"6306" 1261 84.744737994423 108.258904868306
"6307" 1261.2 80.678700808814 113.366834438597
"6308" 1261.4 74.4430748590763 116.146723012585
"6309" 1261.6 68.5039345398344 116.263537477376
"6310" 1261.8 62.252956609212 115.85615628443
"6311" 1262 55.853789822163 115.861375996946
"6312" 1262.2 49.5083151679556 114.483312092284
"6313" 1262.4 42.7398960976499 113.120731071636
"6314" 1262.6 36.2786458790326 111.336740649537
"6315" 1262.8 29.6056624002739 108.946059945285
"6316" 1263 23.4462377465865 105.352816404299
"6317" 1263.2 19.1710213918492 99.8367218848907
"6318" 1263.4 17.7767317623969 94.089955090646
"6319" 1263.6 15.6744267063324 87.6239012927106
"6320" 1263.8 11.1712820970559 82.6840228499318
"6321" 1264 5.98283339312516 81.8550625121612
"6322" 1264.2 6.28559294196458 82.9197703053471
"6323" 1264.4 5.75710729243344 85.0327705691868
"6324" 1264.6 6.37794170187181 87.4488747042749
"6325" 1264.8 7.71578200432214 90.454893758646
"6326" 1265 9.9736235459515 93.1362508126076
"6327" 1265.2 11.488254049939 97.0033994235291
"6328" 1265.4 13.9992302244953 100.991970277988
"6329" 1265.6 16.3399740930669 104.485831042877
"6330" 1265.8 18.205731919596 106.638516117402
"6331" 1266 22.2276892096933 109.959822538514
"6332" 1266.2 25.8199069641318 113.092887321771
"6333" 1266.4 30.0235261989845 116.965406650768
"6334" 1266.6 35.2888012609988 119.82841486896
"6335" 1266.8 40.5159160471252 122.175131334313
"6336" 1267 46.170669994811 123.336037097411
"6337" 1267.2 51.4097803736583 125.857549709721
"6338" 1267.4 57.4781016907261 126.281359383244
"6339" 1267.6 63.168052516623 127.000242507146
"6340" 1267.8 68.9708929024888 126.482915055676
"6341" 1268 74.6270341119804 125.977881507521
"6342" 1268.2 79.8819779720797 126.257362909535
"6343" 1268.4 84.1797643419646 124.283984416832
"6344" 1268.6 89.1390875440418 121.792515849933
"6345" 1268.8 93.0098455490323 120.159490619747
"6346" 1269 98.6349589115923 117.414115470231
"6347" 1269.2 102.748862939656 114.119884879217
"6348" 1269.4 106.957142789941 110.418337057703
"6349" 1269.6 110.084129241047 107.276325534789
"6350" 1269.8 114.041271827032 103.79456837149
"6351" 1270 117.434129948754 98.9910839282921
"6352" 1270.2 119.698575550957 95.8305106905133
"6353" 1270.4 119.743982724023 93.8755674629396
"6354" 1270.6 121.03388161739 89.3198303741781
"6355" 1270.8 124.254609082788 84.9895512266371
"6356" 1271 124.83084891894 80.6673731007642
"6357" 1271.2 125.894751441792 76.7551444467581
"6358" 1271.4 127.201517515427 72.3076570703217
"6359" 1271.6 127.740641237473 66.859153244802
"6360" 1271.8 127.537594404565 62.3430001904895
"6361" 1272 127.164265777315 57.2649395741133
"6362" 1272.2 126.33485713994 51.9007876621055
"6363" 1272.4 125.057450144831 46.4293441263097
"6364" 1272.6 122.738061005177 41.7979811583441
"6365" 1272.8 121.482169253991 37.0985152506808
"6366" 1273 117.944296038349 33.2581478714006
"6367" 1273.2 115.47406209679 28.2142664571272
"6368" 1273.4 113.091580954607 24.4900704600905
"6369" 1273.6 109.692872682724 20.7325928627271
"6370" 1273.8 105.08012421227 16.9364738026192
"6371" 1274 101.434805008984 13.6280333502478
"6372" 1274.2 96.6301822243998 10.7638715611593
"6373" 1274.4 92.121970888506 7.399946283
"6374" 1274.6 87.3321465419406 5.6336198989763
"6375" 1274.8 81.7958557263942 3.97521698892904
"6376" 1275 76.8678290083327 2.28958764472637
"6377" 1275.2 72.0292226422039 2.54305983071874
"6378" 1275.4 66.6335361322374 1.09413892913251
"6379" 1275.6 61.8294101613113 0.39981079125664
"6380" 1275.8 56.1855612929408 1.41392218284046
"6381" 1276 50.4801942715734 2.906009258863
"6382" 1276.2 45.9723317937448 3.17580934028153
"6383" 1276.4 42.2399287468845 6.06212291613174
"6384" 1276.6 38.3257641304791 9.5564078548064
"6385" 1276.8 32.8889189326273 11.5817462929215
"6386" 1277 28.0132407699616 13.408987364345
"6387" 1277.2 24.7684240202695 18.2781031241114
"6388" 1277.4 20.934702475748 22.3705983458014
"6389" 1277.6 15.5994907670194 24.8967283683056
"6390" 1277.8 15.7628793577918 27.3920873171309
"6391" 1278 15.9047589335905 33.0602905846138
"6392" 1278.2 12.9679238499236 36.9771286815197
"6393" 1278.4 9.54570492486305 40.771394767346
"6394" 1278.6 6.76191560887733 43.1759136535389
"6395" 1278.8 7.54335393093503 48.1067145674812
"6396" 1279 10.1261822340726 53.0214962120928
"6397" 1279.2 10.6540908019234 57.9133321878625
"6398" 1279.4 12.9484948689565 62.8941861207221
"6399" 1279.6 15.1188671562535 68.5506108082205
"6400" 1279.8 15.5008893714748 73.8505987577809
"6401" 1280 15.8335193156493 80.0861238367559
"6402" 1280.2 17.834942998013 85.7855709286127
"6403" 1280.4 20.1367722079348 91.4821937002982
"6404" 1280.6 21.755616291813 97.6644320671127
"6405" 1280.8 19.9453882043818 103.997120015584
"6406" 1281 18.7260581535984 104.049906444938
"6407" 1281.2 21.3153663230776 105.749430746406
"6408" 1281.4 25.985269798833 106.031131566266
"6409" 1281.6 31.8209801194664 108.175187540403
"6410" 1281.8 36.7996771258554 111.140539820656
"6411" 1282 41.124536578266 115.415393682264
"6412" 1282.2 45.5337394232273 119.976784719246
"6413" 1282.4 48.4902334929737 124.008398196555
"6414" 1282.6 53.030126108913 124.408181609345
"6415" 1282.8 58.5114159595341 122.463931946404
"6416" 1283 64.2941484225984 120.740264294354
"6417" 1283.2 69.7814299480068 119.145913557646
"6418" 1283.4 76.1718485610661 118.245096609483
"6419" 1283.6 81.9146330323842 119.252019400098
"6420" 1283.8 86.8920451477055 121.937121366146
"6421" 1284 90.4848828815962 119.752614034557
"6422" 1284.2 94.7428482985191 115.892454984525
"6423" 1284.4 99.930206708853 113.419393723556
"6424" 1284.6 105.805247189689 111.841818357833
"6425" 1284.8 109.571918395052 107.353601498479
"6426" 1285 113.466626965052 102.330148685507
"6427" 1285.2 117.099775436965 98.2894669400373
"6428" 1285.4 119.290658761857 92.6330455885349
"6429" 1285.6 123.37959214632 87.1346259806814
"6430" 1285.8 125.068324980449 81.1157071668335
"6431" 1286 126.79099417967 75.1848291670785
"6432" 1286.2 127.355328201131 69.553291099646
"6433" 1286.4 128.447399514834 64.7361515525407
"6434" 1286.6 127.367620248762 58.7693574647875
"6435" 1286.8 124.536975454113 53.1388647991733
"6436" 1287 123.799067276833 46.8005427304407
"6437" 1287.2 123.174184767326 41.75436204038
"6438" 1287.4 120.543128847786 37.733522082746
"6439" 1287.6 118.850700941913 33.1690627354407
"6440" 1287.8 115.218136217971 31.0892990588095
"6441" 1288 109.525869846432 28.6700858509056
"6442" 1288.2 104.588133910107 25.8748557294238
"6443" 1288.4 100.485652069528 21.7757026995883
"6444" 1288.6 97.4333769340415 16.2458074704442
"6445" 1288.8 94.4344188521676 11.015821292546
"6446" 1289 88.799129615793 8.34794592209602
"6447" 1289.2 82.4148908719443 8.34145474114602
"6448" 1289.4 75.8353800524576 8.54904399330939
"6449" 1289.6 68.84893738161 9.58264721976723
"6450" 1289.8 62.4171686010967 11.867888147044
"6451" 1290 56.535363821913 14.8788100710996
"6452" 1290.2 50.466109633663 18.126910023271
"6453" 1290.4 45.6414145621727 22.8280229959056
"6454" 1290.6 40.3174948347965 27.6341268209858
"6455" 1290.8 34.6804848748273 32.112159380046
"6456" 1291 28.224727226583 35.906903763416
"6457" 1291.2 22.1473781538542 39.7396788304695
"6458" 1291.4 16.0379572348256 44.4267489174615
"6459" 1291.6 10.9099984268836 49.6597306587637
"6460" 1291.8 5.80973523445851 54.4780150994036
"6461" 1292 4.1986800275762 60.410975193225
"6462" 1292.2 6.14704821520336 65.7967818660009
"6463" 1292.4 9.81054510762305 71.683696687436
"6464" 1292.6 13.6030864235191 77.6810364588582
"6465" 1292.8 17.0121858126005 84.0489095586148
"6466" 1293 20.9553164985582 90.6810381272267
"6467" 1293.2 23.5893086736477 97.4719928386766
"6468" 1293.4 25.7543264203306 104.408792851382
"6469" 1293.6 27.9236047587236 111.546448870709
"6470" 1293.8 31.8869072701075 116.928093399729
"6471" 1294 36.9625440867954 117.37420299247
"6472" 1294.2 42.9436257510967 116.079161741473
"6473" 1294.4 49.3428531040543 113.770933505787
"6474" 1294.6 55.720285636645 111.150384692636
"6475" 1294.8 61.7269701940883 108.496361636172
"6476" 1295 68.1093361582161 106.816603801707
"6477" 1295.2 75.0188499139317 106.38194653073
"6478" 1295.4 82.1069075186559 106.697683118675
"6479" 1295.6 88.8805366615895 106.301011960117
"6480" 1295.8 95.5198986427785 106.283388844415
"6481" 1296 102.953549134557 106.017500086271
"6482" 1296.2 109.790192550431 104.520692769937
"6483" 1296.4 114.274418372163 100.388897220204
"6484" 1296.6 117.842249615752 97.1813800180835
"6485" 1296.8 116.166892672768 98.0979642735915
"6486" 1297 115.380237412574 100.686617731084
"6487" 1297.2 113.585631949135 104.281109182146
"6488" 1297.4 110.717019383672 107.651886718325
"6489" 1297.6 107.255597142084 110.722215307675
"6490" 1297.8 104.028762855705 112.997662921986
"6491" 1298 100.991181463264 116.107339123754
"6492" 1298.2 97.4334437214644 118.317226344777
"6493" 1298.4 93.2704063049713 120.388691114287
"6494" 1298.6 89.0333735294266 122.570450102078
"6495" 1298.8 84.4119241243564 124.65606885841
"6496" 1299 79.525488196282 124.793871195889
"6497" 1299.2 75.1891632490845 126.360397527789
"6498" 1299.4 71.4354060368559 127.050317331617
"6499" 1299.6 66.8642899172497 126.976397352636
"6500" 1299.8 61.7911705447972 126.342241743478
"6501" 1300 56.9287687279737 126.691419655888
"6502" 1300.2 51.7383168307447 125.556115418567
"6503" 1300.4 46.749908539788 123.46660587749
"6504" 1300.6 41.5049680956477 120.335521821544
"6505" 1300.8 36.5411599315025 118.487229511772
"6506" 1301 31.2961249516189 116.950367059852
"6507" 1301.2 25.4079454255635 113.007651183568
"6508" 1301.4 22.5028382143666 108.749316935048
"6509" 1301.6 22.067192977413 104.328711175779
"6510" 1301.8 23.260806603866 101.12792257714
"6511" 1302 23.5345017875061 97.2011932157507
"6512" 1302.2 21.7025819623492 92.1177409637098
"6513" 1302.4 18.0414124843842 88.5587199388287
"6514" 1302.6 12.8515706515416 88.3109494220175
"6515" 1302.8 7.47360428121007 89.0538269793391
"6516" 1303 8.22508078423955 89.7580853546256
"6517" 1303.2 7.8392076172183 90.2362434529618
"6518" 1303.4 6.81291774491303 91.2472655021977
"6519" 1303.6 6.93346824827017 91.461026805896
"6520" 1303.8 8.05489703334638 92.713824729246
"6521" 1304 9.54485824908695 94.676983628733
"6522" 1304.2 11.1056381994788 96.6932602926987
"6523" 1304.4 11.8810321020284 96.9011357636076
"6524" 1304.6 12.2565563898786 95.8940557270943
"6525" 1304.8 12.2309821846684 94.8523235766886
"6526" 1305 10.7311050545194 93.0872747992205
"6527" 1305.2 8.8649257635967 89.837569202993
"6528" 1305.4 5.50415531553466 85.7584366226595
"6529" 1305.6 4.96834049162138 80.766806190771
"6530" 1305.8 4.1002873900183 75.5849647666065
"6531" 1306 3.44249686702843 70.5169818099153
"6532" 1306.2 2.76824051158545 65.5511422932322
"6533" 1306.4 1.81056510642368 59.2364566961354
"6534" 1306.6 2.72161912328447 55.688128590446
"6535" 1306.8 4.72668237912234 52.1584357306111
"6536" 1307 5.54542925414988 46.7999936643829
"6537" 1307.2 5.84735457860052 39.060968587021
"6538" 1307.4 8.89642850837646 36.8329894670485
"6539" 1307.6 11.616391647913 32.2178089458529
"6540" 1307.8 13.4638816106053 26.7264764779922
"6541" 1308 16.2726265683887 23.747718600768
"6542" 1308.2 20.8771431365797 20.719940110343
"6543" 1308.4 24.3941829967615 15.3499631426157
"6544" 1308.6 28.921880060613 11.483186320946
"6545" 1308.8 34.319946138633 8.28173587640602
"6546" 1309 38.8490190166514 5.96398388665536
"6547" 1309.2 44.8096441368936 4.50031416927709
"6548" 1309.4 50.8195183742742 2.25777570634046
"6549" 1309.6 57.5652146457111 1.77038233329987
"6550" 1309.8 64.1913511312741 1.99452225670158
"6551" 1310 70.9212243056968 2.13974537405143
"6552" 1310.2 76.7507559233416 2.96119304516031
"6553" 1310.4 81.488761629903 6.49016993420602
"6554" 1310.6 87.463244576283 8.38299829922602
"6555" 1310.8 93.634300077847 9.1669369978064
"6556" 1311 98.3361425302121 12.4575914463563
"6557" 1311.2 103.86930739401 16.0483141428499
"6558" 1311.4 109.426962168334 19.8975767894217
"6559" 1311.6 112.745482102454 24.9957198109703
"6560" 1311.8 115.694517298866 31.0581385639007
"6561" 1312 119.791922179663 36.1164967838682
"6562" 1312.2 123.081283461986 40.9539815636093
"6563" 1312.4 125.406793701413 47.0767229575144
"6564" 1312.6 126.737485796163 54.2593475391182
"6565" 1312.8 127.82607438521 61.1077383717271
"6566" 1313 128.344499722179 67.8274706966093
"6567" 1313.2 128.069402642036 74.1350850494479
"6568" 1313.4 126.07715566134 80.2814428879187
"6569" 1313.6 124.173469320913 86.5302258919537
"6570" 1313.8 121.369755567463 92.5570835525451
"6571" 1314 118.068250481454 97.7846651124568
"6572" 1314.2 114.527574429213 102.94156547701
"6573" 1314.4 109.514635110173 107.807568063636
"6574" 1314.6 105.08090419396 111.648902886609
"6575" 1314.8 100.067077895742 112.962600046989
"6576" 1315 98.4295795119955 112.334857917533
"6577" 1315.2 99.1546033164845 111.141074808097
"6578" 1315.4 99.2698548966171 111.385640495381
"6579" 1315.6 97.1339557520765 112.526157292675
"6580" 1315.8 94.0069541598169 114.009142478944
"6581" 1316 91.4093851388943 116.799381976842
"6582" 1316.2 88.1354410253014 119.912251036792
"6583" 1316.4 83.9593550316342 120.970934047819
"6584" 1316.6 79.7686500934477 120.408159041389
"6585" 1316.8 75.824420476492 119.122681962667
"6586" 1317 73.8417520022695 116.540443501082
"6587" 1317.2 70.3921259792954 113.200755475793
"6588" 1317.4 66.3272490474319 109.823108012099
"6589" 1317.6 62.6545501713169 107.058585646329
"6590" 1317.8 57.6799312384028 106.461616089024
"6591" 1318 52.5145408791702 105.91132291216
"6592" 1318.2 47.1238206383254 105.448852559234
"6593" 1318.4 44.796639393642 106.553022514646
"6594" 1318.6 44.786326302413 107.51524463194
"6595" 1318.8 45.1211684088437 107.582613790082
"6596" 1319 43.780193255163 107.207333554406
"6597" 1319.2 40.1539835335494 105.844893683737
"6598" 1319.4 36.3502876754707 102.939182351136
"6599" 1319.6 32.5229875230284 99.4339446381364
"6600" 1319.8 29.8584300746887 96.2666239923843
"6601" 1320 24.848014896393 94.370374107686
"6602" 1320.2 19.0225794510573 93.1200228602326
"6603" 1320.4 13.2162768350013 93.6470274493519
"6604" 1320.6 11.3776837033001 96.2634537442267
"6605" 1320.8 12.9100458278307 97.9663356203166
"6606" 1321 14.6051881512647 97.75782898569
"6607" 1321.2 16.4923252452386 98.0797670094483
"6608" 1321.4 19.0930518875949 99.4894374263279
"6609" 1321.6 22.067192977413 103.298777131713
"6610" 1321.8 24.6360433108173 107.646855559838
"6611" 1322 28.0718699531192 112.543646418192
"6612" 1322.2 31.6466780947784 117.050011093213
"6613" 1322.4 34.4366375992496 116.626836027434
"6614" 1322.6 37.9564470988833 116.771812327022
"6615" 1322.8 43.0967286201849 118.619056540733
"6616" 1323 46.6359977672917 123.629239895345
"6617" 1323.2 48.816759565004 124.62210985001
"6618" 1323.4 50.6394379760513 122.508897730678
"6619" 1323.6 51.861713537913 119.670732442965
"6620" 1323.8 53.2207182304237 117.184748249348
"6621" 1324 56.858624633223 115.292748545726
"6622" 1324.2 60.8077411017312 115.998674309161
"6623" 1324.4 64.3438726705895 119.027544963852
"6624" 1324.6 66.8642899172497 122.938617855575
"6625" 1324.8 66.9833428988261 126.564204482461
"6626" 1325 65.8211689914394 126.957195728214
"6627" 1325.2 65.0498596850513 126.701924403912
"6628" 1325.4 64.4894026643563 126.869749694234
"6629" 1325.6 63.1012545903942 126.544635089523
"6630" 1325.8 60.044275788281 126.485847035637
"6631" 1326 56.6866146401655 126.321504460238
"6632" 1326.2 52.617287000493 125.707199261906
"6633" 1326.4 47.9048553630726 124.178650447391
"6634" 1326.6 43.2178450279641 123.661920875717
"6635" 1326.8 39.0320853073248 121.452191965764
"6636" 1327 35.3651162483487 118.823282583696
"6637" 1327.2 31.624807808193 116.718211882346
"6638" 1327.4 28.5610233890253 114.588839584585
"6639" 1327.6 26.082637513083 111.670669575626
"6640" 1327.8 22.6072324646966 108.243406337296
"6641" 1328 18.2802103891364 105.919096545274
"6642" 1328.2 15.0768625957406 103.455162364715
"6643" 1328.4 11.7083500447047 99.6345054854377
"6644" 1328.6 8.24617049867306 96.193097718446
"6645" 1328.8 7.65357888433928 90.7507213494821
"6646" 1329 9.7382766263797 87.1790111058794
"6647" 1329.2 11.7975740612427 83.6897992388878
"6648" 1329.4 13.2762793479845 79.6702602660032
"6649" 1329.6 12.8404429127702 74.551500431146
"6650" 1329.8 9.79886098191304 70.0064935514278
"6651" 1330 4.75393941367004 67.1909865557862
"6652" 1330.2 3.08232582534699 67.7271871757875
"6653" 1330.4 2.96057267163935 69.5573907928776
"6654" 1330.6 4.2940718587481 69.9788984279141
"6655" 1330.8 5.97044532374283 69.1555336286673
"6656" 1331 8.19998062159725 70.176444470846
"6657" 1331.2 12.4504100487615 71.5950625621006
"6658" 1331.4 16.9982876157645 73.2744730501906
"6659" 1331.6 20.2748321967294 77.2354050443501
"6660" 1331.8 21.8193478865949 82.697932523396
"6661" 1332 21.8116027275068 88.7469017711773
"6662" 1332.2 21.716669206113 95.0451836136039
"6663" 1332.4 18.2014055106556 100.213516683874
"6664" 1332.6 13.8534575879446 101.022536345246
"6665" 1332.8 11.719660435754 98.0289217125779
"6666" 1333 9.65172754704637 92.7311345451127
"6667" 1333.2 8.75753890109197 86.3046376438776
"6668" 1333.4 6.98937703287421 80.1332858364033
"6669" 1333.6 3.37512087295201 74.5810057991006
"6670" 1333.8 0.923646301185781 69.8011361904642
"6671" 1334 2.58616030323996 63.3367370359922
"6672" 1334.2 1.51375366027668 57.3026623249188
"6673" 1334.4 3.32251701694161 51.9825915795603
"6674" 1334.6 7.14532327488008 48.8043381904592
"6675" 1334.8 10.4361769297312 42.9542018886233
"6676" 1335 13.1966584584992 36.8153557290598
"6677" 1335.2 16.1616770052613 31.2363604941179
"6678" 1335.4 17.030036560213 24.8377092620794
"6679" 1335.6 17.977748978913 20.8600491347183
"6680" 1335.8 23.1172369546189 18.2844166198519
"6681" 1336 29.1884003137366 15.2259248898813
"6682" 1336.2 34.627628115663 11.156030801066
"6683" 1336.4 39.9293956151189 6.58501754291073
"6684" 1336.6 44.8108213248659 3.99726250913658
"6685" 1336.8 51.1339144617009 5.01915030946421
"6686" 1337 57.7281183214755 7.29880880105227
"6687" 1337.2 63.6582638251914 9.37000578446045
"6688" 1337.4 69.6979662803305 11.0343495177819
"6689" 1337.6 75.8344561838818 12.1631375254585
"6690" 1337.8 82.2571918186227 13.938527863517
"6691" 1338 88.5156902125151 14.6140551081358
"6692" 1338.2 94.8037676324873 13.6584388994975
"6693" 1338.4 99.6218698693201 13.4419145336283
"6694" 1338.6 101.803005144085 17.4717644031032
"6695" 1338.8 103.55722154724 23.1329923217648
"6696" 1339 105.569744718213 29.122321434476
"6697" 1339.2 108.83202680137 35.331785131246
"6698" 1339.4 110.513710913854 41.6849160151015
"6699" 1339.6 110.960171175577 48.2260167668095
"6700" 1339.8 111.097682947427 54.2146911800385
"6701" 1340 108.421153921718 60.4507023090531
"6702" 1340.2 105.81424586733 66.0228099051738
"6703" 1340.4 102.452885887848 69.8663237510666
"6704" 1340.6 100.685477669797 72.4384004578111
"6705" 1340.8 101.09159353106 72.1268534292342
"6706" 1341 101.347880628333 72.423691315736
"6707" 1341.2 102.443355929749 73.720629269546
"6708" 1341.4 104.477371695485 75.2692395819032
"6709" 1341.6 106.596793792969 77.3138585465349
"6710" 1341.8 109.271147110564 79.5616201864075
"6711" 1342 111.422684687237 81.5707477232947
"6712" 1342.2 110.602002130922 84.6801922153913
"6713" 1342.4 107.865438825782 88.1059355681414
"6714" 1342.6 103.925883761404 89.6220629952498
"6715" 1342.8 98.4328749763564 90.4193759760894
"6716" 1343 92.275684802128 90.5883572921974
"6717" 1343.2 86.0494653653731 90.226404189206
"6718" 1343.4 79.9376466760198 89.4578987816654
"6719" 1343.6 73.6077999321557 90.2784344706849
"6720" 1343.8 67.2023277791654 92.1312569942771
"6721" 1344 60.5005480707988 93.3035948841318
"6722" 1344.2 53.368965754503 93.030594359606
"6723" 1344.4 47.3227400923149 90.5701577194404
"6724" 1344.6 40.9489670010004 88.3802367016169
"6725" 1344.8 35.00480984368 85.0149059955004
"6726" 1345 31.398914711133 84.185711197136
"6727" 1345.2 27.4777832163248 87.4116753956166
"6728" 1345.4 25.965575800781 91.0697188222121
"6729" 1345.6 24.7668409704078 96.1562004793618
"6730" 1345.8 25.1337409888471 102.003489316943
"6731" 1346 23.5844173599021 107.391882822031
"6732" 1346.2 21.5695357712464 107.414579258919
"6733" 1346.4 19.3905354209719 104.323110941234
"6734" 1346.6 18.2009289082052 100.356497419006
"6735" 1346.8 15.7760463791375 95.0874773876562
"6736" 1347 13.125591218788 88.9740931044273
"6737" 1347.2 11.525515114613 82.9034865868127
"6738" 1347.4 10.8731157633087 76.6022856213933
"6739" 1347.6 8.61135670223656 70.1031323095284
"6740" 1347.8 4.69080089587459 64.8871306398191
"6741" 1348 2.62689763959598 61.4598967054021
"6742" 1348.2 4.29702554222339 56.736566230784
"6743" 1348.4 4.57346031716303 50.4089438549674
"6744" 1348.6 4.86037051515301 41.978754424046
"6745" 1348.8 9.10105902978803 41.1462604672085
"6746" 1349 14.0333207250407 37.3680824062843
"6747" 1349.2 17.6771790784022 31.8127183805699
"6748" 1349.4 19.4267480813001 26.481164602388
"6749" 1349.6 20.2807070898696 20.5900309685373
"6750" 1349.8 24.105423795713 17.3159760603032
"6751" 1350 29.6924214227954 15.2182882064107
"6752" 1350.2 35.6888378497615 12.0492959807672
"6753" 1350.4 42.0714853286189 9.01730122829308
"6754" 1350.6 46.8520491812072 4.52693134758719
"6755" 1350.8 50.8219654464577 1.74363296125316
"6756" 1351 56.2793227955519 3.72911005500713
"6757" 1351.2 61.8806526246171 7.31743782801337
"6758" 1351.4 67.2742113060693 11.1610614663023
"6759" 1351.6 71.9631787900151 14.1649713648603
"6760" 1351.8 75.9805077552568 17.1126629998335
"6761" 1352 81.4070565071066 19.8182814466138
"6762" 1352.2 86.3665177798536 23.4453402367846
"6763" 1352.4 91.6821581293676 27.5494492795551
"6764" 1352.6 97.5609521567191 28.2375867182991
"6765" 1352.8 103.540087157772 27.3030516218819
"6766" 1353 108.694753255566 23.8597780122901
"6767" 1353.2 111.400267695969 24.7208680049794
"6768" 1353.4 113.283768875803 29.4127809387469
"6769" 1353.6 113.96229569938 35.3744934619825
"6770" 1353.8 115.48158896534 41.4773579615392
"6771" 1354 116.355202487802 47.4977007162016
"6772" 1354.2 117.46882838198 53.8059357757518
"6773" 1354.4 117.101756338781 60.1067856907121
"6774" 1354.6 116.014644974122 66.6180970955278
"6775" 1354.8 116.250410220178 73.226535848999
"6776" 1355 115.709454684053 79.8032904763937
"6777" 1355.2 113.133562701422 85.8559532931272
"6778" 1355.4 110.840828599838 92.2491541533158
"6779" 1355.6 109.428653441762 98.9052311408279
"6780" 1355.8 109.397524801136 106.250520878141
"6781" 1356 106.281080170243 110.003146427127
"6782" 1356.2 100.798915783486 110.092291661753
"6783" 1356.4 94.6558174988926 109.19586047286
"6784" 1356.6 88.3817808448183 107.774731097657
"6785" 1356.8 82.9135065251363 105.210671502656
"6786" 1357 78.509309573853 102.268843087646
"6787" 1357.2 74.2695222620101 98.5669793109179
"6788" 1357.4 71.2369051613979 93.6414734977369
"6789" 1357.6 68.8973186195765 87.8284620819537
"6790" 1357.8 70.40682080961 81.5128002438885
"6791" 1358 73.6600360394904 76.138159197378
"6792" 1358.2 76.9001282726157 70.6024062910244
"6793" 1358.4 81.5562348243184 65.5498113894028
"6794" 1358.6 86.2544463335347 60.5147602200785
"6795" 1358.8 90.743887428413 55.7202428540934
"6796" 1359 95.4995315770446 51.8016194069092
"6797" 1359.2 101.246618205513 48.5820557722733
"6798" 1359.4 107.420426772636 45.6356075778067
"6799" 1359.6 114.100612452334 43.8263750503376
"6800" 1359.8 119.211322105802 46.2968322404516
"6801" 1360 120.297817428931 51.1052357355084
"6802" 1360.2 120.68839838368 56.7310029822965
"6803" 1360.4 120.25426572846 63.9133121798819
"6804" 1360.6 118.554991587524 70.4909061257571
"6805" 1360.8 116.357359474203 77.269909948618
"6806" 1361 113.766141038142 83.5992538415451
"6807" 1361.2 110.525761373538 90.5659928172133
"6808" 1361.4 107.181000078469 96.524147946896
"6809" 1361.6 102.233277709913 101.818278762881
"6810" 1361.8 96.8554326440646 105.880300125282
"6811" 1362 90.808799237913 109.146898422266
"6812" 1362.2 84.9866073450049 108.850105732462
"6813" 1362.4 78.263942933943 107.616277954256
"6814" 1362.6 71.923357381983 105.528714160736
"6815" 1362.8 66.466870675413 102.04789327454
"6816" 1363 60.8736364234964 97.595192803646
"6817" 1363.2 56.3425190286412 92.4337586307819
"6818" 1363.4 50.6745764064804 88.7609451915018
"6819" 1363.6 44.0344836933499 87.7525458058693
"6820" 1363.8 37.0541842884425 87.7973279108813
"6821" 1364 30.8747982149988 90.7442149667032
"6822" 1364.2 24.7743972677366 94.2045053427049
"6823" 1364.4 18.8890351588839 98.3476656244518
"6824" 1364.6 15.5375948340355 101.040817630371
"6825" 1364.8 13.8165603488604 98.9849888091513
"6826" 1365 12.6726265287091 94.8726780751023
"6827" 1365.2 10.4520360650068 89.822003616021
"6828" 1365.4 8.59658137986956 84.0653139017764
"6829" 1365.6 7.38901005422554 77.3467652277398
"6830" 1365.8 9.07555796177019 71.2096122167779
"6831" 1366 11.7208149936304 65.7982840327004
"6832" 1366.2 14.3230631463665 59.3727040469018
"6833" 1366.4 18.6572513251684 54.3970741325609
"6834" 1366.6 24.5465564227481 51.5252071003677
"6835" 1366.8 30.5897317305895 49.1098894488813
"6836" 1367 36.8009133104276 46.1207580818887
"6837" 1367.2 42.148310364333 42.520118915276
"6838" 1367.4 47.8310575932998 38.9210407712592
"6839" 1367.6 53.2675178693702 35.5543399066746
"6840" 1367.8 58.4146552386994 31.7065551024324
"6841" 1368 62.1130152694085 26.0897727092974
"6842" 1368.2 64.9379083506556 19.5429193725866
"6843" 1368.4 67.7014554793984 13.4921753143839
"6844" 1368.6 72.3435127186514 8.98147304976751
"6845" 1368.8 77.812965075564 9.35064966620262
"6846" 1369 82.9107796474034 12.3385242415114
"6847" 1369.2 87.0426895357904 17.8491977062121
"6848" 1369.4 91.0621443584859 23.4822918599567
"6849" 1369.6 94.2446263031309 29.6537370661906
"6850" 1369.8 96.6059231478746 36.2011040569345
"6851" 1370 99.9522645910345 42.3740491443283
"6852" 1370.2 103.025320890051 48.8505925174625
"6853" 1370.4 105.949478803788 54.656030819396
"6854" 1370.6 110.494464608243 59.6809003583692
"6855" 1370.8 115.064763512156 64.970868223592
"6856" 1371 119.038355082104 70.5446714629187
"6857" 1371.2 122.216586696904 76.5566202713892
"6858" 1371.4 120.88793311699 82.7428714684345
"6859" 1371.6 117.356549108695 88.4461683083006
"6860" 1371.8 112.156211305555 92.9876790802687
"6861" 1372 106.947261545447 94.9331784024033
"6862" 1372.2 100.858674685207 95.0407221827343
"6863" 1372.4 95.396765933373 94.810476176096
"6864" 1372.6 88.6594971011353 93.5454171331738
"6865" 1372.8 81.811629036307 93.2087281010703
"6866" 1373 75.4806145193487 91.9420811564975
"6867" 1373.2 69.6612806852304 89.4275395429056
"6868" 1373.4 64.0190281395953 86.5152929091787
"6869" 1373.6 58.7002603873995 82.5707404642406
"6870" 1373.8 54.5108502161866 77.4198675603724
"6871" 1374 49.7231644685676 72.9169030464642
"6872" 1374.2 43.4362797690507 70.4322803732424
"6873" 1374.4 36.5922719947822 69.0473429770012
"6874" 1374.6 29.9977486389864 68.6242780462515
"6875" 1374.8 22.7018862258575 69.8021197027293
"6876" 1375 15.9113897098297 69.8598190889516
"6877" 1375.2 8.31813687463946 69.020524361297
"6878" 1375.4 3.72721530594462 65.6175855973302
"6879" 1375.6 3.08797852283612 60.7352714398768
"6880" 1375.8 5.29031247424999 54.6771977137982
"6881" 1376 8.52385638689199 48.3742758653092
"6882" 1376.2 10.7601082034449 41.9588665504971
"6883" 1376.4 14.5148450547174 35.6439262673634
"6884" 1376.6 19.3118938294875 30.4694762689971
"6885" 1376.8 25.1193727547192 26.441251745197
"6886" 1377 30.3677906172255 22.3380636645835
"6887" 1377.2 35.971302572313 18.493661746946
"6888" 1377.4 42.245678078583 14.953371656816
"6889" 1377.6 48.8590188662034 12.3722687181622
"6890" 1377.8 56.0495722153324 11.471879102517
"6891" 1378 63.296899112511 11.4217543197903
"6892" 1378.2 70.449722649892 12.3297729732671
"6893" 1378.4 76.3081842778183 15.1667606895197
"6894" 1378.6 82.5777141157481 18.3278354954604
"6895" 1378.8 88.7650412754378 21.24348024325
"6896" 1379 94.228353362373 26.216868841256
"6897" 1379.2 99.2632562375074 31.5651855286743
"6898" 1379.4 103.271866661913 37.512821930446
"6899" 1379.6 107.213311734753 43.731373280546
"6900" 1379.8 110.081822438765 50.5733350783193
"6901" 1380 113.01234733317 57.3201969435889
"6902" 1380.2 115.849484337972 63.8601435723225
"6903" 1380.4 117.211838424834 70.5096155802005
"6904" 1380.6 117.152175259996 77.5085939750349
"6905" 1380.8 116.102565455605 84.651656658861
"6906" 1381 112.718243149676 90.4275624704355
"6907" 1381.2 109.02030671475 96.1871058591076
"6908" 1381.4 104.163155738509 100.422601428983
"6909" 1381.6 99.2706047442432 105.090669674212
"6910" 1381.8 94.4735345399702 110.087934197703
"6911" 1382 88.6459929894662 112.796986147614
"6912" 1382.2 82.4919736457255 113.425560345459
"6913" 1382.4 75.962170169073 113.431077849266
"6914" 1382.6 69.2541444348524 111.745967274646
"6915" 1382.8 63.3677954275702 108.474412075846
"6916" 1383 58.0858987431772 104.72324433742
"6917" 1383.2 54.4505492344424 99.9702013629989
"6918" 1383.4 54.756016573266 94.4106957964107
"6919" 1383.6 57.0520875331804 90.2608010213292
"6920" 1383.8 60.7133239242767 85.2304766061612
"6921" 1384 64.7369394416509 80.6059446434421
"6922" 1384.2 68.1730388792433 75.2524288695084
"6923" 1384.4 71.274756060612 69.6289165087722
"6924" 1384.6 75.6122233916353 65.2835365192016
"6925" 1384.8 80.9316779545347 62.6515868138893
"6926" 1385 86.9175680862791 59.6669906849049
"6927" 1385.2 93.1352844456564 57.6589200597611
"6928" 1385.4 99.5129369227938 56.2112344020497
"6929" 1385.6 106.107819504146 55.3205891020926
"6930" 1385.8 112.693520757158 53.4964698587824
"6931" 1386 117.408606147075 50.3078167695109
"6932" 1386.2 118.325610768636 45.2078851187799
"6933" 1386.4 117.714744275663 39.7876202322571
"6934" 1386.6 115.29984952494 34.3044241679163
"6935" 1386.8 111.41799542795 30.0128993277675
"6936" 1387 107.023279350564 25.5394100052781
"6937" 1387.2 102.186642040952 20.2757745130052
"6938" 1387.4 97.0052454853184 15.7501728902947
"6939" 1387.6 92.7874502882077 10.6040949580032
"6940" 1387.8 90.7456418016428 7.80286215961899
"6941" 1388 86.769986450823 9.31772835602602
"6942" 1388.2 81.8108178921708 10.6106912979965
"6943" 1388.4 75.9095518614538 11.088946433044
"6944" 1388.6 69.5253624053836 10.9913839054401
"6945" 1388.8 63.5278081897186 9.79115181997935
"6946" 1389 57.9671328771702 7.57178614278888
"6947" 1389.2 53.318751833297 3.29456155252102
"6948" 1389.4 51.2202321263836 3.54179917988132
"6949" 1389.6 47.7514725519033 6.75773263169456
"6950" 1389.8 43.9157050224182 10.1128110271924
"6951" 1390 38.717072114163 12.573704720546
"6952" 1390.2 32.8610995856987 14.7849453821256
"6953" 1390.4 26.5053061240845 14.8641642843317
"6954" 1390.6 25.7928455160779 16.2899414802504
"6955" 1390.8 25.6170575594443 19.993124546396
"6956" 1391 23.8945587660646 24.8703618692824
"6957" 1391.2 19.9328155581111 28.4737560538935
"6958" 1391.4 14.5739359682568 30.5778064829898
"6959" 1391.6 12.693927685613 32.1597613736794
"6960" 1391.8 13.6323044732838 36.1769514778595
"6961" 1392 15.8586924881388 41.0339735064202
"6962" 1392.2 18.8714821033972 46.0702482691618
"6963" 1392.4 20.8967305597973 52.0435013075723
"6964" 1392.6 21.7953747751318 58.4249727584898
"6965" 1392.8 22.2950748618279 64.925217192529
"6966" 1393 22.6434508780763 71.4807744225542
"6967" 1393.2 22.1279169282356 78.2137828445493
"6968" 1393.4 22.2537290194499 84.8820440925197
"6969" 1393.6 25.4063931145341 90.6134152302671
"6970" 1393.8 29.8715897657592 95.1385304748768
"6971" 1394 35.0328632692559 99.2346796493032
"6972" 1394.2 39.6916765682273 103.88607445576
"6973" 1394.4 44.0385921891342 108.691367316059
"6974" 1394.6 48.0419032096438 112.788301138733
"6975" 1394.8 54.3075905198731 114.996750694406
"6976" 1395 60.1485736536853 113.871989708567
"6977" 1395.2 65.711297212833 111.405829392866
"6978" 1395.4 71.276245652004 108.169916678555
"6979" 1395.6 76.5875490880273 104.82080451256
"6980" 1395.8 82.438850065781 101.688311055514
"6981" 1396 87.878834992592 97.6988134903708
"6982" 1396.2 92.6443609621075 93.0802158317571
"6983" 1396.4 99.709458914858 89.8450800620589
"6984" 1396.6 105.807033444052 87.4797691565627
"6985" 1396.8 112.534957314886 86.7672012297541
"6986" 1397 119.409187453838 86.7745166351083
"6987" 1397.2 121.990382675097 88.8184328770408
"6988" 1397.4 120.460513817513 92.6915692517032
"6989" 1397.6 117.660242850705 98.0103834342215
"6990" 1397.8 114.163015672075 103.058311041024
"6991" 1398 109.914309993684 107.696423195747
"6992" 1398.2 106.240663383196 111.465499267561
"6993" 1398.4 100.208029253513 113.070168188446
"6994" 1398.6 94.3702106322111 116.192426225396
"6995" 1398.8 90.1946336557208 119.896144278983
"6996" 1399 87.108826096413 122.761002025184
"6997" 1399.2 81.971705492583 123.475531251296
"6998" 1399.4 77.0701254290598 125.733568940114
"6999" 1399.6 73.0319611114774 126.620412017894
"7000" 1399.8 67.786302558311 125.577481621371
"7001" 1400 61.9075216211848 125.201056482961
"7002" 1400.2 56.8493250229641 126.507442647268
"7003" 1400.4 50.911404646833 125.239834233506
"7004" 1400.6 45.757270316092 122.295844523909
"7005" 1400.8 39.8377554134719 119.733938184881
"7006" 1401 34.9724721036318 115.973348868334
"7007" 1401.2 29.1892158818742 113.279902656423
"7008" 1401.4 23.8398876512842 111.523794895739
"7009" 1401.6 21.0488889658818 106.597649383677
"7010" 1401.8 19.2831183347922 100.740918956338
"7011" 1402 15.8094448808073 95.7714206175018
"7012" 1402.2 10.6711134220693 92.3981910555523
"7013" 1402.4 8.09492598253804 90.0930104206835
"7014" 1402.6 9.66903736291305 85.1768921448184
"7015" 1402.8 11.5720988837836 80.9808242450343
"7016" 1403 13.3733379583797 74.0278785011794
"7017" 1403.2 13.965293405634 67.9410629009018
"7018" 1403.4 13.2435143393797 61.6773248803127
"7019" 1403.6 11.4801411170814 57.7881863005668
"7020" 1403.8 7.86541637037732 53.4771859932978
"7021" 1404 5.88582437158362 48.0957378839872
"7022" 1404.2 8.43138552844637 42.8572275792794
"7023" 1404.4 12.182422626753 40.623395841686
"7024" 1404.6 18.4459426687109 39.3610130681673
"7025" 1404.8 24.7620800363324 39.8655609354202
"7026" 1405 32.8817575165863 41.3224381877945
"7027" 1405.2 37.7636033651866 43.0472273034385
"7028" 1405.4 43.0079997985863 46.5320929185569
"7029" 1405.6 47.5855644378615 50.7663412037388
"7030" 1405.8 52.1826663737742 55.110413485896
"7031" 1406 54.105065674233 60.801880942856
"7032" 1406.2 56.3802967214408 66.6683217885349
"7033" 1406.4 57.7794018020392 73.1379354922285
"7034" 1406.6 58.5356558933014 79.7211273566654
"7035" 1406.8 58.6615567657396 86.0104219041052
"7036" 1407 60.6460166294576 91.8919512442104
"7037" 1407.2 62.3201515508836 98.2252191899696
"7038" 1407.4 65.2695370011705 104.127505989369
"7039" 1407.6 68.4178311720519 109.845493740952
"7040" 1407.8 69.1891096863193 115.660960785115
"7041" 1408 67.4683671648416 119.202876982309
"7042" 1408.2 66.9312397741438 118.849173857075
"7043" 1408.4 69.2608116127341 121.008540849193
"7044" 1408.6 73.4220002427867 123.636444210636
"7045" 1408.8 78.3824743475923 124.035120039231
"7046" 1409 83.2430386296556 122.980209156428
"7047" 1409.2 87.3251987947464 121.919090307952
"7048" 1409.4 91.4676237717168 118.572020363375
"7049" 1409.6 95.8021095649225 115.558617519429
"7050" 1409.8 100.874541192612 111.748488121617
"7051" 1410 106.089160524698 108.209183635534
"7052" 1410.2 111.757282648219 104.962683181896
"7053" 1410.4 113.756283035618 102.338391454967
"7054" 1410.6 113.691139398227 100.974316143903
"7055" 1410.8 115.045320550124 100.271465022848
"7056" 1411 113.826884199326 100.911054778839
"7057" 1411.2 112.542007909187 103.701801901137
"7058" 1411.4 109.91041496321 107.689856367511
"7059" 1411.6 106.058905822097 111.576839257233
"7060" 1411.8 101.924508021481 115.668745816322
"7061" 1412 96.7706992796823 119.0011102903
"7062" 1412.2 91.3218521937688 120.551503894127
"7063" 1412.4 86.205961837004 123.213720286313
"7064" 1412.6 81.0562916166706 125.07845954104
"7065" 1412.8 74.9987166365693 126.038736328927
"7066" 1413 69.2809046147262 125.397420134108
"7067" 1413.2 63.0481820417464 126.074167358279
"7068" 1413.4 59.2735823981681 126.380268489881
"7069" 1413.6 54.8166896731332 123.614704552949
"7070" 1413.8 49.1747580295191 121.175882872919
"7071" 1414 43.2218192203824 119.107496364268
"7072" 1414.2 36.9293205772636 118.317451494131
"7073" 1414.4 30.7917257889229 116.517306618488
"7074" 1414.6 26.7739115417243 112.468570437005
"7075" 1414.8 23.8968500254076 106.874014979206
"7076" 1415 20.9622810896196 102.158775236755
"7077" 1415.2 17.4718383811605 96.9728424651409
"7078" 1415.4 14.9703915367172 91.7450996216976
"7079" 1415.6 14.8149032281108 85.8811077969537
"7080" 1415.8 14.229091980288 79.825584953021
"7081" 1416 11.5187025880715 74.2809274430322
"7082" 1416.2 8.99091611898751 68.5588974221992
"7083" 1416.4 6.25282156008449 63.425616282846
"7084" 1416.6 2.90081013319138 59.7924286938007
"7085" 1416.8 4.6030629555614 58.5881885102614
"7086" 1417 7.87267359131521 54.8126658379721
"7087" 1417.2 12.3003078263563 50.8145231654295
"7088" 1417.4 17.3562529305088 46.9349782447205
"7089" 1417.6 22.5768197371045 42.4063437053481
"7090" 1417.8 28.396094403663 39.1576307381243
"7091" 1418 33.9501538091446 35.6324293015618
"7092" 1418.2 39.390856696773 31.346200027946
"7093" 1418.4 44.6603210251483 26.8184103982343
"7094" 1418.6 50.1205497066189 22.3814973018225
"7095" 1418.8 54.6834680802954 17.0740022897637
"7096" 1419 57.9058603281489 11.2906554444668
"7097" 1419.2 60.2465716996727 5.88604071640564
"7098" 1419.4 59.0912663209755 2.73817461394959
"7099" 1419.6 58.89038853667 4.20226524377686
"7100" 1419.8 62.7750969203762 5.01592024813023
"7101" 1420 68.868607626913 6.11416827767727
"7102" 1420.2 75.6234100073314 6.73323154251336
"7103" 1420.4 81.9066082207702 9.21498223470317
"7104" 1420.6 87.3768283197942 12.6558406537549
"7105" 1420.8 93.9582703026919 17.4727987121556
"7106" 1421 99.4344332179424 21.2092663890872
"7107" 1421.2 105.385596846991 24.3103900898887
"7108" 1421.4 111.179979682142 27.8650724156175
"7109" 1421.6 116.678239647821 32.1426500648754
"7110" 1421.8 121.087573386099 36.6964266768053
"7111" 1422 120.790842803635 41.2012551947016
"7112" 1422.2 119.031011523857 46.9603751820071
"7113" 1422.4 117.011146626261 53.4006827892442
"7114" 1422.6 114.349740566205 58.9126533461366
"7115" 1422.8 112.597121709705 64.3983136244479
"7116" 1423 110.484426023149 70.4571574281555
"7117" 1423.2 108.986532507614 76.2398141305712
"7118" 1423.4 107.934389207142 82.1313451576175
"7119" 1423.6 106.81752116196 88.1339903812404
"7120" 1423.8 104.143539532342 93.6671010173318
"7121" 1424 101.073358272866 99.5207076013376
"7122" 1424.2 97.7009060701189 104.682035064352
"7123" 1424.4 92.5041429683836 105.972634570881
"7124" 1424.6 87.5708454463836 105.907722761381
"7125" 1424.8 82.9353785797366 103.452529025587
"7126" 1425 78.2037751464083 100.61632188131
"7127" 1425.2 74.1425314759923 96.5000470275272
"7128" 1425.4 71.0281735968169 91.9815695859249
"7129" 1425.6 67.8588683680241 86.6395218447016
"7130" 1425.8 64.1914485964536 83.3426646853217
"7131" 1426 58.3441563597111 82.3459107872614
"7132" 1426.2 51.8505857991416 82.431794104446
"7133" 1426.4 46.1494743019131 84.7389452763889
"7134" 1426.6 39.5860330356772 87.6563374434102
"7135" 1426.8 34.5751993464515 92.0190187067903
"7136" 1427 31.6621667603014 98.1850709948305
"7137" 1427.2 29.3292016652255 104.808517634334
"7138" 1427.4 28.3876276459022 111.142005221037
"7139" 1427.6 30.5799131375559 113.945020412809
"7140" 1427.8 34.0995955114611 113.215221116598
"7141" 1428 38.4780786337312 112.725545490737
"7142" 1428.2 44.3633746173551 113.784881375151
"7143" 1428.4 49.67185853063 116.205286112184
"7144" 1428.6 54.2706629126908 118.366971843646
"7145" 1428.8 59.3469724848273 120.32174462116
"7146" 1429 62.507250295913 120.005995033521
"7147" 1429.2 63.6466434697248 118.690767222799
"7148" 1429.4 65.0527205398773 118.116597721289
"7149" 1429.6 68.8907052641896 117.159888407412
"7150" 1429.8 74.4780162736061 118.052053163894
"7151" 1430 78.6130157353836 120.566336683175
"7152" 1430.2 81.753601812663 124.05299669504
"7153" 1430.4 81.5663562083361 123.671015662213
"7154" 1430.6 84.5732503624388 122.364736276151
"7155" 1430.8 88.0903713370343 120.912301585858
"7156" 1431 92.4385268045829 119.307247763782
"7157" 1431.2 97.040332949913 117.486791527674
"7158" 1431.4 100.447292970025 114.542634954973
"7159" 1431.6 104.181845299763 110.829922112543
"7160" 1431.8 109.379643279165 107.779673718468
"7161" 1432 113.134952959454 104.616194469024
"7162" 1432.2 114.024174246754 100.61632188131
"7163" 1432.4 115.702478181163 95.7488124445349
"7164" 1432.6 119.102306008825 91.3257459993717
"7165" 1432.8 123.28596820137 87.5327431620167
"7166" 1433 123.499790000697 82.8303877022406
"7167" 1433.2 125.511009909326 77.0604311964993
"7168" 1433.4 127.096255121643 71.9918698889704
"7169" 1433.6 127.268988456519 66.8198488463891
"7170" 1433.8 127.65204682644 60.8145387457085
"7171" 1434 126.601866479886 54.948133962146
"7172" 1434.2 125.399581278135 49.138527011896
"7173" 1434.4 123.246672929719 44.4540580929793
"7174" 1434.6 122.148220864513 38.7183269640175
"7175" 1434.8 120.695176132611 36.0404261308064
"7176" 1435 117.064748994048 34.2693367033217
"7177" 1435.2 113.993337989517 30.0036278473064
"7178" 1435.4 113.263689798577 24.6262767545575
"7179" 1435.6 110.785714799319 22.8425080332215
"7180" 1435.8 106.239634592253 20.892802226066
"7181" 1436 101.076998187418 18.1649774629544
"7182" 1436.2 96.9341136252767 13.8447959720278
"7183" 1436.4 94.6898421638078 10.1965659284355
"7184" 1436.6 89.7904580063075 9.39969589235244
"7185" 1436.8 83.8870151951903 8.75341978955691
"7186" 1437 78.1452121647645 6.79064091616087
"7187" 1437.2 72.2134749870307 4.49638461370484
"7188" 1437.4 65.7489067218524 4.00809970088845
"7189" 1437.6 59.1459754079427 3.80983920862622
"7190" 1437.8 52.508235160533 4.93228650620602
"7191" 1438 45.5077746994273 5.08288190424602
"7192" 1438.2 39.6377272340517 7.02200974210147
"7193" 1438.4 36.021933783723 11.607816995186
"7194" 1438.6 32.0554188877577 17.084382247879
"7195" 1438.8 28.3715065970343 21.7663971604642
"7196" 1439 24.442965205113 26.4163189169723
"7197" 1439.2 19.9210881004388 30.4496140241512
"7198" 1439.4 14.472511265913 33.3126304365542
"7199" 1439.6 9.72583519622554 34.2940075768648
"7200" 1439.8 10.3007564161914 38.8172147044398
"7201" 1440 12.0394124289243 44.4171045534887
"7202" 1440.2 12.8846685412207 50.323702522712
"7203" 1440.4 14.8242913948163 56.0893254517428
"7204" 1440.6 15.8738033184182 62.506679202378
"7205" 1440.8 17.9367520465972 68.3397819030987
"7206" 1441 20.9529851133151 73.7651975841099
"7207" 1441.2 22.9773694367065 79.7938346114178
"7208" 1441.4 24.8556385812535 86.3378277135503
"7209" 1441.6 28.2083855112429 91.5604021018831
"7210" 1441.8 31.967542162353 95.523207844406
"7211" 1442 36.3248810170013 96.7398842549402
"7212" 1442.2 38.974469933022 97.0476199155866
"7213" 1442.4 40.5935275781072 97.2019406761897
"7214" 1442.6 45.180208641612 99.3421397544616
"7215" 1442.8 50.4489270958542 100.298578752234
"7216" 1443 55.9227980079907 101.251681334898
"7217" 1443.2 61.6509137321246 103.744338449742
"7218" 1443.4 64.8708038300601 107.984900665381
"7219" 1443.6 67.2361720216655 114.068653210616
"7220" 1443.8 69.8442517939434 119.621933493979
"7221" 1444 69.095798960163 125.349417170089
"7222" 1444.2 67.6891462372747 125.512795297965
"7223" 1444.4 65.9359604019236 126.883401250046
"7224" 1444.6 65.3937541651684 127.526442494795
"7225" 1444.8 65.8733912742702 127.37116713286
"7226" 1445 66.9372989577445 126.416036221646
"7227" 1445.2 69.0262505928416 125.641068700064
"7228" 1445.4 71.8866854230715 125.502129359181
"7229" 1445.6 76.4021958706483 125.16362013247
"7230" 1445.8 80.9563433999427 125.070240884092
"7231" 1446 84.709685617293 122.848483171526
"7232" 1446.2 89.216210486022 120.836191369379
"7233" 1446.4 94.7872258425953 119.125287375188
"7234" 1446.6 98.8669512692431 117.053156819366
"7235" 1446.8 101.79558665157 112.851322659275
"7236" 1447 106.452545327413 109.679608005563
"7237" 1447.2 110.866548373413 107.080578493673
"7238" 1447.4 113.743900826296 102.439919071562
"7239" 1447.6 117.672039137834 98.1042380465671
"7240" 1447.8 120.153790351315 93.183616367347
"7241" 1448 123.336330812189 87.858421378646
"7242" 1448.2 125.132166815067 82.2127583575178
"7243" 1448.4 127.132988281479 77.2979018578673
"7244" 1448.6 127.649201665958 71.2634222262915
"7245" 1448.8 128.16413447887 65.4011930937156
"7246" 1449 127.871688089183 59.472662521619
"7247" 1449.2 127.577605454515 53.9710101748938
"7248" 1449.4 125.450841000717 49.3112387907442
"7249" 1449.6 124.480641276583 44.7384336393603
"7250" 1449.8 122.91334648695 40.3358305703891
"7251" 1450 120.347278772052 38.0602448572293
"7252" 1450.2 117.10890072033 33.8157337582571
"7253" 1450.4 116.240193576075 29.0869181827001
"7254" 1450.6 112.821115081691 25.9722234436738
"7255" 1450.8 107.866908149087 23.627888117802
"7256" 1451 103.561077694339 19.303838252448
"7257" 1451.2 101.836789359994 15.0835110629974
"7258" 1451.4 98.5631289133184 12.3782675427541
"7259" 1451.6 92.6060821835186 11.4220858470497
"7260" 1451.8 87.3618001577354 9.04699151169275
"7261" 1452 83.3006666057464 5.77383205425713
"7262" 1452.2 77.8669327787021 3.26463661282034
"7263" 1452.4 71.8445644316823 2.27220055289602
"7264" 1452.6 65.3137314713542 3.28597028361661
"7265" 1452.8 59.042346134447 5.27925588327709
"7266" 1453 52.8719035732568 6.54826600370852
"7267" 1453.2 46.7095704867416 6.31806090787459
"7268" 1453.4 40.4038518495988 5.26092572458888
"7269" 1453.6 37.6010883123746 8.7059595175691
"7270" 1453.8 35.3224365620101 13.7379578940441
"7271" 1454 32.5407468999337 18.9260948531202
"7272" 1454.2 28.2665858905344 23.1155086256946
"7273" 1454.4 22.402137914433 26.329815389786
"7274" 1454.6 16.412153256715 28.6974125856361
"7275" 1454.8 12.3105505903212 30.5545408982072
"7276" 1455 10.6374155821885 35.6931716951562
"7277" 1455.2 9.91931588613984 42.2582098018522
"7278" 1455.4 9.51188245570251 48.9031362921829
"7279" 1455.6 7.47746042830908 55.1081640667549
"7280" 1455.8 4.42972702469874 61.1836418665644
"7281" 1456 2.18183258189665 66.590758679187
"7282" 1456.2 5.21868370359304 71.921273910206
"7283" 1456.4 9.4491320490967 76.3889020592379
"7284" 1456.6 13.661113647163 80.3976202742398
"7285" 1456.8 17.6399426233518 85.3626285399113
"7286" 1457 21.2942740086244 91.0384308502337
"7287" 1457.2 25.0032040532592 96.0972279690307
"7288" 1457.4 29.1599792546347 101.365431305945
"7289" 1457.6 32.1001245332568 107.559155561896
"7290" 1457.8 31.8099871476244 113.848574547316
"7291" 1458 30.9226360198202 115.980626352131
"7292" 1458.2 30.6694188624565 115.836822399439
"7293" 1458.4 29.8327649629028 115.467136109044
"7294" 1458.6 30.519585789722 115.068868444107
"7295" 1458.8 33.3802964499551 114.649916647014
"7296" 1459 37.6899997735259 114.828231261227
"7297" 1459.2 43.2772940300161 114.836304761976
"7298" 1459.4 48.5184340030715 116.632991031458
"7299" 1459.6 54.4481025300295 118.278742199665
"7300" 1459.8 59.9985997758248 120.138682408822
"7301" 1460 65.0368438418827 122.824249429313
"7302" 1460.2 68.7400693902794 126.655117341785
"7303" 1460.4 69.1874947687286 126.374442246627
"7304" 1460.6 70.4055517615259 125.335568682872
"7305" 1460.8 73.0811602296372 122.655627947163
"7306" 1461 77.4085675642568 121.133837723584
"7307" 1461.2 82.865840702365 121.420323498204
"7308" 1461.4 88.4379426618062 122.109169171908
"7309" 1461.6 90.6237041771606 120.63567172023
"7310" 1461.8 92.2527808115074 118.295936278533
"7311" 1462 95.5441478754972 115.075107603458
"7312" 1462.2 100.561306859155 111.529594576313
"7313" 1462.4 105.987139900809 108.680415214674
"7314" 1462.6 111.083329322121 106.090066590288
"7315" 1462.8 112.422577178284 102.30222630396
"7316" 1463 113.906584784996 96.9568933435627
"7317" 1463.2 116.804208620586 91.4238500422733
"7318" 1463.4 121.482260786508 86.9566735385649
"7319" 1463.6 124.469178675302 82.6799014652016
"7320" 1463.8 123.868446837437 77.0666754963353
"7321" 1464 123.175682077742 70.6401002529889
"7322" 1464.2 121.01208876094 64.3182413821325
"7323" 1464.4 119.071650755019 58.0002373126749
"7324" 1464.6 116.568952486762 52.1529921045854
"7325" 1464.8 112.516288135611 47.404891797797
"7326" 1465 108.62430901097 42.368225281046
"7327" 1465.2 103.449910482256 38.2175787193032
"7328" 1465.4 98.0715034093988 35.0127899531317
"7329" 1465.6 91.6144693440601 33.2561345639401
"7330" 1465.8 85.4300017180815 32.7298464936039
"7331" 1466 79.6031662950845 34.578808141046
"7332" 1466.2 73.3827603218559 37.0491661483032
"7333" 1466.4 68.1823970693416 40.732447681646
"7334" 1466.6 65.5556558401678 45.6816669682404
"7335" 1466.8 64.1508425209227 50.4956879998402
"7336" 1467 63.5958630277112 55.2036125518295
"7337" 1467.2 64.3357007055672 59.5435260832909
"7338" 1467.4 67.0437971318102 61.8949108834965
"7339" 1467.6 67.7578944421353 61.4825894518127
"7340" 1467.8 67.9706609288297 60.9813260340071
"7341" 1468 68.464856171823 62.690814599306
"7342" 1468.2 66.8105214315895 66.8079033919695
"7343" 1468.4 63.3691348776075 70.0653731523682
"7344" 1468.6 58.9423638931022 74.3322037774298
"7345" 1468.8 54.0809625721395 77.7174820831743
"7346" 1469 48.884508429115 81.0464262932326
"7347" 1469.2 43.3726913399686 85.2763738452016
"7348" 1469.4 38.2056723176968 89.6233208477541
"7349" 1469.6 33.1119986013942 93.8658256352026
"7350" 1469.8 28.7419816171416 99.1048560303032
"7351" 1470 25.0036489933091 104.810044025894
"7352" 1470.2 23.7366663700591 109.520002751118
"7353" 1470.4 25.3206995267423 111.027187725548
"7354" 1470.6 26.8444259361471 114.321723119699
"7355" 1470.8 29.88840365676 115.431368377279
"7356" 1471 33.2993855231583 116.231005885759
"7357" 1471.2 37.7591592682559 117.740109226189
"7358" 1471.4 42.9375880356919 119.705153762569
"7359" 1471.6 47.9789275451681 121.766231092156
"7360" 1471.8 51.2973782145049 123.745378916503
"7361" 1472 50.5023838801483 123.80810881644
"7362" 1472.2 49.0069323077378 124.179590166502
"7363" 1472.4 46.6281988969755 123.170445746646
"7364" 1472.6 42.7439957908815 121.844878268435
"7365" 1472.8 38.3256920862954 119.203188683675
"7366" 1473 33.911348792022 116.239664027359
"7367" 1473.2 28.5543169393193 115.214692094802
"7368" 1473.4 25.1731247107615 111.525660527252
"7369" 1473.6 22.618943358163 106.666618181271
"7370" 1473.8 18.4779517462366 102.623948869028
"7371" 1474 14.0788070300326 100.054785933179
"7372" 1474.2 11.2940709386717 97.2594420648529
"7373" 1474.4 10.162367115113 92.1599106215127
"7374" 1474.6 9.71366423194429 86.2883669863648
"7375" 1474.8 7.09482046045591 81.4154606299889
"7376" 1475 4.38673348853643 77.797933916659
"7377" 1475.2 2.39231349794693 71.9099198445443
"7378" 1475.4 0.868203656285127 66.7726503299018
"7379" 1475.6 3.59690733500164 63.4893777564815
"7380" 1475.8 6.60265992718478 58.4618384329069
"7381" 1476 7.07256498291304 52.6441293979831
"7382" 1476.2 6.46517590830588 46.4215041285389
"7383" 1476.4 6.42141839386616 39.758770539146
"7384" 1476.6 10.3441201817131 35.150032064646
"7385" 1476.8 15.3156955955007 31.0799946896048
"7386" 1477 19.7196680865944 26.3776646665032
"7387" 1477.2 25.1670630637396 22.9638333791256
"7388" 1477.4 31.2607550492288 20.2011839778987
"7389" 1477.6 37.6603761837236 17.7741655848039
"7390" 1477.8 44.2711751334024 14.8492089191035
"7391" 1478 51.5799686626364 13.3617617099226
"7392" 1478.2 58.6955217710471 12.8391070261924
"7393" 1478.4 65.386601508892 13.6211763412144
"7394" 1478.6 72.2708817800165 15.1840547977495
"7395" 1478.8 78.2855043617996 18.0467740522646
"7396" 1479 84.842266315212 19.7692791827079
"7397" 1479.2 90.7744341622954 22.3585872514107
"7398" 1479.4 96.2818897020709 26.4122192237407
"7399" 1479.6 102.606520614538 27.3322160079898
"7400" 1479.8 108.205164183913 25.6440581845349
"7401" 1480 112.233112783939 24.1047752165671
"7402" 1480.2 110.082526604757 22.6068126671765
"7403" 1480.4 107.93823711681 20.3780455102068
"7404" 1480.6 105.657375661038 18.0863401423335
"7405" 1480.8 102.558443409838 15.6934754825526
"7406" 1481 99.3523735828312 13.002122663246
"7407" 1481.2 96.3006956343259 11.6864972545543
"7408" 1481.4 93.1140456617779 8.50461145151088
"7409" 1481.6 91.1808830030827 7.5196248672978
"7410" 1481.8 91.0323843595241 8.45324730195157
"7411" 1482 91.681631247797 10.3815401825746
"7412" 1482.2 93.3191509993685 12.1892468547747
"7413" 1482.4 97.270120755543 14.334112994186
"7414" 1482.6 102.972551095885 15.4925724210627
"7415" 1482.8 107.432288994165 19.0785960153563
"7416" 1483 110.03095635294 24.5800290486097
"7417" 1483.2 113.096820167743 29.3055197074007
"7418" 1483.4 117.415428709635 33.7796716418682
"7419" 1483.6 121.321168044648 39.6060368697342
"7420" 1483.8 124.675830281391 45.6702608077851
"7421" 1484 126.296675598922 52.1545657242097
"7422" 1484.2 127.935993842477 59.3845610877915
"7423" 1484.4 127.620876512722 65.7470986335097
"7424" 1484.6 127.419059795913 72.5061883245369
"7425" 1484.8 127.143929007023 77.8822504360405
"7426" 1485 125.457918931904 83.0813717520796
"7427" 1485.2 123.975127680774 88.2406798123682
"7428" 1485.4 121.597495407071 93.0035363842776
"7429" 1485.6 118.847192195454 97.6829114651325
"7430" 1485.8 115.234185841199 102.366210801896
"7431" 1486 111.217072144713 107.445264841591
"7432" 1486.2 106.693386340231 111.769020066805
"7433" 1486.4 101.699423575707 115.044943163067
"7434" 1486.6 95.8446574189231 116.792211345176
"7435" 1486.8 90.407759939616 119.170335822606
"7436" 1487 85.1920185452954 122.773338206175
"7437" 1487.2 80.568961289288 123.957501436834
"7438" 1487.4 75.0618775354183 123.587247891857
"7439" 1487.6 68.7489948543512 123.344030136095
"7440" 1487.8 63.71094102425 120.688274596418
"7441" 1488 57.8309505503008 118.308683688177
"7442" 1488.2 51.4481517000677 116.843886499089
"7443" 1488.4 44.9111567052977 116.743463289558
"7444" 1488.6 38.950164521004 113.890024012676
"7445" 1488.8 34.2776827664279 108.743314066884
"7446" 1489 29.2029931841309 103.668624484587
"7447" 1489.2 23.3500377074285 99.7513355893058
"7448" 1489.4 16.7336059634964 98.3849531525627
"7449" 1489.6 11.5929129083067 95.8467172541354
"7450" 1489.8 10.2433657643587 90.4238489801895
"7451" 1490 12.3621226686805 84.8649302568204
"7452" 1490.2 14.5034919022653 80.263739667146
"7453" 1490.4 18.5213853834755 76.3568601328648
"7454" 1490.6 20.7082783567935 70.4719343167004
"7455" 1490.8 21.2474926853549 63.9784233674716
"7456" 1491 19.5072334902568 57.447238627896
"7457" 1491.2 17.2364979930098 51.5622502214525
"7458" 1491.4 16.6424203263416 45.1093582650746
"7459" 1491.6 14.2717530922017 38.9456999356151
"7460" 1491.8 9.56281803827669 34.5756609017975
"7461" 1492 9.90959289223656 36.3146262939107
"7462" 1492.2 8.42992876176454 37.6398177082401
"7463" 1492.4 6.67895081892368 39.5474618826886
"7464" 1492.6 5.37722125244244 40.5216752178578
"7465" 1492.8 6.41533291172554 40.7283906935523
"7466" 1493 7.58126161246406 40.8318024921052
"7467" 1493.2 9.09781343931304 39.8715121030144
"7468" 1493.4 11.3101772422283 36.9562737202982
"7469" 1493.6 14.162609723784 33.5963364953234
"7470" 1493.8 16.6658471448078 28.5440597041618
"7471" 1494 19.6193895804614 23.625044984388
"7472" 1494.2 22.3757064090816 17.5873761909382
"7473" 1494.4 26.5222626784028 14.7809711897072
"7474" 1494.6 32.4465913164631 12.939807326126
"7475" 1494.8 38.0167735539804 9.89309664900179
"7476" 1495 43.0348876606312 5.58093251531874
"7477" 1495.2 49.1168713076273 2.67929032961745
"7478" 1495.4 55.8335450498932 2.88822005196285
"7479" 1495.6 63.0769617113305 3.63818450523825
"7480" 1495.8 70.3655534378314 4.59114182901336
"7481" 1496 77.3262345705895 4.68730170046955
"7482" 1496.2 83.7309153943553 5.8822958043191
"7483" 1496.4 88.5535775135702 10.2684081717317
"7484" 1496.6 92.74866369874 15.6078324930595
"7485" 1496.8 97.5810546251655 20.6085263131606
"7486" 1497 101.607429886243 26.0905480104668
"7487" 1497.2 105.574987595134 31.9356491903672
"7488" 1497.4 110.02899696734 37.7565878325295
"7489" 1497.6 112.665440995101 44.2916714540322
"7490" 1497.8 114.513583728525 50.7565956613256
"7491" 1498 116.700974544942 56.9374900062342
"7492" 1498.2 117.545252328635 63.8194145938127
"7493" 1498.4 116.926256707325 70.4887848247931
"7494" 1498.6 116.056996525355 77.4138615692903
"7495" 1498.8 114.282207789303 84.209079448556
"7496" 1499 112.527527028266 90.9436415007637
"7497" 1499.2 109.202111597743 96.4194317259102
"7498" 1499.4 105.099923567291 100.788152081754
"7499" 1499.6 102.459856667602 106.36930984625
"7500" 1499.8 99.65697210568 109.022192122617
"7501" 1500 97.2665969715988 108.30007750176
"7502" 1500.2 91.7612675713685 108.604492771319
"7503" 1500.4 86.6260445132568 107.133171812052
"7504" 1500.6 81.7936944008836 104.510209686264
"7505" 1500.8 75.814171243413 101.677146977973
"7506" 1501 70.9717502547131 98.5855615543032
"7507" 1501.2 66.0255894750507 94.7509836094075
"7508" 1501.4 60.2410088690975 91.9951312578499
"7509" 1501.6 53.9700990426342 89.8207553119922
"7510" 1501.8 47.1037448209543 87.5693296085017
"7511" 1502 40.426849176393 85.724121082286
"7512" 1502.2 33.1753117883762 84.8328477737408
"7513" 1502.4 25.8228048127702 84.7943190240848
"7514" 1502.6 18.8712409449719 85.9225221188519
"7515" 1502.8 11.6252146123111 88.2327671538208
"7516" 1503 8.54389933157973 88.6294949945248
"7517" 1503.2 8.89820962510054 87.4405516049898
"7518" 1503.4 7.21666920000304 82.838142031916
"7519" 1503.6 4.99402051450252 76.9860349284986
"7520" 1503.8 3.72401094801649 70.0770622521633
"7521" 1504 3.21372872868934 63.4908697334487
"7522" 1504.2 3.3805946672418 56.1885719656049
"7523" 1504.4 4.6620561652644 49.4587001263217
"7524" 1504.6 6.0674789003324 41.1847364188073
"7525" 1504.8 7.83784105280778 35.0475397338565
"7526" 1505 12.5050811635419 33.3726530333883
"7527" 1505.2 18.219220910253 30.329681091176
"7528" 1505.4 23.3319032877812 26.1979088863493
"7529" 1505.6 28.44788574103 22.9866638462099
"7530" 1505.8 33.026902893393 18.267768649886
"7531" 1506 37.864130937333 13.352646434546
"7532" 1506.2 43.57316869768 9.38949686928679
"7533" 1506.4 50.3572868942072 8.11999092049896
"7534" 1506.6 57.8428731275559 8.12022469652357
"7535" 1506.8 65.2578882234755 7.40023350339602
"7536" 1507 72.6321541900883 6.62764913156354
"7537" 1507.2 79.7883636617804 7.7387022243603
"7538" 1507.4 86.5683359275151 10.5921723807481
"7539" 1507.6 93.4816384526189 13.3052989970284
"7540" 1507.8 99.4497065848836 16.6081645980578
"7541" 1508 106.221297006069 20.7639522842085
"7542" 1508.2 112.125116235385 24.5297387881182
"7543" 1508.4 114.465547589024 30.0111804792293
"7544" 1508.6 114.31058352317 36.8006466490746
"7545" 1508.8 113.405977042034 43.5846332505854
"7546" 1509 112.118418985199 50.6880646358175
"7547" 1509.2 110.758782165408 56.5041267549179
"7548" 1509.4 109.756745494486 62.3424083394615
"7549" 1509.6 108.290048857875 68.8380128911172
"7550" 1509.8 106.402470502942 74.538518069246
"7551" 1510 102.749063439454 79.679533381646
"7552" 1510.2 99.0237493513019 85.4675030620627
"7553" 1510.4 94.9795405512237 90.4107789366557
"7554" 1510.6 90.2062216855734 92.8002921585045
"7555" 1510.8 84.9024547851557 95.6024632731703
"7556" 1511 79.603722682023 97.104459523826
"7557" 1511.2 75.5173415125927 98.4989164427043
"7558" 1511.4 71.7509416295188 103.276224438925
"7559" 1511.6 69.6575357731438 108.608979250156
"7560" 1511.8 68.5241251527348 113.571210234844
"7561" 1512 69.1074830858731 115.335590339996
"7562" 1512.2 67.0635068818811 115.233250657359
"7563" 1512.4 62.638372151103 113.540129689226
"7564" 1512.6 58.0629970862625 110.969546407617
"7565" 1512.8 52.3167388955962 108.145611266537
"7566" 1513 46.6482026600517 105.168665706101
"7567" 1513.2 41.3497816693693 101.739465223763
"7568" 1513.4 35.9935580498559 97.9661174293603
"7569" 1513.6 30.5194251997387 93.8684212086827
"7570" 1513.8 25.0286411919602 89.9858140786743
"7571" 1514 19.426434970371 86.7227680386086
"7572" 1514.2 14.5058944822273 81.7604205319032
"7573" 1514.4 12.8375450641318 75.8740785497085
"7574" 1514.6 12.6768456304815 70.3773294391934
"7575" 1514.8 12.4652383875284 63.9252232210197
"7576" 1515 10.985180258982 57.0006901453012
"7577" 1515.2 8.93877950603803 50.5747007970835
"7578" 1515.4 8.33941524304491 44.2205657965361
"7579" 1515.6 9.12613859254942 40.5908219154642
"7580" 1515.8 7.97580590659389 39.1414177977311
"7581" 1516 6.06225444297245 42.1399413727846
"7582" 1516.2 5.87955425252357 44.3073801795829
"7583" 1516.4 4.38906797918778 47.0923783794702
"7584" 1516.6 4.15781534342919 48.7145063208073
"7585" 1516.8 3.12221771905589 50.1632062904317
"7586" 1517 2.5590304956797 53.7104821276793
"7587" 1517.2 1.71592957286956 58.6311735881243
"7588" 1517.4 1.91780364026598 62.451175471999
"7589" 1517.6 0.7707988212901 66.4247547073509
"7590" 1517.8 1.39278165166303 69.7588451630627
"7591" 1518 2.98586373692713 72.2082755332798
"7592" 1518.2 2.71828080165304 76.774080788426
"7593" 1518.4 4.27486599346304 80.166371952896
"7594" 1518.6 4.93366765348682 84.4361856515641
"7595" 1518.8 6.55327050691305 88.4235359554695
"7596" 1519 9.67423030767304 89.392936555226
"7597" 1519.2 12.8490327462078 92.4951744235618
"7598" 1519.4 13.1162362815366 97.7968012472696
"7599" 1519.6 14.3880477065636 101.109815356574
"7600" 1519.8 17.8961455612559 103.051494047903
"7601" 1520 22.7851569309736 105.140698901888
"7602" 1520.2 25.8174204230421 109.203937057452
"7603" 1520.4 27.0888810485194 113.124307399774
"7604" 1520.6 28.5530750041885 114.692168587462
"7605" 1520.8 32.4836292312954 114.598268550911
"7606" 1521 36.9205423277072 114.311892920764
"7607" 1521.2 40.9399563139556 114.288576663784
"7608" 1521.4 45.8269228361502 115.157517839914
"7609" 1521.6 49.6560367457192 117.533716166595
"7610" 1521.8 51.2545972020013 119.485745972087
"7611" 1522 51.7747443174179 122.544015274384
"7612" 1522.2 52.5990612768936 123.837209770442
"7613" 1522.4 55.5938274782917 124.85437152319
"7614" 1522.6 59.039661432423 123.787107936896
"7615" 1522.8 62.8134647015978 121.031178285733
"7616" 1523 67.7666164423782 118.517929540158
"7617" 1523.2 72.9212459602326 116.193430016265
"7618" 1523.4 77.3111998500068 113.137514190802
"7619" 1523.6 81.8032792178926 110.419911737717
"7620" 1523.8 86.849178858413 108.072722525293
"7621" 1524 92.5308713605307 107.70998006044
"7622" 1524.2 96.4487781576772 109.918638599665
"7623" 1524.4 99.4300958783014 112.932025774442
"7624" 1524.6 102.863115069418 112.645734931082
"7625" 1524.8 106.341182865243 109.08636964871
"7626" 1525 109.125384542119 104.052008678028
"7627" 1525.2 111.072003183298 98.1811856527102
"7628" 1525.4 113.451565728207 92.4137030688519
"7629" 1525.6 115.551882783123 86.616009344816
"7630" 1525.8 116.330375107673 80.507158952771
"7631" 1526 116.003154581772 74.0983425157687
"7632" 1526.2 116.406962231325 67.6212101815872
"7633" 1526.4 116.399973945507 61.2347814746649
"7634" 1526.6 117.365615804941 54.3311684456834
"7635" 1526.8 116.513875799913 48.0983625305392
"7636" 1527 113.133562701422 43.5395772547404
"7637" 1527.2 108.904497074941 38.9136922645234
"7638" 1527.4 104.236090628272 34.3647882332188
"7639" 1527.6 98.7127666299719 31.3164169624107
"7640" 1527.8 92.7026967386189 29.3957910695578
"7641" 1528 86.4397845747348 27.1626660402302
"7642" 1528.2 80.0780657299443 26.1719174131773
"7643" 1528.4 72.8143704291041 26.6589839051067
"7644" 1528.6 62.8431856399234 25.4386900083161
"7645" 1528.8 57.26654024213 23.8235336824573
"7646" 1529 51.910397395038 22.3973581059537
"7647" 1529.2 45.4752290548485 22.4817595654525
"7648" 1529.4 39.2139485940986 22.7686062979553
"7649" 1529.6 36.0547044123979 22.9702161730097
"7650" 1529.8 33.6901161241702 19.5674885383889
"7651" 1530 33.9027795762464 14.6457683607672
"7652" 1530.2 36.8458767343685 9.50536847386384
"7653" 1530.4 40.9342740643702 7.27133719596031
"7654" 1530.6 45.902809425813 7.21458572822602
"7655" 1530.8 51.7460291249427 6.86776385814107
"7656" 1531 58.2590615751705 6.8022093574579
"7657" 1531.2 64.8970646701579 6.92796697101337
"7658" 1531.4 71.0374257325601 6.1459082433519
"7659" 1531.6 77.1810284891702 6.38111809424602
"7660" 1531.8 82.5203725623818 10.1305864904898
"7661" 1532 87.330824484903 14.119904022836
"7662" 1532.2 92.292683203083 18.271663358456
"7663" 1532.4 96.5103313713151 23.8687610898934
"7664" 1532.6 101.559737349953 28.1074220794876
"7665" 1532.8 107.941582896852 31.21598300404
"7666" 1533 114.562915303274 32.7446889015071
"7667" 1533.2 118.479601351753 35.6987205675894
"7668" 1533.4 118.920511755904 41.4305558215517
"7669" 1533.6 117.159284648656 46.9936553637032
"7670" 1533.8 115.864757704913 53.2437353069889
"7671" 1534 114.196142366589 59.3659553498813
"7672" 1534.2 113.68346382924 66.2292923002995
"7673" 1534.4 114.375604428148 72.9439785605872
"7674" 1534.6 115.585137602452 79.6870232058191
"7675" 1534.8 116.178498117496 86.6431280563405
"7676" 1535 115.967118635278 93.5282182776653
"7677" 1535.2 115.716903027719 99.8779247710627
"7678" 1535.4 111.531588233007 103.051459055014
"7679" 1535.6 105.902632073347 103.029413534806
"7680" 1535.8 101.216540258141 102.187863998567
"7681" 1536 94.0462757367255 100.394514588334
"7682" 1536.2 88.0748665554425 100.233666942734
"7683" 1536.4 82.259913926763 100.414961808326
"7684" 1536.6 78.8242245810845 102.725080377275
"7685" 1536.8 74.7045467262998 107.140903053514
"7686" 1537 68.608960388913 109.904014343686
"7687" 1537.2 62.7856220943457 112.387595545473
"7688" 1537.4 57.8172145066023 114.72812924119
"7689" 1537.6 51.429400886643 116.266425688226
"7690" 1537.8 45.6467530538705 114.164277454103
"7691" 1538 40.619255810078 108.89386282012
"7692" 1538.2 37.3000410106606 104.325854215879
"7693" 1538.4 33.9657243612161 98.2797173401915
"7694" 1538.6 31.4245314540986 91.8856303432955
"7695" 1538.8 29.1304092486318 85.1848662248648
"7696" 1539 28.3164299101858 78.2868800141915
"7697" 1539.2 26.6060264262977 71.6247624709427
"7698" 1539.4 23.05906969267 64.8687210719918
"7699" 1539.6 17.977748978913 59.524416531896
"7700" 1539.8 12.8319083638599 55.077383140354
"7701" 1540 9.57520445017046 49.1272799161906
"7702" 1540.2 9.53350721120975 43.1035120198658
"7703" 1540.4 13.9518502255025 39.2565581182776
"7704" 1540.6 19.5396893950068 35.9168028143648
"7705" 1540.8 25.6868628494285 33.244167802213
"7706" 1541 31.657912831038 30.7644279353023
"7707" 1541.2 38.5078351112003 29.4170762936992
"7708" 1541.4 45.3227028335446 28.6096547958671
"7709" 1541.6 52.4256348829443 28.0705878410523
"7710" 1541.8 59.4467548816655 28.6974125856361
"7711" 1542 66.1864516583731 29.944104942746
"7712" 1542.2 72.0804938931342 31.5199639487614
"7713" 1542.4 78.2770016626777 35.1576687481166
"7714" 1542.6 83.6508542641169 38.5733422510926
"7715" 1542.8 89.5617778700874 41.7150576419671
"7716" 1543 95.5396195559681 44.748642574013
"7717" 1543.2 100.704243975024 48.6084139009793
"7718" 1543.4 106.022947169995 52.9016416408188
"7719" 1543.6 111.580578277913 57.0794050407293
"7720" 1543.8 117.743031532097 59.7950809118754
"7721" 1544 123.585656823774 59.5027792620627
"7722" 1544.2 125.15796509833 58.7202313364238
"7723" 1544.4 125.975931173993 62.9183768571817
"7724" 1544.6 124.710794855107 68.1396561372016
"7725" 1544.8 121.558797368156 72.7673356485339
"7726" 1545 118.404060050858 77.5678152487378
"7727" 1545.2 115.020308660225 82.795300237646
"7728" 1545.4 110.874038197586 86.5701716208768
"7729" 1545.6 105.921724455334 90.548318232132
"7730" 1545.8 101.313489616809 94.4684031875423
"7731" 1546 97.5244415852495 98.8982822130479
"7732" 1546.2 94.0768137925585 104.000218079219
"7733" 1546.4 89.6697806938564 107.82063992658
"7734" 1546.6 84.7219261299416 108.622781926132
"7735" 1546.8 79.6188408518485 108.776775472356
"7736" 1547 75.2376772521111 106.622433162428
"7737" 1547.2 69.6246392905013 104.181832297028
"7738" 1547.4 64.2086886872303 101.190308406723
"7739" 1547.6 58.089391102814 98.9294196999034
"7740" 1547.8 52.8470748061231 95.943836369966
"7741" 1548 50.2626360769611 91.1801583994057
"7742" 1548.2 47.1040597357366 87.1023897150578
"7743" 1548.4 43.6395510012464 82.4202542272016
"7744" 1548.6 41.3900914393281 79.7419956889007
"7745" 1548.8 36.3143516503979 78.8140425883127
"7746" 1549 31.163584435615 79.4885428652326
"7747" 1549.2 25.4989456230545 82.3029502863441
"7748" 1549.4 21.6741159087741 86.6070659399516
"7749" 1549.6 18.4205158479236 92.7288569377618
"7750" 1549.8 16.3427827771318 98.6621806723023
"7751" 1550 18.7173059995085 101.629935839084
"7752" 1550.2 23.208877156266 102.547582034322
"7753" 1550.4 28.660934586423 103.382729738666
"7754" 1550.6 33.9160948192207 105.9538365808
"7755" 1550.8 38.8692682500295 109.725508427491
"7756" 1551 42.6609465596754 114.643219128369
"7757" 1551.2 46.9513260663248 118.947359787411
"7758" 1551.4 52.239500269203 119.537980887026
"7759" 1551.6 57.844307114511 118.385709273192
"7760" 1551.8 64.0075830474491 117.257448336935
"7761" 1552 70.245613203722 115.418954607702
"7762" 1552.2 76.8458546837641 114.450165636369
"7763" 1552.4 83.019382097913 113.123897171359
"7764" 1552.6 89.0444962557031 110.319205701836
"7765" 1552.8 95.0777052979719 106.434653920852
"7766" 1553 100.716195990742 102.109345498589
"7767" 1553.2 106.111000012006 97.6461516073656
"7768" 1553.4 112.084099790857 93.6750048317862
"7769" 1553.6 118.217810799288 89.757091806521
"7770" 1553.8 123.200951317868 86.4326798485567
"7771" 1554 124.106770947849 82.5523275929121
"7772" 1554.2 124.448852755155 76.2608447479794
"7773" 1554.4 125.319457812268 69.7019981541369
"7774" 1554.6 127.422568542372 63.4761422318622
"7775" 1554.8 126.365197476972 57.6171548351166
"7776" 1555 125.159393974639 50.7190683356649
"7777" 1555.2 124.200413845611 44.4250723164102
"7778" 1555.4 121.107447963782 39.2255230573656
"7779" 1555.6 116.620429147583 35.0300064546271
"7780" 1555.8 112.496762103427 30.1722235875603
"7781" 1556 108.74570252484 24.6366793550824
"7782" 1556.2 105.188063278353 18.711765426866
"7783" 1556.4 101.983879704992 14.128855019725
"7784" 1556.6 99.6259866949964 13.9166579348682
"7785" 1556.8 94.426983499443 14.053693977146
"7786" 1557 88.6568744017615 14.3979232699491
"7787" 1557.2 82.8604144011783 15.0989065831766
"7788" 1557.4 77.0970159734285 15.8625251222852
"7789" 1557.6 71.2737609894393 17.5609815367618
"7790" 1557.8 65.7284988423505 18.078226166146
"7791" 1558 59.6431822930763 19.8997310245644
"7792" 1558.2 55.2497318667674 23.4028851803742
"7793" 1558.4 51.1063761182767 27.7697560269491
"7794" 1558.6 48.9931108796246 32.748295113146
"7795" 1558.8 45.2594335293457 36.4257987821268
"7796" 1559 40.3796717631489 36.2425100660422
"7797" 1559.2 36.5677699773853 32.1604826160071
"7798" 1559.4 33.6375623479923 26.6806476528539
"7799" 1559.6 31.8512302831169 20.6312139358984
"7800" 1559.8 32.1552912064079 14.4532027428316
"7801" 1560 35.1182850286483 9.33804193405778
"7802" 1560.2 40.3188664721189 6.17645497723425
"7803" 1560.4 46.7222255622072 5.22186954341073
"7804" 1560.6 53.7097909377954 4.94694893846955
"7805" 1560.8 60.520555520307 5.69974079694905
"7806" 1561 66.9065310758409 6.92878639213056
"7807" 1561.2 73.5911024408338 8.07473790013117
"7808" 1561.4 80.3694529336189 7.82597860688132
"7809" 1561.6 86.8195589065053 7.80514454809262
"7810" 1561.8 91.6123021771293 11.736166940673
"7811" 1562 95.5926771229508 17.3862417818536
"7812" 1562.2 98.9839423228265 23.9103025889153
"7813" 1562.4 102.695150200586 29.7673450922614
"7814" 1562.6 106.36890895748 35.6019181230883
"7815" 1562.8 111.208753349709 40.5433841588305
"7816" 1563 115.182256393599 46.0960177694746
"7817" 1563.2 119.02541684038 51.4956750101413
"7818" 1563.4 123.117493277083 58.8324102770478
"7819" 1563.6 126.611792928677 64.9716975636642
"7820" 1563.8 126.160491933941 71.0065943901182
"7821" 1564 122.251358517385 76.1202024940627
"7822" 1564.2 117.664901279083 81.1261394219317
"7823" 1564.4 112.218877737996 85.6117515276182
"7824" 1564.6 106.571550311496 88.1000375584516
"7825" 1564.8 100.707237811102 90.8713091403441
"7826" 1565 98.0492479318559 94.1455937845032
"7827" 1565.2 95.5042890092214 96.816251089646
"7828" 1565.4 93.8344108029408 100.862420548479
"7829" 1565.6 94.1211921576412 106.23161452586
"7830" 1565.8 96.3125338737009 111.490254085707
"7831" 1566 96.4785961369323 117.136144071204
"7832" 1566.2 95.0299214785416 116.152551828132
"7833" 1566.4 91.8271032494443 115.308002820959
"7834" 1566.6 88.0977766058542 112.459997179146
"7835" 1566.8 83.412747663483 111.179936295806
"7836" 1567 78.4870104581189 109.015852933911
"7837" 1567.2 73.2221103456121 107.846217010704
"7838" 1567.4 67.8602688385635 108.49659552919
"7839" 1567.6 62.2964475878338 108.747170213983
"7840" 1567.8 57.3181238776483 109.943709975587
"7841" 1568 52.5910862337494 113.623688891273
"7842" 1568.2 49.9786408506703 118.187991708714
"7843" 1568.4 47.8628889962398 122.991777597725
"7844" 1568.6 46.2565453278924 122.882692364326
"7845" 1568.8 42.465729112788 120.28592721199
"7846" 1569 39.1810006350013 117.126010779675
"7847" 1569.2 35.065782829788 114.039101775636
"7848" 1569.4 30.7962558258062 111.158609930432
"7849" 1569.6 27.4972366626394 107.270468830172
"7850" 1569.8 24.1554197000513 101.506474601603
"7851" 1570 20.7197811741555 97.2922710259794
"7852" 1570.2 15.513526827614 93.8206014138423
"7853" 1570.4 11.723078384319 89.9793022831015
"7854" 1570.6 11.3267851132207 84.6356570344592
"7855" 1570.8 13.1232729398773 79.3688840076103
"7856" 1571 16.5715542004815 74.5959137744881
"7857" 1571.2 19.8961001149875 69.7107367652417
"7858" 1571.4 22.3633531082568 63.6341454708648
"7859" 1571.6 25.8361349165068 57.7271708063648
"7860" 1571.8 29.7562918663676 53.0145488488581
"7861" 1572 34.623733407093 48.510180695936
"7862" 1572.2 39.963378856563 44.603788000226
"7863" 1572.4 46.0078485357312 43.3131838654036
"7864" 1572.6 53.0411488690168 42.338096403429
"7865" 1572.8 59.7962276638542 41.1524652725284
"7866" 1573 66.2614158655277 40.8789458939121
"7867" 1573.2 73.2679136594413 41.7759356381366
"7868" 1573.4 80.2468123337249 43.44331909225
"7869" 1573.6 86.1843054698451 45.4476919406654
"7870" 1573.8 90.808799237913 49.0460125170479
"7871" 1574 96.1728751320494 52.1262405709733
"7872" 1574.2 102.113980330291 52.6972731084028
"7873" 1574.4 108.698979258053 52.7587253594778
"7874" 1574.6 114.884839042269 51.1620278426556
"7875" 1574.8 121.530968566904 49.5486516264642
"7876" 1575 124.817823246408 49.8296293506552
"7877" 1575.2 125.657669073264 53.7323533139433
"7878" 1575.4 126.436282867035 59.2341333464217
"7879" 1575.6 125.677675675673 64.9957330903287
"7880" 1575.8 125.306266562807 71.2593802519911
"7881" 1576 124.180681744191 77.1083044831182
"7882" 1576.2 122.518808286022 83.4042910322278
"7883" 1576.4 119.357747906687 89.1701298309951
"7884" 1576.6 117.27118024408 95.7848745609238
"7885" 1576.8 114.23064756484 101.729300891252
"7886" 1577 109.295682583513 105.091579489332
"7887" 1577.2 103.201053778822 106.25403478604
"7888" 1577.4 97.274015464113 106.642600811756
"7889" 1577.6 91.1083922048361 105.766590976473
"7890" 1577.8 85.0812866349719 104.662943355675
"7891" 1578 78.466467779583 104.648510023916
"7892" 1578.2 72.893139815913 106.299866457596
"7893" 1578.4 67.7914572039229 107.39366258223
"7894" 1578.6 62.3272967646259 108.808868567567
"7895" 1578.8 56.7117279835734 111.380991440099
"7896" 1579 51.0364980587249 114.323158919151
"7897" 1579.2 45.4151594569443 115.93683597549
"7898" 1579.4 41.3338294346318 112.679074536209
"7899" 1579.6 38.8593787734515 107.830037536156
"7900" 1579.8 35.815514229513 102.724523990336
"7901" 1580 33.686406877913 96.7716242206148
"7902" 1580.2 33.5151501890194 90.344405572263
"7903" 1580.4 32.6013547359551 83.7915256929197
"7904" 1580.6 32.9457289674078 76.6785579361302
"7905" 1580.8 35.4054998547812 71.4835257865361
"7906" 1581 38.2793900588451 65.7417704796848
"7907" 1581.2 43.0214599346866 61.3891001161177
"7908" 1581.4 48.0741987817663 57.2367218879121
"7909" 1581.6 52.7585684471516 53.3134283008845
"7910" 1581.8 58.4610808370797 50.1266290009516
"7911" 1582 64.0428782463702 49.015194573846
"7912" 1582.2 69.8446451988494 47.7995734141187
"7913" 1582.4 76.0780650483897 46.5781504511974
"7914" 1582.6 82.2515681226845 45.0574288174746
"7915" 1582.8 88.1492696715416 44.7161781618175
"7916" 1583 94.4867268592055 45.0092786019102
"7917" 1583.2 100.998098706284 46.1739119408746
"7918" 1583.4 106.959100102483 48.4272270433096
"7919" 1583.6 113.613641359923 48.4802708466266
"7920" 1583.8 117.897888309609 45.6321301594407
"7921" 1584 122.408569851805 43.153482738673
"7922" 1584.2 124.470729009278 46.945781820889
"7923" 1584.4 125.025064619858 51.3553546344992
"7924" 1584.6 126.293134954768 57.1256301171915
"7925" 1584.8 125.850153607809 63.1049764389385
"7926" 1585 124.474803042078 69.0316145388937
"7927" 1585.2 122.803108898135 74.3856146957571
"7928" 1585.4 121.268359658007 80.3225277210328
"7929" 1585.6 119.501010079289 86.000395271857
"7930" 1585.8 115.564540585976 90.1848142655478
"7931" 1586 110.83715434647 94.5124942279573
"7932" 1586.2 105.605085592274 97.4834002428405
"7933" 1586.4 100.552850492016 100.820157096188
"7934" 1586.6 94.4463100721583 105.068624154005
"7935" 1586.8 89.8000697182831 109.415633313596
"7936" 1587 85.1516366887615 113.154356838343
"7937" 1587.2 82.5736989522739 117.980177762296
"7938" 1587.4 83.0422921483248 122.238770363234
"7939" 1587.6 81.0005652703442 124.168539257857
"7940" 1587.8 76.9708996887031 123.265216988516
"7941" 1588 73.1460951147893 120.702458597821
"7942" 1588.2 68.4039757273341 117.605795466983
"7943" 1588.4 63.205052248038 115.068952599434
"7944" 1588.6 58.0694020954028 113.833743025095
"7945" 1588.8 53.0142293392396 114.262955806279
"7946" 1589 47.5902342475543 114.998613381113
"7947" 1589.2 41.6827304106943 116.123457427802
"7948" 1589.4 35.679199429563 116.200215642536
"7949" 1589.6 31.0153823206655 112.776843932448
"7950" 1589.8 28.4510444998239 107.451504788715
"7951" 1590 26.0228793078525 101.568582354858
"7952" 1590.2 24.063766106979 96.5594571179977
"7953" 1590.4 21.5549541328804 90.6566848186134
"7954" 1590.6 16.9216837705092 87.4277564886941
"7955" 1590.8 12.0469947406358 86.4509276875074
"7956" 1591 8.21476316930728 85.132125379646
"7957" 1591.2 7.19093357670716 80.8173992187637
"7958" 1591.4 9.02424672187971 77.3124160618794
"7959" 1591.6 13.0712628564891 73.8332371477656
"7960" 1591.8 17.8872658505191 70.9577466142824
"7961" 1592 22.6934010220013 68.1595963662637
"7962" 1592.2 28.6665602765797 66.3581875875905
"7963" 1592.4 34.9047516100669 64.5575783762037
"7964" 1592.6 40.997723574865 63.0633584536749
"7965" 1592.8 47.1562697145661 62.888570414044
"7966" 1593 53.5025398336075 64.1187301598405
"7967" 1593.2 59.3049343605797 65.0202830695627
"7968" 1593.4 65.0999043341778 65.6242174540284
"7969" 1593.6 70.5673374340168 66.3236223892403
"7970" 1593.8 76.3161956049589 67.7774469168112
"7971" 1594 82.5445985769988 68.5777593340175
"7972" 1594.2 89.0193385435887 67.9743551928893
"7973" 1594.4 95.762722942371 66.8961534771227
"7974" 1594.6 101.934438435988 64.2513434897309
"7975" 1594.8 108.695608966802 62.6582144460905
"7976" 1595 115.007921819513 61.3150551625317
"7977" 1595.2 122.317342443859 60.9182660629163
"7978" 1595.4 126.250647224913 64.5933630916973
"7979" 1595.6 126.556930131874 70.3511391659276
"7980" 1595.8 125.625246906461 76.7360324816268
"7981" 1596 123.149172877427 82.7631420934901
"7982" 1596.2 119.885781147454 88.7566604722676
"7983" 1596.4 115.901344361177 94.868896804646
"7984" 1596.6 112.222347866177 100.751376446693
"7985" 1596.8 106.795650606199 104.48326310316
"7986" 1597 100.72329037436 107.668497299258
"7987" 1597.2 94.4947193072533 108.391967385842
"7988" 1597.4 89.1390875440418 107.987509235478
"7989" 1597.6 82.5118897690949 107.902401342434
"7990" 1597.8 76.0639833587615 108.630200418646
"7991" 1598 69.2298000718536 109.233044748458
"7992" 1598.2 63.2075110287009 108.39809152407
"7993" 1598.4 56.9725999726961 106.508931474231
"7994" 1598.6 50.2920279627312 104.456174365343
"7995" 1598.8 43.3014686601005 102.767852623177
"7996" 1599 36.6874751967383 101.69030870783
"7997" 1599.2 29.752357817307 103.032048605404
"7998" 1599.4 23.258973799833 105.002928503786
"7999" 1599.6 18.6077753652366 102.830139322734
"8000" 1599.8 16.7261484578742 97.6859432945975
"8001" 1600 15.2599197376739 91.8758979361786
"8002" 1600.2 14.1732336600078 86.0791545161407
"8003" 1600.4 12.9974939777003 79.5966672418588
"8004" 1600.6 12.9400281111956 73.1304962536134
"8005" 1600.8 12.8708670674636 66.7307214056572
"8006" 1601 12.369368638113 60.3535794879829
"8007" 1601.2 11.7727700980721 53.6248182093846
"8008" 1601.4 11.0395464954491 47.2450428368419
"8009" 1601.6 10.422014353113 40.9005351041408
"8010" 1601.8 11.1874092546956 34.4331799075591
"8011" 1602 12.0103391814303 30.1898744835426
"8012" 1602.2 16.0504705112842 29.5301415885532
"8013" 1602.4 22.2086323939025 29.1672130753618
"8014" 1602.6 28.2064835917025 27.851211548025
"8015" 1602.8 33.8988455271858 26.1843342555248
"8016" 1603 39.9969054715728 25.1817195459656
"8017" 1603.2 46.0598023176553 24.58747535178
"8018" 1603.4 52.3957302799852 25.1295224208007
"8019" 1603.6 58.6408201379724 25.6317756419232
"8020" 1603.8 64.6620546937481 27.9040003814914
"8021" 1604 70.3501242202071 31.0414963574696
"8022" 1604.2 74.3380766953831 35.984797934816
"8023" 1604.4 77.2170611670967 41.6186925909419
"8024" 1604.6 79.9952554435601 47.3839989845284
"8025" 1604.8 81.5939187612931 54.644346693686
"8026" 1605 82.315950039862 61.5890094932379
"8027" 1605.2 81.1514344924956 67.6399682487528
"8028" 1605.4 77.7669854002401 72.8328541104591
"8029" 1605.6 72.7056168106908 76.3221503458405
"8030" 1605.8 66.907781079564 78.0297936194479
"8031" 1606 60.7393580724719 80.0117291126166
"8032" 1606.2 54.5991372756845 82.2129485752746
"8033" 1606.4 48.30871053113 83.6183329920611
"8034" 1606.6 42.774060207913 86.0891109139889
"8035" 1606.8 38.4013095268289 90.475519941104
"8036" 1607 34.9623875903702 96.1782607334175
"8037" 1607.2 32.6850940145368 102.666026238844
"8038" 1607.4 30.8095707249662 109.213025601816
"8039" 1607.6 31.2679400786038 114.727895348172
"8040" 1607.8 32.6644232725293 115.17572613939
"8041" 1608 31.661426099078 114.266151548636
"8042" 1608.2 28.1556557623518 112.800452996319
"8043" 1608.4 25.1645112138709 109.431007163214
"8044" 1608.6 22.6633218401681 104.748739156707
"8045" 1608.8 18.8282261564436 100.532121000819
"8046" 1609 14.1090051327131 96.946074708646
"8047" 1609.2 10.6954553506318 92.0371191152085
"8048" 1609.4 10.549104843292 86.6818094211828
"8049" 1609.6 11.4462779402579 80.8792826882667
"8050" 1609.8 11.5868862799585 74.9704766561006
"8051" 1610 13.1758024126072 68.7239472747401
"8052" 1610.2 13.4478319873773 62.477903864146
"8053" 1610.4 12.2598032102098 56.1443658800746
"8054" 1610.6 9.83131688666303 48.5015798811773
"8055" 1610.8 7.37278210185053 42.760941728521
"8056" 1611 8.33834526816304 40.0066156299642
"8057" 1611.2 13.0225999566853 37.2927644693292
"8058" 1611.4 18.4419667680646 34.6543418830097
"8059" 1611.6 24.4849755447445 32.0765672867471
"8060" 1611.8 29.926875478212 29.4578686460172
"8061" 1612 35.4688851667831 26.162342921276
"8062" 1612.2 41.1634359346943 22.313721736021
"8063" 1612.4 46.3649547416966 18.408138764945
"8064" 1612.6 52.1717005465457 14.788919574544
"8065" 1612.8 58.2724038441331 11.506554572366
"8066" 1613 64.4970469178938 8.61982653957872
"8067" 1613.2 71.1925789452497 7.45775436428958
"8068" 1613.4 77.3582854997009 9.32693403082784
"8069" 1613.6 83.377695286353 12.554231177696
"8070" 1613.8 88.7740127197089 17.0104931364113
"8071" 1614 93.6597259111531 22.006688877086
"8072" 1614.2 98.6649828105416 26.971144067646
"8073" 1614.4 102.396521270438 32.7579354808936
"8074" 1614.6 106.140469320202 38.6540214736172
"8075" 1614.8 108.231128907713 45.4283534431889
"8076" 1615 110.016628325661 52.5985691192161
"8077" 1615.2 110.849856765256 59.2156217809889
"8078" 1615.4 112.252383995651 66.1879603935295
"8079" 1615.6 112.541273058513 73.214317155446
"8080" 1615.8 112.70904511999 79.8218400409345
"8081" 1616 112.180057930354 86.5105467460872
"8082" 1616.2 109.845990479607 92.3625797156182
"8083" 1616.4 106.174867031219 97.2778461794238
"8084" 1616.6 104.25877825101 103.906133195229
"8085" 1616.8 104.038637411632 108.942588501865
"8086" 1617 105.77403320547 110.330154976872
"8087" 1617.2 105.203642112633 109.244266136516
"8088" 1617.4 101.609286766978 107.65024148813
"8089" 1617.6 97.310578034362 106.409951587585
"8090" 1617.8 93.1723527720601 104.082555411911
"8091" 1618 87.4794515893647 103.315807757001
"8092" 1618.2 81.939303123346 102.931345060893
"8093" 1618.4 76.9459504169725 101.031019868864
"8094" 1618.6 71.6134498571987 98.4019538645746
"8095" 1618.8 66.9175440956559 95.1878919827603
"8096" 1619 62.3149643696583 90.7059677387875
"8097" 1619.2 57.4059457375601 86.8351057935872
"8098" 1619.4 52.8190110649317 82.8389792122628
"8099" 1619.6 48.5833520522917 77.5809282783936
"8100" 1619.8 46.5782856495191 71.4849091884036
"8101" 1620 46.0320806038811 65.0536597091992
"8102" 1620.2 48.1781200118943 59.7728407000292
"8103" 1620.4 51.8913875079702 54.7830725037032
"8104" 1620.6 56.8847956188476 51.6995102250198
"8105" 1620.8 62.2267822888281 49.932778114929
"8106" 1621 67.1466075484791 50.3332717320328
"8107" 1621.2 71.8951207448505 51.9992831877174
"8108" 1621.4 76.5413026140507 54.5354377788112
"8109" 1621.6 80.2077734349988 58.3476581568175
"8110" 1621.8 84.3450122625644 62.0854554012056
"8111" 1622 89.5667029912644 65.314725376619
"8112" 1622.2 94.1910461539656 69.3312243829355
"8113" 1622.4 97.4789262573455 74.1637839473757
"8114" 1622.6 99.4700593972525 79.0470898799121
"8115" 1622.8 104.173614501994 81.5461864980785
"8116" 1623 109.406925941445 83.8851040118203
"8117" 1623.2 114.955992371913 86.9848418863096
"8118" 1623.4 119.469071337676 90.6359635430407
"8119" 1623.6 119.007918535564 91.7316911858754
"8120" 1623.8 117.285800020994 94.2794273994568
"8121" 1624 114.591306023995 99.5248438678733
"8122" 1624.2 111.468785717107 103.952943923007
"8123" 1624.4 107.30721748583 108.659050111757
"8124" 1624.6 101.897263637207 112.196531599411
"8125" 1624.8 96.1341383816457 114.816745747824
"8126" 1625 90.345328918083 115.421273928536
"8127" 1625.2 84.0541527081777 115.079379609558
"8128" 1625.4 78.0913834991375 113.758233369146
"8129" 1625.6 72.3599806815732 112.334585042345
"8130" 1625.8 66.6924552807051 109.923295079181
"8131" 1626 61.8766784321988 106.549313268389
"8132" 1626.2 58.1189670234885 102.007971098523
"8133" 1626.4 55.2799820304179 97.3872229285489
"8134" 1626.6 54.7165727324276 92.0631941260635
"8135" 1626.8 54.7868019535068 86.5196153077085
"8136" 1627 55.6968092216375 80.2279719353807
"8137" 1627.2 56.5245451869964 74.194485478896
"8138" 1627.4 57.5552153443666 67.5537396894811
"8139" 1627.6 59.9688569033604 61.6169682855144
"8140" 1627.8 64.4581133273725 57.1147849008622
"8141" 1628 69.1102238067186 53.0404480051738
"8142" 1628.2 74.6657782024457 49.8467937183563
"8143" 1628.4 81.072027812913 48.2369741021738
"8144" 1628.6 87.2337507109225 48.2242502988441
"8145" 1628.8 93.4600595672158 46.4030004344809
"8146" 1629 99.8408138740559 44.185755947046
"8147" 1629.2 105.921659456859 41.8904279975478
"8148" 1629.4 111.447277240547 38.3121644988603
"8149" 1629.6 116.304412481863 35.2078526680662
"8150" 1629.8 116.981240828313 34.8869981235417
"8151" 1630 118.562983732237 37.4763309672676
"8152" 1630.2 119.306242747868 41.3062217120478
"8153" 1630.4 119.595277580295 46.6966974721754
"8154" 1630.6 118.890005340326 52.5594984767836
"8155" 1630.8 119.220891063418 58.3820329538143
"8156" 1631 119.213702905719 64.1498556175781
"8157" 1631.2 118.010263829439 70.4962205429092
"8158" 1631.4 116.791554096107 76.2933006527294
"8159" 1631.6 114.555702879996 82.1497883542849
"8160" 1631.8 112.289345062724 88.3742071081866
"8161" 1632 110.433592906165 94.8764593455586
"8162" 1632.2 107.757993940691 101.039124918785
"8163" 1632.4 103.833603474894 106.099888152175
"8164" 1632.6 99.4322718924319 110.976823569627
"8165" 1632.8 93.5003899130219 113.802579060785
"8166" 1633 88.0865602270068 113.640580714427
"8167" 1633.2 82.4619042045601 111.635235364322
"8168" 1633.4 76.9999364763586 109.047949687705
"8169" 1633.6 70.5964663086553 107.187418343574
"8170" 1633.8 64.7179967309996 104.553239460434
"8171" 1634 59.4386920286403 101.249137571137
"8172" 1634.2 54.3797775935665 98.1774710155965
"8173" 1634.4 50.8356076262015 93.0713390031076
"8174" 1634.6 49.0263656989531 85.805909962256
"8175" 1634.8 49.632191591209 79.4490302213807
"8176" 1635 49.8733623205973 72.980634641246
"8177" 1635.2 50.9261804484182 66.8711618988625
"8178" 1635.4 53.9874236359317 61.6328370357956
"8179" 1635.6 58.4514213416184 56.9233075940746
"8180" 1635.8 63.6496981431131 53.7111003353889
"8181" 1636 69.351502957399 52.6895669830011
"8182" 1636.2 75.6915600476908 51.6520565242016
"8183" 1636.4 82.1632479618049 51.8025427612406
"8184" 1636.6 88.4401082985221 53.3194376510551
"8185" 1636.8 94.5212783243626 55.7360084939671
"8186" 1637 100.840403741577 58.2477165029918
"8187" 1637.2 107.029734119994 61.4937004822676
"8188" 1637.4 112.713903384318 64.314732635673
"8189" 1637.6 118.475522593427 66.0766384036736
"8190" 1637.8 124.798026190697 66.5919090878622
"8191" 1638 126.522932160338 63.6836550866283
"8192" 1638.2 125.691841212696 60.5378874358721
"8193" 1638.4 125.741878988291 55.4411128397001
"8194" 1638.6 125.057450144831 52.9759951680642
"8195" 1638.8 125.439839713522 48.5112428891824
"8196" 1639 123.689262309508 45.6552189642676
"8197" 1639.2 122.054983901777 41.3803855619278
"8198" 1639.4 121.436647082535 37.8236968667541
"8199" 1639.6 119.254731457119 35.3963329492909
"8200" 1639.8 116.803299097317 33.0252124656001
"8201" 1640 116.288392672176 29.0756532598565
"8202" 1640.2 113.830457326454 25.8039225390222
"8203" 1640.4 111.367296618127 22.9767495044853
"8204" 1640.6 108.049839496895 19.0855183528514
"8205" 1640.8 104.933370776638 16.1278942752057
"8206" 1641 101.367000106768 13.4163780293278
"8207" 1641.2 97.3993234789739 10.9294603633852
"8208" 1641.4 93.2472254730435 8.39281973822863
"8209" 1641.6 89.2363561517074 6.56092987308527
"8210" 1641.8 84.8482017742609 4.66405962034167
"8211" 1642 79.9696861908684 2.9920261546728
"8212" 1642.2 75.1372338014845 2.16370509987459
"8213" 1642.4 69.9739283456887 2.17119292409462
"8214" 1642.6 66.3466427152087 0.390040302654717
"8215" 1642.8 64.1898158134477 1.14524156321037
"8216" 1643 59.5567135004585 3.23702608500966
"8217" 1643.2 55.0125678585076 2.13974537405143
"8218" 1643.4 52.0687295790211 2.10816665591629
"8219" 1643.6 47.3607531622055 3.93847445524979
"8220" 1643.8 42.7265010603586 5.57209843287374
"8221" 1644 39.2843060458029 5.83371501816896
"8222" 1644.2 37.673290217403 7.02763971686602
"8223" 1644.4 34.7954715087988 9.96054073238888
"8224" 1644.6 31.8296841759885 13.2012671957875
"8225" 1644.8 27.7393802458492 14.5011711319971
"8226" 1645 24.238597701655 15.9151971592589
"8227" 1645.2 21.780817347266 19.4299191404401
"8228" 1645.4 18.7177436072131 23.311416248036
"8229" 1645.6 14.5034919022653 26.2423614791688
"8230" 1645.8 13.745766677078 30.0681734940996
"8231" 1646 13.0762168104981 35.3834383583801
"8232" 1646.2 10.359699015993 39.739296996296
"8233" 1646.4 5.81427452183612 42.45296729169
"8234" 1646.6 6.8407370918416 43.231552347396
"8235" 1646.8 8.33185408721305 46.8298303206794
"8236" 1647 9.76954597117111 53.1033822147428
"8237" 1647.2 9.33711718237696 58.7765923348213
"8238" 1647.4 5.80962065050527 62.5617220259276
"8239" 1647.6 1.72794510368532 65.0685920234975
"8240" 1647.8 2.45883329229765 67.2064795254152
"8241" 1648 4.82133783146251 72.0784318208548
"8242" 1648.2 7.22835332571303 77.2689137614776
"8243" 1648.4 6.74435920454225 82.2395384529381
"8244" 1648.6 7.68727199817811 87.4173339020436
"8245" 1648.8 11.4839185673008 90.3780593718909
"8246" 1649 15.6369897878524 93.9837357660097
"8247" 1649.2 18.0720419232394 96.0660072282671
"8248" 1649.4 19.5523838416227 95.8404800178073
"8249" 1649.6 20.7642724300264 96.0132183948007
"8250" 1649.8 24.0953808365074 96.4231059792781
"8251" 1650 28.103991260913 98.705184746096
"8252" 1650.2 31.893542699523 102.623261567516
"8253" 1650.4 35.1970817171858 106.667109937404
"8254" 1650.6 39.6982390808361 109.530227623444
"8255" 1650.8 44.1967664656141 110.154624151027
"8256" 1651 47.3082191566045 113.078731022891
"8257" 1651.2 48.7832364448173 117.284187617093
"8258" 1651.4 46.775455514319 120.631815573131
"8259" 1651.6 45.90999383968 120.464316523413
"8260" 1651.8 46.2499829101711 120.955068506291
"8261" 1652 46.4853223597609 120.362304422624
"8262" 1652.2 47.5817674897935 118.626619081646
"8263" 1652.4 50.2149291534239 117.001001591559
"8264" 1652.6 54.6234159784585 116.478628294555
"8265" 1652.8 59.7089728843982 116.721682414735
"8266" 1653 64.9150099926244 117.35782742379
"8267" 1653.2 70.150615864538 118.76049968874
"8268" 1653.4 73.212505918653 122.081225583236
"8269" 1653.6 74.0846892695071 125.772059656111
"8270" 1653.8 73.7873331100457 124.94558502685
"8271" 1654 74.0424606782366 126.022747022911
"8272" 1654.2 73.4200709753836 125.327808827087
"8273" 1654.4 73.2747425747918 125.762984077585
"8274" 1654.6 72.1371081523248 125.850921644823
"8275" 1654.8 70.2012088925307 125.957835213411
"8276" 1655 67.1259752026438 126.524638672156
"8277" 1655.2 63.4053085263151 126.379899750378
"8278" 1655.4 59.7835507692931 126.178458998876
"8279" 1655.6 55.2874674025457 126.45577814583
"8280" 1655.8 51.4462779571131 124.99539490516
"8281" 1656 47.2362452156038 123.244057077007
"8282" 1656.2 42.9353562193979 121.600760171464
"8283" 1656.4 38.5967943495013 120.711433669117
"8284" 1656.6 33.778581647403 118.938195767246
"8285" 1656.8 30.0628005711189 116.110331878087
"8286" 1657 26.2431860552464 114.362109899949
"8287" 1657.2 24.1615923818926 110.574905242034
"8288" 1657.4 21.9936262599797 105.925541689479
"8289" 1657.6 20.3397012729776 102.005007990969
"8290" 1657.8 20.5563146528441 98.929242405784
"8291" 1658 22.4723322022234 96.2074230833012
"8292" 1658.2 24.6201530455504 92.6091098541405
"8293" 1658.4 24.504743341051 88.2837056477839
"8294" 1658.6 22.4796970571388 83.1219532144847
"8295" 1658.8 19.633000121163 80.092372490066
"8296" 1659 15.5147064295519 78.1901679747849
"8297" 1659.2 11.084114810013 76.1849176011096
"8298" 1659.4 6.92192059482813 75.1344819655234
"8299" 1659.6 4.47227426117774 75.6359094839696
"8300" 1659.8 4.73573984091304 75.0893411384317
"8301" 1660 4.90321230942304 71.333172916136
"8302" 1660.2 5.81357779400606 67.216465957646
"8303" 1660.4 8.10127605085868 62.4496813382765
"8304" 1660.6 9.51118364435622 57.4044558443619
"8305" 1660.8 11.759197628813 52.8493187883127
"8306" 1661 13.6978029307935 47.3449854928852
"8307" 1661.2 16.034770770958 41.8439712510618
"8308" 1661.4 18.367219835913 35.7103234729618
"8309" 1661.6 21.8012639513969 30.6564597037751
"8310" 1661.8 26.5898239495151 27.6017159313603
"8311" 1662 32.2596854567378 25.6555088359244
"8312" 1662.2 37.9599884584641 24.9032392792889
"8313" 1662.4 44.3306189051069 25.5073165268807
"8314" 1662.6 50.2669328708288 27.0681701407934
"8315" 1662.8 56.1218019840677 28.9800641925842
"8316" 1663 61.4459087508924 32.5575748481202
"8317" 1663.2 65.7541011943985 36.9776461185295
"8318" 1663.4 68.2791024181885 42.5883955410236
"8319" 1663.6 68.7281861614641 48.9351808331562
"8320" 1663.8 67.6316089930451 54.4447612507403
"8321" 1664 66.5014498636514 60.6100210468516
"8322" 1664.2 66.8086512233926 66.8349434854827
"8323" 1664.4 68.7091100378559 72.798881574646
"8324" 1664.6 70.2786720827843 78.3761556621807
"8325" 1664.8 71.0970363491654 83.9259001040829
"8326" 1665 72.4616671998248 89.3055728963225
"8327" 1665.2 73.3434654943193 95.3273364592398
"8328" 1665.4 73.2908100593762 101.248019472983
"8329" 1665.6 75.2898835512977 106.665369877242
"8330" 1665.8 79.3381335168457 109.923443392531
"8331" 1666 83.450046987865 111.829603644579
"8332" 1666.2 85.0603591850765 113.409956545098
"8333" 1666.4 87.358160243184 117.811278222132
"8334" 1666.6 85.4953039745559 119.477096259177
"8335" 1666.8 81.601708178433 118.840828052996
"8336" 1667 77.033215025823 117.025893859376
"8337" 1667.2 71.9017594526403 114.727976462585
"8338" 1667.4 67.0510769609131 110.833267892585
"8339" 1667.6 61.727010345723 108.301746662576
"8340" 1667.8 55.6833963222255 107.46584483574
"8341" 1668 49.224995836023 107.986275268406
"8342" 1668.2 43.7178779180431 110.654150638856
"8343" 1668.4 38.3753305288542 114.075155733175
"8344" 1668.6 33.3480786587009 117.426734118161
"8345" 1668.8 31.0369452656681 116.54811644684
"8346" 1669 29.1327822039319 112.380388356174
"8347" 1669.2 26.5503877324405 107.862671770053
"8348" 1669.4 22.6681506976227 103.470758528065
"8349" 1669.6 19.6667807567192 98.8788569547787
"8350" 1669.8 17.3674441308306 94.8126845160069
"8351" 1670 13.1888471147804 88.4307050868909
"8352" 1670.2 8.14453715122733 85.1766363347318
"8353" 1670.4 6.78931345054942 85.1517956249491
"8354" 1670.6 6.61265790709389 84.8959568812524
"8355" 1670.8 7.26511237289056 82.795300237646
"8356" 1671 11.3011057160559 80.5483529857229
"8357" 1671.2 14.1680972627406 76.6040566143012
"8358" 1671.4 16.5782218334295 72.7075770513933
"8359" 1671.6 20.455104842511 69.5773820804914
"8360" 1671.8 24.6066216460343 65.5759674993733
"8361" 1672 30.635551831413 63.4228700139826
"8362" 1672.2 35.6476258212528 61.4916224867916
"8363" 1672.4 42.1325046538256 61.2004646616557
"8364" 1672.6 48.348763530715 62.2034747289332
"8365" 1672.8 54.7041018115957 63.8497899918479
"8366" 1673 60.345862476886 66.4024367790514
"8367" 1673.2 66.7187761379681 68.1919296637102
"8368" 1673.4 73.0516854745148 69.115567216115
"8369" 1673.6 79.2533061045369 71.7257523937378
"8370" 1673.8 83.9753560196403 75.8981254245915
"8371" 1674 89.7099350342344 79.4222044225567
"8372" 1674.2 96.472205736491 81.1552348856919
"8373" 1674.4 102.955880872272 82.8283685179573
"8374" 1674.6 109.632032950537 83.0311266281231
"8375" 1674.8 116.50638597574 83.2671591605499
"8376" 1675 123.020125562833 82.8126873294764
"8377" 1675.2 125.096021232922 80.1138106204248
"8378" 1675.4 125.285586694294 77.0876565279823
"8379" 1675.6 126.542750367663 72.4186838332889
"8380" 1675.8 127.419059795913 67.206305848333
"8381" 1676 127.337778921409 62.3599337060112
"8382" 1676.2 127.094500748413 57.3635365577513
"8383" 1676.4 126.443628280183 52.2586798009703
"8384" 1676.6 125.627493853713 47.1570234705938
"8385" 1676.8 123.737811214846 42.6049037249153
"8386" 1677 121.998046516048 38.2587814277271
"8387" 1677.2 119.002948640558 33.9875205672369
"8388" 1677.4 116.928590138385 29.8561133787571
"8389" 1677.6 113.79839843583 25.4204730629238
"8390" 1677.8 111.005645108056 22.894682431046
"8391" 1678 106.383993603362 21.7648529542909
"8392" 1678.2 102.767409170942 18.7069434067317
"8393" 1678.4 101.504822958857 15.9144991828127
"8394" 1678.6 99.4606161326987 12.2767331920835
"8395" 1678.8 95.7631492386698 10.8905590439433
"8396" 1679 92.0122992735076 8.07303563699737
"8397" 1679.2 88.5180024699221 6.10140720603693
"8398" 1679.4 84.5510511413073 7.34655643015564
"8399" 1679.6 80.2622369221209 7.4654666584876
"8400" 1679.8 75.5098971363818 8.23191606261477
"8401" 1680 71.6814527052464 10.0429309598581
"8402" 1680.2 66.3873868270457 11.4625205203705
"8403" 1680.4 60.6425110411858 10.5897637792824
"8404" 1680.6 55.5884150715601 7.28759242220484
"8405" 1680.8 51.4386676070337 3.24923520278395
"8406" 1681 49.0743240711483 4.48874793023425
"8407" 1681.2 44.9105860520273 7.53469368021745
"8408" 1681.4 40.0657595620418 11.0632519018638
"8409" 1681.6 34.0785545105625 13.3490327874192
"8410" 1681.8 27.600924737288 14.475620738896
"8411" 1682 25.2865425081471 15.566001028263
"8412" 1682.2 22.9244303791605 20.5000389350172
"8413" 1682.4 20.022470978163 25.932555115646
"8414" 1682.6 16.3596380987996 31.4774958735532
"8415" 1682.8 14.1236102898505 37.454401301896
"8416" 1683 10.2498272373867 43.1676654612039
"8417" 1683.2 5.58824827234639 47.8943839964794
"8418" 1683.4 4.11907765066303 49.7412795286817
"8419" 1683.6 5.59171974640755 51.3080794140306
"8420" 1683.8 9.56434089597757 53.6603674188396
"8421" 1684 13.1954962444034 58.0002373126749
"8422" 1684.2 16.7491089557996 63.1812266660481
"8423" 1684.4 19.405808787913 68.7959866554794
"8424" 1684.6 22.270488204968 74.5564936472614
"8425" 1684.8 24.520859376513 80.4707741753408
"8426" 1685 26.6248306657109 86.6237158958162
"8427" 1685.2 29.6499521116579 92.5598910095746
"8428" 1685.4 33.7665920543542 98.0801222040284
"8429" 1685.6 38.1659519451557 103.183910538073
"8430" 1685.8 43.929000516564 107.052720972684
"8431" 1686 49.6042950754955 110.262448832287
"8432" 1686.2 55.3295021300477 111.571204710608
"8433" 1686.4 62.2110507768354 111.722019228423
"8434" 1686.6 69.243797885823 110.852780775926
"8435" 1686.8 76.137432054723 109.181950799396
"8436" 1687 82.4510725820865 106.843138561187
"8437" 1687.2 88.1325270187112 104.126869194435
"8438" 1687.4 93.8948921238559 100.425347697846
"8439" 1687.6 99.9793954356075 96.7693703383405
"8440" 1687.8 106.196572342781 94.1744629181083
"8441" 1688 112.778496216868 94.4440195061006
"8442" 1688.2 116.773523037913 97.7830954100934
"8443" 1688.4 115.19114458746 101.41274205292
"8444" 1688.6 111.636390301035 105.599364902179
"8445" 1688.8 108.140252374413 109.52454090509
"8446" 1689 103.23910743095 113.206786314609
"8447" 1689.2 98.3520414022621 117.245099815306
"8448" 1689.4 92.8751585069964 118.691530891146
"8449" 1689.6 87.2876647552395 120.518334672789
"8450" 1689.8 81.9492825587771 123.383457315685
"8451" 1690 77.4153292110797 125.691187682229
"8452" 1690.2 72.4072652814378 124.927563441428
"8453" 1690.4 66.9355196736713 123.895175399965
"8454" 1690.6 61.0634542906706 124.62604389907
"8455" 1690.8 54.880112679663 124.745206245116
"8456" 1691 49.2117056449234 122.292463333615
"8457" 1691.2 43.682825540913 119.297588676874
"8458" 1691.4 39.5612407435344 116.550701601131
"8459" 1691.6 35.0816691410604 112.419683529035
"8460" 1691.8 29.5399191680343 109.121956551222
"8461" 1692 24.8879645803388 105.600554181191
"8462" 1692.2 18.6368535061438 104.250436568866
"8463" 1692.4 15.6911781410421 103.466570669388
"8464" 1692.6 15.4400388685657 99.0300854346986
"8465" 1692.8 16.0089951962757 93.6320058412065
"8466" 1693 14.8326671121711 88.3651522786138
"8467" 1693.2 12.6601221293784 83.2580378895272
"8468" 1693.4 9.15716137942734 78.0548835210175
"8469" 1693.6 4.41953577879422 74.5392892986658
"8470" 1693.8 3.80763907529601 72.6939177975822
"8471" 1694 5.28274947153101 68.6605713824775
"8472" 1694.2 8.77438329284783 65.5485146787547
"8473" 1694.4 13.7979638022429 62.7275131934605
"8474" 1694.6 18.8386845575446 59.2220641560671
"8475" 1694.8 24.5023498704378 57.3370170899827
"8476" 1695 30.039777104616 56.1069061653985
"8477" 1695.2 35.925864305663 55.467428438146
"8478" 1695.4 41.5696569306556 56.5542192288836
"8479" 1695.6 46.3836421380532 59.6854827507956
"8480" 1695.8 49.3105007682066 64.8832139427745
"8481" 1696 51.6414067905191 70.4974628741915
"8482" 1696.2 52.7096240495068 76.5191396566148
"8483" 1696.4 53.1166751882464 82.4018953315854
"8484" 1696.6 52.4282166026403 88.4642649339794
"8485" 1696.8 50.8131381536823 95.0074585518479
"8486" 1697 49.4561582446777 100.596409407587
"8487" 1697.2 47.728553422811 106.986209488248
"8488" 1697.4 46.2059193536522 112.805723121048
"8489" 1697.6 47.2964726677172 118.337527311502
"8490" 1697.8 50.1418719317546 119.949277536606
"8491" 1698 51.4760239513693 120.082408207326
"8492" 1698.2 52.2586028874274 121.382589050703
"8493" 1698.4 54.4109773291858 120.849356800888
"8494" 1698.6 55.951157536413 121.058902767028
"8495" 1698.8 57.7221476597527 122.24943290242
"8496" 1699 59.7995005281988 125.574037321275
"8497" 1699.2 59.919865569243 126.614666358716
"8498" 1699.4 59.9391768325693 126.813621054834
"8499" 1699.6 59.3560769983676 126.663881312464
"8500" 1699.8 58.528294483796 127.29856061038
"8501" 1700 58.5476299164131 127.389713364146
"8502" 1700.2 58.5668084055835 127.141868273328
"8503" 1700.4 58.0212798089456 127.292345649896
"8504" 1700.6 57.195079763362 127.397661748983
"8505" 1700.8 55.9401347763093 127.279485763108
"8506" 1701 53.809067822913 126.734353749002
"8507" 1701.2 51.5686463583883 126.057414541438
"8508" 1701.4 48.886477403511 125.629064180698
"8509" 1701.6 46.798592396913 124.752318321635
"8510" 1701.8 44.8000954741252 124.547362917858
"8511" 1702 42.2750506723818 123.223186591865
"8512" 1702.2 39.5536396182294 122.477611535044
"8513" 1702.4 36.6047888438008 121.05087645685
"8514" 1702.6 33.1146836327015 119.386836235213
"8515" 1702.8 29.6777714585865 118.070232143075
"8516" 1703 30.0955123441295 117.948056454502
"8517" 1703.2 29.120510197683 117.115472156486
"8518" 1703.4 27.036841112733 114.615069254546
"8519" 1703.6 24.2631456817747 112.917142050306
"8520" 1703.8 21.2725828956027 110.828248588612
"8521" 1704 17.8711081490202 108.760024037646
"8522" 1704.2 16.4398384153746 107.841272272415
"8523" 1704.4 16.1207067766956 108.048816385733
"8524" 1704.6 16.322497836663 108.299555889005
"8525" 1704.8 17.150123407788 108.956787960193
"8526" 1705 17.7058542296866 109.338106567533
"8527" 1705.2 17.0633391407391 109.474053942146
"8528" 1705.4 17.1102911610494 109.456350721373
"8529" 1705.6 17.3339298071375 109.668789370646
"8530" 1705.8 17.977748978913 109.859381492157
"8531" 1706 19.3706023827605 110.031855423782
"8532" 1706.2 20.1514174105482 109.863524799146
"8533" 1706.4 20.5453716658019 110.02460225235
"8534" 1706.6 21.547898501413 110.689675101873
"8535" 1706.8 22.9599411106663 111.737537169516
"8536" 1707 24.9547215354937 113.291287126614
"8537" 1707.2 27.3830558447641 115.278827034242
"8538" 1707.4 30.7157370078542 117.645305255675
"8539" 1707.6 34.3571622427464 119.380317314174
"8540" 1707.8 37.6252302699033 121.848261510423
"8541" 1708 41.2619968807366 122.975710318146
"8542" 1708.2 45.645758660193 124.363524805256
"8543" 1708.4 49.6012552306189 125.610366115499
"8544" 1708.6 54.2846716579034 126.434760782079
"8545" 1708.8 58.5988103815957 126.738098661088
"8546" 1709 63.5311422344413 127.415433137721
"8547" 1709.2 67.8949304844131 127.095701050528
"8548" 1709.4 72.347880616113 127.331292735596
"8549" 1709.6 75.9829419481131 126.846308787475
"8550" 1709.8 79.9666724282845 125.93012496196
"8551" 1710 84.0732444168542 124.674872390352
"8552" 1710.2 88.179870953163 122.573756420858
"8553" 1710.4 92.6443252570418 121.190956902488
"8554" 1710.6 96.0156086562528 118.913995636326
"8555" 1710.8 99.3624610784413 115.940739869693
"8556" 1711 103.841093299067 113.391231984665
"8557" 1711.2 107.202306503197 111.369597883784
"8558" 1711.4 110.700932261324 107.36836337416
"8559" 1711.6 114.332117758385 103.989006039396
"8560" 1711.8 117.580687277783 99.4511061048286
"8561" 1712 120.32586489586 94.851663580885
"8562" 1712.2 121.573390729274 91.5547883085071
"8563" 1712.4 123.749304220904 86.6597912411546
"8564" 1712.6 125.241409699817 82.2195607099069
"8565" 1712.8 126.443628280183 76.8514837353217
"8566" 1713 127.454147260508 72.0585360717001
"8567" 1713.2 127.686821010101 67.0286853658782
"8568" 1713.4 128.232467957435 61.5812017877788
"8569" 1713.6 128.10240411774 57.2530933067551
"8570" 1713.8 126.537439401431 52.4024108150278
"8571" 1714 125.790055602722 47.7632433262721
"8572" 1714.2 123.394527606913 44.023651860619
"8573" 1714.4 122.004280502476 39.0800324922382
"8574" 1714.6 120.596107375135 35.2978867418405
"8575" 1714.8 118.194370423635 32.2326068487849
"8576" 1715 116.153254636024 27.8871218239238
"8577" 1715.2 113.897339769704 26.0529370169006
"8578" 1715.4 110.041076955258 23.2958718802035
"8579" 1715.6 106.355475373757 19.4044518519855
"8580" 1715.8 104.390255453115 15.5133164091139
"8581" 1716 100.163181094222 12.9383910684642
"8582" 1716.2 96.5882685623237 10.1624628255121
"8583" 1716.4 93.4367440103979 10.6212361717672
"8584" 1716.6 88.8087041076943 11.9318892041148
"8585" 1716.8 84.2717981870895 12.4767188404695
"8586" 1717 79.9618120366372 12.690545977646
"8587" 1717.2 74.8445510890068 13.4086328702398
"8588" 1717.4 71.0114266865872 14.9004648853426
"8589" 1717.6 67.9556544352356 16.3507344617105
"8590" 1717.8 64.0848039692161 18.5837514704339
"8591" 1718 60.4102014298212 21.9702852745338
"8592" 1718.2 57.3407744291072 25.6262722086849
"8593" 1718.4 55.4479303399923 29.7655653320619
"8594" 1718.6 55.1859849941252 34.0091578370703
[truncated: 19,269 more chars]
