# Supplementary material for: Adaptive switch to sexually dimorphic movements by partner-seeking termites
Source: Sci Adv. 2019 Jun 19;5(6):eaau6108. doi: 10.1126/sciadv.aau6108 (PMC6584256; doi:10.1126/sciadv.aau6108)
Supplement: Data file S1 [file aau6108_Data_file_S1.zip › Dataset/CfExperimetns/170627_174_F_02_set1_before-position_5FPS.txt]

"time" "x" "y"
"1" 0 26.5635740554518 28.4667446718006
"2" 0.2 20.1585785331913 36.1743402031871
"3" 0.4 12.6464767769212 42.5961523942749
"4" 0.6 7.62477595997919 45.443799673263
"5" 0.8 8.18664531489352 51.1814459930007
"6" 1 6.22596605509258 59.0957732316545
"7" 1.2 5.23181087462784 67.3699562984252
"8" 1.4 7.43862101145733 74.6471283530392
"9" 1.6 11.2041837095232 79.089725314043
"10" 1.8 14.8680105458478 84.5525462496109
"11" 2 17.7230639432637 91.728946622555
"12" 2.2 18.7545197293846 99.4164201982782
"13" 2.4 22.2332026112255 106.332352892066
"14" 2.6 29.7539966697109 108.744836009158
"15" 2.8 38.2161400021295 111.496274004405
"16" 3 46.0741987762293 115.749778839438
"17" 3.2 54.9603297820385 118.417865088433
"18" 3.4 64.2480304725761 119.755914209055
"19" 3.6 73.5597571926877 120.813587484157
"20" 3.8 82.6017755535846 123.279224632542
"21" 4 88.0120744963228 120.874179951132
"22" 4.2 93.4031006543846 114.38584307526
"23" 4.4 99.3711309812856 107.88357570235
"24" 4.6 105.333891240485 99.7750799178482
"25" 4.8 111.41520047907 92.1512300425989
"26" 5 117.218901918832 85.1353859707004
"27" 5.2 121.933277031615 78.2349915406899
"28" 5.4 126.695521071159 71.7852102888151
"29" 5.6 126.412463990648 63.1200333171215
"30" 5.8 125.664269975885 54.9930126511573
"31" 6 123.19822786731 48.1304501164734
"32" 6.2 118.207454054473 40.976761769274
"33" 6.4 116.487578323119 33.690554763097
"34" 6.6 110.034388544724 30.7657253338555
"35" 6.8 102.857755368865 24.3569082108462
"36" 7 98.5893877928974 15.4939496060385
"37" 7.2 93.9656696700513 12.5554419221346
"38" 7.4 86.9878335154948 7.95495494884224
"39" 7.6 79.7570714607036 4.3205954686691
"40" 7.8 73.846274728045 4.37349204732801
"41" 8 65.6912178697117 5.51797046321171
"42" 8.2 57.1604822032873 5.71758595414125
"43" 8.4 49.3819842655695 2.95476710612831
"44" 8.6 43.0413344913657 4.88421326546952
"45" 8.8 35.8204245542937 8.00079662221795
"46" 9 28.6031604430974 12.4028301146931
"47" 9.2 22.458636177874 17.5156709395655
"48" 9.4 17.0265225937294 22.9290205817122
"49" 9.6 12.4887468211648 29.2338537224011
"50" 9.8 8.67696130450961 36.0195857879869
"51" 10 5.04267273214651 43.5724682282179
"52" 10.2 2.32841551485829 51.5418163489372
"53" 10.4 1.41909240046624 58.5719535690071
"54" 10.6 1.12014481521794 64.6976560088291
"55" 10.8 2.11265911027872 62.9869540593787
"56" 11 3.34833747877635 60.8715769922867
"57" 11.2 3.99231789148139 59.2029527652395
"58" 11.4 4.47797862747836 56.0463542871346
"59" 11.6 6.51668846364968 50.5996278140894
"60" 11.8 8.57263875352746 43.4302804550275
"61" 12 10.6685736414414 35.1609795805096
"62" 12.2 15.3289465098619 27.6282591417142
"63" 12.4 22.2966546814688 22.0240250815688
"64" 12.6 30.0532315704783 15.4156185282284
"65" 12.8 36.4143502551199 7.70423874744344
"66" 13 45.4769895504866 4.00629166482339
"67" 13.2 54.5690871386749 2.96419858617494
"68" 13.4 64.4338873860989 3.45173896890659
"69" 13.6 74.4042254113533 4.18993247282211
"70" 13.8 80.4314458569825 5.69921569293616
"71" 14 90.1850485228089 11.2699913915816
"72" 14.2 100.917745474559 15.3986421994089
"73" 14.4 106.004022024333 22.1694162642145
"74" 14.6 111.081800461122 30.4216297223312
"75" 14.8 117.577438726903 36.7055855929301
"76" 15 123.497619037168 46.1069527541008
"77" 15.2 126.065804089517 56.2350580873182
"78" 15.4 126.263455909731 68.1049712057885
"79" 15.6 125.964267798168 79.6646038923711
"80" 15.8 121.971251671117 91.5194990394292
"81" 16 113.621612682572 99.482364607651
"82" 16.2 105.409930788756 107.667007136227
"83" 16.4 95.7399257963846 114.436381555513
"84" 16.6 87.1122190022703 120.838540595342
"85" 16.8 79.4668767958372 123.876803726916
"86" 17 69.9942793534471 123.347729774353
"87" 17.2 59.2184919250688 123.15935741139
"88" 17.4 48.4586991117145 121.576833559122
"89" 17.6 39.0070042933846 118.136996681942
"90" 17.8 28.7332924635885 114.089801109118
"91" 18 23.5483259160761 105.871692487704
"92" 18.2 19.6392959153955 96.4243220487216
"93" 18.4 16.2991599787324 85.4090702018302
"94" 18.6 16.5371913276005 74.4001684232596
"95" 18.8 16.8028379904179 63.0936130718513
"96" 19 17.4794663284918 51.9754565199203
"97" 19.2 17.9034537826068 40.9086798976253
"98" 19.4 16.0671708160846 32.0268210451513
"99" 19.6 16.8023571621994 28.9697152318105
"100" 19.8 24.2688571071529 26.4631929112261
"101" 20 32.6471222307823 20.9408674948164
"102" 20.2 40.5243178404471 15.2776809330409
"103" 20.4 46.9871826694662 7.63075515037441
"104" 20.6 52.6345100959662 3.15581448729277
"105" 20.8 59.7760502045635 4.6577245526004
"106" 21 69.0967688906427 5.12932152240074
"107" 21.2 78.1618077837846 5.13169464231795
"108" 21.4 85.1593008478846 8.03612277704787
"109" 21.6 90.8746911425982 13.5722885690108
"110" 21.8 96.3840021974428 21.4411123885933
"111" 22 98.3068343819589 30.2053485398945
"112" 22.2 98.4350141946635 39.3777505899519
"113" 22.4 98.4814951623258 48.5719503402964
"114" 22.6 96.5396392894246 58.3208640920146
"115" 22.8 94.93352139375 65.1202762728173
"116" 23 91.6670048039392 71.6092556684391
"117" 23.2 87.838716095579 79.8906256434679
"118" 23.4 82.649579764693 87.2122126548752
"119" 23.6 74.9441987101613 92.9714056106225
"120" 23.8 66.5119655925885 96.227079473506
"121" 24 57.1398686164038 97.7422054586538
"122" 24.2 48.1333550482788 100.479736193913
"123" 24.4 39.2131947470905 106.282367327532
"124" 24.6 29.6861726185788 110.399281143758
"125" 24.8 22.885271243021 109.153066068521
"126" 25 17.3954287179783 105.448298304728
"127" 25.2 17.7188813141801 106.389888359578
"128" 25.4 21.7101707886179 109.401697969151
"129" 25.6 26.9861485716033 114.799655860822
"130" 25.8 33.5708110683109 119.752512335948
"131" 26 39.1873907955741 119.871403439664
"132" 26.2 46.7256085502937 122.159032262885
"133" 26.4 54.058907413914 125.648996608943
"134" 26.6 60.098658023498 125.527754417761
"135" 26.8 68.9714004404484 124.765172359193
"136" 27 79.0620022370836 125.278580389341
"137" 27.2 86.1329779903846 121.801682713678
"138" 27.4 95.0676708187905 117.088198827687
"139" 27.6 103.26227720587 111.279812990685
"140" 27.8 110.851637708955 104.567325235959
"141" 28 118.61130682003 97.183328396721
"142" 28.2 121.349151275198 88.2823475329874
"143" 28.4 123.204833638162 80.958064288579
"144" 28.6 126.03983115942 73.2665300359203
"145" 28.8 127.012292893559 64.9975667748361
"146" 29 125.051478673357 56.3062992857286
"147" 29.2 124.010928004502 47.7662802341493
"148" 29.4 119.115389639662 42.5158482180235
"149" 29.6 114.245692577476 35.0159115213998
"150" 29.8 109.599542442249 27.0752053684963
"151" 30 104.658415016779 19.3308579167634
"152" 30.2 98.5757604739158 14.6407338023221
"153" 30.4 91.2000331804452 12.2417015095513
"154" 30.6 83.908577425663 7.29725075567843
"155" 30.8 76.3475227082596 4.23455934185336
"156" 31 67.6331122828846 4.10608805221794
"157" 31.2 58.8700180003846 2.91013713779371
"158" 31.4 49.7515817504155 2.12170503740008
"159" 31.6 47.2340742520753 7.60240317971966
"160" 31.8 39.9685104716034 13.6913985883846
"161" 32 31.5760773740323 16.6876687041687
"162" 32.2 24.8097666324267 19.6380036207899
"163" 32.4 17.9670182163297 23.6400250399945
"164" 32.6 15.1539859556293 29.2950927103208
"165" 32.8 12.9295764724945 37.5325789061703
"166" 33 9.92080710468132 45.056642275467
"167" 33.2 5.43294127651365 52.4311852838524
"168" 33.4 4.52789325627224 55.992747343334
"169" 33.6 7.89540217883622 62.3689739253685
"170" 33.8 10.8393359584783 71.7347272456659
"171" 34 12.3149731733051 80.4059860704073
"172" 34.2 10.8326021947351 89.6522687755444
"173" 34.4 10.2565471748424 93.5962719428967
"174" 34.6 15.2573123433331 98.1282788696372
"175" 34.8 21.4928612188073 104.652919515256
"176" 35 28.8540336192376 109.646326396326
"177" 35.2 36.1421465471827 114.702912298587
"178" 35.4 43.2873275732856 118.595952343399
"179" 35.6 51.8123339856574 120.83325772946
"180" 35.8 60.8132289783953 122.051306281161
"181" 36 70.467134263608 121.972583448363
"182" 36.2 79.6950247241746 123.206708868215
"183" 36.4 87.7137714687964 122.705055131032
"184" 36.6 94.2116061628104 117.793873746805
"185" 36.8 100.524675138952 114.931351935865
"186" 37 104.3764099158 108.431148590409
"187" 37.2 108.776886414656 100.858252308081
"188" 37.4 116.46302097926 96.32529122134
"189" 37.6 118.411229367016 94.8038291751741
"190" 37.8 117.794872213465 96.0714396806167
"191" 38 115.999243182437 100.403326847306
"192" 38.2 110.186409621773 105.119682269135
"193" 38.4 103.493825153828 111.048090078281
"194" 38.6 96.5730657202584 115.590965480273
"195" 38.8 88.4027973935459 117.502133413594
"196" 39 80.9452261751446 117.388014264635
"197" 39.2 72.787639849507 118.304065617068
"198" 39.4 64.7972776053534 119.789751216135
"199" 39.6 56.0950381442596 122.495762274666
"200" 39.8 47.3035449451033 122.816264334072
"201" 40 41.8478505444434 118.313962135443
"202" 40.2 35.2673278120933 112.327729076477
"203" 40.4 27.5195810364149 106.497582952612
"204" 40.6 19.7020983093021 99.9391175965135
"205" 40.8 11.1942030935022 95.056442625767
"206" 41 8.1850864721777 89.2420298316087
"207" 41.2 10.9872316153505 84.0395721340096
"208" 41.4 14.0258355199389 75.9728686773411
"209" 41.6 19.4210368661063 68.6690244592351
"210" 41.8 26.7725393289281 61.8672502477324
"211" 42 31.7368816293846 54.5728562114846
"212" 42.2 34.2020208134195 45.3970435867218
"213" 42.4 34.3248872516237 35.9801383938737
"214" 42.6 30.2878825269975 27.3333482300782
"215" 42.8 24.3422342696091 20.4832934313744
"216" 43 25.2556871116154 20.755372758478
"217" 43.2 32.5919268441777 19.3297726618501
"218" 43.4 41.1083354288265 18.2246582146288
"219" 43.6 50.7699514863489 15.9957678256346
"220" 43.8 60.1171999581936 18.2578349847835
"221" 44 67.950377868643 22.7870747263003
"222" 44.2 75.0245918081237 25.1215215655585
"223" 44.4 85.257715526804 28.7362808870137
"224" 44.6 94.7575491330238 32.2555069114722
"225" 44.8 104.77086006954 35.9309407771759
"226" 45 113.191164643199 43.2209183595856
"227" 45.2 118.912811576142 53.0487521328943
"228" 45.4 123.559272724956 62.347436366456
"229" 45.6 124.91262762102 71.6042590584641
"230" 45.8 121.244703060499 81.4240898669418
"231" 46 119.359001489987 92.5176531558652
"232" 46.2 114.304703313385 100.864352535246
"233" 46.4 106.799717920466 109.38084750913
"234" 46.6 98.6724122490905 116.290241015738
"235" 46.8 88.7554150941846 120.960945721827
"236" 47 78.1311222011119 124.008035321369
"237" 47.2 68.0328323729636 123.9915951374
"238" 47.4 58.2371278577596 122.057607560541
"239" 47.6 49.1854437005495 117.714246296916
"240" 47.8 40.5913566145788 110.95134663038
"241" 48 33.1797784234132 105.103917972542
"242" 48.2 25.2151539455022 98.4700401371199
"243" 48.4 14.7782077417275 94.5919140797989
"244" 48.6 9.20321061724175 91.6829377026346
"245" 48.8 9.86462098181485 84.606795678652
"246" 49 12.3785754749014 76.5471812234352
"247" 49.2 16.4348141854945 67.3506389140714
"248" 49.4 20.0420645625258 58.3774519165317
"249" 49.6 24.3802098860513 49.7823646703846
"250" 49.8 31.623631238342 42.769127039725
"251" 50 38.9232471198362 36.4670680055298
"252" 50.2 43.9043931548101 28.3628486377144
"253" 50.4 45.4505832497513 18.9665649737513
"254" 50.6 43.1308133675022 10.3198028361199
"255" 50.8 37.1971103108552 8.91465307753167
"256" 51 31.0309657010721 13.2005030290409
"257" 51.2 25.2214479153956 19.0605325455989
"258" 51.4 21.1275747185474 26.5258219458032
"259" 51.6 17.980160025467 35.7285760794611
"260" 51.8 15.5730589938906 43.9973929249449
"261" 52 12.6411400975981 52.7019374055363
"262" 52.2 10.5713042784179 61.9468377706846
"263" 52.4 6.2265404958846 70.4080921390096
"264" 52.6 6.35008232686849 75.7408066823685
"265" 52.8 11.6653633221725 80.3754971901877
"266" 53 16.5170493978438 87.3649776400785
"267" 53.2 21.3289220941546 95.2349119184746
"268" 53.4 25.1912585165782 103.347171083917
"269" 53.6 28.7265964638221 110.19903136251
"270" 53.8 33.4474987267964 117.000452578502
"271" 54 40.4468662495664 121.726286866218
"272" 54.2 49.3007190438946 121.652720148785
"273" 54.4 58.2738891376295 121.928529102619
"274" 54.6 67.4246308241375 122.122376182226
"275" 54.8 76.3422205059985 122.849282593607
"276" 55 85.0207391006827 123.275016064673
"277" 55.2 92.4136682183166 119.103765734186
"278" 55.4 100.019252003983 114.336855891922
"279" 55.6 107.918102500912 109.205520055996
"280" 55.8 112.635027324579 103.630316862274
"281" 56 118.966106086158 96.387819140262
"282" 56.2 122.523537039308 88.491440402218
"283" 56.4 125.40060165234 80.523563656159
"284" 56.6 126.701678713166 71.5030363438028
"285" 56.8 127.200909538957 63.104628409221
"286" 57 124.682956149914 56.0979019005611
"287" 57.2 121.7459019613 48.6655175555295
"288" 57.4 121.196377880488 40.5281451877054
"289" 57.6 116.060084374544 38.7294027250974
"290" 57.8 109.89451860912 35.0015638130611
"291" 58 103.010048460385 28.4067090995816
"292" 58.2 97.4984457264755 21.2270695639755
"293" 58.4 94.4266207934649 12.4499602316971
"294" 58.6 90.8722233660899 13.0169990517899
"295" 58.8 85.8206300753648 17.7191442333005
"296" 59 78.6070264301199 22.7141401088846
"297" 59.2 72.5614165887692 23.8497401168407
"298" 59.4 65.6102483419356 26.4644530210173
"299" 59.6 58.5657438933534 30.4792153203221
"300" 59.8 50.1341866778746 35.3771359061446
"301" 60 42.4891051237906 40.3123100863995
"302" 60.2 37.831029181472 47.0743448119234
"303" 60.4 35.9554800529722 55.2985300900599
"304" 60.6 36.0224276207951 63.9105908286109
"305" 60.8 38.6993223163546 70.4256183275746
"306" 61 42.8563376179089 76.961506498603
"307" 61.2 47.2563679692703 84.6659710956846
"308" 61.4 52.6579578312346 92.1503027310346
"309" 61.6 58.7426209910855 99.0783340924453
"310" 61.8 65.9324228739846 104.888781689627
"311" 62 72.8036109031509 108.938862612193
"312" 62.2 79.6617699048462 112.47094469501
"313" 62.4 83.9771191051725 110.852575262703
"314" 62.6 87.0231970920989 113.943051803313
"315" 62.8 91.5010621609223 120.193306711045
"316" 63 90.8027721272856 120.34664312635
"317" 63.2 85.9208898999391 122.941830123984
"318" 63.4 78.9464916963173 125.619331030846
"319" 63.6 70.650507633766 127.21813824041
"320" 63.8 62.6375524129968 126.443211689885
"321" 64 55.3416434047906 124.603829523657
"322" 64.2 47.2205976142757 121.727143787795
"323" 64.4 39.6157888368506 118.555481518021
"324" 64.6 31.8378555552735 114.380433757801
"325" 64.8 24.4903632597482 109.282889687521
"326" 65 17.318823236914 101.856909256326
"327" 65.2 11.5111648218794 94.1974338283691
"328" 65.4 7.34063910383357 85.1394298857928
"329" 65.6 4.25535782511879 78.0157151289859
"330" 65.8 5.854485002409 70.0649303168358
"331" 66 6.61299219895437 60.056545494966
"332" 66.2 7.16992546061795 50.8209536223846
"333" 66.4 6.64934444424949 42.8438185468035
"334" 66.6 10.1861608753846 37.3826817191905
"335" 66.8 14.4746202019121 28.9984592483901
"336" 67 19.5914677412357 24.0206629128633
"337" 67.2 27.0453246393156 18.3986239462639
"338" 67.4 34.876127224991 11.7564742243527
"339" 67.6 43.1849643957483 4.9165021587028
"340" 67.8 50.4984885042233 5.09581865298139
"341" 68 61.934426062055 6.13523597263187
"342" 68.2 71.2230175734933 6.45655408172157
"343" 68.4 80.8588934685096 6.01557711500961
"344" 68.6 87.1969963110547 7.34141755389492
"345" 68.8 89.1503936198695 9.34230735188462
"346" 69 89.7375705138438 16.0520688848948
"347" 69.2 90.8344476213132 24.8628534764152
"348" 69.4 90.8144963725058 31.9591554013089
"349" 69.6 87.5207042478506 38.5929551784186
"350" 69.8 83.8339655529477 44.366955165205
"351" 70 78.5419024905235 50.5685188076624
"352" 70.2 74.9776750953938 55.0664241721598
"353" 70.4 70.488007149762 61.1517293418657
"354" 70.6 65.4308316187573 67.4135923453028
"355" 70.8 59.9167209285721 72.4284722096971
"356" 71 53.4490047205197 78.7698735452089
"357" 71.2 47.5312721069695 85.824340707479
"358" 71.4 42.1077915010385 92.9449730757981
"359" 71.6 36.4350931386008 100.008315864317
"360" 71.8 30.7097477025905 107.366776380355
"361" 72 24.4911008939471 111.606806231041
"362" 72.2 22.3909476257951 108.6464433716
"363" 72.4 17.9676296305479 105.205127406129
"364" 72.6 13.5534609931971 99.8983385924784
"365" 72.8 10.093026540015 92.6439147084933
"366" 73 7.75532552652254 84.1789086906088
"367" 73.2 5.05407093679084 75.3373326729159
"368" 73.4 3.03491285046895 66.2863877532581
"369" 73.6 3.11419005091091 58.895641083082
"370" 73.8 8.61981068962373 52.4014150710803
"371" 74 13.8946007746455 44.4511295336237
"372" 74.2 20.2573692319389 38.494765448852
"373" 74.4 25.6676274411346 31.5282365274203
"374" 74.6 30.9520388417937 23.9459892209869
"375" 74.8 33.6842359143846 15.0099197188534
"376" 75 33.6882929024784 10.1090781016034
"377" 75.2 36.284896153062 10.2091940981104
"378" 75.4 43.0172701506264 9.37511991492857
"379" 75.6 51.152568301352 6.72749033006939
"380" 75.8 59.2971795854814 5.78262747607816
"381" 76 67.151623586044 7.54332291717033
"382" 76.2 74.7761735325442 9.09647113718249
"383" 76.4 83.3362457725655 11.9553529598421
"384" 76.6 89.2407964615479 17.0575395667418
"385" 76.8 94.4053389930646 23.6735366532946
"386" 77 95.9701285022403 30.9827000901423
"387" 77.2 96.4812550600201 39.7659264773519
"388" 77.4 97.0186884435346 47.3027335474846
"389" 77.6 95.9995730343846 55.1885910901703
"390" 77.8 92.5165907989275 63.8756458243989
"391" 78 88.7355168946369 70.9235950373519
"392" 78.2 84.6826627038418 75.4522033929418
"393" 78.4 79.0010162420177 80.1676422494534
"394" 78.6 73.0074461180295 85.6907283723893
"395" 78.8 68.669846611756 93.2306207034275
"396" 79 64.7965886828469 100.907150782809
"397" 79.2 59.6560410026937 108.014158865476
"398" 79.4 56.096841250079 115.64982025469
"399" 79.6 54.335189011949 122.83771415231
"400" 79.8 56.2306912218797 125.202954980215
"401" 80 59.1445022234132 125.842313796227
"402" 80.2 59.4064589921016 125.68998974946
"403" 80.4 62.4566905289391 126.648569050848
"404" 80.6 67.5277050325956 127.161410242701
"405" 80.8 71.6015556267827 127.06334004472
"406" 81 75.2511622458046 125.933004867215
"407" 81.2 81.3197060784035 124.775100660847
"408" 81.4 87.9002938603563 123.250285513158
"409" 81.6 93.6202822226182 120.695786613221
"410" 81.8 98.6951834507119 117.060504680339
"411" 82 103.913960573983 113.426877254072
"412" 82.2 108.374010872337 108.647389454654
"413" 82.4 112.854065483689 104.836045884145
"414" 82.6 117.412356193197 100.355619107617
"415" 82.8 119.219094483103 97.3047415535545
"416" 83 120.929314094024 93.1434534163846
"417" 83.2 123.812446278451 87.1911629603469
"418" 83.4 125.994473528559 81.7590509311194
"419" 83.6 126.612935228486 75.4475413127837
"420" 83.8 127.726379066965 68.5615829866257
"421" 84 127.841133873045 66.6524803036525
"422" 84.2 127.119058177032 66.7854404176493
"423" 84.4 126.665520276402 69.0738097893094
"424" 84.6 126.637947118385 73.0456652208192
"425" 84.8 124.627535647013 79.6955811111132
"426" 85 120.347820445597 84.3769124891324
"427" 85.2 114.95028076423 88.0449258338391
"428" 85.4 109.361877452375 91.6981234929305
"429" 85.6 102.772656699927 94.6623897586846
"430" 85.8 96.4283843819907 95.3602900620361
"431" 86 89.0812723778746 95.2504907527546
"432" 86.2 82.1580842439434 95.3008164968258
"433" 86.4 75.0559686162964 95.0602609675023
"434" 86.6 67.8353375355577 97.3714591620865
"435" 86.8 61.8147088724687 101.735471714969
"436" 87 57.4731657921058 107.763590202231
"437" 87.2 55.7287717425248 114.369615122885
"438" 87.4 56.4878176129089 119.364673395671
"439" 87.6 55.7731574966661 122.730004101788
"440" 87.8 51.3301647105011 124.287887529788
"441" 88 46.8422415342081 121.364817181943
"442" 88.2 41.3700438199904 116.478000627606
"443" 88.4 35.8717638945346 110.599537227125
"444" 88.6 30.6095357133744 103.945308409507
"445" 88.8 23.8625798154231 98.0680128101827
"446" 89 14.5018126948695 96.8985032447331
"447" 89.2 12.1816971220753 96.2572126906475
"448" 89.4 8.26340474977408 92.1697762738846
"449" 89.6 6.88685028217771 85.1234874357467
"450" 89.8 7.86930859784614 75.8269799282308
"451" 90 8.33044679203167 67.651440323214
"452" 90.2 7.24159000048352 59.2145499123462
"453" 90.4 7.16661623111402 50.6521829176846
"454" 90.6 6.69925120271402 42.789453616367
"455" 90.8 11.8710456697977 36.1706404434933
"456" 91 17.9932812361573 29.1595877385551
"457" 91.2 23.9967079310743 22.4679229004363
"458" 91.4 29.5404779528336 13.8384437078642
"459" 91.6 36.3690418908176 8.32513260508049
"460" 91.8 45.6656995904814 4.76916567614268
"461" 92 54.2195045989787 2.56834228129055
"462" 92.2 63.6734919033846 2.16382488953167
"463" 92.4 71.3728273485683 4.4553754080989
"464" 92.6 80.1677151704152 9.06543861340502
"465" 92.8 87.4209311214539 12.46321573735
"466" 93 92.5385305959378 18.5100646170123
"467" 93.2 95.5815409812046 25.6909956925546
"468" 93.4 96.8315039806295 32.3184384532724
"469" 93.6 96.8993406908202 38.3456750659044
"470" 93.8 96.4905890983252 41.28405915535
"471" 94 95.2818688765167 43.857018739045
"472" 94.2 92.9776390911272 48.6107386434688
"473" 94.4 93.2146067460289 54.8891764523942
"474" 94.6 93.5017666048246 61.7209446736246
"475" 94.8 92.2749334052746 68.8911031509946
"476" 95 89.1026932750096 75.342548800465
"477" 95.2 83.9661037678028 81.0450723403028
"478" 95.4 79.9524030821042 87.1066551328846
"479" 95.6 75.3151519436182 93.5201845724547
"480" 95.8 69.5531672087491 99.6825599079781
"481" 96 65.2191278201582 106.837395718639
"482" 96.2 62.3867107385905 112.227525409385
"483" 96.4 55.3536525486132 116.083286893685
"484" 96.6 46.1905778780513 119.247835958036
"485" 96.8 37.7034691801601 119.730800695262
"486" 97 31.7823198960346 116.503915419245
"487" 97.2 29.2627430442115 112.778027486106
"488" 97.4 23.813541177153 106.953270066958
"489" 97.6 16.571940471345 100.587745391023
"490" 97.8 9.32376112059889 95.0444421231703
"491" 98 8.47725813548664 86.9238422816397
"492" 98.2 7.67142929253275 77.1631275739216
"493" 98.4 5.72932941899286 67.3239446953691
"494" 98.6 2.98341502630865 58.4337120403276
"495" 98.8 5.50345312959391 50.8677505083032
"496" 99 9.27135723452415 42.7975520527916
"497" 99.2 15.4554724700905 34.6472217000258
"498" 99.4 19.862657048706 25.8948187743846
"499" 99.6 24.7629190962283 18.3934477890409
"500" 99.8 32.0421052442676 10.7703671608846
"501" 100 39.5663507369484 6.91294835378886
"502" 100.2 49.6073850099933 3.91229337458026
"503" 100.4 59.8918969816222 2.62232834067669
"504" 100.6 69.8675507562918 3.05723812689492
"505" 100.8 78.6858231186574 6.06524448439977
"506" 101 85.6679974774356 11.434057294752
"507" 101.2 91.1444346299458 18.2378747149969
"508" 101.4 93.2190788255108 25.2715393608361
"509" 101.6 92.4779498160739 31.9681693389623
"510" 101.8 93.7720053935232 38.3842365368945
"511" 102 95.7703946049254 43.2673385658744
"512" 102.2 101.178092947829 47.5140575495235
"513" 102.4 108.31478578119 48.7906564696902
"514" 102.6 117.007729041054 50.3604472002714
"515" 102.8 124.586476861711 51.1480834346173
"516" 103 125.409343596757 55.548893783421
"517" 103.2 125.377477799366 62.1061667576392
"518" 103.4 124.462153196106 71.273166831
"519" 103.6 123.251405285613 80.1926201095703
"520" 103.8 121.677504657866 90.056011713621
"521" 104 117.856225968811 98.1506939561629
"522" 104.2 110.904727994168 106.250375815695
"523" 104.4 104.081093317135 112.844187599635
"524" 104.6 95.6088417538992 118.287011315622
"525" 104.8 86.5932617304755 120.022843622976
"526" 105 78.4840915719825 120.02698045807
"527" 105.2 71.3728273485683 117.926517337323
"528" 105.4 65.4761855843561 113.55729019257
"529" 105.6 60.9434866581275 107.770866031427
"530" 105.8 57.9869603147113 101.625048960657
"531" 106 59.1510794435805 96.160848767266
"532" 106.2 58.4952441568563 91.0601517567714
"533" 106.4 54.7228746156624 86.9011010694679
"534" 106.6 47.8271422872634 85.8280891881877
"535" 106.8 39.1830151614519 87.6234530008269
"536" 107 31.4698158988703 92.2773444153418
"537" 107.2 26.1289866105248 99.0528546905855
"538" 107.4 22.4876393267995 106.21973027481
"539" 107.6 22.5645607217759 109.725598491048
"540" 107.8 27.338614779627 111.985581392157
"541" 108 33.7324561157275 114.276883966456
"542" 108.2 39.6669410233013 118.257111269607
"543" 108.4 44.5147100919035 123.625059356686
"544" 108.6 51.7172359150962 124.297377064298
"545" 108.8 58.7052418685769 124.81417493224
"546" 109 66.6406654605292 124.486472564957
"547" 109.2 75.3233245819506 124.82286595463
"548" 109.4 83.7961528483846 124.068573843321
"549" 109.6 90.3021707834132 119.213890734713
"550" 109.8 95.2588147377375 112.418442496149
"551" 110 99.8713715539728 105.595065815179
"552" 110.2 103.235991489606 99.3000888866538
"553" 110.4 105.75489069067 94.1950247302846
"554" 110.6 107.657734020585 87.9449447869989
"555" 110.8 110.704108428907 81.1646395800704
"556" 111 114.452557990579 74.0774124815791
"557" 111.2 120.69356564841 69.0094626843168
"558" 111.4 126.558732706791 64.543750230749
"559" 111.6 125.421314346042 59.1945770478846
"560" 111.8 122.294979637498 51.0659038469129
"561" 112 119.039370698315 42.7692927720046
"562" 112.2 114.21491875445 36.2752484225575
"563" 112.4 109.497520164127 30.2142360408275
"564" 112.6 105.289322925921 21.69964213773
"565" 112.8 101.858857389864 15.7659270307724
"566" 113 94.1860993564783 14.3526876476659
"567" 113.2 85.9081288358279 13.4364357077712
"568" 113.4 77.3634638585934 11.6177872673242
"569" 113.6 69.4861102262403 10.0275619181527
"570" 113.8 63.312299458444 5.68025299019154
"571" 114 59.9474327075995 1.47402539660424
"572" 114.2 56.639412183021 4.76012370854371
"573" 114.4 50.7096762346703 8.44281513452747
"574" 114.6 43.593645130608 9.89612938612929
"575" 114.8 36.0237378320341 9.97937995646193
"576" 115 29.5014811897284 11.7075314105409
"577" 115.2 24.2793846699207 17.2428106813382
"578" 115.4 17.8500818503513 22.6449008454179
"579" 115.6 13.9109938588208 28.2965557258846
"580" 115.8 9.61888810540635 34.921793673765
"581" 116 8.2166775644187 41.2597391367142
"582" 116.2 6.67649735719143 47.5753631473846
"583" 116.4 5.27524673597082 54.0374457000225
"584" 116.6 4.85786808706546 61.5134478595974
"585" 116.8 5.80561752500315 68.9460707389568
"586" 117 6.5186436386346 76.9398429699471
"587" 117.2 8.90701639406107 84.0901651620023
"588" 117.4 11.4790435140856 90.7484084040083
"589" 117.6 13.6756623921422 97.5397532416119
"590" 117.8 16.5927376691823 104.274005380199
"591" 118 21.4970436807596 107.338854756416
"592" 118.2 28.4721994457081 108.519915584414
"593" 118.4 35.4421536941091 109.493281025548
"594" 118.6 42.8936825364362 108.848765345823
"595" 118.8 49.3630343810146 107.355244988315
"596" 119 56.4825616469746 105.298838863355
"597" 119.2 63.4398093891846 104.451090631285
"598" 119.4 69.551545464642 103.460574979786
"599" 119.6 76.3925666508332 103.06404052623
"600" 119.8 83.9558358997546 101.887074156035
"601" 120 91.4814540167113 99.6275647633698
"602" 120.2 98.4067698577117 98.1719953691463
"603" 120.4 106.087848031583 99.0994181257903
"604" 120.6 114.70562919559 98.3363981763846
"605" 120.8 119.623898565256 93.2024100140039
"606" 121 120.897978565705 85.0988005205836
"607" 121.2 121.06698652659 76.6138520442964
"608" 121.4 123.090604447871 68.9032785012089
"609" 121.6 125.623919391601 60.7278992506684
"610" 121.8 125.178341383272 54.6822963089967
"611" 122 120.522202039547 49.5385067914522
"612" 122.2 116.258181353998 43.0045919576865
"613" 122.4 112.775218802041 35.3678859732909
"614" 122.6 109.31841655914 28.6462846587009
"615" 122.8 107.372122058785 20.3698964743703
"616" 123 103.602909653818 19.4555672719846
"617" 123.2 97.5405793919146 17.3563193527546
"618" 123.4 90.6794541169968 14.3312435677418
"619" 123.6 84.0571811887144 11.0935451060548
"620" 123.8 78.9090425754519 6.14165582192307
"621" 124 74.7206704826658 4.06822283000961
"622" 124.2 68.0101532189165 4.62169958867185
"623" 124.4 60.6498579382879 5.16701225049752
"624" 124.6 52.8014261775377 4.97202042248665
"625" 124.8 45.5686609222703 3.93793555522747
"626" 125 40.9787005069471 6.49835869816586
"627" 125.2 34.3855511345496 10.5254421889568
"628" 125.4 27.0947037378695 14.8893165273392
"629" 125.6 21.2026222590989 19.0733722441813
"630" 125.8 16.976500599602 26.1036654658194
"631" 126 12.9752747545459 33.0497753247556
"632" 126.2 8.75391320770721 38.8248324409169
"633" 126.4 5.93738788993007 43.7944609966379
"634" 126.6 4.99321611538459 51.9771952291034
"635" 126.8 5.11484034792144 59.6469098677688
"636" 127 7.14911685218247 66.5309926237144
"637" 127.2 11.6327669156703 73.133394589905
"638" 127.4 15.9223892583737 80.0157455081563
"639" 127.6 18.9448293526914 87.0756744965323
"640" 127.8 21.5890020775513 94.5628583174513
"641" 128 22.9231418691429 102.535692929423
"642" 128.2 25.3462092876427 109.407002590143
"643" 128.4 30.1110531297584 115.272313931632
"644" 128.6 36.9074023097391 116.543570633776
"645" 128.8 43.5822619398267 115.283846713527
"646" 129 50.5742887462846 112.527417969275
"647" 129.2 57.9662943613263 108.992648534011
"648" 129.4 64.7960843735611 104.380833143355
"649" 129.6 70.6042736226717 98.4822890749638
"650" 129.8 73.3003106714764 91.9392731136193
"651" 130 73.6819560568073 85.271725425163
"652" 130.2 76.0294233311224 79.4722700815933
"653" 130.4 80.1635181260855 74.3451147156697
"654" 130.6 85.2903046816028 68.6032487812301
"655" 130.8 90.1207459686943 63.9762222007873
"656" 131 95.0660231923028 58.9585341042483
"657" 131.2 99.3158710161614 52.5793681761614
"658" 131.4 104.739860464898 47.3701014795062
"659" 131.6 111.405309155718 45.2205069471902
"660" 131.8 118.229744504646 46.5070482265482
"661" 132 121.570931268815 48.2218847700046
"662" 132.2 123.731612704356 53.1602282666299
"663" 132.4 126.391401346522 61.2515072314901
"664" 132.6 125.641359925473 68.7747964617376
"665" 132.8 124.671686481103 75.9065320412924
"666" 133 123.536877275856 83.8586151556393
"667" 133.2 121.06919714549 91.9852900784635
"668" 133.4 116.752468638894 100.065412738521
"669" 133.6 109.995557805808 107.130700059606
"670" 133.8 102.539876434817 114.516982474182
"671" 134 95.0503909143374 117.970383423451
"672" 134.2 86.7859144271199 119.035628723414
"673" 134.4 78.6687154190727 122.394858653362
"674" 134.6 70.4336888061578 126.097907631101
"675" 134.8 62.1824873094149 126.234707089672
"676" 135 55.6672819238894 121.848968085467
"677" 135.2 48.1300640649301 118.158104368248
"678" 135.4 40.7723628508145 114.475172644875
"679" 135.6 33.1495168499886 111.666456006479
"680" 135.8 24.6166584017557 109.639752550245
"681" 136 19.7887812274179 104.805941856551
"682" 136.2 17.6399701492463 98.5960454143846
"683" 136.4 11.3428893206746 92.8902973593346
"684" 136.6 8.08301824758459 89.1688008283688
"685" 136.8 7.4689223381753 82.0073041447218
"686" 137 6.08266380472481 74.6757090166784
"687" 137.2 3.22488176816355 68.8220233200425
"688" 137.4 3.35027583355702 61.5806456315743
"689" 137.6 3.48991761810052 55.3913351185437
"690" 137.8 4.7660247821346 48.6355893692179
"691" 138 7.41910629832648 41.3755305516521
"692" 138.2 10.6717973760883 33.4702673571439
"693" 138.4 14.8897704560769 29.4093296030275
"694" 138.6 20.8904599030372 25.615356352432
"695" 138.8 27.1324706088513 20.9961408841179
"696" 139 32.2166645691672 14.9868125257977
"697" 139.2 37.1136360677707 8.4643911956767
"698" 139.4 42.7069774348846 5.85826533178257
"699" 139.6 49.9211416424191 7.12635247585013
"700" 139.8 56.9010264455513 9.85727437391795
"701" 140 63.5229517494378 12.1210852394165
"702" 140.2 70.0079891752812 15.3231471789191
"703" 140.4 76.5173752764513 17.3654070060846
"704" 140.6 83.8264450261513 18.4083234120513
"705" 140.8 90.5441587837977 18.3735156301455
"706" 141 98.7994357508179 17.4865757171513
"707" 141.2 104.420405048612 20.0999645081119
"708" 141.4 107.278954520443 26.8723142586199
"709" 141.6 109.973088333288 35.2995413277115
"710" 141.8 110.473086595609 43.4204006869594
"711" 142 109.568637827942 50.9195696406635
"712" 142.2 109.539412827738 57.1135808021493
"713" 142.4 110.197783058481 63.1279830427788
"714" 142.6 112.127375760442 70.344571296856
"715" 142.8 113.732777640493 77.8961956768035
"716" 143 115.146736879609 86.5424683774173
"717" 143.2 114.809572942829 95.3901232674124
"718" 143.4 113.267305403761 102.449663022408
"719" 143.6 106.318190315448 106.913018533412
"720" 143.8 97.2913180434346 109.641438918905
"721" 144 89.5953739091146 109.672596587465
"722" 144.2 82.5017350001199 107.679880402649
"723" 144.4 75.3041608290905 104.487746711943
"724" 144.6 69.5951635813563 100.245785176583
"725" 144.8 62.8296383798846 96.5152612987457
"726" 145 55.4369045201624 93.2624584004679
"727" 145.2 48.6897896589985 91.163321881043
"728" 145.4 41.7065719002375 92.2995998928846
"729" 145.6 35.3511221922997 96.4576299542525
"730" 145.8 30.0911763414728 102.204378354238
"731" 146 25.7168131936939 110.113541840204
"732" 146.2 26.2743031991538 113.406637729203
"733" 146.4 28.1148026592846 113.473832151785
"734" 146.6 28.0014412105289 115.321208866276
"735" 146.8 27.234362479521 115.785872784703
"736" 147 25.6060274586499 114.604092475568
"737" 147.2 24.1456163289109 112.106584459053
"738" 147.4 20.9794755826718 107.71132079098
"739" 147.6 16.3950069646467 102.4850820787
"740" 147.8 12.5736172287946 97.5678423519046
"741" 148 9.26170257745055 93.4280667349615
"742" 148.2 8.05624212616586 86.2303457046346
"743" 148.4 6.1930596678267 79.6657119175688
"744" 148.6 3.9358574835292 74.3995818707641
"745" 148.8 3.26117905214072 67.0394067081895
"746" 149 5.08274964572943 59.3199239903674
"747" 149.2 6.73316925295777 51.3560802470432
"748" 149.4 10.5666783793501 43.6739395626088
"749" 149.6 16.1407375335179 38.4747274554846
"750" 149.8 21.5371247679509 31.6047118004027
"751" 150 27.5466171608101 26.021880188725
"752" 150.2 34.7650566460593 22.4169535111738
"753" 150.4 42.7884945910009 20.2580583866404
"754" 150.6 51.3781740994408 18.5247756845251
"755" 150.8 59.4521744392688 15.567008241832
"756" 151 68.2173185683846 12.2785309050123
"757" 151.2 75.8275791141646 11.1131015150446
"758" 151.4 83.3852824937473 13.0986325038297
"759" 151.6 88.2502078619484 18.3194724955016
"760" 151.8 91.2121597852815 23.9119972120289
"761" 152 94.9622823185746 30.7735903764046
"762" 152.2 97.9889290784728 37.6782213695023
"763" 152.4 101.647569654797 44.6302407390393
"764" 152.6 105.043523363929 51.5375542916173
"765" 152.8 110.103138916657 55.3364551341482
"766" 153 116.823281521985 58.7160842807132
"767" 153.2 123.618654694853 62.8093906594901
"768" 153.4 126.757244498006 66.3524198251819
"769" 153.6 124.323377453927 70.7043681837989
"770" 153.8 122.843388197327 78.315741503456
"771" 154 122.778326012979 86.3206959259657
"772" 154.2 119.404916916956 94.3466401710453
"773" 154.4 113.256586022375 101.009692789646
"774" 154.6 108.054623370099 108.112116687085
"775" 154.8 101.030238270635 113.890266375808
"776" 155 92.2395870878752 116.596212663847
"777" 155.2 84.2297905036011 119.786070649617
"778" 155.4 76.4659013503215 120.592949448421
"779" 155.6 67.2918018006749 123.884430037981
"780" 155.8 58.7070761112315 125.763624786344
"781" 156 49.5227174323846 124.042188054973
"782" 156.2 42.9094251575826 118.314453605172
"783" 156.4 37.4033007645611 111.364580177208
"784" 156.6 32.1651657333021 105.034360045307
"785" 156.8 25.5683316533351 98.9990127862311
"786" 157 18.2046785195022 94.5791499088552
"787" 157.2 10.0840665730642 91.0845516529234
"788" 157.4 8.5276276753509 86.7215603529296
"789" 157.6 10.3881087271624 77.8266705154772
"790" 157.8 10.8785535100513 70.2295846628846
"791" 158 10.270624434734 62.2509065843424
"792" 158.2 8.39702912604086 54.2288236211346
"793" 158.4 7.88031636973687 46.1148474336346
"794" 158.6 12.1066551012812 38.986859249057
"795" 158.8 18.3247587837294 34.3893124658501
"796" 159 24.7622196155225 30.5975674557467
"797" 159.2 32.5671489601986 27.8980274070939
"798" 159.4 39.7478455974607 26.3830684719281
"799" 159.6 48.6868867168003 26.1391497427273
"800" 159.8 56.2626131051004 28.3539514311267
"801" 160 63.4761070132724 32.000503059803
"802" 160.2 70.8125055660183 36.5718474003599
"803" 160.4 76.437800540404 42.5632891575448
"804" 160.6 80.3323482052782 49.3279820038846
"805" 160.8 82.7445815344846 57.2615033609746
"806" 161 83.63886654075 65.3487159100962
"807" 161.2 83.4821916473336 73.0539107415377
"808" 161.4 82.268816154267 81.5280578576199
"809" 161.6 80.8338139057483 89.4434802748846
"810" 161.8 78.8713484603379 97.4258128861089
"811" 162 79.4387066265034 104.84493178833
"812" 162.2 79.8078214762212 112.598271705952
"813" 162.4 77.2042675957958 118.795751217389
"814" 162.6 72.3226593365581 121.574825977385
"815" 162.8 67.0567740955058 124.582406484218
"816" 163 69.1081295710974 125.477821161363
"817" 163.2 72.7504381307867 124.560100020472
"818" 163.4 78.9888606036493 123.293079758267
"819" 163.6 85.9139006333221 121.03930354901
"820" 163.8 92.0598760815628 118.422425723944
"821" 164 99.048573457756 115.89411533457
"822" 164.2 105.305232064215 111.830706045649
"823" 164.4 109.792422574497 105.368106437268
"824" 164.6 116.578371019114 99.5907750356414
"825" 164.8 120.440879853907 93.1968764100439
"826" 165 123.666038867222 85.9417513083441
"827" 165.2 124.761405716475 78.1488254218846
"828" 165.4 126.939363694672 70.9012807785803
"829" 165.6 126.443211689885 63.6393277931215
"830" 165.8 124.536207989168 56.5068772599387
"831" 166 124.060566447061 49.0186963233258
"832" 166.2 121.138618617545 45.1528544168446
"833" 166.4 116.779925332243 39.0327240669601
"834" 166.6 113.484959890556 32.1207886169989
"835" 166.8 111.806261013038 26.8022593765785
"836" 167 106.290004011002 24.588945900914
"837" 167.2 100.095508213835 20.8226099800546
"838" 167.4 94.5833153725664 15.200106403127
"839" 167.6 90.5304580303301 9.44262560293007
"840" 167.8 86.5145004625479 8.362006555354
"841" 168 79.643082422751 6.79853564890442
"842" 168.2 72.9224412448695 4.81028283406643
"843" 168.4 65.4601733925925 2.09403618811233
"844" 168.6 58.9841054231422 1.95809726512704
"845" 168.8 51.6648071458846 2.50222542582211
"846" 169 45.1783105532712 4.81989489208049
"847" 169.2 38.4506173548132 6.40272969309889
"848" 169.4 31.9816918823561 9.76887067145604
"849" 169.6 26.0298353381446 14.0925535710946
"850" 169.8 22.1244675657425 18.8918594526425
"851" 170 17.5819192997072 23.756916919562
"852" 170.2 13.242009138 28.2794361277747
"853" 170.4 9.45535600887899 35.3464158452891
"854" 170.6 6.98479602883516 41.2860507917637
"855" 170.8 7.13031261276924 47.6631010876978
"856" 171 9.41131885461619 53.9401368894109
"857" 171.2 11.0536186932483 60.1225208700551
"858" 171.4 13.5009906138513 66.0882112167846
"859" 171.6 16.7030494727113 71.5316769999836
"860" 171.8 19.084071993 77.155888731511
"861" 172 22.0070157160335 82.8804820037357
"862" 172.2 26.8806668811659 88.3805493943221
"863" 172.4 31.0113966996787 92.330146626767
"864" 172.6 36.3239828340513 95.6173146006624
"865" 172.8 41.1780151101272 99.7933790886272
"866" 173 47.0913605289768 103.350993013195
"867" 173.2 52.425377593045 103.493825153828
"868" 173.4 58.0405893234401 105.664220226607
"869" 173.6 64.5230173325691 107.033950437642
"870" 173.8 71.8305284001569 105.943933711548
"871" 174 78.371886003621 104.593896612185
"872" 174.2 85.0549782969025 104.52156631017
"873" 174.4 92.7319370391771 105.055382835196
"874" 174.6 99.7610415743583 107.43771715049
"875" 174.8 105.961217513724 110.283648542751
"876" 175 108.3769078798 106.936600559573
"877" 175.2 113.240870879912 102.404204905051
"878" 175.4 117.701169886141 97.0399163596143
"879" 175.6 120.273173376358 92.9931313312267
"880" 175.8 123.318978076124 88.5561640615455
"881" 176 124.422831619197 82.356501644831
"882" 176.2 125.186617038054 75.3343473420544
"883" 176.4 126.694666175229 67.9620828125836
"884" 176.6 126.501999743771 62.5626426351488
"885" 176.8 125.729181785385 56.1975060721132
"886" 177 125.090983434039 50.0705245723706
"887" 177.2 122.618179098889 43.6324173611507
"888" 177.4 119.422114331421 37.2543854368846
"889" 177.6 115.203670637403 31.0155032181488
"890" 177.8 111.384852100603 25.1383011400301
"891" 178 107.502732487597 20.8021922654301
"892" 178.2 100.912585615916 17.1357814799784
"893" 178.4 94.9971848992211 13.0547635336731
"894" 178.6 90.2279858582703 7.87715508031319
"895" 178.8 84.2581721983552 6.21508547067873
"896" 179 77.4072571739604 4.80634878500583
"897" 179.2 69.7315230217678 2.7698349769033
"898" 179.4 64.5757660554346 2.32663898112462
"899" 179.6 57.1094507590479 1.51844721092543
"900" 179.8 50.4068162777746 3.30810554076461
"901" 180 43.0355934704784 5.68696107941586
"902" 180.2 35.9496580659346 7.29239240787462
"903" 180.4 31.114258150507 10.6431930034969
"904" 180.6 24.797467552732 14.4477919896109
"905" 180.8 20.2455243233543 19.6534499397331
"906" 181 15.931902980804 24.485604329433
"907" 181.2 12.7626603909231 31.4808009743242
"908" 181.4 9.42005885996704 38.1874035338736
"909" 181.6 5.84862927619283 42.7123126521038
"910" 181.8 4.05477681232747 49.3335458732703
"911" 182 6.28735261215302 55.2971353490636
"912" 182.2 8.98964216006501 61.8914285147403
"913" 182.4 10.1405844985016 68.954827212491
"914" 182.6 9.54287754977786 74.7573657120531
"915" 182.8 8.19780965806882 80.2027717309057
"916" 183 5.76194698294639 81.8422344478172
"917" 183.2 8.56871131631401 82.8453857562964
"918" 183.4 12.7434412194601 85.3430135162808
"919" 183.6 17.9524411327906 88.5064365298252
"920" 183.8 23.8520059460022 91.1731890809728
"921" 184 29.7954825562654 93.0380461660956
"922" 184.2 36.3303467369434 92.8876245201199
"923" 184.4 42.2962977688401 90.9743706731915
"924" 184.6 48.1071406636731 88.6121097916731
"925" 184.8 53.1889863651058 85.537536968625
"926" 185 57.6751365361904 81.2759360892535
"927" 185.2 60.0748297168986 76.8457360124827
"928" 185.4 61.2480371753365 71.4791369957596
"929" 185.6 62.3573900777424 64.9211087923984
"930" 185.8 63.5550120957535 58.7622517923797
"931" 186 63.873220548 52.4587285082308
"932" 186.2 62.754104637921 45.8015004259573
"933" 186.4 61.1022630048568 38.9997918701068
"934" 186.6 57.3458387811635 32.3036116584808
"935" 186.8 51.1637888104234 26.9088294684186
"936" 187 44.8651278022815 23.2213890944619
"937" 187.2 37.8346970138146 20.5967168829946
"938" 187.4 30.9417119630096 18.5760122532596
"939" 187.6 23.5214807395408 17.7443296940409
"940" 187.8 20.2028644788534 21.9757682758221
"941" 188 14.8041724655275 26.3791607375769
"942" 188.2 11.0570002073284 32.5544786906149
"943" 188.4 7.76685955190226 38.3311578062375
"944" 188.6 5.7098424922646 44.1038795753246
"945" 188.8 4.12921754755702 51.3021963479881
"946" 189 3.23835892062599 58.1201746837467
"947" 189.2 4.21729355531485 64.8887013603032
"948" 189.4 6.04397603166585 71.3249714481971
"949" 189.6 7.79870452197461 77.6580921420646
"950" 189.8 8.27570382946881 84.5156490105267
"951" 190 8.31150781702461 91.0584860952446
"952" 190.2 11.7440443033846 95.3809237479254
"953" 190.4 17.526188565 99.3899667767308
"954" 190.6 23.0072267638998 103.189047692642
"955" 190.8 29.8287193803091 106.532432689102
"956" 191 36.5136271402375 109.161396995943
"957" 191.2 43.8091799601946 110.315223501515
"958" 191.4 51.5880931892028 110.018556861854
"959" 191.6 59.0189333280611 109.352314082708
"960" 191.8 66.0848692226321 109.337343158677
"961" 192 73.0286605695058 107.968917301279
"962" 192.2 79.7419466893275 108.538680006656
"963" 192.4 84.1856237053846 111.944273877021
"964" 192.6 86.3277134188846 115.751854831061
"965" 192.8 91.1347935335235 118.026313724718
"966" 193 95.9700092399589 117.084342680588
"967" 193.2 99.7007263906028 113.792490125694
"968" 193.4 104.120481551054 108.743084683894
"969" 193.6 108.926663492632 103.514561039172
"970" 193.8 114.47903788747 98.4680764185132
"971" 194 118.630987697898 92.0399526548846
"972" 194.2 122.214146063403 85.0968385406299
"973" 194.4 124.97831004306 79.2084668526414
"974" 194.6 126.953734299736 71.4857158953711
"975" 194.8 126.233202894443 65.0900966871787
"976" 195 124.134205894813 57.3251169342846
"977" 195.2 123.18139326251 49.6800037400192
"978" 195.4 122.739729801925 43.4648666701279
"979" 195.6 118.58264122024 40.3177235236731
"980" 195.8 113.561752305642 35.6116667727064
"981" 196 108.267298377459 31.0592508703986
"982" 196.2 104.235883016712 25.7649951553846
"983" 196.4 101.141954911195 20.0602720236425
"984" 196.6 96.9639770612418 14.4276839704275
"985" 196.8 93.3325169392001 10.7779297017972
"986" 197 86.5859495305911 11.0540035458737
"987" 197.2 79.7716206593846 12.7298924101659
"988" 197.4 73.4751751378846 14.4437854712255
"989" 197.6 66.8965043576889 15.681086662189
"990" 197.8 61.2230710947596 17.9187801820721
"991" 198 55.3896401293208 20.511281892874
"992" 198.2 49.3845180960298 23.836486234433
"993" 198.4 44.0204057505123 27.9775210877038
"994" 198.6 38.4383768421646 33.3285191983246
"995" 198.8 34.3895662980238 39.0732544907094
"996" 199 30.3894491206057 44.3058577952004
"997" 199.2 27.1808840001033 50.7235859081346
"998" 199.4 24.9437196525802 57.6931386716237
"999" 199.6 22.4688417971951 64.5665417456635
"1000" 199.8 19.7020983093021 71.4073659486578
"1001" 200 18.9995800439014 79.365374840379
"1002" 200.2 20.5971775474491 87.1527215783362
"1003" 200.4 23.7092314565805 94.2616764439568
"1004" 200.6 26.6737604883846 100.373791422949
"1005" 200.8 30.5944337821846 105.411785411885
"1006" 201 37.5455612680703 110.90888836497
"1007" 201.2 44.9988636318462 112.828851292995
"1008" 201.4 52.1960756449962 113.3902660747
"1009" 201.6 58.2800274942361 112.372130925597
"1010" 201.8 65.62598771785 111.330971208865
"1011" 202 73.4772249845004 106.961469453421
"1012" 202.2 78.0788719184428 101.14273106671
"1013" 202.4 82.0547687281442 96.8733858545769
"1014" 202.6 88.43850636709 91.3873571415185
"1015" 202.8 95.0589419039937 87.3722034444755
"1016" 203 104.2278629395 86.1967409183005
"1017" 203.2 110.217577593795 86.8075971534025
"1018" 203.4 117.570792254542 89.4605623300162
"1019" 203.6 119.794875832674 93.071708784832
"1020" 203.8 117.102992410194 97.0310806980755
"1021" 204 115.025283950953 100.870340831637
"1022" 204.2 112.186884972132 104.812338962415
"1023" 204.4 108.805230564079 108.455428035107
"1024" 204.6 104.220565988898 112.783661723209
"1025" 204.8 99.0307227101435 117.068091774956
"1026" 205 92.9650976033659 120.524710629305
"1027" 205.2 86.6596909588989 122.207252464227
"1028" 205.4 80.4748319289679 124.661743140274
"1029" 205.6 73.5586331786703 126.582308424527
"1030" 205.8 66.5992076882712 126.708212479184
"1031" 206 58.5878503386805 125.930540867915
"1032" 206.2 51.8286933975925 123.848024692251
"1033" 206.4 45.7514055695529 120.142267330102
"1034" 206.6 39.8496095128558 117.646413198606
"1035" 206.8 33.0193448563285 115.476149146511
"1036" 207 26.1170168915192 111.909207882029
"1037" 207.2 20.3552449516546 108.570394062155
"1038" 207.4 16.7694747162878 102.593356521981
"1039" 207.6 13.5463016024434 96.0606665021493
"1040" 207.8 8.52279575694709 91.1068453933221
"1041" 208 6.34776134495088 86.0273985411979
"1042" 208.2 3.95462716338461 79.1495491516763
"1043" 208.4 2.6901806824394 72.3974612596106
"1044" 208.6 2.23668721880927 66.6300914456791
"1045" 208.8 2.45386612774462 60.3941472874446
"1046" 209 3.1936610274 53.5642265561769
"1047" 209.2 5.08917270334113 46.251726684102
"1048" 209.4 7.16913310989165 39.4979569934057
"1049" 209.6 11.3321900637984 32.8672424499881
"1050" 209.8 15.8750610338116 25.8021918102666
"1051" 210 20.3955486212385 20.1220438059296
"1052" 210.2 24.4876982587717 16.0219419423685
"1053" 210.4 31.7844836230179 13.6135044169846
"1054" 210.6 39.2017397218846 12.0642758969179
"1055" 210.8 46.2319074945868 10.8710169329183
"1056" 211 53.0585876846992 11.5536849519296
"1057" 211.2 58.5690632472483 13.5232179910437
"1058" 211.4 64.9973909017916 14.8733973520707
"1059" 211.6 70.6647888402142 14.2401984323392
"1060" 211.8 73.2017168765867 13.1361954518101
"1061" 212 75.6618917204159 14.4743972904784
"1062" 212.2 78.8020005049784 16.6732848372909
"1063" 212.4 84.2174172447315 19.5175646737111
"1064" 212.6 87.0850178630513 23.729124766521
"1065" 212.8 87.9916408921074 29.3415715897163
"1066" 213 88.2398298644418 35.0399654213703
"1067" 213.2 88.1452440848846 40.9363275201902
"1068" 213.4 87.283019294545 47.2667258644789
"1069" 213.6 85.2575618439167 51.6505146373709
"1070" 213.8 85.055315910336 56.8980854574186
"1071" 214 87.3686628003209 63.1364942066119
"1072" 214.2 89.7263977842148 69.5584210476771
"1073" 214.4 91.5782901592818 75.6081650650061
"1074" 214.6 94.5979375018182 81.2404657646191
"1075" 214.8 97.8273529334635 87.1374028321214
"1076" 215 99.81960430142 93.8827587157342
"1077" 215.2 100.818115750304 101.48578007659
"1078" 215.4 99.2414542631275 107.696681106285
"1079" 215.6 94.4092337016346 111.211006472615
"1080" 215.8 88.2151491105 112.676914859769
"1081" 216 81.1915664921971 111.460754659666
"1082" 216.2 74.7540047044258 110.595361457111
"1083" 216.4 66.5203384057417 109.660197107119
"1084" 216.6 59.2103323414525 108.837616445302
"1085" 216.8 51.7349119001446 109.769964301715
"1086" 217 44.3494429176877 111.934438754369
"1087" 217.2 36.3231259124737 114.635689272716
"1088" 217.4 30.7270036700481 115.57547681475
"1089" 217.6 26.4828434016199 111.983151538326
"1090" 217.8 22.5912220015335 106.170010590938
"1091" 218 18.7293925773201 98.8075322775943
"1092" 218.2 15.4735228128392 92.4412256590664
"1093" 218.4 11.7765002081346 85.5812276096346
"1094" 218.6 9.9751974945096 77.8567222791346
"1095" 218.8 9.33282585162057 70.4513058998284
"1096" 219 8.95818217331401 63.1152503416846
"1097" 219.2 9.43892027765204 54.9888956230707
"1098" 219.4 10.6683628888132 47.3713546032417
"1099" 219.6 12.462710765706 39.7163976400632
"1100" 219.8 16.2456028133613 32.6758385016869
"1101" 220 19.0294403343258 25.5198576159787
"1102" 220.2 22.5756615819513 18.2958096089179
"1103" 220.4 27.7374765924491 16.7296900588524
"1104" 220.6 36.0966726147033 15.1101852817418
"1105" 220.8 44.4374672654187 14.6827789516573
"1106" 221 53.5355800825981 17.6320559673565
"1107" 221.2 61.1893388342048 20.6603012824576
"1108" 221.4 67.3462439634814 24.3809078624975
"1109" 221.6 70.4106544472794 27.8947857891899
"1110" 221.8 74.7419592140032 30.6494415217815
"1111" 222 80.5284923581546 30.3490671422746
"1112" 222.2 86.3634811506499 27.4381301635173
"1113" 222.4 91.8413988846493 24.1231082092081
"1114" 222.6 97.7651742527846 21.6755511568846
"1115" 222.8 104.297577547787 19.2865288897197
"1116" 223 106.928235769991 22.8108172719697
"1117" 223.2 110.680664741488 28.2193964051582
"1118" 223.4 115.215965254442 34.3033947126923
"1119" 223.6 119.06898518046 40.7302291229412
"1120" 223.8 121.960788087925 47.7174673789927
"1121" 224 124.05589958494 55.9237430914124
"1122" 224.2 125.822943287996 63.4679378399679
"1123" 224.4 126.972819257114 71.6843371785949
"1124" 224.6 124.745255409806 78.1932387652267
"1125" 224.8 121.407421837095 85.7776712436478
"1126" 225 117.319496243496 92.9306869296902
"1127" 225.2 112.594740788842 99.3768417515132
"1128" 225.4 107.406969451253 105.408369000858
"1129" 225.6 102.11570797394 111.827235917468
"1130" 225.8 95.9233463223112 117.767659022031
"1131" 226 88.1983537472028 120.168403438218
"1132" 226.2 80.2407852230975 119.91861079836
"1133" 226.4 73.1369504462794 120.092786874169
"1134" 226.6 64.9717280933846 121.02602613343
"1135" 226.8 57.5245732216573 122.662590542642
"1136" 227 49.7446739422879 123.901181472691
"1137" 227.2 42.8160292748446 121.391774674595
"1138" 227.4 37.6401820405167 116.886478679913
"1139" 227.6 32.082661845375 111.617104739279
"1140" 227.8 26.2617692076805 105.348198333191
"1141" 228 21.2635319871109 98.6144940339267
"1142" 228.2 16.4024212204434 92.6508873325317
"1143" 228.4 11.1194874336008 87.2505137377225
"1144" 228.6 6.09043508886848 84.0411425810136
"1145" 228.8 6.70778322148806 79.9574027348501
"1146" 229 5.74940523636398 72.7644912029465
"1147" 229.2 5.17117658187899 64.8280468970756
"1148" 229.4 4.16055428317771 57.0994924378156
"1149" 229.6 4.06822283000959 49.7931833053013
"1150" 229.8 6.69328731657508 41.8909432583132
"1151" 230 9.6960402463509 35.7796474727385
"1152" 230.2 14.5338409855911 29.2321324584607
"1153" 230.4 20.475729645804 24.0919456137556
"1154" 230.6 27.0318454155165 19.3858049096868
"1155" 230.8 34.046600741044 17.2372953468956
"1156" 231 41.1379023155915 14.2890349034363
"1157" 231.2 48.6849022167451 11.8753774993497
"1158" 231.4 55.5923362937217 11.5668131830644
"1159" 231.6 62.9824952216104 13.1490708896588
"1160" 231.8 69.3499177272467 17.212304669195
"1161" 232 73.7806022836373 21.9912275357162
"1162" 232.2 77.0689289547483 26.3137949993392
"1163" 232.4 80.5077339629928 32.3117192001114
"1164" 232.6 82.2575501558797 38.966514748845
"1165" 232.8 82.8556221617995 45.5907190994804
"1166" 233 82.5506173354044 53.0954377196173
"1167" 233.2 79.4199166733664 59.2807327223119
"1168" 233.4 76.6150520945561 65.1998467381989
"1169" 233.6 75.1070580287146 71.8316081213446
"1170" 233.8 76.5013636967746 75.7457902341946
"1171" 234 78.141188738414 79.2408711581787
"1172" 234.2 77.6638960215023 84.8194684334434
"1173" 234.4 74.7938121822989 90.8084828975132
"1174" 234.6 70.7301545784519 96.8209570853654
"1175" 234.8 65.7804458667883 101.520649969013
"1176" 235 60.8489510035198 106.734582827101
"1177" 235.2 57.1725129444035 112.804383188149
"1178" 235.4 55.0083777106959 119.892017934875
"1179" 235.6 53.8302651108046 124.963222433285
"1180" 235.8 50.2592415282955 123.940572222627
"1181" 236 46.6351254218998 121.360420303582
"1182" 236.2 40.2365103321493 119.356369429179
"1183" 236.4 34.1216028638312 117.277412103788
"1184" 236.6 28.4149243196787 114.457436982796
"1185" 236.8 25.4907758785173 109.53699714215
"1186" 237 22.7271224707846 103.177452600674
"1187" 237.2 19.3345827078952 97.7715273235016
"1188" 237.4 15.6943915672417 91.6412086822417
"1189" 237.6 10.4213130909318 87.2977163080167
"1190" 237.8 7.38867127886848 86.7088085585298
"1191" 238 9.22871168525959 85.9788124428221
"1192" 238.2 9.28145253047835 83.0456100510408
"1193" 238.4 8.3796790280229 78.3228443154378
"1194" 238.6 5.09707501058461 73.1042505121703
"1195" 238.8 3.92622824672835 70.3026104485721
"1196" 239 3.71274526272145 67.8503960241583
"1197" 239.2 3.35896585267871 64.5081814067199
"1198" 239.4 4.40900982988459 58.8978373473132
"1199" 239.6 4.19430153692308 52.6235046400385
"1200" 239.8 4.82815465694175 47.8146095309703
"1201" 240 6.9525278389767 41.0261032099372
"1202" 240.2 8.73180767519472 36.7909644171631
"1203" 240.4 11.7250457249944 30.9943538572993
"1204" 240.6 15.4077875977218 25.8148111952334
"1205" 240.8 19.1531546065493 20.667508938767
"1206" 241 23.2117973150513 15.7642490384179
"1207" 241.2 29.0506375979484 12.2743875980229
"1208" 241.4 33.791306940364 8.20066253737946
"1209" 241.6 39.9279405906658 7.04605209082211
"1210" 241.8 47.9894321637741 5.94092853408461
"1211" 242 54.5540450340377 3.53733695945604
"1212" 242.2 61.7261376183846 3.15134352082211
"1213" 242.4 68.1251856774814 5.96270539920719
"1214" 242.6 73.9143656787569 10.0908648146293
"1215" 242.8 80.6135071583543 13.3314330993392
"1216" 243 86.6522724663846 15.7166470447846
"1217" 243.2 93.176956285804 18.7524258000459
"1218" 243.4 98.4871610887717 22.6513222287233
"1219" 243.6 102.696724149144 27.3078989350385
"1220" 243.8 106.309024348805 32.7081321621837
"1221" 244 107.534968773103 38.3963291146904
"1222" 244.2 107.726141081365 44.6880359286635
"1223" 244.4 109.170546607271 52.7082951023752
"1224" 244.6 110.510144392327 59.8956245904846
"1225" 244.8 112.556253105201 66.922059984325
"1226" 245 114.567923678513 74.0933261311048
"1227" 245.2 116.729247116871 80.6786316191549
"1228" 245.4 119.337076755148 87.3389710826741
"1229" 245.6 117.440717889779 93.3524813533984
"1230" 245.8 111.783961377801 97.1932290868568
"1231" 246 104.831253379753 99.4668434625827
"1232" 246.2 97.3725190428657 101.079840691102
"1233" 246.4 90.0431111487807 102.978556592409
"1234" 246.6 82.8486900904904 104.404404060606
"1235" 246.8 76.1879746220381 106.946531957291
"1236" 247 68.563514885718 108.43313509043
"1237" 247.2 62.5638416020372 107.223849820243
"1238" 247.4 56.4797360740905 105.526335663943
"1239" 247.6 51.1743623629957 100.647979836912
"1240" 247.8 45.5968511938246 95.7918552439846
"1241" 248 39.4706600755275 91.7209574767703
"1242" 248.2 32.8919478470295 89.5599575405295
"1243" 248.4 25.8407255998013 86.5476923288568
"1244" 248.6 18.900079544627 82.4526750941877
"1245" 248.8 12.3796901360355 78.7734484944318
"1246" 249 6.05323226663702 77.0711633418361
"1247" 249.2 5.89476902510682 76.4430873166902
"1248" 249.4 4.92629672414749 72.6882030969361
"1249" 249.6 5.09678327211495 68.3464128412105
"1250" 249.8 5.77507521408124 62.6618887598284
"1251" 250 6.70256043221794 56.269218166418
"1252" 250.2 9.88756655168461 52.153809444118
"1253" 250.4 14.0949467052762 47.2210854401135
"1254" 250.6 18.2473018691055 42.2993916543032
"1255" 250.8 23.0799372471258 37.116925134414
"1256" 251 28.7946684535214 33.248985149632
"1257" 251.2 34.7311114803633 30.2729131598101
"1258" 251.4 41.1933520588164 27.1989560379755
"1259" 251.6 48.5725797372857 25.7243361098736
"1260" 251.8 55.3433807897473 27.0682245615
"1261" 252 60.9127529034254 30.7208131010887
"1262" 252.2 66.2582801576746 36.0509204887546
"1263" 252.4 70.6839673293846 41.7698131852284
"1264" 252.6 74.9593237919865 47.5885975939817
"1265" 252.8 77.9058697920418 53.8235884675418
"1266" 253 81.0735660956418 59.5766294123703
"1267" 253.2 85.4987953559775 64.6414246379643
"1268" 253.4 89.7904634020301 70.3027579754119
"1269" 253.6 91.2328416650638 76.087569282479
"1270" 253.8 89.9137847059789 81.9847459379978
"1271" 254 88.19363288833 88.7884611062937
"1272" 254.2 85.9150172355498 95.3462862910681
"1273" 254.4 81.599677564763 99.755686119236
"1274" 254.6 76.3702418415846 104.992640584827
"1275" 254.8 71.9333707819626 110.539222841197
"1276" 255 67.0259959469728 116.336061116561
"1277" 255.2 62.7175179816574 122.273119685642
"1278" 255.4 58.7377448791393 125.21233681163
"1279" 255.6 53.6308859913173 123.600823416202
"1280" 255.8 47.941229710021 120.597214785824
"1281" 256 41.1910957659728 118.180320174708
"1282" 256.2 34.5753553185885 115.065368886846
"1283" 256.4 28.4488735362955 110.012168901003
"1284" 256.6 23.6878172513846 103.922870781478
"1285" 256.8 18.9249132293221 97.9428703312908
"1286" 257 13.7792204482964 92.200323007767
"1287" 257.2 7.58835010755986 87.7771874330805
"1288" 257.4 7.58686624279765 84.2279574941889
"1289" 257.6 5.10776636744342 77.7669912483552
"1290" 257.8 3.37494960877995 71.0296604543962
"1291" 258 3.50248283514323 64.597925604195
"1292" 258.2 4.35247373773946 57.7120750760782
"1293" 258.4 5.6423342103846 50.6214099116994
"1294" 258.6 8.55708384986848 44.2816122975943
"1295" 258.8 13.8014664392759 39.205973100765
"1296" 259 20.7154602070706 35.7100882015707
"1297" 259.2 27.5657743866749 33.9292256470136
"1298" 259.4 34.4660308947363 32.8974477179176
"1299" 259.6 41.6115906495721 33.0919156526971
"1300" 259.8 48.2188367372107 33.4231775500911
"1301" 260 55.1388871903246 35.4238724089846
"1302" 260.2 62.24669251787 37.7799820303118
"1303" 260.4 68.6301576768046 40.7596231498846
"1304" 260.6 75.2920755921419 43.1569486191856
"1305" 260.8 83.0750533408698 44.5155104243203
"1306" 261 89.9346271520749 48.2836486439643
"1307" 261.2 95.6492942133091 54.1522766759695
"1308" 261.4 98.9595515475846 60.8637378635989
"1309" 261.6 100.326194798365 67.9589196344135
"1310" 261.8 101.055481752107 75.2241877827457
"1311" 262 102.313405647715 81.9600759510989
"1312" 262.2 104.544661617054 89.4030634878374
"1313" 262.4 106.131939071998 96.9279343853469
"1314" 262.6 105.878772313239 104.613937345603
"1315" 262.8 102.89167986659 109.737966597973
"1316" 263 97.4276328433846 111.414879486606
"1317" 263.2 90.3331538992081 113.006467123385
"1318" 263.4 83.3482613628346 113.189518426175
"1319" 263.6 75.801962371199 112.329912077977
"1320" 263.8 68.3218987059124 109.266825653857
"1321" 264 61.2137979791167 105.394398320054
"1322" 264.2 55.0567442459391 100.706269330494
"1323" 264.4 49.3541963884904 95.7199529319231
"1324" 264.6 43.1164678219173 91.3180362688566
"1325" 264.8 36.8776542808145 87.6344427428379
"1326" 265 31.1801380325192 83.4066819913846
"1327" 265.2 24.6516963849035 79.1923133783752
"1328" 265.4 17.9503345339124 77.0597495069402
"1329" 265.6 11.1223888970192 77.2949854661538
"1330" 265.8 7.62344263632461 81.1672245636346
"1331" 266 6.73056160494343 82.3490013307081
"1332" 266.2 5.91696109673076 79.0251348501346
"1333" 266.4 6.13058390792808 73.8773461315259
"1334" 266.6 7.43360841411495 67.7468902860531
"1335" 266.8 8.39967498784113 61.1983763846237
"1336" 267 10.698161889643 56.1371578858172
"1337" 267.2 15.5393135056399 52.4893252367676
"1338" 267.4 21.1636178139207 49.6371495914001
"1339" 267.6 27.4786669261846 47.6182049416546
"1340" 267.8 33.6409613747179 46.4561261896422
"1341" 268 40.855081693267 46.8193314837964
"1342" 268.2 47.7445272569907 49.2689712679755
"1343" 268.4 54.0748813940177 52.7295990301598
"1344" 268.6 58.1629204250545 56.4821457072244
"1345" 268.8 62.8690491213667 60.2888046937418
"1346" 269 69.61029091279 63.7278774735062
"1347" 269.2 75.7907564149573 66.0469037016482
"1348" 269.4 82.5923338358391 68.4864075241301
"1349" 269.6 88.747481428579 71.3330854243846
"1350" 269.8 95.4945710668984 72.1388255918479
"1351" 270 101.800328374248 70.4160585883573
"1352" 270.2 108.346726512849 68.4016217417864
"1353" 270.4 115.536273320655 66.4962784300197
"1354" 270.6 123.247857310932 66.7390226633368
"1355" 270.8 126.093377247535 70.8798516394687
"1356" 271 125.20364578924 76.6620953235288
"1357" 271.2 123.709960854152 83.1215336853667
"1358" 271.4 121.138036231216 89.7856322427164
"1359" 271.6 118.405462214458 96.611173294536
"1360" 271.8 114.045056075385 102.604788244317
"1361" 272 109.211711251199 108.799837203309
"1362" 272.2 103.51131187819 113.486093271357
"1363" 272.4 97.3321743000023 118.455240779649
"1364" 272.6 90.8297651569787 121.056174192568
"1365" 272.8 84.8948706344478 121.220202512853
"1366" 273 78.1847474912196 122.650597422205
"1367" 273.2 71.6360072020513 125.318073658551
"1368" 273.4 64.4314943239975 125.928105072562
"1369" 273.6 57.6108549384331 124.552576461729
"1370" 273.8 50.9255687716758 121.274214976108
"1371" 274 45.8152544667115 115.8675799575
"1372" 274.2 41.7147540610989 109.881427151742
"1373" 274.4 37.4377770540157 103.657275920156
"1374" 274.6 32.8365640491493 97.3436293252081
"1375" 274.8 27.1559625018132 91.8730365733132
"1376" 275 21.5594245252103 87.7069404904626
"1377" 275.2 14.9934531201199 84.956928735914
"1378" 275.4 9.02538498785519 85.0791156714434
"1379" 275.6 8.65032296759214 85.2768769556582
"1380" 275.8 8.04407116188461 81.3715058464728
"1381" 276 8.51012336717113 75.2256059558621
"1382" 276.2 9.45973208592393 69.2216282501992
"1383" 276.4 12.483153770646 63.2471393364414
"1384" 276.6 16.0624629266044 57.5881880919066
"1385" 276.8 21.1487405766267 53.7269528413688
"1386" 277 26.4727432718685 50.2870016410137
"1387" 277.2 32.2534993297351 49.0107840894207
"1388" 277.4 38.8512159505846 49.0683347658846
"1389" 277.6 45.2684973020769 50.1481177508365
"1390" 277.8 50.8476820145317 51.4051599078846
"1391" 278 55.8766562708703 53.8903549001703
"1392" 278.2 61.4502624280096 56.9001942428654
"1393" 278.4 67.0313622650873 60.503339477263
"1394" 278.6 72.3086171900132 64.9068162838846
"1395" 278.8 75.6966715309671 71.2026315936419
"1396" 279 78.6477190434703 77.1399104399418
"1397" 279.2 81.3860609115034 83.8829161581123
"1398" 279.4 83.7727845969646 90.7521023544046
"1399" 279.6 86.5891150301143 96.5837793198846
"1400" 279.8 89.6790174122132 103.423629418056
"1401" 280 91.0932200370827 109.126455566856
"1402" 280.2 93.9483598541846 113.783554214256
"1403" 280.4 99.5344847174418 115.196777038227
"1404" 280.6 103.742109423079 111.953453324829
"1405" 280.8 108.222084929061 108.638284178208
"1406" 281 112.822353627348 104.324807656439
"1407" 281.2 117.041248545464 99.3749871283846
"1408" 281.4 120.016942549385 94.1641356623156
"1409" 281.6 122.230776894437 88.917352976832
"1410" 281.8 124.245975660349 85.1765340716457
"1411" 282 125.810752377854 80.7717220783182
"1412" 282.2 126.837852514013 75.5569485682209
"1413" 282.4 127.56113729794 70.8714903346068
"1414" 282.6 127.348370811246 67.4960762406068
"1415" 282.8 127.681300239889 61.8053419363984
"1416" 283 127.172177054978 57.3552176317873
"1417" 283.2 126.651856791849 53.2122583187864
"1418" 283.4 125.469534547385 50.4963945748846
"1419" 283.6 124.146737132168 46.222741387263
"1420" 283.8 123.069551969114 41.3666362873711
"1421" 284 123.08146323999 43.1408616352267
"1422" 284.2 121.58554535877 41.4885410840865
"1423" 284.4 120.399064899649 37.9194252964789
"1424" 284.6 118.354943149711 34.2581591409539
"1425" 284.8 115.523048045538 30.0454296702981
"1426" 285 113.344979176665 25.9051318656136
"1427" 285.2 109.358922751096 22.053787277625
"1428" 285.4 106.099086924238 18.2237702281787
"1429" 285.6 101.801967561357 14.0772632337457
"1430" 285.8 96.4397931242664 10.9049116387573
"1431" 286 90.9141964158418 7.67685578242747
"1432" 286.2 85.3025967292336 5.69622325978083
"1433" 286.4 79.8265460366538 2.94724581210577
"1434" 286.6 73.5676252908089 2.86686259812704
"1435" 286.8 66.785324710324 1.98170155949068
"1436" 287 61.7685011151109 1.36977058087409
"1437" 287.2 55.2106147398221 1.80848046179086
"1438" 287.4 48.2531922350481 2.84987809785577
"1439" 287.6 42.8534926620418 4.26805847211319
"1440" 287.8 37.9015365073543 6.1517935637331
"1441" 288 32.6941524903626 9.32804102012637
"1442" 288.2 27.1721156709975 12.3198748715298
"1443" 288.4 22.4032467054899 15.5588088553688
"1444" 288.6 21.1613621041037 19.3606064001093
"1445" 288.8 17.1924484427072 22.797897282433
"1446" 289 14.3002265947294 26.7655323569881
"1447" 289.2 10.9913590516543 31.7974173618397
"1448" 289.4 8.06620018785052 37.3207725147823
"1449" 289.6 7.02711947971795 44.3211177644513
"1450" 289.8 6.89031609625558 51.0073133335298
"1451" 290 6.01753873562637 57.4169921108077
"1452" 290.2 4.16781121142671 64.045880705253
"1453" 290.4 4.38737256005129 70.6060731579846
"1454" 290.6 8.13083447161232 75.6847474256173
"1455" 290.8 11.4681691130096 81.3335610754784
"1456" 291 12.791288163318 87.3836121867513
"1457" 291.2 14.4443755785846 93.4939771876846
"1458" 291.4 15.9559507878485 99.2605549693692
"1459" 291.6 15.8639890316497 103.684974865186
"1460" 291.8 18.5722142218527 104.66184684681
"1461" 292 23.8526932475146 106.311463091555
"1462" 292.2 29.6937351594914 109.019117427205
"1463" 292.4 35.2370776484428 113.874268693108
"1464" 292.6 39.4676284800288 117.52283109975
"1465" 292.8 43.7252814464158 117.769371145447
"1466" 293 48.980670363364 116.774698043946
"1467" 293.2 54.8966284491725 115.998311433976
"1468" 293.4 60.7909033921904 114.622960243457
"1469" 293.6 66.6484123802808 112.120972061715
"1470" 293.8 73.3661232979246 110.899429787015
"1471" 294 79.4194258910084 109.510869778132
"1472" 294.2 85.3243623063275 106.372480192485
"1473" 294.4 91.7189998190235 103.871933042079
"1474" 294.6 98.8518743106493 102.108919810855
"1475" 294.8 105.915806520943 101.104695934473
"1476" 295 113.086545243515 100.916490940903
"1477" 295.2 115.918726684736 98.5311336048846
"1478" 295.4 119.157922715254 93.1962321773799
"1479" 295.6 122.324917998273 87.3807272174402
"1480" 295.8 124.868246206753 80.8990362980688
"1481" 296 126.750227005087 74.4927116111279
"1482" 296.2 127.765557980556 67.7814821331703
"1483" 296.4 127.151175070132 62.3879954143145
"1484" 296.6 126.627787009072 58.4890139011455
"1485" 296.8 125.893710728276 52.987465600845
"1486" 297 124.396719368557 49.9546760192392
"1487" 297.2 123.683847410573 44.6286119463091
"1488" 297.4 120.830249339002 42.4855136142376
"1489" 297.6 118.366157816045 37.5187968443892
"1490" 297.8 116.278022322185 31.6385866035703
"1491" 298 113.81162322199 26.9858364955962
"1492" 298.2 110.49113450526 27.2214538810409
"1493" 298.4 105.22086832512 25.7382667632376
"1494" 298.6 99.488059312675 22.5717529138524
"1495" 298.8 95.4913013184884 18.4385339397431
"1496" 299 91.3448857509127 15.8291122248397
"1497" 299.2 88.0146911197104 17.1681918005925
"1498" 299.4 82.0799131378681 17.9306390703462
"1499" 299.6 76.4001406144452 20.074393189218
"1500" 299.8 71.7770822013646 24.3161635673446
"1501" 300 66.9009070717246 28.7483419200046
"1502" 300.2 62.9594619988846 33.4083607240096
"1503" 300.4 60.1119156387431 39.4993542446865
"1504" 300.6 57.9983451299561 45.3739254937703
"1505" 300.8 57.9167417122989 51.0639092522275
"1506" 301 58.3121273133305 56.0963539241819
"1507" 301.2 61.7723248674519 59.9897467142596
"1508" 301.4 66.0377797340192 64.8319180421538
"1509" 301.6 70.8045178327417 69.111015088465
"1510" 301.8 76.196111446192 72.9642179585177
"1511" 302 80.98842203383 77.5646191363846
"1512" 302.2 85.5041076157791 82.4222854674993
"1513" 302.4 88.9119051862765 88.1662965636414
"1514" 302.6 90.5173070663275 93.894575783456
"1515" 302.8 89.9742297760905 96.9885235438258
"1516" 303 88.9664678032378 99.6018807010406
"1517" 303.2 90.3326495899223 104.364623202026
"1518" 303.4 93.2500067640544 109.368956289139
"1519" 303.6 98.2984308915827 112.774989161205
"1520" 303.8 103.355008362299 111.943768070713
"1521" 304 108.047668533367 108.704900604554
"1522" 304.2 111.943612074375 104.250652669987
"1523" 304.4 116.731683746357 99.2992566839679
"1524" 304.6 119.801342610688 93.6963629365899
"1525" 304.8 122.905230851739 88.3715737569466
"1526" 305 123.843322898858 83.3725178811214
"1527" 305.2 126.068980996854 79.0937155879976
"1528" 305.4 126.766611597929 73.349988076706
"1529" 305.6 127.732006162139 67.5764619764119
"1530" 305.8 127.349480414827 61.8022841641442
"1531" 306 126.641692030471 56.0089051662692
"1532" 306.2 125.997090526412 51.2682550005755
"1533" 306.4 124.304728188023 46.9262450523846
"1534" 306.6 122.568522649917 42.0408730719781
"1535" 306.8 120.121265100367 36.8927339268132
"1536" 307 116.843476307162 32.8079264861346
"1537" 307.2 114.182159523487 26.4875181938379
"1538" 307.4 110.203804289679 24.8676848475905
"1539" 307.6 105.18951163996 22.3443394971876
"1540" 307.8 100.692893563688 17.5723379866725
"1541" 308 98.8899856838186 12.4641979634978
"1542" 308.2 94.5492577478418 11.6976787251703
"1543" 308.4 88.2808519245331 10.6315458653203
"1544" 308.6 81.5173340042357 9.64338765977823
"1545" 308.8 74.7112326472056 9.15098833441093
"1546" 309 68.3921830347928 8.60443229287441
"1547" 309.2 61.4458366228164 8.31847108386189
"1548" 309.4 54.3741696293629 7.76890153465635
"1549" 309.6 47.7489316814824 8.46740904992809
"1550" 309.8 41.2056300990298 8.87326718001365
"1551" 310 34.3872170002463 9.10890105815057
"1552" 310.2 31.1300656124857 12.7089692917947
"1553" 310.4 26.7883919817569 18.0460142342038
"1554" 310.6 22.5086975777867 23.6590419131527
"1555" 310.8 18.1703134438846 29.312566657189
"1556" 311 14.3128015287666 35.740262779334
"1557" 311.2 10.0385719190478 41.0097044370109
"1558" 311.4 5.53391008902197 47.5090247047088
"1559" 311.6 4.909044758011 54.9688895810934
"1560" 311.8 6.59960507136264 62.5400318451923
"1561" 312 8.27421303193007 70.2000792949301
"1562" 312.2 8.93552667901794 77.6165485839846
"1563" 312.4 9.57351008909246 85.2643266969633
"1564" 312.6 12.8276216382064 92.713493014845
"1565" 312.8 17.079060193611 99.066349845479
"1566" 313 22.071044759096 104.781404746431
"1567" 313.2 26.6384686307924 110.478687823341
"1568" 313.4 32.4292742640513 114.755151930824
"1569" 313.6 39.3163970302538 117.052232147268
"1570" 313.8 45.9947920966467 118.517668813457
"1571" 314 53.2739367392793 119.543427981137
"1572" 314.2 60.5959888508793 119.215452522611
"1573" 314.4 67.8119509417111 118.705459051323
"1574" 314.6 75.1832830392989 118.831838370227
"1575" 314.8 82.7134238659246 118.700531052725
"1576" 315 89.795433297036 119.87937715494
"1577" 315.2 94.8505733409921 119.126983441567
"1578" 315.4 100.566087322122 114.895211716312
"1579" 315.6 106.430668993144 110.130642134644
"1580" 315.8 112.964362165871 104.292495291317
"1581" 316 117.043749846394 99.0133356183132
"1582" 316.2 120.79234361923 92.2299672245119
"1583" 316.4 123.879195214635 85.9382425618846
"1584" 316.6 125.742164147285 79.2959941279573
"1585" 316.8 127.120319280724 72.1209599562057
"1586" 317 127.281110001504 65.1176307844626
"1587" 317.2 126.99612121009 57.76767637834
"1588" 317.4 126.094831794862 51.5183089336186
"1589" 317.6 124.000673029556 45.1291152407989
"1590" 317.8 121.029566777585 38.9255694778301
"1591" 318 117.588710981762 32.5250964590275
"1592" 318.2 112.34474479353 28.5839322805642
"1593" 318.4 107.351503013414 24.134563234414
"1594" 318.6 103.24401630122 18.2302320372692
"1595" 318.8 100.000500929021 14.1497153039452
"1596" 319 94.35190504745 9.94046664316498
"1597" 319.2 88.0500821117341 7.63947522305936
"1598" 319.4 81.4031154177454 4.68739449743101
"1599" 319.6 74.5144473720899 2.71446996083198
"1600" 319.8 66.4745348345361 3.5553211837331
"1601" 320 59.5777661168685 5.21307869594913
"1602" 320.2 53.6770732403846 6.54062989669106
"1603" 320.4 47.3890944766455 7.73503450361287
"1604" 320.6 41.4850661197912 10.8302857542692
"1605" 320.8 35.7518478675109 14.632278185032
"1606" 321 31.3264714789975 19.6444396983362
"1607" 321.2 27.3661531230513 25.1591516000513
"1608" 321.4 22.7381292558737 30.7095816877324
"1609" 321.6 18.1876232597513 36.2071415769513
"1610" 321.8 13.1315342314471 41.0273843640721
"1611" 322 8.04017645331461 46.0408479708046
"1612" 322.2 5.47399149563736 53.0258151956209
"1613" 322.4 5.20270422786187 60.1535015064073
"1614" 322.6 6.34013616250961 68.0022981994159
"1615" 322.8 9.62002282551863 75.2619228839155
"1616" 323 14.7204215895109 82.1501260159057
"1617" 323.2 20.4689551685317 87.5037626733552
"1618" 323.4 26.276652947914 91.8643089350611
"1619" 323.6 32.9683153746564 94.3137566226127
"1620" 323.8 39.173920374956 94.751411668856
"1621" 324 45.7392862500989 93.1672985708948
"1622" 324.2 51.8248372504935 90.2455588714787
"1623" 324.4 58.3455819949193 86.9832584257163
"1624" 324.6 65.1125744724884 84.461192707979
"1625" 324.8 71.6372436174703 83.2527482717132
"1626" 325 77.9615084858989 83.9278310905132
"1627" 325.2 83.8107125065902 81.7596206568752
"1628" 325.4 89.5603215319846 77.7027042584119
"1629" 325.6 94.5393445410306 72.2860826983713
"1630" 325.8 99.2595883559402 67.1102115952457
"1631" 326 103.792406585411 61.2478400747004
"1632" 326.2 108.728945317872 55.3098549101154
"1633" 326.4 115.244216345621 50.8926982539372
"1634" 326.6 121.547006630456 47.398014810715
"1635" 326.8 123.489111982073 50.0812039443092
"1636" 327 124.469541806439 53.2928655030738
"1637" 327.2 125.07317040088 57.6171626329554
"1638" 327.4 126.444935012261 62.835382787805
"1639" 327.6 127.016183239125 68.9138722164808
"1640" 327.8 126.190237628562 75.8957183145668
"1641" 328 125.131763361668 83.0223811015129
"1642" 328.2 122.187881955996 89.5119982960235
"1643" 328.4 118.955083326054 95.9248632159035
"1644" 328.6 114.35158406469 100.788622090829
"1645" 328.8 110.486969809517 106.383739232008
"1646" 329 106.337209527854 111.333121096185
"1647" 329.2 100.764450726331 115.120486865209
"1648" 329.4 94.6746084522375 119.058538773826
"1649" 329.6 88.4197793525865 121.883901473995
"1650" 329.8 82.3718022856418 124.180571473027
"1651" 330 75.3601384603555 124.813484123215
"1652" 330.2 68.7251580191787 126.794499129532
"1653" 330.4 62.0103830157741 126.143934083979
"1654" 330.6 55.5475931386295 124.575341253252
"1655" 330.8 49.0243622497717 124.575426719756
"1656" 331 43.4642818790513 122.603579806733
"1657" 331.2 37.8154548397906 120.335074685053
"1658" 331.4 31.6810574732146 117.450329601755
"1659" 331.6 26.4019422861033 114.608977420416
"1660" 331.8 22.1705037043221 109.326778922353
"1661" 332 17.8392632154346 104.831473834955
"1662" 332.2 12.7027417975385 101.093366788665
"1663" 332.4 9.51627100134462 95.2336136822846
"1664" 332.6 7.09854853916775 88.749002120234
"1665" 332.8 5.27983968980019 83.3282820136768
"1666" 333 3.4483150492846 76.8505892318846
"1667" 333.2 3.04910742085961 70.2523037962096
"1668" 333.4 2.40726997476299 64.5436610253306
"1669" 333.6 2.47576680781938 59.1155539754498
"1670" 333.8 2.99312098516586 53.0644680382284
"1671" 334 3.7404181920346 44.2259137771846
"1672" 334.2 6.11526310817032 39.4150213816703
"1673" 334.4 8.98952577851504 34.3474652723194
"1674" 334.6 12.760714982047 28.074000950456
"1675" 334.8 16.1463778105981 24.139282533188
"1676" 335 20.7364936461179 18.6679706500513
"1677" 335.2 25.5354123344162 13.8451370845688
"1678" 335.4 30.9618739644452 10.3494239113998
"1679" 335.6 35.8064022012064 7.51192286222125
"1680" 335.8 41.2389718969615 4.90583483336538
"1681" 336 49.3054336911109 5.2234822185583
"1682" 336.2 55.4798512224073 5.68954279911188
"1683" 336.4 60.8583692177004 4.23545614974777
"1684" 336.6 65.6498359285496 2.59904170479723
"1685" 336.8 71.3844442187143 4.03808520417033
"1686" 337 77.4113167777782 8.03164124091652
"1687" 337.2 82.2628675797741 11.0409469141688
"1688" 337.4 87.9730290800887 14.009333981854
"1689" 337.6 93.7488265962868 17.141602375939
"1690" 337.8 97.713774697507 21.3854351103438
"1691" 338 100.995815341354 25.4915787456725
"1692" 338.2 105.022314554885 30.4844655402081
"1693" 338.4 107.992502498317 35.4469381587681
"1694" 338.6 110.654662333038 41.5086055671923
"1695" 338.8 113.662797641662 46.7711779519124
"1696" 339 116.45824805209 52.436112176414
"1697" 339.2 116.635101543553 58.825672308746
"1698" 339.4 115.598086283983 65.1470506442771
"1699" 339.6 114.753522110499 71.7726311058561
"1700" 339.8 113.246701483777 78.6292941426697
"1701" 340 110.164382491222 85.5768416765603
"1702" 340.2 106.209818834561 91.3068310417081
"1703" 340.4 103.05692921169 96.9840688118013
"1704" 340.6 101.893051184038 104.092983104023
"1705" 340.8 100.354124142712 110.627782964043
"1706" 341 96.1370333368552 113.972507582414
"1707" 341.2 90.9030319518599 114.500724124251
"1708" 341.4 84.1334265802197 114.076508189266
"1709" 341.6 77.2379661595459 112.409697261852
"1710" 341.8 70.2023635814814 111.622379830498
"1711" 342 63.4398093891846 109.287947750599
"1712" 342.2 57.5523689327771 105.899533961772
"1713" 342.4 51.9832996691323 101.287762225146
"1714" 342.6 48.9946848281827 95.2593287452789
"1715" 342.8 48.1654705064755 88.5583192362483
"1716" 343 47.9151143205123 81.5836269160655
"1717" 343.2 49.0231787244933 74.6393543300042
"1718" 343.4 52.2681051400611 68.7366130443846
"1719" 343.6 56.5040735419734 63.1378178119033
"1720" 343.8 60.548533994712 58.8855279017696
"1721" 344 67.1554593450544 56.9006181951771
"1722" 344.2 73.9647436450481 56.5968913630341
"1723" 344.4 80.5099924924471 57.9276376231793
"1724" 344.6 87.2132084805544 59.0978217091959
"1725" 344.8 93.96243419045 61.423418058193
"1726" 345 100.326650700706 64.1685150071368
"1727" 345.2 106.28550985657 67.8881639945483
"1728" 345.4 112.234358231437 71.5517357300688
"1729" 345.6 117.656614855669 74.7980330487294
"1730" 345.8 123.554636167135 76.7604339409124
"1731" 346 125.326960394376 73.103091372715
"1732" 346.2 125.748852030688 68.4120539968846
"1733" 346.4 125.473043293844 63.5208614323981
"1734" 346.6 124.918071387031 57.9928469109466
"1735" 346.8 124.754874431142 51.9219335369137
"1736" 347 123.276397682724 46.3974974002438
"1737" 347.2 120.644423374551 40.5288256049957
"1738" 347.4 119.266325988621 35.1547834532392
"1739" 347.6 117.153917419736 35.940957121257
"1740" 347.8 111.550184788515 35.9886051516346
"1741" 348 105.684415011785 35.5407136660846
"1742" 348.2 99.6070960229604 35.0670541591876
"1743" 348.4 93.8397801001119 33.4934345349452
"1744" 348.6 88.0608587325346 32.1445277930446
"1745" 348.8 81.8063809452955 30.8994550177163
"1746" 349 75.1654786572646 29.5701254282746
"1747" 349.2 68.9417343624046 29.5623360111346
"1748" 349.4 61.4850366116703 30.4783873635683
"1749" 349.6 54.7958473688258 32.9091125421199
"1750" 349.8 47.8058663076499 34.8261538692622
"1751" 350 40.4207835042946 36.9155457912946
"1752" 350.2 33.4271594411173 38.573187744746
"1753" 350.4 26.7659352578746 42.0721399379746
"1754" 350.6 21.2739093356034 46.9343590285721
"1755" 350.8 15.7857979928642 51.4343039856193
"1756" 351 9.83282648965264 55.6398189853691
"1757" 351.2 5.31380097046624 60.4199530435479
"1758" 351.4 5.276342092991 67.1276288301825
"1759" 351.6 6.43344688866585 73.8808739472596
"1760" 351.8 7.6383723525096 81.3011051707284
"1761" 352 10.8918357945034 87.1683534864688
"1762" 352.2 15.4638884069764 93.115634069456
"1763" 352.4 20.5633122671827 97.6148784477115
"1764" 352.6 25.8830166272028 102.33142499743
"1765" 352.8 32.027075601267 105.827984661032
"1766" 353 37.6775605026635 109.557403091683
"1767" 353.2 43.8481270458946 112.550786220695
"1768" 353.4 50.558544179725 113.901421433087
"1769" 353.6 57.3121345723846 113.927206479496
"1770" 353.8 64.2129531551516 113.265484149642
"1771" 354 71.4655055157646 112.593628014965
"1772" 354.2 78.3019668753652 110.399281143758
"1773" 354.4 85.3733170118797 108.62395594536
"1774" 354.6 91.613895141621 105.089586793821
"1775" 354.8 97.7954664305513 101.405284281079
"1776" 355 104.342577681819 98.2543398511676
"1777" 355.2 111.485676157956 97.3404655563418
"1778" 355.4 116.167040361163 98.1221317609554
"1779" 355.6 114.596216348775 100.550480987694
"1780" 355.8 112.362069887257 103.113907355585
"1781" 356 109.22505916633 108.09559368103
"1782" 356.2 105.144925750607 112.090489367107
"1783" 356.4 100.411193995632 116.406297586096
"1784" 356.6 95.2373059136507 119.461321280912
"1785" 356.8 89.5937047482989 121.99582542757
"1786" 357 84.5610595765468 124.450243700912
"1787" 357.2 79.2486169371275 125.949881937685
"1788" 357.4 73.0055191044434 126.77922576259
"1789" 357.6 66.6707789517535 127.135184183389
"1790" 357.8 60.250181716938 126.254148167069
"1791" 358 54.0703624391199 126.18738279362
"1792" 358.2 47.8861530231725 124.409308325551
"1793" 358.4 41.1451198144662 122.937973976885
"1794" 358.6 34.8579474086091 120.44218113815
"1795" 358.8 29.3039370771635 116.65775640776
"1796" 359 23.7822344288392 112.799929547703
"1797" 359.2 18.9220340764814 108.297220040627
"1798" 359.4 14.1450175865376 103.776007812485
"1799" 359.6 10.1410048339933 98.3617984496672
"1800" 359.8 7.25904396574398 92.9304615414627
"1801" 360 4.35730042231681 86.6049638594609
"1802" 360.2 3.85390194174667 80.0693196477812
"1803" 360.4 1.33960855209889 74.2123878314918
"1804" 360.6 1.00819546260199 69.4195981704281
"1805" 360.8 1.10132979797156 63.5521350421455
"1806" 361 0.566230707484589 57.2731874866846
"1807" 361.2 1.95755319451226 53.3138433276506
"1808" 361.4 3.0121076894446 47.7545197416046
"1809" 361.6 4.48319475502745 40.1197781705275
"1810" 361.8 7.05154865533621 35.275622211804
"1811" 362 10.9039000261418 30.4442093087703
"1812" 362.2 14.6460771524944 25.4705171903358
"1813" 362.4 17.6380366059846 20.4759809173246
"1814" 362.6 22.2978578523085 17.0696349349716
"1815" 362.8 27.4388911790867 12.1666616162995
"1816" 363 32.2031868731397 8.86275480006828
"1817" 363.2 37.7969977473652 6.41812486567102
"1818" 363.4 42.7524763667771 3.73077241847339
"1819" 363.6 49.2315596072487 2.11125781593315
"1820" 363.8 56.0658278299846 1.57496022711461
"1821" 364 63.8741284054755 1.47420923067249
"1822" 364.2 70.4336888061578 3.09738976163719
"1823" 364.4 77.468298386804 4.49695486211042
"1824" 364.6 81.3089379695232 4.82033218711233
"1825" 364.8 85.6850865048346 8.52701502456461
"1826" 365 90.4561045030846 11.8258331833546
"1827" 365.2 96.2085890609746 14.2717101653146
"1828" 365.4 102.101283127385 16.4267943737631
"1829" 365.6 106.719294717527 20.9565280362692
"1830" 365.8 110.459327718605 25.6987851096946
"1831" 366 113.31062531647 31.085908911256
"1832" 366.2 113.443146569112 36.9947381988846
"1833" 366.4 113.567305157465 42.0487716865546
"1834" 366.6 114.029782708443 47.308079225914
"1835" 366.8 116.722819880366 52.6439441602117
"1836" 367 119.15505796769 58.5995521274679
"1837" 367.2 119.507634505615 64.1540889544904
"1838" 367.4 121.814767844644 68.725021649831
"1839" 367.6 125.818008472069 73.7245731428057
"1840" 367.8 125.726732283139 78.6558723866582
"1841" 368 122.472772675468 83.7564845203568
"1842" 368.2 118.488178437796 89.2833240346229
"1843" 368.4 115.022979784861 94.0698116697164
"1844" 368.6 112.892727846562 100.862214338964
"1845" 368.8 110.982674632805 104.778440279941
"1846" 369 105.355611730587 106.602667455404
"1847" 369.2 98.1196053368894 107.714579119778
"1848" 369.4 91.672119067718 108.291509324248
"1849" 369.6 85.3778814308948 108.404352302915
"1850" 369.8 79.7901668906703 107.887707288527
"1851" 370 75.3222111718392 108.677046132188
"1852" 370.2 70.669130344356 111.394799624656
"1853" 370.4 65.3574897041275 112.247926263799
"1854" 370.6 59.5636470504703 111.435601333485
"1855" 370.8 54.6501201711419 108.504864645147
"1856" 371 51.4965406105788 103.116554244904
"1857" 371.2 51.1351267803646 97.7586830718346
"1858" 371.4 52.7148511230905 92.1659579321493
"1859" 371.6 55.9193529207216 86.7087175181237
"1860" 371.8 60.2201836379846 82.4626788189418
"1861" 372 64.5360699873173 77.6657317627212
"1862" 372.2 66.4430624420513 73.4240325000967
"1863" 372.4 68.3815072630023 68.8129798790905
"1864" 372.6 71.7654338069259 65.5285404042332
"1865" 372.8 76.6837598149453 63.6255663617912
"1866" 373 82.0739055724763 64.0385463916736
"1867" 373.2 86.9941016283388 66.6576485768204
"1868" 373.4 92.3441914837585 70.1765263142498
"1869" 373.6 96.2113905180162 74.9373990571478
"1870" 373.8 98.4265534673568 80.3774642147179
"1871" 374 99.0782474278132 86.3685151277132
"1872" 374.2 98.6996661011094 92.7093184702791
"1873" 374.4 98.1838869346467 98.9647192838749
"1874" 374.6 96.5225767566418 105.059407017456
"1875" 374.8 92.0788997405846 109.187798101656
"1876" 375 86.7321639242308 111.351215981135
"1877" 375.2 82.084841507021 112.599293045612
"1878" 375.4 81.8796477401767 115.16783757238
"1879" 375.6 82.3757297228552 119.803115412208
"1880" 375.8 85.7583441184132 122.066301106456
"1881" 376 89.7447690510544 119.858949654564
"1882" 376.2 93.7862693939574 117.11103620371
"1883" 376.4 96.0683031856199 112.597904557708
"1884" 376.6 98.6991406412375 107.198769344002
"1885" 376.8 103.052914749677 103.350529272479
"1886" 377 108.706390926711 102.30794113314
"1887" 377.2 113.231161848577 102.44207012726
"1888" 377.4 114.920117199606 99.02296539225
"1889" 377.6 115.967915337932 93.1287564029129
"1890" 377.8 118.062308435282 87.8455577868192
"1891" 378 122.097629199844 83.69615357429
"1892" 378.2 124.580300201314 81.367991620451
"1893" 378.4 124.943027648107 76.1762276554124
"1894" 378.6 126.36177687433 70.2390263806301
"1895" 378.8 126.9916867041 64.163605841169
"1896" 379 126.886466617613 58.0558384469418
"1897" 379.2 124.348887270168 52.2416649246488
"1898" 379.4 124.220142887305 46.9178900670034
"1899" 379.6 122.048300352561 42.050222656414
"1900" 379.8 119.843415929929 36.7299494314193
"1901" 380 115.226451008285 32.0496385297028
"1902" 380.2 112.140976330051 26.6845791233013
"1903" 380.4 110.083428114147 23.2695710561527
"1904" 380.6 104.279885733728 21.7323489901971
"1905" 380.8 97.535358825108 21.2653637649378
"1906" 381 91.4100941077582 19.441443603544
"1907" 381.2 85.4754841780298 18.0069869554653
"1908" 381.4 79.7883720940943 16.5202971249814
"1909" 381.6 74.0958943162284 15.4643023853534
"1910" 381.8 68.9839612026899 12.6808242068004
"1911" 382 64.8733768668695 8.50042085291492
"1912" 382.2 61.1656491094327 3.57639104264423
"1913" 382.4 58.7478310648552 3.33223746053167
"1914" 382.6 53.5914448959378 5.01945705965057
"1915" 382.8 47.8336438209741 8.4171432459583
"1916" 383 41.9833815795109 11.5370097951899
"1917" 383.2 35.4535846186939 13.2316623705856
"1918" 383.4 28.5948738291186 15.253425323374
"1919" 383.6 22.7846964235585 19.2582918161564
"1920" 383.8 18.6917018492233 25.2101038806266
"1921" 384 16.4221712639018 31.8017934388846
"1922" 384.2 13.3146278680259 38.007926877602
"1923" 384.4 9.62359185971794 43.9792489010846
"1924" 384.6 5.91018083484776 51.1851430377899
"1925" 384.8 3.25977574805507 56.8120185855551
"1926" 385 3.33796497313459 63.223745794706
"1927" 385.2 5.22143237194251 70.4619006126741
"1928" 385.4 8.09063832956939 77.247115720352
"1929" 385.6 9.72843223932275 84.0471005655238
"1930" 385.8 10.1735972993524 91.6923603846588
"1931" 386 10.9056000973429 97.5033632878013
"1932" 386.2 15.4315875239165 101.529506762853
"1933" 386.4 20.349495619956 104.810887518227
"1934" 386.6 25.5702597268846 108.665012570355
"1935" 386.8 29.9489147578104 113.486557437211
"1936" 387 33.3402033240346 118.525269167075
"1937" 387.2 38.2360109642213 119.464529803232
"1938" 387.4 42.3900550708552 118.455240779649
"1939" 387.6 47.7026160016519 119.363325616102
"1940" 387.8 53.2655323681546 121.325564628905
"1941" 388 58.9655485879506 122.989413524036
"1942" 388.2 63.2925141803379 126.308534851483
"1943" 388.4 67.9008734970721 126.126766618572
"1944" 388.6 73.5149170620683 124.55547029116
"1945" 388.8 79.8490155091731 123.716915690885
"1946" 389 86.2555891861068 123.121890770468
"1947" 389.2 92.065791336336 119.531049295749
"1948" 389.4 97.6507278003069 116.407719898836
"1949" 389.6 103.032303937927 113.134436119256
"1950" 389.8 107.480390058026 108.773727243536
"1951" 390 111.946240901551 103.518524301468
"1952" 390.2 116.648361277437 99.0470116698583
"1953" 390.4 119.684121998857 93.2248882319391
"1954" 390.6 123.094457803358 87.5761066123042
"1955" 390.8 125.104848199466 82.1674565372937
"1956" 391 126.143213867601 75.5102480843711
"1957" 391.2 127.613317612437 69.5770798647803
"1958" 391.4 127.844611291411 63.8635907740632
"1959" 391.6 127.12385837807 57.310279949256
"1960" 391.8 125.571452154824 52.1088767211556
"1961" 392 122.829371526375 46.103612697375
"1962" 392.2 120.394729280675 40.5142565099746
"1963" 392.4 116.006549566414 36.3520470157163
"1964" 392.6 111.166680979842 33.2335624941418
"1965" 392.8 106.679402823819 28.9322015585356
"1966" 393 102.136335504515 25.5546808926046
"1967" 393.2 97.5707037704458 21.3933834951805
"1968" 393.4 92.0962095564513 18.1919507137179
"1969" 393.6 86.3010654128793 16.530436151253
"1970" 393.8 80.489793870874 15.0214001319697
"1971" 394 74.6373059208685 15.8502397365943
"1972" 394.2 68.7993849041209 18.9192958611923
"1973" 394.4 65.0865720640385 22.8065146070192
"1974" 394.6 62.1688361591746 26.6880410864746
"1975" 394.8 60.023870913179 31.379563350922
"1976" 395 55.2031131391959 35.4062359928186
"1977" 395.2 50.3319093100351 39.2093022627972
"1978" 395.4 48.7365632951068 42.3427500593568
"1979" 395.6 48.2635543704331 44.7602072926613
"1980" 395.8 46.2334239569292 50.3151556612311
"1981" 396 45.5352777059561 56.141867378256
"1982" 396.2 44.7154251876493 62.5967195340317
"1983" 396.4 43.2207080414989 69.0834275694275
"1984" 396.6 40.6910020941275 74.8513054992846
"1985" 396.8 37.6700706784904 79.6318106081538
"1986" 397 34.006940338756 84.4137423501989
"1987" 397.2 28.6560672861923 86.6310512978942
"1988" 397.4 22.6492282993846 85.5848338212735
"1989" 397.6 16.7504463875399 83.3518535697681
"1990" 397.8 11.7440443033846 79.3929684373013
"1991" 398 6.42245613910278 74.8064573399937
"1992" 398.2 3.86414403499068 71.1540861921271
"1993" 398.4 4.673650284 65.6686383997747
"1994" 398.6 4.15141243850039 59.0647534288846
"1995" 398.8 3.48726213498461 53.2470325024471
"1996" 399 5.13973134254175 46.495972486556
"1997" 399.2 6.9509562899046 39.1809679428446
"1998" 399.4 9.74932194118191 33.8859888358035
"1999" 399.6 15.011272048218 29.8284744300846
"2000" 399.8 20.629414320059 25.6608343447916
"2001" 400 26.2150503679179 21.3466646554179
"2002" 400.2 32.326081131 17.7979621849945
"2003" 400.4 38.5404506626033 14.1985221001034
"2004" 400.6 44.9370121806104 11.3901702451427
"2005" 400.8 51.7591634875289 8.0721773062042
"2006" 401 58.0686068138654 4.0894439985
"2007" 401.2 62.7774267070259 2.23587533792809
"2008" 401.4 69.3312052194046 2.54863736961461
"2009" 401.6 76.8635715937846 5.29727669672672
"2010" 401.8 83.6315311459413 8.30104162423513
"2011" 402 90.2043537532506 10.9992314789155
"2012" 402.2 95.6063929311275 15.4959468924846
"2013" 402.4 100.121807534591 20.7319877404413
"2014" 402.6 104.226357123831 26.6819532410399
"2015" 402.8 108.695559304238 32.3439979652964
"2016" 403 113.312750030346 38.0408896917972
"2017" 403.2 116.934879902163 43.7368282586827
"2018" 403.4 121.059240747642 49.6358494432275
"2019" 403.6 125.346728421304 55.7560055176143
"2020" 403.8 124.958577368018 61.1979103245635
"2021" 404 122.462370141894 66.6931393491635
"2022" 404.2 118.807889541132 71.4329931659629
"2023" 404.4 113.36464121509 75.2138843209203
"2024" 404.6 108.602170516188 79.2881186764734
"2025" 404.8 104.557405649006 84.3979028661819
"2026" 405 100.95859032996 89.7043522640073
"2027" 405.2 96.0805639159626 93.1666787427195
"2028" 405.4 91.8741957127685 96.8503813946167
"2029" 405.6 90.3415320082584 102.549363676457
"2030" 405.8 91.2898606339957 108.794411929162
"2031" 406 92.7043441168258 111.670047516032
"2032" 406.2 92.292976238854 109.854932535619
"2033" 406.4 91.5212883906273 108.308238581419
"2034" 406.6 88.5642203098392 107.040481722976
"2035" 406.8 83.8305179240023 105.113954756532
"2036" 407 78.6932897832009 103.583656899436
"2037" 407.2 73.1518408415073 101.638327203026
"2038" 407.4 67.2914067196676 100.866733995762
"2039" 407.6 62.266653262875 101.374770182596
"2040" 407.8 57.8314290483846 104.020818065456
"2041" 408 55.298643726762 109.078690273073
"2042" 408.2 52.1536328133438 114.341795775956
"2043" 408.4 48.2007634658365 116.53791922099
"2044" 408.6 44.909294600498 114.710904018194
"2045" 408.8 42.4138907798695 109.743173427612
"2046" 409 40.1639618391787 103.888267059502
"2047" 409.2 37.258359629303 97.9005617411703
"2048" 409.4 34.7824377526601 91.7763312244662
"2049" 409.6 33.8913702278453 85.7019344014576
"2050" 409.8 32.2478003880298 79.1455357871104
"2051" 410 29.6300700732216 73.2592728149824
"2052" 410.2 28.2023289056427 66.1673617457878
"2053" 410.4 26.2157310910138 58.7365476505138
"2054" 410.6 24.8790559531978 51.6476875477747
"2055" 410.8 25.5612022650939 45.2023081582218
"2056" 411 28.1916981874615 38.6325130847308
"2057" 411.2 32.4301665226011 31.6291414094929
"2058" 411.4 36.4817255109008 25.603762596304
"2059" 411.6 41.990185325725 22.0277322509804
"2060" 411.8 48.869271883418 18.5770941167513
"2061" 412 55.2557284474246 14.3807620052746
"2062" 412.2 61.7576100108695 10.6956202287331
"2063" 412.4 68.9687219389604 8.09521379967249
"2064" 412.6 76.1879746220381 6.34736643832026
"2065" 412.8 81.5850943372908 8.59176455454086
"2066" 413 87.0708874011193 12.9879665303336
"2067" 413.2 91.3481782279275 18.3335202791989
"2068" 413.4 95.7733854920032 24.5423778774826
"2069" 413.6 98.6603270121419 30.2590350927098
"2070" 413.8 101.395608208266 35.6039544785084
"2071" 414 104.325683692106 42.2050820006063
"2072" 414.2 106.385462554385 48.8480280184907
"2073" 414.4 109.708947200785 55.6633746110846
"2074" 414.6 112.897269686843 62.0822425919967
"2075" 414.8 117.223980367655 67.8366195775333
"2076" 415 121.832215413315 73.1737585615977
"2077" 415.2 124.738422587753 78.466551647332
"2078" 415.4 122.793262328183 82.7295744005452
"2079" 415.6 119.393789178185 87.9033000676573
"2080" 415.8 116.418803531045 94.4458582547011
"2081" 416 114.027909559668 101.168022771932
"2082" 416.2 110.432250220927 107.029016779999
"2083" 416.4 106.12105114688 110.514210951297
"2084" 416.6 101.286279296996 113.998175324079
"2085" 416.8 96.5940924111136 117.903972152296
"2086" 417 92.2397297773263 118.665138361254
"2087" 417.2 87.4805471556046 119.319789715355
"2088" 417.4 81.6229054663246 121.956507417245
"2089" 417.6 75.9257566193054 125.648845387489
"2090" 417.8 71.1897895430355 125.153548757743
"2091" 418 64.7790865942233 125.618203530433
"2092" 418.2 58.5166836146526 124.869267607988
"2093" 418.4 52.2610589218073 124.202750471266
"2094" 418.6 45.7919965916478 122.183630422274
"2095" 418.8 39.7597316227788 118.878489275077
"2096" 419 34.5375426140254 114.464146884292
"2097" 419.2 29.0516522853744 110.693487135895
"2098" 419.4 23.9256129891569 106.167590243291
"2099" 419.6 21.4352393515016 100.224365061204
"2100" 419.8 20.6034363252528 94.0743315636099
"2101" 420 20.9073091917033 87.0167772428077
"2102" 420.2 22.951689709608 80.7301056762569
"2103" 420.4 26.279962177418 75.7600708322846
"2104" 420.6 30.9304015719604 73.3728898623089
"2105" 420.8 36.0088135451582 71.068539181894
"2106" 421 41.4307986558797 69.4103093973506
"2107" 421.2 46.5567470598462 69.1086076449808
"2108" 421.4 52.0306185583005 66.948808347221
"2109" 421.6 56.5548301282179 67.9684899653013
"2110" 421.8 61.9461165283568 67.7701483251624
"2111" 422 66.7337886676301 64.7368653644664
"2112" 422.2 72.3320060483568 61.7333500416624
"2113" 422.4 78.5635397603568 60.2800467511902
"2114" 422.6 84.3249756633938 59.9901933551507
"2115" 422.8 90.9596346824917 61.0260173873489
"2116" 423 97.2978092243846 61.6055871150275
"2117" 423.2 103.519814597375 63.3596522372699
"2118" 423.4 110.071273119266 65.5689167407846
"2119" 423.6 116.198737183438 68.3598927213935
"2120" 423.8 120.929124293411 72.4024220756215
"2121" 424 124.95968178913 77.2282579417028
"2122" 424.2 123.277468484978 81.1094932640351
"2123" 424.4 122.259877395501 85.3575136947507
"2124" 424.6 120.608361258162 91.7803054168846
"2125" 424.8 117.18889290306 96.8469353043441
"2126" 425 112.638633536218 101.98588435494
"2127" 425.2 108.215240731611 107.95069448912
"2128" 425.4 104.005362872718 112.98843606519
"2129" 425.6 98.3226668320673 115.920008726712
"2130" 425.8 91.8932519654146 116.807702687705
"2131" 426 85.9935884205109 118.87517798439
"2132" 426.2 80.3100068440611 122.456862918238
"2133" 426.4 75.1837029539695 125.745103549979
"2134" 426.6 69.1042324011569 126.701573545518
"2135" 426.8 62.4584011772385 125.883073828132
"2136" 427 56.2828187360275 124.066644623701
"2137" 427.2 50.9785065580642 120.869619037283
"2138" 427.4 45.2584089674764 117.099885314303
"2139" 427.6 39.5099132640739 113.102889520021
"2140" 427.8 34.1152503294646 108.835234244915
"2141" 428 28.2136485632559 104.702254345667
"2142" 428.2 21.5457275378846 102.137796020228
"2143" 428.4 15.0233889193246 100.344769562315
"2144" 428.6 11.5249669463221 96.0888267724471
"2145" 428.8 10.3746145158685 89.8036361211427
"2146" 429 11.7177878411149 83.7370758082779
"2147" 429.2 12.2814154858276 76.9705528291884
"2148" 429.4 13.0190977042775 70.104397601706
"2149" 429.6 14.3676227137253 63.6228464256429
"2150" 429.8 15.4250188664944 57.2741374156041
"2151" 430 16.7713520322467 51.1410359933674
"2152" 430.2 19.5815442652365 44.7456890814031
"2153" 430.4 24.0865612240274 39.5494815584918
"2154" 430.6 28.2700008947255 34.2758185418732
"2155" 430.8 31.2475464500769 27.8942451703022
"2156" 431 34.9624992399231 21.769708946489
"2157" 431.2 38.8503692748085 15.3678166250368
"2158" 431.4 44.5082801485096 11.0219004226971
"2159" 431.6 51.2347664079471 8.81084191160336
"2160" 431.8 58.5936193276749 8.2367126610459
"2161" 432 65.639583617931 9.87900086960626
"2162" 432.2 71.0004124006971 13.8861340168846
"2163" 432.4 76.1243883631033 18.8478304555409
"2164" 432.6 77.4416283394372 24.213261267232
"2165" 432.8 76.2373932062196 29.4876559196225
"2166" 433 73.7626417228132 32.9590782711132
"2167" 433.2 71.6917071045925 38.2724082710232
"2168" 433.4 71.3368303364712 44.0214415772596
"2169" 433.6 72.7174422329292 50.7971740486074
"2170" 433.8 74.1746330035173 57.5625086947418
"2171" 434 75.4532771221214 64.3123607653057
"2172" 434.2 76.7093893163743 70.6284242346578
"2173" 434.4 79.3077848167438 76.6627861325545
"2174" 434.6 81.7152656981275 83.326933196856
"2175" 434.8 82.4496964570418 89.5547576625989
"2176" 435 79.9846322284234 95.1607612048263
"2177" 435.2 76.5374852095905 101.769087396414
"2178" 435.4 76.8773176240317 108.027349500561
"2179" 435.6 79.3673128173561 112.055045458427
"2180" 435.8 82.1323938476079 113.004576488156
"2181" 436 80.9965900545034 112.348994043003
"2182" 436.2 78.3825079360846 112.258683077945
"2183" 436.4 72.2238964270974 110.603349069555
"2184" 436.6 65.7956581902064 109.815505398954
"2185" 436.8 59.735508793718 110.337214835763
"2186" 437 53.4517910780022 110.917834194179
"2187" 437.2 46.4792235189207 111.59112199872
"2188" 437.4 39.392541101324 112.681908075885
"2189" 437.6 33.3183693517483 112.748786909915
"2190" 437.8 30.7455012661119 108.397728648885
"2191" 438 29.3803862420816 103.755550757369
"2192" 438.2 27.4498799497977 97.1524632161563
"2193" 438.4 28.2838555892433 90.8955292308737
"2194" 438.6 31.8750809657395 85.3896330751427
"2195" 438.8 36.2463432187669 81.127131975414
"2196" 439 40.8120519190962 76.8568307520288
"2197" 439.2 46.5428979509978 74.2945336389318
"2198" 439.4 53.0243489337457 71.1131065144124
"2199" 439.6 59.348510767556 69.2132511884275
"2200" 439.8 65.68221735373 69.063532521321
"2201" 440 70.2944964723846 71.4737276783013
"2202" 440.2 75.8465794681229 73.016545904408
"2203" 440.4 81.8023479107149 75.0509242015268
"2204" 440.6 87.0995738445755 77.9009803310664
"2205" 440.8 93.1182099349124 80.5541685850235
"2206" 441 98.5684722563669 82.7259696528227
"2207" 441.2 102.739582587468 86.9047072811068
"2208" 441.4 104.596101164205 92.6180351847714
"2209" 441.6 106.743067613994 98.6881021624028
"2210" 441.8 110.417012236304 103.274958818074
"2211" 442 113.762040585965 101.509287424745
"2212" 442.2 116.483634864709 97.71710442629
"2213" 442.4 120.206414858195 92.997840438317
"2214" 442.6 122.781834759439 87.4645472717495
"2215" 442.8 124.544125160667 81.5175818943974
"2216" 443 126.193877543114 76.0813539566883
"2217" 443.2 127.258343173783 70.1112498597253
"2218" 443.4 127.524456973842 64.8140851274561
"2219" 443.6 126.748714059366 58.8718045639488
"2220" 443.8 126.19798929844 53.5760993144957
"2221" 444 124.466463377941 49.2985879769412
"2222" 444.2 123.648294635127 44.8954327265989
"2223" 444.4 121.555352434535 41.3165664753946
"2224" 444.6 119.790678527699 36.2306334699132
"2225" 444.8 116.778770566899 33.111157367656
"2226" 445 113.340824179866 28.278184459045
"2227" 445.2 110.688733690061 23.6572705175023
"2228" 445.4 107.508936180346 20.4509649045865
"2229" 445.6 103.350529272479 16.0392464904884
"2230" 445.8 98.8275233765639 12.3943871495073
"2231" 446 93.2102198490132 9.46842172462747
"2232" 446.2 87.9097069475561 5.95576551911319
"2233" 446.4 82.7231208954254 5.42507835818053
"2234" 446.6 75.8837449114372 4.79301442924251
"2235" 446.8 70.0119391839728 2.67548268206108
"2236" 447 65.5989946881569 1.6505792717262
"2237" 447.2 59.3303017404755 2.32789787682401
"2238" 447.4 52.8916403454346 2.14358767833462
"2239" 447.6 46.7812963515593 4.37245754880694
"2240" 447.8 40.690777291324 6.54519846979371
"2241" 448 35.3232591042596 7.95076043572836
"2242" 448.2 31.1554375485442 11.5368789539165
"2243" 448.4 25.7482437206749 15.5696532052072
"2244" 448.6 21.1427036657143 17.947758668456
"2245" 448.8 18.4362424699007 21.4745339403685
"2246" 449 15.0273255064814 27.9950299011104
"2247" 449.2 11.7686424627741 34.5444882108109
"2248" 449.4 7.66116442045201 39.4555521904914
"2249" 449.6 6.27333738180322 43.3953445309776
"2250" 449.8 6.28298554762373 49.4930837802216
"2251" 450 8.26366643232078 55.8744070470761
"2252" 450.2 8.75257665706546 62.437405318225
"2253" 450.4 6.99488436343562 68.4676926907417
"2254" 450.6 3.96282654984776 73.5448699228214
"2255" 450.8 4.63356960329003 78.2382984566008
"2256" 451 7.46396456961619 84.425455759432
"2257" 451.2 12.0010950690046 90.0627389375146
"2258" 451.4 15.0846603139413 96.0203180456681
"2259" 451.6 18.0404898248846 101.744268175135
"2260" 451.8 23.7271577419907 106.178924978703
"2261" 452 29.5558448301846 110.163329867285
"2262" 452.2 35.8328168088346 113.520568654625
"2263" 452.4 42.5791208404149 115.616708675097
"2264" 452.6 47.8287082679574 119.16048479103
"2265" 452.8 51.7564473475317 122.895972217796
"2266" 453 54.9753094303846 124.44717354776
"2267" 453.2 60.6939755782163 124.414878315805
"2268" 453.4 66.2943062119471 123.980619916978
"2269" 453.6 72.6621045343537 124.022068114926
"2270" 453.8 79.2536115657509 124.017695164607
"2271" 454 85.9322198166733 121.773576569359
"2272" 454.2 91.1734115086467 117.88997791771
"2273" 454.4 96.8982549795011 114.615397702545
"2274" 454.6 103.100203751357 111.17090539919
"2275" 454.8 108.915203167609 107.81412901581
"2276" 455 112.790094425051 102.692701836162
"2277" 455.2 117.061966414164 97.658099543169
"2278" 455.4 120.606411954574 92.2960911464251
"2279" 455.6 123.157270630601 86.4505195449657
"2280" 455.8 125.131309855779 80.0825140627793
"2281" 456 126.331195735438 73.7784798760793
"2282" 456.2 127.105312146785 67.3463201063664
"2283" 456.4 126.735314832635 61.159962391079
"2284" 456.6 125.340901970761 54.4411269246828
"2285" 456.8 125.021825057562 47.7810183195388
"2286" 457 122.185347861331 43.4473229378306
"2287" 457.2 118.080611024488 38.6983670104789
"2288" 457.4 115.389742918054 32.8701584502883
"2289" 457.6 113.742134297718 26.9707811924604
"2290" 457.8 109.27057191255 25.0068504288943
"2291" 458 103.200000913448 22.684075691853
"2292" 458.2 98.4674465465072 18.2180787376676
"2293" 458.4 95.1385729951676 13.4195038391582
"2294" 458.6 90.1429381405172 9.63374812923155
"2295" 458.8 83.7592556093004 8.56883189552672
"2296" 459 77.4278900057357 7.13254362422504
"2297" 459.2 69.325812546 6.14379577168681
"2298" 459.4 62.0065013913314 5.76939562472504
"2299" 459.6 54.8735159109414 4.88847205914598
"2300" 459.8 48.5824797068998 3.50024449688462
"2301" 460 42.7970163964491 6.37311554959429
"2302" 460.2 37.8546523762815 10.8627159207918
"2303" 460.4 33.5041579912556 14.7613964804653
"2304" 460.6 28.7494797000363 18.9580073119745
"2305" 460.8 24.6140868925644 23.9686155284352
"2306" 461 20.4194006455714 29.0669376408297
"2307" 461.2 16.1352212185714 34.0016617960055
"2308" 461.4 12.8203239834814 40.0602507507556
"2309" 461.6 11.1598380178846 46.6016860048846
"2310" 461.8 9.54926147393755 53.5067751989905
"2311" 462 9.08266011388459 60.5391788160989
"2312" 462.2 9.47071984459113 67.0573727551455
"2313" 462.4 9.18466438595604 73.9844831816538
"2314" 462.6 8.72348143465128 80.8231919732846
"2315" 462.8 9.28445117385199 87.3225574557868
"2316" 463 13.2682235226058 92.5779716913173
"2317" 463.2 18.8690699814434 96.6334177624434
"2318" 463.4 24.5091503511805 99.8280450640785
"2319" 463.6 30.3508235794728 102.028734634414
"2320" 463.8 35.1559746980014 105.844935243501
"2321" 464 38.2170398192808 110.228731577234
"2322" 464.2 40.2690396665481 111.76690122274
"2323" 464.4 40.5995930452757 111.512210122518
"2324" 464.6 40.6444570362556 110.893692420627
"2325" 464.8 40.5483144934271 110.284314431374
"2326" 465 42.2084547379246 110.907219204155
"2327" 465.2 44.7059962213234 114.476918318181
"2328" 465.4 45.2184621880135 119.601373129802
"2329" 465.6 42.8177093452081 122.113212162061
"2330" 465.8 40.60233684225 120.840823208423
"2331" 466 38.7018518693434 119.304251032709
"2332" 466.2 33.6673588439146 118.529163875645
"2333" 466.4 29.3112298007004 116.411262352211
"2334" 466.6 25.8779417039146 113.142781923335
"2335" 466.8 21.5173286212284 108.734458660666
"2336" 467 17.4020714787033 105.488823603379
"2337" 467.2 13.8695607889271 100.945300477353
"2338" 467.4 9.91869293744486 96.1020242035955
"2339" 467.6 8.38321713286775 90.2486784511543
"2340" 467.8 6.22877883414323 85.9561492679536
"2341" 468 4.65182808023646 79.9375063947735
"2342" 468.2 4.42631964575127 72.5534274429846
"2343" 468.4 2.76059150968723 66.587690508832
"2344" 468.6 2.27820912673244 61.8587834899716
"2345" 468.8 3.33248540480019 54.431567649508
"2346" 469 5.13449475959048 45.782651702664
"2347" 469.2 6.65406310328115 38.5302382442984
"2348" 469.4 9.17661141710828 34.5127155882662
"2349" 469.6 13.0979191872418 29.015222188206
"2350" 469.8 16.4469049016596 22.7952798707596
"2351" 470 23.0725661874281 17.7046417670368
"2352" 470.2 28.1264184567741 14.9766524164846
"2353" 470.4 34.3497527823109 11.2090343366636
"2354" 470.6 40.469683734118 8.60231272358461
"2355" 470.8 47.6860548646372 6.47798834742145
"2356" 471 54.3220034767072 4.91992858852978
"2357" 471.2 61.2263166852346 3.23800078650461
"2358" 471.4 68.0553603902262 2.39481566183511
"2359" 471.6 73.9228658652609 5.58277595218358
"2360" 471.8 79.6942789289165 10.1240112705442
"2361" 472 84.3927890548527 14.1015859803314
"2362" 472.2 88.2656145277438 18.8055668805448
"2363" 472.4 91.7461765273537 23.418132104699
"2364" 472.6 95.3111144487786 28.1549299597028
"2365" 472.8 98.9658460260816 33.0646231873392
"2366" 473 103.557072253064 37.7686382189429
"2367" 473.2 106.945558739213 43.4154434699989
"2368" 473.4 110.381283750721 48.6464080041346
"2369" 473.6 113.60509825544 54.7661491553291
"2370" 473.8 117.038417804899 60.9230858037132
"2371" 474 122.01117758569 66.3925754791068
"2372" 474.2 125.647578367727 71.227371906056
"2373" 474.4 125.024424996527 78.030129541656
"2374" 474.6 122.973211816327 84.3469759175703
"2375" 474.8 119.981536107839 90.4950515887846
"2376" 475 115.512784212412 95.5127344631346
"2377" 475.2 110.368353205215 99.7901777589601
"2378" 475.4 104.979040015218 102.840556513357
"2379" 475.6 99.775585724156 106.557942505342
"2380" 475.8 94.7792310157846 110.027015067335
"2381" 476 89.3758353365635 110.958670354211
"2382" 476.2 84.2547820818612 113.277640757464
"2383" 476.4 80.126726440767 116.301696040943
"2384" 476.6 79.1265595524783 120.759371370541
"2385" 476.8 79.5556895379866 123.295651294538
"2386" 477 81.4479838950157 121.996437633263
"2387" 477.2 83.7373647944978 122.210471810036
"2388" 477.4 86.9743820116393 121.530734936969
"2389" 477.6 90.0497320805921 120.391716392913
"2390" 477.8 93.2745624177509 118.746342080261
"2391" 478 95.9831875290739 117.787883615389
"2392" 478.2 94.1362222675611 116.58043498762
"2393" 478.4 93.500126727532 115.763510821621
"2394" 478.6 91.3928844065004 115.583124319432
"2395" 478.8 86.5780875412417 115.633408311925
"2396" 479 80.7504907466446 115.378344642515
"2397" 479.2 74.8694808059446 115.047294414065
"2398" 479.4 69.6900052464159 115.014676229791
"2399" 479.6 63.9493670937596 116.369710253103
"2400" 479.8 58.1874799638599 118.838889610637
"2401" 480 52.1545962539301 118.264323692885
"2402" 480.2 46.5053018028998 114.877107451703
"2403" 480.4 41.883690029246 109.71524557438
"2404" 480.6 38.0776728425232 104.220235958291
"2405" 480.8 36.2485869865908 97.8030506282248
"2406" 481 35.2614547750016 90.8439180372889
"2407" 481.2 35.7462216927569 84.5378047994804
"2408" 481.4 38.6755397342357 79.6114127891293
"2409" 481.6 42.8355028176946 76.1041034226346
"2410" 481.8 47.9198950593462 75.0030992691923
"2411" 482 53.5287033900989 75.1628821848846
"2412" 482.2 59.6756881065317 76.1518326943258
"2413" 482.4 65.0491229431731 77.5159352792596
"2414" 482.6 71.4578673494429 76.8367245735448
"2415" 482.8 76.4926809978525 73.7860371980589
"2416" 483 80.9376511456323 69.9913761876553
"2417" 483.2 86.3891164819251 66.6787332459116
"2418" 483.4 91.4773836392179 62.5808097768013
"2419" 483.6 95.2147302467937 57.4395977619482
"2420" 483.8 98.453120329247 51.4146882468938
"2421" 484 102.035764665459 45.8191043763332
"2422" 484.2 104.942333932465 39.1078494260007
"2423" 484.4 108.531029686251 33.5578897137507
"2424" 484.6 113.644766583468 30.7415672170513
"2425" 484.8 114.799502766932 33.1061533844978
"2426" 485 117.98664539669 37.4563332886624
"2427" 485.2 121.65416263344 42.4292991386902
"2428" 485.4 122.285249670246 47.5573320891902
"2429" 485.6 122.125592845869 54.1904666427937
"2430" 485.8 121.883317745305 60.1946045288945
"2431" 486 122.003601232797 66.7183917380039
"2432" 486.2 121.10004245647 73.200690914856
"2433" 486.4 119.350947383915 79.3483956614446
"2434" 486.6 116.831364879394 85.1960433815638
"2435" 486.8 113.770283755559 90.8614566960011
"2436" 487 110.791128303752 96.3467618870314
"2437" 487.2 107.928508997356 102.099428504256
"2438" 487.4 105.050133901813 108.557226237942
"2439" 487.6 102.029158894607 113.67001006494
"2440" 487.8 96.6978476453166 114.694804382127
"2441" 488 90.1548607177724 115.704943775456
"2442" 488.2 83.9453119000016 115.857062332065
"2443" 488.4 77.4255224017417 115.375085804732
"2444" 488.6 72.0365174824356 113.892712032681
"2445" 488.8 66.6337153668091 111.092181118696
"2446" 489 60.5678084352681 107.97926805172
"2447" 489.2 55.6358825505905 105.29341681809
"2448" 489.4 50.5096290214817 101.157856148535
"2449" 489.6 44.8453222362981 97.8770222937692
"2450" 489.8 38.4168969342937 96.9103053919149
"2451" 490 31.5803296182375 97.0152519359728
"2452" 490.2 25.3373408810317 99.237526825914
"2453" 490.4 18.9276178880513 101.001716414945
"2454" 490.6 14.2950784167346 97.6846836090046
"2455" 490.8 13.2978707432908 92.5349052023221
"2456" 491 13.0454469231163 86.1804744363602
"2457" 491.2 13.8975890420905 79.7846030212846
"2458" 491.4 15.8939234348674 73.7840658175743
"2459" 491.6 19.734346411732 67.8995923429372
"2460" 491.8 23.7151485395951 62.9840601582741
"2461" 492 27.4720376350016 57.660172359491
"2462" 492.2 31.8338926853407 53.2055709757747
"2463" 492.4 37.0323870483946 50.6093411234146
"2464" 492.6 43.2600260518246 49.6045063123546
"2465" 492.8 48.8324671016618 51.047823610043
"2466" 493 54.5071954195673 52.7957705960192
"2467" 493.2 60.5844177540949 52.1671153539781
"2468" 493.4 67.1342186612989 51.0861647297703
"2469" 493.6 73.9221393118704 52.3139252408846
"2470" 493.8 79.8124223682132 54.1648391231989
"2471" 494 86.1468876638489 54.5649740631882
"2472" 494.2 92.5087601679401 55.3972361921346
"2473" 494.4 99.0389730556787 55.5060589315905
"2474" 494.6 105.695849018596 55.7774764707195
"2475" 494.8 113.042529239774 56.0715977686068
"2476" 495 119.976903489319 57.8344623105108
"2477" 495.2 123.255515531466 62.4822724803981
"2478" 495.4 123.136418651642 67.9595259535132
"2479" 495.6 121.12289281313 72.7072561839884
"2480" 495.8 118.997237032876 78.9313077800391
"2481" 496 115.482913893366 84.2958513064223
"2482" 496.2 111.041247202742 88.7860248832516
"2483" 496.4 107.035771691761 94.3458106951048
"2484" 496.6 102.203961807866 99.169629767421
"2485" 496.8 96.6486911293846 103.533589503361
"2486" 497 91.3741429517275 107.16996813777
"2487" 497.2 85.499596091627 108.586563003794
"2488" 497.4 78.6862952045446 108.461342222195
"2489" 497.6 71.8158670075408 108.146195387072
"2490" 497.8 65.2565838010933 105.805037539341
"2491" 498 60.4765852855096 101.479627721019
"2492" 498.2 55.7617409685577 97.1917033819327
"2493" 498.4 51.8251774987669 91.5359315458258
"2494" 498.6 50.8938138167213 85.7792748651499
"2495" 498.8 50.2476730869985 79.2401150509044
"2496" 499 49.1599749675317 72.0967537714434
"2497" 499.2 49.8366786334356 66.1865062425989
"2498" 499.4 52.7658112993269 60.4990547580288
"2499" 499.6 56.4069754510235 56.2338772923568
"2500" 499.8 59.9934916263462 55.8291493861154
"2501" 500 65.0378201176028 53.4174260023846
"2502" 500.2 70.2665904608238 50.2889194454547
"2503" 500.4 76.0758940848612 46.994796776436
"2504" 500.6 81.8710540409275 43.4599544250846
"2505" 500.8 88.3770719759561 41.3234285809703
"2506" 501 95.0503909143374 39.9917041959884
"2507" 501.2 101.830508150613 40.0845403310846
"2508" 501.4 108.361666532496 40.6514368007179
"2509" 501.6 114.391660643092 42.2256502436865
"2510" 501.8 119.957293859574 44.0332835965603
"2511" 502 119.818532867517 43.2691382001771
"2512" 502.2 119.143264680979 39.7385779301819
"2513" 502.4 117.937315143139 34.4435816104223
"2514" 502.6 115.22291036413 29.6420005046119
"2515" 502.8 112.100198398442 24.8400018700096
"2516" 503 108.810803800248 20.9390971727392
"2517" 503.2 104.472813593276 16.9749078431915
"2518" 503.4 99.7860952552179 13.2875028848291
"2519" 503.6 95.1479777354397 10.3201531427011
"2520" 503.8 89.8843906790355 6.83156755046951
"2521" 504 84.0582966944423 4.43397591046154
"2522" 504.2 78.2187789253263 3.59351583480694
"2523" 504.4 72.5014979953846 1.97449562804303
"2524" 504.6 66.0172225570335 2.16886185096972
"2525" 504.8 59.7068019208698 1.87423580346877
"2526" 505 56.0049007058203 1.52332641745887
"2527" 505.2 51.0209879741091 3.25516929775196
"2528" 505.4 45.7035185183336 3.72014981070094
"2529" 505.6 40.0695823923737 6.29568568426505
"2530" 505.8 34.7417312186661 8.24825976652539
"2531" 506 32.5007911348688 9.66754968158987
"2532" 506.2 29.9046286973124 12.1716592133898
"2533" 506.4 28.4307067988513 15.7642490384179
"2534" 506.6 24.7047689335513 19.8450381289846
"2535" 506.8 19.9229323003846 21.7708472176399
"2536" 507 19.0560455541588 22.408426425433
"2537" 507.2 18.0463908984755 26.5660658953505
"2538" 507.4 15.6173533757472 31.8916713289615
"2539" 507.6 12.0657810982977 36.6659457725042
"2540" 507.8 10.2082899013505 42.2909517467255
"2541" 508 9.63915124476662 48.592801060334
"2542" 508.2 7.79489357057816 54.2403402324975
"2543" 508.4 6.85402132105128 61.1895333265179
"2544" 508.6 8.0419772325459 68.1105281721104
"2545" 508.8 10.2271578077004 74.6517870953478
"2546" 509 12.3070836944824 80.8454877687216
"2547" 509.2 14.669309109765 87.5130595054063
"2548" 509.4 16.8794383869207 94.3620555308124
"2549" 509.6 20.1357359645186 99.9913147216784
"2550" 509.8 24.4972277739254 105.328327371099
"2551" 510 27.8543440236658 111.27007621926
"2552" 510.2 32.6559300213153 115.63443137136
"2553" 510.4 38.5062560486703 116.654775763446
"2554" 510.6 44.9626628150096 117.505666919353
"2555" 510.8 51.4428087573946 118.081272390095
"2556" 511 57.7690138469423 119.428991351798
"2557" 511.2 64.435034575663 120.107283727555
"2558" 511.4 71.1076022966478 120.527354356716
"2559" 511.6 77.0675801379275 123.357118803942
"2560" 511.8 81.4115624126016 124.400326817319
"2561" 512 86.2093448250905 121.215901854267
"2562" 512.2 91.4824747615317 117.535020421443
"2563" 512.4 97.29906964787 114.218364304632
"2564" 512.6 103.190211850017 111.388970809109
"2565" 512.8 108.210411712899 108.790908752142
"2566" 513 111.481651975696 103.486476647092
"2567" 513.2 114.358796487968 97.5250005576346
"2568" 513.4 118.139763193574 92.3873185543711
"2569" 513.6 122.117941300908 87.4675409728571
"2570" 513.8 123.379255177247 81.4861261598479
"2571" 514 125.343420174642 75.0924065059989
"2572" 514.2 127.315776206048 68.8052697659712
"2573" 514.4 127.023743722017 62.4597635408469
"2574" 514.6 126.309781859246 56.1761779061346
"2575" 514.8 124.89267676862 49.7652181546676
"2576" 515 121.668587479996 45.0005280372179
"2577" 515.2 118.378981001254 39.8969634012024
"2578" 515.4 116.641528455385 34.149746319656
"2579" 515.6 114.586820023904 31.4310471423173
"2580" 515.8 110.588662892305 28.855697055241
"2581" 516 105.440706515127 25.3543154893401
"2582" 516.2 100.945041520666 21.3388211451034
"2583" 516.4 95.7733854920032 17.9936462510186
"2584" 516.6 90.4739552506971 15.1924841830721
"2585" 516.8 85.9265584361746 10.9027872522646
"2586" 517 81.5965698178989 6.46022301008461
"2587" 517.2 78.1647221915581 4.91240753621114
"2588" 517.4 71.9279914587033 5.82708320665385
"2589" 517.6 66.372681872044 7.88143497984066
"2590" 517.8 60.4860982231088 10.295839450057
"2591" 518 54.755173728602 11.6170429369716
"2592" 518.2 49.4614523537554 14.9670250469857
"2593" 518.4 43.7890639911887 18.6561482242661
"2594" 518.6 39.4599758335911 23.2038009327216
"2595" 518.8 34.2825534628194 27.6361486205368
"2596" 519 29.9466822515951 32.7160250295267
"2597" 519.2 26.6680539556813 38.3029608211154
"2598" 519.4 22.9028372295242 43.608194883059
"2599" 519.6 20.4292444144846 50.5526514764513
"2600" 519.8 18.6707625558362 57.021078394304
"2601" 520 17.7245856853179 64.006705858818
"2602" 520.2 17.5861071583846 70.0461382447324
"2603" 520.4 19.3617592376104 76.7165777542072
"2604" 520.6 21.5443164115911 83.5506168733194
"2605" 520.8 24.0245472631659 89.9465467985096
"2606" 521 26.2437197504471 96.5756653436971
"2607" 521.2 26.8961179634804 103.766892537108
"2608" 521.4 24.8161778548208 110.479049859874
"2609" 521.6 23.8497621781784 110.346421321709
"2610" 521.8 24.1138010012283 109.03061879151
"2611" 522 26.238929571734 111.216308907174
"2612" 522.2 30.2659555310921 114.913404621337
"2613" 522.4 35.1419696934418 118.805873646427
"2614" 522.6 40.6145261639434 120.536237025385
"2615" 522.8 46.9384160166658 121.132614275166
"2616" 523 52.6721884971635 122.859330823067
"2617" 523.2 59.2557075869283 124.650889493593
"2618" 523.4 65.7453708841601 125.580811935099
"2619" 523.6 72.3147109517213 125.707986092487
"2620" 523.8 79.2964410053749 124.533670109448
"2621" 524 85.4931330110275 122.008012950987
"2622" 524.2 91.6849247988438 118.490852660732
"2623" 524.4 98.0155840409711 115.481854012587
"2624" 524.6 104.189588770156 111.457856811027
"2625" 524.8 109.421892754329 108.340029262662
"2626" 525 112.573317291768 102.849285567698
"2627" 525.2 116.731018522851 97.4748987240885
"2628" 525.4 120.536237025385 92.4048622866684
"2629" 525.6 123.275283558394 86.831939081965
"2630" 525.8 125.201773333197 80.405669941465
"2631" 526 126.528290275152 74.7381194702924
"2632" 526.2 127.223939967449 67.7045748254534
"2633" 526.4 126.656853470666 61.8742373779234
"2634" 526.6 124.033838054914 55.9718966232964
"2635" 526.8 121.225506755127 50.8015469989258
"2636" 527 120.127674459708 44.9025239326787
"2637" 527.2 120.909322377074 40.4344338906419
"2638" 527.4 118.010320960059 34.8498262327977
"2639" 527.6 113.072677169075 30.6918014964346
"2640" 527.8 107.902544273556 26.1934130980846
"2641" 528 102.219817736037 21.6967180512868
"2642" 528.2 95.6961808812868 18.4031492823085
"2643" 528.4 88.9849097497072 16.4658549621749
"2644" 528.6 82.2736758619301 15.9662624576801
"2645" 528.8 76.2184046524063 18.2888480525368
"2646" 529 70.1825795594536 20.8339359716432
"2647" 529.2 65.030016248854 24.5369696981091
"2648" 529.4 62.5699911418846 29.5757002072081
"2649" 529.6 60.552826042894 35.4540012866016
"2650" 529.8 59.7580115543446 42.4577160864046
"2651" 530 60.3045047212163 47.939769048241
"2652" 530.2 58.6400447324418 53.856971683856
"2653" 530.4 56.7470199955611 58.4538187512375
"2654" 530.6 57.7561313493646 63.7851402157246
"2655" 530.8 61.264118268414 68.7595230947964
"2656" 531 64.3496030280777 72.9276022498252
"2657" 531.2 66.4265162945317 77.8509947665317
"2658" 531.4 65.0191636464808 83.7924079362981
"2659" 531.6 61.7543068942053 88.6130990137337
"2660" 531.8 56.5081809684855 91.9303767562791
"2661" 532 51.2600629219434 94.6707901105023
"2662" 532.2 45.0475474889712 95.8622595912115
"2663" 532.4 38.767923173246 98.0928182179638
"2664" 532.6 32.6419377161275 100.96439914957
"2665" 532.8 27.6390826455034 105.616161208132
"2666" 533 26.1585657056162 111.208751641337
"2667" 533.2 29.2123906618995 114.469874947459
"2668" 533.4 34.4031648233752 116.768902572139
"2669" 533.6 39.9046418876132 118.813292138942
"2670" 533.8 45.9525679098846 120.780610896443
"2671" 534 52.610664941456 121.22112285215
"2672" 534.2 58.8078683955442 121.404950390821
"2673" 534.4 65.645925751146 121.844800094169
"2674" 534.6 71.9689562113234 122.290180612691
"2675" 534.8 77.8094293893561 124.362324539627
"2676" 535 82.3018564990785 124.654825101619
"2677" 535.2 86.125341306914 121.498459142679
"2678" 535.4 90.1550135713269 117.271921989952
"2679" 535.6 95.1139445839787 113.455708260419
"2680" 535.8 100.168625855856 108.604711588611
"2681" 536 104.374444763913 103.625462346606
"2682" 536.2 108.958217157837 98.5997903264712
"2683" 536.4 114.028381482119 94.5030282887562
"2684" 536.6 119.594712461422 92.3990908906229
"2685" 536.8 122.440703150536 88.974028795465
"2686" 537 123.855000812912 83.6545270822028
"2687" 537.2 126.190776875162 78.2425869244957
"2688" 537.4 126.543210963979 72.1137815116143
"2689" 537.6 127.186091287496 65.739851172468
"2690" 537.8 126.252150514753 60.3286965874507
"2691" 538 124.140751623502 55.8000712452081
"2692" 538.2 122.018282893771 50.2148958366569
"2693" 538.4 121.884890154802 44.6543317198846
"2694" 538.6 121.090059059629 42.1807774472357
"2695" 538.8 115.479418001812 38.8311752171662
"2696" 539 110.921652535914 34.1195268722081
"2697" 539.2 106.451017055068 29.8158776828945
"2698" 539.4 100.800370161735 26.2207162097094
"2699" 539.6 94.8571251871846 25.1602904037267
"2700" 539.8 88.5279999271088 24.3749870967812
"2701" 540 81.8953657310694 25.0834211556346
"2702" 540.2 76.8389734343951 27.0666477564109
"2703" 540.4 76.2793653082846 28.7595933003179
"2704" 540.6 73.4693909172361 31.2927820218153
"2705" 540.8 68.9384180758995 36.4214576634985
"2706" 541 65.4469315289695 41.5973529177714
"2707" 541.2 62.7461803390989 47.4362664127418
"2708" 541.4 63.3232130823091 53.3439409350261
"2709" 541.6 65.1852697470668 58.7735602647724
"2710" 541.8 68.2325919353258 63.9942326091493
"2711" 542 71.0419275992487 69.1456204654089
"2712" 542.2 73.425999524627 74.3170616368543
"2713" 542.4 76.1243118161582 78.3435608503846
"2714" 542.6 79.2161253665481 81.5304810360288
"2715" 542.8 84.6652498533568 82.9595117481624
"2716" 543 90.7673238759718 83.8050856662057
"2717" 543.2 96.7759439836519 83.6399788908747
"2718" 543.4 102.890846773848 83.1977839862664
"2719" 543.6 109.058648891066 81.4557870622301
"2720" 543.8 115.256356806233 78.7573736359471
"2721" 544 120.840690645163 75.5707351472297
"2722" 544.2 125.862578531513 72.585466482903
"2723" 544.4 124.560769214385 73.208695077832
"2724" 544.6 124.627535647013 77.2956987827418
"2725" 544.8 123.792646135301 84.0882559911346
"2726" 545 121.015404200966 90.0347678486937
"2727" 545.2 118.140401147476 96.1813261009846
"2728" 545.4 114.397940276121 101.878222545648
"2729" 545.6 109.02644588947 105.730780589999
"2730" 545.8 104.103236130656 110.573184245772
"2731" 546 100.503360639319 115.538027693885
"2732" 546.2 94.6792913241771 117.551518539507
"2733" 546.4 88.4025308934482 120.933969385412
"2734" 546.6 82.8206210827561 124.232500920627
"2735" 546.8 77.0556077193153 124.8236299083
"2736" 547 70.707446068991 124.425421186065
"2737" 547.2 63.6821468113179 124.249192528785
"2738" 547.4 57.7902968126618 125.872501919231
"2739" 547.6 51.5723569929604 124.499791453945
"2740" 547.8 46.0764904552937 121.403694843248
"2741" 548 39.6752140970611 117.69157243259
"2742" 548.2 33.5582306371199 116.011502069061
"2743" 548.4 27.808713363766 114.787192124204
"2744" 548.6 23.0386991563846 109.857923017043
"2745" 548.8 18.6233295459741 105.641368232853
"2746" 549 13.428833965688 101.06196482921
"2747" 549.2 11.0189655802463 95.9070391782889
"2748" 549.4 10.219663744804 89.8748297186588
"2749" 549.6 8.75404407829084 83.4797077770721
"2750" 549.8 6.11169652523076 77.066545828875
"2751" 550 3.5905565796672 71.3330854243846
"2752" 550.2 2.87537057169786 65.2259008414268
"2753" 550.4 3.49513907366551 58.5221198753116
"2754" 550.6 4.07964250019941 51.4820924228476
"2755" 550.8 4.69462179168462 44.2259137771846
"2756" 551 7.98210988918007 40.5693135265778
"2757" 551.2 13.3447267266594 36.3384869380055
"2758" 551.4 19.5696912905474 32.8932175846637
"2759" 551.6 24.9726234118329 29.7201388583674
"2760" 551.8 30.732912309118 26.773291929618
"2761" 552 36.5922849799846 24.7790189331899
"2762" 552.2 42.1524048015477 22.8905308955694
"2763" 552.4 47.8706762147802 21.4187571852363
"2764" 552.6 54.0159812141951 21.4787658817688
"2765" 552.8 59.8031252619471 21.0832308951971
"2766" 553 65.9516870239008 21.9142591014975
"2767" 553.2 71.1608983086583 23.7622950117583
"2768" 553.4 76.218044364842 26.7220990699272
"2769" 553.6 81.2272188118089 30.2045695202786
"2770" 553.8 86.5263828964452 35.2716247103392
"2771" 554 89.2105614290317 40.2823304329728
"2772" 554.2 90.4133012702856 46.0849622936173
"2773" 554.4 92.3021963652646 52.3074340599346
"2774" 554.6 95.7325073038703 55.336960940456
"2775" 554.8 101.614444556135 57.1570674719124
"2776" 555 107.838765844857 57.4311395564679
"2777" 555.2 114.227510891276 58.3980916015873
"2778" 555.4 119.777000682126 61.2346624893132
"2779" 555.6 123.010999762572 65.3832226000364
"2780" 555.8 125.688184853069 69.693208131753
"2781" 556 124.337184092773 73.6735167780235
"2782" 556.2 121.73622831452 78.0225105493441
"2783" 556.4 117.360821479574 82.4926535386954
"2784" 556.6 112.616996266385 86.8340255329846
"2785" 556.8 108.610495135579 92.1878073320791
"2786" 557 104.504874702013 96.9324484680561
"2787" 557.2 99.8790082374434 100.990145682414
"2788" 557.4 94.5290708884039 102.460794687692
"2789" 557.6 88.3993274534989 104.146932438199
"2790" 557.8 87.0850178630513 106.089753199996
"2791" 558 87.3264024512837 106.801731864848
"2792" 558.2 86.7686238230355 106.664705810347
"2793" 558.4 83.2562922545232 107.285872902003
"2794" 558.6 78.0915502958552 107.137675876238
"2795" 558.8 73.1324407837246 107.448717993995
"2796" 559 67.7219721386079 108.429239236021
"2797" 559.2 62.2142244936635 110.482396377058
"2798" 559.4 57.8747035880513 114.445345567301
"2799" 559.6 54.2763483388042 118.900691253876
"2800" 559.8 50.0290295464846 118.661583967025
"2801" 560 45.234438312153 116.001293029053
"2802" 560.2 41.3065396724804 110.744221507193
"2803" 560.4 38.2436414136646 105.248207651945
"2804" 560.6 33.9171547602376 100.310480853532
"2805" 560.8 31.1790256823945 94.263664148647
"2806" 561 28.3323234576499 88.3426289749968
"2807" 561.2 24.6428563495727 83.0808375615183
"2808" 561.4 20.2871596759124 78.6140267233013
"2809" 561.6 14.7661883572212 76.4598700708558
"2810" 561.8 8.18637782117308 76.8193816311635
"2811" 562 6.26489747422552 78.2196383049755
"2812" 562.2 8.3022088229195 82.3379015000823
"2813" 562.4 11.3802528435494 86.503189299511
"2814" 562.6 14.6857922658314 91.602143216342
"2815" 562.8 17.8863242773221 97.5209435695408
"2816" 563 20.6851225796749 103.648696908691
"2817" 563.2 24.5524157861681 109.310509145359
"2818" 563.4 29.7561074028599 113.702501674756
"2819" 563.6 35.1198582642972 118.275667504254
"2820" 563.8 40.6505713099246 121.991559794375
"2821" 564 46.5258416801004 123.827607408137
"2822" 564.2 52.6882039722569 123.977944031214
"2823" 564.4 58.9892437729356 124.515728366976
"2824" 564.6 65.6036406485171 125.298261218704
"2825" 564.8 72.0029752984246 125.512376341655
"2826" 565 78.7949102547584 125.063684074903
"2827" 565.2 85.4504399538599 123.73619642638
"2828" 565.4 91.4654528081883 120.644827809501
"2829" 565.6 97.1018254918558 116.466765891346
"2830" 565.8 103.05455941547 112.503864255542
"2831" 566 108.192466981006 109.07491671556
"2832" 566.2 112.587876949973 103.7629041201
"2833" 566.4 117.068091774956 98.8951033938667
"2834" 566.6 120.565086718496 92.8585626969124
"2835" 566.8 123.713309479246 86.9443756091346
"2836" 567 125.639928047322 81.1115858697775
"2837" 567.2 127.090011505974 74.761819933331
"2838" 567.4 127.842758834899 67.9934638234734
"2839" 567.6 127.706312129788 61.6695631055177
"2840" 567.8 126.691933177771 55.4592558913104
"2841" 568 125.469534547385 51.9814797118566
"2842" 568.2 124.286829467871 46.8875361751598
"2843" 568.4 123.751689874545 46.3478344641614
"2844" 568.6 122.771563701621 45.0013148470301
"2845" 568.8 121.851949471788 46.347031983
"2846" 569 123.988089324964 49.331621918436
"2847" 569.2 124.940156683501 54.4742910949234
"2848" 569.4 124.697739087642 60.6262099840131
"2849" 569.6 123.888514236791 66.2024817091519
"2850" 569.8 122.791458749727 70.6487294899418
"2851" 570 122.155287350798 76.0104806204712
"2852" 570.2 123.720521902523 81.0770692726624
"2853" 570.4 122.481164700684 85.8618043563052
"2854" 570.6 117.309017817224 88.6792355743563
"2855" 570.8 112.082358999048 92.2653736660573
"2856" 571 107.634576293952 96.6714979813711
"2857" 571.2 105.13410711569 100.774197244273
"2858" 571.4 100.664650060526 103.545264700979
"2859" 571.6 94.777775049964 105.462744215604
"2860" 571.8 88.5209457701725 106.918526202097
"2861" 572 83.0515762100022 105.197958274708
"2862" 572.2 80.5493140693558 100.783074072923
"2863" 572.4 80.3142833868046 95.7957499525546
"2864" 572.6 80.2759354870385 90.5557191645865
"2865" 572.8 77.6295309458846 85.5776213979957
"2866" 573 73.0460359528568 82.0723836849957
"2867" 573.2 67.6955032454137 80.2701181478749
"2868" 573.4 61.4277929554904 81.2121635086731
"2869" 573.6 54.5633691008654 82.9909967497788
"2870" 573.8 48.0933971998992 86.149993707438
"2871" 574 41.725737751472 89.8140447796031
"2872" 574.2 35.8618434104412 93.3786056319318
"2873" 574.4 31.0852426874137 97.6488371650788
"2874" 574.6 25.2809925369768 101.978391837555
"2875" 574.8 21.3777205015317 105.499607271796
"2876" 575 21.5497845259783 104.405652364635
"2877" 575.2 17.2660469491668 101.756157962023
"2878" 575.4 13.9399180876132 96.828589572856
"2879" 575.6 10.5119682269134 90.8852714282019
"2880" 575.8 7.45593082732401 84.6675447153089
"2881" 576 4.49710442849174 79.0251348501346
"2882" 576.2 4.04168535494932 73.2781487043434
"2883" 576.4 4.80130293947156 66.955771662015
"2884" 576.6 3.37251480722331 60.4299953577233
"2885" 576.8 2.86220890594558 56.8704176248114
"2886" 577 2.74821743560413 54.0586280230554
"2887" 577.2 4.27107223469711 48.7255192719627
"2888" 577.4 7.12881464793462 42.7994767634221
"2889" 577.6 10.048960914396 36.6214952942596
"2890" 577.8 14.9068900541868 30.6633401645769
"2891" 578 19.5879036061911 25.1054074136911
"2892" 578.2 24.3583180601022 20.3192761725081
"2893" 578.4 28.9484960734716 14.7751435817759
"2894" 578.6 32.4346835815096 10.2754146134471
"2895" 578.8 39.7621008528744 6.31529745989482
"2896" 579 48.0030174217375 3.45442439606108
"2897" 579.2 55.9981621861422 1.83220769518764
"2898" 579.4 63.9858799866033 3.91000029435336
"2899" 579.6 71.1019708499011 6.10099677641209
"2900" 579.8 78.1547264954755 6.26194693743007
"2901" 580 85.6431280465289 8.32513260508049
"2902" 580.2 92.3606169938146 11.5882559605846
"2903" 580.4 98.0829924585289 16.3690107302596
"2904" 580.6 101.775399349078 22.4068025618642
"2905" 580.8 105.016530334236 28.4855069337361
"2906" 581 106.043200286112 34.374661524521
"2907" 581.2 107.331320349956 41.0298682343336
"2908" 581.4 108.960507735132 48.1293192692341
"2909" 581.6 110.155389199326 54.712511133671
"2910" 581.8 111.799871135032 61.7375926435905
"2911" 582 112.003395953941 68.2026215549129
"2912" 582.2 112.398150737213 75.1628821848846
"2913" 582.4 113.777919013212 82.2120550357788
"2914" 582.6 114.286157082099 89.6994182666275
"2915" 582.8 113.217894160042 96.6653827375417
"2916" 583 113.002893996256 102.017314639866
"2917" 583.2 113.529367811024 101.509864418607
"2918" 583.4 112.05943798689 102.328816101737
"2919" 583.6 107.393718885123 105.233429598866
"2920" 583.8 102.281593709329 108.935054183079
"2921" 584 96.9549740363457 112.063040144535
"2922" 584.2 91.1252862482937 114.330274632279
"2923" 584.4 84.9921037628089 116.112398856733
"2924" 584.6 79.2821856157546 117.983904675845
"2925" 584.8 74.901380323756 121.76214291337
"2926" 585 72.668414076956 126.580453801399
"2927" 585.2 72.5339539001346 125.64623891769
"2928" 585.4 72.0226989601736 126.068033341398
"2929" 585.6 69.3031161091119 125.711478564612
"2930" 585.8 63.645269377515 124.402723069515
"2931" 586 58.3340135536222 121.993217937627
"2932" 586.2 52.3774559480548 121.007192919842
"2933" 586.4 46.6237694039929 118.485157683967
"2934" 586.6 41.2113290407351 114.987950297916
"2935" 586.8 34.8816382255496 112.244541126438
"2936" 587 29.359254778556 109.406643630827
"2937" 587.2 24.4368995330146 105.637678508945
"2938" 587.4 20.7018740143846 100.01139053905
"2939" 587.6 17.2448182630753 94.6431169740083
"2940" 587.8 14.6402158889484 88.3952236065761
"2941" 588 12.3655403517889 82.2258394994165
"2942" 588.2 8.95873756847553 76.048043223521
"2943" 588.4 5.01547159292748 70.5077781321703
"2944" 588.6 3.06838225408869 68.9843377051295
"2945" 588.8 2.93601107584616 69.9324883040192
"2946" 589 3.17568544938461 71.7476212375282
"2947" 589.2 2.85952675370225 76.0823388747434
"2948" 589.4 4.2732851372937 79.8660378368392
"2949" 589.6 5.38471546643148 85.2627540442752
"2950" 589.8 7.05762448308952 90.1713438437043
"2951" 590 9.42968863390384 95.4578090858654
"2952" 590.2 12.4191271221846 99.7670544577646
"2953" 590.4 15.7301102349031 104.63765198007
"2954" 590.6 20.2489024741781 108.19311533633
"2955" 590.8 24.5484006226939 112.936201762586
"2956" 591 29.420622605246 116.174291965221
"2957" 591.2 35.2198638648418 118.80216440017
"2958" 591.4 40.0504922498752 121.978993847856
"2959" 591.6 45.9434802565546 124.071334170755
"2960" 591.8 51.7498857311516 125.717207762273
"2961" 592 58.4964439130581 125.628502244119
"2962" 592.2 64.0184518052989 127.55227632077
"2963" 592.4 68.654479734405 127.091005054078
"2964" 592.6 74.5387301704615 126.626712382125
"2965" 592.8 79.8144750578895 125.225642602953
"2966" 593 84.7976493378132 123.657302804609
"2967" 593.2 87.8444028139327 123.18139326251
"2968" 593.4 90.9631802855317 120.528600341914
"2969" 593.6 95.6026836848704 119.265820182313
"2970" 593.8 99.6689994420023 117.29446489212
"2971" 594 103.238846521593 113.868316000013
"2972" 594.2 107.200466384774 111.145661917718
"2973" 594.4 110.29459597094 108.329210627746
"2974" 594.6 113.211634806983 104.107753524608
"2975" 594.8 117.048543044682 100.043403328912
"2976" 595 119.709653616339 95.0568629936644
"2977" 595.2 122.503296681126 89.5304157340364
"2978" 595.4 124.930267206923 84.8830095561667
"2979" 595.6 126.248476261385 79.5240366780174
"2980" 595.8 127.664118159002 74.9653245037977
"2981" 596 128.42597241643 69.8247710145482
"2982" 596.2 128.490473716463 64.4868650989455
"2983" 596.4 128.458894195411 63.7725678231478
"2984" 596.6 128.001095117885 59.4289808044124
"2985" 596.8 127.19892807755 53.8051102958204
"2986" 597 125.567812240272 49.3170622602304
"2987" 597.2 124.534804490585 44.1666464728585
"2988" 597.4 122.442789601556 40.4295002329989
"2989" 597.6 119.929973328889 35.9952223749331
"2990" 597.8 117.433942431734 31.3388375145261
"2991" 598 114.190153061326 27.0403212949729
"2992" 598.2 110.643922207809 23.0791159434318
"2993" 598.4 106.026241861035 18.0455315188264
"2994" 598.6 100.615523932162 14.0772632337457
"2995" 598.8 95.4878410992972 10.2220829447196
"2996" 599 89.2217518166915 6.73683729532026
"2997" 599.2 83.5550518416703 4.12710711434176
"2998" 599.4 76.8266743547004 3.20643314862146
"2999" 599.6 70.1347135566923 1.63652658181731
"3000" 599.8 64.1445661780418 1.21534880248461
"3001" 600 57.2856656791904 1.33987864284577
"3002" 600.2 50.1943559510887 2.12252445851726
"3003" 600.4 44.0326763135192 3.23934895485577
"3004" 600.6 38.1021730094452 5.81739939358159
"3005" 600.8 32.0768321368692 8.88725549147224
"3006" 601 26.9856048515495 13.167419754998
"3007" 601.2 21.6674371806971 17.5414802893534
"3008" 601.4 16.231810769271 23.2953958575892
"3009" 601.6 12.7680463319014 28.966095513761
"3010" 601.8 8.46762071887212 34.5670365235846
"3011" 602 6.62528446852748 41.9533260362742
"3012" 602.2 6.90663922723687 48.8588466534073
"3013" 602.4 8.04812814997834 54.8373718351971
"3014" 602.6 8.97836361098011 59.9312166837835
"3015" 602.8 8.69318925688462 66.0406092231513
"3016" 603 6.04754126362705 72.4011797443392
"3017" 603.2 2.76059150968723 77.5287468206083
"3018" 603.4 4.83216909434663 80.4412804662517
"3019" 603.6 9.23412100271796 84.4118315263695
"3020" 603.8 14.1305078879434 89.0998295187081
"3021" 604 17.5982781226659 95.5533043440721
"3022" 604.2 20.4435933407951 100.02478850559
"3023" 604.4 22.5135699109913 106.081325199761
"3024" 604.6 22.5224238343148 110.900607257047
"3025" 604.8 25.655593229261 111.643319123885
"3026" 605 31.4707432104346 111.460267821095
"3027" 605.2 37.3129951289574 112.736106285758
"3028" 605.4 40.9014207919962 116.003123960011
"3029" 605.6 41.4303785147179 120.526401902733
"3030" 605.8 41.2715564928485 120.914331585874
"3031" 606 41.4803449935083 121.729409771142
"3032" 606.2 41.7779271614159 120.68228859676
"3033" 606.4 41.0526716102487 121.686373455846
"3034" 606.6 43.7577373511658 118.730877323666
"3035" 606.8 51.0925234376397 118.391497850272
"3036" 607 57.7583244862292 118.808826638593
"3037" 607.2 64.8756586153246 118.700531052725
"3038" 607.4 71.617530432306 120.509251216941
"3039" 607.6 78.6366280299094 120.566443510994
"3040" 607.8 86.1206789106899 119.465533809737
"3041" 608 92.6621262251865 117.735231207903
"3042" 608.2 99.3455931014412 114.89135910113
"3043" 608.4 105.527184184329 110.918470584468
"3044" 608.6 110.897445690196 106.12826481863
"3045" 608.8 113.231574132476 100.141422897435
"3046" 609 117.582749693135 94.2631821302596
"3047" 609.2 121.878541783302 89.1361913418387
"3048" 609.4 124.00638727379 83.0856316903441
"3049" 609.6 126.159960157521 76.502425890021
"3050" 609.8 126.667341145328 69.6906941689223
"3051" 610 127.854124983168 63.2203339880072
"3052" 610.2 126.350393868824 56.9645227327257
"3053" 610.4 125.715516141279 50.2743278581741
"3054" 610.6 122.959611246718 45.2241131588291
"3055" 610.8 118.91900565727 39.4317129898275
"3056" 611 115.469297542649 33.7644210908258
"3057" 611.2 112.9749947309 27.3995925400664
"3058" 611.4 109.36240811482 21.6369896858945
"3059" 611.6 105.43481863461 18.8361829735943
"3060" 611.8 99.0532503334716 17.1077353448955
"3061" 612 93.3344439327981 14.0321855882596
"3062" 612.2 88.8255697806058 9.96521106227884
"3063" 612.4 85.0031616304387 5.86163086410083
"3064" 612.6 79.9437780671889 5.67337898884113
"3065" 612.8 73.4403277454162 6.30170153846356
"3066" 613 68.3457610850548 5.276342092991
"3067" 613.2 65.1265636022837 3.32397022521489
"3068" 613.4 60.8009735124583 2.30860033090566
"3069" 613.6 55.1847023642556 4.24149548278784
"3070" 613.8 49.1871095662463 6.54833733872504
"3071" 614 43.4328094865664 7.69443255162325
"3072" 614.2 36.9841403524356 8.73160645026216
"3073" 614.4 31.4352326322964 9.85396514441402
"3074" 614.6 28.0718610006923 14.6479561327747
"3075" 614.8 24.9297965398179 20.8879545349513
"3076" 615 21.524576498834 27.0449976910307
"3077" 615.2 18.4859191383501 32.5762584763674
"3078" 615.4 15.3592502583611 38.3174117759905
"3079" 615.6 13.7598769808242 44.5387744326429
"3080" 615.8 11.0121814841868 50.3465980914231
"3081" 616 9.53256610386736 56.9472854362294
"3082" 616.2 8.25150672702592 63.5690685576672
"3083" 616.4 6.19955468744079 70.4644341309633
"3084" 616.6 5.60652079824667 77.544474092057
"3085" 616.8 8.07820005141552 83.1878555820392
"3086" 617 13.5024473805331 86.8367248359539
"3087" 617.2 19.2885364714568 90.3830285278537
"3088" 617.4 24.2803785222658 94.3677801203203
"3089" 617.6 30.4620136908046 96.1735366838446
"3090" 617.8 36.9682435827622 94.6139046111805
"3091" 618 42.9209935988797 92.4628434534093
"3092" 618.2 48.9050717298695 89.7424680034907
"3093" 618.4 54.2890988728132 86.3017486950846
"3094" 618.6 57.9820244464246 82.3512159689146
"3095" 618.8 58.8378966925908 77.128973899431
"3096" 619 60.0833695164231 70.9885535124231
"3097" 619.2 60.0155205209728 64.5326187938258
"3098" 619.4 59.1390339531578 58.5708883215547
"3099" 619.6 55.9107674700949 53.4592850197257
"3100" 619.8 51.3062755625715 50.5873924386696
"3101" 620 46.0969635677519 49.5465625868948
"3102" 620.2 41.1987324494434 50.5040312583552
"3103" 620.4 36.9054041244242 52.3087837114193
"3104" 620.6 32.6733762790642 54.9129184678555
"3105" 620.8 29.3695097535023 58.3278134739728
"3106" 621 24.8354090532997 62.2466568455072
"3107" 621.2 19.596518629756 64.6990984934846
"3108" 621.4 13.7751166230669 63.2142560174827
"3109" 621.6 7.71829880953413 60.7791531825949
"3110" 621.8 4.1337837576046 57.4289758294846
"3111" 622 4.59194311120278 52.8819035740096
"3112" 622.2 7.30053588943007 47.000008472271
"3113" 622.4 10.2640550467846 40.8650093817787
"3114" 622.6 14.250204600602 34.7143581086237
"3115" 622.8 18.9201567605225 29.0799741164019
"3116" 623 23.1036109658846 23.3400754147775
"3117" 623.2 27.088310908146 16.8691267170892
"3118" 623.4 30.2763659156346 11.0908692202909
"3119" 623.6 35.8997041951455 9.65275513644983
"3120" 623.8 42.1744356508234 6.33516842198665
"3121" 624 47.8035379928998 3.78743007830886
"3122" 624.2 54.8576567756658 3.63412510397836
"3123" 624.4 61.8992357770513 2.29249143527855
"3124" 624.6 67.203151881345 2.88840249050838
"3125" 624.8 73.6822096460793 5.03079663667408
"3126" 625 79.7126099234755 8.34305889049068
"3127" 625.2 84.8701482419301 12.3361186870058
"3128" 625.4 91.9308740471681 16.3112927553176
"3129" 625.6 97.8679042469498 18.8984546113194
"3130" 625.8 104.088022105789 22.1525435547835
"3131" 626 109.244178644765 26.4270956122846
"3132" 626.2 112.250435459796 31.664333136414
"3133" 626.4 112.940912622701 37.8867935611222
"3134" 626.6 112.505168000513 44.3149907751717
"3135" 626.8 111.585825806899 50.221910351856
"3136" 627 109.422548429172 53.348580143824
"3137" 627.2 108.614315577612 53.2651081919737
"3138" 627.4 108.39065904587 53.9013724633104
"3139" 627.6 108.061714576179 57.2701328132964
"3140" 627.8 110.379448009502 62.5394444080023
"3141" 628 112.002418400293 68.5656984634075
"3142" 628.2 112.095252288139 75.1469604202903
"3143" 628.4 113.548814391543 81.2172733887164
"3144" 628.6 117.816958519304 86.3066609401278
"3145" 628.8 120.850546839806 90.6426405451215
"3146" 629 117.92763159688 93.5929828634827
"3147" 629.2 114.428403176771 95.5941804127903
"3148" 629.4 109.250075306338 96.8033874978192
"3149" 629.6 103.417165246181 98.1857775698749
"3150" 629.8 97.3311924406989 100.044506077799
"3151" 630 91.33106427985 99.8974950603005
"3152" 630.2 84.5900742107308 98.3975650737981
"3153" 630.4 78.9774055784434 96.0797582108258
"3154" 630.6 73.8719945016205 92.7723538262242
"3155" 630.8 69.025654309328 88.9290848033752
"3156" 631 64.0407072828418 84.8328871772561
"3157" 631.2 58.6734960083204 80.7857932426736
"3158" 631.4 52.1834949694594 77.6974760175108
"3159" 631.6 47.7341765065496 73.4751751378846
"3160" 631.8 43.1747064547397 68.9689609232491
"3161" 632 38.1949942990733 63.9074193678091
"3162" 632.2 34.6864257208706 58.1911739365482
"3163" 632.4 29.6813409952179 52.8332197168846
"3164" 632.6 23.6963905092431 47.9538112442808
"3165" 632.8 18.2287340724346 42.8432922348346
"3166" 633 14.7904005116024 37.1039957000232
"3167" 633.2 15.5738410638846 31.9594364048132
"3168" 633.4 18.3922212577567 29.6461175326986
"3169" 633.6 23.9545976552637 27.3977768251154
"3170" 633.8 30.2920703856749 26.4120193210459
"3171" 634 36.1052324137582 25.2449873627967
"3172" 634.2 40.2148015577891 25.4827381859857
"3173" 634.4 46.0971442128619 26.1544660123846
"3174" 634.6 51.9995770398228 25.5527554187048
"3175" 634.8 58.2838041331475 24.4821504253691
"3176" 635 64.647838239797 23.1210100076063
"3177" 635.2 70.9632848126876 20.8769391975816
"3178" 635.4 77.430861468324 18.1388410513998
"3179" 635.6 83.6877434345805 16.6043996889362
"3180" 635.8 90.3087480035805 14.4723478841217
"3181" 636 96.9494706031074 13.4349648063005
"3182" 636.2 102.07481423419 16.9149316523895
"3183" 636.4 105.303143541248 22.7004744647794
"3184" 636.6 109.069756794296 28.3576491936493
"3185" 636.8 112.068027820327 34.7691904445989
"3186" 637 114.225510905795 41.1568834240246
"3187" 637.2 114.830621443415 47.2931954856805
"3188" 637.4 116.014261860612 51.8961759718252
"3189" 637.6 116.162650766432 56.9300122221205
"3190" 637.8 116.748442023973 62.1690652596787
"3191" 638 119.185572066173 68.06003226075
"3192" 638.2 123.767792514547 72.9348281831278
"3193" 638.4 125.707917571928 75.6239798661605
"3194" 638.6 124.139454828196 79.9087927851205
"3195" 638.8 121.978589342898 85.9989857230681
"3196" 639 119.162965165687 91.6909772386736
"3197" 639.2 115.965717653674 97.1018604910341
"3198" 639.4 113.496087629327 103.149145195027
"3199" 639.6 109.276122401293 106.183580871628
"3200" 639.8 104.583704851441 108.301877565698
"3201" 640 98.85695307587 111.182004128215
"3202" 640.2 92.4916858597724 113.109796126262
"3203" 640.4 86.5847641845046 115.600343031005
"3204" 640.6 80.4682979019391 118.615233078895
"3205" 640.8 74.1546774841399 120.422986634342
"3206" 641 68.1665180218194 121.037186859569
"3207" 641.2 62.7096498835361 118.453158047794
"3208" 641.4 57.7245154797964 115.072190002179
"3209" 641.6 53.4741450592293 110.977815523574
"3210" 641.8 50.8980363961659 107.618786934885
"3211" 642 48.3384080917111 103.992998718527
"3212" 642.2 43.0264947884428 100.57932176872
"3213" 642.4 37.2486012162361 96.8974126172707
"3214" 642.6 30.6446156041442 95.0945526134712
"3215" 642.8 23.9310789840739 94.7410401841758
"3216" 643 17.3763920815384 96.6000072722596
"3217" 643.2 12.4776107719089 97.8605883106322
"3218" 643.4 10.4717728371846 94.774903561818
"3219" 643.6 9.18993542011092 88.7957287442951
"3220" 643.8 9.70553726461864 82.3252788671612
"3221" 644 10.3191509241163 75.6552620081651
"3222" 644.2 10.5343936416434 68.8656729950376
"3223" 644.4 11.6308260310009 61.4921531887916
"3224" 644.6 12.1884992813728 54.5102354070258
"3225" 644.8 12.2722921324191 47.3090008946088
"3226" 645 13.0178431062787 40.3655702828023
"3227" 645.2 14.982086893559 33.4276078303148
"3228" 645.4 19.0997325344528 27.8938074533051
"3229" 645.6 25.5187779469363 25.485202873057
"3230" 645.8 31.8487985423156 24.9077116023329
"3231" 646 38.5589034149007 24.3348414170459
"3232" 646.2 45.632196721062 23.7234140501427
"3233" 646.4 51.5203260215137 25.8550341169491
"3234" 646.6 57.9103939300444 29.187922017163
"3235" 646.8 63.0747135790173 32.9940511643948
"3236" 647 66.2271224891146 38.4578503850146
"3237" 647.2 68.4783041942093 44.9715296343485
"3238" 647.4 69.3156263851246 50.8780760147446
"3239" 647.6 71.1127786769907 57.1842779779149
"3240" 647.8 71.5616878839281 63.975472930189
"3241" 648 70.3774765175186 69.0785711336063
"3242" 648.2 69.7201253095361 74.3209956859149
"3243" 648.4 72.0722852142009 79.3609541094866
"3244" 648.6 75.7923480806782 83.3548716480222
"3245" 648.8 80.7318255395355 86.2505540981582
"3246" 649 84.9900448212444 89.0467295887818
"3247" 649.2 89.2083280593374 88.5249169329035
"3248" 649.4 94.3452492036989 86.6429993507418
"3249" 649.6 99.4374494356393 86.3130164054129
"3250" 649.8 104.772980408114 87.073895901922
"3251" 650 111.137007009785 87.3792847327846
"3252" 650.2 117.122709575348 89.2148001386644
"3253" 650.4 119.043265406885 92.0843659982267
"3254" 650.6 117.000313729712 96.3973053944119
"3255" 650.8 113.849072342856 101.337321061731
"3256" 651 109.991812893721 105.400550675625
"3257" 651.2 105.923867464607 110.940107854301
"3258" 651.4 100.976145096051 115.451478614551
"3259" 651.6 95.9995730343846 118.38672881937
"3260" 651.8 90.2391135970418 120.46390672337
"3261" 652 85.6798436279135 124.267417767606
"3262" 652.2 79.5569123664231 126.240986437212
"3263" 652.4 73.0093374461787 127.10378481009
"3264" 652.6 66.3422372259207 126.117983448472
"3265" 652.8 60.1934626600933 123.87572905005
"3266" 653 55.7079773791965 120.338930832152
"3267" 653.2 50.4747573050513 116.195013887006
"3268" 653.4 45.1812628793552 111.887692994943
"3269" 653.6 38.9794659499604 108.134147361824
"3270" 653.8 32.8204095264231 105.325652433894
"3271" 654 26.1467537181866 102.35386076237
"3272" 654.2 19.4601946485034 100.109583150746
"3273" 654.4 16.0244788182981 95.5139827671635
"3274" 654.6 16.220720820626 89.0271493587812
"3275" 654.8 16.5416171327937 82.8136240954983
"3276" 655 17.3437697362513 76.3183123939846
"3277" 655.2 19.3226889795964 70.1348897878493
"3278" 655.4 20.4311442723236 63.7621519358724
"3279" 655.6 23.5753034482513 57.5631269024513
"3280" 655.8 27.5322715172556 51.8867636557879
"3281" 656 32.8867479690989 47.3210148326091
"3282" 656.2 39.0918395295628 46.5361315042014
"3283" 656.4 45.3115637910721 46.5530021477596
"3284" 656.6 51.8352006458221 47.1534363856346
"3285" 656.8 57.7720811082703 48.8569077292275
"3286" 657 63.1991363724231 51.8146036293462
"3287" 657.2 67.3161899188552 55.4487838055611
"3288" 657.4 72.3716743763846 59.6063033824275
"3289" 657.6 75.8450685601959 64.5871562408752
"3290" 657.8 79.0820857773374 70.4328933492431
"3291" 658 82.0473523336199 76.6100337025611
"3292" 658.2 85.0270277266393 82.6020205038091
"3293" 658.4 87.5144972567242 88.8225314557053
"3294" 658.6 88.6849394152989 95.478423935256
"3295" 658.8 87.034106639914 101.65071880262
"3296" 659 85.5163158001346 108.519438291697
"3297" 659.2 82.9977375915346 114.930453156965
"3298" 659.4 79.0359534850513 118.390541100246
"3299" 659.6 74.8345418669283 122.503127874409
"3300" 659.8 74.1178020519346 125.714901187295
"3301" 660 76.4835645146183 124.685132961557
"3302" 660.2 79.5280340752815 124.018052951452
"3303" 660.4 84.2238071227375 123.399993326855
"3304" 660.6 89.4889792067771 121.864199184221
"3305" 660.8 94.141240659556 119.436445510142
"3306" 661 97.9654735506703 117.014307704227
"3307" 661.2 101.799170219618 115.279593760735
"3308" 661.4 103.38148825919 113.222839821718
"3309" 661.6 107.788961138168 110.071400710047
"3310" 661.8 109.883420438282 107.027907472707
"3311" 662 114.285172326455 103.226612638982
"3312" 662.2 117.350837501012 100.008762432048
"3313" 662.4 119.771844510066 95.0673051496691
"3314" 662.6 122.485973395137 91.0763993725819
"3315" 662.8 122.918675871358 88.3908563370468
"3316" 663 121.675799903273 87.6872552067457
"3317" 663.2 120.979801056968 87.773804286079
"3318" 663.4 120.608638659058 90.6755563513558
"3319" 663.6 117.441522648141 95.4609804528576
"3320" 663.8 113.814258530496 98.8629050756624
"3321" 664 109.605809547912 100.355876694162
"3322" 664.2 104.801614402585 102.310855540913
"3323" 664.4 99.7377295932375 104.518293445826
"3324" 664.6 95.0054950374703 107.759738292656
"3325" 664.8 89.6693733719446 109.146810930515
"3326" 665 83.853427974414 111.994606563532
"3327" 665.2 77.5061985078346 114.961610825525
"3328" 665.4 70.9790210089301 115.259201966714
"3329" 665.6 66.8974451085513 111.664956393718
"3330" 665.8 63.996196327756 106.46892059517
"3331" 666 64.1901096037351 101.103515004039
"3332" 666.2 65.0180936715989 95.0908077013846
"3333" 666.4 68.1826132444935 90.2532711656767
"3334" 666.6 70.9395994039104 85.5166503970908
"3335" 666.8 73.276340016153 80.842323875032
"3336" 667 76.6176703860317 76.778040738914
"3337" 667.2 80.0350862391199 72.2647608077964
"3338" 667.4 81.4101711904525 66.3247927050011
"3339" 667.6 81.9299383252596 59.6651876667596
"3340" 667.8 81.590436707751 53.2573958977757
"3341" 668 80.457831216956 46.3320523346539
"3342" 668.2 80.382321561007 40.1952878264764
"3343" 668.4 79.7941410830887 33.7729928783948
"3344" 668.6 76.757858075456 27.8156784432622
"3345" 668.8 72.4469720754046 22.1623897281346
"3346" 669 68.3891439464728 16.6658868001787
"3347" 669.2 65.5893356012487 10.482990606205
"3348" 669.4 65.995480060356 5.00619847728461
"3349" 669.6 68.4668824185011 4.42161406473898
"3350" 669.8 73.2597231744378 6.44889797098036
"3351" 670 78.154974961732 9.08129354947409
"3352" 670.2 83.6947281460408 13.3546685766034
"3353" 670.4 88.8961712284688 16.8543119165478
"3354" 670.6 94.807556169021 20.1043903133051
"3355" 670.8 101.030238270635 22.5222269329716
"3356" 671 106.839845220885 25.9330021917376
"3357" 671.2 109.561729737686 31.3291346318458
"3358" 671.4 109.333756941875 37.3945949454046
"3359" 671.6 107.824650102156 43.7789496031989
"3360" 671.8 106.033804401948 50.1749865860982
"3361" 672 104.434289927649 56.8004767798552
"3362" 672.2 102.354806609771 62.5920366620922
"3363" 672.4 100.352270482523 68.4409036899957
"3364" 672.6 97.8061839567304 74.1048803552771
"3365" 672.8 96.2267643676346 80.2800965004679
"3366" 673 94.6870443358709 87.4639678457286
"3367" 673.2 95.0944139130235 93.7060224320513
"3368" 673.4 95.1422472485355 100.381732551196
"3369" 673.6 94.4151949902621 107.458494507344
"3370" 673.8 93.8795533361146 113.874987134495
"3371" 674 94.0358332440739 118.721857418098
"3372" 674.2 91.3090456799146 119.183474915405
"3373" 674.4 85.5059299106146 119.717049989495
"3374" 674.6 79.1503219113132 120.696529452925
"3375" 674.8 72.214744727044 121.782401104467
"3376" 675 64.7613242970743 122.933497300367
"3377" 675.2 57.9082634351397 122.290180612691
"3378" 675.4 50.7210893000769 121.166095572511
"3379" 675.6 44.3054307438221 118.361691407135
"3380" 675.8 38.4360324544817 114.449021802467
"3381" 676 32.7561898458896 110.459481964489
"3382" 676.2 26.9901267832293 105.986538521244
"3383" 676.4 21.4433666075192 101.576995435269
"3384" 676.6 17.4030558555946 95.9788012553446
"3385" 676.8 12.6275661549124 91.2321612477735
"3386" 677 7.1844814421422 89.4159419314604
"3387" 677.2 8.40920009032211 91.0378765957284
"3388" 677.4 8.68690746886849 93.4386974531427
"3389" 677.6 9.96146615019229 96.4789217814615
"3390" 677.8 12.0778764665275 98.9020582305989
"3391" 678 13.8162289912692 101.756751215423
"3392" 678.2 16.2470275826318 103.705115364357
"3393" 678.4 19.3005819618794 105.885574701843
"3394" 678.6 22.6945156083381 110.714929290338
"3395" 678.8 26.3944430050816 114.641064508066
"3396" 679 29.7103349367946 117.734643327365
"3397" 679.2 34.1956622922634 118.634124304582
"3398" 679.4 39.6246499958998 120.306095155339
"3399" 679.6 43.1563668852692 123.45102693274
"3400" 679.8 45.9350916534808 125.121257723337
"3401" 680 49.8629919706057 124.877128875421
"3402" 680.2 55.162408175414 125.771183544473
"3403" 680.4 59.841840519756 127.685809186027
"3404" 680.6 64.8419044743846 127.25755984543
"3405" 680.8 70.2649326779589 127.418816905934
"3406" 681 74.7372105110481 127.008693414952
"3407" 681.2 80.1319474386499 125.040321766201
"3408" 681.4 85.520952357956 124.04703860777
"3409" 681.6 90.7158777834331 121.474622310292
"3410" 681.8 96.3529817749957 119.659927597135
"3411" 682 100.153928842385 116.899247619835
"3412" 682.2 104.856698442796 113.088365200791
"3413" 682.4 108.804469620339 109.238604566444
"3414" 682.6 112.544197975357 106.136128407614
"3415" 682.8 115.715975585445 101.275336309954
"3416" 683 119.143990628523 96.9139342130312
"3417" 683.2 122.044998002952 92.096092598236
"3418" 683.4 124.334697050264 86.9152772117725
"3419" 683.6 125.69967641743 82.0753997892755
"3420" 683.8 127.455835918085 76.1023331005573
"3421" 684 128.237559566777 70.4811179246971
"3422" 684.2 128.45663692384 65.9639514671703
"3423" 684.4 127.611624260885 65.5795386732483
"3424" 684.6 127.144994083158 63.0770381066582
"3425" 684.8 127.271260598898 59.2747290213542
"3426" 685 127.019781291914 58.7096476475023
"3427" 685.2 124.42470407524 55.5632606279712
"3428" 685.4 123.847987613913 50.2080363442212
"3429" 685.6 124.337521121899 47.5225843863893
"3430" 685.8 122.594323220708 46.1358483131787
"3431" 686 118.855676232642 43.1857764700956
"3432" 686.2 117.776438156965 38.946280342562
"3433" 686.4 116.854439190545 33.9750408209446
"3434" 686.6 116.183499058014 31.4079465048397
"3435" 686.8 112.022954858233 30.2478440599452
"3436" 687 107.587258341699 26.7943109917418
"3437" 687.2 103.631347208456 23.5553441707724
"3438" 687.4 99.6981650735548 18.9948315347676
"3439" 687.6 94.1552309688085 16.2441260532868
"3440" 687.8 88.2485128727255 16.5903009899187
"3441" 688 82.779428926953 17.2765803194004
"3442" 688.2 77.0354467763302 19.1016567975803
"3443" 688.4 72.0068700069946 22.9257526078546
"3444" 688.6 68.8782388105664 28.3949069523998
"3445" 688.8 66.0642060947808 34.8330524674223
"3446" 689 63.1126034523652 40.8503736408361
"3447" 689.2 62.6186749990096 46.9949017739712
"3448" 689.4 65.5224949618695 53.1754819851574
"3449" 689.6 70.9773187761635 57.8776162974519
"3450" 689.8 76.6855277734418 62.347436366456
"3451" 690 82.4477018623563 66.8211022885733
"3452" 690.2 88.9057246420543 70.2021906882332
"3453" 690.4 95.8697494153846 71.7425758114173
"3454" 690.6 102.786334545501 71.6321434038668
"3455" 690.8 110.22300109033 72.0816555577929
"3456" 691 116.860758906337 74.0961239570639
"3457" 691.2 121.534185540132 78.5857101223455
"3458" 691.4 123.627442656168 84.0365019808576
"3459" 691.6 120.9751097905 88.312980796159
"3460" 691.8 117.849133062309 93.5696668070638
"3461" 692 114.171370947925 99.3802502480738
"3462" 692.2 110.372902280813 105.163265912656
"3463" 692.4 106.551348289773 110.857164986607
"3464" 692.6 101.142302998356 113.384915220281
"3465" 692.8 94.6859122559886 113.698645527657
"3466" 693 88.2409388143537 114.152796295276
"3467" 693.2 81.9314135936574 115.211501621854
"3468" 693.4 75.557346258 117.103400946058
"3469" 693.6 69.7362549106846 119.382105052475
"3470" 693.8 63.2798331877072 120.72259673653
"3471" 694 57.5201044474817 120.139833839215
"3472" 694.2 50.9863079160583 119.609023072843
"3473" 694.4 43.9245656191422 119.255704056157
"3474" 694.6 38.6213517781199 116.358971166973
"3475" 694.8 33.3147379218462 112.489669255442
"3476" 695 27.3423521262346 108.500289307895
"3477" 695.2 22.6024917965446 103.421589332615
"3478" 695.4 19.1321884392028 97.3941934263695
"3479" 695.6 15.6269507262028 91.5206581788846
"3480" 695.8 11.5970741686676 85.6222567722431
"3481" 696 7.0518477880989 80.9418878535132
"3482" 696.2 4.86606927203409 79.4256474066887
"3483" 696.4 5.04741432525838 80.8599963390594
"3484" 696.6 5.43028896601794 83.9129941054846
"3485" 696.8 6.90615932064968 86.0414758010894
"3486" 697 7.62302158674949 89.954002884736
"3487" 697.2 9.6348319998911 94.1171305588846
"3488" 697.4 10.944957545057 98.6229054734881
"3489" 697.6 13.9790759259414 101.605592945748
"3490" 697.8 17.5943937723633 105.370352341991
"3491" 698 21.2445075679576 110.343624241536
"3492" 698.2 25.8802467355173 113.483370213589
"3493" 698.4 30.9382696700816 117.209998544642
"3494" 698.6 35.0224178333077 120.398923582212
"3495" 698.8 39.8313212528603 121.879218249118
"3496" 699 45.8566113219281 123.234310498515
"3497" 699.2 51.1742236625481 124.859113877279
"3498" 699.4 55.9948066737081 126.672312194002
"3499" 699.6 60.5322956787145 126.121998611946
"3500" 699.8 66.5714901081588 125.672645693239
"3501" 700 71.751950308328 126.898819107507
"3502" 700.2 77.1713299376493 125.736818468855
"3503" 700.4 82.4407942660246 123.977861165075
"3504" 700.6 88.5736620275846 122.481736687256
"3505" 700.8 94.0207081622487 119.523486754836
"3506" 701 99.5035503238991 116.959785385457
"3507" 701.2 104.178461031385 112.696745060913
"3508" 701.4 109.180916929861 108.986181501361
"3509" 701.6 113.363178749422 104.62192395423
"3510" 701.8 115.665490883448 100.692106753876
"3511" 702 119.652483582284 96.7076477270039
"3512" 702.2 120.202745160064 95.0461436122791
"3513" 702.4 122.489235815559 90.1242075988585
"3514" 702.6 124.910571743357 86.0356102761346
"3515" 702.8 124.992705741151 81.1007961230715
"3516" 703 126.764164525746 77.5285570199957
"3517" 703.2 126.77022023963 73.6735848197525
"3518" 703.4 127.785679820871 68.9635171572386
"3519" 703.6 127.884253860785 64.6164834632119
"3520" 703.8 127.449046976541 60.2260197456277
"3521" 704 127.234659348834 55.1021554434443
"3522" 704.2 125.873985052731 49.5302072565577
"3523" 704.4 123.839271579588 44.2786474418935
"3524" 704.6 122.471343799158 39.8447340612714
"3525" 704.8 119.375692552506 37.9153056790664
"3526" 705 114.661718265635 34.6799830721146
"3527" 705.2 111.263301443025 30.3270979609234
"3528" 705.4 111.008982926097 25.346603195142
"3529" 705.6 110.396263399067 24.3531632987596
"3530" 705.8 106.441674843024 22.0971433216784
"3531" 706 100.072411686268 19.9772770711288
"3532" 706.2 94.9288495232262 18.7680162442311
"3533" 706.4 89.257596456771 17.0019008728846
"3534" 706.6 83.5501712544899 17.4569668215899
"3535" 706.8 77.6064977231588 18.1535620091749
"3536" 707 71.8956544400513 20.6881048426725
"3537" 707.2 66.5437507274143 24.4828262449638
"3538" 707.4 62.4336763419346 29.3559164569246
"3539" 707.6 58.5836423702375 34.5548178300317
"3540" 707.8 55.0717498330703 40.4369187255132
"3541" 708 53.7020393209615 46.9050238838942
"3542" 708.2 52.6122699037788 53.2339253101442
"3543" 708.4 48.9091171199412 58.366645288979
"3544" 708.6 43.6590173075513 61.1888120841902
"3545" 708.8 38.4209780506089 65.7476365452584
"3546" 709 34.9639258730989 71.7058646732275
"3547" 709.2 31.3103183098132 77.3587559691132
"3548" 709.4 26.5939606491828 81.2538728964993
"3549" 709.6 20.5595673550962 83.4366412880769
"3550" 709.8 14.4422703307089 86.2399947573981
"3551" 710 11.0653624139589 91.3638415301915
"3552" 710.2 12.8320226756563 96.1491524214933
"3553" 710.4 15.1760152215034 99.0915603166074
"3554" 710.6 19.9923429481668 104.258797429281
"3555" 710.8 25.2086082168132 108.456016804354
"3556" 711 30.2324549856787 112.254253801532
"3557" 711.2 35.5982069830703 116.365189609227
"3558" 711.4 41.7103902419728 119.528194807267
"3559" 711.6 48.2300056517037 120.062518926268
"3560" 711.8 55.1342771271193 119.750671657354
"3561" 712 60.9057058818176 118.412884741431
"3562" 712.2 67.3531801044159 116.329140372166
"3563" 712.4 73.2844139018029 114.214621618568
"3564" 712.6 78.5756697449604 111.328595199036
"3565" 712.8 85.0817848035302 108.886772961234
"3566" 713 90.979318182677 105.801256268885
"3567" 713.2 96.484502434767 102.578575844296
"3568" 713.4 102.479410173016 99.9062556274963
"3569" 713.6 109.276534685192 99.7120292161731
"3570" 713.8 112.653058382774 102.818919243523
"3571" 714 111.54502409807 103.816809521313
"3572" 714.2 109.605809547912 106.403493612579
"3573" 714.4 106.539107020908 110.121166967169
"3574" 714.6 102.755165391889 113.819353545105
"3575" 714.8 98.0983882082179 117.333921090051
"3576" 715 92.9808587867632 119.576424541224
"3577" 715.2 86.6984597154519 120.773414790865
"3578" 715.4 81.6410807729846 123.486942422942
"3579" 715.6 76.9017696970673 126.061230657058
"3580" 715.8 71.7534054581767 126.863531723677
"3581" 716 65.3464766843124 126.250483843122
"3582" 716.2 59.3905978587509 124.229783255053
"3583" 716.4 53.1359272641569 124.175797195667
"3584" 716.6 47.8846488279434 125.01897022262
"3585" 716.8 42.6274935865173 122.163006455303
"3586" 717 36.9121804605885 118.994108890953
"3587" 717.2 30.8281162963846 116.621932437422
"3588" 717.4 25.6666821235205 113.242796526904
"3589" 717.6 21.5802550961293 108.419826286161
"3590" 717.8 16.4609691270513 105.152138173885
"3591" 718 12.5322591330275 101.651537018706
"3592" 718.2 10.2753168546979 96.3131831019689
"3593" 718.4 6.81639128655851 91.0239417235803
"3594" 718.6 5.58553637707211 85.4676319430096
"3595" 718.8 5.33434839084204 80.593376545608
"3596" 719 3.32385371019982 76.0660030127107
"3597" 719.2 2.85897288435164 75.208534446511
"3598" 719.4 2.52257278149231 69.7542304887
"3599" 719.6 1.27533626781563 64.0405793777984
"3600" 719.8 0.993025854947099 57.7908591674471
"3601" 720 2.61820755603166 51.7411739805905
"3602" 720.2 4.16434224023076 45.8726764520385
"3603" 720.4 5.82161444614651 39.7148521207894
"3604" 720.6 9.85900535550462 33.0896437393646
"3605" 720.8 13.8500719004957 27.7339867102179
"3606" 721 17.0788892981055 22.2189988643265
"3607" 721.2 22.0111590230229 16.8030221373952
"3608" 721.4 27.5950893974169 11.6875082112395
"3609" 721.6 33.2682704412622 8.91839349392542
"3610" 721.8 39.3185809789846 5.65272009990461
"3611" 722 45.4462557957846 3.37042087788461
"3612" 722.2 51.4110609814755 2.7134346847634
"3613" 722.4 58.1024200977535 1.05250208816616
"3614" 722.6 65.0177945388362 1.85022817798139
"3615" 722.8 71.9152418632688 1.89453131451619
"3616" 723 77.9034587819746 4.23115147185462
"3617" 723.2 84.3988077534267 5.44896534629514
"3618" 723.4 88.0882806602213 7.777800269854
"3619" 723.6 94.2591251421658 11.7359303271971
"3620" 723.8 100.224741725476 15.0034039500967
"3621" 724 105.379644613006 18.9038799124089
"3622" 724.2 110.40257625087 22.7141401088846
"3623" 724.4 112.508225126141 27.6404201379657
"3624" 724.6 113.388301296914 33.3176751077964
"3625" 724.8 114.831634472855 39.7859460073846
"3626" 725 118.080716003156 44.9807453905132
"3627" 725.2 122.04363349044 49.2847074642179
"3628" 725.4 125.527108500159 51.8883295507716
"3629" 725.6 125.137338816414 56.7432016538258
"3630" 725.8 125.248000665421 62.9737545073984
"3631" 726 126.516696757243 69.0513740829035
"3632" 726.2 125.956373118635 75.5423666096538
"3633" 726.4 123.443571465559 81.2395803879855
"3634" 726.6 120.009925056466 86.7242017688035
"3635" 726.8 114.885303387246 90.3955201475513
"3636" 727 110.435959467185 92.6513038789028
"3637" 727.2 106.241214088829 94.1964672149402
"3638" 727.4 101.166553070585 96.4964434307391
"3639" 727.6 95.8048376058846 97.2290790731493
"3640" 727.8 90.3874834473275 97.6446237494275
"3641" 728 85.7177873598091 95.4655815449129
"3642" 728.2 82.4239050625061 92.3663316596603
"3643" 728.4 79.5419327180769 87.9417705281827
"3644" 728.6 77.679605770356 85.6860138163989
"3645" 728.8 73.1978246791119 86.1782195545816
"3646" 729 67.3419364516989 88.5718074044561
"3647" 729.2 62.1805202848846 91.7435628832054
"3648" 729.4 57.2902950850762 95.7878513379781
"3649" 729.6 54.8645775200611 101.375798197679
"3650" 729.8 55.0440395816199 107.072764066738
"3651" 730 56.447437807302 113.219068187527
"3652" 730.2 56.8290409132212 119.103184000269
"3653" 730.4 54.8210635464242 121.287543018508
"3654" 730.6 51.1798777455023 120.910434515443
"3655" 730.8 46.4186347020946 118.221481898615
"3656" 731 42.2276286878077 113.61688779349
"3657" 731.2 38.8026284971371 107.76789128938
"3658" 731.4 34.6928655696923 102.51696836899
"3659" 731.6 28.8542931181904 99.5886289091661
"3660" 731.8 21.8345188536193 99.7843289474764
"3661" 732 15.0302046593221 100.015991247197
"3662" 732.2 11.9346364248952 97.5229289041399
"3663" 732.4 10.2470156967909 91.6342538455096
"3664" 732.6 9.16379987575961 85.0010783122284
"3665" 732.8 5.93504972869592 79.7875424239789
"3666" 733 3.69803459877283 76.2931113385317
"3667" 733.2 3.3055090683846 69.6297100095743
"3668" 733.4 5.35135023676392 63.4787564748846
"3669" 733.6 6.28687029530226 56.6591981356493
"3670" 733.8 5.81852340759889 49.4578056228846
"3671" 734 7.21201978556643 42.4641904071444
"3672" 734.2 11.5406539669513 38.6954276077846
"3673" 734.4 17.0273011461672 34.3587542826672
"3674" 734.6 22.4714263864063 30.3878448928194
"3675" 734.8 27.1679278123201 27.8777698581427
"3676" 735 34.0650518634513 24.189801911518
"3677" 735.2 40.5036226427554 22.7520661099408
"3678" 735.4 47.0146963092857 21.8082280422363
"3679" 735.6 52.4395154810042 22.6788619515477
"3680" 735.8 58.3027452304063 24.4695812179716
"3681" 736 65.7961749934258 27.2124615878434
"3682" 736.2 69.4731633725887 31.1857936140377
"3683" 736.4 74.0243290462546 32.3197896786946
"3684" 736.6 79.2705014900446 30.9099051763546
"3685" 736.8 84.457875178239 26.901266927506
"3686" 737 89.5647306360261 21.1538071786393
"3687" 737.2 91.4470082411827 16.0694177633365
"3688" 737.4 90.8939862236182 9.89678766854816
"3689" 737.6 89.0191620254162 10.6432766707057
"3690" 737.8 85.0980982846418 8.81188513711318
"3691" 738 80.2762181219129 4.1934536322997
"3692" 738.2 75.5256246497375 4.03481233982579
"3693" 738.4 70.0621805225951 4.54293314211619
"3694" 738.6 63.7937495715109 3.68199756348461
"3695" 738.8 57.0044525953546 2.70442571241461
"3696" 739 49.8086056146506 2.49203979613993
"3697" 739.2 44.2492820286046 4.52325461460462
"3698" 739.4 37.8156816719728 7.40640809209049
"3699" 739.6 31.3323785638688 10.0447214588951
"3700" 739.8 26.1629327701455 14.8428776438629
"3701" 740 20.5494723746889 19.1651574807868
"3702" 740.2 16.4088429769983 23.923860195021
"3703" 740.4 13.1651986007357 30.7452501565974
"3704" 740.6 10.1005628848352 37.2372658387747
"3705" 740.8 6.19278635494461 42.1617182350846
"3706" 741 3.95462716338461 48.1517800157446
"3707" 741.2 4.83772968797763 54.2959997960823
"3708" 741.4 6.32997140113187 61.0848660058516
"3709" 741.6 7.73118165317113 67.5762232813003
"3710" 741.8 8.18017656890074 74.5095762312072
"3711" 742 9.38734819929275 80.6446182606193
"3712" 742.2 11.8849167410229 87.0320756070761
"3713" 742.4 13.6495200016104 93.7779140060136
"3714" 742.6 16.3446688016971 99.9429654615096
"3715" 742.8 18.2853843789073 105.726017580601
"3716" 743 18.0683091718132 105.972808908277
"3717" 743.2 16.9045331586346 105.377918380841
"3718" 743.4 14.8341317622198 103.541469318379
"3719" 743.6 13.2076347870583 100.770932673737
"3720" 743.8 10.2605541851486 97.2066409526149
"3721" 744 8.60589406479839 92.3264599519881
"3722" 744.2 5.74619310558462 86.8924461615346
"3723" 744.4 3.64504776423075 81.3045380068077
"3724" 744.6 1.61780202138461 75.0330585658846
"3725" 744.8 1.56911816425961 72.0216142608668
"3726" 745 1.60009880061187 65.9513063094755
"3727" 745.2 0.916754478784602 58.7197935269703
"3728" 745.4 1.28734190029371 54.9871115775664
"3729" 745.6 3.92000753165127 48.2028439725513
"3730" 745.8 5.93047931596997 40.3796515820797
"3731" 746 7.4923207811346 35.3979076851846
"3732" 746.2 12.260421394688 30.9046976446711
"3733" 746.4 16.6907718549363 25.9910673195053
"3734" 746.6 20.0438025663501 19.6655234006432
"3735" 746.8 24.8704961541429 15.2813812628407
"3736" 747 31.1929889939951 12.1437643934636
"3737" 747.2 37.2523778551475 8.00391952714234
"3738" 747.4 42.8151637840513 4.76307424533916
"3739" 747.6 49.5558638882995 4.50154368598036
"3740" 747.8 56.746773650933 3.68451027869107
"3741" 748 62.9909905920703 2.04251071782747
"3742" 748.2 69.056487734498 3.58723970549286
"3743" 748.4 76.0388570161784 6.70300656149286
"3744" 748.6 81.7659324235974 10.2151640243101
"3745" 748.8 88.4350978084935 12.6483107981024
"3746" 749 94.5990515688089 14.680811927127
"3747" 749.2 100.118876465255 18.2910494095546
"3748" 749.4 102.478583020103 23.4403409776659
"3749" 749.6 105.131366394845 29.7064402282246
"3750" 749.8 106.498409102915 36.1599723287146
"3751" 750 106.088722853813 41.861269288256
"3752" 750.2 108.008257791885 47.9991990800023
"3753" 750.4 111.290590800564 51.8962851080639
"3754" 750.6 115.665490883448 54.0016322878846
"3755" 750.8 121.46983818115 54.6654260963368
"3756" 751 123.718670064114 54.1104034281279
"3757" 751.2 124.039048128684 56.7534076887444
"3758" 751.4 123.56221932245 62.3406765251463
"3759" 751.6 122.012517035727 68.163534497656
"3760" 751.8 118.217057812181 73.1424233377293
"3761" 752 115.038796868094 78.7401129956937
"3762" 752.2 110.784628615356 82.9968102799703
"3763" 752.4 107.032198564632 87.4318097015727
"3764" 752.6 103.001225495987 90.373672807137
"3765" 752.8 98.2866526775154 91.5509908001463
"3766" 753 93.8136239901414 94.166253009317
"3767" 753.2 91.674591898556 98.9428599394275
"3768" 753.4 92.1210924167596 103.99995355526
"3769" 753.6 94.3600861887275 107.730064322599
"3770" 753.8 97.0850427376901 108.419365918718
"3771" 754 98.1054619310481 109.021880663308
"3772" 754.2 96.9830852995361 109.400911159339
"3773" 754.4 93.8948567869604 108.877682634279
"3774" 754.6 88.9500244803361 107.741048012972
"3775" 754.8 84.5980046127964 105.908169837473
"3776" 755 79.4623349788258 103.632438163238
"3777" 755.2 74.4675768408173 100.756859688317
"3778" 755.4 68.7774147532132 97.6668792269703
"3779" 755.6 62.8176643567729 95.6145136595836
"3780" 755.8 56.18117112225 94.5552852730096
"3781" 756 49.0930949406423 92.8804602088228
"3782" 756.2 42.0093330356953 92.7483106537001
"3783" 756.4 35.2935346370381 93.6505367599044
"3784" 756.6 29.4874377694038 97.4351226675577
"3785" 756.8 25.0670325304638 102.862872179439
"3786" 757 21.1080963060943 108.075263530723
"3787" 757.2 18.239413112062 106.094406376304
"3788" 757.4 16.162235208062 101.814414807981
"3789" 757.6 14.9377053307846 95.5561228831688
"3790" 757.8 14.474573681265 88.8381070949824
"3791" 758 13.0708131569011 82.3345671597528
"3792" 758.2 11.0684315922622 75.5656003499458
"3793" 758.4 8.47248910458459 69.3836812927688
"3794" 758.6 6.1512427968646 62.6751482732746
"3795" 758.8 5.74453578278886 55.9572731868633
"3796" 759 9.03505812025129 50.3059866003513
"3797" 759.2 14.764607172118 47.0084666777513
"3798" 759.4 20.8462845568677 44.1116981663116
"3799" 759.6 26.8094851809755 42.4989645908051
"3800" 759.8 33.2654500466427 41.2412268977878
"3801" 760 39.5933505286484 42.2319085873352
"3802" 760.2 46.4381082449446 42.7653980634346
"3803" 760.4 52.6817588280513 45.2759114714604
"3804" 760.6 58.8809377440388 47.9921333635201
"3805" 760.8 64.5894696596624 51.2392741724957
"3806" 761 69.4786324447241 54.8127321460406
"3807" 761.2 75.3747641291016 57.8669468309412
"3808" 761.4 82.1953918948433 58.5466499952608
"3809" 761.6 87.5970999157735 56.5476177049402
"3810" 761.8 92.4601090945573 53.0527396544664
"3811" 762 97.4492701132179 51.1743623629957
"3812" 762.2 103.368833734712 49.1120027104573
"3813" 762.4 108.546850373412 45.1034512666954
"3814" 762.6 114.36782855932 42.3067871964993
"3815" 762.8 120.220777764263 43.0200100863052
"3816" 763 122.266049029898 47.5736087741549
"3817" 763.2 123.716915690885 54.0124509228013
"3818" 763.4 123.470740715234 60.8982058594789
"3819" 763.6 120.888785568724 66.4897116017837
"3820" 763.8 117.45408521359 71.8790401078578
"3821" 764 114.482747133727 77.6443679309132
"3822" 764.2 112.585130468994 83.6651490146664
"3823" 764.4 109.366412575269 89.5520827253942
"3824" 764.6 105.759527248492 94.9238916198132
"3825" 764.8 101.53150168844 99.5012045357457
"3826" 765 97.5675398502681 104.322779520467
"3827" 765.2 92.6411452082911 107.617573630034
"3828" 765.4 86.9157009748409 111.234941914603
"3829" 765.6 80.684573851062 113.104881802304
"3830" 765.8 74.47294326123 111.45862160407
"3831" 766 67.9211584375409 109.886643279291
"3832" 766.2 61.5244698607147 107.665422603846
"3833" 766.4 55.2173107395885 104.60637480469
"3834" 766.6 49.2568286742404 101.498352281452
"3835" 766.8 44.6925508226743 96.7851879250622
"3836" 767 40.0355098575011 91.6063669758943
"3837" 767.2 37.29183455775 85.6386495949615
"3838" 767.4 33.9708761820777 79.6257297608054
"3839" 767.6 30.0746539842444 74.1922383045108
"3840" 767.8 26.3682931495611 68.5113308820023
"3841" 768 22.6964368881119 61.1065248913392
"3842" 768.2 20.3928373561129 53.9000311947542
"3843" 768.4 19.6149785995009 46.6696169683148
"3844" 768.6 21.153852539792 39.5479360392179
"3845" 768.8 24.2300217777964 33.4146609878728
"3846" 769 29.7246155348846 30.8768001535096
"3847" 769.2 35.9251044684281 29.1008977131672
"3848" 769.4 42.4003727176718 27.9070848688846
"3849" 769.6 48.7765732642372 28.341652351432
"3850" 769.8 55.0942005341004 29.8093425283372
"3851" 770 60.1388096582403 32.8417207787094
"3852" 770.2 65.7773981995317 36.6739974931199
"3853" 770.4 70.2997953956091 41.0815327357724
"3854" 770.6 73.2999132522346 46.8120002676646
"3855" 770.8 75.6371358134764 53.1392325330989
"3856" 771 75.8194901040577 59.3381320112019
"3857" 771.2 74.7136924631446 65.4559701922546
"3858" 771.4 72.7191434742964 71.650007788414
"3859" 771.6 70.1683820996418 76.8580077243989
"3860" 771.8 67.5844284257596 81.5229912118558
"3861" 772 67.8278477113846 87.1715669423846
"3862" 772.2 69.8947425564539 93.496290875944
"3863" 772.4 70.9436145673846 99.8280032304741
"3864" 772.6 70.8851939388346 106.665881571425
"3865" 772.8 70.9754081067315 113.622466948232
"3866" 773 73.5451286413263 119.005452702321
"3867" 773.2 77.7871739118132 121.324451855027
"3868" 773.4 81.9282824117519 120.454103715405
"3869" 773.6 87.2555704605611 119.982577473767
"3870" 773.8 93.1704464460777 119.41345552839
"3871" 774 96.9936510312989 116.227947497713
"3872" 774.2 101.622790360213 112.244217017542
"3873" 774.4 107.074248977412 108.033501273357
"3874" 774.6 112.382624423234 104.488084618292
"3875" 774.8 116.64936263929 99.4824273647984
"3876" 775 119.863298082862 93.9349010753342
"3877" 775.2 122.884864314566 88.069710342921
"3878" 775.4 125.093973363849 82.0678759204471
"3879" 775.6 126.884492890247 75.5082844739672
"3880" 775.8 128.143901098785 68.8682912865132
"3881" 776 127.659861477119 62.0518877082608
"3882" 776.2 126.92379728866 55.5845276057837
"3883" 776.4 125.745704791439 49.6360180453301
"3884" 776.6 123.757266275168 43.8297763019116
"3885" 776.8 121.152899215635 37.8025296059957
"3886" 777 118.926424149785 33.9457377755132
"3887" 777.2 115.446912952109 29.354201355903
"3888" 777.4 112.1365275456 24.2344110865201
"3889" 777.6 107.899667007768 19.2768474675108
"3890" 777.8 103.160498261843 15.1528242807725
"3891" 778 98.3920368702418 12.1019865671989
"3892" 778.2 93.0469789839167 8.1405455943525
"3893" 778.4 87.9616363951561 6.39716582371318
"3894" 778.6 82.5535553522418 4.15307183814176
"3895" 778.8 75.9643180902955 2.61461604647867
"3896" 779 70.2133567105096 1.28824975776923
"3897" 779.2 64.6790125750733 1.11442930997895
"3898" 779.4 58.7205241360816 0.982453098096738
"3899" 779.6 52.8251057406971 1.96264600935336
"3900" 779.8 46.3191287164728 2.86258142709049
"3901" 780 41.0117542836267 4.47323835717935
"3902" 780.2 35.6985518555004 7.15443773063198
"3903" 780.4 30.6434187765702 9.83884923486399
"3904" 780.6 26.4030644317463 13.0616159260016
"3905" 780.8 22.1718124101588 17.1526637852717
"3906" 781 17.3471136779528 21.587035053021
"3907" 781.2 13.6639065278905 26.1292649569317
"3908" 781.4 9.56589247349571 31.3882811709587
"3909" 781.6 6.50241568625959 36.8703238973429
"3910" 781.8 4.43810822724668 42.8479927451777
"3911" 782 2.16660186533916 48.7437757183846
"3912" 782.2 2.01963703257508 53.1979622655037
"3913" 782.4 1.90341398318461 59.7138715238846
"3914" 782.6 0.887544164509607 65.6127322121971
"3915" 782.8 1.31254107941165 71.9067654705062
"3916" 783 3.34091550993007 76.5319312579755
"3917" 783.2 4.05711949417407 83.2461106731478
"3918" 783.4 7.77630994769711 86.7050133116034
"3919" 783.6 12.9793357084149 89.5929741391876
"3920" 783.8 16.1318064051186 92.4390912281931
"3921" 784 17.0245445273613 94.9775894290009
"3922" 784.2 17.8728604267253 98.8464195367418
"3923" 784.4 19.0016033913524 98.9750466246911
"3924" 784.6 22.5593504093077 98.6522190956827
"3925" 784.8 28.214244874663 99.8106323653382
"3926" 785 33.705663113637 101.343138400894
"3927" 785.2 39.2629422851275 103.32718901537
"3928" 785.4 44.0078100972646 104.091479206655
"3929" 785.6 47.9304689287669 105.904351495738
"3930" 785.8 50.8916496525331 110.559741789063
"3931" 786 50.6949112738409 116.146812237351
"3932" 786.2 49.9757753680785 119.758620042191
"3933" 786.4 52.7386339373275 120.845959087856
"3934" 786.6 57.6283386345034 121.680870022607
"3935" 786.8 63.8962419023004 122.368116617695
"3936" 787 70.6709849674846 123.592285016645
"3937" 787.2 76.8314975232081 124.560769214385
"3938" 787.4 82.8566045954155 122.693049004957
"3939" 787.6 86.665126290048 118.129358544419
"3940" 787.8 91.0662755123846 113.033195515532
"3941" 788 96.0069915268989 109.517921018542
"3942" 788.2 101.405529363423 105.869319137098
"3943" 788.4 107.236528501162 103.341819931162
"3944" 788.6 113.38501823673 102.135862315623
"3945" 788.8 117.182846581036 97.5875940882239
"3946" 789 119.712784356299 91.453891746256
"3947" 789.2 122.195094379273 85.6425332074957
"3948" 789.4 125.489854766011 79.7236423654063
"3949" 789.6 126.27654623306 73.6892086719116
"3950" 789.8 126.114834300649 66.976357504414
"3951" 790 126.86808898843 61.1891399216119
"3952" 790.2 125.691068429348 55.3522743424351
"3953" 790.4 123.400929901243 49.7431726344601
"3954" 790.6 120.871509672511 43.5842321807487
"3955" 790.8 117.128688372226 38.0641763276767
"3956" 791 115.120231683648 32.3859997243846
"3957" 791.2 113.854377634978 28.9132179161346
"3958" 791.4 108.71036511913 24.7396535114458
"3959" 791.6 103.633766282102 20.6045063001346
"3960" 791.8 98.6715550703336 15.7341334914254
"3961" 792 94.7051181148409 9.72295524448655
"3962" 792.2 90.8760389221668 10.2729241851123
"3963" 792.4 84.6112310336526 9.60195458988461
"3964" 792.6 78.6177801272519 7.65857449730298
"3965" 792.8 73.9706900401074 4.34988224103313
"3966" 793 69.8831741151569 2.71101972395392
"3967" 793.2 63.851145276753 2.84975983747409
"3968" 793.4 57.0631944369825 2.37466033627636
"3969" 793.6 52.1750139685546 3.47168330070461
"3970" 793.8 47.3226214210335 7.11182708927823
"3971" 794 41.4987802064491 10.6070406724653
"3972" 794.2 36.1066894008314 14.2093119620548
"3973" 794.4 31.3636387247596 17.4710362233619
"3974" 794.6 24.8562298223846 18.5394993604159
"3975" 794.8 20.2676363922122 20.0639476106777
"3976" 795 16.5128985746513 25.5572773649846
"3977" 795.2 15.0823659348132 31.7290351469176
"3978" 795.4 14.2559125271823 38.2433788490419
"3979" 795.6 15.176822322059 44.3327918263148
"3980" 795.8 15.9762942827846 51.0156890508846
"3981" 796 17.0896388131978 57.4212720103352
"3982" 796.2 19.739137064497 63.0469835397835
"3983" 796.4 23.199069509267 68.5686060080317
"3984" 796.6 28.7295111931322 71.909729168972
"3985" 796.8 34.6931508963275 75.2704503263417
"3986" 797 39.2017397218846 79.5344428939038
"3987" 797.2 44.0333829007053 83.8218726219601
"3988" 797.4 49.904625748472 86.3088070666031
"3989" 797.6 55.4143493055482 90.0383084928482
"3990" 797.8 60.9947550519391 91.7186070633005
"3991" 798 66.5372482048552 90.642439579767
"3992" 798.2 72.4458593015275 88.5235872031132
"3993" 798.4 77.4767972764728 84.307810640914
"3994" 798.6 82.6169216424679 79.8221076223291
"3995" 798.8 86.3616581266048 74.4935163694901
"3996" 799 89.234319999829 68.8592242401068
"3997" 799.2 90.5744437250192 61.8397332850096
"3998" 799.4 91.0932200370827 54.9385668967054
"3999" 799.6 91.5134457556068 47.9972899091346
"4000" 799.8 90.1613285211199 41.8860339617964
"4001" 800 87.2339821438269 35.8200841077404
"4002" 800.2 85.1036621540275 29.2384393290377
"4003" 800.4 83.9692510070513 21.8958579042786
"4004" 800.6 84.6406490630678 15.0545465878846
"4005" 800.8 88.2522608518981 10.0931790942089
"4006" 801 90.8923118629246 10.6613153209246
"4007" 801.2 94.8999669814546 14.2405524967546
"4008" 801.4 98.9117217932162 18.916457612032
"4009" 801.6 103.508776818523 23.6113370005876
"4010" 801.8 108.653129319908 27.9216445270902
"4011" 802 113.113020471054 32.8710011689506
"4012" 802.2 116.37446272487 38.5489123806275
"4013" 802.4 118.242278172677 45.2495607654884
"4014" 802.6 120.170483944933 51.8258383656058
"4015" 802.8 121.223167824948 58.9097213401759
"4016" 803 121.385874769533 65.438964583548
"4017" 803.2 120.703153106956 72.4699694021989
"4018" 803.4 119.148978925213 78.9574411059418
"4019" 803.6 116.52626449459 85.0974223005108
"4020" 803.8 112.940948661459 91.0559624211556
"4021" 804 110.188314790186 97.5892999915733
"4022" 804.2 106.794025120061 103.510251227708
"4023" 804.4 101.711812270385 107.050502413979
"4024" 804.6 96.88087567875 107.943345982385
"4025" 804.8 93.9103496399619 106.696637723637
"4026" 805 90.2696878695885 106.270133805467
"4027" 805.2 84.4805628009768 105.563036230137
"4028" 805.4 78.0514577076346 106.490320092808
"4029" 805.6 73.2280109401731 109.699709750971
"4030" 805.8 70.3097698393258 114.182516377855
"4031" 806 65.9267671915727 118.526541695617
"4032" 806.2 60.0692797481767 120.948202073795
"4033" 806.4 55.3069380808995 118.958430170706
"4034" 806.6 51.3249747314434 115.408204074885
"4035" 806.8 48.1290226990023 109.898336950855
"4036" 807 46.143369289324 103.590320696824
"4037" 807.2 45.1783105532712 97.0562302220186
"4038" 807.4 44.8611126388073 90.2987100948949
"4039" 807.6 44.2495874959434 83.6663292293846
"4040" 807.8 43.8381002429804 77.191721507342
"4041" 808 44.8018585596574 71.283909811127
"4042" 808.2 46.1615839364746 64.7276596896646
"4043" 808.4 47.1010570542064 57.9850322411618
"4044" 808.6 47.9689336976162 51.1810433445583
"4045" 808.8 48.0777805529146 44.5180169199346
"4046" 809 49.5895962664149 37.899569482824
"4047" 809.2 52.7835812743258 32.1950826376199
"4048" 809.4 57.7448799690513 28.3713026580361
"4049" 809.6 63.6207912263648 27.0317394774094
"4050" 809.8 69.871565919766 26.2006403923382
"4051" 810 76.1203313750096 25.6919693696971
"4052" 810.2 81.9510838389604 26.9314407018543
"4053" 810.4 86.4117169370611 31.1030369013258
"4054" 810.6 89.6911534897729 36.3884745023895
"4055" 810.8 92.2079596912375 41.4774713961199
"4056" 811 94.2673550322989 46.9837383693703
"4057" 811.2 96.4386823339434 52.3864737338552
"4058" 811.4 96.919466106156 57.8073189477132
"4059" 811.6 97.2201577139547 63.6219264472398
"4060" 811.8 96.5138742942692 69.7901816447308
"4061" 812 94.913087989938 75.3242163910205
"4062" 812.2 92.5518986241488 80.4231882566299
"4063" 812.4 88.7192011373056 84.4862678757004
"4064" 812.6 84.9754851630388 88.5335016370341
"4065" 812.8 81.0844165075902 93.6148223507912
"4066" 813 76.2616620875119 97.728587596521
"4067" 813.2 70.9936383471828 100.956095882719
"4068" 813.4 65.3431678921901 103.450006280329
"4069" 813.6 59.5984727514401 106.147452586218
"4070" 813.8 56.2523244518942 110.898081618663
"4071" 814 55.9316339109391 116.201284994914
"4072" 814.2 59.4342047558519 120.204398148782
"4073" 814.4 64.5316943531951 121.412888094737
"4074" 814.6 70.7785127910477 121.993930486548
"4075" 814.8 77.0728630038089 122.674392689824
"4076" 815 82.9541539480132 123.29406161757
"4077" 815.2 89.0005526335905 122.010116935208
"4078" 815.4 93.1619996476704 118.12708158137
"4079" 815.6 97.3697906368995 113.316886964855
"4080" 815.8 101.689342797865 108.527552267885
"4081" 816 107.109805550114 103.038561124371
"4082" 816.2 112.59896520819 98.7294752450235
"4083" 816.4 117.762111272016 96.1396458864635
"4084" 816.6 120.016942549385 91.9148498947573
"4085" 816.8 122.139380063678 86.0704482656369
"4086" 817 124.739715283817 79.587411470263
"4087" 817.2 126.721665153067 74.0284421496977
"4088" 817.4 127.671682850983 68.0335028835388
"4089" 817.6 126.748174719422 62.0592699237431
"4090" 817.8 126.523791867195 55.9422715581087
"4091" 818 125.777401986727 51.9244543838846
"4092" 818.2 124.340790304412 46.4358002694957
"4093" 818.4 122.710170268073 46.2636546950356
"4094" 818.6 119.371430666023 45.9814176029957
"4095" 818.8 114.504431958 42.5946300722885
"4096" 819 109.782097816875 37.9509390849808
"4097" 819.2 107.355321355149 32.8938391751787
"4098" 819.4 106.851300246091 26.7768557152376
"4099" 819.6 108.696808294525 21.9995035519594
"4100" 819.8 105.792601360951 22.9564775310179
"4101" 820 101.230208522481 23.4679546708201
"4102" 820.2 95.6651788642331 23.8117397967937
"4103" 820.4 89.5718286254869 25.4640404022482
"4104" 820.6 83.9245953650548 26.3740612828208
"4105" 820.8 78.4810211528552 28.8769436696493
"4106" 821 72.9903236628438 31.2493806927315
"4107" 821.2 67.4026091226193 33.5345413332928
"4108" 821.4 62.022877318956 36.1119375896846
"4109" 821.6 56.8047505201461 39.9199382747011
"4110" 821.8 51.4846313755902 43.3585221395855
"4111" 822 47.4340845031787 48.5834053655023
"4112" 822.2 44.798108344665 55.0499276786884
"4113" 822.4 42.9395255679477 61.7343303710399
"4114" 822.6 43.0218687660761 68.3747642339804
"4115" 822.8 45.6160862851295 74.3296265078336
"4116" 823 49.3547103960317 80.0045395052375
"4117" 823.2 53.3024393684132 85.2668689893418
"4118" 823.4 58.2148333811323 89.9203090811182
"4119" 823.6 62.8786284247903 94.4514876153657
"4120" 823.8 68.4102340396089 98.4304293022958
"4121" 824 74.5798892042351 101.240443335978
"4122" 824.2 79.9732884170545 104.886188818457
"4123" 824.4 85.1646605385773 108.674050480151
"4124" 824.6 87.8206850373846 113.260213287794
"4125" 824.8 87.1992962590642 117.595038822118
"4126" 825 86.2332378149589 119.147381378558
"4127" 825.2 87.0748615935376 119.301587914078
"4128" 825.4 90.4360637696661 120.22680305971
"4129" 825.6 93.9811831842714 117.639700620337
"4130" 825.8 99.0157664350351 115.55315277571
"4131" 826 104.462892778466 112.425801482039
"4132" 826.2 108.421838749556 108.471913574027
"4133" 826.4 112.690481333743 103.567310221186
"4134" 826.6 116.468430296718 99.6779089060513
"4135" 826.8 118.96243183279 93.9664861707997
"4136" 827 122.50197341573 88.6231788238581
"4137" 827.2 123.831572999254 83.1245886136509
"4138" 827.4 125.689513457357 77.6259247342457
"4139" 827.6 126.601547972871 71.1711092268472
"4140" 827.8 127.009552339742 64.8675118854718
"4141" 828 125.919196355012 58.5371974498573
"4142" 828.2 125.31020556043 51.7356200289755
"4143" 828.4 123.76559954801 46.7552274004327
"4144" 828.6 120.334950863816 41.7065018389213
"4145" 828.8 117.12163089546 35.8875631840167
"4146" 829 114.273157387272 30.2038709508192
"4147" 829.2 111.511741131655 24.0965862139116
"4148" 829.4 108.946528492839 23.229500535824
"4149" 829.6 103.070726891004 22.1920233802977
"4150" 829.8 97.1586168906114 20.089561584565
"4151" 830 91.5253425362712 17.3712959125135
"4152" 830.2 86.4589481641781 14.864044538265
"4153" 830.4 81.455393657324 11.0300143988846
"4154" 830.6 78.7870177667707 5.7805128147658
"4155" 830.8 76.6995838645214 3.82548682658987
"4156" 831 71.6717557348194 4.77590266618896
"4157" 831.2 65.0041839981346 6.37188650411287
"4158" 831.4 58.9487408331825 7.56759085810801
"4159" 831.6 52.4083424183392 8.22552917480507
"4160" 831.8 46.1159174085165 8.45922141604945
"4161" 832 39.607783806842 8.88516248072504
"4162" 832.2 34.0463754831741 11.9674775845057
"4163" 832.4 30.6658367726346 17.6591329440721
"4164" 832.6 27.8046982002918 23.7272996922145
"4165" 832.8 24.7347819207395 29.4565925795298
"4166" 833 22.6175271831172 35.6149848527683
"4167" 833.2 22.9028372295242 42.2178744981869
"4168" 833.4 23.4654597762889 48.7976387092463
"4169" 833.6 23.8698379955496 55.5916370236784
"4170" 833.8 25.3179888308733 62.140688038146
"4171" 834 27.2874721418392 68.3255049175513
"4172" 834.2 30.4953644962293 74.4280552928749
"4173" 834.4 32.6699888909471 80.8102096113846
"4174" 834.6 33.1203145693533 86.9403186210408
"4175" 834.8 31.7277939760546 93.1006116221146
"4176" 835 28.808213518414 98.8824210445317
"4177" 835.2 26.8940230329801 104.60221115857
"4178" 835.4 29.4764233220905 108.834546943402
"4179" 835.6 33.2806258513549 109.449171424548
"4180" 835.8 38.5426351946538 109.119248377558
"4181" 836 44.7760413626971 109.140157470041
"4182" 836.2 51.1701791574946 109.583018290355
"4183" 836.4 57.0306358341569 110.621440142647
"4184" 836.6 62.9242241594418 111.758305757856
"4185" 836.8 68.7776796993744 114.055653921834
"4186" 837 74.1255179840072 117.018751801158
"4187" 837.2 76.3889267362818 119.065104894193
"4188" 837.4 75.942493092797 119.705767380132
"4189" 837.6 72.603592297705 122.004000174176
"4190" 837.8 67.6533972233534 123.720972678978
"4191" 838 61.2817413841154 125.630565767106
"4192" 838.2 55.3420926646467 125.429831207593
"4193" 838.4 49.7960960147019 123.222587295462
"4194" 838.6 43.6882912608552 120.536237025385
"4195" 838.8 37.1709273960989 119.428762071466
"4196" 839 31.3121189147924 117.912665540448
"4197" 839.2 26.4629577803054 112.24487807133
"4198" 839.4 21.6042124355529 107.096921694152
"4199" 839.6 16.1566662470548 103.42714136398
"4200" 839.8 12.0166739032846 99.6000147346513
"4201" 840 9.75685777164598 93.6834016499528
"4202" 840.2 6.97302630513461 88.2662160934983
"4203" 840.4 5.6147466913471 83.6452328912971
"4204" 840.6 3.14283850963763 77.975205883222
"4205" 840.8 1.96753095420092 71.6470466254356
"4206" 841 2.60726852295219 63.6962987553711
"4207" 841.2 2.11659803122672 56.7962565074109
"4208" 841.4 3.2603530269933 50.8773986741237
"4209" 841.6 5.01176234667032 42.8182548225989
"4210" 841.8 7.46681971311674 37.0526951716525
"4211" 842 10.9059424592074 31.4123225818846
"4212" 842.2 14.9146662096663 24.6980644274057
"4213" 842.4 20.2345089859846 21.5197628140846
"4214" 842.6 25.7819286709063 17.687708251515
"4215" 842.8 31.1242764272283 13.9713307668534
"4216" 843 36.4592157705096 11.0340713869784
"4217" 843.2 42.8692569586346 7.37061113832211
"4218" 843.4 49.1252981905479 3.65656273200706
"4219" 843.6 54.7968019542596 2.00321589029086
"4220" 843.8 61.4218635113534 3.44750365166586
"4221" 844 68.3526084450267 4.53473375565303
"4222" 844.2 74.7941563391681 4.33406011169905
"4223" 844.4 80.9806031113221 6.58355544813461
"4224" 844.6 86.3822393388646 10.2017397096646
"4225" 844.8 91.3337908485058 14.4172306400664
"4226" 845 95.0586863935908 20.0052431516063
"4227" 845.2 96.1126866826223 25.4738560494094
"4228" 845.4 96.5458120350827 31.1441020860261
"4229" 845.6 98.5921892672856 36.0165622181024
"4230" 845.8 101.470340339045 40.4402570471446
"4231" 846 106.067145027029 43.3323777533365
"4232" 846.2 111.990930963543 45.2549176208659
"4233" 846.4 117.805042021894 46.5135039240544
"4234" 846.6 123.246147519074 46.5638733003215
"4235" 846.8 123.180028294553 49.36802106395
"4236" 847 123.059224338026 55.4162198345355
"4237" 847.2 122.695919659216 61.4925764346697
"4238" 847.4 120.962294538648 66.7231667351664
"4239" 847.6 118.642975914968 72.0939960801902
"4240" 847.8 116.554582361926 77.9701690654626
"4241" 848 116.355152825238 83.074486260414
"4242" 848.2 119.108177216385 88.2498242224124
"4243" 848.4 120.94013272894 88.7907559682457
"4244" 848.6 122.050429812375 86.17042711125
"4245" 848.8 123.108148180168 83.2329990416414
"4246" 849 124.436741292661 79.7206185233489
"4247" 849.2 126.169867464559 74.5149551322608
"4248" 849.4 126.613385893168 70.19449719829
"4249" 849.6 126.953064448139 64.6412679722937
"4250" 849.8 127.020585153332 61.0462718241478
"4251" 850 126.634438371925 57.7454647601279
"4252" 850.2 124.896351021988 55.294969473394
"4253" 850.4 124.566670287975 50.0785985646482
"4254" 850.6 124.260125044069 46.9228286413583
"4255" 850.8 122.754922674095 46.3641087821146
"4256" 851 122.082529058831 41.3994681292418
"4257" 851.2 119.686259746271 39.5912105788846
"4258" 851.4 116.020139677064 38.4379230897098
"4259" 851.6 112.011992993375 34.5167456265157
"4260" 851.8 109.437565904913 29.1691202420481
"4261" 852 109.557369353736 22.9983485721008
"4262" 852.2 106.955319913574 22.032224468032
"4263" 852.4 101.691313804227 19.9495803063899
"4264" 852.6 96.1157310092794 17.4815649809793
"4265" 852.8 90.0747654551868 15.8163687037747
"4266" 853 83.7225861309513 15.5348939781846
"4267" 853.2 77.9063996843642 16.5647397068642
"4268" 853.4 72.1329664317717 18.0907441290137
"4269" 853.6 67.3270994666703 21.4490221890377
"4270" 853.8 64.6658070901965 27.0510202129044
"4271" 854 61.8939285221865 32.5182728456299
"4272" 854.2 57.9324029742735 37.5933693309402
"4273" 854.4 53.5941303726902 42.0398282816902
"4274" 854.6 48.8908208378642 44.5708736790989
"4275" 854.8 43.3505316604989 45.7856518283132
"4276" 855 37.4264332426467 45.3273978611079
"4277" 855.2 30.970793739048 44.1414641557163
"4278" 855.4 24.2927097179341 43.7469930200604
"4279" 855.6 17.0642162100046 43.2444472175446
"4280" 855.8 9.9855243732937 42.3175065778846
"4281" 856 6.39242623127349 44.2840939916253
"4282" 856.2 4.80438176047552 50.1600333802028
"4283" 856.4 4.1759174230437 56.7677605336233
"4284" 856.6 4.44353738812929 64.2977501564484
"4285" 856.8 5.06740104052748 71.7974545231154
"4286" 857 5.5379108646672 78.9870344402107
"4287" 857.2 6.73934379093462 86.2303457046346
"4288" 857.4 9.25575827255126 93.5870174479679
"4289" 857.6 13.1900584426718 98.8736469826718
"4290" 857.8 18.5654562065691 103.645932108788
"4291" 858 24.5644612765908 107.853004804214
"4292" 858.2 29.0928501018302 112.838724724578
"4293" 858.4 31.2622140224159 117.456983062228
"4294" 858.6 35.5055478508409 118.287011315622
"4295" 858.8 41.4146423184755 118.807222463248
"4296" 859 47.4468377645746 119.896206583715
"4297" 859.2 52.4649576689292 121.819691318172
"4298" 859.4 56.4133556716154 124.364785481856
"4299" 859.6 61.0442485127632 126.41674279669
"4300" 859.8 65.6561243457216 125.998706907439
"4301" 860 71.3658829702372 123.823507714906
"4302" 860.2 77.9013491481658 122.248286000947
"4303" 860.4 84.3192656661199 121.754288038943
"4304" 860.6 90.5744437250192 120.818353735904
"4305" 860.8 94.141240659556 117.422324792513
"4306" 861 97.7901106706915 112.121481364162
"4307" 861.2 101.854118929673 106.99588322449
"4308" 861.4 106.374643919468 102.058008587718
"4309" 861.6 111.48603281625 97.3003058324423
"4310" 861.8 116.658203048651 93.6097465066461
"4311" 862 121.764391438756 90.3982008712474
"4312" 862.2 121.517126591162 86.2051022231624
"4313" 862.4 119.576032145234 80.4415595234695
"4314" 862.6 118.16058612817 74.5780692469594
"4315" 862.8 116.837512187913 68.6704529308558
"4316" 863 114.603297637085 63.4930370729746
"4317" 863.2 110.856887585712 58.4992717038173
"4318" 863.4 107.102088931265 53.0201657282446
"4319" 863.6 102.42829167713 48.9238141334129
"4320" 863.8 96.7822239946418 46.0935192676561
"4321" 864 91.1478789300418 43.8160420657703
"4322" 864.2 85.1574102126564 42.3969132574671
"4323" 864.4 78.7602946673746 43.6689704516746
"4324" 864.6 72.6262799204428 46.0155890841565
"4325" 864.8 67.8915112168558 50.1331381024904
"4326" 865 64.210817437579 55.5234535994957
"4327" 865.2 62.694915756394 61.9049512822903
"4328" 865.4 60.9245660992378 68.2977139287745
"4329" 865.6 58.00964147083 74.0381375584573
"4330" 865.8 53.5156709032495 79.1839056274251
"4331" 866 48.5977241470096 84.6425029799423
"4332" 866.2 44.4299223213275 90.1964572650846
"4333" 866.4 39.232286455767 93.7352963853552
"4334" 866.6 33.4560992635205 96.8320827465157
"4335" 866.8 26.6114981404968 97.1534135665173
"4336" 867 19.9969317632146 97.8677349117946
"4337" 867.2 14.0439722063004 98.8235783887372
"4338" 867.4 12.228973703767 96.159943387267
"4339" 867.6 10.0112964089764 90.8582927758234
"4340" 867.8 8.11317083006203 84.7363271214653
"4341" 868 6.27394799720483 78.4989115854801
"4342" 868.2 6.00667791532011 72.0471153288846
"4343" 868.4 4.43064709971794 65.5244619863998
"4344" 868.6 2.51214250782905 59.410949746218
"4345" 868.8 3.11868971421388 55.7162539876041
"4346" 869 4.97757471550509 48.342573811475
"4347" 869.2 6.38133019546153 41.4426951144692
"4348" 869.4 8.54838598953844 36.4205183456154
"4349" 869.6 10.9177345121819 31.5123218559792
"4350" 869.8 14.4328009426738 26.0348093033063
"4351" 870 19.2096317420588 20.8747290576599
"4352" 870.2 24.3023157146513 15.5219116162846
"4353" 870.4 28.2716958839484 12.0672222485548
"4354" 870.6 33.6842359143846 8.20143312430886
"4355" 870.8 39.4350366213747 5.74966363797372
"4356" 871 47.0178852540317 3.19095881632579
"4357" 871.2 52.5917477855446 1.55938139283462
"4358" 871.4 59.343246030933 2.03030610111042
"4359" 871.6 65.6695300455096 3.30550906838461
"4360" 871.8 72.0730800526846 2.65768920957461
"4361" 872 76.5753631596046 3.44442034071461
"4362" 872.2 82.1786565341091 6.54580062016012
"4363" 872.4 88.1826175509604 9.06692391764219
"4364" 872.6 93.4221923630611 12.7291764710905
"4365" 872.8 97.4120540091046 17.4420029412946
"4366" 873 102.884412700062 21.2023231263362
"4367" 873.2 108.655408862354 24.1658042122483
"4368" 873.4 112.832528682394 27.4684574959526
"4369" 873.6 114.455748100875 33.0338695153558
"4370" 873.8 115.644071739107 38.9202409836569
"4371" 874 116.25587594012 45.3836349913258
"4372" 874.2 114.597733767699 51.2864640276561
"4373" 874.4 112.620602478023 57.1750985301068
"4374" 874.6 111.033148114585 63.0410654165418
"4375" 874.8 108.371068441411 68.627653935581
"4376" 875 105.529361519658 74.0777526902242
"4377" 875.2 104.236024334149 79.8463304778657
"4378" 875.4 105.695212223662 86.0500708277559
"4379" 875.6 109.320656558503 91.4368629338937
"4380" 875.8 113.795841092483 94.8856400177864
"4381" 876 117.812323111137 94.6066489754809
"4382" 876.2 117.083630509277 93.4223987599116
"4383" 876.4 115.816481157067 95.4711787720061
"4384" 876.6 113.233658456635 99.2776194141346
"4385" 876.8 109.936520368208 103.892085401238
"4386" 877 105.23559621467 107.188514369056
"4387" 877.2 99.8757353730989 110.330245948856
"4388" 877.4 94.6662844672546 112.106789443715
"4389" 877.6 88.7519707940887 114.067576499089
"4390" 877.8 82.9626852144046 114.708454768475
"4391" 878 77.0115705194446 114.011301934445
"4392" 878.2 71.2279282929946 113.477726860355
"4393" 878.4 65.0519132698258 112.55590279862
"4394" 878.6 58.7415327692093 110.450815572039
"4395" 878.8 51.788007110854 109.835061573527
"4396" 879 44.6861252592315 110.196713083599
"4397" 879.2 37.4327220924583 110.704489373853
"4398" 879.4 30.8156863754165 109.049608948544
"4399" 879.6 25.1670196981725 105.785520072642
"4400" 879.8 21.4257390415361 100.639783901369
"4401" 880 20.092267455602 94.8198714530368
"4402" 880.2 21.4179978482233 89.4183531228201
"4403" 880.4 23.6643385117782 83.7961528483846
"4404" 880.6 26.6095780250588 79.0415451390531
"4405" 880.8 29.4359651479591 74.9833388820123
"4406" 881 33.1765098796816 70.3671205760826
"4407" 881.2 37.1806506629865 66.8050140529526
"4408" 881.4 40.5882559728046 62.5115705133346
"4409" 881.6 45.0165032177491 59.3923457385108
"4410" 881.8 49.6828736726463 56.4585746100809
"4411" 882 54.2542099228698 55.4399751558153
"4412" 882.2 58.3240633169114 57.4129797050007
"4413" 882.4 61.3156142826278 58.6787913183441
"4414" 882.6 66.258729547125 59.3680913078942
"4415" 882.8 71.9526981514301 59.1922166184482
"4416" 883 77.6619868506346 57.4058960749957
"4417" 883.2 81.7783228844989 52.8962769032561
"4418" 883.4 85.3826212934121 47.2877264135452
"4419" 883.6 89.853815642081 41.8863067004918
"4420" 883.8 94.0341876911901 36.5764176487735
"4421" 884 97.2930883655119 30.2580725875028
"4422" 884.2 99.7139710224401 24.3044794416346
"4423" 884.4 104.226020178939 20.3374681135282
"4424" 884.6 106.98702150183 22.2848223985282
"4425" 884.8 110.64317308819 25.6269787837293
"4426" 885 114.070299556857 30.5504380001902
"4427" 885.2 116.839870095524 36.1797343684957
"4428" 885.4 119.594712461422 42.0372331574267
"4429" 885.6 123.178737779394 47.5010096201392
"4430" 885.8 125.238737002496 54.1170310603291
"4431" 886 125.577720896551 61.0878381583013
"4432" 886.2 124.287086990547 67.7839883806414
"4433" 886.4 121.666882725403 73.931918233821
"4434" 886.6 118.076868093487 79.4191556003238
"4435" 886.8 113.495142821319 82.9694458406016
"4436" 887 107.825432787146 88.7181354678112
"4437" 887.2 103.473704242527 93.8092631195418
"4438" 887.4 99.0641250682103 98.0582897815543
"4439" 887.6 94.5779401372163 101.050483042904
"4440" 887.8 89.4762575252262 101.513220694786
"4441" 888 83.8462827606717 102.164909554518
"4442" 888.2 77.5111623520905 102.223470062914
"4443" 888.4 71.9959348637019 101.824159632981
"4444" 888.6 65.7468514656493 101.513258500149
"4445" 888.8 60.4813582126787 99.2718919015317
"4446" 889 55.386619774693 96.1008839893986
"4447" 889.2 52.7746100248118 91.7954304987098
"4448" 889.4 51.7631388969094 87.0989428386866
"4449" 889.6 51.0352256149089 82.024627639603
"4450" 889.8 49.5499803923746 76.0067357083846
"4451" 890 48.0009704756526 70.1666804351217
"4452" 890.2 47.7720656004149 64.2852365323089
"4453" 890.4 47.3681977979165 57.8051881041186
"4454" 890.6 48.1284117643246 51.8517531572446
"4455" 890.8 49.4281856709768 45.6374620385254
"4456" 891 51.2753362888846 39.2445815161546
"4457" 891.2 55.0358097576856 34.2709630468555
"4458" 891.4 59.739710205336 30.7657253338555
"4459" 891.6 65.6483088770192 29.6671935495577
"4460" 891.8 71.5941592955604 30.6676200641044
"4461" 892 77.8364373386658 36.3740190205409
"4462" 892.2 84.9191901739089 39.7386801266807
"4463" 892.4 91.0357287785022 42.3518716535023
"4464" 892.6 97.9261555403446 42.6602409320446
"4465" 892.8 104.886367180271 43.1478878390356
"4466" 893 111.922058070561 43.5622859835905
"4467" 893.2 117.927281605096 43.3361226654231
"4468" 893.4 119.834270377517 40.0944207127076
"4469" 893.6 118.105987409899 35.0485972187351
"4470" 893.8 114.983495378442 30.1326326231703
"4471" 894 110.945210983979 25.6621160610827
"4472" 894.2 107.818286532889 19.917572609692
"4473" 894.4 103.506959553798 17.731599145195
"4474" 894.6 98.4986777001346 14.7259305522909
"4475" 894.8 93.8080550622745 10.2451174730039
"4476" 895 90.0121077261046 8.57764623597461
"4477" 895.2 83.8935205626346 6.38476303154086
"4478" 895.4 78.5970843327714 3.52106526596952
"4479" 895.6 73.1648824221429 3.28054298780769
"4480" 895.8 67.0038093718372 4.27235338883198
"4481" 896 60.2818498570096 4.28213674768007
"4482" 896.2 54.6507503828846 3.15540050891586
"4483" 896.4 49.0850646136939 2.90064675140008
"4484" 896.6 43.9416000515746 5.48135292282461
"4485" 896.8 37.7715859835459 8.30371839988461
"4486" 897 31.5235999695989 9.86027709707849
"4487" 897.2 27.0434755772759 13.6575315573411
"4488" 897.4 23.1810863514169 19.0162608967233
"4489" 897.6 18.9824016137995 23.7679211865123
"4490" 897.8 15.2082850840688 28.7229238219688
"4491" 898 11.6235893991578 34.074375965297
"4492" 898.2 8.02000273813741 39.6524756575138
"4493" 898.4 6.6160113528846 46.1055743179917
"4494" 898.6 5.74362516586813 53.0429347937308
"4495" 898.8 4.65567470598461 59.4419252061899
"4496" 899 4.8088075656687 66.1637449587483
"4497" 899.2 5.29660826848244 72.9079023679063
"4498" 899.4 7.29352836454084 79.8730453617283
"4499" 899.6 10.2412375622331 85.9854511506119
"4500" 899.8 14.8208640736846 90.5924193030346
"4501" 900 19.0048938517417 95.7068075262315
"4502" 900.2 22.3359582622324 101.550943872928
"4503" 900.4 25.560221818199 107.41133682205
"4504" 900.6 30.7651715114149 109.373372815915
"4505" 900.8 36.1534554401173 108.446573178805
"4506" 901 41.4736530543846 106.069279224239
"4507" 901.2 47.4974689759846 103.885059652445
"4508" 901.4 53.7911606631422 102.240941869036
"4509" 901.6 59.3790294174539 101.8448493453
"4510" 901.8 65.7923113455544 101.873479418573
"4511" 902 72.3966404569615 103.030021324846
"4512" 902.2 78.7886704012418 104.076456759313
"4513" 902.4 85.0600960069506 104.529964603583
"4514" 902.6 91.5702966214434 102.926044942208
"4515" 902.8 97.513765821375 101.172544929923
"4516" 903 104.232138104625 99.7682028974712
"4517" 903.2 110.405095738894 98.5078633335544
"4518" 903.4 116.029502822956 99.1542869760846
"4519" 903.6 114.328524160908 99.8698652356736
"4520" 903.8 112.834957021219 102.907023294848
"4521" 904 109.988945168249 106.446865617425
"4522" 904.2 105.886231728594 110.793564526794
"4523" 904.4 101.329487667642 113.233360696041
"4524" 904.6 96.7302945470418 116.454211519399
"4525" 904.8 92.4609861348525 120.26884801194
"4526" 905 87.1008709122361 122.027923261518
"4527" 905.2 81.6899852042196 124.492076134428
"4528" 905.4 76.1776259823744 125.123779806987
"4529" 905.6 70.266273946515 124.64825904458
"4530" 905.8 64.2351777651805 125.807340902946
"4531" 906 58.7031019188132 126.343062040942
"4532" 906.2 52.9189033054246 125.138484318935
"4533" 906.4 46.8429886010694 123.632248113276
"4534" 906.6 39.653360183725 121.93115037847
"4535" 906.8 33.8836557002712 119.384554302194
"4536" 907 29.0867321761442 115.923753638798
"4537" 907.2 26.0600488349301 110.742421889006
"4538" 907.4 22.5528643760032 105.989968952173
"4539" 907.6 17.755777630741 102.882152914934
"4540" 907.8 13.5501199441787 99.8713715539728
"4541" 908 12.2447925480989 95.0258958918846
"4542" 908.2 12.5864867005911 89.4942808214498
"4543" 908.4 10.1819730167072 83.8275617884653
"4544" 908.6 6.26919682784176 79.6918718648561
"4545" 908.8 3.26781834028784 77.9352446293362
"4546" 909 3.25267387460554 74.5303694365009
"4547" 909.2 1.6557991781651 71.0291081701407
"4548" 909.4 2.15775025495278 70.8993565154528
"4549" 909.6 0.767615638421191 68.127075321031
"4550" 909.8 1.99284803182904 67.1715171931068
"4551" 910 3.43069612956316 62.5375352371346
"4552" 910.2 3.4084180346651 57.4973707116895
"4553" 910.4 4.5150852258968 52.0922751596651
"4554" 910.6 4.14936259188461 46.5393706677646
"4555" 910.8 4.8215139096104 43.699499941433
"4556" 911 7.69354739058462 39.8735769502096
"4557" 911.2 12.4875795758392 35.4884891648051
"4558" 911.4 16.4739514889513 30.6203985059846
"4559" 911.6 21.3952177378352 26.6017155130055
"4560" 911.8 26.7471390556455 23.178400659439
"4561" 912 32.5960514225419 20.2314457320531
"4562" 912.2 39.327235886918 18.3953410501513
"4563" 912.4 45.7471411245258 17.9091388691905
"4564" 912.6 51.6106024389825 20.1899406714207
"4565" 912.8 56.4682810488846 24.3937331796971
"4566" 913 60.3295087908267 29.3993732051794
"4567" 913.2 62.9674103837213 34.846024831354
"4568" 913.4 62.8907318476493 40.530522645767
"4569" 913.6 63.3985712984434 45.204172929767
"4570" 913.8 65.6245554346417 50.8487729693132
"4571" 914 68.9448207352336 55.783645171328
"4572" 914.2 73.8665366301127 59.6697567018943
"4573" 914.4 79.2753789755435 62.6573490911182
"4574" 914.6 85.8957548320301 64.1880655205119
"4575" 914.8 93.0297141395616 64.7861837175572
"4576" 915 99.9434040548171 64.7524314396684
"4577" 915.2 107.027563156466 64.5559416379387
"4578" 915.4 114.244428061706 62.63606209084
"4579" 915.6 121.038449446253 60.1921690675688
"4580" 915.8 125.995486644872 57.9595882620128
"4581" 916 125.217099732662 59.2883385504957
"4582" 916.2 126.258816195641 63.469565422212
"4583" 916.4 126.53432643166 69.2517388720681
"4584" 916.6 126.049995920798 75.9730314996058
"4585" 916.8 124.542222983099 82.6555596243132
"4586" 917 121.842810512018 88.8396217901782
"4587" 917.2 119.158728006084 95.0477246419819
"4588" 917.4 115.500509859036 99.7876833117195
"4589" 917.6 110.046488610185 103.928086909027
"4590" 917.8 105.65103179547 109.139577900313
"4591" 918 102.034616944655 113.629269619939
"4592" 918.2 96.6770162826209 116.855147319376
"4593" 918.4 90.6391922050201 120.1206801141
"4594" 918.6 86.2321828313186 123.309073567045
"4595" 918.8 84.5168559295622 123.942590393072
"4596" 919 81.0096293972712 122.986155938575
"4597" 919.2 75.0065037347255 121.840374288976
"4598" 919.4 68.5243132439023 122.374386736755
"4599" 919.6 62.1744975396733 124.467751260565
"4600" 919.8 55.8048823557946 125.403324501695
"4601" 920 49.9678269832417 123.641406034936
"4602" 920.2 44.2235533477483 120.211677977885
"4603" 920.4 38.8199055483552 116.370426192179
"4604" 920.6 32.6135124032262 113.085518138914
"4605" 920.8 26.3881485265846 111.741711761443
"4606" 921 21.7983191444172 109.683264702243
"4607" 921.2 17.4845060652542 105.691188417993
"4608" 921.4 14.2694553340372 100.8570262316
"4609" 921.6 12.100717614532 95.4536305523793
"4610" 921.8 9.67221995068358 89.3069647167609
"4611" 922 6.45232070284113 84.0967227488955
"4612" 922.2 3.79529817643007 79.4632895642596
"4613" 922.4 4.02857732610612 74.5794975678593
"4614" 922.6 6.38439421444143 69.1290344381801
"4615" 922.8 6.77386507144143 63.4684295961005
"4616" 923 4.63318979052892 58.859980091699
"4617" 923.2 2.52522896655986 55.9650472267815
"4618" 923.4 2.18103679919999 51.5569536777923
"4619" 923.6 7.91689700449684 48.1913629722315
"4620" 923.8 14.3782074114814 45.5044670314007
"4621" 924 20.0804710740026 44.1292024744914
"4622" 924.2 26.4701423912162 42.9775571881688
"4623" 924.4 32.6103688050477 42.9779136832324
"4624" 924.6 38.8260380365967 44.0248838701877
"4625" 924.8 44.6826912483069 47.5961601348943
"4626" 925 48.4966115206731 51.3801938273077
"4627" 925.2 51.7477143085133 53.8242495213302
"4628" 925.4 55.3128508397846 55.3963088805703
"4629" 925.6 59.0719658521624 57.0488811227457
"4630" 925.8 64.4274675368077 56.5144682979519
"4631" 926 70.6789256354429 55.04148166337
"4632" 926.2 75.6356361182242 52.5760219811299
"4633" 926.4 80.5966679577023 48.2214479802584
"4634" 926.6 85.326216929456 43.7362932712418
"4635" 926.8 89.5453143980452 38.790830102114
"4636" 927 93.4487143583576 33.5245879504792
"4637" 927.2 98.1885434991902 29.0610725933291
"4638" 927.4 104.239554499149 27.5863441631199
"4639" 927.6 110.956827562809 28.3555664617937
"4640" 927.8 115.658578197242 32.0317667068275
"4641" 928 118.153306299067 37.7639734740809
"4642" 928.2 119.495198571139 44.6616802266205
"4643" 928.4 118.969265944055 51.2519680374646
"4644" 928.6 117.128979402196 57.9624774185072
"4645" 928.8 115.376051496347 64.5646643160528
"4646" 929 113.852817254942 70.98106368825
"4647" 929.2 111.689684702099 77.3253727527989
"4648" 929.4 108.244300735521 83.590795487421
"4649" 929.6 104.196492089579 89.1910454601624
"4650" 929.8 101.693946634742 95.4499069777929
"4651" 930 101.286279296996 102.465510502912
"4652" 930.2 101.333261157039 108.815105517445
"4653" 930.4 102.953908517033 112.173139839263
"4654" 930.6 102.352192237183 111.28006265149
"4655" 930.8 99.890347555324 110.742421889006
"4656" 931 93.6334328816427 110.252950042981
"4657" 931.2 86.9755067830785 111.110777339823
"4658" 931.4 80.5404789855011 111.02319076905
"4659" 931.6 74.3992138378258 110.959835953267
"4660" 931.8 69.4762142677786 113.110719423491
"4661" 932 64.2018740327146 115.810657293785
"4662" 932.2 59.5103979671827 119.784758000019
"4663" 932.4 56.7557476338132 125.156103238656
"4664" 932.6 55.9295130300346 124.799644673345
"4665" 932.8 51.3259675002946 123.759757485155
"4666" 933 46.3577542576057 121.740863553264
"4667" 933.2 41.2842165491091 118.443162351711
"4668" 933.4 35.8988741208552 114.297066629914
"4669" 933.6 31.0054990629391 110.370790581211
"4670" 933.8 25.0530591802233 106.651391580401
"4671" 934 18.9095132337009 104.422211499711
"4672" 934.2 15.7361205876346 101.598865721855
"4673" 934.4 15.4971271072028 96.1839815841005
"4674" 934.6 15.4736510970477 90.5314586471563
"4675" 934.8 15.2450486375042 83.4701826745911
"4676" 935 15.578477621706 76.9386838304917
"4677" 935.2 16.0044755073968 70.625388379348
"4678" 935.4 15.501552912396 63.8977326998392
"4679" 935.6 12.495166670456 58.2778633300479
"4680" 935.8 8.25789829906108 53.7228933412081
"4681" 936 4.44146573463461 52.5573445265096
"4682" 936.2 5.45743390453614 54.0370387294301
"4683" 936.4 3.71332456719982 57.4179690443955
"4684" 936.6 1.92346269396688 61.6924492109226
"4685" 936.8 1.57227945368331 67.410557507456
"4686" 937 0.888429325548242 72.6254205407937
"4687" 937.2 2.79239666947984 75.1937925703608
"4688" 937.4 3.20165017318461 81.9656398204846
"4689" 937.6 5.9369339611923 85.3590294925
"4690" 937.8 8.64578175556438 90.6469014622442
"4691" 938 11.3638465620275 96.815607210956
"4692" 938.2 14.8259441283411 102.719356443928
"4693" 938.4 18.5375992520681 108.22682160615
"4694" 938.6 23.1817700834458 111.321409537997
"4695" 938.8 28.8998537200611 113.85413898862
"4696" 939 34.3480510228563 116.739508545196
"4697" 939.2 39.4113121354132 120.026215665027
"4698" 939.4 44.5063327942246 123.487127885255
"4699" 939.6 49.9876979453336 124.853534722538
"4700" 939.8 56.5107233858654 125.776617338481
"4701" 940 63.0429200396703 126.312063340078
"4702" 940.2 69.3735601751034 126.617662177916
"4703" 940.4 75.6519701752757 126.061453127083
"4704" 940.6 81.9834754017865 124.641453986941
"4705" 940.8 88.0882806602213 122.472993463936
"4706" 941 94.6786492216467 119.678518843545
"4707" 941.2 100.087792281762 116.133256739488
"4708" 941.4 105.104212632291 112.010950493576
"4709" 941.6 110.09986054244 107.553875125385
"4710" 941.8 114.178420338539 102.196880519557
"4711" 942 118.228917251339 98.1322210301391
"4712" 942.2 120.622786104718 92.6169465171068
"4713" 942.4 123.452631895063 86.9397390513132
"4714" 942.6 125.469534547385 81.4089650955656
"4715" 942.8 126.583853943801 74.9645405447457
"4716" 943 127.508945580403 68.9006628902119
"4717" 943.2 127.848088709777 62.4761008460007
"4718" 943.4 127.29650693113 56.4942457726846
"4719" 943.6 126.116334363474 50.36773009534
"4720" 943.8 124.558450935474 43.8614803324203
"4721" 944 123.027851866962 40.1866516006442
"4722" 944.2 119.784758000019 35.782634986875
"4723" 944.4 117.625518689114 31.343164205408
"4724" 944.6 114.322734371579 26.4970561180791
"4725" 944.8 111.389795641498 21.8298697983374
"4726" 945 107.93242623873 18.6471422501183
"4727" 945.2 103.489674608357 14.5424645351624
"4728" 945.4 98.6652037908612 11.7567840043145
"4729" 945.6 93.6202822226182 8.53181971177246
"4730" 945.8 88.2822801271624 5.53054164957905
"4731" 946 83.3613067459088 3.65779743256422
"4732" 946.2 79.2832932851644 1.62673483920572
"4733" 946.4 78.6406829474774 3.16564754069905
"4734" 946.6 74.1132444142463 3.21297521228886
"4735" 946.8 71.3598138165317 2.16000654779638
"4736" 947 70.7019983875791 2.18758346032906
"4737" 947.2 69.6273473191902 2.11545922755128
"4738" 947.4 65.702773714938 2.15663306140888
"4739" 947.6 61.0373511953568 0.838860307384612
"4740" 947.8 56.2995103441846 0.905070353074613
"4741" 948 53.6283893832596 1.73545467610336
"4742" 948.2 52.7746100248118 2.35325912513704
"4743" 948.4 53.331670951302 2.6700879607103
"4744" 948.6 54.2650978676199 1.63689373006108
"4745" 948.8 55.0493088932146 2.17474534689461
"4746" 949 56.9839693132457 2.34265056080127
"4747" 949.2 59.6597783493013 1.04802058244017
"4748" 949.4 62.7164735438536 0.347713430194346
"4749" 949.6 65.0178336777023 1.08091462505283
"4750" 949.8 67.6763868225513 0.867710000495724
"4751" 950 70.1609636071275 1.18196558617033
"4752" 950.2 73.453129617677 1.14749759029027
"4753" 950.4 77.0512257339755 1.49742012013007
"4754" 950.6 80.090820016192 2.838024935747
"4755" 950.8 83.2932438776953 3.75232919397199
"4756" 951 86.9079455119662 5.33764612497644
"4757" 951.2 90.8336213040777 6.97206226835986
"4758" 951.4 95.4687101170876 9.65594064927075
"4759" 951.6 98.9933056885246 11.8959379376146
"4760" 951.8 102.194905929548 14.0097161157404
"4761" 952 105.840924596912 17.0451754125513
"4762" 952.2 109.860450103734 20.8550154678652
"4763" 952.4 113.006467123385 24.7667567876684
"4764" 952.6 116.132760218763 28.9421650744252
"4765" 952.8 118.742310653748 33.6181438901664
"4766" 953 120.652588382036 39.2531792690355
"4767" 953.2 122.478692305894 43.6328892836016
"4768" 953.4 124.940966955742 47.6518663514382
"4769" 953.6 125.617389224579 53.0387737803013
"4770" 953.8 126.26702249267 58.9460575486561
"4771" 954 127.23657825044 65.0510647494402
"4772" 954.2 127.215072115576 70.5470624220755
"4773" 954.4 127.125662876249 73.8576285019657
"4774" 954.6 125.840459173099 79.5212465370275
"4775" 954.8 124.173724967086 85.3667759773145
"4776" 955 123.02618746159 88.9774467707821
"4777" 955.2 120.477226289475 93.2567540293301
"4778" 955.4 118.476446213215 98.5369293021614
"4779" 955.6 117.959360663347 99.551351290045
"4780" 955.8 118.566785103108 99.4412800402144
"4781" 956 118.978353597385 98.9750466246911
"4782" 956.2 119.393789178185 98.3646539052258
"4783" 956.4 119.353558122626 97.5025310851154
"4784" 956.6 119.728896394728 96.7095459507909
"4785" 956.8 119.933754599346 96.0191095984089
"4786" 957 119.849538409095 94.1307962029899
"4787" 957.2 120.826364591324 91.8548128851803
"4788" 957.4 122.743238548385 88.5611392183182
"4789" 957.6 124.353931584113 85.3243308720371
"4790" 957.8 125.107157315219 82.3822043023194
"4791" 958 125.744250598304 79.3972186153042
"4792" 958.2 126.432962456806 75.0501406210162
"4793" 958.4 127.017257866072 70.8437068258064
"4794" 958.6 126.943699940702 66.078868769436
"4795" 958.8 127.63892362002 60.0802895887257
"4796" 959 127.048282485581 57.2773603887239
"4797" 959.2 125.866423896899 52.6032464489418
"4798" 959.4 125.061339129952 47.4480361364423
"4799" 959.6 123.612335553357 43.1649663130235
"4800" 959.8 121.780380040801 39.3568068223568
"4801" 960 119.709859758288 34.711590130125
"4802" 960.2 117.002929340709 30.5105747418035
"4803" 960.4 113.803439895579 25.9597305838846
"4804" 960.6 110.811948640673 21.9002458820769
"4805" 960.8 107.269666662168 18.0159285996684
"4806" 961 103.414356302413 14.4091377391418
"4807" 961.2 99.2257506317771 12.1535346904173
"4808" 961.4 93.7391147270905 9.68213976632579
"4809" 961.6 89.4889792067771 6.35515081003414
"4810" 961.8 85.0918182736519 5.22908377960738
"4811" 962 80.5338877801186 3.27394644541673
"4812" 962.2 75.5117073293939 1.66330095327713
"4813" 962.4 71.1082362698279 2.05746242181245
"4814" 962.6 65.2641463420059 1.06006462907879
"4815" 962.8 60.2994161972094 1.19018711137946
"4816" 963 55.1076538963555 0.825625860787522
"4817" 963.2 50.7192361477042 2.35056935543101
"4818" 963.4 45.1903178040418 3.0402979609989
"4819" 963.6 39.7628091247906 4.87431824649848
"4820" 963.8 34.6104775037885 7.448630140125
"4821" 964 30.9295409987283 9.67092338747836
"4822" 964.2 26.2674125609146 12.9319304172346
"4823" 964.4 21.954043758933 16.6543086026588
"4824" 964.6 17.2099137169642 20.5336934170437
"4825" 964.8 14.7894248599268 25.2136358096316
"4826" 965 11.6877352638183 29.5259697564147
"4827" 965.2 8.68250756671371 33.9956482662897
"4828" 965.4 7.05016176707292 37.0672371030015
"4829" 965.6 7.52401301753756 42.6428292937317
"4830" 965.8 6.86680698049825 47.7745243810778
"4831" 966 5.59905967071794 51.764338587118
"4832" 966.2 3.02795512431563 55.2192883005743
"4833" 966.4 3.53486412861794 58.9608945336846
"4834" 966.6 6.2508824244471 63.2434511654471
"4835" 966.8 9.11009706429181 67.3841721474825
"4836" 967 12.9873551161154 70.445541259875
"4837" 967.2 17.7790560233204 72.9785104670314
"4838" 967.4 23.1314303128132 74.9477459019703
"4839" 967.6 27.5901625048552 76.8467708901493
"4840" 967.8 31.210024612472 77.301820839671
"4841" 968 32.9384124705377 76.0027615159662
"4842" 968.2 34.5631418150146 73.4868592635946
"4843" 968.4 36.4308168538533 71.3533703648533
"4844" 968.6 35.287771604011 72.0713680928736
"4845" 968.8 35.5168916622098 71.6261338847487
"4846" 969 35.4472406604046 71.5940308985746
"4847" 969.2 35.6329149301907 71.6271756633438
"4848" 969.4 35.9305779279907 71.4884803622786
"4849" 969.6 35.8636990939604 71.5946996869149
"4850" 969.8 35.9561492468846 71.5736409537081
"4851" 970 36.7975061623269 71.3443201606442
"4852" 970.2 39.5099132640739 70.5333467228749
"4853" 970.4 42.4560683250865 68.0038585794519
"4854" 970.6 44.4480278500876 64.297545042241
"4855" 970.8 46.4220756582098 59.7642884633021
"4856" 971 48.7999493996827 55.694332551
"4857" 971.2 50.4982852101127 50.2468307247681
"4858" 971.4 52.3415609617608 44.6389071314886
"4859" 971.6 52.9683422591091 39.6031331561397
"4860" 971.8 52.8944222801275 34.5726003929703
"4861" 972 50.8075697441372 28.7582995254207
"4862" 972.2 48.6775656726946 23.0231203221046
"4863" 972.4 45.602608589102 17.298237394515
"4864" 972.6 43.9680311320642 11.212775804273
"4865" 972.8 46.5149226951569 5.96175172841927
"4866" 973 51.2130209517646 4.07536312905461
"4867" 973.2 57.1983565692161 5.15148423517675
"4868" 973.4 63.1935821207891 7.28263375606439
"4869" 973.6 69.9594677781911 8.4084148668201
"4870" 973.8 76.2119407835782 9.45537953617494
"4871" 974 82.6700740661889 11.1259709868411
"4872" 974.2 88.7107129408382 13.769694276132
"4873" 974.4 93.5840669111725 18.575520497127
"4874" 974.6 97.8050582099619 24.1689676743795
"4875" 974.8 101.651311943084 30.1040030040011
"4876" 975 104.889894463505 36.1989194144146
"4877" 975.2 107.249239504563 42.8997847898351
"4878" 975.4 107.120688151783 48.3344338992928
"4879" 975.6 106.438400340773 51.8538706687001
"4880" 975.8 106.625136927923 55.20749397975
"4881" 976 108.155097127938 59.5222871540982
"4882" 976.2 111.91739120844 63.4643316283291
"4883" 976.4 117.038016805304 67.6787259868576
"4884" 976.6 122.890144222516 70.6839673293846
"4885" 976.8 126.053740832885 69.4301444827267
"4886" 977 126.079141106167 66.6543550857281
"4887" 977.2 125.20246881687 65.878638803256
"4888" 977.4 126.000631170566 67.3817265479119
"4889" 977.6 126.014793747185 71.1985409465119
"4890" 977.8 125.948027314556 76.3312947558846
"4891" 978 124.530809917692 81.8837510761923
"4892" 978.2 122.71194178309 87.6699969081882
"4893" 978.4 121.061598025637 92.7703621748659
"4894" 978.6 116.490460971457 94.6340646054482
"4895" 978.8 111.961977097794 97.4417954200028
"4896" 979 108.926122911263 101.233163506875
"4897" 979.2 104.147914297502 104.529748471032
"4898" 979.4 100.030171747637 109.091739023352
"4899" 979.6 96.1636896848186 114.310827068998
"4900" 979.8 92.7392855459129 118.249626679413
"4901" 980 88.8870933363132 117.870878643466
"4902" 980.2 84.5439368938246 115.308239888255
"4903" 980.4 80.4383846831807 111.011846957681
"4904" 980.6 75.8029004935061 107.177143969314
"4905" 980.8 70.0615776265317 104.021909020238
"4906" 981 63.7231303459434 102.842041424032
"4907" 981.2 57.6137835694728 102.173831620355
"4908" 981.4 50.8646566228401 102.82045456135
"4909" 981.6 44.7688819719434 105.564519081296
"4910" 981.8 39.4510738686556 109.714164411642
"4911" 982 36.6052673418846 113.926051091301
"4912" 982.2 31.927370490908 114.791845210847
"4913" 982.4 28.4401485165967 111.887230165642
"4914" 982.6 25.4305582238302 106.757999895863
"4915" 982.8 23.3109099704169 100.361227846917
"4916" 983 20.6822037690816 94.4554587780967
"4917" 983.2 16.7322672026538 89.0390297695384
"4918" 983.4 12.6670902344746 83.8273105169446
"4919" 983.6 8.65053292492747 78.5865164802275
"4920" 983.8 4.18830967758462 74.8616913888046
"4921" 984 4.92397685191794 71.5061835830513
"4922" 984.2 7.66530005370329 67.265040923522
"4923" 984.4 11.6378249787483 62.6806362717142
"4924" 984.6 16.44178556823 58.7234645335753
"4925" 984.8 21.8034077513543 54.9772764549149
"4926" 985 27.2481316512331 53.8521384235816
"4927" 985.2 33.2833100321787 53.3486958511493
"4928" 985.4 38.9726392177669 55.1776815423552
"4929" 985.6 44.9284738279671 56.6031463618263
"4930" 985.8 51.0041626548052 56.6187308503426
"4931" 986 56.7717876176279 57.6577460986414
"4932" 986.2 61.1122053640481 60.6954351479127
"4933" 986.4 64.7335196181553 62.9916201430406
"4934" 986.6 67.5806835136731 66.2774541075577
"4935" 986.8 73.0986866427846 68.0522571099418
"4936" 987 79.2685541357596 70.0429632105721
"4937" 987.2 85.0006275357735 71.2357177101346
"4938" 987.4 91.6656481085154 71.1347100813332
"4939" 987.6 97.8556999114387 72.9628981548035
"4940" 987.8 103.520069820742 74.6783618925453
"4941" 988 108.336263484137 78.9863600966722
"4942" 988.2 113.388983143652 83.4101594097507
"4943" 988.4 119.583792717768 84.8935870856323
"4944" 988.6 122.819741752438 82.255656512215
"4945" 988.8 124.152916252039 77.6145954852917
"4946" 989 125.521695822876 71.2913564039918
"4947" 989.2 127.218675985519 64.9659323961078
"4948" 989.4 126.574789682114 63.3524416023441
"4949" 989.6 126.389788696225 64.0486017405837
"4950" 989.8 126.08930121548 65.4690089992064
"4951" 990 125.82109231211 69.1151695263359
"4952" 990.2 126.402214757569 74.3976061149899
"4953" 990.4 125.427805526992 80.503037655715
"4954" 990.6 123.933089882155 86.7100380216277
"4955" 990.8 120.647678539039 92.0422504180527
"4956" 991 117.938584430666 97.5692586095664
"4957" 991.2 114.036562941431 101.932027100744
"4958" 991.4 110.40523057388 107.173337086206
"4959" 991.6 105.386065638309 111.099529625432
"4960" 991.8 100.582704097797 114.698342818701
"4961" 992 95.4766043050167 118.48477889496
"4962" 992.2 90.0054310828418 121.305905623742
"4963" 992.4 83.8354933389907 122.402943304642
"4964" 992.6 78.0552026197212 124.503347229058
"4965" 992.8 73.0143655595529 125.853221183736
"4966" 993 67.3781494022712 124.552069693524
"4967" 993.2 61.1982833433297 122.792457392951
"4968" 993.4 55.1439462963021 122.243350695843
"4969" 993.6 48.8979412659471 121.75333345351
"4970" 993.8 42.7404168518998 121.328947911097
"4971" 994 37.0483061970157 118.252979881516
"4972" 994.2 32.2969778142132 113.594382655142
"4973" 994.4 28.1805012785967 108.389860550763
"4974" 994.6 24.9567384306427 102.67711369553
"4975" 994.8 22.0451510517928 96.8950910593234
"4976" 995 18.6504037577113 91.2404448230232
"4977" 995.2 13.5865410499615 86.7396537484038
"4978" 995.4 9.12902569209891 83.612545158656
"4979" 995.6 6.43982215567033 84.3024649624846
"4980" 995.8 7.68514703876695 83.7312410388846
"4981" 996 8.61514921624978 80.4375137163902
"4982" 996.2 12.483153770646 76.4670194484755
"4983" 996.4 15.6956418749689 71.9260438639745
"4984" 996.6 18.4569464903284 66.4034346332554
"4985" 996.8 22.6367983784165 61.6791801391718
"4986" 997 27.3228785833846 57.781089277752
"4987" 997.2 31.5056333080408 52.2936403004159
"4988" 997.4 35.3210842240444 46.4812311006578
"4989" 997.6 36.025697614206 39.6422127149203
"4990" 997.8 33.8114630610046 33.1493626041046
"4991" 998 28.6960644915702 29.2320888153795
"4992" 998.2 22.2597574423846 28.0686738414697
"4993" 998.4 15.2662155319063 28.8468949803411
"4994" 998.6 12.2533523471538 31.7119155488077
"4995" 998.8 11.1208909321846 36.6025342130636
"4996" 999 9.61265433870329 42.9166925117308
"4997" 999.2 7.62863558108461 49.7693823084846
"4998" 999.4 5.84335142690075 57.0545812637233
"4999" 999.6 4.05306485251648 64.1064750722472
"5000" 999.8 5.09844157499514 71.1629481552741
"5001" 1000 9.08199091997224 77.2253378228124
"5002" 1000.2 12.6649806006658 82.9360713725096
"5003" 1000.4 15.1990277122556 88.957688668304
"5004" 1000.6 18.1742081524546 95.3595425927146
"5005" 1000.8 21.3224594458681 101.392959755588
"5006" 1001 25.3278339893642 107.021333341323
"5007" 1001.2 30.5256146598797 111.817257564875
"5008" 1001.4 36.2050828852584 115.069150157302
"5009" 1001.6 42.2276286878077 117.290646550385
"5010" 1001.8 47.2501349059722 118.557430626503
"5011" 1002 54.7156621923846 118.726820335572
"5012" 1002.2 60.8173722853846 116.831070939125
"5013" 1002.4 66.9453233226506 114.266032448151
"5014" 1002.6 71.7645580404728 111.605135706532
"5015" 1002.8 77.31011342785 108.319320324538
"5016" 1003 83.9209347734429 104.610156075147
"5017" 1003.2 90.1129992242989 103.661021178513
"5018" 1003.4 94.6833057861902 105.476697221385
"5019" 1003.6 98.9462118729718 108.802683056775
"5020" 1003.8 100.993613717568 112.447272727784
"5021" 1004 99.8514272058797 112.849544399448
"5022" 1004.2 101.31492292087 111.706376310256
"5023" 1004.4 103.914995451649 108.134263069149
"5024" 1004.6 106.905970335235 103.537229417913
"5025" 1004.8 110.876658022493 98.6434134915873
"5026" 1005 115.778376826358 94.0785343478306
"5027" 1005.2 120.899283605951 90.229315278389
"5028" 1005.4 122.334675982708 86.8966463374434
"5029" 1005.6 120.468291953758 82.6987186111369
"5030" 1005.8 118.941261134813 76.2719468157703
"5031" 1006 118.264323692885 70.1646728533846
"5032" 1006.2 117.601508610559 63.3382134744993
"5033" 1006.4 116.835621192701 57.256220439449
"5034" 1006.6 114.82525821287 51.1732419865642
"5035" 1006.8 114.645329640464 44.7815845741519
"5036" 1007 116.98463373417 39.7685589155543
"5037" 1007.2 119.747588872581 39.9188028885108
"5038" 1007.4 121.380090548885 43.3442933827028
"5039" 1007.6 121.656429395042 48.2040803879703
"5040" 1007.8 120.647177208894 54.0618232385119
"5041" 1008 120.854122896207 60.680875489707
"5042" 1008.2 120.834831349085 67.1268001687846
"5043" 1008.4 121.003359392814 73.3368583849313
"5044" 1008.6 120.595584965499 80.1963293558275
"5045" 1008.8 120.035313816224 86.9082454510167
"5046" 1009 116.813817744151 93.1015943990435
"5047" 1009.2 112.678874813758 98.5432666533893
"5048" 1009.4 108.707162614559 104.666875131991
"5049" 1009.6 103.240021728327 107.173677384027
"5050" 1009.8 97.1908956557964 109.226308805443
"5051" 1010 90.8511392294703 110.033506248285
"5052" 1010.2 84.328301148048 110.06615496039
"5053" 1010.4 78.1970272606222 108.73964035833
"5054" 1010.6 71.484336242637 107.72214166069
"5055" 1010.8 65.0321410646024 108.249909676756
"5056" 1011 58.5078101033746 108.095239616615
"5057" 1011.2 52.2868261359477 106.659604662467
"5058" 1011.4 48.6164487074423 102.854010456779
"5059" 1011.6 46.7964214333846 99.9775646807242
"5060" 1011.8 42.3175065778846 96.4796754744601
"5061" 1012 38.708283927336 91.5004914031176
"5062" 1012.2 38.0470963225967 86.1782195545816
"5063" 1012.4 34.7933005452703 80.5041967951703
"5064" 1012.6 29.8296546448028 76.0244389291573
"5065" 1012.8 23.4101389551902 73.4246881749402
"5066" 1013 17.178265034545 72.8799460922808
"5067" 1013.2 10.9687768427525 74.1034724637997
"5068" 1013.4 6.3958465557145 77.5304902468537
"5069" 1013.6 6.84783924395604 78.7237585917418
"5070" 1013.8 7.07039401938461 77.1714033672981
"5071" 1014 6.5469116847072 72.6166641090136
"5072" 1014.2 8.66679654313188 67.0168067509286
"5073" 1014.4 11.1491382690659 61.2860212836429
"5074" 1014.6 14.9254523150588 56.2771923512554
"5075" 1014.8 18.5066746385664 50.9699557305551
"5076" 1015 21.4029215569846 45.0667126272964
"5077" 1015.2 23.1425580515846 37.9969765375646
"5078" 1015.4 23.1555404134846 30.7415672170513
"5079" 1015.6 20.1293518545946 24.2265852702346
"5080" 1015.8 19.6647437547329 25.0407544044464
"5081" 1016 22.4074877674536 25.6374098746432
"5082" 1016.2 27.7168261169018 26.2865279696432
"5083" 1016.4 33.8810652722233 25.7545255086911
"5084" 1016.6 40.3294932473736 23.6485848390495
"5085" 1016.8 46.0377646598534 21.0061481214159
"5086" 1017 52.7255424799493 18.5918583714611
"5087" 1017.2 59.1790546586563 18.6359851207324
"5088" 1017.4 65.754857666062 19.4769253512395
"5089" 1017.6 72.8616538416427 20.0799770007878
"5090" 1017.8 80.0393818735721 20.9290653476346
"5091" 1018 86.9755067830785 21.6517060023744
"5092" 1018.2 94.1249199760246 22.5207029165746
"5093" 1018.4 101.471256741061 23.653452175767
"5094" 1018.6 108.116444141051 22.4689177174402
"5095" 1018.8 108.986122793062 23.5894025724653
"5096" 1019 111.148441016596 28.3001288530131
"5097" 1019.2 113.563374049749 33.4142755851556
"5098" 1019.4 116.776116243889 39.2053128490131
"5099" 1019.6 118.625975202956 45.8108217136295
"5100" 1019.8 117.77655781007 51.3198472439703
"5101" 1020 116.641528455385 56.6630164773846
"5102" 1020.2 114.461471457083 62.066618430479
"5103" 1020.4 111.785116765996 67.4856427350885
"5104" 1020.6 109.692358627246 72.9522744502457
"5105" 1020.8 107.075076090174 78.1595448032699
"5106" 1021 103.61048269826 83.573598072956
"5107" 1021.2 101.300501926076 88.7700960828752
"5108" 1021.4 100.911031069076 94.5066014158846
"5109" 1021.6 99.786297472693 100.490620938389
"5110" 1021.8 96.1636896848186 104.985572021205
"5111" 1022 91.0528032500356 107.436299017611
"5112" 1022.2 85.5617540667846 109.881427151742
"5113" 1022.4 79.2837985758695 111.533165750188
"5114" 1022.6 72.8052852638446 112.710469272065
"5115" 1022.8 66.5231203404346 111.962685226625
"5116" 1023 61.4359436465022 109.38286081659
"5117" 1023.2 55.6718630784808 106.115828884154
"5118" 1023.4 50.9586453395058 101.741317638339
"5119" 1023.6 49.8851952596915 96.9051249114688
"5120" 1023.8 49.016027191239 92.0487756192827
"5121" 1024 47.6963638019865 86.9251541509817
"5122" 1024.2 43.6472713610703 83.9649235530846
"5123" 1024.4 37.5827628261199 82.3490013307081
"5124" 1024.6 32.0690773603552 84.0367083777081
"5125" 1024.8 27.1226832830575 88.4898226624173
"5126" 1025 23.6306948590246 93.7627120790146
"5127" 1025.2 20.4005852382148 100.040026987979
"5128" 1025.4 18.6849713620632 105.36541983367
"5129" 1025.6 22.382033176559 108.432448919082
"5130" 1025.8 27.5628555760816 110.12084213743
"5131" 1026 32.9947842678506 113.394047345156
"5132" 1026.2 38.9807899087788 116.530429396817
"5133" 1026.4 44.8036919029089 119.217203847875
"5134" 1026.6 50.6836401792115 121.275233010462
"5135" 1026.8 56.8725338030975 123.882730016142
"5136" 1027 63.195791402404 125.520581698545
"5137" 1027.2 70.0040663144155 125.467526965647
"5138" 1027.4 75.8045104557116 126.233496613038
"5139" 1027.6 81.780735695171 124.85885936869
"5140" 1027.8 87.4886361657116 121.777051230058
"5141" 1028 93.2658585428704 118.10111685757
"5142" 1028.2 99.3461374352735 115.81209977844
"5143" 1028.4 104.118448226375 112.782337667941
"5144" 1028.6 107.13102105207 107.66329788997
"5145" 1028.8 110.935716131216 102.053081288647
"5146" 1029 116.177872673242 98.3421938736614
"5147" 1029.2 118.82143635355 95.4311713633716
"5148" 1029.4 117.818434160338 95.2018250952024
"5149" 1029.6 121.102134851795 92.166447463141
"5150" 1029.8 120.317391496213 91.0644208892561
"5151" 1030 117.952368880239 89.326260890739
"5152" 1030.2 116.834965647695 82.9548957972646
"5153" 1030.4 118.633775019852 77.8831116596323
"5154" 1030.6 122.805278153924 73.854306060628
"5155" 1030.8 125.726732283139 73.5596829653469
"5156" 1031 124.996605649599 75.29386494334
"5157" 1031.2 124.521100886357 79.594916289079
"5158" 1031.4 123.950955517797 84.9627788558204
"5159" 1031.6 121.760461619506 90.2551812198472
"5160" 1031.8 118.641513937276 95.7451889160738
"5161" 1032 114.999849782394 100.808948010976
"5162" 1032.2 111.844887374437 105.579189552174
"5163" 1032.4 107.110311093801 110.096254330801
"5164" 1032.6 102.403784763889 114.70236692304
"5165" 1032.8 97.1116470537431 117.309017817224
"5166" 1033 92.3118805054927 120.822199861831
"5167" 1033.2 88.2732130807561 123.342281818913
"5168" 1033.4 82.8912058571199 124.453855645796
"5169" 1033.6 77.1189745980866 125.948883294462
"5170" 1033.8 70.873803753394 126.542416530819
"5171" 1034 65.3469183522946 127.155943358195
"5172" 1034.2 59.5632761258446 126.084898501445
"5173" 1034.4 53.4994198670162 125.647871202958
"5174" 1034.6 48.4205977732144 124.814892043065
"5175" 1034.8 42.905856170374 122.3869141473
"5176" 1035 37.3794260804478 120.74463809799
"5177" 1035.2 32.4842774172724 117.29246650766
"5178" 1035.4 27.8897322069391 113.428715230726
"5179" 1035.6 23.0549271087596 110.58850221951
"5180" 1035.8 19.4139208833153 105.874523063766
"5181" 1036 14.9716804480974 102.092996513406
"5182" 1036.2 13.640039794055 102.150501971951
"5183" 1036.4 14.7192804377867 99.8347233461836
"5184" 1036.6 15.0483970480372 95.0026642969057
"5185" 1036.8 12.9083135673952 89.6630755453208
"5186" 1037 10.2198650841634 84.4365328151827
"5187" 1037.2 6.19681452704815 80.434691760165
"5188" 1037.4 4.08721298704418 79.0106332756718
"5189" 1037.6 3.94642777692144 74.0245340309162
"5190" 1037.8 5.06993007206643 68.4651636592028
"5191" 1038 4.2061604251971 62.6511309037596
"5192" 1038.2 1.9002753901978 57.9348599536319
"5193" 1038.4 3.44032590349999 55.7392714960384
"5194" 1038.6 6.71987024808462 51.296973558718
"5195" 1038.8 7.53317703770225 45.4699295145434
"5196" 1039 6.65987068362785 40.3596260535062
"5197" 1039.2 9.48116932410612 34.9668604033656
"5198" 1039.4 13.1071923028846 30.366185745059
"5199" 1039.6 15.3959063390199 25.0341645472493
"5200" 1039.8 19.5637536211513 20.4249169605179
"5201" 1040 22.7820024551801 15.3997593929528
"5202" 1040.2 27.9690461415892 11.7086378618392
"5203" 1040.4 33.313502486931 8.74270960640008
"5204" 1040.6 38.5980598935346 6.23303167683462
"5205" 1040.8 44.0315639633945 3.81002164717174
"5206" 1041 49.6161904380646 2.75505692382461
"5207" 1041.2 55.6374098872846 4.21860185535128
"5208" 1041.4 61.7470769117717 4.63096633978784
"5209" 1041.6 67.0756343895317 2.19055328167873
"5210" 1041.8 72.0691853441146 2.89137172377461
"5211" 1042 76.7463369317786 6.45864939046037
"5212" 1042.2 82.4791792288382 9.15627144424544
"5213" 1042.4 88.0569640239646 9.99921486402461
"5214" 1042.6 94.2315627179001 10.4571844098949
"5215" 1042.8 97.8365772432346 15.0467571707446
"5216" 1043 100.040982293855 20.4759809173246
"5217" 1043.2 102.455347542839 25.9400603385816
"5218" 1043.4 105.548678633899 30.6526616033797
"5219" 1043.6 106.530559540326 36.0286977398552
"5220" 1043.8 106.221273859767 41.5271098386787
"5221" 1044 105.321907521808 46.9462179168462
"5222" 1044.2 104.816556366281 52.8956820241393
"5223" 1044.4 103.864924743988 58.4217590894978
"5224" 1044.6 101.729843328579 63.6446422102735
"5225" 1044.8 100.76966372107 69.1909957108846
"5226" 1045 99.4873344909808 74.7259757747885
"5227" 1045.2 100.227195637266 78.9046302532905
"5228" 1045.4 103.673329132003 80.903446574121
"5229" 1045.6 107.936391145652 82.3252048795364
"5230" 1045.8 113.123308380485 83.6545270822028
"5231" 1046 114.473123143439 87.2961274416954
"5232" 1046.2 115.290182603066 92.5273813334937
"5233" 1046.4 113.896686225099 97.1438755047132
"5234" 1046.6 109.741463770777 99.4714448639968
"5235" 1046.8 104.610798177677 100.1980198828
"5236" 1047 98.8581892604423 102.05259927026
"5237" 1047.2 92.8477440619957 104.434502057746
"5238" 1047.4 87.2358360607014 106.503075040904
"5239" 1047.6 82.1771759526199 106.488557781238
"5240" 1047.8 76.5813016261371 105.373223940895
"5241" 1048 71.215509316611 103.03086922947
"5242" 1048.2 66.0531833346771 100.455217618554
"5243" 1048.4 60.8683310891042 97.1091403201369
"5244" 1048.6 56.3948761054313 93.1125141426977
"5245" 1048.8 50.7547935088558 91.03881282375
"5246" 1049 44.1142164747997 90.2775357894035
"5247" 1049.2 37.4160525850733 90.5090137515827
"5248" 1049.4 32.415393751328 94.1355018257242
"5249" 1049.6 29.1466507695288 99.7569681612115
"5250" 1049.8 28.7509383923846 106.500628668014
"5251" 1050 29.3108027493221 112.710306992541
"5252" 1050.2 31.2095568264362 113.209232878833
"5253" 1050.4 31.0684281017676 112.169519111534
"5254" 1050.6 29.1600052673469 112.003395953941
"5255" 1050.8 25.0865620496427 109.754594860368
"5256" 1051 21.2093663432028 106.115980193733
"5257" 1051.2 19.1526454943179 101.140588346785
"5258" 1051.4 15.8051287734623 95.5275444390885
"5259" 1051.6 11.3031338992337 91.0087122096205
"5260" 1051.8 7.01595185657816 87.4542474031104
"5261" 1052 5.3965966458489 83.4669572430632
"5262" 1052.2 6.94627693308792 78.1317058237747
"5263" 1052.4 5.82659999219106 72.3570168710137
"5264" 1052.6 3.66252402063461 66.6890687925477
"5265" 1052.8 2.60685301350303 63.0260820138978
"5266" 1053 4.36756012020389 57.0892446241015
"5267" 1053.2 8.69457035921439 53.1688275830229
"5268" 1053.4 14.1098725943101 47.1983222113527
"5269" 1053.6 19.4111857092102 44.2920332482567
"5270" 1053.8 25.0416921352418 41.6370025530165
"5271" 1054 31.2256174803331 39.0009815481733
"5272" 1054.2 37.2887505125022 36.1127012580317
"5273" 1054.4 43.7872466014057 34.8601645896425
"5274" 1054.6 50.3859775793434 34.7368779385444
"5275" 1054.8 57.0907511378793 33.2243869902425
"5276" 1055 63.8347879148695 33.745213674824
"5277" 1055.2 69.1003762540579 37.2351047013896
"5278" 1055.4 73.8875560452964 41.9356724043552
"5279" 1055.6 77.5337699595925 46.8176302424292
"5280" 1055.8 79.9171804746271 53.0063178755513
"5281" 1056 79.0492357695034 58.4709067756371
"5282" 1056.2 78.0524030252487 64.2261876017487
"5283" 1056.4 75.0203188649547 69.9444580230248
"5284" 1056.6 71.4837298124695 74.5333601078469
"5285" 1056.8 66.5575175329454 77.9413502924547
"5286" 1057 61.5025524967735 81.2285301614957
"5287" 1057.2 57.0253423958664 86.1754657202392
"5288" 1057.4 52.666809441621 91.808630570121
"5289" 1057.6 47.9611247581275 97.5259278691989
"5290" 1057.8 43.1747064547397 102.70004907109
"5291" 1058 38.1909701168132 107.811667740256
"5292" 1058.2 35.0850327633946 113.318043808985
"5293" 1058.4 35.3320961080282 118.464843342033
"5294" 1058.6 38.3154948125887 119.742723272517
"5295" 1058.8 41.858224906894 120.619520101724
"5296" 1059 47.0338131938418 122.270309650599
"5297" 1059.2 52.2837187552757 125.074279469736
"5298" 1059.4 57.3640640199846 126.558198323856
"5299" 1059.6 62.9464796369846 126.74736988297
"5300" 1059.8 69.6233083621546 127.027417975385
"5301" 1060 75.7211237465846 125.78667510237
"5302" 1060.2 81.9904243295665 124.877460163763
"5303" 1060.4 87.1948372137148 121.938577060809
"5304" 1060.6 91.739815872345 118.734773638964
"5305" 1060.8 97.5293864907089 116.257320718074
"5306" 1061 101.567053190792 115.076177297088
"5307" 1061.2 103.61048269826 111.441093871212
"5308" 1061.4 105.04852893949 107.857213004394
"5309" 1061.6 109.341731821327 103.449594141856
"5310" 1061.8 113.908020033107 102.000309201496
"5311" 1062 113.087300697479 102.21518498179
"5312" 1062.2 111.786911914597 104.40860290143
"5313" 1062.4 108.718714569256 107.916547528921
"5314" 1062.6 105.474315136632 111.846987370206
"5315" 1062.8 100.525534063742 115.66308714338
"5316" 1063 95.1724111190418 119.210181488456
"5317" 1063.2 90.0386063040388 121.616684994726
"5318" 1063.4 83.8896258540646 122.057769840065
"5319" 1063.6 77.5183453711965 121.730999934895
"5320" 1063.8 71.5278208528846 121.534993730646
"5321" 1064 65.0075415055225 122.078452085574
"5322" 1064.2 58.8327282374804 121.989156676321
"5323" 1064.4 53.7679497736846 119.456104515305
"5324" 1064.6 48.4738454214539 116.085600581944
"5325" 1064.8 44.7127523484346 111.729002712425
"5326" 1065 41.7094551378744 106.679552793344
"5327" 1065.2 40.037956561914 101.13906101009
"5328" 1065.4 38.5018490234143 95.2084201879044
"5329" 1065.6 36.717869460405 89.3480996568438
"5330" 1065.8 32.1597357026989 85.0554419526846
"5331" 1066 26.1544660123846 84.2977441036119
"5332" 1066.2 20.1588617618365 86.6123267374615
"5333" 1066.4 15.5161416776624 90.7777785812735
"5334" 1066.6 12.2425670003446 96.0528007181746
"5335" 1066.8 13.1750214970812 97.0053414085475
"5336" 1067 12.9998891075887 96.5890782431091
"5337" 1067.2 10.3185809667646 94.1093411417446
"5338" 1067.4 8.94693542129372 89.2821842633998
"5339" 1067.6 8.40920009032211 83.9787173126034
"5340" 1067.8 7.04107900864268 77.843111738433
"5341" 1068 4.75364469475575 71.8329732769258
"5342" 1068.2 2.29820291614364 66.5210087514509
"5343" 1068.4 4.38304510608462 61.2587725899846
"5344" 1068.6 7.38655271506696 55.8527643611552
"5345" 1068.8 9.45358473959888 48.9616939359918
"5346" 1069 10.4207285506233 42.0962163182255
"5347" 1069.2 10.0932189663278 35.3247343726573
"5348" 1069.4 13.4145458105171 30.8539246061858
"5349" 1069.6 19.3965046585055 27.9541637636868
"5350" 1069.8 26.0462796632179 25.6221891744846
"5351" 1070 32.5511015007216 22.7973965601998
"5352" 1070.2 39.1087978128278 21.5958866634073
"5353" 1070.4 45.8876561003846 20.6759092905846
"5354" 1070.6 53.0279551453846 20.1922472546931
"5355" 1070.8 59.5991436745358 20.8332072103497
"5356" 1071 64.6136431662528 24.0936943899066
"5357" 1071.2 68.6963677224946 28.8768673028146
"5358" 1071.4 72.6480730490943 34.1637457329491
"5359" 1071.6 73.6974489098089 39.9610111905816
"5360" 1071.8 72.9346849689866 45.7750539818642
"5361" 1072 69.1382169498893 51.0933405613145
"5362" 1072.2 65.0690958076346 56.3240325833291
"5363" 1072.4 62.5345847003391 61.7981307161937
"5364" 1072.6 61.4553626416132 68.4083447506275
"5365" 1072.8 58.9629193057241 74.1826543093158
"5366" 1073 57.1469045118392 80.6862870659755
"5367" 1073.2 55.9410381880479 86.8443584332724
"5368" 1073.4 55.0427178479423 93.1883923614231
"5369" 1073.6 54.7464451123537 99.1722213729361
"5370" 1073.8 53.5525485446091 105.459475720905
"5371" 1074 50.3595013528698 110.347653698617
"5372" 1074.2 45.6280088623846 113.29760622936
"5373" 1074.4 41.373223462328 115.269807198026
"5374" 1074.6 35.8912374373846 117.800105903733
"5375" 1074.8 31.3559039063379 116.244171116857
"5376" 1075 27.4427157701538 112.096453486356
"5377" 1075.2 24.7182922271971 106.511229185291
"5378" 1075.4 21.9715490082046 101.069185356335
"5379" 1075.6 18.6079446756749 96.227811332304
"5380" 1075.8 16.7437632118497 89.9461694042683
"5381" 1076 16.4220706644296 83.6758107296486
"5382" 1076.2 15.5223592839363 76.9938428804363
"5383" 1076.4 13.4945692305459 70.313341836433
"5384" 1076.6 10.729877616345 63.7731090367757
"5385" 1076.8 6.80332828887033 58.0187459843703
"5386" 1077 3.87505784851365 53.8383057994653
"5387" 1077.2 4.71065882697284 43.2453636195611
"5388" 1077.4 6.45668236593007 36.2157964848846
"5389" 1077.6 11.6422507839414 32.5586061269187
"5390" 1077.8 17.3207533876813 28.3051155249396
"5391" 1078 22.8569460897846 24.0340135687179
"5392" 1078.2 27.6057574163636 19.4822152779899
"5393" 1078.4 33.3640043208513 14.7472973562513
"5394" 1078.6 40.093422999753 11.3197260539162
"5395" 1078.8 46.3623237073533 8.13738188804086
"5396" 1079 52.3964829791807 4.34598865561276
"5397" 1079.2 57.3541363314729 1.3008796573552
"5398" 1079.4 63.12356488807 3.37042087788461
"5399" 1079.6 68.8195930895186 5.85179190495678
"5400" 1079.8 75.1960004550376 7.27307783272135
"5401" 1080 81.9623942300096 8.74593010210336
"5402" 1080.2 88.1511451584755 11.395880961521
"5403" 1080.4 94.6039691301346 13.9367652282946
"5404" 1080.6 100.664650060526 17.1562195143374
"5405" 1080.8 104.335615938595 22.7291723174004
"5406" 1081 106.876195834205 28.5146594058046
"5407" 1081.2 110.171568673875 34.5917529433558
"5408" 1081.4 112.495995611783 40.411746267904
"5409" 1081.6 112.265708826738 46.7849664081787
"5410" 1081.8 110.893227102996 52.8260072936068
"5411" 1082 108.907382757137 58.1238535367262
"5412" 1082.2 107.857213004394 64.3001405258654
"5413" 1082.4 109.265299948933 68.4157989089712
"5414" 1082.6 111.36714887983 70.7701230038119
"5415" 1082.8 113.905790738639 74.4559335686937
"5416" 1083 115.977067569048 79.9935010264028
"5417" 1083.2 114.994623117213 85.1926840641989
"5418" 1083.4 110.63834521609 88.8523191526525
"5419" 1083.6 105.067813486777 91.1324006267351
"5420" 1083.8 99.4732648212724 91.7803054168846
"5421" 1084 94.1906156262431 91.7950024303563
"5422" 1084.2 88.3956182072418 90.0814706311132
"5423" 1084.4 83.781593190179 87.4415272716136
"5424" 1084.6 79.0648031781624 84.6183691020513
"5425" 1084.8 73.7039420004914 82.5502242330302
"5426" 1085 68.7070492499589 82.9227355304589
"5427" 1085.2 63.3944317877771 86.1384378622117
"5428" 1085.4 58.7699704407883 90.73695229538
"5429" 1085.6 54.6318669473937 96.326492511321
"5430" 1085.8 49.9580083902081 102.055463026561
"5431" 1086 44.9726492472404 107.583834422077
"5432" 1086.2 40.1903965127308 112.778027486106
"5433" 1086.4 36.1725219452179 117.470957132329
"5434" 1086.6 36.868888772303 117.644349675619
"5435" 1086.8 40.2115533356526 119.091447368575
"5436" 1087 43.8850303736321 120.801668484033
"5437" 1087.2 49.0329867508104 122.953398565281
"5438" 1087.4 54.2873655801696 125.562352368445
"5439" 1087.6 57.5610747077867 125.01381349306
"5440" 1087.8 60.3982274583275 125.041116604685
"5441" 1088 63.2486146048392 124.554868140794
"5442" 1088.2 68.3209012431186 124.649159763491
"5443" 1088.4 72.7434993045885 126.09911607836
"5444" 1088.6 76.2613897302692 125.402126129827
"5445" 1088.8 76.633101210364 123.680779219617
"5446" 1089 76.725758829 123.207607647115
"5447" 1089.2 76.8334427161676 123.209868726111
"5448" 1089.4 78.9116880638066 123.699050055242
"5449" 1089.6 81.2284025079864 124.354544970044
"5450" 1089.8 83.3634074517179 124.254241225079
"5451" 1090 86.8668230788372 122.564901892811
"5452" 1090.2 90.6471306853275 121.387509041399
"5453" 1090.4 93.8013944757826 119.825988391341
"5454" 1090.6 96.8658960304039 117.736291088683
"5455" 1090.8 100.513725729328 116.316969407885
"5456" 1091 102.621757818103 114.737842114957
"5457" 1091.2 103.88543057707 111.53204173617
"5458" 1091.4 107.790469571226 108.946142441296
"5459" 1091.6 109.357933529036 107.947020235753
"5460" 1091.8 111.055403592127 105.174393651427
"5461" 1092 114.202699041313 101.652696158161
"5462" 1092.2 117.612845168448 98.8474311493573
"5463" 1092.4 119.630888103411 93.9463100075688
"5464" 1092.6 122.212752381092 90.3030021661949
"5465" 1092.8 124.076168981393 85.5991343157036
"5466" 1093 125.764269249979 80.5628429859927
"5467" 1093.2 126.616508355614 74.7400621413525
"5468" 1093.4 127.006553465188 68.9510538436257
"5469" 1093.6 127.7175330027 63.3216015676741
"5470" 1093.8 127.673119659358 60.8276215184636
"5471" 1094 126.689386665536 57.9551289117714
"5472" 1094.2 124.301121976385 52.8146734855989
"5473" 1094.4 124.539131944551 47.4996327029679
"5474" 1094.6 122.977642304912 43.7455663868846
"5475" 1094.8 119.171864274762 39.2458307622997
"5476" 1095 116.081039946433 34.1985371742692
"5477" 1095.2 113.796643573644 28.7646697367019
"5478" 1095.4 109.714689399317 23.9224984088077
"5479" 1095.6 103.825503067228 20.1582376098221
"5480" 1095.8 98.0632786760355 16.0282237303846
"5481" 1096 92.4618794166346 12.2084134021154
"5482" 1096.2 85.834913559007 9.12505149968053
"5483" 1096.4 78.8042253049008 8.19483407427171
"5484" 1096.6 72.0043011566612 7.18640661508674
"5485" 1096.8 65.3283863873407 5.57884903406044
"5486" 1097 58.6303436268462 5.92124099625824
"5487" 1097.2 51.5128707126593 6.48618773388461
"5488" 1097.4 44.5418179167513 6.38665629265128
"5489" 1097.6 37.3289649626931 8.20151682748035
"5490" 1097.8 31.4521072393201 12.1146697963362
"5491" 1098 26.1042117082556 16.8427622431427
"5492" 1098.2 22.3401916411129 22.5476272062542
"5493" 1098.4 19.9571714966044 28.8401029658736
"5494" 1098.6 17.4405905744506 34.2156567723791
"5495" 1098.8 16.5316860577261 40.6551309687383
"5496" 1099 15.6745662855225 47.4074877779881
"5497" 1099.2 16.260051621456 54.0479978660989
"5498" 1099.4 17.6759850484616 60.2417257989396
"5499" 1099.6 20.5533129658382 65.8383342099052
"5500" 1099.8 21.0956723253513 71.7268837353513
"5501" 1100 20.2518188018513 77.7550271109179
"5502" 1100.2 20.6708933780323 84.4024881598505
"5503" 1100.4 19.636179032044 90.706050635489
"5504" 1100.6 17.6631899321658 95.9508891772596
"5505" 1100.8 15.8914945997357 99.8224642832357
"5506" 1101 19.3760157777889 102.395457923629
"5507" 1101.2 22.9560841261119 101.835734815794
"5508" 1101.4 29.6878098697042 102.858141442276
"5509" 1101.6 35.7308670845022 103.869175350826
"5510" 1101.8 41.6813708447846 104.88507244337
"5511" 1102 47.1339628427846 106.424409640085
"5512" 1102.2 51.332611414914 109.917428659532
"5513" 1102.4 53.6227833633482 114.178420338539
"5514" 1102.6 53.8885002770418 118.364473341827
"5515" 1102.8 53.6565071225232 118.808040433845
"5516" 1103 53.3505471683543 118.744277678279
"5517" 1103.2 50.3055931954452 120.479193314006
"5518" 1103.4 46.0619906744703 121.769561405885
"5519" 1103.6 40.9945102131269 120.448572622864
"5520" 1103.8 36.8349552831923 117.313116022904
"5521" 1104 32.0759355469671 113.295734313292
"5522" 1104.2 27.1565026833069 109.862340738962
"5523" 1104.4 21.6131601943555 105.631099098351
"5524" 1104.6 17.3264599203846 100.218840651885
"5525" 1104.8 13.4737531094728 94.5829682505905
"5526" 1105 9.09642928559673 88.621264021218
"5527" 1105.2 5.90608114161619 81.9205431949372
"5528" 1105.4 3.42218599178966 74.8161380885682
"5529" 1105.6 0.688538222226708 66.3690402031478
"5530" 1105.8 3.19299526525129 61.4275432946846
"5531" 1106 5.82231695490734 54.3689741189187
"5532" 1106.2 8.12688967745358 46.9642968027812
"5533" 1106.4 10.7257402918533 39.9928524001659
"5534" 1106.6 13.1027664976914 32.5940125684642
"5535" 1106.8 15.4012706435066 25.1570406468968
"5536" 1107 19.8354107594857 20.3014629647723
"5537" 1107.2 26.695397758218 17.1620166696513
"5538" 1107.4 33.8084150282107 14.4407066502216
"5539" 1107.6 40.6524092622835 11.1685901719745
"5540" 1107.8 46.9495841299576 7.77713046214304
"5541" 1108 53.0092305849519 3.55017665803846
"5542" 1108.2 58.9299365937692 1.96661383287362
"5543" 1108.4 65.6776440216971 3.19597038985336
"5544" 1108.6 72.4339367242724 4.99586557699685
"5545" 1108.8 78.7993246192144 7.1366869312144
"5546" 1109 85.2545969086399 9.49422860816121
"5547" 1109.2 92.1658815653146 11.2299427721446
"5548" 1109.4 98.3019551754254 13.7470372822418
"5549" 1109.6 102.335760480068 18.5438875312111
"5550" 1109.8 105.710636812058 24.4789700978648
"5551" 1110 108.856045364445 31.0543241173695
"5552" 1110.2 111.861658846748 37.7068010788543
"5553" 1110.4 113.910039511625 44.1908614000546
"5554" 1110.6 114.44598195759 51.3860681992081
"5555" 1110.8 115.036209474288 58.5217411763365
"5556" 1111 115.77964387369 65.4369293948013
"5557" 1111.2 116.644124927765 72.0847641783946
"5558" 1111.4 117.72549265286 79.0714554132244
"5559" 1111.6 118.635423283045 86.110932470177
"5560" 1111.8 119.843450985812 92.7504419152301
"5561" 1112 116.424346887151 96.5704329665295
"5562" 1112.2 111.33318492294 98.6898069169957
"5563" 1112.4 105.727256806055 101.408025001925
"5564" 1112.6 99.7115201989962 103.6534946497
"5565" 1112.8 93.6824181376877 104.428273146733
"5566" 1113 88.9826706965529 104.517159284914
"5567" 1113.2 84.9021031121299 103.611401261602
"5568" 1113.4 79.3530057246499 102.35563144216
"5569" 1113.6 73.9321285691173 102.114779642231
"5570" 1113.8 68.47822622987 104.005152802137
"5571" 1114 64.6496185481299 108.138081410885
"5572" 1114.2 61.1049255349453 113.24124161195
"5573" 1114.4 58.7452360753263 119.050827947797
"5574" 1114.6 58.9317163539688 123.300451804192
"5575" 1114.8 58.8307136019718 121.923205872408
"5576" 1115 57.8476570007596 120.515015856894
"5577" 1115.2 54.2775074782596 118.60511069276
"5578" 1115.4 49.2047820389152 116.046724323436
"5579" 1115.6 44.7968700232197 111.892259259287
"5580" 1115.8 40.2494163272146 107.363034405455
"5581" 1116 36.7198175939434 102.238743429855
"5582" 1116.2 35.1853215090721 95.7764386892283
"5583" 1116.4 36.0297991845865 89.7468181538942
"5584" 1116.6 36.7613319051506 83.3403890795548
"5585" 1116.8 38.0852565984846 77.6598231236513
"5586" 1117 41.0127792069346 72.0107647155646
"5587" 1117.2 42.7664229867425 65.447975790453
"5588" 1117.4 44.4636532794783 59.3284576549784
"5589" 1117.6 47.3196499584452 53.9701598953998
"5590" 1117.8 49.4183231820547 47.6697194890289
"5591" 1118 50.0170458278077 41.1565838310577
"5592" 1118.2 48.7278789487111 34.2816895079458
"5593" 1118.4 46.0375555367557 27.4854927040908
"5594" 1118.6 42.5044525892446 21.5587098997846
"5595" 1118.8 37.4303963049519 16.0731626754231
"5596" 1119 32.2133098160921 11.2259745785073
"5597" 1119.2 29.372950457044 12.0243777224341
"5598" 1119.4 25.0918879133955 15.194248090939
"5599" 1119.6 20.3301063781573 18.9758099890437
"5600" 1119.8 16.2382754285419 23.0758958112666
"5601" 1120 13.3438063181588 29.1969453415298
"5602" 1120.2 9.59101439727224 34.8650473703453
"5603" 1120.4 5.34409076133057 39.9648920768171
"5604" 1120.6 4.66144464460682 46.9406698989402
"5605" 1120.8 4.95184375328572 53.081453889478
"5606" 1121 4.2721305794172 59.4796245591672
"5607" 1121.2 3.00615107633755 65.6765939777199
"5608" 1121.4 2.05958985917565 70.7023751559592
"5609" 1121.6 3.79983746380768 76.2014711368846
"5610" 1121.8 7.18222228525589 81.5383787219143
"5611" 1122 10.5949124678797 87.5501120492708
"5612" 1122.2 13.0518464442583 93.6128682914004
"5613" 1122.4 14.7901163744478 99.7952056846215
"5614" 1122.6 16.0694618211258 104.486219375249
"5615" 1122.8 20.6344655968269 106.748719026779
"5616" 1123 26.646031171705 110.006029016302
"5617" 1123.2 30.9897834445733 114.439425936875
"5618" 1123.4 34.8438255209865 119.183172413768
"5619" 1123.6 38.9096365791346 120.518760768981
"5620" 1123.8 43.2506138394471 119.753238323291
"5621" 1124 46.6902021087483 116.998543407635
"5622" 1124.2 52.1024798416222 115.387637957023
"5623" 1124.4 55.8880088124452 117.170658054036
"5624" 1124.6 58.0354375925275 120.118946821456
"5625" 1124.8 58.4465157092778 124.624420600399
"5626" 1125 55.7113736188433 126.461077325527
"5627" 1125.2 53.3687421452596 125.32348297601
"5628" 1125.4 49.5921280801668 124.985588086459
"5629" 1125.6 45.4077021149907 124.232276117824
"5630" 1125.8 40.7794941119764 122.870412705772
"5631" 1126 35.949476070207 120.127959943202
"5632" 1126.2 31.312224931721 116.764678897707
"5633" 1126.4 26.5439368693846 113.333547017855
"5634" 1126.6 22.5787920805655 109.099328632417
"5635" 1126.8 18.7507384589283 105.094158693555
"5636" 1127 14.1136669912372 102.468205671611
"5637" 1127.2 11.4094284966663 97.9240710484339
"5638" 1127.4 10.5799591863513 92.4207686039513
"5639" 1127.6 8.07461789576695 86.7019109089434
"5640" 1127.8 4.47239430269048 82.2222323850964
"5641" 1128 4.94189049857065 76.6588729573148
"5642" 1128.2 3.97102593631093 70.0806291421372
"5643" 1128.4 1.77817237426697 63.5322132591787
"5644" 1128.6 3.43376854739666 57.5678714604147
"5645" 1128.8 6.1120331465419 50.8333525073453
"5646" 1129 9.34454569014323 44.3946844818846
"5647" 1129.2 11.38307131397 37.6438562938846
"5648" 1129.4 13.5302382337639 31.067618490057
"5649" 1129.6 16.462461352557 24.2988835959881
"5650" 1129.8 20.8920807119893 18.1295548658265
"5651" 1130 27.5497132583407 14.6265566351374
"5652" 1130.2 34.3804329041868 11.8317822436978
"5653" 1130.4 40.3370058369697 8.32995934415057
"5654" 1130.6 46.3577940604525 4.41027025337005
"5655" 1130.8 53.1774490096876 2.76457732255128
"5656" 1131 60.1623531167937 3.77316915046416
"5657" 1131.2 66.9430715253737 4.91560416924331
"5658" 1131.4 74.0509146656237 6.71902357230852
"5659" 1131.6 80.3030860996659 9.93057062547836
"5660" 1131.8 86.6766143949471 13.2816427909159
"5661" 1132 93.0655592449846 16.842012836853
"5662" 1132.2 98.9338517699458 20.8369965566091
"5663" 1132.4 105.65520469751 24.3004224535409
"5664" 1132.6 111.841763798642 27.528741750656
"5665" 1132.8 115.107465874908 33.2560561801598
"5666" 1133 116.19096413062 39.7210341978846
"5667" 1133.2 116.878038810791 46.752075741746
"5668" 1133.4 115.622031212061 52.9897717280317
"5669" 1133.6 112.951868405114 59.0174345397164
"5670" 1133.8 110.458214944727 65.0774416117132
"5671" 1134 108.290711881871 71.4190497126414
"5672" 1134.2 106.211127980299 77.9040151689132
"5673" 1134.4 105.940877896866 85.0600960069506
"5674" 1134.6 106.370482906038 92.1473068013654
"5675" 1134.8 106.901047784127 99.1802516998846
"5676" 1135 106.472894787589 105.928430426272
"5677" 1135.2 104.182395080445 111.855757773157
"5678" 1135.4 99.5809572931442 113.620632705577
"5679" 1135.6 93.7198702847446 114.015196643015
"5680" 1135.8 88.5691579428438 114.353718353211
"5681" 1136 81.4130539411965 113.856747558716
"5682" 1136.2 75.5315812628446 113.158360757615
"5683" 1136.4 68.9922860899662 113.316454132017
"5684" 1136.6 63.8185888893258 113.865594013826
"5685" 1136.8 57.2234431891074 114.585559360429
"5686" 1137 49.6879474929301 115.659983214763
"5687" 1137.2 43.1361902160683 115.104840720283
"5688" 1137.4 38.4517191111272 113.235907875776
"5689" 1137.6 32.7988388328046 110.034804484475
"5690" 1137.8 28.0938719125479 104.879243627823
"5691" 1138 23.8523461942757 98.6519595473203
"5692" 1138.2 20.3630343687946 94.0509205131946
"5693" 1138.4 16.3290032041074 88.7416615028648
"5694" 1138.6 13.0422804933846 82.6764241345096
"5695" 1138.8 11.9869401066749 76.9594735574975
"5696" 1139 10.1741153849619 70.5601664555959
"5697" 1139.2 8.48589025235237 63.742591571562
"5698" 1139.4 6.34364943054955 57.0852778360908
"5699" 1139.6 4.70258824103234 50.5583558475892
"5700" 1139.8 4.25422013030769 47.0211161585769
"5701" 1140 7.32847711739666 42.2095809187159
"5702" 1140.2 12.5662605570513 38.4747274554846
"5703" 1140.4 17.8049110106318 35.7358867022891
"5704" 1140.6 23.9036867573962 33.55894102628
"5705" 1140.8 29.7267094642233 31.4500133099814
"5706" 1141 36.1137922128132 30.1540321208077
"5707" 1141.2 42.6614010580016 28.988487993108
"5708" 1141.4 49.7446739422879 27.6264983374975
"5709" 1141.6 56.6976361091179 27.3574982151179
"5710" 1141.8 63.6928273360016 27.6004801516718
"5711" 1142 70.2112400210694 28.5039912910259
"5712" 1142.2 75.8059775346733 29.6737567975444
"5713" 1142.4 82.115501432852 30.7857825075803
"5714" 1142.6 88.7949923916273 28.788120885205
"5715" 1142.8 95.8459042608744 25.9557563914662
"5716" 1143 102.679925543499 24.153327656656
"5717" 1143.2 107.351927273607 21.4086914956068
"5718" 1143.4 104.676328308132 18.2875328280302
"5719" 1143.6 100.971817642085 15.4401227363146
"5720" 1143.8 97.060001473693 13.1545111920528
"5721" 1144 92.8726784396132 10.3030021324846
"5722" 1144.2 88.7517058479275 6.9869359785989
"5723" 1144.4 83.9000117435846 5.45872652065604
"5724" 1144.6 78.8412180565513 2.92685684630127
"5725" 1144.8 73.2055414676538 1.80879253779807
"5726" 1145 68.1805760347054 1.23567967112046
"5727" 1145.2 62.2257618490816 1.50174757409674
"5728" 1145.4 55.534450759741 0.998890411993525
"5729" 1145.6 50.3252634407483 2.1272613747331
"5730" 1145.8 43.8830266893552 3.54988293944343
"5731" 1146 38.3074692589671 5.72237110170985
"5732" 1146.2 32.767833897914 9.00247493744343
"5733" 1146.4 28.1308234463101 11.6736080845655
"5734" 1146.6 23.8259274843633 15.9909339674804
"5735" 1146.8 18.8829167152088 19.8651536567637
"5736" 1147 14.9413283155009 24.3475023851404
"5737" 1147.2 11.2263330422505 29.3794746941285
"5738" 1147.4 7.19178753325474 35.1198828180015
"5739" 1147.6 4.81657086330265 41.3597913557535
"5740" 1147.8 4.07549742935013 47.3873427336605
"5741" 1148 2.76795814596273 53.313972805994
"5742" 1148.2 1.32569887863461 59.6789190110769
"5743" 1148.4 1.05793766444711 67.0651339497596
"5744" 1148.6 1.59489197097284 73.8799193618258
"5745" 1148.8 3.8166895681971 80.1935474211346
"5746" 1149 6.6293065427822 85.8866259422822
"5747" 1149.2 8.16307614596793 91.9263569882596
"5748" 1149.4 10.4496264551199 96.8491540704875
"5749" 1149.6 14.6688940726199 99.4093522040022
"5750" 1149.8 19.0062988692634 102.213403525612
"5751" 1150 20.9381821748116 104.825391087862
"5752" 1150.2 22.4041679848677 108.632578116963
"5753" 1150.4 22.3176517589657 111.069639077763
"5754" 1150.6 22.3448142962122 110.922574204609
"5755" 1150.8 23.7981673275346 111.628713966747
"5756" 1151 27.6765817086193 112.851473619068
"5757" 1151.2 31.4450998322262 116.016189934162
"5758" 1151.4 35.4869295953561 119.16567053337
"5759" 1151.6 39.6201316821272 120.551018922597
"5760" 1151.8 44.9913738076731 122.009235779423
"5761" 1152 49.3616862126635 125.297268591404
"5762" 1152.2 53.8531706245727 125.552441710013
"5763" 1152.4 59.4910661237089 126.008127128912
"5764" 1152.6 64.2057687412846 126.659190983312
"5765" 1152.8 69.8555052658692 126.246468679647
"5766" 1153 75.2051063716467 126.193647839768
"5767" 1153.2 78.2228248847146 124.347858479225
"5768" 1153.4 81.5780235866132 121.483949444085
"5769" 1153.6 87.4774014294519 120.672302164529
"5770" 1153.8 91.2961466909809 121.097813505738
"5771" 1154 91.2080217086397 119.778491004283
"5772" 1154.2 93.7610991188998 115.821279226248
"5773" 1154.4 98.5666513874412 112.672110066903
"5774" 1154.6 103.8482300782 112.577292926593
"5775" 1154.8 106.564118910807 110.710732943362
"5776" 1155 109.085030161238 106.889483663443
"5777" 1155.2 111.003474144527 102.329401772199
"5778" 1155.4 115.609956996304 99.2258654038576
"5779" 1155.6 118.052201172554 97.4067683331882
"5780" 1155.8 117.934771429269 93.1958821855962
"5781" 1156 118.291052085032 87.0952001076787
"5782" 1156.2 121.144553411556 82.8447311834275
"5783" 1156.4 124.649595901069 80.079097651753
"5784" 1156.6 125.720443657183 75.0555280384038
"5785" 1156.8 124.723976049699 68.9906964129989
"5786" 1157 124.417214251067 62.6373995594423
"5787" 1157.2 126.330470126016 57.3462986826478
"5788" 1157.4 124.744686007968 52.0975525425513
"5789" 1157.6 121.295582721422 46.4620643769035
"5790" 1157.8 118.833256611443 40.8627183767375
"5791" 1158 118.123574323771 34.4008365836173
"5792" 1158.2 115.068808042356 31.0896181575132
"5793" 1158.4 109.421044233943 28.2087338659728
"5794" 1158.6 105.041788097735 23.7046943218546
"5795" 1158.8 102.54859619087 18.6214826544688
"5796" 1159 100.243806732462 14.3654827639615
"5797" 1159.2 94.4403512185599 12.9787070717094
"5798" 1159.4 87.5506519098646 12.5502489773746
"5799" 1159.6 81.4914490141784 11.0112769693382
"5800" 1159.8 76.8575215610545 7.7945073117681
"5801" 1160 71.8112476646618 4.5735387727757
"5802" 1160.2 65.0330733199451 4.45323545833516
"5803" 1160.4 59.004029478062 6.36892769091687
"5804" 1160.6 53.135681127108 9.53980498504419
"5805" 1160.8 47.4333208348317 13.2354885851905
"5806" 1161 42.2023404642556 18.1409984331427
"5807" 1161.2 39.1685932659697 23.2458645058527
"5808" 1161.4 37.2563930186217 29.3284527387609
"5809" 1161.6 36.2138294603543 35.8105894316422
"5810" 1161.8 35.2116505338438 42.2261001522622
"5811" 1162 33.9526353064745 48.8203570666711
"5812" 1162.2 30.5632761136246 53.9159486993446
"5813" 1162.4 25.0053341768797 56.492703313845
"5814" 1162.6 18.9453604493146 58.7375979090046
"5815" 1162.8 12.5627279415683 59.1641082393438
"5816" 1163 6.72737381505434 56.3849080825543
"5817" 1163.2 4.36357156323461 52.2490134313846
"5818" 1163.4 5.03798288055701 49.3011219447812
"5819" 1163.6 5.71777225926299 44.16486158879
"5820" 1163.8 6.26548758158461 42.5823467606446
"5821" 1164 6.71088245907692 37.8595632300692
"5822" 1164.2 7.48654096248049 36.1606659069531
"5823" 1164.4 10.4365349977417 32.202392034656
"5824" 1164.6 15.3358310957179 28.0195986720179
"5825" 1164.8 19.8666753988179 23.6229054418846
"5826" 1165 24.1465273718513 18.1832958057846
"5827" 1165.2 28.0748272676915 12.6020370329143
"5828" 1165.4 33.8390256139615 9.02898304064423
"5829" 1165.6 40.1675487662634 5.78199295203613
"5830" 1165.8 47.2094965847483 3.66547455743007
"5831" 1166 54.7169869231907 3.44195634141523
"5832" 1166.2 62.4705517741399 3.07624608163993
"5833" 1166.4 70.0789892648446 2.04621996408462
"5834" 1166.6 76.4273642339446 4.46093927748461
"5835" 1166.8 83.1046433675887 7.66652288213971
"5836" 1167 90.197357032741 10.1032537127559
"5837" 1167.2 97.3406636228894 11.9690298955351
"5838" 1167.4 102.32754714907 16.6532317247132
"5839" 1167.6 105.693530287161 22.7528109741187
"5840" 1167.8 109.039914414715 28.9280278920885
"5841" 1168 112.112975157326 35.4101263787376
"5842" 1168.2 115.605510268117 41.2763468611519
"5843" 1168.4 119.455961590219 46.3122627074809
"5844" 1168.6 123.377931796829 51.9172419606068
"5845" 1168.8 126.420808498995 57.8963408578846
"5846" 1169 126.673678389669 63.9885226118754
"5847" 1169.2 124.363000523758 70.1082541778379
"5848" 1169.4 120.432378130185 75.0775695209703
"5849" 1169.6 116.263546414225 79.4792302962386
"5850" 1169.8 112.048579339952 83.0259830005333
"5851" 1170 108.733522432644 87.5148505503173
"5852" 1170.2 104.705173999899 90.9383065165132
"5853" 1170.4 101.880333314279 96.49140482175
"5854" 1170.6 99.5716131921127 102.655239249234
"5855" 1170.8 98.7258690333846 108.390091965414
"5856" 1171 99.1477957951346 113.922444879662
"5857" 1171.2 96.7688083095809 115.920218721782
"5858" 1171.4 92.3327181630377 115.732763122385
"5859" 1171.6 87.1047644976564 114.411209097904
"5860" 1171.8 81.9250866693949 113.165066080617
"5861" 1172 76.2752059107826 110.830345975778
"5862" 1172.2 71.325448740914 108.79865453109
"5863" 1172.4 65.2401134595866 107.523915828692
"5864" 1172.6 59.3081727145096 107.172518244572
"5865" 1172.8 53.0242808920167 109.199940634215
"5866" 1173 47.174657554125 114.459493012962
"5867" 1173.2 43.5747790046079 120.340241173399
"5868" 1173.4 42.5563330467997 120.512966754054
"5869" 1173.6 40.1714426719662 118.645846165048
"5870" 1173.8 35.6709306899907 115.034469414127
"5871" 1174 31.507781125267 110.539818362385
"5872" 1174.2 27.2958855536915 106.094323448409
"5873" 1174.4 22.6050615011681 101.497001024513
"5874" 1174.6 19.1715289298089 96.3280661309452
"5875" 1174.8 15.740847175705 90.4644232980885
"5876" 1175 11.6583607148446 84.8555135794246
"5877" 1175.2 7.91424754288461 78.8514003011787
"5878" 1175.4 3.65750506629181 73.0495678096166
"5879" 1175.6 2.77084074276619 67.7612276963714
"5880" 1175.8 3.84538533764072 60.2284163552871
"5881" 1176 5.50323747574175 53.0372282610275
"5882" 1176.2 8.80137560605128 46.3550211287846
"5883" 1176.4 13.5479093252794 40.6899283649478
"5884" 1176.6 17.2562024324552 34.8671581839787
"5885" 1176.8 21.7253671967334 29.3970373334544
"5886" 1177 27.2201609947253 24.179292380456
"5887" 1177.2 32.9096216543513 19.7411792337846
"5888" 1177.4 38.8909916976825 14.9385339921825
"5889" 1177.6 44.9816529720442 9.97485221892717
"5890" 1177.8 50.9002143581951 5.03899602313724
"5891" 1178 57.1214561319783 4.21021741329086
"5892" 1178.2 64.0802725762513 5.82408727698461
"5893" 1178.4 70.3128411141998 8.47587580768896
"5894" 1178.6 77.2745876471293 10.5176254345335
"5895" 1178.8 84.3276182886658 11.6710185176971
"5896" 1179 90.8617049612331 13.8940021150058
"5897" 1179.2 97.3737698525229 17.8015591218314
"5898" 1179.4 103.449451478538 21.5899531663352
"5899" 1179.6 108.682619368357 26.3636262874402
"5900" 1179.8 113.686131952267 31.7101532372375
"5901" 1180 117.598513989728 37.5362881524275
"5902" 1180.2 120.866697146476 44.1303163850119
"5903" 1180.4 122.243035781061 50.7598601546199
"5904" 1180.6 122.619656449529 58.2146583852404
"5905" 1180.8 121.535521578972 65.2962871408846
"5906" 1181 119.94578921974 71.6851071605192
"5907" 1181.2 117.22818424313 78.3141668234412
"5908" 1181.4 113.606752480963 83.2333853256552
"5909" 1181.6 109.370225576666 88.692863714121
"5910" 1181.8 104.98898146352 92.8118768759657
"5911" 1182 99.4651424193568 96.9660377536068
"5912" 1182.2 93.4190224189789 99.6285106107714
"5913" 1182.4 88.0061473502418 102.80789453937
"5914" 1182.6 82.7551372866837 105.917733534529
"5915" 1182.8 77.0722691850827 109.515926423856
"5916" 1183 70.9825616530846 111.830265135245
"5917" 1183.2 64.4035890874638 113.436427524924
"5918" 1183.4 57.7698632084465 114.176887276122
"5919" 1183.6 52.6611719111225 112.108415390011
"5920" 1183.8 46.5920456371371 108.616243651162
"5921" 1184 41.1880410925846 108.080685705642
"5922" 1184.2 35.1657525076787 110.662005297914
"5923" 1184.4 29.5017108305638 113.877265171583
"5924" 1184.6 29.8563297891127 114.396084016079
"5925" 1184.8 30.4386454393846 115.16298168344
"5926" 1185 31.0415762853173 116.346928704577
"5927" 1185.2 32.4655690392556 117.041468959078
"5928" 1185.4 33.6241070803215 117.087711735421
"5929" 1185.6 34.3878799293646 118.276007818595
"5930" 1185.8 34.6987338855392 118.188035586874
"5931" 1186 36.2544939097788 119.38405240676
"5932" 1186.2 37.5854356653346 120.480412869215
"5933" 1186.4 37.6534966616321 119.95717226935
"5934" 1186.6 36.6854525183258 118.39796565362
"5935" 1186.8 33.7471806993543 117.627007745066
"5936" 1187 30.0368755026899 116.116084439537
"5937" 1187.2 26.8303124995317 112.143521891208
"5938" 1187.4 22.2474583626899 109.257297663106
"5939" 1187.6 17.9570317840989 105.478551844513
"5940" 1187.8 13.7137819709708 101.136559337919
"5941" 1188 11.8125226958242 95.533777302478
"5942" 1188.2 11.5945961838381 89.7786063611404
"5943" 1188.4 10.2708284529933 84.0162885501672
"5944" 1188.6 9.24092823367673 78.3063641955026
"5945" 1188.8 8.84270522258684 71.3177691547273
"5946" 1189 7.70381914945056 64.6628620108187
"5947" 1189.2 6.55515653147835 58.0423924292596
"5948" 1189.4 4.99769279190185 51.1096992577467
"5949" 1189.6 6.70089602684614 44.1050779471923
"5950" 1189.8 11.4563669658278 40.476371617521
"5951" 1190 17.1533617617179 36.0383708722513
"5952" 1190.2 22.5333143538489 31.027488282706
"5953" 1190.4 28.9862437018221 27.2701377381659
"5954" 1190.6 35.8149493313743 23.5305566819774
"5955" 1190.8 42.6504413427395 20.5532050313362
"5956" 1191 49.5846787050892 18.9005713007596
"5957" 1191.2 56.1305937702498 19.9601289552666
"5958" 1191.4 62.7395994183201 23.107798824562
"5959" 1191.6 68.5281084441725 27.0533962227331
"5960" 1191.8 73.1037725165186 32.6249019511011
"5961" 1192 74.2521887783351 39.2364450457757
"5962" 1192.2 75.1615839486946 46.2044257307446
"5963" 1192.4 77.3988048111272 53.0530201015282
"5964" 1192.6 77.9256910767284 60.4035594998221
"5965" 1192.8 77.9692150752098 67.4175798668749
"5966" 1193 76.7702528339886 73.6834070812311
"5967" 1193.2 73.8213714552179 79.465092670079
"5968" 1193.4 69.5516168747735 83.6158422664402
"5969" 1193.6 64.0861455494917 87.5274227551792
"5970" 1193.8 58.1125150491553 91.7302816370864
"5971" 1194 52.7804409558893 96.5231140773612
"5972" 1194.2 47.9462877730989 101.958477146485
"5973" 1194.4 43.8004917641538 107.958325630731
"5974" 1194.6 39.4187306279275 113.850320646885
"5975" 1194.8 35.0722566633192 117.598219329978
"5976" 1195 31.7862146046046 115.900235590895
"5977" 1195.2 27.8236268280989 112.203415308713
"5978" 1195.4 24.3899245786295 107.764507323558
"5979" 1195.6 20.7018740143846 103.002411776914
"5980" 1195.8 16.7880737357081 97.7598285743552
"5981" 1196 13.1906503436703 91.6054409504764
"5982" 1196.2 9.95168352270092 84.0783205100887
"5983" 1196.4 7.95093682651504 77.5265187264607
"5984" 1196.6 6.19599376200225 70.1532178281787
"5985" 1196.8 4.01886977897224 63.4171906349465
"5986" 1197 2.64081213910461 56.3903868774846
"5987" 1197.2 3.94264344470768 50.2027934673
"5988" 1197.4 7.70328416200961 45.1057638495892
"5989" 1197.6 12.2139493591129 40.996692367189
"5990" 1197.8 17.379640679975 36.0578183461015
"5991" 1198 22.8464287333087 31.6095230158087
"5992" 1198.2 27.5049138752433 27.589581452852
"5993" 1198.4 33.0117787418116 23.4084776666824
"5994" 1198.6 39.1368279123846 19.3906554624846
"5995" 1198.8 45.5037096527038 15.5144536637038
"5996" 1199 51.7525450861978 12.0029782247967
"5997" 1199.2 58.5228809321889 9.61888810540635
"5998" 1199.4 65.2456559294746 6.33429409965461
"5999" 1199.6 72.0954539104272 4.17007912683142
"6000" 1199.8 78.1902584917782 6.22515939355483
"6001" 1200 83.4265529534764 10.0470641407418
"6002" 1200.2 89.1600534631074 14.41057002235
"6003" 1200.4 93.7716322179975 19.3806046016588
"6004" 1200.6 98.5266347666024 24.556093039845
"6005" 1200.8 102.321083512028 30.4328612187361
"6006" 1201 105.321165955058 37.011448169647
"6007" 1201.2 106.950577131208 43.6271977930905
"6008" 1201.4 107.998984676242 49.9121882893846
"6009" 1201.6 108.911122051294 56.4604129507634
"6010" 1201.8 111.939028478273 62.5303228138568
"6011" 1202 115.869604234304 68.0962668155333
"6012" 1202.2 119.708172860952 73.6821911789927
"6013" 1202.4 122.855518435087 79.9102161445333
"6014" 1202.6 122.796835455311 86.1097526640498
"6015" 1202.8 120.309907353323 92.1801162081412
"6016" 1203 115.718600545766 97.4772018615482
"6017" 1203.2 111.159957971001 103.078437688251
"6018" 1203.4 105.627764705312 107.776935707121
"6019" 1203.6 99.7424124651771 111.290590800564
"6020" 1203.8 93.2968813297483 113.464783838945
"6021" 1204 86.7983240377596 114.714459110853
"6022" 1204.2 81.2547571552331 115.892092109339
"6023" 1204.4 75.0786349427676 115.997934769704
"6024" 1204.6 68.6028152329662 114.695498901191
"6025" 1204.8 62.7799999373258 112.063336714767
"6026" 1205 59.1721309081509 107.999764657931
"6027" 1205.2 56.3983760232692 102.839030808433
"6028" 1205.4 55.6151544097417 96.9626523304356
"6029" 1205.6 57.7337267371784 91.9449271193279
"6030" 1205.8 61.347794500156 88.0376759434275
"6031" 1206 65.3430236437246 84.0687824482846
"6032" 1206.2 67.3887384118258 79.2103244242964
"6033" 1206.4 67.5585327570761 73.3591625421825
"6034" 1206.6 64.7818916693752 68.1217879808186
"6035" 1206.8 60.4536212019601 63.3966981496676
"6036" 1207 55.212378647689 59.5321184572846
"6037" 1207.2 49.5804168186068 56.973150678329
"6038" 1207.4 42.7882747496953 55.3061705953118
"6039" 1207.6 35.9617131162703 53.1151224324275
"6040" 1207.8 29.353175736079 50.5072132098013
"6041" 1208 22.8844532724242 47.8742145475579
"6042" 1208.2 16.2458692092964 45.009437501267
"6043" 1208.4 10.9836488206703 40.7188214410561
"6044" 1208.6 9.61060949781795 37.0120480147513
"6045" 1208.8 11.9593987772552 32.6861213847787
"6046" 1209 16.0815197423951 27.640604808832
"6047" 1209.2 21.8659591314179 23.6661799815513
"6048" 1209.4 28.0152712180513 21.3769568331846
"6049" 1209.6 34.7487895901846 19.2175573038179
"6050" 1209.8 41.6467512130513 18.3866861422179
"6051" 1210 48.5788233554199 18.733900684014
"6052" 1210.2 55.4443496022556 20.2977456520136
"6053" 1210.4 60.5770604800016 24.0993857456612
"6054" 1210.6 65.9473722604149 28.8394544962483
"6055" 1210.8 71.3087434958221 33.2420242121659
"6056" 1211 76.3427497810905 38.0180537839434
"6057" 1211.2 80.9023843808746 43.3262360975146
"6058" 1211.4 85.126523597543 48.9655041765777
"6059" 1211.6 89.978117542221 53.9874697112664
"6060" 1211.8 94.7252517215688 59.0066744414372
"6061" 1212 98.8926149660452 64.7353061817195
"6062" 1212.2 102.437157077458 70.3772739175268
"6063" 1212.4 104.943671401067 76.8044019828173
"6064" 1212.6 106.525369561268 83.3556348402244
"6065" 1212.8 108.924104413194 89.9143859474391
"6066" 1213 111.893168352903 96.3290310863752
"6067" 1213.2 112.227525409385 102.48896742082
"6068" 1213.4 108.230138158903 106.22613356743
"6069" 1213.6 102.909618868328 110.114829722828
"6070" 1213.8 97.1716948516418 113.34957240217
"6071" 1214 91.5580316449604 115.215435670915
"6072" 1214.2 85.115816237637 116.555189446632
"6073" 1214.4 78.4448232732046 117.574960275995
"6074" 1214.6 72.0952757036749 118.804557462272
"6075" 1214.8 65.8931935630259 118.831596462863
"6076" 1215 59.7530756860579 117.531655744073
"6077" 1215.2 54.5583002299604 113.964408069642
"6078" 1215.4 49.942735023267 110.222895998355
"6079" 1215.6 44.878461175328 106.047431244536
"6080" 1215.8 38.9849587731771 102.527496518064
"6081" 1216 32.4394565086787 100.047015273796
"6082" 1216.2 25.4384690833543 98.0039710307634
"6083" 1216.4 18.686456861171 95.7808895596613
"6084" 1216.6 12.7644579487246 93.3966094734346
"6085" 1216.8 11.3709722193109 87.8732977671899
"6086" 1217 11.7272928686749 81.9053346555298
"6087" 1217.2 12.5982247056687 75.3030326826687
"6088" 1217.4 15.1004953968565 68.928431088188
"6089" 1217.6 17.0621761245632 62.6905416452417
"6090" 1217.8 18.4253241240632 56.5471025318489
"6091" 1218 19.2052556650138 49.9100002508621
"6092" 1218.2 21.5300591700743 43.3560955298846
"6093" 1218.4 22.9959523550066 36.5324394580554
"6094" 1218.6 24.6861161147294 29.8454858008501
"6095" 1218.8 27.785916157818 23.4671170990846
"6096" 1219 32.5668254794203 18.1193113078489
"6097" 1219.2 38.2895579778583 15.4686156042741
"6098" 1219.4 44.763021261373 14.7918801959544
"6099" 1219.6 51.6518247839846 15.1021485815179
"6100" 1219.8 57.4537603385664 16.2185333536914
"6101" 1220 63.1835124381266 19.1209573636588
"6102" 1220.2 68.7705442175323 23.4724280653164
"6103" 1220.4 71.7594535204688 26.5459867160004
"6104" 1220.6 76.3231807796971 30.1952261537596
"6105" 1220.8 80.0494432040446 36.0158681116246
"6106" 1221 80.7549655181931 41.6504341525974
"6107" 1221.2 81.3404366026688 47.5487151413793
"6108" 1221.4 83.6014174198846 53.8497386536546
"6109" 1221.6 86.8108070780481 58.8363137916058
"6110" 1221.8 89.230373579545 65.0648091787054
"6111" 1222 91.6117843729904 71.0746864904135
"6112" 1222.2 92.8258266980545 77.2375392419137
"6113" 1222.4 93.8519194514989 83.3454794281418
"6114" 1222.6 94.5521003477771 89.538118053221
"6115" 1222.8 93.4200869222911 95.4638989429033
"6116" 1223 90.1991966625498 101.013265916775
"6117" 1223.2 86.3258227836564 106.168039503147
"6118" 1223.4 81.731222455611 109.144826833696
"6119" 1223.6 76.3299965196946 108.897549582035
"6120" 1223.8 71.086292010048 108.087951498597
"6121" 1224 64.5784388946493 106.488557781238
"6122" 1224.2 57.864200059006 105.49875463238
"6123" 1224.4 51.6353017779301 104.129285418127
"6124" 1224.6 44.7821883143543 103.893242474491
"6125" 1224.8 37.7327161496079 103.751807681564
"6126" 1225 30.3599644581725 104.542360569491
"6127" 1225.2 23.4687398943221 105.411785411885
"6128" 1225.4 17.9517328608744 104.267217995395
"6129" 1225.6 15.230910749545 100.30457323047
"6130" 1225.8 13.4525721194695 95.6492942133091
"6131" 1226 12.497585744102 91.1960991313846
"6132" 1226.2 11.4307742662324 86.1668450214281
"6133" 1226.4 10.1018424424258 80.1724678128949
"6134" 1226.6 7.37331579705129 74.8678285053392
"6135" 1226.8 3.01090931757692 72.5988657096346
"6136" 1227 4.50220005144402 73.232237870647
"6137" 1227.2 4.39720768270278 76.1041034226346
"6138" 1227.4 5.11829008978705 80.2054215326285
"6139" 1227.6 6.64383069981317 86.1237048747417
"6140" 1227.8 10.0616908076836 91.5474259353794
"6141" 1228 13.1923890528534 97.0381619863846
"6142" 1228.2 14.8316566396015 102.244401936282
"6143" 1228.4 18.953229350303 105.88471430967
"6144" 1228.6 24.6722079935108 108.894335502147
"6145" 1228.8 29.6339839518091 112.422260837885
"6146" 1229 33.8710848613566 117.263347191249
"6147" 1229.2 37.398162061665 119.669330709726
"6148" 1229.4 43.3309256445683 119.913613546507
"6149" 1229.6 49.5647191914728 120.505690291502
"6150" 1229.8 55.5803127033943 122.624128529011
"6151" 1230 60.2898163063573 126.039578256266
"6152" 1230.2 64.8839062334728 126.729587320032
"6153" 1230.4 70.2441567017519 125.624528051701
"6154" 1230.6 75.8684189554313 125.908144250829
"6155" 1230.8 81.6328543258401 124.407166021607
"6156" 1231 87.3381330950638 121.923880047337
"6157" 1231.2 93.3344439327981 119.732329230808
"6158" 1231.4 98.4217108402989 115.827348901942
"6159" 1231.6 103.559961714451 112.190782875705
"6160" 1231.8 109.014390839135 109.052642441161
"6161" 1232 112.567427248221 104.452270846003
"6162" 1232.2 116.401944867594 99.3962309933119
"6163" 1232.4 118.626495190749 93.4109871359126
"6164" 1232.6 121.093298372366 88.0626290546119
"6165" 1232.8 124.580300201314 83.5118046563271
"6166" 1233 126.026409544674 78.7671958176478
"6167" 1233.2 126.916651034403 72.8963285430773
"6168" 1233.4 127.950218294222 67.3032901156954
"6169" 1233.6 127.8298622411 60.8005847484449
"6170" 1233.8 126.885792209203 54.7557894928028
"6171" 1234 125.398413782193 48.4101854626063
"6172" 1234.2 123.652003881385 43.4210073393846
"6173" 1234.4 121.349718968293 38.3727742280865
"6174" 1234.6 118.49909818145 32.9702060098846
"6175" 1234.8 114.247677985413 28.3948334187725
"6176" 1235 111.287792974605 23.2870314918112
"6177" 1235.2 106.76751491887 18.4596346519418
"6178" 1235.4 101.872602991164 14.222007966958
"6179" 1235.6 96.6082743423375 10.2376004225356
"6180" 1235.8 90.8702917798558 7.16401682154807
"6181" 1236 84.9684601279546 4.72188475167461
"6182" 1236.2 78.4343113413361 3.30992055058364
"6183" 1236.4 72.1303984052242 1.11075505661103
"6184" 1236.6 67.5996728658695 1.84007579330886
"6185" 1236.8 61.0832610435288 1.56537325217307
"6186" 1237 55.2876209666582 0.79476926696952
"6187" 1237.2 49.7823646703846 2.2096449903552
"6188" 1237.4 43.9403018153846 3.80069344371319
"6189" 1237.6 38.2439593490581 6.35503938407849
"6190" 1237.8 32.2857398998104 8.95797802434996
"6191" 1238 28.5164183064491 11.1305230071427
"6192" 1238.2 24.2857927085967 15.6367858488543
"6193" 1238.4 19.5422135974745 19.8288466439183
"6194" 1238.6 16.1664230667395 23.0324173683685
"6195" 1238.8 13.598264253015 28.3304227569281
"6196" 1239 9.86707631784245 33.6271448048244
"6197" 1239.2 6.52302957170893 37.4754364638306
"6198" 1239.4 6.52405295609294 42.6853401650513
"6199" 1239.6 6.46156601303978 46.8299965072639
"6200" 1239.8 4.8114630487846 52.3945525411057
"6201" 1240 2.01202252298216 56.680431840909
"6202" 1240.2 3.77108342617771 58.8901630447122
"6203" 1240.4 7.01285855187325 62.1185590121801
"6204" 1240.6 9.1586207420229 67.8817107022463
"6205" 1240.8 8.46495095896527 73.948403168433
"6206" 1241 5.93811791965264 79.1204949826475
"6207" 1241.2 5.04704542082363 80.5996420342261
"6208" 1241.4 7.26945690185128 83.3980270834513
"6209" 1241.6 10.9959517661767 86.3392818601816
"6210" 1241.8 14.0639359298629 91.687171081515
"6211" 1242 15.0876930437995 97.1293147401506
"6212" 1242.2 14.4440838401149 101.473316071435
"6213" 1242.4 17.6814032191399 104.288949217768
"6214" 1242.6 22.6297547565346 105.057366932015
"6215" 1242.8 28.2354622581199 106.557287932473
"6216" 1243 32.0158096028797 110.031449636498
"6217" 1243.2 34.8251101419604 114.684339047733
"6218" 1243.4 35.0201628324814 119.248470482078
"6219" 1243.6 36.5506385913153 119.151237525657
"6220" 1243.8 40.0138278917995 117.941145747714
"6221" 1244 44.519823743498 115.66651292506
"6222" 1244.2 50.6987666868552 117.137912880973
"6223" 1244.4 53.1058493167846 120.585570000605
"6224" 1244.6 54.1242434836068 124.160479722468
"6225" 1244.8 57.6341970118269 125.405871041913
"6226" 1245 62.5800290505702 125.16638970508
"6227" 1245.2 67.250205541452 122.758554818042
"6228" 1245.4 72.4318032104478 119.846805280274
"6229" 1245.6 77.2329904858698 116.151155082627
"6230" 1245.8 82.1136387461446 112.379419043615
"6231" 1246 87.1141449570577 109.43007608074
"6232" 1246.2 92.5534629102361 108.866893212597
"6233" 1246.4 98.1653805244327 109.651025893846
"6234" 1246.6 101.339885145682 111.54507422302
"6235" 1246.8 104.06718364367 110.040924740799
"6236" 1247 106.33200577009 105.850894711443
"6237" 1247.2 107.662926965345 99.7761421110946
"6238" 1247.4 110.222471738162 94.8203418284679
"6239" 1247.6 114.900224501458 90.9048892704167
"6240" 1247.8 120.041954439284 89.1076063248112
"6241" 1248 122.908677496491 85.4936253888492
"6242" 1248.2 123.27398804959 80.2412766928258
"6243" 1248.4 123.866444680626 73.3812848420007
"6244" 1248.6 124.839508161061 66.7930771011199
"6245" 1248.8 126.480053527709 60.2121135211278
"6246" 1249 124.76106851227 55.2813222465989
"6247" 1249.2 120.720986021654 50.3765573881154
"6248" 1249.4 116.972329023029 45.0250780164519
"6249" 1249.6 114.281433042054 39.6573471395073
"6250" 1249.8 112.309314289355 32.9429430498946
"6251" 1250 108.883583707869 27.9149529670058
"6252" 1250.2 103.543482142414 24.7758934244886
"6253" 1250.4 97.129568412007 22.8558863051397
"6254" 1250.6 90.3315594268352 22.8054446321374
"6255" 1250.8 84.1935720902213 23.5593183631907
"6256" 1251 78.8517275876132 26.1600298817703
"6257" 1251.2 75.4759862071787 30.6792009687081
"6258" 1251.4 72.677862157045 35.6818049954129
"6259" 1251.6 71.039073110767 40.8359899845905
"6260" 1251.8 67.856172864621 45.9926952103028
"6261" 1252 65.7024496060418 51.1714773936846
"6262" 1252.2 66.2621748662446 56.8019277497146
"6263" 1252.4 69.861334974375 60.8098824612116
"6264" 1252.6 75.0153553451119 65.0201168968301
"6265" 1252.8 79.6917292015385 69.0374543153365
"6266" 1253 85.0583269219957 71.4052096571624
"6267" 1253.2 91.1460753515865 72.7962809834809
"6268" 1253.4 97.4669372417975 73.4001394681874
"6269" 1253.6 103.831856463677 74.0189646363374
"6270" 1253.8 109.458351884843 75.4832725840681
"6271" 1254 115.906254685957 76.2899872407482
"6272" 1254.2 121.800858171179 78.6391414115007
"6273" 1254.4 123.341607410503 82.0045869061846
"6274" 1254.6 121.49264405343 85.9918394688112
"6275" 1254.8 120.125128898551 91.5675389301902
"6276" 1255 117.961788295036 96.9825232925275
"6277" 1255.2 113.165140435496 100.961720249496
"6278" 1255.4 108.685545162705 105.404436905149
"6279" 1255.6 105.138441186559 110.696440434848
"6280" 1255.8 101.83421739687 115.159684575656
"6281" 1256 98.3566458967791 116.609965832417
"6282" 1256.2 93.1291609078709 119.71858643416
"6283" 1256.4 88.3714901005205 122.208188778817
"6284" 1256.6 82.3025510181419 123.913541754613
"6285" 1256.8 77.125579261221 125.965224729021
"6286" 1257 72.6101004458942 125.78785207474
"6287" 1257.2 66.4820095277513 124.344396516051
"6288" 1257.4 60.2626713678392 124.346363540582
"6289" 1257.6 54.2937354306346 123.004184022575
"6290" 1257.8 47.5432418395908 121.914107290957
"6291" 1258 41.6072950151199 119.027992039943
"6292" 1258.2 36.2399065855561 114.417835324227
"6293" 1258.4 30.9134289602989 109.803532980342
"6294" 1258.6 25.4246808143166 105.196252995875
"6295" 1258.8 19.1326467750157 101.312888237244
"6296" 1259 14.9869853167724 97.236871607303
"6297" 1259.2 13.4042130069604 91.1705278124907
"6298" 1259.4 12.2353086798278 85.1371718219187
"6299" 1259.6 9.02577863133306 78.9920097514722
"6300" 1259.8 4.8633924963846 73.8799193618258
"6301" 1260 3.24579020364461 72.4430773668346
"6302" 1260.2 3.99586525412579 70.1073977273552
"6303" 1260.4 7.06183422032968 65.6515188016648
"6304" 1260.6 10.9045182338513 61.2068431423846
"6305" 1260.8 15.3898127379825 57.0812626726166
"6306" 1261 19.7639646036499 53.9181742470989
"6307" 1261.2 24.5227881062162 50.3775034711688
"6308" 1261.4 29.9940978955361 47.9274605383089
"6309" 1261.6 35.6791493469391 46.4088786499341
"6310" 1261.8 41.3359613372634 46.7039712804604
"6311" 1262 46.7402477520865 48.6127037953558
"6312" 1262.2 51.70225626675 51.50752083825
"6313" 1262.4 56.4188527902745 54.4518463060681
"6314" 1262.6 60.2742569618617 57.9678034004534
"6315" 1262.8 63.4436207247883 60.8906213915177
"6316" 1263 67.1239416670819 63.927779450692
"6317" 1263.2 70.1573930242818 67.6986307448098
"6318" 1263.4 71.8158670075408 72.2945916026034
"6319" 1263.6 75.548106474908 75.5499264321837
"6320" 1263.8 81.0944180746008 78.029528042263
"6321" 1264 86.9119197043846 79.6500585434119
"6322" 1264.2 92.9537980425411 79.4154523829107
"6323" 1264.4 99.1784651363204 79.4315780609947
"6324" 1264.6 105.25245642493 79.0092019514392
"6325" 1264.8 111.841595196539 77.8195455155119
"6326" 1265 118.368903830412 76.9046824064679
"6327" 1265.2 125.119368088797 76.2622142980681
"6328" 1265.4 123.883325966148 77.3380179104937
"6329" 1265.6 123.812513083057 81.2858361428119
"6330" 1265.8 122.661635130728 86.0903216584275
"6331" 1266 119.85761356243 90.757059256221
"6332" 1266.2 118.36081422052 96.3030796031279
"6333" 1266.4 115.03243020521 100.552332517206
"6334" 1266.6 111.437864313999 105.458236064554
"6335" 1266.8 107.34523002342 110.488816226349
"6336" 1267 102.952068980054 112.751231367584
"6337" 1267.2 97.5722934474132 114.395579846685
"6338" 1267.4 91.5624331057905 117.227020123251
"6339" 1267.6 85.7472163796418 120.564056372313
"6340" 1267.8 79.5456776301635 122.814391878029
"6341" 1268 73.6699105663846 125.437393748506
"6342" 1268.2 67.7635661136273 125.849552228244
"6343" 1268.4 62.0628230478791 122.903734780665
"6344" 1268.6 56.3579309727346 120.164941475045
"6345" 1268.8 51.1629889262885 117.376779528375
"6346" 1269 44.0979447813132 113.79733141464
"6347" 1269.2 37.8385917223846 109.882910850245
"6348" 1269.4 33.1610852912856 104.868068670924
"6349" 1269.6 30.1415233422918 100.461088848163
"6350" 1269.8 26.4259153975664 94.9432808616119
"6351" 1270 23.6681470060816 88.0193545149452
"6352" 1270.2 20.1517966184155 82.4249745219362
"6353" 1270.4 16.4885074704755 77.6295309458846
"6354" 1270.6 11.68412571 73.7522986322885
"6355" 1270.8 5.598643569375 71.9135467977981
"6356" 1271 5.09943544002097 73.2509343414301
"6357" 1271.2 6.06518828369891 72.4699694021989
"6358" 1271.4 8.18316789652745 69.455279506706
"6359" 1271.6 12.1292817815042 65.9693943828737
"6360" 1271.8 16.8850596157846 62.0165325556214
"6361" 1272 22.2440212461422 58.6044696887937
"6362" 1272.2 27.6741660230317 55.0516762650905
"6363" 1272.4 33.7678722843173 52.5635860466538
"6364" 1272.6 40.2365103321493 51.1264209612081
"6365" 1272.8 46.6951590105646 52.1672245514146
"6366" 1273 53.0746916482246 51.8361743229646
"6367" 1273.2 59.5695530348021 51.8009328823118
"6368" 1273.4 65.0907330774679 52.4112929551346
"6369" 1273.6 70.1084991720866 54.6944410238942
"6370" 1273.8 75.2689880273365 57.8925959457981
"6371" 1274 80.7244770327997 61.4934349050827
"6372" 1274.2 85.8805431756624 65.6280586116624
"6373" 1274.4 91.0152733763489 69.5178730372953
"6374" 1274.6 95.4420269563578 73.6803428214828
"6375" 1274.8 97.3434229283576 78.0190018028846
"6376" 1275 101.113443408266 81.8912862932392
"6377" 1275.2 106.785365666483 83.2293336547149
"6378" 1275.4 113.409847653849 84.83590093984
"6379" 1275.6 118.824823056654 87.4588722557368
"6380" 1275.8 122.036041465937 86.6898529876741
"6381" 1276 122.513728936224 83.034598226215
"6382" 1276.2 122.62285664713 78.1417441335755
"6383" 1276.4 124.187821363439 71.711934348921
"6384" 1276.6 125.834220895303 66.1460417379755
"6385" 1276.8 125.745266127562 64.8240968098315
"6386" 1277 123.631232102345 63.0879873816946
"6387" 1277.2 119.843004108394 60.2482910817098
"6388" 1277.4 115.945869817724 55.5705384759884
"6389" 1277.6 112.624632949855 49.7900013538552
"6390" 1277.8 110.669641981385 43.7625526547911
"6391" 1278 110.091107601569 37.6400750234283
"6392" 1278.2 111.502676869968 31.5601772590791
"6393" 1278.4 113.156263606846 28.253281186218
"6394" 1278.6 110.696635011078 26.2566539105084
"6395" 1278.8 106.211524113394 22.9384954892924
"6396" 1279 100.330596035251 19.9490308629671
"6397" 1279.2 94.6092039534814 16.4323520927556
"6398" 1279.4 89.8577356409664 12.6610711394119
"6399" 1279.6 86.1978897998846 7.92952090982579
"6400" 1279.8 80.1773194687596 5.25692034147836
"6401" 1280 73.4201412124389 6.07978336136287
"6402" 1280.2 66.4930986285408 6.33607917441586
"6403" 1280.4 59.7613842916629 5.87588288580214
"6404" 1280.6 53.2758002362028 4.51522915452098
"6405" 1280.8 46.3577940604525 3.86576730766131
"6406" 1281 40.7461266350381 7.17258191750838
"6407" 1281.2 36.1279746249729 12.3778890314434
"6408" 1281.4 31.9458976559746 17.3524246441846
"6409" 1281.6 26.5931331881635 21.6099560651793
"6410" 1281.8 20.8119418652759 24.7235839507977
"6411" 1282 15.0360979683425 27.9439821079688
"6412" 1282.2 10.2009509079289 32.7138454457833
"6413" 1282.4 10.0038553678527 39.0318641353208
"6414" 1282.6 10.981675817342 46.0589127892782
"6415" 1282.8 11.6732314202937 53.0589357817369
"6416" 1283 13.5601162770363 59.4673525170194
"6417" 1283.2 14.8473812384165 65.9384997242357
"6418" 1283.4 16.4425544293208 72.219753120108
"6419" 1283.6 18.3853338128534 78.2137372313846
"6420" 1283.8 21.2014127222759 84.354958860602
"6421" 1284 24.8208233808392 89.1012180066119
"6422" 1284.2 29.7676758441569 93.1646622254292
"6423" 1284.4 33.7528926359712 98.7720562824519
"6424" 1284.6 38.6138935218332 103.693745743623
"6425" 1284.8 43.0140602259808 108.505082795365
"6426" 1285 48.5757686820317 112.460444255238
"6427" 1285.2 54.7034146811582 114.568024804753
"6428" 1285.4 61.4053969126199 116.053503828149
"6429" 1285.6 67.9451077543523 117.426751957401
"6430" 1285.8 74.2946063964242 118.773335109954
"6431" 1286 79.3569413326758 117.685789313069
"6432" 1286.2 83.8648829996199 114.823997789385
"6433" 1286.4 88.7975756358005 110.810391350498
"6434" 1286.6 93.8231902894506 106.730842370969
"6435" 1286.8 98.7489218255434 103.282435399315
"6436" 1287 105.002295024852 100.275865979857
"6437" 1287.2 111.119303789012 98.663317653321
"6438" 1287.4 114.547417035863 100.413011629867
"6439" 1287.6 112.909099409135 101.848848312662
"6440" 1287.8 112.227525409385 102.18474116817
"6441" 1288 111.838054552385 105.115937357048
"6442" 1288.2 108.614101347218 108.210205643662
"6443" 1288.4 105.177381655357 112.252768890857
"6444" 1288.6 100.827313034394 115.574426839399
"6445" 1288.8 95.7459923206369 118.522757626034
"6446" 1289 90.5126880049506 120.795884263385
"6447" 1289.2 85.4776183752404 123.814283405135
"6448" 1289.4 79.893807594914 125.465716205649
"6449" 1289.6 73.9906512721493 124.976968463532
"6450" 1289.8 67.9904838934286 124.911007659049
"6451" 1290 61.8559612373846 125.936480789917
"6452" 1290.2 56.0412296705951 125.738064454053
"6453" 1290.4 49.1458101514169 123.980750787562
"6454" 1290.6 42.5578183832676 121.819281089757
"6455" 1290.8 35.9185003973746 120.425886949235
"6456" 1291 31.1624733528657 115.883407510469
"6457" 1291.2 26.905301582065 111.045059766225
"6458" 1291.4 22.6911068861588 105.818007703594
"6459" 1291.6 16.8513322426011 100.898741666854
"6460" 1291.8 11.6812264232233 97.9783362594653
"6461" 1292 9.32474297990226 95.4092574021081
"6462" 1292.2 8.0960006094846 89.4175155510846
"6463" 1292.4 6.94462738847835 83.2971433128534
"6464" 1292.6 4.04603358900706 77.7355094103744
"6465" 1292.8 1.69691328921273 72.5075834775252
"6466" 1293 2.03577074596997 67.0726542203724
"6467" 1293.2 1.22833116438461 59.5933210205275
"6468" 1293.4 2.28422993225127 53.8631537609513
"6469" 1293.6 4.01026585724174 48.5629499633489
"6470" 1293.8 6.11758138708102 41.3299197619203
"6471" 1294 8.57820262291318 35.0010183356703
"6472" 1294.2 12.3039086603221 30.1075952109346
"6473" 1294.4 17.8248151029975 25.8005919541427
"6474" 1294.6 23.4150417822498 23.1459130439857
"6475" 1294.8 28.8588816261599 22.0956545531992
"6476" 1295 34.5497267077179 23.0843778371439
"6477" 1295.2 39.859512724818 24.5836002224846
"6478" 1295.4 45.8744087923234 26.5002207527826
"6479" 1295.6 51.7925368355459 28.5017608010782
"6480" 1295.8 55.8526023708998 32.5413946622786
"6481" 1296 58.7283922342028 38.0254590527634
"6482" 1296.2 60.0422867184836 43.5283367669737
"6483" 1296.4 62.275978828267 49.060698082414
"6484" 1296.6 65.1366040895146 54.3872084363146
"6485" 1296.8 68.4065941250575 59.2176298400435
"6486" 1297 73.6663043547457 61.1347189096068
"6487" 1297.2 79.9160039365902 60.7281943788753
"6488" 1297.4 86.0507960664305 58.4787605798204
"6489" 1297.6 92.5537872590575 57.6561064974921
"6490" 1297.8 98.9211999830727 57.874902095114
"6491" 1298 104.891895414697 57.0102053300314
"6492" 1298.2 111.224551786491 56.945066906274
"6493" 1298.4 117.792954758478 58.1656945346884
"6494" 1298.6 120.32497859083 60.7925877763028
"6495" 1298.8 120.452864059054 66.1395451431966
"6496" 1299 118.502738096001 70.308449478165
"6497" 1299.2 114.914153080357 75.2530374758568
"6498" 1299.4 111.148990728462 80.9762340472212
"6499" 1299.6 108.065957178107 85.9743046782735
"6500" 1299.8 103.662707199539 90.7322747471392
"6501" 1300 98.6331378769561 94.5066014158846
"6502" 1300.2 93.8568766684593 97.979079897922
"6503" 1300.4 88.3788052685995 100.75269478609
"6504" 1300.6 82.4163132407275 103.805681782542
"6505" 1300.8 76.7522942060703 106.372480192485
"6506" 1301 70.8510670370084 107.447831080162
"6507" 1301.2 64.9367755805769 106.711269905913
"6508" 1301.4 58.8889243526661 105.203815536788
"6509" 1301.6 55.4834761676132 101.071967291027
"6510" 1301.8 55.3881485388046 96.3098514837946
"6511" 1302 55.8881317514784 91.3664926313221
"6512" 1302.2 58.4509134912216 86.0864108226998
"6513" 1302.4 60.9286496730989 80.9530155922846
"6514" 1302.6 64.1915009970183 75.4032486873896
"6515" 1302.8 66.2738983324452 69.3876981639149
"6516" 1303 67.3986349302009 62.8760039580989
"6517" 1303.2 68.8034918784149 56.4918853432483
"6518" 1303.4 70.326631031543 50.3421486909242
"6519" 1303.6 71.0748493126781 43.8838567636455
"6520" 1303.8 70.5811367400777 37.408631320845
"6521" 1304 67.3467366527375 32.1416258533258
"6522" 1304.2 63.0668394781509 26.6913534087164
"6523" 1304.4 58.6544855843749 20.9230783360788
"6524" 1304.6 55.1544660246046 14.5131820966546
"6525" 1304.8 53.8263704022346 8.13364945899461
"6526" 1305 55.1553478454129 3.44758019861103
"6527" 1305.2 58.8999772970769 2.482876713375
"6528" 1305.4 64.4100422315887 2.96902744362951
"6529" 1305.6 69.6940622345096 4.51043453222836
"6530" 1305.8 75.5503860173543 5.35318160443007
"6531" 1306 81.1485378305968 8.40600367546037
"6532" 1306.2 86.1647715297315 12.2646635101907
"6533" 1306.4 91.2040475162213 15.8255399170479
"6534" 1306.6 97.2144487953425 19.5068134373793
"6535" 1306.8 102.859057946982 23.1148999762324
"6536" 1307 109.280922662991 25.0116247602786
"6537" 1307.2 112.82908435683 27.5253263060826
"6538" 1307.4 114.928101634809 33.4919499881299
"6539" 1307.6 117.558867046243 39.8300370477997
"6540" 1307.8 119.290429604596 46.0362042798173
"6541" 1308 121.296632508099 52.2174848381989
"6542" 1308.2 123.510945526125 58.51799626425
"6543" 1308.4 126.258816195641 64.6827843749908
"6544" 1308.6 125.776617338481 71.0072780728558
"6545" 1308.8 122.096502538137 75.9013284580956
"6546" 1309 117.779322248319 80.5113703374601
"6547" 1309.2 113.608376629657 84.914996401221
"6548" 1309.4 110.038554944579 89.4687237563568
"6549" 1309.6 108.225248697927 95.4227852413989
"6550" 1309.8 106.744386677502 101.902729357149
"6551" 1310 104.523420933299 106.457792856399
"6552" 1310.2 99.7428207155513 108.246267760051
"6553" 1310.4 94.3741813245046 108.395132176505
"6554" 1310.6 88.5728983592375 108.107534677002
"6555" 1310.8 82.4180252005385 108.040713696635
"6556" 1311 76.1877019651725 107.248986323188
"6557" 1311.2 71.4654298903555 107.756173094797
"6558" 1311.4 68.0529547204764 110.074716314499
"6559" 1311.6 67.4046726456058 110.752030047288
"6560" 1311.8 67.1895482513013 111.827235917468
"6561" 1312 65.4469315289695 112.833777215092
"6562" 1312.2 61.0215608900254 112.978107594962
"6563" 1312.4 56.3798904997782 112.51755689864
"6564" 1312.6 50.8469183461846 112.515733843565
"6565" 1312.8 44.9029301392463 112.273101786268
"6566" 1313 38.9672623692009 113.487344406007
"6567" 1313.2 32.8477435239207 112.783625550565
"6568" 1313.4 29.1708780579254 109.250855288027
"6569" 1313.6 25.8922480096519 103.815340512895
"6570" 1313.8 24.096420010132 97.745359068832
"6571" 1314 22.4360442513425 91.1325538862951
"6572" 1314.2 20.9458282874506 84.1877636551484
"6573" 1314.4 20.0148299183284 77.6105679453565
"6574" 1314.6 20.3079773521914 70.9568919829642
"6575" 1314.8 20.3389579885437 64.2650745308732
"6576" 1315 20.5308868088724 57.8155968997261
"6577" 1315.2 20.5765270719019 51.1320826403329
"6578" 1315.4 21.1921490931964 44.0861624696728
"6579" 1315.6 21.1153862823105 35.3647305381068
"6580" 1315.8 21.3383263904578 27.7313480187749
"6581" 1316 23.2912132285055 21.1962024098077
"6582" 1316.2 28.4249982425548 18.2738961186187
"6583" 1316.4 35.1419293755477 16.4981287861129
"6584" 1316.6 41.9189782590939 15.9829364214311
"6585" 1316.8 49.0851097278902 16.034787845952
"6586" 1317 56.0430722293509 17.8639880507385
"6587" 1317.2 62.6159399508565 20.2314457320531
"6588" 1317.4 68.4612296101422 24.547406971127
"6589" 1317.6 74.2735903947346 28.7833942971346
"6590" 1317.8 80.2154054794356 33.796838032905
"6591" 1318 85.1593008478846 38.7320836884434
"6592" 1318.2 88.7590141648104 44.3766891287559
"6593" 1318.4 90.9162851176176 50.6703330158749
"6594" 1318.6 91.8264797968382 56.9286864605959
"6595" 1318.8 91.517507120171 63.3111201513215
"6596" 1319 90.6355522904687 69.7879416973145
"6597" 1319.2 91.4636144675058 75.9496919970058
"6598" 1319.4 94.0971110288519 81.4356682618005
"6599" 1319.6 98.3700132205899 86.0286554394025
"6600" 1319.8 103.816384149036 89.511369690325
"6601" 1320 109.569557630911 92.4567548000951
"6602" 1320.2 113.925030465366 96.773615743894
"6603" 1320.4 113.673128950682 100.983747380047
"6604" 1320.6 110.364174642561 103.899722084708
"6605" 1320.8 105.04961391402 107.173504054763
"6606" 1321 99.4169888874729 110.280171124385
"6607" 1321.2 93.3381888448846 112.471899280443
"6608" 1321.4 86.9274985386646 113.481621568925
"6609" 1321.6 80.7887954061887 113.779386092173
"6610" 1321.8 74.7861260122197 114.425827411524
"6611" 1322 67.8775673952569 114.709366296012
"6612" 1322.2 61.163568602718 113.807046107218
"6613" 1322.4 55.8469823008132 110.578765448085
"6614" 1322.6 51.5374801349423 106.692545345481
"6615" 1322.8 48.1442960659434 101.887455990208
"6616" 1323 44.7637544844703 96.9806686693989
"6617" 1323.2 39.5312919855 94.008528108375
"6618" 1323.4 32.6752107568104 92.8523143104094
"6619" 1323.6 25.7229933962964 92.941081304414
"6620" 1323.8 19.4697979379134 94.9147968333173
"6621" 1324 14.4550669354434 97.5841848545317
"6622" 1324.2 12.9733116957909 97.0584469268533
"6623" 1324.4 12.5580383945146 93.0460857021346
"6624" 1324.6 13.1025557450632 88.2565214725989
"6625" 1324.8 13.7099448196703 81.6726093661703
"6626" 1325 14.3107980236135 74.8688238671497
"6627" 1325.2 13.4731237124835 68.8015248538846
"6628" 1325.4 13.3815922248619 61.8751397265551
"6629" 1325.6 14.7217708556378 55.2637150649985
"6630" 1325.8 15.0473341646068 48.1211031754031
"6631" 1326 15.5984627847294 40.9476435636088
"6632" 1326.2 16.0139747965919 33.6779030549212
"6633" 1326.4 18.6605095225225 27.3475003042294
"6634" 1326.6 23.3794861562596 22.7023379617028
"6635" 1326.8 29.6387644319975 18.7189229306266
"6636" 1327 36.4451515451179 16.6124300158846
"6637" 1327.2 43.003717135456 16.3064171996703
"6638" 1327.4 50.125038641466 16.7845217899079
"6639" 1327.6 56.8088857122161 18.3584847568172
"6640" 1327.8 62.7522966494165 21.2943669138633
"6641" 1328 68.8222413888314 24.5261463655655
"6642" 1328.2 74.851162835967 27.5261738109396
"6643" 1328.4 81.3202309717417 30.8917033750785
"6644" 1328.6 87.6168619555546 34.7345089920946
"6645" 1328.8 93.6348418808238 38.335440058651
"6646" 1329 99.5360183481058 42.0665974680865
"6647" 1329.2 105.355366736338 46.2376945497444
"6648" 1329.4 110.306135848185 51.2790455351418
"6649" 1329.6 114.334377283442 57.2917337179703
"6650" 1329.8 117.579143481496 63.6879167499402
"6651" 1330 119.66751075245 70.5668834113145
"6652" 1330.2 121.015863173357 77.6042874644124
"6653" 1330.4 122.293576740757 84.53260683253
"6654" 1330.6 119.973263574768 89.7091940371369
"6655" 1330.8 115.690658164871 93.2750314086143
"6656" 1331 110.12135776522 97.3652418808555
"6657" 1331.2 104.326315708579 100.543399699385
"6658" 1331.4 98.4121286208013 103.248058428551
"6659" 1331.6 92.5008265023346 105.941465777405
"6660" 1331.8 86.6056367974234 108.334707474613
"6661" 1332 80.7529344853552 109.489774385179
"6662" 1332.2 74.3601608971074 110.706275378825
"6663" 1332.4 68.3341598254846 112.983098871965
"6664" 1332.6 61.754416030444 114.793791303776
"6665" 1332.8 54.7765998094662 115.454569653099
"6666" 1333 48.5317304740179 114.798033065585
"6667" 1333.2 43.620735984 111.860524024904
"6668" 1333.4 39.6026656040905 107.481326632414
"6669" 1333.6 36.5794286604331 102.745989740186
"6670" 1333.8 33.4709542545989 96.8354781730478
"6671" 1334 29.8583338624546 91.5115705255546
"6672" 1334.2 27.0907696888089 85.4268161840058
"6673" 1334.4 25.4802207653201 79.2125415259491
"6674" 1334.6 24.3830017918362 72.7632391627233
"6675" 1334.8 22.6021494045824 66.088068553467
"6676" 1335 21.3030138154063 58.8403843482216
"6677" 1335.2 21.3494279693967 52.0308159030653
"6678" 1335.4 23.5089139715432 44.9678082633236
"6679" 1335.6 27.0340574984183 39.4905608068509
"6680" 1335.8 32.5827427346217 35.7808204418434
"6681" 1336 39.2238231209929 33.2673281069774
"6682" 1336.2 45.9295346871588 31.0856696050459
"6683" 1336.4 52.4658322589929 30.5209562906063
"6684" 1336.6 58.886591228342 30.9068391291825
"6685" 1336.8 65.5292059867375 32.5158233433846
"6686" 1337 71.7712401385096 35.0068140329471
"6687" 1337.2 76.3365936791091 38.6095850515479
"6688" 1337.4 81.2664829131128 42.7410088689914
"6689" 1337.6 84.9040650920836 48.6019780762729
"6690" 1337.8 87.5585882971393 53.6158356842525
"6691" 1338 90.7813847929124 58.7401943813846
"6692" 1338.2 92.0373561825046 64.2914523298246
"6693" 1338.4 94.1567988869124 70.0889424089679
"6694" 1338.6 98.2276270361414 74.0260483320197
"6695" 1338.8 103.53050207584 75.8919809023042
"6696" 1339 111.044950261766 76.1731459836483
"6697" 1339.2 117.6443861361 77.316286800958
"6698" 1339.4 123.86916338953 78.410833089321
"6699" 1339.6 124.876861504124 75.3785022825281
"6700" 1339.8 124.301121976385 74.2328729869573
"6701" 1340 125.602686977128 70.9719094587051
"6702" 1340.2 126.757784305154 66.6844012209615
"6703" 1340.4 126.244967514925 64.2471719495062
"6704" 1340.6 126.313962511677 60.629530146389
"6705" 1340.8 125.88230707959 58.542130142141
"6706" 1341 125.796411873795 54.6414772672418
"6707" 1341.2 125.052490532367 54.2015376835129
"6708" 1341.4 124.061180109126 53.1218454412685
"6709" 1341.6 121.156235803973 54.5366997269407
"6710" 1341.8 120.525109286613 56.0417177293132
"6711" 1342 119.288024615183 60.2295928727562
"6712" 1342.2 117.361459433476 64.701458922921
"6713" 1342.4 115.855374318107 69.5876789911624
"6714" 1342.6 114.026172639894 74.4205271271482
"6715" 1342.8 113.434121397738 79.7410739255022
"6716" 1343 112.337753010422 85.335665009545
"6717" 1343.2 110.247102844073 90.3216268298186
"6718" 1343.4 109.214853780238 96.6868745467375
"6719" 1343.6 106.80065318496 101.954312992668
"6720" 1343.8 102.483191443472 106.228539830448
"6721" 1344 97.0044577776058 108.085652641673
"6722" 1344.2 91.1228323365034 108.573826033073
"6723" 1344.4 85.0346701736446 108.469131639335
"6724" 1344.6 79.678889502956 108.920997317303
"6725" 1344.8 73.6431821742376 111.093477914002
"6726" 1345 67.6370069914546 112.507944426425
"6727" 1345.2 61.6936817136346 115.122342452279
"6728" 1345.4 56.6889812011846 119.406771540085
"6729" 1345.6 55.012401892956 122.581886336199
"6730" 1345.8 55.8366392102885 121.084242494048
"6731" 1346 56.2673041002404 121.286467746721
"6732" 1346.2 57.3645633415962 121.889398592654
"6733" 1346.4 58.0832868692446 123.931124662235
"6734" 1346.6 57.23069975683 126.000631170566
"6735" 1346.8 54.4761817301516 125.32017436436
"6736" 1347 51.474215024374 124.081526705948
"6737" 1347.2 46.7089892001805 123.979212390497
"6738" 1347.4 42.0873647078392 122.45408594243
"6739" 1347.6 37.2057015797596 119.736074142894
"6740" 1347.8 32.5844800649712 116.56038869351
"6741" 1348 27.4212298098998 113.295619729339
"6742" 1348.2 23.2456055491659 109.201012291447
"6743" 1348.4 19.0048938517417 104.485798578405
"6744" 1348.6 14.4506700570816 100.285719485915
"6745" 1348.8 11.3425279559619 96.2572126906475
"6746" 1349 10.2605541851486 91.1326460142329
"6747" 1349.2 11.1425282020179 85.3886559081179
"6748" 1349.4 12.5760956797028 79.5960637200551
"6749" 1349.6 14.0066845202417 73.7162761445989
"6750" 1349.8 13.6632440686015 66.9527113881256
"6751" 1350 15.9275739583509 61.4759718806487
"6752" 1350.2 20.5693736197351 56.3866393915753
"6753" 1350.4 26.5797046011499 53.540625967354
"6754" 1350.6 32.9927543226583 51.7181031578951
"6755" 1350.8 39.4890226807608 50.6737773414391
"6756" 1351 46.0704175057729 50.269518347506
"6757" 1351.2 53.2713744310096 49.9945763552885
"6758" 1351.4 60.0535556532098 49.1880749970011
"6759" 1351.6 67.0681867328797 49.077332442449
"6760" 1351.8 74.2197517762669 49.7976380373258
"6761" 1352 81.431221562065 50.0386659388228
"6762" 1352.2 88.3363733017457 50.2187162786902
"6763" 1352.4 95.3800187338104 50.8550162550925
"6764" 1352.6 102.219304599203 52.0778822972483
"6765" 1352.8 109.567365971007 52.9030305308752
"6766" 1353 116.536716726284 53.5299795069305
"6767" 1353.2 122.880274590662 55.7650697793013
"6768" 1353.4 126.282942708907 59.5162638914244
"6769" 1353.6 126.230104994545 65.4322345154978
"6770" 1353.8 125.654996860242 71.7540848745703
"6771" 1354 125.138851744271 78.762425734328
"6772" 1354.2 123.697959144747 85.6728509159643
"6773" 1354.4 121.578334723844 91.0645211391549
"6774" 1354.6 117.196885047773 95.9995730343846
"6775" 1354.8 113.221603406299 101.776724079885
"6776" 1355 109.608423224238 107.033985128197
"6777" 1355.2 105.658220511668 111.364140898955
"6778" 1355.4 100.348664270885 113.119413671915
"6779" 1355.6 94.3743282946393 116.133256739488
"6780" 1355.8 88.6997764003275 120.274735164256
"6781" 1356 84.5168559295622 123.414802783118
"6782" 1356.2 81.2208761612826 122.536580542629
"6783" 1356.4 75.7939320442506 120.898270931977
"6784" 1356.6 69.9699374248846 119.91750318164
"6785" 1356.8 63.9454382210793 119.055564486579
"6786" 1357 57.7016054293846 117.489238125984
"6787" 1357.2 52.2295398885346 114.786348939875
"6788" 1357.4 48.2831515317404 110.220252531
"6789" 1357.6 44.3499394481516 104.905095170739
"6790" 1357.8 40.1716719522981 99.5996818535769
"6791" 1358 34.8356622174781 96.0426453565762
"6792" 1358.2 28.6785367587115 93.1359635922115
"6793" 1358.4 22.270885181156 90.5191616894561
"6794" 1358.6 15.0812749800317 89.2258347959728
"6795" 1358.8 9.27378933074571 86.9876501488013
"6796" 1359 7.79149352689947 83.2042342686866
"6797" 1359.2 9.08413538228234 78.1311222011119
"6798" 1359.4 12.2176054590551 73.0502978393392
"6799" 1359.6 14.3616507608962 67.5697100503497
"6800" 1359.8 14.9862627363327 61.2852431200924
"6801" 1360 15.063398198271 54.4884708591346
"6802" 1360.2 13.6913985883846 47.9042496488513
"6803" 1360.4 11.1882369345408 41.8468959590096
"6804" 1360.6 7.85704802758262 38.978083190142
"6805" 1360.8 8.38830045468764 41.385136950521
"6806" 1361 7.0793473724191 45.0169425177812
"6807" 1361.2 5.47063200461043 50.1488023046588
"6808" 1361.4 3.63144921821439 56.1975849922463
"6809" 1361.6 1.80582243510874 62.892311851126
"6810" 1361.8 2.01398789316047 68.9626852085053
"6811" 1362 3.67707321931564 75.1897422439881
"6812" 1362.2 4.80172627735961 81.1136723207971
"6813" 1362.4 5.73799371912144 88.0359189320425
"6814" 1362.6 9.37056308072577 92.6233952720376
"6815" 1362.8 14.182963747705 97.5202739695642
"6816" 1363 17.8275790897246 102.747804750005
"6817" 1363.2 20.1557681388085 107.752843932765
"6818" 1363.4 23.1318334917542 110.830510378841
"6819" 1363.6 27.3970635085275 113.234585768199
"6820" 1363.8 31.4475604213275 116.532105690799
"6821" 1364 34.4066208042658 119.270778085726
"6822" 1364.2 38.4776264295011 120.415866582525
"6823" 1364.4 43.7417480451493 121.777198089355
"6824" 1364.6 47.8471813496658 124.93401211901
"6825" 1364.8 53.0243152308332 125.478634333763
"6826" 1365 58.469312407125 126.76152921724
"6827" 1365.2 64.1148922079846 127.114585262427
"6828" 1365.4 70.0701410919768 126.56043107403
"6829" 1365.6 76.5010641038077 126.184812755913
"6830" 1365.8 81.2715471146167 125.473011965751
"6831" 1366 86.2702201018989 123.223585938685
"6832" 1366.2 90.7994158511068 122.220337860746
"6833" 1366.4 95.0121645475673 119.421501527625
"6834" 1366.6 100.019252003983 116.448006331735
"6835" 1366.8 104.273744421476 113.358420145536
"6836" 1367 108.25198326529 109.277099954941
"6837" 1367.2 112.092980931512 105.850825287048
"6838" 1367.4 115.357327251222 101.790759065722
"6839" 1367.6 118.356380440903 96.9815116799119
"6840" 1367.8 121.841306037437 92.2107732062004
"6841" 1368 123.925560792849 86.6232939800007
"6842" 1368.2 125.593613758464 80.882014710389
"6843" 1368.4 127.291580817524 74.6706813337194
"6844" 1368.6 128.084037985579 68.4877844413013
"6845" 1368.8 128.943752457615 63.1834939077784
"6846" 1369 127.744481142011 58.1511348764827
"6847" 1369.2 126.561443914331 51.9464780335364
"6848" 1369.4 125.38870097329 47.3769534655167
"6849" 1369.6 123.525786474023 42.5843662391624
"6850" 1369.8 121.756579043985 38.3634500677703
"6851" 1370 119.110673824442 33.3109930097596
"6852" 1370.2 116.356637735912 29.7534652279957
"6853" 1370.4 113.524536848262 24.9970762014884
"6854" 1370.6 110.04859385806 21.2930977928035
"6855" 1370.8 106.249336817957 18.3291268030497
"6856" 1371 101.69378121219 14.5424645351624
"6857" 1371.2 97.9350168956231 11.763696502591
"6858" 1371.4 93.7832983957417 9.10120634517032
"6859" 1371.6 88.6413132345498 6.07885124124241
"6860" 1371.8 83.1025237982989 4.0788869129989
"6861" 1372 77.2874956419808 1.86122130700961
"6862" 1372.2 70.8664552466582 0.669844652460082
"6863" 1372.4 64.4427271785809 0.611365647921994
"6864" 1372.6 57.8044845236865 0.287722302195933
"6865" 1372.8 51.462509176472 1.5591923293118
"6866" 1373 45.7845608735317 2.73275780809049
"6867" 1373.2 39.2348080021959 4.92095579914876
"6868" 1373.4 33.5662144425664 7.82376441449068
"6869" 1373.6 27.7941383203546 11.3740469892346
"6870" 1373.8 22.4865921173407 15.9233661919615
"6871" 1374 17.6331860531868 21.0421260268187
"6872" 1374.2 13.631832457314 26.0192967149552
"6873" 1374.4 10.4656634904081 31.9438357514376
"6874" 1374.6 6.56513452922245 37.1649124021684
"6875" 1374.8 4.09325238367275 43.7961755942914
"6876" 1375 2.81453974562097 50.8646215669573
"6877" 1375.2 3.5158561979036 56.1806970827454
"6878" 1375.4 5.29613789305128 58.4805471433846
"6879" 1375.6 8.11433652268358 63.9672680309155
"6880" 1375.8 9.59580505003724 70.1872211661583
"6881" 1376 10.1073914885756 76.3196252170981
"6882" 1376.2 9.59781128289525 81.8322253354272
"6883" 1376.4 12.645172952914 85.8466023602375
"6884" 1376.6 17.0770957413153 88.803359856449
"6885" 1376.8 21.9194431013166 92.0601194306516
"6886" 1377 26.9334077263846 95.7349325802692
"6887" 1377.2 31.5171801203077 99.3899667767308
"6888" 1377.4 34.142592773303 100.098290148527
"6889" 1377.6 34.370446471956 99.7922773323132
"6890" 1377.8 33.5736454241253 100.002467953551
"6891" 1378 33.3408315028362 100.922400909691
"6892" 1378.2 31.7498639912846 102.780693400151
"6893" 1378.4 28.7794995885646 104.375792932265
"6894" 1378.6 25.4098893740022 103.380427608708
"6895" 1378.8 22.9038823212692 101.048962831067
"6896" 1379 19.3114266557491 96.737869035894
"6897" 1379.2 16.1486786346114 91.9609877732248
"6898" 1379.4 13.4331624766781 86.1795451580694
"6899" 1379.6 14.9255050388786 80.7437336618967
"6900" 1379.8 17.5458170697294 74.558530855057
"6901" 1380 19.1683325149471 68.3098178969221
"6902" 1380.2 18.4668423918278 61.8353074798164
"6903" 1380.4 16.8748995064716 54.949909157102
"6904" 1380.6 14.6285628380409 48.1839113614471
"6905" 1380.8 10.3808963038846 42.4261090283942
"6906" 1381 9.14123906392119 36.9504081826407
"6907" 1381.2 12.8953372762747 33.7063487286099
"6908" 1381.4 18.9689475045868 30.6858937924239
"6909" 1381.6 25.4045274473101 27.6004801516718
"6910" 1381.8 31.2397161793505 24.1495762598732
"6911" 1382 37.5847792537779 21.3035846080644
"6912" 1382.2 44.4508441372947 18.7479556138172
"6913" 1382.4 51.1447490015376 17.7579325364728
"6914" 1382.6 58.5447456362967 17.6952445963352
"6915" 1382.8 65.3298622147639 19.3208193088156
"6916" 1383 72.3529369468382 21.3141864442042
"6917" 1383.2 79.4948538232747 22.5828898567088
"6918" 1383.4 86.5652906416546 23.2840657962946
"6919" 1383.6 94.0617847002583 23.6434039080425
"6920" 1383.8 101.288309979278 25.3055707949429
"6921" 1384 105.883045148855 29.7337031882146
"6922" 1384.2 109.414260189889 35.9347220476322
"6923" 1384.4 111.698664982511 42.6413823431794
"6924" 1384.6 112.931720191233 49.5246844569149
"6925" 1384.8 114.139473252839 56.5272917847937
"6926" 1385 114.534391254692 63.824536690875
"6927" 1385.2 114.832820753783 70.9039112275933
"6928" 1385.4 115.279010667627 78.0013558740885
"6929" 1385.6 114.553115815125 84.8372384084423
"6930" 1385.8 112.800496958625 91.5668454279519
"6931" 1386 112.32396581207 98.5459705899132
"6932" 1386.2 111.59695354567 104.109839975627
"6933" 1386.4 107.232293683825 106.562332347242
"6934" 1386.6 101.774757055354 107.776148897309
"6935" 1386.8 94.6521803284525 108.882991690778
"6936" 1387 88.3085071208998 109.617283857673
"6937" 1387.2 82.0094051023537 110.780058976926
"6938" 1387.4 75.6018402629886 111.697305183271
"6939" 1387.6 68.9261555281246 112.877941740575
"6940" 1387.8 63.0434655170611 113.689950294002
"6941" 1388 57.7055394784452 111.781010841006
"6942" 1388.2 51.4700717173846 111.005249847523
"6943" 1388.4 45.5345358567046 113.629620494585
"6944" 1388.6 41.7529705376877 118.205312956976
"6945" 1388.8 42.1461394008046 119.701471155215
"6946" 1389 42.6356387135529 118.831177316439
"6947" 1389.2 43.1315006690146 119.249684961095
"6948" 1389.4 43.5279209079728 121.101351602208
"6949" 1389.6 41.4260113593387 122.191190407041
"6950" 1389.8 38.5411666016787 120.940981249326
"6951" 1390 34.4307217236346 118.501900915655
"6952" 1390.2 30.3599644581725 116.848066031066
"6953" 1390.4 26.5257372966276 113.386838194006
"6954" 1390.6 22.6933950976011 109.985056609029
"6955" 1390.8 18.6640366009907 107.111294606066
"6956" 1391 14.9342044691486 102.834276032413
"6957" 1391.2 11.9751588778681 97.5110908841703
"6958" 1391.4 9.07463730596887 92.839316061761
"6959" 1391.6 6.04416922157507 89.2023792681703
"6960" 1391.8 6.64655808676697 84.1741686801787
"6961" 1392 7.77687603905902 80.0690073215125
"6962" 1392.2 6.68092316238461 74.2033163053194
"6963" 1392.4 4.14333984667326 68.7894793634619
"6964" 1392.6 2.60172839696354 62.3701310968451
"6965" 1392.8 3.79883882058462 55.6740659679434
"6966" 1393 7.89693772701793 50.8382634382513
"6967" 1393.2 13.1221719512308 47.3121493264451
"6968" 1393.4 19.4360937291346 44.0524222136119
"6969" 1393.6 25.769228534265 41.4750641806781
"6970" 1393.8 32.2771153987717 39.5283926987233
"6971" 1394 39.1054911767639 38.4004146252984
"6972" 1394.2 45.5706131571425 39.3288302120636
"6973" 1394.4 51.9819477008703 41.4755076775132
"6974" 1394.6 58.0452561855611 44.8223387562376
"6975" 1394.8 64.3869262866965 48.7527085362057
"6976" 1395 69.2362372750816 53.9190172576119
"6977" 1395.2 74.0140061779089 59.0193781834089
"6978" 1395.4 78.2175555731199 64.6509873876199
"6979" 1395.6 80.9400332303846 71.0281966221877
"6980" 1395.8 84.595959072581 76.510961371465
"6981" 1396 87.9033000676573 82.2595132853119
"6982" 1396.2 90.9924308850635 88.1035576017195
"6983" 1396.4 93.2512533857328 94.9204142014471
"6984" 1396.6 95.6930450450791 101.59641349794
"6985" 1396.8 99.0756715623568 107.229316077885
"6986" 1397 103.594850267073 109.081386972793
"6987" 1397.2 105.795993149195 108.148607650263
"6988" 1397.4 107.04792700274 109.357452785604
"6989" 1397.6 105.26573384051 106.016276637853
"6990" 1397.8 108.458931212127 102.270053832085
"6991" 1398 113.678215023531 99.0444728690039
"6992" 1398.2 118.016478602066 96.4291711918028
"6993" 1398.4 119.933722280795 91.9866916829872
"6994" 1398.6 122.771563701621 87.0252203173301
"6995" 1398.8 124.594086780323 81.4679443182651
"6996" 1399 126.576641520524 75.5307157720513
"6997" 1399.2 126.853083401299 69.5545018440846
"6998" 1399.4 127.332678917358 63.2401617156414
"6999" 1399.6 126.287423347085 56.0835310507573
"7000" 1399.8 125.197976885623 49.9354136157195
"7001" 1400 123.627442656168 43.4262704590738
"7002" 1400.2 121.327929273394 37.8316368856525
"7003" 1400.4 118.455452909746 31.7585188992179
"7004" 1400.6 114.366008911246 27.5681009748291
"7005" 1400.8 109.842934973602 22.4618413776205
"7006" 1401 105.497469000425 17.3874770213146
"7007" 1401.2 100.381120175635 13.3019277313846
"7008" 1401.4 95.0157720316874 9.85207348887544
"7009" 1401.6 89.5427571600023 6.14635531944344
"7010" 1401.8 84.5436221698998 5.25876442697553
"7011" 1402 78.3513502675246 3.10947540369461
"7012" 1402.2 72.577936200964 1.64146146596872
"7013" 1402.4 66.5971198032646 1.16601582726461
"7014" 1402.6 59.8692664617786 0.813288988490678
"7015" 1402.8 54.0691148621173 1.82024974408263
"7016" 1403 46.3095828621346 2.82905638665461
"7017" 1403.2 39.6698537327019 5.403908140875
"7018" 1403.4 33.316192256637 8.26338484835063
"7019" 1403.6 28.4798361291787 10.9040091216199
"7020" 1403.8 23.0509982360793 15.3374254208636
"7021" 1404 18.2596626404905 19.966461396167
"7022" 1404.2 14.5598738327294 26.2865279696432
"7023" 1404.4 11.2276672120812 31.0272278019296
"7024" 1404.6 7.10580046093007 36.713172687547
"7025" 1404.8 5.08055200453006 43.3655372476301
"7026" 1405 2.98377227347157 51.512405506189
"7027" 1405.2 1.53858760979139 57.3088339719016
"7028" 1405.4 2.41697598769629 63.5461973159236
"7029" 1405.6 2.74294005271793 70.7975629960096
"7030" 1405.8 2.49660805769228 78.2586761764231
"7031" 1406 5.6834977968968 83.2926905210431
"7032" 1406.2 8.98045854148035 89.3316109861718
"7033" 1406.4 11.2420596432513 95.6187570853179
"7034" 1406.6 14.1568637589456 102.196276019336
"7035" 1406.8 19.0757328073228 106.014059933019
"7036" 1407 24.4542759250962 108.201744916356
"7037" 1407.2 29.6367936749728 112.49099098912
"7038" 1407.4 31.7620900990933 117.394631487933
"7039" 1407.6 35.262685460246 118.595952343399
"7040" 1407.8 39.0401507492995 117.957718975672
"7041" 1408 43.1163192539764 115.883782434283
"7042" 1408.2 48.6215887828552 115.526572668679
"7043" 1408.4 54.0600529164346 116.289706447895
"7044" 1408.6 58.8773665071205 119.748722053526
"7045" 1408.8 61.9527165760733 124.742032380536
"7046" 1409 64.5136005147981 126.315884678942
"7047" 1409.2 69.5954462162308 124.906727759522
"7048" 1409.4 73.0391371131998 122.709371517341
"7049" 1409.6 75.7903630100513 119.291110497703
"7050" 1409.8 80.064038908006 114.967055854982
"7051" 1410 84.4223608929728 110.310717858267
"7052" 1410.2 89.7318385055481 106.999628136577
"7053" 1410.4 95.9025086463472 103.402552579511
"7054" 1410.6 101.884910429051 101.17448673619
"7055" 1410.8 108.179810431277 98.3352390369292
"7056" 1411 113.135131602929 93.8632790181614
"7057" 1411.2 118.286337263063 89.0099822775281
"7058" 1411.4 122.825232413016 85.8767471634109
"7059" 1411.6 123.177122748727 82.7233997861214
"7060" 1411.8 122.273787068965 82.3738887366614
"7061" 1412 122.416361221974 83.9109076544649
"7062" 1412.2 121.619764922423 88.3237515610096
"7063" 1412.4 117.850068326803 92.7008728970664
"7064" 1412.6 114.567891195539 98.1676274716846
"7065" 1412.8 111.940733232866 104.469974066776
"7066" 1413 108.424044247331 108.671410872722
"7067" 1413.2 103.97748408274 111.336236332788
"7068" 1413.4 100.19843979747 116.079577647427
"7069" 1413.6 95.9652800029506 117.470684965413
"7070" 1413.8 90.1638122968118 119.262579093351
"7071" 1414 84.5132160150108 122.836056369445
"7072" 1414.2 80.2756417684434 124.553132530914
"7073" 1414.4 74.7018075792609 123.684794383091
"7074" 1414.6 68.4919980149004 124.122785320811
"7075" 1414.8 62.3953315307557 126.162150246689
"7076" 1415 57.9887910108089 125.278733167945
"7077" 1415.2 52.5767859348005 122.432818706914
"7078" 1415.4 46.6447327838162 120.105085953864
"7079" 1415.6 40.5071883351624 117.589962116412
"7080" 1415.8 34.1102590524623 116.154374778263
"7081" 1416 28.1804634512019 115.107362803933
"7082" 1416.2 24.5220030585761 110.657212060417
"7083" 1416.4 21.3402850067867 104.544510101452
"7084" 1416.6 18.5120939918642 99.736638638456
"7085" 1416.8 13.6986110116624 95.8084438175235
"7086" 1417 9.55760889824598 94.1286990001816
"7087" 1417.2 8.04839861585128 89.7420745985846
"7088" 1417.4 7.74959319683583 84.4896009596285
"7089" 1417.6 6.20191877503977 78.9098604298157
"7090" 1417.8 3.7805107802552 74.0204343376846
"7091" 1418 1.44938219133057 68.1857398502495
"7092" 1418.2 3.36589214698926 64.0463574137683
"7093" 1418.4 7.37234333548574 59.2047878943228
"7094" 1418.6 12.0827146138194 54.7636404863629
"7095" 1418.8 16.0769075875096 49.8015431595551
"7096" 1419 18.4504123478915 43.7473447926243
"7097" 1419.2 20.2150354431346 38.4877098173846
"7098" 1419.4 21.8760140979875 31.956436279164
"7099" 1419.6 23.8663247275096 26.2567021123471
"7100" 1419.8 25.019556310804 19.2633445586911
"7101" 1420 24.904059576753 15.9441800191372
"7102" 1420.2 28.4953481424783 15.3750486472909
"7103" 1420.4 34.2160435102882 15.4299401849931
"7104" 1420.6 40.7120211562513 14.9074131530179
"7105" 1420.8 46.5473412341404 14.6922481162567
"7106" 1421 52.8922967569913 13.7504756284914
"7107" 1421.2 59.1517628756612 13.1030489958952
"7108" 1421.4 65.1584407139689 13.6498258564576
"7109" 1421.6 71.5362876106455 16.1933255067216
"7110" 1421.8 76.5218423257072 19.4978646446266
"7111" 1422 81.0616574629214 24.135367095832
"7112" 1422.2 82.9011985386825 29.9953115915229
"7113" 1422.4 85.289793660797 35.7928659322661
"7114" 1422.6 86.7210789844546 41.9942457665746
"7115" 1422.8 89.0315399453654 47.9273848835192
"7116" 1423 90.921614908356 53.9422843477703
"7117" 1423.2 93.0947695592596 59.3868158683269
"7118" 1423.4 96.0984295516048 61.590954308692
"7119" 1423.6 97.1644768589251 61.7945581743441
"7120" 1423.8 98.6497655325915 63.8357714271346
"7121" 1424 100.62200849621 68.9408768118938
"7122" 1424.2 101.489257494956 74.8216315292275
"7123" 1424.4 98.9890569155392 78.8569542527937
"7124" 1424.6 95.6410692791644 82.16859344138
"7125" 1424.8 92.115390703763 87.2961274416954
"7126" 1425 86.8464012424594 90.5099752384453
"7127" 1425.2 81.2684106196199 91.7803054168846
"7128" 1425.4 75.0645871590703 94.5844955872846
"7129" 1425.6 69.9529217078312 98.5412169927681
"7130" 1425.8 65.402506465521 102.851899688148
"7131" 1426 63.316155605543 109.298781687687
"7132" 1426.2 64.5134507183146 115.432870562495
"7133" 1426.4 67.7905579484804 121.313797637055
"7134" 1426.6 71.7225562813846 125.241730838573
"7135" 1426.8 75.4717050361422 123.736585936188
"7136" 1427 77.6931445191946 121.629351897365
"7137" 1427.2 80.7300244349434 118.810346561032
"7138" 1427.4 86.3549763788746 116.390968870715
"7139" 1427.6 92.6191657242692 113.661826738529
"7140" 1427.8 99.1711519135061 111.672438440296
"7141" 1428 105.810028135033 110.102979428182
"7142" 1428.2 110.891175863348 106.787439356334
"7143" 1428.4 114.207335599135 101.488227148773
"7144" 1428.6 118.002922081655 96.1171160407765
"7145" 1428.8 121.033702751287 90.715292188451
"7146" 1429 123.53289964377 84.3875053881415
"7147" 1429.2 125.647187920753 78.1898223542004
"7148" 1429.4 126.60285965379 71.3734360086684
"7149" 1429.6 127.77127222479 64.4787492158306
"7150" 1429.8 126.995259831229 57.9928152903525
"7151" 1430 125.695566741179 50.7050396768489
"7152" 1430.2 124.03405624587 44.2834070941703
"7153" 1430.4 121.124611959201 37.9690108625727
"7154" 1430.6 118.069588264385 32.4579290268035
"7155" 1430.8 113.461424230677 27.7244126970174
"7156" 1431 110.202276952985 22.0685626580392
"7157" 1431.2 105.931079887885 18.4337790236199
"7158" 1431.4 99.8589897467923 14.8390141718749
"7159" 1431.6 94.1131563664662 11.8354507290071
"7160" 1431.8 89.4210108023654 8.16390834865384
"7161" 1432 84.7191987794746 5.34503812287462
"7162" 1432.2 79.5552479610513 5.52549295328461
"7163" 1432.4 73.2058601835761 6.36188852420376
"7164" 1432.6 67.2078736941193 6.42260065519073
"7165" 1432.8 61.0445636186346 5.85329759125961
"7166" 1433 55.0010292039601 3.77091449498838
"7167" 1433.2 50.1944653325314 2.08766823877452
"7168" 1433.4 45.1046573982909 4.29541416325961
"7169" 1433.6 39.4171916853314 7.78304282155483
"7170" 1433.8 33.4951449910585 10.8762016328955
"7171" 1434 26.9989622270678 12.9606587131222
"7172" 1434.2 23.901398043933 15.8041732911427
"7173" 1434.4 20.1132419236914 22.9369056369414
"7174" 1434.6 16.130941319044 27.9456039646319
"7175" 1434.8 10.8898639011005 31.8150708544642
"7176" 1435 7.56186914845603 36.7860930969203
"7177" 1435.2 6.84395747461717 43.6263098066404
"7178" 1435.4 6.68092316238461 50.3432318783116
"7179" 1435.6 6.25830584946971 57.1919786696931
"7180" 1435.8 3.78373688939481 63.1065071183642
"7181" 1436 1.05956045968461 68.1264420350846
"7182" 1436.2 3.45646676489624 73.7423702607102
"7183" 1436.4 7.66605533009048 78.2977407495611
"7184" 1436.6 11.2338374807146 82.9159487115646
"7185" 1436.8 12.9567149263164 88.8725514049642
"7186" 1437 13.2516734272556 94.3725899382072
"7187" 1437.2 12.8749175146738 99.3069470389087
"7188" 1437.4 15.9695937089007 102.220637099691
"7189" 1437.6 21.4283869591731 103.438216742279
"7190" 1437.8 26.7307239130479 105.439604758813
"7191" 1438 31.4290141900418 108.705596088227
"7192" 1438.2 36.6777416922972 111.97607092404
"7193" 1438.4 42.0165518247483 113.665420341036
"7194" 1438.6 47.3130664477724 115.084969758191
"7195" 1438.8 52.2918124266594 113.701950796599
"7196" 1439 57.3235895975905 111.620409073473
"7197" 1439.2 62.4287124976787 107.950982665855
"7198" 1439.4 65.8804934263846 102.815313031885
"7199" 1439.6 69.0283815901784 97.3091855208949
"7200" 1439.8 73.1107692370282 92.1157902144985
"7201" 1440 78.0815531829482 88.58310374533
"7202" 1440.2 82.9423128926538 84.0582966944423
"7203" 1440.4 86.2174858178468 78.619129852979
"7204" 1440.6 88.4401291623275 72.0545338213989
"7205" 1440.8 90.2583440582195 65.337881115904
"7206" 1441 90.957879092637 58.3387495012729
"7207" 1441.2 89.4022862419327 52.0130839699327
"7208" 1441.4 85.5744914784601 47.2005893038563
"7209" 1441.6 80.3909626949809 43.5109310387837
"7210" 1441.8 74.3592739832746 42.2045600293546
"7211" 1442 68.6793379183552 43.1040849753552
"7212" 1442.2 62.4176733314737 45.2983082854193
"7213" 1442.4 57.4113394133186 48.6519193841865
"7214" 1442.6 54.344222393579 54.0990000021346
"7215" 1442.8 53.3218286102119 60.4066575634573
"7216" 1443 52.3775766268991 66.6802321278943
"7217" 1443.2 53.4872368163752 73.1114240544601
"7218" 1443.4 56.1515114185246 78.7252422902446
"7219" 1443.6 58.3746715706079 85.042081463739
"7220" 1443.8 62.0594685320332 89.6399700766143
"7221" 1444 65.7239771006743 94.564840048707
"7222" 1444.2 68.1171689194418 100.037087585285
"7223" 1444.4 71.4903717320192 105.25449910425
"7224" 1444.6 74.6846786708617 109.856755559664
"7225" 1444.8 78.1951910000989 114.124804869913
"7226" 1445 77.8653986101074 118.426281871043
"7227" 1445.2 74.8309746306488 121.100847292922
"7228" 1445.4 70.729619591011 120.926421198973
"7229" 1445.6 66.2453661239951 120.158381965874
"7230" 1445.8 61.4838894221063 117.348866420761
"7231" 1446 57.1870751228892 113.747891002536
"7232" 1446.2 52.4933178780482 109.780940298594
"7233" 1446.4 47.6689859495481 106.846086741029
"7234" 1446.6 41.7676653680022 104.209007765267
"7235" 1446.8 35.9324314703365 101.487117545192
"7236" 1447 30.1475258088998 99.3887563000967
"7237" 1447.2 24.685604494556 96.7840786177703
"7238" 1447.4 21.6015516940546 92.5748259651646
"7239" 1447.6 21.6366040711846 87.1499296725513
"7240" 1447.8 23.7430613445761 81.5131906972463
"7241" 1448 26.3492014408846 75.7950667643629
"7242" 1448.2 28.8046585105915 70.1669111916432
"7243" 1448.4 31.732554175418 64.8592142902513
"7244" 1448.6 35.9452234967708 59.8205582602906
"7245" 1448.8 40.4558358814246 55.7308828929646
"7246" 1449 45.9321670554703 52.7108145903989
"7247" 1449.2 49.9238724150946 47.9025186672646
"7248" 1449.4 51.2813590340959 41.1490940068846
"7249" 1449.6 51.3623457356612 34.188338264757
"7250" 1449.8 50.2111760179907 27.1084729095816
"7251" 1450 46.4948956086104 21.6504240048201
"7252" 1450.2 40.8033392664866 18.834003577752
"7253" 1450.4 34.3456530890793 17.670150869632
"7254" 1450.6 27.7211015944745 18.6604340729183
"7255" 1450.8 21.3627942565664 20.1727444157331
"7256" 1451 16.5023621649933 24.1266775286564
"7257" 1451.2 14.3052385260477 29.8502057750042
"7258" 1451.4 13.1093322526484 36.488283421467
"7259" 1451.6 12.4267123223958 43.1183286771093
"7260" 1451.8 9.84943086360334 49.2265573015409
"7261" 1452 7.24441291293779 55.128611788991
"7262" 1452.2 6.18705805505472 61.5621851098537
"7263" 1452.4 5.69507505560336 68.5783905087283
"7264" 1452.6 5.0061984772846 75.5653354037846
"7265" 1452.8 5.30575445742163 82.1925907396253
"7266" 1453 8.77996609695303 87.0328606547162
"7267" 1453.2 13.0448013403555 91.7046800077584
"7268" 1453.4 16.2070623892111 97.324303840507
"7269" 1453.6 19.840938435753 102.619894321179
"7270" 1453.8 25.4974798192634 106.328418843006
"7271" 1454 31.2856500215982 109.090961565875
"7272" 1454.2 37.5575302791887 111.418469969328
"7273" 1454.4 43.8515448513744 112.09240286716
"7274" 1454.6 49.8810306208246 113.512779237485
"7275" 1454.8 56.5594072429904 115.006250177596
"7276" 1455 62.4446663611668 117.462245096291
"7277" 1455.2 68.3021538045628 119.961028416449
"7278" 1455.4 73.9035930805846 122.369346525665
"7279" 1455.6 75.9674313099718 125.185470940674
"7280" 1455.8 75.3504051901068 124.993514611051
"7281" 1456 75.1684460542703 124.87790976937
"7282" 1456.2 74.603098164345 124.78506843731
"7283" 1456.4 72.5531624968234 125.70003770765
"7284" 1456.6 70.241832174111 125.99127852563
"7285" 1456.8 67.3740605660727 126.52182048671
"7286" 1457 63.2632492673446 126.774261918335
"7287" 1457.2 61.1480550884978 126.94658440129
"7288" 1457.4 59.7003992615355 126.821659786781
"7289" 1457.6 57.8888510337115 127.106061129202
"7290" 1457.8 53.3248784720084 126.458636278281
"7291" 1458 48.4029887185096 125.746658041788
"7292" 1458.2 43.4447251159327 123.986549361115
"7293" 1458.4 37.8462284058552 120.967709641473
"7294" 1458.6 33.0767593575544 119.410690743677
"7295" 1458.8 28.0104138717622 116.122233979385
"7296" 1459 23.6556826922262 112.865717754271
"7297" 1459.2 19.3930707856288 108.86267835414
"7298" 1459.4 14.8838525703105 104.671309955366
"7299" 1459.6 11.5094233051918 99.6166467565232
"7300" 1459.8 7.85408537798216 94.9483183634578
"7301" 1460 5.84428206216238 89.9267126344957
"7302" 1460.2 4.0920874658552 85.3120345172964
"7303" 1460.4 2.28073113968247 80.502223791842
"7304" 1460.6 1.59240174810199 76.0406027394281
"7305" 1460.8 1.13333827243339 71.8887938422993
"7306" 1461 0.222198117134614 67.2046943401846
"7307" 1461.2 0.496125953224609 61.4015785708846
"7308" 1461.4 1.93107205853677 56.2114560634716
"7309" 1461.6 2.25990262346569 50.3069222660738
"7310" 1461.8 3.52864341354086 44.5204511127909
"7311" 1462 5.64465248929532 39.1113268443668
"7312" 1462.2 8.52341990896153 33.5843715920769
"7313" 1462.4 11.8704958803327 30.0466455508457
"7314" 1462.6 16.0409238670259 25.6379937889716
"7315" 1462.8 19.3979933192107 20.3039363996237
"7316" 1463 24.5427195935229 16.2933953777038
"7317" 1463.2 30.7162470076718 13.2894978104165
"7318" 1463.4 35.3608941427463 8.6075609124378
"7319" 1463.6 39.7443520323652 5.19677450828267
"7320" 1463.8 45.9051323567885 3.63256472394231
"7321" 1464 52.6037789644935 2.04390627582521
"7322" 1464.2 59.4780694403948 1.60985363654787
"7323" 1464.4 66.2739794468588 2.89261642445162
"7324" 1464.6 73.0508568884162 4.15346228511619
"7325" 1464.8 79.7506813659975 4.75660210011042
"7326" 1465 86.0813134889458 7.30487137206828
"7327" 1465.2 92.0071621531784 11.432869134132
"7328" 1465.4 97.585734874444 15.2704908254292
"7329" 1465.6 101.243618580587 18.0211543922676
"7330" 1465.8 104.142930356711 22.4667919505793
"7331" 1466 108.667761776405 27.1242484463146
"7332" 1466.2 112.909099409135 32.2362032409231
"7333" 1466.4 115.364929535218 37.7736799128846
"7334" 1466.6 116.916012678413 43.8308790507989
"7335" 1466.8 117.16208335487 49.0065740150982
"7336" 1467 117.72880126451 55.2374532764423
"7337" 1467.2 118.949792401205 61.3976838623146
"7338" 1467.4 120.847813710985 67.6331122828846
"7339" 1467.6 122.283956877394 74.1659347710544
"7340" 1467.8 121.385353668574 80.7417890554251
"7341" 1468 117.768633511248 85.4390117360937
"7342" 1468.2 113.519695075132 89.2542047182117
"7343" 1468.4 108.81872809907 91.7617591855989
"7344" 1468.6 106.869571189721 94.7395559471743
"7345" 1468.8 103.716865941607 99.2091013929957
"7346" 1469 100.840139399956 102.503736346285
"7347" 1469.2 100.097755161087 103.31837955551
"7348" 1469.4 102.160293863294 106.536923443218
"7349" 1469.6 106.339434180376 109.001998584594
"7350" 1469.8 108.953864962709 106.667916644371
"7351" 1470 111.530018510939 103.747682659248
"7352" 1470.2 114.91590831611 99.8592407160704
"7353" 1470.4 117.076613016358 95.9416787178035
"7354" 1470.6 120.305568273769 91.3247636109292
"7355" 1470.8 121.326667555225 86.7309708548935
"7356" 1471 121.629939777903 81.0478113291771
"7357" 1471.2 123.925813696003 75.4650171527392
"7358" 1471.4 126.406279108617 71.7091262518329
"7359" 1471.6 126.198907243221 66.3478584547846
"7360" 1471.8 126.269915024155 60.5797593313433
"7361" 1472 125.979122584581 54.9625697294547
"7362" 1472.2 123.071403807524 49.7102404376068
"7363" 1472.4 121.396470164366 43.6970341928659
"7364" 1472.6 120.612383571144 39.2354439306635
"7365" 1472.8 116.650021589338 33.9493430242117
"7366" 1473 111.976616299587 29.11294656075
"7367" 1473.2 109.394676062715 23.3840789729695
"7368" 1473.4 105.793307884048 19.2274486271703
"7369" 1473.6 99.4686099305481 16.6348994884038
"7370" 1473.8 93.6752309326731 13.1708558083558
"7371" 1474 89.1456496195317 8.79628448373756
"7372" 1474.2 84.8500151673258 5.56978571741402
"7373" 1474.4 78.622339990132 6.12951442273724
"7374" 1474.6 71.6473175931005 6.28260069499825
"7375" 1474.8 65.4107192999001 5.29368418203925
"7376" 1475 59.4152772001846 4.20265860389514
"7377" 1475.2 52.8351477904341 3.31643481849848
"7378" 1475.4 46.649846379675 4.22893190675559
"7379" 1475.6 41.622608575132 8.4171432459583
"7380" 1475.8 37.3372515766718 12.9870364001931
"7381" 1476 32.5171899077951 16.9814024067267
"7382" 1476.2 27.3759882457028 21.6224414945664
"7383" 1476.4 22.9678862732937 26.6103239472823
"7384" 1476.6 18.9733235816318 32.3225466072329
"7385" 1476.8 14.3418977857144 37.6604295218421
"7386" 1477 10.298585452663 43.0281905128228
"7387" 1477.2 7.94146862428784 49.5792535245298
"7388" 1477.4 6.67649735719143 56.5464702739642
"7389" 1477.6 5.3637239718565 63.475839090188
"7390" 1477.8 3.73144723409246 70.3725365130194
"7391" 1478 4.56317537744711 76.7937913985721
"7392" 1478.2 8.80261202147033 80.7415885556275
"7393" 1478.4 13.9266235614242 84.5577419004391
"7394" 1478.6 19.1291536013561 88.2824861963989
"7395" 1478.8 25.4571277160418 90.7120424948275
"7396" 1479 31.3817758480023 92.3034182346199
"7397" 1479.2 37.4127217198706 93.804097907464
"7398" 1479.4 43.9231552996676 93.9811831842714
"7399" 1479.6 49.5071385981046 92.2087233595846
"7400" 1479.8 55.401872749956 89.9405192733418
"7401" 1480 61.9033967904808 89.2038059013462
"7402" 1480.2 67.6311842093351 89.1272762127658
"7403" 1480.4 70.8323371796703 91.9175475283989
"7404" 1480.6 73.9711993425544 96.7662672371582
"7405" 1480.8 76.5852700882001 102.02376708303
"7406" 1481 77.2676958097609 106.395102922132
"7407" 1481.2 79.8594425192964 107.893707539826
"7408" 1481.4 85.1574102126564 107.567109571982
"7409" 1481.6 90.4245059241205 105.786559255413
"7410" 1481.8 95.8518837797424 103.01779023583
"7411" 1482 100.885105262602 99.308850567762
"7412" 1482.2 106.021471099244 95.2091049243052
"7413" 1482.4 111.009089058586 89.268397045591
"7414" 1482.6 114.364255432192 83.6514411996828
"7415" 1482.8 117.198790216186 77.6381042037431
"7416" 1483 118.39971118127 71.331230801256
"7417" 1483.2 117.398214691842 64.8215036199703
"7418" 1483.4 114.686961747107 58.2822055032457
"7419" 1483.6 110.900439526274 52.4545674948013
"7420" 1483.8 105.935491370084 47.7700985758846
"7421" 1484 100.236316908288 44.3397591046154
"7422" 1484.2 93.8893268500733 41.9500812410922
"7423" 1484.4 87.7702680979671 39.4966788174768
"7424" 1484.6 81.9044372572418 36.538500909256
"7425" 1484.8 77.4682154589094 31.8056495859836
"7426" 1485 75.8572418440816 25.6017321193695
"7427" 1485.2 76.1140389036805 19.3029582831193
"7428" 1485.4 77.1064181281493 12.2518837541787
"7429" 1485.6 78.1675499823173 5.47880638260577
"7430" 1485.8 81.0698568493846 5.16345652143178
"7431" 1486 85.066659721705 7.21975420240888
"7432" 1486.2 90.2305359650721 8.38080117366586
"7433" 1486.4 95.6542169993749 10.8573363813798
"7434" 1486.6 101.01983977688 14.2869486852535
"7435" 1486.8 106.232034641021 18.0680281683089
"7436" 1487 109.923768547696 23.1085099703752
"7437" 1487.2 113.987225554194 27.9814383961301
"7438" 1487.4 116.645237701642 33.2706549567132
"7439" 1487.6 119.844252641092 38.7167382773186
"7440" 1487.8 123.301725060309 44.3346716768752
"7441" 1488 125.494319056466 50.4362036242573
"7442" 1488.2 126.487071020628 56.998101764263
"7443" 1488.4 125.149222066861 63.4144513178098
"7444" 1488.6 124.516654392394 70.1590009477001
"7445" 1488.8 125.127382579553 76.9622132781276
"7446" 1489 124.485425149786 83.7857205932864
"7447" 1489.2 120.895089104319 88.6351445339412
"7448" 1489.4 116.357386194932 93.7423567153563
"7449" 1489.6 112.463454870837 99.1540373152788
"7450" 1489.8 108.503442167213 103.724078364885
"7451" 1490 102.848431302038 106.890184991517
"7452" 1490.2 97.0343807159283 108.304457310962
"7453" 1490.4 92.6999964999985 108.369450236825
"7454" 1490.6 88.0578628028654 106.707524993827
"7455" 1490.8 82.4831943923124 106.491864386452
"7456" 1491 76.7704040554434 107.530965074973
"7457" 1491.2 71.6001511548989 107.789412262713
"7458" 1491.4 66.11267797575 106.085869587462
"7459" 1491.6 62.1327549911016 102.850830814441
"7460" 1491.8 59.4392446375385 98.2290440299038
"7461" 1492 57.3667332906556 93.0870347408379
"7462" 1492.2 56.629556781766 87.6045354036887
"7463" 1492.4 57.5625086947417 82.1508371871805
"7464" 1492.6 58.8539573464877 76.2697289159465
"7465" 1492.8 61.1041644619028 71.5101176321119
"7466" 1493 64.1066657608401 67.1163885716173
"7467" 1493.2 67.7737545368013 62.2454320943846
"7468" 1493.4 73.042219670637 58.777376874205
"7469" 1493.6 78.1506453791603 57.7616640194827
"7470" 1493.8 83.6455084602997 59.5130123397714
"7471" 1494 88.8282541866147 62.6216908131678
"7472" 1494.2 92.6417026726819 66.9594329626684
"7473" 1494.4 96.6486911293846 71.8950362323418
"7474" 1494.6 99.7753777290388 77.428122340707
"7475" 1494.8 102.656095385941 83.3515681908657
"7476" 1495 105.321630120912 87.4312141803846
"7477" 1495.2 109.709394868436 92.0186884414277
"7478" 1495.4 114.013848474663 93.47300568
"7479" 1495.6 117.225092049701 92.8330335749143
"7480" 1495.8 118.367831713439 88.8785720949116
"7481" 1496 118.722215105844 84.6856200758576
"7482" 1496.2 118.397753523524 78.8303994216346
"7483" 1496.4 118.251583991955 72.5215175254173
"7484" 1496.6 118.429939804973 65.9114327000715
"7485" 1496.8 118.282694959724 59.6967250081676
"7486" 1497 118.050681912103 52.7386879554768
"7487" 1497.2 115.860160131684 46.0556988221743
"7488" 1497.4 113.502851548973 39.323926657414
"7489" 1497.6 110.673498128484 32.6617142419638
"7490" 1497.8 108.210205643662 26.3996884038291
"7491" 1498 105.455270022132 20.2575747357681
"7492" 1498.2 99.8455977472596 16.2757000041034
"7493" 1498.4 93.2679234840856 15.3556838484516
"7494" 1498.6 86.3912586639741 14.6076800256425
"7495" 1498.8 79.7432217427284 14.4419413857284
"7496" 1499 73.2282425842197 15.0023494627197
"7497" 1499.2 66.5106485208565 16.3673697013678
"7498" 1499.4 60.042663950265 18.2168806115694
"7499" 1499.6 54.0138032521659 20.6978170262909
"7500" 1499.8 48.5571542660721 24.9738824771034
"7501" 1500 43.3848065225481 29.9106128351827
"7502" 1500.2 38.8614444781422 35.1575372875816
"7503" 1500.4 35.3677551027072 41.4254926795943
"7504" 1500.6 33.5981284119866 47.817788884905
"7505" 1500.8 32.4143986410408 54.2653365139783
"7506" 1501 32.3097989045368 61.0713750182107
"7507" 1501.2 33.6727808891787 67.6560223332964
"7508" 1501.4 37.1277128765982 73.6113008743118
"7509" 1501.6 41.3846311442132 78.5605517564275
"7510" 1501.8 45.6991621920288 83.3392735738269
"7511" 1502 51.6831784127242 86.5334716074884
"7512" 1502.2 57.3121345723846 89.6066871101989
"7513" 1502.4 63.2948396813013 92.0507712898013
"7514" 1502.6 69.5878150746205 92.8090963599035
"7515" 1502.8 76.1291408348703 92.3107276316561
"7516" 1503 82.6427199257308 91.8439689223558
"7517" 1503.2 89.21365738179 91.9767952186143
"7518" 1503.4 94.4531784222253 94.5893208899377
"7519" 1503.6 97.0670116794957 99.4146554564124
"7520" 1503.8 97.2787175157081 104.453381636326
"7521" 1504 95.1619610310289 108.56500138875
"7522" 1504.2 91.5315839289985 111.712729771667
"7523" 1504.4 86.9230474431561 114.651517838427
"7524" 1504.6 81.2896572340282 117.709038510627
"7525" 1504.8 75.2318091578588 120.083192746709
"7526" 1505 68.5709760132467 121.608401051264
"7527" 1505.2 61.9353827454787 121.829127536955
"7528" 1505.4 55.8496317624254 119.901690969252
"7529" 1505.6 49.3513502553046 116.309179990745
"7530" 1505.8 43.8276996968642 112.982621968874
"7531" 1506 38.6253228535246 109.084495593395
"7532" 1506.2 33.5775491779787 104.798658023142
"7533" 1506.4 28.1245079201225 100.178507100351
"7534" 1506.6 21.6867858931442 97.1692339094134
"7535" 1506.8 14.8019689528995 96.619770026142
"7536" 1507 12.3538219077786 98.9953513940361
"7537" 1507.2 13.3178245010581 98.2701616360785
"7538" 1507.4 12.0988098364935 95.42050827835
"7539" 1507.6 11.5777077915408 90.1047693341658
"7540" 1507.8 10.3419492181846 84.5728035573434
"7541" 1508 8.98350910816484 78.1916244171593
"7542" 1508.2 7.46409825526504 71.9511587409281
"7543" 1508.4 5.04273646490007 66.0631833644619
"7544" 1508.6 1.82644712334889 60.7107314554918
"7545" 1508.8 2.57904924291651 56.3467440438633
"7546" 1509 5.51251059138461 51.5439368799191
"7547" 1509.2 7.71187543091401 45.9143844925317
"7548" 1509.4 10.2993791477683 39.9308653960358
"7549" 1509.6 12.2169732011703 33.3828596559918
"7550" 1509.8 14.0758113823067 27.5176140118846
"7551" 1510 18.2075100987666 22.7870747263003
"7552" 1510.2 23.6229054418846 19.5461615800259
"7553" 1510.4 28.9802013791293 15.4813072077889
"7554" 1510.6 33.4715461555974 10.3808963038846
"7555" 1510.8 38.8203828410721 6.88377256707211
"7556" 1511 45.3698203167329 5.01144976973855
"7557" 1511.2 52.2233340342198 4.58163244415934
"7558" 1511.4 59.2806557517868 4.09009528755852
"7559" 1511.6 65.757725438852 4.83093659163461
"7560" 1511.8 72.263715787953 5.01439786374777
"7561" 1512 79.0178060974491 3.75989173488461
"7562" 1512.2 84.8019707897632 5.51061995615646
"7563" 1512.4 89.4659497474038 9.42594372181731
"7564" 1512.6 92.1152503539046 14.5365503480746
"7565" 1512.8 95.0015539633221 19.9756731456034
"7566" 1513 98.4418798668221 25.4526070721659
"7567" 1513.2 101.620405844762 31.1857936140377
"7568" 1513.4 105.52120817647 35.8300348741418
"7569" 1513.6 110.411208048235 39.2344989528472
"7570" 1513.8 115.235724123927 42.8738935164561
"7571" 1514 119.098093828501 47.5394410780496
"7572" 1514.2 120.527663767526 52.9177275443469
"7573" 1514.4 123.061896522294 58.1229420837755
"7574" 1514.6 126.921509233569 62.2215172172004
"7575" 1514.8 126.028021059309 66.5528817927148
"7576" 1515 122.473342077306 70.5780585875688
"7577" 1515.2 118.016478602066 74.7639696101392
"7578" 1515.4 113.381513133829 77.2400600888846
"7579" 1515.6 107.705954221927 78.7608510543132
"7580" 1515.8 102.404998933302 79.6066612902883
"7581" 1516 97.3439148087023 80.4419715892678
"7582" 1516.2 93.2867492977336 82.3338000079506
"7583" 1516.4 88.2268304876507 83.7479156321507
"7584" 1516.6 83.0870219483752 85.6994160929695
"7585" 1516.8 77.69958428485 87.5423997550727
"7586" 1517 72.3067625668846 88.5905390980546
"7587" 1517.2 66.3536823180668 90.6410121622958
"7588" 1517.4 61.0496255487332 94.0170829992883
"7589" 1517.6 54.6859882223275 96.5244313797703
"7590" 1517.8 48.0297458138846 98.4165833528258
"7591" 1518 41.8921136515496 101.906547698885
"7592" 1518.2 36.7639406539957 106.089753199996
"7593" 1518.4 31.8385359725638 109.61513126479
"7594" 1518.6 28.9444255168558 107.718651257192
"7595" 1518.8 27.1793893202794 103.415234808106
"7596" 1519 27.6957762124271 98.0325556638314
"7597" 1519.2 30.5944337821846 93.5718713590846
"7598" 1519.4 34.1510485018527 88.4946629743208
"7599" 1519.6 39.1304010005529 85.1091709355975
"7600" 1519.8 45.2642577789601 82.6755055711676
"7601" 1520 51.8595425743846 81.6926246058747
"7602" 1520.2 57.6901504041787 82.1733576108846
"7603" 1520.4 63.5856700434729 82.4520965575611
"7604" 1520.6 69.1011178208077 81.9723806622404
"7605" 1520.8 75.2871419344989 82.0249877605989
"7606" 1521 80.4945833817057 84.2588728115176
"7607" 1521.2 84.7767848276167 87.4057131123667
"7608" 1521.4 88.9294489185738 91.3311858700738
"7609" 1521.6 91.4569374117608 96.7505252525452
"7610" 1521.8 90.7188064144728 102.433478858355
"7611" 1522 88.0766923608332 106.703955077632
"7612" 1522.2 85.6002112520355 110.008276375158
"7613" 1522.4 84.7211461337596 114.734744051322
"7614" 1522.6 84.9009783406907 116.543498375732
"7615" 1522.8 88.0405903512009 117.231033664109
"7616" 1523 92.6903954806907 116.785924113252
"7617" 1523.2 98.8136908932964 115.820584982296
"7618" 1523.4 103.191801526985 112.722709784713
"7619" 1523.6 107.473797005254 108.804185773791
"7620" 1523.8 111.774997366013 104.569786511513
"7621" 1524 114.237342001639 98.7319927889978
"7622" 1524.2 116.080504958992 92.7922341614114
"7623" 1524.4 119.284029209394 87.3367970029301
"7624" 1524.6 122.699964008718 81.3677854109359
"7625" 1524.8 125.421769253602 75.2755592881676
"7626" 1525 126.687103634317 69.1153703017584
"7627" 1525.2 125.083703604936 62.3952752434173
"7628" 1525.4 122.454880317721 55.6306690455288
"7629" 1525.6 120.701246485048 49.1714656781743
"7630" 1525.8 118.933037805847 42.4093629120827
"7631" 1526 115.747460135856 36.2954053078563
"7632" 1526.2 112.020050279955 30.1128730870341
"7633" 1526.4 107.649405712951 24.3540818621016
"7634" 1526.6 102.822829136143 18.3261017866846
"7635" 1526.8 97.7630105258013 13.6625488952735
"7636" 1527 91.4834756860642 9.73429905585548
"7637" 1527.2 84.9375723896915 6.31651726152818
"7638" 1527.4 78.0571852202375 4.16463595882579
"7639" 1527.6 71.0637317475809 1.80889753533321
"7640" 1527.8 64.8662464029471 2.73753073525961
"7641" 1528 58.0703597514378 4.96559406878886
"7642" 1528.2 51.6772370668527 6.1630097887144
"7643" 1528.4 44.5965530762638 7.04685457198352
"7644" 1528.6 37.6399615853146 9.16964193861461
"7645" 1528.8 30.6956159017351 11.4168084802351
"7646" 1529 24.658732189225 15.0835497368101
"7647" 1529.2 20.7766209465361 20.6015557633392
"7648" 1529.4 16.2459923816104 26.2110021045298
"7649" 1529.6 11.8211270771658 33.2947650573846
"7650" 1529.8 8.38594002525128 39.197412267918
"7651" 1530 5.08093477687111 46.0490584375198
"7652" 1530.2 3.61555841729049 53.3326588158611
"7653" 1530.4 2.82616032130768 60.5027996701154
"7654" 1530.6 0.838860307384607 68.2279405008482
"7655" 1530.8 3.25261796434756 72.1336644082179
"7656" 1531 7.1844814421422 77.0669619302179
"7657" 1531.2 10.5170017109007 82.596331337304
"7658" 1531.4 13.3350741872995 88.2543511689378
"7659" 1531.6 15.7493980032142 94.9004980780778
"7660" 1531.8 17.0456169894866 101.377980107242
"7661" 1532 16.1749075596444 105.270159645703
"7662" 1532.2 17.61460502597 105.150554959019
"7663" 1532.4 22.3287262399783 107.639071875353
"7664" 1532.6 27.6266658518446 110.490485387165
"7665" 1532.8 32.7792518518409 114.150301436419
"7666" 1533 35.5282354735788 118.192479554215
"7667" 1533.2 35.4903115551787 119.238000835385
"7668" 1533.4 34.6736683504526 118.302136397448
"7669" 1533.6 32.2914679629768 117.360600053826
"7670" 1533.8 29.3087943393747 115.499466222895
"7671" 1534 25.6987851096946 113.765935294535
"7672" 1534.2 22.3881999590548 111.332571099682
"7673" 1534.4 18.6582460343958 108.597569500604
"7674" 1534.6 14.8926580991316 104.642228537812
"7675" 1534.8 11.2611004407046 100.681012735525
"7676" 1535 8.26702911625417 96.0136842973194
"7677" 1535.2 5.42714711587776 91.102732830049
"7678" 1535.4 4.26919977865384 85.6461394191346
"7679" 1535.6 4.11305598657106 79.277630787088
"7680" 1535.8 1.65403186854739 75.440644346466
"7681" 1536 0.483256481428083 70.2578071887542
"7682" 1536.2 0.893205078128781 64.9702185164195
"7683" 1536.4 2.63475370355126 59.1008155452735
"7684" 1536.6 3.17568544938461 54.8716191372872
"7685" 1536.8 3.42769600391401 49.0186963233258
"7686" 1537 5.85870690871793 40.8245349593846
"7687" 1537.2 9.56837951600529 37.6707163529881
"7688" 1537.4 13.0762116665323 33.6827606459869
"7689" 1537.6 16.6058659003172 27.9027087918397
"7690" 1537.8 19.3829840668164 21.6489963257255
"7691" 1538 23.5553441707724 16.1792430422826
"7692" 1538.2 28.055753851933 14.1415933962072
"7693" 1538.4 34.0497176243955 10.744966887602
"7694" 1538.6 39.0792772359207 5.92808001096708
"7695" 1538.8 45.2909667745962 4.03701522928846
"7696" 1539 51.8838845029471 2.76592965191586
"7697" 1539.2 59.0791023551951 0.972100337410926
"7698" 1539.4 65.9454052358846 2.56713723532211
"7699" 1539.6 72.6108999215082 4.14498651483967
"7700" 1539.8 79.7305540043948 4.30435609620094
"7701" 1540 86.6460309462404 5.97687969011538
"7702" 1540.2 93.3771359305846 9.37216678425461
"7703" 1540.4 98.6915760019506 13.5701482272431
"7704" 1540.6 103.3885868021 18.7647689624636
"7705" 1540.8 108.278290919405 24.2304799788046
"7706" 1541 112.983330240791 29.3762769136074
"7707" 1541.2 116.923221213592 35.2335460845261
"7708" 1541.4 119.795478728738 41.6149316985905
"7709" 1541.6 122.96527333602 47.8246972941556
"7710" 1541.8 125.35413577494 54.8995789859679
"7711" 1542 126.511632245844 62.2015727636414
"7712" 1542.2 126.875957086551 69.3965497743013
"7713" 1542.4 123.532802194848 75.0861682282028
"7714" 1542.6 119.663870837899 80.4674509911276
"7715" 1542.8 115.943577622963 86.4777847582791
"7716" 1543 112.021767220781 92.1477307536771
"7717" 1543.2 107.380776966718 95.6101021773846
"7718" 1543.4 101.300085935842 97.789284353456
"7719" 1543.6 95.3895280674331 100.617134473283
"7720" 1543.8 89.7851858381016 104.349926188554
"7721" 1544 86.2752846496731 109.688475014712
"7722" 1544.2 85.8525589733446 114.833085442715
"7723" 1544.4 88.5616594665827 119.164515768026
"7724" 1544.6 91.2406100864703 119.32145887617
"7725" 1544.8 93.2483109548077 117.975965462221
"7726" 1545 94.2536273545622 117.583659671772
"7727" 1545.2 94.8450251217244 117.504288331166
"7728" 1545.4 94.9869488061846 117.785830925713
"7729" 1545.6 95.9766629839728 118.271960376355
"7730" 1545.8 96.2046943524046 117.933273464435
"7731" 1546 96.3760615294846 117.909905213015
"7732" 1546.2 96.4695345351646 118.906950606935
"7733" 1546.4 96.6867915393085 119.068665680167
"7734" 1546.6 96.6044330774528 119.224723419805
"7735" 1546.8 96.8088069261513 119.735658041551
"7736" 1547 96.9807662811425 119.371240865411
"7737" 1547.2 97.2179177665384 118.919148320588
"7738" 1547.4 96.7493409014183 118.246819384705
"7739" 1547.6 97.7319069504159 117.895137776353
"7740" 1547.8 98.0702597574346 117.232225921835
"7741" 1548 98.4350141946635 116.777593594529
"7742" 1548.2 98.6761235345154 116.378847955258
"7743" 1548.4 98.6273421796792 116.115279142652
"7744" 1548.6 98.4615009365119 115.987689501512
"7745" 1548.8 97.7443054093565 116.386127784361
"7746" 1549 96.3699872133663 118.232165548729
"7747" 1549.2 93.8009088080176 120.083045401261
"7748" 1549.4 90.3006801517397 121.904238244286
"7749" 1549.6 85.8258951992885 123.005382394442
"7750" 1549.8 80.8013866469865 124.476951052603
"7751" 1550 75.9595271196574 126.301585923703
"7752" 1550.2 70.4651218002132 126.899448979513
"7753" 1550.4 64.6325970070173 127.210230826629
"7754" 1550.6 59.1270687660046 126.295212764225
"7755" 1550.8 53.9071566839589 124.152660313073
"7756" 1551 48.2621719704814 123.633158517336
"7757" 1551.2 43.7055144193208 122.987693660757
"7758" 1551.4 38.5587453824978 121.031036478932
"7759" 1551.6 33.2398396801154 118.260578780798
"7760" 1551.8 27.9223582358258 114.846907839796
"7761" 1552 24.0812221574452 110.148380480854
"7762" 1552.2 20.1471730968392 105.407851362824
"7763" 1552.4 16.0554866903746 100.181191802375
"7764" 1552.6 11.5454141663146 95.4335420555446
"7765" 1552.8 7.61287128449174 89.7773124380275
"7766" 1553 6.72784736202316 82.0904581915232
"7767" 1553.2 7.45120996845129 75.7817081021179
"7768" 1553.4 7.66605533009048 69.4155142049199
"7769" 1553.6 6.77493336924667 62.9505086458501
"7770" 1553.8 5.09024218853197 56.6090371831688
"7771" 1554 4.81508603350089 49.5634760104428
"7772" 1554.2 7.73101547303017 43.6781895719606
"7773" 1554.4 12.0529349830743 38.6018650685743
"7774" 1554.6 17.4135007558505 34.0766573081801
"7775" 1554.8 23.0157891059728 30.0331375470964
"7776" 1555 28.8940394269642 27.1901044275892
"7777" 1555.2 35.3762704153513 24.9211416318846
"7778" 1555.4 42.0440483165867 22.2431842144272
"7779" 1555.6 49.1854926659578 20.1794131086529
"7780" 1555.8 55.8667649475179 19.1007160467179
"7781" 1556 62.7866069556093 17.4220042691992
"7782" 1556.2 69.5826065176484 16.1502008669176
"7783" 1556.4 76.6436828391033 14.2066360762909
"7784" 1556.6 83.4677754591493 11.7631360120611
"7785" 1556.8 90.5114503617109 10.893357957832
"7786" 1557 97.6016517369378 11.7771907592995
"7787" 1557.2 100.635748459292 15.6487907820702
"7788" 1557.4 104.584683323094 21.1227538114653
"7789" 1557.6 109.092088308082 26.6796615619755
"7790" 1557.8 112.364767520899 32.6586293242846
"7791" 1558 115.176916365307 38.8878942740108
"7792" 1558.2 118.833970320179 45.1275206115669
"7793" 1558.4 122.607291173771 51.6060190919978
"7794" 1558.6 125.944415680042 57.9988331886741
"7795" 1558.8 126.953064448139 64.2978254893028
"7796" 1559 124.99788176643 71.2312513012241
"7797" 1559.2 123.038947902773 77.907209242079
"7798" 1559.4 122.63961786166 84.7448181009855
"7799" 1559.6 120.778181042612 91.3518874741846
"7800" 1559.8 116.189506218321 96.9390239500573
"7801" 1560 111.178950025154 101.794200336288
"7802" 1560.2 106.466897369939 107.19981070993
"7803" 1560.4 102.083417491742 112.307920769775
"7804" 1560.6 97.449472330693 117.532700868053
"7805" 1560.8 91.3833447357115 120.376454109692
"7806" 1561 85.1630457599712 123.106495020779
"7807" 1561.2 78.3902973532246 124.491962696315
"7808" 1561.4 71.5337219264755 125.691808319309
"7809" 1561.6 64.7501812653085 126.286576671309
"7810" 1561.8 58.7952710682331 124.192935627218
"7811" 1562 53.2132373977438 120.597367564428
"7812" 1562.2 48.0867895252634 116.143871249218
"7813" 1562.4 43.9502882476154 110.946765475788
"7814" 1562.6 41.0854675797509 105.400216970588
"7815" 1562.8 38.9953201676746 98.9699374371046
"7816" 1563 37.4734627939471 92.2955429047908
"7817" 1563.2 35.2786322352284 85.8976726809471
"7818" 1563.4 32.3621545698744 79.5437669607315
"7819" 1563.6 31.3769161403392 73.1476655535892
"7820" 1563.8 30.8196495386237 66.4604663330042
"7821" 1564 31.5501690088003 59.6336434447273
"7822" 1564.2 30.7382384063077 52.3709905679176
"7823" 1564.4 29.7863990644087 45.2502690552943
"7824" 1564.6 29.7752610126264 38.3329201178077
"7825" 1564.8 31.0953114192102 31.3217479639776
"7826" 1565 33.5100421977517 24.5842575572644
"7827" 1565.2 37.1146839338302 18.5936513319281
"7828" 1565.4 41.5965711617357 13.4055104061187
"7829" 1565.6 45.6854045676267 7.35532269897935
"7830" 1565.8 49.2365755782621 3.32670476128257
"7831" 1566 54.0207239965611 3.53842791423756
"7832" 1566.2 58.9652219876513 4.94128666778461
"7833" 1566.4 64.9826606086688 7.37582116513724
"7834" 1566.6 71.1230337262273 9.72886082418798
"7835" 1566.8 76.0871699071129 13.5474637064498
"7836" 1567 82.3079642053215 17.436468355432
"7837" 1567.2 88.2409388143537 21.3703987328434
"7838" 1567.4 94.1553139762376 25.4251627409434
"7839" 1567.6 100.231011616166 29.4365693802284
"7840" 1567.8 106.132306497335 33.4843075411246
"7841" 1568 112.13310823193 37.8287565997331
"7842" 1568.2 117.424179415642 42.4732949206846
"7843" 1568.4 122.173729276356 47.9170687106016
"7844" 1568.6 125.014545228459 54.0271116897444
"7845" 1568.8 125.941187328339 60.7012456537103
"7846" 1569 124.898310623785 67.8297023345132
"7847" 1569.2 123.35316460746 75.0514298327242
"7848" 1569.4 121.762212899149 82.0986477924035
"7849" 1569.6 119.943457482026 89.2046538059695
"7850" 1569.8 118.11409921947 95.8864410235417
"7851" 1570 114.627507987655 101.580234278155
"7852" 1570.2 109.35927274288 105.968692338249
"7853" 1570.4 103.230355207779 110.061831401521
"7854" 1570.6 98.0285307370418 114.818433919999
"7855" 1570.8 92.4112482052246 117.111489956165
"7856" 1571 86.8890096539728 117.420470169385
"7857" 1571.2 81.3035393635846 117.563276150285
"7858" 1571.4 76.441303190932 118.481607434158
"7859" 1571.6 70.8552809709516 119.505009206421
"7860" 1571.8 64.8233582430989 118.88429771015
"7861" 1572 58.8143793065275 117.207188509599
"7862" 1572.2 52.7395969147212 114.350890562452
"7863" 1572.4 46.8003956258029 112.016893211211
"7864" 1572.6 41.1570423917213 108.829590891681
"7865" 1572.8 34.9657621336222 105.481196059667
"7866" 1573 28.8925641585664 101.7452516874
"7867" 1573.2 24.9034384111119 96.4382195046422
"7868" 1573.4 20.8762085884703 90.6267298309132
"7869" 1573.6 16.4704354326033 85.0741040979159
"7870" 1573.8 14.7093337828164 79.0915219280323
"7871" 1574 15.3236753261486 72.586831497761
"7872" 1574.2 16.2514036596767 65.4669541456374
"7873" 1574.4 17.8486717810812 59.7474214478958
"7874" 1574.6 20.1131389979893 53.6483912780474
"7875" 1574.8 22.361761714456 47.2461675420632
"7876" 1575 25.9552018529893 41.7015991761172
"7877" 1575.2 30.7942492653411 38.0460272875259
"7878" 1575.4 36.8000027703846 34.2566400527028
"7879" 1575.6 43.374940893933 31.1484874852072
"7880" 1575.8 50.3154051766317 29.4008201557317
"7881" 1576 57.4000796046104 27.5762440333685
"7882" 1576.2 64.2623825462712 25.7670027371217
"7883" 1576.4 71.4495251651372 24.9117729171114
"7884" 1576.6 78.6695310241781 24.016609677765
"7885" 1576.8 86.2384596808221 24.0083193107909
"7886" 1577 94.5860852642519 26.0034467004867
"7887" 1577.2 102.142716197278 27.0535636290761
"7888" 1577.4 109.234958518354 27.0407109216805
"7889" 1577.6 112.219888725914 28.0750919052376
"7890" 1577.8 114.68675567787 32.8960210847418
"7891" 1578 117.964730725962 38.6699622055961
"7892" 1578.2 121.279886881792 44.5522374175642
"7893" 1578.4 123.709425866712 50.5001394869712
"7894" 1578.6 124.639634029665 57.2338764095295
"7895" 1578.8 125.439860577327 63.8348441155703
"7896" 1579 125.829046107692 71.2656770068269
"7897" 1579.2 124.616407908242 78.3899264285989
"7898" 1579.4 122.883880802301 85.1629070595235
"7899" 1579.6 120.482143850801 92.0507712898013
"7900" 1579.8 117.056964036185 98.780158910421
"7901" 1580 112.613579855358 104.431275447332
"7902" 1580.2 107.673172505006 109.541579994668
"7903" 1580.4 101.85786384176 113.770429189038
"7904" 1580.6 95.4246398645275 116.810299160085
"7905" 1580.8 88.9394591658258 119.027992039943
"7906" 1581 82.3451829889728 120.673697327855
"7907" 1581.2 75.6537777442284 121.733048513041
"7908" 1581.4 68.474112540033 122.91229457972
"7909" 1581.6 61.3447807375721 123.554636167135
"7910" 1581.8 54.7183389680341 122.488275667771
"7911" 1582 47.7383050365377 120.394490829129
"7912" 1582.2 41.8501415494846 117.134858207585
"7913" 1582.4 37.2833065401272 112.680622693518
"7914" 1582.6 34.4724507440275 107.422726775578
"7915" 1582.8 32.0121077016646 101.544339801875
"7916" 1583 28.9347480707707 95.6133156333005
"7917" 1583.2 26.8741404220585 89.4731139270476
"7918" 1583.4 26.7408122476484 82.7925164091923
"7919" 1583.6 26.2186645052967 77.9305505459835
"7920" 1583.8 21.7541943107019 73.2017965555673
"7921" 1584 16.6491725495638 71.4249417585827
"7922" 1584.2 10.6683628888132 70.6264740123989
"7923" 1584.4 5.37875292332402 70.5246383424301
"7924" 1584.6 4.74869395920984 69.6636545179234
"7925" 1584.8 7.08986756223461 65.7831257121346
"7926" 1585 11.5555906629008 62.7626326410459
"7927" 1585.2 16.4591276572782 62.0686509961719
"7928" 1585.4 22.6106668283945 60.9426970661024
"7929" 1585.6 28.9677312318797 59.5600998586613
"7930" 1585.8 35.5329242489446 59.4347507430346
"7931" 1586 40.8711706283458 61.8099557801662
"7932" 1586.2 45.7808852735435 64.9723347458098
"7933" 1586.4 51.2734456536564 68.3137409650205
"7934" 1586.6 56.367851456828 71.6600939741299
"7935" 1586.8 60.9008303261703 76.5909419938846
"7936" 1587 64.1728135149231 82.1146873215288
"7937" 1587.2 65.3714820093153 87.7622001397163
"7938" 1587.4 65.4216119216024 94.1479797356767
"7939" 1587.6 65.0867147273561 100.738135127885
"7940" 1587.8 63.7088983449301 107.1978436854
"7941" 1588 62.6059132112195 113.74948676805
"7942" 1588.2 59.8246034342081 119.467101339502
"7943" 1588.4 57.5680725641275 124.46247418857
"7944" 1588.6 59.9176946057146 126.158897964275
"7945" 1588.8 62.6177564356676 125.102109210592
"7946" 1589 66.6801516753314 124.794175508119
"7947" 1589.2 71.6176987429616 125.435830338606
"7948" 1589.4 77.1595694451046 125.383850958845
"7949" 1589.6 82.4057054897491 124.332061250072
"7950" 1589.8 86.8751771707054 122.250888597083
"7951" 1590 89.1115027348703 121.150117280942
"7952" 1590.2 94.0352324814781 119.501894640361
"7953" 1590.4 98.5115375869223 117.022426054526
"7954" 1590.6 103.012430545137 113.415590179591
"7955" 1590.8 106.597901203657 110.843133544957
"7956" 1591 109.605551961367 108.451049063831
"7957" 1591.2 112.623951103117 104.260759932715
"7958" 1591.4 115.555414785715 100.734657709519
"7959" 1591.6 118.293620173278 97.1398380065749
"7960" 1591.8 117.561112423301 96.1618525581346
"7961" 1592 118.349402278152 96.0455784916031
"7962" 1592.2 119.891883099889 94.6245146111231
"7963" 1592.4 121.246850518858 91.4933268906741
"7964" 1592.6 122.630496984516 88.268234881832
"7965" 1592.8 124.485784882721 84.6321721879794
"7966" 1593 125.544810427309 81.388961122977
"7967" 1593.2 125.896259138532 79.9742583951281
"7968" 1593.4 125.668014887971 80.2834253112115
"7969" 1593.6 125.06914394673 81.1990738159594
"7970" 1593.8 124.221849147084 82.1917397162297
"7971" 1594 122.947247092528 85.6452121075703
"7972" 1594.2 121.98842334765 89.6089192229908
"7973" 1594.4 119.90078457449 94.2435377668583
"7974" 1594.6 117.785379801168 98.8363945468576
"7975" 1594.8 114.500034263073 103.528747415197
"7976" 1595 110.66222348887 106.220401095942
"7977" 1595.2 106.59462282944 110.355901568801
"7978" 1595.4 102.430010823201 114.148081240921
"7979" 1595.6 97.8018303334434 115.221105329855
"7980" 1595.8 92.360577653324 116.250090573854
"7981" 1596 87.4483606961016 118.359854280451
"7982" 1596.2 83.8916834359506 122.765284068592
"7983" 1596.4 78.8641800571907 124.511754174558
"7984" 1596.6 73.2418782383945 124.742650819221
"7985" 1596.8 66.6556538699283 125.804176982768
"7986" 1597 60.3577966741246 125.652585850175
"7987" 1597.2 53.9713401101179 125.075736236418
"7988" 1597.4 47.1486025274804 123.969657417236
"7989" 1597.6 39.8449567432937 122.371470912157
"7990" 1597.8 34.4199030887179 118.649860500824
"7991" 1598 29.4630776616564 113.957456643147
"7992" 1598.2 24.6600832675911 108.938190019287
"7993" 1598.4 19.7671439575846 104.370463331064
"7994" 1598.6 14.8219984548215 99.951630872972
"7995" 1598.8 10.7640853728685 94.8667572621427
"7996" 1599 6.8249740273024 89.7582580908161
"7997" 1599.2 5.30181324251577 83.8504233776387
"7998" 1599.4 7.43695482597284 79.7479469406258
"7999" 1599.6 8.75329278419941 73.9848530495142
"8000" 1599.8 10.4758891958358 68.4025547076895
"8001" 1600 12.5532781951513 62.1848477388513
"8002" 1600.2 13.9917134660714 55.8363684937521
"8003" 1600.4 14.9796483461538 49.592622458
"8004" 1600.6 13.7242455281316 42.9932150526798
"8005" 1600.8 12.2833116438462 36.261448746511
"8006" 1601 12.8766434622467 30.9064581354363
"8007" 1601.2 17.1246688604172 29.3633672037542
"8008" 1601.4 23.3554117214176 28.5405099989506
"8009" 1601.6 29.663891584062 27.0695131334008
"8010" 1601.8 36.1403176366288 26.3627876335707
"8011" 1602 42.7512354868164 26.5660658953505
"8012" 1602.2 49.2923852051265 27.6641890655943
"8013" 1602.4 55.8897192685585 29.6512369676237
"8014" 1602.6 62.1017974520867 32.6594579856825
"8015" 1602.8 68.2095291512446 35.9418686487946
"8016" 1603 73.4436465446989 39.2054489681418
"8017" 1603.2 79.0151993690887 43.9389770845785
"8018" 1603.4 82.2303210355478 49.1451691526397
"8019" 1603.6 86.5299386715577 54.769339265625
"8020" 1603.8 91.4035742608145 59.3268272765855
"8021" 1604 95.4241386150333 64.7208527215333
"8022" 1604.2 98.2931236367179 70.7741226203568
"8023" 1604.4 99.7457334249519 76.8643205762019
"8024" 1604.6 99.3944606712346 81.8955350662246
"8025" 1604.8 96.2381677936279 83.9768532910468
"8026" 1605 93.5693234188986 86.7244641049874
"8027" 1605.2 89.4875713152997 88.8004859354978
"8028" 1605.4 83.8186223209038 91.2148236918173
"8029" 1605.6 77.9044515508258 91.8872189854728
"8030" 1605.8 71.6335343712132 92.2513796915418
"8031" 1606 65.1318018760351 93.1945005675448
"8032" 1606.2 58.5552940755361 93.8181428302786
"8033" 1606.4 51.9200429016856 93.9091606837875
"8034" 1606.6 44.9342638983534 94.0075918803534
"8035" 1606.8 37.7026443477714 94.829935712262
"8036" 1607 30.5622275382404 96.0682297559712
"8037" 1607.2 23.8288756066442 97.6935216015288
"8038" 1607.4 16.9094507199604 99.6366013909149
"8039" 1607.6 13.0805442968793 99.147454154032
"8040" 1607.8 12.245939737663 95.7753930737403
"8041" 1608 12.5229860173846 92.1451781144951
"8042" 1608.2 12.256045317643 86.3889784975138
"8043" 1608.4 11.3183435992218 79.8199271222683
"8044" 1608.6 10.4605607973619 73.6256525144528
"8045" 1608.8 8.69252006297224 67.179398810297
"8046" 1609 5.04514556298461 61.8244326441989
"8047" 1609.2 2.98299986750039 59.4296261264951
"8048" 1609.4 4.38163738009545 60.5006339378244
"8049" 1609.6 7.85352359206204 60.237353858562
"8050" 1609.8 13.0828503743221 59.4055404287596
"8051" 1610 18.1923968429929 60.5142274430805
"8052" 1610.2 23.7315078923942 62.2778879991346
"8053" 1610.4 29.421483686637 63.9690612107195
"8054" 1610.6 35.4246436384044 65.5932104675084
"8055" 1610.8 41.0816855893269 66.3598421734615
"8056" 1611 46.8510201516556 65.671198339679
"8057" 1611.2 52.8457256618342 65.4106272089947
"8058" 1611.4 58.9745981379124 67.4852576056902
"8059" 1611.6 64.3699288875528 70.4613258893239
"8060" 1611.8 69.3785187161068 74.4200025872735
"8061" 1612 73.7493172459671 78.7349223426127
"8062" 1612.2 78.0815531829482 83.1021865940937
"8063" 1612.4 83.476230358706 87.0892680410542
"8064" 1612.6 87.2906711799993 92.2126537994259
"8065" 1612.8 91.9364446343306 96.7451816570197
"8066" 1613 95.9624805718132 101.973314131513
"8067" 1613.2 100.286070740295 107.181791360215
"8068" 1613.4 102.104992373642 112.203415308713
"8069" 1613.6 99.3786613817525 114.659881138951
"8070" 1613.8 95.7661287286598 117.353176275132
"8071" 1614 91.732103578147 120.948202073795
"8072" 1614.2 86.8325130248021 122.31784562205
"8073" 1614.4 80.9124948869604 123.032391154339
"8074" 1614.6 74.4908540394729 124.010928004502
"8075" 1614.8 67.8396498585664 125.864906477976
"8076" 1615 61.1949205651295 126.578334232109
"8077" 1615.2 54.1233419306971 125.12874754751
"8078" 1615.4 47.6789458221186 123.074703107534
"8079" 1615.6 41.669057676797 119.826222284359
"8080" 1615.8 37.2066951278642 115.073047180936
"8081" 1616 32.8708511994254 109.827113188691
"8082" 1616.2 28.5946201572622 104.632843697885
"8083" 1616.4 25.2538146555721 98.8029518071659
"8084" 1616.6 20.5970164759615 93.6078225151154
"8085" 1616.8 15.4058340275317 89.1991064038258
"8086" 1617 9.89496771127244 85.4686935847538
"8087" 1617.2 5.1308291515246 82.0824810775846
"8088" 1617.4 5.06402899847553 82.4054665054604
"8089" 1617.6 5.5825278241037 82.1179273016486
"8090" 1617.8 7.19156273045128 77.8502310981846
"8091" 1618 10.6002298917741 73.9261413933583
"8092" 1618.2 15.2731271708948 71.2734725381091
"8093" 1618.4 19.840938435753 67.4978224062425
"8094" 1618.6 25.0207587652757 64.660022869548
"8095" 1618.8 30.6792009687081 62.8334567216199
"8096" 1619 36.7010283281767 60.1444746166074
"8097" 1619.2 42.674200184543 57.6919650616371
"8098" 1619.4 48.6483171750023 54.5247451056199
"8099" 1619.6 54.4135726174038 51.6648071458846
"8100" 1619.8 60.9018801128469 48.6886619178657
"8101" 1620 67.2795634952195 45.9626512977681
"8102" 1620.2 73.6961249509904 43.7555528191154
"8103" 1620.4 80.3420577731725 41.9477059661876
"8104" 1620.6 87.4033081688238 40.1699569925575
"8105" 1620.8 94.4491080988989 38.3857055453132
"8106" 1621 101.392152227375 36.6260881109695
"8107" 1621.2 108.48346122747 34.1863838746676
"8108" 1621.4 115.116100932135 31.3942915236902
"8109" 1621.6 115.799529555013 32.6512108317703
"8110" 1621.8 117.523601081674 34.9102804657818
"8111" 1622 119.682585492903 39.3817781369129
"8112" 1622.2 122.520683772956 43.9692803017685
"8113" 1622.4 124.384064844079 48.4444601523568
"8114" 1622.6 126.174122734139 53.8281407243119
"8115" 1622.8 126.290963991239 58.0592104889937
"8116" 1623 124.898310623785 61.6834812864275
"8117" 1623.2 123.933906596927 66.8244965988275
"8118" 1623.4 123.857665059998 72.3568924791717
"8119" 1623.6 122.750875231855 77.7211711475317
"8120" 1623.8 120.34706546627 83.0561582200846
"8121" 1624 116.229427793238 88.4358584246644
"8122" 1624.2 111.525743016111 92.6106866780355
"8123" 1624.4 106.339011901715 95.3498594181965
"8124" 1624.6 101.232186122412 99.068459139079
"8125" 1624.8 95.8697494153846 103.385822330059
"8126" 1625 89.434708408736 107.759136793263
"8127" 1625.2 83.934974143949 109.958182841617
"8128" 1625.4 78.2748306991493 109.233945488914
"8129" 1625.6 72.1626583497946 107.269561399775
"8130" 1625.8 65.7330238785885 104.731156729749
"8131" 1626 60.4464476596703 100.945852918285
"8132" 1626.2 55.090296064356 96.7469861551989
"8133" 1626.4 49.3404879488342 93.1309474714351
"8134" 1626.6 43.4822448955167 89.178934032394
"8135" 1626.8 38.9142731369561 84.2468262686275
"8136" 1627 34.4288845969506 78.9828809364035
"8137" 1627.2 28.6186881636837 74.257756766436
"8138" 1627.4 22.4619826950577 70.5391640620385
"8139" 1627.6 15.2152505822778 68.514148299205
"8140" 1627.8 7.67584416981188 67.6862219452028
"8141" 1628 2.17694335074104 68.5932929105381
"8142" 1628.2 3.36092158868949 71.1953457310554
"8143" 1628.4 4.59926858186736 75.9552539284363
"8144" 1628.6 5.12303973438461 81.8487985633846
"8145" 1628.8 5.77937025266238 88.260642857329
"8146" 1629 8.66450729454739 91.3002599419776
"8147" 1629.2 11.3545734463846 95.499123922433
"8148" 1629.4 14.2734168353621 101.355161991222
"8149" 1629.6 17.2647937013596 106.526645740047
"8150" 1629.8 21.4186661235442 109.260917605002
"8151" 1630 24.7335393692637 113.10704476228
"8152" 1630.2 29.6744007388563 116.195719046743
"8153" 1630.4 34.8679218523258 119.039447065149
"8154" 1630.6 39.4929155530703 122.422388747142
"8155" 1630.8 44.5328630862658 123.597375130815
"8156" 1631 50.8500977001193 123.585767341078
"8157" 1631.2 56.2290346652989 125.122720022342
"8158" 1631.4 60.6792871633573 127.278803710357
"8159" 1631.6 64.3375896467308 127.360715151087
"8160" 1631.8 69.8189181129866 126.657818080476
"8161" 1632 74.9240067259246 126.571737072695
"8162" 1632.2 80.691513731156 125.55299258817
"8163" 1632.4 86.3709879585513 123.641185246468
"8164" 1632.6 91.3944407715235 120.691304125857
"8165" 1632.8 96.4666954018145 119.086944381501
"8166" 1633 100.829011661185 115.534318447627
"8167" 1633.2 105.963833553229 112.522308397481
"8168" 1633.4 109.184556844413 109.499409453109
"8169" 1633.6 112.668242431779 104.943737101279
"8170" 1633.8 116.740604375148 100.126597554174
"8171" 1634 119.725686082411 95.5666394875455
"8172" 1634.2 122.357125198773 89.9303188461346
"8173" 1634.4 124.746732776736 84.6610588506414
"8174" 1634.6 126.583759868715 80.0386057541107
"8175" 1634.8 127.322878625523 76.0268807527122
"8176" 1635 127.830066611115 71.9680922564498
"8177" 1635.2 127.863933642159 67.7719671101629
"8178" 1635.4 128.212618083324 63.0601872205225
"8179" 1635.6 127.867855087858 59.1467472935162
"8180" 1635.8 128.010548294025 56.7959911550982
"8181" 1636 128.479425830608 55.6200160431856
"8182" 1636.2 128.650213212885 56.0260693466659
"8183" 1636.4 128.625871284322 57.0362593820096
"8184" 1636.6 128.199804738803 57.9718505138336
"8185" 1636.8 127.615298514253 58.994942614894
"8186" 1637 127.33470690843 60.000912736536
"8187" 1637.2 127.394843312177 60.8283950454884
"8188" 1637.4 127.308702483218 61.4484593221902
"8189" 1637.6 127.267359842644 62.3856879684828
"8190" 1637.8 127.087853108367 63.3422178411087
"8191" 1638 127.441450057601 66.780486893236
"8192" 1638.2 127.714116591674 70.4994811339636
"8193" 1638.4 127.36820497526 74.4384200252864
"8194" 1638.6 126.510483928821 78.6515968918301
"8195" 1638.8 125.982171401897 82.948970514141
"8196" 1639 124.507920661517 86.3897530244244
"8197" 1639.2 122.435048565889 90.313862972702
"8198" 1639.4 120.615058508349 94.3083885690185
"8199" 1639.6 119.284451488054 97.6688189245543
"8200" 1639.8 118.491818352347 98.9691366559033
"8201" 1640 117.659972363057 100.204291453204
"8202" 1640.2 115.863766956103 101.612674234057
"8203" 1640.4 113.795935076763 104.222320362128
"8204" 1640.6 111.827714618128 106.952435616124
"8205" 1640.8 109.459869673358 109.416786613955
"8206" 1641 106.69349859583 112.864841357203
"8207" 1641.2 103.669692794763 114.625753614425
"8208" 1641.4 100.406363657107 117.359164571523
"8209" 1641.6 97.4414194223935 119.274190605283
"8210" 1641.8 94.0724664697791 120.90843776793
"8211" 1642 90.1702607133935 122.357245109751
"8212" 1642.2 86.442468224965 124.210709098867
"8213" 1642.4 81.6973376745513 125.77606253669
"8214" 1642.6 76.8758327133568 126.807439065412
"8215" 1642.8 71.751950308328 127.740223128762
"8216" 1643 67.0674522286703 128.457332407513
"8217" 1643.2 63.3855662533252 127.842993086825
"8218" 1643.4 58.047801746718 127.462130396582
"8219" 1643.6 52.3126769368558 126.387038008587
"8220" 1643.8 47.3611541760346 124.410173816345
"8221" 1644 41.7373154558588 122.114865464668
"8222" 1644.2 36.1084423384038 120.702261461221
"8223" 1644.4 31.2516185874914 117.519413412991
"8224" 1644.6 27.2958855536915 113.208914846083
"8225" 1644.8 23.8880770892038 109.418363270597
"8226" 1645 20.9028912309008 106.291235734143
"8227" 1645.2 20.204477498216 103.173501089126
"8228" 1645.4 18.8750702327417 98.4894045844918
"8229" 1645.6 16.6243525931397 94.1091821740479
"8230" 1645.8 11.7175754101904 91.6744298441079
"8231" 1646 8.05964999616461 92.7695613936646
"8232" 1646.2 8.56001966832275 92.1175791487197
"8233" 1646.4 7.00475286371045 91.7321685693902
"8234" 1646.6 5.93083114149572 92.0784189123661
"8235" 1646.8 6.72765966522461 92.8604379269646
"8236" 1647 5.90724456807381 93.0013491847765
"8237" 1647.2 6.93900626039666 94.2391334779449
"8238" 1647.4 7.85907250480962 95.2222541156221
"8239" 1647.6 8.65356776277422 96.7220330440145
"8240" 1647.8 9.52406041848461 98.4235654634275
"8241" 1648 10.4475163188977 99.5338502411083
"8242" 1648.2 10.3484403991346 99.7157741282596
"8243" 1648.4 10.2896140717752 99.8253128067909
"8244" 1648.6 9.68763817842462 99.4502848274046
"8245" 1648.8 9.78783840799825 98.2021487521914
"8246" 1649 10.0379926145694 97.3768322968194
"8247" 1649.2 9.08344218387859 95.2292340903183
"8248" 1649.4 7.07545208246253 91.3908345598846
"8249" 1649.6 4.21427440138459 86.840175072832
"8250" 1649.8 2.74790598349937 81.8200671067207
"8251" 1650 1.97945353145602 75.3112520351703
"8252" 1650.2 3.06153019819495 70.3258332080053
"8253" 1650.4 3.05219468984802 66.3554578861407
"8254" 1650.6 2.33640318007475 61.3467235206029
"8255" 1650.8 2.5729329325989 55.466784559456
"8256" 1651 4.94561412175129 51.6691345998513
"8257" 1651.2 7.56608420102098 46.4821892646687
"8258" 1651.4 10.3499156675323 40.7906037862369
"8259" 1651.6 12.1335151603846 34.2852429035199
"8260" 1651.8 12.8355876262925 27.9890787335162
"8261" 1652 16.8244752602513 26.3492014408846
"8262" 1652.2 22.7120461795459 24.7410637087556
"8263" 1652.4 28.201351738618 22.5107497724513
"8264" 1652.6 34.0389865011869 20.4844949314079
"8265" 1652.8 40.5514576918329 18.4389140349191
"8266" 1653 47.2619957911777 16.3527827778846
"8267" 1653.2 53.9906920952722 15.6103083725925
"8268" 1653.4 60.6656836358162 17.1002935104425
"8269" 1653.6 65.5119618627717 21.0557480726266
"8270" 1653.8 68.2296176480793 26.0786216876004
"8271" 1654 71.8036960432596 31.5624311413534
"8272" 1654.2 75.2646912334688 36.4098486311794
"8273" 1654.4 79.4332924401725 40.4212949306725
"8274" 1654.6 84.0443450611787 44.5435998095611
"8275" 1654.8 88.8704017281561 48.4229259171418
"8276" 1655 93.5543630361553 52.5973933264075
"8277" 1655.2 98.1698320237054 57.4591047071016
"8278" 1655.4 103.442385606677 61.335442010262
"8279" 1655.6 108.510470212753 65.7404205743057
"8280" 1655.8 113.433518501674 70.5780585875688
"8281" 1656 118.090268132898 75.8120002798846
"8282" 1656.2 120.268328284357 82.1532939606755
"8283" 1656.4 120.253679736973 88.630173485267
"8284" 1656.6 115.862586741385 93.653976026236
"8285" 1656.8 110.370921615336 97.4559923718069
"8286" 1657 103.901667277668 99.404381155328
"8287" 1657.2 97.8248931175246 100.278559516625
"8288" 1657.4 91.1464606888258 101.368161514208
"8289" 1657.6 84.7174012216731 102.767877478788
"8290" 1657.8 77.958064185803 102.657670065956
"8291" 1658 71.1542467655581 101.699889693129
"8292" 1658.2 63.9291649489662 100.348664270885
"8293" 1658.4 56.9188075682856 98.3935976916866
"8294" 1658.6 49.7965038764143 96.1454639329638
"8295" 1658.8 42.8006002370481 93.5329242733846
"8296" 1659 35.9886051516346 91.03881282375
"8297" 1659.2 29.1983887297147 87.9574409855545
"8298" 1659.4 22.3817129632634 84.7265554512179
"8299" 1659.6 15.4685957028506 81.3931554733991
"8300" 1659.8 8.74007000819015 77.7557483532457
"8301" 1660 4.34409802038461 73.1997917036422
"8302" 1660.2 4.07446435015384 66.7000941858956
"8303" 1660.4 4.92830430588461 60.0384305713846
"8304" 1660.6 6.41094904560052 53.4439808335437
"8305" 1660.8 8.7035161356687 46.464486043896
"8306" 1661 11.099562766206 39.6653955040275
"8307" 1661.2 14.319133969667 33.2267985744964
"8308" 1661.4 16.4314406176317 26.6745241567317
"8309" 1661.6 18.2491349268489 21.3927211297775
"8310" 1661.8 22.463344481271 20.5602482482028
"8311" 1662 27.9434640148681 19.8480340586538
"8312" 1662.2 34.4865167059576 18.7829642301767
"8313" 1662.4 40.7305247525225 18.882105010126
"8314" 1662.6 47.4558664071687 20.0645580665664
"8315" 1662.8 53.4977292718691 22.8841153626269
"8316" 1663 58.6221729095664 27.8874146235816
"8317" 1663.2 63.0500814557113 33.4059506320727
"8318" 1663.4 67.4913146407729 38.574048826137
"8319" 1663.6 70.0161118048382 44.6744075372557
"8320" 1663.8 72.4818277500816 51.6254666552786
"8321" 1664 74.1905716067951 58.564590854632
"8322" 1664.2 74.3605186839516 65.5773485840805
"8323" 1664.4 72.9796602356618 72.2951941255876
"8324" 1664.6 71.2432075343077 79.1449720369038
"8325" 1664.8 68.5281462715673 85.5674962653173
"8326" 1665 66.1897791069434 91.8604905933258
"8327" 1665.2 63.1771074777964 98.0347491792964
"8328" 1665.4 59.6158914340733 103.817159450205
"8329" 1665.6 55.3280377537054 109.210963394319
"8330" 1665.8 51.2298373569921 115.017519913034
"8331" 1666 46.4254968076703 120.534382402256
"8332" 1666.2 42.4358751716787 121.00207471709
"8333" 1666.4 38.0554105499929 119.693721889709
"8334" 1666.6 32.1110791194434 117.409015144179
"8335" 1666.8 27.4551517046299 112.962376082969
"8336" 1667 24.7096547686749 107.384266848949
"8337" 1667.2 23.4281700133846 101.862289646953
"8338" 1667.4 23.6229054418846 95.7281236492028
"8339" 1667.6 24.7696807430513 89.6382157033846
"8340" 1667.8 26.8094851809755 83.8492625107028
"8341" 1668 28.6489341203132 77.4765245377775
"8342" 1668.2 30.4805240261588 71.1048471264653
"8343" 1668.4 33.8337297786877 65.7290325375513
"8344" 1668.6 38.420943384756 61.8133049054275
"8345" 1668.8 42.2800574570192 56.9076840670385
"8346" 1669 44.9464348626346 50.8412385628534
"8347" 1669.2 46.2716606997425 45.9047381555162
"8348" 1669.4 44.4849965646672 40.4802201437759
"8349" 1669.6 41.3080617036193 34.5916765165785
"8350" 1669.8 37.8265462319619 30.0792883084413
"8351" 1670 33.3693172346321 25.2810486944589
"8352" 1670.2 35.116483582062 24.0291277335943
"8353" 1670.4 39.6590397730812 22.1306631695588
"8354" 1670.6 44.7318071054169 21.6420482874653
"8355" 1670.8 51.2686212741087 21.236836858195
"8356" 1671 58.5965597390867 22.7610975880974
"8357" 1671.2 64.3183766195042 26.6963385090803
"8358" 1671.4 68.9569197917786 30.3265250411573
"8359" 1671.6 73.2999132522346 35.6809231746046
"8360" 1671.8 76.6661368623153 42.1902537236173
"8361" 1672 78.1075179067483 49.4499375247634
"8362" 1672.2 78.3632310956877 55.4847687837331
"8363" 1672.4 77.3098251177865 61.8674876334641
"8364" 1672.6 73.8591861230575 68.9762407523519
"8365" 1672.8 70.7966444326676 74.720747029611
"8366" 1673 66.1229941486676 79.4237913405544
"8367" 1673.2 60.1949143978578 83.5075271240007
"8368" 1673.4 54.4019217798013 87.7052862649402
"8369" 1673.6 48.1739942794402 91.7334246655791
"8370" 1673.8 42.2734155374695 95.7668703210827
"8371" 1674 36.0035173240873 99.5977925285603
"8372" 1674.2 30.0042356373462 103.569288665308
"8373" 1674.4 24.3200582759146 108.406816302215
"8374" 1674.6 21.4054342721911 108.477297963756
"8375" 1674.8 18.395595606267 105.430877120561
"8376" 1675 14.8556678523952 102.486610677395
"8377" 1675.2 13.4651345666989 97.8634692785989
"8378" 1675.4 10.0940279844814 93.2293045192717
"8379" 1675.6 6.83490001282648 87.6591603021172
"8380" 1675.8 4.80725255303327 84.6066732805197
"8381" 1676 4.87204740431794 85.4232755398513
"8382" 1676.2 3.87496266990734 85.801042600896
"8383" 1676.4 3.57489307780962 85.7775858333721
"8384" 1676.6 4.83437309919637 86.9050466892611
"8385" 1676.8 5.52521072802592 88.1395995797107
"8386" 1677 6.40600255744344 89.3380940429905
"8387" 1677.2 6.98658383496688 91.7605853734922
"8388" 1677.4 7.59617967633462 93.6887126161846
"8389" 1677.6 7.85919575508081 93.939650168353
"8390" 1677.8 7.43963262407292 94.3953240281703
"8391" 1678 6.89671106964137 94.7434418018981
"8392" 1678.2 6.74823911297719 93.9247992714772
"8393" 1678.4 6.47733612349825 92.616782598396
"8394" 1678.6 6.58054407552893 91.7843205803588
"8395" 1678.8 6.45294022170169 89.8519497102749
"8396" 1679 5.38093259915489 86.6013956427225
"8397" 1679.2 2.57849680198457 81.0438921255846
"8398" 1679.4 3.07119326823827 78.2058211570554
"8399" 1679.6 2.64129520373343 73.1219341280474
"8400" 1679.8 2.61311643371794 68.2497744731346
"8401" 1680 2.98095002088461 63.5641667505425
"8402" 1680.2 4.66110918305902 60.2558096543613
"8403" 1680.4 6.14165582192308 55.028808174478
"8404" 1680.6 7.2699978335971 49.3279820038846
"8405" 1680.8 5.86563083506462 43.3768673089246
"8406" 1681 7.80665399563118 40.5195383750216
"8407" 1681.2 12.3056069344079 39.1383374893497
"8408" 1681.4 17.8750694071265 37.9495699773362
"8409" 1681.6 23.5011957990721 38.8901630362846
"8410" 1681.8 29.5892675065655 41.1656672348421
"8411" 1682 35.4128656238955 44.0658920555042
"8412" 1682.2 40.9342827610135 47.9788870765444
"8413" 1682.4 46.3772766063275 52.1395906667989
"8414" 1682.6 51.8883922674957 56.976756889968
"8415" 1682.8 55.5938807915022 62.5890828505611
"8416" 1683 57.7383479630638 69.2938748051865
"8417" 1683.2 60.5301867039604 75.7726597892785
"8418" 1683.4 63.0996715074046 82.6627926545146
"8419" 1683.6 65.0514218000975 89.4589048632807
"8420" 1683.8 66.5639765970023 96.3737705244434
"8421" 1684 67.6447964085946 103.378747538345
"8422" 1684.2 69.5713667815061 110.056316379473
"8423" 1684.4 73.2367607347678 115.235914786118
"8424" 1684.6 77.6602165285573 117.411028451639
"8425" 1684.8 82.0255029336902 119.28488158669
"8426" 1685 84.4571813671461 122.201909788426
"8427" 1685.2 82.8492040980317 123.357991567767
"8428" 1685.4 79.4825793944412 123.716915690885
"8429" 1685.6 75.6723786519035 123.970439173271
"8430" 1685.8 70.7601138751442 124.915287558577
"8431" 1686 64.6702022686104 125.928105072562
"8432" 1686.2 59.4601253594755 125.168579794248
"8433" 1686.4 53.2382694081646 123.927229953665
"8434" 1686.6 47.5252332350975 121.916094995647
"8435" 1686.8 41.7595146769904 119.09194926401
"8436" 1687 36.0349257147244 115.866998223584
"8437" 1687.2 30.4232208509886 112.183179717746
"8438" 1687.4 25.2269632498382 107.314972898668
"8439" 1687.6 20.7870707643534 101.975516496478
"8440" 1687.8 15.7331700508392 97.358786984824
"8441" 1688 11.2026798121546 92.3099857824046
"8442" 1688.2 9.47213097088459 86.7942670496658
"8443" 1688.4 10.7268380651022 80.8063912696493
"8444" 1688.6 12.5050793113156 74.8495148286777
"8445" 1688.8 15.424757897011 69.1995555099396
"8446" 1689 18.6669981884857 63.4889673213228
"8447" 1689.2 21.9130855806594 57.2243966320714
"8448" 1689.4 26.4154516382094 52.255036176596
"8449" 1689.6 32.0817256173534 48.5693252303534
"8450" 1689.8 38.4069012382111 46.216189340303
"8451" 1690 44.8648033446271 46.8731353900664
"8452" 1690.2 50.7586912744968 50.0989753330479
"8453" 1690.4 54.2498245006787 54.3872848031493
"8454" 1690.6 56.2135328153752 59.726119035111
"8455" 1690.8 58.4100714644989 65.9231497583418
"8456" 1691 60.6018398693749 72.4996073601564
"8457" 1691.2 62.1845772729783 79.5079164332908
"8458" 1691.4 61.9371009992596 86.2378355288077
"8459" 1691.6 61.3275791080546 93.5290295648146
"8460" 1691.8 61.3905558107808 100.962264583328
"8461" 1692 60.9407689925529 108.003116262419
"8462" 1692.2 60.4433260167807 114.951893334835
"8463" 1692.4 60.027195835125 121.825735087183
"8464" 1692.6 58.5779148576346 125.368560621496
"8465" 1692.8 58.7293757464679 125.415441372801
"8466" 1693 60.3144633146953 126.533962180836
"8467" 1693.2 62.9613900724341 125.695119152677
"8468" 1693.4 67.2572276185707 125.673327437675
"8469" 1693.6 72.1513315367975 125.975132036059
"8470" 1693.8 76.9520533224622 125.399581043943
"8471" 1694 82.0912992856676 123.871234332337
"8472" 1694.2 87.2711403977341 121.493528662574
"8473" 1694.4 91.1564308033568 120.619179893079
"8474" 1694.6 91.4520371231275 120.248770440456
"8475" 1694.8 93.9515144467958 119.895005411913
"8476" 1695 97.798732433545 117.136327908932
"8477" 1695.2 101.289582182422 114.788205296296
"8478" 1695.4 101.146697693561 114.25124652909
"8479" 1695.6 99.6036672646048 113.740744748279
"8480" 1695.8 99.2022972200922 114.255713268479
"8481" 1696 96.5621420500512 117.568324846579
"8482" 1696.2 91.5350830254401 120.846371226329
"8483" 1696.4 86.4728104048258 123.048705887208
"8484" 1696.6 80.4054653874434 125.186977258973
"8485" 1696.8 74.2073803490446 126.279633929945
"8486" 1697 67.560907011643 125.716782900424
"8487" 1697.2 60.9913107263749 123.766072206817
"8488" 1697.4 55.3876903377964 120.940981249326
"8489" 1697.6 50.6547308578706 116.724639837642
"8490" 1697.8 46.995300168874 111.908490771204
"8491" 1698 44.6986774115232 105.963214447043
"8492" 1698.2 42.7986176365317 99.5429941647376
"8493" 1698.4 42.6973370671371 93.6158314360133
"8494" 1698.6 43.1876010456506 87.1895212726718
"8495" 1698.8 46.1339194601372 82.3326257620289
"8496" 1699 48.9194194382081 76.5222118426493
"8497" 1699.2 50.6371439439985 69.8889583358054
"8498" 1699.4 50.6720382947081 63.3031127550611
"8499" 1699.6 51.9518913342918 58.2135387723485
"8500" 1699.8 54.6229310359561 55.0550582249132
"8501" 1700 56.7799862727212 50.5310998987757
"8502" 1700.2 58.6902622202308 45.1411702911346
"8503" 1700.4 61.5184198279846 41.2232789320275
"8504" 1700.6 62.6387212931199 40.0799583210023
"8505" 1700.8 62.612150358364 35.6563503741423
"8506" 1701 60.4123225941046 31.2721130733646
"8507" 1701.2 57.1099093197115 25.8810874300673
"8508" 1701.4 53.0017407607788 21.6193774755865
"8509" 1701.6 49.9161223384452 17.4503824657937
"8510" 1701.8 51.2468917880925 16.2448395441093
"8511" 1702 54.602411801342 17.0101874868633
"8512" 1702.2 58.1115747525425 19.334626321653
"8513" 1702.4 61.046955106353 23.9139836613267
"8514" 1702.6 64.9931422985805 29.4770137873073
"8515" 1702.8 69.534292187931 34.6846808133795
"8516" 1703 72.7611452333846 40.4706609011427
"8517" 1703.2 75.9219004722064 46.6479597700727
"8518" 1703.4 78.8246719090317 53.1615971061199
"8519" 1703.6 82.0980599118646 59.5165396230046
"8520" 1703.8 84.9131258722336 66.3361008440072
"8521" 1704 86.2993538904623 73.3995497287584
"8522" 1704.2 85.6049453861827 80.5268445968365
"8523" 1704.4 82.609369010545 86.893548437545
"8524" 1704.6 78.5084719339792 92.959244227263
"8525" 1704.8 72.6227483565261 97.1924806278374
"8526" 1705 66.0988882994687 101.018408548343
"8527" 1705.2 59.4974988255513 104.250585264162
"8528" 1705.4 52.5544807702081 106.939122106002
"8529" 1705.6 45.3378928158438 108.917023124885
"8530" 1705.8 38.0825027641422 110.175918824279
"8531" 1706 30.6294861593146 110.704694358515
"8532" 1706.2 24.5337647042233 108.904459548852
"8533" 1706.4 21.3565165187038 103.841472062917
"8534" 1706.6 19.3487639235702 97.9556268402454
"8535" 1706.8 17.6973845460989 91.720030165206
"8536" 1707 16.1963111528793 84.8969204810635
"8537" 1707.2 14.7269328669964 78.2221375832023
"8538" 1707.4 12.9449127791346 71.4211800229917
"8539" 1707.6 10.1511084982546 64.8483956553346
"8540" 1707.8 5.88714446335605 60.1738180597703
"8541" 1708 3.55759376547198 58.9550965856516
"8542" 1708.2 3.57302440450582 61.6061491220361
"8543" 1708.4 2.78193469285715 65.6943177969396
"8544" 1708.6 2.79734233115603 70.7766984858132
"8545" 1708.8 2.69826956015879 76.9678492748523
"8546" 1709 4.9818565487221 82.1409017061346
"8547" 1709.2 7.25088051409194 88.0423351186041
"8548" 1709.4 9.81387255619344 94.3347760377964
"8549" 1709.6 12.5489507411846 100.099402922405
"8550" 1709.8 17.3357330360275 104.91103716717
"8551" 1710 21.7618771715805 109.374751760946
"8552" 1710.2 26.9787829718603 113.67764262938
"8553" 1710.4 32.2784315829275 117.63375182917
"8554" 1710.6 37.8498264586442 120.709751285394
"8555" 1710.8 44.7442096099615 121.953062098125
"8556" 1711 50.7331317624729 124.31257700159
"8557" 1711.2 56.9335834590388 126.355853740651
"8558" 1711.4 63.5848623173366 127.004948502865
"8559" 1711.6 70.1335151848246 127.023523266815
"8560" 1711.8 76.3739510878418 126.328225055913
"8561" 1712 83.0334390867596 124.44717354776
"8562" 1712.2 89.4110243701346 122.750450971662
"8563" 1712.4 94.7486557335528 119.611092076903
"8564" 1712.6 100.209567536242 116.287295437827
"8565" 1712.8 105.217049983385 112.294797648321
"8566" 1713 109.827542831114 108.383693663047
"8567" 1713.2 113.987356689162 103.626710650635
"8568" 1713.4 117.723765003428 98.6866981138587
"8569" 1713.6 121.00612959327 93.2416827918227
"8570" 1713.8 123.71337504673 87.6766988417664
"8571" 1714 126.063813355048 81.4593277063846
"8572" 1714.2 127.223846755437 75.368342173215
"8573" 1714.4 127.865475801608 68.7910925987864
"8574" 1714.6 128.131483187402 62.0315053482933
"8575" 1714.8 128.188813053466 56.9314355815333
"8576" 1715 126.237756879999 51.9792423331874
"8577" 1715.2 124.246008175866 45.9329718919223
"8578" 1715.4 122.361186183899 39.7655451529703
"8579" 1715.6 119.939048377985 34.2832791849132
"8580" 1715.8 116.711900136712 30.0728340269687
[truncated: 19,936 more chars]
