# Supplementary material for: Adaptive switch to sexually dimorphic movements by partner-seeking termites
Source: Sci Adv. 2019 Jun 19;5(6):eaau6108. doi: 10.1126/sciadv.aau6108 (PMC6584256; doi:10.1126/sciadv.aau6108)
Supplement: Data file S1 [file aau6108_Data_file_S1.zip › Dataset/CfExperimetns/170627_174_F_02_set1_tandem-position_5FPS.txt]

"time" "x" "y"
"1" 0 2.59053720319996 80.5354242719434
"2" 0.2 1.80341426088327 76.4281975734628
"3" 0.4 0.91762443499314 73.506981688916
"4" 0.6 0.867568204074223 69.220856758094
"5" 0.8 0.905492497194311 64.0610174708254
"6" 1 1.06984692603618 59.7960685293207
"7" 1.2 1.37434506246396 55.0056591381063
"8" 1.4 2.43455689593506 50.4746082575034
"9" 1.6 3.50471000409727 44.0111329501241
"10" 1.8 5.08630086266436 40.2606694306889
"11" 2 7.23044924678621 35.3224519993446
"12" 2.2 10.9846486115237 30.9634462549969
"13" 2.4 14.7082684885371 25.8565986654688
"14" 2.6 18.4024559638148 20.797436043651
"15" 2.8 23.2599627853257 15.8270916271246
"16" 3 28.6056615356531 11.3930193169655
"17" 3.2 34.1572893537246 8.27694220209002
"18" 3.4 39.9631015686293 5.62881658175459
"19" 3.6 46.2068614496259 4.05260290773705
"20" 3.8 52.6896261561777 2.28337574732384
"21" 4 59.6482738283671 1.41847412022067
"22" 4.2 65.9261874455482 2.32761303804856
"23" 4.4 72.3908760185087 2.60806642121626
"24" 4.6 78.2979969116544 3.42217233150992
"25" 4.8 84.3053070309968 5.65644520093592
"26" 5 90.4962620755466 7.48930602539084
"27" 5.2 94.0725583692996 11.2589905541475
"28" 5.4 98.5669128734795 15.2147187988423
"29" 5.6 104.19610378464 18.2577996122356
"30" 5.8 109.128028912661 21.4873115216602
"31" 6 111.623259054502 25.7866167689362
"32" 6.2 116.089339083512 31.0164449612335
"33" 6.4 120.343750160598 35.7859170950969
"34" 6.6 120.736027679232 41.08541500594
"35" 6.8 119.880637213348 48.143265960637
"36" 7 119.538929373594 53.5112535693128
"37" 7.2 118.352337979953 59.1194688720483
"38" 7.4 116.30531992697 64.4512206057722
"39" 7.6 113.899626564237 70.2214250417761
"40" 7.8 112.05893411512 76.5575705994934
"41" 8 109.888977537904 82.0873938090832
"42" 8.2 106.470707681974 87.1809940952384
"43" 8.4 101.702989805587 91.0801829431762
"44" 8.6 96.6768483200819 95.6783659524432
"45" 8.8 92.0320157422321 99.8622694070679
"46" 9 87.3640101931904 102.947026257753
"47" 9.2 82.2052459768813 105.887716408775
"48" 9.4 76.1480661970718 107.539724275105
"49" 9.6 70.1810533570833 107.380486439362
"50" 9.8 64.7240257600613 104.745256318586
"51" 10 61.3710922943871 100.619798417778
"52" 10.2 57.1564089858004 96.0016256873086
"53" 10.4 52.9788638002441 91.166872557227
"54" 10.6 47.8362993578139 87.8229491559954
"55" 10.8 42.8874228661971 83.9283135974572
"56" 11 38.6668958925106 79.5019178726198
"57" 11.2 34.719787206778 74.2680907204666
"58" 11.4 32.3144504539645 68.7470748419225
"59" 11.6 31.90772256312 62.202178240047
"60" 11.8 32.8001701100243 55.7746567178849
"61" 12 35.8900403655883 50.8261172309144
"62" 12.2 39.7054624394759 46.1581799127971
"63" 12.4 44.3013055377742 42.1869729893886
"64" 12.6 49.7265369189645 40.1442487969066
"65" 12.8 55.7895078651878 38.6431863530876
"66" 13 61.8645035950794 38.1369689750654
"67" 13.2 69.435319766106 38.4756051624382
"68" 13.4 75.9727930454885 39.0810148895008
"69" 13.6 82.7065371841346 40.4515149803968
"70" 13.8 87.2684232569111 41.7264991244129
"71" 14 92.5116895888962 44.1681273923829
"72" 14.2 96.8991980560726 47.9075641326143
"73" 14.4 101.486649155498 52.2321477752863
"74" 14.6 106.490421540141 56.9065696033504
"75" 14.8 110.860271376709 61.7629322062514
"76" 15 114.173019665817 66.6479288161274
"77" 15.2 114.936107613111 72.5374425419349
"78" 15.4 112.80276188059 77.5794598941643
"79" 15.6 111.054245722212 81.703521552491
"80" 15.8 107.506682745421 86.4650643946356
"81" 16 104.677589261323 89.9002745183578
"82" 16.2 100.037198344601 93.0100620363031
"83" 16.4 95.1724476376101 95.1804103016207
"84" 16.6 89.2308282118908 96.9709305078484
"85" 16.8 83.7093496135733 97.141901270214
"86" 17 78.0945266242913 96.1569659706578
"87" 17.2 72.460099102747 96.4607205035591
"88" 17.4 66.0713720912539 95.7764438131597
"89" 17.6 59.5745102050349 94.8190012350028
"90" 17.8 53.4553399814062 94.4213266441604
"91" 18 46.4556765727903 94.9330682640205
"92" 18.2 39.661747963129 96.0943196607301
"93" 18.4 32.9874827243533 96.8985352902942
"94" 18.6 26.3172881414548 97.380267563172
"95" 18.8 19.6250056317388 99.0384435065364
"96" 19 14.7621654023561 99.5413789001237
"97" 19.2 10.4359819713823 96.0593117702099
"98" 19.4 7.51149580900862 90.0780339427286
"99" 19.6 7.48955872453116 83.961581928827
"100" 19.8 7.45455713093534 78.4104203382374
"101" 20 8.34535193611418 72.8248685548148
"102" 20.2 10.1476248085193 66.6218404562402
"103" 20.4 12.2890113195651 60.350049574175
"104" 20.6 15.2634640173747 53.9627665668039
"105" 20.8 17.9139090667932 47.663406398657
"106" 21 20.3040347979301 40.9056222770865
"107" 21.2 21.7578842986752 33.9560540139525
"108" 21.4 22.8686807074472 26.8947444509826
"109" 21.6 24.9400622070469 19.9802515845627
"110" 21.8 29.9802976239254 14.9118570163857
"111" 22 36.3537298953105 12.0331036989174
"112" 22.2 43.5009677344283 9.96704333106758
"113" 22.4 50.7996816940922 9.8739679512818
"114" 22.6 57.8235719591273 11.2315514124629
"115" 22.8 63.9453438793662 13.3681272405726
"116" 23 70.6004381760587 16.1108451011645
"117" 23.2 75.963675749546 19.0467062424694
"118" 23.4 81.0194637473057 23.0389530766735
"119" 23.6 85.9939866567004 27.4271633550144
"120" 23.8 91.4922068985235 32.4356343409763
"121" 24 96.991286372693 37.3382285885759
"122" 24.2 102.069597441555 42.6220760601634
"123" 24.4 105.896737332185 48.3261135688
"124" 24.6 109.013950644034 53.0026285234083
"125" 24.8 110.575507083234 56.0558458528793
"126" 25 111.365135188072 60.4742374409277
"127" 25.2 116.528010388988 67.8759001917611
"128" 25.4 121.232580375461 72.0610657315822
"129" 25.6 122.209153727578 74.9731003186069
"130" 25.8 124.901338312323 83.0700145338078
"131" 26 122.810772538189 87.6103724671405
"132" 26.2 120.4323949268 89.7607459667384
"133" 26.4 118.673364633588 90.474999155104
"134" 26.6 118.316775743408 90.6479302306059
"135" 26.8 118.224245086777 90.5030691267797
"136" 27 117.396180922345 90.5030691267797
"137" 27.2 116.832149928987 89.9622348461258
"138" 27.4 115.881931014672 89.7334724899836
"139" 27.6 115.148049093626 89.2662359998202
"140" 27.8 114.892378799302 88.9756494881333
"141" 28 114.314869956577 88.7612221219102
"142" 28.2 114.009734519766 89.1713648936279
"143" 28.4 113.994789228411 89.6515382085037
"144" 28.6 114.334270014359 90.3146229608014
"145" 28.8 114.565747976539 90.5534494297164
"146" 29 115.316846265934 91.1701172380909
"147" 29.2 115.959658842472 91.106676716232
"148" 29.4 116.041468845184 90.6514816365968
"149" 29.6 115.918658007916 90.7251761842134
"150" 29.8 115.899751655635 90.7970203228833
"151" 30 115.860596069975 90.9011642858249
"152" 30.2 115.90063513004 90.8866046276193
"153" 30.4 116.009068184527 90.8332070811502
"154" 30.6 116.04300778788 90.9409606851706
"155" 30.8 116.084713523595 91.0207437395993
"156" 31 115.60459300994 91.9927253161788
"157" 31.2 115.07685855941 93.2136477300776
"158" 31.4 114.880895844256 93.6588661844483
"159" 31.6 114.592262459073 94.0740795198933
"160" 31.8 114.519528037498 94.0300389274936
"161" 32 114.446401543334 94.0740892927123
"162" 32.2 114.393361783306 94.0076886472508
"163" 32.4 114.383238707491 94.0036172481908
"164" 32.6 114.341615029723 93.9876236462711
"165" 32.8 114.264762167545 93.8175519160688
"166" 33 114.074394031947 93.7410227111765
"167" 33.2 113.547991025211 93.5181877777747
"168" 33.4 112.473884789233 93.2848144387425
"169" 33.6 112.01499379501 93.3172941450676
"170" 33.8 111.263396757929 93.1657273764653
"171" 34 110.214201712415 92.7334177553504
"172" 34.2 108.72723439512 91.6989727591149
"173" 34.4 107.809098277865 91.0299169323183
"174" 34.6 105.708759521446 89.6295906791409
"175" 34.8 102.665316706704 87.4155043096628
"176" 35 98.640179131324 85.7274032012679
"177" 35.2 94.3921793766746 87.1007681205929
"178" 35.4 90.704349721251 89.5713612662664
"179" 35.6 88.2316926420974 93.3842590620129
"180" 35.8 86.9422820969413 98.0812358317978
"181" 36 87.5784634645464 103.030391973216
"182" 36.2 89.3027935636314 108.098183203967
"183" 36.4 92.1508231186283 113.422847226656
"184" 36.6 96.4123466277349 116.574161211968
"185" 36.8 100.041031690516 115.974542294779
"186" 37 102.999757458161 112.471702518631
"187" 37.2 103.949257661872 109.321773421799
"188" 37.4 104.694309171301 104.75151377774
"189" 37.6 106.380574149788 98.7568116595711
"190" 37.8 108.602172757144 93.0806898027628
"191" 38 111.757732105778 87.3229355856472
"192" 38.2 115.279260510207 81.9902863990504
"193" 38.4 118.797229051259 75.9218948449508
"194" 38.6 123.395246451645 71.5253904325672
"195" 38.8 127.223193478229 69.7277015642371
"196" 39 127.810767857753 69.888413103062
"197" 39.2 128.423118380765 69.2438723313891
"198" 39.4 127.241400505772 68.3411841849147
"199" 39.6 125.628373334252 65.4294211949469
"200" 39.8 124.67567531318 62.2095037155133
"201" 40 124.86443564984 59.2762249861916
"202" 40.2 125.760602920271 55.0041408037794
"203" 40.4 124.960338972329 50.159249599163
"204" 40.6 123.369517351205 44.9177125356626
"205" 40.8 121.700405251371 39.9033529050366
"206" 41 118.904832633478 34.0413922527041
"207" 41.2 115.144210954842 29.809710520385
"208" 41.4 110.124785632457 25.7077972678067
"209" 41.6 107.785903217935 20.5347812142554
"210" 41.8 103.767158378325 16.683469539739
"211" 42 98.3058079432485 13.5810810410804
"212" 42.2 94.739436179737 10.0286522032126
"213" 42.4 89.2312959038301 9.45382544956126
"214" 42.6 83.0534501119581 8.07305594304972
"215" 42.8 78.9102582521682 4.22699200823108
"216" 43 74.6175440886161 3.25808841232134
"217" 43.2 71.4022290830653 3.31372710617736
"218" 43.4 69.2551301538255 3.27750128992769
"219" 43.6 67.2059226846527 2.93180604244411
"220" 43.8 65.7827210034939 3.12084630080593
"221" 44 63.7187109237067 3.61120865600019
"222" 44.2 62.7587754888028 3.93292628089568
"223" 44.4 62.7146844483877 3.84106994669757
"224" 44.6 62.5868066956573 3.84168804539498
"225" 44.8 62.004420367433 4.12196146585292
"226" 45 61.4716954476427 4.4470671011816
"227" 45.2 61.2105186058163 4.58488579855379
"228" 45.4 61.2037105861834 4.57992748403249
"229" 45.6 60.7608274511285 4.67865760934949
"230" 45.8 58.974593045141 4.01944130241946
"231" 46 55.0156134349287 3.52541180807255
"232" 46.2 50.0348469430811 3.33983620928031
"233" 46.4 44.5933657402785 4.92398077692027
"234" 46.6 38.4650629604149 7.06635982219432
"235" 46.8 32.4370064717029 9.69745680270043
"236" 47 26.986589362163 14.0448579395682
"237" 47.2 21.2270560154093 18.3548122398901
"238" 47.4 15.8450452705248 23.5199106474919
"239" 47.6 11.6260481123353 29.4411392873842
"240" 47.8 7.78598433654357 36.4652224289985
"241" 48 4.38223916950142 43.5107151732738
"242" 48.2 3.77944243815429 50.8152021847122
"243" 48.4 3.32802750340598 58.208984408361
"244" 48.6 2.35358612828509 65.0618480206783
"245" 48.8 1.60766458036311 73.0015797966502
"246" 49 3.84504676051494 79.881008361824
"247" 49.2 6.2649582834532 87.3912499049702
"248" 49.4 8.65682612215019 94.2561213340367
"249" 49.6 11.0896354390525 99.8052291146178
"250" 49.8 16.3559889172352 104.432316482213
"251" 50 21.6254796273629 108.990670293356
"252" 50.2 26.2925834461075 114.269673537383
"253" 50.4 32.180948572171 118.514900579197
"254" 50.6 38.8931022487579 121.016456024759
"255" 50.8 45.0186383522251 123.781638885146
"256" 51 51.2432973050484 126.062623054604
"257" 51.2 57.4132273691128 127.713566286323
"258" 51.4 64.2814597352559 126.534853621785
"259" 51.6 71.1546415326284 124.670005885586
"260" 51.8 78.0208539667268 123.056562043524
"261" 52 85.0907772437631 121.990977692317
"262" 52.2 92.1224501797906 120.676158678534
"263" 52.4 97.5703930195443 118.271322033608
"264" 52.6 101.576916219843 112.850192192172
"265" 52.8 106.039627850657 107.250033020042
"266" 53 110.185621311068 101.650084443291
"267" 53.2 114.117271468577 96.7047068998856
"268" 53.4 118.778556943995 91.3099573466449
"269" 53.6 123.539865885496 85.91629547504
"270" 53.8 125.84971278677 79.778990054427
"271" 54 126.991476231446 72.2953895291604
"272" 54.2 127.827702841297 65.2764886679899
"273" 54.4 127.081705000599 58.8002040471257
"274" 54.6 124.627963054661 51.6322967504351
"275" 54.8 121.419544486772 44.5813325510283
"276" 55 118.93700935663 37.7981740874939
"277" 55.2 116.604555342212 31.2515276217905
"278" 55.4 112.321811566993 25.6214604848324
"279" 55.6 107.542966930188 19.9505075727398
"280" 55.8 103.02511486424 14.5613308478767
"281" 56 96.9004029156366 11.858485368873
"282" 56.2 89.8714618058315 8.80470986825832
"283" 56.4 83.7275518503815 5.38959836064642
"284" 56.6 77.1530848055017 3.10074580087501
"285" 56.8 70.2865889466383 1.50363108788448
"286" 57 62.9487666076905 1.92397964452035
"287" 57.2 55.1945008395345 1.87725624402363
"288" 57.4 48.777038356879 2.63287164796562
"289" 57.6 42.4049610107599 5.19171352506162
"290" 57.8 35.6885133009533 7.81517880174716
"291" 58 29.4975254963137 11.5381774366012
"292" 58.2 23.3260244439538 15.7968865358227
"293" 58.4 18.2210311838764 21.2248344115473
"294" 58.6 13.8561430694247 26.4858053531494
"295" 58.8 11.7462246171277 32.6352091547107
"296" 59 8.41529425082838 38.7623227172156
"297" 59.2 4.76901297667869 44.2460548244065
"298" 59.4 5.73177494926815 51.2841548556407
"299" 59.6 6.18042809304911 57.4993467750855
"300" 59.8 5.01916404900817 63.5613052600438
"301" 60 2.57836952915935 68.9054365209639
"302" 60.2 1.56323486918106 74.0296056809148
"303" 60.4 1.45504281285618 78.9754967126188
"304" 60.6 4.02359973118912 82.8153129646444
"305" 60.8 8.62948965614859 86.8182904384071
"306" 61 13.3955488695821 92.072780142505
"307" 61.2 15.3698390040089 96.9203763784019
"308" 61.4 15.5637186658853 102.757261396529
"309" 61.6 16.3697656569294 107.221572520156
"310" 61.8 21.1289534560095 109.057078587957
"311" 62 26.9443506312808 110.931388911796
"312" 62.2 29.5239174524907 112.800476301341
"313" 62.4 29.8190637379698 113.847508802434
"314" 62.6 30.4353867636794 115.325690520243
"315" 62.8 30.4885199314772 118.424508321815
"316" 63 31.5019425654618 119.969118501235
"317" 63.2 35.4033193653775 120.913967866944
"318" 63.4 39.5885936043677 122.472419360073
"319" 63.6 43.1043500689875 123.352411310721
"320" 63.8 48.110232613837 125.312116459445
"321" 64 51.8669917350163 127.258686694119
"322" 64.2 56.9241352823021 126.465865426505
"323" 64.4 61.6504159642917 126.158290330988
"324" 64.6 67.4571551214897 126.421309767612
"325" 64.8 73.1725008818428 127.153755630956
"326" 65 77.9630452439825 126.077064740246
"327" 65.2 81.851132581681 122.299525298568
"328" 65.4 86.3191995371712 118.806519238526
"329" 65.6 91.5043102606701 117.167086704004
"330" 65.8 96.7200295839654 115.365739927138
"331" 66 102.811084663297 112.922239232653
"332" 66.2 108.708279441513 109.650983494258
"333" 66.4 111.269499189896 104.267080174872
"334" 66.6 112.288552244854 97.8861343675536
"335" 66.8 113.341460709012 91.2378418590814
"336" 67 114.696028920985 84.4568772019079
"337" 67.2 117.347599107895 78.2995287416284
"338" 67.4 120.70850910435 72.2134487925732
"339" 67.6 123.975022676645 66.1869061857386
"340" 67.8 126.446237507752 61.217777051215
"341" 68 127.788408621445 56.1100455192408
"342" 68.2 125.736192384883 52.42406234809
"343" 68.4 121.643240755731 48.4662039226126
"344" 68.6 118.906369228457 45.2164683103963
"345" 68.8 115.547296493907 41.9838741346651
"346" 69 111.072584197323 36.5044098257867
"347" 69.2 109.601220901537 31.5807543702956
"348" 69.4 109.385606849691 25.9901150771059
"349" 69.6 108.959893162014 22.5000850050036
"350" 69.8 104.94704717633 19.2437858142712
"351" 70 98.0736344109708 15.5068325686763
"352" 70.2 93.8359026829866 12.7582972189872
"353" 70.4 87.500157394248 10.828806540543
"354" 70.6 80.773251725798 9.02089801953131
"355" 70.8 73.6682704348311 7.31862456172026
"356" 71 66.0826773286772 6.3975815025768
"357" 71.2 60.1792342809996 6.2323447667612
"358" 71.4 53.1344677626012 6.5582014930185
"359" 71.6 46.2010383243421 8.55317282188409
"360" 71.8 39.7838546067138 11.5049414295403
"361" 72 33.6617443359108 14.7358657809669
"362" 72.2 28.0480357521476 19.2524019739304
"363" 72.4 22.0870414394081 24.0388436065197
"364" 72.6 16.6644472420748 29.4933979902066
"365" 72.8 11.649758789401 35.1846180557742
"366" 73 6.66881803146565 39.5596084124033
"367" 73.2 5.71121974853596 46.1239013099042
"368" 73.4 6.01119569115643 53.1181307948912
"369" 73.6 6.98419095545012 60.1324350814765
"370" 73.8 7.32826144773196 67.2241195580875
"371" 74 7.02866175627436 74.172065024006
"372" 74.2 7.66524756900959 82.0146619296555
"373" 74.4 9.524027425033 89.5687264650473
"374" 74.6 10.9469081571244 96.7063986273745
"375" 74.8 14.0782778811572 102.522141186945
"376" 75 19.3048096991841 106.532574647476
"377" 75.2 25.5763723870655 110.134078883501
"378" 75.4 31.4009638888131 112.913940672111
"379" 75.6 36.8501890288908 116.383053793612
"380" 75.8 42.2150000393754 120.70696273564
"381" 76 45.8727487512061 125.58618756052
"382" 76.2 48.2576686593193 127.095862315034
"383" 76.4 49.546059969707 126.536507773718
"384" 76.6 53.8351985020738 125.862927140472
"385" 76.8 56.9620697203755 125.585207490898
"386" 77 61.3167397383357 125.948478073382
"387" 77.2 65.9053572279042 127.492246575043
"388" 77.4 70.8564147103549 127.67063472918
"389" 77.6 75.9931385426933 125.475806134345
"390" 77.8 82.1781264128606 123.571677979849
"391" 78 88.6283658482726 123.051800481914
"392" 78.2 94.1701489248482 121.074732410505
"393" 78.4 99.2168297224887 116.620710595799
"394" 78.6 103.581841985656 112.189223123374
"395" 78.8 107.928721396513 107.721317260279
"396" 79 112.753045203202 103.153373181222
"397" 79.2 118.062023265264 98.9917033459659
"398" 79.4 120.552910031011 93.2084213530539
"399" 79.6 122.193822991825 85.9775564858193
"400" 79.8 123.943041302388 79.382175847422
"401" 80 124.962453075292 73.5984414676192
"402" 80.2 125.099782994568 66.7410461408395
"403" 80.4 123.977269875554 60.6837573529153
"404" 80.6 121.443139221121 54.7826899132236
"405" 80.8 117.79558998893 48.5692296760885
"406" 81 113.605740674784 42.9189198327147
"407" 81.2 107.913923745339 37.95311435088
"408" 81.4 103.205819769516 35.4879097503426
"409" 81.6 99.7242819140981 33.5646910255425
"410" 81.8 96.9474989521534 31.8156783806813
"411" 82 94.2969333975701 30.2830384341535
"412" 82.2 92.0293475190367 27.8384203478929
"413" 82.4 90.4392578470925 25.2981443456279
"414" 82.6 90.1438503701485 23.9764106680261
"415" 82.8 89.67505078719 22.609087472423
"416" 83 89.0835315824549 21.3979886307748
"417" 83.2 88.6384949406151 20.2474387690229
"418" 83.4 87.7465973428881 19.3359694479257
"419" 83.6 86.9582927124312 19.2372121842369
"420" 83.8 85.8330866393688 18.2735371759051
"421" 84 84.5654692274348 17.693005143773
"422" 84.2 84.0101425734067 17.8424737707802
"423" 84.4 84.3677784212259 18.2879945641572
"424" 84.6 84.195419423951 18.2262217906978
"425" 84.8 84.2286879213089 18.2493704372584
"426" 85 84.1746251646307 18.1878045973202
"427" 85.2 84.1510208702671 18.1209257632899
"428" 85.4 84.0340121239496 18.1248208613697
"429" 85.6 83.8759100928902 18.0592663606866
"430" 85.8 83.8967551144726 18.0898245075089
"431" 86 83.9023889696368 17.6239991662345
"432" 86.2 84.1274165759034 16.8698981620172
"433" 86.4 83.9038314542923 16.3955174127924
"434" 86.6 82.9739680980591 16.3520743585632
"435" 86.8 80.9646302681502 15.9845479864068
"436" 87 78.6643475840894 16.2472831343728
"437" 87.2 77.1398766559268 16.4442733941502
"438" 87.4 75.8836167694034 17.3396236198535
"439" 87.6 75.2522018951762 18.2664855785323
"440" 87.8 74.8362808359814 19.1504329211819
"441" 88 73.8005377918125 19.7456880253202
"442" 88.2 72.5501248857055 20.2446975608515
"443" 88.4 71.3480434959893 20.6825595026398
"444" 88.6 69.8819522705833 21.0670610979143
"445" 88.8 68.9142521560867 21.3632903180602
"446" 89 67.9522591392967 21.4801315751602
"447" 89.2 66.4281298522368 21.6418996725323
"448" 89.4 64.5677573919667 21.8228659293202
"449" 89.6 62.4764578575735 22.4706592935141
"450" 89.8 61.3058811223853 22.9797100590232
"451" 90 60.1379661187529 22.7986370011589
"452" 90.2 58.8059854521021 21.9352132919164
"453" 90.4 57.9095164971059 20.7054121620398
"454" 90.6 57.1784947590808 19.0679849132927
"455" 90.8 56.8283283004936 17.1813737894762
"456" 91 55.695647000778 15.4662727678248
"457" 91.2 55.1499980052913 13.9095262439111
"458" 91.4 55.4750497637901 12.9293178160775
"459" 91.6 55.1525316772551 11.3678959515037
"460" 91.8 54.7083888131306 10.6970966691786
"461" 92 53.2654573702923 11.0799614570702
"462" 92.2 51.2311297457661 11.8264472663202
"463" 92.4 48.730985432514 11.997403121043
"464" 92.6 46.2360582594546 12.5719690387955
"465" 92.8 44.5147059977316 13.126021844145
"466" 93 42.3670442206347 14.0255004044835
"467" 93.2 40.2852438516942 14.9408330199904
"468" 93.4 38.1832999670814 15.6064572991454
"469" 93.6 35.4707605901225 15.7730852839202
"470" 93.8 32.612895444472 15.2400447776732
"471" 94 30.5622707793285 14.9124380629165
"472" 94.2 30.5833387458877 14.8895498240466
"473" 94.4 30.067810093433 13.8150539162361
"474" 94.6 30.6640410966475 13.1640941978024
"475" 94.8 32.0508355410368 12.0044910866631
"476" 95 34.1325954551191 11.1276907287614
"477" 95.2 36.2665845744704 10.182419193937
"478" 95.4 37.5459152688913 9.02697795479294
"479" 95.6 39.0613109670367 8.70123869257475
"480" 95.8 40.2949862221825 8.44752442586085
"481" 96 42.7696038063864 7.76946071101578
"482" 96.2 48.707630154856 3.72812547002271
"483" 96.4 53.8884789502251 3.09236123165925
"484" 96.6 57.855638997345 3.02631777265008
"485" 96.8 61.467469079717 1.80976698956746
"486" 97 65.9541955405831 2.04854326504293
"487" 97.2 70.8210409700331 3.13976951879226
"488" 97.4 76.3290681699001 2.94643031598843
"489" 97.6 81.9089382433942 4.61653280510641
"490" 97.8 87.0795659462868 8.20078726475151
"491" 98 92.9295432818651 9.4562646606566
"492" 98.2 97.25342543918 11.005945640092
"493" 98.4 101.485335446574 14.7427257596952
"494" 98.6 106.266077602299 17.8123938066946
"495" 98.8 111.161154594197 22.4072532140728
"496" 99 114.651510974838 28.4797512014099
"497" 99.2 119.217683769451 33.8770177139506
"498" 99.4 121.66458567928 39.9389610941852
"499" 99.6 124.127551066126 46.9418403670746
"500" 99.8 124.728812476729 53.1199194697694
"501" 100 126.016152296736 58.6005722157546
"502" 100.2 127.047573875401 64.9295780810128
"503" 100.4 126.77387956065 70.930239227591
"504" 100.6 125.863238311048 77.4654851469032
"505" 100.8 123.729019477497 83.7474039047221
"506" 101 120.108284022315 89.5879128437131
"507" 101.2 114.972674066141 93.3503380721812
"508" 101.4 108.255746352667 94.6564927122427
"509" 101.6 102.469188001314 93.6242665916942
"510" 101.8 97.3882077215927 91.4562359743685
"511" 102 92.4271581868848 88.2870125485395
"512" 102.2 88.2375300185022 83.6865081711754
"513" 102.4 87.1588869909999 78.8740151532014
"514" 102.6 85.2461617223814 73.0561908421013
"515" 102.8 83.832686378069 67.0788876616669
"516" 103 86.4495299442395 61.3799540360285
"517" 103.2 89.1634780001758 55.2554725834766
"518" 103.4 93.6044440458213 50.3453134528451
"519" 103.6 98.4995860733085 45.9163881966801
"520" 103.8 103.055881963912 40.2505757562372
"521" 104 105.345782283634 34.7127536629507
"522" 104.2 103.403188395668 29.1572415696469
"523" 104.4 98.8993268638764 26.4224006293205
"524" 104.6 92.6838965182997 24.3049022238196
"525" 104.8 86.6002165003055 24.4272702708539
"526" 105 80.8907767520029 25.280273208887
"527" 105.2 73.9971363661514 26.3725041234773
"528" 105.4 67.9336578211782 28.5809979848254
"529" 105.6 60.800119182409 31.092755291442
"530" 105.8 53.9930129094455 31.9726623524906
"531" 106 47.5345040016427 30.6300677926752
"532" 106.2 41.1813086535501 28.6203403806566
"533" 106.4 34.027559823634 28.5089552403144
"534" 106.6 28.0220560344532 31.5217936775842
"535" 106.8 23.3603559497834 36.8341941463398
"536" 107 20.487039898586 43.3731851796915
"537" 107.2 19.2810171650257 50.0518806915101
"538" 107.4 17.9493015931654 56.1184474274081
"539" 107.6 16.1220428009924 62.646389997834
"540" 107.8 15.9069526856089 69.7144230817048
"541" 108 15.1158040828626 77.2414160255861
"542" 108.2 14.5246887310905 84.4533694688683
"543" 108.4 14.7747110674373 92.4612175628729
"544" 108.6 14.9388930649087 97.910306726601
"545" 108.8 12.7534882469276 100.966016686758
"546" 109 14.5244190873186 101.920359765301
"547" 109.2 18.8452330991119 104.05838657635
"548" 109.4 24.6474903469202 106.157213732789
"549" 109.6 30.029254218753 108.498641881447
"550" 109.8 34.8633841072185 111.036107399842
"551" 110 39.7357511025363 114.143181819845
"552" 110.2 45.0316143615955 117.566564781565
"553" 110.4 50.0007937033961 121.734487303456
"554" 110.6 55.8488682467401 125.028428777812
"555" 110.8 62.1370802935817 125.872694780101
"556" 111 69.4105368099998 125.347265171006
"557" 111.2 75.9936362206259 124.23443359118
"558" 111.4 82.5785603224841 122.95719407418
"559" 111.6 88.4080883447666 120.726463817715
"560" 111.8 94.5513404074825 117.791074308851
"561" 112 101.183614907761 114.342208525786
"562" 112.2 105.269591645848 110.729564225336
"563" 112.4 110.560283057793 106.070681873826
"564" 112.6 115.138569242018 101.405295143446
"565" 112.8 118.636839446259 96.5829538631158
"566" 113 122.000454226737 90.7814715070088
"567" 113.2 124.590094371029 84.2766046993144
"568" 113.4 126.4931548217 77.3209257672528
"569" 113.6 127.65882614433 70.309214428478
"570" 113.8 127.638398433918 63.7974329070041
"571" 114 127.022278978951 56.9865860745793
"572" 114.2 126.082817149676 50.0297133054723
"573" 114.4 123.54261302908 43.4667115921553
"574" 114.6 119.846506765822 37.2273346560018
"575" 114.8 116.178509596572 31.4971621150627
"576" 115 111.92088692436 25.8522276824763
"577" 115.2 107.570683508897 20.2710380427284
"578" 115.4 103.018005260263 15.4661245843605
"579" 115.6 97.7249099521307 11.9446776346425
"580" 115.8 92.2434489319903 8.2002459934139
"581" 116 86.547729423495 5.57925745928693
"582" 116.2 79.7037753700096 3.12460548124527
"583" 116.4 73.8905707157553 2.33348057797243
"584" 116.6 67.3708603037805 2.32486263969732
"585" 116.8 60.4607465901138 2.47728977730603
"586" 117 54.077196753475 2.29829773594646
"587" 117.2 49.3377715516203 3.60455348448129
"588" 117.4 42.8210456239505 6.23213165005068
"589" 117.6 36.9662219052944 7.73966553868654
"590" 117.8 31.805553203922 10.6005596365123
"591" 118 26.0269042817887 14.777621215425
"592" 118.2 21.0298655904481 19.6977887266837
"593" 118.4 17.3705531679263 23.0699390159891
"594" 118.6 14.38155078722 26.797327166257
"595" 118.8 13.3779529323605 33.0268710293024
"596" 119 12.2511701688693 39.5511916384797
"597" 119.2 10.0540235456824 45.0508894401715
"598" 119.4 7.39443317062527 50.5239103752327
"599" 119.6 4.63256288164892 55.4250049066552
"600" 119.8 3.60668083113935 61.0912591893928
"601" 120 6.57541936112016 66.0689893626722
"602" 120.2 10.6018683382984 70.9266248740237
"603" 120.4 14.5853587486611 74.9962736892787
"604" 120.6 18.2313896551081 78.7836399722602
"605" 120.8 22.4889850317088 82.7067710357024
"606" 121 27.6126533108623 86.6799611377699
"607" 121.2 31.9142404793309 91.1560396023199
"608" 121.4 36.5232779127778 95.8310706495436
"609" 121.6 40.9430787870242 98.2552621567402
"610" 121.8 46.7862928945136 101.214248924929
"611" 122 52.1561152571857 103.030663668709
"612" 122.2 55.4551300514793 103.662635698543
"613" 122.4 59.9607994233622 103.219336459243
"614" 122.6 64.8156652233677 105.979267673919
"615" 122.8 68.1982249105414 110.135382666722
"616" 123 67.6796295393968 113.9872495298
"617" 123.2 66.6505010016131 115.72390393731
"618" 123.4 65.9403077695035 116.818348592994
"619" 123.6 65.6575705521599 117.967669343705
"620" 123.8 65.373692871506 118.940549240615
"621" 124 64.4559301540561 122.553369834531
"622" 124.2 62.4991576125688 126.020972014027
"623" 124.4 61.9802212819607 127.701983606852
"624" 124.6 61.4816691448424 126.837565364202
"625" 124.8 58.7399722732311 127.379922993358
"626" 125 55.4619581416329 126.660802689786
"627" 125.2 51.5774533689448 126.312640812558
"628" 125.4 46.7658328527642 125.924765068836
"629" 125.6 41.9664975358846 124.276549930979
"630" 125.8 37.1659925672688 122.255345133196
"631" 126 32.1655602823615 119.692598280489
"632" 126.2 27.7126384739318 116.525248118897
"633" 126.4 22.8997377484569 113.288993627511
"634" 126.6 18.8268850979492 108.281689230268
"635" 126.8 15.5508782085126 103.328196636814
"636" 127 12.706760852002 99.2082360912464
"637" 127.2 8.64486703242053 94.9894662401963
"638" 127.4 4.8659636403528 90.4015628877337
"639" 127.6 3.5533126483978 84.8576469703027
"640" 127.8 1.86557713983669 79.2112744108426
"641" 128 1.10920683821397 73.6307770067641
"642" 128.2 0.489082115732814 67.9929588806388
"643" 128.4 1.43158723262093 60.891461613422
"644" 128.6 2.03708700668265 57.3214911122545
"645" 128.8 1.76242114610085 53.6277910890327
"646" 129 2.4185086639391 49.4905136434396
"647" 129.2 3.76430073417632 43.1173664553643
"648" 129.4 5.43819269730586 39.1953583921876
"649" 129.6 10.1182337008143 34.980893510564
"650" 129.8 13.6224414060842 30.3195327525011
"651" 130 15.0268899200971 25.5493713958383
"652" 130.2 18.3402293244297 21.9214635470845
"653" 130.4 22.0259975603351 17.233362995361
"654" 130.6 26.8798943904485 13.3057759104938
"655" 130.8 31.8229372664797 9.68179095329912
"656" 131 37.7143768126526 6.69070033188895
"657" 131.2 43.4202091601264 4.52772679446507
"658" 131.4 49.6357123991074 2.46269114211999
"659" 131.6 56.1424376598922 1.5889154872508
"660" 131.8 62.5076155967813 2.48204347941128
"661" 132 69.1888533734854 1.57090538555798
"662" 132.2 75.3149344573625 3.75422949596471
"663" 132.4 81.6294606003043 7.31955454700652
"664" 132.6 88.2382568009113 7.92553415678964
"665" 132.8 93.5758778704987 10.1987552048069
"666" 133 98.8689451160418 14.4970805357959
"667" 133.2 102.967303717491 18.1107986064089
"668" 133.4 108.038725330344 21.8665045239178
"669" 133.6 112.738426777705 25.599314714065
"670" 133.8 116.163679078973 31.5150908488384
"671" 134 119.060978027894 37.6256085246192
"672" 134.2 120.905575051571 43.8920375317943
"673" 134.4 122.150194290328 50.3518741611789
"674" 134.6 122.624077726761 57.2836865272343
"675" 134.8 123.492842676953 63.3621246354142
"676" 135 123.354884594506 70.3737557785565
"677" 135.2 122.813331649435 76.9797838046753
"678" 135.4 122.590085143107 83.9689789012109
"679" 135.6 121.979459103663 90.8110697093439
"680" 135.8 118.574074657956 96.6107963622099
"681" 136 115.129116670269 102.924133662709
"682" 136.2 110.707609201915 107.883258352448
"683" 136.4 106.127205335279 112.839143953438
"684" 136.6 100.975030287304 117.244698434906
"685" 136.8 94.6691816547134 120.839713390643
"686" 137 88.4787852140382 122.698244402723
"687" 137.2 82.4283463702473 124.407259472781
"688" 137.4 76.9974797869164 126.89060101214
"689" 137.6 70.5984914196279 127.149838022095
"690" 137.8 64.247805853993 127.731048187879
"691" 138 58.967537962997 127.410788766727
"692" 138.2 53.8178193804311 125.243597494487
"693" 138.4 47.9302058548116 122.772137433994
"694" 138.6 42.6417051076718 121.352913027061
"695" 138.8 36.4912389887881 119.158880845592
"696" 139 31.0204056021929 115.691714378916
"697" 139.2 26.3013763847829 112.186759072204
"698" 139.4 22.015849471324 106.807192288017
"699" 139.6 18.0305029559636 102.51591296577
"700" 139.8 13.6611469306504 97.3128481108717
"701" 140 8.63577068203452 94.2306065056304
"702" 140.2 6.91655100144961 93.6284210840071
"703" 140.4 8.02507867890706 91.7630695774862
"704" 140.6 11.1929418902673 87.5472604788402
"705" 140.8 13.5604965166547 83.0641460476495
"706" 141 15.5784397056191 78.1298156113414
"707" 141.2 17.8195006933925 72.9999804248564
"708" 141.4 18.3120492633074 67.457535356711
"709" 141.6 20.608418758349 62.1651231624588
"710" 141.8 23.475498540454 57.1542113347201
"711" 142 25.5573985000413 52.2769999543355
"712" 142.2 27.2691006489441 46.4067862759089
"713" 142.4 28.620663805301 40.2289492689588
"714" 142.6 32.3913580373876 36.1896443657113
"715" 142.8 38.1074347490953 32.6653027127764
"716" 143 44.2589050256523 31.0848593340536
"717" 143.2 48.6917382280782 31.9868387497254
"718" 143.4 52.7077419054178 34.1147472180864
"719" 143.6 57.3335222033494 35.2086960097733
"720" 143.8 61.622980679041 36.3941548032339
"721" 144 66.4078533181713 36.7922073232615
"722" 144.2 71.1599724737787 34.8313068702076
"723" 144.4 77.0829172190377 32.6733289472208
"724" 144.6 81.8765491423962 28.8296980583059
"725" 144.8 86.6847037592166 24.5920020024811
"726" 145 91.4008738809191 20.8908339336257
"727" 145.2 96.8845123454085 18.3884315579664
"728" 145.4 102.402214093196 18.6706073124076
"729" 145.6 106.898771247926 22.3263719724002
"730" 145.8 110.09338973412 27.4324303712743
"731" 146 111.471944077822 32.3358103752537
"732" 146.2 113.989560225413 37.2551997547426
"733" 146.4 115.313172598478 43.4893244400922
"734" 146.6 114.839351429052 50.1255067223451
"735" 146.8 114.127321551715 56.2456453430653
"736" 147 113.850295501775 61.7730023656923
"737" 147.2 112.238117529794 67.7525807370962
"738" 147.4 110.433569545015 72.3414492072812
"739" 147.6 109.249358715081 78.1496058530075
"740" 147.8 108.69455240167 83.9047695532228
"741" 148 107.514107426463 89.9241690593783
"742" 148.2 105.416225008268 96.1345554477412
"743" 148.4 103.212174252659 102.741281542781
"744" 148.6 101.219421216483 109.842667564832
"745" 148.8 99.6645825721033 116.493827220455
"746" 149 95.0782784981259 119.717058416736
"747" 149.2 89.1159117110307 121.744237866964
"748" 149.4 82.3831685396884 123.47535374697
"749" 149.6 75.6626857534142 124.169395772465
"750" 149.8 69.460764004471 124.013092822621
"751" 150 63.3691667651318 122.732528323766
"752" 150.2 57.2389835068226 120.185610820313
"753" 150.4 52.3734308920883 115.716035003877
"754" 150.6 47.6616382775326 110.958816748027
"755" 150.8 43.3471486102058 106.087458968228
"756" 151 41.6856307277245 99.7839848624854
"757" 151.2 40.687892836158 93.7865365496047
"758" 151.4 40.7033698431349 87.4965747964578
"759" 151.6 42.485364865227 81.295447598305
"760" 151.8 44.5437397313436 75.5331073578174
"761" 152 47.8871431454066 70.3209317415957
"762" 152.2 52.2776222507545 66.8128058495632
"763" 152.4 57.8331791868685 65.8739128385723
"764" 152.6 63.6388389144105 65.0244230501457
"765" 152.8 68.9622040192433 64.7637228667823
"766" 153 75.368147863413 63.4994183374508
"767" 153.2 80.6435233059096 62.4084675815356
"768" 153.4 86.219031456999 59.5343505612983
"769" 153.6 91.1405217657691 57.448913735388
"770" 153.8 94.603743735441 56.1796499031895
"771" 154 100.042626282655 54.4341369783979
"772" 154.2 104.936237510085 52.7561964917616
"773" 154.4 110.089361277025 51.0796308569905
"774" 154.6 113.618408706311 50.7274273820025
"775" 154.8 114.448706305619 52.265324370102
"776" 155 114.786203178614 54.06076497949
"777" 155.2 114.553024173209 55.2740850916535
"778" 155.4 114.756809151671 56.1330438789995
"779" 155.6 114.409760816835 57.3319913953141
"780" 155.8 113.771434790253 58.1307977561002
"781" 156 113.388392315402 58.1138186693032
"782" 156.2 112.761216459495 58.8872231161339
"783" 156.4 111.346127735024 59.7658746343581
"784" 156.6 110.945513226996 60.0830824758705
"785" 156.8 109.729881281417 61.6052818235248
"786" 157 109.311711885977 64.045998664593
"787" 157.2 110.1290163304 65.8390305630639
"788" 157.4 111.599412162845 68.4843160832075
"789" 157.6 114.258319664628 71.5938577296271
"790" 157.8 117.286326182701 75.8196310511649
"791" 158 120.014073866982 81.1118714162297
"792" 158.2 121.09200660211 87.0333560902684
"793" 158.4 121.560420904547 91.1945160802163
"794" 158.6 121.900824485429 91.0499356995889
"795" 158.8 122.615127713589 89.9728350214568
"796" 159 123.278747739114 88.3262045641466
"797" 159.2 124.583655562649 85.5497642148801
"798" 159.4 125.599115087547 82.5054434638389
"799" 159.6 126.631038417911 79.7806956298734
"800" 159.8 126.709345675186 77.1988468134779
"801" 160 127.098926338926 73.2021108861875
"802" 160.2 127.915099255526 69.6665311209093
"803" 160.4 128.004435680499 68.8223450840901
"804" 160.6 128.290584435074 69.8304641275222
"805" 160.8 128.488233509181 69.798062478365
"806" 161 128.160759384887 70.2577092549472
"807" 161.2 128.464726189809 71.76960473462
"808" 161.4 127.951598105233 74.7836517066335
"809" 161.6 127.095249444263 78.4203190561401
"810" 161.8 125.750236258585 81.9648406353714
"811" 162 124.082850101713 86.5071743090281
"812" 162.2 122.257040808916 91.0257387963085
"813" 162.4 119.675369838325 95.8067795720257
"814" 162.6 116.823338087463 100.769954008055
"815" 162.8 113.738514634109 105.169550966603
"816" 163 109.25307179485 110.269447897915
"817" 163.2 103.498307606336 113.742192095074
"818" 163.4 98.3429284246248 117.431213056571
"819" 163.6 93.4093145627237 121.562104601347
"820" 163.8 86.9113740239362 123.633316855361
"821" 164 79.8769116580031 126.011429377965
"822" 164.2 73.6300157676281 127.968190292438
"823" 164.4 67.0382189986282 128.583656559205
"824" 164.6 60.2549643146665 128.043804955519
"825" 164.8 53.1693997032446 127.448149191402
"826" 165 46.8259456634616 125.528387123674
"827" 165.2 41.0619944234098 122.112849643895
"828" 165.4 34.7079602555055 120.546553556723
"829" 165.6 29.2706820865309 116.707790036546
"830" 165.8 25.3862040134098 111.41201311534
"831" 166 23.2068754301601 105.524457844674
"832" 166.2 19.834553320686 99.1268591442839
"833" 166.4 16.7272492393901 93.1576448758357
"834" 166.6 13.5847356082051 86.7449116975522
"835" 166.8 12.8032423647212 80.2058347852363
"836" 167 13.6377216600047 73.7841835160636
"837" 167.2 16.6221893299513 68.1452612556648
"838" 167.4 21.4817505576938 64.6176419546836
"839" 167.6 26.8397299458704 62.2969058750691
"840" 167.8 32.2750998300249 62.5097861263668
"841" 168 37.1647013723501 64.3840245605998
"842" 168.2 41.9755392776112 67.6288992929876
"843" 168.4 45.8914853153004 71.6403181296288
"844" 168.6 50.3071504161797 75.3896948108289
"845" 168.8 55.6920631568958 78.129604463183
"846" 169 61.7103155912012 80.7660283771195
"847" 169.2 65.0787885439035 83.9295134148602
"848" 169.4 67.4948775881426 87.4966164461043
"849" 169.6 70.9710251932485 90.8441381464639
"850" 169.8 74.8903520880276 93.9198961714683
"851" 170 79.1439724979184 95.3115792733988
"852" 170.2 83.7159608190839 94.9840679105886
"853" 170.4 89.6242937364088 94.0007557476933
"854" 170.6 95.1324032560686 93.1612211634454
"855" 170.8 99.1783222366585 93.1905510644196
"856" 171 105.149186793984 94.4690608747469
"857" 171.2 109.907088429023 95.6055002002022
"858" 171.4 110.596057785138 99.0129124025173
"859" 171.6 109.412989034369 101.490661247158
"860" 171.8 105.932134492282 105.636964332295
"861" 172 101.007754233775 110.027914186463
"862" 172.2 96.1880761968486 113.715432984184
"863" 172.4 91.2987988139916 116.021839221511
"864" 172.6 85.4730407666024 118.819324077989
"865" 172.8 79.2112058619849 120.386061420895
"866" 173 72.4550572231059 121.078655770204
"867" 173.2 65.7559227496576 120.652418584296
"868" 173.4 58.5460521847125 118.20674444228
"869" 173.6 51.9976197941366 115.52267922636
"870" 173.8 46.0929685212406 113.146500152309
"871" 174 41.3189495088158 110.745231473238
"872" 174.2 34.8224856517622 107.520520846904
"873" 174.4 28.3449015304515 104.812114877583
"874" 174.6 21.8548997990311 102.044761769753
"875" 174.8 15.1722829829743 100.188640536489
"876" 175 12.9781422258923 100.44676951648
"877" 175.2 13.7778275953524 102.135277614164
"878" 175.4 15.531310630693 104.857478338841
"879" 175.6 17.5598735949647 106.913089260544
"880" 175.8 20.3774874431761 110.399785800164
"881" 176 22.8086769936143 113.534883627035
"882" 176.2 25.6500956937834 115.752712742243
"883" 176.4 29.1688475496767 118.157514088701
"884" 176.6 33.7695475984858 120.418073047587
"885" 176.8 39.0349513309195 123.212324654625
"886" 177 44.369556752519 125.467809519317
"887" 177.2 50.2807514945372 126.995343239812
"888" 177.4 56.1483252063353 128.210898344921
"889" 177.6 62.6154829700933 129.127040557403
"890" 177.8 68.7819870787107 129.0148571667
"891" 178 75.1521694210217 128.392392947861
"892" 178.2 81.0091458466718 127.142102453057
"893" 178.4 86.9964749948692 124.714074367267
"894" 178.6 93.09462904522 122.808249654532
"895" 178.8 98.4924428201185 119.698137515747
"896" 179 102.664085996468 116.641899241558
"897" 179.2 107.093597123127 112.655171095404
"898" 179.4 111.800126139279 107.702959364821
"899" 179.6 116.353418030462 102.625999522595
"900" 179.8 118.96614285197 98.7903065416288
"901" 180 121.983322910909 93.3035785614422
"902" 180.2 124.693976540108 87.6392753934716
"903" 180.4 126.36252592391 83.2133131143026
"904" 180.6 126.705682021389 79.0572052859433
"905" 180.8 128.010779133769 72.8841683920844
"906" 181 128.3337781645 68.0025543900493
"907" 181.2 128.562786007017 64.3897053901162
"908" 181.4 128.388381423181 59.9738699079371
"909" 181.6 128.103842126853 56.7689456901696
"910" 181.8 127.275964465985 52.4580563981449
"911" 182 125.679816401453 48.2920942281943
"912" 182.2 123.302796510927 42.931529977041
"913" 182.4 121.710659523064 38.2182801891257
"914" 182.6 119.365314775281 35.4817344786662
"915" 182.8 117.352277599758 31.3722374566854
"916" 183 114.432990581924 28.503185668741
"917" 183.2 109.986465731428 24.3474356991074
"918" 183.4 107.459951858497 19.9190272086252
"919" 183.6 104.581239788634 17.3819228536147
"920" 183.8 100.017491653219 13.5117404022336
"921" 184 95.7247185729242 10.5808699639831
"922" 184.2 91.4799466580147 9.19406484548242
"923" 184.4 85.5433625468702 8.14482603909812
"924" 184.6 80.0943042063073 6.53576219335986
"925" 184.8 76.8747197681526 4.59136320030542
"926" 185 72.1087318918462 3.66997838087037
"927" 185.2 65.8333079648887 3.87703330488789
"928" 185.4 60.4488473171168 4.70145589560767
"929" 185.6 56.021606515637 4.92945014289496
"930" 185.8 50.7833207895043 6.63563556337551
"931" 186 46.147568083714 10.5595656361915
"932" 186.2 42.2469729804804 13.9377233147221
"933" 186.4 40.1058315935355 17.2809369638768
"934" 186.6 37.7505309547289 21.8172636923529
"935" 186.8 34.7877307416414 26.3079800022034
"936" 187 32.0466690308272 29.9135552753853
"937" 187.2 28.343593062551 32.8403658505296
"938" 187.4 23.8622858485852 36.5627474971717
"939" 187.6 19.6613190268148 40.8608726565544
"940" 187.8 16.8303354470669 44.135615328157
"941" 188 14.1048195529004 48.1100976084481
"942" 188.2 12.807155371218 53.3776694092117
"943" 188.4 12.3281936383644 58.6603176562626
"944" 188.6 11.8274629400852 61.5882338339263
"945" 188.8 11.6743561735837 64.4381312314733
"946" 189 11.9231491656239 67.5500948280622
"947" 189.2 12.1659140983305 69.861661947414
"948" 189.4 12.8027758187736 72.1916969724992
"949" 189.6 12.1010022888305 74.210753183914
"950" 189.8 10.8636209202367 75.9392392349491
"951" 190 9.25797219845373 77.8956465772164
"952" 190.2 7.83521201347039 78.2233419032922
"953" 190.4 7.38129325764851 77.9219427042614
"954" 190.6 7.72325590484727 77.9435665764044
"955" 190.8 8.67120632071988 76.913299848118
"956" 191 9.24820202472539 76.636463246877
"957" 191.2 9.47883565090341 76.6387253250869
"958" 191.4 9.49432338088938 76.6398641287623
"959" 191.6 9.49837899139804 76.6335602993847
"960" 191.8 9.50271125899537 76.603956470803
"961" 192 9.49097363154163 76.8000021460885
"962" 192.2 9.65766898952591 77.4327349209708
"963" 192.4 9.74502438908557 78.8803464798202
"964" 192.6 10.3390275210122 80.5534814879529
"965" 192.8 11.1751976058367 81.5881938592781
"966" 193 12.6797404599433 82.6522870622876
"967" 193.2 14.0516607187728 83.4154736239594
"968" 193.4 15.6265249422992 84.7061813824452
"969" 193.6 17.2452631917055 85.7772262391952
"970" 193.8 18.6451699621155 86.9235097842293
"971" 194 20.2031320710967 88.1731211278402
"972" 194.2 21.5837098554843 89.0586467476569
"973" 194.4 22.9021651101068 90.1983695842402
"974" 194.6 23.9316111646835 92.0063430221181
"975" 194.8 24.8498664483457 93.4469421463301
"976" 195 25.480949022018 95.5099406761015
"977" 195.2 25.6676567932261 97.9892783147564
"978" 195.4 26.4063187289687 100.271129888764
"979" 195.6 27.5711258470531 101.918739929096
"980" 195.8 28.7635441459943 103.450449887835
"981" 196 30.1901186507571 104.748364930973
"982" 196.2 30.5636927380837 105.952545233739
"983" 196.4 31.1642874459275 107.835697874207
"984" 196.6 31.1630296838753 110.016899149983
"985" 196.8 30.5559676224839 112.022565979702
"986" 197 30.9001612466922 112.797088289162
"987" 197.2 32.2494656781068 113.50430566712
"988" 197.4 34.472973346951 113.597036823549
"989" 197.6 36.9730053242653 114.394524768835
"990" 197.8 39.4015468289065 115.306894369424
"991" 198 41.9497540167061 115.995329474953
"992" 198.2 44.2007526598125 116.550833259654
"993" 198.4 46.0732843578714 117.722574641397
"994" 198.6 48.1515607694167 119.28794789357
"995" 198.8 49.5841776523898 120.1165670128
"996" 199 50.9753379207804 121.909313637408
"997" 199.2 53.2301892821542 123.678427852641
"998" 199.4 55.8115828344018 124.159169558912
"999" 199.6 58.334554519151 123.96808935852
"1000" 199.8 60.8207481546598 124.193782726936
"1001" 200 63.4923165275239 124.739575854795
"1002" 200.2 66.3185911737055 125.413999915133
"1003" 200.4 69.3309859730767 125.97905721683
"1004" 200.6 71.8510478801796 126.705513096292
"1005" 200.8 73.523053651761 126.193493064408
"1006" 201 75.9170561864186 124.556623097987
"1007" 201.2 78.1061318066235 123.044871962273
"1008" 201.4 80.9603448532883 121.732178658506
"1009" 201.6 83.423221794055 120.736661460138
"1010" 201.8 86.5311205519337 120.040334776411
"1011" 202 90.2011254961779 118.797290980585
"1012" 202.2 92.8472363187367 117.355573256916
"1013" 202.4 94.6349075523668 116.33575879751
"1014" 202.6 96.7323045209892 115.160906460855
"1015" 202.8 99.1539648991674 113.818967270399
"1016" 203 102.630373321951 111.905620530292
"1017" 203.2 105.049966891741 110.76105247889
"1018" 203.4 105.947799612607 110.861199827921
"1019" 203.6 106.695250187599 111.3632850957
"1020" 203.8 107.383401043281 112.009091579592
"1021" 204 107.86445360642 111.657193814423
"1022" 204.2 108.74459682632 111.259400373621
"1023" 204.4 109.029306902168 110.708387314436
"1024" 204.6 109.323845186706 109.763718739228
"1025" 204.8 110.19999115346 108.901812303426
"1026" 205 111.731884684161 107.068465210203
"1027" 205.2 113.888123997089 105.210652038285
"1028" 205.4 114.941134776702 102.423860096524
"1029" 205.6 116.090107105521 98.9039846730813
"1030" 205.8 118.816790015002 95.3337442463918
"1031" 206 121.664555938271 91.8632767730338
"1032" 206.2 123.523532733452 87.9805426561631
"1033" 206.4 125.569638702758 83.7103764957128
"1034" 206.6 126.796246536676 78.5876269859117
"1035" 206.8 128.271859739881 73.5463228228845
"1036" 207 128.744626256412 69.6000051421815
"1037" 207.2 127.116505024688 65.9339985570363
"1038" 207.4 127.050926642503 61.3560309706133
"1039" 207.6 127.66549578032 57.3936558500955
"1040" 207.8 126.277150298074 54.0234084882995
"1041" 208 125.656125838727 49.8377040060612
"1042" 208.2 123.995773170135 47.2263285288639
"1043" 208.4 120.118868135378 43.6952754738879
"1044" 208.6 118.694026152614 39.288494040787
"1045" 208.8 118.478129272484 34.3403772313639
"1046" 209 116.452522030446 30.7923680379579
"1047" 209.2 111.721537857363 27.8565150244489
"1048" 209.4 108.716430401562 23.9116310498085
"1049" 209.6 106.109403542204 18.8801400106193
"1050" 209.8 101.416656889013 16.0514378011613
"1051" 210 95.6706651417769 14.7285789716284
"1052" 210.2 91.2639612141779 11.7688422496146
"1053" 210.4 86.6129247589471 7.90205145544815
"1054" 210.6 81.0598783770072 6.79151360640349
"1055" 210.8 74.5306180703217 7.04927167817596
"1056" 211 69.1099618510737 6.81756911733813
"1057" 211.2 63.5837484477748 6.23157414775086
"1058" 211.4 57.2161934190861 4.91111653971698
"1059" 211.6 51.3273318512838 5.16220589786509
"1060" 211.8 46.3108610926449 8.11690939069612
"1061" 212 41.8252146399606 12.7854714545237
"1062" 212.2 40.3237585062698 17.0760854211909
"1063" 212.4 37.7077219158741 22.1234554959687
"1064" 212.6 35.965402578329 28.2286914615327
"1065" 212.8 34.6547132226357 33.8248702656541
"1066" 213 33.0646652452584 38.9919529937115
"1067" 213.2 33.0428905885275 45.1604010161307
"1068" 213.4 32.5591965377582 51.4471069884215
"1069" 213.6 30.7882989313075 56.1578012509421
"1070" 213.8 29.2958802426623 60.8057655218376
"1071" 214 27.0936904634323 67.0366703301236
"1072" 214.2 24.0592900708789 72.4999386355104
"1073" 214.4 20.7420633800402 77.6579588396157
"1074" 214.6 16.9488141377526 83.1533677826569
"1075" 214.8 13.9741117915871 89.1866140846997
"1076" 215 14.1092087291104 93.8223820581396
"1077" 215.2 16.6940000358007 98.1053608140064
"1078" 215.4 20.9012147204042 102.495312006151
"1079" 215.6 25.3558632999713 106.453004643571
"1080" 215.8 29.6063832160706 108.964440489044
"1081" 216 35.7025555193042 111.03506220179
"1082" 216.2 41.6461593921546 112.468111271326
"1083" 216.4 47.651162348352 114.19827884748
"1084" 216.6 52.9050457554894 115.262201864407
"1085" 216.8 59.3107092064664 115.52597141294
"1086" 217 64.6093517567778 114.894553723699
"1087" 217.2 69.8254425963608 114.007876403251
"1088" 217.4 75.7940527041965 111.819278612539
"1089" 217.6 80.6120110640721 108.651328587799
"1090" 217.8 84.5769481447659 104.957790993633
"1091" 218 88.2564340102252 100.206967424104
"1092" 218.2 90.8073479739265 94.22873547952
"1093" 218.4 92.4517768883018 89.4523582118565
"1094" 218.6 93.2964062270475 84.7174221468899
"1095" 218.8 94.7613467240463 78.4242462602567
"1096" 219 95.3859865689263 72.8010217895331
"1097" 219.2 95.8660430033118 68.2888334203695
"1098" 219.4 95.6780686381047 63.7670783752721
"1099" 219.6 94.3551679403877 58.2801417808489
"1100" 219.8 92.9507730989595 52.7602763147501
"1101" 220 92.7275654830811 47.365181058537
"1102" 220.2 92.9514698405045 41.2961003257531
"1103" 220.4 93.3439866162217 35.1136328769045
"1104" 220.6 95.0370286615066 28.9022000510956
"1105" 220.8 98.6774410412541 24.2966777726802
"1106" 221 103.22143706578 21.8292838757578
"1107" 221.2 108.258211175554 22.3434366436102
"1108" 221.4 111.167184294765 24.4615522538742
"1109" 221.6 112.534659694025 28.7590259724951
"1110" 221.8 114.513959499936 34.0105341104559
"1111" 222 117.15942228365 39.2758208843835
"1112" 222.2 117.875876112238 42.6307953279796
"1113" 222.4 117.940929100774 45.765094900567
"1114" 222.6 119.564169652399 50.8287921943621
"1115" 222.8 121.453204407561 55.8337289992364
"1116" 223 122.546444202234 60.8397943711353
"1117" 223.2 123.461312000614 66.8875100417361
"1118" 223.4 125.013218724452 71.9622869055041
"1119" 223.6 126.33755476781 75.6149374603186
"1120" 223.8 125.009696192331 80.6290146059331
"1121" 224 123.772404802934 86.4069210282358
"1122" 224.2 121.195684934368 91.1768751651704
"1123" 224.4 117.41433207572 96.4284419919913
"1124" 224.6 113.489427470998 100.539084810155
"1125" 224.8 109.064396431373 103.054378046347
"1126" 225 103.223189149763 105.906436147501
"1127" 225.2 97.5083400490622 107.520116342178
"1128" 225.4 91.7151743954211 107.478300267364
"1129" 225.6 85.6338612745015 106.938795389942
"1130" 225.8 80.7882387610036 106.026318538515
"1131" 226 75.4321908978516 103.693319724161
"1132" 226.2 71.3537496906353 101.3349443125
"1133" 226.4 66.9242922699294 97.8306970310999
"1134" 226.6 63.1012955499713 94.6731615474514
"1135" 226.8 59.8012845953386 90.935021004402
"1136" 227 56.5730053665558 86.3967967772793
"1137" 227.2 53.9709813925055 81.8231139269971
"1138" 227.4 51.957036799419 77.2179568374078
"1139" 227.6 47.5949399840569 74.145986670961
"1140" 227.8 42.8116515133584 73.6905527107702
"1141" 228 40.2744562192764 75.1726607656179
"1142" 228.2 39.163958187473 77.0476484626464
"1143" 228.4 38.0974615945052 78.9695243855129
"1144" 228.6 37.3840377964098 80.8877570806233
"1145" 228.8 35.1695131243563 84.7967770906493
"1146" 229 32.5506827284177 88.2807141886924
"1147" 229.2 30.4460752770123 92.5828360891356
"1148" 229.4 27.0356810497943 97.7893217842233
"1149" 229.6 23.0338110461392 102.6165723831
"1150" 229.8 19.5043161123878 107.071635664677
"1151" 230 18.390819443537 106.61089944177
"1152" 230.2 15.6856416442316 103.984690065892
"1153" 230.4 12.8120599612385 100.621025511338
"1154" 230.6 10.3313019117307 95.2493128736133
"1155" 230.8 8.54007790757784 90.1980835535061
"1156" 231 6.45297658233935 85.110190234535
"1157" 231.2 3.82607380129395 79.4025655974404
"1158" 231.4 2.88768215470798 74.7313102200668
"1159" 231.6 4.46227819429046 69.0928520414985
"1160" 231.8 6.34099989820681 63.4054497804788
"1161" 232 6.05798318822082 57.4672228715445
"1162" 232.2 4.5851345243358 52.3430493751898
"1163" 232.4 4.85398965853751 44.9816031624877
"1164" 232.6 8.15621824709728 40.1522354280015
"1165" 232.8 12.1595676496215 35.8122386966068
"1166" 233 16.1060571562057 31.4770317623699
"1167" 233.2 20.3132455924632 27.2724582238061
"1168" 233.4 25.2456017849913 23.9046126987139
"1169" 233.6 30.6292918800418 20.7024932994905
"1170" 233.8 35.3134553161182 18.1315759920567
"1171" 234 39.9531934375163 17.2218869060049
"1172" 234.2 45.2157701874418 17.1450699978616
"1173" 234.4 50.0907015690424 17.9448923665573
"1174" 234.6 55.4791833356531 18.9239158526635
"1175" 234.8 61.004527588561 21.3309877193489
"1176" 235 66.5864848711867 24.6246319714513
"1177" 235.2 71.5603331726286 27.4057846153281
"1178" 235.4 74.9346378498206 29.9300988504511
"1179" 235.6 80.1918669822446 32.8489022498137
"1180" 235.8 85.254787049116 36.145278360696
"1181" 236 90.1513363301078 37.9406761649489
"1182" 236.2 95.2393145616291 37.9630485460392
"1183" 236.4 100.927966161594 36.7397806122951
"1184" 236.6 106.636721543791 36.63944565617
"1185" 236.8 110.798445057336 37.9589630610712
"1186" 237 114.65471719172 41.8580496185516
"1187" 237.2 117.461365564355 47.5244180872103
"1188" 237.4 118.726082186941 53.2633979065811
"1189" 237.6 118.6677911838 59.0030504535443
"1190" 237.8 117.804875933177 65.1464002406411
"1191" 238 117.276794929602 70.9404300674297
"1192" 238.2 116.566335868876 75.9779851521437
"1193" 238.4 115.133965872683 81.6968049200322
"1194" 238.6 113.127194631164 86.3574178575267
"1195" 238.8 110.422127741356 91.9158807280985
"1196" 239 107.220027623686 97.8162477481052
"1197" 239.2 104.123271264096 101.993060832164
"1198" 239.4 99.8054745157133 105.532618964667
"1199" 239.6 94.7087469997317 108.423055297431
"1200" 239.8 88.7499009809951 111.973023461269
"1201" 240 82.8509193494433 114.929215620932
"1202" 240.2 76.9496527263213 116.86762922389
"1203" 240.4 71.7298254271234 117.788499056903
"1204" 240.6 66.3042810299864 117.319823445138
"1205" 240.8 60.0676233491213 116.164220655428
"1206" 241 53.7512920463976 114.608250679199
"1207" 241.2 48.1139154683379 112.083826128911
"1208" 241.4 43.0076349223464 109.035393938474
"1209" 241.6 37.5545175850545 105.434963097246
"1210" 241.8 32.9674755554921 101.512105164874
"1211" 242 29.3449060763581 97.1998963263309
"1212" 242.2 26.5173047954551 91.1301776557561
"1213" 242.4 25.7757725047702 84.9913737795306
"1214" 242.6 26.281534900094 79.1465153723001
"1215" 242.8 25.7572483811033 72.6952202106027
"1216" 243 24.9049100284878 66.4945162120855
"1217" 243.2 26.7417568707963 62.1042796193
"1218" 243.4 31.475947478345 59.643987387663
"1219" 243.6 36.8164954226909 57.0931745087653
"1220" 243.8 42.1713128186149 55.7442518210963
"1221" 244 48.3288645232822 55.2453262445659
"1222" 244.2 54.0424032021979 54.0349568520071
"1223" 244.4 59.2352839702458 54.3340865099246
"1224" 244.6 64.5616330528695 55.3022950581144
"1225" 244.8 67.9995387731939 55.6279612892096
"1226" 245 72.6453426221174 56.4144946423781
"1227" 245.2 78.3436069342398 57.3077593698514
"1228" 245.4 84.1407135506496 58.542931617332
"1229" 245.6 90.4698863681593 58.8278794471221
"1230" 245.8 97.0360520435673 59.7217761507367
"1231" 246 102.769289182318 62.8934008734473
"1232" 246.2 105.907072379129 67.2238097124518
"1233" 246.4 109.820351728877 72.6003182555471
"1234" 246.6 113.834675648576 78.3769068640092
"1235" 246.8 116.96269392846 82.8848011146721
"1236" 247 118.89265968624 87.0007800644097
"1237" 247.2 122.431915328163 88.7715130119381
"1238" 247.4 123.073247593792 85.9629536696932
"1239" 247.6 123.011004067809 82.3969044106164
"1240" 247.8 125.439101081608 77.8396906591162
"1241" 248 126.006408250035 73.6011848202881
"1242" 248.2 126.684134149376 68.7466536604565
"1243" 248.4 127.107741767591 65.4708327249039
"1244" 248.6 127.355010384772 64.3186833173745
"1245" 248.8 127.26406422468 65.434615036116
"1246" 249 127.734746625272 67.3736687993073
"1247" 249.2 127.598757629079 69.9060598391146
"1248" 249.4 128.442760638822 72.9784449238051
"1249" 249.6 127.521666552163 75.4715492252415
"1250" 249.8 126.947855712274 79.4032182335822
"1251" 250 126.808398983328 82.3307467854283
"1252" 250.2 125.90414826735 85.3161552917278
"1253" 250.4 124.021358586514 89.0909919344683
"1254" 250.6 122.635590366214 92.9377855628426
"1255" 250.8 120.533101699665 97.1041775762249
"1256" 251 117.469763080755 101.581277796458
"1257" 251.2 113.971300007865 106.423145024332
"1258" 251.4 109.884869985406 110.171791452896
"1259" 251.6 106.233285363396 113.535146004287
"1260" 251.8 102.034932797255 117.611561361159
"1261" 252 97.1520162683749 120.986042029789
"1262" 252.2 92.4369126992225 123.487041087526
"1263" 252.4 87.1378404123788 125.084750484169
"1264" 252.6 82.0072262100119 127.087165748518
"1265" 252.8 77.3257922543913 128.461417372834
"1266" 253 71.8368585417506 128.563011997213
"1267" 253.2 66.6184872706058 129.071231934086
"1268" 253.4 61.1721856125602 128.838543721826
"1269" 253.6 55.9120843763132 128.354564603491
"1270" 253.8 50.3779446000578 127.415409078006
"1271" 254 45.0735254733292 125.202446338378
"1272" 254.2 38.969023801328 123.383025030004
"1273" 254.4 33.3124176367873 120.371033917143
"1274" 254.6 28.9188095578318 116.962136574668
"1275" 254.8 24.8658165081638 114.03504291977
"1276" 255 20.7143676421619 110.270215397808
"1277" 255.2 16.408742207907 105.752143673847
"1278" 255.4 13.9447635352309 101.549511542623
"1279" 255.6 9.79451696328948 97.0411150500788
"1280" 255.8 7.45232269820011 92.6155602736143
"1281" 256 4.35240788721577 86.8196750854794
"1282" 256.2 2.43449431484411 81.3884868398838
"1283" 256.4 1.81613358883851 75.7615295603026
"1284" 256.6 0.53311972948201 70.3870947101575
"1285" 256.8 0.876319012695783 65.8050063240538
"1286" 257 0.0669334843487613 61.7771711420002
"1287" 257.2 1.15396569351543 58.32085165074
"1288" 257.4 3.5784924470008 53.9691490969179
"1289" 257.6 4.50375793323034 49.5670953586224
"1290" 257.8 4.03043582523328 43.8317713308169
"1291" 258 5.3218247801932 41.0262782066189
"1292" 258.2 7.37187714555795 37.9551723096961
"1293" 258.4 10.6345147355965 35.2238462543322
"1294" 258.6 13.8951690258739 30.8196783950391
"1295" 258.8 15.4390363589639 26.2805339162962
"1296" 259 18.3595765234551 22.5694491477695
"1297" 259.2 23.3871046715472 19.0034151210294
"1298" 259.4 27.7389017733768 15.498777173062
"1299" 259.6 31.5724598335516 11.5731552231808
"1300" 259.8 35.515957937846 9.05492355171901
"1301" 260 41.0991998442222 9.15020672307385
"1302" 260.2 46.2055589857701 9.10637264123512
"1303" 260.4 51.7217460337866 8.67120560353978
"1304" 260.6 57.0424087200512 9.42358652012773
"1305" 260.8 61.8506919634075 11.4263481773768
"1306" 261 64.3470900816569 13.6417013839749
"1307" 261.2 66.6248011234649 17.0052258328599
"1308" 261.4 66.8606056170293 20.1358165271896
"1309" 261.6 67.0524711386069 24.6748611276824
"1310" 261.8 66.531013391816 28.3217409398954
"1311" 262 66.1220303064132 29.2985928762682
"1312" 262.2 65.7404807119049 29.5165998638284
"1313" 262.4 65.4537918690291 33.6475148213157
"1314" 262.6 64.5901380105438 38.1487535091743
"1315" 262.8 63.1454477516074 42.7703603096893
"1316" 263 61.6351306987458 46.4702742869256
"1317" 263.2 63.5039326048482 50.3663673494433
"1318" 263.4 66.6067190044489 54.1617704242168
"1319" 263.6 69.3607596855396 58.1706066770499
"1320" 263.8 71.4925358994297 60.6180230895275
"1321" 264 73.1592335478423 60.9399119094917
"1322" 264.2 76.5861369264102 62.1859434622487
"1323" 264.4 80.8629557661259 64.8250500591711
"1324" 264.6 84.6167355601727 68.9487614820481
"1325" 264.8 85.8347659822932 73.2245519490876
"1326" 265 85.4308622907102 78.7425030239229
"1327" 265.2 86.7509839262885 84.6936777119721
"1328" 265.4 88.6473267174806 88.7272555199894
"1329" 265.6 91.1891712180668 92.1393976092529
"1330" 265.8 95.3304440473951 96.2988172040376
"1331" 266 98.4583930030257 101.086409043422
"1332" 266.2 98.4789164520018 105.499994280749
"1333" 266.4 95.4210213106485 108.901575940064
"1334" 266.6 91.4194756896067 111.852703644609
"1335" 266.8 86.6987265102919 115.122326384648
"1336" 267 82.4151196757242 117.414458631915
"1337" 267.2 77.1860643621289 118.480542690474
"1338" 267.4 71.4594201464856 118.701826721894
"1339" 267.6 66.2604012710202 117.07373053908
"1340" 267.8 61.1835768648341 114.689722890045
"1341" 268 55.4362394250676 111.513580539623
"1342" 268.2 50.0325099257722 107.517135858145
"1343" 268.4 44.8772837013508 103.370237632996
"1344" 268.6 40.6346615139061 99.1943755463241
"1345" 268.8 35.6041506667033 95.1578886141786
"1346" 269 30.7677162140934 93.5699375210776
"1347" 269.2 25.5471280774041 93.5406459315265
"1348" 269.4 20.1835338675737 95.8591996990033
"1349" 269.6 18.1239840352319 99.6182581991157
"1350" 269.8 19.457283029596 102.419146634839
"1351" 270 22.3139887186829 105.139185673747
"1352" 270.2 26.2262405126299 109.462173832195
"1353" 270.4 29.9182993720611 113.646134236163
"1354" 270.6 33.4529753098943 114.951839638793
"1355" 270.8 37.1251198621059 115.592076019664
"1356" 271 41.787839050616 116.853176317751
"1357" 271.2 46.6331293501052 119.786505926588
"1358" 271.4 50.1444831899395 122.364441363126
"1359" 271.6 53.424070655708 122.883765830368
"1360" 271.8 58.6365622753361 125.345186497473
"1361" 272 64.4166300495682 126.580051385945
"1362" 272.2 70.7260895646702 127.059832635091
"1363" 272.4 76.8454406672705 126.746410073752
"1364" 272.6 82.1937472850269 125.701383166919
"1365" 272.8 88.0343987764901 123.0109315226
"1366" 273 91.8854832644215 120.856391456584
"1367" 273.2 97.5195759298026 118.051126803202
"1368" 273.4 103.074090617453 115.019029104544
"1369" 273.6 106.802867583709 111.060456742416
"1370" 273.8 111.334696944205 107.53004856399
"1371" 274 113.435545842245 104.134289533542
"1372" 274.2 116.930235282831 98.8224972255223
"1373" 274.4 120.859293886888 94.5438012629248
"1374" 274.6 121.135517603707 91.3463831708924
"1375" 274.8 121.101153656376 86.6507504243423
"1376" 275 121.318365661482 80.2678193188736
"1377" 275.2 121.014538344384 75.3336127074725
"1378" 275.4 119.904597754439 72.2722673439258
"1379" 275.6 119.904438120133 67.159478236141
"1380" 275.8 119.481898982822 64.5397355848108
"1381" 276 120.159335155181 62.4443123229651
"1382" 276.2 121.873534546622 60.9914855112835
"1383" 276.4 124.414874201895 60.4043956495044
"1384" 276.6 125.227703019858 61.5032796393472
"1385" 276.8 125.576453950842 63.5030804503728
"1386" 277 125.848964719054 64.9796235880246
"1387" 277.2 125.829268366789 66.2908718478465
"1388" 277.4 125.840981776022 67.4535497289095
"1389" 277.6 125.960725921498 68.0920037409202
"1390" 277.8 125.945304327005 68.6254397182756
"1391" 278 126.357239922122 69.3589903518335
"1392" 278.2 126.345270664891 71.310449277402
"1393" 278.4 126.786584348228 73.4652723166688
"1394" 278.6 126.4408059405 75.6996678143202
"1395" 278.8 125.990478266526 78.0704654921333
"1396" 279 125.457381056448 79.9933755803294
"1397" 279.2 125.467190914564 80.8454039855929
"1398" 279.4 125.20017750884 82.5736046065444
"1399" 279.6 124.227459654165 83.9434676208202
"1400" 279.8 123.690872070615 85.3873167888878
"1401" 280 123.498592764637 86.6085610565774
"1402" 280.2 123.000480037 88.1422367721623
"1403" 280.4 122.124822832673 89.5837137590111
"1404" 280.6 121.571622001125 90.7046089000492
"1405" 280.8 121.115739248628 91.5098241790839
"1406" 281 120.733349679937 91.8957543919293
"1407" 281.2 120.680367608399 91.9697251468337
"1408" 281.4 120.584642625446 92.6003425786838
"1409" 281.6 119.980947130529 93.1856455238777
"1410" 281.8 119.45361048344 93.8853144085769
"1411" 282 118.779504213987 94.7296466327369
"1412" 282.2 117.968106595237 95.4398127390523
"1413" 282.4 117.344953224037 96.3935526829202
"1414" 282.6 117.117702338668 96.9335712962652
"1415" 282.8 116.522964731105 97.5612819717149
"1416" 283 115.7197975571 98.1485319688566
"1417" 283.2 114.902363519035 97.9411931464854
"1418" 283.4 114.143873704122 98.0144932972917
"1419" 283.6 113.676845879928 97.8475772157202
"1420" 283.8 113.509211269769 97.6932448387408
"1421" 284 113.67235872694 97.1179941845875
"1422" 284.2 113.433277606801 97.1642679497757
"1423" 284.4 113.412477783055 97.1559713908657
"1424" 284.6 113.433277606801 97.1642679497757
"1425" 284.8 113.388988072644 97.2289613690678
"1426" 285 113.400331884013 97.2743366145435
"1427" 285.2 113.429273146352 97.3202935939356
"1428" 285.4 113.449488399945 97.3386182123008
"1429" 285.6 113.491082374965 97.3461807532134
"1430" 285.8 113.458645005854 97.4069405794673
"1431" 286 113.454826664119 97.4107589212026
"1432" 286.2 113.448702195197 97.4341982467064
"1433" 286.4 113.515920131884 97.3878488707908
"1434" 286.6 113.50620745679 97.3839934577765
"1435" 286.8 113.523556815354 97.3420287699673
"1436" 287 113.521968990078 97.306945392439
"1437" 287.2 113.547612368287 97.2555815130802
"1438" 287.4 113.569839745479 97.242520470199
"1439" 287.6 113.547612368287 97.2555815130802
"1440" 287.8 113.501362704018 97.2869014611639
"1441" 288 113.537875596862 97.2747304968827
"1442" 288.2 113.537875596862 97.2747304968827
"1443" 288.4 113.36342510883 97.351813270664
"1444" 288.6 113.408543733994 97.1520373418051
"1445" 288.8 113.354069197512 97.0344574469222
"1446" 289 113.351731437266 96.9678312799085
"1447" 289.2 113.257363848665 96.8980101738917
"1448" 289.4 113.294456311237 96.8596694072914
"1449" 289.6 113.401369879825 96.8418260026437
"1450" 289.8 113.353467047146 96.8963241528657
"1451" 290 113.401759506533 96.8397220184223
"1452" 290.2 113.154246802717 96.6869540618602
"1453" 290.4 112.688612755903 96.4360404127748
"1454" 290.6 112.161096117367 96.0793795249402
"1455" 290.8 111.014906295266 96.1392511233496
"1456" 291 109.987698938823 96.0807276932914
"1457" 291.2 108.738025411382 96.2344872390581
"1458" 291.4 108.134894767551 96.1301961986631
"1459" 291.6 107.426673682661 96.0244126945561
"1460" 291.8 106.34953538592 96.2233680576173
"1461" 292 106.00416687147 96.3706129754853
"1462" 292.2 105.271356657037 96.7793142936631
"1463" 292.4 103.969843365975 97.2024924758736
"1464" 292.6 103.103932431479 97.5201191942037
"1465" 292.8 102.298789186843 97.9270450067445
"1466" 293 101.545418791737 98.3958910889085
"1467" 293.2 100.599204337871 99.1553005163395
"1468" 293.4 100.114909480491 100.264501081141
"1469" 293.6 100.0599368462 101.132614633374
"1470" 293.8 99.7334037853148 101.804826874974
"1471" 294 99.1097699090658 102.446718691582
"1472" 294.2 98.5321018119363 103.638461897764
"1473" 294.4 98.1131195929566 104.792144174574
"1474" 294.6 96.9022543814212 105.793682796445
"1475" 294.8 94.2758831708971 107.573604327875
"1476" 295 91.066934200117 108.500233040811
"1477" 295.2 87.0285039769332 108.646232750941
"1478" 295.4 82.3329086579752 108.899407758383
"1479" 295.6 77.1720196231103 109.121001443911
"1480" 295.8 71.796766879751 109.050691980761
"1481" 296 67.6226978335831 109.331416788416
"1482" 296.2 62.5909425560503 110.17825617751
"1483" 296.4 56.8400578952483 111.982072501045
"1484" 296.6 51.1867793548413 114.947713210903
"1485" 296.8 45.3112722850733 118.002190316753
"1486" 297 39.382814363929 119.742498177578
"1487" 297.2 37.1036605438247 117.876552308391
"1488" 297.4 35.8321429044984 113.738270465405
"1489" 297.6 35.4721739983951 109.613099314894
"1490" 297.8 35.4128508504083 103.332360445557
"1491" 298 35.9194434442423 97.1511631799136
"1492" 298.2 37.1107710015658 92.3740310024452
"1493" 298.4 39.5810392055276 86.5144045196027
"1494" 298.6 41.5554863277029 80.5740465304061
"1495" 298.8 42.2420670712007 74.7272264882076
"1496" 299 41.3704268804367 68.3983620045113
"1497" 299.2 37.8327358114301 62.1470388449332
"1498" 299.4 33.25319623491 58.5368500281062
"1499" 299.6 27.2195159528457 55.5226110139652
"1500" 299.8 21.4828550418415 54.9437188437976
"1501" 300 15.4957345036964 55.6353187134586
"1502" 300.2 9.89338672570019 58.1196107237355
"1503" 300.4 5.44027158126671 62.5486760106525
"1504" 300.6 5.00603294495906 66.1267487878757
"1505" 300.8 6.83019372544859 70.469801900679
"1506" 301 8.56487943993696 75.7794100462711
"1507" 301.2 9.19771869323293 80.6682859426998
"1508" 301.4 10.9958172227963 84.9462641107099
"1509" 301.6 13.2166911237435 90.7926479183323
"1510" 301.8 16.0054574310992 96.576896051204
"1511" 302 19.2280604306858 102.535419200819
"1512" 302.2 23.3886126450366 105.681575440002
"1513" 302.4 29.6253124050913 108.224824947569
"1514" 302.6 34.5405105219801 111.674060417051
"1515" 302.8 38.8851036479589 115.563091538398
"1516" 303 43.4332425467399 119.904811688375
"1517" 303.2 48.6557203562 123.356629045407
"1518" 303.4 54.8793569457593 125.04261500257
"1519" 303.6 61.443151742903 124.239817393409
"1520" 303.8 67.4088968276271 123.731300291404
"1521" 304 74.1862443207918 124.670799721943
"1522" 304.2 80.822468242718 125.886475999728
"1523" 304.4 86.6554091456228 124.31849664659
"1524" 304.6 91.7170045349994 121.580863955924
"1525" 304.8 95.1488236034031 119.524412356831
"1526" 305 96.706669824399 116.892895825108
"1527" 305.2 98.6171900418659 114.011394580872
"1528" 305.4 102.621999692741 110.629094100043
"1529" 305.6 108.047944509506 107.580891053582
"1530" 305.8 113.601996064491 104.805605375989
"1531" 306 116.51386175227 99.4860585056437
"1532" 306.2 119.065457391212 93.5782174080745
"1533" 306.4 122.485085364476 88.562794141057
"1534" 306.6 125.06300271316 82.7520603338136
"1535" 306.8 126.966609569064 76.0539114827883
"1536" 307 127.354956249696 69.7906915142428
"1537" 307.2 126.660771756208 62.6907654435255
"1538" 307.4 125.648786041701 57.0568758863961
"1539" 307.6 124.209186363229 51.1298426352774
"1540" 307.8 121.104151551094 45.664495263742
"1541" 308 117.906809230695 40.4412440643354
"1542" 308.2 114.725938451968 34.9716278024259
"1543" 308.4 110.975280277102 29.6363419551496
"1544" 308.6 106.214345086147 25.5836069342116
"1545" 308.8 101.790343670692 23.5636053464697
"1546" 309 95.376333156538 21.2400077173686
"1547" 309.2 90.3835579880507 19.933566498126
"1548" 309.4 85.4621230576413 18.3277949978947
"1549" 309.6 79.7148719893015 16.3456949298614
"1550" 309.8 73.354179302814 14.7036106507875
"1551" 310 66.928309866404 14.103644827497
"1552" 310.2 60.5583101334547 15.319964673533
"1553" 310.4 54.5397736459389 16.9404613226384
"1554" 310.6 47.6556421935961 18.2518465298384
"1555" 310.8 42.0168319685427 20.8596653581254
"1556" 311 39.764052905968 24.6659675286673
"1557" 311.2 39.2833938353684 27.0910054028885
"1558" 311.4 40.7376521241705 29.5709122432826
"1559" 311.6 43.0743785041727 33.3653224477778
"1560" 311.8 45.5529438775938 37.5582848682294
"1561" 312 48.4296141608485 41.7274815873777
"1562" 312.2 52.1101397833492 45.31118798047
"1563" 312.4 56.0587422590903 48.7044746197038
"1564" 312.6 60.0207454885645 50.6040406738683
"1565" 312.8 65.1049189517314 52.5855501532521
"1566" 313 69.9593796395745 54.3791926027554
"1567" 313.2 74.2706160972586 56.4865357116413
"1568" 313.4 78.5813108203493 57.0191154072854
"1569" 313.6 82.8027345761262 57.8937638522151
"1570" 313.8 87.4534189628161 57.9721784410123
"1571" 314 91.752376522918 60.2144495930792
"1572" 314.2 96.0607858198935 63.973108807772
"1573" 314.4 99.0973797453867 67.6931058936389
"1574" 314.6 100.773625589694 72.2770306997197
"1575" 314.8 100.841756461421 77.4389748272709
"1576" 315 99.6838721127606 82.4198711345995
"1577" 315.2 99.0445755407841 88.2082205391192
"1578" 315.4 97.2129302815683 92.4800956652145
"1579" 315.6 94.2929148394105 94.8665337799764
"1580" 315.8 91.8963382130827 99.6048756504746
"1581" 316 91.162881026264 104.169486525086
"1582" 316.2 91.6470349965411 106.694289441766
"1583" 316.4 92.1091196717418 109.808234530909
"1584" 316.6 91.9547944727052 115.290189987022
"1585" 316.8 90.8097494654163 120.135153224584
"1586" 317 88.7102382148138 122.91326847322
"1587" 317.2 85.4360240423679 124.032100074969
"1588" 317.4 80.3843948832316 125.481678824326
"1589" 317.6 74.6876557470541 127.249536901755
"1590" 317.8 70.0986602229471 128.191570253452
"1591" 318 64.9316668947461 126.771133878313
"1592" 318.2 58.9062725545845 124.978849803891
"1593" 318.4 53.5573396140985 123.426496172977
"1594" 318.6 48.8833702370977 121.353489544163
"1595" 318.8 42.6648047874803 119.07063915315
"1596" 319 37.0518347673018 117.825087512777
"1597" 319.2 31.281476191908 116.223413251953
"1598" 319.4 26.1322076786914 114.665469213804
"1599" 319.6 23.2573810018508 111.248479800183
"1600" 319.8 21.0968984962053 105.538164317565
"1601" 320 20.3712798620905 100.001477851656
"1602" 320.2 19.3289525194443 94.7472576303897
"1603" 320.4 17.8037057874036 89.1624854280521
"1604" 320.6 14.77752328242 84.0004437781612
"1605" 320.8 10.2972871899906 81.0758083265981
"1606" 321 4.66238873731074 79.8761887534494
"1607" 321.2 4.40519810920763 77.849177192382
"1608" 321.4 3.98845353759829 73.2791850906352
"1609" 321.6 3.22371449525523 66.9961494656225
"1610" 321.8 2.48019861946526 61.615897823746
"1611" 322 4.06538900043587 58.3511471251073
"1612" 322.2 8.39815834765432 54.5300027571869
"1613" 322.4 12.9546318674569 50.5569051763525
"1614" 322.6 17.4526641159264 46.4839846108059
"1615" 322.8 21.2626939659597 42.5981143552659
"1616" 323 24.9392873541712 39.387230794536
"1617" 323.2 27.6295285836363 34.8722902233368
"1618" 323.4 29.1828939539522 30.0651951312593
"1619" 323.6 31.2380538219826 25.2426994159922
"1620" 323.8 32.5782886777778 19.0617986774471
"1621" 324 30.7260852427258 14.2378876019182
"1622" 324.2 30.9645268880466 12.6728482053672
"1623" 324.4 35.5770564430488 9.6303885400183
"1624" 324.6 40.8870822564732 6.96821944538517
"1625" 324.8 46.063811695175 4.63390894193074
"1626" 325 52.5042920881924 4.25293959441372
"1627" 325.2 58.7590660054662 3.21451852072321
"1628" 325.4 64.3579332467892 2.90211445691304
"1629" 325.6 69.6670457798457 2.93783074417493
"1630" 325.8 75.8231311600879 4.61749627856656
"1631" 326 80.6436441605695 5.64380331317714
"1632" 326.2 85.8389699609074 8.11706926471046
"1633" 326.4 90.0244191591662 12.172926532766
"1634" 326.6 93.8852725337054 15.8966048377643
"1635" 326.8 97.7033739929316 19.8391639932107
"1636" 327 100.828248900093 23.6007187724972
"1637" 327.2 102.488206665839 28.1562718455295
"1638" 327.4 102.577482510573 32.6197810418904
"1639" 327.6 101.032970186063 38.4451095081072
"1640" 327.8 98.7170778527681 43.2862782253157
"1641" 328 96.7550717057741 48.6208507918672
"1642" 328.2 92.9934581143758 52.3240802667649
"1643" 328.4 88.9414984316329 54.423998393932
"1644" 328.6 85.2710561373218 55.9667180971436
"1645" 328.8 81.3980289009437 56.2522727853963
"1646" 329 76.3422425353425 56.5662134145185
"1647" 329.2 71.1973473459608 57.6284149802726
"1648" 329.4 66.2535756073749 58.8319552303931
"1649" 329.6 61.5417320548702 61.3406716804486
"1650" 329.8 56.5474393593991 63.887093423853
"1651" 330 53.3368562716339 67.5789111854514
"1652" 330.2 51.7316418868979 72.5406680359052
"1653" 330.4 48.9268387990125 78.2309574684513
"1654" 330.6 47.9174815342434 83.1933158934342
"1655" 330.8 48.2161257344055 88.5870308070502
"1656" 331 49.5670716573564 93.5219701611645
"1657" 331.2 49.8861383269298 99.1196448518014
"1658" 331.4 50.22121978312 104.760411749831
"1659" 331.6 48.2438544504089 108.207969651046
"1660" 331.8 44.2791389815763 110.154818519796
"1661" 332 39.0327103788162 110.330830361498
"1662" 332.2 34.5293734293496 108.922476908039
"1663" 332.4 29.3566902240874 106.321474289753
"1664" 332.6 27.478155184658 102.808448102681
"1665" 332.8 26.2955791491894 97.6314083722489
"1666" 333 27.8551365568126 91.5787780384943
"1667" 333.2 30.4483861935085 87.3225357124185
"1668" 333.4 33.997764259924 82.5830887298182
"1669" 333.6 37.7275593345924 78.188627768947
"1670" 333.8 41.7941791020339 74.3643495612622
"1671" 334 46.4340554153132 71.2933760310173
"1672" 334.2 50.2895593306312 69.0434304470284
"1673" 334.4 55.5634085438025 66.8101857989568
"1674" 334.6 60.8062943678257 64.3779005590999
"1675" 334.8 65.8778013493958 63.0438651905514
"1676" 335 71.7387334832249 62.1966109448352
"1677" 335.2 77.6231121179152 62.3403512641568
"1678" 335.4 82.6546420545964 63.7793732902662
"1679" 335.6 87.4785207529742 64.9744153329871
"1680" 335.8 92.1493801749125 66.658646025722
"1681" 336 97.0274233795873 70.1122368591122
"1682" 336.2 101.891657130014 74.0349661174595
"1683" 336.4 105.479659273934 77.2284556580601
"1684" 336.6 109.722961115283 81.0046416736953
"1685" 336.8 114.398787242213 82.8083370018429
"1686" 337 119.532190408778 82.0465814907443
"1687" 337.2 121.767134738406 81.7689310957011
"1688" 337.4 123.763440232226 83.8872663969411
"1689" 337.6 121.467153663314 87.8352209440645
"1690" 337.8 116.841746045529 89.9071329003687
"1691" 338 112.43187597126 91.331895514928
"1692" 338.2 109.547927996723 92.4196148513379
"1693" 338.4 108.020435187427 93.9975164688162
"1694" 338.6 103.290317749047 95.736707824659
"1695" 338.8 98.9967144578254 97.7378451486798
"1696" 339 94.0948380522907 99.8415553703672
"1697" 339.2 88.7552223040033 100.741345475938
"1698" 339.4 82.9876887350466 103.056043150815
"1699" 339.6 77.4744785325616 105.925429727157
"1700" 339.8 72.765999915114 108.924953266149
"1701" 340 68.3360773653432 112.511203661075
"1702" 340.2 63.6367835690679 112.980736033794
"1703" 340.4 58.5955669934854 110.499520776848
"1704" 340.6 54.0984370188922 107.196858834635
"1705" 340.8 50.4352101076342 102.846644971769
"1706" 341 47.3865683616582 98.170675875259
"1707" 341.2 43.5796360532264 93.8639280550158
"1708" 341.4 40.6549966150943 89.0015493096332
"1709" 341.6 38.3386321675885 84.1129510273194
"1710" 341.8 36.6922571538545 78.9689932096636
"1711" 342 32.7635201682695 73.6906178160871
"1712" 342.2 27.6890167207149 71.2274633265084
"1713" 342.4 23.0748109847921 71.7759894528887
"1714" 342.6 18.1614785454885 74.5268328510913
"1715" 342.8 14.019439251075 79.2405886280415
"1716" 343 11.7914999450313 84.5667485048544
"1717" 343.2 11.7899506673802 88.0856565981366
"1718" 343.4 13.8812110962566 90.6193257201758
"1719" 343.6 17.406891471483 94.5027825210938
"1720" 343.8 21.1124267166741 99.0211607469734
"1721" 344 23.6685584771683 102.86972173901
"1722" 344.2 25.8016461395805 106.201697278129
"1723" 344.4 28.4165496193577 111.631402003759
"1724" 344.6 32.283608046425 116.244027739746
"1725" 344.8 36.5702103338746 117.493041360367
"1726" 345 43.1157142504988 117.999551318058
"1727" 345.2 49.2309941167932 118.297668534122
"1728" 345.4 53.672122520945 118.272231172954
"1729" 345.6 59.8168842463867 118.77035020414
"1730" 345.8 65.6913160067147 120.37116791411
"1731" 346 69.4703178919214 122.600454841704
"1732" 346.2 74.580132565159 125.959044284508
"1733" 346.4 79.2903931354502 125.456497489544
"1734" 346.6 85.4814313338239 122.465511258152
"1735" 346.8 90.8532624331894 119.603314362422
"1736" 347 95.9512908592985 116.809638864785
"1737" 347.2 101.152161885243 114.497520230869
"1738" 347.4 106.121848726725 111.734411338648
"1739" 347.6 110.65208829731 107.767990251466
"1740" 347.8 113.779965758683 103.218153841604
"1741" 348 115.629924987766 97.6926690277123
"1742" 348.2 117.69706046401 91.5870801872143
"1743" 348.4 119.56043776702 85.7858705236464
"1744" 348.6 121.389573322567 80.7981135873928
"1745" 348.8 123.343232499316 75.7222983064187
"1746" 349 126.585858187105 70.1931800020074
"1747" 349.2 126.9895134571 64.6313015173646
"1748" 349.4 126.124614049556 58.7922429457905
"1749" 349.6 125.698842742188 53.718370740306
"1750" 349.8 124.506500124417 47.6521479524947
"1751" 350 122.734095816431 41.9768494327074
"1752" 350.2 120.674780999802 36.2948033291641
"1753" 350.4 117.028362548394 31.5899657337621
"1754" 350.6 112.5498312183 27.8462646224807
"1755" 350.8 108.641692444186 24.5570129641254
"1756" 351 104.36610633717 20.5146662878937
"1757" 351.2 100.640186551622 16.6991278006441
"1758" 351.4 97.3176715467931 12.461873679329
"1759" 351.6 92.2845235435819 11.829255096122
"1760" 351.8 86.4874989832109 11.0859346459511
"1761" 352 81.0885485396257 10.0444065315742
"1762" 352.2 76.3632878920225 8.41509483702617
"1763" 352.4 72.8622103893167 5.08509677281605
"1764" 352.6 70.1431616227233 3.00404519266973
"1765" 352.8 64.8587183270351 3.70933585501376
"1766" 353 59.658664914574 5.63595848249157
"1767" 353.2 54.5947674284342 7.32973596041302
"1768" 353.4 50.7469687843741 7.77925303623599
"1769" 353.6 46.090622035245 7.8511863618485
"1770" 353.8 40.9312446275897 7.30482130717943
"1771" 354 36.1793716289857 8.6939152374823
"1772" 354.2 31.7168183209399 12.311795994367
"1773" 354.4 26.6503155330765 16.6894912725231
"1774" 354.6 21.7767192154143 20.2454441084019
"1775" 354.8 18.7667169307844 21.8631997493632
"1776" 355 15.6608235966995 24.9630729904961
"1777" 355.2 12.918210049255 30.8543915587498
"1778" 355.4 9.85138085009584 36.2119876382704
"1779" 355.6 6.90926770695885 40.7434717416058
"1780" 355.8 4.30541665748284 46.7936943774827
"1781" 356 5.57758002281386 50.0310016502534
"1782" 356.2 5.51885263012654 56.8600999383639
"1783" 356.4 5.15581522826748 63.7864998144288
"1784" 356.6 5.43853265422236 69.8288646942646
"1785" 356.8 4.96769503848135 73.8089386365697
"1786" 357 4.11722337701068 78.2659688479294
"1787" 357.2 6.45126794354303 82.396757606411
"1788" 357.4 9.99426919491704 87.2149536331297
"1789" 357.6 13.6174504688824 92.5755926768577
"1790" 357.8 15.6424662472732 96.4350412827215
"1791" 358 18.1911018127038 101.51857356612
"1792" 358.2 21.2690410909264 107.435948585216
"1793" 358.4 23.8539367345735 110.802418453643
"1794" 358.6 26.1619715439664 113.642064410208
"1795" 358.8 28.7154386540762 116.651641414705
"1796" 359 32.3095393557976 118.263567857498
"1797" 359.2 37.1012133741103 119.403880265001
"1798" 359.4 42.1881906579242 120.714224087458
"1799" 359.6 46.5567339234302 123.32722638138
"1800" 359.8 51.4497673812474 125.721101106422
"1801" 360 56.5360874550047 126.671533963767
"1802" 360.2 61.6440323637825 127.894712481784
"1803" 360.4 66.2869720890808 127.89005436235
"1804" 360.6 69.6491389436463 125.964043706585
"1805" 360.8 74.4941910303562 123.27743062751
"1806" 361 78.3297256669937 121.692014805245
"1807" 361.2 81.1141204090966 120.47537908837
"1808" 361.4 83.9943796653175 119.974460195958
"1809" 361.6 88.7084370607948 118.825980333726
"1810" 361.8 92.9227656247686 119.935693091112
"1811" 362 97.2772246995 118.553881458037
"1812" 362.2 100.799773451169 115.411303018678
"1813" 362.4 104.388721465745 112.682065674551
"1814" 362.6 107.176960273857 110.472519826162
"1815" 362.8 109.236087586232 106.712433012691
"1816" 363 111.958922285253 102.10332496198
"1817" 363.2 114.680496031582 98.3224961507524
"1818" 363.4 117.559009666114 94.3320078010345
"1819" 363.6 121.178238316921 90.2331225209844
"1820" 363.8 123.59858910303 85.6976590025005
"1821" 364 125.025993284618 80.1268659826382
"1822" 364.2 125.860469820046 74.4579984558345
"1823" 364.4 127.195928187147 68.3238755614988
"1824" 364.6 127.273613821886 62.7740255707879
"1825" 364.8 126.948074585092 57.3590301880158
"1826" 365 125.31622797386 51.9405149695645
"1827" 365.2 121.396590622722 46.3386813539192
"1828" 365.4 119.00916747652 41.9188960735738
"1829" 365.6 117.90837072569 39.6852554950066
"1830" 365.8 115.241820608551 33.9503128576669
"1831" 366 110.846525789023 30.1704778963802
"1832" 366.2 105.622263801486 27.2981474933043
"1833" 366.4 101.862158844483 24.3850134574737
"1834" 366.6 98.4807963055971 23.4976161637305
"1835" 366.8 92.8860261612188 23.7473828065505
"1836" 367 87.5808355932167 24.2988019805345
"1837" 367.2 82.7127758463158 24.5016259748681
"1838" 367.4 77.8967617835077 25.7814035453461
"1839" 367.6 72.2233070774666 26.9559149815241
"1840" 367.8 65.8952742424427 28.2412913655957
"1841" 368 61.0163623398368 30.2010123605067
"1842" 368.2 55.7335127437384 32.3206540240988
"1843" 368.4 50.0887608322926 34.240456911789
"1844" 368.6 45.9173940928467 34.8983760036038
"1845" 368.8 40.751288378944 34.0545424455286
"1846" 369 34.56229179389 33.2446929562472
"1847" 369.2 28.5632122472851 32.5472173008123
"1848" 369.4 23.9395683117475 30.3742252456351
"1849" 369.6 20.3662630292509 26.8395492812385
"1850" 369.8 19.3254802432521 23.4795560499222
"1851" 370 21.7916046848933 20.3812053277823
"1852" 370.2 23.4972731318181 19.6286478805124
"1853" 370.4 26.5743605589928 15.2350558806209
"1854" 370.6 31.0173395652578 13.3564504189676
"1855" 370.8 34.9146915200996 10.8752941306228
"1856" 371 38.5590643973569 7.75419150858851
"1857" 371.2 42.6748435315591 5.55543462974306
"1858" 371.4 47.8758031302776 3.93082992368106
"1859" 371.6 52.8031062700735 2.49571944654529
"1860" 371.8 57.4905420510965 2.09397032923445
"1861" 372 62.9530039507845 1.77642317559386
"1862" 372.2 68.5829987582754 2.91632177702992
"1863" 372.4 74.0520449291452 3.15122231047595
"1864" 372.6 79.4799748854702 3.83113012411108
"1865" 372.8 84.5092577908339 6.16225652502905
"1866" 373 89.4546368242563 7.80904316695898
"1867" 373.2 94.5180052378863 10.2690450097865
"1868" 373.4 98.8100536355465 14.037163276615
"1869" 373.6 103.554961348317 16.2234359417551
"1870" 373.8 105.995461683916 17.8019322968668
"1871" 374 107.816384911348 20.7126919911365
"1872" 374.2 108.816696281785 22.4520946231916
"1873" 374.4 113.980437358347 27.4491325041241
"1874" 374.6 117.093839092345 30.1696142792585
"1875" 374.8 118.742568378984 32.7725967031355
"1876" 375 121.289372209641 36.4552475639773
"1877" 375.2 122.905915116095 41.2763245613343
"1878" 375.4 124.39173736523 47.281133160261
"1879" 375.6 127.07119365816 53.1147878404086
"1880" 375.8 128.1817231306 58.9759398550833
"1881" 376 128.557510861872 65.1635266562152
"1882" 376.2 128.713412432998 71.2060699158462
"1883" 376.4 128.768953130628 74.3402013901612
"1884" 376.6 127.172336514931 78.6986935007274
"1885" 376.8 125.682324130131 84.1605064105521
"1886" 377 124.455785420256 89.1519833633804
"1887" 377.2 121.822076972342 93.7503226708314
"1888" 377.4 118.672168000242 98.735968605626
"1889" 377.6 115.849761936563 103.582540163944
"1890" 377.8 111.82111738878 108.169695709614
"1891" 378 107.891424240861 112.504890391853
"1892" 378.2 104.946282338697 115.536192766052
"1893" 378.4 100.248943884891 118.151559925164
"1894" 378.6 95.6546428387002 120.971398300757
"1895" 378.8 91.1248972603695 123.288264933563
"1896" 379 86.161110171966 124.33375399961
"1897" 379.2 81.6560742827265 126.625185498522
"1898" 379.4 75.720783758605 127.795832047083
"1899" 379.6 70.1832679031491 128.287069472555
"1900" 379.8 64.5768172382582 128.45509626839
"1901" 380 60.1110157586622 127.265099627688
"1902" 380.2 55.2109951497333 126.710323323893
"1903" 380.4 51.4991320778183 127.928007451584
"1904" 380.6 48.2765921496667 126.147804261833
"1905" 380.8 43.2456163483207 123.138882975748
"1906" 381 38.5205034090574 122.527273190879
"1907" 381.2 34.3201854678679 120.08045840142
"1908" 381.4 29.1037790880312 117.176135287331
"1909" 381.6 25.6518809191861 113.639717337593
"1910" 381.8 22.9757622930345 109.145111434202
"1911" 382 19.2677717411466 106.595534457545
"1912" 382.2 13.9684154646169 104.823054366345
"1913" 382.4 11.7192857459446 100.573105464191
"1914" 382.6 10.1893291835593 94.2646235981775
"1915" 382.8 7.3214370092057 89.322865888825
"1916" 383 4.74934003581489 85.3044172026426
"1917" 383.2 1.90686994907431 78.9824750356321
"1918" 383.4 2.02410864936366 72.1174174370375
"1919" 383.6 0.8627199198811 66.7915992766175
"1920" 383.8 1.14086677757619 61.630168623301
"1921" 384 1.14209509338947 56.2486119865682
"1922" 384.2 2.25063294020167 51.9958852498999
"1923" 384.4 2.76765582797967 46.9873945942906
"1924" 384.6 6.78574209387071 41.4076630728934
"1925" 384.8 8.72606435337728 37.1650183686067
"1926" 385 10.1328968052213 32.8729410644499
"1927" 385.2 13.7403511110337 27.3518571611906
"1928" 385.4 16.938226350978 22.4550185027097
"1929" 385.6 20.9649196344082 18.1264453713333
"1930" 385.8 25.1214842968796 14.742669798557
"1931" 386 29.2461456971956 11.1047884979515
"1932" 386.2 34.4119478739845 8.47793450932234
"1933" 386.4 39.373814977684 5.94013615106302
"1934" 386.6 44.9753145505282 4.13146404819981
"1935" 386.8 50.6404067521273 2.90422162018558
"1936" 387 55.6156299557388 1.9970198534306
"1937" 387.2 60.5462920854775 1.26156943966607
"1938" 387.4 67.1256535166013 1.70730302431873
"1939" 387.6 73.3934805639957 1.80686360545831
"1940" 387.8 77.5064482488638 3.65121661810484
"1941" 388 80.8781879464745 6.44408484685244
"1942" 388.2 84.8233591425115 9.72532429130569
"1943" 388.4 87.4586505916273 14.1164482395565
"1944" 388.6 89.1172584930052 18.139370847845
"1945" 388.8 89.6138700711591 21.2977238827961
"1946" 389 88.7637900833354 25.3486082213131
"1947" 389.2 90.0710078472438 30.4675545258769
"1948" 389.4 93.2467022753513 33.2190715575613
"1949" 389.6 97.0234111941414 34.6241378334734
"1950" 389.8 101.948681686234 34.5534639297795
"1951" 390 104.774931764538 32.448758486684
"1952" 390.2 105.96734013218 28.806512147149
"1953" 390.4 106.576870413326 25.6810435965457
"1954" 390.6 106.44066261917 25.791508708297
"1955" 390.8 108.354141296319 23.0018047397834
"1956" 391 109.127990916402 24.0635032910094
"1957" 391.2 112.879499765299 25.3446806452907
"1958" 391.4 115.230956391161 28.1556649745961
"1959" 391.6 118.109531805174 32.0281597577782
"1960" 391.8 118.853749558669 36.1895493040997
"1961" 392 119.124327811644 40.4163607958153
"1962" 392.2 119.779816385666 43.7667398446956
"1963" 392.4 119.405412840828 46.1849771140657
"1964" 392.6 119.127334332955 48.2912155056855
"1965" 392.8 118.921770883156 49.6275547830201
"1966" 393 118.202388654261 50.7593572998456
"1967" 393.2 117.306582812415 54.7191135354452
"1968" 393.4 116.587629062375 58.4115062284681
"1969" 393.6 115.185876678369 62.305514529479
"1970" 393.8 112.886111662244 67.0659380756119
"1971" 394 111.005828137672 71.9045638522145
"1972" 394.2 107.998689949169 75.9630937565068
"1973" 394.4 104.1139979171 79.7341611757857
"1974" 394.6 100.747755391533 82.7827982591796
"1975" 394.8 96.9519454211391 86.2798179256965
"1976" 395 95.7715584222381 90.9088592175776
"1977" 395.2 96.0041810998477 96.2619643391241
"1978" 395.4 96.401637234104 101.259857556986
"1979" 395.6 96.8997301110214 104.82749890278
"1980" 395.8 97.7874497519563 108.402266289889
"1981" 396 99.8556296771138 112.713858993885
"1982" 396.2 99.4009115249963 115.725661325951
"1983" 396.4 94.8957098933071 116.832894951911
"1984" 396.6 89.9423899553113 116.749734268056
"1985" 396.8 85.5401586540101 115.579394616656
"1986" 397 80.8284257918501 113.855297534862
"1987" 397.2 75.7681824127646 111.733838414769
"1988" 397.4 71.3128293759213 109.192951201532
"1989" 397.6 67.1820492636908 105.52137041566
"1990" 397.8 63.7209554276956 101.86358558991
"1991" 398 61.991712815509 97.3191417259343
"1992" 398.2 60.0847037606869 92.9733327392365
"1993" 398.4 58.5944229407703 86.8923576209952
"1994" 398.6 56.7711348992163 81.0177472917192
"1995" 398.8 54.6767933390307 77.0771824296737
"1996" 399 51.6650607160891 72.2724271144092
"1997" 399.2 47.775896897892 67.6780473104453
"1998" 399.4 44.3098681523446 62.3725218804342
"1999" 399.6 41.04598049711 57.3066105351418
"2000" 399.8 38.31027899629 52.5886419056242
"2001" 400 35.6956256925734 48.050050603951
"2002" 400.2 33.2138859935036 43.6821902294682
"2003" 400.4 30.8553759196656 37.7609559934162
"2004" 400.6 28.2324572234022 31.6172149350401
"2005" 400.8 26.597526306439 26.4470806270458
"2006" 401 25.1648408975961 21.2106981271277
"2007" 401.2 26.2113692838947 16.4718728128816
"2008" 401.4 30.6003936548495 12.9450824617362
"2009" 401.6 35.2287239895859 10.7477295902348
"2010" 401.8 41.636073254555 8.92446712058743
"2011" 402 47.464143487587 7.09726932018018
"2012" 402.2 52.1124943234322 6.87135551739966
"2013" 402.4 56.9323579270771 7.92571135825585
"2014" 402.6 62.68075399924 8.59525737678823
"2015" 402.8 68.2232491582098 9.81163050327406
"2016" 403 74.3761004851317 12.2810339239258
"2017" 403.2 79.3966639561051 14.1266336897973
"2018" 403.4 84.3843610552445 16.3762608228593
"2019" 403.6 88.7137118089271 20.0940119260789
"2020" 403.8 92.0936183351649 24.7781931618093
"2021" 404 95.3538052096948 29.2732209325094
"2022" 404.2 96.3196889261672 33.023225321986
"2023" 404.4 98.6869233561412 38.5234181412914
"2024" 404.6 101.03368073581 43.7207774787975
"2025" 404.8 103.112162259195 48.6510101089381
"2026" 405 104.682182220744 53.7448096278315
"2027" 405.2 106.015321444851 58.14822844938
"2028" 405.4 108.035848221063 63.1902470828659
"2029" 405.6 111.10543175763 68.6787532172513
"2030" 405.8 113.173014847896 73.8068047017714
"2031" 406 112.976752992729 79.2901935021237
"2032" 406.2 113.3462963135 85.0750089602798
"2033" 406.4 113.236532119004 90.3922522949533
"2034" 406.6 110.567039597115 94.256676683666
"2035" 406.8 105.899140303761 98.2438135926489
"2036" 407 102.396120003907 101.771689091214
"2037" 407.2 98.2339054650667 103.02751194676
"2038" 407.4 92.3118148701705 104.941651295529
"2039" 407.6 86.915283028004 106.770886080087
"2040" 407.8 81.932204162224 106.952141379833
"2041" 408 75.974620520061 106.195535730333
"2042" 408.2 70.1291443161902 104.848694114126
"2043" 408.4 64.4605729042258 102.554656918158
"2044" 408.6 58.6824975359936 99.800932731853
"2045" 408.8 53.2999539979648 97.5185806017033
"2046" 409 49.3143775721188 95.7826448607032
"2047" 409.2 43.8707018493367 92.5408040857724
"2048" 409.4 38.9871852943321 89.2915235247337
"2049" 409.6 34.438666775033 85.5612154407729
"2050" 409.8 29.1645771518452 82.0198706297425
"2051" 410 24.2109051575154 78.0947997206933
"2052" 410.2 19.5477605766864 74.6051529652615
"2053" 410.4 15.1790354198997 72.8105489225173
"2054" 410.6 9.28520897269881 70.9530521010844
"2055" 410.8 5.14770990860922 67.7025775275098
"2056" 411 4.44418042044238 63.5823638107902
"2057" 411.2 6.57399109483562 57.8236243986258
"2058" 411.4 10.4574019320151 53.8358275172003
"2059" 411.6 13.9946820076487 50.568496429872
"2060" 411.8 17.519665288805 47.3931551734896
"2061" 412 21.7599568221223 44.3842310226331
"2062" 412.2 25.2144027369987 42.8712485795323
"2063" 412.4 30.049351095855 41.6704268620496
"2064" 412.6 34.5960758237529 39.5893684432409
"2065" 412.8 39.0614225620478 36.4287719689595
"2066" 413 43.7372436725737 33.0122261006711
"2067" 413.2 47.4307290194384 29.9486562643399
"2068" 413.4 51.5881749963145 25.9557609926674
"2069" 413.6 55.6608241012227 22.5679274921684
"2070" 413.8 59.8806181567488 18.7197562389001
"2071" 414 65.0562373218278 14.8695394196765
"2072" 414.2 69.4386974421871 12.2366062958222
"2073" 414.4 73.2467832345856 9.33097074645248
"2074" 414.6 78.1629329748544 6.22231945203259
"2075" 414.8 83.5981642648317 7.03797503214022
"2076" 415 88.689506008906 10.6666274053978
"2077" 415.2 93.0564793322578 14.7354618993887
"2078" 415.4 97.2931846793812 19.7676143660747
"2079" 415.6 99.9168029933164 23.8241588905023
"2080" 415.8 101.668487591104 28.0575218137058
"2081" 416 102.19136952115 33.2148080708765
"2082" 416.2 103.583646516333 38.8976737602027
"2083" 416.4 105.290295005748 44.4246410083823
"2084" 416.6 106.85202910313 49.5849725618176
"2085" 416.8 108.066883738699 54.6565161252268
"2086" 417 109.032662253666 60.9554906914657
"2087" 417.2 109.001110426828 66.3535824030891
"2088" 417.4 108.828226291769 72.6785590477518
"2089" 417.6 109.885856935455 77.310984166961
"2090" 417.8 113.06031846486 82.4661057885128
"2091" 418 117.003624129487 87.065091059754
"2092" 418.2 120.206390968678 91.4600443790641
"2093" 418.4 119.562631356728 95.353603242149
"2094" 418.6 116.174331635949 100.722334759929
"2095" 418.8 112.89747815984 105.374986883844
"2096" 419 108.479001035211 108.781424048233
"2097" 419.2 103.968533475973 112.319416270167
"2098" 419.4 99.4642466342055 116.122973474063
"2099" 419.6 94.4078116534328 119.601202402865
"2100" 419.8 88.8032188492518 122.437104611805
"2101" 420 83.1313472021621 124.8729263563
"2102" 420.2 78.3820137565082 124.474727621202
"2103" 420.4 72.8633422806587 123.332087680434
"2104" 420.6 67.0124949107598 122.283897767622
"2105" 420.8 61.8892545677194 121.73265873339
"2106" 421 56.8214152748771 119.228460812205
"2107" 421.2 52.6623998195752 116.150588963474
"2108" 421.4 47.5520451795728 113.354675117879
"2109" 421.6 43.0654298459652 111.599682798325
"2110" 421.8 37.1592379711218 108.907484402639
"2111" 422 31.6081459865375 106.011677091253
"2112" 422.2 27.4613393373413 104.261083843309
"2113" 422.4 21.7539997377537 102.556259315053
"2114" 422.6 16.5134179835376 99.2673949025183
"2115" 422.8 14.7286981020983 94.7697508168421
"2116" 423 14.7696122963589 88.6422292794422
"2117" 423.2 15.4830222264834 82.1362221503877
"2118" 423.4 15.7124849111415 76.2802680244621
"2119" 423.6 16.15445387799 71.5821419513077
"2120" 423.8 16.1434683837962 65.7846902175878
"2121" 424 16.8121245140031 59.5566543122524
"2122" 424.2 17.82493083353 54.3193951122561
"2123" 424.4 19.6061289868118 48.7449433938761
"2124" 424.6 19.7864452482821 42.6339594372603
"2125" 424.8 19.9955321613016 36.7537264454189
"2126" 425 19.6439415692626 30.715132432248
"2127" 425.2 18.567576991835 24.8797594574114
"2128" 425.4 21.5017377767258 21.51287019693
"2129" 425.6 26.8628801835179 17.8068907261671
"2130" 425.8 33.5244847018657 16.1823847798614
"2131" 426 39.0678373837509 14.5984352081526
"2132" 426.2 43.4555641486938 13.7206619632569
"2133" 426.4 49.3488370020503 13.8405309864818
"2134" 426.6 55.4759534520564 13.8703000469027
"2135" 426.8 61.011451749263 14.2761269156488
"2136" 427 67.0950532242002 16.6544593101732
"2137" 427.2 71.9722813815524 20.030546121862
"2138" 427.4 75.8092579378006 24.0118686079053
"2139" 427.6 79.8505929428985 29.28174024416
"2140" 427.8 81.9476137565088 33.2297737990714
"2141" 428 84.8895553161508 38.0206662783447
"2142" 428.2 86.6643946196631 43.549228129899
"2143" 428.4 88.2856595921696 49.2032718626452
"2144" 428.6 90.8941212645774 54.8433903127789
"2145" 428.8 92.9319082684911 59.9185041920794
"2146" 429 93.9157468111795 66.4081598076978
"2147" 429.2 95.3106631593663 72.93571668618
"2148" 429.4 96.5265175248887 79.2588670640456
"2149" 429.6 95.3656586954413 83.9504884721403
"2150" 429.8 93.9761294943547 89.2467455305678
"2151" 430 94.5201837110654 94.5135178083197
"2152" 430.2 95.9981320524235 100.253117351723
"2153" 430.4 98.3587653466066 103.891577092227
"2154" 430.6 101.417586546241 106.051468191764
"2155" 430.8 101.886834362213 108.26240456164
"2156" 431 98.4925844224442 110.429943077729
"2157" 431.2 93.618666618187 110.236243331558
"2158" 431.4 89.3069894181088 108.336041547413
"2159" 431.6 87.297474619117 106.562024569393
"2160" 431.8 82.9764900084972 104.062333070519
"2161" 432 77.9174311234106 101.531637190776
"2162" 432.2 73.1804632900697 99.3959715689512
"2163" 432.4 69.3246837037784 98.0756186934299
"2164" 432.6 64.7129462227962 95.6128047640626
"2165" 432.8 59.3498988909306 92.2373766440115
"2166" 433 54.1136071014373 88.6967324368625
"2167" 433.2 48.8264409791859 84.5015167305566
"2168" 433.4 43.35845980279 80.6793674462944
"2169" 433.6 37.4070337133756 77.0793128145926
"2170" 433.8 32.3492813150307 73.1443153163161
"2171" 434 28.365171001489 67.8360629945848
"2172" 434.2 24.885821202707 62.043785490259
"2173" 434.4 22.2339579773445 56.1138254810109
"2174" 434.6 21.2639233782812 50.216730859045
"2175" 434.8 20.4497606257254 43.3207931921853
"2176" 435 21.3604560215996 37.6099979557253
"2177" 435.2 23.9677913566419 32.1376387015927
"2178" 435.4 27.128493635268 27.3362329883332
"2179" 435.6 31.4407024098995 23.3548045083456
"2180" 435.8 37.4001784937032 19.7672974495769
"2181" 436 43.5380531178322 17.8007319023844
"2182" 436.2 49.2658635627272 17.5045894532431
"2183" 436.4 55.5157073988439 18.6976954205667
"2184" 436.6 60.7222538461802 20.8742693775911
"2185" 436.8 65.6766703503441 23.5955802307744
"2186" 437 70.613650677614 26.149696239991
"2187" 437.2 74.8693767442758 29.9255011723941
"2188" 437.4 78.7198217126416 33.9914723923898
"2189" 437.6 82.6145619057632 38.3892796631684
"2190" 437.8 87.3186327606741 42.1071528123115
"2191" 438 91.8296213957729 46.4267371183439
"2192" 438.2 95.7477621783893 51.4672838192451
"2193" 438.4 99.1112600244563 56.4162803698209
"2194" 438.6 102.536583984658 59.9457732208155
"2195" 438.8 107.080485031764 62.4561764138244
"2196" 439 112.36301074765 65.7143412431177
"2197" 439.2 116.976214149966 69.2146060270715
"2198" 439.4 120.200964383044 73.472935628082
"2199" 439.6 119.895778186816 78.9530974760456
"2200" 439.8 117.384278510799 84.4754121147415
"2201" 440 114.083949931751 88.6052208514731
"2202" 440.2 110.421509486263 93.7177785576148
"2203" 440.4 106.660679504941 98.2676276067335
"2204" 440.6 102.415420391724 99.9030616351513
"2205" 440.8 97.5931103893353 99.8633450501376
"2206" 441 91.3032435442945 99.2738783684314
"2207" 441.2 86.7606987110165 97.1257771855663
"2208" 441.4 82.7386014785469 94.8065095483223
"2209" 441.6 79.9603563242129 90.4638451164014
"2210" 441.8 77.5775839832676 84.6125278561273
"2211" 442 76.7643756717746 79.2431512001724
"2212" 442.2 77.2374992252765 73.8752122838019
"2213" 442.4 78.1914379705982 68.4910273064449
"2214" 442.6 78.8442668325821 64.0619681495485
"2215" 442.8 79.7654521776491 57.9362857491116
"2216" 443 81.0613762207564 52.510163168437
"2217" 443.2 81.5303233937486 47.7431822160454
"2218" 443.4 82.6425950243904 42.2940387792204
"2219" 443.6 84.4524060334877 36.6650493131189
"2220" 443.8 86.6926393165189 31.4942555311377
"2221" 444 90.2322941626806 26.3602807052383
"2222" 444.2 95.0440625401705 23.2916121626458
"2223" 444.4 100.324911731281 22.7353727286675
"2224" 444.6 105.940366930962 24.0579153113082
"2225" 444.8 109.616469896123 27.3978936835025
"2226" 445 112.974111426545 31.6977867758728
"2227" 445.2 116.188184174204 36.368137865567
"2228" 445.4 116.33065332603 41.3508986610602
"2229" 445.6 114.635013633653 44.4793086856131
"2230" 445.8 111.654869007045 48.9167809032405
"2231" 446 110.05470469963 53.7128796981893
"2232" 446.2 107.855020745986 59.0076462288079
"2233" 446.4 106.197732862326 62.5044280974854
"2234" 446.6 103.578513222535 67.758536087401
"2235" 446.8 100.314107169779 71.8384116295898
"2236" 447 98.1302505630364 72.4443358809662
"2237" 447.2 94.5373540493671 73.6034985070754
"2238" 447.4 90.8038253829555 73.4490914024041
"2239" 447.6 87.8766466941713 70.7829189144204
"2240" 447.8 83.9985469342001 68.5120296645361
"2241" 448 80.1108139695399 66.4041992197303
"2242" 448.2 76.6172867637311 64.482515299869
"2243" 448.4 74.3672735190722 61.6494366334123
"2244" 448.6 71.4107420297093 57.2521038851174
"2245" 448.8 68.2436797567984 52.8441419768666
"2246" 449 65.1510549658232 48.4314698893928
"2247" 449.2 64.5325565559357 44.6998912742893
"2248" 449.4 62.8318075865382 39.8039076045368
"2249" 449.6 61.0361953194454 34.56555486283
"2250" 449.8 59.0763243767114 28.8625173464996
"2251" 450 55.7915051699552 24.2672334622373
"2252" 450.2 52.529801359672 22.9422914985387
"2253" 450.4 47.8337816947487 23.9260821733785
"2254" 450.6 44.2102525508646 26.6171276987658
"2255" 450.8 42.6100246260491 30.5808449905833
"2256" 451 41.1330016176102 35.2718494267186
"2257" 451.2 39.7425124692479 40.6569946785187
"2258" 451.4 39.2075754532819 46.1147248787618
"2259" 451.6 38.4093210845048 51.112619372445
"2260" 451.8 38.5472144736849 55.7444082344704
"2261" 452 38.792453485292 61.9814611759197
"2262" 452.2 38.5646506201919 67.9915080696852
"2263" 452.4 38.8662826106047 72.5410709542194
"2264" 452.6 38.5054104906416 77.5187050519251
"2265" 452.8 37.5936155679906 83.2441268611667
"2266" 453 35.5310500846386 89.2835450956582
"2267" 453.2 33.0895749009806 93.8329900372481
"2268" 453.4 30.0520535417335 96.8948719470001
"2269" 453.6 26.3183739094849 99.2874748726165
"2270" 453.8 21.6465686662667 101.80334364973
"2271" 454 17.6129454521454 102.933556437063
"2272" 454.2 15.4470998282174 99.910792744662
"2273" 454.4 12.8700456460951 98.6687164247625
"2274" 454.6 12.6734141875809 99.3556302573669
"2275" 454.8 13.264203715017 101.272693066228
"2276" 455 15.83095042505 105.486718493146
"2277" 455.2 19.6674078454457 109.954244017657
"2278" 455.4 23.5926147615614 112.779135795057
"2279" 455.6 27.5124625224574 115.221892968592
"2280" 455.8 30.9887735295785 117.988460089656
"2281" 456 34.4107468223068 119.186990655394
"2282" 456.2 38.7194431860792 120.662964969385
"2283" 456.4 44.2780794619629 122.733148245404
"2284" 456.6 50.0561020851824 124.947604019149
"2285" 456.8 55.7064348882897 127.302867051275
"2286" 457 60.2410058059421 127.113197733832
"2287" 457.2 65.6339973307536 125.265463046187
"2288" 457.4 71.5979649908039 123.596111546469
"2289" 457.6 75.9391473905788 123.759485252584
"2290" 457.8 81.5292662201185 124.915410751861
"2291" 458 86.5167336291116 124.441399308895
"2292" 458.2 91.5704706220837 121.661605304512
"2293" 458.4 96.6910049914379 118.450900701417
"2294" 458.6 101.401877351577 116.051507370565
"2295" 458.8 105.473581421762 112.873573403334
"2296" 459 109.32336628366 108.777146619581
"2297" 459.2 113.582742867799 104.777119535504
"2298" 459.4 116.731124041454 100.148988939909
"2299" 459.6 119.21270249831 95.7583442542282
"2300" 459.8 121.939339121064 90.7416423792464
"2301" 460 124.610955877208 85.1525669615623
"2302" 460.2 126.403742108878 80.0750852598087
"2303" 460.4 127.12133913344 75.3399123669239
"2304" 460.6 127.669878264514 69.0637703146994
"2305" 460.8 127.911217563026 62.7313084991397
"2306" 461 127.666925578543 58.419293826317
"2307" 461.2 127.442418532461 53.8734598217247
"2308" 461.4 125.564561384015 49.0773420378463
"2309" 461.6 122.617698358951 44.22391426955
"2310" 461.8 121.753835863333 39.6491431319828
"2311" 462 119.648949628092 35.9542129295621
"2312" 462.2 117.361100866386 31.6702067335902
"2313" 462.4 114.472536460892 27.115509187724
"2314" 462.6 110.593188532301 23.7154472850339
"2315" 462.8 107.898231156219 20.1601054041183
"2316" 463 104.872904948611 16.8169221386665
"2317" 463.2 101.120250904856 13.3051417440788
"2318" 463.4 97.7018779041676 12.2497483735914
"2319" 463.6 93.4431150337293 10.5531813291434
"2320" 463.8 89.832468639023 8.36847704777796
"2321" 464 86.016110982674 6.11455203269004
"2322" 464.2 80.7233446308162 4.72502408027749
"2323" 464.4 75.4318703971986 3.09577023594699
"2324" 464.6 71.610916553864 2.74825673678903
"2325" 464.8 66.0652192970116 2.62260179069308
"2326" 465 61.7953641625794 2.27914154976258
"2327" 465.2 55.3771869610632 2.58346821235553
"2328" 465.4 50.3032928423471 2.78754048262697
"2329" 465.6 45.8689903565362 4.12548196739903
"2330" 465.8 40.4865414941168 5.70616853521298
"2331" 466 36.8557166895666 7.47134282684197
"2332" 466.2 32.8831905889346 10.136129955365
"2333" 466.4 29.739258611445 11.2360417372707
"2334" 466.6 27.4569183664663 11.99647726651
"2335" 466.8 25.6676044962669 14.6361135782061
"2336" 467 22.7635758004507 17.8508715904958
"2337" 467.2 19.5566170513468 20.0116595204495
"2338" 467.4 17.0518693680034 22.9113857775679
"2339" 467.6 13.6873660041991 26.9261083463946
"2340" 467.8 11.4964848088677 29.3747364867726
"2341" 468 9.24917327022553 33.607799552129
"2342" 468.2 6.25222286618363 38.1882243689374
"2343" 468.4 4.85298740897099 42.2792125174255
"2344" 468.6 3.31970510727625 47.0623826620577
"2345" 468.8 3.20365809726287 51.1707701763718
"2346" 469 1.57044330438177 56.5594020011043
"2347" 469.2 1.13469796587599 60.6039407798952
"2348" 469.4 1.28514209679775 65.5196260051909
"2349" 469.6 1.05213088579923 70.2150564407993
"2350" 469.8 1.84571547275287 74.8411215952332
"2351" 470 3.69186530990269 79.7104869809545
"2352" 470.2 4.65266039342663 84.8256511797949
"2353" 470.4 6.04698693480549 88.9172043298223
"2354" 470.6 9.05825046751491 92.5361897347877
"2355" 470.8 12.1764428101999 97.0983076318911
"2356" 471 15.3173521699053 100.234942020417
"2357" 471.2 17.0665664338793 103.426024000486
"2358" 471.4 18.3331468093498 107.574250530858
"2359" 471.6 20.0683326329844 108.99152671783
"2360" 471.8 24.2017159213414 109.07427296307
"2361" 472 28.337162025502 107.94014757811
"2362" 472.2 33.0418875171546 106.78111611812
"2363" 472.4 37.3979806476951 104.838332512951
"2364" 472.6 40.9075638375427 103.429718386066
"2365" 472.8 43.8381090558354 103.203219521049
"2366" 473 48.5003229305623 103.444081913804
"2367" 473.2 52.1846239502703 104.16813284355
"2368" 473.4 53.7621342470814 105.744382436679
"2369" 473.6 54.0233505837061 107.903873711157
"2370" 473.8 53.3005197448407 109.885697229409
"2371" 474 52.1358476365268 110.64558957674
"2372" 474.2 51.6321713353042 111.102175310712
"2373" 474.4 51.7134340362055 111.052262063258
"2374" 474.6 51.9508293092065 111.220196782532
"2375" 474.8 52.0946483867724 111.628154567439
"2376" 475 51.6335017446967 112.257618393743
"2377" 475.2 50.4585392953577 113.128716386251
"2378" 475.4 49.6783664490613 113.386317162639
"2379" 475.6 49.0505734725417 113.429648225402
"2380" 475.8 48.7642251591931 113.271684316625
"2381" 476 48.0505982443065 113.539507577958
"2382" 476.2 47.0762966450493 114.557499776258
"2383" 476.4 46.004689433514 114.732874132865
"2384" 476.6 45.1866947787956 115.563155530791
"2385" 476.8 44.5744354109126 116.322712419404
"2386" 477 44.5968225670963 117.804398956738
"2387" 477.2 44.980372665345 119.060756523068
"2388" 477.4 45.6659131229442 119.711216219898
"2389" 477.6 47.0955512680611 120.467973580068
"2390" 477.8 49.4253757185509 121.907191775045
"2391" 478 52.3402282895577 123.864914506614
"2392" 478.2 55.1306672234935 124.01746118243
"2393" 478.4 58.8016126148922 122.873380620916
"2394" 478.6 63.7877067123075 121.485588001904
"2395" 478.8 67.9578941379822 121.211818046682
"2396" 479 71.4884107224388 122.812095941005
"2397" 479.2 75.3090831836822 125.136687688782
"2398" 479.4 79.5838746003745 126.171873239306
"2399" 479.6 83.221737949805 124.546865491023
"2400" 479.8 87.1109983269348 121.196757123613
"2401" 480 90.4280876559924 117.775941284021
"2402" 480.2 93.8516597967562 114.901339088896
"2403" 480.4 97.3930392571689 112.794016099903
"2404" 480.6 100.741195682621 109.139429637092
"2405" 480.8 104.53707190479 105.260007659885
"2406" 481 108.246344517789 102.527736775466
"2407" 481.2 112.78430599995 101.802910319626
"2408" 481.4 115.350575112039 102.360238375245
"2409" 481.6 117.472545549801 100.283876412618
"2410" 481.8 119.107012336015 95.8783224111626
"2411" 482 122.014725611706 91.5537865931095
"2412" 482.2 123.513926906017 87.0870572552978
"2413" 482.4 125.12626905953 82.4514738499089
"2414" 482.6 126.027785761211 77.5391109519151
"2415" 482.8 127.050913610854 72.3005134945061
"2416" 483 127.47503844911 66.6317526746618
"2417" 483.2 126.883573906745 61.9942838489403
"2418" 483.4 126.456747654059 58.0094263671304
"2419" 483.6 124.215972987681 53.3176603375042
"2420" 483.8 121.693526213654 48.6534522719422
"2421" 484 120.04446152291 43.685002459362
"2422" 484.2 119.641051651191 40.5262196298179
"2423" 484.4 119.26435756623 36.0935262163779
"2424" 484.6 115.506061783261 33.4087304100666
"2425" 484.8 110.474553238998 30.4176803518301
"2426" 485 106.937812333756 26.6713554591012
"2427" 485.2 103.161908407976 22.3223881153707
"2428" 485.4 98.5938801196789 18.8960002293845
"2429" 485.6 94.9171304449477 14.6604836297406
"2430" 485.8 93.3359478568687 10.5124903047421
"2431" 486 89.6289570157667 9.41861283436612
"2432" 486.2 84.1413659387049 8.67260248818333
"2433" 486.4 78.5999934956001 8.05546354844445
"2434" 486.6 73.3169495034669 6.86473968197161
"2435" 486.8 68.5863214846474 4.73132826881442
"2436" 487 64.6171919941893 2.68724382618466
"2437" 487.2 59.1571209663082 2.94111678703343
"2438" 487.4 53.0933982922142 3.86538539192369
"2439" 487.6 47.5383922664217 4.29008173844191
"2440" 487.8 42.3351710467619 6.37090682783658
"2441" 488 37.2001192089249 8.9264403141094
"2442" 488.2 32.9981065186828 11.4268035009898
"2443" 488.4 29.1785252294528 13.0044689723948
"2444" 488.6 24.4752544210779 16.8899790849245
"2445" 488.8 19.3527835240674 20.9391115742248
"2446" 489 15.899431012069 24.7162879531562
"2447" 489.2 12.811566031031 29.8373528284719
"2448" 489.4 8.20956942547289 36.0993068349811
"2449" 489.6 6.21823481693972 41.2701192392791
"2450" 489.8 5.39770541703948 46.7445261249413
"2451" 490 3.82716218709505 52.2038510987363
"2452" 490.2 1.46760707996124 57.7995322238659
"2453" 490.4 3.09922963989186 62.1525824278233
"2454" 490.6 4.33571129652552 67.9688849844544
"2455" 490.8 4.65975892546587 73.4428948587299
"2456" 491 3.52172427136129 78.0315033413962
"2457" 491.2 4.29933944103372 81.7602387300358
"2458" 491.4 8.12268164788179 87.0352682823344
"2459" 491.6 11.5525736585561 91.370676370597
"2460" 491.8 13.7755178513771 94.2085090879768
"2461" 492 16.6778539756351 98.6707086729663
"2462" 492.2 18.6752849091429 104.304047736202
"2463" 492.4 19.6315137802591 109.274732595824
"2464" 492.6 22.8773700060753 111.145839690023
"2465" 492.8 28.5154544002117 111.994631820803
"2466" 493 33.4432079872304 112.814623358403
"2467" 493.2 36.3795115799897 113.095649013819
"2468" 493.4 40.7335608905395 114.608262850394
"2469" 493.6 45.0093600472662 117.347541085028
"2470" 493.8 46.9174391106947 121.533447926238
"2471" 494 46.3469268951578 124.531369096152
"2472" 494.2 45.5084259625681 124.494099270123
"2473" 494.4 46.0902499232035 123.680093875018
"2474" 494.6 49.1256829277757 125.162997730875
"2475" 494.8 51.265230627611 127.054927249084
"2476" 495 54.4637602087892 126.882922142743
"2477" 495.2 58.8394645449628 127.689205011447
"2478" 495.4 62.2389805840594 127.651965034534
"2479" 495.6 66.5885940126057 126.82969318867
"2480" 495.8 70.7072887452351 126.671940924316
"2481" 496 75.5587839850849 126.372718772135
"2482" 496.2 80.5597643642888 126.091110122272
"2483" 496.4 85.0394630936055 123.855994588041
"2484" 496.6 89.8176587020521 121.697711192825
"2485" 496.8 93.781045725894 120.813560105227
"2486" 497 97.7458330086832 117.718085160799
"2487" 497.2 102.768539334613 115.183597673118
"2488" 497.4 106.185133994829 111.520184607492
"2489" 497.6 108.302609754707 106.88627686732
"2490" 497.8 112.057365332399 103.054135115807
"2491" 498 115.311379872542 100.007390971236
"2492" 498.2 118.028108135771 97.2666101340523
"2493" 498.4 119.278437617493 92.5204060626906
"2494" 498.6 120.329645234238 86.8203842893752
"2495" 498.8 120.514371370257 82.074342886935
"2496" 499 119.555407505543 76.9023577909081
"2497" 499.2 119.608306982486 72.0327914391616
"2498" 499.4 120.645025178306 65.981991807506
"2499" 499.6 120.135494621834 61.8397112985028
"2500" 499.8 117.881610698724 59.168896857824
"2501" 500 117.150603410253 54.8006359200637
"2502" 500.2 116.057649549325 52.4967706879987
"2503" 500.4 115.42331157814 50.6361468064076
"2504" 500.6 116.02824213441 49.0596115347144
"2505" 500.8 117.448812119237 48.2744283005702
"2506" 501 117.509087370915 47.5244650729541
"2507" 501.2 117.496020707964 48.6452124245323
"2508" 501.4 116.983184585522 48.9285505194198
"2509" 501.6 116.946750722281 48.7565089054697
"2510" 501.8 116.996222545149 48.5093996036936
"2511" 502 117.119614728304 48.3402735315831
"2512" 502.2 117.165543696014 48.2185690004745
"2513" 502.4 117.340752495459 47.9605350506751
"2514" 502.6 117.349883814254 46.9417961742083
"2515" 502.8 117.410788701451 44.0818707051758
"2516" 503 116.22422030851 40.9924881796247
"2517" 503.2 114.045133348828 37.9279097925813
"2518" 503.4 112.603649167129 33.3432317009205
"2519" 503.6 111.571595581695 28.6243289751348
"2520" 503.8 108.245801644884 25.6778332662809
"2521" 504 104.723810365776 22.0720617274203
"2522" 504.2 101.457375976664 17.7407257559551
"2523" 504.4 99.6012270019412 14.5855512124159
"2524" 504.6 100.333756444042 14.9158616287989
"2525" 504.8 102.508831237367 15.4081532920146
"2526" 505 104.531480605956 18.0956219365549
"2527" 505.2 107.644831943921 21.2769186100583
"2528" 505.4 110.454280249056 22.8596821362227
"2529" 505.6 113.986560939511 26.5012262906682
"2530" 505.8 116.323658936412 30.6758711730635
"2531" 506 119.455474870826 35.0939352039936
"2532" 506.2 122.026368790334 39.7055330497625
"2533" 506.4 124.375733758564 45.2200002608917
"2534" 506.6 126.280616278328 50.6229922357818
"2535" 506.8 127.631588055429 55.3369632203113
"2536" 507 127.853211211631 60.9139897548569
"2537" 507.2 128.246924568074 66.0651297858085
"2538" 507.4 127.990041941499 71.1245802876388
"2539" 507.6 127.265257658482 77.0307015261514
"2540" 507.8 127.528550660326 79.8480824689311
"2541" 508 127.221127122973 81.2195922041028
"2542" 508.2 125.826119116105 83.8624970779616
"2543" 508.4 124.205844207787 88.6860573408371
"2544" 508.6 122.702820625593 93.0559415305544
"2545" 508.8 119.477178179693 96.5090725589656
"2546" 509 115.427894233944 100.479476355961
"2547" 509.2 113.679962898828 105.261358902787
"2548" 509.4 109.350402547235 109.081456822651
"2549" 509.6 104.083953994444 109.785175401762
"2550" 509.8 99.6346621450666 109.752566462044
"2551" 510 95.9469837824229 108.757604026122
"2552" 510.2 92.9734802520953 105.924470264621
"2553" 510.4 91.5270570264199 102.394480028031
"2554" 510.6 90.4463522443616 98.4116764065605
"2555" 510.8 91.8412060691572 94.359217302238
"2556" 511 92.1779429295879 89.3531350714877
"2557" 511.2 92.5827954644623 85.8841058235156
"2558" 511.4 92.8820389730868 82.176213909616
"2559" 511.6 93.8897613366359 78.4621533632254
"2560" 511.8 95.1236833858197 74.5840828371256
"2561" 512 94.8279802277174 69.837999216486
"2562" 512.2 92.3071374475251 66.8757230476485
"2563" 512.4 87.7764979623058 64.3739322726847
"2564" 512.6 83.2096640282575 63.839698064802
"2565" 512.8 78.849332233538 64.3779465433316
"2566" 513 74.6508827952782 64.7749432190505
"2567" 513.2 69.6347910300954 65.3784154512164
"2568" 513.4 65.5559091698196 67.4783275418594
"2569" 513.6 63.1482463581584 69.0223246847472
"2570" 513.8 62.0507134625004 69.7561064935566
"2571" 514 61.3587065938096 69.5651867106989
"2572" 514.2 60.3484649783582 69.2538024608174
"2573" 514.4 60.2057871901047 68.6007285037894
"2574" 514.6 60.5684214202457 67.9203344454662
"2575" 514.8 60.4409028528872 67.2283005112613
"2576" 515 58.5077299537716 66.2920919946159
"2577" 515.2 56.6021046895828 65.1410665152875
"2578" 515.4 55.0934573831945 63.6867034918766
"2579" 515.6 52.3721988904135 62.0649904683954
"2580" 515.8 47.5250293799278 61.5206369307929
"2581" 516 43.6282120409586 62.4759765121966
"2582" 516.2 39.3730650869365 64.4659395286127
"2583" 516.4 35.6743348490555 67.9602654057452
"2584" 516.6 31.5719180308705 72.1251786037093
"2585" 516.8 27.9387479739364 76.3257704982997
"2586" 517 24.7656923246258 81.345993221576
"2587" 517.2 23.9875237468211 87.0791131118951
"2588" 517.4 22.9462831982167 92.5713154767117
"2589" 517.6 20.0070913412983 96.9481321980172
"2590" 517.8 15.6580309631919 98.7570854769465
"2591" 518 12.0141395820131 96.6612387424434
"2592" 518.2 10.7173236269842 92.149999536824
"2593" 518.4 10.0285771780628 86.1213739400363
"2594" 518.6 8.81041135783159 80.5045903010822
"2595" 518.8 6.57891171043052 75.1547453417376
"2596" 519 3.90786817624253 70.7215072478629
"2597" 519.2 4.12717998022177 65.0886839562645
"2598" 519.4 7.75113766776857 59.8396427036708
"2599" 519.6 11.8644124185278 55.3858186486548
"2600" 519.8 16.0647299761598 50.5041771049479
"2601" 520 19.6834929124238 45.4440312714851
"2602" 520.2 23.3928690986279 41.0480899689442
"2603" 520.4 27.7194686705881 36.0057347748342
"2604" 520.6 31.8560302188758 31.0407187939384
"2605" 520.8 34.9943636111976 25.1682131607203
"2606" 521 37.3375678568584 19.2479611617862
"2607" 521.2 39.7006004170709 14.6102248351559
"2608" 521.4 44.2684347102671 10.1649490335121
"2609" 521.6 49.8899967709726 6.66283498660651
"2610" 521.8 55.9118790198798 4.4709007798538
"2611" 522 61.6261840832402 2.82621481127837
"2612" 522.2 67.2121245255822 4.48976677921405
"2613" 522.4 71.5158124483146 8.51531678149312
"2614" 522.6 74.2308597972664 13.6752888903188
"2615" 522.8 75.956350888354 19.7660000876457
"2616" 523 77.4098322435356 24.5660860232834
"2617" 523.2 77.7400946486295 28.6959019083841
"2618" 523.4 78.4399611675236 34.5216657186339
"2619" 523.6 78.5639426984449 40.2097147171114
"2620" 523.8 78.6692976079644 46.7578042637717
"2621" 524 79.2120869303434 52.6400971040412
"2622" 524.2 80.0737486820578 57.6079102530344
"2623" 524.4 80.632005227639 61.6878579198519
"2624" 524.6 80.5278101517494 67.0516637076406
"2625" 524.8 81.2011253996408 72.6539322423172
"2626" 525 82.0216656031466 78.5415423101678
"2627" 525.2 82.0782122163335 85.1286385734127
"2628" 525.4 81.8970395138518 91.5787259680059
"2629" 525.6 82.8879499975683 97.5399253752328
"2630" 525.8 85.9109106105093 102.451476368488
"2631" 526 90.1893116587934 105.337397895084
"2632" 526.2 92.4909840817631 108.506652403271
"2633" 526.4 92.8404511083878 110.17506968408
"2634" 526.6 93.2965976743826 113.17716519692
"2635" 526.8 92.8552855638545 116.592126444602
"2636" 527 91.1008859133631 120.193124989685
"2637" 527.2 90.3804144252074 121.783364033371
"2638" 527.4 87.3600163229643 121.559803492296
"2639" 527.6 82.7860789212276 121.785397831319
"2640" 527.8 76.6004807578255 122.324158464684
"2641" 528 72.7484903656528 121.486408364244
"2642" 528.2 70.7895907784218 119.772653132674
"2643" 528.4 68.5168761975339 117.131397628449
"2644" 528.6 66.7717806084132 115.387511810967
"2645" 528.8 65.5193645192368 113.708314211263
"2646" 529 63.7552192666573 112.118226205946
"2647" 529.2 62.3304931010814 110.387782557029
"2648" 529.4 60.9218607809964 109.139236139051
"2649" 529.6 59.4138360845014 107.899743668056
"2650" 529.8 57.7146740122956 106.929884867291
"2651" 530 56.4546212396485 106.540414010291
"2652" 530.2 55.0273691567848 106.345531722493
"2653" 530.4 53.4431971875041 106.26091895634
"2654" 530.6 52.2810646274939 106.341751144577
"2655" 530.8 50.8321490565198 106.282928097801
"2656" 531 49.8565267210603 106.082213002055
"2657" 531.2 48.1409949263655 106.010269394904
"2658" 531.4 46.1565535795603 106.368588632203
"2659" 531.6 45.3447741266368 106.456737778549
"2660" 531.8 44.5277850946008 106.052687012994
"2661" 532 43.6044163995552 104.437568370208
"2662" 532.2 43.72112957853 103.502548465109
"2663" 532.4 43.9237048201984 102.091311592186
"2664" 532.6 44.4867134901141 101.028745781669
"2665" 532.8 44.9851627020067 99.9273515921002
"2666" 533 45.6181673949136 99.1710144612593
"2667" 533.2 45.9969771393162 98.4213719040533
"2668" 533.4 46.0328393073368 97.6177894100902
"2669" 533.6 46.482501114964 96.2865465484717
"2670" 533.8 46.9013871220116 94.897681247379
"2671" 534 46.6890427301052 91.0712057634424
"2672" 534.2 46.2502405962127 87.3249955207321
"2673" 534.4 45.734153582344 82.6052464975838
"2674" 534.6 44.1421435012732 77.6255376945603
"2675" 534.8 42.0948059028784 71.5478299592502
"2676" 535 39.8610864124319 65.5025890847146
"2677" 535.2 38.2325901844671 59.4550431364372
"2678" 535.4 36.9926007076552 52.801283484114
"2679" 535.6 35.8333804946305 46.3457682521904
"2680" 535.8 34.5708749296764 39.6244692926062
"2681" 536 33.1433335462792 32.2646302074152
"2682" 536.2 32.1671309567561 25.1091766083961
"2683" 536.4 33.0184448264727 18.7806500512636
"2684" 536.6 37.4460885442448 14.0820919810495
"2685" 536.8 43.263570359079 10.6576595046588
"2686" 537 49.6686319454521 9.6844081094767
"2687" 537.2 56.4197513087981 10.5521128226543
"2688" 537.4 63.3302944932797 12.291961340697
"2689" 537.6 67.5075747558814 14.5355335978041
"2690" 537.8 73.2581350599799 18.1626644194989
"2691" 538 78.016704822842 22.8182694507712
"2692" 538.2 82.0575305328437 27.235574489453
"2693" 538.4 85.5105701080318 32.2410972888394
"2694" 538.6 89.1169141611469 37.8215975385844
"2695" 538.8 92.1993003378646 43.5286991030799
"2696" 539 95.0556794667151 48.9773028330362
"2697" 539.2 98.1884641776131 53.4877742388822
"2698" 539.4 102.204011376426 58.3782016942674
"2699" 539.6 106.507993644645 62.8054695305939
"2700" 539.8 109.863432128976 68.6114031940024
"2701" 540 112.346978109711 74.2505436092828
"2702" 540.2 113.239409054086 80.821128980897
"2703" 540.4 113.0602109146 87.3626309451956
"2704" 540.6 112.131315582497 93.921043284266
"2705" 540.8 110.012655976627 99.8524991770734
"2706" 541 105.559282961879 103.674875146023
"2707" 541.2 100.867115593258 105.528218249612
"2708" 541.4 95.9485222936225 105.637750449469
"2709" 541.6 89.6769202036007 104.698784194055
"2710" 541.8 84.300510303788 103.08313697089
"2711" 542 78.5456374284029 100.808127969471
"2712" 542.2 73.9278264192888 97.5027868545102
"2713" 542.4 69.7042857208317 94.0179959765728
"2714" 542.6 65.5046394012113 89.5622402852613
"2715" 542.8 62.3326666172179 84.7190128489842
"2716" 543 61.377894297642 79.0412298957965
"2717" 543.2 62.0349408953293 74.3652446522233
"2718" 543.4 63.8105869692887 69.3040697341422
"2719" 543.6 66.433635058833 63.7936447361601
"2720" 543.8 68.9227068356652 58.409118964349
"2721" 544 71.3839350419669 53.9086544926119
"2722" 544.2 74.3839799938691 50.4412256420322
"2723" 544.4 79.2055214468476 47.0176446655401
"2724" 544.6 84.0497922585203 43.333411574283
"2725" 544.8 89.2080346352152 40.1199295768977
"2726" 545 93.4386560194279 38.9615041931029
"2727" 545.2 98.4201573354075 39.7474234224438
"2728" 545.4 104.486210959555 40.7180920228966
"2729" 545.6 109.40853129458 41.162908803258
"2730" 545.8 113.551124515132 39.1013031011725
"2731" 546 117.092318513318 35.8167116041607
"2732" 546.2 116.283807957493 33.7254656115275
"2733" 546.4 114.825299773526 33.1726027457566
"2734" 546.6 115.148498891257 30.7201354880331
"2735" 546.8 113.101173515229 27.961175441639
"2736" 547 110.509264389337 23.7297722042477
"2737" 547.2 107.72890677063 20.158409820428
"2738" 547.4 103.841171918696 17.2552314142487
"2739" 547.6 100.794044398914 14.2190434825365
"2740" 547.8 96.594844018698 12.0286792983983
"2741" 548 92.9852212828919 9.17379626063411
"2742" 548.2 89.7134935457432 7.63945252877022
"2743" 548.4 84.8895614905038 5.87833401335332
"2744" 548.6 80.2565099142445 3.69691158215404
"2745" 548.8 75.2880987681325 3.11160817349963
"2746" 549 70.125115897672 2.38731543611798
"2747" 549.2 65.0207108015529 1.73541583740139
"2748" 549.4 59.4607264113113 2.01479785969425
"2749" 549.6 54.1157558918236 2.24093162241321
"2750" 549.8 49.8484564446955 2.75643110227896
"2751" 550 44.8103694846181 4.62618146446841
"2752" 550.2 39.5123649780676 6.30366076880438
"2753" 550.4 35.710284918568 8.35965323964838
"2754" 550.6 32.9986284492551 9.7940271947702
"2755" 550.8 31.5021196964069 10.1774402751994
"2756" 551 29.0369858436122 12.2939101463119
"2757" 551.2 25.9389828897431 15.6154966080576
"2758" 551.4 23.2449180715904 17.2140201365663
"2759" 551.6 22.9432835437974 17.3526074273949
"2760" 551.8 24.1215993163 17.1304022335052
"2761" 552 25.4164771209734 15.222259333063
"2762" 552.2 28.1395795073795 12.9368505286188
"2763" 552.4 31.7930336260416 10.0020851149073
"2764" 552.6 34.8118071328063 7.82912109230616
"2765" 552.8 38.4014639033428 5.92172126942648
"2766" 553 42.545635640638 4.77201181178143
"2767" 553.2 45.9008382324312 3.37545225368069
"2768" 553.4 49.2306264704263 1.80307919690151
"2769" 553.6 53.3395853605679 1.7014506330745
"2770" 553.8 57.2040516413377 1.19446969073536
"2771" 554 60.3729338981538 0.659452362535794
"2772" 554.2 64.3997996281696 0.137886148341293
"2773" 554.4 68.4192608680552 0.615545967312168
"2774" 554.6 70.550078835358 1.20147706072161
"2775" 554.8 73.1120021849248 1.29435953131719
"2776" 555 76.4583139331605 1.43609172673304
"2777" 555.2 76.3561496819829 1.33892433501716
"2778" 555.4 76.5019940447614 0.632992578975306
"2779" 555.6 76.6394306329628 0.242350460212045
"2780" 555.8 76.870961042286 0.123583164851174
"2781" 556 78.9038675736201 2.0664551341045
"2782" 556.2 80.0781560785213 6.93024220689087
"2783" 556.4 80.300710853951 8.80769146627626
"2784" 556.6 80.6064119894255 8.91254127363709
"2785" 556.8 81.1728264532135 8.79193033441597
"2786" 557 82.4559151182525 8.27910852220226
"2787" 557.2 85.052657830439 7.36043251858379
"2788" 557.4 87.5480846611711 7.60607241150148
"2789" 557.6 90.4586191886916 9.40753727077274
"2790" 557.8 92.7837713103821 10.3973730599291
"2791" 558 96.1493278062889 11.5902238995792
"2792" 558.2 97.8588716132157 12.6484571589981
"2793" 558.4 99.6323283269327 15.7637314860197
"2794" 558.6 102.525037262349 18.9964313290353
"2795" 558.8 105.297589897483 21.0112322872838
"2796" 559 109.079898680131 23.1467489425844
"2797" 559.2 112.56025943167 26.6051671788405
"2798" 559.4 113.691454988415 30.9764035793128
"2799" 559.6 113.036554400622 36.2776901764646
"2800" 559.8 111.579417802194 40.3213338655462
"2801" 560 108.063100711388 43.2875684601349
"2802" 560.2 104.144859192758 46.0801247723414
"2803" 560.4 100.416579635721 48.1740703219854
"2804" 560.6 96.1521291259585 51.2484948281615
"2805" 560.8 94.2891716259405 54.4827650538282
"2806" 561 94.2060603459823 58.7105536411112
"2807" 561.2 94.8776425277337 62.5334447826487
"2808" 561.4 96.0142306437553 67.1486385165474
"2809" 561.6 97.370400430636 71.3463823058408
"2810" 561.8 98.7329468482749 75.6198323956939
"2811" 562 100.732234454016 80.0597285456606
"2812" 562.2 101.655631361468 85.0465571840821
"2813" 562.4 101.353094228801 89.320156219285
"2814" 562.6 99.523240784115 93.6837669710797
"2815" 562.8 96.7237847849841 97.9268314142606
"2816" 563 92.8147765814437 100.642742282593
"2817" 563.2 87.8624257560001 101.702277855863
"2818" 563.4 82.6735396924663 102.210641932396
"2819" 563.6 77.1448609504136 101.979062150113
"2820" 563.8 72.6731937399697 100.998353387602
"2821" 564 67.4513884418958 100.002854914547
"2822" 564.2 62.6021728003131 98.2412436229577
"2823" 564.4 59.4045191168147 96.0080473258907
"2824" 564.6 55.1733868401207 92.2333109079194
"2825" 564.8 50.051181532165 90.1165918210662
"2826" 565 45.5152170130074 89.9735141254774
"2827" 565.2 40.2617654073332 89.3982053214853
"2828" 565.4 34.6072667897557 87.9550514220716
"2829" 565.6 29.6215339583708 85.2657367411136
"2830" 565.8 26.0498244853039 81.3800253868001
"2831" 566 22.0427132792189 77.4375378170822
"2832" 566.2 19.1707528660378 72.1409233696209
"2833" 566.4 17.1135871228492 66.7795310661359
"2834" 566.6 16.5543118032571 60.7513186783163
"2835" 566.8 18.270060031562 55.6266453513669
"2836" 567 21.0248645721641 50.1714908927695
"2837" 567.2 22.6623411262556 44.4200070757729
"2838" 567.4 25.0110686300721 38.8246684934859
"2839" 567.6 28.6024105700264 35.7995867925491
"2840" 567.8 33.2938947316225 33.61619257147
"2841" 568 39.0603005063907 31.4241582597869
"2842" 568.2 44.33208554675 28.8462832816525
"2843" 568.4 48.8647774785208 27.4152164136923
"2844" 568.6 53.9053246925244 27.5954457389551
"2845" 568.8 58.6663874912528 27.9832903440697
"2846" 569 64.6670178908159 28.9456055299917
"2847" 569.2 70.7963692415754 29.728315019887
"2848" 569.4 76.1437126725066 31.2042921573717
"2849" 569.6 81.0147177501271 32.9304158544044
"2850" 569.8 85.9496031335274 35.0857422201757
"2851" 570 89.8217123241325 37.3435211711446
"2852" 570.2 93.8114719482953 40.8688429123664
"2853" 570.4 98.5515993455837 45.4711471341264
"2854" 570.6 102.776354211879 50.7359758540414
"2855" 570.8 106.170851038922 56.4685289634199
"2856" 571 110.199932922584 62.0943283053268
"2857" 571.2 113.792415433079 66.675087905481
"2858" 571.4 115.881966960909 71.4139971892809
"2859" 571.6 115.7278098418 77.381838725789
"2860" 571.8 114.673096468493 83.9443313086089
"2861" 572 112.253166282807 89.3823810494584
"2862" 572.2 109.560678042567 95.2866473343662
"2863" 572.4 107.780680776662 101.398364875771
"2864" 572.6 107.348659389316 106.793078170033
"2865" 572.8 108.192161529493 110.371304808261
"2866" 573 105.580360804849 110.442026480572
"2867" 573.2 101.347584922948 111.049565214295
"2868" 573.4 95.5897634362343 112.064499619766
"2869" 573.6 90.2773669689362 113.426852999694
"2870" 573.8 85.4483550017935 114.27130614303
"2871" 574 81.6762325969185 114.113867575916
"2872" 574.2 76.046793444572 113.833824605956
"2873" 574.4 69.4388163992973 113.879968469205
"2874" 574.6 63.3384858501165 112.860183726859
"2875" 574.8 57.7560235193093 111.580371972258
"2876" 575 54.2874268439986 109.577282506302
"2877" 575.2 49.9036736776777 106.39101212545
"2878" 575.4 45.4291679584173 102.358079046611
"2879" 575.6 40.3511889535878 98.4993541088764
"2880" 575.8 34.7054473716999 94.9130033533704
"2881" 576 28.6179353579186 90.6030425725108
"2882" 576.2 22.5358135657102 87.5788990604557
"2883" 576.4 17.8852772600131 82.6404010507068
"2884" 576.6 15.2669390780952 76.8453308827574
"2885" 576.8 14.1514085967836 71.0005267389682
"2886" 577 12.4342594080764 63.8762936427383
"2887" 577.2 12.8170462275246 57.4981494733501
"2888" 577.4 15.5061075979619 52.7806568227368
"2889" 577.6 19.5923473723224 48.0386235554026
"2890" 577.8 23.5450180929224 44.3236752430586
"2891" 578 28.2228462093879 41.0505507299628
"2892" 578.2 33.4195928713589 37.8930493889009
"2893" 578.4 38.5554889648182 34.2962971414628
"2894" 578.6 43.2303754558002 31.5194529704107
"2895" 578.8 48.7070114699132 28.0952624093289
"2896" 579 53.8657039263581 25.4008155217385
"2897" 579.2 59.8978559139781 22.9582563155249
"2898" 579.4 65.6302771647301 21.9642614467259
"2899" 579.6 71.7031166202917 22.0970225870161
"2900" 579.8 77.6618812990492 22.7626298818984
"2901" 580 83.4010638708351 24.5647453627212
"2902" 580.2 89.0449445618453 26.8977702161451
"2903" 580.4 93.4819273383311 29.2769037319341
"2904" 580.6 95.303679015093 31.4302389540312
"2905" 580.8 96.1951402908281 34.325208493751
"2906" 581 98.1094874658264 39.7417436778128
"2907" 581.2 99.9327837162264 45.4090744134995
"2908" 581.4 102.2482937377 50.9447175442389
"2909" 581.6 104.296030326205 56.932757977713
"2910" 581.8 106.466817376499 63.0964713699917
"2911" 582 107.922123143411 69.1107034298518
"2912" 582.2 108.768112987706 75.287090369296
"2913" 582.4 108.470832950232 80.5528287998557
"2914" 582.6 107.757976246112 86.8890676324372
"2915" 582.8 107.088628501501 93.314831896858
"2916" 583 106.746899068513 99.0807920870187
"2917" 583.2 105.311990991858 104.741890649062
"2918" 583.4 101.806380399186 107.287234231708
"2919" 583.6 96.7886936295827 110.855684377087
"2920" 583.8 91.9352696357862 113.83687469123
"2921" 584 86.6908027938662 115.521144327075
"2922" 584.2 81.5247041452997 116.600220122627
"2923" 584.4 76.8008968879548 116.436524286219
"2924" 584.6 70.3892350022106 115.629058931488
"2925" 584.8 64.3752451871878 113.544080539491
"2926" 585 59.4799884129789 110.897492849011
"2927" 585.2 55.3658699613849 107.306773102369
"2928" 585.4 51.7930845658598 102.74352921083
"2929" 585.6 47.7709012870993 97.8852609605399
"2930" 585.8 44.5760285879308 93.8152911096895
"2931" 586 43.5130622166527 88.6243953330523
"2932" 586.2 43.0653930809352 82.7438823050442
"2933" 586.4 41.7200849951009 76.69037294129
"2934" 586.6 41.4782333427071 71.2796372552375
"2935" 586.8 43.127055585044 65.3704110493105
"2936" 587 45.9235709646678 61.1648868612892
"2937" 587.2 50.4223055949286 57.9547214483568
"2938" 587.4 54.9541372587517 57.0900128612602
"2939" 587.6 60.9545100377888 56.0168369625983
"2940" 587.8 66.3211415833654 55.7567384882638
"2941" 588 71.5067231752235 57.0544123163658
"2942" 588.2 76.9363649708157 58.1103919937986
"2943" 588.4 80.7791039073856 59.3421658549451
"2944" 588.6 84.9130378316963 60.3839691572768
"2945" 588.8 90.9108937800134 60.677403251224
"2946" 589 96.2940276504654 61.6497801250466
"2947" 589.2 99.4160925674489 61.2882930025503
"2948" 589.4 105.136570960847 61.1055307718788
"2949" 589.6 110.603150111195 62.0985449435387
"2950" 589.8 115.741534047364 63.8111126265112
"2951" 590 119.190967235955 67.2034800107897
"2952" 590.2 119.542499766196 72.331452207039
"2953" 590.4 118.731312149201 78.445633799995
"2954" 590.6 117.028593564207 82.3070067362901
"2955" 590.8 114.877124248324 83.7947605663221
"2956" 591 113.718393615759 84.8792316710459
"2957" 591.2 111.440003331576 86.5536369881459
"2958" 591.4 109.975182160588 88.2925588573202
"2959" 591.6 108.846838221031 88.996156506722
"2960" 591.8 107.618279509777 89.2914793340728
"2961" 592 106.47976770536 89.7080158571079
"2962" 592.2 105.35354430709 89.943504142192
"2963" 592.4 101.942487078793 91.3612651481329
"2964" 592.6 97.9763689820141 93.2502795267142
"2965" 592.8 93.9347315372854 94.4346031014414
"2966" 593 88.5846891462407 95.46151226741
"2967" 593.2 82.7797886291943 95.7507852131124
"2968" 593.4 76.2909534964221 95.7653533636033
"2969" 593.6 71.1816226725514 95.1705926303266
"2970" 593.8 65.165081815183 94.2727366076374
"2971" 594 58.4418832191214 92.4474727175447
"2972" 594.2 52.816485913401 90.2615296671894
"2973" 594.4 47.4255723288299 86.9638889958643
"2974" 594.6 41.7005475363984 83.1841751950393
"2975" 594.8 36.57648444071 79.604525321705
"2976" 595 31.8677268962294 75.3855400990552
"2977" 595.2 28.0377229171246 69.9562490797673
"2978" 595.4 24.6043103570118 64.2355085110128
"2979" 595.6 22.4191017707949 58.4577829536927
"2980" 595.8 21.863802946278 51.7085682485391
"2981" 596 22.7255906223427 45.4007009933674
"2982" 596.2 24.2916577348157 40.6374886726169
"2983" 596.4 27.575718283362 35.8232852170174
"2984" 596.6 31.0567576228773 30.3188241626874
"2985" 596.8 33.6953135643676 25.6011031587981
"2986" 597 37.6826703040405 22.2653980112008
"2987" 597.2 43.3686992225402 19.4887780484651
"2988" 597.4 49.7341183526892 16.9410057861321
"2989" 597.6 54.9350215887989 15.8562254976701
"2990" 597.8 60.7879239283689 16.1786857779806
"2991" 598 66.9101622061803 18.0427494633098
"2992" 598.2 72.4211344376066 19.9765813992429
"2993" 598.4 76.8105296065117 23.1332775569593
"2994" 598.6 80.9468062346916 27.6913915297419
"2995" 598.8 85.3726703345475 32.4716084794875
"2996" 599 89.519923755245 37.1918530837739
"2997" 599.2 92.7077580738614 41.9607577807861
"2998" 599.4 96.3283581493873 47.383981882802
"2999" 599.6 100.6239455041 51.7216208161693
"3000" 599.8 104.915695303142 56.4116756880275
"3001" 600 108.472072057455 60.5126914856196
"3002" 600.2 112.427446773937 65.0185305427874
"3003" 600.4 116.187212626677 69.673950324831
"3004" 600.6 118.629375054941 74.9048912319758
"3005" 600.8 118.531117382926 80.8921103468242
"3006" 601 117.433340240846 85.3721459879288
"3007" 601.2 116.62122890624 86.2576713682862
"3008" 601.4 115.858906155749 86.6788733784351
"3009" 601.6 114.750228372483 86.6566652924012
"3010" 601.8 113.948241066268 87.340445998084
"3011" 602 112.619838047379 88.7184818802194
"3012" 602.2 109.550359878922 90.6101313443861
"3013" 602.4 107.122641528205 91.6802924042055
"3014" 602.6 105.365810052839 92.0465149241541
"3015" 602.8 102.870760094879 92.3092139174722
"3016" 603 99.6007580634244 93.5902538061778
"3017" 603.2 95.0651567206205 94.2999571132255
"3018" 603.4 91.4043427132753 95.5009701396367
"3019" 603.6 86.2300120864001 95.3968313977646
"3020" 603.8 81.5500787345442 94.3780831416419
"3021" 604 76.5716604985858 95.6838665392093
"3022" 604.2 73.3755418078531 97.3299908175912
"3023" 604.4 69.878624394983 100.924767815464
"3024" 604.6 66.5656070893974 105.54420486903
"3025" 604.8 65.0846181150752 108.852332200047
"3026" 605 63.0953411464252 113.408954510359
"3027" 605.2 60.30158672531 118.640252017442
"3028" 605.4 59.238949144297 123.235977311437
"3029" 605.6 58.3416713192865 127.17568454786
"3030" 605.8 53.5538446575758 127.233303172209
"3031" 606 50.0394840314123 123.911863971375
"3032" 606.2 49.5949865401893 120.583702854307
"3033" 606.4 48.2713022154868 116.005809071558
"3034" 606.6 46.2740916454475 111.371848841635
"3035" 606.8 43.5760537492246 107.649802384917
"3036" 607 42.3565992184619 104.672620432875
"3037" 607.2 43.1345441320958 101.157115136689
"3038" 607.4 46.2286745374216 97.0372363415444
"3039" 607.6 51.3277581033114 93.8424183952472
"3040" 607.8 57.2576698775932 91.860025121898
"3041" 608 63.4903192947577 92.3561419455717
"3042" 608.2 67.7811433671349 95.0518327177226
"3043" 608.4 73.1653244376367 98.3928937365448
"3044" 608.6 78.2333447217433 100.614478525577
"3045" 608.8 84.1106386849864 101.469298640195
"3046" 609 90.5534770888121 102.478356541245
"3047" 609.2 96.8357532214276 102.772595368352
"3048" 609.4 103.346978398276 101.681590638116
"3049" 609.6 108.509112851097 100.510156174443
"3050" 609.8 113.567611022905 99.0651350498686
"3051" 610 115.232632391195 100.63466109047
"3052" 610.2 112.246299109833 103.162921706722
"3053" 610.4 108.294807957518 103.115831151143
"3054" 610.6 103.653933075788 100.238060573947
"3055" 610.8 102.607083666902 95.9267846824231
"3056" 611 102.474454698085 91.2664163252605
"3057" 611.2 101.771981557352 86.9933289563932
"3058" NA NA NA
"3059" NA NA NA
"3060" NA NA NA
"3061" NA NA NA
"3062" NA NA NA
"3063" NA NA NA
"3064" NA NA NA
"3065" NA NA NA
"3066" NA NA NA
"3067" NA NA NA
"3068" NA NA NA
"3069" NA NA NA
"3070" NA NA NA
"3071" NA NA NA
"3072" NA NA NA
"3073" NA NA NA
"3074" NA NA NA
"3075" NA NA NA
"3076" NA NA NA
"3077" NA NA NA
"3078" NA NA NA
"3079" NA NA NA
"3080" NA NA NA
"3081" NA NA NA
"3082" NA NA NA
"3083" NA NA NA
"3084" NA NA NA
"3085" NA NA NA
"3086" NA NA NA
"3087" NA NA NA
"3088" NA NA NA
"3089" NA NA NA
"3090" NA NA NA
"3091" NA NA NA
"3092" NA NA NA
"3093" NA NA NA
"3094" NA NA NA
"3095" NA NA NA
"3096" NA NA NA
"3097" NA NA NA
"3098" NA NA NA
"3099" NA NA NA
"3100" NA NA NA
"3101" NA NA NA
"3102" NA NA NA
"3103" NA NA NA
"3104" NA NA NA
"3105" NA NA NA
"3106" NA NA NA
"3107" NA NA NA
"3108" NA NA NA
"3109" NA NA NA
"3110" NA NA NA
"3111" NA NA NA
"3112" NA NA NA
"3113" NA NA NA
"3114" NA NA NA
"3115" NA NA NA
"3116" NA NA NA
"3117" NA NA NA
"3118" NA NA NA
"3119" NA NA NA
"3120" NA NA NA
"3121" NA NA NA
"3122" NA NA NA
"3123" NA NA NA
"3124" NA NA NA
"3125" NA NA NA
"3126" NA NA NA
"3127" NA NA NA
"3128" NA NA NA
"3129" NA NA NA
"3130" NA NA NA
"3131" NA NA NA
"3132" NA NA NA
"3133" NA NA NA
"3134" NA NA NA
"3135" NA NA NA
"3136" NA NA NA
"3137" NA NA NA
"3138" NA NA NA
"3139" NA NA NA
"3140" NA NA NA
"3141" NA NA NA
"3142" NA NA NA
"3143" NA NA NA
"3144" NA NA NA
"3145" NA NA NA
"3146" NA NA NA
"3147" NA NA NA
"3148" NA NA NA
"3149" NA NA NA
"3150" NA NA NA
"3151" NA NA NA
"3152" NA NA NA
"3153" NA NA NA
"3154" NA NA NA
"3155" NA NA NA
"3156" NA NA NA
"3157" NA NA NA
"3158" NA NA NA
"3159" NA NA NA
"3160" NA NA NA
"3161" NA NA NA
"3162" NA NA NA
"3163" NA NA NA
"3164" NA NA NA
"3165" NA NA NA
"3166" NA NA NA
"3167" NA NA NA
"3168" NA NA NA
"3169" NA NA NA
"3170" NA NA NA
"3171" NA NA NA
"3172" NA NA NA
"3173" NA NA NA
"3174" NA NA NA
"3175" NA NA NA
"3176" NA NA NA
"3177" NA NA NA
"3178" NA NA NA
"3179" NA NA NA
"3180" NA NA NA
"3181" NA NA NA
"3182" NA NA NA
"3183" NA NA NA
"3184" NA NA NA
"3185" NA NA NA
"3186" NA NA NA
"3187" NA NA NA
"3188" NA NA NA
"3189" NA NA NA
"3190" NA NA NA
"3191" NA NA NA
"3192" NA NA NA
"3193" NA NA NA
"3194" NA NA NA
"3195" NA NA NA
"3196" NA NA NA
"3197" NA NA NA
"3198" NA NA NA
"3199" NA NA NA
"3200" NA NA NA
"3201" NA NA NA
"3202" NA NA NA
"3203" NA NA NA
"3204" NA NA NA
"3205" NA NA NA
"3206" NA NA NA
"3207" NA NA NA
"3208" NA NA NA
"3209" NA NA NA
"3210" NA NA NA
"3211" NA NA NA
"3212" NA NA NA
"3213" NA NA NA
"3214" NA NA NA
"3215" NA NA NA
"3216" NA NA NA
"3217" NA NA NA
"3218" NA NA NA
"3219" NA NA NA
"3220" NA NA NA
"3221" NA NA NA
"3222" NA NA NA
"3223" NA NA NA
"3224" NA NA NA
"3225" NA NA NA
"3226" NA NA NA
"3227" NA NA NA
"3228" NA NA NA
"3229" NA NA NA
"3230" NA NA NA
"3231" NA NA NA
"3232" NA NA NA
"3233" NA NA NA
"3234" NA NA NA
"3235" NA NA NA
"3236" NA NA NA
"3237" NA NA NA
"3238" NA NA NA
"3239" NA NA NA
"3240" NA NA NA
"3241" NA NA NA
"3242" NA NA NA
"3243" NA NA NA
"3244" NA NA NA
"3245" NA NA NA
"3246" NA NA NA
"3247" NA NA NA
"3248" NA NA NA
"3249" NA NA NA
"3250" NA NA NA
"3251" NA NA NA
"3252" NA NA NA
"3253" NA NA NA
"3254" NA NA NA
"3255" NA NA NA
"3256" NA NA NA
"3257" NA NA NA
"3258" NA NA NA
"3259" NA NA NA
"3260" NA NA NA
"3261" NA NA NA
"3262" NA NA NA
"3263" NA NA NA
"3264" NA NA NA
"3265" NA NA NA
"3266" NA NA NA
"3267" NA NA NA
"3268" NA NA NA
"3269" NA NA NA
"3270" NA NA NA
"3271" NA NA NA
"3272" NA NA NA
"3273" NA NA NA
"3274" NA NA NA
"3275" NA NA NA
"3276" NA NA NA
"3277" NA NA NA
"3278" NA NA NA
"3279" NA NA NA
"3280" NA NA NA
"3281" NA NA NA
"3282" NA NA NA
"3283" NA NA NA
"3284" NA NA NA
"3285" NA NA NA
"3286" NA NA NA
"3287" NA NA NA
"3288" NA NA NA
"3289" NA NA NA
"3290" NA NA NA
"3291" NA NA NA
"3292" NA NA NA
"3293" NA NA NA
"3294" NA NA NA
"3295" NA NA NA
"3296" NA NA NA
"3297" NA NA NA
"3298" NA NA NA
"3299" NA NA NA
"3300" NA NA NA
"3301" NA NA NA
"3302" NA NA NA
"3303" NA NA NA
"3304" NA NA NA
"3305" NA NA NA
"3306" NA NA NA
"3307" NA NA NA
"3308" NA NA NA
"3309" NA NA NA
"3310" NA NA NA
"3311" NA NA NA
"3312" NA NA NA
"3313" NA NA NA
"3314" NA NA NA
"3315" NA NA NA
"3316" NA NA NA
"3317" NA NA NA
"3318" NA NA NA
"3319" NA NA NA
"3320" NA NA NA
"3321" NA NA NA
"3322" NA NA NA
"3323" NA NA NA
"3324" NA NA NA
"3325" NA NA NA
"3326" NA NA NA
"3327" NA NA NA
"3328" NA NA NA
"3329" NA NA NA
"3330" NA NA NA
"3331" NA NA NA
"3332" NA NA NA
"3333" NA NA NA
"3334" NA NA NA
"3335" NA NA NA
"3336" NA NA NA
"3337" NA NA NA
"3338" NA NA NA
"3339" NA NA NA
"3340" NA NA NA
"3341" NA NA NA
"3342" NA NA NA
"3343" NA NA NA
"3344" NA NA NA
"3345" NA NA NA
"3346" NA NA NA
"3347" NA NA NA
"3348" NA NA NA
"3349" NA NA NA
"3350" NA NA NA
"3351" NA NA NA
"3352" NA NA NA
"3353" NA NA NA
"3354" NA NA NA
"3355" NA NA NA
"3356" NA NA NA
"3357" NA NA NA
"3358" NA NA NA
"3359" NA NA NA
"3360" NA NA NA
"3361" NA NA NA
"3362" NA NA NA
"3363" NA NA NA
"3364" NA NA NA
"3365" NA NA NA
"3366" NA NA NA
"3367" NA NA NA
"3368" NA NA NA
"3369" NA NA NA
"3370" NA NA NA
"3371" NA NA NA
"3372" NA NA NA
"3373" NA NA NA
"3374" NA NA NA
"3375" NA NA NA
"3376" NA NA NA
"3377" NA NA NA
"3378" NA NA NA
"3379" NA NA NA
"3380" NA NA NA
"3381" NA NA NA
"3382" NA NA NA
"3383" NA NA NA
"3384" NA NA NA
"3385" NA NA NA
"3386" NA NA NA
"3387" NA NA NA
"3388" NA NA NA
"3389" NA NA NA
"3390" NA NA NA
"3391" NA NA NA
"3392" NA NA NA
"3393" NA NA NA
"3394" NA NA NA
"3395" NA NA NA
"3396" NA NA NA
"3397" NA NA NA
"3398" NA NA NA
"3399" NA NA NA
"3400" NA NA NA
"3401" NA NA NA
"3402" NA NA NA
"3403" NA NA NA
"3404" NA NA NA
"3405" NA NA NA
"3406" NA NA NA
"3407" NA NA NA
"3408" NA NA NA
"3409" NA NA NA
"3410" NA NA NA
"3411" NA NA NA
"3412" NA NA NA
"3413" NA NA NA
"3414" NA NA NA
"3415" NA NA NA
"3416" NA NA NA
"3417" NA NA NA
"3418" NA NA NA
"3419" NA NA NA
"3420" NA NA NA
"3421" NA NA NA
"3422" NA NA NA
"3423" NA NA NA
"3424" NA NA NA
"3425" NA NA NA
"3426" NA NA NA
"3427" NA NA NA
"3428" NA NA NA
"3429" NA NA NA
"3430" NA NA NA
"3431" NA NA NA
"3432" NA NA NA
"3433" NA NA NA
"3434" NA NA NA
"3435" NA NA NA
"3436" NA NA NA
"3437" NA NA NA
"3438" NA NA NA
"3439" NA NA NA
"3440" NA NA NA
"3441" NA NA NA
"3442" NA NA NA
"3443" NA NA NA
"3444" NA NA NA
"3445" NA NA NA
"3446" NA NA NA
"3447" NA NA NA
"3448" NA NA NA
"3449" NA NA NA
"3450" NA NA NA
"3451" NA NA NA
"3452" NA NA NA
"3453" NA NA NA
"3454" NA NA NA
"3455" NA NA NA
"3456" NA NA NA
"3457" NA NA NA
"3458" NA NA NA
"3459" NA NA NA
"3460" NA NA NA
"3461" NA NA NA
"3462" NA NA NA
"3463" NA NA NA
"3464" NA NA NA
"3465" NA NA NA
"3466" NA NA NA
"3467" NA NA NA
"3468" NA NA NA
"3469" NA NA NA
"3470" NA NA NA
"3471" NA NA NA
"3472" NA NA NA
"3473" NA NA NA
"3474" NA NA NA
"3475" NA NA NA
"3476" NA NA NA
"3477" NA NA NA
"3478" NA NA NA
"3479" NA NA NA
"3480" NA NA NA
"3481" NA NA NA
"3482" NA NA NA
"3483" NA NA NA
"3484" NA NA NA
"3485" NA NA NA
"3486" NA NA NA
"3487" NA NA NA
"3488" NA NA NA
"3489" NA NA NA
"3490" NA NA NA
"3491" NA NA NA
"3492" NA NA NA
"3493" NA NA NA
"3494" NA NA NA
"3495" NA NA NA
"3496" NA NA NA
"3497" NA NA NA
"3498" NA NA NA
"3499" NA NA NA
"3500" NA NA NA
"3501" NA NA NA
"3502" NA NA NA
"3503" NA NA NA
"3504" NA NA NA
"3505" NA NA NA
"3506" NA NA NA
"3507" NA NA NA
"3508" NA NA NA
"3509" NA NA NA
"3510" NA NA NA
"3511" NA NA NA
"3512" NA NA NA
"3513" NA NA NA
"3514" NA NA NA
"3515" NA NA NA
"3516" NA NA NA
"3517" NA NA NA
"3518" NA NA NA
"3519" NA NA NA
"3520" NA NA NA
"3521" NA NA NA
"3522" NA NA NA
"3523" NA NA NA
"3524" NA NA NA
"3525" NA NA NA
"3526" NA NA NA
"3527" NA NA NA
"3528" NA NA NA
"3529" NA NA NA
"3530" NA NA NA
"3531" NA NA NA
"3532" NA NA NA
"3533" NA NA NA
"3534" NA NA NA
"3535" NA NA NA
"3536" NA NA NA
"3537" NA NA NA
"3538" NA NA NA
"3539" NA NA NA
"3540" NA NA NA
"3541" NA NA NA
"3542" NA NA NA
"3543" NA NA NA
"3544" NA NA NA
"3545" NA NA NA
"3546" NA NA NA
"3547" NA NA NA
"3548" NA NA NA
"3549" NA NA NA
"3550" NA NA NA
"3551" NA NA NA
"3552" NA NA NA
"3553" NA NA NA
"3554" NA NA NA
"3555" NA NA NA
"3556" NA NA NA
"3557" NA NA NA
"3558" NA NA NA
"3559" NA NA NA
"3560" NA NA NA
"3561" NA NA NA
"3562" NA NA NA
"3563" NA NA NA
"3564" NA NA NA
"3565" NA NA NA
"3566" NA NA NA
"3567" NA NA NA
"3568" NA NA NA
"3569" NA NA NA
"3570" NA NA NA
"3571" NA NA NA
"3572" NA NA NA
"3573" NA NA NA
"3574" NA NA NA
"3575" NA NA NA
"3576" NA NA NA
"3577" NA NA NA
"3578" NA NA NA
"3579" NA NA NA
"3580" NA NA NA
"3581" NA NA NA
"3582" NA NA NA
"3583" NA NA NA
"3584" NA NA NA
"3585" NA NA NA
"3586" NA NA NA
"3587" NA NA NA
"3588" NA NA NA
"3589" NA NA NA
"3590" NA NA NA
"3591" NA NA NA
"3592" NA NA NA
"3593" NA NA NA
"3594" NA NA NA
"3595" NA NA NA
"3596" NA NA NA
"3597" NA NA NA
"3598" NA NA NA
"3599" NA NA NA
"3600" NA NA NA
"3601" NA NA NA
"3602" NA NA NA
"3603" NA NA NA
"3604" NA NA NA
"3605" NA NA NA
"3606" NA NA NA
"3607" NA NA NA
"3608" NA NA NA
"3609" NA NA NA
"3610" NA NA NA
"3611" NA NA NA
"3612" NA NA NA
"3613" NA NA NA
"3614" NA NA NA
"3615" NA NA NA
"3616" NA NA NA
"3617" NA NA NA
"3618" NA NA NA
"3619" NA NA NA
"3620" NA NA NA
"3621" NA NA NA
"3622" NA NA NA
"3623" NA NA NA
"3624" NA NA NA
"3625" NA NA NA
"3626" NA NA NA
"3627" NA NA NA
"3628" NA NA NA
"3629" NA NA NA
"3630" NA NA NA
"3631" NA NA NA
"3632" NA NA NA
"3633" NA NA NA
"3634" NA NA NA
"3635" NA NA NA
"3636" NA NA NA
"3637" NA NA NA
"3638" NA NA NA
"3639" NA NA NA
"3640" NA NA NA
"3641" NA NA NA
"3642" NA NA NA
"3643" NA NA NA
"3644" NA NA NA
"3645" NA NA NA
"3646" NA NA NA
"3647" NA NA NA
"3648" NA NA NA
"3649" NA NA NA
"3650" NA NA NA
"3651" NA NA NA
"3652" NA NA NA
"3653" NA NA NA
"3654" NA NA NA
"3655" NA NA NA
"3656" NA NA NA
"3657" NA NA NA
"3658" NA NA NA
"3659" NA NA NA
"3660" NA NA NA
"3661" NA NA NA
"3662" NA NA NA
"3663" NA NA NA
"3664" NA NA NA
"3665" NA NA NA
"3666" NA NA NA
"3667" NA NA NA
"3668" NA NA NA
"3669" NA NA NA
"3670" NA NA NA
"3671" NA NA NA
"3672" NA NA NA
"3673" NA NA NA
"3674" NA NA NA
"3675" NA NA NA
"3676" NA NA NA
"3677" NA NA NA
"3678" NA NA NA
"3679" NA NA NA
"3680" NA NA NA
"3681" NA NA NA
"3682" NA NA NA
"3683" NA NA NA
"3684" NA NA NA
"3685" NA NA NA
"3686" NA NA NA
"3687" NA NA NA
"3688" NA NA NA
"3689" NA NA NA
"3690" NA NA NA
"3691" NA NA NA
"3692" NA NA NA
"3693" NA NA NA
"3694" NA NA NA
"3695" NA NA NA
"3696" NA NA NA
"3697" NA NA NA
"3698" NA NA NA
"3699" NA NA NA
"3700" NA NA NA
"3701" NA NA NA
"3702" NA NA NA
"3703" NA NA NA
"3704" NA NA NA
"3705" NA NA NA
"3706" NA NA NA
"3707" NA NA NA
"3708" NA NA NA
"3709" NA NA NA
"3710" NA NA NA
"3711" NA NA NA
"3712" NA NA NA
"3713" NA NA NA
"3714" NA NA NA
"3715" NA NA NA
"3716" NA NA NA
"3717" NA NA NA
"3718" NA NA NA
"3719" NA NA NA
"3720" NA NA NA
"3721" NA NA NA
"3722" NA NA NA
"3723" NA NA NA
"3724" NA NA NA
"3725" NA NA NA
"3726" NA NA NA
"3727" NA NA NA
"3728" NA NA NA
"3729" NA NA NA
"3730" NA NA NA
"3731" NA NA NA
"3732" NA NA NA
"3733" NA NA NA
"3734" NA NA NA
"3735" NA NA NA
"3736" NA NA NA
"3737" NA NA NA
"3738" NA NA NA
"3739" NA NA NA
"3740" NA NA NA
"3741" NA NA NA
"3742" NA NA NA
"3743" NA NA NA
"3744" NA NA NA
"3745" NA NA NA
"3746" NA NA NA
"3747" NA NA NA
"3748" NA NA NA
"3749" NA NA NA
"3750" NA NA NA
"3751" NA NA NA
"3752" NA NA NA
"3753" NA NA NA
"3754" NA NA NA
"3755" NA NA NA
"3756" NA NA NA
"3757" NA NA NA
"3758" NA NA NA
"3759" NA NA NA
"3760" NA NA NA
"3761" NA NA NA
"3762" NA NA NA
"3763" NA NA NA
"3764" NA NA NA
"3765" NA NA NA
"3766" NA NA NA
"3767" NA NA NA
"3768" NA NA NA
"3769" NA NA NA
"3770" NA NA NA
"3771" NA NA NA
"3772" NA NA NA
"3773" NA NA NA
"3774" NA NA NA
"3775" NA NA NA
"3776" NA NA NA
"3777" NA NA NA
"3778" NA NA NA
"3779" NA NA NA
"3780" NA NA NA
"3781" NA NA NA
"3782" NA NA NA
"3783" NA NA NA
"3784" NA NA NA
"3785" NA NA NA
"3786" NA NA NA
"3787" NA NA NA
"3788" NA NA NA
"3789" NA NA NA
"3790" NA NA NA
"3791" NA NA NA
"3792" NA NA NA
"3793" NA NA NA
"3794" NA NA NA
"3795" NA NA NA
"3796" NA NA NA
"3797" NA NA NA
"3798" NA NA NA
"3799" NA NA NA
"3800" NA NA NA
"3801" NA NA NA
"3802" NA NA NA
"3803" NA NA NA
"3804" NA NA NA
"3805" NA NA NA
"3806" NA NA NA
"3807" NA NA NA
"3808" NA NA NA
"3809" NA NA NA
"3810" NA NA NA
"3811" NA NA NA
"3812" NA NA NA
"3813" NA NA NA
"3814" NA NA NA
"3815" NA NA NA
"3816" NA NA NA
"3817" NA NA NA
"3818" NA NA NA
"3819" NA NA NA
"3820" NA NA NA
"3821" NA NA NA
"3822" NA NA NA
"3823" NA NA NA
"3824" NA NA NA
"3825" NA NA NA
"3826" NA NA NA
"3827" NA NA NA
"3828" NA NA NA
"3829" NA NA NA
"3830" NA NA NA
"3831" NA NA NA
"3832" NA NA NA
"3833" NA NA NA
"3834" NA NA NA
"3835" NA NA NA
"3836" NA NA NA
"3837" NA NA NA
"3838" NA NA NA
"3839" NA NA NA
"3840" NA NA NA
"3841" NA NA NA
"3842" NA NA NA
"3843" NA NA NA
"3844" NA NA NA
"3845" NA NA NA
"3846" NA NA NA
"3847" NA NA NA
"3848" NA NA NA
"3849" NA NA NA
"3850" NA NA NA
"3851" NA NA NA
"3852" NA NA NA
"3853" NA NA NA
"3854" NA NA NA
"3855" NA NA NA
"3856" NA NA NA
"3857" NA NA NA
"3858" NA NA NA
"3859" NA NA NA
"3860" NA NA NA
"3861" NA NA NA
"3862" NA NA NA
"3863" NA NA NA
"3864" NA NA NA
"3865" NA NA NA
"3866" NA NA NA
"3867" NA NA NA
"3868" NA NA NA
"3869" NA NA NA
"3870" NA NA NA
"3871" NA NA NA
"3872" NA NA NA
"3873" NA NA NA
"3874" NA NA NA
"3875" NA NA NA
"3876" NA NA NA
"3877" NA NA NA
"3878" NA NA NA
"3879" NA NA NA
"3880" NA NA NA
"3881" NA NA NA
"3882" NA NA NA
"3883" NA NA NA
"3884" NA NA NA
"3885" NA NA NA
"3886" NA NA NA
"3887" NA NA NA
"3888" NA NA NA
"3889" NA NA NA
"3890" NA NA NA
"3891" NA NA NA
"3892" NA NA NA
"3893" NA NA NA
"3894" NA NA NA
"3895" NA NA NA
"3896" NA NA NA
"3897" NA NA NA
"3898" NA NA NA
"3899" NA NA NA
"3900" NA NA NA
"3901" NA NA NA
"3902" NA NA NA
"3903" NA NA NA
"3904" NA NA NA
"3905" NA NA NA
"3906" NA NA NA
"3907" NA NA NA
"3908" NA NA NA
"3909" NA NA NA
"3910" NA NA NA
"3911" NA NA NA
"3912" NA NA NA
"3913" NA NA NA
"3914" NA NA NA
"3915" NA NA NA
"3916" NA NA NA
"3917" NA NA NA
"3918" NA NA NA
"3919" NA NA NA
"3920" NA NA NA
"3921" NA NA NA
"3922" NA NA NA
"3923" NA NA NA
"3924" NA NA NA
"3925" NA NA NA
"3926" NA NA NA
"3927" NA NA NA
"3928" NA NA NA
"3929" NA NA NA
"3930" NA NA NA
"3931" NA NA NA
"3932" NA NA NA
"3933" NA NA NA
"3934" NA NA NA
"3935" NA NA NA
"3936" NA NA NA
"3937" NA NA NA
"3938" NA NA NA
"3939" NA NA NA
"3940" NA NA NA
"3941" NA NA NA
"3942" NA NA NA
"3943" NA NA NA
"3944" NA NA NA
"3945" NA NA NA
"3946" NA NA NA
"3947" NA NA NA
"3948" NA NA NA
"3949" NA NA NA
"3950" NA NA NA
"3951" NA NA NA
"3952" NA NA NA
"3953" NA NA NA
"3954" NA NA NA
"3955" NA NA NA
"3956" NA NA NA
"3957" NA NA NA
"3958" NA NA NA
"3959" NA NA NA
"3960" NA NA NA
"3961" NA NA NA
"3962" NA NA NA
"3963" NA NA NA
"3964" NA NA NA
"3965" NA NA NA
"3966" NA NA NA
"3967" NA NA NA
"3968" NA NA NA
"3969" NA NA NA
"3970" NA NA NA
"3971" NA NA NA
"3972" NA NA NA
"3973" NA NA NA
"3974" NA NA NA
"3975" NA NA NA
"3976" NA NA NA
"3977" NA NA NA
"3978" NA NA NA
"3979" NA NA NA
"3980" NA NA NA
"3981" NA NA NA
"3982" NA NA NA
"3983" NA NA NA
"3984" NA NA NA
"3985" NA NA NA
"3986" NA NA NA
"3987" NA NA NA
"3988" NA NA NA
"3989" NA NA NA
"3990" NA NA NA
"3991" NA NA NA
"3992" NA NA NA
"3993" NA NA NA
"3994" NA NA NA
"3995" NA NA NA
"3996" NA NA NA
"3997" NA NA NA
"3998" NA NA NA
"3999" NA NA NA
"4000" NA NA NA
"4001" NA NA NA
"4002" NA NA NA
"4003" NA NA NA
"4004" NA NA NA
"4005" NA NA NA
"4006" NA NA NA
"4007" NA NA NA
"4008" NA NA NA
"4009" NA NA NA
"4010" NA NA NA
"4011" NA NA NA
"4012" NA NA NA
"4013" NA NA NA
"4014" NA NA NA
"4015" NA NA NA
"4016" NA NA NA
"4017" NA NA NA
"4018" NA NA NA
"4019" NA NA NA
"4020" NA NA NA
"4021" NA NA NA
"4022" NA NA NA
"4023" NA NA NA
"4024" NA NA NA
"4025" NA NA NA
"4026" NA NA NA
"4027" NA NA NA
"4028" NA NA NA
"4029" NA NA NA
"4030" NA NA NA
"4031" NA NA NA
"4032" NA NA NA
"4033" NA NA NA
"4034" NA NA NA
"4035" NA NA NA
"4036" NA NA NA
"4037" NA NA NA
"4038" NA NA NA
"4039" NA NA NA
"4040" NA NA NA
"4041" NA NA NA
"4042" NA NA NA
"4043" NA NA NA
"4044" NA NA NA
"4045" NA NA NA
"4046" NA NA NA
"4047" NA NA NA
"4048" NA NA NA
"4049" NA NA NA
"4050" NA NA NA
"4051" NA NA NA
"4052" NA NA NA
"4053" NA NA NA
"4054" NA NA NA
"4055" NA NA NA
"4056" NA NA NA
"4057" NA NA NA
"4058" NA NA NA
"4059" NA NA NA
"4060" NA NA NA
"4061" NA NA NA
"4062" NA NA NA
"4063" NA NA NA
"4064" NA NA NA
"4065" NA NA NA
"4066" NA NA NA
"4067" NA NA NA
"4068" NA NA NA
"4069" NA NA NA
"4070" NA NA NA
"4071" NA NA NA
"4072" NA NA NA
"4073" NA NA NA
"4074" NA NA NA
"4075" NA NA NA
"4076" NA NA NA
"4077" NA NA NA
"4078" NA NA NA
"4079" NA NA NA
"4080" NA NA NA
"4081" NA NA NA
"4082" NA NA NA
"4083" NA NA NA
"4084" NA NA NA
"4085" NA NA NA
"4086" NA NA NA
"4087" NA NA NA
"4088" NA NA NA
"4089" NA NA NA
"4090" NA NA NA
"4091" NA NA NA
"4092" NA NA NA
"4093" NA NA NA
"4094" NA NA NA
"4095" NA NA NA
"4096" NA NA NA
"4097" NA NA NA
"4098" NA NA NA
"4099" NA NA NA
"4100" NA NA NA
"4101" NA NA NA
"4102" NA NA NA
"4103" NA NA NA
"4104" NA NA NA
"4105" NA NA NA
"4106" NA NA NA
"4107" NA NA NA
"4108" NA NA NA
"4109" NA NA NA
"4110" NA NA NA
"4111" NA NA NA
"4112" NA NA NA
"4113" NA NA NA
"4114" NA NA NA
"4115" NA NA NA
"4116" NA NA NA
"4117" NA NA NA
"4118" NA NA NA
"4119" NA NA NA
"4120" NA NA NA
"4121" NA NA NA
"4122" NA NA NA
"4123" NA NA NA
"4124" NA NA NA
"4125" NA NA NA
"4126" NA NA NA
"4127" NA NA NA
"4128" NA NA NA
"4129" NA NA NA
"4130" NA NA NA
"4131" NA NA NA
"4132" NA NA NA
"4133" NA NA NA
"4134" NA NA NA
"4135" NA NA NA
"4136" NA NA NA
"4137" NA NA NA
"4138" NA NA NA
"4139" NA NA NA
"4140" NA NA NA
"4141" NA NA NA
"4142" NA NA NA
"4143" NA NA NA
"4144" NA NA NA
"4145" NA NA NA
"4146" NA NA NA
"4147" NA NA NA
"4148" NA NA NA
"4149" NA NA NA
"4150" NA NA NA
"4151" NA NA NA
"4152" NA NA NA
"4153" NA NA NA
"4154" NA NA NA
"4155" NA NA NA
"4156" NA NA NA
"4157" NA NA NA
"4158" NA NA NA
"4159" NA NA NA
"4160" NA NA NA
"4161" NA NA NA
"4162" NA NA NA
"4163" NA NA NA
"4164" NA NA NA
"4165" NA NA NA
"4166" NA NA NA
"4167" NA NA NA
"4168" NA NA NA
"4169" NA NA NA
"4170" NA NA NA
"4171" NA NA NA
"4172" NA NA NA
"4173" NA NA NA
"4174" NA NA NA
"4175" NA NA NA
"4176" NA NA NA
"4177" NA NA NA
"4178" NA NA NA
"4179" NA NA NA
"4180" NA NA NA
"4181" NA NA NA
"4182" NA NA NA
"4183" NA NA NA
"4184" NA NA NA
"4185" NA NA NA
"4186" NA NA NA
"4187" NA NA NA
"4188" NA NA NA
"4189" NA NA NA
"4190" NA NA NA
"4191" NA NA NA
"4192" NA NA NA
"4193" NA NA NA
"4194" NA NA NA
"4195" NA NA NA
"4196" NA NA NA
"4197" NA NA NA
"4198" NA NA NA
"4199" NA NA NA
"4200" NA NA NA
"4201" NA NA NA
"4202" NA NA NA
"4203" NA NA NA
"4204" NA NA NA
"4205" NA NA NA
"4206" NA NA NA
"4207" NA NA NA
"4208" NA NA NA
"4209" NA NA NA
"4210" NA NA NA
"4211" NA NA NA
"4212" NA NA NA
"4213" NA NA NA
"4214" NA NA NA
"4215" NA NA NA
"4216" NA NA NA
"4217" NA NA NA
"4218" NA NA NA
"4219" NA NA NA
"4220" NA NA NA
"4221" NA NA NA
"4222" NA NA NA
"4223" NA NA NA
"4224" NA NA NA
"4225" NA NA NA
"4226" NA NA NA
"4227" NA NA NA
"4228" NA NA NA
"4229" NA NA NA
"4230" NA NA NA
"4231" NA NA NA
"4232" NA NA NA
"4233" NA NA NA
"4234" NA NA NA
"4235" NA NA NA
"4236" NA NA NA
"4237" NA NA NA
"4238" NA NA NA
"4239" NA NA NA
"4240" NA NA NA
"4241" NA NA NA
"4242" NA NA NA
"4243" NA NA NA
"4244" NA NA NA
"4245" NA NA NA
"4246" NA NA NA
"4247" NA NA NA
"4248" NA NA NA
"4249" NA NA NA
"4250" NA NA NA
"4251" NA NA NA
"4252" NA NA NA
"4253" NA NA NA
"4254" NA NA NA
"4255" NA NA NA
"4256" NA NA NA
"4257" NA NA NA
"4258" NA NA NA
"4259" NA NA NA
"4260" NA NA NA
"4261" NA NA NA
"4262" NA NA NA
"4263" NA NA NA
"4264" NA NA NA
"4265" NA NA NA
"4266" NA NA NA
"4267" NA NA NA
"4268" NA NA NA
"4269" NA NA NA
"4270" NA NA NA
"4271" NA NA NA
"4272" NA NA NA
"4273" NA NA NA
"4274" NA NA NA
"4275" NA NA NA
"4276" NA NA NA
"4277" NA NA NA
"4278" NA NA NA
"4279" NA NA NA
"4280" NA NA NA
"4281" NA NA NA
"4282" NA NA NA
"4283" NA NA NA
"4284" NA NA NA
"4285" NA NA NA
"4286" NA NA NA
"4287" NA NA NA
"4288" NA NA NA
"4289" NA NA NA
"4290" NA NA NA
"4291" NA NA NA
"4292" NA NA NA
"4293" NA NA NA
"4294" NA NA NA
"4295" NA NA NA
"4296" NA NA NA
"4297" NA NA NA
"4298" NA NA NA
"4299" NA NA NA
"4300" NA NA NA
"4301" NA NA NA
"4302" NA NA NA
"4303" NA NA NA
"4304" NA NA NA
"4305" NA NA NA
"4306" NA NA NA
"4307" NA NA NA
"4308" NA NA NA
"4309" NA NA NA
"4310" NA NA NA
"4311" NA NA NA
"4312" NA NA NA
"4313" NA NA NA
"4314" NA NA NA
"4315" NA NA NA
"4316" NA NA NA
"4317" NA NA NA
"4318" NA NA NA
"4319" NA NA NA
"4320" NA NA NA
"4321" NA NA NA
"4322" NA NA NA
"4323" NA NA NA
"4324" NA NA NA
"4325" NA NA NA
"4326" NA NA NA
"4327" NA NA NA
"4328" NA NA NA
"4329" NA NA NA
"4330" NA NA NA
"4331" NA NA NA
"4332" NA NA NA
"4333" NA NA NA
"4334" NA NA NA
"4335" NA NA NA
"4336" NA NA NA
"4337" NA NA NA
"4338" NA NA NA
"4339" NA NA NA
"4340" NA NA NA
"4341" NA NA NA
"4342" NA NA NA
"4343" NA NA NA
"4344" NA NA NA
"4345" NA NA NA
"4346" NA NA NA
"4347" NA NA NA
"4348" NA NA NA
"4349" NA NA NA
"4350" NA NA NA
"4351" NA NA NA
"4352" NA NA NA
"4353" NA NA NA
"4354" NA NA NA
"4355" NA NA NA
"4356" NA NA NA
"4357" NA NA NA
"4358" NA NA NA
"4359" NA NA NA
"4360" NA NA NA
"4361" NA NA NA
"4362" NA NA NA
"4363" NA NA NA
"4364" NA NA NA
"4365" NA NA NA
"4366" NA NA NA
"4367" NA NA NA
"4368" NA NA NA
"4369" NA NA NA
"4370" NA NA NA
"4371" NA NA NA
"4372" NA NA NA
"4373" NA NA NA
"4374" NA NA NA
"4375" NA NA NA
"4376" NA NA NA
"4377" NA NA NA
"4378" NA NA NA
"4379" NA NA NA
"4380" NA NA NA
"4381" NA NA NA
"4382" NA NA NA
"4383" NA NA NA
"4384" NA NA NA
"4385" NA NA NA
"4386" NA NA NA
"4387" NA NA NA
"4388" NA NA NA
"4389" NA NA NA
"4390" NA NA NA
"4391" NA NA NA
"4392" NA NA NA
"4393" NA NA NA
"4394" NA NA NA
"4395" NA NA NA
"4396" NA NA NA
"4397" NA NA NA
"4398" NA NA NA
"4399" NA NA NA
"4400" NA NA NA
"4401" NA NA NA
"4402" NA NA NA
"4403" NA NA NA
"4404" NA NA NA
"4405" NA NA NA
"4406" NA NA NA
"4407" NA NA NA
"4408" NA NA NA
"4409" NA NA NA
"4410" NA NA NA
"4411" NA NA NA
"4412" NA NA NA
"4413" NA NA NA
"4414" NA NA NA
"4415" NA NA NA
"4416" NA NA NA
"4417" NA NA NA
"4418" NA NA NA
"4419" NA NA NA
"4420" NA NA NA
"4421" NA NA NA
"4422" NA NA NA
"4423" NA NA NA
"4424" NA NA NA
"4425" NA NA NA
"4426" NA NA NA
"4427" NA NA NA
"4428" NA NA NA
"4429" NA NA NA
"4430" NA NA NA
"4431" NA NA NA
"4432" NA NA NA
"4433" NA NA NA
"4434" NA NA NA
"4435" NA NA NA
"4436" NA NA NA
"4437" NA NA NA
"4438" NA NA NA
"4439" NA NA NA
"4440" NA NA NA
"4441" NA NA NA
"4442" NA NA NA
"4443" NA NA NA
"4444" NA NA NA
"4445" NA NA NA
"4446" NA NA NA
"4447" NA NA NA
"4448" NA NA NA
"4449" NA NA NA
"4450" NA NA NA
"4451" NA NA NA
"4452" NA NA NA
"4453" NA NA NA
"4454" NA NA NA
"4455" NA NA NA
"4456" NA NA NA
"4457" NA NA NA
"4458" NA NA NA
"4459" NA NA NA
"4460" NA NA NA
"4461" NA NA NA
"4462" NA NA NA
"4463" NA NA NA
"4464" NA NA NA
"4465" NA NA NA
"4466" NA NA NA
"4467" NA NA NA
"4468" NA NA NA
"4469" NA NA NA
"4470" NA NA NA
"4471" NA NA NA
"4472" NA NA NA
"4473" NA NA NA
"4474" NA NA NA
"4475" NA NA NA
"4476" NA NA NA
"4477" NA NA NA
"4478" NA NA NA
"4479" NA NA NA
"4480" NA NA NA
"4481" NA NA NA
"4482" NA NA NA
"4483" NA NA NA
"4484" NA NA NA
"4485" NA NA NA
"4486" NA NA NA
"4487" NA NA NA
"4488" NA NA NA
"4489" NA NA NA
"4490" NA NA NA
"4491" NA NA NA
"4492" NA NA NA
"4493" NA NA NA
"4494" NA NA NA
"4495" NA NA NA
"4496" NA NA NA
"4497" NA NA NA
"4498" NA NA NA
"4499" NA NA NA
"4500" NA NA NA
"4501" NA NA NA
"4502" NA NA NA
"4503" NA NA NA
"4504" NA NA NA
"4505" NA NA NA
"4506" NA NA NA
"4507" NA NA NA
"4508" NA NA NA
"4509" NA NA NA
"4510" NA NA NA
"4511" NA NA NA
"4512" NA NA NA
"4513" NA NA NA
"4514" NA NA NA
"4515" NA NA NA
"4516" NA NA NA
"4517" NA NA NA
"4518" NA NA NA
"4519" NA NA NA
"4520" NA NA NA
"4521" NA NA NA
"4522" NA NA NA
"4523" NA NA NA
"4524" NA NA NA
"4525" NA NA NA
"4526" NA NA NA
"4527" NA NA NA
"4528" NA NA NA
"4529" NA NA NA
"4530" NA NA NA
"4531" NA NA NA
"4532" NA NA NA
"4533" NA NA NA
"4534" NA NA NA
"4535" NA NA NA
"4536" NA NA NA
"4537" NA NA NA
"4538" NA NA NA
"4539" NA NA NA
"4540" NA NA NA
"4541" NA NA NA
"4542" NA NA NA
"4543" NA NA NA
"4544" NA NA NA
"4545" NA NA NA
"4546" NA NA NA
"4547" NA NA NA
"4548" NA NA NA
"4549" NA NA NA
"4550" NA NA NA
"4551" NA NA NA
"4552" NA NA NA
"4553" NA NA NA
"4554" NA NA NA
"4555" NA NA NA
"4556" NA NA NA
"4557" NA NA NA
"4558" NA NA NA
"4559" NA NA NA
"4560" NA NA NA
"4561" NA NA NA
"4562" NA NA NA
"4563" NA NA NA
"4564" NA NA NA
"4565" NA NA NA
"4566" NA NA NA
"4567" NA NA NA
"4568" NA NA NA
"4569" NA NA NA
"4570" NA NA NA
"4571" NA NA NA
"4572" NA NA NA
"4573" NA NA NA
"4574" NA NA NA
"4575" NA NA NA
"4576" NA NA NA
"4577" NA NA NA
"4578" NA NA NA
"4579" NA NA NA
"4580" NA NA NA
"4581" NA NA NA
"4582" NA NA NA
"4583" NA NA NA
"4584" NA NA NA
"4585" NA NA NA
"4586" NA NA NA
"4587" NA NA NA
"4588" NA NA NA
"4589" NA NA NA
"4590" NA NA NA
"4591" NA NA NA
"4592" NA NA NA
"4593" NA NA NA
"4594" NA NA NA
"4595" NA NA NA
"4596" NA NA NA
"4597" NA NA NA
"4598" NA NA NA
"4599" NA NA NA
"4600" NA NA NA
"4601" NA NA NA
"4602" NA NA NA
"4603" NA NA NA
"4604" NA NA NA
"4605" NA NA NA
"4606" NA NA NA
"4607" NA NA NA
"4608" NA NA NA
"4609" NA NA NA
"4610" NA NA NA
"4611" NA NA NA
"4612" NA NA NA
"4613" NA NA NA
"4614" NA NA NA
"4615" NA NA NA
"4616" NA NA NA
"4617" NA NA NA
"4618" NA NA NA
"4619" NA NA NA
"4620" NA NA NA
"4621" NA NA NA
"4622" NA NA NA
"4623" NA NA NA
"4624" NA NA NA
"4625" NA NA NA
"4626" NA NA NA
"4627" NA NA NA
"4628" NA NA NA
"4629" NA NA NA
"4630" NA NA NA
"4631" NA NA NA
"4632" NA NA NA
"4633" NA NA NA
"4634" NA NA NA
"4635" NA NA NA
"4636" NA NA NA
"4637" NA NA NA
"4638" NA NA NA
"4639" NA NA NA
"4640" NA NA NA
"4641" NA NA NA
"4642" NA NA NA
"4643" NA NA NA
"4644" NA NA NA
"4645" NA NA NA
"4646" NA NA NA
"4647" NA NA NA
"4648" NA NA NA
"4649" NA NA NA
"4650" NA NA NA
"4651" NA NA NA
"4652" NA NA NA
"4653" NA NA NA
"4654" NA NA NA
"4655" NA NA NA
"4656" NA NA NA
"4657" NA NA NA
"4658" NA NA NA
"4659" NA NA NA
"4660" NA NA NA
"4661" NA NA NA
"4662" NA NA NA
"4663" NA NA NA
"4664" NA NA NA
"4665" NA NA NA
"4666" NA NA NA
"4667" NA NA NA
"4668" NA NA NA
"4669" NA NA NA
"4670" NA NA NA
"4671" NA NA NA
"4672" NA NA NA
"4673" NA NA NA
"4674" NA NA NA
"4675" NA NA NA
"4676" NA NA NA
"4677" NA NA NA
"4678" NA NA NA
"4679" NA NA NA
"4680" NA NA NA
"4681" NA NA NA
"4682" NA NA NA
"4683" NA NA NA
"4684" NA NA NA
"4685" NA NA NA
"4686" NA NA NA
"4687" NA NA NA
"4688" NA NA NA
"4689" NA NA NA
"4690" NA NA NA
"4691" NA NA NA
"4692" NA NA NA
"4693" NA NA NA
"4694" NA NA NA
"4695" NA NA NA
"4696" NA NA NA
"4697" NA NA NA
"4698" NA NA NA
"4699" NA NA NA
"4700" NA NA NA
"4701" NA NA NA
"4702" NA NA NA
"4703" NA NA NA
"4704" NA NA NA
"4705" NA NA NA
"4706" NA NA NA
"4707" NA NA NA
"4708" NA NA NA
"4709" NA NA NA
"4710" NA NA NA
"4711" NA NA NA
"4712" NA NA NA
"4713" NA NA NA
"4714" NA NA NA
"4715" NA NA NA
"4716" NA NA NA
"4717" NA NA NA
"4718" NA NA NA
"4719" NA NA NA
"4720" NA NA NA
"4721" NA NA NA
"4722" NA NA NA
"4723" NA NA NA
"4724" NA NA NA
"4725" NA NA NA
"4726" NA NA NA
"4727" NA NA NA
"4728" NA NA NA
"4729" NA NA NA
"4730" NA NA NA
"4731" NA NA NA
"4732" NA NA NA
"4733" NA NA NA
"4734" NA NA NA
"4735" NA NA NA
"4736" NA NA NA
"4737" NA NA NA
"4738" NA NA NA
"4739" NA NA NA
"4740" NA NA NA
"4741" NA NA NA
"4742" NA NA NA
"4743" NA NA NA
"4744" NA NA NA
"4745" NA NA NA
"4746" NA NA NA
"4747" NA NA NA
"4748" NA NA NA
"4749" NA NA NA
"4750" NA NA NA
"4751" NA NA NA
"4752" NA NA NA
"4753" NA NA NA
"4754" NA NA NA
"4755" NA NA NA
"4756" NA NA NA
"4757" NA NA NA
"4758" NA NA NA
"4759" NA NA NA
"4760" NA NA NA
"4761" NA NA NA
"4762" NA NA NA
"4763" NA NA NA
"4764" NA NA NA
"4765" NA NA NA
"4766" NA NA NA
"4767" NA NA NA
"4768" NA NA NA
"4769" NA NA NA
"4770" NA NA NA
"4771" NA NA NA
"4772" NA NA NA
"4773" NA NA NA
"4774" NA NA NA
"4775" NA NA NA
"4776" NA NA NA
"4777" NA NA NA
"4778" NA NA NA
"4779" NA NA NA
"4780" NA NA NA
"4781" NA NA NA
"4782" NA NA NA
"4783" NA NA NA
"4784" NA NA NA
"4785" NA NA NA
"4786" NA NA NA
"4787" NA NA NA
"4788" NA NA NA
"4789" NA NA NA
"4790" NA NA NA
"4791" NA NA NA
"4792" NA NA NA
"4793" NA NA NA
"4794" NA NA NA
"4795" NA NA NA
"4796" NA NA NA
"4797" NA NA NA
"4798" NA NA NA
"4799" NA NA NA
"4800" NA NA NA
"4801" NA NA NA
"4802" NA NA NA
"4803" NA NA NA
"4804" NA NA NA
"4805" NA NA NA
"4806" NA NA NA
"4807" NA NA NA
"4808" NA NA NA
"4809" NA NA NA
"4810" NA NA NA
"4811" NA NA NA
"4812" NA NA NA
"4813" NA NA NA
"4814" NA NA NA
"4815" NA NA NA
"4816" NA NA NA
"4817" NA NA NA
"4818" NA NA NA
"4819" NA NA NA
"4820" NA NA NA
"4821" NA NA NA
"4822" NA NA NA
"4823" NA NA NA
"4824" NA NA NA
"4825" NA NA NA
"4826" NA NA NA
"4827" NA NA NA
"4828" NA NA NA
"4829" NA NA NA
"4830" NA NA NA
"4831" NA NA NA
"4832" NA NA NA
"4833" NA NA NA
"4834" NA NA NA
"4835" NA NA NA
"4836" NA NA NA
"4837" NA NA NA
"4838" NA NA NA
"4839" NA NA NA
"4840" NA NA NA
"4841" NA NA NA
"4842" NA NA NA
"4843" NA NA NA
"4844" NA NA NA
"4845" NA NA NA
"4846" NA NA NA
"4847" NA NA NA
"4848" NA NA NA
"4849" NA NA NA
"4850" NA NA NA
"4851" NA NA NA
"4852" NA NA NA
"4853" NA NA NA
"4854" NA NA NA
"4855" NA NA NA
"4856" NA NA NA
"4857" NA NA NA
"4858" NA NA NA
"4859" NA NA NA
"4860" NA NA NA
"4861" NA NA NA
"4862" NA NA NA
"4863" NA NA NA
"4864" NA NA NA
"4865" NA NA NA
"4866" NA NA NA
"4867" NA NA NA
"4868" NA NA NA
"4869" NA NA NA
"4870" NA NA NA
"4871" NA NA NA
"4872" NA NA NA
"4873" NA NA NA
"4874" NA NA NA
"4875" NA NA NA
"4876" NA NA NA
"4877" NA NA NA
"4878" NA NA NA
"4879" NA NA NA
"4880" NA NA NA
"4881" NA NA NA
"4882" NA NA NA
"4883" NA NA NA
"4884" NA NA NA
"4885" NA NA NA
"4886" NA NA NA
"4887" NA NA NA
"4888" NA NA NA
"4889" NA NA NA
"4890" NA NA NA
"4891" NA NA NA
"4892" NA NA NA
"4893" NA NA NA
"4894" NA NA NA
"4895" NA NA NA
"4896" NA NA NA
"4897" NA NA NA
"4898" NA NA NA
"4899" NA NA NA
"4900" NA NA NA
"4901" NA NA NA
"4902" NA NA NA
"4903" NA NA NA
"4904" NA NA NA
"4905" NA NA NA
"4906" NA NA NA
"4907" NA NA NA
"4908" NA NA NA
"4909" NA NA NA
"4910" NA NA NA
"4911" NA NA NA
"4912" NA NA NA
"4913" NA NA NA
"4914" NA NA NA
"4915" NA NA NA
"4916" NA NA NA
"4917" NA NA NA
"4918" NA NA NA
"4919" NA NA NA
"4920" NA NA NA
"4921" NA NA NA
"4922" NA NA NA
"4923" NA NA NA
"4924" NA NA NA
"4925" NA NA NA
"4926" NA NA NA
"4927" NA NA NA
"4928" NA NA NA
"4929" NA NA NA
"4930" NA NA NA
"4931" NA NA NA
"4932" NA NA NA
"4933" NA NA NA
"4934" NA NA NA
"4935" NA NA NA
"4936" NA NA NA
"4937" NA NA NA
"4938" NA NA NA
"4939" NA NA NA
"4940" NA NA NA
"4941" NA NA NA
"4942" NA NA NA
"4943" NA NA NA
"4944" NA NA NA
"4945" NA NA NA
"4946" NA NA NA
"4947" NA NA NA
"4948" NA NA NA
"4949" NA NA NA
"4950" NA NA NA
"4951" NA NA NA
"4952" NA NA NA
"4953" NA NA NA
"4954" NA NA NA
"4955" NA NA NA
"4956" NA NA NA
"4957" NA NA NA
"4958" NA NA NA
"4959" NA NA NA
"4960" NA NA NA
"4961" NA NA NA
"4962" NA NA NA
"4963" NA NA NA
"4964" NA NA NA
"4965" NA NA NA
"4966" NA NA NA
"4967" NA NA NA
"4968" NA NA NA
"4969" NA NA NA
"4970" NA NA NA
"4971" NA NA NA
"4972" NA NA NA
"4973" NA NA NA
"4974" NA NA NA
"4975" NA NA NA
"4976" NA NA NA
"4977" NA NA NA
"4978" NA NA NA
"4979" NA NA NA
"4980" NA NA NA
"4981" NA NA NA
"4982" NA NA NA
"4983" NA NA NA
"4984" NA NA NA
"4985" NA NA NA
"4986" NA NA NA
"4987" NA NA NA
"4988" NA NA NA
"4989" NA NA NA
"4990" NA NA NA
"4991" NA NA NA
"4992" NA NA NA
"4993" NA NA NA
"4994" NA NA NA
"4995" NA NA NA
"4996" NA NA NA
"4997" NA NA NA
"4998" NA NA NA
"4999" NA NA NA
"5000" NA NA NA
"5001" NA NA NA
"5002" NA NA NA
"5003" NA NA NA
"5004" NA NA NA
"5005" NA NA NA
"5006" NA NA NA
"5007" NA NA NA
"5008" NA NA NA
"5009" NA NA NA
"5010" NA NA NA
"5011" NA NA NA
"5012" NA NA NA
"5013" NA NA NA
"5014" NA NA NA
"5015" NA NA NA
"5016" NA NA NA
"5017" NA NA NA
"5018" NA NA NA
"5019" NA NA NA
"5020" NA NA NA
"5021" NA NA NA
"5022" NA NA NA
"5023" NA NA NA
"5024" NA NA NA
"5025" NA NA NA
"5026" NA NA NA
"5027" NA NA NA
"5028" NA NA NA
"5029" NA NA NA
"5030" NA NA NA
"5031" NA NA NA
"5032" NA NA NA
"5033" NA NA NA
"5034" NA NA NA
"5035" NA NA NA
"5036" NA NA NA
"5037" NA NA NA
"5038" NA NA NA
"5039" NA NA NA
"5040" NA NA NA
"5041" NA NA NA
"5042" NA NA NA
"5043" NA NA NA
"5044" NA NA NA
"5045" NA NA NA
"5046" NA NA NA
"5047" NA NA NA
"5048" NA NA NA
"5049" NA NA NA
"5050" NA NA NA
"5051" NA NA NA
"5052" NA NA NA
"5053" NA NA NA
"5054" NA NA NA
"5055" NA NA NA
"5056" NA NA NA
"5057" NA NA NA
"5058" NA NA NA
"5059" NA NA NA
"5060" NA NA NA
"5061" NA NA NA
"5062" NA NA NA
"5063" NA NA NA
"5064" NA NA NA
"5065" NA NA NA
"5066" NA NA NA
"5067" NA NA NA
"5068" NA NA NA
"5069" NA NA NA
"5070" NA NA NA
"5071" NA NA NA
"5072" NA NA NA
"5073" NA NA NA
"5074" NA NA NA
"5075" NA NA NA
"5076" NA NA NA
"5077" NA NA NA
"5078" NA NA NA
"5079" NA NA NA
"5080" NA NA NA
"5081" NA NA NA
"5082" NA NA NA
"5083" NA NA NA
"5084" NA NA NA
"5085" NA NA NA
"5086" NA NA NA
"5087" NA NA NA
"5088" NA NA NA
"5089" NA NA NA
"5090" NA NA NA
"5091" NA NA NA
"5092" NA NA NA
"5093" NA NA NA
"5094" NA NA NA
"5095" NA NA NA
"5096" NA NA NA
"5097" NA NA NA
"5098" NA NA NA
"5099" NA NA NA
"5100" NA NA NA
"5101" NA NA NA
"5102" NA NA NA
"5103" NA NA NA
"5104" NA NA NA
"5105" NA NA NA
"5106" NA NA NA
"5107" NA NA NA
"5108" NA NA NA
"5109" NA NA NA
"5110" NA NA NA
"5111" NA NA NA
"5112" NA NA NA
"5113" NA NA NA
"5114" NA NA NA
"5115" NA NA NA
"5116" NA NA NA
"5117" NA NA NA
"5118" NA NA NA
"5119" NA NA NA
"5120" NA NA NA
"5121" NA NA NA
"5122" NA NA NA
"5123" NA NA NA
"5124" NA NA NA
"5125" NA NA NA
"5126" NA NA NA
"5127" NA NA NA
"5128" NA NA NA
"5129" NA NA NA
"5130" NA NA NA
"5131" NA NA NA
"5132" NA NA NA
"5133" NA NA NA
"5134" NA NA NA
"5135" NA NA NA
"5136" NA NA NA
"5137" NA NA NA
"5138" NA NA NA
"5139" NA NA NA
"5140" NA NA NA
"5141" NA NA NA
"5142" NA NA NA
"5143" NA NA NA
"5144" NA NA NA
"5145" NA NA NA
"5146" NA NA NA
"5147" NA NA NA
"5148" NA NA NA
"5149" NA NA NA
"5150" NA NA NA
"5151" NA NA NA
"5152" NA NA NA
"5153" NA NA NA
"5154" NA NA NA
"5155" NA NA NA
"5156" NA NA NA
"5157" NA NA NA
"5158" NA NA NA
"5159" NA NA NA
"5160" NA NA NA
"5161" NA NA NA
"5162" NA NA NA
"5163" NA NA NA
"5164" NA NA NA
"5165" NA NA NA
"5166" NA NA NA
"5167" NA NA NA
"5168" NA NA NA
"5169" NA NA NA
"5170" NA NA NA
"5171" NA NA NA
"5172" NA NA NA
"5173" NA NA NA
"5174" NA NA NA
"5175" NA NA NA
"5176" NA NA NA
"5177" NA NA NA
"5178" NA NA NA
"5179" NA NA NA
"5180" NA NA NA
"5181" NA NA NA
"5182" NA NA NA
"5183" NA NA NA
"5184" NA NA NA
"5185" NA NA NA
"5186" NA NA NA
"5187" NA NA NA
"5188" NA NA NA
"5189" NA NA NA
"5190" NA NA NA
"5191" NA NA NA
"5192" NA NA NA
"5193" NA NA NA
"5194" NA NA NA
"5195" NA NA NA
"5196" NA NA NA
"5197" NA NA NA
"5198" NA NA NA
"5199" NA NA NA
"5200" NA NA NA
"5201" NA NA NA
"5202" NA NA NA
"5203" NA NA NA
"5204" NA NA NA
"5205" NA NA NA
"5206" NA NA NA
"5207" NA NA NA
"5208" NA NA NA
"5209" NA NA NA
"5210" NA NA NA
"5211" NA NA NA
"5212" NA NA NA
"5213" NA NA NA
"5214" NA NA NA
"5215" NA NA NA
"5216" NA NA NA
"5217" NA NA NA
"5218" NA NA NA
"5219" NA NA NA
"5220" NA NA NA
"5221" NA NA NA
"5222" NA NA NA
"5223" NA NA NA
"5224" NA NA NA
"5225" NA NA NA
"5226" NA NA NA
"5227" NA NA NA
"5228" NA NA NA
"5229" NA NA NA
"5230" NA NA NA
"5231" NA NA NA
"5232" NA NA NA
"5233" NA NA NA
"5234" NA NA NA
"5235" NA NA NA
"5236" NA NA NA
"5237" NA NA NA
"5238" NA NA NA
"5239" NA NA NA
"5240" NA NA NA
"5241" NA NA NA
"5242" NA NA NA
"5243" NA NA NA
"5244" NA NA NA
"5245" NA NA NA
"5246" NA NA NA
"5247" NA NA NA
"5248" NA NA NA
"5249" NA NA NA
"5250" NA NA NA
"5251" NA NA NA
"5252" NA NA NA
"5253" NA NA NA
"5254" NA NA NA
"5255" NA NA NA
"5256" NA NA NA
"5257" NA NA NA
"5258" NA NA NA
"5259" NA NA NA
"5260" NA NA NA
"5261" NA NA NA
"5262" NA NA NA
"5263" NA NA NA
"5264" NA NA NA
"5265" NA NA NA
"5266" NA NA NA
"5267" NA NA NA
"5268" NA NA NA
"5269" NA NA NA
"5270" NA NA NA
"5271" NA NA NA
"5272" NA NA NA
"5273" NA NA NA
"5274" NA NA NA
"5275" NA NA NA
"5276" NA NA NA
"5277" NA NA NA
"5278" NA NA NA
"5279" NA NA NA
"5280" NA NA NA
"5281" NA NA NA
"5282" NA NA NA
"5283" NA NA NA
"5284" NA NA NA
"5285" NA NA NA
"5286" NA NA NA
"5287" NA NA NA
"5288" NA NA NA
"5289" NA NA NA
"5290" NA NA NA
"5291" NA NA NA
"5292" NA NA NA
"5293" NA NA NA
"5294" NA NA NA
"5295" NA NA NA
"5296" NA NA NA
"5297" NA NA NA
"5298" NA NA NA
"5299" NA NA NA
"5300" NA NA NA
"5301" NA NA NA
"5302" NA NA NA
"5303" NA NA NA
"5304" NA NA NA
"5305" NA NA NA
"5306" NA NA NA
"5307" NA NA NA
"5308" NA NA NA
"5309" NA NA NA
"5310" NA NA NA
"5311" NA NA NA
"5312" NA NA NA
"5313" NA NA NA
"5314" NA NA NA
"5315" NA NA NA
"5316" NA NA NA
"5317" NA NA NA
"5318" NA NA NA
"5319" NA NA NA
"5320" NA NA NA
"5321" NA NA NA
"5322" NA NA NA
"5323" NA NA NA
"5324" NA NA NA
"5325" NA NA NA
"5326" NA NA NA
"5327" NA NA NA
"5328" NA NA NA
"5329" NA NA NA
"5330" NA NA NA
"5331" NA NA NA
"5332" NA NA NA
"5333" NA NA NA
"5334" NA NA NA
"5335" NA NA NA
"5336" NA NA NA
"5337" NA NA NA
"5338" NA NA NA
"5339" NA NA NA
"5340" NA NA NA
"5341" NA NA NA
"5342" NA NA NA
"5343" NA NA NA
"5344" NA NA NA
"5345" NA NA NA
"5346" NA NA NA
"5347" NA NA NA
"5348" NA NA NA
"5349" NA NA NA
"5350" NA NA NA
"5351" NA NA NA
"5352" NA NA NA
"5353" NA NA NA
"5354" NA NA NA
"5355" NA NA NA
"5356" NA NA NA
"5357" NA NA NA
"5358" NA NA NA
"5359" NA NA NA
"5360" NA NA NA
"5361" NA NA NA
"5362" NA NA NA
"5363" NA NA NA
"5364" NA NA NA
"5365" NA NA NA
"5366" NA NA NA
"5367" NA NA NA
"5368" NA NA NA
"5369" NA NA NA
"5370" NA NA NA
"5371" NA NA NA
"5372" NA NA NA
"5373" NA NA NA
"5374" NA NA NA
"5375" NA NA NA
"5376" NA NA NA
"5377" NA NA NA
"5378" NA NA NA
"5379" NA NA NA
"5380" NA NA NA
"5381" NA NA NA
"5382" NA NA NA
"5383" NA NA NA
"5384" NA NA NA
"5385" NA NA NA
"5386" NA NA NA
"5387" NA NA NA
"5388" NA NA NA
"5389" NA NA NA
"5390" NA NA NA
"5391" NA NA NA
"5392" NA NA NA
"5393" NA NA NA
"5394" NA NA NA
"5395" NA NA NA
"5396" NA NA NA
"5397" NA NA NA
"5398" NA NA NA
"5399" NA NA NA
"5400" NA NA NA
"5401" NA NA NA
"5402" NA NA NA
"5403" NA NA NA
"5404" NA NA NA
"5405" NA NA NA
"5406" NA NA NA
"5407" NA NA NA
"5408" NA NA NA
"5409" NA NA NA
"5410" NA NA NA
"5411" NA NA NA
"5412" NA NA NA
"5413" NA NA NA
"5414" NA NA NA
"5415" NA NA NA
"5416" NA NA NA
"5417" NA NA NA
"5418" NA NA NA
"5419" NA NA NA
"5420" NA NA NA
"5421" NA NA NA
"5422" NA NA NA
"5423" NA NA NA
"5424" NA NA NA
"5425" NA NA NA
"5426" NA NA NA
"5427" NA NA NA
"5428" NA NA NA
"5429" NA NA NA
"5430" NA NA NA
"5431" NA NA NA
"5432" NA NA NA
"5433" NA NA NA
"5434" NA NA NA
"5435" NA NA NA
"5436" NA NA NA
"5437" NA NA NA
"5438" NA NA NA
"5439" NA NA NA
"5440" NA NA NA
"5441" NA NA NA
"5442" NA NA NA
"5443" NA NA NA
"5444" NA NA NA
"5445" NA NA NA
"5446" NA NA NA
"5447" NA NA NA
"5448" NA NA NA
"5449" NA NA NA
"5450" NA NA NA
"5451" NA NA NA
"5452" NA NA NA
"5453" NA NA NA
"5454" NA NA NA
"5455" NA NA NA
"5456" NA NA NA
"5457" NA NA NA
"5458" NA NA NA
"5459" NA NA NA
"5460" NA NA NA
"5461" NA NA NA
"5462" NA NA NA
"5463" NA NA NA
"5464" NA NA NA
"5465" NA NA NA
"5466" NA NA NA
"5467" NA NA NA
"5468" NA NA NA
"5469" NA NA NA
"5470" NA NA NA
"5471" NA NA NA
"5472" NA NA NA
"5473" NA NA NA
"5474" NA NA NA
"5475" NA NA NA
"5476" NA NA NA
"5477" NA NA NA
"5478" NA NA NA
"5479" NA NA NA
"5480" NA NA NA
"5481" NA NA NA
"5482" NA NA NA
"5483" NA NA NA
"5484" NA NA NA
"5485" NA NA NA
"5486" NA NA NA
"5487" NA NA NA
"5488" NA NA NA
"5489" NA NA NA
"5490" NA NA NA
"5491" NA NA NA
"5492" NA NA NA
"5493" NA NA NA
"5494" NA NA NA
"5495" NA NA NA
"5496" NA NA NA
"5497" NA NA NA
"5498" NA NA NA
"5499" NA NA NA
"5500" NA NA NA
"5501" NA NA NA
"5502" NA NA NA
"5503" NA NA NA
"5504" NA NA NA
"5505" NA NA NA
"5506" NA NA NA
"5507" NA NA NA
"5508" NA NA NA
"5509" NA NA NA
"5510" NA NA NA
"5511" NA NA NA
"5512" NA NA NA
"5513" NA NA NA
"5514" NA NA NA
"5515" NA NA NA
"5516" NA NA NA
"5517" NA NA NA
"5518" NA NA NA
"5519" NA NA NA
"5520" NA NA NA
"5521" NA NA NA
"5522" NA NA NA
"5523" NA NA NA
"5524" NA NA NA
"5525" NA NA NA
"5526" NA NA NA
"5527" NA NA NA
"5528" NA NA NA
"5529" NA NA NA
"5530" NA NA NA
"5531" NA NA NA
"5532" NA NA NA
"5533" NA NA NA
"5534" NA NA NA
"5535" NA NA NA
"5536" NA NA NA
"5537" NA NA NA
"5538" NA NA NA
"5539" NA NA NA
"5540" NA NA NA
"5541" NA NA NA
"5542" NA NA NA
"5543" NA NA NA
"5544" NA NA NA
"5545" NA NA NA
"5546" NA NA NA
"5547" NA NA NA
"5548" NA NA NA
"5549" NA NA NA
"5550" NA NA NA
"5551" NA NA NA
"5552" NA NA NA
"5553" NA NA NA
"5554" NA NA NA
"5555" NA NA NA
"5556" NA NA NA
"5557" NA NA NA
"5558" NA NA NA
"5559" NA NA NA
"5560" NA NA NA
"5561" NA NA NA
"5562" NA NA NA
"5563" NA NA NA
"5564" NA NA NA
"5565" NA NA NA
"5566" NA NA NA
"5567" NA NA NA
"5568" NA NA NA
"5569" NA NA NA
"5570" NA NA NA
"5571" NA NA NA
"5572" NA NA NA
"5573" NA NA NA
"5574" NA NA NA
"5575" NA NA NA
"5576" NA NA NA
"5577" NA NA NA
"5578" NA NA NA
"5579" NA NA NA
"5580" NA NA NA
"5581" NA NA NA
"5582" NA NA NA
"5583" NA NA NA
"5584" NA NA NA
"5585" NA NA NA
"5586" NA NA NA
"5587" NA NA NA
"5588" NA NA NA
"5589" NA NA NA
"5590" NA NA NA
"5591" NA NA NA
"5592" NA NA NA
"5593" NA NA NA
"5594" NA NA NA
"5595" NA NA NA
"5596" NA NA NA
"5597" NA NA NA
"5598" NA NA NA
"5599" NA NA NA
"5600" NA NA NA
"5601" NA NA NA
"5602" NA NA NA
"5603" NA NA NA
"5604" NA NA NA
"5605" NA NA NA
"5606" NA NA NA
"5607" NA NA NA
"5608" NA NA NA
"5609" NA NA NA
"5610" NA NA NA
"5611" NA NA NA
"5612" NA NA NA
"5613" NA NA NA
"5614" NA NA NA
"5615" NA NA NA
"5616" NA NA NA
"5617" NA NA NA
"5618" NA NA NA
"5619" NA NA NA
"5620" NA NA NA
"5621" NA NA NA
"5622" NA NA NA
"5623" NA NA NA
"5624" NA NA NA
"5625" NA NA NA
"5626" NA NA NA
"5627" NA NA NA
"5628" NA NA NA
"5629" NA NA NA
"5630" NA NA NA
"5631" NA NA NA
"5632" NA NA NA
"5633" NA NA NA
"5634" NA NA NA
"5635" NA NA NA
"5636" NA NA NA
"5637" NA NA NA
"5638" NA NA NA
"5639" NA NA NA
"5640" NA NA NA
"5641" NA NA NA
"5642" NA NA NA
"5643" NA NA NA
"5644" NA NA NA
"5645" NA NA NA
"5646" NA NA NA
"5647" NA NA NA
"5648" NA NA NA
"5649" NA NA NA
"5650" NA NA NA
"5651" NA NA NA
"5652" NA NA NA
"5653" NA NA NA
"5654" NA NA NA
"5655" NA NA NA
"5656" NA NA NA
"5657" NA NA NA
"5658" NA NA NA
"5659" NA NA NA
"5660" NA NA NA
"5661" NA NA NA
"5662" NA NA NA
"5663" NA NA NA
"5664" NA NA NA
"5665" NA NA NA
"5666" NA NA NA
"5667" NA NA NA
"5668" NA NA NA
"5669" NA NA NA
"5670" NA NA NA
"5671" NA NA NA
"5672" NA NA NA
"5673" NA NA NA
"5674" NA NA NA
"5675" NA NA NA
"5676" NA NA NA
"5677" NA NA NA
"5678" NA NA NA
"5679" NA NA NA
"5680" NA NA NA
"5681" NA NA NA
"5682" NA NA NA
"5683" NA NA NA
"5684" NA NA NA
"5685" NA NA NA
"5686" NA NA NA
"5687" NA NA NA
"5688" NA NA NA
"5689" NA NA NA
"5690" NA NA NA
"5691" NA NA NA
"5692" NA NA NA
"5693" NA NA NA
"5694" NA NA NA
"5695" NA NA NA
"5696" NA NA NA
"5697" NA NA NA
"5698" NA NA NA
"5699" NA NA NA
"5700" NA NA NA
"5701" NA NA NA
"5702" NA NA NA
"5703" NA NA NA
"5704" NA NA NA
"5705" NA NA NA
"5706" NA NA NA
"5707" NA NA NA
"5708" NA NA NA
"5709" NA NA NA
"5710" NA NA NA
"5711" NA NA NA
"5712" NA NA NA
"5713" NA NA NA
"5714" NA NA NA
"5715" NA NA NA
"5716" NA NA NA
"5717" NA NA NA
"5718" NA NA NA
"5719" NA NA NA
"5720" NA NA NA
"5721" NA NA NA
"5722" NA NA NA
"5723" NA NA NA
"5724" NA NA NA
"5725" NA NA NA
"5726" NA NA NA
"5727" NA NA NA
"5728" NA NA NA
"5729" NA NA NA
"5730" NA NA NA
"5731" NA NA NA
"5732" NA NA NA
"5733" NA NA NA
"5734" NA NA NA
"5735" NA NA NA
"5736" NA NA NA
"5737" NA NA NA
"5738" NA NA NA
"5739" NA NA NA
"5740" NA NA NA
"5741" NA NA NA
"5742" NA NA NA
"5743" NA NA NA
"5744" NA NA NA
"5745" NA NA NA
"5746" NA NA NA
"5747" NA NA NA
"5748" NA NA NA
"5749" NA NA NA
"5750" NA NA NA
"5751" NA NA NA
"5752" NA NA NA
"5753" NA NA NA
"5754" NA NA NA
"5755" NA NA NA
"5756" NA NA NA
"5757" NA NA NA
"5758" NA NA NA
"5759" NA NA NA
"5760" NA NA NA
"5761" NA NA NA
"5762" NA NA NA
"5763" NA NA NA
"5764" NA NA NA
"5765" NA NA NA
"5766" NA NA NA
"5767" NA NA NA
"5768" NA NA NA
"5769" NA NA NA
"5770" NA NA NA
"5771" NA NA NA
"5772" NA NA NA
"5773" NA NA NA
"5774" NA NA NA
"5775" NA NA NA
"5776" NA NA NA
"5777" NA NA NA
"5778" NA NA NA
"5779" NA NA NA
"5780" NA NA NA
"5781" NA NA NA
"5782" NA NA NA
"5783" NA NA NA
"5784" NA NA NA
"5785" NA NA NA
"5786" NA NA NA
"5787" NA NA NA
"5788" NA NA NA
"5789" NA NA NA
"5790" NA NA NA
"5791" NA NA NA
"5792" NA NA NA
"5793" NA NA NA
"5794" NA NA NA
"5795" NA NA NA
"5796" NA NA NA
"5797" NA NA NA
"5798" NA NA NA
"5799" NA NA NA
"5800" NA NA NA
"5801" NA NA NA
"5802" NA NA NA
"5803" NA NA NA
"5804" NA NA NA
"5805" NA NA NA
"5806" NA NA NA
"5807" NA NA NA
"5808" NA NA NA
"5809" NA NA NA
"5810" NA NA NA
"5811" NA NA NA
"5812" NA NA NA
"5813" NA NA NA
"5814" NA NA NA
"5815" NA NA NA
"5816" NA NA NA
"5817" NA NA NA
"5818" NA NA NA
"5819" NA NA NA
"5820" NA NA NA
"5821" NA NA NA
"5822" NA NA NA
"5823" NA NA NA
"5824" NA NA NA
"5825" NA NA NA
"5826" NA NA NA
"5827" NA NA NA
"5828" NA NA NA
"5829" NA NA NA
"5830" NA NA NA
"5831" NA NA NA
"5832" NA NA NA
"5833" NA NA NA
"5834" NA NA NA
"5835" NA NA NA
"5836" NA NA NA
"5837" NA NA NA
"5838" NA NA NA
"5839" NA NA NA
"5840" NA NA NA
"5841" NA NA NA
"5842" NA NA NA
"5843" NA NA NA
"5844" NA NA NA
"5845" NA NA NA
"5846" NA NA NA
"5847" NA NA NA
"5848" NA NA NA
"5849" NA NA NA
"5850" NA NA NA
"5851" NA NA NA
"5852" NA NA NA
"5853" NA NA NA
"5854" NA NA NA
"5855" NA NA NA
"5856" NA NA NA
"5857" NA NA NA
"5858" NA NA NA
"5859" NA NA NA
"5860" NA NA NA
"5861" NA NA NA
"5862" NA NA NA
"5863" NA NA NA
"5864" NA NA NA
"5865" NA NA NA
"5866" NA NA NA
"5867" NA NA NA
"5868" NA NA NA
"5869" NA NA NA
"5870" NA NA NA
"5871" NA NA NA
"5872" NA NA NA
"5873" NA NA NA
"5874" NA NA NA
"5875" NA NA NA
"5876" NA NA NA
"5877" NA NA NA
"5878" NA NA NA
"5879" NA NA NA
"5880" NA NA NA
"5881" NA NA NA
"5882" NA NA NA
"5883" NA NA NA
"5884" NA NA NA
"5885" NA NA NA
"5886" NA NA NA
"5887" NA NA NA
"5888" NA NA NA
"5889" NA NA NA
"5890" NA NA NA
"5891" NA NA NA
"5892" NA NA NA
"5893" NA NA NA
"5894" NA NA NA
"5895" NA NA NA
"5896" NA NA NA
"5897" NA NA NA
"5898" NA NA NA
"5899" NA NA NA
"5900" NA NA NA
"5901" NA NA NA
"5902" NA NA NA
"5903" NA NA NA
"5904" NA NA NA
"5905" NA NA NA
"5906" NA NA NA
"5907" NA NA NA
"5908" NA NA NA
"5909" NA NA NA
"5910" NA NA NA
"5911" NA NA NA
"5912" NA NA NA
"5913" NA NA NA
"5914" NA NA NA
"5915" NA NA NA
"5916" NA NA NA
"5917" NA NA NA
"5918" NA NA NA
"5919" NA NA NA
"5920" NA NA NA
"5921" NA NA NA
"5922" NA NA NA
"5923" NA NA NA
"5924" NA NA NA
"5925" NA NA NA
"5926" NA NA NA
"5927" NA NA NA
"5928" NA NA NA
"5929" NA NA NA
"5930" NA NA NA
"5931" NA NA NA
"5932" NA NA NA
"5933" NA NA NA
"5934" NA NA NA
"5935" NA NA NA
"5936" NA NA NA
"5937" NA NA NA
"5938" NA NA NA
"5939" NA NA NA
"5940" NA NA NA
"5941" NA NA NA
"5942" NA NA NA
"5943" NA NA NA
"5944" NA NA NA
"5945" NA NA NA
"5946" NA NA NA
"5947" NA NA NA
"5948" NA NA NA
"5949" NA NA NA
"5950" NA NA NA
"5951" NA NA NA
"5952" NA NA NA
"5953" NA NA NA
"5954" NA NA NA
"5955" NA NA NA
"5956" NA NA NA
"5957" NA NA NA
"5958" NA NA NA
"5959" NA NA NA
"5960" NA NA NA
"5961" NA NA NA
"5962" NA NA NA
"5963" NA NA NA
"5964" NA NA NA
"5965" NA NA NA
"5966" NA NA NA
"5967" NA NA NA
"5968" NA NA NA
"5969" NA NA NA
"5970" NA NA NA
"5971" NA NA NA
"5972" NA NA NA
"5973" NA NA NA
"5974" NA NA NA
"5975" NA NA NA
"5976" NA NA NA
"5977" NA NA NA
"5978" NA NA NA
"5979" NA NA NA
"5980" NA NA NA
"5981" NA NA NA
"5982" NA NA NA
"5983" NA NA NA
"5984" NA NA NA
"5985" NA NA NA
"5986" NA NA NA
"5987" NA NA NA
"5988" NA NA NA
"5989" NA NA NA
"5990" NA NA NA
"5991" NA NA NA
"5992" NA NA NA
"5993" NA NA NA
"5994" NA NA NA
"5995" NA NA NA
"5996" NA NA NA
"5997" NA NA NA
"5998" NA NA NA
"5999" NA NA NA
"6000" NA NA NA
"6001" NA NA NA
"6002" NA NA NA
"6003" NA NA NA
"6004" NA NA NA
"6005" NA NA NA
"6006" NA NA NA
"6007" NA NA NA
"6008" NA NA NA
"6009" NA NA NA
"6010" NA NA NA
"6011" NA NA NA
"6012" NA NA NA
"6013" NA NA NA
"6014" NA NA NA
"6015" NA NA NA
"6016" NA NA NA
"6017" NA NA NA
"6018" NA NA NA
"6019" NA NA NA
"6020" NA NA NA
"6021" NA NA NA
"6022" NA NA NA
"6023" NA NA NA
"6024" NA NA NA
"6025" NA NA NA
"6026" NA NA NA
"6027" NA NA NA
"6028" NA NA NA
"6029" NA NA NA
"6030" NA NA NA
"6031" NA NA NA
"6032" NA NA NA
"6033" NA NA NA
"6034" NA NA NA
"6035" NA NA NA
"6036" NA NA NA
"6037" NA NA NA
"6038" NA NA NA
"6039" NA NA NA
"6040" NA NA NA
"6041" NA NA NA
"6042" NA NA NA
"6043" NA NA NA
"6044" NA NA NA
"6045" NA NA NA
"6046" NA NA NA
"6047" NA NA NA
"6048" NA NA NA
"6049" NA NA NA
"6050" NA NA NA
"6051" NA NA NA
"6052" NA NA NA
"6053" NA NA NA
"6054" NA NA NA
"6055" NA NA NA
"6056" NA NA NA
"6057" NA NA NA
"6058" NA NA NA
"6059" NA NA NA
"6060" NA NA NA
"6061" NA NA NA
"6062" NA NA NA
"6063" NA NA NA
"6064" NA NA NA
"6065" NA NA NA
"6066" NA NA NA
"6067" NA NA NA
"6068" NA NA NA
"6069" NA NA NA
"6070" NA NA NA
"6071" NA NA NA
"6072" NA NA NA
"6073" NA NA NA
"6074" NA NA NA
"6075" NA NA NA
"6076" NA NA NA
"6077" NA NA NA
"6078" NA NA NA
"6079" NA NA NA
"6080" NA NA NA
"6081" NA NA NA
"6082" NA NA NA
"6083" NA NA NA
"6084" NA NA NA
"6085" NA NA NA
"6086" NA NA NA
"6087" NA NA NA
"6088" NA NA NA
"6089" NA NA NA
"6090" NA NA NA
"6091" NA NA NA
"6092" NA NA NA
"6093" NA NA NA
"6094" NA NA NA
"6095" NA NA NA
"6096" NA NA NA
"6097" NA NA NA
"6098" NA NA NA
"6099" NA NA NA
"6100" NA NA NA
"6101" NA NA NA
"6102" NA NA NA
"6103" NA NA NA
"6104" NA NA NA
"6105" NA NA NA
"6106" NA NA NA
"6107" NA NA NA
"6108" NA NA NA
"6109" NA NA NA
"6110" NA NA NA
"6111" NA NA NA
"6112" NA NA NA
"6113" NA NA NA
"6114" NA NA NA
"6115" NA NA NA
"6116" NA NA NA
"6117" NA NA NA
"6118" NA NA NA
"6119" NA NA NA
"6120" NA NA NA
"6121" NA NA NA
"6122" NA NA NA
"6123" NA NA NA
"6124" NA NA NA
"6125" NA NA NA
"6126" NA NA NA
"6127" NA NA NA
"6128" NA NA NA
"6129" NA NA NA
"6130" NA NA NA
"6131" NA NA NA
"6132" NA NA NA
"6133" NA NA NA
"6134" NA NA NA
"6135" NA NA NA
"6136" NA NA NA
"6137" NA NA NA
"6138" NA NA NA
"6139" NA NA NA
"6140" NA NA NA
"6141" NA NA NA
"6142" NA NA NA
"6143" NA NA NA
"6144" NA NA NA
"6145" NA NA NA
"6146" NA NA NA
"6147" NA NA NA
"6148" NA NA NA
"6149" NA NA NA
"6150" NA NA NA
"6151" NA NA NA
"6152" NA NA NA
"6153" NA NA NA
"6154" NA NA NA
"6155" NA NA NA
"6156" NA NA NA
"6157" NA NA NA
"6158" NA NA NA
"6159" NA NA NA
"6160" NA NA NA
"6161" NA NA NA
"6162" NA NA NA
"6163" NA NA NA
"6164" NA NA NA
"6165" NA NA NA
"6166" NA NA NA
"6167" NA NA NA
"6168" NA NA NA
"6169" NA NA NA
"6170" NA NA NA
"6171" NA NA NA
"6172" NA NA NA
"6173" NA NA NA
"6174" NA NA NA
"6175" NA NA NA
"6176" NA NA NA
"6177" NA NA NA
"6178" NA NA NA
"6179" NA NA NA
"6180" NA NA NA
"6181" NA NA NA
"6182" NA NA NA
"6183" NA NA NA
"6184" NA NA NA
"6185" NA NA NA
"6186" NA NA NA
"6187" NA NA NA
"6188" NA NA NA
"6189" NA NA NA
"6190" NA NA NA
"6191" NA NA NA
"6192" NA NA NA
"6193" NA NA NA
"6194" NA NA NA
"6195" NA NA NA
"6196" NA NA NA
"6197" NA NA NA
"6198" NA NA NA
"6199" NA NA NA
"6200" NA NA NA
"6201" NA NA NA
"6202" NA NA NA
"6203" NA NA NA
"6204" NA NA NA
"6205" NA NA NA
"6206" NA NA NA
"6207" NA NA NA
"6208" NA NA NA
"6209" NA NA NA
"6210" NA NA NA
"6211" NA NA NA
"6212" NA NA NA
"6213" NA NA NA
"6214" NA NA NA
"6215" NA NA NA
"6216" NA NA NA
"6217" NA NA NA
"6218" NA NA NA
"6219" NA NA NA
"6220" NA NA NA
"6221" NA NA NA
"6222" NA NA NA
"6223" NA NA NA
"6224" NA NA NA
"6225" NA NA NA
"6226" NA NA NA
"6227" NA NA NA
"6228" NA NA NA
"6229" NA NA NA
"6230" NA NA NA
"6231" NA NA NA
"6232" NA NA NA
"6233" NA NA NA
"6234" NA NA NA
"6235" NA NA NA
"6236" NA NA NA
"6237" NA NA NA
"6238" NA NA NA
"6239" NA NA NA
"6240" NA NA NA
"6241" NA NA NA
"6242" NA NA NA
"6243" NA NA NA
"6244" NA NA NA
"6245" NA NA NA
"6246" NA NA NA
"6247" NA NA NA
"6248" NA NA NA
"6249" NA NA NA
"6250" NA NA NA
"6251" NA NA NA
"6252" NA NA NA
"6253" NA NA NA
"6254" NA NA NA
"6255" NA NA NA
"6256" NA NA NA
"6257" NA NA NA
"6258" NA NA NA
"6259" NA NA NA
"6260" NA NA NA
"6261" NA NA NA
"6262" NA NA NA
"6263" NA NA NA
"6264" NA NA NA
"6265" NA NA NA
"6266" NA NA NA
"6267" NA NA NA
"6268" NA NA NA
"6269" NA NA NA
"6270" NA NA NA
"6271" NA NA NA
"6272" NA NA NA
"6273" NA NA NA
"6274" NA NA NA
"6275" NA NA NA
"6276" NA NA NA
"6277" NA NA NA
"6278" NA NA NA
"6279" NA NA NA
"6280" NA NA NA
"6281" NA NA NA
"6282" NA NA NA
"6283" NA NA NA
"6284" NA NA NA
"6285" NA NA NA
"6286" NA NA NA
"6287" NA NA NA
"6288" NA NA NA
"6289" NA NA NA
"6290" NA NA NA
"6291" NA NA NA
"6292" NA NA NA
"6293" NA NA NA
"6294" NA NA NA
"6295" NA NA NA
"6296" NA NA NA
"6297" NA NA NA
"6298" NA NA NA
"6299" NA NA NA
"6300" NA NA NA
"6301" NA NA NA
"6302" NA NA NA
"6303" NA NA NA
"6304" NA NA NA
"6305" NA NA NA
"6306" NA NA NA
"6307" NA NA NA
"6308" NA NA NA
"6309" NA NA NA
"6310" NA NA NA
"6311" NA NA NA
"6312" NA NA NA
"6313" NA NA NA
"6314" NA NA NA
"6315" NA NA NA
"6316" NA NA NA
"6317" NA NA NA
"6318" NA NA NA
"6319" NA NA NA
"6320" NA NA NA
"6321" NA NA NA
"6322" NA NA NA
"6323" NA NA NA
"6324" NA NA NA
"6325" NA NA NA
"6326" NA NA NA
"6327" NA NA NA
"6328" NA NA NA
"6329" NA NA NA
"6330" NA NA NA
"6331" NA NA NA
"6332" NA NA NA
"6333" NA NA NA
"6334" NA NA NA
"6335" NA NA NA
"6336" NA NA NA
"6337" NA NA NA
"6338" NA NA NA
"6339" NA NA NA
"6340" NA NA NA
"6341" NA NA NA
"6342" NA NA NA
"6343" NA NA NA
"6344" NA NA NA
"6345" NA NA NA
"6346" NA NA NA
"6347" NA NA NA
"6348" NA NA NA
"6349" NA NA NA
"6350" NA NA NA
"6351" NA NA NA
"6352" NA NA NA
"6353" NA NA NA
"6354" NA NA NA
"6355" NA NA NA
"6356" NA NA NA
"6357" NA NA NA
"6358" NA NA NA
"6359" NA NA NA
"6360" NA NA NA
"6361" NA NA NA
"6362" NA NA NA
"6363" NA NA NA
"6364" NA NA NA
"6365" NA NA NA
"6366" NA NA NA
"6367" NA NA NA
"6368" NA NA NA
"6369" NA NA NA
"6370" NA NA NA
"6371" NA NA NA
"6372" NA NA NA
"6373" NA NA NA
"6374" NA NA NA
"6375" NA NA NA
"6376" NA NA NA
"6377" NA NA NA
"6378" NA NA NA
"6379" NA NA NA
"6380" NA NA NA
"6381" NA NA NA
"6382" NA NA NA
"6383" NA NA NA
"6384" NA NA NA
"6385" NA NA NA
"6386" NA NA NA
"6387" NA NA NA
"6388" NA NA NA
"6389" NA NA NA
"6390" NA NA NA
"6391" NA NA NA
"6392" NA NA NA
"6393" NA NA NA
"6394" NA NA NA
"6395" NA NA NA
"6396" NA NA NA
"6397" NA NA NA
"6398" NA NA NA
"6399" NA NA NA
"6400" NA NA NA
"6401" NA NA NA
"6402" NA NA NA
"6403" NA NA NA
"6404" NA NA NA
"6405" NA NA NA
"6406" NA NA NA
"6407" NA NA NA
"6408" NA NA NA
"6409" NA NA NA
"6410" NA NA NA
"6411" NA NA NA
"6412" NA NA NA
"6413" NA NA NA
"6414" NA NA NA
"6415" NA NA NA
"6416" NA NA NA
"6417" NA NA NA
"6418" NA NA NA
"6419" NA NA NA
"6420" NA NA NA
"6421" NA NA NA
"6422" NA NA NA
"6423" NA NA NA
"6424" NA NA NA
"6425" NA NA NA
"6426" NA NA NA
"6427" NA NA NA
"6428" NA NA NA
"6429" NA NA NA
"6430" NA NA NA
"6431" NA NA NA
"6432" NA NA NA
"6433" NA NA NA
"6434" NA NA NA
"6435" NA NA NA
"6436" NA NA NA
"6437" NA NA NA
"6438" NA NA NA
"6439" NA NA NA
"6440" NA NA NA
"6441" NA NA NA
"6442" NA NA NA
"6443" NA NA NA
"6444" NA NA NA
"6445" NA NA NA
"6446" NA NA NA
"6447" NA NA NA
"6448" NA NA NA
"6449" NA NA NA
"6450" NA NA NA
"6451" NA NA NA
"6452" NA NA NA
"6453" NA NA NA
"6454" NA NA NA
"6455" NA NA NA
"6456" NA NA NA
"6457" NA NA NA
"6458" NA NA NA
"6459" NA NA NA
"6460" NA NA NA
"6461" NA NA NA
"6462" NA NA NA
"6463" NA NA NA
"6464" NA NA NA
"6465" NA NA NA
"6466" NA NA NA
"6467" NA NA NA
"6468" NA NA NA
"6469" NA NA NA
"6470" NA NA NA
"6471" NA NA NA
"6472" NA NA NA
"6473" NA NA NA
"6474" NA NA NA
"6475" NA NA NA
"6476" NA NA NA
"6477" NA NA NA
"6478" NA NA NA
"6479" NA NA NA
"6480" NA NA NA
"6481" NA NA NA
"6482" NA NA NA
"6483" NA NA NA
"6484" NA NA NA
"6485" NA NA NA
"6486" NA NA NA
"6487" NA NA NA
"6488" NA NA NA
"6489" NA NA NA
"6490" NA NA NA
"6491" NA NA NA
"6492" NA NA NA
"6493" NA NA NA
"6494" NA NA NA
"6495" NA NA NA
"6496" NA NA NA
"6497" NA NA NA
"6498" NA NA NA
"6499" NA NA NA
"6500" NA NA NA
"6501" NA NA NA
"6502" NA NA NA
"6503" NA NA NA
"6504" NA NA NA
"6505" NA NA NA
"6506" NA NA NA
"6507" NA NA NA
"6508" NA NA NA
"6509" NA NA NA
"6510" NA NA NA
"6511" NA NA NA
"6512" NA NA NA
"6513" NA NA NA
"6514" NA NA NA
"6515" NA NA NA
"6516" NA NA NA
"6517" NA NA NA
"6518" NA NA NA
"6519" NA NA NA
"6520" NA NA NA
"6521" NA NA NA
"6522" NA NA NA
"6523" NA NA NA
"6524" NA NA NA
"6525" NA NA NA
"6526" NA NA NA
"6527" NA NA NA
"6528" NA NA NA
"6529" NA NA NA
"6530" NA NA NA
"6531" NA NA NA
"6532" NA NA NA
"6533" NA NA NA
"6534" NA NA NA
"6535" NA NA NA
"6536" NA NA NA
"6537" NA NA NA
"6538" NA NA NA
"6539" NA NA NA
"6540" NA NA NA
"6541" NA NA NA
"6542" NA NA NA
"6543" NA NA NA
"6544" NA NA NA
"6545" NA NA NA
"6546" NA NA NA
"6547" NA NA NA
"6548" NA NA NA
"6549" NA NA NA
"6550" NA NA NA
"6551" NA NA NA
"6552" NA NA NA
"6553" NA NA NA
"6554" NA NA NA
"6555" NA NA NA
"6556" NA NA NA
"6557" NA NA NA
"6558" NA NA NA
"6559" NA NA NA
"6560" NA NA NA
"6561" NA NA NA
"6562" NA NA NA
"6563" NA NA NA
"6564" NA NA NA
"6565" NA NA NA
"6566" NA NA NA
"6567" NA NA NA
"6568" NA NA NA
"6569" NA NA NA
"6570" NA NA NA
"6571" NA NA NA
"6572" NA NA NA
"6573" NA NA NA
"6574" NA NA NA
"6575" NA NA NA
"6576" NA NA NA
"6577" NA NA NA
"6578" NA NA NA
"6579" NA NA NA
"6580" NA NA NA
"6581" NA NA NA
"6582" NA NA NA
"6583" NA NA NA
"6584" NA NA NA
"6585" NA NA NA
"6586" NA NA NA
"6587" NA NA NA
"6588" NA NA NA
"6589" NA NA NA
"6590" NA NA NA
"6591" NA NA NA
"6592" NA NA NA
"6593" NA NA NA
"6594" NA NA NA
"6595" NA NA NA
"6596" NA NA NA
"6597" NA NA NA
"6598" NA NA NA
"6599" NA NA NA
"6600" NA NA NA
"6601" NA NA NA
"6602" NA NA NA
"6603" NA NA NA
"6604" NA NA NA
"6605" NA NA NA
"6606" NA NA NA
"6607" NA NA NA
"6608" NA NA NA
"6609" NA NA NA
"6610" NA NA NA
"6611" NA NA NA
"6612" NA NA NA
"6613" NA NA NA
"6614" NA NA NA
"6615" NA NA NA
"6616" NA NA NA
"6617" NA NA NA
"6618" NA NA NA
"6619" NA NA NA
"6620" NA NA NA
"6621" NA NA NA
"6622" NA NA NA
"6623" NA NA NA
"6624" NA NA NA
"6625" NA NA NA
"6626" NA NA NA
"6627" NA NA NA
"6628" NA NA NA
"6629" NA NA NA
"6630" NA NA NA
"6631" NA NA NA
"6632" NA NA NA
"6633" NA NA NA
"6634" NA NA NA
"6635" NA NA NA
"6636" NA NA NA
"6637" NA NA NA
"6638" NA NA NA
"6639" NA NA NA
"6640" NA NA NA
"6641" NA NA NA
"6642" NA NA NA
"6643" NA NA NA
"6644" NA NA NA
"6645" NA NA NA
"6646" NA NA NA
"6647" NA NA NA
"6648" NA NA NA
"6649" NA NA NA
"6650" NA NA NA
"6651" NA NA NA
"6652" NA NA NA
"6653" NA NA NA
"6654" NA NA NA
"6655" NA NA NA
"6656" NA NA NA
"6657" NA NA NA
"6658" NA NA NA
"6659" NA NA NA
"6660" NA NA NA
"6661" NA NA NA
"6662" NA NA NA
"6663" NA NA NA
"6664" NA NA NA
"6665" NA NA NA
"6666" NA NA NA
"6667" NA NA NA
"6668" NA NA NA
"6669" NA NA NA
"6670" NA NA NA
"6671" NA NA NA
"6672" NA NA NA
"6673" NA NA NA
"6674" NA NA NA
"6675" NA NA NA
"6676" NA NA NA
"6677" NA NA NA
"6678" NA NA NA
"6679" NA NA NA
"6680" NA NA NA
"6681" NA NA NA
"6682" NA NA NA
"6683" NA NA NA
"6684" NA NA NA
"6685" NA NA NA
"6686" NA NA NA
"6687" NA NA NA
"6688" NA NA NA
"6689" NA NA NA
"6690" NA NA NA
"6691" NA NA NA
"6692" NA NA NA
"6693" NA NA NA
"6694" NA NA NA
"6695" NA NA NA
"6696" NA NA NA
"6697" NA NA NA
"6698" NA NA NA
"6699" NA NA NA
"6700" NA NA NA
"6701" NA NA NA
"6702" NA NA NA
"6703" NA NA NA
"6704" NA NA NA
"6705" NA NA NA
"6706" NA NA NA
"6707" NA NA NA
"6708" NA NA NA
"6709" NA NA NA
"6710" NA NA NA
"6711" NA NA NA
"6712" NA NA NA
"6713" NA NA NA
"6714" NA NA NA
"6715" NA NA NA
"6716" NA NA NA
"6717" NA NA NA
"6718" NA NA NA
"6719" NA NA NA
"6720" NA NA NA
"6721" NA NA NA
"6722" NA NA NA
"6723" NA NA NA
"6724" NA NA NA
"6725" NA NA NA
"6726" NA NA NA
"6727" NA NA NA
"6728" NA NA NA
"6729" NA NA NA
"6730" NA NA NA
"6731" NA NA NA
"6732" NA NA NA
"6733" NA NA NA
"6734" NA NA NA
"6735" NA NA NA
"6736" NA NA NA
"6737" NA NA NA
"6738" NA NA NA
"6739" NA NA NA
"6740" NA NA NA
"6741" NA NA NA
"6742" NA NA NA
"6743" NA NA NA
"6744" NA NA NA
"6745" NA NA NA
"6746" NA NA NA
"6747" NA NA NA
"6748" NA NA NA
"6749" NA NA NA
"6750" NA NA NA
"6751" NA NA NA
"6752" NA NA NA
"6753" NA NA NA
"6754" NA NA NA
"6755" NA NA NA
"6756" NA NA NA
"6757" NA NA NA
"6758" NA NA NA
"6759" NA NA NA
"6760" NA NA NA
"6761" NA NA NA
"6762" NA NA NA
"6763" NA NA NA
"6764" NA NA NA
"6765" NA NA NA
"6766" NA NA NA
"6767" NA NA NA
"6768" NA NA NA
"6769" NA NA NA
"6770" NA NA NA
"6771" NA NA NA
"6772" NA NA NA
"6773" NA NA NA
"6774" NA NA NA
"6775" NA NA NA
"6776" NA NA NA
"6777" NA NA NA
"6778" NA NA NA
"6779" NA NA NA
"6780" NA NA NA
"6781" NA NA NA
"6782" NA NA NA
"6783" NA NA NA
"6784" NA NA NA
"6785" NA NA NA
"6786" NA NA NA
"6787" NA NA NA
"6788" NA NA NA
"6789" NA NA NA
"6790" NA NA NA
"6791" NA NA NA
"6792" NA NA NA
"6793" NA NA NA
"6794" NA NA NA
"6795" NA NA NA
"6796" NA NA NA
"6797" NA NA NA
"6798" NA NA NA
"6799" NA NA NA
"6800" NA NA NA
"6801" NA NA NA
"6802" NA NA NA
"6803" NA NA NA
"6804" NA NA NA
"6805" NA NA NA
"6806" NA NA NA
"6807" NA NA NA
"6808" NA NA NA
"6809" NA NA NA
"6810" NA NA NA
"6811" NA NA NA
"6812" NA NA NA
"6813" NA NA NA
"6814" NA NA NA
"6815" NA NA NA
"6816" NA NA NA
"6817" NA NA NA
"6818" NA NA NA
"6819" NA NA NA
"6820" NA NA NA
"6821" NA NA NA
"6822" NA NA NA
"6823" NA NA NA
"6824" NA NA NA
"6825" NA NA NA
"6826" NA NA NA
"6827" NA NA NA
"6828" NA NA NA
"6829" NA NA NA
"6830" NA NA NA
"6831" NA NA NA
"6832" NA NA NA
"6833" NA NA NA
"6834" NA NA NA
"6835" NA NA NA
"6836" NA NA NA
"6837" NA NA NA
"6838" NA NA NA
"6839" NA NA NA
"6840" NA NA NA
"6841" NA NA NA
"6842" NA NA NA
"6843" NA NA NA
"6844" NA NA NA
"6845" NA NA NA
"6846" NA NA NA
"6847" NA NA NA
"6848" NA NA NA
"6849" NA NA NA
"6850" NA NA NA
"6851" NA NA NA
"6852" NA NA NA
"6853" NA NA NA
"6854" NA NA NA
"6855" NA NA NA
"6856" NA NA NA
"6857" NA NA NA
"6858" NA NA NA
"6859" NA NA NA
"6860" NA NA NA
"6861" NA NA NA
"6862" NA NA NA
"6863" NA NA NA
"6864" NA NA NA
"6865" NA NA NA
"6866" NA NA NA
"6867" NA NA NA
"6868" NA NA NA
"6869" NA NA NA
"6870" NA NA NA
"6871" NA NA NA
"6872" NA NA NA
"6873" NA NA NA
"6874" NA NA NA
"6875" NA NA NA
"6876" NA NA NA
"6877" NA NA NA
"6878" NA NA NA
"6879" NA NA NA
"6880" NA NA NA
"6881" NA NA NA
"6882" NA NA NA
"6883" NA NA NA
"6884" NA NA NA
"6885" NA NA NA
"6886" NA NA NA
"6887" NA NA NA
"6888" NA NA NA
"6889" NA NA NA
"6890" NA NA NA
"6891" NA NA NA
"6892" NA NA NA
"6893" NA NA NA
"6894" NA NA NA
"6895" NA NA NA
"6896" NA NA NA
"6897" NA NA NA
"6898" NA NA NA
"6899" NA NA NA
"6900" NA NA NA
"6901" NA NA NA
"6902" NA NA NA
"6903" NA NA NA
"6904" NA NA NA
"6905" NA NA NA
"6906" NA NA NA
"6907" NA NA NA
"6908" NA NA NA
"6909" NA NA NA
"6910" NA NA NA
"6911" NA NA NA
"6912" NA NA NA
"6913" NA NA NA
"6914" NA NA NA
"6915" NA NA NA
"6916" NA NA NA
"6917" NA NA NA
"6918" NA NA NA
"6919" NA NA NA
"6920" NA NA NA
"6921" NA NA NA
"6922" NA NA NA
"6923" NA NA NA
"6924" NA NA NA
"6925" NA NA NA
"6926" NA NA NA
"6927" NA NA NA
"6928" NA NA NA
"6929" NA NA NA
"6930" NA NA NA
"6931" NA NA NA
"6932" NA NA NA
"6933" NA NA NA
"6934" NA NA NA
"6935" NA NA NA
"6936" NA NA NA
"6937" NA NA NA
"6938" NA NA NA
"6939" NA NA NA
"6940" NA NA NA
"6941" NA NA NA
"6942" NA NA NA
"6943" NA NA NA
"6944" NA NA NA
"6945" NA NA NA
"6946" NA NA NA
"6947" NA NA NA
"6948" NA NA NA
"6949" NA NA NA
"6950" NA NA NA
"6951" NA NA NA
"6952" NA NA NA
"6953" NA NA NA
"6954" NA NA NA
"6955" NA NA NA
"6956" NA NA NA
"6957" NA NA NA
"6958" NA NA NA
"6959" NA NA NA
"6960" NA NA NA
"6961" NA NA NA
"6962" NA NA NA
"6963" NA NA NA
"6964" NA NA NA
"6965" NA NA NA
"6966" NA NA NA
"6967" NA NA NA
"6968" NA NA NA
"6969" NA NA NA
"6970" NA NA NA
"6971" NA NA NA
"6972" NA NA NA
"6973" NA NA NA
"6974" NA NA NA
"6975" NA NA NA
"6976" NA NA NA
"6977" NA NA NA
"6978" NA NA NA
"6979" NA NA NA
"6980" NA NA NA
"6981" NA NA NA
"6982" NA NA NA
"6983" NA NA NA
"6984" NA NA NA
"6985" NA NA NA
"6986" NA NA NA
"6987" NA NA NA
"6988" NA NA NA
"6989" NA NA NA
"6990" NA NA NA
"6991" NA NA NA
"6992" NA NA NA
"6993" NA NA NA
"6994" NA NA NA
"6995" NA NA NA
"6996" NA NA NA
"6997" NA NA NA
"6998" NA NA NA
"6999" NA NA NA
"7000" NA NA NA
"7001" NA NA NA
"7002" NA NA NA
"7003" NA NA NA
"7004" NA NA NA
"7005" NA NA NA
"7006" NA NA NA
"7007" NA NA NA
"7008" NA NA NA
"7009" NA NA NA
"7010" NA NA NA
"7011" NA NA NA
"7012" NA NA NA
"7013" NA NA NA
"7014" NA NA NA
"7015" NA NA NA
"7016" NA NA NA
"7017" NA NA NA
"7018" NA NA NA
"7019" NA NA NA
"7020" NA NA NA
"7021" NA NA NA
"7022" NA NA NA
"7023" NA NA NA
"7024" NA NA NA
"7025" NA NA NA
"7026" NA NA NA
"7027" NA NA NA
"7028" NA NA NA
"7029" NA NA NA
"7030" NA NA NA
"7031" NA NA NA
"7032" NA NA NA
"7033" NA NA NA
"7034" NA NA NA
"7035" NA NA NA
"7036" NA NA NA
"7037" NA NA NA
"7038" NA NA NA
"7039" NA NA NA
"7040" NA NA NA
"7041" NA NA NA
"7042" NA NA NA
"7043" NA NA NA
"7044" NA NA NA
"7045" NA NA NA
"7046" NA NA NA
"7047" NA NA NA
"7048" NA NA NA
"7049" NA NA NA
"7050" NA NA NA
"7051" NA NA NA
"7052" NA NA NA
"7053" NA NA NA
"7054" NA NA NA
"7055" NA NA NA
"7056" NA NA NA
"7057" NA NA NA
"7058" NA NA NA
"7059" NA NA NA
"7060" NA NA NA
"7061" NA NA NA
"7062" NA NA NA
"7063" NA NA NA
"7064" NA NA NA
"7065" NA NA NA
"7066" NA NA NA
"7067" NA NA NA
"7068" NA NA NA
"7069" NA NA NA
"7070" NA NA NA
"7071" NA NA NA
"7072" NA NA NA
"7073" NA NA NA
"7074" NA NA NA
"7075" NA NA NA
"7076" NA NA NA
"7077" NA NA NA
"7078" NA NA NA
"7079" NA NA NA
"7080" NA NA NA
"7081" NA NA NA
"7082" NA NA NA
"7083" NA NA NA
"7084" NA NA NA
"7085" NA NA NA
"7086" NA NA NA
"7087" NA NA NA
"7088" NA NA NA
"7089" NA NA NA
"7090" NA NA NA
"7091" NA NA NA
"7092" NA NA NA
"7093" NA NA NA
"7094" NA NA NA
"7095" NA NA NA
"7096" NA NA NA
"7097" NA NA NA
"7098" NA NA NA
"7099" NA NA NA
"7100" NA NA NA
"7101" NA NA NA
"7102" NA NA NA
"7103" NA NA NA
"7104" NA NA NA
"7105" NA NA NA
"7106" NA NA NA
"7107" NA NA NA
"7108" NA NA NA
"7109" NA NA NA
"7110" NA NA NA
"7111" NA NA NA
"7112" NA NA NA
"7113" NA NA NA
"7114" NA NA NA
"7115" NA NA NA
"7116" NA NA NA
"7117" NA NA NA
"7118" NA NA NA
"7119" NA NA NA
"7120" NA NA NA
"7121" NA NA NA
"7122" NA NA NA
"7123" NA NA NA
"7124" NA NA NA
"7125" NA NA NA
"7126" NA NA NA
"7127" NA NA NA
"7128" NA NA NA
"7129" NA NA NA
"7130" NA NA NA
"7131" NA NA NA
"7132" NA NA NA
"7133" NA NA NA
"7134" NA NA NA
"7135" NA NA NA
"7136" NA NA NA
"7137" NA NA NA
"7138" NA NA NA
"7139" NA NA NA
"7140" NA NA NA
"7141" NA NA NA
"7142" NA NA NA
"7143" NA NA NA
"7144" NA NA NA
"7145" NA NA NA
"7146" NA NA NA
"7147" NA NA NA
"7148" NA NA NA
"7149" NA NA NA
"7150" NA NA NA
"7151" NA NA NA
"7152" NA NA NA
"7153" NA NA NA
"7154" NA NA NA
"7155" NA NA NA
"7156" NA NA NA
"7157" NA NA NA
"7158" NA NA NA
"7159" NA NA NA
"7160" NA NA NA
"7161" NA NA NA
"7162" NA NA NA
"7163" NA NA NA
"7164" NA NA NA
"7165" NA NA NA
"7166" NA NA NA
"7167" NA NA NA
"7168" NA NA NA
"7169" NA NA NA
"7170" NA NA NA
"7171" NA NA NA
"7172" NA NA NA
"7173" NA NA NA
"7174" NA NA NA
"7175" NA NA NA
"7176" NA NA NA
"7177" NA NA NA
"7178" NA NA NA
"7179" NA NA NA
"7180" NA NA NA
"7181" NA NA NA
"7182" NA NA NA
"7183" NA NA NA
"7184" NA NA NA
"7185" NA NA NA
"7186" NA NA NA
"7187" NA NA NA
"7188" NA NA NA
"7189" NA NA NA
"7190" NA NA NA
"7191" NA NA NA
"7192" NA NA NA
"7193" NA NA NA
"7194" NA NA NA
"7195" NA NA NA
"7196" NA NA NA
"7197" NA NA NA
"7198" NA NA NA
"7199" NA NA NA
"7200" NA NA NA
"7201" NA NA NA
"7202" NA NA NA
"7203" NA NA NA
"7204" NA NA NA
"7205" NA NA NA
"7206" NA NA NA
"7207" NA NA NA
"7208" NA NA NA
"7209" NA NA NA
"7210" NA NA NA
"7211" NA NA NA
"7212" NA NA NA
"7213" NA NA NA
"7214" NA NA NA
"7215" NA NA NA
"7216" NA NA NA
"7217" NA NA NA
"7218" NA NA NA
"7219" NA NA NA
"7220" NA NA NA
"7221" NA NA NA
"7222" NA NA NA
"7223" NA NA NA
"7224" NA NA NA
"7225" NA NA NA
"7226" NA NA NA
"7227" NA NA NA
"7228" NA NA NA
"7229" NA NA NA
"7230" NA NA NA
"7231" NA NA NA
"7232" NA NA NA
"7233" NA NA NA
"7234" NA NA NA
"7235" NA NA NA
"7236" NA NA NA
"7237" NA NA NA
"7238" NA NA NA
"7239" NA NA NA
"7240" NA NA NA
"7241" NA NA NA
"7242" NA NA NA
"7243" NA NA NA
"7244" NA NA NA
"7245" NA NA NA
"7246" NA NA NA
"7247" NA NA NA
"7248" NA NA NA
"7249" NA NA NA
"7250" NA NA NA
"7251" NA NA NA
"7252" NA NA NA
"7253" NA NA NA
"7254" NA NA NA
"7255" NA NA NA
"7256" NA NA NA
"7257" NA NA NA
"7258" NA NA NA
"7259" NA NA NA
"7260" NA NA NA
"7261" NA NA NA
"7262" NA NA NA
"7263" NA NA NA
"7264" NA NA NA
"7265" NA NA NA
"7266" NA NA NA
"7267" NA NA NA
"7268" NA NA NA
"7269" NA NA NA
"7270" NA NA NA
"7271" NA NA NA
"7272" NA NA NA
"7273" NA NA NA
"7274" NA NA NA
"7275" NA NA NA
"7276" NA NA NA
"7277" NA NA NA
"7278" NA NA NA
"7279" NA NA NA
"7280" NA NA NA
"7281" NA NA NA
"7282" NA NA NA
"7283" NA NA NA
"7284" NA NA NA
"7285" NA NA NA
"7286" NA NA NA
"7287" NA NA NA
"7288" NA NA NA
"7289" NA NA NA
"7290" NA NA NA
"7291" NA NA NA
"7292" NA NA NA
"7293" NA NA NA
"7294" NA NA NA
"7295" NA NA NA
"7296" NA NA NA
"7297" NA NA NA
"7298" NA NA NA
"7299" NA NA NA
"7300" NA NA NA
"7301" NA NA NA
"7302" NA NA NA
"7303" NA NA NA
"7304" NA NA NA
"7305" NA NA NA
"7306" NA NA NA
"7307" NA NA NA
"7308" NA NA NA
"7309" NA NA NA
"7310" NA NA NA
"7311" NA NA NA
"7312" NA NA NA
"7313" NA NA NA
"7314" NA NA NA
"7315" NA NA NA
"7316" NA NA NA
"7317" NA NA NA
"7318" NA NA NA
"7319" NA NA NA
"7320" NA NA NA
"7321" NA NA NA
"7322" NA NA NA
"7323" NA NA NA
"7324" NA NA NA
"7325" NA NA NA
"7326" NA NA NA
"7327" NA NA NA
"7328" NA NA NA
"7329" NA NA NA
"7330" NA NA NA
"7331" NA NA NA
"7332" NA NA NA
"7333" NA NA NA
"7334" NA NA NA
"7335" NA NA NA
"7336" NA NA NA
"7337" NA NA NA
"7338" NA NA NA
"7339" NA NA NA
"7340" NA NA NA
"7341" NA NA NA
"7342" NA NA NA
"7343" NA NA NA
"7344" NA NA NA
"7345" NA NA NA
"7346" NA NA NA
"7347" NA NA NA
"7348" NA NA NA
"7349" NA NA NA
"7350" NA NA NA
"7351" NA NA NA
"7352" NA NA NA
"7353" NA NA NA
"7354" NA NA NA
"7355" NA NA NA
"7356" NA NA NA
"7357" NA NA NA
"7358" NA NA NA
"7359" NA NA NA
"7360" NA NA NA
"7361" NA NA NA
"7362" NA NA NA
"7363" NA NA NA
"7364" NA NA NA
"7365" NA NA NA
"7366" NA NA NA
"7367" NA NA NA
"7368" NA NA NA
"7369" NA NA NA
"7370" NA NA NA
"7371" NA NA NA
"7372" NA NA NA
"7373" NA NA NA
"7374" NA NA NA
"7375" NA NA NA
"7376" NA NA NA
"7377" NA NA NA
"7378" NA NA NA
"7379" NA NA NA
"7380" NA NA NA
"7381" NA NA NA
"7382" NA NA NA
"7383" NA NA NA
"7384" NA NA NA
"7385" NA NA NA
"7386" NA NA NA
"7387" NA NA NA
"7388" NA NA NA
"7389" NA NA NA
"7390" NA NA NA
"7391" NA NA NA
"7392" NA NA NA
"7393" NA NA NA
"7394" NA NA NA
"7395" NA NA NA
"7396" NA NA NA
"7397" NA NA NA
"7398" NA NA NA
"7399" NA NA NA
"7400" NA NA NA
"7401" NA NA NA
"7402" NA NA NA
"7403" NA NA NA
"7404" NA NA NA
"7405" NA NA NA
"7406" NA NA NA
"7407" NA NA NA
"7408" NA NA NA
"7409" NA NA NA
"7410" NA NA NA
"7411" NA NA NA
"7412" NA NA NA
"7413" NA NA NA
"7414" NA NA NA
"7415" NA NA NA
"7416" NA NA NA
"7417" NA NA NA
"7418" NA NA NA
"7419" NA NA NA
"7420" NA NA NA
"7421" NA NA NA
"7422" NA NA NA
"7423" NA NA NA
"7424" NA NA NA
"7425" NA NA NA
"7426" NA NA NA
"7427" NA NA NA
"7428" NA NA NA
"7429" NA NA NA
"7430" NA NA NA
"7431" NA NA NA
"7432" NA NA NA
"7433" NA NA NA
"7434" NA NA NA
"7435" NA NA NA
"7436" NA NA NA
"7437" NA NA NA
"7438" NA NA NA
"7439" NA NA NA
"7440" NA NA NA
"7441" NA NA NA
"7442" NA NA NA
"7443" NA NA NA
"7444" NA NA NA
"7445" NA NA NA
"7446" NA NA NA
"7447" NA NA NA
"7448" NA NA NA
"7449" NA NA NA
"7450" NA NA NA
"7451" NA NA NA
"7452" NA NA NA
"7453" NA NA NA
"7454" NA NA NA
"7455" NA NA NA
"7456" NA NA NA
"7457" NA NA NA
"7458" NA NA NA
"7459" NA NA NA
"7460" NA NA NA
"7461" NA NA NA
"7462" NA NA NA
"7463" NA NA NA
"7464" NA NA NA
"7465" NA NA NA
"7466" NA NA NA
"7467" NA NA NA
"7468" NA NA NA
"7469" NA NA NA
"7470" NA NA NA
"7471" NA NA NA
"7472" NA NA NA
"7473" NA NA NA
"7474" NA NA NA
"7475" NA NA NA
"7476" NA NA NA
"7477" NA NA NA
"7478" NA NA NA
"7479" NA NA NA
"7480" NA NA NA
"7481" NA NA NA
"7482" NA NA NA
"7483" NA NA NA
"7484" NA NA NA
"7485" NA NA NA
"7486" NA NA NA
"7487" NA NA NA
"7488" NA NA NA
"7489" NA NA NA
"7490" NA NA NA
"7491" NA NA NA
"7492" NA NA NA
"7493" NA NA NA
"7494" NA NA NA
"7495" NA NA NA
"7496" NA NA NA
"7497" NA NA NA
"7498" NA NA NA
"7499" NA NA NA
"7500" NA NA NA
"7501" NA NA NA
"7502" NA NA NA
"7503" NA NA NA
"7504" NA NA NA
"7505" NA NA NA
"7506" NA NA NA
"7507" NA NA NA
"7508" NA NA NA
"7509" NA NA NA
"7510" NA NA NA
"7511" NA NA NA
"7512" NA NA NA
"7513" NA NA NA
"7514" NA NA NA
"7515" NA NA NA
"7516" NA NA NA
"7517" NA NA NA
"7518" NA NA NA
"7519" NA NA NA
"7520" NA NA NA
"7521" NA NA NA
"7522" NA NA NA
"7523" NA NA NA
"7524" NA NA NA
"7525" NA NA NA
"7526" NA NA NA
"7527" NA NA NA
"7528" NA NA NA
"7529" NA NA NA
"7530" NA NA NA
"7531" NA NA NA
"7532" NA NA NA
"7533" NA NA NA
"7534" NA NA NA
"7535" NA NA NA
"7536" NA NA NA
"7537" NA NA NA
"7538" NA NA NA
"7539" NA NA NA
"7540" NA NA NA
"7541" NA NA NA
"7542" NA NA NA
"7543" NA NA NA
"7544" NA NA NA
"7545" NA NA NA
"7546" NA NA NA
"7547" NA NA NA
"7548" NA NA NA
"7549" NA NA NA
"7550" NA NA NA
"7551" NA NA NA
"7552" NA NA NA
"7553" NA NA NA
"7554" NA NA NA
"7555" NA NA NA
"7556" NA NA NA
"7557" NA NA NA
"7558" NA NA NA
"7559" NA NA NA
"7560" NA NA NA
"7561" NA NA NA
"7562" NA NA NA
"7563" NA NA NA
"7564" NA NA NA
"7565" NA NA NA
"7566" NA NA NA
"7567" NA NA NA
"7568" NA NA NA
"7569" NA NA NA
"7570" NA NA NA
"7571" NA NA NA
"7572" NA NA NA
"7573" NA NA NA
"7574" NA NA NA
"7575" NA NA NA
"7576" NA NA NA
"7577" NA NA NA
"7578" NA NA NA
"7579" NA NA NA
"7580" NA NA NA
"7581" NA NA NA
"7582" NA NA NA
"7583" NA NA NA
"7584" NA NA NA
"7585" NA NA NA
"7586" NA NA NA
"7587" NA NA NA
"7588" NA NA NA
"7589" NA NA NA
"7590" NA NA NA
"7591" NA NA NA
"7592" NA NA NA
"7593" NA NA NA
"7594" NA NA NA
"7595" NA NA NA
"7596" NA NA NA
"7597" NA NA NA
"7598" NA NA NA
"7599" NA NA NA
"7600" NA NA NA
"7601" NA NA NA
"7602" NA NA NA
"7603" NA NA NA
"7604" NA NA NA
"7605" NA NA NA
"7606" NA NA NA
"7607" NA NA NA
"7608" NA NA NA
"7609" NA NA NA
"7610" NA NA NA
"7611" NA NA NA
"7612" NA NA NA
"7613" NA NA NA
"7614" NA NA NA
"7615" NA NA NA
"7616" NA NA NA
"7617" NA NA NA
"7618" NA NA NA
"7619" NA NA NA
"7620" NA NA NA
"7621" NA NA NA
"7622" NA NA NA
"7623" NA NA NA
"7624" NA NA NA
"7625" NA NA NA
"7626" NA NA NA
"7627" NA NA NA
"7628" NA NA NA
"7629" NA NA NA
"7630" NA NA NA
"7631" NA NA NA
"7632" NA NA NA
"7633" NA NA NA
"7634" NA NA NA
"7635" NA NA NA
"7636" NA NA NA
"7637" NA NA NA
"7638" NA NA NA
"7639" NA NA NA
"7640" NA NA NA
"7641" NA NA NA
"7642" NA NA NA
"7643" NA NA NA
"7644" NA NA NA
"7645" NA NA NA
"7646" NA NA NA
"7647" NA NA NA
"7648" NA NA NA
"7649" NA NA NA
"7650" NA NA NA
"7651" NA NA NA
"7652" NA NA NA
"7653" NA NA NA
"7654" NA NA NA
"7655" NA NA NA
"7656" NA NA NA
"7657" NA NA NA
"7658" NA NA NA
"7659" NA NA NA
"7660" NA NA NA
"7661" NA NA NA
"7662" NA NA NA
"7663" NA NA NA
"7664" NA NA NA
"7665" NA NA NA
"7666" NA NA NA
"7667" NA NA NA
"7668" NA NA NA
"7669" NA NA NA
"7670" NA NA NA
"7671" NA NA NA
"7672" NA NA NA
"7673" NA NA NA
"7674" NA NA NA
"7675" NA NA NA
"7676" NA NA NA
"7677" NA NA NA
"7678" NA NA NA
"7679" NA NA NA
"7680" NA NA NA
"7681" NA NA NA
"7682" NA NA NA
"7683" NA NA NA
"7684" NA NA NA
"7685" NA NA NA
"7686" NA NA NA
"7687" NA NA NA
"7688" NA NA NA
"7689" NA NA NA
"7690" NA NA NA
"7691" NA NA NA
"7692" NA NA NA
"7693" NA NA NA
"7694" NA NA NA
"7695" NA NA NA
"7696" NA NA NA
"7697" NA NA NA
"7698" NA NA NA
"7699" NA NA NA
"7700" NA NA NA
"7701" NA NA NA
"7702" NA NA NA
"7703" NA NA NA
"7704" NA NA NA
"7705" NA NA NA
"7706" NA NA NA
"7707" NA NA NA
"7708" NA NA NA
"7709" NA NA NA
"7710" NA NA NA
"7711" NA NA NA
"7712" NA NA NA
"7713" NA NA NA
"7714" NA NA NA
"7715" NA NA NA
"7716" NA NA NA
"7717" NA NA NA
"7718" NA NA NA
"7719" NA NA NA
"7720" NA NA NA
"7721" NA NA NA
"7722" NA NA NA
"7723" NA NA NA
"7724" NA NA NA
"7725" NA NA NA
"7726" NA NA NA
"7727" NA NA NA
"7728" NA NA NA
"7729" NA NA NA
"7730" NA NA NA
"7731" NA NA NA
"7732" NA NA NA
"7733" NA NA NA
"7734" NA NA NA
"7735" NA NA NA
"7736" NA NA NA
"7737" NA NA NA
"7738" NA NA NA
"7739" NA NA NA
"7740" NA NA NA
"7741" NA NA NA
"7742" NA NA NA
"7743" NA NA NA
"7744" NA NA NA
"7745" NA NA NA
"7746" NA NA NA
"7747" NA NA NA
"7748" NA NA NA
"7749" NA NA NA
"7750" NA NA NA
"7751" NA NA NA
"7752" NA NA NA
"7753" NA NA NA
"7754" NA NA NA
"7755" NA NA NA
"7756" NA NA NA
"7757" NA NA NA
"7758" NA NA NA
"7759" NA NA NA
"7760" NA NA NA
"7761" NA NA NA
"7762" NA NA NA
"7763" NA NA NA
"7764" NA NA NA
"7765" NA NA NA
"7766" NA NA NA
"7767" NA NA NA
"7768" NA NA NA
"7769" NA NA NA
"7770" NA NA NA
"7771" NA NA NA
"7772" NA NA NA
"7773" NA NA NA
"7774" NA NA NA
"7775" NA NA NA
"7776" NA NA NA
"7777" NA NA NA
"7778" NA NA NA
"7779" NA NA NA
"7780" NA NA NA
"7781" NA NA NA
"7782" NA NA NA
"7783" NA NA NA
"7784" NA NA NA
"7785" NA NA NA
"7786" NA NA NA
"7787" NA NA NA
"7788" NA NA NA
"7789" NA NA NA
"7790" NA NA NA
"7791" NA NA NA
"7792" NA NA NA
"7793" NA NA NA
"7794" NA NA NA
"7795" NA NA NA
"7796" NA NA NA
"7797" NA NA NA
"7798" NA NA NA
"7799" NA NA NA
"7800" NA NA NA
"7801" NA NA NA
"7802" NA NA NA
"7803" NA NA NA
"7804" NA NA NA
"7805" NA NA NA
"7806" NA NA NA
"7807" NA NA NA
"7808" NA NA NA
"7809" NA NA NA
"7810" NA NA NA
"7811" NA NA NA
"7812" NA NA NA
"7813" NA NA NA
"7814" NA NA NA
"7815" NA NA NA
"7816" NA NA NA
"7817" NA NA NA
"7818" NA NA NA
"7819" NA NA NA
"7820" NA NA NA
"7821" NA NA NA
"7822" NA NA NA
"7823" NA NA NA
"7824" NA NA NA
"7825" NA NA NA
"7826" NA NA NA
"7827" NA NA NA
"7828" NA NA NA
"7829" NA NA NA
"7830" NA NA NA
"7831" NA NA NA
"7832" NA NA NA
"7833" NA NA NA
"7834" NA NA NA
"7835" NA NA NA
"7836" NA NA NA
"7837" NA NA NA
"7838" NA NA NA
"7839" NA NA NA
"7840" NA NA NA
"7841" NA NA NA
"7842" NA NA NA
"7843" NA NA NA
"7844" NA NA NA
"7845" NA NA NA
"7846" NA NA NA
"7847" NA NA NA
"7848" NA NA NA
"7849" NA NA NA
"7850" NA NA NA
"7851" NA NA NA
"7852" NA NA NA
"7853" NA NA NA
"7854" NA NA NA
"7855" NA NA NA
"7856" NA NA NA
"7857" NA NA NA
"7858" NA NA NA
"7859" NA NA NA
"7860" NA NA NA
"7861" NA NA NA
"7862" NA NA NA
"7863" NA NA NA
"7864" NA NA NA
"7865" NA NA NA
"7866" NA NA NA
"7867" NA NA NA
"7868" NA NA NA
"7869" NA NA NA
"7870" NA NA NA
"7871" NA NA NA
"7872" NA NA NA
"7873" NA NA NA
"7874" NA NA NA
"7875" NA NA NA
"7876" NA NA NA
"7877" NA NA NA
"7878" NA NA NA
"7879" NA NA NA
"7880" NA NA NA
"7881" NA NA NA
"7882" NA NA NA
"7883" NA NA NA
"7884" NA NA NA
"7885" NA NA NA
"7886" NA NA NA
"7887" NA NA NA
"7888" NA NA NA
"7889" NA NA NA
"7890" NA NA NA
"7891" NA NA NA
"7892" NA NA NA
"7893" NA NA NA
"7894" NA NA NA
"7895" NA NA NA
"7896" NA NA NA
"7897" NA NA NA
"7898" NA NA NA
"7899" NA NA NA
"7900" NA NA NA
"7901" NA NA NA
"7902" NA NA NA
"7903" NA NA NA
"7904" NA NA NA
"7905" NA NA NA
"7906" NA NA NA
"7907" NA NA NA
"7908" NA NA NA
"7909" NA NA NA
"7910" NA NA NA
"7911" NA NA NA
"7912" NA NA NA
"7913" NA NA NA
"7914" NA NA NA
"7915" NA NA NA
"7916" NA NA NA
"7917" NA NA NA
"7918" NA NA NA
"7919" NA NA NA
"7920" NA NA NA
"7921" NA NA NA
"7922" NA NA NA
"7923" NA NA NA
"7924" NA NA NA
"7925" NA NA NA
"7926" NA NA NA
"7927" NA NA NA
"7928" NA NA NA
"7929" NA NA NA
"7930" NA NA NA
"7931" NA NA NA
"7932" NA NA NA
"7933" NA NA NA
"7934" NA NA NA
"7935" NA NA NA
"7936" NA NA NA
"7937" NA NA NA
"7938" NA NA NA
"7939" NA NA NA
"7940" NA NA NA
"7941" NA NA NA
"7942" NA NA NA
"7943" NA NA NA
"7944" NA NA NA
"7945" NA NA NA
"7946" NA NA NA
"7947" NA NA NA
"7948" NA NA NA
"7949" NA NA NA
"7950" NA NA NA
"7951" NA NA NA
"7952" NA NA NA
"7953" NA NA NA
"7954" NA NA NA
"7955" NA NA NA
"7956" NA NA NA
"7957" NA NA NA
"7958" NA NA NA
"7959" NA NA NA
"7960" NA NA NA
"7961" NA NA NA
"7962" NA NA NA
"7963" NA NA NA
"7964" NA NA NA
"7965" NA NA NA
"7966" NA NA NA
"7967" NA NA NA
"7968" NA NA NA
"7969" NA NA NA
"7970" NA NA NA
"7971" NA NA NA
"7972" NA NA NA
"7973" NA NA NA
"7974" NA NA NA
"7975" NA NA NA
"7976" NA NA NA
"7977" NA NA NA
"7978" NA NA NA
"7979" NA NA NA
"7980" NA NA NA
"7981" NA NA NA
"7982" NA NA NA
"7983" NA NA NA
"7984" NA NA NA
"7985" NA NA NA
"7986" NA NA NA
"7987" NA NA NA
"7988" NA NA NA
"7989" NA NA NA
"7990" NA NA NA
"7991" NA NA NA
"7992" NA NA NA
"7993" NA NA NA
"7994" NA NA NA
"7995" NA NA NA
"7996" NA NA NA
"7997" NA NA NA
"7998" NA NA NA
"7999" NA NA NA
"8000" NA NA NA
"8001" NA NA NA
"8002" NA NA NA
"8003" NA NA NA
"8004" NA NA NA
"8005" NA NA NA
"8006" NA NA NA
"8007" NA NA NA
"8008" NA NA NA
"8009" NA NA NA
"8010" NA NA NA
"8011" NA NA NA
"8012" NA NA NA
"8013" NA NA NA
"8014" NA NA NA
"8015" NA NA NA
"8016" NA NA NA
"8017" NA NA NA
"8018" NA NA NA
"8019" NA NA NA
"8020" NA NA NA
"8021" NA NA NA
"8022" NA NA NA
"8023" NA NA NA
"8024" NA NA NA
"8025" NA NA NA
"8026" NA NA NA
"8027" NA NA NA
"8028" NA NA NA
"8029" NA NA NA
"8030" NA NA NA
"8031" NA NA NA
"8032" NA NA NA
"8033" NA NA NA
"8034" NA NA NA
"8035" NA NA NA
"8036" NA NA NA
"8037" NA NA NA
"8038" NA NA NA
"8039" NA NA NA
"8040" NA NA NA
"8041" NA NA NA
"8042" NA NA NA
"8043" NA NA NA
"8044" NA NA NA
"8045" NA NA NA
"8046" NA NA NA
"8047" NA NA NA
"8048" NA NA NA
"8049" NA NA NA
"8050" NA NA NA
"8051" NA NA NA
"8052" NA NA NA
"8053" NA NA NA
"8054" NA NA NA
"8055" NA NA NA
"8056" NA NA NA
"8057" NA NA NA
"8058" NA NA NA
"8059" NA NA NA
"8060" NA NA NA
"8061" NA NA NA
"8062" NA NA NA
"8063" NA NA NA
"8064" NA NA NA
"8065" NA NA NA
"8066" NA NA NA
"8067" NA NA NA
"8068" NA NA NA
"8069" NA NA NA
"8070" NA NA NA
"8071" NA NA NA
"8072" NA NA NA
"8073" NA NA NA
"8074" NA NA NA
"8075" NA NA NA
"8076" NA NA NA
"8077" NA NA NA
"8078" NA NA NA
"8079" NA NA NA
"8080" NA NA NA
"8081" NA NA NA
"8082" NA NA NA
"8083" NA NA NA
"8084" NA NA NA
"8085" NA NA NA
"8086" NA NA NA
"8087" NA NA NA
"8088" NA NA NA
"8089" NA NA NA
"8090" NA NA NA
"8091" NA NA NA
"8092" NA NA NA
"8093" NA NA NA
"8094" NA NA NA
"8095" NA NA NA
"8096" NA NA NA
"8097" NA NA NA
"8098" NA NA NA
"8099" NA NA NA
"8100" NA NA NA
"8101" NA NA NA
"8102" NA NA NA
"8103" NA NA NA
"8104" NA NA NA
"8105" NA NA NA
"8106" NA NA NA
"8107" NA NA NA
"8108" NA NA NA
"8109" NA NA NA
"8110" NA NA NA
"8111" NA NA NA
"8112" NA NA NA
"8113" NA NA NA
"8114" NA NA NA
"8115" NA NA NA
"8116" NA NA NA
"8117" NA NA NA
"8118" NA NA NA
"8119" NA NA NA
"8120" NA NA NA
"8121" NA NA NA
"8122" NA NA NA
"8123" NA NA NA
"8124" NA NA NA
"8125" NA NA NA
"8126" NA NA NA
"8127" NA NA NA
"8128" NA NA NA
"8129" NA NA NA
"8130" NA NA NA
"8131" NA NA NA
"8132" NA NA NA
"8133" NA NA NA
"8134" NA NA NA
"8135" NA NA NA
"8136" NA NA NA
"8137" NA NA NA
"8138" NA NA NA
"8139" NA NA NA
"8140" NA NA NA
"8141" NA NA NA
"8142" NA NA NA
"8143" NA NA NA
"8144" NA NA NA
"8145" NA NA NA
"8146" NA NA NA
"8147" NA NA NA
"8148" NA NA NA
"8149" NA NA NA
"8150" NA NA NA
"8151" NA NA NA
"8152" NA NA NA
"8153" NA NA NA
"8154" NA NA NA
"8155" NA NA NA
"8156" NA NA NA
"8157" NA NA NA
"8158" NA NA NA
"8159" NA NA NA
"8160" NA NA NA
"8161" NA NA NA
"8162" NA NA NA
"8163" NA NA NA
"8164" NA NA NA
"8165" NA NA NA
"8166" NA NA NA
"8167" NA NA NA
"8168" NA NA NA
"8169" NA NA NA
"8170" NA NA NA
"8171" NA NA NA
"8172" NA NA NA
"8173" NA NA NA
"8174" NA NA NA
"8175" NA NA NA
"8176" NA NA NA
"8177" NA NA NA
"8178" NA NA NA
"8179" NA NA NA
"8180" NA NA NA
"8181" NA NA NA
"8182" NA NA NA
"8183" NA NA NA
"8184" NA NA NA
"8185" NA NA NA
"8186" NA NA NA
"8187" NA NA NA
"8188" NA NA NA
"8189" NA NA NA
"8190" NA NA NA
"8191" NA NA NA
"8192" NA NA NA
"8193" NA NA NA
"8194" NA NA NA
"8195" NA NA NA
"8196" NA NA NA
"8197" NA NA NA
"8198" NA NA NA
"8199" NA NA NA
"8200" NA NA NA
"8201" NA NA NA
"8202" NA NA NA
"8203" NA NA NA
"8204" NA NA NA
"8205" NA NA NA
"8206" NA NA NA
"8207" NA NA NA
"8208" NA NA NA
"8209" NA NA NA
"8210" NA NA NA
"8211" NA NA NA
"8212" NA NA NA
"8213" NA NA NA
"8214" NA NA NA
"8215" NA NA NA
"8216" NA NA NA
"8217" NA NA NA
"8218" NA NA NA
"8219" NA NA NA
"8220" NA NA NA
"8221" NA NA NA
"8222" NA NA NA
"8223" NA NA NA
"8224" NA NA NA
"8225" NA NA NA
"8226" NA NA NA
"8227" NA NA NA
"8228" NA NA NA
"8229" NA NA NA
"8230" NA NA NA
"8231" NA NA NA
"8232" NA NA NA
"8233" NA NA NA
"8234" NA NA NA
"8235" NA NA NA
"8236" NA NA NA
"8237" NA NA NA
"8238" NA NA NA
"8239" NA NA NA
"8240" NA NA NA
"8241" NA NA NA
"8242" NA NA NA
"8243" NA NA NA
"8244" NA NA NA
"8245" NA NA NA
"8246" NA NA NA
"8247" NA NA NA
"8248" NA NA NA
"8249" NA NA NA
"8250" NA NA NA
"8251" NA NA NA
"8252" NA NA NA
"8253" NA NA NA
"8254" NA NA NA
"8255" NA NA NA
"8256" NA NA NA
"8257" NA NA NA
"8258" NA NA NA
"8259" NA NA NA
"8260" NA NA NA
"8261" NA NA NA
"8262" NA NA NA
"8263" NA NA NA
"8264" NA NA NA
"8265" NA NA NA
"8266" NA NA NA
"8267" NA NA NA
"8268" NA NA NA
"8269" NA NA NA
"8270" NA NA NA
"8271" NA NA NA
"8272" NA NA NA
"8273" NA NA NA
"8274" NA NA NA
"8275" NA NA NA
"8276" NA NA NA
"8277" NA NA NA
"8278" NA NA NA
"8279" NA NA NA
"8280" NA NA NA
"8281" NA NA NA
"8282" NA NA NA
"8283" NA NA NA
"8284" NA NA NA
"8285" NA NA NA
"8286" NA NA NA
"8287" NA NA NA
"8288" NA NA NA
"8289" NA NA NA
"8290" NA NA NA
"8291" NA NA NA
"8292" NA NA NA
"8293" NA NA NA
"8294" NA NA NA
"8295" NA NA NA
"8296" NA NA NA
"8297" NA NA NA
"8298" NA NA NA
"8299" NA NA NA
"8300" NA NA NA
"8301" NA NA NA
"8302" NA NA NA
"8303" NA NA NA
"8304" NA NA NA
"8305" NA NA NA
"8306" NA NA NA
"8307" NA NA NA
"8308" NA NA NA
"8309" NA NA NA
"8310" NA NA NA
"8311" NA NA NA
"8312" NA NA NA
"8313" NA NA NA
"8314" NA NA NA
"8315" NA NA NA
"8316" NA NA NA
"8317" NA NA NA
"8318" NA NA NA
"8319" NA NA NA
"8320" NA NA NA
"8321" NA NA NA
"8322" NA NA NA
"8323" NA NA NA
"8324" NA NA NA
"8325" NA NA NA
"8326" NA NA NA
"8327" NA NA NA
"8328" NA NA NA
"8329" NA NA NA
"8330" NA NA NA
"8331" NA NA NA
"8332" NA NA NA
"8333" NA NA NA
"8334" NA NA NA
"8335" NA NA NA
"8336" NA NA NA
"8337" NA NA NA
"8338" NA NA NA
"8339" NA NA NA
"8340" NA NA NA
"8341" NA NA NA
"8342" NA NA NA
"8343" NA NA NA
"8344" NA NA NA
"8345" NA NA NA
"8346" NA NA NA
"8347" NA NA NA
"8348" NA NA NA
"8349" NA NA NA
"8350" NA NA NA
"8351" NA NA NA
"8352" NA NA NA
"8353" NA NA NA
"8354" NA NA NA
"8355" NA NA NA
"8356" NA NA NA
"8357" NA NA NA
"8358" NA NA NA
"8359" NA NA NA
"8360" NA NA NA
"8361" NA NA NA
"8362" NA NA NA
"8363" NA NA NA
"8364" NA NA NA
"8365" NA NA NA
"8366" NA NA NA
"8367" NA NA NA
"8368" NA NA NA
"8369" NA NA NA
"8370" NA NA NA
"8371" NA NA NA
"8372" NA NA NA
"8373" NA NA NA
"8374" NA NA NA
"8375" NA NA NA
"8376" NA NA NA
"8377" NA NA NA
"8378" NA NA NA
"8379" NA NA NA
"8380" NA NA NA
"8381" NA NA NA
"8382" NA NA NA
"8383" NA NA NA
"8384" NA NA NA
"8385" NA NA NA
"8386" NA NA NA
"8387" NA NA NA
"8388" NA NA NA
"8389" NA NA NA
"8390" NA NA NA
"8391" NA NA NA
"8392" NA NA NA
"8393" NA NA NA
"8394" NA NA NA
"8395" NA NA NA
"8396" NA NA NA
"8397" NA NA NA
"8398" NA NA NA
"8399" NA NA NA
"8400" NA NA NA
"8401" NA NA NA
"8402" NA NA NA
"8403" NA NA NA
"8404" NA NA NA
"8405" NA NA NA
"8406" NA NA NA
"8407" NA NA NA
"8408" NA NA NA
"8409" NA NA NA
"8410" NA NA NA
"8411" NA NA NA
"8412" NA NA NA
"8413" NA NA NA
"8414" NA NA NA
"8415" NA NA NA
"8416" NA NA NA
"8417" NA NA NA
"8418" NA NA NA
"8419" NA NA NA
"8420" NA NA NA
"8421" NA NA NA
"8422" NA NA NA
"8423" NA NA NA
"8424" NA NA NA
"8425" NA NA NA
"8426" NA NA NA
"8427" NA NA NA
"8428" NA NA NA
"8429" NA NA NA
"8430" NA NA NA
"8431" NA NA NA
"8432" NA NA NA
"8433" NA NA NA
"8434" NA NA NA
"8435" NA NA NA
"8436" NA NA NA
"8437" NA NA NA
"8438" NA NA NA
"8439" NA NA NA
"8440" NA NA NA
"8441" NA NA NA
"8442" NA NA NA
"8443" NA NA NA
"8444" NA NA NA
"8445" NA NA NA
"8446" NA NA NA
"8447" NA NA NA
"8448" NA NA NA
"8449" NA NA NA
"8450" NA NA NA
"8451" NA NA NA
"8452" NA NA NA
"8453" NA NA NA
"8454" NA NA NA
"8455" NA NA NA
"8456" NA NA NA
"8457" NA NA NA
"8458" NA NA NA
"8459" NA NA NA
"8460" NA NA NA
"8461" NA NA NA
"8462" NA NA NA
"8463" NA NA NA
"8464" NA NA NA
"8465" NA NA NA
"8466" NA NA NA
"8467" NA NA NA
"8468" NA NA NA
"8469" NA NA NA
"8470" NA NA NA
"8471" NA NA NA
"8472" NA NA NA
"8473" NA NA NA
"8474" NA NA NA
"8475" NA NA NA
"8476" NA NA NA
"8477" NA NA NA
"8478" NA NA NA
"8479" NA NA NA
"8480" NA NA NA
"8481" NA NA NA
"8482" NA NA NA
"8483" NA NA NA
"8484" NA NA NA
"8485" NA NA NA
"8486" NA NA NA
"8487" NA NA NA
"8488" NA NA NA
"8489" NA NA NA
"8490" NA NA NA
"8491" NA NA NA
"8492" NA NA NA
"8493" NA NA NA
"8494" NA NA NA
"8495" NA NA NA
"8496" NA NA NA
"8497" NA NA NA
"8498" NA NA NA
"8499" NA NA NA
"8500" NA NA NA
"8501" NA NA NA
"8502" NA NA NA
"8503" NA NA NA
"8504" NA NA NA
"8505" NA NA NA
"8506" NA NA NA
"8507" NA NA NA
"8508" NA NA NA
"8509" NA NA NA
"8510" NA NA NA
"8511" NA NA NA
"8512" NA NA NA
"8513" NA NA NA
"8514" NA NA NA
"8515" NA NA NA
"8516" NA NA NA
"8517" NA NA NA
"8518" NA NA NA
"8519" NA NA NA
"8520" NA NA NA
"8521" NA NA NA
"8522" NA NA NA
"8523" NA NA NA
"8524" NA NA NA
"8525" NA NA NA
"8526" NA NA NA
"8527" NA NA NA
"8528" NA NA NA
"8529" NA NA NA
"8530" NA NA NA
"8531" NA NA NA
"8532" NA NA NA
"8533" NA NA NA
"8534" NA NA NA
"8535" NA NA NA
"8536" NA NA NA
"8537" NA NA NA
"8538" NA NA NA
"8539" NA NA NA
"8540" NA NA NA
"8541" NA NA NA
"8542" NA NA NA
"8543" NA NA NA
"8544" NA NA NA
"8545" NA NA NA
"8546" NA NA NA
"8547" NA NA NA
"8548" NA NA NA
"8549" NA NA NA
"8550" NA NA NA
"8551" NA NA NA
"8552" NA NA NA
"8553" NA NA NA
"8554" NA NA NA
"8555" NA NA NA
"8556" NA NA NA
"8557" NA NA NA
"8558" NA NA NA
"8559" NA NA NA
"8560" NA NA NA
"8561" NA NA NA
"8562" NA NA NA
"8563" NA NA NA
"8564" NA NA NA
"8565" NA NA NA
"8566" NA NA NA
"8567" NA NA NA
"8568" NA NA NA
"8569" NA NA NA
"8570" NA NA NA
"8571" NA NA NA
"8572" NA NA NA
"8573" NA NA NA
"8574" NA NA NA
"8575" NA NA NA
"8576" NA NA NA
"8577" NA NA NA
"8578" NA NA NA
"8579" NA NA NA
"8580" NA NA NA
"8581" NA NA NA
"8582" NA NA NA
"8583" NA NA NA
"8584" NA NA NA
"8585" NA NA NA
"8586" NA NA NA
"8587" NA NA NA
"8588" NA NA NA
"8589" NA NA NA
"8590" NA NA NA
"8591" NA NA NA
"8592" NA NA NA
"8593" NA NA NA
"8594" NA NA NA
"8595" NA NA NA
"8596" NA NA NA
"8597" NA NA NA
"8598" NA NA NA
"8599" NA NA NA
"8600" NA NA NA
"8601" NA NA NA
"8602" NA NA NA
"8603" NA NA NA
"8604" NA NA NA
"8605" NA NA NA
"8606" NA NA NA
"8607" NA NA NA
"8608" NA NA NA
"8609" NA NA NA
"8610" NA NA NA
"8611" NA NA NA
"8612" NA NA NA
"8613" NA NA NA
"8614" NA NA NA
"8615" NA NA NA
"8616" NA NA NA
"8617" NA NA NA
"8618" NA NA NA
"8619" NA NA NA
"8620" NA NA NA
"8621" NA NA NA
"8622" NA NA NA
"8623" NA NA NA
"8624" NA NA NA
"8625" NA NA NA
"8626" NA NA NA
"8627" NA NA NA
"8628" NA NA NA
"8629" NA NA NA
"8630" NA NA NA
"8631" NA NA NA
"8632" NA NA NA
"8633" NA NA NA
"8634" NA NA NA
"8635" NA NA NA
"8636" NA NA NA
"8637" NA NA NA
"8638" NA NA NA
"8639" NA NA NA
"8640" NA NA NA
"8641" NA NA NA
"8642" NA NA NA
"8643" NA NA NA
"8644" NA NA NA
"8645" NA NA NA
"8646" NA NA NA
"8647" NA NA NA
"8648" NA NA NA
"8649" NA NA NA
"8650" NA NA NA
"8651" NA NA NA
"8652" NA NA NA
"8653" NA NA NA
"8654" NA NA NA
"8655" NA NA NA
"8656" NA NA NA
"8657" NA NA NA
"8658" NA NA NA
"8659" NA NA NA
"8660" NA NA NA
"8661" NA NA NA
"8662" NA NA NA
"8663" NA NA NA
"8664" NA NA NA
"8665" NA NA NA
"8666" NA NA NA
"8667" NA NA NA
"8668" NA NA NA
"8669" NA NA NA
"8670" NA NA NA
"8671" NA NA NA
"8672" NA NA NA
"8673" NA NA NA
"8674" NA NA NA
"8675" NA NA NA
"8676" NA NA NA
"8677" NA NA NA
"8678" NA NA NA
"8679" NA NA NA
"8680" NA NA NA
"8681" NA NA NA
"8682" NA NA NA
"8683" NA NA NA
"8684" NA NA NA
"8685" NA NA NA
"8686" NA NA NA
"8687" NA NA NA
"8688" NA NA NA
"8689" NA NA NA
"8690" NA NA NA
"8691" NA NA NA
"8692" NA NA NA
"8693" NA NA NA
"8694" NA NA NA
"8695" NA NA NA
"8696" NA NA NA
"8697" NA NA NA
"8698" NA NA NA
"8699" NA NA NA
"8700" NA NA NA
"8701" NA NA NA
"8702" NA NA NA
"8703" NA NA NA
"8704" NA NA NA
"8705" NA NA NA
"8706" NA NA NA
"8707" NA NA NA
"8708" NA NA NA
"8709" NA NA NA
"8710" NA NA NA
"8711" NA NA NA
"8712" NA NA NA
"8713" NA NA NA
"8714" NA NA NA
"8715" NA NA NA
"8716" NA NA NA
"8717" NA NA NA
"8718" NA NA NA
"8719" NA NA NA
"8720" NA NA NA
"8721" NA NA NA
"8722" NA NA NA
"8723" NA NA NA
"8724" NA NA NA
"8725" NA NA NA
"8726" NA NA NA
"8727" NA NA NA
"8728" NA NA NA
"8729" NA NA NA
"8730" NA NA NA
"8731" NA NA NA
"8732" NA NA NA
"8733" NA NA NA
"8734" NA NA NA
"8735" NA NA NA
"8736" NA NA NA
"8737" NA NA NA
"8738" NA NA NA
"8739" NA NA NA
"8740" NA NA NA
"8741" NA NA NA
"8742" NA NA NA
"8743" NA NA NA
"8744" NA NA NA
"8745" NA NA NA
"8746" NA NA NA
"8747" NA NA NA
"8748" NA NA NA
"8749" NA NA NA
"8750" NA NA NA
"8751" NA NA NA
"8752" NA NA NA
"8753" NA NA NA
"8754" NA NA NA
"8755" NA NA NA
"8756" NA NA NA
"8757" NA NA NA
"8758" NA NA NA
"8759" NA NA NA
"8760" NA NA NA
"8761" NA NA NA
"8762" NA NA NA
"8763" NA NA NA
"8764" NA NA NA
"8765" NA NA NA
"8766" NA NA NA
"8767" NA NA NA
"8768" NA NA NA
"8769" NA NA NA
"8770" NA NA NA
"8771" NA NA NA
"8772" NA NA NA
"8773" NA NA NA
"8774" NA NA NA
"8775" NA NA NA
"8776" NA NA NA
"8777" NA NA NA
"8778" NA NA NA
"8779" NA NA NA
"8780" NA NA NA
"8781" NA NA NA
"8782" NA NA NA
"8783" NA NA NA
"8784" NA NA NA
"8785" NA NA NA
"8786" NA NA NA
"8787" NA NA NA
"8788" NA NA NA
"8789" NA NA NA
"8790" NA NA NA
"8791" NA NA NA
"8792" NA NA NA
"8793" NA NA NA
"8794" NA NA NA
"8795" NA NA NA
"8796" NA NA NA
"8797" NA NA NA
"8798" NA NA NA
"8799" NA NA NA
"8800" NA NA NA
"8801" NA NA NA
"8802" NA NA NA
"8803" NA NA NA
"8804" NA NA NA
"8805" NA NA NA
"8806" NA NA NA
"8807" NA NA NA
"8808" NA NA NA
"8809" NA NA NA
"8810" NA NA NA
"8811" NA NA NA
"8812" NA NA NA
"8813" NA NA NA
"8814" NA NA NA
"8815" NA NA NA
"8816" NA NA NA
"8817" NA NA NA
"8818" NA NA NA
"8819" NA NA NA
"8820" NA NA NA
"8821" NA NA NA
"8822" NA NA NA
"8823" NA NA NA
"8824" NA NA NA
"8825" NA NA NA
"8826" NA NA NA
"8827" NA NA NA
"8828" NA NA NA
"8829" NA NA NA
"8830" NA NA NA
"8831" NA NA NA
"8832" NA NA NA
"8833" NA NA NA
"8834" NA NA NA
"8835" NA NA NA
"8836" NA NA NA
"8837" NA NA NA
"8838" NA NA NA
"8839" NA NA NA
"8840" NA NA NA
"8841" NA NA NA
"8842" NA NA NA
"8843" NA NA NA
"8844" NA NA NA
"8845" NA NA NA
"8846" NA NA NA
"8847" NA NA NA
"8848" NA NA NA
"8849" NA NA NA
"8850" NA NA NA
"8851" NA NA NA
"8852" NA NA NA
"8853" NA NA NA
"8854" NA NA NA
"8855" NA NA NA
"8856" NA NA NA
"8857" NA NA NA
"8858" NA NA NA
"8859" NA NA NA
"8860" NA NA NA
"8861" NA NA NA
"8862" NA NA NA
"8863" NA NA NA
"8864" NA NA NA
"8865" NA NA NA
"8866" NA NA NA
"8867" NA NA NA
"8868" NA NA NA
"8869" NA NA NA
"8870" NA NA NA
"8871" NA NA NA
"8872" NA NA NA
"8873" NA NA NA
"8874" NA NA NA
"8875" NA NA NA
"8876" NA NA NA
"8877" NA NA NA
"8878" NA NA NA
"8879" NA NA NA
"8880" NA NA NA
"8881" NA NA NA
"8882" NA NA NA
"8883" NA NA NA
"8884" NA NA NA
"8885" NA NA NA
"8886" NA NA NA
"8887" NA NA NA
"8888" NA NA NA
"8889" NA NA NA
"8890" NA NA NA
"8891" NA NA NA
"8892" NA NA NA
"8893" NA NA NA
"8894" NA NA NA
"8895" NA NA NA
"8896" NA NA NA
"8897" NA NA NA
"8898" NA NA NA
"8899" NA NA NA
"8900" NA NA NA
"8901" NA NA NA
"8902" NA NA NA
"8903" NA NA NA
"8904" NA NA NA
"8905" NA NA NA
"8906" NA NA NA
"8907" NA NA NA
"8908" NA NA NA
"8909" NA NA NA
"8910" NA NA NA
"8911" NA NA NA
"8912" NA NA NA
"8913" NA NA NA
"8914" NA NA NA
"8915" NA NA NA
"8916" NA NA NA
"8917" NA NA NA
"8918" NA NA NA
"8919" NA NA NA
"8920" NA NA NA
"8921" NA NA NA
"8922" NA NA NA
"8923" NA NA NA
"8924" NA NA NA
"8925" NA NA NA
"8926" NA NA NA
"8927" NA NA NA
"8928" NA NA NA
"8929" NA NA NA
"8930" NA NA NA
"8931" NA NA NA
"8932" NA NA NA
"8933" NA NA NA
"8934" NA NA NA
"8935" NA NA NA
"8936" NA NA NA
"8937" NA NA NA
"8938" NA NA NA
"8939" NA NA NA
"8940" NA NA NA
"8941" NA NA NA
"8942" NA NA NA
"8943" NA NA NA
"8944" NA NA NA
"8945" NA NA NA
"8946" NA NA NA
"8947" NA NA NA
"8948" NA NA NA
"8949" NA NA NA
"8950" NA NA NA
"8951" NA NA NA
"8952" NA NA NA
"8953" NA NA NA
"8954" NA NA NA
"8955" NA NA NA
"8956" NA NA NA
"8957" NA NA NA
"8958" NA NA NA
"8959" NA NA NA
"8960" NA NA NA
"8961" NA NA NA
"8962" NA NA NA
"8963" NA NA NA
"8964" NA NA NA
"8965" NA NA NA
"8966" NA NA NA
"8967" NA NA NA
"8968" NA NA NA
"8969" NA NA NA
"8970" NA NA NA
"8971" NA NA NA
"8972" NA NA NA
"8973" NA NA NA
"8974" NA NA NA
"8975" NA NA NA
"8976" NA NA NA
"8977" NA NA NA
"8978" NA NA NA
"8979" NA NA NA
"8980" NA NA NA
"8981" NA NA NA
"8982" NA NA NA
"8983" NA NA NA
"8984" NA NA NA
"8985" NA NA NA
"8986" NA NA NA
"8987" NA NA NA
"8988" NA NA NA
"8989" NA NA NA
"8990" NA NA NA
"8991" NA NA NA
"8992" NA NA NA
"8993" NA NA NA
"8994" NA NA NA
"8995" NA NA NA
"8996" NA NA NA
"8997" NA NA NA
"8998" NA NA NA
"8999" NA NA NA
"9000" NA NA NA
"9001" NA NA NA
