# Supplementary material for: Adaptive switch to sexually dimorphic movements by partner-seeking termites
Source: Sci Adv. 2019 Jun 19;5(6):eaau6108. doi: 10.1126/sciadv.aau6108 (PMC6584256; doi:10.1126/sciadv.aau6108)
Supplement: Data file S1 [file aau6108_Data_file_S1.zip › Dataset/CfExperimetns/170627_174_F_03_set1_after-position_5FPS.txt]

"time" "x" "y"
"1" 0 97.0366148459368 24.6514135804312
"2" 0.2 97.1061025756598 24.3091513121584
"3" 0.4 97.5112513804026 24.3947493027079
"4" 0.6 97.6687616362683 24.1597031926119
"5" 0.8 98.1830134828316 23.9776867530095
"6" 1 98.2872368751413 23.8273316952512
"7" 1.2 98.412009159448 24.0034376287068
"8" 1.4 98.2335182143441 24.6576252368426
"9" 1.6 97.6692434161508 25.7013024605839
"10" 1.8 97.1057536655976 26.9691543993286
"11" 2 96.5936409217125 27.6663900994984
"12" 2.2 96.464654874448 27.9860912309326
"13" 2.4 96.2139068361375 28.4675641082522
"14" 2.6 95.712251438806 29.1140363414519
"15" 2.8 95.6986693482312 29.9605357267522
"16" 3 96.2033670320176 31.1831111800347
"17" 3.2 97.0832614276554 31.460863422565
"18" 3.4 97.9261284494912 31.3817763429988
"19" 3.6 99.4270414063875 30.8814720240334
"20" 3.8 100.87944314395 30.6258817741272
"21" 4 101.824472982768 29.4159885697604
"22" 4.2 103.314260152214 28.6832086292353
"23" 4.4 104.194750792988 27.7803575910516
"24" 4.6 104.484247686241 26.9116902164108
"25" 4.8 104.424944550107 24.9888881852245
"26" 5 103.568987603748 23.9960472898643
"27" 5.2 101.920522524285 23.3181215077129
"28" 5.4 100.137447593367 22.6567361227506
"29" 5.6 98.114505337562 22.4582007046337
"30" 5.8 95.2630813000431 22.5446098784033
"31" 6 92.8169079899494 23.7570858255371
"32" 6.2 89.9867989293307 25.182510203613
"33" 6.4 88.7855616364812 26.8001420017209
"34" 6.6 87.2336076526183 28.9902914203315
"35" 6.8 86.3635397445125 31.3078245909766
"36" 7 86.2337161255125 33.2228142249419
"37" 7.2 85.7516977381362 35.7657643433168
"38" 7.4 85.1023960170839 37.8812833670441
"39" 7.6 83.7080566286034 39.2978782330675
"40" 7.8 82.161624788958 40.6283658351683
"41" 8 81.2669986619877 41.8777574952475
"42" 8.2 80.6828110956484 43.2608788391875
"43" 8.4 79.6202013806856 44.9585965573315
"44" 8.6 78.9139550189537 46.4669884020702
"45" 8.8 77.9499705900894 47.973250786995
"46" 9 76.2321045177525 49.6325464342984
"47" 9.2 75.5830378380471 51.4795637717822
"48" 9.4 75.0626433713683 53.0625863126007
"49" 9.6 73.4448413499836 54.5156122021776
"50" 9.8 71.4338235595125 54.9387872679565
"51" 10 69.1456822746375 55.275829355745
"52" 10.2 67.7267691297034 56.0333229368857
"53" 10.4 66.5953971437048 56.8149882233123
"54" 10.6 66.5849113898625 57.3401746943284
"55" 10.8 66.2065137238948 57.5898178769819
"56" 11 65.7251905351514 58.6114364212695
"57" 11.2 64.0937958698971 59.8933059584469
"58" 11.4 62.1747050723427 60.6879339079792
"59" 11.6 60.0914034127295 61.2133521395924
"60" 11.8 59.829034505568 62.0409436898529
"61" 12 60.5997928931567 63.5820443636873
"62" 12.2 61.5584903873106 65.5930621541584
"63" 12.4 62.7525181569825 66.9484207365184
"64" 12.6 64.442254485794 67.389165620906
"65" 12.8 65.3119466907455 67.3400091049739
"66" 13 65.7467927932212 67.2341335321972
"67" 13.2 66.9152053642212 67.1509455821584
"68" 13.4 68.8835384285798 67.4130894282161
"69" 13.6 71.8640961253411 68.2748471980727
"70" 13.8 74.4834538548898 68.6610637163754
"71" 14 76.8899886846409 68.5730501792777
"72" 14.2 79.5035141199704 68.741588241121
"73" 14.4 81.6629449358144 69.5943240718282
"74" 14.6 84.9587502068427 69.6457636189792
"75" 14.8 87.5659248513255 69.9027209830182
"76" 15 90.240217256318 70.1693447239084
"77" 15.2 92.1046286736236 69.5166204172695
"78" 15.4 93.4786303198037 68.1605447939934
"79" 15.6 94.4926822426433 67.3438610533827
"80" 15.8 95.6028561808209 66.4484420737379
"81" 16 95.9380316457625 65.7300981964362
"82" 16.2 96.1544043440958 64.1758209800751
"83" 16.4 97.5391896134291 62.0193064200195
"84" 16.6 98.7140167732736 60.4920279208841
"85" 16.8 98.6747380293049 60.111076129215
"86" 17 98.900618764391 59.72915981185
"87" 17.2 99.2605889805982 59.0239870327584
"88" 17.4 99.7843625464181 58.5715639680546
"89" 17.6 100.442189982735 57.461054908464
"90" 17.8 100.86091878322 55.632161273715
"91" 18 101.680277284267 53.4753745467433
"92" 18.2 102.628234653192 51.2340799923094
"93" 18.4 103.878909674596 48.762872435464
"94" 18.6 106.018835661113 46.8242760930156
"95" 18.8 108.079815388797 44.436576426663
"96" 19 109.835650059712 41.798247414587
"97" 19.2 111.231313516081 38.8589249791676
"98" 19.4 111.253473775676 35.9258686046007
"99" 19.6 109.672403764332 33.2296912602542
"100" 19.8 106.696514952292 31.4481521209684
"101" 20 103.136751319313 31.9093968930441
"102" 20.2 99.6120400634625 32.9476149204184
"103" 20.4 96.9195864350464 34.8626771557215
"104" 20.6 95.399777779859 38.0833087498218
"105" 20.8 94.4969225554713 42.2569320419522
"106" 21 93.7443541257651 46.3450024318953
"107" 21.2 93.7844253208996 50.1440514931584
"108" 21.4 94.3778987986214 54.3562495076436
"109" 21.6 95.4653322805422 59.0183313503465
"110" 21.8 96.2828756337312 63.8647852262209
"111" 22 96.2820642361125 69.2417891302637
"112" 22.2 96.1054526989778 73.9300521822178
"113" 22.4 94.2930635624432 78.2296561976139
"114" 22.6 91.2181941126952 82.051950774495
"115" 22.8 87.9017529272095 84.9603856795221
"116" 23 84.2823876480941 87.4471462627604
"117" 23.2 80.0776920694614 89.1123328860564
"118" 23.4 76.0561150491828 90.0698075517738
"119" 23.6 71.7930022387458 89.5109002279251
"120" 23.8 67.7191929126415 89.6690616906423
"121" 24 65.6210757152544 89.7528188641907
"122" 24.2 66.0201786472125 89.2642353518251
"123" 24.4 66.085928028448 89.0911371931584
"124" 24.6 65.1981019888351 89.0953250518358
"125" 24.8 62.840337553448 89.2628393989326
"126" 25 60.453892631361 90.5428012965221
"127" 25.2 58.0399207872825 92.7391808870584
"128" 25.4 56.2129877440277 95.326604954219
"129" 25.6 55.6105341671401 98.3044708351691
"130" 25.8 55.8642623951553 101.837034644266
"131" 26 56.0192239782474 105.33316682805
"132" 26.2 56.9439180021451 108.40703707723
"133" 26.4 58.6896946923166 112.040473224014
"134" 26.6 60.3010835571754 115.904819939878
"135" 26.8 62.8193982600609 118.008301360739
"136" 27 66.1272831328875 118.24871062294
"137" 27.2 68.1665958146792 117.176313436825
"138" 27.4 67.7188707696663 116.913337388081
"139" 27.6 68.042577316854 115.796805550378
"140" 27.8 69.5715261283401 114.576856605814
"141" 28 71.8665689561792 112.446406251258
"142" 28.2 74.7560568939221 111.766474598496
"143" 28.4 78.8508894406224 111.589142375906
"144" 28.6 82.99469899831 111.984464234791
"145" 28.8 86.9398995475455 113.125626306268
"146" 29 90.0959687907625 115.42504690969
"147" 29.2 92.0550624455657 115.594490901775
"148" 29.4 94.7937883655338 113.29495552268
"149" 29.6 98.1629021500293 110.487236558237
"150" 29.8 99.3045292824136 106.068071985466
"151" 30 100.380163142546 102.337473785125
"152" 30.2 101.041984408867 98.5096313586746
"153" 30.4 101.175995886545 94.1081918887068
"154" 30.6 102.226881104449 89.7982615860095
"155" 30.8 103.8241473061 86.1627446326223
"156" 31 104.8194329359 83.4165886852552
"157" 31.2 104.583613169685 80.4735348974688
"158" 31.4 102.774056583731 77.1311362927834
"159" 31.6 103.013084284306 73.7679349876842
"160" 31.8 104.220188430603 71.4665974016433
"161" 32 107.163048101192 70.4141819859545
"162" 32.2 110.58110455984 70.2739922672612
"163" 32.4 114.394622813596 69.7690552319917
"164" 32.6 117.986409605929 69.0910874438806
"165" 32.8 120.595333622343 68.9182614521301
"166" 33 120.709235476748 67.1840138624697
"167" 33.2 119.819616253135 64.4604173149237
"168" 33.4 117.693886322017 61.036631254304
"169" 33.6 113.87886714341 57.6362089447939
"170" 33.8 109.76778187077 54.4063794199307
"171" 34 104.970319020601 52.7939806574525
"172" 34.2 99.8413509660023 52.6570658323727
"173" 34.4 94.4393325146595 52.8703474921584
"174" 34.6 89.1694445664842 54.7319691985735
"175" 34.8 84.6943789287982 57.3956279258727
"176" 35 81.3469591461729 61.5660804629131
"177" 35.2 78.7682513805872 65.9133746346818
"178" 35.4 76.1342022356595 71.312938073629
"179" 35.6 73.9094699970768 76.9339907723465
"180" 35.8 71.8440109514593 82.2367263304244
"181" 36 71.0315130039301 86.9497607962463
"182" 36.2 69.8272562743875 92.5860480273743
"183" 36.4 68.1040617271389 97.979061878543
"184" 36.6 66.3251260416295 102.812388839595
"185" 36.8 64.0766762717872 108.002586571884
"186" 37 62.9594749123746 113.645707890227
"187" 37.2 62.6663034718193 118.981550199511
"188" 37.4 62.7553968546212 123.302483052245
"189" 37.6 65.0922219966212 123.590352816115
"190" 37.8 69.3551360785474 121.409670439333
"191" 38 72.3897974812398 117.976892420658
"192" 38.2 76.610936170854 113.915946289744
"193" 38.4 79.9789996244053 109.204525022516
"194" 38.6 84.0868767674149 105.599318599415
"195" 38.8 88.9831949136196 103.432010534837
"196" 39 93.8716723766792 101.701338052025
"197" 39.2 98.9122355129593 99.6883353696159
"198" 39.4 104.458543135028 96.9354282339728
"199" 39.6 107.024830598129 92.4996977430733
"200" 39.8 107.903211679874 86.9393797633499
"201" 40 106.952754320294 80.8432803985647
"202" 40.2 103.948968213328 75.3789900950905
"203" 40.4 99.9542180306839 70.5337781686727
"204" 40.6 95.4367682279569 66.1015379952417
"205" 40.8 90.3460701744243 62.8782211803643
"206" 41 84.1945055063144 60.3682738649697
"207" 41.2 78.1617416971007 57.9869254174525
"208" 41.4 72.3945183401125 55.923057161787
"209" 41.6 66.1392244563332 54.2543162607433
"210" 41.8 59.7197385528202 53.0663312246873
"211" 42 53.4996179062268 53.716055638787
"212" 42.2 48.2170330283458 56.8876672578806
"213" 42.4 44.4293305927943 61.5956749036766
"214" 42.6 41.295652242836 66.963846837129
"215" 42.8 40.295061351794 72.6489128256341
"216" 43 40.894228316056 78.3312992053867
"217" 43.2 43.1322746175125 83.9590472545647
"218" 43.4 45.9027658910657 89.1146159327648
"219" 43.6 50.5026571060867 92.4665512871584
"220" 43.8 55.8549892795125 94.5263301494368
"221" 44 61.6473324506401 96.0629417539244
"222" 44.2 67.0635505746493 95.9061939084532
"223" 44.4 71.2889041708613 94.3052160306701
"224" 44.6 76.2233877890482 91.1822247706227
"225" 44.8 81.7223453652625 88.4188363090513
"226" 45 85.8142859718202 84.2534240939386
"227" 45.2 88.5904122296043 78.9463486798727
"228" 45.4 90.2555988529002 73.3069696382094
"229" 45.6 91.5756164062599 67.3272323911163
"230" 45.8 92.7534582716925 61.1297261329384
"231" 46 92.9039170132914 55.2003398121058
"232" 46.2 92.5129401465329 48.6073637580564
"233" 46.4 91.1527330494225 42.8479641053584
"234" 46.6 88.3718316465941 36.2237801824237
"235" 46.8 85.1214772358106 30.8515127273411
"236" 47 80.6088581715317 26.3725978718411
"237" 47.2 75.3247508590562 22.3277655930516
"238" 47.4 68.896478768364 20.0828140916436
"239" 47.6 63.3626615442359 18.5416679829669
"240" 47.8 58.7386472409367 17.2514672974311
"241" 48 57.9171349749967 17.6389504243795
"242" 48.2 57.1381932609967 18.7786651427584
"243" 48.4 54.7800497141925 20.8895971876984
"244" 48.6 50.8599310067261 22.6907675568574
"245" 48.8 46.2323052772701 25.1628399583099
"246" 49 43.2331084963474 28.3248605367604
"247" 49.2 40.2067443517303 29.4571076893366
"248" 49.4 37.4646622505437 30.6258817741272
"249" 49.6 37.8501738781992 30.6861500430379
"250" 49.8 38.3628794145 30.3313444385209
"251" 50 38.9560005361748 30.1360399779247
"252" 50.2 39.7599888034884 30.2966791860379
"253" 50.4 40.0814195710125 30.5628140501243
"254" 50.6 39.7611879774792 31.0816167699917
"255" 50.8 39.9950935563166 32.391675385777
"256" 51 41.0747669588155 34.4944043300675
"257" 51.2 40.768118187302 34.7920669053058
"258" 51.4 39.6310938926062 35.2792471176584
"259" 51.6 38.43212971739 35.0037031099849
"260" 51.8 36.9290193175719 35.6423676361485
"261" 52 33.2888164561065 36.5292814689208
"262" 52.2 29.7127515514921 37.5551346425768
"263" 52.4 27.5396293142146 39.1007572641797
"264" 52.6 26.8173270339042 39.6952577453955
"265" 52.8 25.7755400394178 40.4701420310426
"266" 53 25.6529296263785 42.8270852552924
"267" 53.2 24.4122441128424 46.2640651892306
"268" 53.4 23.6355001725335 47.8413904614216
"269" 53.6 22.3088310760737 48.0986671285053
"270" 53.8 19.3560061092268 47.5939446913727
"271" 54 15.554590702664 48.6727171444918
"272" 54.2 11.3589079040372 49.1697316594752
"273" 54.4 8.58296401113749 49.4300215886584
"274" 54.6 8.72901558251249 51.3151408398079
"275" 54.8 9.05289134780723 54.6509809190742
"276" 55 9.40051706009869 59.3078083239515
"277" 55.2 11.1681260000882 63.999772284613
"278" 55.4 14.0569769062725 68.1479909760784
"279" 55.6 17.8815807220125 71.8133611298988
"280" 55.8 21.7835017152902 75.3154087326028
"281" 56 25.3808818154717 76.8479750829747
"282" 56.2 29.4282461295419 79.3925491855114
"283" 56.4 32.5728314173756 82.9265651372742
"284" 56.6 36.127098114737 87.431249493087
"285" 56.8 39.3201810777852 91.5145114144918
"286" 57 41.5906191418875 95.9352761073147
"287" 57.2 43.1675527748494 100.785140787213
"288" 57.4 46.0948496030925 104.068888117188
"289" 57.6 49.7952809456007 108.1904825531
"290" 57.8 54.5460459869145 110.807818037426
"291" 58 59.6617528172867 113.912575574223
"292" 58.2 63.7688764872135 117.762081174787
"293" 58.4 66.3979653785025 122.163704133408
"294" 58.6 67.6846315734466 123.123471602444
"295" 58.8 70.7476130019411 120.828375480837
"296" 59 73.3060991250908 117.988623470568
"297" 59.2 76.2449341459831 114.620570035335
"298" 59.4 80.1170263841663 111.585575792966
"299" 59.6 83.9200737726196 107.95265441073
"300" 59.8 88.634041950719 103.926307916495
"301" 60 93.7278201981169 100.731037274708
"302" 60.2 98.9427651434072 97.7797537152847
"303" 60.4 104.322027576904 94.7230731596739
"304" 60.6 109.846341416571 90.8361193661878
"305" 60.8 115.432346274802 86.9750122034584
"306" 61 119.784928884357 82.6541544530322
"307" 61.2 121.679498161573 76.3880927764615
"308" 61.4 121.903738958028 69.9008458755221
"309" 61.6 120.421954791544 63.4063455716272
"310" 61.8 118.230553851626 55.8683362195811
"311" 62 115.277654500435 50.1881663151487
"312" 62.2 111.144272139232 45.5275236015184
"313" 62.4 107.105459352143 40.5578754661984
"314" 62.6 103.366539124942 35.5298067023284
"315" 62.8 99.9400943622433 30.2897759143603
"316" 63 99.0001214285221 24.8671432130526
"317" 63.2 100.009856724541 20.8224598304441
"318" 63.4 102.022265482359 17.942800765043
"319" 63.6 104.465162728864 18.6284907942935
"320" 63.8 107.228399869833 20.1058054592528
"321" 64 110.092551028849 23.2568310158411
"322" 64.2 114.333460035998 27.1125702531386
"323" 64.4 118.014538056712 31.516216789787
"324" 64.6 120.609245843833 36.4924047223914
"325" 64.8 123.036857488884 41.1825125359013
"326" 65 123.650737744441 46.1990031525258
"327" 65.2 123.691887195106 51.8195875758772
"328" 65.4 125.105903583782 57.6238892340046
"329" 65.6 125.516815898218 63.3211488216584
"330" 65.8 124.163033642597 68.8411021314037
"331" 66 123.167893039829 75.1216016358119
"332" 66.2 121.726195323922 81.0394763427784
"333" 66.4 119.848365730204 87.432433295084
"334" 66.6 117.845767352012 93.7151490345996
"335" 66.8 115.600621776007 99.6536939060244
"336" 67 111.703487378075 100.515615665158
"337" 67.2 105.758617769842 101.595576979257
"338" 67.4 99.8228623317082 103.117732550332
"339" 67.6 93.7999989203562 105.347488484815
"340" 67.8 88.604408298556 106.745738250865
"341" 68 81.7896486624809 107.795304280032
"342" 68.2 75.6709240917103 107.715833303543
"343" 68.4 69.2047243992359 107.212580862297
"344" 68.6 64.9768067197757 104.937818097622
"345" 68.8 60.574459664336 101.916947082011
"346" 69 54.7427889971517 98.1921744014059
"347" 69.2 52.1491150644216 93.7254469865524
"348" 69.4 49.7347329552268 89.2474554282809
"349" 69.6 48.8043622187702 83.8781166157873
"350" 69.8 49.3800362818875 78.2184091019084
"351" 70 50.5130889987651 71.7426020015268
"352" 70.2 52.5522764121525 67.9766237989984
"353" 70.4 55.2575485474154 63.6268015168769
"354" 70.6 58.3155715162601 60.3443053710369
"355" 70.8 60.3216235224044 57.3896129319422
"356" 71 62.9646027418398 53.7602293896675
"357" 71.2 66.8539347781236 49.9998030276029
"358" 71.4 69.4793230202556 45.4477714040116
"359" 71.6 73.4496958656514 42.4700331256029
"360" 71.8 77.9538542026236 39.4768774653251
"361" 72 81.1127527780274 39.9342593573465
"362" 72.2 80.6817693170533 40.3609144899441
"363" 72.4 80.3878349287772 40.4951019280702
"364" 72.6 81.0853982345437 41.0604551512522
"365" 72.8 80.8929934162252 41.6530343696265
"366" 73 80.3737465644435 41.5622626096067
"367" 73.2 80.2877943753125 41.5800200931251
"368" 73.4 81.0581704072341 41.8835218388491
"369" 73.6 81.4466277278232 43.2646601096438
"370" 73.8 81.1789707018673 43.858075618352
"371" 74 80.4502832919964 44.1972921712229
"372" 74.2 80.3153651645022 45.2401985033027
"373" 74.4 81.2461046404615 46.4732224293931
"374" 74.6 81.7101744009812 48.5658831246897
"375" 74.8 82.0546938299025 51.8213726506384
"376" 75 83.7632490227772 55.0620756482172
"377" 75.2 85.6417204228725 58.5475343510284
"378" 75.4 85.2462698113004 61.6236066520069
"379" 75.6 86.2915583319976 65.5545006831683
"380" 75.8 89.6817838044575 68.4444176026538
"381" 76 92.6852287474847 70.5912714856584
"382" 76.2 93.4172897101792 73.4454240791281
"383" 76.4 93.8736394012095 76.4077630217645
"384" 76.6 95.7008538802817 79.9248407093411
"385" 76.8 99.1002893923503 82.031539316726
"386" 77 103.385130846984 82.3880742989414
"387" 77.2 108.388616029474 81.8647051701681
"388" 77.4 114.024708719714 81.8347458734757
"389" 77.6 119.311476010523 82.1183106166684
"390" 77.8 121.270968173687 82.3327464642458
"391" 78 121.792041378157 79.1408241144762
"392" 78.2 121.391250386902 75.5089901733784
"393" 78.4 119.825577541762 72.3601182945334
"394" 78.6 116.938250323041 68.233225175168
"395" 78.8 113.545832631444 64.1372730284788
"396" 79 109.245564968824 60.0265683017527
"397" 79.2 104.786010602224 57.3879597725527
"398" 79.4 100.33627039517 56.2531800786727
"399" 79.6 95.7184769959831 57.3607173728643
"400" 79.8 91.2481534093875 60.1479599803315
"401" 80 86.0065247922625 63.2850867052695
"402" 80.2 80.7588686499696 65.5485511990727
"403" 80.4 76.0469735162115 67.888293321139
"404" 80.6 74.1328565985225 70.7029197979984
"405" 80.8 74.2271252973512 70.4677296546746
"406" 81 74.3426840227312 71.0294261997834
"407" 81.2 74.7793782211425 74.1964733852884
"408" 81.4 76.1451645716093 77.7211008839649
"409" 81.6 77.5849230727842 79.0806072672236
"410" 81.8 78.9373525172465 80.9730176986691
"411" 82 80.3588557246598 84.2015697322953
"412" 82.2 83.5894139911441 87.1984454845795
"413" 82.4 86.6153975653725 90.1920414822784
"414" 82.6 88.5319797965224 93.858620389901
"415" 82.8 89.6091302195125 97.1807714520959
"416" 83 92.0559080184206 101.460148729924
"417" 83.2 96.2288100577064 104.794496168934
"418" 83.4 100.884114827209 107.710991397007
"419" 83.6 105.310151435042 108.721232054305
"420" 83.8 103.619997683629 109.0890162131
"421" 84 101.674071878579 110.728407026492
"422" 84.2 100.230575996667 110.474559469066
"423" 84.4 98.331654621075 111.120582542221
"424" 84.6 95.6958081039967 111.972891683011
"425" 84.8 90.8417252538383 112.736540159338
"426" 85 86.2244430098696 113.618528068516
"427" 85.2 79.8394920555252 114.459329680538
"428" 85.4 74.3639124488032 114.322206588112
"429" 85.6 68.8457268968673 114.000520606449
"430" 85.8 63.3328297339125 113.407101031858
"431" 86 57.573529436025 113.502845950871
"432" 86.2 51.584087268092 112.97130674717
"433" 86.4 46.6643723896159 113.323387180986
"434" 86.6 41.6916512324802 115.353198959255
"435" 86.8 39.6792485773712 118.370596656539
"436" 87 39.5806713262982 117.94907307373
"437" 87.2 38.0676261398184 116.036411150782
"438" 87.4 35.5808674456792 112.649796587692
"439" 87.6 32.6814732880125 108.598434184098
"440" 87.8 30.5316712803145 104.073554055178
"441" 88 28.6037134152225 99.4341849188884
"442" 88.2 27.7351934041125 94.6188902337374
"443" 88.4 26.6118774586598 90.4249040578321
"444" 88.6 27.0522607850939 87.0909477143794
"445" 88.8 28.7583202172203 83.7669101218101
"446" 89 29.9484622742366 79.7662200077446
"447" 89.2 31.5989118198996 77.1808671145778
"448" 89.4 31.8220973752842 73.5941482381802
"449" 89.6 30.2278068889125 69.3319823813584
"450" 89.8 26.4629219379125 66.6835805537584
"451" 90 23.1661656836595 66.6507428148349
"452" 90.2 20.7581011944268 68.3304858919299
"453" 90.4 19.0423566095419 71.8436875748349
"454" 90.6 18.3028451183594 75.5802077015155
"455" 90.8 19.7012053173512 79.91972668961
"456" 91 23.2212261714825 83.8436665131784
"457" 91.2 26.7873524471759 87.0718014956436
"458" 91.4 30.7481720751723 88.8769951411996
"459" 91.6 35.6221749608155 90.8142506817039
"460" 91.8 37.7595740773586 94.4053457731035
"461" 92 39.5275054632792 98.3994906754584
"462" 92.2 42.2636609192547 103.203098417241
"463" 92.4 44.6259295182177 108.287267467822
"464" 92.6 46.3736772338351 113.975393454384
"465" 92.8 48.6775977719411 118.525330974393
"466" 93 53.5468619901335 119.700813424537
"467" 93.2 59.280455853127 118.152858169303
"468" 93.4 64.5232124558202 115.769890897658
"469" 93.6 69.9355062625831 112.893152234288
"470" 93.8 75.7829147960125 109.830460328408
"471" 94 81.527991770936 106.597470381135
"472" 94.2 87.6986576444557 103.885128685567
"473" 94.4 93.6507820066224 101.672615170752
"474" 94.6 99.0650875121103 99.1002559927997
"475" 94.8 100.460102154831 96.3954990533782
"476" 95 99.3094877025979 96.4040066585365
"477" 95.2 98.9703404609768 95.9810621158013
"478" 95.4 97.8766037447713 96.0359371413114
"479" 95.6 98.1051822477403 96.5929703670192
"480" 95.8 97.8886315212375 97.2229641282709
"481" 96 97.4885387317738 97.835052986488
"482" 96.2 96.388961556438 97.3597968415946
"483" 96.4 95.5553372963477 96.8149292070705
"484" 96.6 93.9409116401458 97.1488564790918
"485" 96.8 92.5864185485792 97.9061609232584
"486" 97 91.3414641355437 98.4871216182834
"487" 97.2 89.4314768461441 99.7558058529058
"488" 97.4 86.2173173525862 100.80532732019
"489" 97.6 83.3732690535458 100.385792046158
"490" 97.8 80.295289347131 99.1036165100553
"491" 98 76.8989791335448 97.6971867752552
"492" 98.2 75.1915753446334 97.7479473040595
"493" 98.4 73.3600109501103 98.693851620278
"494" 98.6 70.5696850955437 99.1159547728146
"495" 98.8 68.293458544123 97.6444638386426
"496" 99 64.8463218599319 96.4827077588036
"497" 99.2 62.5603122814713 94.6588305440862
"498" 99.4 60.2170628779125 91.7226619502884
"499" 99.6 56.7637546125125 90.2202092735524
"500" 99.8 55.4942162751335 90.6667859584953
"501" 100 55.0981765914784 90.9307968851243
"502" 100.2 54.7777294622785 91.5260206005733
"503" 100.4 54.222358919361 92.859956193219
"504" 100.6 52.7234862272701 93.7569193790372
"505" 100.8 51.1854386887441 95.9225926813795
"506" 101 49.2954801089862 98.5545957360532
"507" 101.2 46.1099312405338 99.5474629319776
"508" 101.4 42.9627090743288 98.574885034189
"509" 101.6 40.300496928075 96.8034715593772
"510" 101.8 39.7168085559487 94.9401055598073
"511" 102 37.4505821153948 93.0011191300996
"512" 102.2 34.4102469900023 91.2901903313217
"513" 102.4 29.8597187456301 89.2629625712466
"514" 102.6 26.1177438450419 86.4602997375408
"515" 102.8 22.6138406980853 84.4426953788672
"516" 103 17.1855461706412 83.1423876017525
"517" 103.2 11.3487582338427 82.2778466979037
"518" 103.4 6.49577311524653 81.1760397411478
"519" 103.6 6.50470424364582 80.0554133107584
"520" 103.8 5.60882292131931 77.3657039680221
"521" 104 3.84369635449075 73.4925471450497
"522" 104.2 3.59150113174845 69.5359075716528
"523" 104.4 3.26617435143353 64.7321265755268
"524" 104.6 2.27840451344999 58.978143067299
"525" 104.8 2.32371794969711 54.4901467999892
"526" 105 2.44946491553987 49.1659283363091
"527" 105.2 3.84440191763748 44.5129520190334
"528" 105.4 5.14790692334367 39.2810180228078
"529" 105.6 7.26849986876249 35.0141905622001
"530" 105.8 9.4975714069925 31.0599795001584
"531" 106 10.735243369152 27.4339756299491
"532" 106.2 11.2216290673125 26.2175585114584
"533" 106.4 11.8806547542888 25.1957099734874
"534" 106.6 12.1693414860125 24.2859685230513
"535" 106.8 13.6336311421753 23.8155196445654
"536" 107 15.9156802057268 21.6941327008727
"537" 107.2 18.5177164551125 19.1681359997584
"538" 107.4 21.4954603056493 16.6591237420321
"539" 107.6 24.5086080362238 14.1427573954161
"540" 107.8 27.2978500876062 12.0043064238147
"541" 108 29.4271832921517 9.89872960315842
"542" 108.2 29.5133581985447 9.0946607370939
"543" 108.4 29.2411473845125 9.06606777095152
"544" 108.6 29.9829966359411 8.46496326145512
"545" 108.8 29.4754631846588 8.48333551308525
"546" 109 28.8028017533007 9.74752327044077
"547" 109.2 28.0741159158423 10.4953658096265
"548" 109.4 27.6832639565125 11.6375792879463
"549" 109.6 27.4529317292544 13.0479993285778
"550" 109.8 25.9139152522032 14.1909393571069
"551" 110 23.5209597636757 14.8545475488625
"552" 110.2 21.7660400589335 16.5894289570953
"553" 110.4 19.1443496346568 20.0611083564265
"554" 110.6 15.8368587227625 23.1975365744709
"555" 110.8 12.7068696163664 26.3002663676079
"556" 111 10.1319958287511 30.553962439738
"557" 111.2 7.77852122911962 33.9160991181584
"558" 111.4 6.92075803215533 38.5712031708727
"559" 111.6 5.20002964652468 43.3409772145853
"560" 111.8 2.57537604191248 48.1905878613819
"561" 112 2.58695490522871 52.8773649850773
"562" 112.2 3.65662132586963 57.0293398579798
"563" 112.4 4.40407757745436 59.6332522958793
"564" 112.6 4.95114826961249 61.3261925430251
"565" 112.8 7.21047264511855 63.6142354766736
"566" 113 9.31527171462827 67.3149333114216
"567" 113.2 10.0199583107709 70.9712608423944
"568" 113.4 10.6942765735814 74.6628087780894
"569" 113.6 11.1620629362419 78.7067750098525
"570" 113.8 12.2479993257595 83.4170813745114
"571" 114 11.8750746162792 87.6284577524251
"572" 114.2 10.6611956782787 90.3421647944312
"573" 114.4 12.6378014124041 92.1380818896885
"574" 114.6 15.4365692308458 92.1463196936251
"575" 114.8 19.5017794871325 93.0273893212384
"576" 115 24.1009434697312 93.6877047033772
"577" 115.2 28.8610452422857 95.2089079400553
"578" 115.4 33.7135710590625 97.0817809426084
"579" 115.6 36.9614193361321 100.294068837082
"580" 115.8 39.2659649641687 103.749035175877
"581" 116 42.6018524027411 107.025342846444
"582" 116.2 46.3050048981757 110.493488096873
"583" 116.4 47.4205110326062 114.706960017096
"584" 116.6 49.8282289046981 116.441092391767
"585" 116.8 54.2174413580352 115.941022031795
"586" 117 59.9321082508922 115.322081578956
"587" 117.2 66.1289618865814 114.312732691296
"588" 117.4 71.9128279468573 114.733540283917
"589" 117.6 78.1746653152817 115.005928832005
"590" 117.8 84.9166896748677 115.347964135908
"591" 118 90.6639471238875 113.391758240522
"592" 118.2 96.778432413438 112.201122477488
"593" 118.4 103.162998268371 110.818248733843
"594" 118.6 106.198330925643 106.263133058495
"595" 118.8 106.689591025946 100.095852630392
"596" 119 107.033117212108 93.9084221194563
"597" 119.2 105.9878455069 87.4871873197068
"598" 119.4 105.070704456545 81.247277890352
"599" 119.6 103.127014547887 75.9140398646584
"600" 119.8 100.921261328916 70.6636731193315
"601" 120 99.5248817794445 65.1279658880322
"602" 120.2 101.760353280348 60.9716089953234
"603" 120.4 105.457140076522 58.514697312718
"604" 120.6 110.20741769594 55.8916971707039
"605" 120.8 114.63232945555 53.7924591785135
"606" 121 120.335326163424 53.1872698561878
"607" 121.2 125.102907654112 51.8624441228311
"608" 121.4 124.246071768712 50.1622267998184
"609" 121.6 121.317565647997 46.383100591219
"610" 121.8 119.07652096778 45.2248931771881
"611" 122 118.941154137325 43.4703060789397
"612" 122.2 118.575376090792 41.6678674086484
"613" 122.4 119.542927575153 43.2495350278186
"614" 122.6 120.82721175073 45.4562620031287
"615" 122.8 120.1819233001 48.5045264078491
"616" 123 117.646974935419 52.3835089209084
"617" 123.2 115.035086000663 56.2418668775884
"618" 123.4 111.961262160032 61.7470374412834
"619" 123.6 108.946607930368 66.3982182527642
"620" 123.8 105.722095960541 71.4907637030156
"621" 124 102.75568081413 77.0060856009525
"622" 124.2 100.62541327408 82.789698455543
"623" 124.4 99.1600488846809 88.9695129606216
"624" 124.6 97.6414431628028 95.2179744382229
"625" 124.8 95.7978355211207 100.701651572798
"626" 125 92.8306297136671 106.310834946292
"627" 125.2 89.3453396745231 111.757788629627
"628" 125.4 85.1324537022711 116.349620506641
"629" 125.6 80.6692072145815 120.888970495124
"630" 125.8 77.1041842087383 121.974203528255
"631" 126 75.4818344881189 123.818955275658
"632" 126.2 72.0222632238929 123.730054319169
"633" 126.4 66.649528145683 123.903045574329
"634" 126.6 61.3075812775125 123.445907888532
"635" 126.8 55.6080077604393 123.286995080732
"636" 127 49.4124921866375 122.776309335565
"637" 127.2 44.5519587091577 120.466574404384
"638" 127.4 40.2802546927441 119.704913117769
"639" 127.6 40.6415348756671 120.685120184024
"640" 127.8 41.7577503215022 120.946105809849
"641" 128 44.0767057799081 121.236035910829
"642" 128.2 46.7231406749593 122.140915944967
"643" 128.4 49.0854236619661 123.985584559839
"644" 128.6 53.4250298021429 124.80956593368
"645" 128.8 58.1704149238751 125.28054096429
"646" 129 63.5533612841099 125.490645122912
"647" 129.2 68.5499887868945 125.120838196529
"648" 129.4 73.9442682401751 123.88230294517
"649" 129.6 79.3657300374393 122.489054788341
"650" 129.8 85.7729337031463 120.184808194496
"651" 130 89.9867989293307 118.80009218659
"652" 130.2 94.3517493011062 117.173608778096
"653" 130.4 96.2625906932625 114.260691326783
"654" 130.6 98.9977383026488 110.612352579204
"655" 130.8 103.726401821093 107.915561948158
"656" 131 108.563378593512 105.102716869825
"657" 131.2 112.309171835836 103.089177994747
"658" 131.4 114.40287068378 98.1852174349901
"659" 131.6 116.303275383997 95.4096661137667
"660" 131.8 119.275075465041 93.2417480890719
"661" 132 119.100518931765 94.6596881518186
"662" 132.2 119.463038180193 95.5077386173499
"663" 132.4 118.63176469748 96.289292416191
"664" 132.6 117.700670366071 96.4796284509525
"665" 132.8 116.669838676755 97.0049116945163
"666" 133 115.16004123395 98.6372301777522
"667" 133.2 112.575739818231 101.172847736346
"668" 133.4 110.203483646879 103.960269022625
"669" 133.6 106.100786820606 106.455046234408
"670" 133.8 102.500615586212 109.897535864892
"671" 134 99.024293133808 113.524532396317
"672" 134.2 95.0808541192599 115.244446881811
"673" 134.4 90.8990797955338 117.918886122807
"674" 134.6 86.2479650593052 119.985992085427
"675" 134.8 80.154812884499 123.066329160104
"676" 135 74.8559158086586 123.681108848743
"677" 135.2 69.0164182402021 123.812240260883
"678" 135.4 62.5792270877173 124.041845223942
"679" 135.6 56.2834072222125 124.416143923058
"680" 135.8 50.1485848129057 123.961177779619
"681" 136 44.6641933217125 121.819671543058
"682" 136.2 39.2618188115015 119.519796200312
"683" 136.4 35.0063758527574 115.914286555526
"684" 136.6 30.213413400719 112.460799739452
"685" 136.8 25.52981467635 110.372473937733
"686" 137 23.8568836070388 109.299891696022
"687" 137.2 23.9792338269187 105.765358258471
"688" 137.4 23.3111394972867 101.3238723899
"689" 137.6 21.9877761552222 96.1602426406423
"690" 137.8 20.6017271811651 90.8512721539163
"691" 138 17.5544252021325 86.1454392780484
"692" 138.2 13.6734408432839 81.9100364393299
"693" 138.4 10.9108472201962 77.1937298233727
"694" 138.6 10.5809892494717 71.9477958311278
"695" 138.8 12.7016183239125 66.9259179758918
"696" 139 14.2258656324443 60.7822119091698
"697" 139.2 16.8825033062299 55.200117002691
"698" 139.4 20.5623003441295 50.3581223542754
"699" 139.6 24.6030277751862 46.04572482599
"700" 139.8 29.7928977652625 43.6082436741272
"701" 140 35.1974550242325 41.3562907230484
"702" 140.2 41.135399982997 41.4177628758388
"703" 140.4 46.9965143789716 42.6897912471074
"704" 140.6 52.4223000594831 41.9995285717761
"705" 140.8 58.1679692670023 41.2074174750564
"706" 141 63.7005801008106 40.240007328293
"707" 141.2 69.1390001766007 40.4454634855114
"708" 141.4 75.2183787558155 40.0650177998857
"709" 141.6 81.2438617793937 39.8031503559802
"710" 141.8 87.1206299582848 41.1373772522376
"711" 142 92.5283070238839 43.1558315447013
"712" 142.2 97.3241823738717 46.7509914703623
"713" 142.4 100.690874337352 51.3462182050984
"714" 142.6 104.121837204088 52.4887447332796
"715" 142.8 107.750071803895 50.3311502381878
"716" 143 111.490533776626 46.3767170399131
"717" 143.2 113.837463115387 41.5619612948411
"718" 143.4 113.238353608319 38.7752117150156
"719" 143.6 112.320395446391 36.6423951171584
"720" 143.8 112.694366150093 35.3934919023784
"721" 144 112.402448469655 36.6275581321298
"722" 144.2 113.079666915088 38.574013205916
"723" 144.4 114.119026454018 41.6907939920862
"724" 144.6 113.147356893255 45.3526230805811
"725" 144.8 111.420836599337 50.2511225191378
"726" 145 109.878000288823 55.8109154836827
"727" 145.2 106.999253645368 61.0167795844084
"728" 145.4 103.683537855807 65.8068892913349
"729" 145.6 100.961764552843 70.2894000608963
"730" 145.8 97.9178418355125 75.6336208476184
"731" 146 96.2861639293441 81.5736663708531
"732" 146.2 94.9400125747 86.9774463963147
"733" 146.4 92.4451740201414 92.5749607009625
"734" 146.6 90.1489231616704 98.2389193572216
"735" 146.8 87.8002544614458 104.111729911458
"736" 147 83.8545571947081 108.633825231539
"737" 147.2 79.3591026263729 112.112185911182
"738" 147.4 74.0669852231429 116.385141961615
"739" 147.6 69.1346891456093 120.332562926707
"740" 147.8 68.7032941816321 123.378683872093
"741" 148 70.9145290835125 123.01972862119
"742" 148.2 74.298896530547 122.366273745814
"743" 148.4 75.4293363513243 121.035384150629
"744" 148.6 77.6565056611261 120.406659471715
"745" 148.8 80.329691997808 119.88441445892
"746" 149 81.3758566523909 120.192665809807
"747" 149.2 80.3267414610125 119.394965797428
"748" 149.4 79.0260402655884 118.748439118386
"749" 149.6 75.0472476216791 117.648005919192
"750" 149.8 70.3101777536849 115.964626326158
"751" 150 64.6799406981242 114.382305511053
"752" 150.2 59.0276451370968 112.425838689147
"753" 150.4 52.7307556657516 110.898682932571
"754" 150.6 46.7786249598603 109.975806336637
"755" 150.8 40.5747493232125 110.516361782125
"756" 151 34.0186565637125 111.429454569092
"757" 151.2 30.7152736389641 110.42827715461
"758" 151.4 29.0200192422598 106.684377517422
"759" 151.6 26.3154315996259 101.075061775901
"760" 151.8 23.2430199662465 95.5035953103605
"761" 152 19.3037394574216 90.5073948549766
"762" 152.2 14.3451853404525 86.1454392780484
"763" 152.4 8.7367278767105 83.1963736611386
"764" 152.6 8.48364894260249 83.1231454277284
"765" 152.8 10.0944545870537 81.8087958356055
"766" 153 14.7145677006177 79.1958442965374
"767" 153.2 19.3210168275228 75.8638503212306
"768" 153.4 24.4698080406709 73.0122891726535
"769" 153.6 30.4996416503288 71.0575767294135
"770" 153.8 36.9179624059921 69.2691901411482
"771" 154 43.0998187127625 67.6261000276984
"772" 154.2 49.3094943664615 67.611951902689
"773" 154.4 54.9626094518232 68.8298296647604
"774" 154.6 61.0924449945982 71.034526413387
"775" 154.8 66.0860890999356 74.2850031070142
"776" 155 70.909230160288 78.1395876189441
"777" 155.2 74.9626655668761 82.6825712734311
"778" 155.4 79.5093825536349 87.3477914523013
"779" 155.6 83.3328297423401 92.274054196917
"780" 155.8 86.8787772324187 97.6513820709709
"781" 156 90.0685061021279 103.144900608202
"782" 156.2 93.6217398312574 108.311656459189
"783" 156.4 98.1483449957778 110.970391187077
"784" 156.6 101.765983237828 110.2001754173
"785" 156.8 104.903190109448 108.61074648861
"786" 157 107.948788056757 105.555258066552
"787" 157.2 111.330741247502 102.700096764454
"788" 157.4 115.479798132278 99.3061364391686
"789" 157.6 115.40387876577 98.2965686517357
"790" 157.8 115.833501257512 96.3198267872648
"791" 158 116.284670468097 93.4460126503069
"792" 158.2 116.604243585049 90.1133273722321
"793" 158.4 117.534062128176 85.9265258072376
"794" 158.6 117.547173028312 80.6963320192953
"795" 158.8 116.324234537332 76.1321435445784
"796" 159 115.78434474158 70.4595572314303
"797" 159.2 114.882372427786 65.1215974325268
"798" 159.4 112.88354872677 59.5080620319208
"799" 159.6 111.043009716412 54.0296724098284
"800" 159.8 108.9058919713 48.050300361201
"801" 160 106.944149938952 42.1820117388837
"802" 160.2 106.593503884808 36.021096369087
"803" 160.4 107.099912342967 30.2062908540069
"804" 160.6 109.463405798311 25.342747048043
"805" 160.8 110.304471053933 26.0017115785603
"806" 161 112.019626261607 27.5718883028754
"807" 161.2 113.603979310808 29.7378981556482
"808" 161.4 115.362241520542 33.9446603143384
"809" 161.6 117.379816244215 39.0357770832772
"810" 161.8 120.20932088616 44.7945547220114
"811" 162 123.249846313439 49.8666389178216
"812" 162.2 126.735011000145 55.1287885623094
"813" 162.4 126.331014823755 58.8846996359248
"814" 162.6 124.038858147707 63.0520484075176
"815" 162.8 121.043155988275 66.6187972824951
"816" 163 116.316733617124 70.605696332214
"817" 163.2 112.036160401762 74.6969434365334
"818" 163.4 109.472143926512 79.3543657681584
"819" 163.6 108.429497986419 84.9367813851584
"820" 163.8 107.867416924646 89.9289679714471
"821" 164 105.171213064803 94.3804027027391
"822" 164.2 100.336660842144 98.6775865330005
"823" 164.4 94.6539067186973 101.750351171952
"824" 164.6 88.2156900422458 103.981906292458
"825" 164.8 82.2077252441642 106.837588302754
"826" 165 76.6378171381508 111.107289432297
"827" 165.2 70.621014814469 114.268452521398
"828" 165.4 64.3446253007146 117.885739666892
"829" 165.6 58.6556785882765 120.858539154754
"830" 165.8 53.3640877545235 118.997648457961
"831" 166 48.0741319385674 115.316934864334
"832" 166.2 42.5246465450795 110.956379085973
"833" 166.4 38.33308061404 105.601562936972
"834" 166.6 34.2393567160125 99.9499556109441
"835" 166.8 31.7077961455125 93.6730642680823
"836" 167 30.0492629454788 87.0927286759674
"837" 167.2 29.0173135586504 80.5227783391584
"838" 167.4 29.4212253076415 73.8682709007391
"839" 167.6 29.3536611876458 66.9648650615918
"840" 167.8 28.3641474050976 60.181903226052
"841" 168 29.346372844123 54.3066066876216
"842" 168.2 30.4286918572598 47.9069855531268
"843" 168.4 29.5570515240792 43.0253897179918
"844" 168.6 25.7770419072353 39.7684450320891
"845" 168.8 20.0771272198066 37.2266014026584
"846" 169 14.2881996045335 38.0636221041058
"847" 169.2 11.8027806794242 40.6440172557466
"848" 169.4 11.43096965295 43.9206317573459
"849" 169.6 12.2032726591602 48.713041147363
"850" 169.8 12.5371750731792 54.2464778535584
"851" 170 11.2232863901082 60.3020591287435
"852" 170.2 9.78555886479971 66.5625959896691
"853" 170.4 9.02319037875717 72.9142856043605
"854" 170.6 7.47773687172524 79.4317074986265
"855" 170.8 6.85101912136179 82.4203372634461
"856" 171 10.495983365323 85.6528611362742
"857" 171.2 15.2943814576554 88.6488809086529
"858" 171.4 20.6493097909061 92.404401682318
"859" 171.6 25.9054752146961 96.55202109324
"860" 171.8 30.9332802367057 100.835748907465
"861" 172 34.7314301106093 106.198539890416
"862" 172.2 38.7009617556458 111.693429261058
"863" 172.4 43.4284347483562 117.055956123377
"864" 172.6 49.0330997421651 120.401860967137
"865" 172.8 55.0520061545865 120.008391643899
"866" 173 62.0372228830315 118.955499574007
"867" 173.2 68.4510467522442 119.29729361878
"868" 173.4 75.4549837064606 119.830672538717
"869" 173.6 82.6283287635696 118.900494738687
"870" 173.8 89.5072433286517 116.086233260412
"871" 174 95.9290544806189 113.584987011935
"872" 174.2 102.055969691137 109.740468956147
"873" 174.4 105.656256839477 104.159950112801
"874" 174.6 108.630430352776 97.9448226823232
"875" 174.8 111.384700128069 91.9084435642409
"876" 175 114.042781991089 85.257107053778
"877" 175.2 116.08768223787 78.2775130126637
"878" 175.4 118.281603787227 71.7172926708625
"879" 175.6 120.263240499755 65.3845575539463
"880" 175.8 121.866325348594 58.9124446988829
"881" 176 121.846454386502 52.5815561764237
"882" 176.2 119.140185200277 47.5399424296878
"883" 176.4 115.664864391595 42.8431459091893
"884" 176.6 110.307883473825 40.2206586158459
"885" 176.8 103.976723518121 37.3825235842409
"886" 177 98.0385778011825 34.5405507255484
"887" 177.2 92.5208885313696 31.2083493504441
"888" 177.4 86.9740963685224 27.251391548703
"889" 177.6 81.941506371564 23.2692239723337
"890" 177.8 78.1121032545419 18.3258098129525
"891" 178 75.9087642225941 12.8436061851686
"892" 178.2 74.1994600491186 8.57688911879478
"893" 178.4 69.4335314881241 6.82455672217783
"894" 178.6 63.8598583829593 7.35888241867969
"895" 178.8 58.3569161978494 9.80559526778885
"896" 179 53.4597435089625 13.8713323445584
"897" 179.2 48.5524107107625 18.0532756715959
"898" 179.4 43.2916620309382 21.9299085520693
"899" 179.6 37.7167750820839 25.4974348452502
"900" 179.8 32.2482863144104 29.7061046163013
"901" 180 26.4396903429335 33.0414978954216
"902" 180.2 20.2305768282937 36.7641047599709
"903" 180.4 12.6197499600941 38.5685537092604
"904" 180.6 8.79457008319566 37.6629887160297
"905" 180.8 7.76857288660956 37.1314394295079
"906" 181 8.01931313197916 39.3254165764918
"907" 181.2 7.72693952335623 44.1113101977522
"908" 181.4 8.84380699299669 49.47306836759
"909" 181.6 10.3227124226504 55.6414102563308
"910" 181.8 10.3647931819125 61.2309885557584
"911" 182 11.4553115815125 66.9676651788643
"912" 182.2 13.1287522967542 73.1898838154222
"913" 182.4 14.836835022289 79.4673886835231
"914" 182.6 17.695798646547 85.5948528331929
"915" 182.8 21.0019841358339 91.325958063087
"916" 183 25.1998637608028 95.9047832613197
"917" 183.2 29.7383128345466 100.393168388147
"918" 183.4 35.5051370012625 103.919428675815
"919" 183.6 40.8870092910177 108.004388634843
"920" 183.8 45.3518397165448 111.378921074384
"921" 184 50.613029479686 115.377770579046
"922" 184.2 53.802153304075 120.459769134033
"923" 184.4 57.9467541069956 123.694237079878
"924" 184.6 62.8513874456209 122.26341805764
"925" 184.8 68.8174958024889 119.954029771194
"926" 185 74.3946872337511 116.954531421033
"927" 185.2 80.7009389510713 114.569022421908
"928" 185.4 87.2690184036138 112.201384712108
"929" 185.6 93.5023800971642 109.699542690147
"930" 185.8 100.053216534237 107.320163971365
"931" 186 107.029747929502 104.463109662664
"932" 186.2 112.535169937294 101.030853153065
"933" 186.4 115.311610309132 98.5617701992084
"934" 186.6 115.653423334383 95.2933558944165
"935" 186.8 115.339004551434 91.5038143372708
"936" 187 115.310149793419 85.4682468254397
"937" 187.2 116.462334412044 79.0622626254084
"938" 187.4 119.128424707733 73.6434247683484
"939" 187.6 123.782247384467 68.5919877530584
"940" 187.8 126.841564347814 66.3720038681584
"941" 188 126.638637693916 68.2872000090025
"942" 188.2 125.689813242582 71.4891110685446
"943" 188.4 125.577984976711 76.5175268856535
"944" 188.6 123.910103978937 81.8288826272796
"945" 188.8 122.179826379997 87.4485267717058
"946" 189 119.497706667247 92.2757900510768
"947" 189.2 116.7934092283 98.1984607684615
"948" 189.4 112.405386486493 102.889716895782
"949" 189.6 107.741622707289 107.821646989733
"950" 189.8 103.323225244785 110.342870218552
"951" 190 97.7808850506334 113.71625244106
"952" 190.2 92.0151946249792 116.795497487758
"953" 190.4 86.4673986397125 119.532484843617
"954" 190.6 79.5623094456066 120.971236009476
"955" 190.8 72.5839080901831 122.506209387064
"956" 191 65.6798553031196 123.485123112516
"957" 191.2 58.2605445727478 123.202674919582
"958" 191.4 50.8331062292537 123.221002959911
"959" 191.6 43.7674830390482 122.645906146837
"960" 191.8 38.7439509686773 118.860691673081
"961" 192 33.7389076040609 114.184786388255
"962" 192.2 27.9455076668925 109.805793840798
"963" 192.4 22.0346117992063 106.133799013924
"964" 192.6 17.1128882410914 101.588368727422
"965" 192.8 14.3468376410579 96.0386678341887
"966" 193 11.3953929881279 89.9285708673672
"967" 193.2 8.38464135105986 84.0826786285795
"968" 193.4 4.99175267810823 79.7217389878818
"969" 193.6 4.82250486533068 79.4546840192039
"970" 193.8 5.81469916978835 78.2754867275032
"971" 194 7.1530172309311 73.6225020316119
"972" 194.2 9.80948312128669 69.2700020729326
"973" 194.4 11.903655940152 63.6909951781119
"974" 194.6 12.4697473020706 57.0699906091119
"975" 194.8 12.502853886547 50.2873051417101
"976" 195 10.6432234115976 43.9691429766797
"977" 195.2 7.62619810321775 39.34682608559
"978" 195.4 6.55513232966553 39.9436242860156
"979" 195.6 7.0302597168742 41.8892028680201
"980" 195.8 5.85513062717564 45.6808521283795
"981" 196 4.78237756491249 49.7632355440917
"982" 196.2 5.40416437170195 55.3356296887479
"983" 196.4 4.68879042857843 61.5956359954991
"984" 196.6 4.22797170104658 68.0007001792493
"985" 196.8 4.55687571711521 74.1987675286927
"986" 197 6.06921460787835 80.6256873054389
"987" 197.2 8.22414595306804 86.432157144751
"988" 197.4 10.5880898065925 92.8612150889184
"989" 197.6 14.1209108235774 98.1214658082753
"990" 197.8 19.1311330548875 101.98830234319
"991" 198 23.5721826881792 106.725512107325
"992" 198.2 27.8455434802625 111.688560875346
"993" 198.4 32.5662217078798 115.02804164623
"994" 198.6 38.9547360204053 115.913624190123
"995" 198.8 45.6217495093257 117.405525833741
"996" 199 51.3977116938458 120.279097930925
"997" 199.2 56.8752335896973 124.208426132658
"998" 199.4 61.4505515921074 124.038340758399
"999" 199.6 67.5150735785865 122.268284270936
"1000" 199.8 74.2826497157709 121.633104791709
"1001" 200 81.037214554033 121.692871213816
"1002" 200.2 86.8647575140695 119.31046035507
"1003" 200.4 90.9256944498419 115.46824190057
"1004" 200.6 96.3865132386716 111.050507293329
"1005" 200.8 101.440013064034 108.400989393115
"1006" 201 108.928860303523 105.192088201745
"1007" 201.2 113.255766307059 101.231653151396
"1008" 201.4 116.896756697122 95.8393689087784
"1009" 201.6 120.121737672606 91.3346516090022
"1010" 201.8 122.647191408397 85.5749669648742
"1011" 202 124.577503831336 78.7701594826584
"1012" 202.2 126.090815462541 73.1952336898315
"1013" 202.4 125.874908303334 68.7936642463366
"1014" 202.6 124.350195610074 63.9715916474645
"1015" 202.8 123.353902444739 57.6631142925605
"1016" 203 123.953968625963 50.9801155995184
"1017" 203.2 123.114221767961 48.0311058573931
"1018" 203.4 120.278287223482 46.8101274217254
"1019" 203.6 115.316777546245 44.8662714969802
"1020" 203.8 110.852995146785 41.430132823916
"1021" 204 108.1712582749 36.1800640658217
"1022" 204.2 107.249081749616 30.2716690713852
"1023" 204.4 105.155829940354 24.2474529585743
"1024" 204.6 100.482841823028 21.7048108340372
"1025" 204.8 93.6839167126415 21.6749882040616
"1026" 205 87.4302348408321 21.486491389777
"1027" 205.2 80.8538824194795 19.8238166073672
"1028" 205.4 74.0002315224809 18.7376682104426
"1029" 205.6 67.7122131481792 16.4410531909463
"1030" 205.8 62.6461510190465 13.2791853911002
"1031" 206 56.0781236246687 11.9150526857522
"1032" 206.2 50.6163922578861 13.8362371684331
"1033" 206.4 46.0499600754506 17.7724651761172
"1034" 206.6 41.046982737325 22.2806572652834
"1035" 206.8 35.2130338585125 26.7511335855484
"1036" 207 29.3290924167383 30.5574364588681
"1037" 207.2 23.9832908150125 34.6666419155022
"1038" 207.4 18.0763161505125 38.5404164269384
"1039" 207.6 12.4087037835437 41.0685691274397
"1040" 207.8 9.4035630461826 41.5904149052306
"1041" 208 7.85367019103723 38.9856471709901
"1042" 208.2 9.25377631615459 34.9191573954847
"1043" 208.4 11.3440341937982 31.1017085205513
"1044" 208.6 13.7434528663875 25.6103380389539
"1045" 208.8 17.5894775792625 22.4041308159628
"1046" 209 21.423197580996 18.0818974996859
"1047" 209.2 24.3285663974593 14.659389333935
"1048" 209.4 28.4330615927778 12.0209483545666
"1049" 209.6 32.7438642505416 9.80797911220696
"1050" 209.8 36.6361004513971 7.28103605466803
"1051" 210 41.2290351545028 6.66196209255647
"1052" 210.2 46.3953413489164 4.88429231928342
"1053" 210.4 51.5778911408216 2.01017442683114
"1054" 210.6 55.3235238392312 3.13573045087716
"1055" 210.8 59.4454237424812 4.58001821225217
"1056" 211 64.4072874796156 5.58644403183883
"1057" 211.2 69.8538111055466 6.62805956539705
"1058" 211.4 74.5279531456792 7.24600032159175
"1059" 211.6 79.3259582881718 9.03418989860896
"1060" 211.8 83.4582238077335 12.5881283630742
"1061" 212 86.8363710305546 17.0075976667163
"1062" 212.2 89.4051216753696 22.35782283474
"1063" 212.4 93.1826961530388 26.8386620360426
"1064" 212.6 95.5891306697 32.1999931545022
"1065" 212.8 97.8542547568186 37.9605022692502
"1066" 213 99.7381056303335 43.3276282134532
"1067" 213.2 98.9233125173594 48.5437766793625
"1068" 213.4 96.1652229790125 53.3442037015084
"1069" 213.6 95.326668378737 59.6238251417707
"1070" 213.8 93.0012542842749 65.3732617695149
"1071" 214 90.1704264546007 71.4809451099819
"1072" 214.2 87.9607636631186 77.631252279613
"1073" 214.4 84.330528638729 83.6171309899625
"1074" 214.6 79.3165514256687 88.0606622173459
"1075" 214.8 73.6224804406973 91.9500790637454
"1076" 215 67.8664362416721 95.8474897904776
"1077" 215.2 62.0865229915125 99.180690191528
"1078" 215.4 55.814419398575 101.440608950533
"1079" 215.6 49.1387807232458 103.968923930558
"1080" 215.8 44.1507877521413 108.378644135519
"1081" 216 41.2011482848875 112.572984279783
"1082" 216.2 37.2723050564435 111.653586840055
"1083" 216.4 32.2270906215125 109.046283791062
"1084" 216.6 27.8213741894912 105.252796656329
"1085" 216.8 22.676940648825 100.775262903158
"1086" 217 18.0256849391025 96.2677868514784
"1087" 217.2 12.7928882621186 92.1557614113705
"1088" 217.4 11.1123447074378 91.8096825283375
"1089" 217.6 11.8892933935982 91.9157282179727
"1090" 217.8 12.3594403566911 94.6642796945155
"1091" 218 15.2153882503273 99.4481770200473
"1092" 218.2 19.5124899357 102.596850557252
"1093" 218.4 24.6466895081025 105.794244013698
"1094" 218.6 29.664077937131 109.229858792055
"1095" 218.8 33.1196280021375 112.701332630386
"1096" 219 37.4728705752916 116.006894481182
"1097" 219.2 43.0413980842125 116.258352264146
"1098" 219.4 48.9935706012532 116.156957613566
"1099" 219.6 54.4442392863792 118.128353309492
"1100" 219.8 58.5163734690125 122.295691479392
"1101" 220 61.3316226884384 123.975224446677
"1102" 220.2 65.4841437571835 122.086834885316
"1103" 220.4 70.5528775734411 119.455954365694
"1104" 220.6 76.4181232175482 117.517873196337
"1105" 220.8 83.0232131151071 116.513745147064
"1106" 221 89.2645983075509 114.546552949389
"1107" 221.2 95.0460292525784 111.465025289609
"1108" 221.4 102.002860028819 108.501243502056
"1109" 221.6 108.575549557794 105.582793794252
"1110" 221.8 112.717734401512 101.623443880625
"1111" 222 115.829444269419 97.6797809876272
"1112" 222.2 119.01354971127 93.1585237806633
"1113" 222.4 119.818403078607 88.2110697127795
"1114" 222.6 118.684096466193 82.2947326282754
"1115" 222.8 116.673297792919 76.3562515668771
"1116" 223 116.731668744063 70.2388930912298
"1117" 223.2 117.059188954542 63.8518983228643
"1118" 223.4 117.817368435356 58.3635093710959
"1119" 223.6 119.02875196188 52.7286012959033
"1120" 223.8 122.25441070732 47.1378605357639
"1121" 224 123.724031023849 46.0858150953796
"1122" 224.2 123.322469450684 45.8079426185584
"1123" 224.4 121.257987111193 42.0601890317151
"1124" 224.6 117.842350940986 38.8179656587163
"1125" 224.8 113.383729566982 35.8024363022284
"1126" 225 107.8355795173 33.3023874647039
"1127" 225.2 102.368357774356 30.6055968336584
"1128" 225.4 97.0566784961458 28.3293560471917
"1129" 225.6 91.5733615749825 25.2205131175384
"1130" 225.8 86.344448035836 20.8153686243643
"1131" 226 80.773010151325 17.9802498859084
"1132" 226.2 74.2663388831489 15.8234074884311
"1133" 226.4 67.893179404967 13.6911528975827
"1134" 226.6 61.1804907873335 12.8464090366637
"1135" 226.8 54.609538517018 12.9460180667189
"1136" 227 47.7757333622102 13.6530475154026
"1137" 227.2 42.52372640345 16.0937504223147
"1138" 227.4 37.2756397236451 19.8342106490768
"1139" 227.6 32.4946862443492 23.8600675688829
"1140" 227.8 27.7831282788202 25.5203628784332
"1141" 228 24.5848961422341 23.6546796658594
"1142" 228.2 22.3604955775125 19.7338522546736
"1143" 228.4 23.6533782162135 17.7443590317976
"1144" 228.6 25.6709978620125 16.2918522877435
"1145" 228.8 27.5521019496877 14.95382041721
"1146" 229 27.1022087297261 16.2663890515856
"1147" 229.2 25.0908485646062 17.9153380764084
"1148" 229.4 21.4583538985431 21.4278618088421
"1149" 229.6 17.2291166574506 25.983474480911
"1150" 229.8 13.0328652548155 30.9576942245827
"1151" 230 10.184406679723 36.3253521739163
"1152" 230.2 8.20839637570635 42.6738944774339
"1153" 230.4 5.92892510534405 48.8253168370005
"1154" 230.6 4.60495195227915 55.7567592879251
"1155" 230.8 4.62072621996412 63.1934191319971
"1156" 231 4.93279389589179 70.8442037088825
"1157" 231.2 6.85704275370603 77.9179302418036
"1158" 231.4 9.22351228859113 83.4430804204843
"1159" 231.6 11.0795867547595 89.4653346832173
"1160" 231.8 13.0420447026236 96.0342966685658
"1161" 232 17.9934500107252 100.342977873935
"1162" 232.2 23.9142793122809 103.060158597558
"1163" 232.4 29.8253536700125 106.33739357969
"1164" 232.6 35.0563988399364 110.128207976332
"1165" 232.8 40.86511092961 113.341239293439
"1166" 233 46.1182178545125 117.141414614513
"1167" 233.2 51.4326105161577 121.614047681997
"1168" 233.4 53.9898566198792 124.468073370658
"1169" 233.6 53.7632244520293 124.210614171181
"1170" 233.8 56.99905992195 122.942645847408
"1171" 234 62.4471441554014 121.97497905764
"1172" 234.2 69.1820552713401 121.918606094089
"1173" 234.4 76.1122821256977 121.941321082344
"1174" 234.6 83.1395865393458 120.324536197575
"1175" 234.8 89.9746861993283 117.807780074856
"1176" 235 96.1425793245357 115.164550534647
"1177" 235.2 101.042360845602 110.66665571708
"1178" 235.4 106.244898093328 105.378356872484
"1179" 235.6 111.394328326196 100.375194199709
"1180" 235.8 116.762239454974 95.6984104178411
"1181" 236 121.551094044811 90.6878338680759
"1182" 236.2 121.475044463364 85.7645676290792
"1183" 236.4 120.695605181996 79.6935823210294
"1184" 236.6 119.627097201176 73.7419908544661
"1185" 236.8 118.296215969452 67.0565284047039
"1186" 237 118.077015673356 59.7915691800959
"1187" 237.2 118.474962020334 53.0027418758911
"1188" 237.4 121.102812852218 46.5051718194231
"1189" 237.6 122.821289060775 41.2757118496244
"1190" 237.8 120.499121214564 40.1128347467151
"1191" 238 115.599818743312 39.8469886598426
"1192" 238.2 109.748019116887 39.2023546043147
"1193" 238.4 103.513923096618 38.3874978694005
"1194" 238.6 97.585168811825 37.6160722596584
"1195" 238.8 91.3669420207725 36.7644293190184
"1196" 239 85.399697724664 37.4095346839766
"1197" 239.2 78.7891429734812 36.7681617480647
"1198" 239.4 72.3010988699455 37.6354788831172
"1199" 239.6 65.8474738934519 38.7903859042493
"1200" 239.8 59.7377752722574 39.4349276564645
"1201" 240 53.4625254436554 41.7834104295584
"1202" 240.2 48.1517051175029 45.5240782823988
"1203" 240.4 43.2053004032 47.5151232084084
"1204" 240.6 38.3963619856247 45.3246808204849
"1205" 240.8 34.3006623138736 42.012044247464
"1206" 241 30.7565884755317 37.3564250216584
"1207" 241.2 27.0154213010798 33.8212280119661
"1208" 241.4 22.2903908232525 33.7810825543984
"1209" 241.6 18.879599793075 37.7418388905647
"1210" 241.8 17.7080121879147 41.8692069082019
"1211" 242 19.1727612805451 46.9111611547997
"1212" 242.2 20.9267292358092 52.8132821651255
"1213" 242.4 21.7356302465015 59.275930451609
"1214" 242.6 23.1223176934026 65.2035912971584
"1215" 242.8 24.721918878902 70.7709747056426
"1216" 243 27.509214709062 77.028953691565
"1217" 243.2 30.4716495124255 82.9837825949845
"1218" 243.4 33.3775964864435 89.583571610055
"1219" 243.6 36.1158981179216 96.1886534546243
"1220" 243.8 38.8351128286125 102.558173937425
"1221" 244 41.2834072158918 109.075021166124
"1222" 244.2 43.7597554426792 115.428022034292
"1223" 244.4 47.7580951471441 119.959094098127
"1224" 244.6 52.463529569681 120.40342714208
"1225" 244.8 58.2139434474784 120.003911199136
"1226" 245 65.1397821791051 119.166942261492
"1227" 245.2 71.6168279381029 118.134088489448
"1228" 245.4 78.5390351399179 116.745322413388
"1229" 245.6 85.2816762528458 115.364192088283
"1230" 245.8 91.5147554841196 113.887448422158
"1231" 246 98.1255596259125 111.282321134225
"1232" 246.2 104.55541963247 108.430713117169
"1233" 246.4 109.126898697963 103.975201116532
"1234" 246.6 111.652039419172 99.2031131434002
"1235" 246.8 114.963406789747 93.4775181925627
"1236" 247 117.502662073227 88.242290453543
"1237" 247.2 120.532871315088 82.5717869673377
"1238" 247.4 124.016207596248 77.3306446484525
"1239" 247.6 125.51362237604 75.4608374128766
"1240" 247.8 125.213257730262 76.4730026686862
"1241" 248 124.633338073692 79.5662477123754
"1242" 248.2 123.615206103314 83.3891810160891
"1243" 248.4 122.009396275655 87.9280235453829
"1244" 248.6 119.987857065512 91.8214901802522
"1245" 248.8 117.788567836711 96.588772536
"1246" 249 115.102249852533 100.355323237618
"1247" 249.2 111.779109636142 104.742672699798
"1248" 249.4 107.56627966408 108.719933030828
"1249" 249.6 103.422630958677 111.414107722035
"1250" 249.8 98.7047319343492 114.288841856414
"1251" 250 94.0387120997925 116.446271952648
"1252" 250.2 90.1653219345967 118.577497479085
"1253" 250.4 85.5887858891899 121.274831129126
"1254" 250.6 80.1648727714998 122.988248447753
"1255" 250.8 75.097417555029 124.741273623829
"1256" 251 69.4483688645886 124.51746279093
"1257" 251.2 63.038015085196 124.107360910272
"1258" 251.4 56.6882757642567 124.973781653972
"1259" 251.6 51.1344147958739 124.126308783291
"1260" 251.8 45.0294697769898 122.088465445124
"1261" 252 38.2252180397784 120.181131738999
"1262" 252.2 32.8389189536082 116.924492445361
"1263" 252.4 28.7478176323125 113.770607165058
"1264" 252.6 24.863052999087 110.183331973669
"1265" 252.8 20.388491238272 106.729072670715
"1266" 253 17.1254002918631 102.618083884548
"1267" 253.2 14.1343989917852 99.7366739511584
"1268" 253.4 11.2533637297347 94.8899255084918
"1269" 253.6 8.98866282051247 90.6490206211584
"1270" 253.8 5.6997978058458 85.1315168136584
"1271" 254 2.49748187051246 79.1630467506847
"1272" 254.2 1.25732466795986 74.7661257598163
"1273" 254.4 1.06130808532499 71.9300775565959
"1274" 254.6 1.08565001388749 69.8772415811584
"1275" 254.8 1.41894718958941 67.3366932216507
"1276" 255 1.13742490956011 64.0475428803489
"1277" 255.2 1.1881968618742 59.104643408818
"1278" 255.4 1.62117244226249 54.5320898153584
"1279" 255.6 1.96260856023249 49.7961241942384
"1280" 255.8 3.56852672726249 43.9936575430334
"1281" 256 5.705491824223 38.6222053069084
"1282" 256.2 7.91641589321619 33.1996650725658
"1283" 256.4 11.1446622074768 28.6721522221227
"1284" 256.6 14.2479946584102 23.3044935333062
"1285" 256.8 17.5137471348458 19.6701206598917
"1286" 257 22.0547818940609 15.2508129929004
"1287" 257.2 26.2123623532425 11.5306124939884
"1288" 257.4 27.8085055654301 10.6959993574878
"1289" 257.6 31.9226766183401 14.1112822058826
"1290" 257.8 37.5412040925792 14.7065309601251
"1291" 258 42.9610179286189 13.8680176989669
"1292" 258.2 47.8301776655015 12.4666693196419
"1293" 258.4 53.2260609947625 12.2267031347721
"1294" 258.6 58.1628112725869 13.6277058935839
"1295" 258.8 63.668748348075 15.3188656964084
"1296" 259 68.9475045532095 17.2947418370978
"1297" 259.2 71.6108557672398 21.1815823089766
"1298" 259.4 74.2396034068798 24.9847640232809
"1299" 259.6 76.0833828626671 29.825985925746
"1300" 259.8 75.7180029865125 34.7264718136005
"1301" 260 75.7218591336115 40.3198740672475
"1302" 260.2 75.3796747673004 45.0887984502796
"1303" 260.4 73.7857737833377 49.8365081627118
"1304" 260.6 70.7410148235029 54.5006325538315
"1305" 260.8 67.028393771371 59.0933079462999
"1306" 261 62.4901564251307 62.870306799313
"1307" 261.2 57.5047290417106 66.8386340458848
"1308" 261.4 52.9251859858638 71.7719646692665
"1309" 261.6 49.045033502661 76.6139305631287
"1310" 261.8 44.3145518468523 81.1265211886827
"1311" 262 40.3462597537725 86.3245958722684
"1312" 262.2 37.8523204107359 92.0273607462861
"1313" 262.4 36.3114291967934 97.8009892049449
"1314" 262.6 36.260576163547 103.479175519572
"1315" 262.8 36.660949044536 109.337512410382
"1316" 263 34.3527740534905 112.612038362972
"1317" 263.2 30.3118275681754 111.708162053776
"1318" 263.4 27.4904955525428 108.918744458613
"1319" 263.6 23.3803470999661 104.720830210499
"1320" 263.8 18.4459160454206 100.740819902199
"1321" 264 13.9775990363696 97.1494746868013
"1322" 264.2 10.7622825565566 93.1137602112908
"1323" 264.4 8.21783508269999 89.0343393598459
"1324" 264.6 8.4065504643512 85.0079749826746
"1325" 264.8 8.64246650317915 79.2937814126251
"1326" 265 8.6648170896004 73.5365556771474
"1327" 265.2 6.97250201744249 67.6923100733884
"1328" 265.4 3.05094045677565 63.4694210602005
"1329" 265.6 3.61564013738346 64.0100515740939
"1330" 265.8 3.98492907969334 64.7685440632754
"1331" 266 2.59484958476249 64.4976753688459
"1332" 266.2 3.36191718726859 64.3771531371828
"1333" 266.4 3.09980307959388 64.2842589254026
"1334" 266.6 3.46250410507915 65.6320092398584
"1335" 266.8 5.12848180875717 66.1399786767542
"1336" 267 6.12037223823123 67.0170649750647
"1337" 267.2 7.72522471395578 68.0945089986017
"1338" 267.4 9.99885285585622 70.6805252237209
"1339" 267.6 12.4573876406687 74.1573640200647
"1340" 267.8 14.3699231597213 79.0276667708947
"1341" 268 16.2927166576602 83.9335988747039
"1342" 268.2 17.2545754412378 89.0169522680156
"1343" 268.4 17.7214649252458 94.4615075657917
"1344" 268.6 19.3142770888339 100.093688903408
"1345" 268.8 23.1352939845231 102.853821909488
"1346" 269 28.3087777571489 105.692824228916
"1347" 269.2 32.1552733003636 109.901587098392
"1348" 269.4 35.4797367279799 115.305630347104
"1349" 269.6 39.9085645277372 117.24389951563
"1350" 269.8 46.041179663018 117.794996690741
"1351" 270 51.6949269388092 118.201587145851
"1352" 270.2 57.0012728245466 119.769343523897
"1353" 270.4 61.6445392099732 123.099090601765
"1354" 270.6 65.8382612469175 124.743332309677
"1355" 270.8 69.4551325388918 122.531910776952
"1356" 271 74.2806700618696 119.284401726301
"1357" 271.2 80.4806751806839 117.798848600316
"1358" 271.4 86.6231869825125 117.612821836941
"1359" 271.6 91.2164030677842 117.468886955006
"1360" 271.8 94.7622427327739 113.785654902715
"1361" 272 98.3327129657951 108.980962299734
"1362" 272.2 101.770671818738 104.636468603739
"1363" 272.4 106.406536196035 100.477258686817
"1364" 272.6 111.368935328323 98.4808012578847
"1365" 272.8 117.042065463255 97.3369445813955
"1366" 273 119.535524245628 93.3479853319479
"1367" 273.2 121.574301689692 87.5981655746584
"1368" 273.4 122.333769860843 81.5535778740184
"1369" 273.6 122.24132177847 75.72340412939
"1370" 273.8 123.205628193584 69.9249318901788
"1371" 274 124.482045287954 64.4895613926584
"1372" 274.2 126.528676458071 60.4650292036584
"1373" 274.4 125.180801825512 55.1108518845778
"1374" 274.6 122.213596018059 49.6327873441069
"1375" 274.8 118.696112056462 43.9501666306684
"1376" 275 114.55711656774 39.1823106730396
"1377" 275.2 111.294816121978 33.7759924402277
"1378" 275.4 110.43654795337 27.452737515087
"1379" 275.6 111.123451827998 23.4574113071304
"1380" 275.8 111.352731778884 23.9530636714727
"1381" 276 109.228724640887 22.0291240034709
"1382" 276.2 104.855291475825 20.2237643017522
"1383" 276.4 99.1957930850437 19.7206977781272
"1384" 276.6 92.9480314206687 19.2176312545022
"1385" 276.8 87.4454032361792 18.2743200531887
"1386" 277 81.6222154463529 18.2143467308074
"1387" 277.2 75.597847083821 18.359362475435
"1388" 277.4 69.2420141621401 18.8938490770627
"1389" 277.6 62.5674002741349 19.3255140195258
"1390" 277.8 56.0727579307383 21.4530316941584
"1391" 278 50.4023972815125 24.139480839802
"1392" 278.2 44.3951043659671 26.8190746128251
"1393" 278.4 37.6910956849191 28.8544046103342
"1394" 278.6 31.0272056580277 30.6862448394008
"1395" 278.8 24.6932637314187 33.2020692136584
"1396" 279 18.6174756570809 35.2020362284637
"1397" 279.2 13.9128726891825 33.8083455143884
"1398" 279.4 12.7717230781725 30.5134220641684
"1399" 279.6 14.2378644820792 26.0617701686584
"1400" 279.8 16.6361797257916 22.4206705287979
"1401" 280 19.9006796385651 18.7909642224531
"1402" 280.2 23.6347426205233 15.4105889054845
"1403" 280.4 27.6321213187246 11.7044581219766
"1404" 280.6 30.4685706914216 10.4416283735221
"1405" 280.8 34.1201309434614 9.31054912524004
"1406" 281 38.8638681535686 6.76112325985
"1407" 281.2 43.0680054991957 5.51429035158416
"1408" 281.4 48.3801447547817 3.72711448454303
"1409" 281.6 51.3169583117893 2.04671893256913
"1410" 281.8 54.7718893724268 2.96243910230128
"1411" 282 59.9647182184812 4.02826783150216
"1412" 282.2 65.4685607395431 5.34033089929106
"1413" 282.4 71.1120867645994 6.60516083418015
"1414" 282.6 76.6435197542222 7.77548525370681
"1415" 282.8 82.3106086388562 8.70191811550216
"1416" 283 87.7800311122155 7.75471181610891
"1417" 283.2 92.7207092168351 10.3552061989971
"1418" 283.4 95.5220059576034 15.225432031219
"1419" 283.6 99.5451359112947 20.1984985046139
"1420" 283.8 103.354205881137 24.7310780739084
"1421" 284 108.323401600816 28.9237908602493
"1422" 284.2 113.679956518807 33.1066106702761
"1423" 284.4 118.682202382998 37.0837954217584
"1424" 284.6 121.837843636262 40.9193621208806
"1425" 284.8 121.357628719043 45.7499194092502
"1426" 285 119.287074469074 51.5760854945768
"1427" 285.2 116.818862525722 57.2622805229284
"1428" 285.4 114.952641936073 63.325395388635
"1429" 285.6 112.650855567482 69.1809148974312
"1430" 285.8 110.380909259512 74.018743565495
"1431" 286 108.20827281213 80.3776813532172
"1432" 286.2 107.02669085841 86.7476883971278
"1433" 286.4 106.335437777125 93.5344552499004
"1434" 286.6 104.542989711502 100.019799928765
"1435" 286.8 102.908204684545 106.919771991433
"1436" 287 99.3986424897312 111.88735329194
"1437" 287.2 94.6585857164072 114.121130936358
"1438" 287.4 88.2310025716663 115.525223308005
"1439" 287.6 81.5071747374754 116.753184604529
"1440" 287.8 74.8199290103713 118.923077502664
"1441" 288 67.9285858465125 120.602610780763
"1442" 288.2 61.0887774252653 123.029073369046
"1443" 288.4 54.6682486681831 121.704357622653
"1444" 288.6 48.0570123404576 119.849348463928
"1445" 288.8 41.0507206364675 118.469201088215
"1446" 289 34.7497685233441 115.658515898201
"1447" 289.2 29.4266096973696 111.880481250883
"1448" 289.4 23.5426541787595 108.838073311405
"1449" 289.6 20.376048829941 105.963571105337
"1450" 289.8 17.6495555306082 100.554286530392
"1451" 290 13.70073029789 95.2047698634135
"1452" 290.2 10.1570753915125 91.4279623351584
"1453" 290.4 7.60233203190533 86.6383981056227
"1454" 290.6 6.54963610610823 80.4426744040307
"1455" 290.8 4.36169069165856 74.6209090978775
"1456" 291 2.06906392781248 69.3097269038156
"1457" 291.2 1.34183883580757 65.5483687771256
"1458" 291.4 1.45624345690024 61.8096309718727
"1459" 291.6 1.1758348639715 57.0502423727486
"1460" 291.8 1.99281540792095 53.0970816999894
"1461" 292 3.64264245004979 48.0726865870241
"1462" 292.2 4.6473610011525 42.0118999989984
"1463" 292.4 7.0828520935925 36.7099033990384
"1464" 292.6 9.9565882836897 31.3886468900318
"1465" 292.8 12.811586565889 27.0766854018996
"1466" 293 15.9873360993307 21.7997197676243
"1467" 293.2 20.3928563520437 18.0816745882522
"1468" 293.4 24.7097506404806 14.4563672914563
"1469" 293.6 29.15013701243 10.7981262213852
"1470" 293.8 34.3376517418268 8.31859069761556
"1471" 294 39.3219513998625 5.47044595906841
"1472" 294.2 45.0414454851595 3.27390669242312
"1473" 294.4 50.481803961095 2.05259340631375
"1474" 294.6 56.4391955650125 1.94130542680547
"1475" 294.8 63.0140257540589 2.03302435714811
"1476" 295 69.6162928935125 2.85475130773906
"1477" 295.2 75.5417161775546 4.77411306368473
"1478" 295.4 81.8090059769145 6.85925085316872
"1479" 295.6 87.8608388169792 8.65242286075841
"1480" 295.8 93.1960095898218 11.4927495024265
"1481" 296 97.9847206695428 15.3670577974008
"1482" 296.2 103.533640668827 19.0716955970727
"1483" 296.4 107.764766634209 24.0770424175827
"1484" 296.6 110.380909259512 29.4532515422376
"1485" 296.8 112.570145445176 35.0380484992005
"1486" 297 114.179253906131 41.0162465284161
"1487" 297.2 113.919649841932 47.413567635481
"1488" 297.4 113.621146183214 53.3307529038698
"1489" 297.6 111.537866805307 58.7276837140996
"1490" 297.8 108.581924824798 64.0611434499584
"1491" 298 105.830655682681 69.5417567835446
"1492" 298.2 102.347118248454 73.7528584424819
"1493" 298.4 98.2271275160713 75.5665707667467
"1494" 298.6 92.9379086445513 77.3981885187603
"1495" 298.8 88.6469081022184 79.8278401433349
"1496" 299 83.729974901941 81.4938060200462
"1497" 299.2 78.7267723543257 80.8123848738507
"1498" 299.4 72.7532554424104 82.3522315824135
"1499" 299.6 67.1068451372378 85.4132768658837
"1500" 299.8 62.6667550845941 89.454113434036
"1501" 300 58.6137411832625 95.7486546550022
"1502" 300.2 56.0793583601755 101.318546526148
"1503" 300.4 51.7858302214812 105.769415246565
"1504" 300.6 48.1669968418562 110.430894566283
"1505" 300.8 44.4111753748955 115.652497199627
"1506" 301 42.6129801415125 114.940303705917
"1507" 301.2 39.6703114441792 111.754013616592
"1508" 301.4 35.1425976396933 107.916943050488
"1509" 301.6 29.9865862290931 104.146489138481
"1510" 301.8 24.4805018919042 100.388468821808
"1511" 302 18.6327030890839 96.6315049416074
"1512" 302.2 13.7921367235125 94.9933622130609
"1513" 302.4 13.5688400988325 94.9124282691184
"1514" 302.6 14.4134354715839 96.1387050817298
"1515" 302.8 16.7923462922707 98.5354488171145
"1516" 303 20.7628702253288 101.631039003914
"1517" 303.2 25.0908067399867 105.375301856798
"1518" 303.4 29.1609193053552 110.049628853743
"1519" 303.6 33.7259633136034 114.617706279033
"1520" 303.8 39.3824218750283 117.876449936485
"1521" 304 45.6645485046004 119.631073588027
"1522" 304.2 51.8220813731577 121.693616996868
"1523" 304.4 58.6851441737125 123.394864786925
"1524" 304.6 65.314907926645 123.793146965857
"1525" 304.8 71.6683912347511 122.486787912511
"1526" 305 78.2685621354027 121.838353478475
"1527" 305.2 85.4682044410642 120.595748183245
"1528" 305.4 90.8715529973746 117.826923757331
"1529" 305.6 94.6454399609364 114.928859626745
"1530" 305.8 99.3718663683125 111.230391686625
"1531" 306 105.027848702746 108.205501363925
"1532" 306.2 110.579618880431 105.323063760577
"1533" 306.4 113.978279863416 99.761801103223
"1534" 306.6 117.225652405938 93.858702435584
"1535" 306.8 120.758930681391 87.9109224749766
"1536" 307 124.166707895965 82.163944843498
"1537" 307.2 125.570272682512 75.9529869503584
"1538" 307.4 127.061277276482 69.6451326865827
"1539" 307.6 127.48766767082 63.1813387704277
"1540" 307.8 127.208989684607 56.9291727125924
"1541" 308 126.312471862833 50.9805565099226
"1542" 308.2 125.447867556027 47.0468308684441
"1543" 308.4 123.552442718627 42.0245114362727
"1544" 308.6 121.317250924073 36.3827478791584
"1545" 308.8 118.862298893017 31.7317852178963
"1546" 309 115.40584698316 28.0396711875408
"1547" 309.2 111.790793761852 22.5837954156484
"1548" 309.4 108.498466784012 18.1196193592467
"1549" 309.6 104.504814970406 16.4630151153138
"1550" 309.8 99.9674813960883 12.8846728401584
"1551" 310 95.2172656100879 9.41005390522445
"1552" 310.2 90.6673894168155 8.33691212609781
"1553" 310.4 84.7545555303104 7.49146824233926
"1554" 310.6 78.8571380939325 6.17928291880842
"1555" 310.8 73.9854036600452 3.43060144531729
"1556" 311 70.9598448750502 1.81537219372445
"1557" 311.2 66.0181288005967 2.22000418041105
"1558" 311.4 60.4592289157303 4.00653683587129
"1559" 311.6 54.7357730272914 4.62242441411631
"1560" 311.8 49.5364863470173 3.23991232959531
"1561" 312 45.5989233785125 4.46580785046145
"1562" 312.2 40.1909582495437 6.67748105672091
"1563" 312.4 35.2753491956325 10.5452512257784
"1564" 312.6 30.7380931954309 14.1471412983931
"1565" 312.8 24.8423364641401 16.8304821963605
"1566" 313 19.5420666876093 19.9160875595455
"1567" 313.2 17.1472658770437 25.3720821927209
"1568" 313.4 15.4405032799064 31.5596037308554
"1569" 313.6 13.3499250212937 36.8736434385022
"1570" 313.8 10.1128801169593 42.5189855304031
"1571" 314 7.15041561956567 48.6883696375627
"1572" 314.2 6.04459817028669 55.1024761672229
"1573" 314.4 7.84956526025443 60.8859090007391
"1574" 314.6 10.0423475421636 66.8973366520189
"1575" 314.8 10.3036504452222 71.8916016049971
"1576" 315 10.1835700076349 77.6825554908319
"1577" 315.2 9.68343317713888 83.7098768539496
"1578" 315.4 13.2099802846283 87.79700069639
"1579" 315.6 17.4642905180839 91.1397824336419
"1580" 315.8 21.0722458197433 95.1671678889936
"1581" 316 25.5490207254795 98.758003592543
"1582" 316.2 29.7818413581499 101.390141801939
"1583" 316.4 33.9234525764458 105.959552755225
"1584" 316.6 38.3114908986458 110.892850277225
"1585" 316.8 39.6149602887916 115.431745657472
"1586" 317 40.196383860127 116.726362500291
"1587" 317.2 44.8659950990948 115.820012674614
"1588" 317.4 50.06647866735 113.390873079483
"1589" 317.6 55.5747602482564 110.47720360111
"1590" 317.8 60.5067591782878 109.738927383552
"1591" 318 63.6581524497595 110.162274225205
"1592" 318.2 67.4921907898739 109.870736933098
"1593" 318.4 72.5847318223327 110.745425103889
"1594" 318.6 78.4986437562567 110.835083798693
"1595" 318.8 84.6054463980547 112.174715135351
"1596" 319 91.0371900285125 113.310454559936
"1597" 319.2 97.0437967727101 111.686485207019
"1598" 319.4 101.528105397591 107.275196007248
"1599" 319.6 106.698245933879 102.995246788058
"1600" 319.8 112.165321655359 98.6225753432094
"1601" 320 116.439790942121 95.4899693832512
"1602" 320.2 117.433386444601 95.5174063336584
"1603" 320.4 117.995064513863 96.8480984284084
"1604" 320.6 117.905325610214 96.8912614357564
"1605" 320.8 118.244719709277 97.2627317284168
"1606" 321 118.894923342768 97.497971311891
"1607" 321.2 118.64485411034 97.9818167563998
"1608" 321.4 118.318494660328 98.2535802167127
"1609" 321.6 117.924790424447 98.8123862289302
"1610" 321.8 117.880386983746 98.3215965040584
"1611" 322 118.294625609193 97.1650614130946
"1612" 322.2 118.608481113637 95.6228880240959
"1613" 322.4 119.990506527125 92.6493641384033
"1614" 322.6 121.690988700909 88.6412533649406
"1615" 322.8 123.511641009798 84.4982954883319
"1616" 323 125.023515517878 79.5353698523411
"1617" 323.2 126.780279228532 73.2539160986439
"1618" 323.4 127.591811892655 68.2377547355013
"1619" 323.6 127.494939344775 62.6777026323429
"1620" 323.8 127.834299533484 57.2430981732425
"1621" 324 126.555184561272 51.7743365548315
"1622" 324.2 125.651412444387 46.8010933039084
"1623" 324.4 124.279673175983 41.9117067118643
"1624" 324.6 122.477642709107 37.8866452477723
"1625" 324.8 121.45028195013 35.3747056610408
"1626" 325 121.661401535894 36.035764752013
"1627" 325.2 121.502465953846 36.526996344714
"1628" 325.4 121.971412167349 37.3451902853988
"1629" 325.6 122.014548006568 38.7195730211584
"1630" 325.8 122.479749307985 40.0394464809917
"1631" 326 123.281212834296 42.4599629497056
"1632" 326.2 124.123666642227 45.7263392009013
"1633" 326.4 124.742134649734 48.4686435258532
"1634" 326.6 124.113651677332 51.2877975765484
"1635" 326.8 125.001339763954 55.7799238944525
"1636" 327 127.082127736503 60.0377914756766
"1637" 327.2 126.283659895829 64.5056286722376
"1638" 327.4 125.612274441601 69.7932380629819
"1639" 327.6 124.016283963082 74.9637309735784
"1640" 327.8 122.127350306632 79.2634892348584
"1641" 328 118.734661722921 82.443638008036
"1642" 328.2 116.299260220523 87.3552481844677
"1643" 328.4 114.374972639972 92.8480737593217
"1644" 328.6 111.744057259012 97.9407805549917
"1645" 328.8 108.548806554645 102.580870991903
"1646" 329 104.12503361895 104.917447746877
"1647" 329.2 98.8068514004038 107.698248498963
"1648" 329.4 92.9049749986415 109.745656190191
"1649" 329.6 87.1913562327242 110.748771515747
"1650" 329.8 82.3563173713792 109.906190772825
"1651" 330 76.6804884377194 109.719662584607
"1652" 330.2 71.4254478421577 111.868900539642
"1653" 330.4 68.4436924638351 115.340635383223
"1654" 330.6 67.0758496543441 119.319541954001
"1655" 330.8 66.0524251590286 123.435766206675
"1656" 331 64.3970916712428 122.972184367462
"1657" 331.2 61.0176418617458 121.322014336892
"1658" 331.4 55.4227194272378 120.041943942664
"1659" 331.6 50.0631807286415 118.029240654126
"1660" 331.8 44.3548992491938 116.279912258016
"1661" 332 38.237443352994 115.286658538047
"1662" 332.2 32.4131711420792 113.671075723825
"1663" 332.4 28.8151636346687 109.708750685596
"1664" 332.6 24.3961834589455 105.218710481303
"1665" 332.8 19.7821985041725 101.463328083858
"1666" 333 15.1406272176415 97.6888110579004
"1667" 333.2 12.0816770834919 93.2695839820038
"1668" 333.4 10.2436244708458 88.6701939436736
"1669" 333.6 7.27735147914886 84.3989406778727
"1670" 333.8 6.20827364692915 82.3727649099084
"1671" 334 6.06921460787835 82.9007670676706
"1672" 334.2 7.4493256237982 83.179525970837
"1673" 334.4 8.06860847716465 80.2574865959845
"1674" 334.6 9.37507900412424 75.934658910029
"1675" 334.8 9.94450704831469 71.5592420954551
"1676" 335 9.92706180567553 64.8437540923214
"1677" 335.2 8.92789431800185 58.7524623147222
"1678" 335.4 7.2812000054038 53.7015008790171
"1679" 335.6 7.96263744454476 48.9337603353842
"1680" 335.8 8.32261120999075 42.8259505351802
"1681" 336 6.41759071379508 38.2962351331149
"1682" 336.2 6.85107194529467 39.3712618808911
"1683" 336.4 6.47418430514407 40.7284227046321
"1684" 336.6 5.59684995358617 43.1554410977268
"1685" 336.8 3.90390440967917 46.5392823389251
"1686" 337 2.79328252139856 51.4932311285888
"1687" 337.2 2.09303136516633 55.8912432419661
"1688" 337.4 1.32307744017402 60.44605498242
"1689" 337.6 2.10801101351249 66.6662707378918
"1690" 337.8 3.60006838117447 71.1169657175246
"1691" 338 4.75427875422481 75.7406453050351
"1692" 338.2 6.76395807673975 80.1849418760789
"1693" 338.4 8.58898111707427 84.2263982115292
"1694" 338.6 9.91185300006803 89.1151786040843
"1695" 338.8 11.0824139524699 93.7012567699882
"1696" 339 14.3573444306222 98.3466112989389
"1697" 339.2 18.8224603186598 101.366985292916
"1698" 339.4 23.396407753863 104.63651177754
"1699" 339.6 27.4236167185125 108.629591852658
"1700" 339.8 30.2327788572997 113.808725589361
"1701" 340 33.6893896267323 116.361230349038
"1702" 340.2 38.940122059677 116.60881441031
"1703" 340.4 45.0749923446911 116.901211006087
"1704" 340.6 50.3605186947383 118.695110183836
"1705" 340.8 55.207237748923 121.639968323074
"1706" 341 59.5739609994027 124.103933951512
"1707" 341.2 63.81479991945 122.596990461821
"1708" 341.4 69.2164361469925 121.863811573518
"1709" 341.6 75.6813469058537 121.7959978243
"1710" 341.8 81.8197130795125 120.965657910245
"1711" 342 88.1511111138202 118.805766295812
"1712" 342.2 93.783110528059 116.061239251926
"1713" 342.4 98.3814976176553 113.293969021016
"1714" 342.6 101.867584330958 109.006362573017
"1715" 342.8 105.962429536995 103.743299434089
"1716" 343 109.854481617633 98.5568483147518
"1717" 343.2 114.441350109087 93.6805402350414
"1718" 343.4 119.456760442331 89.2209608121584
"1719" 343.6 122.253986177364 87.0987945253366
"1720" 343.8 121.489928470391 87.3197121114762
"1721" 344 120.960820891425 84.0693884142573
"1722" 344.2 120.225406666236 79.402704349701
"1723" 344.4 118.827312592634 73.3942814413402
"1724" 344.6 116.70479173142 67.9138266422615
"1725" 344.8 116.085511812042 61.5150731808643
"1726" 345 117.584192040463 56.3190283810396
"1727" 345.2 120.095635164305 50.569040132715
"1728" 345.4 122.092027999206 44.9858120570495
"1729" 345.6 120.100747168991 41.4458690201584
"1730" 345.8 116.064749578856 40.6101294728459
"1731" 346 110.224317884018 39.7233638897151
"1732" 346.2 104.065057114554 38.7878308002203
"1733" 346.4 98.5984323229974 36.866635913613
"1734" 346.6 93.078459271938 36.2667352834563
"1735" 346.8 86.9712247696189 36.2957384323818
"1736" 347 80.8906628060437 36.3705769148772
"1737" 347.2 75.3796747673004 38.4481236359766
"1738" 347.4 67.8227102737358 39.6535468238672
"1739" 347.6 62.3776426219973 40.0374794564614
"1740" 347.8 56.1899342165325 39.3738840609184
"1741" 348 50.6399745042825 40.6201908033184
"1742" 348.2 46.4966659514087 44.0288691378094
"1743" 348.4 42.2655110436007 45.2489373885114
"1744" 348.6 38.1301705774425 42.6181762997284
"1745" 348.8 35.3695858696595 38.6775712620702
"1746" 349 31.8561659957982 33.3634214258441
"1747" 349.2 27.8909817469125 28.582203000387
"1748" 349.4 25.5411742430125 24.1757214815195
"1749" 349.6 20.8641075479862 22.1076160468005
"1750" 349.8 16.7821369486062 23.9927062408459
"1751" 350 13.5994088767496 27.9268136024368
"1752" 350.2 10.2306421089458 32.8948199820251
"1753" 350.4 6.63917195958565 37.8218901922194
"1754" 350.6 6.32094577154907 39.3037793066584
"1755" 350.8 7.44868609858146 41.9248734075032
"1756" 351 10.5479273508423 46.160952374052
"1757" 351.2 13.7220319692525 50.6958018739084
"1758" 351.4 17.7350272552032 55.2339403906533
"1759" 351.6 22.3489271362155 59.2458440291881
"1760" 351.8 26.9228684737982 63.0485192217584
"1761" 352 31.9118046896554 66.9469370380156
"1762" 352.2 35.803024364661 71.4004196852673
"1763" 352.4 40.6904856984487 76.3988067824137
"1764" 352.6 44.974147212075 80.3361568868459
"1765" 352.8 48.8759862459974 85.1846264759766
"1766" 353 53.2292018887706 89.7402552881584
"1767" 353.2 58.4254969357125 94.0157798072251
"1768" 353.4 61.7312913307323 99.6781819909496
"1769" 353.6 64.285410538325 104.848478949283
"1770" 353.8 67.1019538234921 110.672326755699
"1771" 354 67.3189792877299 116.207340048637
"1772" 354.2 65.7257721821899 121.923949224126
"1773" 354.4 66.8983726118673 121.639174834062
"1774" 354.6 71.0626807428419 120.265606456794
"1775" 354.8 76.5418836455509 118.026824581812
"1776" 355 82.7943044728505 115.434360840102
"1777" 355.2 88.6596972468258 112.174715135351
"1778" 355.4 94.7364338238383 109.345080449507
"1779" 355.6 100.980499029194 107.478882502431
"1780" 355.8 107.269375782393 105.412223903528
"1781" 356 111.261275675856 100.860459653127
"1782" 356.2 114.006302875204 95.6361811340201
"1783" 356.4 117.534873948618 89.9739378023584
"1784" 356.6 120.914126706692 83.6662603497764
"1785" 356.8 124.616996394427 78.4196357113584
"1786" 357 125.102907654113 77.2178399240441
"1787" 357.2 124.672635088284 78.1711162121299
"1788" 357.4 124.53045897939 80.7714028170546
"1789" 357.6 123.826753612391 83.949151236878
"1790" 357.8 122.261737422543 87.3758918027342
"1791" 358 120.78865027974 91.5796374543861
"1792" 358.2 118.6977348517 95.1563343933147
"1793" 358.4 116.401479590637 98.6372301777522
"1794" 358.6 113.290256561302 101.475012209568
"1795" 358.8 110.400382802363 105.354141945288
"1796" 359 106.666883045853 108.940767021911
"1797" 359.2 103.072369402135 111.256533041199
"1798" 359.4 98.4300806800451 113.764680434626
"1799" 359.6 94.1293525901489 116.043307307371
"1800" 359.8 89.1735929170609 118.263760740062
"1801" 360 84.5594391080642 121.345591499883
"1802" 360.2 79.5699647551344 122.123332154329
"1803" 360.4 74.0649155712458 122.819313409358
"1804" 360.6 67.8410643056136 124.530067795462
"1805" 360.8 62.8605963198 125.138287803746
"1806" 361 57.1230339302102 123.637806039844
"1807" 361.2 51.022982712996 123.761176632038
"1808" 361.4 45.9868300955245 122.615349554929
"1809" 361.6 40.9831292725451 120.068181587593
"1810" 361.8 35.6875615693401 118.010467494538
"1811" 362 32.1801331422997 116.626174342127
"1812" 362.2 29.9049877455847 113.686690248447
"1813" 362.4 26.1789160415022 110.044936977323
"1814" 362.6 22.7383404387811 108.673189336651
"1815" 362.8 22.199627180056 107.533146722626
"1816" 363 21.0969796577102 106.750168531089
"1817" 363.2 20.9952536486738 105.436349611126
"1818" 363.4 21.6281210311973 102.148288786713
"1819" 363.6 20.1295049075233 97.1105679189954
"1820" 363.8 17.6312065996553 92.689106062587
"1821" 364 13.6725961634432 89.9986171437921
"1822" 364.2 9.64342542068639 89.379006957028
"1823" 364.4 9.88024561570366 89.2075966160849
"1824" 364.6 8.67821503594727 87.2961845478541
"1825" 364.8 7.80896123916467 86.2914626268975
"1826" 365 7.74486879331895 83.0857478497391
"1827" 365.2 8.02796803991248 78.7182300350584
"1828" 365.4 7.23869342562472 73.0565955158523
"1829" 365.6 4.47630854799734 68.3665667418857
"1830" 365.8 2.4612520233497 64.4744656230072
"1831" 366 2.43188677880723 64.6091357785795
"1832" 366.2 3.34685980333163 65.4811928654456
"1833" 366.4 4.36884184195151 65.1845927187682
"1834" 366.6 7.55257268456403 65.0108634503955
"1835" 366.8 12.3050661786034 64.0273106280372
"1836" 367 16.5265466987 61.6009858699084
"1837" 367.2 19.6341995785125 58.8799246942552
"1838" 367.4 21.6064137054487 57.1448592028499
"1839" 367.6 24.2561853610737 55.5622004901992
"1840" 367.8 27.439513488186 52.5060465204747
"1841" 368 31.7943452248458 50.3132156027645
"1842" 368.2 34.86413288245 46.6834406491897
"1843" 368.4 38.468707721396 44.2704780510225
"1844" 368.6 43.6897525108654 42.8051986779231
"1845" 368.8 47.9576000207402 43.8251117802475
"1846" 369 52.9721019050176 43.8308761238491
"1847" 369.2 57.1402431076125 44.4837417047584
"1848" 369.4 60.547545915794 47.6131211344011
"1849" 369.6 63.0789246944452 51.9803067195911
"1850" 369.8 63.6629526507982 56.6686156594727
"1851" 370 61.9948827898654 61.5914400155702
"1852" 370.2 61.1963038897982 66.2249587486788
"1853" 370.4 61.0947776133785 69.2669367330759
"1854" 370.6 61.6612844027472 71.1609057322911
"1855" 370.8 62.1527330372025 75.0026780592784
"1856" 371 61.4162708190009 80.0351849794258
"1857" 371.2 61.2550683529732 85.3116653186753
"1858" 371.4 61.4244225346125 90.6749853449584
"1859" 371.6 59.0017367718648 96.3391308311925
"1860" 371.8 56.1913504741943 101.030484335965
"1861" 372 52.8346030415533 105.513824996658
"1862" 372.2 48.5809325664519 110.268123286401
"1863" 372.4 44.1920304639147 114.471654707658
"1864" 372.6 42.4116805974451 116.154256331439
"1865" 372.8 44.6901580455125 116.488397478676
"1866" 373 49.2383607875574 117.410190443338
"1867" 373.2 54.4162381136537 117.937945334958
"1868" 373.4 60.8991118421222 117.54467476228
"1869" 373.6 67.4943482243401 117.186759015365
"1870" 373.8 73.9110393592683 117.614593949031
"1871" 374 80.9249287516356 117.860051163558
"1872" 374.2 87.6742247746906 117.958219160391
"1873" 374.4 92.122703180151 115.938035946363
"1874" 374.6 96.9353130826261 113.16604217567
"1875" 374.8 101.966527255954 110.554302483182
"1876" 375 105.015375453077 106.098031282158
"1877" 375.2 106.195167521644 100.020573953147
"1878" 375.4 108.168383327193 93.8752756635414
"1879" 375.6 110.766192257835 88.1865597188359
"1880" 375.8 113.60215780595 82.4417337075022
"1881" 376 116.77663166613 76.5211562005702
"1882" 376.2 120.72393249022 71.5306555967245
"1883" 376.4 125.366437467634 69.0000221742706
"1884" 376.6 126.044251366975 70.0242117158754
"1885" 376.8 126.626337890916 69.4278521307738
"1886" 377 127.029843078648 69.2533319558672
"1887" 377.2 126.832446756124 70.1477074540751
"1888" 377.4 125.809099151428 71.9017551868848
"1889" 377.6 125.305861275008 72.2390786130575
"1890" 377.8 125.336590168313 72.3364718496441
"1891" 378 124.008533107413 71.280879125198
"1892" 378.2 122.670878524846 68.9920805425221
"1893" 378.4 122.156187723278 64.5240889509031
"1894" 378.6 121.168071783694 59.4716818158554
"1895" 378.8 120.381655376479 53.8786442663917
"1896" 379 119.687639946575 48.0749875653459
"1897" 379.2 119.957997633142 42.7272281396884
"1898" 379.4 121.415916874512 38.0091493282973
"1899" 379.6 118.748631611422 35.6510147538857
"1900" 379.8 114.042738348007 34.0459227371584
"1901" 380 108.254398380292 32.7684583261984
"1902" 380.2 102.410809763172 31.0947775836017
"1903" 380.4 97.6296334013325 28.2428069678584
"1904" 380.6 92.7170289773913 25.8591666420372
"1905" 380.8 87.0701933070239 24.3401319485107
"1906" 381 81.4372978539799 23.5386763559193
"1907" 381.2 75.8786095254816 22.1168720552306
"1908" 381.4 69.9132298944167 19.9213892104244
"1909" 381.6 64.8930041669537 16.7144696006584
"1910" 381.8 59.0399953989792 15.9874573342584
"1911" 382 53.5790189589187 18.2520680881897
"1912" 382.2 47.9537028507997 21.4046931126159
"1913" 382.4 43.7381181728458 25.4736298340978
"1914" 382.6 40.6134287313475 30.7695493421893
"1915" 382.8 37.3767608418458 36.5676481850069
"1916" 383 35.3839241325023 42.4274945474952
"1917" 383.2 33.1832915076086 48.654824786745
"1918" 383.4 29.0376738278106 54.2085294110815
"1919" 383.6 25.9347020881062 59.7266573705959
"1920" 383.8 23.7236435770125 65.8773758797684
"1921" 384 21.1252041724822 71.919013043613
"1922" 384.2 16.9490976124644 76.7753696445623
"1923" 384.4 11.6110999243125 80.3968494287284
"1924" 384.6 7.13169206772768 81.2310565643356
"1925" 384.8 7.15473338158617 79.6017139264637
"1926" 385 5.97056143935653 75.4513199015254
"1927" 385.2 3.41766026891908 70.6690229937408
"1928" 385.4 3.04180258631972 67.1603304220861
"1929" 385.6 3.14318355448616 62.8667661551584
"1930" 385.8 2.95426867810507 56.6063827500473
"1931" 386 2.42812404666316 50.9852374080488
"1932" 386.2 5.11392711497403 46.3791665421584
"1933" 386.4 8.38611189319727 41.2257333183758
"1934" 386.6 10.4943345756538 35.8705090346258
"1935" 386.8 13.9971213850914 30.9670531202426
"1936" 387 17.670272065555 26.389091420818
"1937" 387.2 22.0505940353835 23.3836345444487
"1938" 387.4 27.8255174964806 20.6464679335627
"1939" 387.6 34.1150575063316 19.1631640313712
"1940" 387.8 40.1914874219038 18.3189201963432
"1941" 388 46.8706047373534 17.6792951327721
"1942" 388.2 53.1458128786224 18.4285693614112
"1943" 388.4 59.1675414106283 19.2542295576216
"1944" 388.6 65.7036299932252 19.5982112652542
"1945" 388.8 71.690794021863 19.5270916143543
"1946" 389 77.869927822664 17.8140363130978
"1947" 389.2 83.8657333149525 17.0572039548184
"1948" 389.4 90.1562440424411 17.1873984984441
"1949" 389.6 95.7284862413086 15.2719149215759
"1950" 389.8 97.2985831728825 14.2685926186984
"1951" 390 99.8527661995444 17.190949904435
"1952" 390.2 103.467801547762 21.4465405132084
"1953" 390.4 106.5504433051 26.5897641655192
"1954" 390.6 110.078407623008 31.9359738225371
"1955" 390.8 113.369501958125 38.357921511087
"1956" 391 115.058574706987 44.3648928659213
"1957" 391.2 116.302541429383 49.8927799725133
"1958" 391.4 118.521235785522 56.1339333202871
"1959" 391.6 119.202424170562 62.5707683038384
"1960" 391.8 119.338738970512 69.4837555606842
"1961" 392 119.25612394024 76.6438059654009
"1962" 392.2 117.605211822689 83.1536157947761
"1963" 392.4 114.709255484729 89.6398762013027
"1964" 392.6 110.886064529483 94.7802395465644
"1965" 392.8 105.887645477702 97.4804761093795
"1966" 393 100.583283013106 98.9171623562209
"1967" 393.2 94.6180392998312 98.6467262048288
"1968" 393.4 88.8139605531375 98.9459300899766
"1969" 393.6 83.3170121519792 99.5765581543918
"1970" 393.8 77.1432095291608 100.221729230939
"1971" 394 71.7664054149282 101.918877704237
"1972" 394.2 66.1097167926877 104.536132690684
"1973" 394.4 60.3753372049061 105.82871632785
"1974" 394.6 53.5303351017937 108.694503662158
"1975" 394.8 48.2288986279318 111.965221289223
"1976" 395 42.373305767974 112.787514243598
"1977" 395.2 38.4879393442544 109.917358395965
"1978" 395.4 34.3002115374187 107.761396400596
"1979" 395.6 29.1416159432791 105.838384044158
"1980" 395.8 24.9266757797458 106.535104132792
"1981" 396 26.1451362966212 107.799849592093
"1982" 396.2 28.9412100578573 110.292677178814
"1983" 396.4 32.9147278122598 112.783234344071
"1984" 396.6 38.0544007925352 115.418777018999
"1985" 396.8 43.546872626577 117.673272666546
"1986" 397 49.0957853741577 119.725323418481
"1987" 397.2 54.7839444227625 122.504491133283
"1988" 397.4 60.6296134894014 123.119350217714
"1989" 397.6 66.8436313162982 121.630499983944
"1990" 397.8 73.344085381941 120.174620828016
"1991" 398 79.4313141710604 118.491740882309
"1992" 398.2 86.0660272843041 117.695607912825
"1993" 398.4 92.0391228998537 116.852008945441
"1994" 398.6 95.1785634746125 114.649080320292
"1995" 398.8 98.4977206670458 109.611923903092
"1996" 399 101.611099962237 104.302883998745
"1997" 399.2 104.585413572197 97.6778406889736
"1998" 399.4 108.107584800719 91.8400112128541
"1999" 399.6 111.07059723545 85.2329415160022
"2000" 399.8 113.590149121192 78.6870723664984
"2001" 400 117.115815682918 72.7394849547716
"2002" 400.2 121.042218980569 67.3183816515229
"2003" 400.4 125.559932748256 62.4497221401407
"2004" 400.6 126.675021748041 61.1366167711776
"2005" 400.8 124.980043651801 56.6793992413749
"2006" 401 122.446557441676 52.6968077565564
"2007" 401.2 121.302492028439 47.3330285007058
"2008" 401.4 121.496102050954 41.2358602247172
"2009" 401.6 121.765442002589 40.6968866028507
"2010" 401.8 122.608824467965 42.3313640818282
"2011" 402 123.69504263029 44.9186508284084
"2012" 402.2 124.843759737724 48.4525995340719
"2013" 402.4 126.370851666346 52.5566070795751
"2014" 402.6 126.966197932354 57.3486196564752
"2015" 402.8 127.404188853823 61.8382605910419
"2016" 403 127.128156110512 66.6390695986727
"2017" 403.2 126.784959018701 70.9646750630792
"2018" 403.4 126.11076285141 75.6477689726278
"2019" 403.6 125.455722430454 79.4574609950114
"2020" 403.8 124.16340856641 82.7536250166686
"2021" 404 120.921482240449 86.1977278122542
"2022" 404.2 118.12661028291 90.9484097833421
"2023" 404.4 115.810364374918 95.8561045871881
"2024" 404.6 114.21822212427 100.370759837643
"2025" 404.8 111.549321830512 104.376160124895
"2026" 405 108.118831049664 107.557563483643
"2027" 405.2 105.273161249481 110.796023494721
"2028" 405.4 100.706287439353 111.832368155435
"2029" 405.6 96.3202164833288 114.976377144791
"2030" 405.8 91.8686136310444 117.894026280871
"2031" 406 86.651006329441 119.599687658158
"2032" 406.2 80.6097569504325 122.154616480078
"2033" 406.4 75.4918586179319 124.135138605804
"2034" 406.6 70.1669732993806 124.099288694708
"2035" 406.8 64.0907662780968 123.221620759024
"2036" 407 58.1261732658383 123.186612142664
"2037" 407.2 52.1614359873037 123.183390195829
"2038" 407.4 46.7616914443386 123.065413834941
"2039" 407.6 42.109731281344 121.9438062619
"2040" 407.8 37.7306847555482 120.035524093373
"2041" 408 33.3376470144799 117.633988731343
"2042" 408.2 29.7921429767799 115.196251650914
"2043" 408.4 26.098520469409 112.280321552469
"2044" 408.6 24.8815865013189 108.510237880352
"2045" 408.8 24.2701591344157 104.736977211997
"2046" 409 23.6444654357542 100.992111145884
"2047" 409.2 23.2507146792268 98.223016151609
"2048" 409.4 21.8152363777125 93.9162483659917
"2049" 409.6 18.1747087880704 91.5154224574321
"2050" 409.8 13.6055152712 89.7767681810022
"2051" 410 10.8113864312725 89.7766059014784
"2052" 410.2 11.0825921592222 89.505735202223
"2053" 410.4 11.6500470100125 86.7882432243061
"2054" 410.6 12.3739547985668 82.3318422473975
"2055" 410.8 12.5348231960233 76.5448133178432
"2056" 411 12.5143222263889 71.5226465500573
"2057" 411.2 11.7878934369282 65.6762076180123
"2058" 411.4 10.6515100255763 59.9043016577648
"2059" 411.6 10.685323220547 53.9357965032619
"2060" 411.8 13.0459925553651 49.2516849330847
"2061" 412 17.8653527696375 45.6245667567209
"2062" 412.2 23.5368565333492 43.6475716199339
"2063" 412.4 29.7562985535231 43.869703608935
"2064" 412.6 35.5946366173913 44.3334610306433
"2065" 412.8 40.6455500391413 45.6055783794574
"2066" 413 45.2107507577025 47.5332985150684
"2067" 413.2 49.4343920446969 50.1087596355662
"2068" 413.4 54.1659968501462 50.5772253506139
"2069" 413.6 58.2983677691823 49.6504767907339
"2070" 413.8 62.6143106014657 47.2406129859902
"2071" 414 67.5728191982914 46.0895600074661
"2072" 414.2 72.9153401528066 46.1653394049819
"2073" 414.4 77.807663930801 45.9210389635719
"2074" 414.6 81.4065244459644 44.6777281508411
"2075" 414.8 86.6380239675411 44.8843403005298
"2076" 415 91.2249931278426 47.076180729605
"2077" 415.2 94.6607963353066 50.6900743613055
"2078" 415.4 97.0050195144187 55.2964263722209
"2079" 415.6 97.6479115385818 60.1134771264653
"2080" 415.8 97.6554614686914 65.0724011137479
"2081" 416 99.8294283887471 69.8851899659951
"2082" 416.2 102.113329879235 74.4236390108911
"2083" 416.4 105.725805206798 75.2222654377013
"2084" 416.6 111.307320521309 74.5206417015079
"2085" 416.8 116.589973498993 72.0118414704854
"2086" 417 121.286093255512 69.4172950452727
"2087" 417.2 123.437456084655 68.6272255925013
"2088" 417.4 125.311805659231 71.0704386612402
"2089" 417.6 124.871409088643 75.1623975097939
"2090" 417.8 124.116505226186 79.5947322706634
"2091" 418 121.506400002906 83.5756004101887
"2092" 418.2 119.0321342533 88.9986033370627
"2093" 418.4 115.985394891742 94.3165378579084
"2094" 418.6 111.316442349007 99.8865733875296
"2095" 418.8 107.03986024113 105.131990823129
"2096" 419 103.194147024555 110.328914697148
"2097" 419.2 98.1409761806687 113.364096958065
"2098" 419.4 91.7713649773401 114.7290636074
"2099" 419.6 85.1326195051051 116.464687673418
"2100" 419.8 78.9745424414282 116.501126342026
"2101" 420 72.2216168838989 116.357047719954
"2102" 420.2 65.3019219272102 116.903583198461
"2103" 420.4 59.9690549988573 119.102776564745
"2104" 420.6 54.2041639424557 122.849703938352
"2105" 420.8 50.2159484669912 122.861851361116
"2106" 421 46.2731210362739 120.375678835363
"2107" 421.2 42.4139172590458 116.042520497558
"2108" 421.4 38.2389228244356 111.597702174961
"2109" 421.6 34.3200047217549 106.88484109428
"2110" 421.8 30.8058636345651 102.043434676127
"2111" 422 27.2309311366283 96.6482383833689
"2112" 422.2 23.1153463106671 92.2336718056532
"2113" 422.4 17.8207259006062 90.3528604903147
"2114" 422.6 13.8570485330125 90.9573517162834
"2115" 422.8 13.0131950095125 90.9631100219649
"2116" 423 13.9609074282125 88.3554700188251
"2117" 423.2 15.555225226706 83.5631637389649
"2118" 423.4 17.7437342950968 78.2005401206415
"2119" 423.6 21.0294468244686 73.7248712563562
"2120" 423.8 25.0948219034609 69.8491354368388
"2121" 424 29.6864423976825 67.2249450449884
"2122" 424.2 34.26140223622 63.4877149743377
"2123" 424.4 38.893915291336 60.770496542482
"2124" 424.6 44.1973324627067 59.1762461897992
"2125" 424.8 49.1194344584537 58.3534862240408
"2126" 425 53.8561954473616 56.1098142115452
"2127" 425.2 58.9783186764251 53.9694367714594
"2128" 425.4 64.6570306477125 52.8768386731084
"2129" 425.6 70.7222902630702 53.2648115652738
"2130" 425.8 77.3050057309237 52.736883958607
"2131" 426 83.4557556250737 53.4201107766992
"2132" 426.2 88.4097505467327 56.152860280819
"2133" 426.4 93.7389248022963 59.7194205810233
"2134" 426.6 96.8181594157478 64.4361046083643
"2135" 426.8 98.4207508062018 69.7789285492943
"2136" 427 100.325479860603 75.9238749873099
"2137" 427.2 101.390958240719 82.2198541009316
"2138" 427.4 101.138765822902 88.4160543743584
"2139" 427.6 100.575169036919 94.4301335245334
"2140" 427.8 99.343224868863 100.263998754107
"2141" 428 95.6422817721417 103.218572586585
"2142" 428.2 91.5606723631899 106.952354452352
"2143" 428.4 87.0619012812021 111.179059129227
"2144" 428.6 82.694399712525 115.732566607196
"2145" 428.8 82.878274895974 116.751557185943
"2146" 429 86.4434312023586 117.272848948389
"2147" 429.2 90.4553878841051 115.62323829101
"2148" 429.4 94.8728878626034 111.935668331965
"2149" 429.6 99.0687500983327 107.419606549731
"2150" 429.8 103.454524132183 102.893748322295
"2151" 430 108.683324328458 98.791219334528
"2152" 430.2 113.949734051206 95.2882279041992
"2153" 430.4 119.086728415983 93.4325917461878
"2154" 430.6 118.855795107832 93.1675988297584
"2155" 430.8 119.029848290823 89.2612509008136
"2156" 431 119.90449663647 83.6850083851163
"2157" 431.2 122.392190489393 78.3871798066084
"2158" 431.4 125.741348666428 73.3642797214014
"2159" 431.6 126.269029220071 69.1212099175702
"2160" 431.8 124.195440557303 65.4294843942184
"2161" 432 122.479365668449 59.8960150437861
"2162" 432.2 122.901818889998 54.3061195953564
"2163" 432.4 125.158332352993 49.1678777426007
"2164" 432.6 123.529445391832 45.0484744474084
"2165" 432.8 120.582661197461 40.6828240758319
"2166" 433 117.265379408248 36.1498290333055
"2167" 433.2 114.255746867421 31.2480912746278
"2168" 433.4 112.971257883899 24.9043803577622
"2169" 433.6 110.091698227087 22.6432957653861
"2170" 433.8 105.772170785012 19.4254922327172
"2171" 434 101.865291250731 14.8766539941897
"2172" 434.2 96.8250546736387 12.7119948226536
"2173" 434.4 91.602304605336 10.1889235750408
"2174" 434.6 86.9515643717478 7.09224842771724
"2175" 434.8 81.6574335557625 4.46860707767765
"2176" 435 76.7872107165785 2.226888570932
"2177" 435.2 71.73404067845 3.50491636740841
"2178" 435.4 66.3274278788458 4.78446582437054
"2179" 435.6 60.7976555162857 6.04015750442646
"2180" 435.8 56.273463285438 7.37545564663714
"2181" 436 51.984622638075 9.03459113918966
"2182" 436.2 46.5466357972125 9.80785306985842
"2183" 436.4 41.1452899646072 11.5837035213374
"2184" 436.6 37.1525987263725 15.0046925384284
"2185" 436.8 32.5359341782914 18.3563967399058
"2186" 437 29.0829248488562 22.6863560746584
"2187" 437.2 25.920175453319 27.7892618730939
"2188" 437.4 21.5695083730898 32.5603122516945
"2189" 437.6 17.8922804708312 37.157409693631
"2190" 437.8 15.9428813449458 42.2118283722584
"2191" 438 15.608256263219 48.1981083344519
"2192" 438.2 15.726213592933 52.975091548397
"2193" 438.4 15.6051907129952 58.3766596083653
"2194" 438.6 16.534329492186 64.9730881368931
"2195" 438.8 17.6955002014458 70.9244854410917
"2196" 439 19.4373242002488 76.4811265520485
"2197" 439.2 19.8401266983056 82.5148993893308
"2198" 439.4 19.2618483196224 88.640321109598
"2199" 439.6 15.6372057329367 93.0330543518857
"2200" 439.8 13.9951587659912 92.7234363204988
"2201" 440 13.415943282092 91.603519274488
"2202" 440.2 12.069023234967 89.3743887255221
"2203" 440.4 10.311497169902 87.4895237040216
"2204" 440.6 7.93815129125737 84.6055986836278
"2205" 440.8 7.37350426648307 82.4243125233349
"2206" 441 6.78567646098672 78.3050697135605
"2207" 441.2 4.86212635944105 74.4038467456788
"2208" 441.4 4.2915337969061 72.6822604129563
"2209" 441.6 5.45489244399601 74.0801029171364
"2210" 441.8 5.99848620463206 74.8514617656693
"2211" 442 8.10904156524717 76.4465816487196
"2212" 442.2 11.0015981089249 79.2325724761069
"2213" 442.4 14.8055557901962 82.638373436536
"2214" 442.6 19.6222770012574 87.4789398021074
"2215" 442.8 22.8050003599581 92.0855471879193
"2216" 443 26.1764347607035 96.8951412566416
"2217" 443.2 30.2196075024493 100.567545112758
"2218" 443.4 34.4548086794593 104.78874627352
"2219" 443.6 37.3241429356602 110.138791423533
"2220" 443.8 40.1203666567125 115.688178384523
"2221" 444 44.9121145554157 118.372645065675
"2222" 444.2 50.6557879595607 119.011571022689
"2223" 444.4 57.377466265967 119.857859627761
"2224" 444.6 63.7773964682442 121.719612363536
"2225" 444.8 69.4223791334872 121.445155052298
"2226" 445 73.8401970688339 117.870251590766
"2227" 445.2 78.7526300806375 114.10923043795
"2228" 445.4 84.6606585082787 110.796971881548
"2229" 445.6 89.9359802720537 108.30197813177
"2230" 445.8 95.965850992691 106.988250383873
"2231" 446 101.831320085368 106.68458377764
"2232" 446.2 107.202468932271 105.936870927538
"2233" 446.4 110.124115287864 101.826691553741
"2234" 446.6 112.092095046119 95.4165858635839
"2235" 446.8 113.749417841864 88.853587592435
"2236" 447 114.700097302872 82.1302573070011
"2237" 447.2 115.492714257637 75.5935378052522
"2238" 447.4 115.825470930564 69.3432248390862
"2239" 447.6 117.545630569473 63.7343992524356
"2240" 447.8 118.746743267872 57.4920683285584
"2241" 448 121.64560481582 51.6020705988507
"2242" 448.2 124.643861420716 48.6189390757798
"2243" 448.4 122.815577766856 46.4400213635647
"2244" 448.6 119.448277649044 43.9693156144709
"2245" 448.8 114.528773886562 42.2131266084484
"2246" 449 109.577876564667 39.7514700340347
"2247" 449.2 104.71587861224 36.5912524793705
"2248" 449.4 99.7511086977549 32.881444215219
"2249" 449.6 95.3280613946362 28.8422708745605
"2250" 449.8 90.9073664095125 24.1686205905605
"2251" 450 87.1206299582848 19.4041322022178
"2252" 450.2 83.8073126864025 14.0426995216384
"2253" 450.4 80.1929436495941 9.0601750028829
"2254" 450.6 79.8885867468875 6.68559503290842
"2255" 450.8 82.0818811644833 4.6200760461487
"2256" 451 83.4229122990502 5.86439940517728
"2257" 451.2 85.1796436226226 5.16433615797493
"2258" 451.4 85.5613277591823 6.38981763679049
"2259" 451.6 87.5257107953683 6.91028975810072
"2260" 451.8 90.2167582919455 7.56993478810687
"2261" 452 90.7841664445431 7.56587865357678
"2262" 452.2 90.6256215342359 7.82707610847757
"2263" 452.4 89.599046831629 8.21228297964385
"2264" 452.6 88.1254317166554 7.82297833233424
"2265" 452.8 84.8416470227699 5.93075423827723
"2266" 453 80.62987330926 3.28150630461472
"2267" 453.2 75.8923375605982 1.37488170424413
"2268" 453.4 71.882907302788 2.00995765269923
"2269" 453.6 66.7200216407702 3.7996962858079
"2270" 453.8 61.2460858790388 4.92170202002157
"2271" 454 55.8874451842625 3.58605612928341
"2272" 454.2 51.3086660064548 1.86214826544688
"2273" 454.4 48.0967298080725 5.64960255328842
"2274" 454.6 42.8395091093594 9.49336197648494
"2275" 454.8 37.2469372228458 11.9845624150917
"2276" 455 31.0292335183681 13.6007103263955
"2277" 455.2 25.4842108183492 14.675708890036
"2278" 455.4 22.0075376133562 18.9944969093459
"2279" 455.6 17.1508408467501 24.3631373715446
"2280" 455.8 13.1267906761375 30.8530731073772
"2281" 456 9.83251634401248 37.2184874264709
"2282" 456.2 6.84725638921775 44.1352677800742
"2283" 456.4 4.05979110370566 50.3328858480675
"2284" 456.6 2.98432044176249 56.2406369696189
"2285" 456.8 5.50552274478909 62.1955504228818
"2286" 457 8.79530849434227 68.0873329617542
"2287" 457.2 12.1740258433991 73.9405870170759
"2288" 457.4 16.0585256466933 78.9013642039882
"2289" 457.6 19.6604560407821 83.7537818906753
"2290" 457.8 22.813467117719 88.3517070153758
"2291" 458 26.5132872455245 93.5082685191343
"2292" 458.2 31.5311289526465 97.2285351675914
"2293" 458.4 36.4841640181718 100.127571441334
"2294" 458.6 42.2534685812048 102.862427239389
"2295" 458.8 46.9904702946687 106.033119472658
"2296" 459 52.2774786239764 109.502889908303
"2297" 459.2 57.9790107573785 112.004336752746
"2298" 459.4 62.8442978111103 115.8475028438
"2299" 459.6 65.646202867319 121.295770422513
"2300" 459.8 64.8538159228283 123.099459113516
"2301" 460 64.287486206652 122.596197933914
"2302" 460.2 63.0686668917733 122.938412468528
"2303" 460.4 62.3433169631608 122.708321348279
"2304" 460.6 61.2665843451967 123.456132424664
"2305" 460.8 58.3907832288929 124.360827772354
"2306" 461 54.7652995413103 124.709766278371
"2307" 461.2 51.8036893340176 124.523616465385
"2308" 461.4 51.1574938410023 123.989845549648
"2309" 461.6 51.0238933299167 123.980544248244
"2310" 461.8 51.3241449764125 123.559308037658
"2311" 462 50.7704686408751 123.572861052829
"2312" 462.2 51.4493619508673 123.335257598416
"2313" 462.4 52.9166480361458 123.645857116992
"2314" 462.6 55.7555499117678 124.635186752563
"2315" 462.8 58.9707561355125 124.855140086566
"2316" 463 63.2253554974239 125.275773481272
"2317" 463.2 68.0807928480987 125.204486657745
"2318" 463.4 73.1816927714149 124.707138815402
"2319" 463.6 78.6921440763307 123.677329509477
"2320" 463.8 82.2766922183925 121.573006666958
"2321" 464 87.700242191994 118.883253612566
"2322" 464.2 92.8724239152852 117.401537745545
"2323" 464.4 95.8764773436504 114.173955719262
"2324" 464.6 99.9560726538125 110.287006721892
"2325" 464.8 105.694130744378 107.318956777698
"2326" 465 110.478276973762 104.637515568408
"2327" 465.2 112.535699109654 99.6209615950932
"2328" 465.4 114.299462984023 93.8098283245666
"2329" 465.6 116.698536529376 87.9691878121163
"2330" 465.8 121.136934203895 83.3181294546478
"2331" 466 124.969050679959 78.744320801207
"2332" 466.2 125.212923133306 73.1696756300244
"2333" 466.4 125.902468413483 66.9447551284525
"2334" 466.6 126.961780210435 59.4069036876341
"2335" 466.8 125.720381241981 53.9292213846272
"2336" 467 125.753085533757 48.2695574024951
"2337" 467.2 124.020101548711 43.1811352147129
"2338" 467.4 121.860659173265 37.4354760371881
"2339" 467.6 118.937583987802 32.0245689893284
"2340" 467.8 116.242063823189 28.5246005879231
"2341" 468 110.585479810664 24.9385991618554
"2342" 468.2 106.655871161869 20.4568603602475
"2343" 468.4 103.965874855272 15.3176173923796
"2344" 468.6 102.198239992056 15.748354999071
"2345" 468.8 98.0531317121546 15.7202939920005
"2346" 469 91.3982619688562 14.7468303751897
"2347" 469.2 85.6122200771082 13.8100114011159
"2348" 469.4 81.0510982442966 12.8728706929766
"2349" 469.6 75.2480979307842 13.3658669062345
"2350" 469.8 69.6893186792 15.3432076249709
"2351" 470 63.4517208376283 17.1059903042742
"2352" 470.2 58.5645338438028 17.1730401258358
"2353" 470.4 53.3936940698115 18.8164076794161
"2354" 470.6 48.5152704486259 21.398157793344
"2355" 470.8 44.9380031363307 26.0440669478857
"2356" 471 42.9159019191792 31.5910761233402
"2357" 471.2 40.9492211407358 37.5284728274206
"2358" 471.4 38.7761137779976 42.448467265901
"2359" 471.6 38.1691176631425 48.1252942177084
"2360" 471.8 39.3687707688423 53.6147616479137
"2361" 472 41.9413416228084 58.6978383082911
"2362" 472.2 44.2338083544822 64.8455928326433
"2363" 472.4 47.4508191201301 69.7588729873643
"2364" 472.6 51.1736267013145 74.770692249802
"2365" 472.8 54.6400095408277 79.5843793539954
"2366" 473 58.2722486202408 84.2622630168758
"2367" 473.2 61.4126071265911 89.3464083541135
"2368" 473.4 62.2673487465482 95.8234191498727
"2369" 473.6 61.3747314252711 101.401997615572
"2370" 473.8 58.8796033817465 106.267906868722
"2371" 474 55.2058711845125 110.397946905401
"2372" 474.2 50.7918681385125 112.803703428767
"2373" 474.4 46.5457891214364 114.00174965193
"2374" 474.6 41.3320537673792 115.947316510292
"2375" 474.8 40.5098375137125 116.004337080205
"2376" 475 41.9165146089948 116.490030148935
"2377" 475.2 45.9397103783875 119.275128610658
"2378" 475.4 51.1979122234699 121.013936443861
"2379" 475.6 57.0136650790875 121.842390676383
"2380" 475.8 63.1610871632354 121.864562360713
"2381" 476 69.3793647888375 121.667128790733
"2382" 476.2 76.1825525629342 121.667480722231
"2383" 476.4 82.518369134394 119.457906600566
"2384" 476.6 88.6312380244476 116.573279916535
"2385" 476.8 94.5367212088092 113.789010733027
"2386" 477 100.722032005913 111.048638620025
"2387" 477.2 106.633245808992 109.046882056587
"2388" 477.4 108.162975221228 105.581469934979
"2389" 477.6 111.557352157461 99.7099061946636
"2390" 477.8 115.481721128609 94.3510876919971
"2391" 478 119.793121637012 88.8314899551584
"2392" 478.2 123.68719999527 83.5956907966536
"2393" 478.4 124.670595002843 77.6939216811484
"2394" 478.6 124.623816621416 71.4560643025455
"2395" 478.8 124.946363057221 65.441811335906
"2396" 479 126.015917220811 59.3615284421584
"2397" 479.2 126.05138374116 53.9509382032466
"2398" 479.4 123.005272694997 49.2903628470069
"2399" 479.6 119.840634404791 43.9954978262924
"2400" 479.8 117.419783602169 38.4315268665022
"2401" 480 116.269708617352 32.3478298006384
"2402" 480.2 115.10176813224 28.9788675470978
"2403" 480.4 110.959092799801 27.8665861503234
"2404" 480.6 105.100019467287 26.4700863897068
"2405" 480.8 99.6520120724704 23.8663844431479
"2406" 481 94.2695331954512 21.5629843510666
"2407" 481.2 88.8017895888562 20.1263965875022
"2408" 481.4 82.8708656075448 19.0156979439004
"2409" 481.6 77.1159983784809 18.2867019549689
"2410" 481.8 70.9881404138733 20.0691386833749
"2411" 482 65.7597677408654 23.408022662629
"2412" 482.2 61.6199291925323 28.3349688835248
"2413" 482.4 58.2697085929125 32.9331488600156
"2414" 482.6 54.836373191974 37.3339555491392
"2415" 482.8 52.0283435777261 42.5991565093332
"2416" 483 51.3598464716375 48.0831015415334
"2417" 483.2 51.9953330866425 53.2974671986684
"2418" 483.4 52.1737406984452 59.0694252994084
"2419" 483.6 52.9123205821792 65.1445805612493
"2420" 483.8 55.3575463037402 71.1613385651287
"2421" 484 58.7897898787246 76.0655007534918
"2422" 484.2 63.4878544083654 79.9003886363055
"2423" 484.4 68.0310781773019 84.3614577683268
"2424" 484.6 72.5048684162625 87.6874193127209
"2425" 484.8 76.8656990225657 91.1282631295946
"2426" 485 79.1453465281125 96.5857783511937
"2427" 485.2 80.860895266898 101.874853314689
"2428" 485.4 82.0144485080125 107.164439581087
"2429" 485.6 80.5913819151279 112.15480243012
"2430" 485.8 77.7169738911149 117.20029691664
"2431" 486 74.1897532106755 119.784545202604
"2432" 486.2 69.6261707775668 120.593120568767
"2433" 486.4 65.4766897694898 120.809407744295
"2434" 486.6 59.4597584337458 121.326341790858
"2435" 486.8 53.1685255272511 122.225665406113
"2436" 487 48.7894799280668 123.306716431126
"2437" 487.2 49.0143894400763 122.83284821219
"2438" 487.4 45.4179989733103 122.323221452499
"2439" 487.6 41.3657981837035 121.033582236552
"2440" 487.8 38.9254369209806 120.479449842233
"2441" 488 39.2532590124466 120.499893192103
"2442" 488.2 39.5614117784246 120.410015302027
"2443" 488.4 40.9181399286334 120.602610780763
"2444" 488.6 43.2134143793875 121.157571086158
"2445" 488.8 46.6871078703552 122.433926890934
"2446" 489 50.9202164891148 123.677329509477
"2447" 489.2 56.3829386634458 124.623861713458
"2448" 489.4 61.1897150971046 125.725312628343
"2449" 489.6 65.7967453660914 125.125732493224
"2450" 489.8 71.1108477268783 124.635894146439
"2451" 490 76.167749095191 124.240882037408
"2452" 490.2 80.4333822909053 120.360083140873
"2453" 490.4 85.6936498704725 117.995067727318
"2454" 490.6 90.9934122965241 117.791214453949
"2455" 490.8 93.8770816941375 116.180458092746
"2456" 491 98.1660760081059 112.676236855884
"2457" 491.2 103.324367388061 109.724716896804
"2458" 491.4 108.18461483911 108.298340866035
"2459" 491.6 111.332038089239 105.380584966632
"2460" 491.8 113.981443033268 101.714412487414
"2461" 492 115.198048806618 98.9440665930532
"2462" 492.2 117.118353569265 94.3737539374162
"2463" 492.4 121.281993562281 90.1051279857689
"2464" 492.6 122.018298466672 86.0714398152184
"2465" 492.8 123.514508983708 80.9711382604471
"2466" 493 125.834961614454 76.1957445136536
"2467" 493.2 125.02872272897 71.865397574987
"2468" 493.4 124.702430012023 66.3635371103975
"2469" 493.6 126.705302037198 61.7947939868441
"2470" 493.8 127.542638857412 60.7514748951217
"2471" 494 127.420259253262 58.6462502336296
"2472" 494.2 128.082181053806 57.621415530608
"2473" 494.4 128.556215919513 57.6934916404615
"2474" 494.6 128.731859639336 57.3721723980702
"2475" 494.8 128.841827881312 57.3985953228784
"2476" 495 128.963085818234 56.9002332324574
"2477" 495.2 129.084070194567 57.3542555637738
"2478" 495.4 128.280340729137 57.6738213951584
"2479" 495.6 127.330528222483 56.3488568130114
"2480" 495.8 125.53208926516 54.1342186065408
"2481" 496 123.734787686225 50.295972749435
"2482" 496.2 122.912234462574 46.0151250538285
"2483" 496.4 122.945239106332 41.6444991572284
"2484" 496.6 121.839141872452 39.4089364380484
"2485" 496.8 118.531977909584 37.1815605552503
"2486" 497 115.262791486859 33.2978301999505
"2487" 497.2 112.385061377825 28.4594501320647
"2488" 497.4 111.602062675731 23.1691376578147
"2489" 497.6 111.485040232755 22.9932691933623
"2490" 497.8 110.198096408268 23.6454611782911
"2491" 498 107.232686498762 25.3071703832209
"2492" 498.2 104.173220702023 27.8978470659441
"2493" 498.4 100.817235993179 30.635102201613
"2494" 498.6 98.2719062509671 33.5856389970675
"2495" 498.8 95.7495377374067 37.9293965708988
"2496" 499 93.6535333706043 42.1453268857911
"2497" 499.2 91.8097048306808 46.4974217198614
"2498" 499.4 88.589447619794 50.1806037742361
"2499" 499.6 87.1372885137525 54.9916654266184
"2500" 499.8 86.6660287767825 60.2222590361284
"2501" 500 86.5196043077785 65.6013487681371
"2502" 500.2 87.31287495845 70.8306337831897
"2503" 500.4 86.5870505112444 75.659076984045
"2504" 500.6 86.6678138515437 80.8270524461897
"2505" 500.8 86.0504357222184 86.3449858171349
"2506" 501 83.8747619575466 91.3910806252152
"2507" 501.2 82.6129211252707 97.5767513229606
"2508" 501.4 80.772170774478 102.919590954917
"2509" 501.6 77.5129556318168 106.847339343995
"2510" 501.8 73.7538972668028 110.888941609126
"2511" 502 72.2671100442567 116.219744833263
"2512" 502.2 74.1168450188458 120.755117867258
"2513" 502.4 76.9334944523147 121.274555006576
"2514" 502.6 78.9386273809356 119.384979365197
"2515" 502.8 82.0208482638787 115.697665081454
"2516" 503 85.741752937723 111.04841085929
"2517" 503.2 90.083137386559 106.664122644077
"2518" 503.4 94.2424904148573 103.64481255071
"2519" 503.6 99.7112192700706 101.329277649356
"2520" 503.8 105.418592340324 100.228476366664
"2521" 504 111.185815697313 99.6198326940584
"2522" 504.2 114.525699116639 97.6772613844953
"2523" 504.4 115.855381642737 92.5059359805629
"2524" 504.6 115.067541905412 86.3518588322584
"2525" 504.8 113.685388798801 80.1962117099213
"2526" 505 111.630461592387 73.8774318415959
"2527" 505.2 110.3022282783 67.9259532470978
"2528" 505.4 109.335696653482 62.7634371522809
"2529" 505.6 106.823242777301 57.612654497745
"2530" 505.8 103.495064507753 52.4834731075384
"2531" 506 99.0592613768194 48.5026182113465
"2532" 506.2 93.9811315064242 45.4742195508937
"2533" 506.4 89.3880444525026 41.7080870228911
"2534" 506.6 84.498449930958 37.759392393505
"2535" 506.8 78.7001278817772 34.9775981205702
"2536" 507 72.9444983987852 32.5903245847342
"2537" 507.2 67.7243972418717 29.2853032326633
"2538" 507.4 61.7179914278996 28.3504349358681
"2539" 507.6 56.036228193166 30.2129125207426
"2540" 507.8 52.3794255365696 34.4205566091298
"2541" 508 47.9737158053144 39.4434009346395
"2542" 508.2 44.4966709210413 44.0036439752642
"2543" 508.4 41.7530593384333 49.6093324287624
"2544" 508.6 40.1974740183004 55.2229088304008
"2545" 508.8 39.7595099851247 60.3669991240053
"2546" 509 38.7103231866757 66.1494490927298
"2547" 509.2 39.0503467232704 72.1689700976111
"2548" 509.4 40.5059428051425 77.9470777381984
"2549" 509.6 41.2559816818599 83.2914378348847
"2550" 509.8 42.1841687939064 88.2453166451281
"2551" 510 42.9409556000388 94.0941295000953
"2552" 510.2 44.0150752267125 100.182656265841
"2553" 510.4 44.4910951630458 106.275456894792
"2554" 510.6 44.7527788499713 112.613649619264
"2555" 510.8 46.4563299171828 116.960416282884
"2556" 511 47.6274174253875 117.24257757569
"2557" 511.2 46.2594545389191 117.94907307373
"2558" 511.4 42.5437408780458 120.205531213492
"2559" 511.6 39.4715338883477 118.912050467411
"2560" 511.8 35.1156661442625 117.503331264988
"2561" 512 31.7245475802222 115.185684612158
"2562" 512.2 27.3543774550458 112.130502111692
"2563" 512.4 23.9339578397925 109.836951509358
"2564" 512.6 20.9156843338028 106.479126421804
"2565" 512.8 18.5688822343654 104.517237803747
"2566" 513 15.6231555577203 100.66567153647
"2567" 513.2 13.1500361214314 97.5717773856719
"2568" 513.4 10.8652042224216 93.5818541958402
"2569" 513.6 8.71017021846409 88.8545231778842
"2570" 513.8 6.16420749982957 84.1736718198169
"2571" 514 4.9706218124625 79.8769058346334
"2572" 514.2 2.44437220819431 73.6362254585675
"2573" 514.4 1.57902820773638 70.0400055213972
"2574" 514.6 1.0230564832982 65.5861073174263
"2575" 514.8 0.930540980721791 60.7654350197166
"2576" 515 1.11764226285534 57.1916193817298
"2577" 515.2 2.10228350090955 52.7577064109672
"2578" 515.4 2.66517071172081 47.6341281924918
"2579" 515.6 4.52472761335863 42.4445122432353
"2580" 515.8 5.8379434517048 37.8357737687353
"2581" 516 7.80758453058565 33.4332185840731
"2582" 516.2 9.99479586776249 29.4160879245709
"2583" 516.4 12.7371144020188 25.9360548920318
"2584" 516.6 14.8454783594898 22.4016292738971
"2585" 516.8 18.1736838647625 19.5673436281834
"2586" 517 18.9639474060009 18.824858197891
"2587" 517.2 21.4146377819411 17.1018005078947
"2588" 517.4 22.4348888872765 15.3294412159337
"2589" 517.6 23.5613640532625 15.0673324345959
"2590" 517.8 26.1155026444581 12.9086619871475
"2591" 518 27.7923710405657 10.8848366666265
"2592" 518.2 28.3019132429717 10.8008712821278
"2593" 518.4 29.095278149681 9.91185783429325
"2594" 518.6 28.4174389053401 10.9955153498826
"2595" 518.8 27.6120703589964 11.452425172481
"2596" 519 27.2373480477733 12.5488247823106
"2597" 519.2 26.211037349296 13.7211652306223
"2598" 519.4 24.6481244007335 15.150436632811
"2599" 519.6 22.3123136158218 16.9051898656842
"2600" 519.8 18.9505539252678 19.3081797759988
"2601" 520 16.5389311886704 22.3208000948426
"2602" 520.2 13.5199259094802 25.0755294501262
"2603" 520.4 11.2124157782222 29.0791223457391
"2604" 520.6 8.11698995008392 33.3140599179606
"2605" 520.8 6.59642515820762 37.1901874607438
"2606" 521 6.5687505623525 41.0927487764784
"2607" 521.2 7.32776717308858 45.725815068278
"2608" 521.4 6.79540732775953 50.3762066706643
"2609" 521.6 6.29689437975717 55.1850749968818
"2610" 521.8 3.11326687414763 58.987846944226
"2611" 522 2.74981510180827 59.542550108088
"2612" 522.2 2.2275077537284 59.3084187798402
"2613" 522.4 3.11897791891674 58.3091284668605
"2614" 522.6 4.19282560098308 57.3721723980702
"2615" 522.8 4.89645661735291 56.1504655254031
"2616" 523 4.7680141006827 53.5733285780201
"2617" 523.2 4.55548128534204 48.5492863552152
"2618" 523.4 4.44970454122498 43.0573046909959
"2619" 523.6 6.82110138429729 38.2955920882217
"2620" 523.8 9.74356312358655 33.3583383846769
"2621" 524 11.3567707622715 28.4384808803512
"2622" 524.2 15.5837026657125 24.5082141946251
"2623" 524.4 20.4628609763848 20.9323561158286
"2624" 524.6 25.1992161537908 18.0013294941481
"2625" 524.8 29.4833955807908 15.9937477570347
"2626" 525 33.8865192564531 12.8988120461881
"2627" 525.2 39.5014466643929 12.9213621237888
"2628" 525.4 44.9930798231792 13.9622088778584
"2629" 525.6 49.9144887353806 15.4540391898178
"2630" 525.8 53.1663840086093 18.1027447522229
"2631" 526 56.9898989810931 20.879295055352
"2632" 526.2 60.9975942688798 24.4681190088931
"2633" 526.4 64.069283718058 28.8726482224615
"2634" 526.6 66.1624704751659 33.0471806385149
"2635" 526.8 67.4679616598683 37.6972120215334
"2636" 527 68.5383634509064 42.5119963155827
"2637" 527.2 68.0306801488329 46.6110844634788
"2638" 527.4 66.3632125943394 50.7856797639853
"2639" 527.6 67.1459348862554 55.8080705278156
"2640" 527.8 67.4339578581225 61.6243541213284
"2641" 528 66.0996001553066 66.4903724619525
"2642" 528.2 64.0825611336375 71.6298604376584
"2643" 528.4 60.8596897919625 76.5099302758684
"2644" 528.6 57.8239808343458 81.8253419831251
"2645" 528.8 54.8559118637299 86.6033215377562
"2646" 529 51.9237678166687 92.2150180253459
"2647" 529.2 49.3458539992252 98.0931621787116
"2648" 529.4 46.9945272827625 103.663838425908
"2649" 529.6 45.4499678577651 109.869749055211
"2650" 529.8 43.3875944015458 115.986263595992
"2651" 530 43.2776206257408 119.16223850718
"2652" 530.2 46.2043114123756 119.815604835022
"2653" 530.4 50.465897964719 120.601587326528
"2654" 530.6 56.0978850828028 121.995142821642
"2655" 530.8 62.0572079807706 123.071422501739
"2656" 531 67.1989442409935 122.731887883652
"2657" 531.2 73.3530233247294 122.239955957821
"2658" 531.4 79.5210713548654 122.025098328417
"2659" 531.6 81.6850811783273 121.215270472381
"2660" 531.8 83.9840094646835 118.745584901579
"2661" 532 87.5652854068774 114.845336205591
"2662" 532.2 91.9385790195239 111.236391111443
"2663" 532.4 96.8050679583696 107.720826519658
"2664" 532.6 101.496646265946 104.367049695492
"2665" 532.8 106.779449334783 100.74624350597
"2666" 533 112.033085631839 97.5542705875479
"2667" 533.2 117.352437599812 96.1470508858084
"2668" 533.4 116.869569362542 97.2158269802846
"2669" 533.6 116.045589347958 98.0888137575149
"2670" 533.8 115.266647633958 99.6428410384158
"2671" 534 113.716476500156 101.829276443554
"2672" 534.2 112.533036881698 104.162722487581
"2673" 534.4 111.219118277839 104.662915841691
"2674" 534.6 109.857287329546 105.448913187158
"2675" 534.8 108.523432864589 107.317802647488
"2676" 535 107.773504364228 107.139353362979
"2677" 535.2 107.269469857479 109.192160868325
"2678" 535.4 105.204715934222 109.959236982739
"2679" 535.6 102.629182847609 110.851250881029
"2680" 535.8 98.7847285817383 113.351402511449
"2681" 536 94.7357820676827 116.361002694807
"2682" 536.2 92.0158603871279 118.569658505213
"2683" 536.4 88.3065665755458 118.621683061692
"2684" 536.6 83.3150888391051 119.820868638677
"2685" 536.8 78.677086164409 122.639351013365
"2686" 537 74.0974460872711 124.10770091102
"2687" 537.2 68.7702010317539 123.221318960607
"2688" 537.4 62.1006002514041 122.73735247399
"2689" 537.6 56.2892269016849 123.677939965365
"2690" 537.8 51.3169973839057 123.786134697821
"2691" 538 47.0572753652792 121.352306514658
"2692" 538.2 42.1217157650693 118.61863417367
"2693" 538.4 36.2830087403806 116.005998688257
"2694" 538.6 31.2006726337937 113.54260443419
"2695" 538.8 25.9842678991647 110.767448187278
"2696" 539 23.2952256343125 109.039681755029
"2697" 539.2 22.6566557083562 105.424571258596
"2698" 539.4 21.742422260969 100.116266924104
"2699" 539.6 20.2163119346738 94.799188570481
"2700" 539.8 20.445215363089 89.8548055402172
"2701" 540 20.7878221169682 84.6031839844369
"2702" 540.2 21.9754007975574 79.0932598378101
"2703" 540.4 24.4939303830792 74.0099601193251
"2704" 540.6 27.3083651383798 69.87326738874
"2705" 540.8 30.7200659308527 65.6171531350038
"2706" 541 34.6784660155713 62.8629478134231
"2707" 541.2 39.6720777519206 61.7619406628523
"2708" 541.4 44.9705218184593 62.0381047572861
"2709" 541.6 50.1141888473325 62.0566667725984
"2710" 541.8 54.0541685842749 63.5917218097723
"2711" 542 56.6566186162503 65.2867792471972
"2712" 542.2 59.8856452241257 66.6512471241207
"2713" 542.4 63.072706078962 69.4127350544612
"2714" 542.6 66.6028869678779 72.412547063745
"2715" 542.8 71.2540677793586 74.067798205995
"2716" 543 75.3705338886007 74.8219941283643
"2717" 543.2 78.9067956282 74.5630628294397
"2718" 543.4 82.1537253031533 74.9403627221584
"2719" 543.6 86.8815488381461 74.8748082214752
"2720" 543.8 91.4674625943411 73.1562152724727
"2721" 544 95.3748262398066 70.3850810319525
"2722" 544.2 96.8467969787625 66.7381064737384
"2723" 544.4 97.2003955199862 62.4239992861479
"2724" 544.6 95.6006869388155 58.6101250715827
"2725" 544.8 93.6979050241001 55.0612883612615
"2726" 545 91.6662323061414 51.246883060746
"2727" 545.2 91.5407483082701 46.733230957613
"2728" 545.4 93.5621269449819 42.5149267806992
"2729" 545.6 97.5939254791957 38.962510288396
"2730" 545.8 101.943587329363 36.397307537364
"2731" 546 106.684681030099 35.1956107477257
"2732" 546.2 109.853746685391 36.7840208833402
"2733" 546.4 112.573073797484 39.5801181528156
"2734" 546.6 115.226384921601 43.7025089857172
"2735" 546.8 115.837395966082 47.7825598635484
"2736" 547 116.712822058368 53.4993897697873
"2737" 547.2 115.910584031294 58.9396016804084
"2738" 547.4 114.221631770126 63.6302832807624
"2739" 547.6 112.239572161235 69.0404576606733
"2740" 547.8 108.656109749941 73.2749111527013
"2741" 548 104.39231281475 76.2321720003267
"2742" 548.2 99.1252014922125 77.9470777381984
"2743" 548.4 93.7059353510486 79.9472715745192
"2744" 548.6 88.7136121945737 83.1073281419033
"2745" 548.8 85.1423863282937 87.6468494317834
"2746" 549 81.3919784190177 92.2779653985058
"2747" 549.2 77.6025393913512 96.9308086372875
"2748" 549.4 74.5669002313792 102.437005226358
"2749" 549.6 72.0180298450125 107.791382834332
"2750" 549.8 70.230004546967 113.55551303267
"2751" 550 66.9774570167862 117.204100246506
"2752" 550.2 62.8866315999147 117.947258768495
"2753" 550.4 57.3187149179081 116.528146430609
"2754" 550.6 51.5322907567652 114.49519415506
"2755" 550.8 45.0471729977625 112.175399446596
"2756" 551 38.8521521786062 109.242197054815
"2757" 551.2 33.3740889873166 105.941439906664
"2758" 551.4 28.0740732013372 102.37597474155
"2759" 551.6 22.1034448118925 99.0135563933284
"2760" 551.8 17.5491535763913 94.7994423800978
"2761" 552 12.7192547400785 90.8425312985358
"2762" 552.2 8.96174816779298 87.5934159300609
"2763" 552.4 8.92375101101249 87.5202714032584
"2764" 552.6 9.75393889040721 87.9158918001058
"2765" 552.8 10.2771622390875 89.8181494595584
"2766" 553 12.3797698794466 90.5491562988507
"2767" 553.2 15.7933539993742 93.1129071774988
"2768" 553.4 18.4881703900987 96.7373006846067
"2769" 553.6 21.3053012788962 101.360978765624
"2770" 553.8 23.9746359070792 106.972176983425
"2771" 554 27.3708758732937 110.572889149565
"2772" 554.2 32.462139700123 112.075384013801
"2773" 554.4 37.8316038757891 114.405361795829
"2774" 554.6 42.1892700882927 118.466940916554
"2775" 554.8 46.1864756335743 122.006108967045
"2776" 555 51.0342055606458 122.633232888792
"2777" 555.2 56.3727005406466 121.96659388261
"2778" 555.4 61.9677818765735 120.959669227927
"2779" 555.6 67.1098118857739 122.460233081352
"2780" 555.8 70.3016408356753 123.791782890286
"2781" 556 74.5541724255948 122.565775518135
"2782" 556.2 79.516608358032 120.103807944925
"2783" 556.4 85.2979042052208 117.701017230283
"2784" 556.6 91.1901964366196 117.675516162266
"2785" 556.8 93.996273206409 115.579632145676
"2786" 557 97.5882895718971 111.623381572125
"2787" 557.2 102.483305770346 108.118952284592
"2788" 557.4 108.269567245249 105.79055428979
"2789" 557.6 111.71513615577 102.54651980397
"2790" 557.8 113.894522689867 98.1536633710939
"2791" 558 114.731381598342 92.9596048188925
"2792" 558.2 116.921728652071 86.7428570259525
"2793" 558.4 120.28631755043 82.2037934470347
"2794" 558.6 124.487172775427 78.6013887779584
"2795" 558.8 126.163752083655 74.1391655306156
"2796" 559 126.286269611543 69.2281234861584
"2797" 559.2 126.776497958076 63.7288958191972
"2798" 559.4 127.080390816729 58.6670945556207
"2799" 559.6 125.134065322672 53.5077814614484
"2800" 559.8 123.217048767586 48.1119702147058
"2801" 560 123.829337951722 43.0154365738684
"2802" 560.2 121.664220301144 39.2716385077798
"2803" 560.4 117.822449517532 36.341153904139
"2804" 560.6 112.617355314657 34.1904686222306
"2805" 560.8 108.468260298404 30.4635620821782
"2806" 561 107.638385308137 25.6479573830959
"2807" 561.2 107.984165524128 20.8114034233315
"2808" 561.4 108.082645588503 20.3218952117822
"2809" 561.6 104.912738427232 18.7552968913384
"2810" 561.8 100.385857160923 17.5774550259058
"2811" 562 94.9586663550073 16.1302633151584
"2812" 562.2 89.8908474727425 14.2841714529784
"2813" 562.4 86.6272021459867 10.617443865045
"2814" 562.6 83.6038605291982 6.70877782201556
"2815" 562.8 79.6399745165025 4.81613491930842
"2816" 563 74.3938020727125 5.39644649623841
"2817" 563.2 68.6740246910931 6.61963625873907
"2818" 563.4 63.0922993804686 6.6759652589716
"2819" 563.6 57.2633788432095 6.68461152064327
"2820" 563.8 51.9220972921595 5.1716225348643
"2821" 564 48.8726199978321 3.69931719895223
"2822" 564.2 45.2589728710279 6.32121894762233
"2823" 564.4 42.1400512437268 10.6339552005564
"2824" 564.6 38.5923820015731 15.1546191481281
"2825" 564.8 35.2130338585125 19.9286511355778
"2826" 565 32.7798879669319 25.6702053823197
"2827" 565.2 31.9659846911642 31.5646870526753
"2828" 565.4 30.7450591956248 37.2535872111022
"2829" 565.6 29.2083348214686 42.2419303322683
"2830" 565.8 29.3053759118072 47.9397830989795
"2831" 566 31.8150993408084 52.6411690626992
"2832" 566.2 35.0564424830176 56.8078844725502
"2833" 566.4 37.801392262325 61.3819085128459
"2834" 566.6 41.0952483482547 65.4766224134058
"2835" 566.8 45.0298834036433 69.7389248282051
"2836" 567 49.6118871262155 72.5688322562673
"2837" 567.2 54.8049453023066 73.4092076863055
"2838" 567.4 60.0119158522452 72.7115096989307
"2839" 567.6 65.0151911024831 70.4996312840114
"2840" 567.8 69.5421079683696 67.7147510132441
"2841" 568 74.8416935582625 64.2074446821392
"2842" 568.2 79.5640276993875 61.2002802766488
"2843" 568.4 83.0990429172309 57.8528015300905
"2844" 568.6 86.4688683410596 53.9199592042622
"2845" 568.8 90.6795627007012 50.7894953347905
"2846" 569 95.6301732094445 47.3749010956536
"2847" 569.2 100.579226025013 44.7563713046584
"2848" 569.4 105.927059360156 43.6978589259802
"2849" 569.6 110.744165731907 45.400496183543
"2850" 569.8 114.362166908846 48.795328340214
"2851" 570 116.92772890337 52.8109995520441
"2852" 570.2 118.37829627461 58.0569901347312
"2853" 570.4 119.019372867773 63.9572845547584
"2854" 570.6 118.404008913713 70.0369246325284
"2855" 570.8 117.722434913963 76.4086678530484
"2856" 571 116.234774261694 82.2340896805221
"2857" 571.2 114.397327472325 88.0484912530647
"2858" 571.4 114.259044601555 92.9098851350201
"2859" 571.6 113.115235585461 93.875873666612
"2860" 571.8 109.284769631049 95.4698935658801
"2861" 572 103.856268613894 97.9231584486326
"2862" 572.2 97.9301409152072 100.735632535253
"2863" 572.4 91.9962096656415 103.413613869933
"2864" 572.6 86.3621131113367 106.025272990191
"2865" 572.8 80.5734063371125 109.914845680758
"2866" 573 75.0187257659898 113.719267824817
"2867" 573.2 71.4200775292654 118.240358000394
"2868" 573.4 71.7716777969101 121.559555063062
"2869" 573.6 72.5284416523441 119.950894711664
"2870" 573.8 73.6437424672091 118.688004940462
"2871" 574 78.1533150118918 117.043505366814
"2872" 574.2 83.6829562874139 114.743187206553
"2873" 574.4 88.9410135461223 111.773856576244
"2874" 574.6 93.8856729630419 110.1118721143
"2875" 574.8 100.152662705441 109.983466736516
"2876" 575 105.046851870165 109.095263529506
"2877" 575.2 107.905605590579 105.145991409492
"2878" 575.4 108.535348493956 99.7558524403289
"2879" 575.6 109.554365551879 93.4575382455251
"2880" 575.8 111.343886653194 87.3520713518288
"2881" 576 113.612688711215 81.5033609933074
"2882" 576.2 116.779915440023 76.8838222985884
"2883" 576.4 122.035915653101 73.804709382121
"2884" 576.6 125.723917149035 72.4749050035346
"2885" 576.8 126.283004350823 69.2424040842484
"2886" 577 124.864129259541 64.1516559918033
"2887" 577.2 122.725955211694 58.1498413314918
"2888" 577.4 121.553033955254 52.2328989359449
"2889" 577.6 122.302817176944 46.4720929220742
"2890" 577.8 122.677640171669 41.5188948058459
"2891" 578 119.604627728657 36.7310247032065
"2892" 578.2 114.971693403725 33.2379778742329
"2893" 578.4 109.753861179742 29.7617433101584
"2894" 578.6 105.806613785972 25.2868026470768
"2895" 578.8 102.91155232873 20.0866702387426
"2896" 579 99.309910938255 15.6366764864851
"2897" 579.2 94.0472242463578 15.0702601579625
"2898" 579.4 87.8199984701687 15.7732483629084
"2899" 579.6 81.6843650511933 16.2835656737648
"2900" 579.8 75.1809431731756 16.6960209811163
"2901" 580 69.246794900974 15.3727210987958
"2902" 580.2 62.9677499810883 14.4110838756736
"2903" 580.4 57.6426605131425 12.5588155564684
"2904" 580.6 52.6464912670839 9.32008718704413
"2905" 580.8 47.9281118370419 6.29039666330547
"2906" 581 45.7886655908971 4.07913622067765
"2907" 581.2 44.7828892019411 5.62310997521336
"2908" 581.4 41.149513890967 9.12765598727963
"2909" 581.6 37.7565170062676 12.6289997945768
"2910" 581.8 34.7356179692867 18.0022361439649
"2911" 582 31.3347240614388 22.5749810752005
"2912" 582.2 27.3473286125022 28.0593139970862
"2913" 582.4 24.8539557380886 33.1230461412236
"2914" 582.6 22.3736238086473 39.529147274473
"2915" 582.8 21.5284442011943 46.0088741743289
"2916" 583 19.9723116411828 52.3082540208837
"2917" 583.2 17.4080661537651 57.8651404126321
"2918" 583.4 13.8162277043579 62.9189632803234
"2919" 583.6 9.76246300504713 67.4864303797723
"2920" 583.8 6.08302285299703 71.5756557307564
"2921" 584 3.86857825484922 71.8166474813217
"2922" 584.2 5.05569044701774 70.7299777733268
"2923" 584.4 4.30954627887038 69.1474961859374
"2924" 584.6 2.69002926049 65.0066678301359
"2925" 584.8 3.27184157443014 61.5563112716055
"2926" 585 3.04562603962359 56.1784456355658
"2927" 585.2 2.48250222216633 51.2575386868892
"2928" 585.4 4.77641269593141 45.0300535284963
"2929" 585.6 6.36223114382017 38.974227043043
"2930" 585.8 8.6501940995482 33.9995571589441
"2931" 586 12.2793499210599 30.5857816497058
"2932" 586.2 16.3339465270914 26.3425991550216
"2933" 586.4 18.4845566873679 21.108920896809
"2934" 586.6 19.8661316618945 19.2460301711584
"2935" 586.8 24.4805018919042 17.5717070024058
"2936" 587 28.5605568970277 13.6872188485221
"2937" 587.2 30.9685963556962 10.6379293929747
"2938" 587.4 36.3428849585224 8.31770929256436
"2939" 587.6 42.3824769812472 6.70745309120943
"2940" 587.8 48.7068221363913 4.81200416779478
"2941" 588 54.7829803859877 2.84969270616832
"2942" 588.2 60.6129579964713 3.39416477491099
"2943" 588.4 66.7277173707625 5.56586631903342
"2944" 588.6 72.9958066807441 6.79936152008473
"2945" 588.8 78.9648788438788 5.86905588469307
"2946" 589 85.1439845357246 6.38955784109781
"2947" 589.2 89.7855210061973 10.021497590691
"2948" 589.4 94.8101053064609 14.6647286470656
"2949" 589.6 99.6523924563785 18.9408777471172
"2950" 589.8 103.422630958677 23.4900579634161
"2951" 590 107.801146850275 27.9377857323267
"2952" 590.2 112.41695492779 30.5561096125545
"2953" 590.4 117.554962445452 33.9875021086084
"2954" 590.6 119.276423633392 39.5140935694384
"2955" 590.8 120.109650357564 45.5493660908182
"2956" 591 119.366845114832 52.1703706598182
"2957" 591.2 118.579270799363 58.2164841225784
"2958" 591.4 118.854850936058 64.408913386916
"2959" 591.6 119.885571789937 69.5153090675827
"2960" 591.8 119.493771059221 75.7571171407215
"2961" 592 116.935703782823 79.7035913032684
"2962" 592.2 113.370909484606 84.0361300283459
"2963" 592.4 109.281226839748 89.4080595571878
"2964" 592.6 105.652182288664 94.2014669228857
"2965" 592.8 101.105881634049 98.3768719212203
"2966" 593 96.1527930580444 100.537713302435
"2967" 593.2 90.6801750762625 102.008587283658
"2968" 593.4 85.5542137792572 103.118993556807
"2969" 593.6 79.9792723631007 105.094571074123
"2970" 593.8 74.6681250241647 107.130975728984
"2971" 594 70.708177857523 110.972566534506
"2972" 594.2 69.0147767921458 116.553160065625
"2973" 594.4 69.8885037075448 120.562895153965
"2974" 594.6 72.9261118958072 120.934821087243
"2975" 594.8 76.9983324704435 120.329385930469
"2976" 595 81.8268267024714 118.128946111405
"2977" 595.2 87.2591583819175 115.15446121012
"2978" 595.4 93.217331492409 112.539968790469
"2979" 595.6 98.4911079284001 108.951233515462
"2980" 595.8 103.370433833512 104.411799503556
"2981" 596 107.886545343895 99.8489932619786
"2982" 596.2 112.896573060339 96.1466534665666
"2983" 596.4 118.559797256512 92.9315318001074
"2984" 596.6 120.661397425473 89.0191557806436
"2985" 596.8 121.939538804479 83.2231096143584
"2986" 597 121.978485890179 76.5218504445221
"2987" 597.2 121.246351331329 70.2865834002503
"2988" 597.4 121.073289591378 64.0873758513234
"2989" 597.6 121.965758084395 57.3072605885702
"2990" 597.8 123.790925433865 51.7783017558643
"2991" 598 124.359442493423 45.8303082717327
"2992" 598.2 122.82525212308 40.9290711522161
"2993" 598.4 123.106194686245 39.5833499713366
"2994" 598.6 119.953058982069 38.2819202024677
"2995" 598.8 114.783979790228 36.2392586160531
"2996" 599 109.862995885842 34.0707825790946
"2997" 599.2 105.269606156822 30.2917448887564
"2998" 599.4 102.681975247906 25.5601789134311
"2999" 599.6 100.846662680152 19.8613941252184
"3000" 599.8 99.6763617656034 14.3245347963402
"3001" 600 94.8604956080625 11.4059818197484
"3002" 600.2 89.0627297131718 11.2554577533672
"3003" 600.4 83.2327406799967 12.6537234547795
"3004" 600.6 77.3596435880609 13.3662765880616
"3005" 600.8 71.9490610474187 15.4811452201584
"3006" 601 66.5995667365434 17.5636766754574
"3007" 601.2 60.4677847421062 18.9498700403147
"3008" 601.4 55.11661744645 21.6883370035959
"3009" 601.6 49.8420361505227 25.2510349153115
"3010" 601.8 45.7673084685026 28.4622217377921
"3011" 602 39.3764773198425 32.0206742807584
"3012" 602.2 34.1689204971933 36.0637132409776
"3013" 602.4 29.2651365315016 39.883752213278
"3014" 602.6 24.6086293362353 42.3983373536139
"3015" 602.8 18.5969353573186 43.6952619289543
"3016" 603 11.7409235433125 41.2121865059584
"3017" 603.2 7.55289071731448 38.1103017795149
"3018" 603.4 8.33954472551249 35.6173923578445
"3019" 603.6 10.4137034755822 31.8223158675421
"3020" 603.8 12.1855694383875 27.7834083888061
"3021" 604 15.7138116113477 23.1022196454112
"3022" 604.2 18.6851441568573 19.8951482661584
"3023" 604.4 22.0714038073681 16.1904907672718
"3024" 604.6 27.1600354314519 12.7627173192796
"3025" 604.8 31.2905059415839 9.35029104942372
"3026" 605 36.5255506466025 7.84621818676842
"3027" 605.2 42.3218605110277 6.65313912815842
"3028" 605.4 48.0414811586671 4.36181917219965
"3029" 605.6 52.6316542820554 1.51212381575842
"3030" 605.8 57.7236625833004 1.69230326273418
"3031" 606 63.2507477038351 3.89752811841648
"3032" 606.2 69.1181653119147 5.11924484714755
"3033" 606.4 74.7631712080609 6.22597754306164
"3034" 606.6 80.451266156788 6.86244659552576
"3035" 606.8 85.8645302089812 9.02242017490842
"3036" 607 92.1851809066361 11.3953479525292
"3037" 607.2 98.2039836896349 14.1034251817911
"3038" 607.4 103.385558915338 17.6616778499642
"3039" 607.6 108.780608213423 21.7602380797129
"3040" 607.8 114.075098180364 25.6703712381089
"3041" 608 116.415779469463 30.9494366166535
"3042" 608.2 118.275483530902 36.8189552389984
"3043" 608.4 120.109650357564 43.2888290548285
"3044" 608.6 122.615112365482 49.3236197565914
"3045" 608.8 124.598523613562 57.1828053312178
"3046" 609 125.407993158762 63.9743239047522
"3047" 609.2 124.988033421543 70.9158305331584
"3048" 609.4 124.266894963047 78.1563894027327
"3049" 609.6 123.249508194409 85.094711148478
"3050" 609.8 121.072986560173 89.2626023503282
"3051" 610 116.370971040172 91.5941365674784
"3052" 610.2 111.332038089239 94.9058687599479
"3053" 610.4 107.269285710502 98.200888160435
"3054" 610.6 105.011462725366 102.124553325349
"3055" 610.8 104.030243285371 107.9308353151
"3056" 611 104.94971675915 109.04260215706
"3057" 611.2 104.348639706908 107.424949434496
"3058" 611.4 102.763044758905 107.284990084444
"3059" 611.6 98.0141625850931 108.468359293578
"3060" 611.8 93.3330925080016 109.874205243506
"3061" 612 87.7781695239608 111.331266130814
"3062" 612.2 81.9591532628829 112.502663152825
"3063" 612.4 76.6346843938418 112.562297579439
"3064" 612.6 71.1120867645994 111.542156522398
"3065" 612.8 65.3903102612366 111.689400252193
"3066" 613 59.5827817679411 111.675810341337
"3067" 613.2 54.0488716789191 112.667677056829
"3068" 613.4 48.3153414934581 113.239741453452
"3069" 613.6 42.6935603188228 112.607118938227
"3070" 613.8 36.4853053247125 111.862199965758
"3071" 614 30.4485070412125 112.009333400625
"3072" 614.2 28.9980733744699 110.162615438722
"3073" 614.4 27.3379331299725 105.626771545188
"3074" 614.6 25.141233739319 100.95115296761
"3075" 614.8 23.1310615741577 95.2221622969004
"3076" 615 21.5318341796401 89.1891954585733
"3077" 615.2 19.5659417994506 84.191299366777
"3078" 615.4 18.2627649650338 78.0809894200946
"3079" 615.6 16.3176745488011 72.8805838598801
"3080" 615.8 12.8091864653696 69.1020091134156
"3081" 616 8.31281633336543 65.3525066248349
"3082" 616.2 4.05158402805616 64.3149927399254
"3083" 616.4 3.86276981977624 65.9054948196639
"3084" 616.6 4.82545540212613 69.4700675033857
"3085" 616.8 5.94213522797915 74.4903075096251
"3086" 617 6.77249727734779 80.3333885890878
"3087" 617.2 8.13335427180659 86.0334091315349
"3088" 617.4 11.3509173311826 90.3585904631893
"3089" 617.6 14.9647826733929 94.5747739696149
"3090" 617.8 17.5894775792625 99.8453306757562
"3091" 618 20.1435076222817 104.745583031477
"3092" 618.2 24.1905898195448 107.84855620932
"3093" 618.4 29.735843701123 110.091132489716
"3094" 618.6 35.4007306570667 111.799321538243
"3095" 618.8 40.4074881954776 113.122092900844
"3096" 619 43.6622604503713 114.052400785123
"3097" 619.2 46.6419890070297 116.23770359371
"3098" 619.4 49.8120414561651 120.102583361232
"3099" 619.6 50.7447892437103 123.701258038653
"3100" 619.8 52.3843711982458 122.836623225225
"3101" 620 56.3502423445866 121.604741329381
"3102" 620.2 61.9353166587948 121.291976715241
"3103" 620.4 67.6521871738028 122.108215005933
"3104" 620.6 72.8043665752846 121.469805106538
"3105" 620.8 78.4674817746196 119.622870447266
"3106" 621 84.2973328505688 118.440417595539
"3107" 621.2 90.5843905768783 116.276519654732
"3108" 621.4 95.7645604307194 113.614371154607
"3109" 621.6 101.431639347567 111.524943882994
"3110" 621.8 106.798588772731 108.292861840877
"3111" 622 109.021904567002 104.221113215978
"3112" 622.2 112.69233412823 99.8537974335171
"3113" 622.4 117.152303565374 95.5206197895743
"3114" 622.6 119.964947015101 91.5692409793643
"3115" 622.8 120.09333875595 87.6671343722522
"3116" 623 118.920869196856 82.0035789933771
"3117" 623.2 117.944843271776 75.8955912451163
"3118" 623.4 118.654090200839 70.0248305374953
"3119" 623.6 119.342713162931 65.0207784459135
"3120" 623.8 119.983923016452 59.4362753743099
"3121" 624 119.776391789203 53.423101663777
"3122" 624.2 120.596405279575 48.0952725058147
"3123" 624.4 122.721571557027 42.9332767692727
"3124" 624.6 123.165558125072 42.4963683959199
"3125" 624.8 121.410723929753 39.4361993980384
"3126" 625 117.734581777324 36.8377732368416
"3127" 625.2 112.636755312433 33.7451432634356
"3128" 625.4 107.763022674317 29.9986379551378
"3129" 625.6 104.595644237825 25.4126520736584
"3130" 625.8 102.882611749997 19.7141820093705
"3131" 626 101.963801223765 14.4173477984497
"3132" 626.2 98.9485626893913 14.3520731397645
"3133" 626.4 93.6167288929907 14.2210094400823
"3134" 626.6 88.316192952737 15.4188828722707
"3135" 626.8 82.5296859959187 17.2094221480959
"3136" 627 76.9386126826774 18.8324683333131
"3137" 627.2 70.9377606784914 18.9918491908005
"3138" 627.4 65.4177418109593 19.1880238733074
"3139" 627.6 61.2157249433144 22.332403000215
"3140" 627.8 58.4247332673654 26.6574314793643
"3141" 628 55.3486771654125 30.5134220641684
"3142" 628.2 53.4513977048839 34.4687768104727
"3143" 628.4 52.0437387502982 39.375314770189
"3144" 628.6 51.1401449625606 44.4867376344277
"3145" 628.8 51.8979653723925 49.6325464342984
"3146" 629 52.7628267178761 55.1363597510675
"3147" 629.2 52.2776273337347 60.8184379442695
"3148" 629.4 49.7104247880076 64.4738060990905
"3149" 629.6 47.8781852177483 70.1087195433377
"3150" 629.8 47.7604197154713 75.2977122713646
"3151" 630 49.9102088358532 80.2816773324441
"3152" 630.2 52.2427540783257 85.2292411862024
"3153" 630.4 54.7916025575911 90.2084955319674
"3154" 630.6 56.8977660901899 95.268228742352
"3155" 630.8 61.0305349977908 99.4810418766326
"3156" 631 65.2022898475125 102.266267497128
"3157" 631.2 68.0105797111441 105.852049688264
"3158" 631.4 70.5398109104897 110.107810787181
"3159" 631.6 72.8744469445448 115.198248188191
"3160" 631.8 73.4681872912891 120.396583702446
"3161" 632 73.9339751899318 122.150093592707
"3162" 632.2 75.9343756848458 121.101314184592
"3163" 632.4 79.6516586422125 118.736360591808
"3164" 632.6 84.6602538632325 115.299929396878
"3165" 632.8 90.2691972944282 110.912454165074
"3166" 633 95.2615630692316 107.51588024472
"3167" 633.2 99.7260993858696 103.107451487337
"3168" 633.4 103.933923584066 98.2423212303286
"3169" 633.6 107.534776073743 93.00581862762
"3170" 633.8 110.066948058461 87.4511204551788
"3171" 634 113.222889671483 82.8801695990198
"3172" 634.2 117.237956772149 79.1733995113705
"3173" 634.4 122.134845783503 76.1418435734697
"3174" 634.6 125.773940928834 74.7438407300942
"3175" 634.8 126.125629274901 72.7297549875195
"3176" 635 125.514060393873 67.7732959206636
"3177" 635.2 124.476439637321 62.7258937175201
"3178" 635.4 122.450649679413 56.9167311813861
"3179" 635.6 121.932534574863 51.5440051578388
"3180" 635.8 122.715451300702 45.1925786644984
"3181" 636 122.353243403692 39.5958824494084
"3182" 636.2 119.08280097877 36.4124218492156
"3183" 636.4 114.211336231755 33.2783248345273
"3184" 636.6 110.798779033169 28.9341177390334
"3185" 636.8 108.568677516737 24.0865965367298
"3186" 637 107.448193706303 18.5488773371284
"3187" 637.2 103.767935017461 16.4434460661481
"3188" 637.4 98.4221041029967 14.994648290011
"3189" 637.6 93.1479178565237 14.6555253510123
"3190" 637.8 87.8578924653423 12.9233437053925
"3191" 638 82.0631323651375 11.4728409835334
"3192" 638.2 76.5397436957872 9.98860749323534
"3193" 638.4 71.1796425791546 7.68899495133736
"3194" 638.6 66.6934068428839 4.70949408941556
"3195" 638.8 61.6847530548178 2.71196736820052
"3196" 639 56.9912805427187 4.40197080694192
"3197" 639.2 52.1052964541401 7.98452177407331
"3198" 639.4 47.4774711454425 12.2316600365884
"3199" 639.6 43.0342445378594 16.0428310819543
"3200" 639.8 39.0434998129249 19.6957284802718
"3201" 640 36.1405366210589 24.3292271295295
"3202" 640.2 34.2155115615023 29.9366077765666
"3203" 640.4 33.9938207409473 34.0501561160388
"3204" 640.6 35.6911960987897 36.8107802071485
"3205" 640.8 36.5454341587756 39.6379043050321
"3206" 641 33.5196823063386 42.7920835041367
"3207" 641.2 29.3590484262574 45.8135064879441
"3208" 641.4 24.21644343689 48.333144481189
"3209" 641.6 18.3505354273798 49.5174538218625
"3210" 641.8 11.809375996967 50.1125791006736
"3211" 642 6.27000350498308 49.5445718407172
"3212" 642.2 4.10549521079961 46.4819971314653
"3213" 642.4 5.24277644790274 42.7282730614999
"3214" 642.6 6.60462908978522 38.3250441010805
"3215" 642.8 9.201248996625 33.8219769943834
"3216" 643 11.1666449463242 29.0973518482172
"3217" 643.2 14.6100255232125 25.1140577499584
"3218" 643.4 17.5256849388918 20.257759064055
"3219" 643.6 22.1145139836177 16.6673231284953
"3220" 643.8 27.0066075180883 12.8571344967342
"3221" 644 30.8414221983084 9.57284582485229
"3222" 644.2 36.1886016362406 8.02700072728462
"3223" 644.4 42.0818835183307 6.78689679621902
"3224" 644.6 48.2369393165925 5.11602747919842
"3225" 644.8 53.4357760716086 2.45009946303342
"3226" 645 59.2445425795422 1.38435680854455
"3227" 645.2 65.2373422246425 3.25825149130842
"3228" 645.4 70.9982862570609 5.52241728525519
"3229" 645.6 77.3610831644812 6.84381756856467
"3230" 645.8 83.6008931321925 6.67001619862842
"3231" 646 89.3133465102444 9.28440959160172
"3232" 646.2 94.6735495967025 13.2988101847684
"3233" 646.4 101.01787249527 15.4732771220372
"3234" 646.6 106.317036579906 18.6441206648857
"3235" 646.8 109.243345865305 24.0854947804158
"3236" 647 112.186637778331 29.8482923894917
"3237" 647.2 115.951522729331 35.6746190482493
"3238" 647.4 120.045836545843 40.7501152561972
"3239" 647.6 124.019951795425 46.5014276202458
"3240" 647.8 126.458266236472 52.7054714960284
"3241" 648 125.117214746819 58.5666899584849
"3242" 648.2 123.971819373575 65.1549074400334
"3243" 648.4 123.133068453657 72.1819454153646
"3244" 648.6 122.331305861543 79.0178841434033
"3245" 648.8 120.812303965554 86.2430479021069
"3246" 649 119.43327073192 93.0034916919545
"3247" 649.2 116.564261009822 96.5820938482409
"3248" 649.4 111.436897253234 99.5332390017976
"3249" 649.6 106.5071399829 103.488995326126
"3250" 649.8 101.46159864426 106.675817718367
"3251" 650 96.5460389280791 110.334608715525
"3252" 650.2 91.5637779662541 114.11938050554
"3253" 650.4 85.450137853691 116.00171878873
"3254" 650.6 79.5610949369101 118.744103084749
"3255" 650.8 74.1279982507187 122.540125709117
"3256" 651 70.6632575628673 124.281713659513
"3257" 651.2 66.3264443665807 122.659394315045
"3258" 651.4 60.5579545742544 120.562895153965
"3259" 651.6 54.2528477995807 118.207034290704
"3260" 651.8 48.1875750585727 117.219066596496
"3261" 652 41.8974406600474 117.333812633519
"3262" 652.2 36.1844199959713 117.328537994005
"3263" 652.4 32.6178862093186 115.322131885189
"3264" 652.6 30.0535919679319 111.429175378513
"3265" 652.8 26.3108428413696 107.008121345965
"3266" 653 22.2022730418562 102.394001152565
"3267" 653.2 18.6442944836375 97.7730917137834
"3268" 653.4 14.9605492945125 93.4382614051281
"3269" 653.6 10.4435826886159 90.0401926148136
"3270" 653.8 8.39946331889712 88.1584044228046
"3271" 654 7.1530172309311 83.4634342672049
"3272" 654.2 7.11977336018283 77.0931521844771
"3273" 654.4 7.19207144789959 71.35136783561
"3274" 654.6 7.51684224106305 66.0788067061472
"3275" 654.8 8.85331479219334 60.0741772443286
"3276" 655 11.8696422804487 55.2886576716159
"3277" 655.2 15.7225574929907 50.6746349795062
"3278" 655.4 19.1754894580458 45.9291113296251
"3279" 655.6 21.7084600978159 39.9886353641921
"3280" 655.8 24.0115133408821 34.0374559793975
"3281" 656 27.0341458615125 29.6042976445627
"3282" 656.2 30.0494041092544 24.5394835394165
"3283" 656.4 34.7302522753562 19.7085268138459
"3284" 656.6 40.5885430827312 17.0633705767209
"3285" 656.8 48.1953957585125 15.2296119583459
"3286" 657 54.9829132301429 14.4961790673106
"3287" 657.2 61.1831112098115 15.0501843405914
"3288" 657.4 67.4595456746415 16.465292009352
"3289" 657.6 73.5417843834815 17.5315553676636
"3290" 657.8 80.2093477629806 18.4712317641478
"3291" 658 86.3155050054825 21.2011738732984
"3292" 658.2 92.8070303854921 23.9236546475768
"3293" 658.4 98.6617311723825 26.9263954711984
"3294" 658.6 104.110814076522 31.149956265802
"3295" 658.8 109.220208982711 35.5498201057723
"3296" 659 114.119829486712 40.3738968518441
"3297" 659.2 116.898584825635 46.2546418463829
"3298" 659.4 117.694306463179 52.4336680464311
"3299" 659.6 117.043346898406 59.253802460435
"3300" 659.8 116.950771190725 66.375937917219
"3301" 660 117.327797606819 73.3904276789952
"3302" 660.2 117.11214142955 79.9777640895829
"3303" 660.4 116.157377022807 86.189920949611
"3304" 660.6 117.98523133876 91.3791178052376
"3305" 660.8 119.004344800361 92.5373641702493
"3306" 661 116.895321804491 93.8317491332742
"3307" 661.2 113.365527765706 97.1402015711584
"3308" 661.4 109.036209879555 100.887321184822
"3309" 661.6 104.17077504515 105.177852883752
"3310" 661.8 98.7336807885967 108.988315010422
"3311" 662 93.0474062763967 112.760032783474
"3312" 662.2 87.3739741767294 116.285275023689
"3313" 662.4 81.3795793468052 119.183302148439
"3314" 662.6 75.1987085105125 121.055566814087
"3315" 662.8 68.6652957808378 122.296264997387
"3316" 663 62.4580871424435 123.780903525262
"3317" 663.2 56.2716325218846 125.231919315007
"3318" 663.4 50.9800394514451 123.08596237063
"3319" 663.6 45.1089439132544 120.876984554771
"3320" 663.8 38.7182715715125 119.226822147775
"3321" 664 33.1328012811242 117.232315782276
"3322" 664.2 30.0257956312158 115.043021294576
"3323" 664.4 27.610238170825 112.487787529815
"3324" 664.6 23.9503903088276 110.616960266802
"3325" 664.8 22.9080684655719 106.40266690298
"3326" 665 20.6468238067125 100.879121798358
"3327" 665.2 17.9590561075448 95.7958989357068
"3328" 665.4 14.5102236161062 90.7788442401584
"3329" 665.6 10.1533661452554 86.2646915452156
"3330" 665.8 6.61324146745845 82.52451819428
"3331" 666 6.11546114738091 81.8483458173689
"3332" 666.2 6.29945928408391 82.0389327467656
"3333" 666.4 5.30272466485033 80.0455888206719
"3334" 666.6 3.32510744163749 76.4657902454084
"3335" 666.8 4.41021652377915 72.9410789895584
"3336" 667 5.63036832462239 67.6217345301804
"3337" 667.2 6.44354923484216 61.7111932827408
"3338" 667.4 7.85892111474652 56.7595316528393
"3339" 667.6 10.5929118267268 52.0450401999441
"3340" 667.8 13.0044428554226 46.2464255384618
"3341" 668 16.6725091055015 41.4073499244112
"3342" 668.2 21.8676957176349 38.8586697558013
"3343" 668.4 27.0866587860518 37.7918446876303
"3344" 668.6 32.3702981187599 37.6635850274368
"3345" 668.8 38.9616908571375 38.3666150570022
"3346" 669 44.0635603742166 40.5635983032809
"3347" 669.2 48.7018364108491 43.7479888382673
"3348" 669.4 52.443374368676 46.2243768425815
"3349" 669.6 56.1058983893106 47.8421788639661
"3350" 669.8 59.4313803221567 49.9730338412065
"3351" 670 63.9297613048392 50.9319908837228
"3352" 670.2 69.2784993994154 52.0220824864594
"3353" 670.4 74.530498706836 54.2220404664525
"3354" 670.6 80.2257675351236 56.9994598186862
"3355" 670.8 84.5014981234268 61.4387063461584
"3356" 671 86.6313009587 66.9034693084397
"3357" 671.2 88.2979116676125 72.6775370429884
"3358" 671.4 90.2452659526125 78.2703385495084
"3359" 671.6 90.5555862806093 83.7599930968036
"3360" 671.8 89.8363215527625 89.4566189031693
"3361" 672 90.2288037823681 95.3534538251275
"3362" 672.2 91.0399522331721 101.370518007297
"3363" 672.4 92.8642199837076 107.024211978683
"3364" 672.6 95.1028544532353 110.347505385267
"3365" 672.8 94.4602061161458 109.936482950592
"3366" 673 91.3460807082021 111.165629099676
"3367" 673.2 87.0529479281676 114.541043193676
"3368" 673.4 81.6176013090239 117.737898940227
"3369" 673.6 75.7836441421866 119.558844272406
"3370" 673.8 69.5592275664795 120.410015302027
"3371" 674 62.7242280211059 120.932163044378
"3372" 674.2 55.4964990588648 121.371485003829
"3373" 674.4 48.4769233817372 120.613478840237
"3374" 674.6 41.842991780547 119.496724098262
"3375" 674.8 36.4383354310968 117.664002911945
"3376" 675 33.2822528014699 114.276919279158
"3377" 675.2 27.7858246155225 110.647050891918
"3378" 675.4 23.8388951571451 106.145721591179
"3379" 675.6 19.3921982693086 101.284473991275
"3380" 675.8 14.2984488376125 96.6923100856084
"3381" 676 10.5094537859411 91.5806120849716
"3382" 676.2 7.32935469016874 87.4034301461584
"3383" 676.4 6.94394082126249 85.4430934992584
"3384" 676.6 7.96320209964732 80.7299126526191
"3385" 676.8 10.0505908500855 75.8593389015966
"3386" 677 12.773520635974 70.8915777691694
"3387" 677.2 16.8587072607335 66.9828581596637
"3388" 677.4 21.1469863809651 63.1373459084426
"3389" 677.6 25.9035459950756 59.9060313878672
"3390" 677.8 29.9411242168527 56.4425045963955
"3391" 678 33.6821434602056 52.8986259042178
"3392" 678.2 37.3395447377325 48.9743406859684
"3393" 678.4 41.9841469869812 45.2066969830647
"3394" 678.6 45.7720215371792 41.170485585916
"3395" 678.8 50.9582440385901 38.0011316344594
"3396" 679 55.873895631794 34.6320196578866
"3397" 679.2 61.7696006274831 33.0378805190408
"3398" 679.4 67.898335682862 33.3463877027409
"3399" 679.6 73.7862275357925 35.1364411367584
"3400" 679.8 78.7826272047246 39.0579012403705
"3401" 680 81.9298664532095 43.9833306642493
"3402" 680.2 82.7846907011517 49.7291512674883
"3403" 680.4 83.8968909835125 56.9459804673605
"3404" 680.6 85.2559819949187 63.2075531550334
"3405" 680.8 85.4229808721655 69.2493191790564
"3406" 681 86.0745774957706 76.0082666849003
"3407" 681.2 85.6148902082792 82.3273266432584
"3408" 681.4 83.5944295732891 88.5179797262967
"3409" 681.6 82.1394037413 94.9250860719709
"3410" 681.8 81.1406356878202 101.559197833274
"3411" 682 81.6658480495866 107.30491011064
"3412" 682.2 84.2313777195243 111.656009512053
"3413" 682.4 84.9155070710509 111.695426547505
"3414" 682.6 82.1963844247801 113.01525312268
"3415" 682.8 78.0548281285125 114.727086893094
"3416" 683 72.4481597475235 115.62936752984
"3417" 683.2 66.2821863146489 115.918893005829
"3418" 683.4 59.7403130095848 115.717492208062
"3419" 683.6 53.4282862474356 115.505250443543
"3420" 683.8 47.0343595295011 115.498441512477
"3421" 684 40.3269555460777 115.809402433876
"3422" 684.2 34.3596988347484 113.795550804215
"3423" 684.4 28.6956119642465 110.875264240892
"3424" 684.6 23.1635282723579 107.764324123963
"3425" 684.8 21.9041458864822 106.267195391764
"3426" 685 21.2619880321279 106.402617465197
"3427" 685.2 22.6380495215815 106.545698933883
"3428" 685.4 23.8339154461631 108.162696066255
"3429" 685.6 24.9464009187567 109.313430217856
"3430" 685.8 26.8550788008228 111.4834731324
"3431" 686 29.1632532131125 113.272949958892
"3432" 686.2 32.7542531956337 115.437463752037
"3433" 686.4 35.655800727523 117.773957605695
"3434" 686.6 39.8087899711125 119.707874007325
"3435" 686.8 43.6695234237997 122.273501768627
"3436" 687 47.9931124451869 123.243806451949
"3437" 687.2 52.6298204973889 124.394409407069
"3438" 687.4 57.5102404217625 124.477346486301
"3439" 687.6 62.6660927191911 124.783359302516
"3440" 687.8 67.1545741433606 125.43846383926
"3441" 688 71.8495508787822 124.753247724754
"3442" 688.2 75.2872940387713 124.141986986464
"3443" 688.4 79.4011471403643 121.864388567381
"3444" 688.6 85.2600389830125 120.973305304352
"3445" 688.8 87.7726009751223 119.112057479475
"3446" 689 92.0989617696196 117.026398067266
"3447" 689.2 96.0510677278229 115.243881406883
"3448" 689.4 99.3400668751192 112.810933469102
"3449" 689.6 104.190808617406 110.581089444648
"3450" 689.8 106.728626427033 108.637540237495
"3451" 690 109.640914631212 106.390134424908
"3452" 690.2 112.733470597755 102.895715346825
"3453" 690.4 115.53272178379 99.685258656505
"3454" 690.6 118.587616603441 95.5028342947911
"3455" 690.8 120.417573244402 92.0887645558684
"3456" 691 122.569492460484 88.1786626139013
"3457" 691.2 124.78405113941 84.3713813248407
"3458" 691.4 125.122013771626 83.7438737917056
"3459" 691.6 125.266934803503 83.8420187518603
"3460" 691.8 124.951014019882 84.5252405129284
"3461" 692 124.477241567706 85.0540414281262
"3462" 692.2 124.427260384795 85.4391423456367
"3463" 692.4 124.436099307732 85.7556688280815
"3464" 692.6 124.326478655319 86.1386968255778
"3465" 692.8 123.789834479084 86.922552863536
"3466" 693 123.324198031464 87.4979619075662
"3467" 693.2 122.886818477782 87.4618507747084
"3468" 693.4 121.726364659078 86.4974870657454
"3469" 693.6 121.687735076794 88.4460760862522
"3470" 693.8 121.087300838919 91.2575688352209
"3471" 694 119.427072566945 94.7672399578904
"3472" 694.2 118.272420701833 97.6242041895662
"3473" 694.4 116.219038065452 99.7720803927039
"3474" 694.6 114.259557175616 102.002564538447
"3475" 694.8 111.848599436418 104.577045093243
"3476" 695 108.664803295856 107.647800733971
"3477" 695.2 104.916018181818 110.246920832516
"3478" 695.4 101.715182691262 112.106430649002
"3479" 695.6 99.6585381147574 114.058338696148
"3480" 695.8 99.2200120745731 114.245446886674
"3481" 696 99.0569393957706 114.147095660158
"3482" 696.2 99.5465381466034 113.365203409363
"3483" 696.4 100.059931549012 111.831907787992
"3484" 696.6 100.018358817086 111.292434734507
"3485" 696.8 99.7053080844809 110.751183100001
"3486" 697 101.218306211327 110.378195545684
"3487" 697.2 104.153608926393 109.548235069713
"3488" 697.4 107.707909272523 107.286942319316
"3489" 697.6 111.126704517598 104.034664401456
"3490" 697.8 114.661154637452 100.731988363492
"3491" 698 116.859919245231 97.2132273568459
"3492" 698.2 118.408108606944 92.9093181561689
"3493" 698.4 120.620747208137 89.1033081574397
"3494" 698.6 122.915130013157 85.9691288170142
"3495" 698.8 124.252366247209 82.0098488840675
"3496" 699 125.06436208476 77.1205964886636
"3497" 699.2 126.485729954636 72.6155830705811
"3498" 699.4 127.466995756102 68.0272550104084
"3499" 699.6 127.521601159931 64.4802882770155
"3500" 699.8 127.64487982178 61.3320196097525
"3501" 700 127.747136579673 58.0053352793906
"3502" 700.2 127.199309440157 55.4518402238123
"3503" 700.4 127.018499267279 52.8539619868477
"3504" 700.6 126.54595740675 49.5203627668285
"3505" 700.8 126.547924017431 48.5159573324339
"3506" 701 126.172182188785 49.2864287979463
"3507" 701.2 126.333941029571 49.8233107873937
"3508" 701.4 126.322221366819 50.5463761738218
"3509" 701.6 126.583653164804 51.2544845838283
"3510" 701.8 126.770478792859 52.0569627771992
"3511" 702 127.210771140785 52.3077784764918
"3512" 702.2 127.344528808846 53.1850714170069
"3513" 702.4 127.445078474542 53.7180193573937
"3514" 702.6 127.22463054298 54.4806367847089
"3515" 702.8 127.033518332176 55.2884640591397
"3516" 703 126.97690529226 55.5273201994594
"3517" 703.2 126.899716473234 55.8899949379373
"3518" 703.4 126.248101770176 55.4668198721584
"3519" 703.6 126.521039774601 56.7688744038937
"3520" 703.8 126.997084187484 59.51132492562
"3521" 704 127.295592179877 62.5610133328406
"3522" 704.2 127.589089510081 65.5144533573327
"3523" 704.4 127.456533499748 69.3235820295408
"3524" 704.6 127.286149005333 71.6114891708188
"3525" 704.8 127.023298572089 74.3336869641392
"3526" 705 125.846906188419 78.5766373590089
"3527" 705.2 124.81401859125 82.2344334323817
"3528" 705.4 123.445535630958 85.7954168058713
"3529" 705.6 122.596131592694 88.8118197098554
"3530" 705.8 120.781635764541 92.1846485716156
"3531" 706 118.297653410455 95.9680440880719
"3532" 706.2 116.242252850008 99.4577459776634
"3533" 706.4 112.522998973012 103.118579226108
"3534" 706.6 109.979983377307 106.548595606923
"3535" 706.8 106.076654015141 108.450917078055
"3536" 707 102.271716047449 110.779880952622
"3537" 707.2 99.0118610967484 113.848063728754
"3538" 707.4 95.7874362477225 115.819223872878
"3539" 707.6 92.3533805487997 118.196487691095
"3540" 707.8 88.5790080252733 119.052170656289
"3541" 708 83.9297379232595 119.74358853705
"3542" 708.2 79.3484277606911 120.41572183473
"3543" 708.4 75.1503699289699 123.151882850371
"3544" 708.6 73.6007731149487 123.860388345552
"3545" 708.8 71.4528221379027 123.339241171305
"3546" 709 66.8207576310458 122.957791936292
"3547" 709.2 62.4453613091979 122.32452496481
"3548" 709.4 58.1300690417442 121.505878356646
"3549" 709.6 54.429880007308 122.880684574704
"3550" 709.8 51.8502128586212 124.407394940039
"3551" 710 49.781811850029 123.093512305752
"3552" 710.2 46.7673359495125 120.607984432392
"3553" 710.4 43.1350368221721 117.463122353978
"3554" 710.6 40.2923829518875 115.080202921721
"3555" 710.8 38.7387700376704 113.686563453811
"3556" 711 35.6812275483104 111.940094137158
"3557" 711.2 31.7677147388971 112.218287606444
"3558" 711.4 30.2504213257706 112.518018634642
"3559" 711.6 29.1946841945546 111.284143220106
"3560" 711.8 28.2151220085448 107.777362611804
"3561" 712 26.2970827342867 103.451304598029
"3562" 712.2 24.1669774248742 99.4645967921903
"3563" 712.4 22.0142992601792 95.2636601692493
"3564" 712.6 22.325089135967 92.9401124428289
"3565" 712.8 20.748169986706 88.8733685419326
"3566" 713 17.7881077163325 85.9039673467084
"3567" 713.2 13.7109969616375 84.6811911352521
"3568" 713.4 9.78788947498124 84.9935792184709
"3569" 713.6 9.4923784622325 85.8715114419584
"3570" 713.8 9.82284862770398 85.7751104993393
"3571" 714 10.4295764531759 83.9907399635347
"3572" 714.2 10.1597248531247 80.5558966093115
"3573" 714.4 9.06876675564014 76.1046319861691
"3574" 714.6 9.92228799544866 71.8867454709988
"3575" 714.8 9.31322186801249 66.8393688965584
"3576" 715 8.80690975391248 61.4851695361163
"3577" 715.2 8.05058247677057 56.7148017580294
"3578" 715.4 9.35719438412539 51.5721113021584
"3579" 715.6 10.1478022758696 46.6944524740155
"3580" 715.8 9.47182082524443 42.4175385809213
"3581" 716 7.15185141901745 41.1990756058218
"3582" 716.2 7.68916620702703 41.9109652862846
"3583" 716.4 6.69734286455372 42.3372353114368
"3584" 716.6 5.76984010200732 43.8308761238491
"3585" 716.8 6.16963566508392 45.8413258348727
"3586" 717 5.82605239064651 49.3597562278594
"3587" 717.2 6.29689437975717 53.7970671554456
"3588" 717.4 5.79363522870195 58.2710100425584
"3589" 717.6 4.28988538444798 62.7453182535133
"3590" 717.8 2.54129734192499 66.1772684396584
"3591" 718 3.15706961220603 69.5757157563842
"3592" 718.2 4.10330017322019 74.7965580980353
"3593" 718.4 4.74911026254374 79.9913128988772
"3594" 718.6 6.71970002480795 84.9249792379766
"3595" 718.8 10.9815222915537 87.2227477898182
"3596" 719 14.8744557366493 90.5273963886216
"3597" 719.2 18.1378115489862 94.2048212173479
"3598" 719.4 20.9042132426429 97.9487769373215
"3599" 719.6 23.8918241743534 101.583709985113
"3600" 719.8 25.0913735865948 106.359205856853
"3601" 720 27.7574488816553 110.763733181322
"3602" 720.2 31.9232481089593 112.375141371041
"3603" 720.4 37.5454829234675 113.856815882844
"3604" 720.6 42.5269930691878 116.112996176444
"3605" 720.8 46.6142807355335 118.975167722548
"3606" 721 51.2609083103835 122.087275712546
"3607" 721.2 55.6292732146602 123.066568392817
"3608" 721.4 61.2794267577294 121.17946904599
"3609" 721.6 66.256710948171 118.356863988463
"3610" 721.8 71.4338235595125 116.764664378246
"3611" 722 76.3175831216309 115.224973338961
"3612" 722.2 81.8818026364255 114.897814848289
"3613" 722.4 87.3813569174725 115.865960375718
"3614" 722.6 92.0757789805125 116.412444877091
"3615" 722.8 95.132672334873 113.330414522031
"3616" 723 98.7227482733125 108.417546608292
"3617" 723.2 102.322891528478 103.989516642538
"3618" 723.4 106.10120650903 99.1278459448136
"3619" 723.6 110.583931301991 95.1845606721797
"3620" 723.8 115.702392256146 91.5757813072871
"3621" 724 120.813434448474 87.7929010031584
"3622" 724.2 122.296403795453 86.9946785536634
"3623" 724.4 122.41435419177 87.1785809916017
"3624" 724.6 121.679707419502 83.6164475578818
"3625" 724.8 121.064136745609 78.3157768161584
"3626" 725 120.203278675062 72.7319345659826
"3627" 725.2 119.655661334542 66.7232913078055
"3628" 725.4 120.28349500977 61.0158155476337
"3629" 725.6 121.561476689755 55.840554532916
"3630" 725.8 123.668738498336 50.2356916948055
"3631" 726 124.987852960577 47.1342874086355
"3632" 726.2 123.255327925737 44.7848158054505
"3633" 726.4 121.14154737044 40.4059416803337
"3634" 726.6 119.880103461742 35.6739109194184
"3635" 726.8 119.376551675076 34.2992678577312
"3636" 727 119.755202857206 35.9624278453663
"3637" 727.2 120.576962355503 37.1910836201018
"3638" 727.4 121.853283823959 39.0296371985759
"3639" 727.6 122.756154823601 41.1174916309231
"3640" 727.8 124.107125408918 44.2283049625098
"3641" 728 125.083434111262 48.9094788086296
"3642" 728.2 126.63559002666 53.1834515144525
"3643" 728.4 127.411073619843 57.043074566998
"3644" 728.6 127.425079437136 60.7266045152079
"3645" 728.8 127.696283323935 64.2138350825804
"3646" 729 127.233013648936 67.9785711532834
"3647" 729.2 126.933420682012 71.3473031492467
"3648" 729.4 126.08273433646 75.2806372603795
"3649" 729.6 125.534504950747 79.522606580536
"3650" 729.8 123.879969163132 83.4697744904584
"3651" 730 122.454505826512 88.3503788965114
"3652" 730.2 120.233365097483 92.5128250523465
"3653" 730.4 117.434226479782 97.0817809426084
"3654" 730.6 114.742982857912 101.494075783095
"3655" 730.8 111.70034114241 104.969360635342
"3656" 731 107.573473498637 107.745168448221
"3657" 731.2 103.414600631729 110.63115084456
"3658" 731.4 101.136101022302 111.919595671001
"3659" 731.6 97.8415537295022 114.561995885828
"3660" 731.8 94.32335038445 117.092469016221
"3661" 732 89.5163990630839 118.660453516618
"3662" 732.2 84.6469830044014 120.484411580232
"3663" 732.4 79.5307176918809 122.932396614329
"3664" 732.6 74.704541186577 124.277525800836
"3665" 732.8 70.5663657416489 124.420864781931
"3666" 733 65.2863801461829 123.637497262738
"3667" 733.2 60.2564792056089 123.746222766219
"3668" 733.4 55.4433893965466 124.425290587124
"3669" 733.6 51.4838004057359 123.557926935329
"3670" 733.8 47.4448529611687 120.589592753033
"3671" 734 43.3960215487441 117.458281226864
"3672" 734.2 39.2789384096114 113.930247417433
"3673" 734.4 35.0858597011247 110.414004248505
"3674" 734.6 31.9005645494822 108.049319616219
"3675" 734.8 30.0546166567572 105.153357288584
"3676" 735 25.3031642748458 101.684028236158
"3677" 735.2 21.3360178884473 101.902752811648
"3678" 735.4 19.5222826655815 102.727093864676
"3679" 735.6 19.2695885634487 101.971297520754
"3680" 735.8 17.9369265806388 98.4439040188005
"3681" 736 15.4744902192135 93.6831458198491
"3682" 736.2 12.3640769145125 89.7953319750069
"3683" 736.4 9.04390691370398 86.9600962982967
"3684" 736.6 6.98054003300185 82.3485956191371
"3685" 736.8 5.58756932934767 77.4826230414771
"3686" 737 4.81242662728777 71.0325259210236
"3687" 737.2 4.132403490007 65.8027772310046
"3688" 737.4 1.75394659805793 59.7014302809948
"3689" 737.6 2.35646656021937 56.8433979012101
"3690" 737.8 4.04111636471982 52.9922550368291
"3691" 738 5.18712178885365 47.425392177629
"3692" 738.2 5.80798415501249 41.181228566043
"3693" 738.4 7.80339003925276 36.084322157561
"3694" 738.6 10.5074427488137 29.6397403910982
"3695" 738.8 14.2638292058792 25.0101988547584
"3696" 739 18.3233998124802 19.8783968314487
"3697" 739.2 23.1044286751529 15.3732019863831
"3698" 739.4 28.2357048884274 11.1955846908286
"3699" 739.6 32.8418436408949 8.56230999580547
"3700" 739.8 39.1578723407996 7.14929672156436
"3701" 740 45.3315638463145 4.81632772666337
"3702" 740.2 50.7094800726086 1.50263670513918
"3703" 740.4 56.043940487364 1.92036125530693
"3704" 740.6 61.5412637917125 3.70819282347421
"3705" 740.8 67.2417770234157 6.30973471661003
"3706" 741 73.4881753326993 8.63615924255402
"3707" 741.2 79.8597952184802 9.44644086599713
"3708" 741.4 86.0876645541375 9.56605657947091
"3709" 741.6 92.299517557938 10.7771106849031
"3710" 741.8 97.327851329364 13.0723386656436
"3711" 742 103.252065239718 15.7140640660114
"3712" 742.2 107.420930746313 19.364726051387
"3713" 742.4 111.061499746997 24.3878322933705
"3714" 742.6 115.115059870813 29.1718651189739
"3715" 742.8 119.824613504988 33.4096584658218
"3716" 743 121.486612904661 38.6732992559703
"3717" 743.2 121.975456672402 44.5733200018684
"3718" 743.4 122.83193119309 50.7490027899419
"3719" 743.6 121.762533333008 56.5482632226633
"3720" 743.8 120.302378204327 61.9191875752409
"3721" 744 120.427667693145 66.9800553081686
"3722" 744.2 120.73625204563 72.5080790367761
"3723" 744.4 122.673819512978 77.2734065937021
"3724" 744.6 122.458400535082 79.9879050288784
"3725" 744.8 118.513060753672 82.9868306277784
"3726" 745 113.814611508982 85.0546824269033
"3727" 745.2 108.238819546012 85.5117145550155
"3728" 745.4 102.734298100412 84.7636832264918
"3729" 745.6 97.2284784186225 84.5875558500484
"3730" 745.8 91.8734068685419 82.8214200638055
"3731" 746 88.5972696596595 79.6254680313643
"3732" 746.2 85.4786195660227 75.3179110019033
"3733" 746.4 81.7070359762294 70.9170552842811
"3734" 746.6 76.9015406393377 67.2454773435662
"3735" 746.8 71.9980103149798 63.2489571830556
"3736" 747 67.2929400138615 58.5311471810075
"3737" 747.2 63.7767508854834 53.9694367714594
"3738" 747.4 61.4508771588616 48.8825578368377
"3739" 747.6 59.8314867294825 42.6649128025684
"3740" 747.8 57.7522136522254 36.5562744986139
"3741" 748 57.507289884967 30.9183537339766
"3742" 748.2 58.5507385446301 25.2217349868937
"3743" 748.4 57.8460596811145 19.0592431274951
"3744" 748.6 54.7088321860554 14.197746015187
"3745" 748.8 49.5998512731489 11.2441743818857
"3746" 749 43.4083206284388 10.6612725442321
"3747" 749.2 37.9967255627546 11.8665823543163
"3748" 749.4 32.621860401737 14.1431671059747
"3749" 749.6 26.9462008292867 15.4518302094165
"3750" 749.8 23.4502271673004 16.9760838631887
"3751" 750 20.5744373039973 21.6025255584615
"3752" 750.2 18.2634148955419 27.2760028404819
"3753" 750.4 14.5337886746082 32.7283511145414
"3754" 750.6 9.97362897336032 36.0821779786475
"3755" 750.8 6.98524833639886 39.1046180729652
"3756" 751 5.89650025887613 43.5392748765334
"3757" 751.2 5.86452024715766 49.5074969741907
"3758" 751.4 6.37962686448024 55.7348428275133
"3759" 751.6 6.75326238085623 62.4042695124709
"3760" 751.8 4.85524630589959 67.8545058399649
"3761" 752 2.80792965507771 73.0776760147671
"3762" 752.2 4.61907311785458 75.693681353461
"3763" 752.4 8.22712014823414 79.4413609767667
"3764" 752.6 11.5323943552937 84.2917202782522
"3765" 752.8 12.5294312081862 90.05593166699
"3766" 753 14.2611768953835 95.8252139464487
"3767" 753.2 16.1437518980568 100.921519891652
"3768" 753.4 20.7498713042937 103.651667461627
"3769" 753.6 25.8486136924026 105.674321228939
"3770" 753.8 30.0655942845537 107.957051970725
"3771" 754 32.8718326394675 111.918213751934
"3772" 754.2 35.3861320171792 115.627084916758
"3773" 754.4 37.2492891000016 117.69748941455
"3774" 754.6 41.7464074846875 117.558211249383
"3775" 754.8 45.1075656306517 115.662252327475
"3776" 755 47.4270210832683 114.412781206019
"3777" 755.2 49.933155285127 113.343127706351
"3778" 755.4 53.208464419898 112.967734109243
"3779" 755.6 57.5978713645875 112.918639665371
"3780" 755.8 61.2409612624993 110.971541611198
"3781" 756 65.9139156109199 111.555431562344
"3782" 756.2 70.4774562328792 112.541610238525
"3783" 756.4 75.2816079298739 112.803499410508
"3784" 756.6 80.3916532705125 111.422442998108
"3785" 756.8 85.4686840849768 113.358880830516
"3786" 757 89.3280834838751 116.947576584301
"3787" 757.2 88.4586243545815 116.385433918779
"3788" 757.4 86.7656763204393 116.556748685988
"3789" 757.6 84.9095152117125 118.205706549146
"3790" 757.8 82.2916394783098 120.708451539348
"3791" 758 79.2994415193603 122.849511512039
"3792" 758.2 76.8325525666508 123.868674959531
"3793" 758.4 75.5429599047147 123.737997850327
"3794" 758.6 71.8112489260898 125.033542226612
"3795" 758.8 68.4981346266415 125.412435502416
"3796" 759 64.6092319516261 125.429948365977
"3797" 759.2 60.0000719718696 124.890000132408
"3798" 759.4 55.0992303546196 124.903909805873
"3799" 759.6 50.3846940607398 124.695264703908
"3800" 759.8 46.6542637652222 123.712164879384
"3801" 760 42.8265609340609 120.579646588675
"3802" 760.2 38.3069203292878 118.841167637035
"3803" 760.4 33.4876360834157 117.543449047546
"3804" 760.6 30.0007536658955 114.989568081329
"3805" 760.8 25.7041443179274 111.430467377467
"3806" 761 22.2009532987414 108.524012403472
"3807" 761.2 19.8128979717242 105.745216505817
"3808" 761.4 17.0810017381791 102.654614340111
"3809" 761.6 15.1497208536268 101.20182622273
"3810" 761.8 14.1681775509607 99.9202176883653
"3811" 762 12.2829371526375 97.4809885710334
"3812" 762.2 10.251492568967 93.1038672349766
"3813" 762.4 6.68429358326246 88.5393868124084
"3814" 762.6 3.47115901301246 80.9771610056584
"3815" 762.8 4.73230274044106 79.3358195368727
"3816" 763 0.971177160647627 72.8456410858611
"3817" 763.2 0.91909997635458 70.2325483278953
"3818" 763.4 0.803030739408591 66.4984554451065
"3819" 763.6 0.414121889417235 62.7060321506822
"3820" 763.8 0.802562400234711 57.5800598925473
"3821" 764 1.64679552495986 53.4528455721453
"3822" 764.2 2.37804414103248 47.9993653072784
"3823" 764.4 3.65146959495692 43.148000913714
"3824" 764.6 5.44413638070986 37.622905081711
"3825" 764.8 7.98548031005795 32.5032134983922
"3826" 765 11.0369910314014 27.6797571239732
"3827" 765.2 14.2666644343401 23.1989355358825
"3828" 765.4 18.2389523325564 18.9335975056529
"3829" 765.6 22.5552310060125 14.8320271251584
"3830" 765.8 26.7020707097546 10.8908553652005
"3831" 766 31.5819065755731 8.61229556034024
"3832" 766.2 36.1432263907649 6.79052528807103
"3833" 766.4 40.9252730945125 4.2977677548727
"3834" 766.6 45.8919538328268 2.55813126027271
"3835" 766.8 50.3295989904844 1.58880468230795
"3836" 767 56.0263564565925 1.16289828064842
"3837" 767.2 61.4077309264554 0.0580992829584157
"3838" 767.4 65.2062238965731 1.59395203621902
"3839" 767.6 69.4274585386034 3.06135233582509
"3840" 767.8 75.071561667162 4.3537888452512
"3841" 768 81.1705949845125 4.19753918579671
"3842" 768.2 84.7425991301411 3.98990031552985
"3843" 768.4 86.4172168177529 3.74209413288918
"3844" 768.6 85.4587084605731 4.75299343188569
"3845" 768.8 85.7765112064255 7.44336985250624
"3846" 769 88.4123187318562 11.6067215906272
"3847" 769.2 92.830122535123 15.1463369395795
"3848" 769.4 96.9870064872825 17.1974134633384
"3849" 769.6 99.0448213366189 17.7088632781052
"3850" 769.8 102.37830807147 19.1435378403689
"3851" 770 106.701221058481 22.0494089439397
"3852" 770.2 111.621870323483 22.3197952680702
"3853" 770.4 111.904553491293 24.3048714126309
"3854" 770.6 110.829010137996 29.1628795192875
"3855" 770.8 110.125196070573 34.4668659866433
"3856" 771 108.963898269151 39.7636863824776
"3857" 771.2 110.032435334828 44.2664579634847
"3858" 771.4 112.209037771961 46.536809508087
"3859" 771.6 113.295917941801 48.5888448408079
"3860" 771.8 116.230608797983 50.2089633026584
"3861" 772 120.117680684512 53.7451402893453
"3862" 772.2 123.454397353618 58.4590046293027
"3863" 772.4 125.043110108391 63.3388520424311
"3864" 772.6 123.882565635513 68.2785564443299
"3865" 772.8 120.653685131275 72.7847764938119
"3866" 773 116.836683767967 76.8169041240675
"3867" 773.2 112.878104754395 80.595326832129
"3868" 773.4 107.870985958846 82.6392967337645
"3869" 773.6 102.202021262512 84.1303013277342
"3870" 773.8 97.2596360871825 87.1424846719684
"3871" 774 91.9706218491225 89.6350981567684
"3872" 774.2 86.8220657180019 92.6654300226478
"3873" 774.4 80.6071052339593 94.7163669823818
"3874" 774.6 74.2659540305233 95.0446790253432
"3875" 774.8 67.7579188417597 93.9719217906191
"3876" 775 62.5333895537546 91.6671111070005
"3877" 775.2 57.758176766296 87.78487067621
"3878" 775.4 53.5181641375125 83.7233279667502
"3879" 775.6 49.8220093377478 77.1320908782172
"3880" 775.8 46.2194802773325 72.0193312946584
"3881" 776 44.6245770421001 65.9383662129419
"3882" 776.2 42.4444590976183 60.151704892418
"3883" 776.4 38.9570980404276 55.5219336726773
"3884" 776.6 34.1707356602553 52.3992732175013
"3885" 776.8 28.7849100948839 51.275371601587
"3886" 777 23.2731949595731 52.3707232614615
"3887" 777.2 18.3321450467772 55.1308057994525
"3888" 777.4 15.4326351817852 58.2285223127039
"3889" 777.6 13.5672875689558 61.6100199877254
"3890" 777.8 12.5647134166034 62.2491204526433
"3891" 778 10.9540124586412 63.6457078691584
"3892" 778.2 9.18896211839822 62.2399035377013
"3893" 778.4 8.84975154818249 58.9370052080284
"3894" 778.6 9.26764549112949 54.236257696318
"3895" 778.8 10.0272517725125 48.4518677696412
"3896" 779 11.8000156733401 42.6680017093653
"3897" 779.2 14.3804863160018 39.196053324935
"3898" 779.4 19.6546980446704 37.0263997165163
"3899" 779.6 25.7067655937778 35.5243223167911
"3900" 779.8 30.7194614976415 35.5451761436746
"3901" 780 36.2770521791826 38.6914668768388
"3902" 780.2 40.2525507051489 41.8432079752796
"3903" 780.4 44.2128653286007 45.7682318645114
"3904" 780.6 46.9640384025428 50.9938060902493
"3905" 780.8 48.5586256712465 56.8755442485414
"3906" 781 50.9176347694187 62.9073360360959
"3907" 781.2 52.9186844850713 68.4720918225702
"3908" 781.4 54.0515698764473 74.8091279768649
"3909" 781.6 53.4197714999546 80.8890176011795
"3910" 781.8 53.2936456434772 86.981885218582
"3911" 782 53.4700272900181 92.7509962950798
"3912" 782.2 51.9296481701979 99.1925817052371
"3913" 782.4 50.816210067075 105.108126187283
"3914" 782.6 49.3915234841305 111.209289270653
"3915" 782.8 49.1958843005886 118.027692967224
"3916" 783 47.571404815577 120.567083012642
"3917" 783.2 43.5951240417733 119.128371476137
"3918" 783.4 40.386800129342 116.896995953522
"3919" 783.6 37.2705415172095 113.100638610037
"3920" 783.8 32.900550645075 109.035290662033
"3921" 784 28.2611884539964 105.151575221062
"3922" 784.2 22.9098544705441 102.748581911958
"3923" 784.4 17.9937011202398 100.492011370795
"3924" 784.6 16.2601102153186 96.8103436004339
"3925" 784.8 14.5586485165444 91.0536836037861
"3926" 785 11.8603612727925 85.4677599868684
"3927" 785.2 8.47975423403249 80.2410610859284
"3928" 785.4 4.44952857547634 75.7943831555801
"3929" 785.6 4.49291897736433 75.2192430888992
"3930" 785.8 5.96420048776524 72.0300310434771
"3931" 786 8.41743889691248 66.7095452775584
"3932" 786.2 10.4227609373729 61.2047219165654
"3933" 786.4 14.2578084003603 56.1653273874302
"3934" 786.6 18.0027494330792 50.9965599245918
"3935" 786.8 22.1284703861082 46.4178374073925
"3936" 787 25.9179304156774 42.3452656383852
"3937" 787.2 30.9522226829325 38.2015767813484
"3938" 787.4 36.6479264895651 37.4691665855268
"3939" 787.6 42.7960314443025 39.0739915010284
"3940" 787.8 48.0077299330273 40.9522821914851
"3941" 788 51.469697226176 42.1424226682546
"3942" 788.2 53.8785156781013 44.8237097238593
"3943" 788.4 56.5393992321047 49.303349028372
"3944" 788.6 60.3126602700852 53.9195583766221
"3945" 788.8 63.1770413911125 59.2576695469584
"3946" 789 64.7472644898293 64.9490855886238
"3947" 789.2 66.9354351611625 70.0408193410984
"3948" 789.4 68.3724988663189 75.5978565345133
"3949" 789.6 71.098794865319 78.8727620202552
"3950" 789.8 73.6817477450233 83.047283278191
"3951" 790 74.6641406675713 88.0494935677702
"3952" 790.2 73.7984680484411 93.857518633587
"3953" 790.4 72.1710362531196 99.1014655296227
"3954" 790.6 69.9144592272598 104.471669461719
"3955" 790.8 66.1842536039912 107.631054868222
"3956" 791 61.8701502931792 109.200815776258
"3957" 791.2 58.1291409502711 112.365378406296
"3958" 791.4 57.5457509999007 116.453374068276
"3959" 791.6 59.6408135238996 120.290684339933
"3960" 791.8 63.2046812583835 122.275729353029
"3961" 792 64.6636599388955 121.399263993871
"3962" 792.2 67.5391149895125 120.18180001432
"3963" 792.4 72.3960456768066 119.243818208429
"3964" 792.6 78.4546848750325 119.859334896158
"3965" 792.8 84.5305077508707 119.683007294233
"3966" 793 88.9911697930725 116.811076322038
"3967" 793.2 93.3973542480855 113.073498091799
"3968" 793.4 98.4264449546536 109.671999146394
"3969" 793.6 103.742785092403 108.006866471411
"3970" 793.8 107.954206227436 107.163726264499
"3971" 794 107.256582604458 107.891309184169
"3972" 794.2 106.583568403762 108.395909338458
"3973" 794.4 105.969555675125 109.468146452934
"3974" 794.6 104.932291453931 110.386184901577
"3975" 794.8 104.394911522578 109.950406063354
"3976" 795 103.419630152291 111.116055797611
"3977" 795.2 102.823517310917 110.721961882286
"3978" 795.4 100.732653938376 111.794042565783
"3979" 795.6 97.9219415287441 114.637692283537
"3980" 795.8 94.6496733398168 116.584110768995
"3981" 796 91.382435257062 118.364223327895
"3982" 796.2 86.938078313704 120.955930146009
"3983" 796.4 82.3480650173032 122.73658859167
"3984" 796.6 77.7485027353664 124.350648636619
"3985" 796.8 73.6612467753889 124.770752032934
"3986" 797 69.0562398394543 124.09973659117
"3987" 797.2 63.5826610397442 124.274921157024
"3988" 797.4 58.1918144215125 125.376838703658
"3989" 797.6 53.272941746068 124.518560333603
"3990" 797.8 47.8535268951458 123.247731352058
"3991" 798 42.9125731084356 121.82666204562
"3992" 798.2 38.6554536913512 118.573662282191
"3993" 798.4 34.0724406344411 114.761770754199
"3994" 798.6 29.4593045999455 111.795548252086
"3995" 798.8 25.4361107987702 108.149779817488
"3996" 799 21.0012422865825 104.598568482708
"3997" 799.2 17.4292919848512 102.969700850126
"3998" 799.4 17.0981102771171 101.881782818589
"3999" 799.6 17.4981326102238 97.505581447313
"4000" 799.8 17.4172116232817 92.8859814408507
"4001" 800 17.4680414412653 87.2502674495854
"4002" 800.2 16.8263864233962 82.3312515433677
"4003" 800.4 15.578622611056 77.3914890939301
"4004" 800.6 13.3657686274283 73.2430897242847
"4005" 800.8 11.9933434870589 68.1547364507151
"4006" 801 10.6975367619147 63.0318679314954
"4007" 801.2 7.05212717042914 59.440865098214
"4008" 801.4 3.44333966608392 58.5937144669298
"4009" 801.6 3.13335265745125 59.8622766868727
"4010" 801.8 2.84058714929819 62.6395748219084
"4011" 802 2.81879532753748 66.5521341395209
"4012" 802.2 2.80581296563747 70.0449304223667
"4013" 802.4 3.56236421370235 70.3801026876647
"4014" 802.6 3.20042927095151 72.3850539286706
"4015" 802.8 4.19699106469431 74.5579731534675
"4016" 803 4.59413331736248 75.8621104170584
"4017" 803.2 5.40208982813901 74.5555842851223
"4018" 803.4 6.05601559552301 74.4442998411374
"4019" 803.6 6.04781620905986 74.39920321559
"4020" 803.8 5.99042050381775 74.4115022952847
"4021" 804 6.03695877973228 74.4139350802793
"4022" 804.2 5.99015600748024 74.3708139420294
"4023" 804.4 6.61178571094866 73.8879627468605
"4024" 804.6 6.57315669730037 73.0244808296433
"4025" 804.8 5.71061644076249 70.9911282321784
"4026" 805 4.27126762141465 67.7393852465388
"4027" 805.2 3.44653729216766 63.0458332158481
"4028" 805.4 2.90318067988747 57.5710443634501
"4029" 805.6 4.22948168164189 53.0795926192525
"4030" 805.8 4.94008922058656 47.7639518114917
"4031" 806 5.39311302472987 42.3094783117671
"4032" 806.2 6.52030585399932 37.5306619840005
"4033" 806.4 10.1397655756458 34.0156305593917
"4034" 806.6 14.2900169943166 30.2796993983337
"4035" 806.8 17.8138466599255 25.4817972620388
"4036" 807 19.5843835386636 20.2378222372398
"4037" 807.2 21.8134859468945 17.2417868845741
"4038" 807.4 26.8831265496145 14.1829090301584
"4039" 807.6 31.9998992882625 11.9356621852684
"4040" 807.8 37.3675534929806 11.4524697241691
"4041" 808 43.3249161166738 11.5068673352875
"4042" 808.2 49.4635675314809 11.0589427876953
"4043" 808.4 55.3427504349799 12.4387569314193
"4044" 808.6 60.3769509139441 14.5887786600847
"4045" 808.8 64.9002512237166 17.7477596294339
"4046" 809 67.4806943609625 20.4144427421584
"4047" 809.2 69.7629935829825 23.6236826038384
"4048" 809.4 70.6934433165026 26.8387838091089
"4049" 809.6 70.0378983096709 30.4250006111881
"4050" 809.8 69.0458557797246 35.2576098478251
"4051" 810 68.3608984977825 39.8451437978884
"4052" 810.2 67.9514958969243 44.6914594951584
"4053" 810.4 69.9099715656193 48.634064157605
"4054" 810.6 72.7073932619025 52.8223127531284
"4055" 810.8 75.7908012775405 56.9773844109902
"4056" 811 79.3849078477012 60.9524801504697
"4057" 811.2 83.0196715766246 64.810480525607
"4058" 811.4 87.8065792018586 68.2032658784757
"4059" 811.6 92.7211878292554 70.3446066095584
"4060" 811.8 96.822914331871 73.5037296552999
"4061" 812 100.215719891812 77.9159200696384
"4062" 812.2 101.742855620576 82.8158734200216
"4063" 812.4 100.894219121639 88.137275234611
"4064" 812.6 98.70106344904 93.8660784326419
"4065" 812.8 96.1976788837625 98.8441365705334
"4066" 813 92.1934316352312 103.420419140283
"4067" 813.2 87.9946215959912 107.84236352468
"4068" 813.4 83.4067703544788 110.885459569327
"4069" 813.6 78.2519097669944 112.048019796327
"4070" 813.8 72.4423480944809 112.091782786727
"4071" 814 66.484693888854 112.196574945427
"4072" 814.2 60.3014482302625 112.686579946408
"4073" 814.4 53.7310144895939 113.71082791724
"4074" 814.6 47.5221244320706 115.046803531368
"4075" 814.8 41.528657869183 117.295318420908
"4076" 815 38.8894675526114 118.492620313719
"4077" 815.2 37.6369171920772 116.508358189264
"4078" 815.4 32.6504926516602 113.719267824817
"4079" 815.6 27.945587970162 110.26978613188
"4080" 815.8 23.0810166629625 106.136978367858
"4081" 816 18.8429587848178 101.436680077853
"4082" 816.2 15.2215349203372 96.2608807703027
"4083" 816.4 11.110007522729 90.7079096854471
"4084" 816.6 7.63306270583807 87.1951085249724
"4085" 816.8 6.48595194312358 84.9007192687695
"4086" 817 6.74437153460824 79.6513027690627
"4087" 817.2 7.1530172309311 74.4014437456119
"4088" 817.4 8.33088981757917 67.9904716516917
"4089" 817.6 8.10761264213046 61.8690205889112
"4090" 817.8 7.22306160211248 55.4711473261251
"4091" 818 5.83338442829508 49.4892888929845
"4092" 818.2 5.01576502543295 46.1195193041584
"4093" 818.4 4.56052056848278 46.5861131031386
"4094" 818.6 5.32557138895566 45.9070806548857
"4095" 818.8 6.29745428610709 41.0563981631584
"4096" 819 8.02796803991248 35.3993339652334
"4097" 819.2 11.1400256496553 30.600960275837
"4098" 819.4 13.8861469303746 24.9493160541239
"4099" 819.6 17.8123414585458 20.1201758724251
"4100" 819.8 23.1197670462095 17.7746958224918
"4101" 820 28.5798583252312 14.2072509587209
"4102" 820.2 32.2458280510589 9.56948619827182
"4103" 820.4 36.9179624059921 8.07854947554617
"4104" 820.6 43.3957401972478 5.00361549851136
"4105" 820.8 48.499981941551 2.97813206723534
"4106" 821 54.6741467875444 2.85096441425416
"4107" 821.2 60.8613125872 3.79296252206466
"4108" 821.4 67.5993424416259 5.56636821446769
"4109" 821.6 74.1763475108875 7.62681627065841
"4110" 821.8 80.705742671319 8.75963204290035
"4111" 822 87.3250459227312 9.60256947231466
"4112" 822.2 93.2441915515125 11.9745691193337
"4113" 822.4 97.4142835557549 16.0633844811281
"4114" 822.6 100.836865681275 21.3058090334368
"4115" 822.8 103.441969297043 27.0871118125972
"4116" 823 105.817950692765 32.6971236639689
"4117" 823.2 106.915823181255 38.2819202024677
"4118" 823.4 105.551470632712 43.0388048252884
"4119" 823.6 104.615134510523 48.83778497621
"4120" 823.8 104.035937433823 53.3606522279934
"4121" 824 103.14677730177 55.9064206414455
"4122" 824.2 103.012756515859 59.1310252818931
"4123" 824.4 105.514451620562 60.5260848660594
"4124" 824.6 109.347461836978 61.1854860199901
"4125" 824.8 114.388918442458 61.6735690750766
"4126" 825 120.054735899543 61.7062216822796
"4127" 825.2 125.873194460179 60.7102515951029
"4128" 825.4 126.497921451003 58.5046925567584
"4129" 825.6 126.574496558895 54.7527899676584
"4130" 825.8 126.27980374873 50.0373647567525
"4131" 826 124.628389079359 46.4493772748829
"4132" 826.2 123.698428053461 41.3465142096992
"4133" 826.4 121.623135343301 37.8357737687353
"4134" 826.6 118.02379280975 34.8827066576436
"4135" 826.8 115.420893517918 30.2746108743267
"4136" 827 113.611226367571 25.4241070988643
"4137" 827.2 110.08378716242 21.96429584321
"4138" 827.4 104.691422616533 19.0894387956636
"4139" 827.6 100.928451560122 15.1994279669284
"4140" 827.8 98.9870495655785 12.6176770954226
"4141" 828 94.1743840837649 10.1823248873817
"4142" 828.2 88.8414775158603 7.51957067235406
"4143" 828.4 84.3762397305894 4.45737234141803
"4144" 828.6 78.9673027077697 3.15161066141556
"4145" 828.8 73.3889672616525 1.87173524038842
"4146" 829 67.5702726580725 0.574797286578416
"4147" 829.2 62.723158046224 1.97824054012957
"4148" 829.4 56.6850736313004 2.45944282955236
"4149" 829.6 52.0510312004639 2.02990578357589
"4150" 829.8 46.6886549683004 4.48154404670387
"4151" 830 40.768118187302 6.67227102990578
"4152" 830.2 34.2559299439699 8.17097058859459
"4153" 830.4 29.5440691621792 10.9805930948251
"4154" 830.6 25.3875710502353 15.5132797793168
"4155" 830.8 20.3660623977103 19.4129462527298
"4156" 831 15.8678879943367 22.4559548167628
"4157" 831.2 13.7578975272927 27.4805568620156
"4158" 831.4 12.0616012661207 33.5480424663543
"4159" 831.6 9.83816084918639 38.9905092695062
"4160" 831.8 8.08130861380596 44.9087729443541
"4161" 832 5.36287460415533 50.2884471510258
"4162" 832.2 2.70394834892213 56.0533723676403
"4163" 832.4 2.65864222513317 61.6647785102791
"4164" 832.6 4.97932275714014 67.5652762810946
"4165" 832.8 7.88110507091872 73.1187750680647
"4166" 833 10.7687186274197 78.5218885411687
"4167" 833.2 12.2342532955125 84.0459227582274
"4168" 833.4 13.1130593318202 89.17602186712
"4169" 833.6 11.966492081325 92.0892513944397
"4170" 833.8 11.382285795825 92.6612867156584
"4171" 834 13.194653022433 93.3428607154084
"4172" 834.2 18.0676612425792 92.8040926965584
"4173" 834.4 23.5802669428422 93.0956965176969
"4174" 834.6 29.1915518446698 93.3986556977314
"4175" 834.8 33.7890310376062 94.6654388339709
"4176" 835 38.5869892601642 97.6959633558663
"4177" 835.2 42.4789686638351 100.310410589965
"4178" 835.4 44.4774682867252 104.743169896637
"4179" 835.6 43.9938313617852 109.789152813272
"4180" 835.8 42.6807142035994 114.403920645571
"4181" 836 39.9863162222102 117.813858108426
"4182" 836.2 38.6360499461458 117.362393957392
"4183" 836.4 34.429812244985 117.063133871543
"4184" 836.6 31.8734331766504 115.512481997917
"4185" 836.8 28.5459077406572 113.784956091369
"4186" 837 25.3129359450931 110.403150002546
"4187" 837.2 22.509410905189 108.744142104717
"4188" 837.4 19.5844798946401 104.540147854158
"4189" 837.6 16.0990025688202 101.254611650235
"4190" 837.8 13.2347904971159 97.4692372951757
"4191" 838 11.1659903734553 94.5808216537299
"4192" 838.2 8.51824311872424 87.9211972854643
"4193" 838.4 6.81590049373228 82.1091944306749
"4194" 838.6 4.04169965440722 77.4480084154742
"4195" 838.8 2.36201374633858 72.0701318412236
"4196" 839 2.73884409175192 66.7779312402429
"4197" 839.2 1.1440706424375 59.2154768707834
"4198" 839.4 1.05298869201881 55.0625589826141
"4199" 839.6 2.42617030514628 48.8129022729894
"4200" 839.8 4.20710719085016 43.029042763548
"4201" 840 6.20005148439248 37.2447767093184
"4202" 840.2 9.40935707955046 31.9161580507787
"4203" 840.4 12.5157984933438 25.8294953804476
"4204" 840.6 16.9254078876923 21.4822055411247
"4205" 840.8 21.1124185130352 16.8029857045221
"4206" 841 26.3889618155731 13.5062525917342
"4207" 841.2 31.7200952252072 11.5140087364005
"4208" 841.4 37.8509962610795 8.83069611901409
"4209" 841.6 43.567565575336 5.32817454601136
"4210" 841.8 48.1763390804941 2.82751101597493
"4211" 842 54.1818542713798 3.35323469010739
"4212" 842.2 59.8284206823104 5.6269800971265
"4213" 842.4 65.8245965429364 7.68467244869102
"4214" 842.6 71.4423833585674 9.77889241638919
"4215" 842.8 77.6396778743477 9.89872960315842
"4216" 843 82.5298482754425 7.48011558118842
"4217" 843.2 86.814177498926 6.48336978023534
"4218" 843.4 90.7025930723269 8.97122684061202
"4219" 843.6 95.6812765180867 12.3126776871386
"4220" 843.8 101.134721317849 15.8156906998892
"4221" 844 106.544042895998 18.7871486663762
"4222" 844.2 109.613769692694 23.7426482474311
"4223" 844.4 111.79969595287 29.8809690827094
"4224" 844.6 114.681487459439 35.4398184358953
"4225" 844.8 117.272158912961 40.9252498133523
"4226" 845 117.776960833942 46.5050954525884
"4227" 845.2 117.680595717938 52.4204636639406
"4228" 845.4 118.464416638472 58.4355416086788
"4229" 845.6 118.002853931003 63.6379184520184
"4230" 845.8 116.139514073727 68.6293451617911
"4231" 846 115.528865636691 73.8992030054257
"4232" 846.2 113.111139307573 79.968077421613
"4233" 846.4 111.176078925887 85.9307434681272
"4234" 846.6 108.74041080124 91.5105773654311
"4235" 846.8 108.052550875273 97.0597673724302
"4236" 847 110.825456803361 100.13401290628
"4237" 847.2 112.199738161702 100.115758918638
"4238" 847.4 115.062589870461 98.2283108726739
"4239" 847.6 118.559797256512 94.5874321916139
"4240" 847.8 120.896622398512 90.6078883854356
"4241" 848 123.01035258359 85.5922015975856
"4242" 848.2 124.999835568725 81.3174562494009
"4243" 848.4 126.05138374116 76.2576906208349
"4244" 848.6 126.718814291421 70.6363123330666
"4245" 848.8 127.254045680452 65.0895038744008
"4246" 849 127.483922758734 58.788556892918
"4247" 849.2 126.719404518017 53.743122118901
"4248" 849.4 126.353070543612 49.0964648645941
"4249" 849.6 124.390175985803 44.4370052019184
"4250" 849.8 122.792834045725 39.722755531613
"4251" 850 120.597902032464 35.1840851445079
"4252" 850.2 117.143192472718 31.5258171918643
"4253" 850.4 113.794506770865 27.0469023363643
"4254" 850.6 111.740238917277 22.4687105957466
"4255" 850.8 108.539430547289 18.8981532891778
"4256" 851 104.943154246541 16.3416903518156
"4257" 851.2 100.785089192284 12.328285901587
"4258" 851.4 96.3225092866471 10.4754460644853
"4259" 851.6 90.8996541153145 7.56961675535644
"4260" 851.8 85.78600663569 4.14766461194346
"4261" 852 80.8434394646325 3.03235839424842
"4262" 852.2 75.3088618842095 1.80639068549175
"4263" 852.4 70.4641206094308 1.03230631778086
"4264" 852.6 64.8280923574537 0.207778278981942
"4265" 852.8 59.3756515809085 0.41260773959406
"4266" 853 54.0511242576177 0.89170357337947
"4267" 853.2 49.5127236571889 2.39568809330547
"4268" 853.4 44.2325619230966 3.89470857
"4269" 853.6 39.8481226715224 5.19423014236634
"4270" 853.8 34.7242861163948 7.80627833221724
"4271" 854 29.4914259077393 10.3725188931172
"4272" 854.2 24.9956388227465 12.8487641795839
"4273" 854.4 21.962910744325 16.1262063270647
"4274" 854.6 19.6385756555574 19.4517057922708
"4275" 854.8 15.4912568359191 21.7155321985101
"4276" 855 13.4534664130777 25.9305354233649
"4277" 855.2 11.3301245203339 30.0074808746941
"4278" 855.4 7.58378580061962 34.4168473628727
"4279" 855.6 5.47380854314212 38.6234073774547
"4280" 855.8 4.04111636471982 42.3340525599023
"4281" 856 3.36148043834006 43.4335133938136
"4282" 856.2 3.87115610939087 44.2405855751179
"4283" 856.4 6.46066883295205 46.1708780984881
"4284" 856.6 9.01007702570837 50.7730937707873
"4285" 856.8 8.23568583031249 55.1855353643251
"4286" 857 5.88226467928569 57.7594782159419
"4287" 857.2 1.97818739451249 58.9050518463197
"4288" 857.4 2.46908295385623 58.6109856448147
"4289" 857.6 2.11419309060772 60.6412184008727
"4290" 857.8 1.36963918044997 64.4408775355334
"4291" 858 2.21545124992628 67.3994011288653
"4292" 858.2 3.57393604472081 71.8840983582001
"4293" 858.4 3.26019563213746 76.6442977215334
"4294" 858.6 4.44483615551246 82.1455735766584
"4295" 858.8 6.78166129751247 86.1765969466084
"4296" 859 9.84874429638746 94.8520602862834
"4297" 859.2 12.6700897307268 95.480313871087
"4298" 859.4 16.0776030711828 100.174650336136
"4299" 859.6 19.5029172671642 103.971257838316
"4300" 859.8 21.2365939615982 107.522381844901
"4301" 860 25.5003534143579 109.95660338089
"4302" 860.2 29.4271832921517 113.224946448911
"4303" 860.4 32.3797403713257 116.716462009818
"4304" 860.6 36.3258077356554 118.582498203796
"4305" 860.8 40.5813074235537 120.825650905622
"4306" 861 43.0320846506755 122.752143797789
"4307" 861.2 45.1338409631938 122.614163558675
"4308" 861.4 48.5280687822 124.561384096815
"4309" 861.6 52.7670417704411 124.648899125694
"4310" 861.8 56.8750320002268 125.001277520123
"4311" 862 60.6296134894014 123.378997455714
"4312" 862.2 64.8384983876773 122.691201750169
"4313" 862.4 67.4205803808603 123.226282232398
"4314" 862.6 67.9582194986755 124.564029958615
"4315" 862.8 67.1831470019319 124.583239484287
"4316" 863 65.870586431683 124.987367846658
"4317" 863.2 64.9323157307284 125.080309755715
"4318" 863.4 63.8953987495792 124.632516621392
"4319" 863.6 63.0645275879792 124.801287326092
"4320" 863.8 61.8985025777883 125.056756332676
"4321" 864 60.6120976042982 125.17812908274
"4322" 864.2 59.7737888303578 125.38286144887
"4323" 864.4 58.2004693294458 125.809584100325
"4324" 864.6 58.1611818821979 125.632839210788
"4325" 864.8 57.252004310056 125.68164198305
"4326" 865 56.4738151967458 126.082213700225
"4327" 865.2 55.3400222574792 126.181745141458
"4328" 865.4 54.914189547019 126.568012558509
"4329" 865.6 53.698294408875 126.652355760333
"4330" 865.8 53.0605358805375 126.691302846033
"4331" 866 53.2363102278414 126.827105184329
"4332" 866.2 53.4001426656943 126.981930720386
"4333" 866.4 53.6119256401236 127.143882406714
"4334" 866.6 53.4893144444014 127.057333327381
"4335" 866.8 53.3198880648579 127.086969830304
"4336" 867 52.8461359921007 127.007270624629
"4337" 867.2 52.5000736516704 127.040630873474
"4338" 867.4 49.3070104962 125.912361132033
"4339" 867.6 48.7977773506725 121.684654979298
"4340" 867.8 48.3746087977842 120.23328336393
"4341" 868 47.7585774639948 120.934579928817
"4342" 868.2 45.9755404118491 122.336266716089
"4343" 868.4 44.5278785217625 122.334097633346
"4344" 868.6 42.8974251494338 121.873789029181
"4345" 868.8 41.2644896473835 121.605671964642
"4346" 869 39.0735032322927 120.910763546741
"4347" 869.2 38.7439509686773 120.572651484071
"4348" 869.4 39.8949707564912 120.371723860509
"4349" 869.6 40.4373153541332 120.759146876124
"4350" 869.8 41.6614320249784 121.375910809022
"4351" 870 43.2125026966698 122.110097189608
"4352" 870.2 44.7591268431062 123.108982359252
"4353" 870.4 45.517438341055 123.727802521892
"4354" 870.6 45.8293967695462 124.223742402316
"4355" 870.8 46.1044718242654 124.467309702311
"4356" 871 47.4286250087937 125.100963513283
"4357" 871.2 48.3431737077997 125.347835554733
"4358" 871.4 49.01490735345 125.732230860671
"4359" 871.6 49.7882316993202 126.025956798658
"4360" 871.8 51.4394766565474 126.762630357635
"4361" 872 51.5598388424562 126.937464884173
"4362" 872.2 51.7865167886971 127.237311028251
"4363" 872.4 52.0965955094625 127.356648893408
"4364" 872.6 51.939416199316 127.29637364173
"4365" 872.8 53.7223988552076 127.566424863134
"4366" 873 54.3869837415894 127.698684197312
"4367" 873.2 55.5525766140772 127.147785600488
"4368" 873.4 57.450869864293 127.138956849354
"4369" 873.6 59.439998131898 127.134149980122
"4370" 873.8 61.935603034425 126.881169888821
"4371" 874 64.7318899812657 126.61353512621
"4372" 874.2 67.2113895122808 125.243848654927
"4373" 874.4 68.8694424111754 123.532322229215
"4374" 874.6 69.2565406962836 121.48447634364
"4375" 874.8 68.304779287933 119.742788692738
"4376" 875 67.2415417504563 118.368551316181
"4377" 875.2 66.5336443076655 116.037486520495
"4378" 875.4 66.999847649051 113.078547411466
"4379" 875.6 69.3128497358499 111.222153882689
"4380" 875.8 71.9246635436769 110.969084603268
"4381" 876 73.5564397301625 112.037461851408
"4382" 876.2 74.1601195585125 113.609846853871
"4383" 876.4 74.5582453234458 115.185684612158
"4384" 876.6 75.195757973717 117.414815161124
"4385" 876.8 74.4421501790987 118.793885885055
"4386" 877 75.1915753446334 118.6766559934
"4387" 877.2 77.2596584621375 120.301546598377
"4388" 877.4 80.2647470362091 120.902299925203
"4389" 877.6 82.2764998871051 119.705469866232
"4390" 877.8 81.319510312189 119.443135647011
"4391" 878 81.1900685273625 119.330303648733
"4392" 878.2 81.3653304130125 119.276751405896
"4393" 878.4 81.5797858849049 119.157630018779
"4394" 878.6 81.4831333265495 119.311190727047
"4395" 878.8 82.1442721270125 118.64598338012
"4396" 879 83.075267531759 116.933857454309
"4397" 879.2 84.4913465020914 114.112931549895
"4398" 879.4 85.4646344332087 110.820981674639
"4399" 879.6 85.6495098400125 107.2256852751
"4400" 879.8 84.7890509698962 104.223136691484
"4401" 880 83.8739809331007 101.859671955982
"4402" 880.2 84.0714813676849 99.0069756788481
"4403" 880.4 85.5735155264515 95.4445784498292
"4404" 880.6 87.0630599504184 91.669281532829
"4405" 880.8 88.8085512356792 87.8491579047251
"4406" 881 89.5588759153835 84.5012440827068
"4407" 881.2 90.5262712698673 80.3845790028036
"4408" 881.4 91.3650950455743 77.0683993634986
"4409" 881.6 92.7513916916349 73.4420921804339
"4410" 881.8 93.7320550460704 70.2462139720005
"4411" 882 94.2178686940125 70.1832543973727
"4412" 882.2 96.7607730758814 69.9112730152652
"4413" 882.4 100.411953285147 69.7237001856104
"4414" 882.6 103.60483759004 71.2728454854084
"4415" 882.8 105.677585005455 74.799411364387
"4416" 883 105.792094211691 78.264361521505
"4417" 883.2 104.280523897319 80.496283723036
"4418" 883.4 102.490229696692 83.9059818502984
"4419" 883.6 99.7340477707064 87.1729269858931
"4420" 883.8 96.3329653778194 89.7286868468614
"4421" 884 92.6202819262212 92.5308328849157
"4422" 884.2 89.1703263872925 94.5813780406684
"4423" 884.4 85.2476090620444 95.5243118453074
"4424" 884.6 80.9888419179125 96.0496831715584
"4425" 884.8 77.7086318111792 98.8279086181584
"4426" 885 74.5536901087441 102.211522098622
"4427" 885.2 72.7466466729956 106.189928900102
"4428" 885.4 71.7540551530458 110.005722214058
"4429" 885.6 72.6357389999319 114.159659236191
"4430" 885.8 73.6205401420437 117.668561325533
"4431" 886 74.1857989556773 120.765246962807
"4432" 886.2 72.665736813719 120.753988966224
"4433" 886.4 69.1538874190967 121.436181324687
"4434" 886.6 65.0508289586792 121.637918476458
"4435" 886.8 59.8893993525668 121.816567065213
"4436" 887 55.4135889749125 121.079676914758
"4437" 887.2 51.5339126134283 117.872350243253
"4438" 887.4 48.2582136386738 114.586820821287
"4439" 887.6 44.7811684175949 111.329789289076
"4440" 887.8 42.0307814377496 107.696066344901
"4441" 888 39.4733681310023 103.061748274526
"4442" 888.2 37.2293569411062 98.1666195588771
"4443" 888.4 36.936649566087 93.3407890619137
"4444" 888.6 38.1042822204772 88.3656522634525
"4445" 888.8 40.2594035648028 84.1243368017391
"4446" 889 43.1463858804473 80.1516521239736
"4447" 889.2 44.6468835058458 75.3904179346918
"4448" 889.4 44.2643365751925 70.3329224838484
"4449" 889.6 42.3228640949716 65.8076685447502
"4450" 889.8 38.8251851401007 61.7594470519231
"4451" 890 35.3440707823629 59.2159318601023
"4452" 890.2 31.1676809004276 57.3700831167433
"4453" 890.4 26.7320329537461 54.8953532875883
"4454" 890.6 23.8174050796236 51.6478417465751
"4455" 890.8 22.8583758483166 48.1592223490656
"4456" 891 24.0847155173562 43.3648243885022
"4457" 891.2 26.2468284301577 39.4608240070616
"4458" 891.4 30.3487051341062 37.5957873191897
"4459" 891.6 35.0684879734403 36.836461351746
"4460" 891.8 39.9979615302268 37.9207603450666
"4461" 892 43.8418930398135 41.1093359495468
"4462" 892.2 47.9457349527433 44.7001976233603
"4463" 892.4 49.9136495393948 49.242922843629
"4464" 892.6 49.4287201390125 53.2273624444084
"4465" 892.8 46.5693870650966 57.6185499534059
"4466" 893 44.3770540232184 62.0610960490114
"4467" 893.2 42.4792224734519 67.2060222690069
"4468" 893.4 41.4130951780277 71.9465513870372
"4469" 893.6 41.9581555138092 77.2087094717189
"4470" 893.8 41.3803249549249 82.3724303129522
"4471" 894 40.749716155183 88.0805783407152
"4472" 894.2 40.1703727914384 93.8946110961584
"4473" 894.4 38.2568332735451 99.7521963403867
"4474" 894.6 34.1329548839455 103.945903659973
"4475" 894.8 29.1600076226375 107.059537460377
"4476" 895 24.1245694592184 107.559692498429
"4477" 895.2 20.7616152171967 104.823026687137
"4478" 895.4 16.7960342907997 101.068056597073
"4479" 895.6 13.14464142375 96.8870455141084
"4480" 895.8 10.9406536633339 94.0383443886227
"4481" 896 9.33291421471472 88.5499623319337
"4482" 896.2 8.93017086030371 83.3632049922244
"4483" 896.4 7.49016679269334 77.5299295905095
"4484" 896.6 4.66907695196705 72.3910989308857
"4485" 896.8 3.81505349312949 70.6561832951584
"4486" 897 6.00714538870566 69.8462609448061
"4487" 897.2 9.31322186801249 66.3629464063677
"4488" 897.4 13.2410768939274 61.785363030935
"4489" 897.6 17.8418387978288 59.464857445036
"4490" 897.8 22.7615348758095 57.6031253650099
"4491" 898 27.2937930995125 55.7832649434709
"4492" 898.2 31.3494829570725 52.6743138274684
"4493" 898.4 35.9140814011125 49.1379184459084
"4494" 898.6 39.9560947902947 45.556521827703
"4495" 898.8 43.9644440153025 41.7457615800484
"4496" 899 49.5111082049164 39.6595459548796
"4497" 899.2 55.2392544008268 39.617210615387
"4498" 899.4 61.1563304592601 40.3341755060031
"4499" 899.6 66.951163791926 41.2099395587065
"4500" 899.8 72.3568694906025 41.8781816714284
"4501" 900 78.4010244458458 41.5442202466736
"4502" 900.2 84.0279629065413 39.7868729658219
"4503" 900.4 89.3569728056856 37.4350681754757
"4504" 900.6 94.6419187392508 35.119697529822
"4505" 900.8 99.0557076726301 31.9381980992761
"4506" 901 103.440244647503 29.394317973366
"4507" 901.2 107.153865015798 30.1326679358727
"4508" 901.4 111.680430831879 33.8338346467129
"4509" 901.6 114.381493402289 39.0145121167506
"4510" 901.8 116.853914902852 45.0835268245384
"4511" 902 119.126650880067 50.9589839134158
"4512" 902.2 121.153673164132 57.2895434829184
"4513" 902.4 121.415916874513 63.5591587898251
"4514" 902.6 120.35590072326 69.8053974424885
"4515" 902.8 117.7021745613 75.5698105718554
"4516" 903 114.370998447553 80.4605159912706
"4517" 903.2 110.239283493331 85.7039209519766
"4518" 903.4 105.334016070887 88.9815985146272
"4519" 903.6 99.6704606920125 91.6525571960284
"4520" 903.8 95.4633640387937 95.2618160837522
"4521" 904 92.9766762153913 99.701267509613
"4522" 904.2 92.6200996963197 104.005211978279
"4523" 904.4 92.8461608954576 107.523237824807
"4524" 904.6 92.2426950620839 111.815977050862
"4525" 904.8 91.5430544749608 116.197413505055
"4526" 905 88.3667483772218 116.740548886228
"4527" 905.2 83.6660934386236 118.46974134464
"4528" 905.4 77.8097678139956 120.355290294585
"4529" 905.6 71.8414093400939 119.856315742228
"4530" 905.8 66.234840491652 118.561098706158
"4531" 906 60.4334355762458 117.176313436825
"4532" 906.2 54.5595753420994 114.712957303843
"4533" 906.4 48.7461212159546 112.251670822758
"4534" 906.6 43.6215046764809 108.635741392506
"4535" 906.8 39.3359172740276 104.166413193401
"4536" 907 36.7923167841499 98.6980849991584
"4537" 907.2 35.6944023334563 92.9085350686977
"4538" 907.4 34.0959800818422 86.5003713458617
"4539" 907.6 33.3255981668971 80.534191404565
"4540" 907.8 34.9478622111933 74.2277139199882
"4541" 908 36.7067187936004 68.2038008659167
"4542" 908.2 39.1700577656325 62.5746630124084
"4543" 908.4 42.7535108631104 58.1007671112512
"4544" 908.6 46.9806176092982 52.9869238030972
"4545" 908.8 51.3283841149921 49.1478539269543
"4546" 909 56.4204710045798 46.4827757765526
"4547" 909.2 61.2259778598554 43.2300164698441
"4548" 909.4 66.0628349791696 39.928787300987
"4549" 909.6 71.3485108955982 36.8426944150441
"4550" 909.8 76.9725485355029 35.4540096816969
"4551" 910 83.2351686536581 35.4638991582749
"4552" 910.2 88.3121423335413 37.4762622084276
"4553" 910.4 92.0017795176825 41.6172361972384
"4554" 910.6 95.3151279353683 47.0707269741392
"4555" 910.8 97.3906792613913 52.5162830767039
"4556" 911 98.9032031037225 58.3527989225284
"4557" 911.2 97.9575837596961 63.6894239857604
"4558" 911.4 95.0592013705416 68.3798584804594
"4559" 911.6 92.045528816862 73.182071959974
"4560" 911.8 89.3759518747066 78.2527556418866
"4561" 912 85.36336798589 82.173392923587
"4562" 912.2 80.6959273775437 86.1254788966272
"4563" 912.4 75.6551851063512 89.8952060592229
"4564" 912.6 70.9198826348115 93.0005680292306
"4565" 912.8 66.066829552062 95.9803487992134
"4566" 913 60.9222982791899 99.5733474627391
"4567" 913.2 56.1641568670279 102.901961156674
"4568" 913.4 53.673114908577 107.8150533399
"4569" 913.6 52.2337389708104 113.16236969902
"4570" 913.8 50.825735169556 118.1843279858
"4571" 914 48.8726199978321 120.343831288715
"4572" 914.2 45.8418191818028 119.214404659836
"4573" 914.4 42.02658581749 117.165130128821
"4574" 914.6 38.3547654383125 115.207321881992
"4575" 914.8 33.2656795735125 114.066515482848
"4576" 915 32.000903079131 113.092446054262
"4577" 915.2 33.4382859760466 114.422970850533
"4578" 915.4 35.4510438266792 116.557487519592
"4579" 915.6 39.3201810777852 117.374982914386
"4580" 915.8 44.0242885158028 119.243719670578
"4581" 916 48.7707193753441 121.611270470453
"4582" 916.2 54.4240120858159 122.582713510462
"4583" 916.4 60.1620787569243 122.565775518135
"4584" 916.6 66.1094118435631 123.496039565108
"4585" 916.8 71.7937143514239 124.265121257412
"4586" 917 77.7673615435839 123.137381275908
"4587" 917.2 83.2014073102982 120.28589821573
"4588" 917.4 88.7172250967722 117.468557081327
"4589" 917.6 93.9386697061631 115.234172951785
"4590" 917.8 97.1914130460518 114.115004428495
"4591" 918 100.722907221321 110.885459569327
"4592" 918.2 106.122130105795 106.919306784963
"4593" 918.4 111.785364774149 103.466152460613
"4594" 918.6 114.032198543887 99.3269181536897
"4595" 918.8 115.178858753193 94.4926284049563
"4596" 919 117.096071618117 89.0768708614002
"4597" 919.2 119.173508909967 83.8195114519463
"4598" 919.4 122.874523417395 79.5681929053349
"4599" 919.6 126.169458616359 76.5768893039757
"4600" 919.8 126.256666866136 71.670349982198
"4601" 920 125.602728587262 66.8061015941897
"4602" 920.2 124.012389254512 61.3375805797795
"4603" 920.4 122.55783482939 55.9556455396176
"4604" 920.6 123.445886189785 50.4233689764615
"4605" 920.8 124.195669657807 45.5734964360114
"4606" 921 121.679458821082 40.6162960947484
"4607" 921.2 118.229939285788 37.1100250917196
"4608" 921.4 113.953025806543 33.7390669104311
"4609" 921.6 110.231415395209 28.9788675470978
"4610" 921.8 109.130502823881 23.952478001011
"4611" 922 107.013363263634 19.8125332358857
"4612" 922.2 102.859962321911 18.8338716914206
"4613" 922.4 97.4668755800388 19.3075255696321
"4614" 922.6 92.2188499075737 17.9901853669543
"4615" 922.8 87.6312292006301 15.5460570296584
"4616" 923 82.1235555920657 13.1760854317435
"4617" 923.2 76.5383777704061 12.1775484473074
"4618" 923.4 70.6714550734699 12.9937799242116
"4619" 923.6 64.9228868414038 13.2261654031802
"4620" 923.8 58.6222822108283 12.6496237615479
"4621" 924 52.2523838522625 12.4059482450959
"4622" 924.2 46.2610238354125 11.3873737676917
"4623" 924.4 39.7436132154512 12.338883748036
"4624" 924.6 35.6063994240825 16.0640532694684
"4625" 924.8 32.4993014355448 21.2603901949971
"4626" 925 29.7853017024487 26.9318646364244
"4627" 925.2 28.6470632149581 33.0214450480932
"4628" 925.4 27.5521019496877 39.1491955129007
"4629" 925.6 25.6792844759912 44.9676799611159
"4630" 925.8 24.7304671754274 50.1343837768499
"4631" 926 23.4295533380533 56.0510261576584
"4632" 926.2 21.565657093839 61.7500180855972
"4633" 926.4 20.2630327330437 66.9602671417522
"4634" 926.6 20.2353393795342 72.7601725987345
"4635" 926.8 19.8202800990792 78.7095751271251
"4636" 927 17.5766919198155 84.3033994864008
"4637" 927.2 13.4637593342772 87.9074512552172
"4638" 927.4 11.215637207974 89.04619824812
"4639" 927.6 10.1485343639467 87.9158918001058
"4640" 927.8 7.15394961670366 84.8432320126437
"4641" 928 5.2098681960482 81.3318576789977
"4642" 928.2 2.27374329308695 75.1641012995839
"4643" 928.4 1.8458671674548 70.8658983720046
"4644" 928.6 1.26305728985147 65.3422165174466
"4645" 928.8 1.26915070612786 60.6098324710046
"4646" 929 2.593438458469 56.1385159878541
"4647" 929.2 2.3365005829525 50.2427174435984
"4648" 929.4 4.06535173074324 44.7413916563123
"4649" 929.6 5.22377786951249 38.6689923903792
"4650" 929.8 8.18862476842499 34.4353935941584
"4651" 930 11.6591044718032 30.0334671638794
"4652" 930.2 14.0074911973831 24.1396169391114
"4653" 930.4 17.5873138522792 20.5442663611584
"4654" 930.6 22.2306719585125 16.9008293118036
"4655" 930.8 25.5038007769367 12.5384765228251
"4656" 931 30.594460261361 10.3668814413705
"4657" 931.2 36.3292493043475 8.54160434886976
"4658" 931.4 40.9364008332839 5.00994303624413
"4659" 931.6 45.4224640905513 3.2020996250322
"4660" 931.8 51.6405046374493 3.43351337695841
"4661" 932 57.3472776158072 3.90497809858999
"4662" 932.2 63.6604670734094 3.51461967913779
"4663" 932.4 69.171745349664 4.64284005818872
"4664" 932.6 74.3487054471651 7.33232164018999
"4665" 932.8 79.9712017771602 9.40303942152205
"4666" 933 85.8100060722927 10.7675492072353
"4667" 933.2 92.1130687434167 12.5835925322648
"4668" 933.4 97.6247746559877 14.9078646847723
"4669" 933.6 101.374897586822 19.1095146130347
"4670" 933.8 104.515478153093 24.3714666492784
"4671" 934 108.246456229483 29.7961083857761
"4672" 934.2 111.230663856603 35.8044426672493
"4673" 934.4 113.804358092542 41.1265029174184
"4674" 934.6 118.120196487225 45.961417273099
"4675" 934.8 122.038306577365 50.7855329046878
"4676" 935 124.581016705733 56.9974403401684
"4677" 935.2 124.598486175241 63.8688028260807
"4678" 935.4 124.533008461319 69.6666093829849
"4679" 935.6 122.924161859954 75.5131139824525
"4680" 935.8 119.024893522639 79.1716043627701
"4681" 936 113.496676115512 81.4977037856873
"4682" 936.2 107.658469407612 83.1809490727426
"4683" 936.4 102.453800402391 84.1027629843099
"4684" 936.6 96.9714276530025 83.6177734161184
"4685" 936.8 91.0804645681792 82.973690903916
"4686" 937 85.446744084564 82.7819769873234
"4687" 937.2 80.0953167488821 82.1117065456149
"4688" 937.4 74.5846427926425 79.4971717490584
"4689" 937.6 69.4475221888125 76.8448752128884
"4690" 937.8 64.9655526599242 73.0617385883937
"4691" 938 62.8691046200639 68.1664817419995
"4692" 938.2 62.5316325423696 62.1434631350156
"4693" 938.4 61.8747718459591 58.5107425894885
"4694" 938.6 60.7931858060031 54.4343546757716
"4695" 938.8 58.7874757322184 49.6209386754231
"4696" 939 55.7166725265592 45.9047643456257
"4697" 939.2 51.9000897588852 42.1221320536766
"4698" 939.4 48.6333988095312 37.7695553232425
"4699" 939.6 45.043428085676 34.2181886931392
"4700" 939.8 41.1004719589882 31.2704702222264
"4701" 940 39.3578237156388 25.94902860479
"4702" 940.2 39.8548906031655 20.485978205689
"4703" 940.4 42.1423695226375 16.0531805413772
"4704" 940.6 46.5199877912072 11.1409366523268
"4705" 940.8 50.7581639297336 7.21737254919688
"4706" 941 54.8061172685818 5.5297149399802
"4707" 941.2 59.045503067664 5.82305477637054
"4708" 941.4 59.6060095721727 4.15119850956618
"4709" 941.6 57.465301476724 3.28521485833149
"4710" 941.8 53.9260062613521 2.99480752482822
"4711" 942 49.3253911361349 3.00747994970943
"4712" 942.2 44.2556988056907 4.66979413690099
"4713" 942.4 39.7501685843888 7.35311596049862
"4714" 942.6 34.3096220768115 10.0432754882306
"4715" 942.8 28.8585093495651 12.7603154788005
"4716" 943 23.4355974223562 15.9720407795022
"4717" 943.2 19.2208835670023 20.0368944624135
"4718" 943.4 16.9669143154216 25.4933000794008
"4719" 943.6 14.8407121077433 31.3239066376859
"4720" 943.8 12.5912682477625 37.3036841764397
"4721" 944 10.4609179040657 43.2357776395627
"4722" 944.2 7.94220577039127 49.4005162207039
"4723" 944.4 6.74476405842828 56.1596680282953
"4724" 944.6 5.68944954636032 62.9556671116475
"4725" 944.8 5.41851329801249 69.8080023176917
"4726" 945 6.17442178928668 76.93378345261
"4727" 945.2 7.98469350024583 83.4394823126918
"4728" 945.4 10.1939571014557 89.8331971972152
"4729" 945.6 13.4864230400609 95.2012230035133
"4730" 945.8 18.360305317075 98.7792247610334
"4731" 946 23.2747271681546 103.154451541885
"4732" 946.2 28.5880141260383 107.145988948932
"4733" 946.4 32.9651096730016 109.408533566658
"4734" 946.6 34.9831052802836 109.725271914219
"4735" 946.8 38.5321910509458 110.217767458425
"4736" 947 43.0658532310474 113.285127213077
"4737" 947.2 46.6608514080855 117.834669916698
"4738" 947.4 48.494427689917 121.895669414406
"4739" 947.6 47.0521530728288 122.308762156679
"4740" 947.8 44.4434931694125 121.454867173668
"4741" 948 41.1808633444187 121.181913014721
"4742" 948.2 40.8282620385564 120.080463038411
"4743" 948.4 38.9043520920792 119.456881677258
"4744" 948.6 35.8062976058032 118.506753935414
"4745" 948.8 32.6838194979944 116.68882314058
"4746" 949 30.1006692758228 114.563426576262
"4747" 949.2 28.5631795964014 113.815324189381
"4748" 949.4 26.4916685964053 112.417659592766
"4749" 949.6 24.197881620536 110.299734527676
"4750" 949.8 23.77719581985 109.919714066471
"4751" 950 24.3549287573147 109.123920248081
"4752" 950.2 25.4933820316224 108.216581548257
"4753" 950.4 25.4481562891929 105.543938722715
"4754" 950.6 24.5978813517678 101.776562092254
"4755" 950.8 21.9710247205125 96.8245251923268
"4756" 951 18.5022999003562 92.9168769655647
"4757" 951.2 13.7206012599819 90.7695711245156
"4758" 951.4 10.1766714094748 90.2179082259886
"4759" 951.6 9.52959456634582 89.2786601983806
"4760" 951.8 6.84447917767376 85.9460553264165
"4761" 952 5.30396304595366 81.3666318626584
"4762" 952.2 2.08751254735458 75.2273412483689
"4763" 952.4 3.53784922825222 72.0700158582406
"4764" 952.6 4.52615424653448 68.6531903163013
"4765" 952.8 5.34522577115765 63.30230345761
"4766" 953 4.93167472676249 58.1719489767562
"4767" 953.2 3.53159414599524 52.8882541982274
"4768" 953.4 3.85522055255414 48.5699401127834
"4769" 953.6 7.16293276804932 45.6029579569795
"4770" 953.8 11.8723207819367 42.3664365003402
"4771" 954 15.6544341546849 37.654124010055
"4772" 954.2 17.4572624725441 32.3732478986742
"4773" 954.4 19.2144365437458 27.1825807460251
"4774" 954.6 21.0722458197433 21.8096899881145
"4775" 954.8 25.271886637265 18.2781372493069
"4776" 955 31.4094780422784 15.8982381237542
"4777" 955.2 37.4890041791062 13.1930039352834
"4778" 955.4 43.8684021592891 11.7797909763286
"4779" 955.6 50.3280039717484 11.0715182512034
"4780" 955.8 56.6339309935125 11.1327833298326
"4781" 956 62.3665919223889 11.3690914902595
"4782" 956.2 68.2476204846933 11.7052114505201
"4783" 956.4 74.2271252973512 12.93073928561
"4784" 956.6 78.3655761527146 15.9852475705308
"4785" 956.8 82.4727652235731 20.8943967275524
"4786" 957 86.5101147982222 25.0922808848358
"4787" 957.2 90.4304633193084 27.9892534915666
"4788" 957.4 91.5522966458351 29.5942289630616
"4789" 957.6 91.7512199330125 30.9707257620959
"4790" 957.8 93.736154739302 34.2591067852005
"4791" 958 97.2963457871082 38.5041210577116
"4792" 958.2 99.1146533231687 43.4987049955959
"4793" 958.4 101.069745162781 48.5045264078491
"4794" 958.6 100.163514223747 53.7846372344776
"4795" 958.8 98.4817631805437 59.3169015731272
"4796" 959 97.737455333323 64.03927841939
"4797" 959.2 94.5978863748717 66.6480366114691
"4798" 959.4 90.8844563591007 69.8123297716584
"4799" 959.6 86.4971817052478 74.1957860837761
"4800" 959.8 82.7830043324925 77.9509724467684
"4801" 960 77.7026470344167 80.3970980271478
"4802" 960.2 72.2979620234812 81.5694812673459
"4803" 960.4 66.5461782991389 83.9623909260705
"4804" 960.6 62.3532258609799 85.6296443952562
"4805" 960.8 58.7042760754599 89.1580988492742
"4806" 961 57.2696190589608 93.3529332375722
"4807" 961.2 57.0374791104041 98.8153954982548
"4808" 961.4 58.2679179223056 104.182013732779
"4809" 961.6 59.0721808378562 109.298994888127
"4810" 961.8 62.0278929700286 112.4887036239
"4811" 962 64.0338772765125 115.995671104615
"4812" 962.2 64.6688841085777 117.959958905137
"4813" 962.4 61.6888527480493 118.40941005659
"4814" 962.6 57.2645028572268 118.166991291337
"4815" 962.8 52.1247239602458 116.496903164058
"4816" 963 46.9340568075967 114.137529709285
"4817" 963.2 41.0724065293792 112.143484473592
"4818" 963.4 35.1727437698573 111.702830281745
"4819" 963.6 29.8818897621576 110.775869424836
"4820" 963.8 27.8591540209641 107.429770341578
"4821" 964 25.7027914013594 102.107942094118
"4822" 964.2 22.4488291739455 97.1201257537873
"4823" 964.4 18.1368164778135 92.9127412010031
"4824" 964.6 12.832808507323 90.5601939344742
"4825" 964.8 10.1803069864914 88.9613135741584
"4826" 965 11.4172111715886 86.7218561464084
"4827" 965.2 13.3052981522625 82.2893068691227
"4828" 965.4 16.5676290412914 78.0725283510847
"4829" 965.6 21.1292651263512 74.6388368973842
"4830" 965.8 26.2470047610493 71.3777293039163
"4831" 966 30.4362883476596 68.3728149374525
"4832" 966.2 37.1222047261595 65.6694289888643
"4833" 966.4 42.528976623336 62.6949407770702
"4834" 966.6 48.2101180245847 59.9276664920244
"4835" 966.8 53.9894238744825 58.2009052882984
"4836" 967 59.745952937426 57.9796558822257
"4837" 967.2 65.7677715725798 56.9198457617353
"4838" 967.4 71.622887082328 56.0113228178672
"4839" 967.6 77.0200575182478 57.4599942579819
"4840" 967.8 83.2515912302478 59.4684420107467
"4841" 968 89.323763207937 59.6444459514886
"4842" 968.2 95.4574345946567 61.1066574744853
"4843" 968.4 101.430498041027 63.0448099755013
"4844" 968.6 107.352111624008 62.874328696071
"4845" 968.8 113.045506904928 63.7652484292277
"4846" 969 116.474126218559 67.4202992589621
"4847" 969.2 117.181070422733 72.8138518429384
"4848" 969.4 116.575153208608 78.4663169701052
"4849" 969.6 114.401623106777 83.5927250943349
"4850" 969.8 112.591967770606 88.4257911457834
"4851" 970 109.802604047603 93.8356003602493
"4852" 970.2 105.892159281361 96.7074561744918
"4853" 970.4 101.166194515172 99.8540676491903
"4854" 970.6 95.8806096604356 102.635592564433
"4855" 970.8 90.2935264718494 103.113499171452
"4856" 971 84.3438973080239 103.756780334965
"4857" 971.2 78.7872026748277 106.525602549082
"4858" 971.4 74.5030232478277 109.992739852158
"4859" 971.6 70.1807434109038 114.238818869234
"4860" 971.8 66.5415926925023 119.407601691271
"4861" 972 65.3242927665727 124.21077234264
"4862" 972.2 66.5281480841082 123.098019859509
"4863" 972.4 69.6092372620451 123.179715064713
"4864" 972.6 74.2885620751827 124.108986764914
"4865" 972.8 78.2405060952218 121.935003223193
"4866" 973 83.6585580710199 120.892110850293
"4867" 973.2 87.3155796171792 119.532371707566
"4868" 973.4 91.321487320753 116.189763488222
"4869" 973.6 95.8093271958918 114.612670017952
"4870" 973.8 100.959215381748 112.644642541394
"4871" 974 105.86479774913 110.014620237383
"4872" 974.2 107.819234962956 107.12591313156
"4873" 974.4 110.855047694121 103.414069071963
"4874" 974.6 114.798730647248 99.8779525953643
"4875" 974.8 117.953507571904 95.6425455952718
"4876" 975 120.296519343339 90.2807454570564
"4877" 975.2 122.766082512113 85.6860491291013
"4878" 975.4 124.966592854162 80.8291620799984
"4879" 975.6 124.254271155176 76.1046755999268
"4880" 975.8 123.225333564325 70.7089241403772
"4881" 976 121.956625555708 67.2633701594368
"4882" 976.2 119.654943032631 65.419535534703
"4883" 976.4 117.419490829832 62.0316121525192
"4884" 976.6 114.203773690843 58.6430870554594
"4885" 976.8 110.953660519807 57.0017932497466
"4886" 977 107.861032814722 54.7151411181484
"4887" 977.2 104.417845749911 52.36995936844
"4888" 977.4 100.533405924189 51.7592100471878
"4889" 977.6 96.6286932988425 52.0628445819784
"4890" 977.8 92.6187912330606 51.3511614890527
"4891" 978 88.9981955418654 52.9925344276878
"4892" 978.2 85.7744344545219 56.3302694136207
"4893" 978.4 84.146454833629 59.648904996838
"4894" 978.6 82.3315890629982 63.842297920787
"4895" 978.8 82.1158732103562 68.1002807960959
"4896" 979 82.363349484075 72.3236054016897
"4897" 979.2 82.5651519240931 76.93378345261
"4898" 979.4 81.1705949845125 80.3848407439709
"4899" 979.6 78.1171434656325 84.5096616786484
"4900" 979.8 74.0275337348529 87.0968254289456
"4901" 980 69.4445906877383 88.7937992270617
"4902" 980.2 66.1529337672867 87.2736065271584
"4903" 980.4 65.0272467657147 87.3290368363944
"4904" 980.6 62.7702607182458 86.7802767749584
"4905" 980.8 61.7914693119671 84.4686295469463
"4906" 981 61.0465956516877 80.6378796920862
"4907" 981.2 61.8917875630125 76.9810277333147
"4908" 981.4 63.4356179188527 71.7844442314161
"4909" 981.6 65.575863934839 66.5866102587502
"4910" 981.8 67.5772984068654 61.0797822230408
"4911" 982 69.8240106839125 55.8117797740727
"4912" 982.2 70.0392666199319 50.1021729063842
"4913" 982.4 69.8175195029625 44.0864814306184
"4914" 982.6 68.3336355377925 38.1158931928084
"4915" 982.8 65.5236978362989 32.7716345933817
"4916" 983 62.7133856089697 27.6919838986727
"4917" 983.2 61.7696006274831 24.2366028191878
"4918" 983.4 64.8610391918554 20.5887773162441
"4919" 983.6 68.9846510549164 19.2385403469853
"4920" 983.8 73.8870884422651 20.9364139938079
"4921" 984 78.4164796385839 24.3568416211788
"4922" 984.2 82.4218736952997 29.0325212800308
"4923" 984.4 87.0523997636962 32.7940521253727
"4924" 984.6 91.7737403567165 37.4080895230972
"4925" 984.8 96.7927038041792 41.5481542957342
"4926" 985 101.736924996386 45.1817642309934
"4927" 985.2 105.8344331329 50.1572988012196
"4928" 985.4 108.469322706278 55.8761616912502
"4929" 985.6 110.408172219503 62.0683508983084
"4930" 985.8 111.40278824075 68.0957016214158
"4931" 986 110.277326584778 74.6088981630095
"4932" 986.2 108.12356796588 81.1639480493217
"4933" 986.4 106.023704046825 87.3344613485646
"4934" 986.6 104.961463717427 93.6888268490201
"4935" 986.8 105.658062656734 98.6857859194637
"4936" 987 108.184293626032 100.236494884308
"4937" 987.2 108.027150601991 99.7606630981475
"4938" 987.4 105.098984266265 100.575422051439
"4939" 987.6 100.189025821838 102.483391643035
"4940" 987.8 94.2028890456664 104.595786548016
"4941" 988 88.6527628928792 106.682237567658
"4942" 988.2 82.3569142615815 107.911085271641
"4943" 988.4 76.2444306283916 108.824327281158
"4944" 988.6 70.3868588901577 110.888941609126
"4945" 988.8 64.7993889609608 113.972505275986
"4946" 989 59.8502064577706 118.552722988804
"4947" 989.2 56.9041760779615 123.771264966638
"4948" 989.4 57.1560787358642 122.631283156785
"4949" 989.6 54.4894950700306 120.588224130544
"4950" 989.8 50.8394701321458 117.821104077858
"4951" 990 46.9614021841001 113.77502384488
"4952" 990.2 43.9654283921938 108.948444367455
"4953" 990.4 42.0951122986883 103.123501110565
"4954" 990.6 41.2011482848875 96.7728597401243
"4955" 990.8 41.2476921922488 91.4607748982024
"4956" 991 42.3503137495822 86.1217993027747
"4957" 991.2 43.4049042174125 80.3842998122251
"4958" 991.4 42.8418444595434 74.6512709520141
"4959" 991.6 42.3325611244725 68.7088290101584
"4960" 991.8 43.7034985411125 63.4694210602005
"4961" 992 46.712259262664 58.3976864223099
"4962" 992.2 48.5004182419882 52.6800235458574
"4963" 992.4 51.7349985471301 48.0248718300702
"4964" 992.6 55.9835881473898 43.7900426688943
"4965" 992.8 60.3246310193697 40.0289369499299
"4966" 993 65.7051988182018 36.620967917906
"4967" 993.2 70.8514718971411 33.9012621331298
"4968" 993.4 76.4931263587772 33.7824571574231
"4969" 993.6 82.3909370031125 33.7936939916727
"4970" 993.8 88.8798269480713 32.7362315219525
"4971" 994 94.8882079575029 32.6041315838411
"4972" 994.2 98.5772429894432 35.1989107197624
"4973" 994.4 100.216854272949 38.4170713846536
"4974" 994.6 102.003391125442 42.7817540596684
"4975" 994.8 104.886723286493 47.1102121637118
"4976" 995 108.048099280987 52.5839324976636
"4977" 995.2 111.272198336109 57.36923521212
"4978" 995.4 114.443624865865 62.4811136398937
"4979" 995.6 116.173333671954 67.5098697052761
"4980" 995.8 118.94198828441 71.41328552185
"4981" 996 123.17520890769 71.0310944939528
"4982" 996.2 125.293639176606 67.8206898596164
"4983" 996.4 124.877014557053 64.0273893090184
"4984" 996.6 123.532435269119 58.8776404077039
"4985" 996.8 120.203813662503 54.1411209935238
"4986" 997 116.596864137233 49.4650739657884
"4987" 997.2 114.233739242738 44.0925957042875
"4988" 997.4 110.957326127872 38.8831507810984
"4989" 997.6 106.174624003912 34.4120253427384
"4990" 997.8 100.533984460816 30.6862448394008
"4991" 998 95.0972528921862 27.2527310524321
"4992" 998.2 89.5855259251489 23.6521651190372
"4993" 998.4 83.5837082325228 20.5509583002821
"4994" 998.6 79.0184673623269 16.0379145552512
"4995" 998.8 75.244528611336 10.7158547345114
"4996" 999 72.5077043691047 5.56161238977007
"4997" 999.2 73.2895376428654 4.94252203074665
"4998" 999.4 75.4163539894242 4.56450619895253
"4999" 999.6 79.0946418316351 4.5931077398754
"5000" 999.8 82.6023640397697 4.95801358864413
"5001" 1000 86.5853742779494 6.62036811753705
"5002" 1000.2 90.9560502666375 8.80334281784592
"5003" 1000.4 96.9885103846511 10.3383303724455
"5004" 1000.6 101.230164077288 13.6041626164855
"5005" 1000.8 105.94547901426 18.2137433365856
"5006" 1001 110.61912929826 22.2559214543817
"5007" 1001.2 114.959921765176 26.9262498746164
"5008" 1001.4 118.739835671541 32.7342142848094
"5009" 1001.6 122.438926992232 38.6144158897684
"5010" 1001.8 124.296702980122 43.8450094992784
"5011" 1002 125.677998664236 52.2599002623925
"5012" 1002.2 126.3573283727 58.9517726446897
"5013" 1002.4 126.050494030464 65.8728761679254
"5014" 1002.6 125.362040739166 71.9634171617228
"5015" 1002.8 123.190173000846 78.6462369372493
"5016" 1003 119.346687355349 84.8758437680768
"5017" 1003.2 116.215104016391 90.5113289040372
"5018" 1003.4 113.107205258512 94.6046668082401
"5019" 1003.6 109.354491271794 100.312766260471
"5020" 1003.8 106.613202055926 106.733038114224
"5021" 1004 105.944328192817 108.731192945789
"5022" 1004.2 105.653395984651 106.947409214978
"5023" 1004.4 101.996586085194 106.521741335378
"5024" 1004.6 97.0034319973386 107.600880784713
"5025" 1004.8 91.3764065813835 109.444130365416
"5026" 1005 86.4154691921125 112.277635546558
"5027" 1005.2 81.479321883354 116.556748685988
"5028" 1005.4 78.8294423885458 121.386926146392
"5029" 1005.6 78.3070990245239 121.960117094522
"5030" 1005.8 78.0153880417277 120.991594054272
"5031" 1006 75.0703944684776 119.865373204019
"5032" 1006.2 69.6766759721171 119.013971795693
"5033" 1006.4 63.5514645104557 118.432750355556
"5034" 1006.6 58.2659993466553 119.650689794194
"5035" 1006.8 52.0534150448821 119.894613053495
"5036" 1007 46.6177565624038 118.1843279858
"5037" 1007.2 40.9127095184802 115.759421250965
"5038" 1007.4 34.8193751428351 112.769290155287
"5039" 1007.6 30.0436933928761 109.182325745674
"5040" 1007.8 25.189283907302 105.212497544137
"5041" 1008 20.0080916012325 102.105954997908
"5042" 1008.2 16.8592197223875 101.554204617158
"5043" 1008.4 16.5904001634799 100.476104128941
"5044" 1008.6 18.1648322543761 97.0339822465221
"5045" 1008.8 20.3325611152021 91.6159827488825
"5046" 1009 22.5924276608945 86.270026191518
"5047" 1009.2 24.8299976048642 81.5870466883233
"5048" 1009.4 27.5032812119898 78.8085164609993
"5049" 1009.6 31.2534134790125 76.3684225311584
"5050" 1009.8 34.5471643288028 75.6941772840939
"5051" 1010 39.4465820741025 73.5265835112484
"5052" 1010.2 44.6849651007525 72.1205937174784
"5053" 1010.4 50.5815538757325 70.9404970207684
"5054" 1010.6 56.0129821743332 70.5680012143282
"5055" 1010.8 61.2170981491186 71.4980697941281
"5056" 1011 65.1132679373411 74.5249271413584
"5057" 1011.2 70.061035192265 76.8067379180792
"5058" 1011.4 74.6391687126225 79.5322241261884
"5059" 1011.6 79.9250594715323 81.395552965901
"5060" 1011.8 85.5997901561401 81.2464759599669
"5061" 1012 91.5342290269697 80.148144467187
"5062" 1012.2 97.8947049529184 80.0111961573564
"5063" 1012.4 104.381560096878 79.9061161489084
"5064" 1012.6 110.86491187792 79.9770149699642
"5065" 1012.8 116.527130307598 81.030945076387
"5066" 1013 118.60700584524 84.4096188110372
"5067" 1013.2 118.365061828012 88.7322130700408
"5068" 1013.4 116.82375162797 92.0895103511265
"5069" 1013.6 113.672319835336 95.2424857287172
"5070" 1013.8 109.987381414419 99.4202288798459
"5071" 1014 105.691031023137 103.18917081894
"5072" 1014.2 100.7713119919 107.222727736556
"5073" 1014.4 95.4111411069487 111.103146125307
"5074" 1014.6 89.9867989293307 113.759100071556
"5075" 1014.8 83.6132023345866 116.455071109047
"5076" 1015 77.184529052994 117.69079963064
"5077" 1015.2 70.4713381083056 117.822447080814
"5078" 1015.4 63.7160332437883 118.529761970538
"5079" 1015.6 56.7503245829608 118.579005412227
"5080" 1015.8 50.2753959150994 118.239361911245
"5081" 1016 43.8148955819319 118.397772217739
"5082" 1016.2 39.7935498071429 115.911003527006
"5083" 1016.4 37.3366749524704 111.800704567285
"5084" 1016.6 34.9505643679255 105.903295853658
"5085" 1016.8 32.790610725963 100.226009130466
"5086" 1017 30.2141553331001 94.6789063614574
"5087" 1017.2 28.1019086604788 89.0532111921022
"5088" 1017.4 27.5917041410072 83.2586402890321
"5089" 1017.6 27.751126302808 77.4630716822721
"5090" 1017.8 28.6872332767792 71.3572308377584
"5091" 1018 31.4347650292651 66.1712456944471
"5092" 1018.2 35.2863006533937 61.2086229025842
"5093" 1018.4 40.3706867609202 57.6826443595565
"5094" 1018.6 45.9442794135222 55.9092285155468
"5095" 1018.8 52.0065544747006 54.117168387505
"5096" 1019 57.3754235866471 52.703074752293
"5097" 1019.2 61.6302857018839 53.8087867952156
"5098" 1019.4 65.850194637662 55.6342559415229
"5099" 1019.6 71.6921460667064 56.4842131312604
"5100" 1019.8 77.1730073202106 57.8844785882527
"5101" 1020 82.2488522645402 59.7906676271862
"5102" 1020.2 87.5858413649087 62.8704404085263
"5103" 1020.4 93.0762545764758 65.0070693050942
"5104" 1020.6 99.0749105951435 67.0753201730322
"5105" 1020.8 105.061747092151 67.9190686612417
"5106" 1021 110.700569302522 69.315080815866
"5107" 1021.2 114.099606961445 73.5772147226584
"5108" 1021.4 113.787754334955 78.6177875508847
"5109" 1021.6 112.491205433666 82.3840251217604
"5110" 1021.8 111.335112859163 85.1795515526884
"5111" 1022 107.819843321058 88.3200635772796
"5112" 1022.2 104.002330428033 91.3855709493625
"5113" 1022.4 98.9888866922625 95.0487430690684
"5114" 1022.6 93.4587979421043 98.1059303288217
"5115" 1022.8 87.5264279061933 100.749021958892
"5116" 1023 81.2931251417709 103.459256824057
"5117" 1023.2 75.4020988469458 106.262474532892
"5118" 1023.4 69.6178024704776 108.235592264763
"5119" 1023.6 63.6270966036458 111.074603343825
"5120" 1023.8 57.9817627233552 114.50885136254
"5121" 1024 52.2793153476933 117.12337118085
"5122" 1024.2 47.1115873437147 118.46482501117
"5123" 1024.4 44.726066706087 115.859662549095
"5124" 1024.6 41.5937266221295 111.355887851658
"5125" 1024.8 38.3202409154576 106.419023746719
"5126" 1025 35.2212332449756 101.153801244874
"5127" 1025.2 31.2139310381826 95.9436828558388
"5128" 1025.4 27.8366918698761 90.8653933194918
"5129" 1025.6 25.3748377311687 85.6345833372834
"5130" 1025.8 21.5854485720825 80.9888451313684
"5131" 1026 16.9419350136193 77.5078453619934
"5132" 1026.2 11.1603724859203 75.4319278814788
"5133" 1026.4 7.60733951435249 76.3852996016284
"5134" 1026.6 6.94469560974505 78.8214850994724
"5135" 1026.8 7.32781583261593 79.9184270093308
"5136" 1027 7.83467509606804 83.7347108388621
"5137" 1027.2 9.8844457916125 88.5372230854251
"5138" 1027.4 12.9168742599318 92.1440861689971
"5139" 1027.6 16.380495127325 96.8156425236584
"5140" 1027.8 19.8561560884157 101.952051191513
"5141" 1028 23.504309989123 106.922069621706
"5142" 1028.2 28.0038488115941 110.851165414526
"5143" 1028.4 33.45822696349 113.397327793125
"5144" 1028.6 39.1793692527884 116.694324598469
"5145" 1028.8 44.7023290097937 119.624029586721
"5146" 1029 50.9394570948493 121.935146235748
"5147" 1029.2 57.0747606448422 124.48447965218
"5148" 1029.4 62.513991005293 125.243848654927
"5149" 1029.6 68.8013759597896 123.37082916911
"5150" 1029.8 74.56419557265 121.647655247883
"5151" 1030 80.3275631294872 122.012106299829
"5152" 1030.2 84.9226804237801 119.894076428003
"5153" 1030.4 89.8363215527625 116.916666198825
"5154" 1030.6 95.1872183825458 115.614102554858
"5155" 1030.8 98.7530404510792 112.316582632258
"5156" 1031 103.343879002353 108.518946722829
"5157" 1031.2 108.476353969787 104.604346347071
"5158" 1031.4 112.977381639513 101.506996028431
"5159" 1031.6 116.490995069867 96.2942541183197
"5160" 1031.8 119.541761012991 91.0909733666903
"5161" 1032 123.005934861671 86.1694630744752
"5162" 1032.2 123.935266312532 80.7592886945644
"5163" 1032.4 124.634044660878 74.6744739640142
"5164" 1032.6 126.84201425639 69.4798223393217
"5165" 1032.8 126.580462717856 64.0716916190022
"5166" 1033 125.939872577421 58.069915906189
"5167" 1033.2 125.192847315935 51.7327178411275
"5168" 1033.4 124.478942885294 46.0180946018147
"5169" 1033.6 122.919486339461 40.5993660350462
"5170" 1033.8 119.11404424532 36.2516759561296
"5171" 1034 114.924735924513 32.2362601692796
"5172" 1034.2 111.498690619102 27.4794440881384
"5173" 1034.4 110.093532704833 21.9118258428574
"5174" 1034.6 108.254398380292 19.9782353823184
"5175" 1034.8 103.712696101785 18.1090899926433
"5176" 1035 98.6040523930839 15.210370243387
"5177" 1035.2 94.7115918511186 10.9569888004614
"5178" 1035.4 91.3474684779225 8.07600599239842
"5179" 1035.6 87.1395640738158 7.89448631657414
"5180" 1035.8 81.5211187558125 7.12959180988842
"5181" 1036 75.8528198216279 4.82062881381226
"5182" 1036.2 70.4114625598875 1.9520261555238
"5183" 1036.4 67.5748827212778 1.91060284224004
"5184" 1036.6 63.9243385979812 4.04043879578341
"5185" 1036.8 58.8157626311962 7.16845941174004
"5186" 1037 53.5790189589187 9.68776622228341
"5187" 1037.2 47.0918949970125 10.4829358886584
"5188" 1037.4 41.4574072690949 11.4523331316309
"5189" 1037.6 33.8599237676981 12.440328082344
"5190" 1037.8 29.1396021775719 12.3859444820198
"5191" 1038 26.6045233697702 16.2226120750656
"5192" 1038.2 26.1599080867572 21.5041324803605
"5193" 1038.4 27.1436845400437 27.7170213109084
"5194" 1038.6 28.2367976287323 33.4210574061474
"5195" 1038.8 27.2554361211716 38.8523471769539
"5196" 1039 24.5006182664822 42.1107233114008
"5197" 1039.2 21.5972900597549 46.902395067219
"5198" 1039.4 17.429874831162 51.2790043685399
"5199" 1039.6 13.533856049923 55.9054870479374
"5200" 1039.8 11.2688627669912 61.6610638212542
"5201" 1040 11.168333055302 67.3518305505058
"5202" 1040.2 11.8489702971899 73.7970773032229
"5203" 1040.4 14.7989603219274 79.013233492701
"5204" 1040.6 19.078996441938 83.4880050412116
"5205" 1040.8 23.6222188746687 87.5657096699084
"5206" 1041 28.4673986152725 90.1842520651384
"5207" 1041.2 33.9576118407359 93.5065213414882
"5208" 1041.4 38.9020668074001 96.6457048650798
"5209" 1041.6 44.4783405618809 98.9727644456742
"5210" 1041.8 49.4246631509187 100.945656403096
"5211" 1042 53.0069836377 104.434666163721
"5212" 1042.2 56.2079472436687 109.015005721565
"5213" 1042.4 59.0129879151872 114.586618996773
"5214" 1042.6 61.7273443122792 117.111401627325
"5215" 1042.8 66.2956236990908 115.820725447267
"5216" 1043 71.399744859525 113.215611193833
"5217" 1043.2 77.399136685715 111.4421630415
"5218" 1043.4 83.2856381107208 111.31802262945
"5219" 1043.6 89.6148367522158 111.957213735268
"5220" 1043.8 95.2602759877478 111.706411622958
"5221" 1044 99.0949093144458 107.898252132292
"5222" 1044.2 102.247841363336 102.569883518747
"5223" 1044.4 104.350983991136 96.7598947343231
"5224" 1044.6 106.477640890458 90.4378789111365
"5225" 1044.8 108.938583118754 84.8055311329826
"5226" 1045 111.60496052437 78.6880261726788
"5227" 1045.2 114.563976060176 72.8806610745623
"5228" 1045.4 118.760096554398 67.7852266921299
"5229" 1045.6 123.847047852956 63.4656694541301
"5230" 1045.8 126.570748278476 61.005166921241
"5231" 1046 126.47646725078 57.4797286578416
"5232" 1046.2 125.379594242106 52.9149743611897
"5233" 1046.4 125.445973472832 48.0130105982967
"5234" 1046.6 123.690652459599 46.5894243598867
"5235" 1046.8 120.814234332609 47.9208220177834
"5236" 1047 116.473053401639 47.3576266600952
"5237" 1047.2 110.372960874676 46.2347708842911
"5238" 1047.4 104.83691083589 44.2357520978523
"5239" 1047.6 100.199590290664 40.8636297591887
"5240" 1047.8 96.0427604930485 36.7722187361584
"5241" 1048 91.9459553615125 33.1331004160647
"5242" 1048.2 87.2132943416034 28.8529779771584
"5243" 1048.4 81.7961087851489 24.8520500825221
"5244" 1048.6 75.9186394886034 21.9723261701584
"5245" 1048.8 69.7233639194919 19.7278497880656
"5246" 1049 63.4983548481375 17.5583231241584
"5247" 1049.2 56.8976352196062 17.4731263741897
"5248" 1049.4 50.7545783756082 19.2004537942754
"5249" 1049.6 44.853441360131 20.6513373871378
"5250" 1049.8 38.5738610290293 20.9789566809562
"5251" 1050 32.6944556499125 21.2193491799584
"5252" 1050.2 27.209789581336 20.4984462603349
"5253" 1050.4 23.1394372915125 17.3459947753266
"5254" 1050.6 23.4237510171225 16.7417325606484
"5255" 1050.8 23.9813237904822 18.0343430604918
"5256" 1051 21.3510507032472 21.4397843860972
"5257" 1051.2 18.7916707858186 25.3503897257707
"5258" 1051.4 17.2020783757572 30.6028346289988
"5259" 1051.6 16.2545976258351 36.4665050527068
"5260" 1051.8 15.0538600206687 42.4722870078772
"5261" 1052 15.0918824904776 48.8911026121119
"5262" 1052.2 15.6924121137103 55.1672269052353
"5263" 1052.4 14.7488803504907 60.7119763050171
"5264" 1052.6 13.3539820093875 66.4605199720221
"5265" 1052.8 13.2058365086738 72.5532832760294
"5266" 1053 13.243336879558 78.8306454869652
"5267" 1053.2 15.4493749619717 84.9950695406278
"5268" 1053.4 18.7428332872341 89.9851802600863
"5269" 1053.6 23.4305155109546 93.9711387031479
"5270" 1053.8 27.9806019226093 97.4836059827068
"5271" 1054 32.847205567587 101.627403040637
"5272" 1054.2 38.6039703417407 104.341179046778
"5273" 1054.4 43.835834875319 104.32656706161
"5274" 1054.6 50.093670382671 105.499576062866
"5275" 1054.8 55.8331088942878 106.063022665799
"5276" 1055 60.2990567425441 107.209048147916
"5277" 1055.2 64.4233481335125 110.54912679073
"5278" 1055.4 67.704847269087 115.04757437918
"5279" 1055.6 70.2146104419473 119.666010593952
"5280" 1055.8 69.7603828442708 119.665312784246
"5281" 1056 68.8838143694704 119.581922320822
"5282" 1056.2 67.854006320704 120.371723860509
"5283" 1056.4 66.1575183704704 123.570923835148
"5284" 1056.6 65.4798914157997 123.881104880499
"5285" 1056.8 66.1138173851721 123.868674959531
"5286" 1057 66.9988812201254 123.758231324836
"5287" 1057.2 66.8485068719455 123.877175146035
"5288" 1057.4 66.1759669900125 124.329594843725
"5289" 1057.6 65.9598320638752 124.450240455961
"5290" 1057.8 66.7913309440725 124.765369458168
"5291" 1058 68.2016169627599 124.611950061818
"5292" 1058.2 70.6507821522809 124.40726125439
"5293" 1058.4 73.6157455197511 124.173019691113
"5294" 1058.6 75.9007177095495 123.157816475195
"5295" 1058.8 79.5348173851125 122.754401599858
"5296" 1059 82.4201473173875 121.24952948295
"5297" 1059.2 86.9976781911663 119.464870823043
"5298" 1059.4 91.6646708536792 118.543788890292
"5299" 1059.6 94.6471717977511 116.472118654977
"5300" 1059.8 98.3808794099458 113.277277412858
"5301" 1060 103.361967075752 111.283920410691
"5302" 1060.2 107.413703452059 108.254174067818
"5303" 1060.4 111.625609936523 104.335374516973
"5304" 1060.6 115.046529216564 100.71369706322
"5305" 1060.8 118.05963468226 96.7671294870847
"5306" 1061 120.270414353924 93.4249550627172
"5307" 1061.2 121.367882135483 90.2816197793884
"5308" 1061.4 123.812193954185 86.730045954149
"5309" 1061.6 124.442661820341 85.0443495266156
"5310" 1061.8 124.37131337763 82.4815876493643
"5311" 1062 125.622202130113 78.3491600324727
"5312" 1062.2 127.358297980558 74.3172093509584
"5313" 1062.4 127.72905400417 70.8898658093584
"5314" 1062.6 127.837287010522 66.8276112857811
"5315" 1062.8 128.285224870144 62.5718270595662
"5316" 1063 127.865903791561 58.3279327062738
"5317" 1063.2 127.566310824637 54.8676339383123
"5318" 1063.4 127.547877131163 52.0183012160031
"5319" 1063.6 127.656723702155 51.7032596519645
"5320" 1063.8 127.288762649482 51.3673379649728
"5321" 1064 125.352504031287 49.9053435485455
"5322" 1064.2 123.512765023816 46.5247263574009
"5323" 1064.4 123.286904324807 42.2591758097761
"5324" 1064.6 122.652986167099 39.2363708891007
"5325" 1064.8 121.910789085552 37.0768543569802
"5326" 1065 122.170592491503 37.13985010585
"5327" 1065.2 122.101777503192 37.474001129432
"5328" 1065.4 122.43225034897 37.9443405534156
"5329" 1065.6 122.458250738599 38.8394102079276
"5330" 1065.8 122.381707535484 39.7132696936911
"5331" 1066 122.97257555139 40.8065489341395
"5332" 1066.2 122.501824715681 41.9081381681864
"5333" 1066.4 123.655677628475 43.1784683466257
"5334" 1066.6 124.125226605606 45.002065536878
"5335" 1066.8 124.758262688201 47.552478117649
"5336" 1067 126.389253456578 50.6075339460369
"5337" 1067.2 126.94949975409 53.7409994691217
"5338" 1067.4 127.528754706284 56.9245536512156
"5339" 1067.6 128.135777960733 60.2905414955529
"5340" 1067.8 127.682968369069 63.0284333033471
"5341" 1068 127.987931398607 66.2213594800735
"5342" 1068.2 127.79481793781 68.3614631106719
"5343" 1068.4 126.696683494424 70.7898252558937
"5344" 1068.6 126.619989373284 74.0909453292727
"5345" 1068.8 125.629060736399 77.0236643817716
"5346" 1069 125.165377237116 80.7901378713564
"5347" 1069.2 123.974940133647 83.6023443783219
"5348" 1069.4 122.477874077933 87.8630057574184
"5349" 1069.6 120.943358901352 91.8862397102284
"5350" 1069.8 118.705357071755 95.5036371619463
"5351" 1070 116.215259820314 99.5772865377327
"5352" 1070.2 113.675514774339 101.790006700648
"5353" 1070.4 109.453406496966 103.576508620344
"5354" 1070.6 106.456567037349 105.293689294876
"5355" 1070.8 104.145095647985 105.122214189895
"5356" 1071 99.9189162387194 105.41309977502
"5357" 1071.2 96.2690818742125 105.440258279225
"5358" 1071.4 93.2043593047739 106.062624840613
"5359" 1071.6 90.8504774079282 106.500630370293
"5360" 1071.8 88.557263851933 109.17396589142
"5361" 1072 86.1938838787739 112.307435968192
"5362" 1072.2 84.252283140525 114.301261207721
"5363" 1072.4 80.8436317959199 115.228959151825
"5364" 1072.6 76.5525833943696 117.281408747444
"5365" 1072.8 72.2959107373664 117.528344523552
"5366" 1073 68.2003097002334 117.202479437554
"5367" 1073.2 64.2950518512066 115.711088434935
"5368" 1073.4 59.3506104281421 115.012586453492
"5369" 1073.6 54.3100882134125 114.372123266425
"5370" 1073.8 49.3495419977542 114.46095495884
"5371" 1074 44.9132923906687 112.467502589346
"5372" 1074.2 40.495232356575 110.434951554377
"5373" 1074.4 35.6900262564114 110.014620237383
"5374" 1074.6 32.0512005570609 111.914966985094
"5375" 1074.8 31.7591549398422 113.545056459961
"5376" 1075 31.3702547361125 112.874824193958
"5377" 1075.2 29.1593020594907 110.373743951398
"5378" 1075.4 26.3836893786877 107.266443853158
"5379" 1075.6 23.8461060629764 103.05052220522
"5380" 1075.8 22.0694624096444 98.5696880133342
"5381" 1076 20.2263542488492 93.5395832401176
"5382" 1076.2 17.9934500107252 89.1270458537329
"5383" 1076.4 16.6178720902572 84.0887845546691
"5384" 1076.6 16.8382087945756 79.3147354002531
"5385" 1076.8 17.5253573771954 74.4416500394145
"5386" 1077 20.0407900336224 70.2196335433562
"5387" 1077.2 22.4155295029581 66.1095343775714
"5388" 1077.4 25.7643085881687 62.5016372267209
"5389" 1077.6 27.759791563502 57.9348351975689
"5390" 1077.8 27.5318030676791 53.2511634412251
"5391" 1078 25.8992361599319 49.02170536761
"5392" 1078.2 23.1738023671301 46.1844311136584
"5393" 1078.4 19.2674163442503 43.6730373189254
"5394" 1078.6 15.1753042530452 42.9054747552706
"5395" 1078.8 13.8196750669367 43.2830699314615
"5396" 1079 13.0317412407982 42.7441052101584
"5397" 1079.2 11.7028257710078 39.847946532093
"5398" 1079.4 11.3092600101375 35.5591792961272
"5399" 1079.6 12.5923874168918 30.5809751128136
"5400" 1079.8 15.7832071251145 27.1665956609645
"5401" 1080 19.918188745075 24.6702232525022
"5402" 1080.2 24.9193191080025 22.2839028557584
"5403" 1080.4 30.5182166801103 21.7437237106149
"5404" 1080.6 35.0902658709799 23.6487442068106
"5405" 1080.8 38.2886490797702 28.2279508630038
"5406" 1081 41.6049379233948 32.6140445864231
"5407" 1081.2 45.6638351880125 34.6585279393147
"5408" 1081.4 49.2339847105125 36.6520628334669
"5409" 1081.6 52.7353277149425 38.4235751698384
"5410" 1081.8 57.7406452109283 39.7028905314059
"5411" 1082 62.082778079426 41.9963710968796
"5412" 1082.2 66.3321409475224 45.3212968546634
"5413" 1082.4 71.1630485827411 48.7382471617013
"5414" 1082.6 75.7142937402554 50.652218230387
"5415" 1082.8 78.6721026943238 52.1893858679697
"5416" 1083 81.7195634305697 53.8607162428156
"5417" 1083.2 86.5411931178809 53.5686619059374
"5418" 1083.4 90.854937640301 54.0624778397065
"5419" 1083.6 94.5286963971952 57.5340113439277
"5420" 1083.8 96.938380472364 62.5698428285347
"5421" 1084 97.9903903284831 68.4682734808349
"5422" 1084.2 97.7707967160329 74.2051371247604
"5423" 1084.4 96.8249389204614 80.5360256472196
"5424" 1084.6 95.5385990754234 85.9573749840297
"5425" 1084.8 94.6635964525792 91.8563802778584
"5426" 1085 95.0841056000987 98.9174421485032
"5427" 1085.2 96.6920335592704 104.638540491716
"5428" 1085.4 98.8459426011295 109.565979232254
"5429" 1085.6 99.2629215993785 109.185691993839
"5430" 1085.8 97.686727261029 109.02548255895
"5431" 1086 94.4081783173193 110.262713968942
"5432" 1086.2 89.7515174145448 111.868900539642
"5433" 1086.4 84.3623561540735 113.721210861244
"5434" 1086.6 78.7650396912772 115.101681093982
"5435" 1086.8 73.4511950772316 114.618253288664
"5436" 1087 68.003165372321 113.584987011935
"5437" 1087.2 63.2046812583835 111.110898119029
"5438" 1087.4 58.4640252355448 108.493486445642
"5439" 1087.6 52.2793153476933 106.823110005297
"5440" 1087.8 46.1475328652544 105.863511196223
"5441" 1088 39.5654710645743 106.053864483942
"5442" 1088.2 33.3781933766458 107.110655510358
"5443" 1088.4 28.7218529085125 110.159076364002
"5444" 1088.6 28.770191490055 112.072679960818
"5445" 1088.8 29.0519363653316 112.12239964469
"5446" 1089 31.1808649860419 114.0844748557
"5447" 1089.2 34.1874272684125 116.527195341825
"5448" 1089.4 35.9454084048277 117.519687501571
"5449" 1089.6 40.1842573815687 119.611357196945
"5450" 1089.8 44.9027263887103 121.818102246565
"5451" 1090 50.4732101646034 123.47374247059
"5452" 1090.2 55.5640592417535 124.933405017074
"5453" 1090.4 59.715619149525 123.760534647108
"5454" 1090.6 65.3542784746345 122.859527066951
"5455" 1090.8 71.0531048566024 122.801517362709
"5456" 1091 75.4751564521478 123.8212462807
"5457" 1091.2 79.9765593308151 121.241273156303
"5458" 1091.4 85.1133205094851 117.798162643816
"5459" 1091.6 90.6260819016792 116.629972373533
"5460" 1091.8 95.0703771254458 115.860767430958
"5461" 1092 96.993435102633 113.164815747725
"5462" 1092.2 100.914111951297 109.120856229102
"5463" 1092.4 105.609891261262 105.743966866704
"5464" 1092.6 110.599184135414 102.002167434367
"5465" 1092.8 115.555307788227 99.0955042409952
"5466" 1093 116.898584825635 95.1173376302094
"5467" 1093.2 116.967294196779 90.2032928625918
"5468" 1093.4 118.178793157273 84.8761029545389
"5469" 1093.6 120.193190340461 79.6378581606686
"5470" 1093.8 123.817653826012 74.5392077394484
"5471" 1094 126.679337313398 70.3408973633013
"5472" 1094.2 125.441709486998 65.9031263315759
"5473" 1094.4 122.965686326325 61.1750021200647
"5474" 1094.6 121.113441226121 55.9245485082203
"5475" 1094.8 120.719590190785 50.8010376862796
"5476" 1095 122.954130057209 46.493253964916
"5477" 1095.2 123.290722666542 42.0262569639231
"5478" 1095.4 120.071406919324 37.9059259832673
"5479" 1095.6 116.146605279807 35.0386915883349
"5480" 1095.8 111.861669745532 31.8479188907228
"5481" 1096 109.639257308417 27.2550425815946
"5482" 1096.2 109.371310047678 22.7550491546147
"5483" 1096.4 108.971395681798 20.6184512863013
"5484" 1096.6 106.277412188853 18.0736024366842
"5485" 1096.8 101.314670134708 17.1019328759213
"5486" 1097 96.1832912146465 15.4075338897976
"5487" 1097.2 91.682074744632 12.5191911301475
"5488" 1097.4 87.2095332177762 9.88161000504853
"5489" 1097.6 81.9495366985125 9.33755654038422
"5490" 1097.8 76.9151134101335 11.0958400267795
"5491" 1098 72.5660996592444 13.8135139905296
"5492" 1098.2 67.5548511857549 16.2600869341584
"5493" 1098.4 63.5248658594432 19.855301412802
"5494" 1098.6 60.4038576384542 24.6683720055079
"5495" 1098.8 57.7237004106952 29.3160987718603
"5496" 1099 57.4708790053636 32.5253290720627
"5497" 1099.2 57.9085628891489 33.5541666045827
"5498" 1099.4 58.2681812562184 36.9860458733349
"5499" 1099.6 56.8885850153971 41.8315949650719
"5500" 1099.8 54.705668417189 46.7151806148643
"5501" 1100 51.4228109268525 50.0259119998684
"5502" 1100.2 48.0391032463183 53.4438401780322
"5503" 1100.4 43.9524686964284 57.3304561224762
"5504" 1100.6 39.9234266761917 61.2280491530641
"5505" 1100.8 35.4154059704831 65.2265013475702
"5506" 1101 33.6326809579933 70.1094261305238
"5507" 1101.2 33.5713932569641 75.6732379907068
"5508" 1101.4 33.7963871149191 82.1691130240595
"5509" 1101.6 34.0077240484283 88.215169406011
"5510" 1101.8 35.8250594909411 92.9801392304551
"5511" 1102 39.3660649357063 95.1769505164849
"5512" 1102.2 44.2159601950598 97.0705067862216
"5513" 1102.4 49.5004647705651 99.7845037055268
"5514" 1102.6 54.2328632359249 102.287641145117
"5515" 1102.8 57.3718757751967 101.961440811495
"5516" 1103 61.3971148078573 101.572111323227
"5517" 1103.2 67.2504483543242 101.406052957829
"5518" 1103.4 73.2273128145866 100.467532843307
"5519" 1103.6 78.2904339555866 99.8568810057881
"5520" 1103.8 83.9063902727076 97.966639731134
"5521" 1104 89.3863802205967 96.6113411442847
"5522" 1104.2 95.1089308062398 97.7381770283706
"5523" 1104.4 100.207458388785 99.8664975701584
"5524" 1104.6 103.366459641094 103.037903120016
"5525" 1104.8 103.091608106342 106.013940983488
"5526" 1105 101.117698990183 109.917501163874
"5527" 1105.2 99.1071936998996 112.166238505739
"5528" 1105.4 95.7024645951577 114.067526345287
"5529" 1105.6 91.0371900285125 117.705074218377
"5530" 1105.8 86.3178064241829 119.446259744795
"5531" 1106 81.1193488191177 120.349589878435
"5532" 1106.2 75.242934138963 121.839501744202
"5533" 1106.4 69.6268599322683 123.909529893565
"5534" 1106.6 63.6539057087076 124.49815445311
"5535" 1106.8 57.4853324018381 123.637806039844
"5536" 1107 51.6276988540968 122.7227479759
"5537" 1107.2 45.2572822758809 122.390212184453
"5538" 1107.4 41.0118221738458 120.400266641992
"5539" 1107.6 37.344653925319 116.697501594707
"5540" 1107.8 33.1967107759187 112.357963910815
"5541" 1108 28.5961289827441 109.369586480958
"5542" 1108.2 23.9096268514226 107.984120488529
"5543" 1108.4 20.1911847826093 105.113884492965
"5544" 1108.6 18.8357843216625 100.220916050028
"5545" 1108.8 17.5749760047997 95.1721307512116
"5546" 1109 16.8177103284178 89.2523917936005
"5547" 1109.2 14.3462292829558 84.0788747894986
"5548" 1109.4 10.256648846862 81.2815532773914
"5549" 1109.6 5.76903706931248 79.9311535611441
"5550" 1109.8 6.09048766396318 79.8389187123134
"5551" 1110 6.16716283424582 75.5202415536917
"5552" 1110.2 5.88288239674327 70.1297556532793
"5553" 1110.4 6.14242108656682 64.420416204278
"5554" 1110.6 6.78166129751249 58.3571036004216
"5555" 1110.8 8.07687833358225 53.2522704643328
"5556" 1111 11.3517289067784 48.7629491633712
"5557" 1111.2 14.731946834969 43.8673617397671
"5558" 1111.4 19.0824491977625 40.5979585085647
"5559" 1111.6 23.5248084552809 36.8870101466426
"5560" 1111.8 27.9145122778562 32.9180800470959
"5561" 1112 33.3299221891001 30.9100800637873
"5562" 1112.2 39.5058681934458 30.6229066495251
"5563" 1112.4 45.2756890618186 31.7965298283625
"5564" 1112.6 50.3626553573288 34.6976902937707
"5565" 1112.8 55.4886553051065 36.3441864081683
"5566" 1113 60.4649760580414 39.74567893287
"5567" 1113.2 64.2777515514564 43.2658262958593
"5568" 1113.4 69.3070072129537 46.4937167942172
"5569" 1113.6 74.3438322269087 49.8672577394414
"5570" 1113.8 79.1558322819548 52.9689635104373
"5571" 1114 83.3677984985314 56.2861783732056
"5572" 1114.2 87.6914499045697 59.2502510544441
"5573" 1114.4 92.6085457188615 60.7614189753377
"5574" 1114.6 97.1162124987746 61.0252874429351
"5575" 1114.8 101.041027184027 60.2888400064441
"5576" 1115 106.522599835026 62.1351433303266
"5577" 1115.2 110.356124750431 66.0179394527039
"5578" 1115.4 112.316808519307 71.637497121129
"5579" 1115.6 113.93335556124 77.5958458380675
"5580" 1115.8 112.70568891109 83.1513720269522
"5581" 1116 109.818786373121 87.997674340344
"5582" 1116.2 106.623892406634 93.3871187673402
"5583" 1116.4 102.961092014421 97.6091562765258
"5584" 1116.6 99.1538156776247 101.996664706403
"5585" 1116.8 94.6154535272 106.422590329658
"5586" 1117 90.6173349202572 107.850650138658
"5587" 1117.2 85.1765809422268 108.300396247337
"5588" 1117.4 79.337018702681 107.437110857911
"5589" 1117.6 73.9675240797762 106.136550377906
"5590" 1117.8 68.5149320817762 104.869700117774
"5591" 1118 62.5287346937312 104.848478949283
"5592" 1118.2 56.1542668854178 105.794653983022
"5593" 1118.4 50.0924957393835 106.395369248255
"5594" 1118.6 44.5442737726156 109.1294797052
"5595" 1118.8 40.3300179903742 113.68442637968
"5596" 1119 40.1259975606691 115.956805626219
"5597" 1119.2 39.8776266807218 114.249746893786
"5598" 1119.4 36.9612269098193 111.771913539817
"5599" 1119.6 34.0044696527702 108.334477337303
"5600" 1119.8 30.74375937076 103.703363933673
"5601" 1120 28.1667907007472 98.531168917587
"5602" 1120.2 25.7142724016792 93.0507575726584
"5603" 1120.4 23.6449207442146 87.237697866584
"5604" 1120.6 22.6977693093475 81.7621254648698
"5605" 1120.8 20.0437462528836 76.8234743915708
"5606" 1121 18.1475097480286 71.1042841736423
"5607" 1121.2 17.7109362743579 65.2758642396945
"5608" 1121.4 18.6741086286985 59.3569997112631
"5609" 1121.6 19.1075287605239 53.3247301586584
"5610" 1121.8 20.6338414448125 47.3312064148251
"5611" 1122 24.5246686901207 44.0998920766223
"5612" 1122.2 28.8684279622222 42.6352208845455
"5613" 1122.4 34.5505318852651 41.8473853675811
"5614" 1122.6 40.1632084509825 41.6795515343584
"5615" 1122.8 45.3430574109688 41.2038677109545
"5616" 1123 50.807764908186 42.9520879467196
"5617" 1123.2 56.4092362683202 44.9473618210719
"5618" 1123.4 61.5344575048911 46.2556450405856
"5619" 1123.6 67.179894296163 47.3144007683526
"5620" 1123.8 72.6887852098458 48.6963214388554
"5621" 1124 78.5583864082701 49.4398567113099
"5622" 1124.2 84.1103509724452 51.4709986758219
"5623" 1124.4 89.2737525370958 54.507567576214
"5624" 1124.6 93.9370002875221 58.2305649920238
"5625" 1124.8 99.228561065801 60.930646606418
"5626" 1125 105.274946324242 61.3906716071284
"5627" 1125.2 111.705838156223 61.1669260596537
"5628" 1125.4 117.979485679582 61.8424578012484
"5629" 1125.6 123.670683691295 61.9959681069603
"5630" 1125.8 124.124736617109 61.8294255071873
"5631" 1126 125.154587440907 65.5106740882546
"5632" 1126.2 125.514099001214 69.9483949108026
"5633" 1126.4 124.291706737816 75.424250756613
"5634" 1126.6 121.981031451336 80.1944009499231
"5635" 1126.8 119.60257406719 84.8949027983842
"5636" 1127 116.691123952725 90.1100558998554
"5637" 1127.2 115.569797031419 93.4321144534709
"5638" 1127.4 115.095556475828 97.61166629279
"5639" 1127.6 116.287883924012 97.2585701649525
"5640" 1127.8 117.331771799237 95.1928472861584
"5641" 1128 119.732065974612 92.4704074342574
"5642" 1128.2 121.289987964082 88.1161618144684
"5643" 1128.4 123.662258888119 84.0712905918251
"5644" 1128.6 124.698599812084 79.7289996401299
"5645" 1128.8 126.349214396512 74.6054177851384
"5646" 1129 126.57831490063 69.3884938390408
"5647" 1129.2 127.033624349105 63.9217406124691
"5648" 1129.4 127.411751394736 58.6241807031778
"5649" 1129.6 126.450476819332 53.9673570727084
"5650" 1129.8 124.205074836397 49.7723459734953
"5651" 1130 122.381957333542 44.6074559769819
"5652" 1130.2 122.636735310063 39.3270046329933
"5653" 1130.4 120.626377314063 35.7190577452911
"5654" 1130.6 116.747565513737 32.6867489300768
"5655" 1130.8 114.299708810358 28.1235566126739
"5656" 1131 112.386684173062 24.1923100550584
"5657" 1131.2 108.202186148572 21.3013565749307
"5658" 1131.4 104.179334844205 17.6956365673315
"5659" 1131.6 100.449402406012 14.1978886785046
"5660" 1131.8 96.835184315595 10.6883906985437
"5661" 1132 91.9418983734187 9.74456405559591
"5662" 1132.2 86.5493925043441 8.92300261404262
"5663" 1132.4 81.784306637967 5.76797808952206
"5664" 1132.6 78.2186242833256 2.48422366195281
"5665" 1132.8 74.2858861894187 3.15195840325216
"5666" 1133 69.8954136743625 5.36918353624842
"5667" 1133.2 64.9763967504525 7.83453406105842
"5668" 1133.4 60.2480530321254 9.14491504122294
"5669" 1133.6 56.5800680026508 11.6844949155733
"5670" 1133.8 52.1634828957733 12.7562603474519
"5671" 1134 47.4834597833512 14.308544790481
"5672" 1134.2 43.676696245577 17.2567972993842
"5673" 1134.4 40.0794525464822 21.3704166638857
"5674" 1134.6 36.2967788519038 25.405596442191
"5675" 1134.8 33.0606949119335 29.3927709193163
"5676" 1135 32.126270151438 34.7958613022329
"5677" 1135.2 32.6714353793269 40.2292744874677
"5678" 1135.4 32.540033871523 45.9063352561163
"5679" 1135.6 33.1330026881608 52.338213317576
"5680" 1135.8 34.374479258237 56.4722905540053
"5681" 1136 35.3174281088424 63.4449496954471
"5682" 1136.2 34.8863808816738 69.4375164200294
"5683" 1136.4 34.6415277096538 75.9055731068975
"5684" 1136.6 35.3671102415015 81.0263798502244
"5685" 1136.8 36.9765929076248 86.733890358282
"5686" 1137 39.0908089129908 93.8042990133758
"5687" 1137.2 40.0304174349768 99.7042180464084
"5688" 1137.4 41.1805928785458 104.427634051025
"5689" 1137.6 43.7517590603494 109.277298821365
"5690" 1137.8 47.3829943488939 112.99608213088
"5691" 1138 51.09208525745 117.563079635096
"5692" 1138.2 51.8466850428875 118.788290039408
"5693" 1138.4 49.9187686349081 117.632360508697
"5694" 1138.6 46.4272545127842 118.531465053995
"5695" 1138.8 42.2456383104784 117.985744031045
"5696" 1139 36.825359449319 116.492296519513
"5697" 1139.2 31.7580504496415 114.628699408062
"5698" 1139.4 27.3286238265613 112.904271990463
"5699" 1139.6 26.073965233859 109.730521849426
"5700" 1139.8 24.1462608899274 104.821892729435
"5701" 1140 20.609804794562 100.213550809069
"5702" 1140.2 16.2188397555894 98.2401357497189
"5703" 1140.4 14.5367133618948 97.8675956717319
"5704" 1140.6 13.5422874944936 97.5737634685735
"5705" 1140.8 14.0308446681254 96.9098693439004
"5706" 1141 14.4384926138529 94.3393260463499
"5707" 1141.2 14.9305899978202 90.0526879536639
"5708" 1141.4 14.5179687751943 85.3852629780675
"5709" 1141.6 12.6991056087061 80.1584346342229
"5710" 1141.8 10.5037178381207 75.1933180210347
"5711" 1142 8.45479630564514 70.4813188287502
"5712" 1142.2 6.15479868005534 66.1420306002156
"5713" 1142.4 4.54427552325717 63.9978889632542
"5714" 1142.6 5.8914421957982 61.4850719243727
"5715" 1142.8 9.44236220480723 57.5699624999584
"5716" 1143 13.8944219990882 54.4518352145221
"5717" 1143.2 18.1285132756774 52.4434017760656
"5718" 1143.4 22.7950630600599 50.1577171372637
"5719" 1143.6 26.9773480282 47.7463715297522
"5720" 1143.8 30.4245921640283 44.0696726883689
"5721" 1144 33.3599725178388 39.2525331412637
"5722" 1144.2 37.1064020841263 34.9713980409208
"5723" 1144.4 41.3147439515125 31.5045270440069
"5724" 1144.6 45.9502108181595 28.2267699325702
"5725" 1144.8 51.4016457429064 26.630240257916
"5726" 1145 57.496876225689 24.9849977993055
"5727" 1145.2 64.0338772765125 23.9543857790495
"5728" 1145.4 70.0706755600125 24.5714480117707
"5729" 1145.6 74.9737665964036 27.3825005500693
"5730" 1145.8 79.4027027610713 32.1023867938937
"5731" 1146 83.8243424905419 36.9860458733349
"5732" 1146.2 86.1908743312425 42.6415445511484
"5733" 1146.4 86.1051907427025 47.3580366294184
"5734" 1146.6 85.5910892114625 52.9742063873584
"5735" 1146.8 84.1500470405625 58.1736423283084
"5736" 1147 82.3946462493696 63.05752739124
"5737" 1147.2 80.7436750066471 68.7537679551969
"5738" 1147.4 79.1308919396053 73.7036923720966
"5739" 1147.6 77.0280413236943 78.8350712921584
"5740" 1147.8 75.5402010735342 84.8380025446149
"5741" 1148 74.8461193634557 90.8909646383857
"5742" 1148.2 71.6183097549335 95.4880251988321
"5743" 1148.4 67.0238775016062 98.1017077493772
"5744" 1148.6 60.9943112403603 100.598872116474
"5745" 1148.8 55.085000918547 102.292856242503
"5746" 1149 48.7116355611242 102.574465528829
"5747" 1149.2 42.4224780918929 103.896674264332
"5748" 1149.4 35.9632777198914 106.151327294169
"5749" 1149.6 30.9495709664593 108.919623341914
"5750" 1149.8 29.6724968282867 110.491095034771
"5751" 1150 32.011669011963 113.652053948147
"5752" 1150.2 35.2042817044226 115.874187400563
"5753" 1150.4 40.4665629740458 118.915949931425
"5754" 1150.6 45.831239328302 121.238198386379
"5755" 1150.8 51.7474303574311 122.297301694821
"5756" 1151 57.8389996451713 123.564653716088
"5757" 1151.2 63.9431785837864 124.611235032706
"5758" 1151.4 70.1259708051421 123.181857886121
"5759" 1151.6 76.346024743425 121.511340447933
"5760" 1151.8 82.2091839365125 119.412741646798
"5761" 1152 88.4289155013307 117.468557081327
"5762" 1152.2 93.9914321492451 116.477882494298
"5763" 1152.4 97.0951393510631 113.651140261731
"5764" 1152.6 102.269171410271 110.158376883296
"5765" 1152.8 107.812058926108 107.399029676818
"5766" 1153 112.348339361884 103.548402476024
"5767" 1153.2 114.388042406791 98.3648264307976
"5768" 1153.4 116.032470064893 93.173525560191
"5769" 1153.6 118.022158138697 87.7675007298758
"5770" 1153.8 121.823933962798 83.0265195627298
"5771" 1154 124.66400395757 79.7076358083219
"5772" 1154.2 124.879664564945 74.8199078179316
"5773" 1154.4 125.116559209925 69.4195129450966
"5774" 1154.6 124.644285849033 63.4867401724237
"5775" 1154.8 125.254986750655 57.7776802903584
"5776" 1155 126.043201580298 52.6411690626992
"5777" 1155.2 125.084437902131 46.8422487295192
"5778" 1155.4 122.700905756451 42.2923720052707
"5779" 1155.6 120.639651936162 37.6635850274368
"5780" 1155.8 118.831615458794 33.5874830825647
"5781" 1156 115.681607623282 28.7880661676584
"5782" 1156.2 113.040326424482 23.2194197223705
"5783" 1156.4 108.732275340561 19.8699397964497
"5784" 1156.6 104.63532083698 15.7443655852869
"5785" 1156.8 101.133868516087 12.2432670393564
"5786" 1157 96.7727975159325 10.9697744599084
"5787" 1157.2 91.2271424815756 9.38626794921104
"5788" 1157.4 86.7106192157165 6.38156931290331
"5789" 1157.6 82.5637022807048 3.52863414395649
"5790" 1157.8 77.7393567343425 2.10152304601842
"5791" 1158 72.4241923101697 0.755437579301276
"5792" 1158.2 68.5147997137496 1.60340186540584
"5793" 1158.4 62.6468841225023 1.64433195020943
"5794" 1158.6 57.1129801476225 2.04310241746841
"5795" 1158.8 52.1568027015767 1.03380119749787
"5796" 1159 46.9906325741925 2.84151767431841
"5797" 1159.2 41.732925801176 5.45351895643726
"5798" 1159.4 36.9179624059921 6.54848539447474
"5799" 1159.6 32.7136140868911 9.91007341452734
"5800" 1159.8 27.5769190771189 12.8694807145308
"5801" 1160 23.6559986386914 15.1832341786637
"5802" 1160.2 19.7120937499125 19.1394381471374
"5803" 1160.4 15.5640151278861 22.3703568262134
"5804" 1160.6 13.0512954194364 27.0523808266802
"5805" 1160.8 9.77687765015533 31.2408052551941
"5806" 1161 8.28914261460661 34.9256686729702
"5807" 1161.2 6.01177704530318 38.6788144431003
"5808" 1161.4 6.10936041340534 39.6283383541584
"5809" 1161.6 5.90071531144106 40.8802089659441
"5810" 1161.8 7.31718372588749 44.1681080310647
"5811" 1162 8.62398973343384 48.3031817495854
"5812" 1162.2 9.25972312391908 53.5237454866859
"5813" 1162.4 7.61196180584216 58.3086731584002
"5814" 1162.6 6.40876366846992 63.2893834680733
"5815" 1162.8 6.11915932426506 68.6526167215192
"5816" 1163 7.04268963784227 73.8382430629882
"5817" 1163.2 9.57551856762472 77.8454973799849
"5818" 1163.4 13.5206873383307 81.6479163704918
"5819" 1163.6 18.3616710358392 84.6115796464752
"5820" 1163.8 23.2512655573838 86.5589339314753
"5821" 1164 27.3184595871225 89.0742601226884
"5822" 1164.2 31.7891142365345 90.9257874572683
"5823" 1164.4 34.4866050690518 94.991547742091
"5824" 1164.6 36.9328321371754 99.4682745590685
"5825" 1164.8 40.5851916577842 103.570704090539
"5826" 1165 44.5226436984157 107.500963939094
"5827" 1165.2 46.2653512893792 109.966775128358
"5828" 1165.4 49.2382180893929 111.914693863876
"5829" 1165.6 53.7778113755125 111.555816224918
"5830" 1165.8 59.420502244191 109.552266859123
"5831" 1166 64.8840636594759 108.297116730829
"5832" 1166.2 69.3427359820482 108.17984574398
"5833" 1166.4 74.3132822550855 108.163539647372
"5834" 1166.6 79.5109180370693 107.593953437454
"5835" 1166.8 84.8099837704792 108.716140931992
"5836" 1167 89.9717896769364 111.360121230539
"5837" 1167.2 93.1013855706125 111.420799661158
"5838" 1167.4 95.7238226744125 107.989128665592
"5839" 1167.6 98.2122093437101 102.7467704196
"5840" 1167.8 101.152499795228 97.6198656792532
"5841" 1168 104.891027498608 93.6515370861159
"5842" 1168.2 109.465451987389 89.7402552881584
"5843" 1168.4 114.129566258137 85.8698886467209
"5844" 1168.6 119.239462085395 82.0577517167466
"5845" 1168.8 123.615428573339 77.8913534463507
"5846" 1169 125.825066701111 74.8457249438219
"5847" 1169.2 125.752025749113 76.0308811217584
"5848" 1169.4 124.810055528945 77.4869029410046
"5849" 1169.6 124.263543358559 79.7013709553921
"5850" 1169.8 123.737905031484 82.4775511166727
"5851" 1170 123.365792006483 83.7053476398866
"5852" 1170.2 123.101174419267 83.1082279590546
"5853" 1170.4 123.320416761008 84.0002867354788
"5854" 1170.6 123.641642957945 84.834420454793
"5855" 1170.8 123.978357820406 85.3955755338574
"5856" 1171 124.095847295298 85.3726178203727
"5857" 1171.2 124.221473609323 85.9193411963268
"5858" 1171.4 124.465447190206 85.917082181689
"5859" 1171.6 124.837898136197 86.1164829665063
"5860" 1171.8 124.886534955779 85.9407507054251
"5861" 1172 125.056502615832 85.8952664020307
"5862" 1172.2 125.110784592793 85.8105381017989
"5863" 1172.4 125.056879280103 85.6729403156243
"5864" 1172.6 125.033071500444 86.4543747245032
"5865" 1172.8 124.76137167182 86.4447326520046
"5866" 1173 124.661507349513 87.0432742999004
"5867" 1173.2 125.074967353502 87.2891289163867
"5868" 1173.4 125.157339725693 86.863801850315
"5869" 1173.6 125.385274025437 86.4248846179459
"5870" 1173.8 125.235785946501 85.8867848088996
"5871" 1174 125.642732376838 84.8718695756584
"5872" 1174.2 125.592916336989 84.3827666389607
"5873" 1174.4 125.678682096317 83.5970551725914
"5874" 1174.6 125.70380554777 82.7371983546727
"5875" 1174.8 126.150872756374 81.3305697462695
"5876" 1175 126.760322523346 79.8339919161306
"5877" 1175.2 126.978084771118 77.6988168653144
"5878" 1175.4 127.238888020836 75.662029310129
"5879" 1175.6 127.877978508101 75.0604799023547
"5880" 1175.8 128.27132520004 72.8559723948806
"5881" 1176 128.185291293798 69.8624045961298
"5882" 1176.2 128.094484746277 67.1142030484792
"5883" 1176.4 128.753311777449 65.4443550996675
"5884" 1176.6 128.66817390287 62.684536671608
"5885" 1176.8 128.240395000214 59.1555582773988
"5886" 1177 127.949975350054 55.7526700424336
"5887" 1177.2 127.800184255924 54.6535130825408
"5888" 1177.4 128.07128651913 54.7298799172466
"5889" 1177.6 128.662902655918 54.3678179489406
"5890" 1177.8 128.859137697179 53.3809870602251
"5891" 1178 128.634680744183 53.0957555339387
"5892" 1178.2 128.769185002366 52.4954635586416
"5893" 1178.4 126.844398771841 50.1867078251156
"5894" 1178.6 124.420406342798 49.9585891803013
"5895" 1178.8 123.352673313063 50.1016601073625
"5896" 1179 123.986174869907 48.362721643995
"5897" 1179.2 123.948725749041 45.6027214362161
"5898" 1179.4 123.771833725189 41.7016979164231
"5899" 1179.6 121.894409641684 38.6194233722156
"5900" 1179.8 119.354317804792 35.0001263368084
"5901" 1180 116.675500157884 30.6705086431584
"5902" 1180.2 114.597680268955 26.1441582345623
"5903" 1180.4 112.310063971755 21.5209767657846
"5904" 1180.6 109.060603054282 19.9821300908884
"5905" 1180.8 104.441478690262 17.0104674519784
"5906" 1181 100.170663459336 14.4425562681584
"5907" 1181.2 95.4526197076883 13.6522014887518
"5908" 1181.4 91.3167082286043 11.1823937542911
"5909" 1181.6 86.4514847767383 9.50925874615842
"5910" 1181.8 81.8915304006614 7.91408555525416
"5911" 1182 76.651110248075 7.63493024684592
"5912" 1182.2 71.0612862180342 6.87186370364755
"5913" 1182.4 65.7762468999335 5.58995201676894
"5914" 1182.6 60.6011880564831 3.72065267545253
"5915" 1182.8 55.6840990055227 3.8023184333829
"5916" 1183 50.9359723556025 6.44412310156841
"5917" 1183.2 47.6992381651065 10.4732955209109
"5918" 1183.4 44.6888196576877 14.8413958399316
"5919" 1183.6 42.8429534094554 19.6095363043584
"5920" 1183.8 40.1341604162312 23.9034525027834
"5921" 1184 36.2871534851862 27.9291804356426
"5922" 1184.2 33.3491376142982 33.1596778278625
"5923" 1184.4 31.018108169575 38.4396408426897
"5924" 1184.6 28.8557335156062 44.0504553763459
"5925" 1184.8 28.4553001588636 49.7241963849031
"5926" 1185 27.7816151830277 55.5573030005524
"5927" 1185.2 27.8647520769513 61.0704311820564
"5928" 1185.4 30.6820610171759 65.5043707708812
"5929" 1185.6 33.1251488519145 70.5397435544058
"5930" 1185.8 35.6820740303835 75.6229836865778
"5931" 1186 37.2095844622914 80.3273596284532
"5932" 1186.2 36.1600629950072 85.6405620565795
"5933" 1186.4 33.1901699175635 90.5191970021584
"5934" 1186.6 29.804608658729 95.008149766344
"5935" 1186.8 25.5919468464828 99.1685349452376
"5936" 1187 22.2022730418562 103.874801806783
"5937" 1187.2 22.3797287062532 106.458652446047
"5938" 1187.4 25.1895091651718 108.743009190136
"5939" 1187.6 29.5657064320125 111.388343756408
"5940" 1187.8 34.1699682299952 114.106805571503
"5941" 1188 39.5542090206832 115.730310526012
"5942" 1188.2 44.7381363394908 118.125060681474
"5943" 1188.4 49.1027023991642 120.924180310428
"5944" 1188.6 52.8690460425125 121.98257924561
"5945" 1188.8 55.121334874466 122.8045195551
"5946" 1189 59.0554237131212 124.377761287876
"5947" 1189.2 61.2262631864905 123.77401633062
"5948" 1189.4 65.6372832722138 122.98690389934
"5949" 1189.6 70.6687915189768 121.125115181408
"5950" 1189.8 76.4781750206571 119.823359676436
"5951" 1190 82.5529422516111 118.813431937454
"5952" 1190.2 87.9585156350839 118.156453659925
"5953" 1190.4 92.4513401640482 116.87802821698
"5954" 1190.6 95.3967509117061 114.498875789062
"5955" 1190.8 100.202154052973 110.797938028428
"5956" 1191 105.677625323349 108.172386933571
"5957" 1191.2 110.301339944642 104.946370145868
"5958" 1191.4 113.317519521292 101.700905306628
"5959" 1191.6 114.929928869273 98.1956675936284
"5960" 1191.8 115.56129044348 94.1919490622552
"5961" 1192 117.772656156049 88.7850267652005
"5962" 1192.2 120.699919945482 83.7605007160372
"5963" 1192.4 124.580215924531 79.8287679646911
"5964" 1192.6 124.735118679873 75.3418790695811
"5965" 1192.8 123.503081210743 70.2367531414661
"5966" 1193 123.460638873762 64.2623700594084
"5967" 1193.2 124.094383119144 58.7137769115689
"5968" 1193.4 125.278169539762 52.9798861706897
"5969" 1193.6 125.465115551122 48.1097153834284
"5970" 1193.8 122.438926992232 44.1916385620084
"5971" 1194 119.041999269941 39.8694393608727
"5972" 1194.2 117.058126117152 34.5197120271172
"5973" 1194.4 115.293011088615 29.4120143773421
"5974" 1194.6 113.650841663075 25.2179166451584
"5975" 1194.8 110.411159423163 24.997342535207
"5976" 1195 105.047208365228 24.6986221691584
"5977" 1195.2 100.2627809537 23.8223127409084
"5978" 1195.4 95.6131380013063 22.6589191242512
"5979" 1195.6 91.9184170180883 20.6347494895524
"5980" 1195.8 88.9638682716115 18.2781372493069
"5981" 1196 84.0454520320589 17.1782209819316
"5982" 1196.2 78.4484868441899 17.9519818398358
"5983" 1196.4 73.3573326900023 18.1849207954543
"5984" 1196.6 68.2944524091489 17.8730470490069
"5985" 1196.8 62.8780282815448 18.7057964017713
"5986" 1197 58.6427806769862 21.3450731057268
"5987" 1197.2 54.5414797225713 24.771170662129
"5988" 1197.4 51.5519035002309 28.6689561482846
"5989" 1197.6 50.1141888473325 33.7460301772684
"5990" 1197.8 49.5897513587336 39.3337386033507
"5991" 1198 49.744705928654 44.6461437036207
"5992" 1198.2 50.5296501357798 50.249452847198
"5993" 1198.4 50.0092171782554 55.0031640900156
"5994" 1198.6 48.8484479025731 57.5164594327342
"5995" 1198.8 47.9981637219548 58.8072814533507
"5996" 1199 48.4509860084187 61.7551514174709
"5997" 1199.2 50.6473222534403 65.3360916918079
"5998" 1199.4 52.1113000214104 69.3844417212809
"5999" 1199.6 53.769697399325 74.0072554605959
"6000" 1199.8 54.9141327148496 78.5287458990123
"6001" 1200 55.4780819985448 83.7934959662229
"6002" 1200.2 56.6025942578918 88.4420190981584
"6003" 1200.4 59.9022740615331 91.8562464390759
"6004" 1200.6 61.3626152029581 93.8677996965823
"6005" 1200.8 61.2037223823125 97.6594960471584
"6006" 1201 59.228992247219 100.277135321561
"6007" 1201.2 56.8203798080338 105.468248619775
"6008" 1201.4 54.0820854825437 109.915657078377
"6009" 1201.6 49.5086641570283 113.485678485464
"6010" 1201.8 44.2008228662048 115.393973055829
"6011" 1202 39.3894873037891 117.264243618488
"6012" 1202.2 37.7117738511754 117.615866064451
"6013" 1202.4 36.8827865752252 118.200630998084
"6014" 1202.6 37.0662303539081 118.347103729785
"6015" 1202.8 36.7109986931279 119.08324644851
"6016" 1203 36.9563795993696 119.655326352016
"6017" 1203.2 37.6657729460482 120.128255249801
"6018" 1203.4 38.2201111730241 120.363533602507
"6019" 1203.6 40.0180719015005 120.273831992966
"6020" 1203.8 41.7120355084523 121.151314526207
"6021" 1204 40.631547156525 120.396480119771
"6022" 1204.2 40.0061808827284 120.751872276783
"6023" 1204.4 38.4708430270654 120.590929172641
"6024" 1204.6 36.8330668913529 119.903530170712
"6025" 1204.8 35.0758338975239 119.101046939727
"6026" 1205 33.7502537793148 118.733190480182
"6027" 1205.2 33.3179256640857 118.30461789789
"6028" 1205.4 32.1778471798228 117.79558702171
"6029" 1205.6 31.204333818171 116.689738734719
"6030" 1205.8 29.7556922159149 115.635317634061
"6031" 1206 27.6593490793283 114.174426948369
"6032" 1206.2 26.1357664180325 112.646334624518
"6033" 1206.4 23.8366382083643 110.305278194195
"6034" 1206.6 21.0454586838772 107.142729580935
"6035" 1206.8 19.5336909702544 105.88445048961
"6036" 1207 18.9746955939925 105.012705827318
"6037" 1207.2 19.6834996869935 105.195839296956
"6038" 1207.4 21.1076194471631 105.18770180917
"6039" 1207.6 21.811695733558 105.566934658977
"6040" 1207.8 22.1854524957147 106.203057131237
"6041" 1208 23.0475396735687 107.564017092215
"6042" 1208.2 24.7227209927951 109.205331380398
"6043" 1208.4 27.5388682986451 111.54664908774
"6044" 1208.6 30.3898897102095 113.328813455552
"6045" 1208.8 33.787924586308 113.635177526147
"6046" 1209 36.4743883385693 113.480274344386
"6047" 1209.2 38.8388220748696 113.831809728301
"6048" 1209.4 41.326413490299 114.762663831147
"6049" 1209.6 44.4733249797359 116.398292457712
"6050" 1209.8 47.8104015780297 117.446406253365
"6051" 1210 51.8484114207997 117.699290852371
"6052" 1210.2 55.2992274948046 118.963697794293
"6053" 1210.4 57.6465552217125 121.966804977925
"6054" 1210.6 57.7430762601864 123.721587561408
"6055" 1210.8 58.0080191856248 122.670235051361
"6056" 1211 58.0663182564792 123.001066475958
"6057" 1211.2 59.7682440807982 123.063196350766
"6058" 1211.4 62.5971625595792 123.009721383892
"6059" 1211.6 67.0587675992125 124.437781192892
"6060" 1211.8 70.7788043909216 125.062606534942
"6061" 1212 71.6035929074356 123.704111305005
"6062" 1212.2 73.5759132730125 120.096338479682
"6063" 1212.4 76.535410957994 116.955132456307
"6064" 1212.6 80.051551958766 114.403085894806
"6065" 1212.8 82.8195235479151 111.237023369327
"6066" 1213 86.4187147825875 108.473803509858
"6067" 1213.2 90.2279561367458 105.609028983925
"6068" 1213.4 94.837481421058 102.995541841738
"6069" 1213.6 99.8126831959732 100.299729197608
"6070" 1213.8 104.099121243383 97.3914730918036
"6071" 1214 108.827169138502 95.9303559302648
"6072" 1214.2 114.279512538082 94.8617970577084
"6073" 1214.4 117.345564584689 96.3383498067466
"6074" 1214.6 118.60700584524 95.8144270377342
"6075" 1214.8 119.944582525846 95.3616179908584
"6076" 1215 120.233365097483 94.4370424547525
"6077" 1215.2 120.41789780345 91.5334440255959
"6078" 1215.4 122.439380744687 87.6832441599254
"6079" 1215.6 123.448979956522 83.6108158784788
"6080" 1215.8 123.813679633594 79.9836129010666
"6081" 1216 122.194858588513 76.9388596449463
"6082" 1216.2 119.38383559606 73.9400375736531
"6083" 1216.4 116.254444506997 71.7813213264918
"6084" 1216.6 112.435177113101 70.1254337939525
"6085" 1216.8 108.125063206592 68.2460913582772
"6086" 1217 103.870636600836 67.5595081478349
"6087" 1217.2 99.3296736921375 66.2708912418219
"6088" 1217.4 94.8877585680525 65.5852727370184
"6089" 1217.6 90.1771085526375 66.0574312528892
"6090" 1217.8 85.7913074821241 66.8749128388477
"6091" 1218 81.3445334255028 68.8449547465856
"6092" 1218.2 76.5081794367721 69.1020447792449
"6093" 1218.4 71.6986637422725 71.3065996263484
"6094" 1218.6 68.0813195159242 73.6459448738937
"6095" 1218.8 62.9524339260076 76.2600261114108
"6096" 1219 58.7438799081338 79.1186665763817
"6097" 1219.2 55.4810972567925 83.3957750276284
"6098" 1219.4 51.4331181353913 87.6748795313403
"6099" 1219.6 47.5257115456511 90.8662502410693
"6100" 1219.8 45.0414454851595 95.7350518125702
"6101" 1220 42.5706463527081 101.322779905028
"6102" 1220.2 39.5842227322891 105.708560425158
"6103" 1220.4 35.6599004207546 107.250045080232
"6104" 1220.6 31.2241674989081 105.90971570295
"6105" 1220.8 28.3637187871332 105.995067722262
"6106" 1221 27.4278045771899 108.836890857191
"6107" 1221.2 29.1013373332817 110.129696637038
"6108" 1221.4 29.3359623871529 109.191917752934
"6109" 1221.6 29.0365340719581 107.321477778604
"6110" 1221.8 27.0472740926473 105.262200566574
"6111" 1222 24.4052175767625 102.239835605002
"6112" 1222.2 21.3439766407425 98.4916654449484
"6113" 1222.4 18.0524709960023 94.6682538869339
"6114" 1222.6 15.2054742664403 90.7279855028182
"6115" 1222.8 15.4189889491062 87.2573785747834
"6116" 1223 16.8997041930493 83.5702169746321
"6117" 1223.2 18.3082482338945 79.2464225343831
"6118" 1223.4 20.1953726412867 74.8817327006745
"6119" 1223.6 24.3319408433579 71.9932327320759
"6120" 1223.8 28.6190223192056 69.6265920197228
"6121" 1224 32.9685574764197 65.9383662129419
"6122" 1224.2 36.9274692976595 61.7021719258937
"6123" 1224.4 40.7474147364825 57.4297529914384
"6124" 1224.6 44.8051446794839 52.6329557317013
"6125" 1224.8 49.9656075353443 48.7802968412332
"6126" 1225 55.1035859089367 46.9850100974918
"6127" 1225.2 60.8311412000173 44.9964819786341
"6128" 1225.4 66.2232328707164 43.5369115824982
"6129" 1225.6 68.8373511795125 43.3664949130114
"6130" 1225.8 72.035382506958 43.5204761594257
"6131" 1226 76.527194864163 44.3347596487798
"6132" 1226.2 81.2431434774831 45.5811331194819
"6133" 1226.4 86.6419115429452 47.6099943146007
"6134" 1226.6 91.9396532440853 50.1238847173914
"6135" 1226.8 95.7036278892347 53.5411028569917
"6136" 1227 97.8414750008066 57.9563786835702
"6137" 1227.2 100.42048130277 62.6238288879208
"6138" 1227.4 101.308529296454 67.6358749825408
"6139" 1227.6 103.393802084933 73.8732125739784
"6140" 1227.8 105.154210358572 79.5283294176184
"6141" 1228 107.3162850413 85.3419884384008
"6142" 1228.2 107.57199823024 90.8024485345221
"6143" 1228.4 106.595085015125 93.2287415664487
"6144" 1228.6 107.463934820106 93.7891294057209
"6145" 1228.8 110.790665056981 93.2373790249709
"6146" 1229 113.585009711945 90.2220749050656
"6147" 1229.2 114.628952215244 85.0987263119522
"6148" 1229.4 115.703677638513 79.2206081000978
"6149" 1229.6 117.776840379038 73.8121017859007
"6150" 1229.8 120.973060604092 69.556929100635
"6151" 1230 123.233447540512 64.6434951123298
"6152" 1230.2 123.060349381846 59.3339900987342
"6153" 1230.4 120.194803626493 55.3472793120891
"6154" 1230.6 115.803251093862 53.1035258369642
"6155" 1230.8 111.380157720906 51.1118275620675
"6156" 1231 106.189277362889 51.3445986233168
"6157" 1231.2 100.402665903172 52.9041016330984
"6158" 1231.4 95.1642828765225 55.2370320665284
"6159" 1231.6 89.7616414612503 58.4956175076633
"6160" 1231.8 84.3019406747925 61.5230916985084
"6161" 1232 78.7855496411697 62.7814534912441
"6162" 1232.2 73.2866460831047 62.5415768959157
"6163" 1232.4 67.6563343736581 61.9025421887992
"6164" 1232.6 62.2226487279397 60.6358165859351
"6165" 1232.8 56.4317057408394 60.9343915185046
"6166" 1233 51.2174011119014 63.530309096714
"6167" 1233.2 48.499981941551 66.0649210770623
"6168" 1233.4 46.8286415473736 68.496062523464
"6169" 1233.6 43.5192488664548 71.2965632619565
"6170" 1233.8 38.5821458350853 73.3333227782264
"6171" 1234 33.172056771349 72.9106203712546
"6172" 1234.2 28.0986995373125 70.8639010855584
"6173" 1234.4 23.3341727200125 67.7351518676584
"6174" 1234.6 19.1974098323443 63.696666672878
"6175" 1234.8 14.9677617177902 59.8591856483251
"6176" 1235 14.4832565776007 57.0056115914819
"6177" 1235.2 12.3690701306279 54.9125728833507
"6178" 1235.4 8.04560445607851 52.858099980932
"6179" 1235.6 7.28078899774549 54.9828172537506
"6180" 1235.8 7.49439296582248 58.3450095053884
"6181" 1236 8.65598979682499 63.2927499050022
"6182" 1236.2 10.0523313352739 68.2396936596812
"6183" 1236.4 11.7047479730743 74.0651473131697
"6184" 1236.6 13.0000667783777 79.5571240045741
"6185" 1236.8 13.4068091735018 85.828973490201
"6186" 1237 14.9288481782451 91.4430581048096
"6187" 1237.2 18.9282836502 95.4443805479709
"6188" 1237.4 24.4062425000704 98.8374745690321
"6189" 1237.6 29.5052712990297 102.113789181814
"6190" 1237.8 34.9359875787908 106.206440695963
"6191" 1238 40.7996373341899 109.448318224094
"6192" 1238.2 46.541555742556 112.740202745561
"6193" 1238.4 52.5071972321082 114.844552336701
"6194" 1238.6 58.6329018981149 116.862442679243
"6195" 1238.8 65.1514893009473 118.649999662648
"6196" 1239 71.418449709894 118.991566495474
"6197" 1239.2 77.4040018279993 117.951269337961
"6198" 1239.4 83.4612985776572 115.752808842527
"6199" 1239.6 88.825551947691 112.709762735516
"6200" 1239.8 93.7097659093056 108.828803957676
"6201" 1240 98.1804064582091 104.312591847821
"6202" 1240.2 101.628755169625 99.0525472397989
"6203" 1240.4 105.626824776784 94.2530371747019
"6204" 1240.6 109.90003197689 89.6409004776992
"6205" 1240.8 114.638095656819 85.5100619205446
"6206" 1241 120.264650819229 81.9912549352056
"6207" 1241.2 123.737905031484 80.8677382410727
"6208" 1241.4 124.005243000256 81.7150117576814
"6209" 1241.6 123.622918397512 80.0340305970408
"6210" 1241.8 122.375021978145 76.3512010306788
"6211" 1242 120.876751436421 71.1291121929441
"6212" 1242.2 119.39437766437 65.5215266906278
"6213" 1242.4 118.141628546891 59.8657907096426
"6214" 1242.6 116.641140824134 53.6260576111795
"6215" 1242.8 116.565875803828 47.6350689433541
"6216" 1243 115.849729209887 41.2551905797522
"6217" 1243.2 115.71706151676 35.7724430310759
"6218" 1243.4 118.044108992151 33.1479760390751
"6219" 1243.6 118.218091693296 35.1077819604886
"6220" 1243.8 119.43801585563 36.7569453692172
"6221" 1244 121.660584464166 39.9029652405046
"6222" 1244.2 121.987912027532 43.7904064563564
"6223" 1244.4 123.993482902231 48.9705972282167
"6224" 1244.6 126.722788483839 53.8453493654645
"6225" 1244.8 125.940462804017 58.6404289346436
"6226" 1245 124.649705202331 63.6260376238554
"6227" 1245.2 124.727743889819 69.396364298536
"6228" 1245.4 125.852175398055 74.7289356855013
"6229" 1245.6 124.65223423387 76.8757944299033
"6230" 1245.8 121.548389955125 79.1251873386992
"6231" 1246 118.289866959582 83.2889211915149
"6232" 1246.2 116.016314108757 88.4963330612094
"6233" 1246.4 115.063119342567 94.4952236631804
"6234" 1246.6 114.528573128389 99.806270118045
"6235" 1246.8 112.459545855861 100.732960825057
"6236" 1247 107.549131570075 103.363621306971
"6237" 1247.2 102.386056942194 106.971130785763
"6238" 1247.4 97.5939660702177 111.603919292169
"6239" 1247.6 92.5895490471933 116.439725527605
"6240" 1247.8 87.782646200478 118.484995205365
"6241" 1248 81.0215382367717 119.840101767418
"6242" 1248.2 74.5368902788712 121.672632183278
"6243" 1248.4 68.3225854344078 123.144174372251
"6244" 1248.6 61.5385465531753 123.434013149554
"6245" 1248.8 54.6069122150352 122.818723301999
"6246" 1249 48.0828819553792 121.685520470092
"6247" 1249.2 41.6695951767792 119.452554223292
"6248" 1249.4 35.7030133237706 116.462981508771
"6249" 1249.6 29.3936146579892 114.698091252426
"6250" 1249.8 27.1170120012997 112.507727194701
"6251" 1250 25.2028041722146 108.136538320924
"6252" 1250.2 22.9266336273785 102.472338664932
"6253" 1250.4 19.2132563290277 97.2464208957948
"6254" 1250.6 15.0877234519002 93.197802692138
"6255" 1250.8 10.8516317531625 90.2465674022584
"6256" 1251 10.0607546419318 89.9412725046745
"6257" 1251.2 10.3073974766704 90.104103062461
"6258" 1251.4 10.3669272688001 90.6419069981995
"6259" 1251.6 10.9039258738496 89.8890419076865
"6260" 1251.8 11.8707471623125 86.6461257019917
"6261" 1252 11.4163644958125 81.6868634561918
"6262" 1252.2 9.53255545590196 76.4613489110742
"6263" 1252.4 6.34104780272462 71.7223105905827
"6264" 1252.6 2.74926101039128 69.1061679652796
"6265" 1252.8 3.88447502452269 69.7858351555359
"6266" 1253 3.34468136357434 70.2747427651069
"6267" 1253.2 3.49063255586249 70.6912356722884
"6268" 1253.4 4.12839108419999 70.7413800451272
"6269" 1253.6 5.63036832462239 71.2510893294771
"6270" 1253.8 8.03759540941136 70.0697889711359
"6271" 1254 11.5615309061489 68.7009609120372
"6272" 1254.2 15.799103894788 67.4808035528829
"6273" 1254.4 19.4063176940976 66.1316920627754
"6274" 1254.6 21.9136290152704 65.4741710504426
"6275" 1254.8 24.47648672843 65.2116216241069
"6276" 1255 28.459528894863 65.1554093354677
"6277" 1255.2 33.2496189196156 63.7862385907564
"6278" 1255.4 38.9832723608115 63.7059353212718
"6279" 1255.6 44.1152248756553 64.3570883120462
"6280" 1255.8 49.6124328074087 65.6445017013094
"6281" 1256 54.9462239465125 67.4449578957761
"6282" 1256.2 60.330159222926 69.15072863637
"6283" 1256.4 65.2468008025982 69.3319823813584
"6284" 1256.6 69.3826103793125 68.1376050865584
"6285" 1256.8 74.4346037815411 67.7036232744727
"6286" 1257 79.706334358676 69.450321603293
"6287" 1257.2 84.6607076156872 72.6489128256341
"6288" 1257.4 89.6199488544291 76.8949294304362
"6289" 1257.6 94.3317705484181 81.7891709999697
"6290" 1257.8 98.8988674847483 86.5803973917433
"6291" 1258 101.77436698816 91.8365249008349
"6292" 1258.2 104.011437952325 96.3247469643147
"6293" 1258.4 106.894396106945 97.6345299665815
"6294" 1258.6 110.640556497513 95.2400558748857
"6295" 1258.8 114.011782732835 91.243696553352
"6296" 1259 115.885165758951 85.8892628347604
"6297" 1259.2 116.908603102356 79.8087484346584
"6298" 1259.4 118.003410317941 73.7878469208319
"6299" 1259.6 120.795359975692 68.3232528617284
"6300" 1259.8 123.325995070889 62.7819309189802
"6301" 1260 125.455932614402 56.3458091457547
"6302" 1260.2 125.861392312997 50.3918965839766
"6303" 1260.4 123.744873918391 47.8386987436433
"6304" 1260.6 121.51519375963 46.6693605140408
"6305" 1260.8 117.025050711107 45.3791390611485
"6306" 1261 113.654898651169 42.1680129008459
"6307" 1261.2 109.351593423155 38.9302052193319
"6308" 1261.4 103.763838739573 35.7729702747645
"6309" 1261.6 99.5591833042982 31.8243491752911
"6310" 1261.8 95.270952516095 27.613981690974
"6311" 1262 91.6376242663875 22.8149313896296
"6312" 1262.2 88.1586009379933 17.0552566005334
"6313" 1262.4 85.6082023248761 11.2166360384615
"6314" 1262.6 85.9307943478458 6.3187449580069
"6315" 1262.8 87.741112590568 5.67946198565841
"6316" 1263 87.6617759345125 6.49897358059591
"6317" 1263.2 86.0389806970125 7.85607925740309
"6318" 1263.4 82.8685128779507 9.697430059091
"6319" 1263.6 78.9116640139125 12.1360233039251
"6320" 1263.8 73.9653841300125 14.4750121729084
"6321" 1264 68.9736017103442 17.7189959199505
"6322" 1264.2 64.3539374857303 21.4478901646931
"6323" 1264.4 59.265809815058 24.1163829081887
"6324" 1264.6 54.6320507885325 26.8212383398084
"6325" 1264.8 49.5967271753654 28.8491596354231
"6326" 1265 43.3839734706757 29.5829046513319
"6327" 1265.2 37.5140912687472 29.1020273687094
"6328" 1265.4 31.4088084169064 28.4635071201584
"6329" 1265.6 26.5563414080795 30.7133370535502
"6330" 1265.8 24.127463360323 35.4029211968111
"6331" 1266 24.1512148439364 41.2807672438215
"6332" 1266.2 26.868413581938 47.1387728235414
"6333" 1266.4 30.4082352247063 52.4742529811278
"6334" 1266.6 33.8498858590125 57.7003160112809
"6335" 1266.8 37.0267461827772 62.6491206762467
"6336" 1267 40.3579438794825 68.0311497189784
"6337" 1267.2 43.7437019844157 73.8263923139649
"6338" 1267.4 46.0166167613821 79.7579478880932
"6339" 1267.6 48.0912515366773 86.2435773742134
"6340" 1267.8 49.9642425673875 92.7453770143289
"6341" 1268 51.3992572131196 99.7598567402656
"6342" 1268.2 52.325153407123 106.807278211222
"6343" 1268.4 53.9907804583664 112.552744923451
"6344" 1268.6 56.2570237125448 118.561098706158
"6345" 1268.8 56.2141679587458 121.958150069992
"6346" 1269 52.3828980224274 123.537210400382
"6347" 1269.2 49.8137651908193 122.632839483886
"6348" 1269.4 46.0919613922428 122.508320200698
"6349" 1269.6 42.7499369263916 121.599827370664
"6350" 1269.8 40.8670762997884 120.835250376917
"6351" 1270 37.6782559863367 119.601114291334
"6352" 1270.2 34.7240315602792 118.119698401558
"6353" 1270.4 32.0184455195482 116.87802821698
"6354" 1270.6 31.8074282252102 115.698940780298
"6355" 1270.8 31.5316069482982 115.380420040658
"6356" 1271 33.3884475610451 114.886525837941
"6357" 1271.2 34.1596922225352 114.980622304874
"6358" 1271.4 36.2423496948696 115.32014478898
"6359" 1271.6 39.5480138320777 117.138683402332
"6360" 1271.8 44.039673386102 119.143255145043
"6361" 1272 48.7969118598792 122.079318781058
"6362" 1272.2 54.021626464854 124.474406230122
"6363" 1272.4 59.2767689517268 124.254791710873
"6364" 1272.6 65.8254432187125 123.848165589933
"6365" 1272.8 71.8232944165125 123.804706341866
"6366" 1273 78.0865292447799 123.352495993437
"6367" 1273.2 81.8736657523437 120.786646460444
"6368" 1273.4 86.7652912141206 117.040057115983
"6369" 1273.6 92.1307631015007 114.698464206735
"6370" 1273.8 97.0137130603339 113.970906462944
"6371" 1274 100.984924834387 112.840745493971
"6372" 1274.2 104.393329820578 110.502047895928
"6373" 1274.4 107.097628056416 106.047776978029
"6374" 1274.6 111.250727506812 101.333504464858
"6375" 1274.8 115.892131278996 97.4333516785778
"6376" 1275 119.207629969146 93.6349638581584
"6377" 1275.2 119.391479815731 88.5596717528772
"6378" 1275.4 117.834151554523 83.9678872180953
"6379" 1275.6 115.993389293544 78.400503809611
"6380" 1275.8 114.018647367162 73.2499788995089
"6381" 1276 111.436897253234 68.7289048275295
"6382" 1276.2 107.54664114174 65.7010342729307
"6383" 1276.4 103.457403054008 63.0747360302555
"6384" 1276.6 99.0333166201241 60.6395978563914
"6385" 1276.8 93.6670456248268 59.0870442191299
"6386" 1277 89.0279015399529 56.299358493085
"6387" 1277.2 84.8353302865697 54.2576055923299
"6388" 1277.4 80.5827144456446 51.7301041969792
"6389" 1277.6 75.926234929859 50.3265757891782
"6390" 1277.8 73.2770618728392 51.3754478001089
"6391" 1278 69.2242512717798 51.4679953304851
"6392" 1278.2 64.5394404081952 50.2351776872642
"6393" 1278.4 60.0991296464471 48.7584573539248
"6394" 1278.6 55.0797568117696 48.938546459587
"6395" 1278.8 50.1131862490867 48.1825580021287
"6396" 1279 47.6184018962903 46.4512907749362
"6397" 1279.2 43.1676810590579 45.5490821903705
"6398" 1279.4 39.5796013514164 47.7934950068411
"6399" 1279.6 36.3852276999688 51.1448277405953
"6400" 1279.8 33.840786072634 55.5978567960089
"6401" 1280 30.3011635357649 60.3408774903429
"6402" 1280.2 28.5448207007852 65.5419195163705
"6403" 1280.4 26.560671486336 70.8547370653937
"6404" 1280.6 24.0693983174104 76.5817041909441
"6405" 1280.8 22.5975647948168 81.684135278691
"6406" 1281 22.1107262235668 86.5652211278323
"6407" 1281.2 20.3320015306375 89.1560490026584
"6408" 1281.4 16.4738058534812 90.0120734904396
"6409" 1281.6 12.7000122585228 87.768810022313
"6410" 1281.8 11.9913160282749 84.4843267922079
"6411" 1282 12.2580984500227 79.7650323180564
"6412" 1282.2 12.9336256946415 75.3088942857713
"6413" 1282.4 15.8788805783862 70.3651050757163
"6414" 1282.6 19.8368833918492 66.670068299536
"6415" 1282.8 24.361145874523 63.5022186060531
"6416" 1283 28.0396165433594 59.3933219815053
"6417" 1283.2 33.4314938987699 56.5349726185842
"6418" 1283.4 39.1230157954537 54.4473226288349
"6419" 1283.6 44.5221510091595 51.6484781368643
"6420" 1283.8 49.8907394889831 48.528892939129
"6421" 1284 54.4640219330839 44.4344617187707
"6422" 1284.2 58.5660119115713 39.6779767967172
"6423" 1284.4 62.5305925667835 34.5773502616631
"6424" 1284.6 66.3444880339067 28.8816889698219
"6425" 1284.8 70.9253477184291 24.3019388888806
"6426" 1285 75.7867331377478 20.7008183723055
"6427" 1285.2 81.7528342454822 19.7535224999766
"6428" 1285.4 86.6708772915329 21.9166874763013
"6429" 1285.6 91.3623917671957 24.8605803473168
"6430" 1285.8 96.8945262504537 28.3642302350408
"6431" 1286 100.873002152543 32.5121302900038
"6432" 1286.2 105.954052389849 37.2542371235347
"6433" 1286.4 110.029999873503 42.1091263211881
"6434" 1286.6 113.356466606992 47.4164572579684
"6435" 1286.8 114.793573917688 53.0537066241481
"6436" 1287 115.853372219604 59.2065349378421
"6437" 1287.2 117.712792674299 65.5665932609642
"6438" 1287.4 119.801476622394 72.1022384572871
"6439" 1287.6 120.322251235664 78.3393811105221
"6440" 1287.8 121.071884284163 83.6684046275284
"6441" 1288 123.368264375628 84.2239997846873
"6442" 1288.2 123.221879099215 82.548540948505
"6443" 1288.4 123.870082595224 79.3968081051392
"6444" 1288.6 126.615103154657 74.1127371510334
"6445" 1288.8 126.420749860043 70.3064543623421
"6446" 1289 127.194366156202 64.8647516515684
"6447" 1289.2 126.329544151209 60.4787983753705
"6448" 1289.4 125.472904968262 55.0228230951784
"6449" 1289.6 126.076183280265 49.6568783249522
"6450" 1289.8 123.978024178895 45.5582230690702
"6451" 1290 120.699958896463 41.8931820836436
"6452" 1290.2 117.490739495972 37.1736121704135
"6453" 1290.4 115.393900488225 31.7515152132475
"6454" 1290.6 113.516547077604 26.3836797545462
"6455" 1290.8 108.784078745812 23.5535778495784
"6456" 1291 103.171641416919 21.8059896583147
"6457" 1291.2 97.3069875440072 20.0413706580847
"6458" 1291.4 92.2014147408351 20.3013705578681
"6459" 1291.6 86.198309683967 22.3932694196433
"6460" 1291.8 80.8668077160525 24.4727290720984
"6461" 1292 76.3762087348425 28.0052297450884
"6462" 1292.2 72.1703476554234 32.2181090122277
"6463" 1292.4 69.2898432107843 37.1049705363138
"6464" 1292.6 67.3219100884933 42.8090170196584
"6465" 1292.8 64.6295385872184 47.9141399197466
"6466" 1293 62.2757985481854 53.5922638781865
"6467" 1293.2 60.6042649726387 59.4144662285468
"6468" 1293.4 58.0842462800554 65.0478029543584
"6469" 1293.6 53.5902883702903 68.690797951964
"6470" 1293.8 48.6025125443086 70.28561879044
"6471" 1294 44.530084262862 70.1343679721875
"6472" 1294.2 41.3008792931727 69.6919593287992
"6473" 1294.4 36.4807233146301 70.8891021410113
"6474" 1294.6 34.063527639794 74.9441439926147
"6475" 1294.8 33.0153054511553 80.106812866036
"6476" 1295 31.8030922062678 86.2433041891371
"6477" 1295.2 31.1192624060458 92.4319316554251
"6478" 1295.4 32.8969252514593 97.3639401485839
"6479" 1295.6 36.4788141437625 100.680845725704
"6480" 1295.8 41.4022337817081 102.80446251318
"6481" 1296 46.758382596478 103.671672609814
"6482" 1296.2 52.8648581838351 105.130635927675
"6483" 1296.4 58.6688068194114 106.863844765024
"6484" 1296.6 64.5950503392867 108.644249358029
"6485" 1296.8 70.0225151852222 111.433363237191
"6486" 1297 74.8705828800729 114.974542902136
"6487" 1297.2 78.7925317517713 119.811987458641
"6488" 1297.4 78.1336496114768 119.817605875766
"6489" 1297.6 77.8061298704282 118.335862547893
"6490" 1297.8 80.1242553686916 116.038257632457
"6491" 1298 84.1156348894988 113.076495404843
"6492" 1298.2 89.0608163463242 110.084380053805
"6493" 1298.4 93.9322567322125 106.098031282158
"6494" 1298.6 98.321737539068 102.140815043751
"6495" 1298.8 103.497340067816 98.8206151564168
"6496" 1299 107.959765684554 95.8914857306739
"6497" 1299.2 113.995198812472 92.1588693101284
"6498" 1299.4 118.451387842708 88.9372225933131
"6499" 1299.6 121.682912619248 88.1088867927999
"6500" 1299.8 121.385448065972 89.6726940170462
"6501" 1300 120.481186817713 91.2795924848727
"6502" 1300.2 119.535365034241 93.3664936557604
"6503" 1300.4 118.237332138351 95.6200088712552
"6504" 1300.6 116.87627806819 98.1452876537391
"6505" 1300.8 116.067978610196 98.4715560313115
"6506" 1301 115.296985281033 99.5406137918523
"6507" 1301.2 114.91546280887 97.7482530111686
"6508" 1301.4 115.315545169337 96.6342909734058
"6509" 1301.6 117.122368732739 94.530345312911
"6510" 1301.8 119.783286514361 91.7033457694008
"6511" 1302 122.434835581209 87.4821111273705
"6512" 1302.2 124.397965402942 82.9556729592184
"6513" 1302.4 125.005937359104 77.932929613189
"6514" 1302.6 126.479038015513 72.4202571768643
"6515" 1302.8 127.337588552484 67.0774605147999
"6516" 1303 127.712362396012 61.6799823173188
"6517" 1303.2 127.347469796979 56.8810150228186
"6518" 1303.4 126.8658594109 52.3709239782502
"6519" 1303.6 126.142794842302 48.3317137719184
"6520" 1303.8 125.304724370922 44.0234579646675
"6521" 1304 123.947477445013 41.0831265553055
"6522" 1304.2 121.433562803309 37.8536620866633
"6523" 1304.4 119.746581094352 35.0930849470169
"6524" 1304.6 117.985426093664 31.7287678404614
"6525" 1304.8 116.022335612422 28.687747916613
"6526" 1305 113.689520908784 24.9141545851681
"6527" 1305.2 110.995074841705 21.691457763668
"6528" 1305.4 106.845421382862 19.6014695940516
"6529" 1305.6 102.647665800811 17.1226650180911
"6530" 1305.8 98.9628576993442 14.2099020598515
"6531" 1306 95.9821716762225 11.1917728483984
"6532" 1306.2 94.3205473744943 8.51433773873114
"6533" 1306.4 92.0235818553475 8.08789087628212
"6534" 1306.6 87.2409683418918 8.64078350181359
"6535" 1306.8 82.3178406611103 8.23501170314755
"6536" 1307 77.0900025963989 8.46476872056751
"6537" 1307.2 72.185905214409 8.97653424060669
"6538" 1307.4 68.2794952325224 11.7920978287723
"6539" 1307.6 64.7479071810125 15.0878560214231
"6540" 1307.8 61.418313187836 18.7763741377172
"6541" 1308 59.1732809811525 23.6548402723984
"6542" 1308.2 58.2940996970882 28.4871114145221
"6543" 1308.4 58.8357909870471 33.6873010569505
"6544" 1308.6 58.2226635983046 38.557614843
"6545" 1308.8 59.2291179911461 43.0037524481584
"6546" 1309 61.3787346071567 47.3066564355911
"6547" 1309.2 63.884080793051 52.1038888184469
"6548" 1309.4 64.9744861387012 57.7595539737433
"6549" 1309.6 66.8343582006553 62.6664668572727
"6550" 1309.8 69.9474755950431 67.4331132438625
"6551" 1310 73.2137053760025 72.5412222430384
"6552" 1310.2 74.8235039852707 77.4441039457299
"6553" 1310.4 78.4614185836224 82.0364361387079
"6554" 1310.6 81.7219806921754 87.2633956807202
"6555" 1310.8 84.7871100852268 92.2140372150375
"6556" 1311 88.0940609637359 96.8708866168499
"6557" 1311.2 93.4755603774531 99.9783258360297
"6558" 1311.4 98.6547817904243 103.337370207541
"6559" 1311.6 99.7212612385777 107.18177627555
"6560" 1311.8 98.0606478164125 110.499051966258
"6561" 1312 97.0610059501125 111.178462239025
"6562" 1312.2 98.8332991076362 110.759636075736
"6563" 1312.4 102.587348812523 110.05074615001
"6564" 1312.6 106.122409229677 106.898372493796
"6565" 1312.8 110.0743045423 102.659086480988
"6566" 1313 113.358197588579 97.9710727327584
"6567" 1313.2 116.206398886555 92.0315040532754
"6568" 1313.4 118.369205135002 85.9491293928925
"6569" 1313.6 120.612308672902 79.6140130061584
"6570" 1313.8 122.193520200688 73.1536149761275
"6571" 1314 123.294541008277 66.7576563834231
"6572" 1314.2 125.992811819824 60.3756223717056
"6573" 1314.4 127.020852915217 55.299903790587
"6574" 1314.6 125.093369592308 50.6222793141686
"6575" 1314.8 125.008149796121 46.0472463616223
"6576" 1315 122.875134352073 42.1157588941984
"6577" 1315.2 119.928968001224 37.3945690746636
"6578" 1315.4 117.415726614075 32.1553662854709
"6579" 1315.6 115.330434733887 28.3499114535334
"6580" 1315.8 110.540797295544 26.4122939399584
"6581" 1316 105.000590204049 24.8351377272821
"6582" 1316.2 99.5068829320725 22.7356890498784
"6583" 1316.4 94.6540760538525 20.4339162850084
"6584" 1316.6 89.3283160871103 19.1698293513106
"6585" 1316.8 82.8362043942359 20.0705482620414
"6586" 1317 77.6011146559249 22.7191465763646
"6587" 1317.2 72.7987915162882 26.5804579922332
"6588" 1317.4 68.4865777474067 29.7879576947642
"6589" 1317.6 63.4024051103086 32.7527282411002
"6590" 1317.8 59.6710546956952 36.92201521962
"6591" 1318 55.4503933406872 40.8143968539545
"6592" 1318.2 50.8396334322955 44.4330370082811
"6593" 1318.4 47.6912263643377 49.8440707036244
"6594" 1318.6 44.3068109441257 55.242690416715
"6595" 1318.8 40.9324855177903 60.3640552777695
"6596" 1319 37.1141143783244 64.7369974981782
"6597" 1319.2 33.8101439348288 69.7699383858625
"6598" 1319.4 32.3350492099441 74.5221940125374
"6599" 1319.6 28.7501313205719 79.1435630600792
"6600" 1319.8 23.8989054626625 81.1913699770084
"6601" 1320 17.9558612462857 81.4168214060862
"6602" 1320.2 12.5076318778298 80.5165368190142
"6603" 1320.4 8.50121187370116 77.9605989905924
"6604" 1320.6 7.64527058912118 78.343999342028
"6605" 1320.8 7.6493432067783 80.2105443187787
"6606" 1321 7.96205758718941 84.6112236944354
"6607" 1321.2 9.66585088718817 90.3770927705503
"6608" 1321.4 12.7275830477125 94.4831448356251
"6609" 1321.6 17.1298600894157 99.1838766057391
"6610" 1321.8 21.5173553706004 103.534371465202
"6611" 1322 26.1943493261062 107.185304091283
"6612" 1322.2 30.9083559653546 111.882698431916
"6613" 1322.4 36.4117386072792 115.471296573958
"6614" 1322.6 42.9928344341421 117.05129810001
"6615" 1322.8 48.7958299963875 118.260143953022
"6616" 1323 54.7089600910987 120.280142488779
"6617" 1323.2 61.7311308345 123.507378590058
"6618" 1323.4 68.3277934749375 123.585272761458
"6619" 1323.6 74.1458706247198 121.477380489061
"6620" 1323.8 80.2618296515125 118.869429801283
"6621" 1324 86.5025058718928 116.641171946299
"6622" 1324.2 93.1457538623806 115.072980591268
"6623" 1324.4 96.7852426766504 113.748671450124
"6624" 1324.6 101.126743026882 109.582102100756
"6625" 1324.8 104.954281985313 104.059800463858
"6626" 1325 107.726240084788 98.8726753833308
"6627" 1325.2 110.234857688137 93.6703702997039
"6628" 1325.4 111.093558061683 87.6064521886371
"6629" 1325.6 111.58989171145 81.7195898268147
"6630" 1325.8 112.08981199941 75.8623753632196
"6631" 1326 110.746289135667 70.2305759668904
"6632" 1326.2 108.889235877202 64.9621193658184
"6633" 1326.4 108.638328311698 58.3577375736017
"6634" 1326.6 109.142060469693 51.9574388521691
"6635" 1326.8 111.702966297035 46.9663504335988
"6636" 1327 114.582700620609 41.5170223498027
"6637" 1327.2 117.115815682918 38.5542316196018
"6638" 1327.4 117.804223793933 38.8636772382484
"6639" 1327.6 116.415613613674 38.6190644129004
"6640" 1327.8 112.277120906725 36.9374487967039
"6641" 1328 107.506444999697 36.2176461028215
"6642" 1328.2 101.95308112711 35.7403217232821
"6643" 1328.4 97.0224603807599 37.54313012321
"6644" 1328.6 92.5765272252268 40.4284757610564
"6645" 1328.8 87.3907848851435 42.8751892526438
"6646" 1329 83.5296756040554 46.575756593787
"6647" 1329.2 79.5273988925982 50.8933192371013
"6648" 1329.4 74.6386123256839 54.5951470017299
"6649" 1329.6 69.4490201536471 57.6238892340046
"6650" 1329.8 63.841069921562 61.139212254802
"6651" 1330 58.9376878552012 64.641430531866
"6652" 1330.2 52.7245254100408 66.974581420498
"6653" 1330.4 46.8585980975224 68.9132048064059
"6654" 1330.6 40.6544981177411 70.4855579673299
"6655" 1330.8 34.4557294143458 70.7283075279362
"6656" 1331 28.8320062822095 71.6869041490372
"6657" 1331.2 25.0789234783913 75.0190437033705
"6658" 1331.4 24.1805970082452 79.1821245310693
"6659" 1331.6 23.7698179569661 78.9836323407048
"6660" 1331.8 21.1375570865325 76.8137175443284
"6661" 1332 18.9278063574831 72.8517297929525
"6662" 1332.2 17.3584679042772 67.6167832738643
"6663" 1332.4 14.6894470313066 61.9885475560408
"6664" 1332.6 11.2393673439679 56.6545131786535
"6665" 1332.8 7.28240954222679 52.7776163357298
"6666" 1333 4.49447459807131 53.3476402090702
"6667" 1333.2 3.4594748873025 55.5953452549684
"6668" 1333.4 4.05974137555743 58.3550307218213
"6669" 1333.6 3.37965682371731 63.2843915319416
"6670" 1333.8 3.83899260017916 69.0420429655917
"6671" 1334 4.86056347478215 75.2379359612146
"6672" 1334.2 6.65326431168832 80.9921406540046
"6673" 1334.4 8.58355056363297 86.8591094303512
"6674" 1334.6 11.9369153294157 92.7094470904487
"6675" 1334.8 16.3723811511375 97.6229831543147
"6676" 1335 20.591303493055 102.663229787978
"6677" 1335.2 25.6670236695941 107.06773423224
"6678" 1335.4 30.7221964257574 111.260507233618
"6679" 1335.6 36.4841640181718 114.931743906862
"6680" 1335.8 42.7317212564515 116.732485536097
"6681" 1336 48.8489905300297 117.549369813262
"6682" 1336.2 55.2272538982301 118.657320917888
"6683" 1336.4 60.451601372018 119.352880118741
"6684" 1336.6 64.8823673578339 120.800556133908
"6685" 1336.8 70.9588590997564 121.814605255488
"6686" 1337 76.6417479678586 120.428561533312
"6687" 1337.2 82.9232138410125 118.092681053821
"6688" 1337.4 88.9144895568112 116.057357482587
"6689" 1337.6 94.6139036665799 112.999104782035
"6690" 1337.8 100.537918509876 109.859965696363
"6691" 1338 106.353523804161 106.414743847191
"6692" 1338.2 112.019932449387 102.584679592971
"6693" 1338.4 115.476151708306 99.1718742891172
"6694" 1338.6 114.894671507481 96.1357767294216
"6695" 1338.8 113.917127608865 91.652203131613
"6696" 1339 112.837890304204 86.3054537939776
"6697" 1339.2 113.033410780344 80.757827417769
"6698" 1339.4 114.18421140389 74.6621692528727
"6699" 1339.6 115.910584031294 68.8751655220022
"6700" 1339.8 118.460592415579 63.2047974650075
"6701" 1340 122.119633687784 58.8046215157939
"6702" 1340.2 126.257157648494 56.6033666457675
"6703" 1340.4 125.979217082363 55.8952378148584
"6704" 1340.6 124.558451487007 51.9575669956842
"6705" 1340.8 121.737059510986 48.07097328239
"6706" 1341 117.87320430242 44.3488322120244
"6707" 1341.2 115.4649696939 39.7455983971262
"6708" 1341.4 113.455679183197 35.1897371487689
"6709" 1341.6 112.889559779601 29.9717521055996
"6710" 1341.8 112.989183786694 27.1770730773402
"6711" 1342 113.857027656101 27.5741546647659
"6712" 1342.2 113.911158862412 28.0037647629658
"6713" 1342.4 114.101283255427 28.0035605842727
"6714" 1342.6 115.270932241846 29.2388426225195
"6715" 1342.8 116.244609384346 30.4541359448251
"6716" 1343 117.762309311227 32.6141536819013
"6717" 1343.2 119.453725604484 34.1980018337013
"6718" 1343.4 121.49406313061 36.9423759066924
"6719" 1343.6 123.527387809946 41.2511335916584
"6720" 1343.8 125.10661690037 45.7374669396727
"6721" 1344 126.551439649186 50.5871994233988
"6722" 1344.2 127.783515725657 55.3095335645238
"6723" 1344.4 127.174606763182 60.4227471993052
"6724" 1344.6 127.888006115836 65.7381591400996
"6725" 1344.8 126.640334026997 70.6050406573706
"6726" 1345 125.224076365179 75.8687983004614
"6727" 1345.2 124.592777198277 81.3208117618349
"6728" 1345.4 122.267407081483 86.7008552668643
"6729" 1345.6 120.170421529731 92.5760899656897
"6730" 1345.8 116.6625728838 96.6427585953861
"6731" 1346 112.012792150343 100.851858838368
"6732" 1346.2 108.346545527736 105.977875379467
"6733" 1346.4 104.857504378422 110.787417762401
"6734" 1346.6 100.656837971154 111.927394000517
"6735" 1346.8 95.4442875628636 114.724396434009
"6736" 1347 91.0958200499964 116.622120138513
"6737" 1347.2 86.2880608962567 119.276638187624
"6738" 1347.4 80.5021787839855 122.471596635226
"6739" 1347.6 75.7899704274799 122.896078679724
"6740" 1347.8 69.4951241824458 122.793348685558
"6741" 1348 63.7631475344515 122.512803011329
"6742" 1348.2 57.1975182336419 122.735309891182
"6743" 1348.4 50.8128074318996 122.409740830707
"6744" 1348.6 45.4253696983756 120.352664648358
"6745" 1348.8 40.0344144675814 117.374779429089
"6746" 1349 33.4626533402711 115.346844966779
"6747" 1349.2 29.2584572003792 113.835518974558
"6748" 1349.4 27.0622520058321 110.201528352818
"6749" 1349.6 23.8190241950533 104.937567095995
"6750" 1349.8 19.7097092344614 100.430832893567
"6751" 1350 14.9840113943318 97.7736782662789
"6752" 1350.2 12.6875718339879 96.3995684660437
"6753" 1350.4 10.266926146051 91.5827520347353
"6754" 1350.6 7.8645802657564 87.450926592134
"6755" 1350.8 5.7982473835875 82.8271475764084
"6756" 1351 4.34174092865955 76.7216191416731
"6757" 1351.2 1.94200704167644 71.0264998477158
"6758" 1351.4 2.14830110216767 66.9696401832101
"6759" 1351.6 3.76768796095566 62.7251403889766
"6760" 1351.8 4.79004896058066 56.551142144488
"6761" 1352 4.32892220997678 50.9693587853727
"6762" 1352.2 3.67130375897081 46.9471448752834
"6763" 1352.4 5.53322046822481 42.5555942017475
"6764" 1352.6 8.92375101101249 39.3884468842671
"6765" 1352.8 13.7921367235125 35.3609103618681
"6766" 1353 17.6910331521899 31.1144216629649
"6767" 1353.2 21.1364443126553 26.3876539469645
"6768" 1353.4 23.3948966708351 20.4981999157068
"6769" 1353.6 23.9644454509641 15.1796193953842
"6770" 1353.8 25.90630317145 13.8421220302834
"6771" 1354 30.1167662615976 13.9508838387542
"6772" 1354.2 35.6394019545967 15.0930409275689
"6773" 1354.4 41.0834956301687 15.7691913748147
"6774" 1354.6 45.6918497584283 15.4415148522532
"6775" 1354.8 49.5218544743821 15.2116200981041
"6776" 1355 52.0788153181647 13.9204395395715
"6777" 1355.2 55.4098797286553 11.8898000047605
"6778" 1355.4 58.5151487178898 8.50986183008294
"6779" 1355.6 62.8803016905411 6.00402103315842
"6780" 1355.8 66.2622930047084 5.7470505708079
"6781" 1356 68.3379276656043 8.81774926536249
"6782" 1356.2 70.9853419666034 12.8728706929766
"6783" 1356.4 73.0241628922625 17.6313489098459
"6784" 1356.6 75.4795514414104 23.0135645837707
"6785" 1356.8 76.8387252484921 27.6117052118217
"6786" 1357 77.5620282686349 32.635084428638
"6787" 1357.2 77.8600927000125 37.9933721523772
"6788" 1357.4 78.3131899841461 43.5783183659109
"6789" 1357.6 77.0383091917425 49.1184449030584
"6790" 1357.8 75.4381889727455 54.2681571375079
"6791" 1358 72.1806071293565 59.4830147645254
"6792" 1358.2 67.456172121818 63.2418121656029
"6793" 1358.4 61.9615983770031 65.2440080842056
"6794" 1358.6 57.0416014232695 65.4256260847939
"6795" 1358.8 51.2038084680317 65.7952874068315
"6796" 1359 45.2629093058066 66.5514659297172
"6797" 1359.2 39.5468517280713 65.4479651682172
"6798" 1359.4 35.5333463390358 63.1215601737565
"6799" 1359.6 30.1158812834057 61.0404125247603
"6800" 1359.8 24.0265653546791 58.8422339661584
"6801" 1360 17.7313562485982 57.8481559692441
"6802" 1360.2 12.3952845152336 59.7472543870719
"6803" 1360.4 9.75435722645125 63.554301443536
"6804" 1360.6 10.7047687841687 67.4633336653772
"6805" 1360.8 12.9320552476375 69.9543243549397
"6806" 1361 17.3048642606856 70.5588155809084
"6807" 1361.2 22.4635908043654 72.156791597129
"6808" 1361.4 27.7596307912184 73.9361388457761
"6809" 1361.6 32.6047593313307 76.0064900175827
"6810" 1361.8 37.7272417670669 78.9276188225347
"6811" 1362 42.3933848710763 81.8306822454669
"6812" 1362.2 46.5928854614812 85.8982875633772
"6813" 1362.4 49.8012574804907 90.7054656728975
"6814" 1362.6 51.9370979204053 96.453991013587
"6815" 1362.8 52.7165787690357 102.456931642298
"6816" 1363 51.8137056558028 107.84855620932
"6817" 1363.2 50.4310951341335 112.788730636095
"6818" 1363.4 48.1618458345012 116.578735804799
"6819" 1363.6 48.1926626296914 118.87677508499
"6820" 1363.8 51.2326977898422 120.260218818565
"6821" 1364 55.1662408166072 120.565848696401
"6822" 1364.2 60.3137590906849 120.52188302071
"6823" 1364.4 65.5738539984435 120.414442784296
"6824" 1364.6 71.5933658382836 121.400012784291
"6825" 1364.8 77.0483304081754 122.840902056113
"6826" 1365 79.6526572854356 120.803052741966
"6827" 1365.2 82.8982477604356 116.424002208774
"6828" 1365.4 86.2139960821201 111.560483301855
"6829" 1365.6 89.5353667996261 106.695514983238
"6830" 1365.8 92.8281658633534 102.809658023624
"6831" 1366 95.7914204898228 98.0937336693308
"6832" 1366.2 97.9692006298422 92.9715794314002
"6833" 1366.4 100.737448560669 87.7523311222209
"6834" 1366.6 104.234572297481 82.7541217907209
"6835" 1366.8 108.357266868502 78.4094639638904
"6836" 1367 111.163994280502 73.5482115737329
"6837" 1367.2 114.363439689424 68.6821006180114
"6838" 1367.4 115.781836756074 63.5423788662809
"6839" 1367.6 118.085491163334 58.2548142247426
"6840" 1367.8 121.85157498058 54.9312974437834
"6841" 1368 126.010702343232 55.2739044009341
"6842" 1368.2 126.218142473484 58.2755039370623
"6843" 1368.4 126.993479272111 61.9786270046164
"6844" 1368.6 126.010702343232 66.2409669443079
"6845" 1368.8 126.058094766028 70.1565590644614
"6846" 1369 125.96341779288 75.3959701397811
"6847" 1369.2 124.553110929765 78.3586312146633
"6848" 1369.4 122.931408916717 82.9881023693523
"6849" 1369.6 121.461736975336 88.7016663361584
"6850" 1369.8 118.673235370202 93.1396174283817
"6851" 1370 115.543385210972 97.1243048014849
"6852" 1370.2 111.317212935937 101.589611058704
"6853" 1370.4 106.053455292846 106.290799686128
"6854" 1370.6 101.104802289029 110.700487968642
"6855" 1370.8 95.8556961400283 114.924670809748
"6856" 1371 90.3498081300177 117.884649322948
"6857" 1371.2 84.3651833234768 119.979885399516
"6858" 1371.4 77.8065939559191 122.494326371906
"6859" 1371.6 71.010485671469 123.319416567767
"6860" 1371.8 64.1637008955125 124.263351509928
"6861" 1372 57.5113595908918 124.103224234503
"6862" 1372.2 50.6225329832951 123.818955275658
"6863" 1372.4 45.6474289064905 122.648402754895
"6864" 1372.6 42.1326327512125 118.768816496558
"6865" 1372.8 37.8854668666508 114.011747631839
"6866" 1373 33.4434814864907 110.195942038419
"6867" 1373.2 28.2715272301062 106.803947210471
"6868" 1373.4 22.3475132156125 105.284469936425
"6869" 1373.6 20.636879869938 104.913045483201
"6870" 1373.8 20.5697763110886 102.89759684855
"6871" 1374 20.4592077379641 98.4719406305778
"6872" 1374.2 18.782232078825 92.8397941917834
"6873" 1374.4 16.026469534723 87.9445896527268
"6874" 1374.6 14.2832086736429 82.4122764461258
"6875" 1374.8 13.8758938970609 77.0342920608681
"6876" 1375 11.9185769166809 71.9270881969479
"6877" 1375.2 9.89742815351249 66.2354883100347
"6878" 1375.4 10.3842667247625 61.6983535841584
"6879" 1375.6 12.0242015973552 56.5302065940798
"6880" 1375.8 11.2052302943862 51.2359364571689
"6881" 1376 7.91226116394936 47.1669312205565
"6882" 1376.2 4.312335760863 47.5770236453027
"6883" 1376.4 4.48946302454373 49.5923011124084
"6884" 1376.6 3.53174336854582 53.0391181968584
"6885" 1376.8 2.32243878871472 57.9305512484618
"6886" 1377 2.17292282301247 62.7288285599709
"6887" 1377.2 3.47115901301249 67.8443936934023
"6888" 1377.4 3.8414306024139 72.9381533868767
"6889" 1377.6 4.2428883037347 78.3590513558251
"6890" 1377.8 6.3337698119625 84.3947677758334
"6891" 1378 10.1846137349367 88.6544577474312
"6892" 1378.2 14.3236021637937 92.3570126086272
"6893" 1378.4 17.3805199003664 96.9826627975404
"6894" 1378.6 19.7968357605564 101.886610147125
"6895" 1378.8 23.6952446603562 106.917542877096
"6896" 1379 28.7683160984704 109.820552736432
"6897" 1379.2 34.3942598977739 111.612584552863
"6898" 1379.4 40.2232638954755 114.012463758973
"6899" 1379.6 45.0865344141614 117.749010536244
"6900" 1379.8 50.1529608899507 122.197618730507
"6901" 1380 55.0040801245451 124.305793846908
"6902" 1380.2 60.9086111313174 123.453232641646
"6903" 1380.4 66.7284721592451 121.346268206798
"6904" 1380.6 73.0516255808971 120.00913137962
"6905" 1380.8 79.1912293961974 119.228000858556
"6906" 1381 85.7975087656725 117.839279384518
"6907" 1381.2 91.9127446682799 115.436274388368
"6908" 1381.4 98.2640381528458 113.177745971625
"6909" 1381.6 104.758441674949 110.398783937116
"6910" 1381.8 109.68145139388 106.245076401638
"6911" 1382 113.271826960956 100.5611208512
"6912" 1382.2 116.294165712029 94.5772320605778
"6913" 1382.4 119.483284855585 89.2263143634574
"6914" 1382.6 123.521655974692 83.6060892904084
"6915" 1382.8 125.092979965601 78.9228931520702
"6916" 1383 126.300530539387 72.7907831844853
"6917" 1383.2 127.524708255822 70.1817369784493
"6918" 1383.4 127.932341305985 67.0752151377418
"6919" 1383.6 128.279024949215 62.9579935631044
"6920" 1383.8 127.69363783558 58.5601172556392
"6921" 1384 127.432314303598 54.8177017771584
"6922" 1384.2 127.395440031983 50.4304271233055
"6923" 1384.4 126.742466523969 49.6663509921778
"6924" 1384.6 126.949317451686 50.3361374600462
"6925" 1384.8 127.159949649859 50.8090663578319
"6926" 1385 127.075727341301 51.7855712910911
"6927" 1385.2 126.891418922924 53.0307178450408
"6928" 1385.4 126.980157184852 54.3023020097284
"6929" 1385.6 126.916404964959 55.534882740372
"6930" 1385.8 126.48274726177 56.364457466387
"6931" 1386 126.824440304595 58.5718673467731
"6932" 1386.2 127.081705457843 60.9765819042135
"6933" 1386.4 127.084065070097 63.9322996318565
"6934" 1386.6 127.088487782485 66.6605007992695
"6935" 1386.8 127.234709458182 69.9176583682056
"6936" 1387 127.117133350409 71.2697836076018
"6937" 1387.2 127.138875491898 70.8848634313786
"6938" 1387.4 125.677186251101 69.9116066567761
"6939" 1387.6 125.776692236722 69.2696670442384
"6940" 1387.8 126.608861634513 67.2473859848441
"6941" 1388 126.919511008548 64.598520501462
"6942" 1388.2 127.298781438341 61.5203097638156
"6943" 1388.4 127.415341691937 57.7603704744918
"6944" 1388.6 126.325369242002 54.1672589513523
"6945" 1388.8 126.134608005921 50.1294794542911
"6946" 1389 125.379511446431 46.6639836654747
"6947" 1389.2 124.583613178113 43.5749763717584
"6948" 1389.4 123.29772913827 40.3682069401099
"6949" 1389.6 121.320798579404 36.7413695593663
"6950" 1389.8 118.677818728331 34.1364058655524
"6951" 1390 116.803121411919 29.7658002982522
"6952" 1390.2 114.375767478455 26.686778162987
"6953" 1390.4 112.528783193661 22.7127064131683
"6954" 1390.6 108.448828341454 20.4068060586878
"6955" 1390.8 104.045259575839 18.0274876878713
"6956" 1391 99.8839206809452 15.313872480293
"6957" 1391.2 97.0463525911363 11.4874622079505
"6958" 1391.4 94.7635135085224 8.79587153284158
"6959" 1391.6 94.1828163168825 8.60179164934842
"6960" 1391.8 92.0684304737766 7.91830703784709
"6961" 1392 88.1204860549792 8.34517362912509
"6962" 1392.2 83.5195910907937 9.32669428193967
"6963" 1392.4 78.9344196145462 10.9839967103045
"6964" 1392.6 75.673836188296 13.1269210364368
"6965" 1392.8 72.4842146586943 15.1270808047039
"6966" 1393 69.6335143939921 18.2167143348013
"6967" 1393.2 67.1609879438814 21.821075351906
"6968" 1393.4 63.7717334304548 25.0731133778123
"6969" 1393.6 61.7378538433411 26.8388572595298
"6970" 1393.8 59.0203945780713 28.8682513440996
"6971" 1394 55.2845521657246 30.4108614051584
"6972" 1394.2 51.6058622296425 33.9096079372084
"6973" 1394.4 48.5551926454553 38.5304014620441
"6974" 1394.6 45.5729586547125 42.499294957187
"6975" 1394.8 42.7848055196007 46.5395368950408
"6976" 1395 41.2418837571757 51.3694274888217
"6977" 1395.2 42.2513286314411 56.5080582857707
"6978" 1395.4 43.576822161361 62.0838903920978
"6979" 1395.6 44.1507877521413 68.0664028542821
"6980" 1395.8 45.0541995338424 74.1052087195192
"6981" 1396 46.8582124828125 79.9645367774584
"6982" 1396.2 49.3378436057125 85.6811034674251
"6983" 1396.4 50.9133160401577 90.8374742616423
"6984" 1396.6 52.8116821178381 96.6329837108793
"6985" 1396.8 55.8073872858792 101.874436210692
"6986" 1397 57.9221807512817 107.493278528114
"6987" 1397.2 60.6777986151295 112.453864203839
"6988" 1397.4 60.7188462611171 116.464296301612
"6989" 1397.6 60.2846852904466 120.431414799664
"6990" 1397.8 58.9665682768351 122.12915429932
"6991" 1398 58.9114888311864 121.871600990658
"6992" 1398.2 61.6401631329282 121.838780412821
"6993" 1398.4 65.7090207474802 122.543752308384
"6994" 1398.6 70.7190299866654 121.974696217511
"6995" 1398.8 76.5014213770297 121.372451558986
"6996" 1399 82.3697552547493 120.446957592685
"6997" 1399.2 88.326535429392 118.664331945363
"6998" 1399.4 93.4098285826504 115.624398910848
"6999" 1399.6 98.186442426547 111.711783634779
"7000" 1399.8 103.222844877176 108.611143233116
"7001" 1400 109.084011457337 105.186589173509
"7002" 1400.2 113.131296239358 102.444232520612
"7003" 1400.4 114.585604838145 98.1099045212401
"7004" 1400.6 115.319913314216 93.3182512931255
"7005" 1400.8 114.108103482416 87.9562274915778
"7006" 1401 114.216004943237 82.1654445387503
"7007" 1401.2 115.551756382236 76.7178414205946
"7008" 1401.4 117.910679161513 72.1117814475827
"7009" 1401.6 120.372186393047 67.3206160545149
"7010" 1401.8 124.07667085227 62.9612979165662
"7011" 1402 126.49658174781 58.05276601278
"7012" 1402.2 125.622701451724 54.2309988836007
"7013" 1402.4 126.197320762282 51.8642144449084
"7014" 1402.6 125.87523571205 53.0491611560641
"7015" 1402.8 126.146689550872 54.4892480210884
"7016" 1403 126.40485309037 57.3028967694441
"7017" 1403.2 127.204594316092 60.8684530664388
"7018" 1403.4 127.306199930855 64.491416015787
"7019" 1403.6 127.450218549955 68.038489746668
"7020" 1403.8 126.542095201884 72.358727327187
"7021" 1404 125.985708263313 77.707460429987
"7022" 1404.2 124.197671506872 81.0017392636244
"7023" 1404.4 123.29772913827 84.4918518947992
"7024" 1404.6 121.663879986802 88.6575263056984
"7025" 1404.8 119.188349233651 92.697920113099
"7026" 1405 116.868156160452 98.2850098477948
"7027" 1405.2 114.443090298023 100.805122335528
"7028" 1405.4 110.595515650104 105.402547608944
"7029" 1405.6 107.316806904951 108.963424015801
"7030" 1405.8 102.916720360925 111.699184328705
"7031" 1406 98.4730449720869 113.410968118382
"7032" 1406.2 95.8771768243562 114.362116029127
"7033" 1406.4 94.5581207064466 114.229840384356
"7034" 1406.6 91.8876076675799 116.657505191608
"7035" 1406.8 90.1404701859352 118.460719619303
"7036" 1407 87.0859700008301 118.542770665829
"7037" 1407.2 82.589701440478 119.398237214883
"7038" 1407.4 78.0019370244754 120.085324158862
"7039" 1407.6 73.0955658827125 121.715812647858
"7040" 1407.8 68.0670643734458 123.234748990158
"7041" 1408 63.2817956216159 122.67964110202
"7042" 1408.2 58.9447914117125 120.088689956392
"7043" 1408.4 55.1141479754364 117.02014879368
"7044" 1408.6 50.5184098772146 114.753399582935
"7045" 1408.8 45.2736810488072 113.124905481085
"7046" 1409 39.5577976410458 113.852828790425
"7047" 1409.2 35.1674574816295 116.182840494265
"7048" 1409.4 32.4782711017516 114.336186583484
"7049" 1409.6 29.2300985658742 111.21501541402
"7050" 1409.8 26.5351363259812 106.771491305721
"7051" 1410 22.3320966608562 103.132372985627
"7052" 1410.2 17.6909449867441 100.895520571285
"7053" 1410.4 14.1694366162312 97.0103779521584
"7054" 1410.6 13.9179033544187 93.7729014533459
"7055" 1410.8 12.9766821166687 88.5231588600334
"7056" 1411 11.2968060001753 83.6445835030189
"7057" 1411.2 10.0861408368011 77.5783251247254
"7058" 1411.4 7.53834753396964 72.8186738630727
"7059" 1411.6 3.56463201869249 69.7097691126484
"7060" 1411.8 4.28324718292738 70.2335659822435
"7061" 1412 4.55031784594998 71.4188970567834
"7062" 1412.2 4.59723779520813 73.5913259855932
"7063" 1412.4 5.00332266743701 76.8509744734792
"7064" 1412.6 5.52100562880195 80.4134531863163
"7065" 1412.8 6.48383064215953 83.7607321306878
"7066" 1413 8.89050349882957 90.5476948697438
"7067" 1413.2 12.160303132791 95.1336871559812
"7068" 1413.4 14.8763393794855 99.5928153463206
"7069" 1413.6 16.988647537671 102.341062405488
"7070" 1413.8 21.0142810935342 105.225955232789
"7071" 1414 25.5055774442544 108.413917130771
"7072" 1414.2 28.6790387362891 112.727322465137
"7073" 1414.4 31.8478306109507 116.11924771508
"7074" 1414.6 36.6897775246375 117.583364575565
"7075" 1414.8 41.9032776909792 120.131964496058
"7076" 1415 45.0623190866458 123.247731352058
"7077" 1415.2 49.8517660698918 124.013690704158
"7078" 1415.4 54.5119863243401 125.271636805503
"7079" 1415.6 59.4233844287828 124.503160835253
"7080" 1415.8 65.0409376353268 125.821948254516
"7081" 1416 69.3891015602625 124.876090458944
"7082" 1416.2 74.3332177171791 122.917402365936
"7083" 1416.4 80.0839232106606 122.850086415344
"7084" 1416.6 83.2531822059708 120.47058776895
"7085" 1416.8 87.7663092381229 117.53431190134
"7086" 1417 92.7670897516875 115.518357635846
"7087" 1417.2 97.3533278967147 112.802181315012
"7088" 1417.4 102.102489821279 109.538357185658
"7089" 1417.6 106.995168286728 107.155798723329
"7090" 1417.8 111.477786366982 104.667322011546
"7091" 1418 113.016052504746 101.726842408382
"7092" 1418.2 113.434526510672 96.9744692915839
"7093" 1418.4 113.695554851002 92.1558032629563
"7094" 1418.6 114.601501607819 87.5226559187094
"7095" 1418.8 115.067687774647 82.839181788282
"7096" 1419 114.226421510734 78.5070958336321
"7097" 1419.2 113.609100692791 73.8161169493749
"7098" 1419.4 111.966331030937 69.1494425049463
"7099" 1419.6 110.956828931034 63.6042747992648
"7100" 1419.8 109.054274152856 58.8381769780647
"7101" 1420 106.519583905827 54.5320898153584
"7102" 1420.2 103.18533877276 50.3882741427624
"7103" 1420.4 98.7672592283982 48.9533834446156
"7104" 1420.6 93.9811315064242 46.2073411640702
"7105" 1420.8 89.2910623529625 43.2685926309184
"7106" 1421 84.2505941087472 41.3266432476074
"7107" 1421.2 80.2083728672184 37.3526066799231
"7108" 1421.4 76.3835065868232 32.7527282411002
"7109" 1421.6 72.8868494490894 27.8967770910623
"7110" 1421.8 69.0673244474554 23.4634431655299
"7111" 1422 66.0530757001824 18.2364309593235
"7112" 1422.2 65.726883246737 13.8490768670156
"7113" 1422.4 65.3603918785719 12.5016288949901
"7114" 1422.6 61.4516854946025 10.9892480027584
"7115" 1422.8 56.4986411168704 11.8624826610847
"7116" 1423 51.8422592376943 14.7140056533402
"7117" 1423.2 48.2237946751687 17.8788251835647
"7118" 1423.4 45.2769608033925 22.7551625927284
"7119" 1423.6 41.6622130494243 27.8105706834231
"7120" 1423.8 38.3098943622309 32.8396974615953
"7121" 1424 34.8354855787676 38.2267731612809
"7122" 1424.2 31.6727437683825 43.7865888707284
"7123" 1424.4 28.7218529085125 49.7349103908554
"7124" 1424.6 26.4278561769042 56.1172763549832
"7125" 1424.8 23.2445944229025 61.9865620183384
"7126" 1425 19.8268851603967 67.7863980330531
"7127" 1425.2 16.499341013836 73.4015710028349
"7128" 1425.4 13.3255830927312 78.9730088873459
"7129" 1425.6 9.86053091442828 82.5739915193584
"7130" 1425.8 7.5880950720066 82.1020444808761
"7131" 1426 6.30161582260551 78.9618757572282
"7132" 1426.2 3.73080625101249 75.0398941633918
"7133" 1426.4 3.89547726248091 70.9021648890532
"7134" 1426.6 3.65230824882644 66.3629464063677
"7135" 1426.8 3.84292664923975 61.370843999863
"7136" 1427 2.0924321792325 55.6589588282784
"7137" 1427.2 2.59885099767686 52.068286503542
"7138" 1427.4 5.20086781910072 49.8721855616055
"7139" 1427.6 8.62652325172302 45.7218490606953
"7140" 1427.8 9.97182146327653 40.312465065518
"7141" 1428 9.79563463406931 34.7274967369084
"7142" 1428.2 11.0890235136196 31.0738891736227
"7143" 1428.4 15.3541634585018 27.5823638337542
"7144" 1428.6 20.6476186451962 24.0269836504543
"7145" 1428.8 24.9039787252676 19.4606365617502
"7146" 1429 28.0467700897125 13.9451268227268
"7147" 1429.2 31.6044671426349 10.2683294980666
"7148" 1429.4 37.213684155523 9.87003175053736
"7149" 1429.6 43.7441029496082 10.0561752687542
"7150" 1429.8 50.2117188411062 10.2516875673147
"7151" 1430 56.5697325006004 11.6320889117848
"7152" 1430.2 62.315125451056 13.8527054774845
"7153" 1430.4 68.4410475004599 16.4336406142953
"7154" 1430.6 73.4834631200883 20.2138062400675
"7155" 1430.8 78.8819518042032 24.3171816391069
"7156" 1431 83.7816394033798 28.3548791940564
"7157" 1431.2 87.7719293082095 33.0624104720069
"7158" 1431.4 89.8619446354599 38.3710990964742
"7159" 1431.6 92.3590305128761 44.0148030567342
"7160" 1431.8 95.3489077989368 49.6444272624615
"7161" 1432 96.0022810898594 55.1369619014339
"7162" 1432.2 95.3175511137772 60.6903113660408
"7163" 1432.4 95.0769955844537 66.4369156776584
"7164" 1432.6 95.5488953857187 72.3104306465399
"7165" 1432.8 93.7280795859671 77.540769151219
"7166" 1433 90.6706292219242 81.0038893978055
"7167" 1433.2 88.7016502688788 82.8917380403168
"7168" 1433.4 88.3368587533125 88.0552813699795
"7169" 1433.6 90.0464308308809 92.7576295066005
"7170" 1433.8 94.0900120995428 96.6641816348251
"7171" 1434 98.9657995022857 98.7021001626326
"7172" 1434.2 102.936796178296 98.1720985840347
"7173" 1434.4 105.215502842937 96.5461601630069
"7174" 1434.6 108.736476752179 93.8513365564918
"7175" 1434.8 113.224857913231 91.1886000376272
"7176" 1435 115.87859788306 90.2281187827163
"7177" 1435.2 117.383354358564 90.9809408016945
"7178" 1435.4 116.003658428046 92.0203613733137
"7179" 1435.6 115.209553047829 95.5703955659033
"7180" 1435.8 113.409666668736 100.239395199201
"7181" 1436 111.140570238017 103.502844284525
"7182" 1436.2 106.91003662213 106.525685556511
"7183" 1436.4 102.386718782327 110.205543516292
"7184" 1436.6 97.5988071973316 113.531124021073
"7185" 1436.8 92.2523994854311 115.277768807031
"7186" 1437 86.450636602829 117.994147458627
"7187" 1437.2 80.2377882405866 119.465055756973
"7188" 1437.4 74.2023513381872 120.743073989351
"7189" 1437.6 68.0686203119507 121.91754979963
"7190" 1437.8 61.457377760974 122.956555520873
"7191" 1438 55.6059090802683 122.677715090031
"7192" 1438.2 49.0126944508534 123.075420003204
"7193" 1438.4 44.8762385660792 121.940840254125
"7194" 1438.6 41.5123016325994 118.67116655705
"7195" 1438.8 37.8450369131862 114.330215291169
"7196" 1439 33.4222709490073 110.643196334983
"7197" 1439.2 28.5454621218277 108.578791306093
"7198" 1439.4 23.8493588536391 108.385556315677
"7199" 1439.6 23.1187207565657 107.150431257456
"7200" 1439.8 22.653602511131 102.745369781179
"7201" 1440 21.8716699100533 98.0979819439849
"7202" 1440.2 19.7243928296072 93.1593994432952
"7203" 1440.4 16.1053575711489 88.8668963967039
"7204" 1440.6 12.0089711331301 85.6240828975114
"7205" 1440.8 7.92670561709249 82.4143084679884
"7206" 1441 5.30311452556804 79.8592353976029
"7207" 1441.2 5.94899946530558 77.8681091644343
"7208" 1441.4 7.95471042633391 73.507666355337
"7209" 1441.6 10.3510975034246 68.9142641874771
"7210" 1441.8 15.0507425456072 65.4987692098321
"7211" 1442 19.9808286412425 63.4938142349284
"7212" 1442.2 22.9385523231651 61.2596864083795
"7213" 1442.4 24.4494756286943 58.038212689397
"7214" 1442.6 27.5769190771189 54.2155411613712
"7215" 1442.8 30.5755200457805 49.5805902189419
"7216" 1443 34.9415844733307 45.973959488916
"7217" 1443.2 39.8591457990883 43.8299027508857
"7218" 1443.4 45.2121856503335 42.9012601173689
"7219" 1443.6 49.7709251153086 43.9490700622361
"7220" 1443.8 55.2688923587843 46.2102697951099
"7221" 1444 61.0442247932554 48.2745913795584
"7222" 1444.2 65.6206103976236 51.6442355349362
"7223" 1444.4 70.0332264391471 55.6990044215238
"7224" 1444.6 74.6041891337835 59.9475546849341
"7225" 1444.8 78.0704069627925 63.9845475147484
"7226" 1445 81.9306303462309 68.6483286828574
"7227" 1445.2 84.5486585401247 73.8355372298523
"7228" 1445.4 84.9399566120297 79.1529153248825
"7229" 1445.6 84.5051656927597 84.860929383046
"7230" 1445.8 81.7955598480706 90.3154041118677
"7231" 1446 79.8255619085939 95.9672602692631
"7232" 1446.2 78.991412808441 102.059589419694
"7233" 1446.4 77.979446672319 107.216189549029
"7234" 1446.6 78.8059504955839 111.643354436587
"7235" 1446.8 82.384827656336 113.892030432241
"7236" 1447 86.5523740994216 112.803126149829
"7237" 1447.2 90.0487602020352 110.408765540317
"7238" 1447.4 95.1352889349458 107.318373300758
"7239" 1447.6 100.676211905089 103.701640009088
"7240" 1447.8 106.137019921168 99.7814407163308
"7241" 1448 111.976483415609 96.4492048893842
"7242" 1448.2 117.509406157331 94.6224101723706
"7243" 1448.4 117.060334457062 94.6047462920884
"7244" 1448.6 116.401015934855 95.9940444777013
"7245" 1448.8 115.303820891992 98.2073517193384
"7246" 1449 112.766418258637 101.590717510002
"7247" 1449.2 110.978884716725 104.618828835371
"7248" 1449.4 108.717191359502 105.882128959256
"7249" 1449.6 105.791926553121 108.790460250115
"7250" 1449.8 102.120027397881 111.247245981022
"7251" 1450 98.5062814998929 111.868126696191
"7252" 1450.2 93.7620593943367 113.733372039169
"7253" 1450.4 90.0423311376493 117.191801166811
"7254" 1450.6 86.2468443566473 120.504076914113
"7255" 1450.8 80.6621191434291 122.358439561908
"7256" 1451 76.0482065391864 123.518385375148
"7257" 1451.2 70.0159745969507 124.201862017091
"7258" 1451.4 64.3065068764125 124.335004161183
"7259" 1451.6 58.7850781688032 123.637806039844
"7260" 1451.8 53.538137001974 124.268344726043
"7261" 1452 48.1824133966125 123.104925371158
"7262" 1452.2 43.0976549857792 121.053712190958
"7263" 1452.4 38.2750805963056 120.26223578271
"7264" 1452.6 34.594960541969 117.341885588593
"7265" 1452.8 29.7694993223032 114.956228913461
"7266" 1453 27.3566109796738 112.886550198255
"7267" 1453.2 24.382596794664 109.178391696613
"7268" 1453.4 21.0597385405416 104.986337768003
"7269" 1453.6 17.3555044151692 102.854378473114
"7270" 1453.8 17.6978163035688 103.081003516665
"7271" 1454 18.3712012279553 103.082414075101
"7272" 1454.2 18.9943545991553 102.634522589551
"7273" 1454.4 19.269326880902 100.264167813622
"7274" 1454.6 19.1494326607572 96.6471480394244
"7275" 1454.8 17.2852034722312 92.3610695967209
"7276" 1455 13.6301785453541 88.1052489181782
"7277" 1455.2 9.62302823153522 86.7926690294993
"7278" 1455.4 8.39265438783066 86.6362905793402
"7279" 1455.6 8.88365842279189 86.9051365497025
"7280" 1455.8 9.75462217261248 87.3774654223584
"7281" 1456 10.3994128136458 89.5801394913918
"7282" 1456.2 11.1053522607299 93.2624265166802
"7283" 1456.4 13.0757885401018 97.5922659587477
"7284" 1456.6 16.2224348711925 101.668449401878
"7285" 1456.8 19.6479456087595 105.525280021864
"7286" 1457 23.2831705839768 109.538357185658
"7287" 1457.2 26.8394104330125 112.411786619525
"7288" 1457.4 31.4765478241687 114.037556981627
"7289" 1457.6 35.0013649144908 116.855047017343
"7290" 1457.8 38.6497931790729 119.622513788972
"7291" 1458 43.0427410871676 120.857633759503
"7292" 1458.2 47.2352716311828 122.635563056312
"7293" 1458.4 51.190292348547 124.430021620262
"7294" 1458.6 55.5939154083367 124.467360054071
"7295" 1458.8 60.6260072777625 125.417835635974
"7296" 1459 64.9607193159555 125.522274023677
"7297" 1459.2 69.3202317135978 124.821130285744
"7298" 1459.4 73.8531248829948 124.485637742641
"7299" 1459.6 76.2404638922442 123.149255387402
"7300" 1459.8 79.3020100863215 123.050953754271
"7301" 1460 79.1147804608543 122.924158306728
"7302" 1460.2 80.0388384941713 120.84293972717
"7303" 1460.4 83.5873115843586 118.935589914812
"7304" 1460.6 87.7721260106625 118.604914177571
"7305" 1460.8 89.0163829064467 118.960818796237
"7306" 1461 90.1043832845865 116.685868653936
"7307" 1461.2 93.1282776059767 113.63243774198
"7308" 1461.4 96.5806585598125 110.871213007392
"7309" 1461.6 100.535448293024 109.557981686205
"7310" 1461.8 104.861167113754 108.381136305952
"7311" 1462 108.474551906828 106.10213097539
"7312" 1462.2 109.552771226734 103.638215343211
"7313" 1462.4 112.977381639513 101.21080020561
"7314" 1462.6 114.5562043609 100.909274380836
"7315" 1462.8 113.675514774339 101.646935773587
"7316" 1463 113.005942835692 101.973534906528
"7317" 1463.2 112.209894950718 102.692070454276
"7318" 1463.4 111.400406502836 103.9712149356
"7319" 1463.6 110.290426131119 105.256144783189
"7320" 1463.8 109.710376959317 106.836821361416
"7321" 1464 109.021818248106 106.970283722315
"7322" 1464.2 109.175599449428 106.192324226485
"7323" 1464.4 109.750882873189 105.914750878864
"7324" 1464.6 110.035605200729 106.041818993519
"7325" 1464.8 109.913544231113 106.394029133478
"7326" 1465 109.706361795842 106.889018486581
"7327" 1465.2 109.874178359545 107.245504559771
"7328" 1465.4 110.320990666128 106.889812694741
"7329" 1465.6 111.130535962771 106.592198606094
"7330" 1465.8 111.979082776168 106.447212050503
"7331" 1466 112.808610934812 105.448913187158
"7332" 1466.2 113.075083950719 104.704769556602
"7333" 1466.4 114.381837154149 102.415761361431
"7334" 1466.6 116.394339291593 99.6639727245184
"7335" 1466.8 118.035203857288 96.5242017463115
"7336" 1467 119.87322557214 92.7731560043712
"7337" 1467.2 121.785220955745 89.260033940207
"7338" 1467.4 123.474919471852 84.8329224899584
"7339" 1467.6 124.705197990522 80.3667403355526
"7340" 1467.8 126.872115084151 76.4838213036029
"7341" 1468 126.945343259268 72.5955891953217
"7342" 1468.2 127.559220942532 68.436577537304
"7343" 1468.4 127.28470812166 64.8752139079231
"7344" 1468.6 127.777274205512 60.8468633771878
"7345" 1468.8 127.158702844395 56.2724899783055
"7346" 1469 126.781102871602 52.1196841902178
"7347" 1469.2 125.566338633452 48.2596419931281
"7348" 1469.4 124.799043262711 44.1143228126733
"7349" 1469.6 124.004970761998 40.8227156489584
"7350" 1469.8 122.564162669745 38.4170713846536
"7351" 1470 121.267547024227 35.7373390304156
"7352" 1470.2 121.099824584773 34.8968318921258
"7353" 1470.4 121.349038040482 35.0609073947948
"7354" 1470.6 121.363252576239 35.8058901003943
"7355" 1470.8 121.944299003843 36.2931695820484
"7356" 1471 122.442703679331 36.2961987998251
"7357" 1471.2 122.560725151149 37.275777015916
"7358" 1471.4 122.734319840279 37.8082868411875
"7359" 1471.6 122.636501554083 38.344661822364
"7360" 1471.8 122.458250738599 39.5397087681103
"7361" 1472 123.233447540512 40.9380295693643
"7362" 1472.2 124.43044512854 43.4289545764428
"7363" 1472.4 124.504955338365 45.8980554835114
"7364" 1472.6 124.222703517292 48.3005561033584
"7365" 1472.8 125.001963166686 50.9720082469849
"7366" 1473 127.026238503073 53.7160209729341
"7367" 1473.2 126.896678148333 56.1134884649131
"7368" 1473.4 126.518378506119 59.6369118764008
"7369" 1473.6 127.654468079431 63.7895664739963
"7370" 1473.8 126.811233746483 66.9294817615114
"7371" 1474 126.603720105047 71.4004196852673
"7372" 1474.2 125.78169971917 75.1332435275299
"7373" 1474.4 124.560827808247 79.2762066505972
"7374" 1474.6 121.858844515807 82.5732278510114
"7375" 1474.8 119.659241029919 86.5758045750334
"7376" 1475 118.555740268419 91.4563612518147
"7377" 1475.2 118.512106947492 95.6618019915257
"7378" 1475.4 116.535320029532 97.4911109571683
"7379" 1475.6 113.333734226359 99.8426524156482
"7380" 1475.8 110.166700288163 103.741732597308
"7381" 1476 108.264390864906 108.131934646492
"7382" 1476.2 104.648385083044 110.183418292565
"7383" 1476.4 100.863215191575 111.339659899283
"7384" 1476.6 96.5676761979125 113.073887076425
"7385" 1476.8 92.7727268298809 115.244446881811
"7386" 1477 89.6371603190693 116.206570343386
"7387" 1477.2 85.6377787901029 115.511025729652
"7388" 1477.4 82.674926169675 115.265201578796
"7389" 1477.6 80.2368635709356 115.665033359235
"7390" 1477.8 77.3688283235693 116.989937862579
"7391" 1478 73.6807708114356 119.352880118741
"7392" 1478.2 70.8684626380609 122.020269973707
"7393" 1478.4 70.7553904537706 122.920659589352
"7394" 1478.6 71.0217090480357 122.27918677124
"7395" 1478.8 71.1893684471401 122.455807276158
"7396" 1479 71.379381396706 122.799211687707
"7397" 1479.2 71.6306088346283 123.124057272906
"7398" 1479.4 72.1617631374768 123.128108160266
"7399" 1479.6 73.0442199120518 123.024697292001
"7400" 1479.8 73.8904858882817 123.221909291576
"7401" 1480 75.2363992386093 123.632595564513
"7402" 1480.2 76.5095082765448 123.385511902546
"7403" 1480.4 77.9076946936458 123.256386259992
"7404" 1480.6 78.8672727119319 122.63169734061
"7405" 1480.8 78.6017446511082 122.31493483852
"7406" 1481 79.9090480781429 121.892767885061
"7407" 1481.2 81.5941445415 121.243579233746
"7408" 1481.4 84.3503048170349 120.921175839621
"7409" 1481.6 85.377736220018 120.778086661389
"7410" 1481.8 84.1868303992792 120.279097930925
"7411" 1482 83.1883355689703 119.809282416544
"7412" 1482.2 82.5790923303755 121.27672427072
"7413" 1482.4 81.3034732769007 122.675743760111
"7414" 1482.6 79.4342040803875 123.786499370908
"7415" 1482.8 76.433444017306 124.589430231898
"7416" 1483 73.3900294548989 125.040477508977
"7417" 1483.2 70.0000572178092 124.540118346038
"7418" 1483.4 66.7601732755125 123.742960962097
"7419" 1483.6 63.3214305868783 122.736036307415
"7420" 1483.8 59.7313698091831 123.514251605182
"7421" 1484 55.780409753704 125.488707992371
"7422" 1484.2 54.6865767085125 125.281542642903
"7423" 1484.4 54.3192348774784 125.363561288079
"7424" 1484.6 52.8323567588821 125.084735560908
"7425" 1484.8 50.758001107469 125.182103275158
"7426" 1485 49.8441557198125 125.402803427458
"7427" 1485.2 48.9135340053859 124.516551810665
"7428" 1485.4 46.5761671039521 123.671298741961
"7429" 1485.6 43.5444980675331 122.80914166189
"7430" 1485.8 41.6348771938193 122.358439561908
"7431" 1486 40.3184887883168 122.070569798039
"7432" 1486.2 38.5600490358562 121.003405538596
"7433" 1486.4 35.5887586852654 119.175088057194
"7434" 1486.6 32.6984068035342 117.337652209713
"7435" 1486.8 30.408193391102 115.412534304306
"7436" 1487 27.6861813412091 113.134763170428
"7437" 1487.2 25.6792844759912 110.137755596786
"7438" 1487.4 26.4668730915342 110.064707293126
"7439" 1487.6 26.0374354962867 109.448318224094
"7440" 1487.8 25.90630317145 109.376077661908
"7441" 1488 25.8357739938202 109.359314722093
"7442" 1488.2 25.5910538439967 109.115405500601
"7443" 1488.4 24.8449096758493 107.824002132653
"7444" 1488.6 24.0607662005447 105.574548947481
"7445" 1488.8 22.5847363739671 102.207256761219
"7446" 1489 19.9646596996034 99.2134454260978
"7447" 1489.2 16.9544707471973 97.3857375462236
"7448" 1489.4 14.5933339150553 97.3683202159727
"7449" 1489.6 13.7726631806625 97.8412491137584
"7450" 1489.8 13.9998545139125 97.8737050185084
"7451" 1490 13.2371407522875 98.0067742279834
"7452" 1490.2 14.1586975301007 98.2857040917467
"7453" 1490.4 13.7621774268202 97.1751540839661
"7454" 1490.6 14.3920113768228 94.8929099595032
"7455" 1490.8 14.5571687640482 91.4696913555513
"7456" 1491 14.2778297922419 87.2247317529467
"7457" 1491.2 12.8325126531723 83.3280392198182
"7458" 1491.4 10.9438852036337 79.9405390781887
"7459" 1491.6 8.51480661116248 77.0512947670984
"7460" 1491.8 5.08608615239128 74.3738596574312
"7461" 1492 3.82248581700732 73.6153587756636
"7462" 1492.2 4.03464876356567 74.1945674640733
"7463" 1492.4 5.36171546469997 74.8795079007522
"7464" 1492.6 6.80948064444105 74.221696259837
"7465" 1492.8 9.3890661927967 72.7265283771058
"7466" 1493 12.8046904093004 72.0370345154311
"7467" 1493.2 17.6444276754234 71.4505495975545
"7468" 1493.4 21.8586001432341 71.1902000372306
"7469" 1493.6 25.6887010827852 71.7105084434009
"7470" 1493.8 29.5483537700669 73.7333886801683
"7471" 1494 33.3780269361086 76.1162651173315
"7472" 1494.2 36.975487837664 78.7681924581281
"7473" 1494.4 41.0083602106725 80.9888451313684
"7474" 1494.6 43.747525681469 85.0581382463975
"7475" 1494.8 45.7550034597821 88.996322190518
"7476" 1495 48.1744564651254 92.5712477540939
"7477" 1495.2 50.3625650347739 96.1399695974993
"7478" 1495.4 51.9256610777792 100.693041277792
"7479" 1495.6 54.0854369074908 105.395290388006
"7480" 1495.8 56.0125280531305 109.857081463765
"7481" 1496 59.7588618696772 113.745406109605
"7482" 1496.2 63.1950169691279 117.747917795939
"7483" 1496.4 63.5102553465458 121.871600990658
"7484" 1496.6 61.9456505538742 123.570356856297
"7485" 1496.8 60.6138363134812 123.283432847283
"7486" 1497 58.1545246586082 124.552320612775
"7487" 1497.2 55.4526787239301 124.060769598961
"7488" 1497.4 51.731678249969 123.958656778713
"7489" 1497.6 47.9223184909608 123.673463288848
"7490" 1497.8 46.6345949458158 122.425174736844
"7491" 1498 44.7466030972516 120.279850531615
"7492" 1498.2 43.36757992695 117.769986027877
"7493" 1498.4 41.3632494794905 115.043021294576
"7494" 1498.6 39.0478238351279 111.36230770095
"7495" 1498.8 36.1594899196093 108.669376510094
"7496" 1499 32.0931236955231 106.446069069265
"7497" 1499.2 27.1336773027458 105.396983739558
"7498" 1499.4 22.9216686402867 105.800693316062
"7499" 1499.6 22.3128935838792 106.561068856592
"7500" 1499.8 23.415130145344 105.844218813552
"7501" 1500 23.4438512946849 103.752252787124
"7502" 1500.2 22.0924726221576 99.5900988974487
"7503" 1500.4 21.1098613811458 94.7341371656918
"7504" 1500.6 19.4501638988312 89.7958939820156
"7505" 1500.8 17.2540998968458 84.7676172755524
"7506" 1501 14.6967141978351 80.6567898168358
"7507" 1501.2 14.7548736734001 75.9206039802258
"7508" 1501.4 14.2115668772048 70.9942953578287
"7509" 1501.6 15.2591436182125 65.6406641477918
"7510" 1501.8 14.691948703478 60.225527009986
"7511" 1502 13.3637187808125 55.1725530024251
"7512" 1502.2 13.1671718599544 49.9915842196817
"7513" 1502.4 15.4798437705125 46.4208955625513
"7514" 1502.6 19.8413649279806 43.0368989040733
"7515" 1502.8 24.4011605886687 39.9285554730959
"7516" 1503 29.9782105117383 37.546972591481
"7517" 1503.2 35.6517010342914 36.5057386761058
"7518" 1503.4 41.5359739961349 37.2014315173421
"7519" 1503.6 47.4551514694067 39.3599529879565
"7520" 1503.8 52.7355825089611 41.6133050895229
"7521" 1504 56.5957475761595 44.7258245707761
"7522" 1504.2 60.8556481132578 48.6951709150735
"7523" 1504.4 64.1178807946889 53.3132751334525
"7524" 1504.6 67.1496441325125 57.82255136644
"7525" 1504.8 70.7476130019411 62.6516298722441
"7526" 1505 74.2911914815413 66.0274719561969
"7527" 1505.2 76.9643097289125 70.6172362094584
"7528" 1505.4 77.8244959012544 76.5568761716423
"7529" 1505.6 79.6783527121866 82.2834200035742
"7530" 1505.8 80.8336370520518 87.9679440849562
"7531" 1506 79.705442712941 93.6535100894441
"7532" 1506.2 77.7821985286125 99.1351578497918
"7533" 1506.4 75.5165525432366 103.828356287917
"7534" 1506.6 72.1100476848532 108.837166979741
"7535" 1506.8 67.9244861532809 113.030612536758
"7536" 1507 63.5936058729473 116.14383936543
"7537" 1507.2 58.3476027643125 119.766408516243
"7538" 1507.4 56.9506435585455 123.427344468895
"7539" 1507.6 58.3907832288929 123.988290430876
"7540" 1507.8 60.4244787529195 122.904151634798
"7541" 1508 64.4233481335125 121.32448716773
"7542" 1508.2 69.837473874031 119.527563425381
"7543" 1508.4 74.7748265737776 117.312914995773
"7544" 1508.6 79.6285009155801 115.055860993158
"7545" 1508.8 85.3287691342478 114.145186489291
"7546" 1509 91.0423829732725 113.788782471718
"7547" 1509.2 96.6598957341676 113.972505275986
"7548" 1509.4 99.2145506888184 112.017988308558
"7549" 1509.6 102.569611734288 107.857214254226
"7550" 1509.8 106.664002602491 103.223567022343
"7551" 1510 111.363053159773 99.5193605019628
"7552" 1510.2 115.933880344368 95.5903484701069
"7553" 1510.4 119.49529098166 92.0999904805702
"7554" 1510.6 120.869629368819 89.7518237294554
"7555" 1510.8 119.643152973685 86.3424578115722
"7556" 1511 117.101353196257 81.7353861847116
"7557" 1511.2 115.728804790577 76.573627606352
"7558" 1511.4 115.129139069321 71.5055612279776
"7559" 1511.6 114.596830907451 66.4523071376429
"7560" 1511.8 113.500570824082 62.1267715268584
"7561" 1512 112.475396979379 57.1718367350251
"7562" 1512.2 112.709535015049 51.9082861471479
"7563" 1512.4 114.435300880882 46.3570965269284
"7564" 1512.6 117.627979131354 41.7043029533079
"7565" 1512.8 120.853744872971 39.6057085490116
"7566" 1513 121.424410008466 40.8416432046257
"7567" 1513.2 121.962940667192 39.7027033397992
"7568" 1513.4 119.973576467422 39.5374618208584
"7569" 1513.6 117.170001251007 37.3666742547374
"7570" 1513.8 113.181204721343 34.5833925198184
"7571" 1514 109.171499756197 31.0203491322531
"7572" 1514.2 105.396469099725 27.0905239980069
"7573" 1514.4 102.131585043693 22.5689623766265
"7574" 1514.6 98.9421501894225 18.1477223544184
"7575" 1514.8 96.2820642361125 12.8883820864156
"7576" 1515 92.3990397918225 9.87146664316842
"7577" 1515.2 87.1068156291169 9.86021050741116
"7578" 1515.4 81.9324171004026 10.43799694362
"7579" 1515.6 76.365709955219 10.9570743232671
"7580" 1515.8 70.6632575628673 10.882876392352
"7581" 1516 64.8474386222458 9.92902178092508
"7582" 1516.2 59.0263948293696 8.20969782535229
"7583" 1516.4 53.6833941980579 6.53905170540084
"7584" 1516.6 48.5897198349143 3.4560808471771
"7585" 1516.8 46.9053589549756 4.26985079620052
"7586" 1517 42.78337364145 6.05270489028342
"7587" 1517.2 39.2195706943838 10.1802283413861
"7588" 1517.4 34.5890856488288 13.8133091352502
"7589" 1517.6 29.9408283627019 17.4544642289584
"7590" 1517.8 26.674925168163 21.2538847834594
"7591" 1518 22.1779311132937 25.2341445975334
"7592" 1518.2 17.2850753568178 28.7163215361058
"7593" 1518.4 12.1786146016554 30.1512141671584
"7594" 1518.6 11.049267496555 29.9440488176903
"7595" 1518.8 11.3621772461429 32.7801424519084
"7596" 1519 11.0534108035444 38.0607872098499
"7597" 1519.2 10.8537954801458 44.1635101112251
"7598" 1519.4 10.5984756961125 50.2868574740584
"7599" 1519.6 10.9904592683189 57.2047812232874
"7600" 1519.8 11.0699404177441 63.0512523505795
"7601" 1520 11.480438733577 69.6804122233197
"7602" 1520.2 12.9526106539791 75.8318182392917
"7603" 1520.4 13.6159475262982 82.2243950596227
"7604" 1520.6 13.4822351813835 88.8105506617713
"7605" 1520.8 11.9768064578345 93.1464749866669
"7606" 1521 11.9819200642167 92.8176236089612
"7607" 1521.2 11.8500455582017 92.2191846617665
"7608" 1521.4 11.4454515598163 91.7270496599432
"7609" 1521.6 10.4639312182398 90.0707154092493
"7610" 1521.8 8.85465134283506 87.96879106761
"7611" 1522 7.31493677863557 85.6178560632969
"7612" 1522.2 6.16204857046704 82.824197039613
"7613" 1522.4 3.00866237032499 77.6585447449709
"7614" 1522.6 2.56007540110177 73.0973309881405
"7615" 1522.8 4.44483615551249 70.724661687598
"7616" 1523 4.41454397774582 65.5541150684584
"7617" 1523.2 2.90232657713091 60.5299410131584
"7618" 1523.4 1.85462033546429 55.903214928797
"7619" 1523.6 3.3127741978325 51.6811631421184
"7620" 1523.8 5.29416416897033 46.4386038617006
"7621" 1524 5.297728032234 40.7408774688799
"7622" 1524.2 6.55197335620479 36.0182431027353
"7623" 1524.4 10.1356926777948 31.6678595044172
"7624" 1524.6 12.8395754708498 26.3315843165801
"7625" 1524.8 16.5005260164435 21.3948348994343
"7626" 1525 21.2884037560931 17.6002017109326
"7627" 1525.2 26.9184614485422 14.8654470666832
"7628" 1525.4 31.6877203281413 11.1795667514368
"7629" 1525.6 34.5613449987798 7.83183475808911
"7630" 1525.8 39.6919487140125 6.09359933026842
"7631" 1526 45.6055470325431 5.96030491655637
"7632" 1526.2 52.2710287337146 6.50536117887118
"7633" 1526.4 58.1918144215125 5.92773292714811
"7634" 1526.6 63.8598583829593 6.12417693584991
"7635" 1526.8 69.6350303230589 5.50212559888007
"7636" 1527 75.9583147918955 6.75395959823288
"7637" 1527.2 81.7872571747625 8.24347846090842
"7638" 1527.4 86.6525019932544 11.4356737377713
"7639" 1527.6 90.7989569957084 16.0298842283027
"7640" 1527.8 95.5248044048733 20.2337603858182
"7641" 1528 100.194439525399 23.7630890796636
"7642" 1528.2 105.142923652104 27.0274989263217
"7643" 1528.4 110.060849050295 30.394151434396
"7644" 1528.6 114.5864077053 35.2340055534614
"7645" 1528.8 117.095386834192 40.8071368146784
"7646" 1529 119.566913816028 46.9338674597039
"7647" 1529.2 122.220028473829 52.8200077215258
"7648" 1529.4 123.403118012869 58.8679416134852
"7649" 1529.6 124.68823574166 65.5243320029231
"7650" 1529.8 126.640372221648 69.4234891264011
"7651" 1530 124.693963254262 71.3494414206184
"7652" 1530.2 121.002497971289 74.8193620675565
"7653" 1530.4 116.589755348775 79.9656711585953
"7654" 1530.6 112.555454877762 85.0382060875022
"7655" 1530.8 107.914260498512 88.9574952324231
"7656" 1531 102.717258750419 91.6510966803147
"7657" 1531.2 97.8399476641125 94.3126431493384
"7658" 1531.4 92.4732801644609 95.0322407471893
"7659" 1531.6 86.9068233675016 96.7803643663215
"7660" 1531.8 81.3765221043056 99.8441141875722
"7661" 1532 74.930107919478 101.737748354365
"7662" 1532.2 69.5034027900342 103.028831593843
"7663" 1532.4 63.6444064195125 105.666681838384
"7664" 1532.6 59.1675414106283 110.058334943864
"7665" 1532.8 55.1985777227709 114.311927895518
"7666" 1533 50.1936087808527 117.541247183705
"7667" 1533.2 44.4137593728028 117.664896949191
"7668" 1533.4 39.5656916779521 114.730588629071
"7669" 1533.6 34.8317623879756 111.206249048706
"7670" 1533.8 30.3485428545825 106.530343933428
"7671" 1534 26.4215406593562 101.517691724315
"7672" 1534.2 22.5035665045737 96.5599694780768
"7673" 1534.4 19.7202931363756 91.1833473056742
"7674" 1534.6 15.3767485436595 86.8383155693349
"7675" 1534.8 9.99383183098774 84.2606702604653
"7676" 1535 7.65407601719249 85.1548850650784
"7677" 1535.2 9.18431249985053 85.6809815673134
"7678" 1535.4 10.0365248881553 87.5703462277299
"7679" 1535.6 11.7390002304384 92.6396494458251
"7680" 1535.8 14.050372835219 95.7897537082997
"7681" 1536 17.7767231835894 100.842314662422
"7682" 1536.2 21.5941174395448 105.193453807836
"7683" 1536.4 25.6117305576864 109.692169951648
"7684" 1536.6 29.4642817296687 112.848859470158
"7685" 1536.8 33.9033846031059 115.278415768587
"7686" 1537 40.9700398596849 116.909205071296
"7687" 1537.2 45.2020761795239 119.888840264113
"7688" 1537.4 48.6243781517299 123.0527136983
"7689" 1537.6 52.5228497251792 124.727720608658
"7690" 1537.8 57.8164208244041 123.929227144809
"7691" 1538 64.3816191131196 123.800409044373
"7692" 1538.2 69.124817764441 125.223832295551
"7693" 1538.4 73.428102044151 123.337982229363
"7694" 1538.6 78.4783776855 121.535682376496
"7695" 1538.8 83.2327932401663 119.669592683774
"7696" 1539 87.8685320684754 119.469864039158
"7697" 1539.2 91.1994695522625 117.737898940227
"7698" 1539.4 94.8383048266753 115.59025123881
"7699" 1539.6 98.3116401464792 112.117519749792
"7700" 1539.8 103.316713715306 109.330191727607
"7701" 1540 108.18909986214 106.508218674105
"7702" 1540.2 111.662917497137 103.270310580815
"7703" 1540.4 114.3486436152 100.892915557877
"7704" 1540.6 115.212005209108 97.4012299114882
"7705" 1540.8 114.238328066608 92.8684520651265
"7706" 1541 113.312410333706 88.0399846651262
"7707" 1541.2 111.799091184458 83.5214217127997
"7708" 1541.4 111.130847824587 78.8847909760307
"7709" 1541.6 111.138451475875 74.846204932554
"7710" 1541.8 110.507910625926 69.9661425376475
"7711" 1542 108.234762557919 65.8324244516897
"7712" 1542.2 107.712619558364 60.2150496819669
"7713" 1542.4 106.959989979471 55.9004575273749
"7714" 1542.6 106.366044786821 51.0624845424669
"7715" 1542.8 105.683654681149 45.5097416997645
"7716" 1543 105.876929447869 40.909864573396
"7717" 1543.2 107.027360196081 36.7353214970742
"7718" 1543.4 107.868073249445 31.8401695181873
"7719" 1543.6 107.133994053706 27.4328665529951
"7720" 1543.8 104.584666505336 23.8929520630114
"7721" 1544 105.170742999033 21.6305456221788
"7722" 1544.2 108.384871117387 21.0323532364373
"7723" 1544.4 111.021289226311 22.7587577083315
"7724" 1544.6 113.224046515613 25.1698819061284
"7725" 1544.8 114.895061954455 27.5918342497298
"7726" 1545 116.780964015407 29.6493959475623
"7727" 1545.2 117.17662972698 31.3851452000836
"7728" 1545.4 116.735839678681 30.9185874398614
"7729" 1545.6 115.849561911409 31.0907624201275
"7730" 1545.8 116.172842202225 31.4198865627327
"7731" 1546 116.11499999574 31.4738726221188
"7732" 1546.2 116.14356543493 31.5011277200613
"7733" 1546.4 116.337958748484 31.9093968930441
"7734" 1546.6 116.699412192008 33.1270740162749
"7735" 1546.8 116.911163337561 33.9097970007312
"7736" 1547 117.100265055028 35.088445738219
"7737" 1547.2 117.487788362988 35.7580520491188
"7738" 1547.4 118.190197361604 36.9311864328931
"7739" 1547.6 118.926580490775 37.9822252821778
"7740" 1547.8 120.125029191248 39.1384379051018
"7741" 1548 121.463812966959 40.4967701356244
"7742" 1548.2 123.387766181965 41.7324607828565
"7743" 1548.4 123.499161302765 42.184771674093
"7744" 1548.6 124.305419708827 44.161037280387
"7745" 1548.8 125.006863384522 46.8908984772458
"7746" 1549 125.997192660378 49.6809306984565
"7747" 1549.2 126.65927857393 54.0753123442361
"7748" 1549.4 127.295628579023 57.4492265342884
"7749" 1549.6 128.303461971017 60.6023205529549
"7750" 1549.8 127.970761329984 65.2934691872353
"7751" 1550 127.464689181124 70.1192428903623
"7752" 1550.2 126.482856357248 74.9212710134819
"7753" 1550.4 124.278463404344 79.3980687686139
"7754" 1550.6 122.739582433183 84.2876632901584
"7755" 1550.8 120.686907321666 89.3769988157642
"7756" 1551 119.198529461992 94.4995891606984
"7757" 1551.2 116.269708617352 98.1800887593484
"7758" 1551.4 112.530488797186 102.330649723101
"7759" 1551.6 109.69431630542 106.989397573437
"7760" 1551.8 105.506739326364 110.524888151822
"7761" 1552 100.506446117391 112.687563458674
"7762" 1552.2 96.0170547181973 113.637679068213
"7763" 1552.4 91.3267965632048 114.508033853642
"7764" 1552.6 86.527083784032 115.576841490184
"7765" 1552.8 81.515126896474 116.473934369928
"7766" 1553 76.8003696705009 118.3256046996
"7767" 1553.2 72.1485667806004 121.445750987675
"7768" 1553.4 70.1840928974905 124.377482163994
"7769" 1553.6 70.7218875843512 123.992751410771
"7770" 1553.8 71.4208411976125 124.013690704158
"7771" 1554 71.6412591246538 123.361750356571
"7772" 1554.2 72.1307714088809 123.456132424664
"7773" 1554.4 73.4111371412048 122.823878635521
"7774" 1554.6 74.7739594961755 123.437951176419
"7775" 1554.8 76.0713373722444 124.134145608385
"7776" 1555 77.4559643376415 124.005314986804
"7777" 1555.2 78.9956846931754 123.199740373799
"7778" 1555.4 80.1482339848875 123.510624180533
"7779" 1555.6 80.5157703568092 122.742560544499
"7780" 1555.8 82.4266384983375 121.842390676383
"7781" 1556 85.0319203381982 121.693557170316
"7782" 1556.2 84.9428984280268 121.320777921473
"7783" 1556.4 85.6618348671327 120.025311928045
"7784" 1556.6 87.9389669048098 118.476888791131
"7785" 1556.8 92.0005402922284 117.459073213056
"7786" 1557 94.915852982681 116.263658257563
"7787" 1557.2 98.5366677527458 113.549907012758
"7788" 1557.4 102.890388358605 110.980003187344
"7789" 1557.6 107.400610527686 108.206253964615
"7790" 1557.8 111.585458301781 104.969770345901
"7791" 1558 114.774627365044 101.164733760158
"7792" 1558.2 118.189607135008 97.5026793984653
"7793" 1558.4 119.954102924573 93.6855950695684
"7794" 1558.6 122.606399460742 89.6389928653384
"7795" 1558.8 123.823438046661 85.2324193294158
"7796" 1559 124.974382271303 80.9226350856784
"7797" 1559.2 126.097203841983 76.1736871026584
"7798" 1559.4 127.615939999377 71.6960326706438
"7799" 1559.6 128.413045947157 69.6115278189061
"7800" 1559.8 128.888264791186 67.5778655600238
"7801" 1560 128.39496131907 64.4410483560847
"7802" 1560.2 127.40965484874 60.2754353046238
"7803" 1560.4 127.398086407443 55.694332551
"7804" 1560.6 127.210771140785 51.2023106904615
"7805" 1560.8 125.753553085807 46.6655421723055
"7806" 1561 124.604232223483 42.7746519440408
"7807" 1561.2 123.788259799069 39.178854692149
"7808" 1561.4 122.512926455062 36.6865351476184
"7809" 1561.6 122.399979906532 35.3545448166784
"7810" 1561.8 122.511303659825 35.2386772367209
"7811" 1562 122.458605519744 34.1525147611795
"7812" 1562.2 122.570063113754 33.6864111768507
"7813" 1562.4 122.492606236436 33.2881479175606
"7814" 1562.6 122.522436789943 33.3484981792747
"7815" 1562.8 122.702739999106 33.570853889609
"7816" 1563 122.718480518479 33.2237064834917
"7817" 1563.2 122.722807972446 33.3145830167918
"7818" 1563.4 122.656114270136 33.8397322834525
"7819" 1563.6 122.803686594857 34.390626828986
"7820" 1563.8 123.014643688265 34.8248644511584
"7821" 1564 122.813684505746 35.3095392954251
"7822" 1564.2 122.562915240317 35.4793360974574
"7823" 1564.4 122.274467411484 36.1549441703471
"7824" 1564.6 122.616464004671 37.4470444784851
"7825" 1564.8 123.615499904998 40.1735975539584
"7826" 1565 124.121441094472 43.3542762194584
"7827" 1565.2 124.963596924493 46.8647568093796
"7828" 1565.4 125.485954249554 51.0461248870347
"7829" 1565.6 126.839797879849 53.9913245100623
"7830" 1565.8 127.246851990741 57.3399892320156
"7831" 1566 128.149598546795 59.7179310188471
"7832" 1566.2 127.409024517003 59.2117319586969
"7833" 1566.4 126.778025744119 58.5825867281584
"7834" 1566.6 126.94306104976 57.5182901288317
"7835" 1566.8 126.680843047027 56.4192882056139
"7836" 1567 126.695807727971 54.6271349969749
"7837" 1567.2 126.333941029571 52.6374286463055
"7838" 1567.4 126.061661146952 50.2144231744855
"7839" 1567.6 125.097343784727 48.0986671285053
"7840" 1567.8 124.397885919094 45.1299453919849
"7841" 1568 123.350288797613 41.4926055229984
"7842" 1568.2 121.831352455312 37.5472657415884
"7843" 1568.4 120.17331937837 33.956900826987
"7844" 1568.6 117.335211004214 30.9938193866296
"7845" 1568.8 114.730000496012 27.1538159049525
"7846" 1569 112.586625400146 23.383676008396
"7847" 1569.2 110.461094435954 20.5022646020702
"7848" 1569.4 107.175264513436 17.5495849959565
"7849" 1569.6 103.667357160136 14.6032290639505
"7850" 1569.8 99.9842011045958 11.6297111898251
"7851" 1570 97.7210988252753 10.4809283069213
"7852" 1570.2 93.9511658245451 10.7115383482019
"7853" 1570.4 89.2873333766721 9.62112803487118
"7854" 1570.6 85.8442452685125 6.45371934227182
"7855" 1570.8 82.0702726641825 4.59024182224842
"7856" 1571 77.4589377173025 3.40235570839842
"7857" 1571.2 73.4821517704014 1.42052604013064
"7858" 1571.4 70.1620819856349 1.63240937295433
"7859" 1571.6 65.3645693712625 3.36697877222091
"7860" 1571.8 60.8699284588218 4.46219825905532
"7861" 1572 56.9281057897572 4.71545255946693
"7862" 1572.2 52.9360076986283 4.91760232678999
"7863" 1572.4 48.2582577213967 4.22065447742157
"7864" 1572.6 45.2296192972795 6.86615069719725
"7865" 1572.8 42.204417575836 10.1469218159525
"7866" 1573 39.3459624672601 13.9862829664303
"7867" 1573.2 36.5072130604187 17.9640219335334
"7868" 1573.4 36.2240007639167 22.4405198599563
"7869" 1573.6 35.4355886339411 26.4961799706969
"7870" 1573.8 36.9977519614686 30.844557890609
"7871" 1574 39.7709997295422 33.7489994105347
"7872" 1574.2 41.2995518258848 35.6576691560201
"7873" 1574.4 44.1791501834912 36.4614707119563
"7874" 1574.6 48.4134490214931 36.7722187361584
"7875" 1574.8 52.785042524336 38.7463014133055
"7876" 1575 57.2328342924842 40.3252217429414
"7877" 1575.2 59.6778537108426 43.6730373189254
"7878" 1575.4 59.8680664433066 47.0511946875702
"7879" 1575.6 58.8103857826301 51.0528168261584
"7880" 1575.8 57.7830628290174 54.9809453376832
"7881" 1576 59.2146304104564 59.4525263059435
"7882" 1576.2 61.8168893212817 63.4509724406584
"7883" 1576.4 66.4908195987087 65.8696956600649
"7884" 1576.6 71.6849776635592 67.3620606261397
"7885" 1576.8 76.9856924426301 69.0066596655113
"7886" 1577 81.6173409675419 69.5144991163055
"7887" 1577.2 86.9377595977817 67.8287746698219
"7888" 1577.4 91.8046767173066 67.0593053805113
"7889" 1577.6 97.1965995077347 66.1628435931029
"7890" 1577.8 101.89415382317 64.4320680756727
"7891" 1578 106.246801171907 62.1021169496722
"7892" 1578.2 110.477349662198 58.8607801974441
"7893" 1578.4 115.312958477484 57.5003071351488
"7894" 1578.6 119.323759322166 58.4140656842642
"7895" 1578.8 122.142929140912 60.7530015948948
"7896" 1579 122.660264015116 64.0645727531018
"7897" 1579.2 123.171568993139 65.3382681355603
"7898" 1579.4 122.423033434028 67.764657235613
"7899" 1579.6 120.47719224482 72.3676081187065
"7900" 1579.8 119.018236911106 77.6991146259084
"7901" 1580 117.459642464574 83.1915236616945
"7902" 1580.2 114.989005042829 88.0782558884851
"7903" 1580.4 111.791203731176 92.08118012339
"7904" 1580.6 108.611717175055 97.1484881851371
"7905" 1580.8 105.51867308686 101.612966886811
"7906" 1581 102.137109453012 106.600015942292
"7907" 1581.2 101.356786636683 111.15286580918
"7908" 1581.4 101.808073728995 109.509258788296
"7909" 1581.6 100.281221808672 108.279953242397
"7910" 1581.8 96.9377448437213 105.918275502005
"7911" 1582 92.6848451079487 102.994694347126
"7912" 1582.2 89.3976649432032 99.7781639737254
"7913" 1582.4 87.0987513973756 96.7671294870847
"7914" 1582.6 84.4040144952312 93.6146789176896
"7915" 1582.8 79.5995833253777 92.2127388185517
"7916" 1583 74.7689475648573 92.9007889093308
"7917" 1583.2 70.1961717250458 95.0846609369918
"7918" 1583.4 67.1691176753625 99.0992399818684
"7919" 1583.6 63.6485942781899 101.696591812191
"7920" 1583.8 59.5010994301508 104.995911622988
"7921" 1584 56.2854570688283 108.586545073727
"7922" 1584.2 55.3106152407511 113.670583967692
"7923" 1584.4 53.5858981995994 118.603432494963
"7924" 1584.6 50.6177517553831 122.290854913194
"7925" 1584.8 48.1360083583316 121.585712808392
"7926" 1585 44.6364379273056 120.512929667676
"7927" 1585.2 40.0493203245564 118.612457500488
"7928" 1585.4 35.527925189704 116.356859387818
"7929" 1585.6 30.0484880151687 113.595345279408
"7930" 1585.8 26.3625073428084 110.147733356475
"7931" 1586 23.3886986399925 106.210977830688
"7932" 1586.2 20.2468047806687 101.679971248065
"7933" 1586.4 17.8369538529812 96.1908663572209
"7934" 1586.6 14.7437304669042 91.5711698324058
"7935" 1586.8 10.7825891921489 87.108376466613
"7936" 1587 7.10543827501853 83.6588790150018
"7937" 1587.2 6.95421167719603 83.8341022921331
"7938" 1587.4 8.24001328427916 81.6738810942917
"7939" 1587.6 10.29117891004 77.7051778169057
"7940" 1587.8 11.903655940152 72.7711006232863
"7941" 1588 12.3094919837966 67.6156551274425
"7942" 1588.2 12.9407353151869 63.0343291982863
"7943" 1588.4 13.9462131065015 58.3942711489496
"7944" 1588.6 16.3020600241792 53.6319793902917
"7945" 1588.8 18.6951420677458 48.3481580969918
"7946" 1589 21.9988440674411 44.0847327859543
"7947" 1589.2 27.2491662304812 41.7866560200334
"7948" 1589.4 32.9874861042268 39.9634952481074
"7949" 1589.6 38.5375892151723 38.6071484438801
"7950" 1589.8 44.225940256361 39.722755531613
"7951" 1590 49.1237571094747 42.5224252569603
"7952" 1590.2 52.9039985553202 46.3704284139565
"7953" 1590.4 54.1761051969105 50.3242920515759
"7954" 1590.6 54.9124698055725 54.4152485582584
"7955" 1590.8 53.9791704580431 57.1240581106176
"7956" 1591 53.5684184416415 60.7979639685133
"7957" 1591.2 53.9076349945125 64.9413732944257
"7958" 1591.4 53.8233165615537 69.2789822234986
"7959" 1591.6 53.5610059317825 73.2578486199184
"7960" 1591.8 54.4982611293037 76.3398898676419
"7961" 1592 57.2684621650293 78.4456004351584
"7962" 1592.2 59.8905702871508 80.8404318750095
"7963" 1592.4 62.1798337176687 85.2248275398147
"7964" 1592.6 63.6181499572428 90.0597089124393
"7965" 1592.8 65.052493364051 94.799096529631
"7966" 1593 66.0997661701647 99.8495640546367
"7967" 1593.2 66.2257830298613 105.319089568158
"7968" 1593.4 65.4011685830018 110.332491025286
"7969" 1593.6 65.5475026525807 114.816867512727
"7970" 1593.8 68.3829685130125 116.780080933002
"7971" 1594 72.2504560016093 117.1623539079
"7972" 1594.2 77.0238758599831 116.242601604488
"7973" 1594.4 82.491638026499 115.119018429429
"7974" 1594.6 86.7316472211707 111.792193811715
"7975" 1594.8 90.246578775726 108.106650645788
"7976" 1595 94.7408099008833 104.338848310091
"7977" 1595.2 99.66827265349 100.868619213451
"7978" 1595.4 104.244579534779 97.8888511073917
"7979" 1595.6 109.191097190875 97.6238302177628
"7980" 1595.8 111.028779050484 99.7279358229565
"7981" 1596 110.778016799983 102.818075731541
"7982" 1596.2 109.522398230642 104.19674344261
"7983" 1596.4 106.674786578165 106.721184653358
"7984" 1596.6 103.585885796959 110.854547705946
"7985" 1596.8 99.4101301718072 111.956492910085
"7986" 1597 94.9291654696914 114.211324187453
"7987" 1597.2 90.5949783262937 117.875467718315
"7988" 1597.4 86.1793713547683 120.168798174007
"7989" 1597.6 80.5916518187017 121.282131585469
"7990" 1597.8 75.1628950983745 122.325983657158
"7991" 1598 69.5372698210777 124.407394940039
"7992" 1598.2 64.0630875907875 124.471318961133
"7993" 1598.4 58.6786529927625 123.132955470715
"7994" 1598.6 53.2375776061254 121.170134662191
"7995" 1598.8 47.526304799051 120.118982134158
"7996" 1599 42.1326327512125 119.616997474025
"7997" 1599.2 37.522998941409 118.596912118296
"7998" 1599.4 35.9099817078809 116.289868655864
"7999" 1599.6 33.3485457132997 112.661029553307
"8000" 1599.8 29.8500201576225 108.014227898598
"8001" 1600 25.7981720194002 104.862057440046
"8002" 1600.2 21.5534477191929 103.170977109447
"8003" 1600.4 18.6054086354936 99.4549811929509
"8004" 1600.6 16.9079035795125 95.3541432976433
"8005" 1600.8 14.1776735314519 90.7985144854615
"8006" 1601 9.51574671365248 86.7023826035584
"8007" 1601.2 7.72837507298943 85.2643363623277
"8008" 1601.4 7.83220768810458 85.5893158911847
"8009" 1601.6 7.57520816865 85.7189686896334
"8010" 1601.8 8.04257319704999 86.1230447037709
"8011" 1602 8.65977631904583 85.9710428831918
"8012" 1602.2 9.94271546246597 83.0784921411003
"8013" 1602.4 11.1378081654799 78.9028053542454
"8014" 1602.6 12.1357664121332 74.3852548340205
"8015" 1602.8 12.3014034432711 69.7160812265377
"8016" 1603 11.4423292196125 64.9872185988251
"8017" 1603.2 9.56881211791874 60.8463860844709
"8018" 1603.4 6.60939534153172 56.638977355245
"8019" 1603.6 3.43631162054406 53.9253352170847
"8020" 1603.8 3.75577233158941 51.5121927087738
"8021" 1604 5.39638427204658 47.5180737452039
"8022" 1604.2 7.15362784633271 42.570520820709
"8023" 1604.4 8.49908700428358 37.3024621920741
"8024" 1604.6 12.1247146169812 33.8714722491272
"8025" 1604.8 15.8961260270886 29.4273063786041
"8026" 1605 20.1818929711687 25.4978488236272
"8027" 1605.2 25.6894464815546 24.2927525392321
"8028" 1605.4 31.8538477168875 25.0880930261584
"8029" 1605.6 36.8141918261792 26.9803706243099
"8030" 1605.8 41.3491090271301 30.6857820100996
"8031" 1606 44.0905603000279 34.7164550373543
"8032" 1606.2 46.3674792029925 39.0623073753184
"8033" 1606.4 49.9512280709283 42.2286668812574
"8034" 1606.6 53.4694802803875 45.68510950212
"8035" 1606.8 56.1801785387552 50.1352285287604
"8036" 1607 60.6110276294164 53.47452664212
"8037" 1607.2 64.3009430070268 57.0766327477584
"8038" 1607.4 66.0962181954839 62.5218062532441
"8039" 1607.6 65.8176538015725 67.7740989533584
"8040" 1607.8 63.9520883965425 73.6512141854884
"8041" 1608 60.7844684597772 78.0599479198937
"8042" 1608.2 56.6654033859974 81.3607307890675
"8043" 1608.4 51.8395447438425 84.4356622158184
"8044" 1608.6 46.9097231445448 84.9116542330939
"8045" 1608.8 42.6053434580419 84.5358555029525
"8046" 1609 37.9904724953004 83.0799102285524
"8047" 1609.2 34.4264554610419 80.6755120085702
"8048" 1609.4 30.0698345973816 78.0452098345042
"8049" 1609.6 25.6145791864658 74.9804017822238
"8050" 1609.8 20.6340911056183 73.5697248984853
"8051" 1610 16.257525061027 72.4900994664691
"8052" 1610.2 12.3939363468825 74.8079426307784
"8053" 1610.4 10.4895828238492 78.4138068958115
"8054" 1610.6 11.1203666444925 82.6479909821884
"8055" 1610.8 13.037793168902 86.3457092924111
"8056" 1611 16.932501738902 89.2359930206742
"8057" 1611.2 20.4721520284216 91.7466203090675
"8058" 1611.4 24.2157169716093 92.3911698309649
"8059" 1611.6 28.8370896040293 93.9369131742595
"8060" 1611.8 32.8803520235018 95.5574583012222
"8061" 1612 35.8751343154125 99.5852130623251
"8062" 1612.2 38.0720067428642 104.013720212279
"8063" 1612.4 40.4269179118996 109.410627495997
"8064" 1612.6 39.840864041689 115.014622902417
"8065" 1612.8 37.9975266522366 117.826923757331
"8066" 1613 35.707201182448 116.932021680642
"8067" 1613.2 32.3626207732158 115.689286123224
"8068" 1613.4 30.281147462806 114.077950471778
"8069" 1613.6 29.636727588289 113.52088761557
"8070" 1613.8 28.2548045230857 113.113256352756
"8071" 1614 29.1169682706864 111.385521503821
"8072" 1614.2 27.3252240809546 108.311865627211
"8073" 1614.4 23.2705856413186 105.700612040322
"8074" 1614.6 18.7765350317146 102.762669155722
"8075" 1614.8 15.4783164338184 99.7244552576055
"8076" 1615 12.4289887240125 95.1335799818323
"8077" 1615.2 9.33540691682895 90.2924165031457
"8078" 1615.4 7.00312511815954 85.6775396818055
"8079" 1615.6 4.38919746165533 81.3666318626584
"8080" 1615.8 4.14003287612118 75.7023709206367
"8081" 1616 2.77841166900429 70.9115740210601
"8082" 1616.2 0.724517521482636 64.8606244230838
"8083" 1616.4 3.05921868349325 60.9868202877161
"8084" 1616.6 5.80365670104582 58.0892569759584
"8085" 1616.8 7.75747838977624 53.2498319169277
"8086" 1617 8.71542938982644 48.8684589576352
"8087" 1617.2 9.09252171571249 43.9081903271917
"8088" 1617.4 8.70215552340903 39.2030540850205
"8089" 1617.6 10.0988785967884 36.5573382633308
"8090" 1617.8 13.8536321219862 34.0992187491689
"8091" 1618 19.1525958306093 32.6304265041907
"8092" 1618.2 24.7810778930609 30.97622232661
"8093" 1618.4 30.2755484778351 29.0163044655778
"8094" 1618.6 35.5678850837791 27.2085454698251
"8095" 1618.8 40.5010041540692 28.7940889128698
"8096" 1619 45.3587496833625 31.0236288868384
"8097" 1619.2 49.4624243477914 35.07202864887
"8098" 1619.4 52.3268415161007 37.3946084390114
"8099" 1619.6 54.1269486809785 40.2509875559642
"8100" 1619.8 56.3965392330554 44.3353718544727
"8101" 1620 59.3752066408586 48.3926809406873
"8102" 1620.2 62.8287221718332 50.7601013078471
"8103" 1620.4 66.6118034252268 52.911149200987
"8104" 1620.6 71.5374442462373 55.3060291513786
"8105" 1620.8 76.3872878572795 57.3952678048769
"8106" 1621 81.5825353140317 59.8820712221873
"8107" 1621.2 85.6127673063332 64.2225656479226
"8108" 1621.4 87.2013705228011 69.7527715134574
"8109" 1621.6 86.9518030181062 75.0377304364084
"8110" 1621.8 86.0220471814907 80.7993590926801
"8111" 1622 84.2387598468792 86.7326747813251
"8112" 1622.2 80.8869585995233 91.2346380329519
"8113" 1622.4 77.2172563930286 96.5790285083842
"8114" 1622.6 73.9223373510809 101.858948480706
"8115" 1622.8 70.6051621616401 106.723670637552
"8116" 1623 65.9320352427335 110.456005187327
"8117" 1623.2 61.0712731170855 112.780300929788
"8118" 1623.4 55.9176627507539 114.227675837469
"8119" 1623.6 51.2131325348594 116.494518648607
"8120" 1623.8 50.3692508255976 120.682471884712
"8121" 1624 52.9186415823552 123.195364296754
"8122" 1624.2 56.375650319923 123.640618620085
"8123" 1624.4 60.2674091106466 123.177753254988
"8124" 1624.6 65.6647864902 122.538569833271
"8125" 1624.8 71.053306055547 121.726109003848
"8126" 1625 76.9729646368458 120.893115565973
"8127" 1625.2 82.8820725533012 119.916018448116
"8128" 1625.4 89.0754108969569 118.671689196418
"8129" 1625.6 92.916681967217 116.334918693988
"8130" 1625.8 95.8579737473791 112.312255178292
"8131" 1626 98.1515243497125 107.413068175794
"8132" 1626.2 99.9738856620008 102.710540572437
"8133" 1626.4 102.616892392795 98.4906494340171
"8134" 1626.6 106.36343270198 94.4689394976041
"8135" 1626.8 111.520623977891 91.642512947611
"8136" 1627 116.751539706155 90.9325130136686
"8137" 1627.2 120.254196242636 88.9091164489935
"8138" 1627.4 121.511809320365 84.4027342251811
"8139" 1627.6 120.322454021698 79.2606786204264
"8140" 1627.8 118.628527407748 73.7834051763643
"8141" 1628 117.454971764206 68.3074355759033
"8142" 1628.2 116.784630087239 62.16981830579
"8143" 1628.4 116.742266590513 56.0529931821887
"8144" 1628.6 117.150474877059 49.8415758447667
"8145" 1628.8 118.287167656613 44.3941634076484
"8146" 1629 122.017716080344 40.9508406411678
"8147" 1629.2 122.569492460484 41.3976488188156
"8148" 1629.4 121.351647756196 40.6129412467723
"8149" 1629.6 118.502522130483 37.3220599460408
"8150" 1629.8 115.448045563987 34.1302411701172
"8151" 1630 111.030027354512 32.0945114640647
"8152" 1630.2 106.760114259271 29.8088222049606
"8153" 1630.4 102.434900744018 27.3927968603646
"8154" 1630.6 97.8317482776493 25.6251528394953
"8155" 1630.8 92.9114397513571 23.2277079616536
"8156" 1631 87.8781486328458 21.5749872150372
"8157" 1631.2 82.3220740399908 20.9732487543758
"8158" 1631.4 76.7289698919167 20.696187617435
"8159" 1631.6 71.462826708438 19.2170270222329
"8160" 1631.8 65.9176444828186 16.6906244461482
"8161" 1632 60.1852351519641 15.2843158623197
"8162" 1632.2 54.6389747148792 16.5500263499251
"8163" 1632.4 49.1083489501899 18.8816864662229
"8164" 1632.6 44.8581650818654 22.304521901129
"8165" 1632.8 40.9856860657303 25.5778237077327
"8166" 1633 36.8125112615319 29.7844309328963
"8167" 1633.2 32.6755722144216 34.2229549448857
"8168" 1633.4 27.8779993850125 37.2752852597834
"8169" 1633.6 22.0045275899319 39.4105697029326
"8170" 1633.8 16.9551121682398 42.7165668667342
"8171" 1634 11.5693990042701 45.8598720661584
"8172" 1634.2 6.07822923946145 47.2879318751584
"8173" 1634.4 5.35360148851248 46.4135316177761
"8174" 1634.6 5.84855403594997 43.6609845193459
"8175" 1634.8 6.9666599545875 39.4498308780334
"8176" 1635 8.75276380550029 34.9246069877072
"8177" 1635.2 10.8188592054393 29.7997404669389
"8178" 1635.4 14.2532344047884 24.9269326715377
"8179" 1635.6 18.3887042337312 20.2724481588772
"8180" 1635.8 22.9781412800276 16.9996881575524
"8181" 1636 27.1436845400437 12.1868708880334
"8182" 1636.2 32.1976460893681 10.1476697385605
"8183" 1636.4 38.372967512729 8.5938014740347
"8184" 1636.6 44.7932139080176 7.75864747139553
"8185" 1636.8 50.816466297902 5.97942287376894
"8186" 1637 56.6490560753377 3.41763204104191
"8187" 1637.2 62.8120079212184 3.18608483251136
"8188" 1637.4 68.7316185413578 5.03235147239553
"8189" 1637.6 75.0060670113512 6.87928349673906
"8190" 1637.8 81.637104033007 9.08554869293864
"8191" 1638 87.4492075913147 11.1099411694331
"8192" 1638.2 93.9237784550533 12.7521997595462
"8193" 1638.4 99.8726146130268 15.2734274297584
"8194" 1638.6 103.593568178669 20.4225567183459
"8195" 1638.8 106.991355959483 26.0598420951089
"8196" 1639 110.688591236542 31.7324658465784
"8197" 1639.2 112.783329493218 37.8545377492953
"8198" 1639.4 113.5795422553 43.9981461256052
"8199" 1639.6 114.712778995533 50.5268986961278
"8200" 1639.8 114.759505863967 56.7768582093402
"8201" 1640 114.800378563155 62.8913643145479
"8202" 1640.2 113.364256024132 68.7321972615784
"8203" 1640.4 110.628754350331 74.6925176313402
"8204" 1640.6 107.403963699077 79.5523146525743
"8205" 1640.8 102.44593230427 82.584220046916
"8206" 1641 97.6834030672212 86.0194851591487
"8207" 1641.2 92.5898805117525 89.8103600424184
"8208" 1641.4 88.1648424581375 93.3590886677834
"8209" 1641.6 84.4664397636415 98.6729578470939
"8210" 1641.8 80.8018406624593 103.657623465424
"8211" 1642 76.9964834084038 108.4475565608
"8212" 1642.2 72.9138128161125 112.936319592432
"8213" 1642.4 70.1369684718423 118.09704832335
"8214" 1642.6 67.8871527766189 122.178205707871
"8215" 1642.8 65.3291960818159 121.17361670199
"8216" 1643 61.1431380267792 118.985189194892
"8217" 1643.2 55.2423384932203 116.591864035934
"8218" 1643.4 50.1289390202146 113.721716142584
"8219" 1643.6 43.8269690893955 111.430467377467
"8220" 1643.8 38.5172543549964 109.875479809191
"8221" 1644 32.3112619788861 108.734449391081
"8222" 1644.2 26.9043222425125 106.369133545364
"8223" 1644.4 25.4147670350388 102.711684672874
"8224" 1644.6 24.2597130150181 97.1883384186528
"8225" 1644.8 24.1452136804686 91.3366578119057
"8226" 1645 24.3957948947383 85.1964286231584
"8227" 1645.2 24.8576910723949 79.2657802398996
"8228" 1645.4 26.0112498744466 73.8361486440705
"8229" 1645.6 26.094335750056 67.9214205383975
"8230" 1645.8 25.3171238037706 63.0007776328358
"8231" 1646 25.9369268880286 57.3722955703842
"8232" 1646.2 27.3859259904157 51.9113278550294
"8233" 1646.4 29.655745393577 46.2828457925778
"8234" 1646.6 31.7207785074125 40.4851742395584
"8235" 1646.8 35.2011112812574 34.6023096757298
"8236" 1647 39.453046487296 29.4726515400141
"8237" 1647.2 44.6693862664725 27.1717621111084
"8238" 1647.4 51.0987239652398 26.7049871900675
"8239" 1647.6 57.6213773077246 27.3501712360069
"8240" 1647.8 63.202506793301 29.7767229585046
"8241" 1648 67.4748333917552 34.1971735554108
"8242" 1648.2 71.2921977933307 38.7077708739766
"8243" 1648.4 75.2350591238325 42.8674376482084
"8244" 1648.6 78.1716693856125 48.2382407662384
"8245" 1648.8 81.1095015167478 53.8478429763937
"8246" 1649 82.4176885367246 59.2435069703402
"8247" 1649.2 83.1821918851001 65.0831363929316
"8248" 1649.4 84.0876522195941 70.9343767644441
"8249" 1649.6 86.01288213443 77.1085509982409
"8250" 1649.8 86.2083158522299 82.920281911778
"8251" 1650 86.3697963044643 89.397708630797
"8252" 1650.2 86.5560368347539 95.4435411711239
"8253" 1650.4 86.1395583359081 101.796732257049
"8254" 1650.6 84.8316210403125 108.049967577241
"8255" 1650.8 85.2087928176177 114.030937685264
"8256" 1651 88.2066934932098 117.177452240501
"8257" 1651.2 89.4468506957625 116.108359618623
"8258" 1651.4 91.589944200131 115.895030159272
"8259" 1651.6 94.562400605974 115.141458983708
"8260" 1651.8 98.3200128291538 113.751980297984
"8261" 1652 102.848188820717 111.422274929556
"8262" 1652.2 105.793352533376 109.492577277906
"8263" 1652.4 107.508038206803 107.576345395287
"8264" 1652.6 110.303826485731 105.055385342065
"8265" 1652.8 112.823953726149 102.793430071249
"8266" 1653 113.622565685452 101.585677009643
"8267" 1653.2 115.13616296117 99.1469037962727
"8268" 1653.4 117.157702171312 96.6066264970684
"8269" 1653.6 118.174221108082 94.6631669206384
"8270" 1653.8 118.803216542137 92.8884780489084
"8271" 1654 118.780747069618 91.9085593862642
"8272" 1654.2 119.975374025224 90.1447057935046
"8273" 1654.4 118.920869196856 90.6855335140022
"8274" 1654.6 118.464266668946 92.0513606565829
"8275" 1654.8 117.37564848927 94.8348488216433
"8276" 1655 116.169109123651 98.0683023367754
"8277" 1655.2 113.953152711351 101.650525366739
"8278" 1655.4 111.32622687359 105.152713668081
"8279" 1655.6 107.70182184924 108.686635564037
"8280" 1655.8 104.379163353143 110.573051429088
"8281" 1656 101.752937519237 112.194442451934
"8282" 1656.2 98.2622160669651 113.912046581548
"8283" 1656.4 95.9034818116738 116.869203800481
"8284" 1656.6 94.2281179270914 115.904497492095
"8285" 1656.8 90.9911235830609 117.899417035126
"8286" 1657 86.8871616744792 119.816060356492
"8287" 1657.2 82.7334716286279 121.11263214112
"8288" 1657.4 78.5035662898386 122.18063764893
"8289" 1657.6 75.0538526829967 124.050587943243
"8290" 1657.8 72.3278362085352 123.951729431454
"8291" 1658 67.6286485198573 122.903474927883
"8292" 1658.2 62.7024303932799 123.646863501635
"8293" 1658.4 57.7176759869038 124.627530641821
"8294" 1658.6 53.6032209913401 124.644902093089
"8295" 1658.8 51.0194241448496 122.377037889349
"8296" 1659 46.51196861104 121.325913800906
"8297" 1659.2 42.1565035456738 121.161758944836
"8298" 1659.4 40.1073842948125 120.144946857958
"8299" 1659.6 38.2073528128673 119.984970656481
"8300" 1659.8 38.1612863674157 120.098042840771
"8301" 1660 37.922756629555 120.123125441148
"8302" 1660.2 37.184730072075 120.094640205596
"8303" 1660.4 36.7184043619732 119.913306513046
"8304" 1660.6 35.1221573252125 119.500156216925
"8305" 1660.8 34.8754924491125 119.257818794792
"8306" 1661 34.615550157433 119.083343718954
"8307" 1661.2 32.4781780604576 117.901994178928
"8308" 1661.4 31.0926092236602 116.945679810647
"8309" 1661.6 31.2108850520987 117.289722575262
"8310" 1661.8 30.9566737784411 117.160858244087
"8311" 1662 31.1161948437403 117.639186677563
"8312" 1662.2 31.0223274371925 117.704262820758
"8313" 1662.4 29.9627643836294 117.175189422808
"8314" 1662.6 29.7171673208458 116.440646262492
"8315" 1662.8 29.0563983882433 115.959633110043
"8316" 1663 30.034513945068 116.113683073899
"8317" 1663.2 30.7945541359952 115.892999501883
"8318" 1663.4 30.8169375185815 116.640604480262
"8319" 1663.6 31.0827194614384 116.959940738492
"8320" 1663.8 30.8120131744125 116.891242406771
"8321" 1664 31.4514355814112 117.052515386639
"8322" 1664.2 31.9193605616606 117.238821105232
"8323" 1664.4 32.4392414135369 117.5066776055
"8324" 1664.6 32.8205700226554 118.040118209132
"8325" 1664.8 32.9073663850725 118.021032451118
"8326" 1665 32.8254081699473 118.335318499202
"8327" 1665.2 33.2656795735125 118.891558827249
"8328" 1665.4 34.0063126786273 119.582661609765
"8329" 1665.6 33.9899587110914 119.777341031527
"8330" 1665.8 35.38342735845 121.087790890946
"8331" 1666 36.3857738834792 121.326341790858
"8332" 1666.2 37.7977040913307 121.72112361409
"8333" 1666.4 39.7525330695458 121.581661574892
"8334" 1666.6 41.9171838913664 122.048832110979
"8335" 1666.8 43.816799154058 121.955059031444
"8336" 1667 45.5709866503732 121.208514531589
"8337" 1667.2 47.9312718439952 120.897923848158
"8338" 1667.4 51.1998852267982 121.913330011051
"8339" 1667.6 52.9516610727852 123.739290782181
"8340" 1667.8 52.4139500594246 124.548678145092
"8341" 1668 50.8308152242125 124.152169231092
"8342" 1668.2 48.8748060312792 123.758370920125
"8343" 1668.4 46.0063009415815 122.702024484607
"8344" 1668.6 42.3347866722268 121.993578127191
"8345" 1668.8 38.5091872167019 120.647842561032
"8346" 1669 35.0223554181062 119.15747595594
"8347" 1669.2 31.4714879850855 117.401438289248
"8348" 1669.4 29.4901967760635 114.49152566975
"8349" 1669.6 28.5879723014187 110.958303018471
"8350" 1669.8 27.5492524788351 107.886246937417
"8351" 1670 27.0816423074881 105.195598808622
"8352" 1670.2 27.2786973298613 103.004908080635
"8353" 1670.4 25.7260317874581 99.8834310856801
"8354" 1670.6 23.4418987017359 98.3873369749563
"8355" 1670.8 21.3039522952252 98.1428818625839
"8356" 1671 17.9393593656334 97.0760030782463
"8357" 1671.2 17.4046776318084 96.9971306440972
"8358" 1671.4 17.452325207577 96.3863870092229
"8359" 1671.6 15.5507783252238 94.3054961583543
"8360" 1671.8 13.1175892598424 91.5591243419832
"8361" 1672 12.683999404191 88.5811158328013
"8362" 1672.2 14.1993108012852 85.9694692635675
"8363" 1672.4 16.5936714107966 83.5529796280902
"8364" 1672.6 20.3369404726647 82.1752072288215
"8365" 1672.8 24.5237521854147 83.1319508557997
"8366" 1673 27.753474689237 85.0825017738319
"8367" 1673.2 30.953452590902 87.1041525402532
"8368" 1673.4 34.1158148850286 88.4545826741907
"8369" 1673.6 37.7938132735784 90.3052020257848
"8370" 1673.8 39.9941243789263 93.2141562655377
"8371" 1674 41.6319079827403 97.1747116470951
"8372" 1674.2 41.4982876887194 101.361707526917
"8373" 1674.4 40.849891638319 106.458187128416
"8374" 1674.6 40.7298243494246 111.096953930246
"8375" 1674.8 40.7718451811489 115.98970588892
"8376" 1675 38.8956971841458 118.054786592058
"8377" 1675.2 36.6183410744919 117.28026155788
"8378" 1675.4 34.4081274207125 115.640067278658
"8379" 1675.6 30.7057200863562 113.879334445971
"8380" 1675.8 27.8371785563579 111.747366290396
"8381" 1676 26.4817331153594 107.950004949118
"8382" 1676.2 23.8445845273441 103.892396323569
"8383" 1676.4 20.2378794068625 100.294915512858
"8384" 1676.6 15.994501688691 98.9252763324084
"8385" 1676.8 14.427890622439 98.8813654024525
"8386" 1677 14.9011384858176 99.3450026938364
"8387" 1677.2 15.0647738900477 99.5593092885809
"8388" 1677.4 15.3087126363761 99.4534224187948
"8389" 1677.6 15.6489163906055 99.1192569724258
"8390" 1677.8 16.7915099900642 97.466998956917
"8391" 1678 18.2032223848158 93.4949293927202
"8392" 1678.2 19.598793136967 88.8949264962607
"8393" 1678.4 21.6857146741055 84.659019223577
"8394" 1678.6 24.1238141828312 81.5142883963562
"8395" 1678.8 27.5220093560704 78.2529148532742
"8396" 1679 30.823372741075 74.7253423531896
"8397" 1679.2 34.9258482770882 73.9096418682796
"8398" 1679.4 39.7555751411461 72.5688322562673
"8399" 1679.6 44.7456166788717 71.113717020372
"8400" 1679.8 49.6345833062839 70.7897161604156
"8401" 1680 56.1521113766053 72.2823245022203
"8402" 1680.2 61.2092682456484 74.2408276877409
"8403" 1680.4 65.9392298024243 76.6738898699819
"8404" 1680.6 69.8680720333913 80.0821648443705
"8405" 1680.8 72.2341647711499 83.5643602700156
"8406" 1681 74.8135651074792 87.4207399620251
"8407" 1681.2 77.7450217649898 90.8909646383857
"8408" 1681.4 81.7398216216664 94.084353308543
"8409" 1681.6 84.1137554379784 98.5387560122039
"8410" 1681.8 85.2898220485478 103.39464533357
"8411" 1682 84.8073423375385 108.475320928782
"8412" 1682.2 85.5592665926588 111.218148158329
"8413" 1682.4 89.2223924913335 112.604244440674
"8414" 1682.6 93.3394876122678 111.47604375435
"8415" 1682.8 97.8780095887738 108.934972410988
"8416" 1683 101.739792113545 105.391847860125
"8417" 1683.2 106.222365592835 101.009782989094
"8418" 1683.4 109.463489018579 96.9844132283584
"8419" 1683.6 112.279579687387 92.1622771801272
"8420" 1683.8 115.941473376285 87.5576760301188
"8421" 1684 120.837834344626 83.5711838834131
"8422" 1684.2 124.401860111512 81.7671254797622
"8423" 1684.4 124.387300453307 79.9124859993734
"8424" 1684.6 125.515195995664 75.2511525979463
"8425" 1684.8 127.648630801231 70.6384800743857
"8426" 1685 127.093450786621 66.0133821879505
"8427" 1685.2 125.762958264397 60.1937661681689
"8428" 1685.4 124.05959784324 54.7468888940675
"8429" 1685.6 123.289659829152 49.4882414590347
"8430" 1685.8 124.270788188484 44.1122464257738
"8431" 1686 122.961196067658 40.8635533698866
"8432" 1686.2 120.868516254193 36.9328252751275
"8433" 1686.4 119.858033446513 32.5273797997645
"8434" 1686.6 115.201529678229 29.6809097360641
"8435" 1686.8 110.404277510933 28.5816466134484
"8436" 1687 106.751372336832 28.7549197117435
"8437" 1687.2 102.181081969125 28.2122355995133
"8438" 1687.4 98.360608704523 28.6507264444005
"8439" 1687.6 93.6726094942125 28.5067816598251
"8440" 1687.8 88.5022834884506 29.1313626447048
"8441" 1688 83.2049587162891 29.504858276818
"8442" 1688.2 78.5085805832698 31.8452233315856
"8443" 1688.4 73.959599909364 35.2143353081584
"8444" 1688.6 70.8741955319785 39.1052626077021
"8445" 1688.8 70.2848845313625 43.6541687793484
"8446" 1689 68.8161300110221 48.0444041166392
"8447" 1689.2 67.3069304401471 53.0176473675623
"8448" 1689.4 67.0840896318293 58.1584105472673
"8449" 1689.6 68.6016519877358 62.8818912369837
"8450" 1689.8 68.8872833406664 67.1322210217257
"8451" 1690 71.1092645120125 71.3296433187209
"8452" 1690.2 72.138018341361 76.1323795875221
"8453" 1690.4 73.4420326659187 81.2368082436584
"8454" 1690.6 75.1564403554892 86.7648790899142
"8455" 1690.8 76.6360414351553 91.7200654779084
"8456" 1691 80.241856787051 95.6465166360705
"8457" 1691.2 85.0276128264157 98.5347585107391
"8458" 1691.4 90.1323194040825 100.291020804288
"8459" 1691.6 95.4170289642493 102.543597250379
"8460" 1691.8 100.254666977512 105.767571161068
"8461" 1692 103.150633448869 110.548025034416
"8462" 1692.2 101.374395691387 111.20541047509
"8463" 1692.4 97.8194041463806 114.015845407983
"8464" 1692.6 94.2741255955792 115.756908535758
"8465" 1692.8 89.3370530605444 117.885739666892
"8466" 1693 83.9206392065003 120.422959388402
"8467" 1693.2 78.7321687493821 122.972279499571
"8468" 1693.4 72.8677844421034 124.743948561033
"8469" 1693.6 67.4585348122021 125.258206775952
"8470" 1693.8 61.3836847783056 123.915203820779
"8471" 1694 55.1734152797625 123.460465055011
"8472" 1694.2 49.2125852128751 123.701258038653
"8473" 1694.4 43.5866572840125 122.028236009234
"8474" 1694.6 38.8508573951721 118.515522329275
"8475" 1694.8 33.5293837996062 115.55487052869
"8476" 1695 28.1075655405613 113.854200909975
"8477" 1695.2 26.3271715884799 112.012061578126
"8478" 1695.4 23.4176307607982 109.798004423658
"8479" 1695.6 23.0754146848824 109.539246388528
"8480" 1695.8 23.4689895551279 109.633228291851
"8481" 1696 19.3871159165447 104.280500616158
"8482" 1696.2 17.528489010996 99.0533166599386
"8483" 1696.4 15.3992164702914 94.1638242850321
"8484" 1696.6 11.4671137286943 90.3815052850372
"8485" 1696.8 8.22270346841248 88.4939485457584
"8486" 1697 7.67188039922677 87.5147075338727
"8487" 1697.2 6.97425677624876 82.0449959377628
"8488" 1697.4 5.94885659265078 76.6515485087648
"8489" 1697.6 4.29337526667917 71.0240168823251
"8490" 1697.8 3.39097383657132 65.8175806481937
"8491" 1698 2.91853144564763 59.2773185271314
"8492" 1698.2 3.19414100908996 52.8721759938345
"8493" 1698.4 4.76528686063906 47.2484917883736
"8494" 1698.6 7.3296377358497 41.5590872925421
"8495" 1698.8 10.0729040341389 35.8563202372793
"8496" 1699 13.1801110910839 30.9815146754881
"8497" 1699.2 17.646275412575 27.6764514299709
"8498" 1699.4 23.241929622302 25.5021620425479
"8499" 1699.6 29.1086743039002 23.7885321053523
"8500" 1699.8 35.1410664175451 21.9511592757562
"8501" 1700 40.7565023898125 20.4187701961251
"8502" 1700.2 46.9015356455574 19.3116713268326
"8503" 1700.4 51.9560928508351 20.6154599586745
"8504" 1700.6 57.3951694867398 21.1004425471016
"8505" 1700.8 63.4618419552937 22.9216613840959
"8506" 1701 68.4076350006225 26.3616627285484
"8507" 1701.2 73.0282198803562 29.3276455841272
"8508" 1701.4 77.6080821454831 33.4426247429819
"8509" 1701.6 81.6885912243225 37.6017916615684
"8510" 1701.8 86.5692009231263 41.5962587570198
"8511" 1702 91.5048071416096 44.2931656737603
"8512" 1702.2 96.5641470121532 48.3920628484011
"8513" 1702.4 99.5234155725329 53.2611430799645
"8514" 1702.6 100.660365786887 58.4324781686897
"8515" 1702.8 99.4002156075635 62.6402371873115
"8516" 1703 98.9526124457772 68.3460865453055
"8517" 1703.2 99.3291916737501 73.9454767706139
"8518" 1703.4 99.8933022648321 80.208257200344
"8519" 1703.6 102.553679414949 86.753051627673
"8520" 1703.8 105.480730007666 92.0095191590462
"8521" 1704 107.702303569533 98.1337496757503
"8522" 1704.2 107.214888099383 102.793810785675
"8523" 1704.4 105.7901251153 104.390988802541
"8524" 1704.6 103.366106379546 106.262474532892
"8525" 1704.8 101.881789668979 108.988770531892
"8526" 1705 103.711722728822 109.687587428117
"8527" 1705.2 106.469627461555 107.875509980595
"8528" 1705.4 110.032435334828 104.868123312685
"8529" 1705.6 113.767255868797 101.047209220853
"8530" 1705.8 116.431204057859 96.5694918005049
"8531" 1706 119.960318722088 91.9551249092796
"8532" 1706.2 122.033877300952 87.3683777690284
"8533" 1706.4 123.773308134374 81.5806480266535
"8534" 1706.6 125.874430875598 76.1310307707013
"8535" 1706.8 126.750856217794 71.1024519854709
"8536" 1707 127.415709360073 65.8114570272425
"8537" 1707.2 127.697665382541 59.9383862209226
"8538" 1707.4 127.347469796979 55.8260405655079
"8539" 1707.6 126.664685790683 51.2644293251284
"8540" 1707.8 125.431710935311 47.0295329411873
"8541" 1708 124.42858850366 43.1755778262467
"8542" 1708.2 122.887251223179 39.1523184178251
"8543" 1708.4 121.127279896347 34.6887387147312
"8544" 1708.6 120.021316761131 32.516145453478
"8545" 1708.8 118.078686197865 31.6441857856584
"8546" 1709 114.252480946918 29.4224023654455
"8547" 1709.2 110.544487019452 26.5797664084684
"8548" 1709.4 109.031814332172 21.5467188418904
"8549" 1709.6 107.943824292938 18.9683875800297
"8550" 1709.8 104.882497160689 16.5159158304231
"8551" 1710 100.93051346466 13.2512336467467
"8552" 1710.2 97.1722833378268 10.9076445851013
"8553" 1710.4 92.3958391897303 8.96168585809901
"8554" 1710.6 87.8297829708654 5.60691349268783
"8555" 1710.8 83.1853576870702 3.21031661660072
"8556" 1711 78.9700846424625 2.26899551452841
"8557" 1711.2 74.9240816241663 1.18806408986995
"8558" 1711.4 71.6946955486351 0.426504420648983
"8559" 1711.6 67.613861921664 0.95663608840084
"8560" 1711.8 62.9221837623571 0.377490594168124
"8561" 1712 58.4878122728325 0.948689309298414
"8562" 1712.2 53.0341615191047 1.39465234691569
"8563" 1712.4 48.0860706056704 3.1834320898321
"8564" 1712.6 42.4299288387225 4.87455554785842
"8565" 1712.8 37.0639844660373 6.8947910130297
"8566" 1713 31.8020890898388 8.93530169373736
"8567" 1713.2 27.1681573391899 11.3854194336423
"8568" 1713.4 24.7475750236415 13.3830280227713
"8569" 1713.6 22.4597724626301 17.3101309113643
"8570" 1713.8 18.9909162529057 20.9308198334618
"8571" 1714 15.2926244462704 23.3621221756637
"8572" 1714.2 13.2363749388046 27.0398233882034
"8573" 1714.4 10.1736807381288 31.7226837878445
"8574" 1714.6 7.12785761484581 36.5221880625288
"8575" 1714.8 4.87812248392499 41.7769192486084
"8576" 1715 3.21726345433527 45.8927388051458
"8577" 1715.2 4.08001535275299 49.5803869195255
"8578" 1715.4 6.41206140260432 54.2785363390666
"8579" 1715.6 7.85988061741776 59.6485069683689
[truncated: 19,989 more chars]
