# Supplementary material for: Adaptive switch to sexually dimorphic movements by partner-seeking termites
Source: Sci Adv. 2019 Jun 19;5(6):eaau6108. doi: 10.1126/sciadv.aau6108 (PMC6584256; doi:10.1126/sciadv.aau6108)
Supplement: Data file S1 [file aau6108_Data_file_S1.zip › Dataset/CfExperimetns/170627_174_F_03_set1_before-position_5FPS.txt]

"time" "x" "y"
"1" 0 82.669099290869 97.7210687618647
"2" 0.2 83.4562403913322 106.137738966296
"3" 0.4 85.591887729754 115.836316310475
"4" 0.6 84.2886118029916 113.56990349067
"5" 0.8 83.0703894762281 112.897696967592
"6" 1 80.2639032232049 110.805154300173
"7" 1.2 75.6882002231825 108.074718517404
"8" 1.4 69.9703206384926 105.370546888568
"9" 1.6 62.4663737486405 102.537967150545
"10" 1.8 55.4792712023536 99.3823969746372
"11" 2 48.2583241516111 95.9522088129473
"12" 2.2 41.2712169770311 91.2923398054257
"13" 2.4 35.5589273240917 85.800951972544
"14" 2.6 29.1929767190438 79.4371465113126
"15" 2.8 22.4725995838687 73.1816302310009
"16" 3 15.5465170756977 67.6668878233223
"17" 3.2 8.22322124100104 61.7719495582197
"18" 3.4 6.95784008165367 57.190934495624
"19" 3.6 7.59285879133092 49.3013039634967
"20" 3.8 8.26424914779348 40.6029368673798
"21" 4 11.7682194963026 33.2757665530283
"22" 4.2 14.8434949430884 25.5648839136903
"23" 4.4 19.4887268990059 20.6796335540331
"24" 4.6 24.9372192037743 15.5468176280962
"25" 4.8 30.86320750964 11.1112254924184
"26" 5 37.5558239689479 7.34086328904693
"27" 5.2 44.4648780044311 4.31570802018572
"28" 5.4 52.3630415170523 2.36377172510336
"29" 5.6 58.9527120652142 1.21319120365066
"30" 5.8 65.0783509102323 2.36481309103117
"31" 6 72.5088462884887 2.34132922674081
"32" 6.2 78.3374580306881 2.13467122098571
"33" 6.4 80.0403506318534 5.49737063065066
"34" 6.6 82.9428676944445 7.43186828109177
"35" 6.8 84.7761345566869 5.65761215475844
"36" 7 81.8452680065354 4.11939897206147
"37" 7.2 78.625128420356 3.48987083564897
"38" 7.4 76.8276343077986 4.15505129167321
"39" 7.6 72.7970379892269 4.96550939739098
"40" 7.8 65.9369143563068 5.83041098360528
"41" 8 59.1655157293482 5.89487181459911
"42" 8.2 52.0150951264236 4.93804999376696
"43" 8.4 45.9612836670466 4.41914812951797
"44" 8.6 39.872778148856 8.11980500304693
"45" 8.8 31.9129780785792 11.863156032007
"46" 9 24.7032054012323 16.0120292822736
"47" 9.2 19.6643374699049 20.5783246398465
"48" 9.4 15.1338277637611 27.0919637375457
"49" 9.6 10.6283200056595 33.340500155776
"50" 9.8 8.67982357738385 39.6399279402736
"51" 10 5.9364935515235 46.8334785978156
"52" 10.2 4.07128858818009 52.1055728446926
"53" 10.4 4.79217196136887 54.5827441030733
"54" 10.6 5.01240151924017 57.6593954955502
"55" 10.8 5.25869169219533 61.7954569735383
"56" 11 5.92876872614372 67.1678375822248
"57" 11.2 8.27196621740587 72.8482299258752
"58" 11.4 9.46658918670663 78.0617959892835
"59" 11.6 9.48885428200124 83.7801745568154
"60" 11.8 10.8152588887494 88.2201605389538
"61" 12 12.9317277447438 90.8624911534551
"62" 12.2 13.4048257571005 92.6907887804751
"63" 12.4 14.0872754042039 94.232483411063
"64" 12.6 15.32796091774 94.585817796795
"65" 12.8 17.4595797147288 94.832553528721
"66" 13 18.7528953612554 94.5296055081558
"67" 13.2 20.3276998353254 94.0974837820061
"68" 13.4 19.5367576187288 94.313259052721
"69" 13.6 18.8204769022585 94.6012022126331
"70" 13.8 17.2588781272674 95.1614082106732
"71" 14 16.7604035791771 94.5441218684088
"72" 14.2 15.7959282206611 93.1150634161857
"73" 14.4 15.6170526878843 92.2610381452177
"74" 14.6 15.6089443965966 91.5636081479614
"75" 14.8 15.7220830037151 90.9745161615253
"76" 15 15.189363423 89.9314997813746
"77" 15.2 15.4170055327049 88.8284497963295
"78" 15.4 14.8575919522222 88.1247877502913
"79" 15.6 15.1679983200828 87.6859866397404
"80" 15.8 14.4668097455354 87.00194458091
"81" 16 13.3649147183458 84.9687637970163
"82" 16.2 11.9276342582894 82.1439393047926
"83" 16.4 10.0051015803441 78.4728498282139
"84" 16.6 7.10548523263997 74.3927499307453
"85" 16.8 5.47216857546826 70.5941098197816
"86" 17 4.29978181204989 66.9616979493939
"87" 17.2 4.60858501868559 64.3091359033474
"88" 17.4 4.98906186783065 60.3415657640955
"89" 17.6 4.45613015469068 54.6247208121221
"90" 17.8 5.23035425216608 49.4339808488483
"91" 18 6.44657780604534 43.1572266194726
"92" 18.2 8.27840117893391 36.178861132549
"93" 18.4 11.0144877628576 30.1683446674435
"94" 18.6 14.294468134765 24.2945643410626
"95" 18.8 18.398162435437 19.9212363701599
"96" 19 23.1743511141953 14.5505921728226
"97" 19.2 28.2686378843247 10.4667006714663
"98" 19.4 33.3431028366936 8.64412831152455
"99" 19.6 39.6351368759946 5.4792049395925
"100" 19.8 45.3187464928254 3.17511479611429
"101" 20 51.2151233108764 2.36517438125102
"102" 20.2 57.4263138795072 0.355059334792641
"103" 20.4 64.40128889974 0.357961383640348
"104" 20.6 71.1580536990814 0.775379368584722
"105" 20.8 77.5210671958227 2.22454911106264
"106" 21 84.3622725955111 3.73970112114887
"107" 21.2 90.6762824889935 6.02556144925042
"108" 21.4 96.7062518151592 9.19383050411071
"109" 21.6 102.581946162198 12.9396515498935
"110" 21.8 105.113432590141 16.224352224221
"111" 22 108.545473412517 21.4685924430046
"112" 22.2 113.408559721121 27.3491642996492
"113" 22.4 117.678612301537 32.9510707627233
"114" 22.6 121.116102802758 39.5887853024857
"115" 22.8 122.857118348936 45.9009861175537
"116" 23 125.347834064036 52.1486080651744
"117" 23.2 127.041337457933 59.1227411237035
"118" 23.4 126.95925661254 67.3636212759714
"119" 23.6 125.994159268625 75.7901621258782
"120" 23.8 124.203321309335 83.7288157624857
"121" 24 120.250241745984 90.5693402690675
"122" 24.2 115.602837704891 96.7528641456509
"123" 24.4 110.689753546294 102.266130590851
"124" 24.6 106.207093778707 106.344339853091
"125" 24.8 101.123265476758 110.235744088897
"126" 25 95.9957670941011 111.665560335096
"127" 25.2 89.8873601589725 113.733496339882
"128" 25.4 83.8432430656723 117.259077196251
"129" 25.6 78.7181907594861 120.606837534673
"130" 25.8 72.2894628383233 123.277810968758
"131" 26 66.8109307043299 122.278316629298
"132" 26.2 59.8073273193866 122.604365998955
"133" 26.4 52.5404537319953 122.68820054218
"134" 26.6 48.9021433233866 120.79213425618
"135" 26.8 41.8234952120562 118.391722035486
"136" 27 36.8338456796111 115.745611212927
"137" 27.2 30.7931133470505 112.325418384031
"138" 27.4 25.6728327873464 108.143292817956
"139" 27.6 20.2736975736405 103.542191026927
"140" 27.8 15.7722129160022 97.9657108520303
"141" 28 12.0222610836699 92.0107989863386
"142" 28.2 8.38624516623613 85.4895485951732
"143" 28.4 5.3214265328088 78.6656946214857
"144" 28.6 2.68433280902022 71.8204492560312
"145" 28.8 0.989544473711124 65.7936827976357
"146" 29 1.80175349007988 58.766168021642
"147" 29.2 2.37948585840899 53.4826747401453
"148" 29.4 1.91470857963744 50.9859324862752
"149" 29.6 3.11511118115659 50.2402231340766
"150" 29.8 7.04869383388433 48.1343915634651
"151" 30 10.7963419719899 44.7109171793948
"152" 30.2 14.7948110859634 40.0682475317471
"153" 30.4 18.9083083735568 34.4226519420618
"154" 30.6 20.2695321099293 27.5210898090766
"155" 30.8 20.0349644346907 20.762885279088
"156" 31 20.2209511785065 21.4225361042764
"157" 31.2 20.1450837262795 22.0266060312283
"158" 31.4 20.3734671480144 22.5358247680341
"159" 31.6 21.1230938512724 22.3683104209373
"160" 31.8 22.0258391374236 22.8415384514857
"161" 32 23.4944688273611 23.665107034517
"162" 32.2 26.0277376033743 25.0745046982857
"163" 32.4 30.4380453476519 27.1402899173531
"164" 32.6 35.0825652109359 29.3032748693414
"165" 32.8 40.7220630686611 31.0567770618057
"166" 33 46.8951761521111 33.1862957357629
"167" 33.2 53.1383939898211 34.8112761232857
"168" 33.4 59.755062939847 36.9335248685989
"169" 33.6 66.2274403579052 39.6995172128092
"170" 33.8 73.5302137400091 40.6724151018939
"171" 34 80.9417353407325 40.8945840333983
"172" 34.2 88.4234608651699 41.085575262721
"173" 34.4 96.0601443357582 41.3223124503092
"174" 34.6 103.787315301055 40.5673614494763
"175" 34.8 111.024334691854 39.5776575637143
"176" 35 117.764962452647 37.9068739527625
"177" 35.2 116.750081183092 37.6500042753442
"178" 35.4 116.111791261569 34.531730685738
"179" 35.6 116.053051723074 30.9430086940362
"180" 35.8 115.471441011055 31.4735843638631
"181" 36 114.896787784311 32.5250821926957
"182" 36.2 115.012424492369 33.7079092005682
"183" 36.4 115.295513394349 34.7094738398719
"184" 36.6 115.792177350505 37.4958712022433
"185" 36.8 116.725446189083 42.452323413
"186" 37 117.237153570466 48.9738527414675
"187" 37.2 117.790674273293 55.8757484133948
"188" 37.4 118.789998389477 62.8284614075146
"189" 37.6 120.549259165526 70.3030939560895
"190" 37.8 122.649012211841 77.7569292884857
"191" 38 122.744625552861 83.8186936525626
"192" 38.2 119.609749145466 90.0295078509623
"193" 38.4 116.363913783249 97.5460983681646
"194" 38.6 111.091101124483 102.390033682171
"195" 38.8 105.34950891089 108.171856951322
"196" 39 100.662025380203 109.720034178608
"197" 39.2 94.0060247672859 111.921968284738
"198" 39.4 86.8524518874549 115.008193965298
"199" 39.6 80.0042141605853 118.636647007414
"200" 39.8 72.4666107533758 121.480760499339
"201" 40 65.9143363356111 123.174910998017
"202" 40.2 59.2362880552324 122.203815575213
"203" 40.4 52.0302647340785 122.299130742127
"204" 40.6 46.6010859131519 119.6714119942
"205" 40.8 39.3377842035154 116.605956723071
"206" 41 33.0630596550202 114.276706718092
"207" 41.2 27.4693236111315 111.2977885687
"208" 41.4 25.2814342238393 108.329761351243
"209" 41.6 21.3327770327745 104.740961304991
"210" 41.8 19.0196503481888 102.66541820769
"211" 42 18.705804900315 102.366697841641
"212" 42.2 18.460094344854 102.972385344543
"213" 42.4 18.6054293572929 103.926223639637
"214" 42.6 19.2508592812986 104.683159266704
"215" 42.8 19.0263726067778 104.188056460449
"216" 43 19.8842267166405 103.674305650968
"217" 43.2 21.2030819520111 102.786923031686
"218" 43.4 23.1533506447846 101.370255907618
"219" 43.6 25.4458801004549 98.8897802688295
"220" 43.8 27.98230014021 95.1903866970571
"221" 44 31.6894139561848 91.0590672605489
"222" 44.2 36.1474378217069 87.0807511168793
"223" 44.4 41.2382083578636 83.8059387044659
"224" 44.6 46.5458569298534 80.263729684228
"225" 44.8 51.7118973631723 76.4202759051082
"226" 45 57.7209534685286 73.9580129033789
"227" 45.2 64.2655763743111 71.0394843168
"228" 45.4 70.9211189249696 68.234489309948
"229" 45.6 78.0191405033323 66.46851595563
"230" 45.8 84.7861291678138 66.914902728756
"231" 46 91.7121440540397 67.5414332684232
"232" 46.2 98.2223864084167 70.6995731111801
"233" 46.4 103.940376090003 75.1464219226479
"234" 46.6 108.774591762441 80.8560215512197
"235" 46.8 113.851707651361 87.2088099940135
"236" 47 116.777375636683 93.6473402540857
"237" 47.2 114.878637686121 97.7762355076799
"238" 47.4 111.596494930043 103.043545253321
"239" 47.6 107.74536100054 107.790696232571
"240" 47.8 102.293660648275 111.077908730476
"241" 48 97.0849872575111 113.847895370486
"242" 48.2 91.5457629599092 116.994869827207
"243" 48.4 86.6867580667943 119.683531313654
"244" 48.6 83.7399140627948 121.940675865088
"245" 48.8 80.7122618770808 123.218800232849
"246" 49 78.4872545141496 124.039049461986
"247" 49.2 74.7018528830715 124.823775396634
"248" 49.4 70.3491111606511 125.534617552866
"249" 49.6 65.4033284735899 126.135562798603
"250" 49.8 60.2478770073638 125.972054820675
"251" 50 55.81830053922 125.714545376506
"252" 50.2 50.6882836289807 124.47085410779
"253" 50.4 45.7812895010911 123.256213039416
"254" 50.6 40.6596682476927 121.408134081027
"255" 50.8 36.39080682448 119.367289813214
"256" 51 32.2919470881606 116.455936191783
"257" 51.2 27.4559983777288 113.336237577956
"258" 51.4 23.6007192102795 110.856485875844
"259" 51.6 21.1208603266445 108.399630826452
"260" 51.8 18.3697933842491 105.633193961348
"261" 52 14.9173277873699 102.368432777497
"262" 52.2 14.2249114730646 100.996866666451
"263" 52.4 11.1781020928311 97.4433828736457
"264" 52.6 9.28419186431945 93.6711412509024
"265" 52.8 7.75335502361113 91.6610388833857
"266" 53 7.27424404873017 91.4625942086286
"267" 53.2 7.90848324631451 90.3366179295535
"268" 53.4 8.39706380115279 87.596477745194
"269" 53.6 8.36020496358787 85.1055499546718
"270" 53.8 7.55861959511113 82.3736705888145
"271" 54 7.47516155432541 80.9190617227
"272" 54.2 6.74581085006765 78.259290248964
"273" 54.4 5.56312846261675 75.7030904620587
"274" 54.6 4.1911215754404 74.3102705255223
"275" 54.8 4.09763993404295 74.2398894283039
"276" 55 4.23666228540523 74.450245345721
"277" 55.2 4.10683866640524 72.9687287524269
"278" 55.4 4.52206715070434 73.6553830882145
"279" 55.6 5.19183515641883 73.788321119978
"280" 55.8 6.46640784395896 74.8302533558118
"281" 56 7.77590333638481 75.1891547611068
"282" 56.2 10.137446046315 75.2776762926313
"283" 56.4 13.9734337104052 76.0195837989269
"284" 56.6 18.0481183495054 77.2051789077357
"285" 56.8 22.6340811637055 80.1427444753914
"286" 57 27.7780358787998 82.7992296604008
"287" 57.2 33.5172196394979 85.3013962039574
"288" 57.4 39.195636902188 88.3500372772742
"289" 57.6 45.2754141767373 90.9940852070838
"290" 57.8 50.6759828677055 94.7442273595234
"291" 58 55.486222628849 99.8634967995634
"292" 58.2 60.0243479390177 105.735739140261
"293" 58.4 64.080114061454 112.056329428286
"294" 58.6 67.5116521712513 118.439040924654
"295" 58.8 67.5176580302611 121.706119028556
"296" 59 65.5304293479969 122.182571710286
"297" 59.2 63.6980616969683 122.052748091286
"298" 59.4 58.8260952764478 122.895701847129
"299" 59.6 53.5519484528764 122.993836855955
"300" 59.8 48.4129079453688 121.828701969424
"301" 60 43.3548860619811 120.300129234786
"302" 60.2 42.6911819015523 119.55631626475
"303" 60.4 39.3175101576645 118.853037031156
"304" 60.6 37.5939420295627 117.972936167744
"305" 60.8 37.338160507265 117.381665747002
"306" 61 37.8805486077986 116.923092345548
"307" 61.2 38.6838322503611 115.616742179361
"308" 61.4 38.9944816243968 115.33587377287
"309" 61.6 39.0295581922633 115.309822210529
"310" 61.8 38.6233462460543 115.081219750986
"311" 62 39.3329503453611 114.910826251048
"312" 62.2 40.2208755711006 115.435843215517
"313" 62.4 41.5737743375216 115.54653493277
"314" 62.6 45.5048070712079 116.733329999228
"315" 62.8 49.251872256203 117.306767505271
"316" 63 55.2560994409698 118.099618892736
"317" 63.2 62.323247519724 118.764441457776
"318" 63.4 69.4883420052101 120.578157440624
"319" 63.6 73.4262733229133 121.498929092431
"320" 63.8 75.464748049466 119.292111651131
"321" 64 80.2102506952684 116.247444283463
"322" 64.2 86.8095191453199 113.645313459519
"323" 64.4 93.5006070690823 111.332562752361
"324" 64.6 100.365108138389 109.574423046084
"325" 64.8 105.057524028522 108.023597852823
"326" 65 106.125293149993 104.267675956633
"327" 65.2 109.041349162505 98.2887313357888
"328" 65.4 112.007962600755 91.3871609794569
"329" 65.6 115.570645851988 84.6069623174197
"330" 65.8 118.663371362102 77.6938374362614
"331" 66 122.02595909054 70.5090621020286
"332" 66.2 125.539704249084 63.0618484515866
"333" 66.4 125.066471046515 57.1549195964088
"334" 66.6 123.922884297212 50.4268694504632
"335" 66.8 121.442211870171 43.1737167221986
"336" 67 119.251442890197 37.3929115182571
"337" 67.2 118.608300803056 37.0860744250968
"338" 67.4 117.535934858873 35.2840397576243
"339" 67.6 115.709112714625 32.0627246467429
"340" 67.8 113.444562786824 28.2118659780402
"341" 68 110.28817535216 22.2604832246993
"342" 68.2 106.370779159422 19.6438440689323
"343" 68.4 100.946790038933 16.1961116175253
"344" 68.6 96.02361793463 12.8708395620612
"345" 68.8 90.5681092612761 8.51275839979499
"346" 69 84.2579095309169 4.81748260973814
"347" 69.2 78.0451324179131 3.25102580614908
"348" 69.4 73.0723386013839 2.03828701900087
"349" 69.6 66.1167084475817 2.5317787614563
"350" 69.8 59.1794049172846 3.80780622911836
"351" 70 50.5991234860295 4.58674794311836
"352" 70.2 44.1206981914204 5.43312801506303
"353" 70.4 38.7443942994307 6.6416922208053
"354" 70.6 32.7522697792323 9.85524250242511
"355" 70.8 26.4876980837948 13.4134293043122
"356" 71 24.6616330943323 16.5376031058126
"357" 71.2 23.3856460879052 18.7444577695151
"358" 71.4 19.7811314897876 22.5589811630739
"359" 71.6 14.9626228662049 26.3995170097045
"360" 71.8 13.1260030035953 29.1168022246226
"361" 72 11.0166487193839 34.1676656969706
"362" 72.2 9.35992230873613 37.9051352435795
"363" 72.4 8.57048015496406 39.0313074091328
"364" 72.6 8.1172545617172 39.4314233400615
"365" 72.8 8.39657204502023 40.8083405112736
"366" 73 8.38675762789007 43.8306012327594
"367" 73.2 8.34193738615607 49.0265247960812
"368" 73.4 8.11796603867495 55.5377550068687
"369" 73.6 7.45898751541345 61.9909074648113
"370" 73.8 7.14907292073999 69.0614235911352
"371" 74 6.88032765314483 76.3113651713059
"372" 74.2 7.43745088404447 83.0667153055857
"373" 74.4 10.4489033233743 88.7140427320857
"374" 74.6 14.3629045674052 94.3056223692504
"375" 74.8 18.8696732210374 99.9513018798436
"376" 75 23.2454259938834 105.330951811139
"377" 75.2 27.34144812567 109.36516217325
"378" 75.4 31.6696762578431 111.529807658032
"379" 75.6 38.0808357042164 114.251031871591
"380" 75.8 44.566726727466 116.063272610841
"381" 76 51.5730598149916 116.884639154051
"382" 76.2 58.1855511055837 116.157614482145
"383" 76.4 65.5079884081411 115.961423887806
"384" 76.6 71.4824713545211 114.298383328416
"385" 76.8 78.0974715811424 112.517203275736
"386" 77 84.3294750496585 110.442416859454
"387" 77.2 91.8370583765229 108.570947092309
"388" 77.4 100.81277974594 107.953903067886
"389" 77.6 102.281826726081 108.756213033306
"390" 77.8 101.291272513111 108.548731285849
"391" 78 101.584673892051 107.171066645316
"392" 78.2 102.064915303887 104.370771183486
"393" 78.4 103.494217048017 99.1210285901732
"394" 78.6 104.376492635229 93.0417512548681
"395" 78.8 105.645356965727 86.7621945525819
"396" 79 107.247734398715 80.4048169631392
"397" 79.2 108.431571558111 73.6999411947357
"398" 79.4 111.311512023634 69.3148209263573
"399" 79.6 116.471107597102 66.488477367761
"400" 79.8 123.09184249613 64.7439486104197
"401" 80 124.205141266611 64.8211079311461
"402" 80.2 122.992637655196 66.0005432622499
"403" 80.4 122.402883967552 69.9675121484857
"404" 80.6 121.349021648611 76.6457918435151
"405" 80.8 119.535235894698 83.7325606745723
"406" 81 117.504387903083 90.8208946061429
"407" 81.2 115.0886382435 98.1320250482079
"408" 81.4 111.131902833311 100.969392365686
"409" 81.6 105.56758384199 105.303140810849
"410" 81.8 101.421096132111 109.779684206869
"411" 82 97.1680743736711 110.987881043916
"412" 82.2 91.4298189985765 114.030419666506
"413" 82.4 85.7293153035811 117.640043281476
"414" 82.6 79.8532288623941 120.974722153137
"415" 82.8 75.4630642712348 122.021429816187
"416" 83 69.2248386201111 122.400026272111
"417" 83.2 62.7466400320111 123.299054833686
"418" 83.4 56.9849055412674 122.294544581673
"419" 83.6 50.5535765616842 121.454975966946
"420" 83.8 45.1606255312452 120.993547966785
"421" 84 44.0276434687046 120.287717526156
"422" 84.2 40.2900683527846 118.646070350261
"423" 84.4 35.1948224897361 116.549849440923
"424" 84.6 31.3352482243927 114.413825515447
"425" 84.8 27.5344706532046 111.737958235523
"426" 85 23.629803826413 107.960516723948
"427" 85.2 19.868145623563 104.921273260207
"428" 85.4 16.8272770092938 101.04528925064
"429" 85.6 13.3195426882361 97.761937578767
"430" 85.8 11.7860011887986 95.2060350797045
"431" 86 11.6661318292452 91.9117189229599
"432" 86.2 11.962295762327 86.8888406704175
"433" 86.4 12.1188796296048 80.9729396983971
"434" 86.6 12.0934929070766 74.5963956673133
"435" 86.8 12.4026633790486 68.4615581680857
"436" 87 13.6308243201566 62.2061251080425
"437" 87.2 16.2724434679906 56.1514636349074
"438" 87.4 19.7441330750422 50.4760625924167
"439" 87.6 23.5933118100089 44.3480011535539
"440" 87.8 27.7391367181437 38.7491651578661
"441" 88 32.5303308199941 33.1100342734538
"442" 88.2 38.9069665955174 28.7038862469545
"443" 88.4 44.892183173254 25.3399807518326
"444" 88.6 51.5289941893725 23.9892972649175
"445" 88.8 58.6988424221804 23.9161181097431
"446" 89 66.141162995774 22.9276013000363
"447" 89.2 73.9378293947172 22.6605721946978
"448" 89.4 81.336792165452 22.7677750315993
"449" 89.6 88.8307758538438 23.2412923674164
"450" 89.8 96.0678589445703 24.7359035042408
"451" 90 102.585652556012 27.8185389739412
"452" 90.2 109.465167293996 30.7195851775338
"453" 90.4 115.939085982568 32.3297903772571
"454" 90.6 115.412087687419 33.9776586928223
"455" 90.8 117.61627749649 37.0981884952624
"456" 91 120.148765548422 40.9017185059574
"457" 91.2 123.089157464823 46.3770626113511
"458" 91.4 125.725575573746 53.1403738396396
"459" 91.6 127.188051241485 59.9638136563829
"460" 91.8 126.920202529352 66.476005779803
"461" 92 126.321511206536 73.3380272379951
"462" 92.2 124.322717374385 80.2052067826461
"463" 92.4 121.903553964054 87.9833212194286
"464" 92.6 118.56138696724 94.4767821648343
"465" 92.8 114.689069993911 99.6822839144572
"466" 93 109.858418062261 102.838367157346
"467" 93.2 104.803928718625 107.972449299171
"468" 93.4 99.9596163815864 109.7693771221
"469" 93.6 94.5703037574811 111.642192083676
"470" 93.8 88.3873189374577 115.241249855595
"471" 94 82.1706876272674 118.886674582923
"472" 94.2 76.0000087366736 120.870541760767
"473" 94.4 69.397053624907 122.930249777261
"474" 94.6 63.2326672056424 123.325019557486
"475" 94.8 57.351878555202 121.672718952031
"476" 95 50.6486480377046 120.587310493079
"477" 95.2 43.2092560827709 118.945814594929
"478" 95.4 37.3117070857175 116.895988212326
"479" 95.6 33.2040832708356 112.919259075394
"480" 95.8 27.8111041591111 109.22417724764
"481" 96 21.0696446858843 105.75198741862
"482" 96.2 17.2183082463299 101.652589160673
"483" 96.4 13.4930312100183 97.737721124063
"484" 96.6 11.9173785479196 95.8231288644325
"485" 96.8 11.1845932737811 92.2309645707957
"486" 97 9.63044394781216 86.3386720207331
"487" 97.2 7.77105824438386 79.9088541246372
"488" 97.4 6.34649090750907 73.2091284310673
"489" 97.6 4.21001690068722 66.3761957315835
"490" 97.8 3.02097500720636 60.2431048776762
"491" 98 4.65529138838386 54.7132369159857
"492" 98.2 7.20194628396375 47.836001520012
"493" 98.4 10.5948171362402 40.7320707214212
"494" 98.6 14.2715217820549 34.4629403905082
"495" 98.8 18.1399738897853 28.0782439819351
"496" 99 21.2543422056988 20.9798409872692
"497" 99.2 24.4435581632324 15.3629111872736
"498" 99.4 30.2563387149152 11.1065540041455
"499" 99.6 36.6910396987111 6.89011038495571
"500" 99.8 43.3269936541415 5.55532687918268
"501" 100 50.7087449602361 5.12872843417321
"502" 100.2 57.4068741276369 6.15585744042385
"503" 100.4 64.2425260582846 8.6960629037102
"504" 100.6 69.7795395376566 12.4281105880615
"505" 100.8 74.689232765293 16.6690154753948
"506" 101 78.4801282736742 21.9466377768255
"507" 101.2 81.9358691564011 25.9780770865257
"508" 101.4 84.7394443728164 31.6094157094226
"509" 101.6 88.0717837988152 35.9431261240367
"510" 101.8 90.9769184566417 41.4553310083122
"511" 102 94.8303417267616 46.793365945243
"512" 102.2 98.16570764813 52.5307304154385
"513" 102.4 100.256357814479 57.9318828662876
"514" 102.6 101.42495227921 63.7925352606045
"515" 102.8 101.352365980876 70.8533674310739
"516" 103 100.185917128483 77.5269560205429
"517" 103.2 98.1347039482826 83.5730274196857
"518" 103.4 96.7366272131944 90.1659035379024
"519" 103.6 94.6148093107519 96.6040416662236
"520" 103.8 91.8714234521405 103.45818750875
"521" 104 90.2074203681903 108.230774429595
"522" 104.2 91.1663284673011 113.200075511676
"523" 104.4 91.700385361008 111.903217861135
"524" 104.6 92.1633738612211 111.587666163696
"525" 104.8 95.4958453270723 110.689274115981
"526" 105 100.681101503811 110.376411798426
"527" 105.2 105.432645959211 107.996744862156
"528" 105.4 107.681749160522 104.891278964336
"529" 105.6 111.893967476841 101.079742441836
"530" 105.8 114.960719792913 97.7277210942782
"531" 106 117.370120533616 92.2894623222877
"532" 106.2 121.168711066667 86.4551117614857
"533" 106.4 123.059638746023 81.0483398643092
"534" 106.6 124.450835498831 73.9228859610091
"535" 106.8 125.898972069224 66.5516812674385
"536" 107 125.620218713711 61.3101313843143
"537" 107.2 124.357998108337 54.3928657271631
"538" 107.4 122.987553082354 48.9714923120312
"539" 107.6 120.204388651388 43.2084220460897
"540" 107.8 118.268492632054 36.4099612601143
"541" 108 116.400145292331 32.6263446155157
"542" 108.2 112.503662894666 31.4895910121986
"543" 108.4 106.949976236121 29.1225925130012
"544" 108.6 100.862988409194 25.773946175496
"545" 108.8 95.759999533899 21.2285783366372
"546" 109 92.0223560169602 15.0643688227121
"547" 109.2 90.3820315290174 8.71104892095446
"548" 109.4 87.6771023339778 9.03696029781905
"549" 109.6 81.7078789085727 9.73363283201319
"550" 109.8 75.2573094496445 11.932027001519
"551" 110 68.7886896079651 13.4008815731936
"552" 110.2 61.8355994397091 15.1136871514239
"553" 110.4 55.0264621554778 16.6056772855191
"554" 110.6 48.5234957989303 19.7478692327623
"555" 110.8 41.5337369078771 23.0252250613474
"556" 111 35.3814439420486 26.537454604892
"557" 111.2 29.5853602854445 31.3390844223948
"558" 111.4 24.1732806224516 37.1497585880815
"559" 111.6 19.2954861503299 43.2887584439857
"560" 111.8 14.6602477748771 49.8324212825176
"561" 112 12.1945791510144 56.708751575776
"562" 112.2 10.2677959960012 63.8358427587934
"563" 112.4 9.85921488994834 71.0166681392415
"564" 112.6 11.0296181118914 78.5843765304637
"565" 112.8 12.7943927655029 86.1218531931249
"566" 113 17.0847588219376 92.9052260564959
"567" 113.2 21.2590683877049 99.1331995544544
"568" 113.4 26.9197378678328 104.234255625362
"569" 113.6 32.9649757910626 108.401605489913
"570" 113.8 39.2750941673285 111.360079715084
"571" 114 45.6148466681801 114.456723376831
"572" 114.2 52.1808520685397 117.652522245669
"573" 114.4 57.8790411293233 121.121952083546
"574" 114.6 63.8471963402967 122.001353998816
"575" 114.8 69.8903554880374 121.523887664412
"576" 115 76.3586464841611 121.001176777386
"577" 115.2 81.3086460335493 118.365465573216
"578" 115.4 87.7016711048853 116.239162675292
"579" 115.6 93.2138092184549 112.906674132736
"580" 115.8 99.8332534074188 110.07801720337
"581" 116 105.959623873887 107.566021887853
"582" 116.2 109.088108145625 103.2617065526
"583" 116.4 114.140101547854 97.8573347559429
"584" 116.6 118.475631916157 92.3007477436142
"585" 116.8 122.110816846894 86.4183692278065
"586" 117 123.821130281438 79.7176299268408
"587" 117.2 125.030448558825 72.6084954835714
"588" 117.4 126.580913494311 64.9757939979357
"589" 117.6 126.103319938354 58.0316072986069
"590" 117.8 124.407825079948 50.5959735705571
"591" 118 122.155184444014 44.7063486062922
"592" 118.2 119.705287117724 38.3910577207438
"593" 118.4 117.491686544687 32.2675200006978
"594" 118.6 116.956251437494 31.2084887003081
"595" 118.8 116.925930949281 32.5951869469557
"596" 119 116.110835324414 32.9559785863039
"597" 119.2 113.857170526418 33.3289731784263
"598" 119.4 110.093570957784 33.0320498518025
"599" 119.6 104.434370657322 32.257167240012
"600" 119.8 98.8634369990287 30.3913841708568
"601" 120 92.9135920995174 27.9574004377045
"602" 120.2 87.5687821460286 24.5774274601764
"603" 120.4 82.2654886755805 21.7473108056286
"604" 120.6 77.7062156493811 17.5148753639157
"605" 120.8 76.8805759940121 11.8733707195352
"606" 121 77.2919340563055 6.10511023540238
"607" 121.2 77.5418875327442 4.68767055425636
"608" 121.4 77.7931974741111 5.56778470120793
"609" 121.6 77.0445883813728 6.46798949442964
"610" 121.8 74.4541339934311 5.99822212242571
"611" 122 71.0463844495854 6.29237299854757
"612" 122.2 65.5536408168431 6.24017587338262
"613" 122.4 58.9814728557524 5.83041098360528
"614" 122.6 52.4692160517563 6.78528828225991
"615" 122.8 45.2637260066778 7.90749481251905
"616" 123 38.4662068679848 9.78264894449624
"617" 123.2 31.6664722385051 12.1251888103948
"618" 123.4 25.4546087718081 16.4526427770615
"619" 123.6 20.9252594073511 22.3637875335657
"620" 123.8 17.5104113890799 28.939191556392
"621" 124 14.8855400924236 36.0876045775795
"622" 124.2 12.8503431956546 43.4185820629857
"623" 124.4 10.3926415758345 50.4746338658687
"624" 124.6 8.42131848265953 57.6426440608406
"625" 124.8 7.19299389262133 65.1017758975979
"626" 125 6.83531657496828 72.5026393019253
"627" 125.2 8.17492512706717 79.1878423638374
"628" 125.4 11.0721439220898 87.6939605513049
"629" 125.6 14.3581316402361 94.451435294267
"630" 125.8 17.7700586270799 101.072439863267
"631" 126 21.2702847665523 103.607102836427
"632" 126.2 26.611842411319 105.188274368476
"633" 126.4 33.1713473972039 107.675250722774
"634" 126.6 39.6859911051927 109.664395484751
"635" 126.8 45.3372927241111 112.750178829634
"636" 127 51.6613739664874 115.387783445357
"637" 127.2 58.4616492073924 116.793268726548
"638" 127.4 64.6439194925397 119.528341067139
"639" 127.6 70.8396854727744 122.051953252802
"640" 127.8 76.7145565545473 120.231350338762
"641" 128 82.7730621637959 117.371477725301
"642" 128.2 89.7807311925606 114.912740784755
"643" 128.4 94.6371496739581 111.85814969969
"644" 128.6 100.831217940927 107.879790166942
"645" 128.8 107.438802706935 104.981705861133
"646" 129 111.343329869968 100.783930052829
"647" 129.2 114.850204015141 94.4469010134563
"648" 129.4 118.365006485161 88.2173709857332
"649" 129.6 122.37233723367 82.1518406258092
"650" 129.8 124.467285112669 76.212777204803
"651" 130 125.332359804659 69.5131294819857
"652" 130.2 125.698112885111 63.6172825562572
"653" 130.4 125.734021545686 56.8843297784112
"654" 130.6 124.375534766549 50.7414455722045
"655" 130.8 121.599581233281 45.0037284509757
"656" 131 119.726226411111 38.3609207938128
"657" 131.2 117.082545442384 33.8254034286978
"658" 131.4 112.936057732505 31.0007562031827
"659" 131.6 109.044137372033 25.6182513899032
"660" 131.8 107.094637943217 19.7732071485819
"661" 132 106.706215661601 19.6569650774157
"662" 132.2 106.163715213705 21.6974678090482
"663" 132.4 103.561295210383 25.1039986078449
"664" 132.6 98.7449300453982 29.0756429282184
"665" 132.8 94.2591598172778 33.7322976009302
"666" 133 91.2598014729811 39.2161915159557
"667" 133.2 88.640401989781 44.626697973777
"668" 133.4 84.9234131312276 49.7692257943595
"669" 133.6 80.9233891766667 54.1614865352357
"670" 133.8 75.6832603391485 58.9155182655792
"671" 134 70.1855334007112 62.7567374246
"672" 134.2 64.3699251699602 66.8786898171838
"673" 134.4 59.4297061186799 71.7159623566692
"674" 134.6 55.5009841269765 77.7669157207165
"675" 134.8 52.8618696813511 85.2088050190857
"676" 135 50.482801931015 91.540702375005
"677" 135.2 46.2788290677325 96.9708249004857
"678" 135.4 40.6790670285072 101.135463767416
"679" 135.6 35.0343460718056 105.164137744041
"680" 135.8 30.21644732225 110.631154588597
"681" 136 32.3936016893452 112.106325332624
"682" 136.2 36.8890897728026 114.028819775688
"683" 136.4 42.3028439591331 115.224596385156
"684" 136.6 48.9251454673839 116.857442901849
"685" 136.8 55.8854617678611 118.744679999642
"686" 137 63.3355671763839 119.666353931122
"687" 137.2 70.6244995124549 120.436444034736
"688" 137.4 78.0170769803458 120.052934466363
"689" 137.6 81.7297846308853 117.947809015679
"690" 137.8 85.5646602838239 113.117292238028
"691" 138 89.8864642864142 108.363830980001
"692" 138.2 94.1391713209293 102.962381619789
"693" 138.4 98.4533282017711 97.2746121689457
"694" 138.6 102.645682384409 92.0612451550338
"695" 138.8 107.821645499036 87.2156822086461
"696" 139 113.716226581074 82.7104745308802
"697" 139.2 120.312219260175 78.6406827315866
"698" 139.4 122.742788426177 75.9798154095329
"699" 139.6 123.383543220654 71.6737654267714
"700" 139.8 123.477639099762 66.9742204047499
"701" 140 123.667385633781 61.604012583183
"702" 140.2 124.880098043063 59.9484058627478
"703" 140.4 125.260253224666 62.3787315105766
"704" 140.6 126.027570937102 66.1254678767593
"705" 140.8 125.900484997082 71.4986671843387
"706" 141 125.134307454025 76.9594413432
"707" 141.2 123.873369795833 82.8777498157079
"708" 141.4 121.385222465448 88.0541892224376
"709" 141.6 118.622725649611 93.7366894506916
"710" 141.8 114.644380709678 99.2252619765819
"711" 142 110.651555443011 103.273171495577
"712" 142.2 106.154665009496 108.565072720409
"713" 142.4 101.490254508588 111.301168489355
"714" 142.6 97.3191461886616 114.46485532133
"715" 142.8 93.5560535829849 116.784682091554
"716" 143 93.8669843015486 116.728356917048
"717" 143.2 92.9481178961519 115.450819645894
"718" 143.4 89.7634393153053 117.382122823651
"719" 143.6 86.0510503527709 119.110436297372
"720" 143.8 80.5613720598853 121.168272338615
"721" 144 76.4793824498311 122.773269176736
"722" 144.2 71.3364595250703 123.287927094914
"723" 144.4 65.5735493357361 124.631369723673
"724" 144.6 60.9931651956056 124.066868808914
"725" 144.8 54.8912512978662 124.078791386169
"726" 145 48.7178997628711 123.182213576586
"727" 145.2 43.8727200222674 121.328981415361
"728" 145.4 38.4358691380711 119.474451017946
"729" 145.6 33.7526063818558 117.107296868784
"730" 145.8 29.4087295112948 114.648032777384
"731" 146 25.6625945963199 112.125949127266
"732" 146.2 22.0420670897986 108.569753860517
"733" 146.4 18.2710757443482 104.776302694383
"734" 146.6 14.5248369691793 101.210746275554
"735" 146.8 11.3627535472041 96.8485491663113
"736" 147 8.76368824676994 92.9157459776034
"737" 147.2 6.08494608213817 88.3393086102155
"738" 147.4 4.41127402097601 85.544592055256
"739" 147.6 5.92178937177329 85.9024841941209
"740" 147.8 5.4696395439293 84.4369445933948
"741" 148 5.65595868714392 83.8692806617316
"742" 148.2 5.11208435254775 81.7156354171477
"743" 148.4 2.87498287888035 79.3148127164857
"744" 148.6 2.74649078417779 78.051196158219
"745" 148.8 2.24348789958172 76.5121498827798
"746" 149 1.88228901968559 74.5886805439538
"747" 149.2 1.67204578502542 74.2312907210714
"748" 149.4 1.77915027070041 72.594122154325
"749" 149.6 0.977707614331723 70.6299944395592
"750" 149.8 1.1293545249419 68.8510290250857
"751" 150 1.09216695349207 66.3942715874381
"752" 150.2 0.652466720093257 64.4221889940571
"753" 150.4 0.946269934044467 60.706760659819
"754" 150.6 0.928960118177786 58.8546103620857
"755" 150.8 0.537894936032174 57.2960436518804
"756" 151 0.31107495180677 56.9061271760509
"757" 151.2 0.580600073861119 55.8427024012857
"758" 151.4 0.713174193263663 53.8781849937738
"759" 151.6 1.46659783188724 51.7282625119633
"760" 151.8 1.29167944156568 49.3019524331221
"761" 152 2.30649053821406 46.8894547003681
"762" 152.2 4.22586183306826 42.9846002509
"763" 152.4 5.29717590930467 39.2035023041631
"764" 152.6 6.30674898332541 35.9407416085857
"765" 152.8 8.23292734752903 31.853622809232
"766" 153 10.8691218796111 28.2029030415398
"767" 153.2 13.236694720848 24.6317378292752
"768" 153.4 16.6056052854244 20.6016899887387
"769" 153.6 19.3369030947155 17.6899660535846
"770" 153.8 22.2633081738445 14.9222976924857
"771" 154 25.8434649336424 12.7802079789857
"772" 154.2 28.8214146990517 10.4813016167926
"773" 154.4 31.2552484043464 8.98859463583865
"774" 154.6 33.9632311915286 7.97484344075755
"775" 154.8 37.2702329929824 5.72281609661443
"776" 155 39.3730429335817 4.8036920939563
"777" 155.2 41.9979407465 3.60600556965238
"778" 155.4 44.6470423933884 2.57620006382235
"779" 155.6 46.6686471842642 2.15056799065918
"780" 155.8 48.5816227756257 2.08362406982551
"781" 156 51.6772358499152 1.9078144846919
"782" 156.2 54.3318649687904 1.70845783030646
"783" 156.4 56.4472500572967 1.22122153059911
"784" 156.6 58.4196188107411 2.01393525531571
"785" 156.8 61.656507247121 2.52992629863423
"786" 157 66.1212427283924 2.82435919692321
"787" 157.2 71.4356214135674 1.66768431963134
"788" 157.4 74.5819720747288 2.58905388748571
"789" 157.6 78.8239183279899 5.29174559212208
"790" 157.8 84.3655181859861 8.28100818301696
"791" 158 89.9897121484622 9.78321592334741
"792" 158.2 95.4891553870342 10.846406709156
"793" 158.4 99.7347274729359 12.9615595292383
"794" 158.6 102.155526891025 18.4757556068286
"795" 158.8 104.888521140548 23.9469298482139
"796" 159 107.469129151871 29.9518781997934
"797" 159.2 110.364366184905 35.8821389843081
"798" 159.4 113.872708530905 42.0325240130739
"799" 159.6 116.439569281121 48.2313290816286
"800" 159.8 116.684459017941 54.9819718073157
"801" 160 115.886116559382 61.3105820404016
"802" 160.2 114.914014379909 67.7829800980049
"803" 160.4 113.067038424758 73.7056687073386
"804" 160.6 110.286024537772 78.7585959268252
"805" 160.8 106.89870002001 83.6359144571463
"806" 161 102.082124650873 87.5520617899169
"807" 161.2 98.2807680508949 91.665600253783
"808" 161.4 93.9200372227746 93.7464555939761
"809" 161.6 88.6191890625211 95.1753642497157
"810" 161.8 82.2708875784885 95.1483952299951
"811" 162 76.4123462538384 94.4136930110918
"812" 162.2 71.3188935945811 93.9796887187257
"813" 162.4 65.5439571872876 90.5140090261034
"814" 162.6 59.2336129018711 87.8688909723957
"815" 162.8 52.5191353271911 86.0929038644757
"816" 163 46.1084450209711 87.9506798523657
"817" 163.2 40.9737066175286 91.6165459343498
"818" 163.4 38.9944816243968 95.2979548385143
"819" 163.6 37.2686323281489 97.345598744014
"820" 163.8 35.1377836472299 102.91314758006
"821" 164 31.2788927512458 106.793729303476
"822" 164.2 27.1462498678687 107.089199084365
"823" 164.4 24.0653109167876 103.809474948397
"824" 164.6 21.6272607561315 98.3896115938428
"825" 164.8 18.5010933540154 92.2308817046559
"826" 165 15.1553088883482 85.9050343655166
"827" 165.2 11.3014345308811 79.6783188496857
"828" 165.4 8.11945762919113 75.0163526913957
"829" 165.6 10.7406793629409 73.4244112799431
"830" 165.8 15.8064763897049 70.9087333862357
"831" 166 21.6287667658901 68.8428296386226
"832" 166.2 28.0076942107397 66.4251819729143
"833" 166.4 33.4503176094236 63.1882850438295
"834" 166.6 38.9129516571606 59.5430611574956
"835" 166.8 44.8683380187438 57.9283585824449
"836" 167 51.5529296664376 57.5110683785163
"837" 167.2 57.7492175103233 56.9536778560009
"838" 167.4 63.7847296623996 58.4618939146107
"839" 167.6 69.8739567151111 60.4340494098442
"840" 167.8 74.3910906734008 64.4955072728782
"841" 168 78.9815829095727 69.2247712513223
"842" 168.2 82.1025853708198 74.3210148671847
"843" 168.4 87.0071656766517 79.6586698695127
"844" 168.6 90.2387886417073 85.0170655202549
"845" 168.8 90.9825059350913 91.4642468430996
"846" 169 90.4554118088101 97.9993304646022
"847" 169.2 88.4509817433375 101.438716995882
"848" 169.4 87.614751670703 106.683751170975
"849" 169.6 89.9118348885193 112.434407600353
"850" 169.8 92.3437258610418 112.4956731211
"851" 170 92.791038924527 110.899228222109
"852" 170.2 92.1636734541881 110.699672609736
"853" 170.4 91.2364332215611 111.065775215316
"854" 170.6 89.592424537039 113.669889789795
"855" 170.8 87.4129849786936 116.341650161826
"856" 171 84.4020310788299 117.121884762142
"857" 171.2 79.7236746886411 119.945710754916
"858" 171.4 74.9487619818211 122.411061279726
"859" 171.6 70.7492623524926 121.37900366031
"860" 171.8 64.8311205145799 121.251898641579
"861" 172 58.4399122922374 122.138841649149
"862" 172.2 53.0322926866566 122.18414532991
"863" 172.4 48.1639678099668 119.471801010053
"864" 172.6 41.111743318595 116.327107707518
"865" 172.8 34.0836348034269 114.652801808286
"866" 173 31.4184361744315 112.984505282961
"867" 173.2 30.1399809162744 112.013143204006
"868" 173.4 25.9717219928834 109.84650006408
"869" 173.6 26.3128336173866 109.962459916129
"870" 173.8 26.4620092317709 108.562601850578
"871" 174 26.2942176634269 105.00622363438
"872" 174.2 24.9184716482674 99.2873651020169
"873" 174.4 23.6119815859387 93.8147679558305
"874" 174.6 21.6120263518611 87.8912855466732
"875" 174.8 17.7831749089752 83.1049061371944
"876" 175 12.5343827868775 80.3546149733362
"877" 175.2 7.0804573548339 78.5384417672184
"878" 175.4 7.97893962890321 78.9549056539115
"879" 175.6 9.01585325107743 78.8494898573733
"880" 175.8 11.0471058734015 76.4880081092277
"881" 176 15.1077249297281 73.8511718998474
"882" 176.2 20.3381320904236 71.537566540767
"883" 176.4 24.8822833144711 69.0574485792957
"884" 176.6 28.5613480204901 65.3785888579384
"885" 176.8 32.0591471148431 61.3402642301971
"886" 177 35.4760512314101 55.7953234722898
"887" 177.2 39.5508685629683 51.1165927773633
"888" 177.4 45.0635062800814 48.4219329239511
"889" 177.6 51.2213573381994 47.0498250532504
"890" 177.8 57.7575183538411 48.0727588041357
"891" 178 63.4476875746111 50.6657946765739
"892" 178.2 68.7686013304826 54.4776997786571
"893" 178.4 72.4716895185965 59.0900574691653
"894" 178.6 76.0821221756911 64.7382167751657
"895" 178.8 80.569425634265 70.3182855805915
"896" 179 84.0061849548254 76.7421854909959
"897" 179.2 86.3694244262324 83.4534323282433
"898" 179.4 88.0615108863375 90.0081147682687
"899" 179.6 86.9047988503344 96.2070082683109
"900" 179.8 84.0334693143131 101.906619030543
"901" 180 83.455306797824 107.282162243238
"902" 180.2 85.5236038782021 112.38442911994
"903" 180.4 89.9239164334711 112.931340620346
"904" 180.6 95.1418721110907 110.920240288955
"905" 180.8 99.2022924619293 107.588823315061
"906" 181 103.993850735563 102.831612315918
"907" 181.2 107.763907231825 96.8187458039429
"908" 181.4 111.218367884412 90.1683193495828
"909" 181.6 114.235450995758 83.4348034488681
"910" 181.8 118.114746076185 77.4544045249444
"911" 182 122.946573404639 72.5134975655413
"912" 182.2 123.934675393694 68.4997840114579
"913" 182.4 122.489614872683 62.4674162165429
"914" 182.6 120.443469771527 55.5480927629213
"915" 182.8 118.475198809838 47.5985091898797
"916" 183 116.976326117748 40.2733098390312
"917" 183.2 115.815621071438 32.5610883760061
"918" 183.4 112.429375354964 27.0035309429563
"919" 183.6 106.804957978876 24.3994218794857
"920" 183.8 100.610360878764 20.9087562053531
"921" 184 94.1107281462211 17.2656140154357
"922" 184.2 88.6433047832626 12.3848360483948
"923" 184.4 83.1234556772842 7.16783306529341
"924" 184.6 77.7057914732002 3.9605568723669
"925" 184.8 71.8729755015499 4.18932870128163
"926" 185 65.9502449961856 6.56800969960273
"927" 185.2 58.9846694887846 9.44321107836326
"928" 185.4 53.2443625188299 13.052026181267
"929" 185.6 47.1101965210799 17.0806153583607
"930" 185.8 41.0941102294269 21.2658896861489
"931" 186 36.290562056622 25.8542930880618
"932" 186.2 31.8142221429152 31.5196451071146
"933" 186.4 28.1595780837953 37.2792914486962
"934" 186.6 24.8593250323743 43.7650061410541
"935" 186.8 21.7550463277375 50.4868361326066
"936" 187 20.128684507298 57.3346753765626
"937" 187.2 19.4641287396164 64.4848557334541
"938" 187.4 17.7491044926988 71.518703637362
"939" 187.6 15.1735862470799 77.525680967142
"940" 187.8 10.0602208689188 82.4218414442838
"941" 188 10.2771261769711 82.2644053401657
"942" 188.2 10.2367336324204 80.9262316574754
"943" 188.4 7.87529216108308 77.1478502535511
"944" 188.6 6.58297542808084 71.5962084595766
"945" 188.8 5.8640070364622 65.0549311614325
"946" 189 4.54643541384517 58.1563250241453
"947" 189.2 3.93085172485271 56.8203180131262
"948" 189.4 6.75960206373999 57.409419188929
"949" 189.6 11.9739473719172 57.864771503751
"950" 189.8 17.9891359841424 58.6444583788295
"951" 190 24.0937783556656 59.5392050103966
"952" 190.2 30.1403667601985 61.0752244587284
"953" 190.4 37.1941724588764 61.2269382896898
"954" 190.6 43.5568545206825 60.4479965756898
"955" 190.8 49.6668473965868 57.747706457175
"956" 191 55.8493659485597 55.6505149129717
"957" 191.2 61.9658436948826 53.4762032892286
"958" 191.4 68.4226266347809 50.6348156775895
"959" 191.6 74.4760715355805 50.3416252557816
"960" 191.8 81.1924567226213 51.6690055235163
"961" 192 87.2822320848726 54.3291257496784
"962" 192.2 92.4457226888138 58.5360161835668
"963" 192.4 98.05269953103 62.5816008513236
"964" 192.6 104.176241824222 66.191808562569
"965" 192.8 110.729800489057 69.3254115464046
"966" 193 117.02176989942 73.5370550185605
"967" 193.2 122.135849844139 77.9995902585792
"968" 193.4 122.400592962511 77.1597406410857
"969" 193.6 123.84937461839 73.3628991069473
"970" 193.8 126.35748021319 67.0430643099594
"971" 194 126.20627962234 61.2322372129143
"972" 194.2 125.6817273798 55.0100666468061
"973" 194.4 124.283035438011 49.0659094894857
"974" 194.6 121.40730980408 43.2397434041592
"975" 194.8 119.466579173111 37.3209289580795
"976" 195 117.647800203082 32.0153247594761
"977" 195.2 115.002446214824 29.9895497906837
"978" 195.4 111.333878425178 24.6678072456876
"979" 195.6 110.712758006254 22.2917751669449
"980" 195.8 111.127617393461 23.5688028025828
"981" 196 112.300800726251 25.3191069561399
"982" 196.2 113.664849869645 26.480381053942
"983" 196.4 114.427880297072 27.9997778875946
"984" 196.6 116.621482315215 31.4037735498725
"985" 196.8 118.951103038846 35.243512407721
"986" 197 120.997518076413 39.7737227220046
"987" 197.2 123.027455579968 45.2268396133429
"988" 197.4 124.688373626222 50.5011817217635
"989" 197.6 126.401829698382 56.196502095682
"990" 197.8 126.390505519778 61.3594849664579
"991" 198 125.950742630192 68.5078736213506
"992" 198.2 125.538329969419 75.3626821611588
"993" 198.4 124.116281410888 82.2276513913304
"994" 198.6 120.766006405487 88.4274779363848
"995" 198.8 117.278634328129 94.7590592079811
"996" 199 113.605459640093 100.540378901798
"997" 199.2 109.127570404417 104.09669909893
"998" 199.4 103.72082881154 107.972449299171
"999" 199.6 98.8505884759112 111.640893847486
"1000" 199.8 94.0939481401391 112.939130037486
"1001" 200 88.6281707373866 116.078742047996
"1002" 200.2 83.2856363254676 119.483011664506
"1003" 200.4 78.7795893009462 120.126272656352
"1004" 200.6 72.933511282472 120.339076320486
"1005" 200.8 67.6643844273785 121.006189768614
"1006" 201 60.5894740272724 121.783887564195
"1007" 201.2 54.4406822503536 122.392649930122
"1008" 201.4 53.6943429216537 122.319577061401
"1009" 201.6 54.5311653787475 122.569682137849
"1010" 201.8 55.8251865161825 121.626714664037
"1011" 202 56.6078565962658 121.234457775238
"1012" 202.2 57.7722540037915 121.174230323125
"1013" 202.4 59.4368867299284 122.376308495563
"1014" 202.6 61.8042661546532 123.072652148589
"1015" 202.8 65.1373616461415 123.844314033486
"1016" 203 70.0345632540802 123.816207889166
"1017" 203.2 72.9455567728946 123.442797686063
"1018" 203.4 76.2088194299887 122.723591771506
"1019" 203.6 77.2739029981112 122.628692873758
"1020" 203.8 78.3787284904172 122.298353182741
"1021" 204 79.3432128039899 121.72779563888
"1022" 204.2 80.7871710380596 121.298700390826
"1023" 204.4 80.8393681632245 121.591807324444
"1024" 204.6 81.4195206779092 121.267814517947
"1025" 204.8 82.8673674337494 121.02272197373
"1026" 205 83.092783064004 121.118018034486
"1027" 205.2 82.9409227713134 120.321572012306
"1028" 205.4 83.2941280536537 119.895742472624
"1029" 205.6 83.4857664648081 119.158861602304
"1030" 205.8 84.0219089335242 118.463689476453
"1031" 206 84.6377128098431 117.014520963826
"1032" 206.2 84.8727280166005 115.619849659603
"1033" 206.4 85.0840366730579 114.393430790752
"1034" 206.6 84.7558431457427 113.201510404307
"1035" 206.8 84.6738492811111 111.740758169793
"1036" 207 84.5440256621111 109.247270872173
"1037" 207.2 83.9026198613092 105.797545610119
"1038" 207.4 83.3623657830499 102.371752397047
"1039" 207.6 83.7624071724616 97.7457514510115
"1040" 207.8 84.1077112312451 92.7709639064445
"1041" 208 82.9115900568636 87.4384292717332
"1042" 208.2 80.5484832132762 82.7721543370391
"1043" 208.4 77.1364426956405 78.6847863301622
"1044" 208.6 73.53207083927 74.9930208391212
"1045" 208.8 70.4768875610438 70.4605922398799
"1046" 209 69.6271633007745 64.6138945926936
"1047" 209.2 69.7220630808811 58.7403655773657
"1048" 209.4 71.6265755716111 53.5798767221157
"1049" 209.6 75.4143705730229 49.5584755733386
"1050" 209.8 80.2190445262826 47.5525370165714
"1051" 210 85.9869224561397 46.2468823340571
"1052" 210.2 91.4334155973131 46.0138061389569
"1053" 210.4 96.8020445663822 48.4180046993362
"1054" 210.6 102.356554171821 51.4718930079623
"1055" 210.8 104.882654870494 55.5012784163642
"1056" 211 105.870186642706 57.5325146961614
"1057" 211.2 108.545473412517 60.783103479797
"1058" 211.4 114.052100531148 64.240980403972
"1059" 211.6 119.19580419634 63.5505161236286
"1060" 211.8 122.508161103968 60.3466546690214
"1061" 212 121.968315398706 55.9114738318911
"1062" 212.2 120.849542356564 49.7423588726962
"1063" 212.4 118.636494821323 43.271055223213
"1064" 212.6 116.841117052946 36.6255296882236
"1065" 212.8 115.364152812711 30.6643388078
"1066" 213 112.751518716876 29.2664828611796
"1067" 213.2 111.531441644438 31.6708692742918
"1068" 213.4 107.53764321014 35.6087640685714
"1069" 213.6 102.372727754404 39.461411185731
"1070" 213.8 96.8253400195111 43.1719171868857
"1071" 214 91.4606681753686 45.4719803932085
"1072" 214.2 85.5481716131519 47.2695745163837
"1073" 214.4 79.0678293697475 48.9478880176675
"1074" 214.6 72.4666107533758 49.4706537134269
"1075" 214.8 66.0627061858968 50.1786833666286
"1076" 215 59.66752925667 49.4439253212798
"1077" 215.2 52.8930273499111 47.3188545023714
"1078" 215.4 47.2657406568296 43.95741310301
"1079" 215.6 43.8943959300826 39.1288387666
"1080" 215.8 41.8671073882411 33.3507604095357
"1081" 216 40.6758134043924 26.7078481048295
"1082" 216.2 39.436219133202 20.6738774190918
"1083" 216.4 35.2706633283866 16.9902024808429
"1084" 216.6 29.8505913350144 16.2205338824857
"1085" 216.8 24.6841025668515 18.6984173797453
"1086" 217 21.1265125114172 23.5237748166388
"1087" 217.2 18.1747118209668 29.0463044069909
"1088" 217.4 17.4350925231655 35.7180658794748
"1089" 217.6 15.962990719848 42.3219141235383
"1090" 217.8 13.7857772300662 49.3678588055868
"1091" 218 10.6283200056595 56.2229599691954
"1092" 218.2 6.04655626793466 61.5480686221622
"1093" 218.4 4.68574854240145 64.9295181595502
"1094" 218.6 7.13020165241114 68.0115029555524
"1095" 218.8 11.5106032911405 72.4532526181622
"1096" 219 16.408039892307 76.7303858269084
"1097" 219.2 20.9681012016211 81.5438842547157
"1098" 219.4 24.6268589106716 86.6990660345517
"1099" 219.6 29.0959564708637 91.7470972205166
"1100" 219.8 34.2602833500229 95.0616540328386
"1101" 220 39.6176349955969 98.9775271256
"1102" 220.2 46.8569927347582 102.767067654662
"1103" 220.4 52.9319744356111 104.851882242133
"1104" 220.6 59.1729613237519 108.29194864668
"1105" 220.8 65.3263117083758 110.46102625128
"1106" 221 71.7301582463452 110.175544275581
"1107" 221.2 76.8407160245091 107.955492744853
"1108" 221.4 81.7849586524897 104.200614012952
"1109" 221.6 86.762829332293 99.7600656844554
"1110" 221.8 92.2248148760091 97.4795215300367
"1111" 222 97.9564283000486 96.2608519840795
"1112" 222.2 104.093406071725 97.3487273161887
"1113" 222.4 109.940771128986 96.9820596367453
"1114" 222.6 109.269861212225 97.9908676212
"1115" 222.8 108.45404103063 101.21755520662
"1116" 223 106.42291167525 105.986353997708
"1117" 223.2 103.60812479065 108.475194830332
"1118" 223.4 98.9943931000342 110.77082593938
"1119" 223.6 94.6641441884979 113.978943740608
"1120" 223.8 89.7915691403821 116.986715018645
"1121" 224 84.5277977097361 119.073296035236
"1122" 224.2 79.2019765476161 119.941893169288
"1123" 224.4 73.1560994711888 122.517088103321
"1124" 224.6 66.9326403471424 123.105942200423
"1125" 224.8 60.7890365139322 123.245758821675
"1126" 225 53.9498183763276 122.884689963146
"1127" 225.2 47.213453411595 121.059388013002
"1128" 225.4 41.7541608397111 119.135611372356
"1129" 225.6 37.0766158471411 115.030588539576
"1130" 225.8 30.7400839714479 111.305736953537
"1131" 226 25.1003869943911 109.772731970076
"1132" 226.2 22.75932682948 107.615101235
"1133" 226.4 18.6450425047646 103.171509435694
"1134" 226.6 14.0187557666546 99.6928875206053
"1135" 226.8 12.3211708356002 95.1208383297357
"1136" 227 9.88352215985601 90.4889170661286
"1137" 227.2 7.71794858206568 86.8357310080994
"1138" 227.4 7.42210403698741 84.8289705544239
"1139" 227.6 6.67079355549823 82.4222038551309
"1140" 227.8 5.89587862868805 80.6080556903703
"1141" 228 5.17121382233192 78.7415655676545
"1142" 228.2 4.63259495149575 77.9966036620242
"1143" 228.4 4.62425012456318 78.014798120746
"1144" 228.6 5.04272739242146 78.1061100568305
"1145" 228.8 5.49351830683206 77.8324081367415
"1146" 229 6.08388163096505 77.0334178837217
"1147" 229.2 6.63618861800587 75.8820029172436
"1148" 229.4 7.94809045211113 73.4925056295944
"1149" 229.6 9.20814322475819 70.4409865236622
"1150" 229.8 10.4663736070316 66.2468852494175
"1151" 230 10.4536862988111 61.2303825897857
"1152" 230.2 10.3152077718778 55.3666824649524
"1153" 230.4 9.60893744000769 48.8420756636236
"1154" 230.6 8.27196621740587 41.8135521628226
"1155" 230.8 9.31811146673465 36.2546092992269
"1156" 231 11.1493509108672 30.2810651061321
"1157" 231.2 14.7452842183254 25.0068109540929
"1158" 231.4 18.2082133412049 21.0158938092982
"1159" 231.6 22.9346044704236 18.1435462389232
"1160" 231.8 27.8627686605499 13.5604744237918
"1161" 232 33.1644192719935 9.05732478707394
"1162" 232.2 38.6314529189329 5.72667224371343
"1163" 232.4 44.9027252415638 4.53504160807518
"1164" 232.6 52.0439808816511 2.83182405501571
"1165" 232.8 59.1787815145523 1.813930515221
"1166" 233 66.5435834685193 1.83263259718979
"1167" 233.2 72.9275739662707 3.75470425382614
"1168" 233.4 79.8784893542986 5.57499712448571
"1169" 233.6 86.2237023821627 8.45253094768159
"1170" 233.8 92.315796873315 12.2703666791265
"1171" 234 98.5153380715523 15.5255956866622
"1172" 234.2 105.412208379586 18.394115463961
"1173" 234.4 109.652615326003 22.7713635222965
"1174" 234.6 114.352243209937 28.3596377801738
"1175" 234.8 117.682431723425 33.8357443576571
"1176" 235 119.63547592016 41.0307097698255
"1177" 235.2 121.882085296323 48.1138696168191
"1178" 235.4 123.487402115854 55.3679188803714
"1179" 235.6 123.174188998082 62.5981125993681
"1180" 235.8 121.551175569625 70.1084635062571
"1181" 236 119.237617517784 76.8422628818948
"1182" 236.2 117.367355748904 82.6669565391555
"1183" 236.4 114.157157147466 86.3932332141119
"1184" 236.6 109.181119245168 89.8390991133442
"1185" 236.8 103.13401164882 91.86232851401
"1186" 237 97.4356370711597 94.0592466491265
"1187" 237.2 91.4323141525817 95.1151108171328
"1188" 237.4 86.0312130599626 96.0029319786342
"1189" 237.6 80.1365137970611 95.1753642497157
"1190" 237.8 75.398392851781 92.2669244528352
"1191" 238 72.0427748207582 88.471196197721
"1192" 238.2 67.5516912313167 83.7360955915885
"1193" 238.4 63.9045668491688 78.8042563686876
"1194" 238.6 59.6418388603344 74.1017011807187
"1195" 238.8 57.7966152360246 69.2135365150626
"1196" 239 58.240973642899 63.6100888665463
"1197" 239.2 58.5411184447582 57.5769932174563
"1198" 239.4 59.4943693125383 50.858231685777
"1199" 239.6 60.8966534612611 44.8596242338857
"1200" 239.8 62.6185563171833 38.3293623594032
"1201" 240 63.0827949755771 32.1598492793207
"1202" 240.2 61.4497020782011 26.0053400465157
"1203" 240.4 57.34722578564 21.7767351148799
"1204" 240.6 52.3555575672511 17.8692938437857
"1205" 240.8 46.573963074173 15.6918706917125
"1206" 241 39.8184078142813 15.2358079213474
"1207" 241.2 32.7430351167006 15.3418329665173
"1208" 241.4 26.1167051729874 17.6552856306094
"1209" 241.6 22.2299867783011 21.4835833967457
"1210" 241.8 19.8494999033848 27.1038528479173
"1211" 242 18.1033358830367 33.3544893858261
"1212" 242.2 17.3927587343611 39.701675405964
"1213" 242.4 17.0544812116575 46.5524171546197
"1214" 242.6 16.4987460853384 53.1465018775993
"1215" 242.8 14.4489391184196 59.6271990053687
"1216" 243 10.6589618627151 65.1923166575451
"1217" 243.2 6.28609105243786 69.8621107944461
"1218" 243.4 6.31939414102024 70.1917529449403
"1219" 243.6 8.48832422149824 71.9316178681954
"1220" 243.8 11.7709548834412 74.0147319602236
"1221" 244 17.0431622746254 76.0172927938857
"1222" 244.2 23.4975307051677 79.0588397318536
"1223" 244.4 28.9222416040817 80.5175903631034
"1224" 244.6 35.1069344704379 81.0333689402778
"1225" 244.8 40.7600828427969 83.4691685244857
"1226" 245 45.0050969931405 87.6044326238092
"1227" 245.2 49.2936996476953 92.1969147919115
"1228" 245.4 51.8842978302811 98.2015528086057
"1229" 245.6 51.8049949345047 104.432920788326
"1230" 245.8 50.4891052483883 110.409497540535
"1231" 246 47.8399321913685 116.105026805773
"1232" 246.2 44.6499912117582 118.044252937574
"1233" 246.4 44.772957400703 117.962509254302
"1234" 246.6 46.2695367967175 117.993964564507
"1235" 246.8 48.7957939342711 118.395616744056
"1236" 247 52.8656815237813 119.062937767762
"1237" 247.2 58.1937257136811 119.439398640816
"1238" 247.4 63.8205852036537 119.315679494113
"1239" 247.6 69.4805911495411 119.801606537826
"1240" 247.8 73.9409312410919 121.095548561966
"1241" 248 75.6196556467297 119.917484155692
"1242" 248.2 80.3538564419732 117.711267204865
"1243" 248.4 85.4900807580154 114.998353611198
"1244" 248.6 91.2534207802175 112.636668627262
"1245" 248.8 97.1247457408299 111.490785288017
"1246" 249 98.9300251061507 109.187098910149
"1247" 249.2 102.233106126422 104.120921954467
"1248" 249.4 105.929516355566 98.705740536213
"1249" 249.6 110.527841170788 93.2441233668387
"1250" 249.8 113.318328537451 87.4545086775612
"1251" 250 114.375728715431 80.2727345654177
"1252" 250.2 114.571465068464 73.3238345338092
"1253" 250.4 113.923504046717 66.1357483634554
"1254" 250.6 113.056537984986 58.6678640793703
"1255" 250.8 112.811209528493 51.5058298583387
"1256" 251 113.989320687501 44.8401506910357
"1257" 251.2 116.142379901285 38.7217064526509
"1258" 251.4 117.40423825414 36.9218372436
"1259" 251.6 115.714257798143 37.1514515522277
"1260" 251.8 112.168918165687 38.4754494183342
"1261" 252 106.468481076869 39.7618834611524
"1262" 252.2 100.784831860775 41.3420468501689
"1263" 252.4 95.4443564387092 42.7870568883175
"1264" 252.6 89.3669731079611 43.8820523828157
"1265" 252.8 83.2717541959111 44.3416279940757
"1266" 253 77.1037458275771 42.5734681160003
"1267" 253.2 71.8780300569558 39.0417615098061
"1268" 253.4 67.585351774454 34.2437614459429
"1269" 253.6 61.8387569954509 30.3675270830294
"1270" 253.8 56.7495236848847 25.5764077083442
"1271" 254 52.0919392538464 20.3405246148681
"1272" 254.2 46.2126381155864 16.5393087093372
"1273" 254.4 40.3621166153369 16.023704524647
"1274" 254.6 35.141033209392 19.0460209611711
"1275" 254.8 29.9870609036546 23.763003921127
"1276" 255 27.1434398328254 29.5764698698122
"1277" 255.2 25.9579076637155 36.4658852806066
"1278" 255.4 24.7643061007049 43.4875508605795
"1279" 255.6 22.7645562460686 50.3586212701666
"1280" 255.8 20.0497931634307 57.019948331929
"1281" 256 16.6288738833895 62.6291317054239
"1282" 256.2 12.1998139743611 67.7037127921732
"1283" 256.4 7.7724467322876 73.6140285056916
"1284" 256.6 7.4590881538778 77.6617253012191
"1285" 256.8 10.4373172338068 82.4249350673118
"1286" 257 15.0253323107397 87.6457798100286
"1287" 257.2 20.3836195326869 92.32471295991
"1288" 257.4 26.3406529643152 95.8977929475265
"1289" 257.6 31.5422349691711 99.7594362366057
"1290" 257.8 36.6934242141621 103.989248711322
"1291" 258 41.0900105361953 109.253505822296
"1292" 258.2 43.5592735943285 115.208221117399
"1293" 258.4 44.6308107044367 118.491354115183
"1294" 258.6 46.7770220718976 116.715684527272
"1295" 258.8 51.577293193872 114.336145068029
"1296" 259 57.5113978993692 112.666919223453
"1297" 259.2 62.8713493872324 111.754981270243
"1298" 259.4 69.0015419954311 111.244931809536
"1299" 259.6 75.396243498048 111.983901514528
"1300" 259.8 80.6996568627438 113.177581582588
"1301" 260 86.8579407536994 115.615787593927
"1302" 260.2 87.3540788346595 115.703116764583
"1303" 260.4 86.7863053424481 114.403879130116
"1304" 260.6 86.8724750867563 111.230483697099
"1305" 260.8 87.0646604824973 106.819424591357
"1306" 261 87.2662646730174 101.904122422486
"1307" 261.2 88.9063642066723 96.9589023232306
"1308" 261.4 92.2468937227778 93.7173663273645
"1309" 261.6 96.4939223657243 90.9377008703536
"1310" 261.8 102.230584579993 89.7503406790445
"1311" 262 107.79198180212 89.5315742190729
"1312" 262.2 111.925465459742 89.185189030942
"1313" 262.4 112.640125575985 85.1467921836022
"1314" 262.6 111.567008659414 79.9993372530312
"1315" 262.8 108.637762011817 75.3742840456622
"1316" 263 105.481619027369 71.7130614019709
"1317" 263.2 100.917285207001 68.8753262895591
"1318" 263.4 96.8135824087338 64.7512971171555
"1319" 263.6 92.7461839304413 61.0843922559668
"1320" 263.8 88.2134520697288 58.2833864384857
"1321" 264 82.5991679851688 57.9263714862357
"1322" 264.2 76.963154973909 59.3371675161134
"1323" 264.4 72.3867927251784 61.8585291771011
"1324" 264.6 67.2005985024995 64.9699330287284
"1325" 264.8 61.1483115534765 67.9103071089473
"1326" 265 57.5965249332326 71.6843385118969
"1327" 265.2 54.6441765050639 76.9387955385612
"1328" 265.4 51.5572579948141 81.6966262413075
"1329" 265.6 46.528392917849 86.2849545909517
"1330" 265.8 40.8958269894765 88.2227102663319
"1331" 266 33.8262651727778 88.858815737516
"1332" 266.2 26.7420463985703 88.752194979302
"1333" 266.4 20.2106382269626 87.0605268560303
"1334" 266.6 13.9830687783354 83.8016140535137
"1335" 266.8 8.07668931998849 80.4734272785046
"1336" 267 7.67096695770728 77.7294665998511
"1337" 267.2 8.18177296631114 73.3948556900857
"1338" 267.4 7.27803306372404 66.8559331511631
"1339" 267.6 5.29482023879863 60.291595544892
"1340" 267.8 3.18219707040059 56.1378803139594
"1341" 268 5.45463029153503 55.4032776734966
"1342" 268.2 5.96221707136388 48.7449170249253
"1343" 268.4 6.58019280801357 45.0049633585711
"1344" 268.6 9.61416022927779 39.9219992579191
"1345" 268.8 11.4289862365486 33.7304944951107
"1346" 269 13.373190389617 27.9886631106622
"1347" 269.2 16.6990137703299 22.7928545943607
"1348" 269.4 20.0631200890047 18.7700487832729
"1349" 269.6 25.5166966352002 15.1510957536936
"1350" 269.8 29.9119998396592 10.6992851628992
"1351" 270 36.1496752074811 8.68167632715571
"1352" 270.2 41.9477394240814 5.15981862015898
"1353" 270.4 47.9244919884683 2.6711871974653
"1354" 270.6 54.3465619822621 1.01402394376873
"1355" 270.8 60.2723078323356 0.707936142791832
"1356" 271 65.9713800469899 1.6724204563645
"1357" 271.2 72.8894637465369 2.00549029316888
"1358" 271.4 79.8690899957448 2.82684962525799
"1359" 271.6 86.1648538750808 4.37511216100087
"1360" 271.8 91.1113531578708 7.27643551580302
"1361" 272 97.632222034122 9.73781969024658
"1362" 272.2 101.174696202172 13.6320098873224
"1363" 272.4 107.116625397349 17.5072016311887
"1364" 272.6 110.782821546667 21.5721519545968
"1365" 272.8 113.829637636131 27.2204891203557
"1366" 273 117.319590455121 32.4876782934102
"1367" 273.2 120.738122656401 38.0515280569437
"1368" 273.4 122.21592796427 43.9190703138035
"1369" 273.6 124.359074986283 50.3604364332286
"1370" 273.8 126.415120395552 56.5730495863389
"1371" 274 126.273745912753 62.293221614014
"1372" 274.2 125.829161255234 68.9509687166933
"1373" 274.4 125.414747870563 75.1117730513607
"1374" 274.6 123.401134596468 81.3997029146837
"1375" 274.8 120.995612908 88.4385281628746
"1376" 275 118.4640523375 93.9199698539857
"1377" 275.2 115.985059236659 97.8958181858607
"1378" 275.4 110.918193183573 100.955411360563
"1379" 275.6 105.779460484254 104.908611890771
"1380" 275.8 101.413677639597 109.348579660571
"1381" 276 100.070930494511 110.776639469571
"1382" 276.2 99.069291341765 111.223960301851
"1383" 276.4 95.3922462334478 110.212834038486
"1384" 276.6 89.4849598675817 110.514483035574
"1385" 276.8 83.3852808074196 111.28595054873
"1386" 277 77.4686384266111 112.298125918673
"1387" 277.2 71.9007176796936 114.629357931457
"1388" 277.4 67.2188140457554 119.099510419841
"1389" 277.6 66.6204981419899 122.451660666031
"1390" 277.8 68.666982673121 121.677159363842
"1391" 278 72.6121752913662 121.567101777761
"1392" 278.2 77.7746512428254 121.01071483919
"1393" 278.4 83.5396759063309 119.273381338145
"1394" 278.6 89.2462371422911 117.682885075746
"1395" 278.8 90.4063734575799 115.405778798486
"1396" 279 93.2978468289683 111.007672522159
"1397" 279.2 97.7211229906111 107.104703865956
"1398" 279.4 103.049792443202 105.598194490395
"1399" 279.6 108.404578528418 104.127833916248
"1400" 279.8 108.851001711803 101.539617646063
"1401" 280 110.603620568303 96.027107054678
"1402" 280.2 112.219366559523 89.3990532393975
"1403" 280.4 112.805329282221 83.1017676827157
"1404" 280.6 114.466479206383 76.8204346388061
"1405" 280.8 116.970256442054 70.6017932584571
"1406" 281 120.873774471915 64.9716210958964
"1407" 281.2 125.293158477221 60.5106356818802
"1408" 281.4 121.652641402724 58.3252650252599
"1409" 281.6 116.295886939842 54.012938355803
"1410" 281.8 111.226597708346 48.6306185316622
"1411" 282 105.886514472765 43.6711596979709
"1412" 282.2 100.420620536148 38.0285197897334
"1413" 282.4 94.8650033726111 32.6317666607798
"1414" 282.6 89.7180640698296 29.1688643483789
"1415" 282.8 83.6037497419752 24.4309324666216
"1416" 283 77.4138100049946 20.3055663987867
"1417" 283.2 71.3172898910523 16.0067067453092
"1418" 283.4 66.324627961696 10.4090898055517
"1419" 283.6 62.0597550660293 4.49274022791298
"1420" 283.8 58.2129678877052 2.97338321502037
"1421" 284 52.7216601728311 5.51138355117571
"1422" 284.2 46.2322470338132 9.24458601473039
"1423" 284.4 40.0064103689236 13.6159475262982
"1424" 284.6 33.8352023059698 17.6119044078553
"1425" 284.8 27.362365997785 21.7902493628444
"1426" 285 21.0415385415647 25.4246269532383
"1427" 285.2 15.2677334656266 30.3994144978053
"1428" 285.4 11.7895030101006 36.4142561768331
"1429" 285.6 9.97587893583939 42.8132088830835
"1430" 285.8 8.92176759461113 49.8067507935618
"1431" 286 7.56299567215607 56.4658557724857
"1432" 286.2 5.4578373967475 62.2331716953342
"1433" 286.4 4.31026691545155 69.173378308858
"1434" 286.6 5.75788963274642 75.540763745321
"1435" 286.8 8.42969420001436 82.2253744972922
"1436" 287 12.023765278899 88.5952344504554
"1437" 287.2 16.6205652777844 94.4527608448322
"1438" 287.4 21.5835446395295 99.1645791154245
"1439" 287.6 27.7003722487876 102.831979464162
"1440" 287.8 33.5862881800808 105.468370871395
"1441" 288 39.3044686330295 108.007157246292
"1442" 288.2 44.349846409899 111.660564092789
"1443" 288.4 49.1582068159427 114.349424509149
"1444" 288.6 53.6751484178458 114.46124573372
"1445" 288.8 59.6901789655998 115.005981062702
"1446" 289 65.7555916133686 115.075435530337
"1447" 289.2 71.4396295602511 115.392796436586
"1448" 289.4 77.8183673594274 117.815464134822
"1449" 289.6 82.362703536276 118.002251178486
"1450" 289.8 86.4899688208177 114.789116608236
"1451" 290 91.5889440890703 110.896395134445
"1452" 290.2 96.6906480147986 107.129523087236
"1453" 290.4 102.752450592264 103.719003626873
"1454" 290.6 108.701501855042 101.578920683803
"1455" 290.8 113.242913559232 99.3587926802736
"1456" 291 115.03366977483 93.858839314942
"1457" 291.2 117.415615653717 87.6197794203992
"1458" 291.4 120.800001203775 81.3810708768315
"1459" 291.6 122.085961603523 75.4201041464857
"1460" 291.8 122.811144090319 68.9443477848818
"1461" 292 124.19924019302 61.9931947026372
"1462" 292.2 124.054572636328 56.0603242615888
"1463" 292.4 121.155712853287 49.3826220545187
"1464" 292.6 118.951384390343 41.7725552305068
"1465" 292.8 116.862470109641 34.8998616515445
"1466" 293 114.191845533141 28.0461673371957
"1467" 293.2 109.862202131844 23.8235705793669
"1468" 293.4 104.120663738964 20.3099778809857
"1469" 293.6 98.5212735136557 15.5289981693966
"1470" 293.8 93.4886080650499 10.6712365356388
"1471" 294 86.9278082833239 7.59140652597507
"1472" 294.2 80.2933491045305 7.76943507145345
"1473" 294.4 72.9241284794059 8.54864128179098
"1474" 294.6 65.5610794354901 9.11849864098045
"1475" 294.8 58.428538949724 8.95878693584055
"1476" 295 51.2547370353047 9.45714211845346
"1477" 295.2 43.6400197262374 9.40957686042255
"1478" 295.4 36.4295929253983 9.12393783794116
"1479" 295.6 32.8045305151743 11.5209188746857
"1480" 295.8 29.7385874820193 16.3980478105061
"1481" 296 25.5107919099549 22.4196116897357
"1482" 296.2 22.6278271154196 28.8382847674219
"1483" 296.4 20.6905608822198 35.5571974820183
"1484" 296.6 19.367044514792 42.8219458565176
"1485" 296.8 18.1531021209201 49.6085430430587
"1486" 297 18.4594761371445 56.5221126740524
"1487" 297.2 18.7368808586628 63.350984256003
"1488" 297.4 18.1903453298132 69.9606066368368
"1489" 297.6 18.1075802462941 76.4381113052296
"1490" 297.8 18.972771188327 83.1623126977585
"1491" 298 20.8852963107198 89.9857497477683
"1492" 298.2 24.3942000425441 95.7662758582177
"1493" 298.4 28.2005750161111 101.480487455223
"1494" 298.6 32.4690182468687 106.794145404819
"1495" 298.8 37.7942755140499 109.433892324486
"1496" 299 42.5413019401743 112.529160714328
"1497" 299.2 47.912825810724 114.614273508453
"1498" 299.4 53.4188130068611 113.916864168079
"1499" 299.6 58.5621822640012 111.792116964123
"1500" 299.8 63.4415380347638 109.23710704937
"1501" 300 67.6205896138968 105.777635299588
"1502" 300.2 73.0959428957475 102.852228246092
"1503" 300.4 78.7305240032911 101.383529710296
"1504" 300.6 85.0315265987642 100.042875639884
"1505" 300.8 92.096051041654 100.635560202543
"1506" 301 97.5078413308254 103.113336702314
"1507" 301.2 102.532233577082 104.198945805397
"1508" 301.4 106.317880761267 101.685045065423
"1509" 301.6 109.256333372935 96.9211864579269
"1510" 301.8 111.201958597526 91.261035166731
"1511" 302 113.043523488527 84.9820635696639
"1512" 302.2 114.966892538571 78.1710666330957
"1513" 302.4 116.205252501869 71.3562314668797
"1514" 302.6 116.851015084435 64.6600171364269
"1515" 302.8 119.325835810457 58.0273791150371
"1516" 303 123.590975684419 52.4925040486684
"1517" 303.2 121.728106616091 52.9528286423457
"1518" 303.4 122.736836135721 52.7970402995457
"1519" 303.6 123.655987358241 53.7122968134957
"1520" 303.8 124.615820932656 56.4465750369907
"1521" 304 125.79516549349 60.4324084811556
"1522" 304.2 125.237239037661 66.9153588657957
"1523" 304.4 125.560799441938 72.0072409316203
"1524" 304.6 123.312297698205 77.3466376624008
"1525" 304.8 121.673580696111 84.1523180535925
"1526" 305 120.203879348941 90.6694803744952
"1527" 305.2 115.481351382524 93.9336668413114
"1528" 305.4 110.104441620083 97.108067012
"1529" 305.6 104.254305699699 100.945718646927
"1530" 305.8 99.6310281547458 105.90244022688
"1531" 306 96.4146940479558 111.47955964135
"1532" 306.2 93.4427277842596 112.684624328951
"1533" 306.4 87.3573034858411 115.217534550936
"1534" 306.6 81.5358269475683 118.714426459857
"1535" 306.8 75.9680301246405 121.36621024728
"1536" 307 69.9591534650799 121.231613701111
"1537" 307.2 63.2610661222986 122.602875676798
"1538" 307.4 57.3946613387361 122.809782069579
"1539" 307.6 51.6185461199835 123.011509328624
"1540" 307.8 48.0876797039565 120.487637369032
"1541" 308 42.6068088664337 117.600216745453
"1542" 308.2 36.4687167511736 115.705995917423
"1543" 308.4 30.1951378898384 113.706269604304
"1544" 308.6 27.4441027746304 110.441273675765
"1545" 308.8 22.770670640849 106.337031820767
"1546" 309 18.5110121798384 103.245633152152
"1547" 309.2 14.8043199941507 98.7330841247332
"1548" 309.4 11.6169059250511 94.2328447757757
"1549" 309.6 9.02995394377781 89.4174507041221
"1550" 309.8 6.25246733078187 84.5410049886686
"1551" 310 4.75442942471113 79.7022862870396
"1552" 310.2 4.03895703555556 74.6652038434116
"1553" 310.4 2.36376566424349 69.0606559863534
"1554" 310.6 1.67186336307834 66.3303225604365
"1555" 310.8 1.47133434866669 61.5289769134857
"1556" 311 1.88208185433613 55.7550714584607
"1557" 311.2 2.82696301326006 50.8392448809325
"1558" 311.4 4.28840739926631 44.7750150477099
"1559" 311.6 6.41706708321458 39.5507335520892
"1560" 311.8 8.52888032658479 33.1522669289068
"1561" 312 11.5646055528254 27.6703026698753
"1562" 312.2 15.1978792962678 23.252907268317
"1563" 312.4 20.1742632311318 19.4420333766403
"1564" 312.6 24.6060835650486 14.2610086332045
"1565" 312.8 29.1783091467049 11.526598658017
"1566" 313 34.3671969186111 7.99582578466218
"1567" 313.2 40.2430139145511 5.16475448844571
"1568" 313.4 46.1434973981011 3.38876738052571
"1569" 313.6 52.5212947695666 2.40652959146591
"1570" 313.8 59.0392089379303 2.12638460700699
"1571" 314 65.2081745292324 2.47103241566753
"1572" 314.2 71.9683561195907 2.48440015380204
"1573" 314.4 77.8425304493311 2.36835373518571
"1574" 314.6 82.1242204749771 4.43335230998056
"1575" 314.8 86.3112165574785 8.45363716618979
"1576" 315 92.4425498861643 11.2913796674751
"1577" 315.2 98.1831423405817 12.9825800909563
"1578" 315.4 103.245053709943 16.836232035961
"1579" 315.6 105.146640592505 22.4048590057584
"1580" 315.8 108.207330761657 28.1052960945766
"1581" 316 110.819027911521 33.8337042722157
"1582" 316.2 111.9792268892 40.0810867487926
"1583" 316.4 113.460988490332 45.8789893038415
"1584" 316.6 115.209128138258 51.8227522223681
"1585" 316.8 115.787801724509 57.5985006117204
"1586" 317 114.89154490739 62.8958698250723
"1587" 317.2 113.502182523284 68.5731565482646
"1588" 317.4 111.566811956961 74.6658289200957
"1589" 317.6 109.379528927036 79.0220971981744
"1590" 317.8 106.465492712678 83.2195077187165
"1591" 318 102.189015086007 85.0037816811555
"1592" 318.2 98.1202342153586 85.406239750555
"1593" 318.4 92.9083759719683 85.5370733128428
"1594" 318.6 87.3114538968339 85.4525135157431
"1595" 318.8 81.3267135991705 85.9653810799115
"1596" 319 75.4628635130611 86.6225842299957
"1597" 319.2 69.227359467082 86.9920521662818
"1598" 319.4 63.4720295031736 87.814202772892
"1599" 319.6 58.1712847738254 90.8839517925143
"1600" 319.8 52.6445078506826 94.4745021694286
"1601" 320 49.3274598374935 99.7773060759269
"1602" 320.2 48.6375457755322 105.690872404054
"1603" 320.4 50.1113220949668 108.393964984661
"1604" 320.6 50.0433989128611 108.805059169954
"1605" 320.8 48.7140050543011 112.705447523286
"1606" 321 47.2926773360596 118.704904786475
"1607" 321.2 44.6485442612059 118.777093199254
"1608" 321.4 40.8345327141009 117.072290152588
"1609" 321.6 35.1427926630493 115.219742890847
"1610" 321.8 29.5678663226005 112.947416651464
"1611" 322 28.2168029684861 109.588057872048
"1612" 322.2 25.0924448435817 105.012252595015
"1613" 322.4 19.9952181259169 101.451630391214
"1614" 322.6 14.8689875810011 99.1830193682457
"1615" 322.8 14.247881943173 97.2358256897847
"1616" 323 15.3014695674263 92.7289792622901
"1617" 323.2 14.5876412523968 86.6498471899857
"1618" 323.4 14.5340864047516 80.6830661392048
"1619" 323.6 13.4820005411331 74.7196272571561
"1620" 323.8 9.62697453471306 69.2805813489226
"1621" 324 4.57141593462567 65.4614981880488
"1622" 324.2 4.31873565281444 61.9184477704857
"1623" 324.4 6.72167158326006 57.580405352624
"1624" 324.6 10.6576350164015 52.7219101148728
"1625" 324.8 15.5054824007069 48.8836039819538
"1626" 325 20.729435135595 45.3973452880664
"1627" 325.2 26.663190054269 42.4572040001804
"1628" 325.4 32.7379105001611 41.8606986349857
"1629" 325.6 38.8136558693611 43.3466146220183
"1630" 325.8 45.25710754767 45.4537582078975
"1631" 326 51.2633590972876 47.4545692771916
"1632" 326.2 56.1606878401411 50.0512707576957
"1633" 326.4 60.1047293853611 53.3969696677913
"1634" 326.6 64.3106328067876 57.053880399721
"1635" 326.8 69.5674287258056 59.6934151892913
"1636" 327 74.6307949491499 63.1473606687867
"1637" 327.2 78.4722748658034 68.179940779178
"1638" 327.4 83.1046220417422 72.5211301299808
"1639" 327.6 86.1546097671309 77.2929062542382
"1640" 327.8 86.9005210494142 83.7012774190615
"1641" 328 86.4305251257049 89.7818419983607
"1642" 328.2 84.7439540353711 95.7868334952057
"1643" 328.4 84.5333185595132 102.017885387589
"1644" 328.6 82.3944198443532 108.400769630128
"1645" 328.8 80.3459537375091 113.622691133445
"1646" 329 76.9513109751414 117.191837072001
"1647" 329.2 72.4652875656458 121.260695477149
"1648" 329.4 70.1412406365817 122.030601709221
"1649" 329.6 70.6012339276723 121.817475900118
"1650" 329.8 72.6371499531953 121.07702110217
"1651" 330 76.2646290568531 119.543383171776
"1652" 330.2 80.8604588021331 117.719777809673
"1653" 330.4 86.4986734088527 115.783580116699
"1654" 330.6 92.2178997812011 114.111437317056
"1655" 330.8 96.2171025534728 111.74171431756
"1656" 331 100.013602440973 107.062361858595
"1657" 331.2 105.106720347301 102.550507388665
"1658" 331.4 109.480443569042 97.6996367021986
"1659" 331.6 113.95764862347 92.7821760610517
"1660" 331.8 118.435202644389 88.0959380571801
"1661" 332 121.582174270489 85.4615636568939
"1662" 332.2 122.250705693302 82.9781992017221
"1663" 332.4 124.075892088403 78.3313700805211
"1664" 332.6 125.917721063046 73.1694236488689
"1665" 332.8 127.088723573246 67.6668878233223
"1666" 333 127.010773921667 61.5794638764302
"1667" 333.2 126.134427315977 56.293203743094
"1668" 333.4 124.468606846346 50.8796218137504
"1669" 333.6 123.702538398768 45.7424248430857
"1670" 333.8 122.790850629323 41.3158328400918
"1671" 334 122.838420139983 41.4158443074949
"1672" 334.2 122.222734604481 42.1255388177457
"1673" 334.4 121.089374410611 41.6547284702261
"1674" 334.6 120.126617011765 41.5276464535324
"1675" 334.8 119.660016365421 41.0973357552657
"1676" 335 118.41581925683 38.5867092433295
"1677" 335.2 117.805341019305 35.1810843739129
"1678" 335.4 117.17055573994 33.4388550081429
"1679" 335.6 116.213426157198 31.6304714154372
"1680" 335.8 115.860911868055 30.2390352322404
"1681" 336 115.972469198883 31.9477380127714
"1682" 336.2 116.116408560583 31.8426427021524
"1683" 336.4 116.143796276003 32.9116407901344
"1684" 336.6 116.534729110694 33.476256574569
"1685" 336.8 116.503265741258 33.6978897100637
"1686" 337 116.748544677138 34.4749149286039
"1687" 337.2 117.41124075642 35.2779131687754
"1688" 337.4 118.048225802915 36.071414540981
"1689" 337.6 119.535165235979 36.9114793483914
"1690" 337.8 119.679345659806 37.2231104673746
"1691" 338 120.530411606583 38.2184248797079
"1692" 338.2 121.35779351476 39.8519412869452
"1693" 338.4 121.294731771575 40.2426242563584
"1694" 338.6 121.280435585743 41.2838408562216
"1695" 338.8 121.312694856139 41.7624376389536
"1696" 339 122.037331779536 43.1246417935517
"1697" 339.2 122.379724119083 44.0646668958595
"1698" 339.4 122.972997100829 45.2490950908857
"1699" 339.6 123.906546942911 46.9664761079429
"1700" 339.8 124.796696058847 48.0407927998348
"1701" 340 125.138779349046 48.9494322238408
"1702" 340.2 125.474978539955 50.1775242271732
"1703" 340.4 125.178818409111 50.4448468480533
"1704" 340.6 125.375373794887 51.9086827541306
"1705" 340.8 125.474398970227 52.8180439064768
"1706" 341 125.55716152734 54.4702812861429
"1707" 341.2 126.167768918552 56.9355118059269
"1708" 341.4 126.835839873438 59.0399040728403
"1709" 341.6 126.697033509083 60.1910723954579
"1710" 341.8 126.791848153147 63.2385127105831
"1711" 342 126.722004823639 65.702928739448
"1712" 342.2 126.675958675928 68.9503619592564
"1713" 342.4 126.792340530968 70.7997742774321
"1714" 342.6 125.709915032293 71.949092660313
"1715" 342.8 124.252906560394 75.8732620618631
"1716" 343 122.725516001466 80.5329707863549
"1717" 343.2 122.441996170733 86.2656394526749
"1718" 343.4 120.184855644588 88.3078282681493
"1719" 343.6 116.362614464293 92.8813809019857
"1720" 343.8 113.055652823947 98.2489974402766
"1721" 344 110.683888872649 103.375048520778
"1722" 344.2 106.028609855488 106.531232163825
"1723" 344.4 100.950190459557 110.513788791622
"1724" 344.6 97.0058077037448 111.878689585258
"1725" 344.8 91.4588415793743 113.49668831698
"1726" 345 85.7124382331111 115.960479716031
"1727" 345.2 79.9509555554215 117.814230764762
"1728" 345.4 74.1966552378584 118.070729570925
"1729" 345.6 68.0335159986994 120.163432600662
"1730" 345.8 62.3541732453419 122.522360066938
"1731" 346 57.5353593588122 122.238248643795
"1732" 346.2 52.4789164999172 120.23177312519
"1733" 346.4 46.2837069066211 118.547510378286
"1734" 346.6 39.9466619988157 118.506792970508
"1735" 346.8 35.7173625562111 115.790056710726
"1736" 347 30.8324538376566 111.900541085486
"1737" 347.2 25.2284964374509 108.473449628583
"1738" 347.4 21.0539738536839 105.077868758816
"1739" 347.6 17.9722384317907 100.57437564535
"1740" 347.8 14.1502301371677 95.1263497097876
"1741" 348 9.78747261833884 90.8087018362679
"1742" 348.2 8.43794039596679 86.4029146363208
"1743" 348.4 8.16089411624515 80.3199419728671
"1744" 348.6 7.72053444577404 74.0401811849801
"1745" 348.8 6.56190922988532 67.3501004750986
"1746" 349 3.80184862029861 62.0807272942357
"1747" 349.2 3.79091239152417 58.9720160697031
"1748" 349.4 5.36504810166285 53.3993323581754
"1749" 349.6 7.42460811743372 47.4242688879373
"1750" 349.8 9.47056743856568 40.918002128838
"1751" 350 10.4726123926653 34.2190927238472
"1752" 350.2 11.7878149011229 30.3071602123328
"1753" 350.4 15.6232063623394 25.2446865292792
"1754" 350.6 19.8565852427742 19.3602898854748
"1755" 350.8 24.0034050358877 14.6723181707942
"1756" 351 29.4047553188764 12.8769133278326
"1757" 351.2 35.168632824022 9.72164063828769
"1758" 351.4 41.404022683121 6.40921028023819
"1759" 351.6 46.2032036586063 2.94953500432066
"1760" 351.8 47.6502727116009 4.61059309762856
"1761" 352 52.062691543441 7.85828675349602
"1762" 352.2 57.0170909801445 11.101155839919
"1763" 352.4 62.6373369205305 13.7538851214857
"1764" 352.6 67.4004024424622 15.8158708998581
"1765" 352.8 71.9887834686211 18.5625519692457
"1766" 353 75.3345790400596 22.0799957792074
"1767" 353.2 77.9693866713254 27.1840060339551
"1768" 353.4 80.2355043065486 32.4038593884545
"1769" 353.6 81.8063165977046 37.7926541341231
"1770" 353.8 80.2030484017986 42.7086091465795
"1771" 354 79.4526261090517 48.5414734840204
"1772" 354.2 76.3345909312288 52.8537044908975
"1773" 354.4 72.9823750643753 56.8663493895895
"1774" 354.6 68.712892650847 60.6949213989668
"1775" 354.8 64.8472347196251 64.8412991552614
"1776" 355 59.4111813624995 66.327409122544
"1777" 355.2 53.7109161496111 66.1606254383975
"1778" 355.4 47.7130649518111 65.4590919250312
"1779" 355.6 42.6109967251111 63.0537920611744
"1780" 355.8 37.0746866924289 59.8691758780465
"1781" 356 31.5796983563683 56.3768338623143
"1782" 356.2 26.1650386502809 53.2141415418725
"1783" 356.4 20.6695918092607 49.186026669682
"1784" 356.6 15.5349827464711 46.0942468505757
"1785" 356.8 9.70070930861113 45.6026735355739
"1786" 357 6.10513041744102 49.0458336721146
"1787" 357.2 5.79042190433112 52.1583080940657
"1788" 357.4 6.61090717641112 56.5004754042191
"1789" 357.6 8.06980009492363 62.6689905678295
"1790" 357.8 8.78918177095155 69.0780822481027
"1791" 358 9.0639900985718 76.0137919322498
"1792" 358.2 7.99622729960551 82.7748309666879
"1793" 358.4 8.48832422149824 84.7548411384535
"1794" 358.6 10.3427578005963 84.9589266870699
"1795" 358.8 13.2472545367475 85.8256639117888
"1796" 359 18.3636539421683 87.8052773990857
"1797" 359.2 23.1612990296213 91.2241426635265
"1798" 359.4 27.6906492548843 95.9228672337125
"1799" 359.6 32.4721908670789 99.9483924201309
"1800" 359.8 37.5401632899131 104.575146979733
"1801" 360 40.343866368048 110.467015018844
"1802" 360.2 42.6150964183427 115.698223582338
"1803" 360.4 47.4833566300295 117.50547712619
"1804" 360.6 54.0072526712416 118.501789886377
"1805" 360.8 59.4088747875211 118.235933692686
"1806" 361 64.8912697728394 116.855005501888
"1807" 361.2 71.1615950586621 117.457786817169
"1808" 361.4 77.1852116148339 118.68478921501
"1809" 361.6 82.3497242757524 117.998017799605
"1810" 361.8 87.7472823483068 116.164964744377
"1811" 362 92.3223939834728 113.730501672454
"1812" 362.2 95.6664655103152 110.506924277445
"1813" 362.4 100.971706681727 107.932182577784
"1814" 362.6 106.283809938927 106.650877268641
"1815" 362.8 107.128193838646 103.726794617951
"1816" 363 112.114192037666 99.2459516889016
"1817" 363.2 115.902330724202 96.2095864072584
"1818" 363.4 118.713602182911 91.6315335154312
"1819" 363.6 121.040235564167 87.3505307411306
"1820" 363.8 122.735773942475 82.0788755864675
"1821" 364 125.137224434092 76.7069965251168
"1822" 364.2 126.139755850681 70.7998392759063
"1823" 364.4 126.38093518889 66.3823829776396
"1824" 364.6 126.165235252541 60.5389201555044
"1825" 364.8 126.226230325509 55.2936619310294
"1826" 365 124.524346762812 50.9570514858465
"1827" 365.2 123.870196329591 45.5217246907857
"1828" 365.4 122.097416628729 40.2531767644269
"1829" 365.6 121.51098606649 39.4236698258935
"1830" 365.8 121.770021098797 40.5828632994
"1831" 366 121.706963912425 41.673381699
"1832" 366.2 121.342348471934 42.601421246196
"1833" 366.4 121.425735605293 42.5393220979403
"1834" 366.6 121.651111223592 44.26867710663
"1835" 366.8 122.587199248513 45.7244679312988
"1836" 367 122.88719970587 47.2437422656643
"1837" 367.2 123.158915631141 48.4129730527504
"1838" 367.4 123.605809899286 49.8108197693789
"1839" 367.6 124.694709773775 52.0506394216352
"1840" 367.8 125.685865373885 53.6109609056084
"1841" 368 125.407918913229 54.6788718403681
"1842" 368.2 125.375444472839 56.798607572641
"1843" 368.4 125.408133025849 59.6580608340651
"1844" 368.6 126.177739033083 64.1002058120135
"1845" 368.8 126.422961424528 66.7147092502079
"1846" 369 125.957760123111 70.2259346353631
"1847" 369.2 125.811261910845 74.6494997291187
"1848" 369.4 125.254548853528 78.817155510319
"1849" 369.6 122.796786828352 82.7655708750839
"1850" 369.8 120.348651799401 88.7154986979063
"1851" 370 118.543778854273 94.7322446593506
"1852" 370.2 115.055992538137 99.3383977417225
"1853" 370.4 111.884178074219 103.507619554459
"1854" 370.6 108.771018635313 106.475343062137
"1855" 370.8 104.1182728147 109.324694887944
"1856" 371 99.5740016716854 111.924963350446
"1857" 371.2 94.5494420016755 114.13067949108
"1858" 371.4 89.86804234514 117.421789805072
"1859" 371.6 86.9075791962582 118.109164747074
"1860" 371.8 81.6046495927959 118.81929330241
"1861" 372 75.8634891179072 120.335295050029
"1862" 372.2 70.2964958524224 122.576696621552
"1863" 372.4 65.731403054293 124.19444439988
"1864" 372.6 61.5361010213764 122.624236961047
"1865" 372.8 55.6218912886276 121.464689896211
"1866" 373 49.5241044368611 121.05875073016
"1867" 373.2 44.0238644084835 120.587674739847
"1868" 373.4 40.2863425473924 117.434272845361
"1869" 373.6 35.4038188460808 114.567826348577
"1870" 373.8 29.9589780932597 111.728299848397
"1871" 374 24.7420738059511 109.858415558616
"1872" 374.2 22.5744563986557 106.318125468486
"1873" 374.4 21.1543318583458 101.664346146578
"1874" 374.6 19.1375881737211 96.2269355636157
"1875" 374.8 16.8288373893299 91.1328190335795
"1876" 375 12.8675233157713 86.5950187683692
"1877" 375.2 8.34527360330914 84.0912935897926
"1878" 375.4 7.46612026657362 84.9264386477607
"1879" 375.6 8.51572350965367 84.3544551178793
"1880" 375.8 10.5417095657595 82.128133339211
"1881" 376 13.1313674958026 78.9018631198793
"1882" 376.2 16.1884738475848 75.2957467851278
"1883" 376.4 19.7044891046472 71.6150675607434
"1884" 376.6 23.3282945950411 69.3300781791957
"1885" 376.8 27.5179972254926 66.1183087645269
"1886" 377 31.5992207050901 62.7383864168015
"1887" 377.2 35.7341632598464 59.715264589221
"1888" 377.4 40.6553558261324 57.4105297660602
"1889" 377.6 44.3748503178708 55.8104961573415
"1890" 377.8 49.5942091911211 56.8786948809057
"1891" 378 55.1705045517969 56.5771331602
"1892" 378.2 60.1735844356251 57.7289061218221
"1893" 378.4 64.0355681134791 57.3182825538442
"1894" 378.6 66.7620460062101 57.5185839305154
"1895" 378.8 71.0831709949397 60.0007674555429
"1896" 379 74.5587347378826 63.8064541153714
"1897" 379.2 75.8733815325354 68.3820903770615
"1898" 379.4 77.0618149076656 73.5871488920897
"1899" 379.6 77.802470589754 78.8008171637102
"1900" 379.8 77.2939788154823 84.6804095058775
"1901" 380 75.1636068239581 90.0040655910877
"1902" 380.2 73.0976956898834 93.2766359796342
"1903" 380.4 70.8192743291888 96.5397600684663
"1904" 380.6 67.974822631454 99.4634383852857
"1905" 380.8 64.4175834466548 102.918763328262
"1906" 381 62.6943171795051 108.328424538455
"1907" 381.2 62.4316766433068 114.010174894236
"1908" 381.4 64.1702106130644 119.043266740187
"1909" 381.6 67.1705707665229 120.564358482868
"1910" 381.8 67.4996824522458 120.002034232697
"1911" 382 66.549685258899 120.059758837183
"1912" 382.2 64.9955330939256 120.351121810908
"1913" 382.4 62.1570880680817 121.350936880339
"1914" 382.6 58.0905541199935 122.782815031074
"1915" 382.8 53.8971848203502 122.13402896579
"1916" 383 49.523120924596 121.952036435334
"1917" 383.2 46.007825024307 119.881347684424
"1918" 383.4 41.5399518683611 116.907838070316
"1919" 383.6 36.2551638034303 115.18065911873
"1920" 383.8 31.168872324315 113.759665726505
"1921" 384 28.5498942383689 111.148367127981
"1922" 384.2 25.8558817759899 107.018386201274
"1923" 384.4 22.1937360293034 102.726754777495
"1924" 384.6 17.9085184088537 98.6906665066441
"1925" 384.8 12.9790902853173 96.0714282822589
"1926" 385 13.821625699596 95.2752497553645
"1927" 385.2 15.0590744863692 94.5293032915502
"1928" 385.4 16.2168563391881 90.8034896813978
"1929" 385.6 17.8415455552146 86.2491846416926
"1930" 385.8 19.0905383035249 81.1054833233823
"1931" 386 19.2335812849464 75.760700229274
"1932" 386.2 16.7033953174711 71.2696430470557
"1933" 386.4 12.9820922766999 67.8442286601679
"1934" 386.6 8.16693598128256 66.3658340328
"1935" 386.8 4.80207343246063 66.3463154748255
"1936" 387 5.74233723313997 66.2550559666973
"1937" 387.2 6.44947432843722 65.6353544275075
"1938" 387.4 8.50385223681898 63.8614259784408
"1939" 387.6 12.5274477917848 61.4715812082436
"1940" 387.8 16.3541697823611 57.6748382244232
"1941" 388 19.9920533669481 53.3754891897683
"1942" 388.2 22.2589807198778 48.165799064419
"1943" 388.4 23.3971011131111 42.0778174460719
"1944" 388.6 23.0971637864559 35.9895373826236
"1945" 388.8 20.6763295234303 30.7193461405921
"1946" 389 19.1291496384861 26.5171696644232
"1947" 389.2 21.5672713674164 24.0618804700857
"1948" 389.4 26.423096317675 20.970144794624
"1949" 389.6 32.8239709959821 19.3907429012922
"1950" 389.8 39.8593004528285 19.284089065627
"1951" 390 46.5392081645305 20.5214647441954
"1952" 390.2 52.7869586909835 21.6869369037836
"1953" 390.4 59.1230186030715 23.9855287575253
"1954" 390.6 64.7950993778687 26.8621365914251
"1955" 390.8 69.6395179468198 30.7305290468352
"1956" 391 72.8586145697448 35.8894548521689
"1957" 391.2 75.4210804745189 42.2709664794954
"1958" 391.4 76.8024382764795 48.6805383257173
"1959" 391.6 76.209884677441 54.8919116905888
"1960" 391.8 73.6479293194411 59.9983564454757
"1961" 392 69.455636165 63.1517721509857
"1962" 392.2 65.3301300501111 67.3530087102913
"1963" 392.4 61.2659295330834 71.3054166665135
"1964" 392.6 58.4433544874979 75.050229307448
"1965" 392.8 57.552167935317 78.8566117082504
"1966" 393 57.6972649212582 83.7059057120739
"1967" 393.2 58.5793018621111 89.6145947340877
"1968" 393.4 58.1314103765611 95.6115716095557
"1969" 393.6 58.571812037938 101.146401876976
"1970" 393.8 60.476526234824 107.293730684535
"1971" 394 63.6008290280917 111.453090748156
"1972" 394.2 67.2081610434121 113.166006264864
"1973" 394.4 70.2823339243927 112.988286553418
"1974" 394.6 74.5362631877422 112.515627746379
"1975" 394.8 79.9214761643132 111.472399363252
"1976" 395 86.2447150710111 110.727801060519
"1977" 395.2 90.9638036216611 111.969347603556
"1978" 395.4 92.8396090469763 111.766341389441
"1979" 395.6 93.4140335131994 109.544624234809
"1980" 395.8 96.6941498361006 106.367321787265
"1981" 396 101.417080968637 102.652281216517
"1982" 396.2 106.26537174394 98.795774059
"1983" 396.4 111.203242802587 95.9007253613498
"1984" 396.6 115.978987388907 96.2221333501362
"1985" 396.8 112.731487181354 95.9283018994251
"1986" 397 112.369959102728 97.5968902033268
"1987" 397.2 111.751527018752 100.699157570408
"1988" 397.4 109.948260953159 104.460649073563
"1989" 397.6 107.364271613448 105.767623391765
"1990" 397.8 102.694366241534 107.876008896486
"1991" 398 98.1185422324479 111.460730457853
"1992" 398.2 94.6799743829148 114.751807484084
"1993" 398.4 91.2456973341791 115.234361204466
"1994" 398.6 86.2568598611757 117.039043682679
"1995" 398.8 81.3652750701606 120.057577582258
"1996" 399 76.9006600934861 121.284354546329
"1997" 399.2 71.5022763619303 120.711973949528
"1998" 399.4 65.4599536691111 121.795535046142
"1999" 399.6 61.2169064778339 123.655362825634
"2000" 399.8 57.6240733391532 121.901059441717
"2001" 400 52.2441854753771 120.595961353826
"2002" 400.2 46.4757459984188 119.662852195145
"2003" 400.4 42.2416016854823 119.238921528548
"2004" 400.6 39.4157460207438 115.820419540802
"2005" 400.8 35.4775305021638 111.750219000328
"2006" 401 30.938673162293 108.10024969294
"2007" 401.2 25.9088464996585 105.875358599475
"2008" 401.4 22.1775459043233 105.952258905849
"2009" 401.6 23.0062636917006 105.448990503391
"2010" 401.8 22.8859206132986 102.528898588923
"2011" 402 22.8678202048804 98.404591242189
"2012" 402.2 21.6261376147959 93.4232533986814
"2013" 402.4 19.1976486795638 88.6812451862331
"2014" 402.6 15.1143542209111 84.9083560722571
"2015" 402.8 10.4134787896257 83.5284084283012
"2016" 403 8.20773769011113 83.9770079752798
"2017" 403.2 9.11650302311113 83.6078151078838
"2018" 403.4 9.41051533672877 82.564221533221
"2019" 403.6 10.3357161406763 79.6478385217466
"2020" 403.8 11.1645070801448 75.0904396757666
"2021" 404 11.7277280870884 69.8494906766675
"2022" 404.2 11.9698003885242 64.5050422664314
"2023" 404.4 10.6163801532601 59.3703139720283
"2024" 404.6 7.5170256200917 54.6243770602624
"2025" 404.8 4.44674744768112 52.2089393054757
"2026" 405 5.31392734401436 51.4278617835502
"2027" 405.2 5.99631036191795 50.3803736318607
"2028" 405.4 7.80755973051318 50.3708376186094
"2029" 405.6 11.5089668589683 49.3599997284449
"2030" 405.8 16.7401058378537 48.5299050427233
"2031" 406 22.0644998474935 48.0807773217798
"2032" 406.2 27.1274585058664 48.038369356124
"2033" 406.4 29.8869436752864 46.0304459029702
"2034" 406.6 34.6745344656315 43.8915109607714
"2035" 406.8 40.7843784057811 42.8927964060357
"2036" 407 45.9349955244577 41.3266222617728
"2037" 407.2 50.7898847221111 38.7334767537798
"2038" 407.4 56.7929787968323 37.8836019990819
"2039" 407.6 63.0023025846755 38.4499365259115
"2040" 407.8 69.4239855308101 40.8832402220294
"2041" 408 73.9537603458636 44.8627091515649
"2042" 408.2 76.8766427239711 50.1486384719457
"2043" 408.4 78.6448404147511 55.9400701155357
"2044" 408.6 78.3749071515534 61.2818127157742
"2045" 408.8 77.2894818323911 66.7985176086957
"2046" 409 77.3185298671424 73.225273587767
"2047" 409.2 78.0020441655459 78.6233608326814
"2048" 409.4 78.7554983201008 83.5160120983517
"2049" 409.6 77.1189094937948 87.615575947649
"2050" 409.8 73.3560575455171 91.9616898188719
"2051" 410 68.5505120554024 95.1671588928255
"2052" 410.2 63.8775752186583 98.8593911315989
"2053" 410.4 58.8924058844052 101.529924932427
"2054" 410.6 53.3155442190202 103.395127016455
"2055" 410.8 46.62025554717 105.615550589192
"2056" 411 40.4450618571009 107.081170412812
"2057" 411.2 34.2908300839052 109.544624234809
"2058" 411.4 31.4881672501994 111.419430026839
"2059" 411.6 32.7360259637563 111.615766695421
"2060" 411.8 34.7378224115628 113.450048796131
"2061" 412 38.7878236186417 115.589916380537
"2062" 412.2 43.9429870560511 118.111303018446
"2063" 412.4 49.2752758337778 120.940985826758
"2064" 412.6 54.6845932921111 121.077448153548
"2065" 412.8 60.8755571231736 120.602780546579
"2066" 413 67.029639244293 121.357995027183
"2067" 413.2 70.8373846245322 122.745596247423
"2068" 413.4 72.3538527841723 121.404159888608
"2069" 413.6 76.1376117349049 119.483846500475
"2070" 413.8 81.888285977785 118.04881834617
"2071" 414 85.4574275529326 117.033210593807
"2072" 414.2 89.4297211904778 114.094560246586
"2073" 414.4 94.5099755165703 112.517865641139
"2074" 414.6 98.8915025861415 109.976791094849
"2075" 414.8 104.143417938693 106.882460791894
"2076" 415 107.987574781131 104.779715583336
"2077" 415.2 110.345542626797 100.835859500429
"2078" 415.4 114.514189942435 96.5393522843975
"2079" 415.6 117.674756154438 92.806186033555
"2080" 415.8 119.799493205992 87.1260813567134
"2081" 416 122.185456679597 81.4587570531143
"2082" 416.2 124.587399700333 75.7374507707079
"2083" 416.4 125.464668579386 69.150457078449
"2084" 416.6 126.224825853625 62.3413018438
"2085" 416.8 125.60199347489 57.2298178381396
"2086" 417 123.637868496633 51.7244714263988
"2087" 417.2 122.035513209687 45.7495061313948
"2088" 417.4 120.34413690539 39.8721503170338
"2089" 417.6 118.501640158813 35.4419193186588
"2090" 417.8 113.785850524247 31.6569403086313
"2091" 418 109.368506166932 27.0277377886744
"2092" 418.2 105.816552946825 21.6201366482408
"2093" 418.4 102.651971010366 16.5083503963065
"2094" 418.6 97.5572367389032 12.4787858140798
"2095" 418.8 91.6609564556911 9.43724978973571
"2096" 419 84.9157311817743 7.09734987781203
"2097" 419.2 78.194123356317 4.59368329851512
"2098" 419.4 71.5937983212696 2.39881729726789
"2099" 419.6 64.8359627261757 3.57320067667926
"2100" 419.8 58.6314989872761 6.09161482483623
"2101" 420 52.4736577200505 9.02515815063723
"2102" 420.2 46.0055893082816 10.4773140101334
"2103" 420.4 39.1298499929565 9.57677672046509
"2104" 420.6 35.8349986517948 9.84857870503673
"2105" 420.8 32.7858917036781 14.2986089661558
"2106" 421 29.0172074582079 18.9719570335502
"2107" 421.2 24.5834680143983 24.0651951156772
"2108" 421.4 19.7092989358924 28.6876582945795
"2109" 421.6 15.0637230095011 33.5454958380357
"2110" 421.8 11.4449524477563 38.5585720678406
"2111" 422 8.48556023477112 44.0534195598957
"2112" 422.2 4.98986236972909 48.111924693688
"2113" 422.4 6.32529521461112 47.1226121925795
"2114" 422.6 6.21431695965952 46.1050934045502
"2115" 422.8 6.81862496681114 44.5610299101857
"2116" 423 6.54871260544834 43.305363790602
"2117" 423.2 7.20604597719533 42.2317208724436
"2118" 423.4 7.323125588553 40.6243551005555
"2119" 423.6 8.32513138814303 39.6067396327729
"2120" 423.8 9.15665465785339 38.8352729571558
"2121" 424 10.510398721848 36.8816212052331
"2122" 424.2 13.0509535172948 33.5387397109245
"2123" 424.4 15.326869840709 29.0166271117466
"2124" 424.6 16.2986806548853 23.6372316001954
"2125" 424.8 17.7668557417427 22.9836611501804
"2126" 425 21.2055241785072 20.2257853359907
"2127" 425.2 24.8369630692929 15.8428651726675
"2128" 425.4 27.8347084534748 12.7231642676069
"2129" 425.6 32.9397798007943 11.1329904765253
"2130" 425.8 38.8421777250505 8.43898484060693
"2131" 426 44.7322894511014 5.53592399643716
"2132" 426.2 50.6575402561402 3.01381660207794
"2133" 426.4 56.5832637199861 1.41939301245687
"2134" 426.6 62.5058039714581 2.59170334909795
"2135" 426.8 68.7488186837778 3.53322566203117
"2136" 427 74.8229904333536 4.31610142509177
"2137" 427.2 81.2405790090785 5.48327391540962
"2138" 427.4 86.2473115433911 6.87842625924571
"2139" 427.6 91.1718630531638 10.1188237894857
"2140" 427.8 96.4638505638878 13.2761846205051
"2141" 428 101.334963154121 17.3090549956396
"2142" 428.2 106.661600039666 20.5149963684164
"2143" 428.4 110.903361848576 25.5241314500303
"2144" 428.6 112.64248419023 30.9651550067332
"2145" 428.8 114.173374588537 36.9653198927926
"2146" 429 115.714676584011 42.7798498575057
"2147" 429.2 117.341181067768 48.6986941100286
"2148" 429.4 117.268665303441 54.2030300933157
"2149" 429.6 115.219492208683 59.1958610177429
"2150" 429.8 113.565846028755 64.2627627366588
"2151" 430 111.391550071311 69.6370520273948
"2152" 430.2 108.251533143083 73.8120059224574
"2153" 430.4 105.487314804276 78.261931255972
"2154" 430.6 102.321288207253 82.1599095743819
"2155" 430.8 99.8261202415397 86.7073405069714
"2156" 431 99.5624332303884 92.1429287325253
"2157" 431.2 100.589216631723 97.4775151416313
"2158" 431.4 103.091926108641 101.613317515926
"2159" 431.6 106.655293257027 103.278796818065
"2160" 431.8 106.404733424744 102.657894251169
"2161" 432 105.021714463152 102.828784525159
"2162" 432.2 101.956126804354 103.450203703304
"2163" 432.4 97.0424995276566 105.617864735698
"2164" 432.6 91.4034563006208 107.651314171293
"2165" 432.8 86.1255133844748 109.732880053092
"2166" 433 81.2202760695499 112.962975191996
"2167" 433.2 76.7546085221111 116.940057932122
"2168" 433.4 73.0591342188933 121.029326651208
"2169" 433.6 69.7053198491936 120.652259071475
"2170" 433.8 65.4109386292846 117.831360904496
"2171" 434 59.9813969473111 115.295428722336
"2172" 434.2 54.8182352528464 112.08382148878
"2173" 434.4 48.6599659728924 109.648912693454
"2174" 434.6 42.1395320034795 108.495062574454
"2175" 434.8 34.7436854137111 109.208409196749
"2176" 435 28.6218394124581 111.405091763996
"2177" 435.2 28.688483562243 110.803460173277
"2178" 435.4 28.4998526220164 109.175611650896
"2179" 435.6 27.9423389044046 106.136090176627
"2180" 435.8 27.1235688707336 101.266926904741
"2181" 436 25.6027642482864 96.0955192631043
"2182" 436.2 23.0157442322986 91.0151663788607
"2183" 436.4 18.5845395567811 87.0432127555557
"2184" 436.6 13.3754389686389 83.9848567888468
"2185" 436.8 8.23629888629113 82.0969328716557
"2186" 437 9.2904414641014 82.454527618709
"2187" 437.2 10.3790733837155 81.9526574585846
"2188" 437.4 12.1476023015024 79.38960241004
"2189" 437.6 14.8966046054066 75.4746890772016
"2190" 437.8 17.7801579378664 70.7726948067517
"2191" 438 20.4509901228498 66.6629109375766
"2192" 438.2 22.3839124343937 62.0158154847357
"2193" 438.4 23.8146020696679 56.9925265904743
"2194" 438.6 26.8269573699176 52.5292686157115
"2195" 438.8 30.6521915685953 48.5452484490752
"2196" 439 35.6555979859596 46.146845086516
"2197" 439.2 41.4231106112611 45.4282516851057
"2198" 439.4 47.1183104972674 45.4227341812982
"2199" 439.6 52.6968222200639 47.3022678728819
"2200" 439.8 57.65526316217 49.1040929068387
"2201" 440 63.7796651146254 49.7706662783429
"2202" 440.2 69.5390117780911 49.3112761293957
"2203" 440.4 74.0907277245534 46.4369812047357
"2204" 440.6 78.5658976679669 42.1715263381684
"2205" 440.8 82.4252062199413 37.3046244587593
"2206" 441 85.7261695774284 32.1239272099857
"2207" 441.2 88.671436945413 26.656638198514
"2208" 441.4 93.5852283394414 22.4389661283481
"2209" 441.6 99.0805260780246 21.4396930270915
"2210" 441.8 104.735416758346 22.7002598072798
"2211" 442 109.834422897402 26.4160994561847
"2212" 442.2 114.016436677356 31.1392273073819
"2213" 442.4 118.226581615934 36.5992021509343
"2214" 442.6 119.531490982611 42.7331133546657
"2215" 442.8 120.48626177283 49.4175676419226
"2216" 443 119.864788158313 55.8591800144665
"2217" 443.2 119.609385154011 62.7635995301757
"2218" 443.4 117.341635975328 68.6753997140989
"2219" 443.6 114.030697145873 73.6334226572778
"2220" 443.8 111.756770856083 79.7569478717593
"2221" 444 108.686225579996 85.7023844320915
"2222" 444.2 105.359483676728 91.1833607637567
"2223" 444.4 101.536082766083 96.8076180651714
"2224" 444.6 97.6387349247073 99.288925482053
"2225" 444.8 92.2250463823635 100.986534125088
"2226" 445 86.3551294162795 101.467092417931
"2227" 445.2 80.4642493799196 101.868213761911
"2228" 445.4 74.372742532703 103.456706927261
"2229" 445.6 68.4934560536656 104.740961304991
"2230" 445.8 63.1676394821969 108.202422567114
"2231" 446 58.4369952028227 113.41098896039
"2232" 446.2 55.6281567085544 118.869526488919
"2233" 446.4 56.1420976332554 120.957411495517
"2234" 446.6 56.4173411865193 119.381295947659
"2235" 446.8 56.3565641428687 118.604160684758
"2236" 447 55.6826123631736 117.904883464236
"2237" 447.2 53.0353034384887 117.759825440965
"2238" 447.4 47.7973178310805 118.701709044118
"2239" 447.6 45.2034121170174 119.474937856517
"2240" 447.8 46.4362946473289 119.174519896585
"2241" 448 47.408946218792 119.249386582284
"2242" 448.2 48.8963934279728 119.543561378528
"2243" 448.4 50.1421331915217 120.712148404559
"2244" 448.6 51.978168255203 121.64261143371
"2245" 448.8 54.3108586313536 122.786054836183
"2246" 449 57.9970626011414 123.045702074183
"2247" 449.2 61.4731122082079 123.647484675647
"2248" 449.4 65.2671852651414 123.214866183789
"2249" 449.6 69.0280092622724 123.077935895518
"2250" 449.8 70.9566856975711 122.473376616846
"2251" 450 74.1880954388034 122.881871627245
"2252" 450.2 75.6538699652707 122.137271553869
"2253" 450.4 78.1177565216111 121.325735824886
"2254" 450.6 80.2975369632079 121.038448719615
"2255" 450.8 82.140281128874 120.242712397104
"2256" 451 83.7207911839817 120.242854108756
"2257" 451.2 83.9158468604982 119.400995976744
"2258" 451.4 84.9790017051524 118.50013144929
"2259" 451.6 87.0019222690212 117.529634857632
"2260" 451.8 89.4116980580232 116.786759712684
"2261" 452 90.7812659068144 116.09769588876
"2262" 452.2 91.2108503319347 116.093080310839
"2263" 452.4 92.1959824996405 115.390505431545
"2264" 452.6 93.6889541181405 114.424464972515
"2265" 452.8 95.221034812596 113.607918377789
"2266" 453 96.5269906460357 113.240418813656
"2267" 453.2 97.1893454743226 112.295005158601
"2268" 453.4 98.6191747239849 111.158151652563
"2269" 453.6 100.686665373197 109.252139257886
"2270" 453.8 104.029023537317 107.307075977927
"2271" 454 107.918703993943 105.681861197149
"2272" 454.2 108.832170153883 103.691979118429
"2273" 454.4 111.674665425053 100.457338053053
"2274" 454.6 115.867916986625 96.8871068658035
"2275" 454.8 117.37827353034 93.1911029644571
"2276" 455 119.76296894479 87.9174646019197
"2277" 455.2 122.826868185286 83.3847201509614
"2278" 455.4 122.568999675756 79.3572783862521
"2279" 455.6 124.672506295011 73.9247720985493
"2280" 455.8 124.93264343346 69.8474865384668
"2281" 456 125.217001826464 64.7020188955151
"2282" 456.2 126.081517217859 58.9373577528876
"2283" 456.4 124.762354522418 55.0699305226441
"2284" 456.6 123.542326184285 50.3486621285958
"2285" 456.8 122.838174925376 45.7821355971328
"2286" 457 121.563353095073 41.1956587753914
"2287" 457.2 119.773916720132 36.7141194532
"2288" 457.4 117.371370210917 34.8971039602913
"2289" 457.6 115.343733952247 33.9370463937867
"2290" 457.8 111.955715623393 31.5813148995051
"2291" 458 107.670829416868 26.6840749129156
"2292" 458.2 105.871651459189 21.4588538879614
"2293" 458.4 105.091109976919 17.2716058747742
"2294" 458.6 104.044296904258 17.6600487166916
"2295" 458.8 101.935348914169 17.2200497064372
"2296" 459 97.7529165299581 16.8431573613633
"2297" 459.2 92.3609811455354 15.8310630254857
"2298" 459.4 86.6254369449916 15.1565446572031
"2299" 459.6 80.8461464499498 14.545390411518
"2300" 459.8 74.7162438650286 12.7527710285785
"2301" 460 70.207788878254 8.92444649468571
"2302" 460.2 66.7760554947533 4.33393096854076
"2303" 460.4 64.219139464438 2.71513259439917
"2304" 460.6 60.0115495297886 3.46431635106636
"2305" 460.8 53.9299935066736 4.21996310117321
"2306" 461 47.9238872200568 5.9912793810618
"2307" 461.2 41.9043279536472 8.02290845593932
"2308" 461.4 35.9377950309462 10.3918549057331
"2309" 461.6 29.9589780932597 12.7679968465055
"2310" 461.8 24.8117770438637 15.169899440063
"2311" 462 22.5608842730817 20.2107009958681
"2312" 462.2 19.7579827930174 25.693601081392
"2313" 462.4 15.5189270091009 31.4483144988633
"2314" 462.6 11.6059043771318 36.4221597091455
"2315" 462.8 7.83514390358112 42.2930112862557
"2316" 463 5.22580961658536 48.3753013719187
"2317" 463.2 3.68468280415113 53.7084021049257
"2318" 463.4 4.96883915423484 60.1718516591971
"2319" 463.6 6.35330978502692 66.4117115522962
"2320" 463.8 7.47895510163386 72.7174124418494
"2321" 464 8.96504213427781 78.6527122595857
"2322" 464.2 10.8276888097175 84.9303747894006
"2323" 464.4 11.6410249636653 91.9546279591243
"2324" 464.6 15.2414447110901 97.6308755107699
"2325" 464.8 19.7568468363511 99.6698579394957
"2326" 465 25.6519987285577 101.606662479923
"2327" 465.2 31.5859755423419 104.086157864909
"2328" 465.4 36.7167367449462 106.201685727733
"2329" 465.6 41.5429632409668 109.116694410022
"2330" 465.8 44.3271026887674 113.077067632673
"2331" 466 44.550151623648 117.411895353138
"2332" 466.2 44.7727787853134 117.345839621744
"2333" 466.4 47.2525257013173 116.070957547383
"2334" 466.6 50.8491520264372 114.099075850725
"2335" 466.8 55.8899031021953 112.225783415191
"2336" 467 61.7365017880047 110.37856631806
"2337" 467.2 66.4799963898254 111.579956230404
"2338" 467.4 70.6019396253915 113.758110811551
"2339" 467.6 74.0270642190823 117.657719266524
"2340" 467.8 75.6047421823968 120.79213425618
"2341" 468 75.6087163748152 119.353476600731
"2342" 468.2 77.8053684383924 117.430215857267
"2343" 468.4 81.2956129345242 114.751016198312
"2344" 468.6 84.6865494177524 112.282956311018
"2345" 468.8 88.6546908291015 109.306565313543
"2346" 469 93.5654689464211 104.849820337596
"2347" 469.2 97.0135199979428 100.375802788911
"2348" 469.4 98.7305678648764 96.4184121543326
"2349" 469.6 100.272353806414 91.3018602041524
"2350" 469.8 99.5589385970799 85.7735377617357
"2351" 470 97.4691124360817 78.994072010721
"2352" 470.2 94.5304578928804 75.1567119963992
"2353" 470.4 90.8831275155683 70.8651497427143
"2354" 470.6 87.2715464122338 67.3012289544951
"2355" 470.8 83.4609257550254 62.9013980286286
"2356" 471 79.5021256896015 58.9449875737742
"2357" 471.2 74.5861684701012 55.9375636199213
"2358" 471.4 69.2897504296111 54.9042980911178
"2359" 471.6 63.4282140317611 54.6820792474257
"2360" 471.8 58.3530378404254 52.4339050909714
"2361" 472 52.7488074484082 50.7857510956441
"2362" 472.2 47.8743131664382 47.4752668305231
"2363" 472.4 43.5976562295111 44.4145146830286
"2364" 472.6 38.3955474493464 41.1466687304857
"2365" 472.8 35.6390827701012 36.7493756552481
"2366" 473 34.3225700495799 31.2516747698295
"2367" 473.2 32.801952357575 25.0753077309806
"2368" 473.4 31.2090386768152 19.5416340134347
"2369" 473.6 26.6124414244606 15.9571053740294
"2370" 473.8 23.8758257081736 17.6364227272045
"2371" 474 20.3796854836263 21.0043375401827
"2372" 474.2 17.303766737466 25.3416900819051
"2373" 474.4 15.8289140177336 30.8760307906184
"2374" 474.6 13.7816865493502 36.8187443883879
"2375" 474.8 12.1371665303088 42.3407441098927
"2376" 475 11.2093738920452 49.2157059729472
"2377" 475.2 10.1842658220774 55.4418537439689
"2378" 475.4 8.9556346256546 62.3375522796487
"2379" 475.6 6.9563450739771 68.3949064544135
"2380" 475.8 6.12057335388036 74.7838257500681
"2381" 476 8.86642173598482 79.9529982962015
"2382" 476.2 13.6957361296566 83.0010166862736
"2383" 476.4 19.6243480639899 85.6722359984251
"2384" 476.6 26.0468011769011 87.0743704241157
"2385" 476.8 32.496556590293 88.2057635934554
"2386" 477 38.8136558693611 89.0312992010169
"2387" 477.2 44.8863264686374 87.1561593040857
"2388" 477.4 49.9135752938611 84.2521672265795
"2389" 477.6 54.4140135388269 80.3875657787489
"2390" 477.8 58.8250844417713 76.6843089023789
"2391" 478 63.7796651146254 73.5877364954572
"2392" 478.2 67.9562764001683 69.8710717458
"2393" 478.4 73.191807506347 65.9564522218348
"2394" 478.6 78.545194663413 62.6643212041744
"2395" 478.8 84.2728099828141 60.1291955165451
"2396" 479 90.6096736387222 60.6815171783468
"2397" 479.2 97.2618413196206 61.7457578621933
"2398" 479.4 102.84320072923 65.0485071349995
"2399" 479.6 108.495887846423 68.4644166697885
"2400" 479.8 114.044954276891 71.5158672374765
"2401" 480 120.03561914798 74.4943525455792
"2402" 480.2 122.257786981611 75.9981866763725
"2403" 480.4 121.03929958614 76.9334766194
"2404" 480.6 120.856455564758 81.3576255448681
"2405" 480.8 120.407800410861 87.8594537939376
"2406" 481 119.136660434918 91.0966039013298
"2407" 481.2 115.887156534968 93.8847320145429
"2408" 481.4 113.162496968141 99.2083731573681
"2409" 481.6 109.691840463309 104.650014439448
"2410" 481.8 105.850872141167 107.588455646925
"2411" 482 101.191122864168 110.131230620829
"2412" 482.2 95.8664098317907 111.441746936787
"2413" 482.4 89.8504085358004 115.396955834088
"2414" 482.6 86.1433991126781 117.391946330403
"2415" 482.8 80.6087472111736 118.521545654486
"2416" 483 74.8522426199329 121.187428682268
"2417" 483.2 69.2585927610511 122.921268102396
"2418" 483.4 63.9734732315611 121.784013199956
"2419" 483.6 57.8212994414982 121.503301032808
"2420" 483.8 51.1311736174204 121.563701180125
"2421" 484 44.5911485559637 120.445668344507
"2422" 484.2 40.3489185152627 117.207573268243
"2423" 484.4 35.6241255934748 113.242051815152
"2424" 484.6 30.0366519133968 109.783621257302
"2425" 484.8 23.476794819824 107.567517128565
"2426" 485 22.1949344011711 106.524545022696
"2427" 485.2 22.8925289031833 104.326604385269
"2428" 485.4 21.5339940702281 99.299363428507
"2429" 485.6 18.409817531725 94.6378559055847
"2430" 485.8 14.0423820525968 90.8987887775429
"2431" 486 9.11650302311113 88.3269563905367
"2432" 486.2 8.34535072625112 84.9712277963157
"2433" 486.4 6.94549220636855 79.571889189753
"2434" 486.6 5.8433742046869 73.3468602915463
"2435" 486.8 3.86711321137198 67.1551374455835
"2436" 487 3.07970473961113 64.2336356426524
"2437" 487.2 4.31893019370204 59.4709774986562
"2438" 487.4 6.2257637733778 53.2592123831857
"2439" 487.6 8.17452699687856 47.0143943938927
"2440" 487.8 11.2180228556736 41.450942837517
"2441" 488 14.5603428670212 35.9945673562385
"2442" 488.2 17.3503751410994 29.894779304921
"2443" 488.4 19.1326774542198 23.0052291015292
"2444" 488.6 21.6267790358384 18.3724587186372
"2445" 488.8 27.0061977213111 15.4082089521714
"2446" 489 33.0549076564513 11.8212531025579
"2447" 489.2 38.9905074319785 8.15954692723061
"2448" 489.4 45.06237211917 5.0633393319563
"2449" 489.6 51.7579979952254 2.42584705217143
"2450" 489.8 57.785380499765 1.9773849133511
"2451" 490 64.4096805914011 3.18624253488571
"2452" 490.2 70.7866560971717 4.46559528939481
"2453" 490.4 77.2778370471717 6.46015816312208
"2454" 490.6 82.7592925419637 9.14309680036992
"2455" 490.8 88.8817406021008 11.062387205929
"2456" 491 94.91464181517 13.9868039673387
"2457" 491.2 99.9204878301405 17.7516889183387
"2458" 491.4 104.748614133665 22.0638571609711
"2459" 491.6 107.278284068936 27.3387294475245
"2460" 491.8 109.088557751232 33.8214693796372
"2461" 492 109.626977158804 39.6491982737035
"2462" 492.2 109.384039891567 45.1634886252877
"2463" 492.4 110.461313909015 51.0282434228319
"2464" 492.6 113.6605784345 56.2783327672635
"2465" 492.8 117.753392724251 61.0921871673175
"2466" 493 123.036728695611 63.2214048193584
"2467" 493.2 124.385967021647 61.9080155153875
"2468" 493.4 123.53018449016 58.5190856302624
"2469" 493.6 122.930326863544 53.4625134937641
"2470" 493.8 121.560142582422 46.8160535679809
"2471" 494 120.067013410986 40.7971436024088
"2472" 494.2 116.685206487263 35.9261856270615
"2473" 494.4 111.917717562435 31.5931777087798
"2474" 494.6 107.179971037072 27.9437327205342
"2475" 494.8 102.874399422583 23.1660974989857
"2476" 495 100.925071927441 17.5885808864763
"2477" 495.2 97.4261277375369 12.9839410840501
"2478" 495.4 91.9372800059874 11.2109482544754
"2479" 495.6 85.3439066694982 10.2067688217115
"2480" 495.8 78.8611014368531 8.91272049038894
"2481" 496 72.3162635475486 6.52027535032946
"2482" 496.2 66.1372410399319 4.14816206660835
"2483" 496.4 59.5549865863482 2.582361948362
"2484" 496.6 53.4553258997049 4.31327382732946
"2485" 496.8 47.0468648016796 6.61358607648571
"2486" 497 40.3832234230711 9.37882916118572
"2487" 497.2 34.1309714675441 12.2227694499806
"2488" 497.4 27.528630790298 14.985069552222
"2489" 497.6 21.7236746642011 18.0367663122957
"2490" 497.8 18.0783069265295 23.8973489039653
"2491" 498 13.1547008562164 29.1168022246226
"2492" 498.2 10.1008799144298 33.7695485782989
"2493" 498.4 10.2459685084111 39.6580245659524
"2494" 498.6 11.2858138180144 46.1009055458728
"2495" 498.8 12.1295522904518 52.1688366469033
"2496" 499 12.6048072205894 59.0270499951488
"2497" 499.2 12.2322698791111 65.002877890865
"2498" 499.4 12.6175528774337 71.877175705389
"2499" 499.6 14.0025919563839 77.7849593880425
"2500" 499.8 16.2057478359201 83.317464520261
"2501" 500 19.3310789015441 88.8601946825476
"2502" 500.2 23.1295857769899 92.9226884171221
"2503" 500.4 25.4000940919683 99.0897318248786
"2504" 500.6 23.2288603007336 104.056809982435
"2505" 500.8 22.7938031189347 103.943116909133
"2506" 501 21.8132529613111 102.602573492706
"2507" 501.2 18.9766711552795 100.429788848298
"2508" 501.4 15.1665357532082 97.5644843621265
"2509" 501.6 11.7235732495601 94.2485030939041
"2510" 501.8 9.26907923513175 90.2012592829393
"2511" 502 7.89129261879861 86.645790201892
"2512" 502.2 5.72050713585504 82.2659252264369
"2513" 502.4 3.48893136471983 76.9949210900075
"2514" 502.6 3.47191834912522 72.7413491910632
"2515" 502.8 1.64632429048819 67.1348033470267
"2516" 503 1.23856977924748 61.6617510692812
"2517" 503.2 1.41696377318805 56.0014866737549
"2518" 503.4 2.15276409995113 51.5663123914257
"2519" 503.6 3.48260562616285 47.152130278365
"2520" 503.8 4.13776723446112 42.2242047681857
"2521" 504 5.84494782431114 38.4962696164396
"2522" 504.2 8.39067097142931 34.1243911573039
"2523" 504.4 10.7150774361708 29.4702936843066
"2524" 504.6 13.9118629499236 24.9527950554732
"2525" 504.8 16.9506869282835 21.0642978741409
"2526" 505 21.104006032248 17.194894307191
"2527" 505.2 24.141878716848 13.8659434031489
"2528" 505.4 28.2314241929032 10.5468561174758
"2529" 505.6 32.9849572104346 8.15237779580924
"2530" 505.8 36.9925904018537 5.59170709524809
"2531" 506 41.1589888698878 4.31835490950513
"2532" 506.2 46.0859842744606 2.3256253790294
"2533" 506.4 51.3017607055969 0.990368750657143
"2534" 506.6 53.7858143913419 1.05988145214917
"2535" 506.8 57.1674700054861 0.385529782851782
"2536" 507 56.6103103072778 1.00592697801349
"2537" 507.2 55.5758823687073 0.90259514451456
"2538" 507.4 54.0503121821397 1.60610362934286
"2539" 507.6 52.4837155247243 2.5976271453442
"2540" 507.8 50.2037503630616 2.75743897747581
"2541" 508 48.3894725014172 3.6210191854551
"2542" 508.2 46.8676378086869 3.69452167351601
"2543" 508.4 44.6393300991903 4.13793963892136
"2544" 508.6 41.3335323141511 4.83370425999571
"2545" 508.8 37.8862038033233 6.26738975915238
"2546" 509 34.1010584996611 8.38957318440571
"2547" 509.2 31.5232482648924 9.29525520645446
"2548" 509.4 29.9913379256163 10.8535987052692
"2549" 509.6 26.7358259234807 12.633450844464
"2550" 509.8 26.3992723024861 13.0763681098295
"2551" 510 25.7899553959427 14.4931964675804
"2552" 510.2 22.7602820978059 16.5430430833699
"2553" 510.4 20.3793643367642 18.5162923694959
"2554" 510.6 18.6869379362674 20.7846454879545
"2555" 510.8 17.1736813772986 24.7888927364857
"2556" 511 14.4550075983536 29.769398847213
"2557" 511.2 10.5554953473953 34.1225276603804
"2558" 511.4 8.56554424979407 36.5553456195101
"2559" 511.6 9.00809360930701 39.1002737464548
"2560" 511.8 8.21047081893217 43.0967561443068
"2561" 512 5.81228252662727 48.4502942639051
"2562" 512.2 4.35533119821226 50.991383389261
"2563" 512.4 4.33626071509008 50.0252377056752
"2564" 512.6 6.22824884595272 49.2857098741293
"2565" 512.8 6.15490171467362 48.7616353824545
"2566" 513 6.16333079673247 48.2151236368158
"2567" 513.2 6.28811272179073 47.9390908935051
"2568" 513.4 6.63362630973613 46.3484651008721
"2569" 513.6 7.09376728191758 46.3982435119696
"2570" 513.8 7.67417688235289 44.9486461440572
"2571" 514 8.13278797192556 44.2477133204135
"2572" 514.2 9.27583201006568 41.599576128588
"2573" 514.4 11.4407645890789 38.3868698620664
"2574" 514.6 14.2675691963369 34.3372105210018
"2575" 514.8 16.9487191583859 30.5296646360022
"2576" 515 19.2427453051111 25.9202128449143
"2577" 515.2 21.0507100202374 20.466449505991
"2578" 515.4 22.629961546293 17.475495532819
"2579" 515.6 26.2163234920269 14.3538068977068
"2580" 515.8 29.6752704940723 10.6141702192624
"2581" 516 33.4800688554445 9.48150784166753
"2582" 516.2 39.6174168046405 7.13669889422101
"2583" 516.4 45.8069487575523 4.97933581377983
"2584" 516.6 51.7542887489683 2.16990906042857
"2585" 516.8 57.9301837671111 0.634281109971431
"2586" 517 63.2876574700022 2.88083568464413
"2587" 517.2 69.6089559258122 4.0960785781455
"2588" 517.4 76.3494014688687 4.68983608584935
"2589" 517.6 82.8830470072582 5.51008531498571
"2590" 517.8 89.4786479149172 6.70499250210816
"2591" 518 93.2500762332324 8.34850171221299
"2592" 518.2 97.2171018815523 12.4861956653681
"2593" 518.4 102.226766238258 16.6481881568387
"2594" 518.6 107.356781789275 21.0989060272165
"2595" 518.8 110.704115102354 26.3026613424954
"2596" 519 115.071122358397 32.1665835419429
"2597" 519.2 119.488006372364 37.5784098432139
"2598" 519.4 122.474777887654 42.9345254264286
"2599" 519.6 123.030944474963 49.4823733761788
"2600" 519.8 122.957392039556 56.227845804319
"2601" 520 121.895044516758 62.2850085770739
"2602" 520.2 119.542309617528 67.9877019587357
"2603" 520.4 116.9668621318 72.4378351628536
"2604" 520.6 114.839809640417 78.2040995317079
"2605" 520.8 111.864010980083 83.53226037671
"2606" 521 110.713282899592 89.1740592537499
"2607" 521.2 112.473749675907 93.6924634148643
"2608" 521.4 112.027559762063 95.1595963519129
"2609" 521.6 109.064461700736 95.8997800437357
"2610" 521.8 104.192968507994 96.1587367305708
"2611" 522 98.1206317562967 96.6857482938156
"2612" 522.2 92.3876410119849 96.8271366231459
"2613" 522.4 88.0629947194284 94.7426022089953
"2614" 522.6 83.0632250078924 92.8164690924857
"2615" 522.8 77.3582214310699 92.3614172320733
"2616" 523 72.561691243121 91.614636579961
"2617" 523.2 69.8508198325171 89.9295002976936
"2618" 523.4 70.6769894099565 90.1932289559909
"2619" 523.6 70.5523898208531 90.1739302670341
"2620" 523.8 70.3071436887132 90.0716268622
"2621" 524 70.2004827871415 90.0154261613342
"2622" 524.2 70.2162189833839 89.9996899650918
"2623" 524.4 70.0845889132846 89.8411237019347
"2624" 524.6 69.9433673628933 89.7174122072481
"2625" 524.8 69.8896929113536 89.3427037719706
"2626" 525 69.795275733899 89.0476500924251
"2627" 525.2 69.1378567953811 88.3050983322357
"2628" 525.4 67.8922373544935 87.2455085006916
"2629" 525.6 66.7956389799765 85.4851795310723
"2630" 525.8 66.0057170383053 84.9955413653498
"2631" 526 65.8751321734379 84.8933721863867
"2632" 526.2 66.0250682459347 84.8170431570445
"2633" 526.4 66.2534674219785 84.7780025609347
"2634" 526.6 66.3606050259236 84.1020586671107
"2635" 526.8 66.5573048907638 83.2409522679278
"2636" 527 66.7257339543611 81.7408915965482
"2637" 527.2 66.8410559988984 79.9335465602304
"2638" 527.4 66.2643247517812 76.8588710580837
"2639" 527.6 65.9021252031309 75.1566007613867
"2640" 527.8 65.5391460767011 73.8323612861157
"2641" 528 63.8429426522597 69.7001526162877
"2642" 528.2 62.8297770803323 65.20273567038
"2643" 528.4 64.3018241570418 60.9544109957332
"2644" 528.6 67.2677778963074 58.4896482630651
"2645" 528.8 70.8476338576111 58.0821598290357
"2646" 529 75.0082311857554 58.8925588045626
"2647" 529.2 77.6852133424195 60.4188029753081
"2648" 529.4 80.8082600275223 60.8774322087848
"2649" 529.6 87.5551773688198 60.8899422063692
"2650" 529.8 92.9428925690833 62.5459285956524
"2651" 530 96.3392504306784 65.4199405713992
"2652" 530.2 100.313426722295 65.6916700181187
"2653" 530.4 104.279665252356 63.0868603414857
"2654" 530.6 106.922844646043 58.5984923098449
"2655" 530.8 109.563584983597 53.3209696000745
"2656" 531 113.395554662784 49.0021778947039
"2657" 531.2 118.473306012649 46.1595750754574
"2658" 531.4 121.453601786139 45.9212929403746
"2659" 531.6 120.616996390982 46.443729462159
"2660" 531.8 119.483289143873 44.3112801164065
"2661" 532 117.229030916229 40.955751643721
"2662" 532.2 114.096602205384 36.6067761145463
"2663" 532.4 110.162553144778 31.9409939286675
"2664" 532.6 105.247741833898 28.6243614026702
"2665" 532.8 101.584673892051 23.6529360702357
"2666" 533 99.9667953788451 18.0615432880921
"2667" 533.2 98.7100735000523 15.0406662862798
"2668" 533.4 94.8835496038968 16.2549768834449
"2669" 533.6 90.6629572555907 19.4859953195775
"2670" 533.8 85.776707351428 23.7503037844857
"2671" 534 82.4904520524748 29.1478190956372
"2672" 534.2 78.2513250526977 33.85033168188
"2673" 534.4 75.0051407243247 38.4859147527284
"2674" 534.6 71.0076639622201 43.1235868099115
"2675" 534.8 66.4527225202876 46.7099926388092
"2676" 535 60.7252862841811 48.6491756724957
"2677" 535.2 54.5057546332846 49.7812641247918
"2678" 535.4 48.7369729151205 49.4553803464857
"2679" 535.6 42.8863801593536 47.3585321971827
"2680" 535.8 36.9358499516826 45.2824783072
"2681" 536 31.077515403196 42.577178041731
"2682" 536.2 25.7139533906496 39.7111190973126
"2683" 536.4 20.7561177780254 36.8253968409143
"2684" 536.6 16.2081182109861 37.5318923389545
"2685" 536.8 14.7306839936962 40.4312577236559
"2686" 537 15.9878817144683 45.2546589602714
"2687" 537.2 18.0492055820466 51.3608560447115
"2688" 537.4 20.2478313876918 57.8352855600018
"2689" 537.6 22.1830362804848 64.0883568309143
"2690" 537.8 23.61444627301 70.15422476907
"2691" 538 25.6583146967924 76.9280554133319
"2692" 538.2 28.766332682069 82.343119450212
"2693" 538.4 31.074459971448 88.1523847593594
"2694" 538.6 32.8658495827563 94.5837454543567
"2695" 538.8 35.3355205098122 100.985988374713
"2696" 539 39.5345703597172 104.46125431188
"2697" 539.2 45.6198500125229 104.286767665309
"2698" 539.4 51.945867372143 102.120955488262
"2699" 539.6 57.6248842674848 98.8539806925736
"2700" 539.8 61.4239664549052 94.8210985035151
"2701" 540 66.3281491211736 90.7595761289544
"2702" 540.2 71.5008089407049 89.8792097126107
"2703" 540.4 77.0929367413233 90.7353571394251
"2704" 540.6 81.1796343282149 93.4582386807499
"2705" 540.8 83.5886246601499 98.1846127169614
"2706" 541 86.4722882384347 103.030533234397
"2707" 541.2 90.0659409518101 108.087760042039
"2708" 541.4 93.982588378121 107.806598248704
"2709" 541.6 95.9002463550492 104.190088827146
"2710" 541.8 96.3046789791006 99.2789521898647
"2711" 542 97.7600700763111 93.0761163304857
"2712" 542.2 99.3714565715354 86.3213540934251
"2713" 542.4 99.8259229412069 79.6186552290389
"2714" 542.6 100.782061424995 73.2660404098741
"2715" 542.8 99.5327525830203 66.6747130847585
"2716" 543 97.263031077854 60.4013660513143
"2717" 543.2 93.5792502228996 54.1515001030049
"2718" 543.4 88.8981101147265 50.8297630822453
"2719" 543.6 83.5362858869032 48.2715431870897
"2720" 543.8 77.3323236266611 45.4866723136557
"2721" 544 71.6776227227713 43.0461269230391
"2722" 544.2 66.3724639141977 39.9133443499857
"2723" 544.4 61.913029472946 35.7845959530729
"2724" 544.6 59.5770891052826 30.2859956895714
"2725" 544.8 58.3728823079011 24.3150365271357
"2726" 545 59.4496500017336 21.1829754822204
"2727" 545.2 60.4511464911621 18.3454020955061
"2728" 545.4 58.7258354518735 18.5560736421194
"2729" 545.6 54.1068068559024 20.1466283823538
"2730" 545.8 48.3032630966496 21.7344711070462
"2731" 546 44.0973446895805 25.2446001337918
"2732" 546.2 40.4182758002011 30.0480475421757
"2733" 546.4 38.4211102424374 35.7788037259383
"2734" 546.6 36.8554829494445 42.2364003202736
"2735" 546.8 33.7232717683711 47.9286545870457
"2736" 547 31.6743403366263 54.1644370720312
"2737" 547.2 29.6679753157172 60.6516839729706
"2738" 547.4 28.4793541558585 67.2972452903173
"2739" 547.6 28.4884447799807 74.0640117784531
"2740" 547.8 30.1695665709445 80.4226409319524
"2741" 548 31.7058127291111 87.3712534364744
"2742" 548.2 32.7746938588778 94.7811331933524
"2743" 548.4 34.6739906287743 101.566581013086
"2744" 548.6 36.7813637910792 107.602550635188
"2745" 548.8 36.015671553276 112.164468223013
"2746" 549 34.2558219191532 112.676749670665
"2747" 549.2 34.4592811134832 110.733638091451
"2748" 549.4 34.2246731629698 109.387325156801
"2749" 549.6 36.35938719574 108.056691252826
"2750" 549.8 39.6790251049988 105.924278534441
"2751" 550 44.6506997700183 103.80463313362
"2752" 550.2 49.3444258713895 101.407580539506
"2753" 550.4 53.7352580781736 99.1494275068295
"2754" 550.6 57.8924930390144 97.2639750079051
"2755" 550.8 63.23287632874 97.1515072568259
"2756" 551 68.2537579499911 96.2658826493157
"2757" 551.2 73.2162525389581 96.5773798510673
"2758" 551.4 77.4611486024381 98.9031995371396
"2759" 551.6 80.1692146520356 102.710008661184
"2760" 551.8 85.1569429402746 104.704068359188
"2761" 552 88.2066253375354 102.490295732516
"2762" 552.2 90.0906735473458 96.9867216701592
"2763" 552.4 90.9016017226548 90.8451667612624
"2764" 552.6 89.7051768827642 85.517202350751
"2765" 552.8 87.6857572419112 80.6130489064857
"2766" 553 86.4091154756656 75.6193384132679
"2767" 553.2 86.3992051776211 70.1284934360457
"2768" 553.4 88.5189194085523 65.0113045760739
"2769" 553.6 93.0062786736592 59.4617854417165
"2770" 553.8 97.8473403979722 54.9368220375968
"2771" 554 102.660662032755 51.335326213928
"2772" 554.2 108.038426447743 51.2226962164574
"2773" 554.4 112.513803133333 53.4763063238468
"2774" 554.6 115.95670490229 57.0535394763518
"2775" 554.8 119.462972961472 61.1431122681246
"2776" 555 122.427278928639 61.518158278569
"2777" 555.2 124.112159485435 59.2693441935938
"2778" 555.4 122.485668866026 54.7298101439432
"2779" 555.6 121.488680390263 48.8141303496069
"2780" 555.8 120.119442180198 42.5947014039472
"2781" 556 117.119156184662 37.3261450856286
"2782" 556.2 112.168918165687 33.7270522021827
"2783" 556.4 106.204899789808 32.515365091516
"2784" 556.6 100.031849570029 30.4877480942383
"2785" 556.8 95.2207200886711 26.1104971779057
"2786" 557 91.427198316082 20.9294760240779
"2787" 557.2 89.0534872514935 15.3346785998975
"2788" 557.4 87.9666483448384 9.49330998884935
"2789" 557.6 87.717343194575 8.8741231124754
"2790" 557.8 84.0447040505727 8.70645694541978
"2791" 558 78.2882391861221 9.63091524335385
"2792" 558.2 72.4940333894748 12.4045062936978
"2793" 558.4 66.6979624069977 16.0532354043929
"2794" 558.6 61.5909527464379 20.2219291888917
"2795" 558.8 57.7125382881994 24.6552507757504
"2796" 559 53.5728997779558 29.3654904121071
"2797" 559.2 48.6383418324703 33.7820143050779
"2798" 559.4 42.9522856204204 36.7714789314032
"2799" 559.6 36.9831428414611 39.6095570815257
"2800" 559.8 32.083361008856 44.0027883484857
"2801" 560 26.2377961427151 47.3075064123372
"2802" 560.2 19.9413837496266 50.4551560515682
"2803" 560.4 15.1533013066111 55.0093970468295
"2804" 560.6 13.7524625790144 60.8254166556793
"2805" 560.8 13.7036042277778 67.6090497366524
"2806" 561 16.9905877407198 72.3325598163553
"2807" 561.2 21.8417884498438 76.5409575699313
"2808" 561.4 27.8383671191011 78.9383242213857
"2809" 561.6 34.083831904063 81.4294397413511
"2810" 561.8 38.4466544848804 84.8747588609665
"2811" 562 42.6947147597934 88.5335029703362
"2812" 562.2 47.5710226392582 90.0214429422504
"2813" 562.4 53.2603518248464 91.911522101221
"2814" 562.6 59.3582435761111 93.4992913962646
"2815" 562.8 63.9232914096015 97.188029801505
"2816" 563 65.8896698480011 102.072893127186
"2817" 563.2 67.06747553967 107.688910151456
"2818" 563.4 66.9877726800795 113.238407643391
"2819" 563.6 67.6373913976854 116.756715665506
"2820" 563.8 67.0483059056519 116.72653541219
"2821" 564 67.1158671767642 117.16369657821
"2822" 564.2 69.4687496618687 116.357818671152
"2823" 564.4 73.3751792646369 114.705801966146
"2824" 564.6 77.7555067460144 111.511070228486
"2825" 564.8 80.1608055360802 107.876008896486
"2826" 565 81.3633469966111 102.821001731673
"2827" 565.2 82.0787434655217 97.6677727498541
"2828" 565.4 84.5075127692674 92.5284229378295
"2829" 565.6 88.5997155196711 89.2593019318857
"2830" 565.8 94.372808001548 87.9903075667478
"2831" 566 99.4340735190834 88.9470040039579
"2832" 566.2 103.390705894654 92.823887585
"2833" 566.4 108.0129813847 97.0072240459997
"2834" 566.6 112.0502473848 99.2282433629032
"2835" 566.8 112.836751639713 97.035106498243
"2836" 567 116.456918159563 93.690281912678
"2837" 567.2 119.589190368833 89.0227344483746
"2838" 567.4 120.933586067811 83.8651305624357
"2839" 567.6 122.530416581511 78.1649463767714
"2840" 567.8 124.399876695111 72.1626032477242
"2841" 568 126.014930157166 65.4486973733848
"2842" 568.2 125.711360193172 61.0878415550469
"2843" 568.4 122.754561033907 55.1265529274959
"2844" 568.6 119.834828861621 48.9348375664569
"2845" 568.8 117.639775391468 43.1046208619347
"2846" 569 116.03203749026 36.6838211545649
"2847" 569.2 113.116040477028 30.8112661734302
"2848" 569.4 110.079938114505 24.6354648231221
"2849" 569.6 110.295467802325 22.2361364730877
"2850" 569.8 108.319146980833 23.5696214281455
"2851" 570 104.288264568749 25.4614895710921
"2852" 570.2 99.4813785305817 28.3246771833681
"2853" 570.4 95.6089925738034 31.7531809134184
"2854" 570.6 92.3861434791309 35.6657983204263
"2855" 570.8 90.471821095696 40.3505805007687
"2856" 571 89.1469799159626 45.6956369249511
"2857" 571.2 89.2151550991402 50.4044792310197
"2858" 571.4 88.2849625668878 55.9516029904275
"2859" 571.6 89.0120147674973 61.3862994708223
"2860" 571.8 89.4654127603497 67.1852371578068
"2861" 572 87.2111940722597 72.0986761118719
"2862" 572.2 84.9060338304765 74.2055043264184
"2863" 572.4 80.4612053176417 74.3775410020673
"2864" 572.6 74.4865135313464 73.2589227243092
"2865" 572.8 68.3125001599827 71.430112186394
"2866" 573 62.4178367508131 69.3708228226972
"2867" 573.2 56.8964938196017 66.3789913591461
"2868" 573.4 53.3755384671944 61.875173230819
"2869" 573.6 52.0830792181694 57.6002369093789
"2870" 573.8 51.5648522436927 51.8239990278326
"2871" 574 49.6061987841699 46.7901778152504
"2872" 574.2 47.0449726355727 42.1116077447838
"2873" 574.4 42.7395599206257 40.7357706742333
"2874" 574.6 39.515100831203 42.9734725121286
"2875" 574.8 36.789432336269 48.147578205612
"2876" 575 35.8614667733011 54.0978729619257
"2877" 575.2 37.0259043324616 60.4649585928156
"2878" 575.4 39.2720955239549 66.8274033639232
"2879" 575.6 41.9983915229549 72.9453414092982
"2880" 575.8 45.9697008483487 78.399620471654
"2881" 576 50.6513229749092 82.9199147517934
"2882" 576.2 56.0042566813635 87.3777417528255
"2883" 576.4 60.8512151946111 91.6595115466916
"2884" 576.6 66.6334079340529 94.4978740220585
"2885" 576.8 72.8665236061417 95.567934976802
"2886" 577 78.8902070546611 94.2445289014857
"2887" 577.2 84.8251000993635 91.7640154821459
"2888" 577.4 91.3818230706063 90.2288196768838
"2889" 577.6 99.2973776854507 88.7331488495989
"2890" 577.8 105.830200173621 87.2560989956933
"2891" 578 112.69431222234 85.5189524538343
"2892" 578.2 117.843783935611 82.7082578686801
"2893" 578.4 119.788104958485 77.7011172653642
"2894" 578.6 120.652637672907 71.9047830456022
"2895" 578.8 120.068488679384 65.5653112496675
"2896" 579 119.367302287993 58.9554145838975
"2897" 579.2 119.907465324765 52.2433746990699
"2898" 579.4 120.89099906756 45.7244679312988
"2899" 579.6 121.20403171898 42.1500718418222
"2900" 579.8 119.726226411111 40.4569807545482
"2901" 580 117.389401269111 37.1208383052957
"2902" 580.2 114.487461550288 31.5740860001034
"2903" 580.4 111.452806652703 25.2552494260974
"2904" 580.6 108.307989459255 21.9564908950338
"2905" 580.8 105.19455434097 17.9486577165329
"2906" 581 100.891718268228 13.5144046592527
"2907" 581.2 95.4655951634218 10.6633267351944
"2908" 581.4 89.6740256371415 6.80635448045541
"2909" 581.6 84.4533940790356 3.77338822308005
"2910" 581.8 80.0503289093983 5.06341494268373
"2911" 582 74.0376812378843 6.24419103685685
"2912" 582.2 68.0307184017844 8.34885227104017
"2913" 582.4 63.3736881117811 10.9912385091657
"2914" 582.6 57.6099521735778 12.2262938712524
"2915" 582.8 51.8487586145799 12.824834848017
"2916" 583 45.1655905183369 12.4891518009051
"2917" 583.2 39.4759491336161 10.4543085870996
"2918" 583.4 36.2190926602288 9.34370041722101
"2919" 583.6 37.87368293564 10.4371413168415
"2920" 583.8 38.7957720034785 9.98370124726122
"2921" 584 39.7575265687234 7.69456641428163
"2922" 584.2 42.1380678273254 6.06117333033265
"2923" 584.4 45.4619233983511 4.57665349437571
"2924" 584.6 50.1565395901672 2.34396630769132
"2925" 584.8 54.0115271508878 2.03824882434979
"2926" 585 59.1596134390411 1.12204699278571
"2927" 585.2 64.3209856302554 1.46614650252695
"2928" 585.4 69.3809031833771 3.4232396946772
"2929" 585.6 75.2937511672585 4.33415663972782
"2930" 585.8 80.9855602653211 4.46760165441571
"2931" 586 84.9567667904413 4.92710378060835
"2932" 586.2 89.6867161179821 7.89088297309862
"2933" 586.4 95.3445559244274 9.56641104333265
"2934" 586.6 98.5487485617361 12.1897601733415
"2935" 586.8 103.886406505286 14.9892170837228
"2936" 587 108.68009105734 18.3978614354286
"2937" 587.2 111.740219219483 22.7228425712571
"2938" 587.4 115.512522662997 27.2147397886571
"2939" 587.6 118.257671161322 31.9863618155408
"2940" 587.8 121.192253504913 36.5514025183348
"2941" 588 122.815778882505 42.1677814260819
"2942" 588.2 124.47133923768 47.4901604258435
"2943" 588.4 126.413367540734 52.7254658439385
"2944" 588.6 127.01118606014 58.4614302588286
"2945" 588.8 127.034316359913 64.630046756014
"2946" 589 126.754732895306 68.1463752708468
"2947" 589.2 124.459224635225 71.6811839192857
"2948" 589.4 121.608668886611 76.6029415640413
"2949" 589.6 121.134873342504 83.3611843927941
"2950" 589.8 120.955139309412 86.79920737301
"2951" 590 120.244260463626 88.515904160175
"2952" 590.2 118.96975416963 92.2372560231011
"2953" 590.4 118.879221828898 91.7829218344275
"2954" 590.6 118.640201906015 89.9116656173607
"2955" 590.8 118.796033878859 88.844874689874
"2956" 591 120.144546961222 86.6931217296524
"2957" 591.2 122.045185917469 83.4644043549811
"2958" 591.4 123.885346388616 79.5160988780545
"2959" 591.6 125.290610969917 75.0378457127635
"2960" 591.8 124.137732849053 73.5126955904088
"2961" 592 123.624909173529 70.868329096649
"2962" 592.2 123.513366839654 66.4511466967143
"2963" 592.4 124.819306848803 61.5626811222646
"2964" 592.6 125.687294250194 58.3446920363468
"2965" 592.8 124.579033289331 53.3422994993457
"2966" 593 123.956949053817 48.2716944085445
"2967" 593.2 121.492898339771 44.2115768491455
"2968" 593.4 120.559154184497 39.1209061211392
"2969" 593.6 118.043561058053 35.5818990422818
"2970" 593.8 114.042976915276 32.0577549770003
"2971" 594 109.509828838139 28.2760993912913
"2972" 594.2 106.442215514023 23.2233726250151
"2973" 594.4 104.423424874422 17.5301138838546
"2974" 594.6 100.987534234696 14.8586106341084
"2975" 594.8 95.7677459603998 12.8651956058568
"2976" 595 89.5975808522374 11.8242961738226
"2977" 595.2 83.0860065564188 10.1445031866505
"2978" 595.4 77.8168017684748 6.53097104621299
"2979" 595.6 72.5321898458975 3.18397377261192
"2980" 595.8 66.3687190021111 2.10845683637994
"2981" 596 60.1413731487886 1.73473071729217
"2982" 596.2 53.008688392293 2.02648487181905
"2983" 596.4 46.7023313588393 3.3881623772527
"2984" 596.6 40.3274675951217 5.77314896401203
"2985" 596.8 38.0260378243884 7.36553476079264
"2986" 597 33.7802575042901 8.81512134184361
"2987" 597.2 28.8670921528328 12.1023145457538
"2988" 597.4 24.0047291855441 15.8083104324651
"2989" 597.6 20.2164224476111 20.7219691616898
"2990" 597.8 16.3630213927475 26.1697439567584
"2991" 598 12.6138726379899 32.3225966875463
"2992" 598.2 8.09013276466407 37.3176356383328
"2993" 598.4 7.17726271429862 42.4002780514545
"2994" 598.6 7.88882314778503 48.8711740609857
"2995" 598.8 9.62372088339019 55.2295122380555
"2996" 599 11.4019693707815 62.0211653591451
"2997" 599.2 13.1438884784628 68.5180528418484
"2998" 599.4 15.9186568279251 74.059975300916
"2999" 599.6 18.8875136443309 79.8983056853978
"3000" 599.8 19.9954305568415 86.0568887503958
"3001" 600 21.4040945664848 92.6096072819912
"3002" 600.2 21.9511345980422 98.9226558620029
"3003" 600.4 22.5532475896111 105.068195741369
"3004" 600.6 26.6385482811218 107.291802610986
"3005" 600.8 32.163541365173 107.249643394506
"3006" 601 38.1913491739372 106.673729294442
"3007" 601.2 44.9234799385486 105.486442909267
"3008" 601.4 49.4330185106273 103.269364351324
"3009" 601.6 55.4158446970907 101.378204292455
"3010" 601.8 60.0139853251417 101.9504880007
"3011" 602 65.3820594977111 104.452374601143
"3012" 602.2 70.2405175216994 107.879827238221
"3013" 602.4 73.1529304064254 110.669071328114
"3014" 602.6 73.9674577017049 113.616647049142
"3015" 602.8 72.9629951789641 115.482145633192
"3016" 603 72.0809582381111 117.844028642829
"3017" 603.2 72.1864399285486 117.746660928579
"3018" 603.4 73.6635081537211 117.020784618846
"3019" 603.6 77.6593168670174 115.357094941361
"3020" 603.8 82.8688821911434 113.332788753163
"3021" 604 88.9262351687642 109.827337373904
"3022" 604.2 93.0262638975666 106.92354056303
"3023" 604.4 98.1232939842524 104.599373643029
"3024" 604.6 103.160218473765 104.062279415565
"3025" 604.8 107.108913103151 105.63944357906
"3026" 605 106.262833838606 104.272378545928
"3027" 605.2 106.166713857079 100.814732923921
"3028" 605.4 107.271107371948 95.8143349067408
"3029" 605.6 108.767056355725 90.8742563369511
"3030" 605.8 110.517747138676 85.6838823416837
"3031" 606 110.563623362926 80.7696402819805
"3032" 606.2 109.206732001655 75.5612715768547
"3033" 606.4 106.809406532354 71.390530263544
"3034" 606.6 102.911571142553 69.6591810533607
"3035" 606.8 98.9605138953634 67.0980461771306
"3036" 607 94.3887812188027 65.0742536865511
"3037" 607.2 91.2470885563281 61.6649242880989
"3038" 607.4 89.518575549027 57.3175957775137
"3039" 607.6 88.3875915943233 52.5947514968494
"3040" 607.8 89.4315030832876 47.7294898821328
"3041" 608 91.536855159315 43.3297222072624
"3042" 608.2 94.685751495001 39.1576279623206
"3043" 608.4 97.1486008308211 34.3945423062957
"3044" 608.6 99.6937207570833 29.3723877295135
"3045" 608.8 99.50744605589 26.2706296187261
"3046" 609 96.3423961568311 22.8038896019757
"3047" 609.2 91.6396978380799 22.7806836300795
"3048" 609.4 87.4756549360601 25.2326775565367
"3049" 609.6 83.23051610517 29.1150739225739
"3050" 609.8 79.6909133165523 33.7619958144269
"3051" 610 76.9780549432746 37.9884595375049
"3052" 610.2 73.8641958726772 42.529412747948
"3053" 610.4 71.3465274791969 47.5339907852857
"3054" 610.6 68.9480448663941 53.3059978760706
"3055" 610.8 67.8895099675397 58.5764168928
"3056" 611 64.9612253109725 64.0778901459312
"3057" 611.2 62.3441868131111 69.7004464179714
"3058" 611.4 61.0909914705193 76.0586243950367
"3059" 611.6 61.0790688932642 82.5723257687408
"3060" 611.8 60.8473968528758 87.4440622709269
"3061" 612 58.3733316973515 93.8887622532646
"3062" 612.2 56.6864734970911 99.4634383852857
"3063" 612.4 53.8472309495611 105.321080074566
"3064" 612.6 49.6585646136826 110.127521374571
"3065" 612.8 44.276183348407 113.511413745731
"3066" 613 39.2615473549111 113.515546905846
"3067" 613.2 34.2433960448225 110.795032742249
"3068" 613.4 28.341853660317 107.715638543603
"3069" 613.6 22.2630536177288 104.435682992986
"3070" 613.8 17.2304792106111 100.670798041986
"3071" 614 12.6610812267172 96.4869368660312
"3072" 614.2 11.6558530107511 93.0449586619257
"3073" 614.4 9.63314803749888 87.5201953296082
"3074" 614.6 6.64852953130499 83.0730740134551
"3075" 614.8 7.67270701786872 82.9498740484857
"3076" 615 8.49334965191112 83.0769645386647
"3077" 615.2 8.81778265706257 83.513283346476
"3078" 615.4 10.3196209180022 84.245539473753
"3079" 615.6 10.2213285154172 84.273280123802
"3080" 615.8 10.6378735582674 84.406332774142
"3081" 616 11.0515582284164 84.5651531817278
"3082" 616.2 11.9647545429899 85.4322590057282
"3083" 616.4 12.0842709534511 85.5359605389657
"3084" 616.6 12.8482697039581 86.4551117614857
"3085" 616.8 13.925621431285 88.7834701457248
"3086" 617 15.8286603458771 92.9559604277942
"3087" 617.2 19.2928752173983 97.1327830786441
"3088" 617.4 22.5237422216566 101.805771195971
"3089" 617.6 27.4722645135211 105.994864657176
"3090" 617.8 31.8547280567876 108.857322722456
"3091" 618 34.2771579570466 108.688453479905
"3092" 618.2 37.1584047271111 107.862880665351
"3093" 618.4 41.9525099153379 108.976163688424
"3094" 618.6 47.8751350826273 109.944811083131
"3095" 618.8 52.2444391472336 112.195956055251
"3096" 619 55.39987150064 115.762793750736
"3097" 619.2 59.3704145403924 120.359361260954
"3098" 619.4 62.8245342034111 119.497819269366
"3099" 619.6 66.3072236036374 115.895008857454
"3100" 619.8 69.795275733899 110.448876982122
"3101" 620 73.3480367595511 106.103916497136
"3102" 620.2 78.2119833418531 104.458716215712
"3103" 620.4 83.2381527886405 104.141670679368
"3104" 620.6 88.1594167488081 105.991599396455
"3105" 620.8 92.4235980930833 109.271612800736
"3106" 621 94.1496752319211 111.513666700866
"3107" 621.2 95.1280670216374 110.22513311818
"3108" 621.4 99.3051049811936 107.847902752166
"3109" 621.6 103.364476224693 104.70062915421
"3110" 621.8 107.858388032715 100.454017093278
"3111" 622 111.719604370092 96.0420867030242
"3112" 622.2 115.532797475063 91.3480757319517
"3113" 622.4 119.963618171568 87.4306435271143
"3114" 622.6 118.97510404404 85.5052797734959
"3115" 622.8 116.956655872444 81.2464308052433
"3116" 623 115.458107638008 75.2166691971249
"3117" 623.2 115.619766695558 69.3524254875925
"3118" 623.4 117.094462173519 63.2418924301944
"3119" 623.6 119.578371733917 57.7136049995413
"3120" 623.8 123.438705497561 53.0785312547242
"3121" 624 122.597538154739 52.6788731842091
"3122" 624.2 119.196224832513 51.1056125343929
"3123" 624.4 114.604317216224 48.8417800340423
"3124" 624.6 110.706698346527 45.2367554201689
"3125" 624.8 105.721172328785 42.6436145414041
"3126" 625 99.3841635500011 41.3349129780357
"3127" 625.2 93.9371463309346 41.3223124503092
"3128" 625.4 88.9112922052711 43.4536344401157
"3129" 625.6 84.0337288626755 45.9077250153966
"3130" 625.8 79.174983517923 49.559496318159
"3131" 626 75.7456935401683 54.4331888235714
"3132" 626.2 71.675714418055 59.1885118569343
"3133" 626.4 66.7401588009167 62.8632752198746
"3134" 626.6 61.665394748054 66.2842306151429
"3135" 626.8 56.3527043211489 68.429224738448
"3136" 627 51.40779521639 72.220700920553
"3137" 627.2 45.7786930287111 75.1827123860286
"3138" 627.4 39.9725225860229 77.1650863195151
"3139" 627.6 34.35192355167 79.3720878425151
"3140" 627.8 29.8994098018826 83.4024020918572
"3141" 628 27.5199845286263 88.6306408920009
"3142" 628.2 25.9475070476595 94.6423754758406
"3143" 628.4 24.2607698205638 98.4262159976962
"3144" 628.6 20.6456779620466 98.7548526970664
"3145" 628.8 17.3669264836417 96.6489153145979
"3146" 629 14.1346852190727 93.1023307150915
"3147" 629.2 10.0227717480534 88.8331309364376
"3148" 629.4 9.30140332895963 87.8162927364554
"3149" 629.6 9.67059558255442 87.9286767565269
"3150" 629.8 10.7546897205957 88.4185267003826
"3151" 630 11.2903862759581 89.2807625709449
"3152" 630.2 11.6706119063848 90.415415423191
"3153" 630.4 12.8100563153199 92.3228540136506
"3154" 630.6 14.5305759253639 94.8479947348593
"3155" 630.8 17.456687031596 98.615257407819
"3156" 631 20.5206965546424 102.654665219829
"3157" 631.2 25.025797424202 105.928654611486
"3158" 631.4 29.3192679032388 110.059531679879
"3159" 631.6 33.7898961447601 113.597915848794
"3160" 631.8 39.5641986667049 114.959510108173
"3161" 632 45.4294256150144 116.657948543034
"3162" 632.2 51.2539351049196 118.242562983869
"3163" 632.4 57.5971579618503 118.480622991975
"3164" 632.6 63.8817853006424 120.412102106173
"3165" 632.8 69.8090449056111 120.432387046642
"3166" 633 75.502835522069 118.264631545307
"3167" 633.2 80.9019086986437 115.60615873216
"3168" 633.4 85.7438241629793 111.466844600035
"3169" 633.6 91.1875506548152 107.057325258302
"3170" 633.8 96.9421812766111 104.072453080252
"3171" 634 103.453285653289 102.542957458555
"3172" 634.2 109.019596185346 103.462005850486
"3173" 634.4 108.416591909765 102.11633410739
"3174" 634.6 109.515665696152 98.4965870206919
"3175" 634.8 110.026904106977 93.2483822864665
"3176" 635 111.49915645242 87.8042066888259
"3177" 635.2 111.643742091586 81.8470159781689
"3178" 635.4 113.286974908711 75.9282708837143
"3179" 635.6 116.29447376547 71.0416188830423
"3180" 635.8 120.148153172861 67.1763043399857
"3181" 636 125.37716004925 63.7936778227079
"3182" 636.2 124.692873119643 61.0644703867885
"3183" 636.4 124.427139655101 54.9391300130457
"3184" 636.6 123.351581304307 48.8839137619156
"3185" 636.8 120.990097525493 43.1932999006034
"3186" 637 118.810969897161 37.7206234250757
"3187" 637.2 116.918495596557 31.7486189296039
"3188" 637.4 116.382284709596 30.3831105006675
"3189" 637.6 116.633827806531 31.2125654046057
"3190" 637.8 116.873925134846 32.2804792211328
"3191" 638 117.194665840611 33.1988667753057
"3192" 638.2 117.797963834788 34.4111139094269
"3193" 638.4 119.557210756187 35.4454522545895
"3194" 638.6 119.811539075025 35.9166315079143
"3195" 638.8 120.314106949979 37.2972759520234
"3196" 639 120.96315700325 38.3374298637913
"3197" 639.2 121.908666708895 40.0308873563776
"3198" 639.4 122.794674377943 41.9061975668782
"3199" 639.6 123.662294718138 43.568511109707
"3200" 639.8 123.880582219111 44.8430356603468
"3201" 640 124.922989512846 47.2369237982798
"3202" 640.2 125.164393562556 48.7918374049301
"3203" 640.4 126.006882573544 51.3781734062695
"3204" 640.6 126.74030804875 53.8765958157635
"3205" 640.8 126.854277944885 55.8412326999385
"3206" 641 127.13325398242 59.2275582130312
"3207" 641.2 127.255996313111 62.3872552835413
"3208" 641.4 126.941869520709 67.1032785542982
"3209" 641.6 126.488182337883 69.5149841051143
"3210" 641.8 126.092436961513 73.1657837343175
"3211" 642 125.259003585552 76.5732433505445
"3212" 642.2 124.589252432918 79.576842039238
"3213" 642.4 124.239720454849 78.6511349632801
"3214" 642.6 123.733772332205 76.8966961495044
"3215" 642.8 123.599882502354 76.1674671423506
"3216" 643 123.701013101242 75.018500240981
"3217" 643.2 124.533209060571 73.4622236221073
"3218" 643.4 125.25397945169 71.9456141327225
"3219" 643.6 125.670042913435 70.5604903001344
"3220" 643.8 125.881933938562 68.5360056947335
"3221" 644 125.987434093168 65.5349628712
"3222" 644.2 126.454144548699 61.9413578208975
"3223" 644.4 126.39203736189 57.8479603181229
"3224" 644.6 126.184361349002 55.1097890612948
"3225" 644.8 125.337491721222 51.9653036471524
"3226" 645 125.174884360051 49.8527193016069
"3227" 645.2 124.014421001585 47.8452997933208
"3228" 645.4 123.528387450735 46.3935995498719
"3229" 645.6 122.599567529591 43.9074077304449
"3230" 645.8 122.172708396344 40.9134903856799
"3231" 646 121.433025166788 39.5506018851328
"3232" 646.2 120.04095033596 38.3495598483948
"3233" 646.4 118.261965785275 36.4717701424569
"3234" 646.6 116.072073370435 34.7776747160151
"3235" 646.8 113.299957270611 31.2593019074457
"3236" 647 111.020625445597 27.1516826022857
"3237" 647.2 107.989359855892 22.3749848207045
"3238" 647.4 106.434648254947 18.2870898540221
"3239" 647.6 106.197841642964 18.7100926938975
"3240" 647.8 103.810118399276 18.7554404225476
"3241" 648 99.7718062784887 18.3692472500163
"3242" 648.2 94.6986668607674 18.1070333460795
"3243" 648.4 89.4786479149172 18.1625892442612
"3244" 648.6 84.2257484026273 18.8170062624857
"3245" 648.8 79.0099486266537 19.0517936585495
"3246" 649 72.3704649084811 17.7096107924157
"3247" 649.2 66.1391361811427 17.2522900124331
"3248" 649.4 60.6660457169848 17.3301841838331
"3249" 649.6 54.887795478372 15.6941837750183
"3250" 649.8 48.8304849466884 14.0095171960115
"3251" 650 42.8346532568537 12.0199043092976
"3252" 650.2 37.2158004323532 12.9435124260436
"3253" 650.4 33.6893034853792 16.2098267798878
"3254" 650.6 31.2159627852554 21.1565081801352
"3255" 650.8 28.7946164242626 26.9290154254554
"3256" 651 27.3180506273771 33.2136169481878
"3257" 651.2 26.3144858097403 39.3947792201599
"3258" 651.4 25.2935966607709 45.9742336143311
"3259" 651.6 24.3224396740686 51.9662243820389
"3260" 651.8 24.5208868150799 58.944675497767
"3261" 652 25.2227457552986 65.241121019267
"3262" 652.2 27.3873941058914 71.5182624106066
"3263" 652.4 30.5374001581112 77.0488004575766
"3264" 652.6 34.7129771346015 79.9352198188223
"3265" 652.8 39.2187055606411 81.0687298091757
"3266" 653 45.0257160385111 83.0611514362
"3267" 653.2 50.9273450245817 85.3096092408975
"3268" 653.4 56.4143020981994 88.276460769221
"3269" 653.6 62.522230633454 91.1176343067143
"3270" 653.8 68.2756565000639 93.9689598988914
"3271" 654 72.8183563940311 98.8363903055157
"3272" 654.2 75.4327680377475 103.902619345274
"3273" 654.4 74.5052732103068 106.682196052203
"3274" 654.6 72.741531358317 112.011272995809
"3275" 654.8 70.8018137567876 117.139305946309
"3276" 655 68.398461353015 119.290500936255
"3277" 655.2 66.8716279728004 118.792536703855
"3278" 655.4 63.6817634937172 118.202887680577
"3279" 655.6 57.5488268862986 119.085466999517
"3280" 655.8 51.6377952337049 120.103771011048
"3281" 656 50.7151377899596 120.386284909213
"3282" 656.2 51.6958278025242 119.69983610954
"3283" 656.4 52.1797611137582 119.529587872603
"3284" 656.6 53.4460759668511 119.423819806536
"3285" 656.8 56.1306484542398 119.560134606486
"3286" 657 60.4241638163216 120.216085523538
"3287" 657.2 65.2003064311111 119.748968961395
"3288" 657.4 70.6167619578431 119.45975551963
"3289" 657.6 75.8615793853536 120.197450554304
"3290" 657.8 79.2589480112079 119.819781844486
"3291" 658 83.3150287355778 117.262256550186
"3292" 658.2 88.5853092858208 114.811102866292
"3293" 658.4 94.0249681908464 112.755849634192
"3294" 658.6 97.6999141815666 111.126740900951
"3295" 658.8 101.039739251299 107.332372491923
"3296" 659 105.403626562023 103.164175195133
"3297" 659.2 109.344270940172 98.9929261176372
"3298" 659.4 114.031133690828 95.350479165231
"3299" 659.6 117.496969410568 93.4284947249143
"3300" 659.8 116.393678606404 92.0289541206272
"3301" 660 116.14945323458 87.1903373588837
"3302" 660.2 117.034982789241 81.4932530433057
"3303" 660.4 118.260890513487 75.3802572931293
"3304" 660.6 120.45691509858 69.566552475645
"3305" 660.8 124.006865193957 64.4039799669766
"3306" 661 126.091092488571 60.2167057376479
"3307" 661.2 125.088940519034 55.7281080914376
"3308" 661.4 124.464119310699 50.4069740898775
"3309" 661.6 122.688565353747 45.4229800593645
"3310" 661.8 122.070470045625 40.6570482245429
"3311" 662 119.26522009058 38.3832802689143
"3312" 662.2 115.953922967597 34.4848624526571
"3313" 662.4 111.747433533304 29.7067067075958
"3314" 662.6 108.725583871729 24.6247040418681
"3315" 662.8 105.876785661276 19.151689170183
"3316" 663 101.318000905258 15.4263188015445
"3317" 663.2 96.3355055185919 10.8678062067934
"3318" 663.4 92.1616174240229 7.70181347104454
"3319" 663.6 86.6709232499835 7.10249630123039
"3320" 663.8 80.457927633173 5.86676567027953
"3321" 664 73.9634007136111 5.90767014817321
"3322" 664.2 68.1943636442986 6.56490221936071
"3323" 664.4 61.9384880037361 6.72312475501696
"3324" 664.6 55.3959737349989 7.10638593636326
"3325" 664.8 48.9696209272901 7.32283300554887
"3326" 665 41.2518229180295 6.87588277609795
"3327" 665.2 35.7330216937606 9.33988207548571
"3328" 665.4 31.9143173293233 14.5210246883039
"3329" 665.6 27.6163687306111 19.3747179318633
"3330" 665.8 22.3463411968299 23.2837501537045
"3331" 666 16.9556398469835 27.6615855824432
"3332" 666.2 15.3223573379463 33.4185968170462
"3333" 666.4 14.3337005471002 40.4761511378483
"3334" 666.6 14.8208261847819 47.1328041382784
"3335" 666.8 16.1226985495837 53.8337175630901
"3336" 667 17.9346312310568 59.3868871999857
"3337" 667.2 22.7248461355171 63.7154123186243
"3338" 667.4 27.3476338392811 67.3204085570757
"3339" 667.6 32.2730032975577 69.9952414651653
"3340" 667.8 37.3589243762597 70.7258877446243
"3341" 668 41.57365607714 70.7302259101107
"3342" 668.2 44.4628204225451 71.9050684245046
"3343" 668.4 47.3839238942288 75.1986403258387
"3344" 668.6 50.5841265335074 78.9045210904008
"3345" 668.8 55.2921678290311 80.7649425407157
"3346" 669 59.5062425017711 79.8029495239257
"3347" 669.2 64.1728452178826 77.0929742084572
"3348" 669.4 68.1231924817397 73.3763094588
"3349" 669.6 71.2371047146111 68.6120008324563
"3350" 669.8 75.0429534288878 64.5955872535537
"3351" 670 80.2361284585631 61.6225997156492
"3352" 670.2 85.1157489073227 58.2671584861107
"3353" 670.4 90.2146233599413 55.139450306665
"3354" 670.6 95.8205052084511 53.2488264936657
"3355" 670.8 101.633862618806 52.9534056362079
"3356" 671 107.358689574677 54.0702425765989
"3357" 671.2 113.73436707265 55.6831691463992
"3358" 671.4 119.244899219913 56.9729027372593
"3359" 671.6 123.753208102356 58.9937420896178
"3360" 671.8 124.268804772082 60.536575210553
"3361" 672 125.229449620521 59.2349935657557
"3362" 672.2 123.468058569952 56.9317648350651
"3363" 672.4 122.498796175299 53.1264323847431
"3364" 672.6 121.038743199201 48.2246524383657
"3365" 672.8 117.580530485972 43.7719908035968
"3366" 673 113.927041081652 38.8396196478894
"3367" 673.2 111.261983528784 33.2865555603372
"3368" 673.4 109.441170769946 27.3160418247867
"3369" 673.6 106.94045456274 22.2072573415143
"3370" 673.8 103.019131194853 19.4661243574857
"3371" 674 97.2187055850811 20.0035941401457
"3372" 674.2 91.0252201798804 22.3010228069953
"3373" 674.4 85.6055246645229 25.1439985178681
"3374" 674.6 81.450514283654 29.1324201036
"3375" 674.8 76.8538854072288 32.7004968120151
"3376" 675 72.9897235711111 36.4326848949517
"3377" 675.2 69.9600896931015 41.4262888329473
"3378" 675.4 67.7337576368393 47.1525866385925
"3379" 675.6 66.3944387756866 52.6115639895329
"3380" 675.8 65.3840190995074 58.2919596963442
"3381" 676 65.0732159409322 63.7592100314647
"3382" 676.2 65.7787284959626 69.3261063476837
"3383" 676.4 64.4925180467554 74.7223021943607
"3384" 676.6 60.9235454966254 78.3392809508572
"3385" 676.8 55.6833353907547 80.9408214099016
"3386" 677 49.4343734060817 83.1331544517798
"3387" 677.2 42.9815612298296 84.1182866194857
"3388" 677.4 36.450275896202 84.9916455109403
"3389" 677.6 30.000459753315 87.407991916476
"3390" 677.8 25.3011808584445 91.7424736989403
"3391" 678 21.9533051078687 96.7426500549706
"3392" 678.2 21.5187156257049 102.021775077204
"3393" 678.4 23.69812071321 104.914318423475
"3394" 678.6 27.6938847749655 107.615101235
"3395" 678.8 32.1342306718111 110.033677444266
"3396" 679 37.1820090214748 112.085441391334
"3397" 679.2 42.8637384514622 114.190408748273
"3398" 679.4 48.9024490304958 114.745247638079
"3399" 679.6 54.8280825552164 114.480614692559
"3400" 679.8 60.9705691669176 113.027075069712
"3401" 680 66.6310993689322 111.65182636277
"3402" 680.2 71.7410077306266 109.217073496877
"3403" 680.4 78.1773147798121 107.635099088032
"3404" 680.6 84.1960448276781 106.061155006135
"3405" 680.8 90.1110166907151 104.725536716595
"3406" 681 95.4041688107029 103.778616513149
"3407" 681.2 100.226718837311 105.694972097286
"3408" 681.4 100.548843691955 106.594000658861
"3409" 681.6 100.145686072924 105.847336520464
"3410" 681.8 100.315628346081 103.701982843183
"3411" 682 100.447418989611 98.7818643855357
"3412" 682.2 99.9480479402894 93.8164965734956
"3413" 682.4 98.3525378648384 88.8352114431524
"3414" 682.6 97.7971625388826 83.7102695312
"3415" 682.8 97.3454213053233 78.472926217516
"3416" 683 97.1174431622611 72.5315286237357
"3417" 683.2 96.1517845374053 67.0579357461916
"3418" 683.4 92.4632664211111 64.1052015730912
"3419" 683.6 87.8148596185833 62.7154205426801
"3420" 683.8 82.3408424808464 62.5599291820151
"3421" 684 77.1578107234284 62.4614600230338
"3422" 684.2 73.3093836141206 65.1334194674197
"3423" 684.4 68.1700217157361 66.5284345490146
"3424" 684.6 62.0922518693091 67.1242463541491
"3425" 684.8 56.651818539203 66.8146528299143
"3426" 685 52.0436099570254 64.2107619574
"3427" 685.2 47.8479887844147 60.8821770973964
"3428" 685.4 43.244341857055 56.6806107310184
"3429" 685.6 37.9106180489641 53.3042688156622
"3430" 685.8 31.6696762578431 52.4065255000424
"3431" 686 26.2875858067288 54.6712351568975
"3432" 686.2 21.2168279822582 58.1115610603975
"3433" 686.4 17.5130364990229 62.6782977758092
"3434" 686.6 14.7360111026825 68.7659813073326
"3435" 686.8 13.6146774264848 74.6811081614088
"3436" 687 12.1851909843089 81.0025197634857
"3437" 687.2 12.3119343725884 86.6232923588266
"3438" 687.4 12.6087583742111 86.5589706566857
"3439" 687.6 11.2335277804676 84.8432422740996
"3440" 687.8 9.73507438422877 82.2320258022504
"3441" 688 8.81867236775819 78.4976875851328
"3442" 688.2 6.69354490312076 74.0931569638223
"3443" 688.4 4.67422156505172 68.6242875756639
"3444" 688.6 3.63183695453466 65.5107436750504
"3445" 688.8 4.97837516748613 60.2233643814971
"3446" 689 4.45131949687199 54.5735354129314
"3447" 689.2 4.47569967885813 50.3891719192929
"3448" 689.4 7.00037803341112 45.6169286780524
"3449" 689.6 8.70328394312332 39.6711124755101
"3450" 689.8 9.07322848344445 34.7372285776339
"3451" 690 12.4626021063692 34.2199504780341
"3452" 690.2 17.3885253554807 31.5312541667248
"3453" 690.4 22.6726015619176 27.4398072792922
"3454" 690.6 27.2570115996678 23.525454629929
"3455" 690.8 30.7770745316496 17.8140831398813
"3456" 691 32.6405427859111 11.8611934129068
"3457" 691.2 33.2882943165006 11.3118345198752
"3458" 691.4 35.6139513286629 12.6078559330719
"3459" 691.6 40.1317843880789 15.2238235172599
"3460" 691.8 45.1446972453749 17.4417318809912
"3461" 692 50.4490977222361 19.7663414764232
"3462" 692.2 56.4000154937291 21.5228805686093
"3463" 692.4 62.1210524679549 23.0200459276107
"3464" 692.6 66.2664337265354 26.8109939536372
"3465" 692.8 70.591200075527 30.6875124156045
"3466" 693 72.2380448171011 35.3760088659357
"3467" 693.2 73.8521233258968 41.3400794281796
"3468" 693.4 77.0012733982111 46.4136129533157
"3469" 693.6 80.0586196256611 51.5273653057257
"3470" 693.8 83.8313204884172 56.8394298598122
"3471" 694 86.2850287211216 61.9430459298752
"3472" 694.2 85.7786747734172 67.4107816926694
"3473" 694.4 84.6420557417642 72.9825994632204
"3474" 694.6 81.8253663465817 78.8489750247798
"3475" 694.8 79.4007193446699 83.8853677736328
"3476" 695 78.0803830555354 89.2758249379403
"3477" 695.2 75.6537042329911 94.9222081926657
"3478" 695.4 72.2413285909935 99.4069269276034
"3479" 695.6 69.4140101792254 104.8455547044
"3480" 695.8 65.3759501509347 108.987146341456
"3481" 696 60.4448672671411 111.572087329416
"3482" 696.2 55.7854445919989 112.497994679047
"3483" 696.4 50.3610733745051 115.181538002031
"3484" 696.6 48.8467182957886 119.627140345324
"3485" 696.8 50.284401269409 119.311536187124
"3486" 697 53.4341868564795 118.121142282202
"3487" 697.2 58.2839887947155 117.176230569684
"3488" 697.4 63.0766653371532 114.853686776633
"3489" 697.6 67.1269441811643 112.00274265789
"3490" 697.8 72.1666150588946 108.964118198001
"3491" 698 76.8603411602658 105.454865321527
"3492" 698.2 81.6614114279887 102.896345796271
"3493" 698.4 87.4271383098042 101.174025238407
"3494" 698.6 93.6749535317778 100.527205251274
"3495" 698.8 99.6588369078636 101.501797741822
"3496" 699 105.275653067369 100.58447202729
"3497" 699.2 107.097344661854 96.4965188073075
"3498" 699.4 107.559156838431 90.9028689484257
"3499" 699.6 107.135906132844 84.1028620310897
"3500" 699.8 106.172640587511 77.7717662735143
"3501" 700 104.661493662351 71.3514319270257
"3502" 700.2 103.799515249131 65.7148433086216
"3503" 700.4 102.06769338014 59.3244962374566
"3504" 700.6 101.584673892051 53.0034598537557
"3505" 700.8 101.838105332535 46.5284478453948
"3506" 701 102.413864983288 40.1386265123681
"3507" 701.2 105.005670501167 35.2000257379579
"3508" 701.4 108.810019655007 30.5256269949385
"3509" 701.6 112.097840490832 28.8021901892261
"3510" 701.8 113.200752429677 29.3792599441461
"3511" 702 113.206195768 29.5671231580135
"3512" 702.2 115.516046446941 30.4842549020157
"3513" 702.4 113.902888116544 30.7570342983992
"3514" 702.6 113.154790860275 29.730451761513
"3515" 702.8 111.792148667083 28.4128263297143
"3516" 703 109.777016336838 25.9730415037281
"3517" 703.2 106.156241814585 23.3444341545594
"3518" 703.4 101.531249505808 21.979981707213
"3519" 703.6 97.6009670879196 21.9603951650815
"3520" 703.8 92.6436529233006 22.0981274121594
"3521" 704 87.1404980421111 20.8823820193039
"3522" 704.2 82.0086467498758 18.7940962120739
"3523" 704.4 78.0867117431546 14.580805129464
"3524" 704.6 74.3287614699397 9.90368750657143
"3525" 704.8 72.4444643713111 5.19665400625714
"3526" 705 72.3081495713611 4.38191806587571
"3527" 705.2 69.2484429144748 4.51280387812208
"3528" 705.4 64.6014426402402 6.29949667567926
"3529" 705.6 59.5101372103411 9.11009426985571
"3530" 705.8 55.624831017596 13.820763955516
"3531" 706 52.6855745056723 19.0170406142102
"3532" 706.2 49.7327495388254 24.175542373251
"3533" 706.4 45.7307787445854 29.3996387927228
"3534" 706.6 42.1937065211825 34.258068538649
"3535" 706.8 40.4364511068611 39.876831457142
"3536" 707 37.3760502060229 45.7095871041622
"3537" 707.2 32.8016768071405 50.9865353823387
"3538" 707.4 28.8811240925532 56.3223665093804
"3539" 707.6 24.0383511099899 61.7296134155766
"3540" 707.8 18.8764113307052 66.4108591408322
"3541" 708 13.393192625938 70.7227360859376
"3542" 708.2 8.21802074904181 74.2619746344164
"3543" 708.4 6.56203240219936 74.3471501188681
"3544" 708.6 7.25569781744446 74.9912927988797
"3545" 708.8 8.80059888354447 78.6137651738857
"3546" 709 11.5060690103299 81.6110679775482
"3547" 709.2 15.0478196161736 86.029128011642
"3548" 709.4 19.3619710776621 90.7392911884857
"3549" 709.6 23.8209370457288 94.3323507613975
"3550" 709.8 28.6181520174307 99.2474225903723
"3551" 710 32.9871718486411 103.182885069636
"3552" 710.2 37.6068863200202 104.654022715849
"3553" 710.4 42.3487000254989 106.202873888353
"3554" 710.6 47.4658859227646 109.013572290694
"3555" 710.8 52.9397638527511 111.482509032306
"3556" 711 58.5627286341537 111.650561563794
"3557" 711.2 64.6161001456111 110.602304895486
"3558" 711.4 70.8824812500796 109.105916865959
"3559" 711.6 77.2975072924748 109.378815637637
"3560" 711.8 81.814020416854 109.304068705486
"3561" 712 83.7021002121606 108.118946163723
"3562" 712.2 88.8507255128152 105.181506436833
"3563" 712.4 94.3102416192555 101.953642772001
"3564" 712.6 99.290461443817 97.883408575221
"3565" 712.8 103.869198661825 93.6807234704
"3566" 713 109.70190173655 90.1205057147474
"3567" 713.2 115.449536808284 87.1441755854088
"3568" 713.4 121.087483775383 85.9030462748644
"3569" 713.6 118.275646178407 85.8510345138939
"3570" 713.8 119.031288215288 87.665526091574
"3571" 714 118.770920535451 90.577624040297
"3572" 714.2 117.885425473781 93.5353980014763
"3573" 714.4 116.647552017683 96.3921824843714
"3574" 714.6 114.3870725268 99.4626821311944
"3575" 714.8 113.15486028467 100.949536988662
"3576" 715 111.907959578 102.091645427708
"3577" 715.2 111.430119029965 102.351572759816
"3578" 715.4 109.596309875743 105.03581104308
"3579" 715.6 107.370072555699 107.34525939528
"3580" 715.8 104.953062237258 109.460620716633
"3581" 716 102.555477269004 110.254428013505
"3582" 716.2 99.4626141083397 112.293721188743
"3583" 716.4 97.3237037487744 114.067800684302
"3584" 716.6 97.4175032364982 113.642690295292
"3585" 716.8 97.2526011180814 113.648661103704
"3586" 717 97.514464984856 113.467697629129
"3587" 717.2 97.6267666489668 113.465116452609
"3588" 717.4 98.1543099642132 112.83182684219
"3589" 717.6 98.607830912616 112.651753482806
"3590" 717.8 98.9831583637746 112.351178839899
"3591" 718 99.8740313390278 112.095276513986
"3592" 718.2 100.422840731645 111.513591075457
"3593" 718.4 101.338481101838 110.893424525971
"3594" 718.6 103.19618446113 110.171640005534
"3595" 718.8 104.885139812159 109.059401115832
"3596" 719 106.921908331454 107.412353114343
"3597" 719.2 109.206940144983 105.524891245972
"3598" 719.4 111.558057795496 103.28454053644
"3599" 719.6 114.213715819727 100.573430327736
"3600" 719.8 116.202957639917 97.2340783501246
"3601" 720 118.8579565189 93.2762114496784
"3602" 720.2 120.96832265776 88.7112357349181
"3603" 720.4 123.096787285709 84.4058398690464
"3604" 720.6 124.522487890833 79.7619829597079
"3605" 720.8 124.939418891506 75.9215329868435
"3606" 721 124.477770866511 73.3922592177057
"3607" 721.2 125.714787478377 68.6216342634398
"3608" 721.4 126.927959847245 64.9646662591643
"3609" 721.6 125.529342180411 61.5601345820457
"3610" 721.8 125.101695467131 56.2306307994461
"3611" 722 124.604447246263 52.5357407609403
"3612" 722.2 121.474788279517 48.558785977767
"3613" 722.4 117.657871471509 43.7002867119809
"3614" 722.6 114.979091059753 37.5434509276744
"3615" 722.8 114.035182868009 31.2496048779449
"3616" 723 113.490635711017 27.0648630570795
"3617" 723.2 109.796769404227 26.8701703337173
"3618" 723.4 103.565325795375 27.3368595885077
"3619" 723.6 97.3662717653445 26.8184686468524
"3620" 723.8 91.3155703850579 26.1865682942304
"3621" 724 85.0633201381111 26.2901509689644
"3622" 724.2 79.3216363699668 26.428417821795
"3623" 724.4 74.3362983426537 27.5580029077091
"3624" 724.6 70.3752558379824 31.9021987517926
"3625" 724.8 67.0067093583397 37.3075988543429
"3626" 725 64.4591774216742 43.1709088480973
"3627" 725.2 63.1681169099329 48.4797751304362
"3628" 725.4 65.4773527108328 53.1292549254032
"3629" 725.6 69.3890273147288 57.7526369372798
"3630" 725.8 74.3046697318735 60.8348704356639
"3631" 726 79.6181466326254 63.6914674814
"3632" 726.2 84.4916197975607 67.0315926912839
"3633" 726.4 87.8703173056787 69.3990952220533
"3634" 726.6 89.3241313136911 74.6502500858157
"3635" 726.8 89.0799842289899 80.8726961444857
"3636" 727 88.0301716664347 85.0996004454563
"3637" 727.2 89.5214380061014 89.5595348061168
"3638" 727.4 90.9350569631683 94.5041761394857
"3639" 727.6 91.2872913091985 101.043253181932
"3640" 727.8 90.354323163526 107.233796313135
"3641" 728 88.7195771630091 112.859646189118
"3642" 728.2 84.9147590895647 117.066718088991
"3643" 728.4 79.5562022201311 119.688659989296
"3644" 728.6 74.4244070341417 122.135411293588
"3645" 728.8 69.2275153957606 121.370973333362
"3646" 729 63.3801263034989 121.66645658822
"3647" 729.2 56.9089046309778 122.576370021252
"3648" 729.4 51.6185461199835 121.73951408289
"3649" 729.6 46.214627075669 119.36334933137
"3650" 729.8 40.060987535069 117.579982775633
"3651" 730 34.9041946153839 114.634705182607
"3652" 730.2 29.055883564817 111.934906161103
"3653" 730.4 24.0614925750523 108.52130864975
"3654" 730.6 20.9724541111994 105.886652852397
"3655" 730.8 19.6247976695969 102.757249061629
"3656" 731 15.7669016190545 97.6432132668159
"3657" 731.2 12.4919171171111 94.6859292060857
"3658" 731.4 10.0829677423333 90.0252612839857
"3659" 731.6 7.02309716673613 85.3973443203153
"3660" 731.8 7.13635119225849 82.2816240517383
"3661" 732 6.5949803612967 76.7865981155476
"3662" 732.2 4.1377003150699 71.1613540881558
"3663" 732.4 3.04272965825037 67.0850991392958
"3664" 732.6 3.43542145567114 61.3264520678457
"3665" 732.8 3.02020224756946 54.6320971541107
"3666" 733 3.38005938356876 50.5841857116891
"3667" 733.2 4.67503728847652 43.7706037991203
"3668" 733.4 6.28341662783692 38.3554609219857
"3669" 733.6 9.95501086818171 33.0563662617445
"3670" 733.8 13.2418193373874 26.609839813512
"3671" 734 17.1006555916111 21.8918504559748
"3672" 734.2 20.8885737653369 17.0999842047438
"3673" 734.4 25.7805619240723 13.0266207703886
"3674" 734.6 30.9004021219169 9.78607198933037
"3675" 734.8 35.7723466771994 7.21688407066218
"3676" 735 43.0157409490523 4.20803078325042
"3677" 735.2 48.2068846044602 2.20448203497627
"3678" 735.4 52.5217065911014 1.60340272187406
"3679" 735.6 54.6991529503167 1.23743228406515
"3680" 735.8 53.1806959234973 2.46437179795106
"3681" 736 53.512471474854 3.43476203411429
"3682" 736.2 52.4595607109167 3.22735334756905
"3683" 736.4 51.7689215553038 4.1695671206325
"3684" 736.6 51.3416351028611 4.04956960123571
"3685" 736.8 50.8483053506611 4.20276147165571
"3686" 737 49.503450679293 4.76851706706147
"3687" 737.2 48.4276593068285 4.89483425102919
"3688" 737.4 46.9863289058771 5.39545382161337
"3689" 737.6 45.1549872165792 5.87607743237933
"3690" 737.8 42.1436316967111 7.09325018458045
"3691" 738 38.0497710183895 7.98275682119705
"3692" 738.2 34.5439369939824 9.18563619152532
"3693" 738.4 30.7838000880499 10.3691979118429
"3694" 738.6 28.6093266086062 11.8618022782382
"3695" 738.8 27.6616102948081 12.6051427957887
"3696" 739 25.6690144456111 14.4983838345265
"3697" 739.2 22.409654798899 17.1214311173645
"3698" 739.4 19.8945128617234 19.4859953195775
"3699" 739.6 17.5907040875068 20.7971731105297
"3700" 739.8 18.0005382559427 22.4630001097699
"3701" 740 16.9394230325305 26.0452503397115
"3702" 740.2 15.4391894888771 31.1253902255495
"3703" 740.4 13.5532586621318 36.7232969697125
"3704" 740.6 10.6101438355235 41.6258115717434
"3705" 740.8 7.42747124530499 47.4245680207
"3706" 741 4.44704059778856 52.8768608859373
"3707" 741.2 3.98299558265331 55.7244534181966
"3708" 741.4 5.69610054628936 59.7628615421392
"3709" 741.6 7.96038953180586 64.3864630958962
"3710" 741.8 10.9353319253011 68.9873438250357
"3711" 742 13.7211845095174 74.1948937421732
"3712" 742.2 16.265177785466 78.9462811528728
"3713" 742.4 19.9121483405799 83.6355050363294
"3714" 742.6 22.9324692135322 89.0584169635383
"3715" 742.8 23.6343649685249 95.3099779125891
"3716" 743 22.8326505957198 102.059346314768
"3717" 743.2 23.5397644306936 106.339524966123
"3718" 743.4 26.9872235000727 107.104557006659
"3719" 743.6 32.0680206261211 108.382321010586
"3720" 743.8 38.8599764324509 110.681711575068
"3721" 744 44.9557702519479 112.199930247669
"3722" 744.2 51.2923021276411 114.154279111326
"3723" 744.4 57.5433093824911 115.856266756416
"3724" 744.6 63.409543521606 117.026566454249
"3725" 744.8 68.1618274031507 119.617976812971
"3726" 745 70.5427450554142 122.136936741183
"3727" 745.2 70.4165902686841 120.833573026564
"3728" 745.4 73.5252459994861 118.847579970383
"3729" 745.6 77.9913493136374 116.268080941528
"3730" 745.8 83.0976378127817 115.821214379286
"3731" 746 88.3699277140411 115.205850425226
"3732" 746.2 91.7748078355051 114.823539537516
"3733" 746.4 94.4258940730523 111.385064951221
"3734" 746.6 97.8999616494377 107.323596150333
"3735" 746.8 100.294277536131 102.283509891602
"3736" 747 103.458028714221 96.7838788891257
"3737" 747.2 107.326822492582 92.319644089005
"3738" 747.4 111.395259317568 87.4417712658857
"3739" 747.6 116.592259982354 83.6268981550464
"3740" 747.8 122.26688676799 81.6613442972894
"3741" 748 121.392296188278 81.283804271319
"3742" 748.2 121.002825331278 77.3674584314857
"3743" 748.4 122.070541377284 71.9847714591011
"3744" 748.6 124.058626039454 66.3917987566
"3745" 748.8 125.39602331013 61.461568495928
"3746" 749 123.99823487383 56.6159643319545
"3747" 749.2 122.063051553111 50.2343220604857
"3748" 749.4 121.387205065964 43.5216772898386
"3749" 749.6 120.898420252567 38.2439134435245
"3750" 749.8 118.306904730313 37.3181202740146
"3751" 750 113.487056015641 35.8773571357798
"3752" 750.2 107.93256202258 34.2579029472982
"3753" 750.4 102.150841527332 32.4744509812857
"3754" 750.6 97.0278648651511 30.5193072791457
"3755" 750.8 92.4553983229899 27.3735629693039
"3756" 751 87.4348506040022 25.1308044459313
"3757" 751.2 81.5864813417674 23.4663146179232
"3758" 751.4 76.1766840246273 23.813121664647
"3759" 751.6 70.5336726565601 25.6499677604653
"3760" 751.8 65.5094740186266 28.2191807313001
"3761" 752 61.1278781496645 31.5056894903789
"3762" 752.2 58.6727748677911 36.0030569457057
"3763" 752.4 58.9876790713927 39.8055781419809
"3764" 752.6 60.6840181095354 42.3780260864554
"3765" 752.8 62.8521374777422 46.4379265223498
"3766" 753 64.7883661015919 51.0207535986588
"3767" 753.2 63.8655179600334 54.8550345580974
"3768" 753.4 62.2849469092956 57.0406088818449
"3769" 753.6 58.7647641749683 58.6654388029714
"3770" 753.8 53.8682024572458 61.2855576278607
"3771" 754 48.6918860490262 64.3581520067876
"3772" 754.2 43.7144974866111 67.8001789535135
"3773" 754.4 39.3004944406111 71.3414787829024
"3774" 754.6 33.9976989260727 73.7636047002069
"3775" 754.8 28.16586969222 74.9213757883471
"3776" 755 22.0819878526411 75.6122431026057
"3777" 755.2 16.2056216029284 77.3474855670242
"3778" 755.4 12.7637353193924 81.598897013267
"3779" 755.6 12.6564460600022 86.6324945280402
"3780" 755.8 14.4696556533664 91.6549620331346
"3781" 756 18.1659729357582 95.3098462456328
"3782" 756.2 22.9012853767175 98.7068705290283
"3783" 756.4 27.9629977933411 102.189734384286
"3784" 756.6 33.0144348086311 103.903406155086
"3785" 756.8 38.9680672949899 105.169383142789
"3786" 757 43.8588931444785 108.197918482373
"3787" 757.2 47.0276765467606 111.891172370713
"3788" 757.4 49.5817302269274 116.500006444343
"3789" 757.6 53.8938494309293 117.282320200395
"3790" 757.8 57.5496662631456 114.94468111721
"3791" 758 62.5113001950154 111.35638676755
"3792" 758.2 66.9317583932089 108.168112039236
"3793" 758.4 72.1144179337297 106.450625863135
"3794" 758.6 76.6354920057091 105.470925975424
"3795" 758.8 82.2229367163536 106.02307178894
"3796" 759 87.2998854555369 108.030254780446
"3797" 759.2 90.8460350529969 110.769220977057
"3798" 759.4 91.0246087656621 112.414536638261
"3799" 759.6 91.1226667343848 110.889283421696
"3800" 759.8 92.299278691848 107.687423007833
"3801" 760 93.7844126615229 103.217631979427
"3802" 760.2 95.2179613367674 98.151408435767
"3803" 760.4 96.2228524488866 92.9092002489143
"3804" 760.6 96.9819232007948 87.897743609353
"3805" 760.8 96.4709215396411 82.8447169170957
"3806" 761 96.4417321646595 77.5349727785825
"3807" 761.2 94.5716519258323 72.8086521181395
"3808" 761.4 91.7067941796304 69.1873221304569
"3809" 761.6 87.1080421373611 66.9853138235723
"3810" 761.8 81.943844035854 64.9859944251429
"3811" 762 76.7374620063941 64.1634165782876
"3812" 762.2 72.2332513296304 61.1282713202261
"3813" 762.4 68.3084366036405 57.0271520075739
"3814" 762.6 64.4250046316625 52.7749824173642
"3815" 762.8 59.8006522194995 49.1528787099808
"3816" 763 54.244992522824 47.0722814392976
"3817" 763.2 48.9265339552876 46.4618004260151
"3818" 763.4 44.512077244923 47.1494043812778
"3819" 763.6 41.8757711277132 47.6312260264551
"3820" 763.8 40.7022039111012 45.1287833013966
"3821" 764 40.532494090305 41.0062472650367
"3822" 764.2 43.6312410352959 36.6494092331705
"3823" 764.4 47.305145475269 33.7781534289278
"3824" 764.6 51.7594185576218 33.6776673309963
"3825" 764.8 57.3797316225511 34.9865380089357
"3826" 765 63.8699356819527 36.0475568832283
"3827" 765.2 70.1756057121994 36.866307645221
"3828" 765.4 77.4088681465765 36.7686563907431
"3829" 765.6 83.8070857071993 35.5069779874563
"3830" 765.8 90.4110545976881 33.6481064292069
"3831" 766 96.7768398750545 31.0069541861366
"3832" 766.2 101.9722341373 29.1624789954385
"3833" 766.4 106.707873804854 31.4818787180006
"3834" 766.6 110.809990675131 36.0205264152139
"3835" 766.8 114.487094402044 41.5161667230242
"3836" 767 117.18521266447 47.8180902389032
"3837" 767.2 121.328200879526 53.04145163358
"3838" 767.4 124.936317686828 56.0469908885423
"3839" 767.6 123.460564628229 59.1845150880151
"3840" 767.8 121.641787156764 66.2542916989245
"3841" 768 120.077884563548 72.3434104185342
"3842" 768.2 118.686377035626 79.1232283466993
"3843" 768.4 117.389401269111 85.6761700474857
"3844" 768.6 117.21713531313 92.2447458472742
"3845" 768.8 114.299599136911 95.8654695158572
"3846" 769 109.588749392852 98.1654518560915
"3847" 769.2 103.669229890834 100.757561351713
"3848" 769.4 98.6757084244347 101.843028954721
"3849" 769.6 95.0107237612846 101.815365458475
"3850" 769.8 90.4894432429169 103.917018728728
"3851" 770 86.0653568090334 106.768096652787
"3852" 770.2 81.504625640817 109.666811170339
"3853" 770.4 76.2047673122288 112.202190082574
"3854" 770.6 70.9333174461511 114.294488619846
"3855" 770.8 65.2645880288684 115.427205997738
"3856" 771 59.7044398934445 117.258715906031
"3857" 771.2 56.903396962293 120.36661466391
"3858" 771.4 57.072561071899 120.933117728637
"3859" 771.6 54.8567804078374 120.146390738601
"3860" 771.8 50.4925467560144 118.890077218099
"3861" 772 44.9816888981546 118.031884830649
"3862" 772.2 40.2538866426424 116.497108595704
"3863" 772.4 37.2668141409152 113.633753318527
"3864" 772.6 32.5050393835799 110.281802836079
"3865" 772.8 28.2239432675311 106.318125468486
"3866" 773 23.0129838074101 103.684178229393
"3867" 773.2 20.5994734553199 103.386394292167
"3868" 773.4 21.6149768886566 103.906553394334
"3869" 773.6 22.2396210573953 104.009998179107
"3870" 773.8 22.3386411990193 103.671313317853
"3871" 774 22.3826031419565 103.563723325166
"3872" 774.2 22.5134629321757 103.905918870292
"3873" 774.4 22.8892197025177 104.122537010892
"3874" 774.6 23.389967947232 104.781641538123
"3875" 774.8 23.9083652621627 105.117591589692
"3876" 775 24.5906408361756 105.32141510326
"3877" 775.2 25.8904782662582 106.157755115603
"3878" 775.4 27.5450300092795 106.927396710129
"3879" 775.6 29.6074391322132 107.96344112969
"3880" 775.8 32.666255425014 109.437673594942
"3881" 776 36.4339889330911 111.093038175306
"3882" 776.2 40.0499307866566 113.057151509304
"3883" 776.4 43.3526486762069 113.080002475124
"3884" 776.6 46.4512631323047 113.366291622582
"3885" 776.8 50.4639145483177 113.696904857084
"3886" 777 54.6337927455459 112.075520745877
"3887" 777.2 56.9605636127049 109.993756681423
"3888" 777.4 60.546527109203 107.244112301965
"3889" 777.6 63.857029393703 103.870022938771
"3890" 777.8 66.4159275908384 101.314015063395
"3891" 778 69.943651500048 100.754841753233
"3892" 778.2 73.5461105096825 101.92664284619
"3893" 778.4 76.0100318837288 104.027120427309
"3894" 778.6 78.3315836587876 108.238751361339
"3895" 778.8 80.074383922254 112.872363604857
"3896" 779 80.1086084109152 117.917932745527
"3897" 779.2 78.8874251199683 118.417401432651
"3898" 779.4 79.0138217179698 118.692291935997
"3899" 779.6 79.2547601525305 118.15720194955
"3900" 779.8 80.4172081975354 117.541967438395
"3901" 780 83.0736320643068 117.236009601127
"3902" 780.2 86.247793363008 116.878005405702
"3903" 780.4 90.3336066285792 115.789725246167
"3904" 780.6 94.0211498491111 113.465116452609
"3905" 780.8 97.6237552763611 111.194001005159
"3906" 781 102.303133072964 109.208610162103
"3907" 781.2 105.661184518696 105.983768412005
"3908" 781.4 109.894923224703 103.346046889826
"3909" 781.6 113.772370995306 99.9062811745413
"3910" 781.8 115.329209633018 95.7405337821119
"3911" 782 116.599436795007 90.3571688382216
"3912" 782.2 117.663187713141 84.9203652160798
"3913" 782.4 118.266694209626 79.1613848031221
"3914" 782.6 118.561558752198 74.1530755572069
"3915" 782.8 121.143467585194 69.4842797888746
"3916" 783 124.51261825898 65.7038311876436
"3917" 783.2 125.229305372056 65.3515612507079
"3918" 783.4 124.13024302488 65.5922065273799
"3919" 783.6 122.592429416995 63.2872676756702
"3920" 783.8 120.688448528405 58.9974163429857
"3921" 784 119.988444413844 53.9747847465253
"3922" 784.2 120.126515903028 49.0009976799857
"3923" 784.4 122.353317569177 44.6568054479763
"3924" 784.6 121.496548488384 45.0083312883766
"3925" 784.8 120.54596983394 45.0413773004857
"3926" 785 117.892959548869 44.8053343568494
"3927" 785.2 114.309040854657 44.828938651213
"3928" 785.4 109.681123890986 44.8628698243607
"3929" 785.6 105.475487753481 46.3357187819157
"3930" 785.8 101.840240959168 47.1853216371143
"3931" 786 97.782325553854 48.2832585292286
"3932" 786.2 93.8013494644676 47.4771768846936
"3933" 786.4 88.080735767596 47.3388619518797
"3934" 786.6 82.3408424808464 48.0349572209563
"3935" 786.8 78.0986648129347 50.5512444245151
"3936" 787 74.6700121255969 54.6149418901714
"3937" 787.2 70.8620587041667 59.1777269249302
"3938" 787.4 68.0341705715683 63.8398373316857
"3939" 787.6 66.1990485297547 69.3762362599709
"3940" 787.8 65.2311556079032 74.2465500460204
"3941" 788 65.9489979814606 79.7093252674274
"3942" 788.2 66.5693555042021 84.944436922213
"3943" 788.4 68.9588892646839 89.1776264900294
"3944" 788.6 69.6629933342361 94.9017609726732
"3945" 788.8 68.4955353486699 100.151503565986
"3946" 789 65.5391460767011 105.165291731766
"3947" 789.2 61.8196993923511 110.088203364246
"3948" 789.4 58.2291714957172 115.197274198274
"3949" 789.6 54.2600700579811 119.844448332096
"3950" 789.8 50.7387420843233 120.016484297516
"3951" 790 48.4284614207217 119.732321722212
"3952" 790.2 47.9787534869329 120.20411117202
"3953" 790.4 49.5451840451008 120.246727560578
"3954" 790.6 51.7752459903211 120.833704308876
"3955" 790.8 54.5036270353233 122.172343182728
"3956" 791 57.7059429706566 122.223485820516
"3957" 791.2 61.6354558318356 121.753888821424
"3958" 791.4 66.3572639769052 122.603352969515
"3959" 791.6 70.8302811956656 122.702894492179
"3960" 791.8 75.2654552453464 122.01532834228
"3961" 792 77.7813953269293 120.158110063698
"3962" 792.2 80.3261691709046 117.282576768812
"3963" 792.4 83.5396759063309 114.762367236189
"3964" 792.6 87.1137696499641 112.450382295368
"3965" 792.8 91.7837640748558 111.174081260018
"3966" 793 96.7201828881212 110.384201215566
"3967" 793.2 100.996218833566 110.917028820334
"3968" 793.4 99.7797546633254 110.240653385414
"3969" 793.6 100.517372493053 107.615101235
"3970" 793.8 101.710417340168 104.3262602284
"3971" 794 103.811784264973 99.8421366441134
"3972" 794.2 105.697713018198 95.6889742157964
"3973" 794.4 109.407139335839 91.971985357243
"3974" 794.6 113.785885863223 89.3160845988876
"3975" 794.8 119.204482432866 89.0785286661838
"3976" 795 118.659076262931 89.0489876691057
"3977" 795.2 118.977534860762 89.6162538629614
"3978" 795.4 119.077108316111 88.5285804192286
"3979" 795.6 120.472712220361 85.6076520263468
"3980" 795.8 122.689116855952 81.3919906204857
"3981" 796 124.698349688326 76.6819411909717
"3982" 796.2 124.028777104951 73.6393160141649
"3983" 796.4 122.741733442537 68.8518002545055
"3984" 796.6 122.277260524461 63.0907550500557
"3985" 796.8 121.015889343253 56.9618799771555
"3986" 797 121.182685136767 51.090346548267
"3987" 797.2 121.499642255121 45.6362971856119
"3988" 797.4 122.200293664625 43.3647979922571
"3989" 797.6 122.166672239836 44.2350416118343
"3990" 797.8 121.406514965597 45.1860379045143
"3991" 798 122.087836062193 45.7483259166766
"3992" 798.2 123.245756632625 47.1721521114123
"3993" 798.4 123.755751816227 48.3506312809569
"3994" 798.6 123.980446541419 49.6051768299473
"3995" 798.8 124.236080540298 51.6757282228408
"3996" 799 125.085195606948 53.0692205099953
"3997" 799.2 125.773843329528 55.805919042569
"3998" 799.4 126.71526307434 59.3743812550362
"3999" 799.6 127.028804979861 63.0399795901802
"4000" 799.8 126.536703288922 66.1149085359992
"4001" 800 126.038593697205 69.987108166448
"4002" 800.2 125.792321175005 73.9989376269901
"4003" 800.4 124.432635926074 77.7484361545324
"4004" 800.6 123.912128145223 82.2582902837193
"4005" 800.8 121.581724361913 85.2499566568065
"4006" 801 117.958910541139 89.0564831459763
"4007" 801.2 115.030106654592 93.6715573522453
"4008" 801.4 112.688488025121 98.6221813341657
"4009" 801.6 111.672263028621 102.070688575165
"4010" 801.8 107.450404591438 105.632806556649
"4011" 802 103.678584618056 109.556503520208
"4012" 802.2 98.8715045034167 111.446158418986
"4013" 802.4 94.4144390478464 114.848300905133
"4014" 802.6 89.8719355705765 116.745147224208
"4015" 802.8 85.9656585592795 119.413601016723
"4016" 803 80.8744367718664 121.180167639326
"4017" 803.2 77.2252191409861 123.05039267114
"4018" 803.4 72.3553277421833 122.748174405022
"4019" 803.6 67.2645019732111 122.142326388396
"4020" 803.8 61.9159027091936 121.941126546702
"4021" 804 56.770146913466 122.278054888131
"4022" 804.2 53.067699128202 123.061438270425
"4023" 804.4 48.9502564188345 121.528205426433
"4024" 804.6 44.6828210778122 120.154378800671
"4025" 804.8 39.8365187644204 118.243160986939
"4026" 805 34.8256792783427 116.760044129317
"4027" 805.2 31.6485376030817 114.573380300192
"4028" 805.4 28.2622733696953 110.436490570228
"4029" 805.6 24.5912213314379 107.293730684535
"4030" 805.8 20.6358526013034 104.853864842649
"4031" 806 18.6805845398187 102.09640834874
"4032" 806.2 14.970368025293 99.3194521896675
"4033" 806.4 14.6258928544236 99.076401721142
"4034" 806.6 15.3646099630686 99.1750642188261
"4035" 806.8 16.7111847346111 96.9102405449524
"4036" 807 17.1683896536981 92.9364148274313
"4037" 807.2 15.1939603521221 88.586501726167
"4038" 807.4 11.7898612357228 85.9748904135343
"4039" 807.6 8.23921008259598 85.2630948961221
"4040" 807.8 9.48650033726112 85.0413325505757
"4041" 808 10.4555825988639 82.7135658880587
"4042" 808.2 10.3267941808853 78.2762237644857
"4043" 808.4 8.38127742571316 73.6939799061082
"4044" 808.6 5.3846640842202 69.8530313208221
"4045" 808.8 4.23643318490114 69.1002903735657
"4046" 809 5.27565744397284 67.1017248141772
"4047" 809.2 6.50027487500244 63.5398318816922
"4048" 809.4 8.42607741297477 57.9750553433607
"4049" 809.6 9.17776810174034 52.4486170452273
"4050" 809.8 8.26217985291758 46.8672836838406
"4051" 810 6.73154103361675 43.5433002587666
"4052" 810.2 7.74265527479245 42.8129762798483
"4053" 810.4 9.66825340386111 43.1427068726107
"4054" 810.6 13.2805265474196 43.1741269506134
"4055" 810.8 18.2148634557091 43.6936207609702
"4056" 811 23.6483726337563 44.505331389776
"4057" 811.2 28.2415719484269 43.6666135034962
"4058" 811.4 32.7096035976678 42.6255872768259
"4059" 811.6 38.3957860957049 43.8648507532982
"4060" 811.8 44.0801887698339 45.1210710071986
"4061" 812 49.7740483631318 46.5002200294548
"4062" 812.2 55.4860044786304 48.5566014457165
"4063" 812.4 60.4127542927055 51.292507030448
"4064" 812.6 62.9159100583227 55.5483523112838
"4065" 812.8 64.0689863226826 61.0912858551429
"4066" 813 63.9228420201511 66.0468388546857
"4067" 813.2 62.0588198015356 71.7066587426366
"4068" 813.4 60.834523586454 77.2190885812
"4069" 813.6 59.3503754779899 82.7020289576675
"4070" 813.8 56.0022423597186 86.4987907361025
"4071" 814 51.6545100246511 88.4725708007457
"4072" 814.2 46.3758816761111 90.5409495483468
"4073" 814.4 41.3853090280817 94.0001550304269
"4074" 814.6 37.8314708683344 98.1127685782915
"4075" 814.8 33.2562776645969 101.633347445714
"4076" 815 29.5202384053635 102.279728621146
"4077" 815.2 26.0639451744382 104.429009816308
"4078" 815.4 27.0698531732079 106.73272347755
"4079" 815.6 30.4255718922398 107.771892924812
"4080" 815.8 34.7822390945051 108.863455210698
"4081" 816 40.3303838717503 110.349349596609
"4082" 816.2 45.9234660341414 112.553593229546
"4083" 816.4 51.42372945017 114.470285073339
"4084" 816.6 56.3164761829411 115.965318596376
"4085" 816.8 62.1557331726273 116.624445673615
"4086" 817 67.90652661274 116.416261606166
"4087" 817.2 73.8945548550505 116.40502725988
"4088" 817.4 80.2314473184549 117.945453345173
"4089" 817.6 81.3526472477925 118.716994399574
"4090" 817.8 81.7637580462235 117.284574543115
"4091" 818 83.3496483673111 114.336897668719
"4092" 818.2 86.0608424351213 110.379750120057
"4093" 818.4 88.2824159969887 106.767209211761
"4094" 818.6 91.6441730723688 102.973494294455
"4095" 818.8 95.720659043293 101.286476719971
"4096" 819 101.269202497881 101.091426567546
"4097" 819.2 106.814677394202 101.404498191789
"4098" 819.4 109.809416571083 102.607129566882
"4099" 819.6 108.857555307955 101.364543006017
"4100" 819.8 109.441627846595 97.7968455092879
"4101" 820 108.898125188892 93.3925614017982
"4102" 820.2 109.858345984745 88.128679602456
"4103" 820.4 111.536103677852 82.9948129935242
"4104" 820.6 114.686473521531 77.6803333532757
"4105" 820.8 118.616052472934 73.7154108315792
"4106" 821 123.277077828084 71.2938183101614
"4107" 821.2 124.053680377778 71.6047322325413
"4108" 821.4 122.826868185286 70.7893082609906
"4109" 821.6 121.137576249349 67.7450860370897
"4110" 821.8 118.885586343527 63.6228647882481
"4111" 822 116.760256038573 58.8176605628319
"4112" 822.2 115.103718764899 54.1172284833039
"4113" 822.4 114.247420028505 49.1370628191299
"4114" 822.6 115.310975061082 43.8529918650242
"4115" 822.8 116.74388938575 38.4852845409857
"4116" 823 118.146087505568 36.0983845745143
"4117" 823.2 118.42203500923 36.5278063957885
"4118" 823.4 118.876131367467 37.6589072738896
"4119" 823.6 120.294643337544 38.8589660389181
"4120" 823.8 121.942050898509 40.8113960833595
"4121" 824 122.681202546331 42.6342806582931
"4122" 824.2 123.767905115828 44.9580942241461
"4123" 824.4 125.229305372056 48.3987603362913
"4124" 824.6 125.845967562306 52.1816763454857
"4125" 824.8 126.412142789611 56.0475352223746
"4126" 825 126.801613646611 59.7353611246699
"4127" 825.2 127.269097779249 63.8229245299444
"4128" 825.4 126.682608662528 66.8625639274024
"4129" 825.6 126.582383195658 70.082638754014
"4130" 825.8 126.032795792808 74.1349694226233
"4131" 826 125.000162052689 76.4860870731371
"4132" 826.2 124.321982523711 80.2384150345143
"4133" 826.4 123.519017373672 83.5468200349156
"4134" 826.6 122.055771724008 85.9091245787754
"4135" 826.8 121.550183988943 85.77642987206
"4136" 827 121.303016191393 85.4757627133013
"4137" 827.2 121.14315848134 85.4981262271429
"4138" 827.4 121.119333707303 85.5226286519376
"4139" 827.6 121.122151660953 85.6221839880996
"4140" 827.8 121.04751539327 85.8581657750558
"4141" 828 121.032955735064 85.8909250060184
"4142" 828.2 121.062075051476 85.6506906456259
"4143" 828.4 120.957696168483 85.6019851223429
"4144" 828.6 120.8615707018 85.6100334868631
"4145" 828.8 120.804155853717 85.5817528700312
"4146" 829 120.747169434315 85.7593579975245
"4147" 829.2 120.743994594026 85.8856024894574
"4148" 829.4 120.856826277548 85.9559840612527
"4149" 829.6 120.950277675968 85.9225699774245
"4150" 829.8 120.998754953784 85.8689774024362
"4151" 830 121.021891836378 85.8149913430501
"4152" 830.2 121.037316424775 85.784142166258
"4153" 830.4 121.075877895765 85.7532929894659
"4154" 830.6 121.102608857208 85.7442329156993
"4155" 830.8 121.195418455834 85.5836225171095
"4156" 831 121.143900330591 85.6878541731957
"4157" 831.2 121.147795039161 85.6333282532157
"4158" 831.4 121.205466685294 85.5862921574088
"4159" 831.6 121.186742124861 85.5900370694953
"4160" 831.8 121.205466685294 85.5862921574088
"4161" 832 121.207743004405 85.6112582379857
"4162" 832.2 121.17228157324 85.6337524293966
"4163" 832.4 121.168425426141 85.6646016061887
"4164" 832.6 121.17228157324 85.6337524293966
"4165" 832.8 121.154286220111 85.6685333640151
"4166" 833 121.17228157324 85.6337524293966
"4167" 833.2 121.182847416291 85.6566965046357
"4168" 833.4 121.132030742568 85.5945666298286
"4169" 833.6 120.437759707553 86.088110377005
"4170" 833.8 119.784465043934 87.7727608290932
"4171" 834 119.019833190082 91.0829419446622
"4172" 834.2 118.969330217319 92.5800921258159
"4173" 834.4 118.060370864339 93.8473457502877
"4174" 834.6 115.969602963138 96.4326469889948
"4175" 834.8 113.787723153425 100.505736583543
"4176" 835 111.315860451932 102.710008661184
"4177" 835.2 108.371652964727 104.224719612111
"4178" 835.4 104.660445086967 106.988464731976
"4179" 835.6 101.024345446008 110.234673525794
"4180" 835.8 98.4425713876254 111.919087316771
"4181" 836 94.5127150084315 114.98479735435
"4182" 836.2 91.6919613905817 116.929297150868
"4183" 836.4 88.6520158918968 116.901399878598
"4184" 836.6 83.839268873254 118.542741347384
"4185" 836.8 79.9525086880907 120.927256798404
"4186" 837 77.1312255554478 121.8429736891
"4187" 837.2 72.8115613705686 121.921819590422
"4188" 837.4 67.9149183044011 122.434429531146
"4189" 837.6 62.8593379821218 123.334687273794
"4190" 837.8 59.8907853601723 122.842817544057
"4191" 838 56.3168700298752 121.774429591227
"4192" 838.2 53.1896546490809 120.488570184789
"4193" 838.4 50.9224705457707 120.111194436071
"4194" 838.6 46.5835994665111 120.867936747359
"4195" 838.8 45.162428257703 120.517914979312
"4196" 839 43.5088295428269 118.256432158844
"4197" 839.2 40.1175802076163 116.05891205696
"4198" 839.4 35.5963779921218 114.915487471411
"4199" 839.6 34.3809660903233 115.307427571971
"4200" 839.8 35.4057858706111 115.621709919884
"4201" 840 36.1618175341994 115.951801666633
"4202" 840.2 37.0529230366736 116.217176417236
"4203" 840.4 37.8357453479807 116.668736831149
"4204" 840.6 38.5281168421785 116.995753458149
"4205" 840.8 38.9275968115686 117.157016552656
"4206" 841 39.2399100850778 117.422372346952
"4207" 841.2 39.8197889166111 118.090345777093
"4208" 841.4 40.3866853862445 118.396049489452
"4209" 841.6 41.2500870638698 119.354207486693
"4210" 841.8 41.8406148101661 120.030923554508
"4211" 842 43.1460273973536 120.425625399819
"4212" 842.2 44.9279509050193 121.137888996578
"4213" 842.4 47.1959556258339 122.259437575793
"4214" 842.6 48.8060175442674 122.716471343423
"4215" 842.8 52.3280979048081 123.588600844546
"4216" 843 54.956042677293 124.174774154577
"4217" 843.2 57.6913083081511 124.451888570406
"4218" 843.4 59.7516484821717 124.84356249488
"4219" 843.6 63.0261174711551 125.14112359031
"4220" 843.8 65.3833577339011 125.036094855906
"4221" 844 67.7669193787411 125.039989564476
"4222" 844.2 70.0210018345907 124.817991175986
"4223" 844.4 72.0903269528843 124.73166516129
"4224" 844.6 74.6072198853866 123.764830185118
"4225" 844.8 76.9519934122234 123.124985205761
"4226" 845 79.0024117539397 122.5275316122
"4227" 845.2 81.4710729783345 122.145558167847
"4228" 845.4 82.0639930228637 121.756429026888
"4229" 845.6 84.066460206504 121.405484619414
"4230" 845.8 85.5263577125445 121.442577081986
"4231" 846 85.7946598584778 121.507488891486
"4232" 846.2 85.1831573248804 121.409051202354
"4233" 846.4 84.9526750082816 120.493979502247
"4234" 846.6 86.1575477839683 119.699231341129
"4235" 846.8 87.8571774082234 119.051437976935
"4236" 847 90.0151638913968 118.546715539802
"4237" 847.2 89.0573055932288 118.525363996221
"4238" 847.4 88.0335271788687 118.48613921294
"4239" 847.6 87.3057281026566 118.702511911274
"4240" 847.8 86.7989232775577 118.887068465262
"4241" 848 86.044345787347 119.343353657778
"4242" 848.2 85.1708882795683 119.741887673086
"4243" 848.4 84.2926650380899 120.218920417794
"4244" 848.6 83.7399567960466 120.829055785744
"4245" 848.8 83.1072136990212 121.380582657182
"4246" 849 82.2239519548208 121.637312510486
"4247" 849.2 81.5840471489111 122.074385361119
"4248" 849.4 80.4725359938983 122.514312489901
"4249" 849.6 79.4977815915811 123.166634742306
"4250" 849.8 78.6908350683397 123.373239758829
"4251" 850 77.545005261317 124.008502728103
"4252" 850.2 75.4239164273611 124.664449780438
"4253" 850.4 73.6657861908092 125.354432167703
"4254" 850.6 73.1883537081811 125.682616478526
"4255" 850.8 72.4679082481402 124.884163408971
"4256" 851 69.775643683247 125.405978731942
"4257" 851.2 67.3729428784935 125.558749472633
"4258" 851.4 63.7613141068269 125.123418321738
"4259" 851.6 60.4374024090486 125.158778175861
"4260" 851.8 57.5174813151322 124.754445930896
"4261" 852 53.7798849472049 124.270297783329
"4262" 852.2 49.4068657605193 123.458817368904
"4263" 852.4 45.5401421287986 122.424368200673
"4264" 852.6 42.149252925575 120.772713975702
"4265" 852.8 41.8042356641825 119.965502233159
"4266" 853 41.7207776233968 119.961528040741
"4267" 853.2 41.4982228479683 120.005244157343
"4268" 853.4 41.4982228479683 120.056908658782
"4269" 853.6 41.121371076173 120.062030040764
"4270" 853.8 40.7216487379622 120.024184989294
"4271" 854 40.4147023047091 120.146348473723
"4272" 854.2 40.4135611529848 120.412870798654
"4273" 854.4 40.2973084657052 120.612862764515
"4274" 854.6 40.0677520289011 120.674021257506
"4275" 854.8 40.0853372282021 120.547580920698
"4276" 855 40.065666982899 120.858370796486
"4277" 855.2 40.0853372282021 121.047205151395
"4278" 855.4 40.0997210950799 121.130188998767
"4279" 855.6 39.9009286784861 121.044992248798
"4280" 855.8 39.9947685770024 121.113784655605
"4281" 856 40.158158987409 121.28789362105
"4282" 856.2 40.2657048253502 121.422821313877
"4283" 856.4 40.7630818078558 121.267177086103
"4284" 856.6 41.1103884231405 121.125654717956
"4285" 856.8 40.7691241305486 120.403988129986
"4286" 857 39.797268492907 119.798586151588
"4287" 857.2 38.254544355575 118.375661381589
"4288" 857.4 35.9710858038296 116.531336970981
"4289" 857.6 33.0284711840715 115.210400678803
"4290" 857.8 29.7253901637998 114.144285142165
"4291" 858 26.9566527891621 112.966949384414
"4292" 858.2 27.650497620142 112.983296835702
"4293" 858.4 27.5218931266854 111.732155995496
"4294" 858.6 25.6690144456111 110.442621844116
"4295" 858.8 23.5004558389169 109.464142488136
"4296" 859 23.7971698165601 109.704137408935
"4297" 859.2 24.9298573890466 109.739606007937
"4298" 859.4 25.4575275824015 109.190996521195
"4299" 859.6 26.2313403458864 107.919769666935
"4300" 859.8 27.0984553569409 104.843108180273
"4301" 860 28.5251340636111 101.461910720267
"4302" 860.2 29.7458948680789 98.0136017111631
"4303" 860.4 31.1778633451778 94.4392643299857
"4304" 860.6 31.1083290280316 90.283433253588
"4305" 860.8 29.1369623957069 86.1360771233049
"4306" 861 26.9849538563839 81.8404722133948
"4307" 861.2 23.9665255013983 77.4008783730105
"4308" 861.4 20.8951604945189 73.0694143461459
"4309" 861.6 16.7442530149224 69.9136230990895
"4310" 861.8 12.2468295373167 67.2909616483549
"4311" 862 7.27026136444768 66.8729664609761
"4312" 862.2 4.97026119129861 67.886277256392
"4313" 862.4 5.41062880802022 67.7605106254857
"4314" 862.6 6.14168752488256 67.6789072078286
"4315" 862.8 6.44844565693355 67.17448438271
"4316" 863 6.92336615845093 66.266908795243
"4317" 863.2 7.46332353435581 65.8463027964006
"4318" 863.4 8.59863518028696 64.8202196501121
"4319" 863.6 11.134670191202 63.004245311213
"4320" 863.8 14.3643216839256 61.0632179504754
"4321" 864 18.8308049755919 59.9373892767069
"4322" 864.2 23.5308587811717 59.6406333643948
"4323" 864.4 28.7868311482269 58.4542069898015
"4324" 864.6 33.9670124619849 58.8593999713304
"4325" 864.8 38.894331975454 60.6016653492
"4326" 865 42.7168722978878 64.2212414783789
"4327" 865.2 45.8513942553511 67.8150365454657
"4328" 865.4 49.2579660179111 71.2657483384857
"4329" 865.6 51.6784832793441 75.3986769472333
"4330" 865.8 53.2363667073441 80.6622054224177
"4331" 866 55.6659071180817 85.3974311008092
"4332" 866.2 57.0599799051012 90.4809293328521
"4333" 866.4 59.6075049245911 95.1286277468757
"4334" 866.6 62.9016647064641 99.1625530565445
"4335" 866.8 66.2574416143969 103.892278416314
"4336" 867 68.5879680363375 109.073815494429
"4337" 867.2 70.8363991213515 113.954001212938
"4338" 867.4 71.6700601818587 119.22738280633
"4339" 867.6 70.1061412644765 121.526213451918
"4340" 867.8 69.0186481664052 121.102744667545
"4341" 868 66.5147705734861 121.106783298226
"4342" 868.2 62.2563649531994 122.496439400927
"4343" 868.4 58.2259674763792 123.258100166249
"4344" 868.6 54.3924901493611 120.951681522642
"4345" 868.8 50.2815227613953 119.724122335749
"4346" 869 44.0442494788711 119.108348412366
"4347" 869.2 39.5077934451434 119.174851608163
"4348" 869.4 37.7053212497069 117.302032297284
"4349" 869.6 34.3196841508328 114.505043792434
"4350" 869.8 29.377363304466 112.700422092873
"4351" 870 27.4107135584569 111.388526438589
"4352" 870.2 24.5912213314379 109.549576737456
"4353" 870.4 25.1285242767132 109.139802085527
"4354" 870.6 25.9896394440505 110.130219008213
"4355" 870.8 27.7838411991211 110.080413947106
"4356" 871 27.1346547759006 109.724970543928
"4357" 871.2 27.6268383773047 109.253814401357
"4358" 871.4 27.8719589805174 108.375018432017
"4359" 871.6 28.3476201355907 108.297273292833
"4360" 871.8 28.8126006485397 108.146253980935
"4361" 872 29.9388449463006 108.113791103917
"4362" 872.2 30.9825097089683 107.57397027269
"4363" 872.4 31.9005481576111 106.594000658861
"4364" 872.6 33.5274003832049 104.946863492798
"4365" 872.8 36.6139830990466 103.101850004228
"4366" 873 40.3755962854549 101.259061315579
"4367" 873.2 43.9228985592164 100.984424574201
"4368" 873.4 48.0402204716911 101.539318053096
"4369" 873.6 52.788381644899 103.540686831698
"4370" 873.8 56.1592887700723 106.435344852631
"4371" 874 59.0103666941305 110.447272806777
"4372" 874.2 60.707622403899 114.697649967577
"4373" 874.4 62.3930313430319 119.093540807506
"4374" 874.6 62.5068079779637 120.060297180738
"4375" 874.8 64.5888790642079 118.609490686712
"4376" 875 66.7496300600562 115.772423524673
"4377" 875.2 69.88530052648 111.97112480067
"4378" 875.4 73.6281345635132 108.442146946352
"4379" 875.6 78.2298769198384 105.185119339031
"4380" 875.8 82.7144495056884 104.531377722455
"4381" 876 88.1457037777969 105.3388844566
"4382" 876.2 93.6083107406911 105.955917571476
"4383" 876.4 98.473336312464 106.073751597427
"4384" 876.6 103.211859041616 103.575768815589
"4385" 876.8 106.442215514023 99.8383995436916
"4386" 877 108.16164126118 94.9810529973966
"4387" 877.2 110.338509056064 89.2438700677404
"4388" 877.4 113.231227119376 84.1259233029563
"4389" 877.6 116.974918522212 79.3838931743022
"4390" 877.8 121.810616738389 76.3036259980135
"4391" 878 124.410695330028 75.182094178319
"4392" 878.2 123.059277008385 73.1680059979383
"4393" 878.4 120.342888601361 69.2570884556246
"4394" 878.6 117.433492309526 64.7439486104197
"4395" 878.8 114.960719792913 59.5816226284857
"4396" 879 113.494692699111 54.3078692893122
"4397" 879.2 113.120201490457 48.414294786428
"4398" 879.4 113.175032656102 42.6028978153065
"4399" 879.6 114.421103960907 36.667123663243
"4400" 879.8 115.052576127111 30.2414847344857
"4401" 880 112.041966402501 27.3139621260357
"4402" 880.2 107.093001816577 25.1909678283401
"4403" 880.4 101.232261777202 23.5063927427281
"4404" 880.6 95.4746390267812 21.5018122389187
"4405" 880.8 90.2043354505112 18.8299886243857
"4406" 881 85.3526413461683 15.2079096542857
"4407" 881.2 79.7598871917281 11.5482647008155
"4408" 881.4 73.7986245818034 10.157342885233
"4409" 881.6 67.9113290631699 8.45784513463277
"4410" 881.8 63.1831413321206 4.5302844168725
"4411" 882 59.2452970275811 2.68771983792571
"4412" 882.2 54.5370043357743 4.28496032094887
"4413" 882.4 49.4041884098374 7.2777363800015
"4414" 882.6 44.7791850011936 11.8172379390836
"4415" 882.8 39.503696626872 15.8804524457575
"4416" 883 34.1019051754372 19.4195571898009
"4417" 883.2 29.4622983132674 23.9653241534545
"4418" 883.4 26.572255369292 29.1573194056027
"4419" 883.6 23.8493898502724 34.458658422647
"4420" 883.8 21.294493840441 40.2807318078775
"4421" 884 18.3565003958152 45.628233047598
"4422" 884.2 15.1710045273839 51.6992635794289
"4423" 884.4 12.3101640505111 57.9458450290857
"4424" 884.6 8.39657204502023 63.3543756776069
"4425" 884.8 4.79952605025849 66.5429017357068
"4426" 885 6.03388262302602 66.3517862491027
"4427" 885.2 9.5515502569941 69.2852475975708
"4428" 885.4 13.7434168042711 72.2900566923957
"4429" 885.6 18.5019870084641 74.5189754969563
"4430" 885.8 22.66779784167 77.1192662186916
"4431" 886 26.6426915881111 80.8973626320957
"4432" 886.2 29.7422304917361 85.3394400357044
"4433" 886.4 32.788131742248 91.3255473206015
"4434" 886.6 36.837191649173 95.8867307624445
"4435" 886.8 41.5056413404826 99.4931123553429
"4436" 887 46.8951761521111 100.999175431221
"4437" 887.2 51.9944337643792 100.383713853578
"4438" 887.4 57.8758698040601 98.9738178793428
"4439" 887.6 63.3890778825383 97.3073579710973
"4440" 887.8 69.1146852464142 95.7591377898191
"4441" 888 74.9724842976566 93.7567068179706
"4442" 888.2 80.7012465397111 92.4062264564457
"4443" 888.4 86.3073581182373 92.981584569078
"4444" 888.6 91.9699366689112 93.8142563356572
"4445" 888.8 97.511407913765 96.7648547357261
"4446" 889 101.587472032189 99.250930985641
"4447" 889.2 106.394638976001 97.4304005117457
"4448" 889.4 109.126509753935 94.2445289014857
"4449" 889.6 110.197686929458 89.9333564447926
"4450" 889.8 110.618902835808 84.40547220091
"4451" 890 110.180047107622 78.31351352739
"4452" 890.2 111.100025350626 71.8673072859312
"4453" 890.4 113.326685662758 66.5042761945739
"4454" 890.6 116.657340306417 61.1647495379579
"4455" 890.8 120.947270179003 56.7605904750803
"4456" 891 124.971577035662 54.5899640300545
"4457" 891.2 123.264532404422 55.672217045014
"4458" 891.4 123.737412246756 57.1901987682147
"4459" 891.6 125.719165363868 59.7184637404046
"4460" 891.8 126.408536577972 63.4366628704579
"4461" 892 126.401829698382 68.1245020806259
"4462" 892.2 125.813099519083 71.9000294484571
"4463" 892.4 124.635028910658 76.0826945038348
"4464" 892.6 123.60202862883 81.1008327953498
"4465" 892.8 122.036582659917 85.4114811155439
"4466" 893 120.520441492052 89.9183477153975
"4467" 893.2 118.009797324509 92.5384397491406
"4468" 893.4 114.57408335994 95.7430643893714
"4469" 893.6 110.916766550397 100.438970150914
"4470" 893.8 109.036986652656 105.377225576327
"4471" 894 107.633156301261 105.130239354636
"4472" 894.2 102.705985968756 106.503761110607
"4473" 894.4 97.9502234947288 109.281158655074
"4474" 894.6 93.705863917254 113.295217678171
"4475" 894.8 90.9239292243969 115.962165737057
"4476" 895 86.7713121255799 116.647217155173
"4477" 895.2 81.5930910414707 117.087651076092
"4478" 895.4 76.5193032126736 117.539754535798
"4479" 895.6 71.2081836113686 118.742631421496
"4480" 895.8 67.1870012067172 119.446047183728
"4481" 896 65.134751930428 119.949605463486
"4482" 896.2 61.7915091207969 123.054244580714
"4483" 896.4 61.2130503307349 122.949687906515
"4484" 896.6 58.2406315516763 121.439754829399
"4485" 896.8 53.5764081732245 119.612331731651
"4486" 897 48.0935480198034 119.568694405541
"4487" 897.2 44.3375170190286 120.648243908001
"4488" 897.4 42.9615204964111 118.499908384652
"4489" 897.6 39.9455555475174 115.588343262704
"4490" 897.8 35.6825151637427 112.598855499265
"4491" 898 31.0734460688208 112.373769116034
"4492" 898.2 28.6556409648164 112.389771144454
"4493" 898.4 28.5820155461627 112.385037478042
"4494" 898.6 28.4480512898299 110.890351050142
"4495" 898.8 27.0279745864337 106.808104933744
"4496" 899 24.576802694459 102.46151730841
"4497" 899.2 21.4783080242911 98.2054475171757
"4498" 899.4 17.5768897583388 95.4900644144659
"4499" 899.6 13.3929701559131 95.3126816479115
"4500" 899.8 14.7131992382011 94.7274727641657
"4501" 900 14.4566704438328 92.5822512231558
"4502" 900.2 14.8460520749778 88.060597183119
"4503" 900.4 14.0525336739322 83.6960182166331
"4504" 900.6 11.770526079575 79.3482724121043
"4505" 900.8 8.71205251776497 75.2765491831684
"4506" 901 6.58293487087401 70.6273373460836
"4507" 901.2 7.48404006930262 65.8214429544644
"4508" 901.4 8.97802449617779 60.1571740060524
"4509" 901.6 10.9382215477885 55.0754866915825
"4510" 901.8 13.6090040712972 50.1754485588462
"4511" 902 16.0344791205736 44.5918630196982
"4512" 902.2 20.0796933169622 40.8373018086134
"4513" 902.4 24.9306426125486 37.6414310174857
"4514" 902.6 30.0796715220493 36.1772347372177
"4515" 902.8 35.4875747505811 37.0585229681757
"4516" 903 41.0888810288764 37.3460160477204
"4517" 903.2 46.6947688179266 38.9736986415925
"4518" 903.4 52.2241860512554 41.2053390198415
"4519" 903.6 56.834031512347 44.2379405640329
"4520" 903.8 60.9680564517111 47.9234616422857
"4521" 904 65.0165937627149 52.0420547175046
"4522" 904.2 68.495829067265 56.6456115526396
"4523" 904.4 70.5129914222276 59.7479985285634
"4524" 904.6 70.6450303309899 61.8200965439706
"4525" 904.8 70.9450015718611 66.9192535743657
"4526" 905 73.2519415738438 71.5009733115253
"4527" 905.2 75.3832677699558 75.5877404700488
"4528" 905.4 76.4545444970639 76.3215209727499
"4529" 905.6 77.2252191409861 77.965396061303
"4530" 905.8 78.2397907234711 81.3335699919357
"4531" 906 80.0871682176063 85.8274208657381
"4532" 906.2 80.8871128298834 90.7932772478719
"4533" 906.4 80.0657940888164 96.0073969910647
"4534" 906.6 78.2787378091711 100.935638224746
"4535" 906.8 77.1895845651524 106.824036066238
"4536" 907 78.3459516457297 112.473371074475
"4537" 907.2 81.2787649418081 116.389291063637
"4538" 907.4 84.1326897745427 116.522261921886
"4539" 907.6 85.9639714949236 115.186701441423
"4540" 907.8 90.2035240528924 113.101409561236
"4541" 908 93.8780789220499 111.174588603731
"4542" 908.2 99.6035654661111 110.281564189721
"4543" 908.4 100.425781719778 110.378064099031
"4544" 908.6 98.1665079805468 110.027738977733
"4545" 908.8 97.1406616171977 109.853322478178
"4546" 909 96.4687069014346 110.457207909545
"4547" 909.2 95.4391262702276 111.464434559525
"4548" 909.4 93.2496979592842 113.227488268149
"4549" 909.6 90.0493183371309 115.873657979832
"4550" 909.8 86.551186333392 116.816334299306
"4551" 910 82.1179467820486 117.052915964548
"4552" 910.2 77.7101103579511 119.096664286656
"4553" 910.4 72.0995044693968 121.499540506649
"4554" 910.6 68.7444912298111 123.186108285156
"4555" 910.8 65.517504345575 121.784535171207
"4556" 911 60.9364119445799 119.730528106423
"4557" 911.2 56.3129129389303 119.431692089815
"4558" 911.4 51.6250387247503 120.596046782836
"4559" 911.6 49.565259862472 121.507488891486
"4560" 911.8 48.9015411730202 120.047956690001
"4561" 912 45.705824287724 118.454539915647
"4562" 912.2 40.9288140874303 116.982997659103
"4563" 912.4 35.9979405409479 115.033529441965
"4564" 912.6 31.5468450323764 114.477142503394
"4565" 912.8 30.795722665305 113.908832987567
"4566" 913 30.8835964754445 113.143700588637
"4567" 913.2 30.304520676606 111.381246609486
"4568" 913.4 29.2020715055397 108.257531368649
"4569" 913.6 27.3989456793733 104.684616631359
"4570" 913.8 24.0137633033611 101.469213298836
"4571" 914 19.8464251334611 99.9619610822457
"4572" 914.2 16.9262051035799 99.8634574113294
"4573" 914.4 17.8716489207744 99.7845531326898
"4574" 914.6 17.9989512779176 100.086591756486
"4575" 914.8 17.7410741657503 100.729017912362
"4576" 915 18.5267483760808 101.058301874455
"4577" 915.2 19.2387301416369 101.624399367115
"4578" 915.4 19.8957974491718 102.588646959031
"4579" 915.6 20.2879579111417 102.634049096659
"4580" 915.8 20.6103191098043 103.047455430724
"4581" 916 20.970504319675 103.948153870571
"4582" 916.2 20.9580743987069 104.47435385822
"4583" 916.4 21.2907493621448 105.19784974498
"4584" 916.6 21.3743653719176 104.982198550389
"4585" 916.8 21.6039123756736 105.052345183236
"4586" 917 21.9267075153068 105.687352015301
"4587" 917.2 22.0258391374236 105.908369671017
"4588" 917.4 22.616834668305 106.703622133067
"4589" 917.6 22.4558798753611 106.326977078872
"4590" 917.8 21.7764458253749 105.560583252123
"4591" 918 22.1078625996755 104.459462566763
"4592" 918.2 21.2392561060432 103.659892337699
"4593" 918.4 20.7803437926424 103.356524160048
"4594" 918.6 20.9579906955354 102.867964442334
"4595" 918.8 20.5085255903611 102.101354459043
"4596" 919 19.304623852485 100.807294837663
"4597" 919.2 17.7972092397073 98.9144342733992
"4598" 919.4 15.3665829663969 96.8076180651714
"4599" 919.6 12.6908991125878 93.4073485546633
"4600" 919.8 10.4571027098374 91.7888126557699
"4601" 920 9.88364258992932 89.618087206213
"4602" 920.2 8.41082810399231 86.7636035294065
"4603" 920.4 6.83959647449576 84.9100680320681
"4604" 920.6 6.83187500627607 82.6728277687641
"4605" 920.8 5.81719242990423 79.2028958035547
"4606" 921 4.18676231259056 75.2404851667734
"4607" 921.2 2.21456865561932 71.0295119170267
"4608" 921.4 2.93078941193466 68.5852724403092
"4609" 921.6 4.24299269407164 68.2063522644199
"4610" 921.8 6.58494245261113 66.3559295560921
"4611" 922 9.434780282595 62.7057652018406
"4612" 922.2 13.1219033103638 59.0363634286857
"4613" 922.4 15.4838986619716 54.1697892085439
"4614" 922.6 18.0330946433699 50.3351262822975
"4615" 922.8 21.1045015995617 46.677725553156
"4616" 923 24.4398779237886 41.938174020518
"4617" 923.2 27.270870389724 36.9546221943889
"4618" 923.4 31.2480840930493 31.6882819730321
"4619" 923.6 36.1279297512986 28.1967627352357
"4620" 923.8 41.6170346421424 25.8802225337045
"4621" 924 48.1816101949293 25.4694832239706
"4622" 924.2 54.1896407446736 26.099299890767
"4623" 924.4 60.3771622828081 26.3782485569706
"4624" 924.6 65.3694705407172 29.2737086655766
"4625" 924.8 69.4884600505295 33.6023267896184
"4626" 925 73.0121930436304 37.9585002408126
"4627" 925.2 74.6310650398968 43.7722851882204
"4628" 925.4 75.8390103670585 49.3815858683173
"4629" 925.6 75.7119198768795 54.5471993401068
"4630" 925.8 75.05162810817 60.2918341912504
"4631" 926 75.4219293311519 65.6502144513326
"4632" 926.2 74.2121222014973 71.3467274275649
"4633" 926.4 73.0202703049935 77.1574496360445
"4634" 926.6 73.2522881938077 83.2868319809464
"4635" 926.8 73.0334396877132 89.2290980695061
"4636" 927 72.0847765798464 94.8287351869857
"4637" 927.2 69.9703971177968 100.553956784886
"4638" 927.4 68.7933660040229 106.608319440368
"4639" 927.6 65.9638235567151 112.029079322119
"4640" 927.8 62.6819803072082 115.102016738495
"4641" 928 57.2720679955468 117.554938115001
"4642" 928.2 54.2094388465711 119.571818732196
"4643" 928.4 56.0315133392361 121.357380332017
"4644" 928.6 59.5367510522361 122.286430605486
"4645" 928.8 63.6870498721424 121.552115760517
"4646" 929 69.2344045709848 119.957804849949
"4647" 929.2 74.4989231419861 118.773078916298
"4648" 929.4 80.3609720014901 118.231833999454
"4649" 929.6 86.3801025593968 117.761150171771
"4650" 929.8 91.0643506898458 115.097116520659
"4651" 930 96.0224901934973 111.967380968535
"4652" 930.2 101.436992901785 109.453763286578
"4653" 930.4 105.037611232825 108.233686214139
"4654" 930.6 104.914649719401 105.932549320056
"4655" 930.8 107.006108221491 101.434160921706
"4656" 931 109.393793675405 95.7107721278387
"4657" 931.2 112.065372466626 90.5199775020197
"4658" 931.4 115.534594514487 85.5026434280303
"4659" 931.6 119.491822654583 80.3786451499579
"4660" 931.8 123.885218776933 76.4923081426911
"4661" 932 124.063515500429 73.6415205661857
"4662" 932.2 124.600071995438 67.5493955815044
"4663" 932.4 125.487455692017 60.8198460134763
"4664" 932.6 125.345734490683 54.8337874193429
"4665" 932.8 123.779902677846 48.6525934779755
"4666" 933 122.416791138827 42.2162247842655
"4667" 933.2 120.524838370414 38.3770981918191
"4668" 933.4 116.037708294817 35.2855141668092
"4669" 933.6 111.499118212768 31.3505493653714
"4670" 933.8 107.806057757475 26.5828191081221
"4671" 934 104.177642294762 21.2244151196702
"4672" 934.2 100.531422507788 15.8310630254857
"4673" 934.4 98.2341759464669 11.6841970416588
"4674" 934.6 97.2217519412894 12.3399645185154
"4675" 934.8 92.5575593654374 12.3736550668541
"4676" 935 86.8532287575154 12.8326898675176
"4677" 935.2 80.4709879451331 12.6739238073868
"4678" 935.4 74.0534396751757 13.3099721016793
"4679" 935.6 67.798205444287 13.1703921525736
"4680" 935.8 61.3809793173047 11.919603020776
"4681" 936 55.3494475833536 10.8387547675766
"4682" 936.2 50.0525369831305 8.31893905228182
"4683" 936.4 47.1810263223864 4.44469790952241
"4684" 936.6 48.0478525268687 6.43655386875844
"4685" 936.8 46.251702562285 8.9250109452031
"4686" 937 43.9819341417511 12.7944885770757
"4687" 937.2 41.1276928229196 17.705218887007
"4688" 937.4 38.9237237202524 22.8062602941488
"4689" 937.6 37.4235763744303 28.0800595883687
"4690" 937.8 36.7812329498059 33.5854678470436
"4691" 938 37.1076041805459 39.1640362881488
"4692" 938.2 36.0180983004307 45.4321865453105
"4693" 938.4 35.228170040221 51.3813351338484
"4694" 938.6 35.6161001333911 56.5749076124457
"4695" 938.8 35.0336676755567 61.8104756517134
"4696" 939 34.6102709286537 67.855806686241
"4697" 939.2 33.4941993173764 73.9165346815367
"4698" 939.4 29.7820627384748 77.7687314356675
"4699" 939.6 24.5619074724722 79.8665630972357
"4700" 939.8 19.68185460467 80.1166644808975
"4701" 940 13.9324599663996 79.4483812475723
"4702" 940.2 10.4523516634756 76.4271471723736
"4703" 940.4 7.54007336382542 71.6811839192857
"4704" 940.6 5.95656936889464 66.704522631764
"4705" 940.8 7.03499766514446 60.9404431740191
"4706" 941 7.34997449314684 54.5787767391643
"4707" 941.2 6.48964639185581 47.9306433744006
"4708" 941.4 7.14798184370896 41.873398771627
"4709" 941.6 10.8137760209848 37.4596779508857
"4710" 941.8 15.2332453246269 32.3965568098857
"4711" 942 19.3641932067563 27.0922150090664
"4712" 942.2 23.4572299471743 21.9054418302752
"4713" 942.4 27.1619860641111 15.8153268292433
"4714" 942.6 29.1923203942452 11.9497383337331
"4715" 942.8 33.3002090499549 11.1979826224232
"4716" 943 39.0032666813216 10.213116733812
"4717" 943.2 45.3952990219622 8.97527106042188
"4718" 943.4 52.0411634328984 7.11078291520911
"4719" 943.6 58.8847692009346 6.31957376286807
"4720" 943.8 65.3340640991717 6.6017839293039
"4721" 944 72.0716851224683 7.68661802944489
"4722" 944.2 78.7989888802585 8.86431766062255
"4723" 944.4 84.8183951661833 11.6124646018981
"4724" 944.6 89.6470925320342 16.3129083806203
"4725" 944.8 94.9504812999725 20.3260451605649
"4726" 945 100.560365538141 24.0346175100957
"4727" 945.2 105.441694272051 28.6285246196372
"4728" 945.4 108.049737384582 34.464570693721
"4729" 945.6 110.227032208881 40.4586035497857
"4730" 945.8 113.067772721246 45.7067233478607
"4731" 946 117.76774438734 49.9858025612571
"4732" 946.2 121.784858083825 55.2195490300857
"4733" 946.4 124.183503996778 61.7561682467357
"4734" 946.6 124.96770336513 67.7932698564483
"4735" 946.8 122.437962751905 72.4414407385885
"4736" 947 117.670100985868 76.4446581126479
"4737" 947.2 113.025885186056 80.6130489064857
"4738" 947.4 107.843620360525 82.7813530045915
"4739" 947.6 102.108397644464 84.5917609946622
"4740" 947.8 96.6907267912665 86.689550529777
"4741" 948 92.8527372781111 87.7793126752857
"4742" 948.2 87.9823845410808 87.2143832301827
"4743" 948.4 83.0086626578152 86.1212795983428
"4744" 948.6 78.0679697939364 83.6115963783401
"4745" 948.8 74.128462172054 81.2510392627143
"4746" 949 71.583919239654 77.0484632533714
"4747" 949.2 68.6269009902938 72.9884078982934
"4748" 949.4 65.4127450803838 68.5713181368766
"4749" 949.6 62.6933241185771 64.0926782828643
"4750" 949.8 60.1849505838941 58.7622641274385
"4751" 950 56.1800144128564 55.1174047864574
"4752" 950.2 50.5793599345436 52.8413206798641
"4753" 950.4 44.2203197002621 50.2784131009008
"4754" 950.6 38.8499301158464 48.2831494337504
"4755" 950.8 32.9940624868804 46.8639011826011
"4756" 951 27.8038917358333 43.4871000841246
"4757" 951.2 24.5526598604478 38.7507159996342
"4758" 951.4 20.1691565669072 33.8122644687284
"4759" 951.6 15.6113932193683 29.8891063400572
"4760" 951.8 14.8197445825468 30.2633362347134
"4761" 952 14.3465402456826 32.3785812318703
"4762" 952.2 13.3707231534188 36.2732898018703
"4763" 952.4 13.6862944119111 41.3457316129524
"4764" 952.6 15.4510002950077 45.8785158092099
"4765" 952.8 16.9546040202361 51.3806056055198
"4766" 953 17.2451367159821 57.9609213203244
"4767" 953.2 17.9930146430892 63.823003060211
"4768" 953.4 19.2593185330686 69.8777404970495
"4769" 953.6 20.2596969872778 75.8182299114191
"4770" 953.8 19.6322161621111 81.0480961403687
"4771" 954 17.2564439344111 85.1871677492524
"4772" 954.2 13.1903681873311 89.6799304574457
"4773" 954.4 12.6859833516988 89.6391363965476
"4774" 954.6 13.0336810656304 88.4623846398703
"4775" 954.8 12.5272089747034 86.689550529777
"4776" 955 10.576035224596 83.0049507353342
"4777" 955.2 8.81778265706257 77.5540011073304
"4778" 955.4 7.36785835902949 71.3849741110367
"4779" 955.6 5.25756218487642 65.5309886787816
"4780" 955.8 4.70820650981444 60.2150477585516
"4781" 956 7.09376728191758 54.7237065626793
"4782" 956.2 7.66364544418977 48.3263524688902
"4783" 956.4 6.83531657496826 42.2269867028786
"4784" 956.6 7.81541356675948 40.0396013860462
"4785" 956.8 10.9773082287778 34.4650798059524
"4786" 957 13.2965216395181 28.4873563010206
"4787" 957.2 15.1533013066111 26.0236282432792
"4788" 957.4 20.8375259721953 23.2501412102331
"4789" 957.6 26.7952678001318 20.108550513362
"4790" 957.8 32.2519186046872 15.5798825452466
"4791" 958 35.8255489053778 10.2919219481524
"4792" 958.2 38.3818939849596 7.30597871115238
"4793" 958.4 45.2577234092402 4.68298322619539
"4794" 958.6 51.8736297155024 4.41646243754006
"4795" 958.8 59.0290001712245 3.73471386546509
"4796" 959 66.3136423152627 3.18309529563723
"4797" 959.2 72.6845711470699 4.65418630106303
"4798" 959.4 78.8794767351315 7.47598583127142
"4799" 959.6 85.382354776292 9.84536552818784
"4800" 959.8 92.0095529485235 12.319133373362
"4801" 960 97.7678594934511 15.9258342673557
"4802" 960.2 102.746060714258 20.2603394384269
"4803" 960.4 106.064199682229 25.4571025401622
"4804" 960.6 107.942823815993 31.4748091149857
"4805" 960.8 109.226573926008 38.0402705892589
"4806" 961 109.696387806586 44.0490621136738
"4807" 961.2 111.142288722831 50.1836908490757
"4808" 961.4 112.904922544225 55.3234079252857
"4809" 961.6 117.49131887655 58.551526810439
"4810" 961.8 123.073570533435 61.1395060564857
"4811" 962 124.675007484001 61.4432218624031
"4812" 962.2 123.437654577817 62.9723100894269
"4813" 962.4 121.542471694745 67.0702602947629
"4814" 962.6 118.861972033197 72.0187253286857
"4815" 962.8 116.481896359597 77.4708131572915
"4816" 963 113.06812937954 82.6345881166286
"4817" 963.2 108.561395177111 85.3191550952357
"4818" 963.4 104.215454999325 88.2549964986896
"4819" 963.6 100.04156851713 88.9812124601586
"4820" 963.8 95.006282016817 90.8118396814563
"4821" 964 90.3517234414935 91.6327831545445
"4822" 964.2 85.0397158437475 92.2578341258797
"4823" 964.4 79.9245735879849 92.7131143666799
"4824" 964.6 75.669745804923 92.5709610605154
"4825" 964.8 71.1456982889887 92.0507746865469
"4826" 965 66.8661619778834 89.0580110533174
"4827" 965.2 62.79981778364 85.6050167178415
"4828" 965.4 58.3578380414641 82.0754737911034
"4829" 965.6 54.13409121539 78.5121532259376
"4830" 965.8 49.9090254006719 74.7891856242427
"4831" 966 46.3550609070262 70.325139476297
"4832" 966.2 42.5785408203611 65.347955039069
"4833" 966.4 38.7053684114569 62.6682701680745
"4834" 966.6 34.0570627176667 59.019053612819
"4835" 966.8 29.5726558334322 55.7476572196692
"4836" 967 24.3688112310808 54.1132944342433
"4837" 967.2 18.8570927898464 54.2473992242798
"4838" 967.4 12.7012245844785 54.3674821755877
"4839" 967.6 8.05528426596435 52.4317952444765
"4840" 967.8 8.34527360330914 49.0736217836837
"4841" 968 10.2026939687445 43.9508589008857
"4842" 968.2 13.8357296839941 39.905057736007
"4843" 968.4 18.2981665599732 35.5642531134857
"4844" 968.6 21.7353587899111 30.2111925567191
"4845" 968.8 25.2215372907601 23.7958801613687
"4846" 969 29.2485326828843 18.285666296063
"4847" 969.2 33.4311686256211 12.8022779942157
"4848" 969.4 37.729376566014 7.4227779541362
"4849" 969.6 42.942625375626 5.36033826930749
"4850" 969.8 49.5971302225486 5.81030243392321
"4851" 970 55.9126187493866 7.12228270603673
"4852" 970.2 62.5448233152021 9.03302624875844
"4853" 970.4 68.4134410013611 12.159488800642
"4854" 970.6 73.5960132557194 15.4148244119909
"4855" 970.8 77.4975595298537 20.4185926909412
"4856" 971 80.5113794969236 25.482637700517
"4857" 971.2 84.1449888542374 30.0720307475804
"4858" 971.4 85.8666037806736 34.975989839892
"4859" 971.6 85.6157328842642 40.0961572012306
"4860" 971.8 86.2124519736161 45.9732795160798
"4861" 972 88.1345760390254 50.6200836712286
"4862" 972.2 89.5534697298708 51.0244985107453
"4863" 972.4 88.978527174269 51.9274953651278
"4864" 972.6 86.7095371625441 56.4497951185888
"4865" 972.8 84.238104658923 61.0508146732085
"4866" 973 80.571170836014 65.6203115472139
"4867" 973.2 77.9742015582938 70.8687876573127
"4868" 973.4 75.7592941097778 76.1872437133039
"4869" 973.6 74.6316105172876 81.9532868555739
"4870" 973.8 73.6488280983419 87.7770657280338
"4871" 974 73.3433810159732 93.0313495653133
"4872" 974.2 75.1691867506869 97.0140994401524
"4873" 974.4 77.2662663146405 98.5898017962504
"4874" 974.6 81.3689108659969 100.757965329029
"4875" 974.8 86.8679969804478 102.199760366743
"4876" 975 92.1509185060913 102.330869368109
"4877" 975.2 97.8922541247475 100.971752795122
"4878" 975.4 104.224515073091 101.737022714862
"4879" 975.6 107.14190862597 104.025391366901
"4880" 975.8 105.353253822977 104.340811886793
"4881" 976 103.757921274111 105.819115932954
"4882" 976.2 101.481596459412 109.055765278855
"4883" 976.4 98.0342270129052 109.834818206692
"4884" 976.6 93.6965908016111 111.843265959456
"4885" 976.8 89.1090480200091 115.740935692435
"4886" 977 86.4693099318811 117.745200412866
"4887" 977.2 82.669099290869 117.49388921777
"4888" 977.4 76.6558296815677 117.663580868051
"4889" 977.6 70.6490037205411 117.468676104396
"4890" 977.8 64.8960323240799 116.172549548204
"4891" 978 59.242230980409 114.774615033773
"4892" 978.2 53.4147560187674 114.432101655986
"4893" 978.4 47.7218081751315 116.567567715455
"4894" 978.6 44.3954091209581 118.320186571955
"4895" 978.8 44.7992608185647 116.464443567857
"4896" 979 44.2544781436606 113.79510994298
"4897" 979.2 42.6396945777322 108.741044168349
"4898" 979.4 41.4945136017111 102.921074104652
"4899" 979.6 41.2301455048384 97.0416377835766
"4900" 979.8 43.2357728915486 90.9664825217357
"4901" 980 46.2064276892059 85.8237590038226
"4902" 980.2 49.4345261397511 81.2985176148057
"4903" 980.4 53.2037926378924 76.8400499792982
"4904" 980.6 57.6491093298587 73.9693567147478
"4905" 980.8 62.0993765601397 70.4126216993429
"4906" 981 67.6631368503758 68.9365598799563
"4907" 981.2 73.961393131874 69.4870309194032
"4908" 981.4 79.3049753177933 71.6442994518315
"4909" 981.6 83.2294039668004 75.8108354269712
"4910" 981.8 84.2135655410202 80.4163464534554
"4911" 982 86.2356667581717 86.3606945840312
"4912" 982.2 88.668707500054 91.9410869758
"4913" 982.4 90.1264412791111 97.5970329450739
"4914" 982.6 90.3874269049359 101.255004327486
"4915" 982.8 89.1773423945771 102.434760709855
"4916" 983 88.0641003601397 103.528772283114
"4917" 983.2 87.4955258981519 106.636060861955
"4918" 983.4 88.9965901791012 108.219205988298
"4919" 983.6 93.8987447226254 108.914597848486
"4920" 983.8 98.2858557332611 107.482643330916
"4921" 984 100.665522669531 104.125404543576
"4922" 984.2 102.573448049214 98.8218152621043
"4923" 984.4 105.346962370671 93.2435887989957
"4924" 984.6 109.535072319611 88.8072102704269
"4925" 984.8 113.307305777347 84.2836280210423
"4926" 985 116.919096838017 78.7134599152687
"4927" 985.2 120.987540287451 72.9486912159811
"4928" 985.4 125.105792623424 67.9969750743786
"4929" 985.6 125.026739312568 65.1046903053714
"4930" 985.8 122.418157334493 60.0054585611034
"4931" 986 120.393890737397 53.3672085145956
"4932" 986.2 118.954774521284 47.3956786988896
"4933" 986.4 117.453643884699 40.8669456751146
"4934" 986.6 116.243676320849 33.7782330346216
"4935" 986.8 112.985384655342 29.7608876833799
"4936" 987 108.504838352992 23.7155984605946
"4937" 987.2 103.990840119964 17.9196959546916
"4938" 987.4 98.5117488303211 13.6045879596357
"4939" 987.6 92.9329224545523 9.64153107257394
"4940" 987.8 87.0027260382744 6.04925075307754
"4941" 988 79.6579367288384 5.1737241203039
"4942" 988.2 73.0384074282361 3.97248682745446
"4943" 988.4 66.9491803755246 1.20593302352417
"4944" 988.6 63.1673541555617 2.69747800884835
"4945" 988.8 56.9113505832198 4.50536339402919
"4946" 989 50.4606413172245 6.78222294240323
"4947" 989.2 43.6698706175799 8.78407470664196
"4948" 989.4 36.9538341759596 10.0676811516978
"4949" 989.6 31.2995904374015 10.5794882440018
"4950" 989.8 26.9510226832361 15.0724062519545
"4951" 990 22.4477658991736 19.9773048572982
"4952" 990.2 17.9808597284311 24.9265057726257
"4953" 990.4 13.3186885854795 29.2438927148015
"4954" 990.6 10.8774084935898 33.238476790124
"4955" 990.8 10.3234346898584 39.9069245006945
"4956" 991 10.4796510226111 46.2920114968524
"4957" 991.2 9.31547183049156 52.8420834508335
"4958" 991.4 5.89740716423358 58.3257778242816
"4959" 991.6 3.86568508355691 62.364227667052
"4960" 991.8 5.7342561070585 67.5309278045173
"4961" 992 9.29688952530059 72.6186471049068
"4962" 992.2 13.5994748667049 76.925246729267
"4963" 992.4 17.9293169894835 81.9181906081346
"4964" 992.6 20.8741954505445 87.2643456532524
"4965" 992.8 24.5562405684683 92.8893292868224
"4966" 993 27.4052345291848 98.4016178383067
"4967" 993.2 29.7625581373427 103.505735911623
"4968" 993.4 34.4003151887642 105.741867567822
"4969" 993.6 39.7321245140905 106.880248354877
"4970" 993.8 46.4729077492585 106.949478226149
"4971" 994 52.2400421683877 104.85968140823
"4972" 994.2 58.3032691188004 103.905674917359
"4973" 994.4 63.6732721799032 105.007035454822
"4974" 994.6 68.2826900707969 106.6111559228
"4975" 994.8 70.6566796995674 110.364084856738
"4976" 995 70.0089218635765 112.592076798575
"4977" 995.2 68.67083882022 114.369760611218
"4978" 995.4 66.5784340789573 118.957203760553
"4979" 995.6 63.5228824430418 121.37252374302
"4980" 995.8 61.7676172110817 120.228344410162
"4981" 996 58.8217275996315 118.276470455353
"4982" 996.2 53.4324235475627 117.219121605808
"4983" 996.4 47.3799430698664 116.320068540805
"4984" 996.6 40.7840973443379 115.328152304651
"4985" 996.8 35.5729829556869 112.817174516607
"4986" 997 31.3283873625338 108.542526033207
"4987" 997.2 27.636239692703 103.357352116802
"4988" 997.4 23.8927912947475 97.9110626259706
"4989" 997.6 20.2203171561811 93.0410639533557
"4990" 997.8 14.7921899780334 89.586003699311
"4991" 998 9.32593546508283 85.7827233951555
"4992" 998.2 8.4736870455383 85.2072925109032
"4993" 998.4 9.60955655484516 84.1845795313155
"4994" 998.6 10.9763357672123 79.1164305571149
"4995" 998.8 12.8695858269293 73.3016187273494
"4996" 999 14.0845208153088 67.2940513432648
"4997" 999.2 15.097662612754 60.6804868321643
"4998" 999.4 15.7817656440429 54.111327409713
"4999" 999.6 16.9491947027778 47.3998397123191
"5000" 999.8 18.797635754254 40.6551936014143
"5001" 1000 21.3484558726276 34.2874164211231
"5002" 1000.2 22.9471442518043 27.5255156142698
"5003" 1000.4 21.3552013664481 21.1467757730183
"5004" 1000.6 21.4737359751002 21.5023795989748
"5005" 1000.8 22.0961317942901 22.0079341610647
"5006" 1001 23.7460020891736 22.6184041063295
"5007" 1001.2 28.2219745137485 23.3565530279582
"5008" 1001.4 33.6964415537778 24.4816435048524
"5009" 1001.6 39.5161691624982 25.9824324595502
"5010" 1001.8 43.8040074555006 27.1243513140752
"5011" 1002 50.8913094244549 28.111565985267
"5012" 1002.2 56.7313023875703 27.5734768909551
"5013" 1002.4 62.1931420256208 25.4542387838607
"5014" 1002.6 66.7887365929935 22.9026319192504
"5015" 1002.8 71.8675847652993 19.1460641482679
"5016" 1003 76.1659907544121 13.5333110115343
"5017" 1003.2 78.6124727396451 7.51730971554396
"5018" 1003.4 79.4571867445631 4.85722230789917
"5019" 1003.6 79.1952925593112 5.5304861694
"5020" 1003.8 79.9515151399861 6.51216137414196
"5021" 1004 83.5778964044367 8.19411315896246
"5022" 1004.2 87.4551792055568 10.0934235162031
"5023" 1004.4 92.1776544593111 13.9801491431714
"5024" 1004.6 96.6302264639655 17.86286568401
"5025" 1004.8 101.692545517293 21.9917838543948
"5026" 1005 105.569328184498 27.1600109099197
"5027" 1005.2 109.943634885288 31.9444651484269
"5028" 1005.4 113.644489182573 37.1720687026396
"5029" 1005.6 117.284543730688 42.5422726347357
"5030" 1005.8 121.361269159838 47.6292764226272
"5031" 1006 125.726282160932 53.8277418543159
"5032" 1006.2 125.078770849515 58.8205465501279
"5033" 1006.4 122.500287703894 64.6447437694857
"5034" 1006.6 119.209358544812 70.2138130331306
"5035" 1006.8 115.48284869294 73.8473837334571
"5036" 1007 110.720631406328 76.898378751514
"5037" 1007.2 106.881036636847 81.0208910303253
"5038" 1007.4 103.983028283203 85.7940832427243
"5039" 1007.6 102.914067750611 91.0065751099563
"5040" 1007.8 104.340160535081 94.0911009881221
"5041" 1008 105.140542816461 93.9329522158857
"5042" 1008.2 107.344762404768 94.3558062892
"5043" 1008.4 108.644678253451 95.1116526963159
"5044" 1008.6 107.294631379596 94.161913871213
"5045" 1008.8 104.555769340393 93.5449938670682
"5046" 1009 99.9917380869211 93.5824284445857
"5047" 1009.2 94.1672014204861 93.0071475328919
"5048" 1009.4 89.0681820818081 92.3719215486372
"5049" 1009.6 84.462422244454 89.4929844460857
"5050" 1009.8 79.7003064372211 85.5788023332357
"5051" 1010 74.491968305254 81.6071269034
"5052" 1010.2 69.6194510065765 77.589829580862
"5053" 1010.4 65.0505099476496 73.0670510521107
"5054" 1010.6 62.4035347532254 67.5602113276
"5055" 1010.8 61.2014818894379 61.4865592953966
"5056" 1011 61.4151365396424 54.8836304159232
"5057" 1011.2 61.9374944556315 48.4856773964041
"5058" 1011.4 63.0582167176111 41.7282785436057
"5059" 1011.6 65.3591197902762 36.4856226813401
"5060" 1011.8 69.1412887662993 31.3584820108322
"5061" 1012 72.7325258353564 26.2451218213065
"5062" 1012.2 77.4564674623299 22.269503130267
"5063" 1012.4 83.0705906076354 20.6912559853304
"5064" 1012.6 88.6581361482211 19.7387539573857
"5065" 1012.8 94.9719169411994 19.8021384301916
"5066" 1013 101.379502157092 19.5077183325051
"5067" 1013.2 106.252739310932 20.6455596885895
"5068" 1013.4 109.054724929311 24.0307228015257
"5069" 1013.6 110.943112598578 27.6304526962801
"5070" 1013.8 113.303775612346 33.1586978202504
"5071" 1014 116.294988160941 38.7332476532757
"5072" 1014.2 119.410755016941 43.9209994685157
"5073" 1014.4 121.589577177935 49.9021263295151
"5074" 1014.6 122.171654003621 56.7429792668896
"5075" 1014.8 122.200087595389 63.660247992069
"5076" 1015 121.310578732305 69.930959867408
"5077" 1015.2 120.327448413665 76.8620286138255
"5078" 1015.4 120.007510918944 83.8622455931246
"5079" 1015.6 120.840113062131 87.4482624468357
"5080" 1015.8 120.832176674856 85.6835185542216
"5081" 1016 121.177556491441 83.7471870293253
"5082" 1016.2 122.863630536944 81.121524747569
"5083" 1016.4 124.712155130003 76.4867630701614
"5084" 1016.6 125.82198129223 71.18713954166
"5085" 1016.8 127.155566721055 65.4016399632782
"5086" 1017 126.385792451101 59.9556688970897
"5087" 1017.2 126.015998755934 55.5740767073922
"5088" 1017.4 124.730926923561 50.3200056490257
"5089" 1017.6 124.32660990023 47.5195945027827
"5090" 1017.8 122.656898206359 43.1390113983075
"5091" 1018 121.451545908476 38.371840537467
"5092" 1018.2 118.799815149315 33.4568250458352
"5093" 1018.4 115.910854497167 28.8711243117079
"5094" 1018.6 113.034746163225 24.9001701242
"5095" 1018.8 108.516406794289 20.8581934602283
"5096" 1019 103.605187604699 17.0911157981328
"5097" 1019.2 100.137284788667 12.9424875027357
"5098" 1019.4 96.5339858591784 9.88663924012033
"5099" 1019.6 91.8812000853749 9.61379564524396
"5100" 1019.8 86.030715492595 9.29800348871152
"5101" 1020 80.453256932805 6.9553666244653
"5102" 1020.2 76.4062699008339 3.17390286416888
"5103" 1020.4 73.9312599147325 2.6432520973595
"5104" 1020.6 68.9223629717194 3.50584954743416
"5105" 1020.8 63.1405275688328 4.4694887812486
"5106" 1021 56.6988264111414 3.99744345118268
"5107" 1021.2 50.8433415064052 2.56996217880924
"5108" 1021.4 46.2593053651723 4.45162540089387
"5109" 1021.6 40.046615576774 6.73611623374414
"5110" 1021.8 34.4157099551848 8.32315815405413
"5111" 1022 29.1305360420091 11.3349266695061
"5112" 1022.2 24.3058664461111 15.5832179346675
"5113" 1022.4 19.9859192873458 20.117891914098
"5114" 1022.6 15.9656824376263 25.2413083784554
"5115" 1022.8 11.6502516321336 30.0474786521599
"5116" 1023 8.32806201991601 35.7004095919491
"5117" 1023.2 6.26362899558613 41.4274123065732
"5118" 1023.4 3.48586720476827 47.8585498327857
"5119" 1023.6 3.65429446074075 54.2059631454487
"5120" 1023.8 4.56985410552417 60.3012970381596
"5121" 1024 6.06899394617298 65.4678522817022
"5122" 1024.2 6.64709205745155 71.4314806180602
"5123" 1024.4 5.5080320709063 76.3382543194134
"5124" 1024.6 6.45584817978528 77.9567701402048
"5125" 1024.8 10.2159467965174 81.3919906204857
"5126" 1025 14.1589076291643 85.7548928802836
"5127" 1025.2 18.6604296548393 90.5351025838449
"5128" 1025.4 23.3130975949346 94.286530660574
"5129" 1025.6 28.0018653951927 98.2385922819449
"5130" 1025.8 29.1239272725943 103.850018015137
"5131" 1026 27.1245112050183 108.767375187764
"5132" 1026.2 25.6769628304479 107.764731508771
"5133" 1026.4 24.8593250323743 105.875358599475
"5134" 1026.6 23.1298913341985 102.930107139631
"5135" 1026.8 20.5318938417811 98.5326030370557
"5136" 1027 16.6250517566208 94.274488198178
"5137" 1027.2 12.2666349547288 90.1169014856328
"5138" 1027.4 8.4253831690229 86.0007290949857
"5139" 1027.6 7.23209352308083 80.6956639367585
"5140" 1027.8 6.7294235769821 74.8505553663567
"5141" 1028 6.4477424916225 68.2606266123153
"5142" 1028.2 5.3382341938637 62.5367829455166
"5143" 1028.4 5.6236952310792 56.0142353106453
"5144" 1028.6 5.64936572003503 49.0362758373227
"5145" 1028.8 6.15652450991112 43.3338148764622
"5146" 1029 10.1257769643692 39.7479239322277
"5147" 1029.2 16.6127700556918 35.7820217647115
"5148" 1029.4 21.451173461287 30.9961736844967
"5149" 1029.6 24.1299763816595 25.8149181124535
"5150" 1029.8 27.205730979209 20.7488381582574
"5151" 1030 31.9026881073749 17.2362967036725
"5152" 1030.2 37.1426685308687 12.9238007696978
"5153" 1030.4 43.2667384741417 9.80088839601632
"5154" 1030.6 49.5260915330703 8.28274689219999
"5155" 1030.8 55.4635350061111 5.45721899590839
"5156" 1031 61.2627203355698 1.55761118974259
"5157" 1031.2 65.0537728413487 2.57234391672333
"5158" 1031.4 70.3349630356417 5.38158642679183
"5159" 1031.6 75.9914030043536 8.71043422578875
"5160" 1031.8 82.4500963234015 11.2662970670986
"5161" 1032 88.2144934356566 12.8569219356675
"5162" 1032.2 93.3317864322211 15.6376258331757
"5163" 1032.4 96.1937862964935 19.0728351587504
"5164" 1032.6 102.119058757032 21.7952372052877
"5165" 1032.8 108.566388393227 23.9937230701107
"5166" 1033 113.12769131463 28.2741575850242
"5167" 1033.2 117.554177400919 33.7417292313703
"5168" 1033.4 121.655034464825 39.6703887201429
"5169" 1033.6 123.231464124111 46.7847230413429
"5170" 1033.8 124.469687509102 54.3311145657215
"5171" 1034 125.171399916597 61.4473734958286
"5172" 1034.2 125.467176639775 68.5469421636588
"5173" 1034.4 125.634425826734 71.1371494706083
"5174" 1034.6 125.931545738505 69.4232515919088
"5175" 1034.8 125.355522779417 67.9155777259579
"5176" 1035 123.852303807052 67.7797913609808
"5177" 1035.2 121.388967377534 70.3856939981492
"5178" 1035.4 117.805600518258 74.5457038891034
"5179" 1035.6 114.240251196797 78.9995267846286
"5180" 1035.8 110.830095053695 83.053990020159
"5181" 1036 109.265039192091 88.1532046980057
"5182" 1036.2 109.102541153339 94.2329604601887
"5183" 1036.4 108.725583871729 99.9758598461622
"5184" 1036.6 108.977594426258 103.599466152956
"5185" 1036.8 109.083339114723 102.141249236782
"5186" 1037 111.070045697199 100.556247789927
"5187" 1037.2 113.813687877225 98.5138713434572
"5188" 1037.4 116.330186134653 94.1316915503923
"5189" 1037.6 119.546187996083 89.0564831459763
"5190" 1037.8 122.795964893102 84.4617291024766
"5191" 1038 123.822882832889 78.6476635632913
"5192" 1038.2 125.197189675951 72.661964618297
"5193" 1038.4 125.827936504111 68.2721684180151
"5194" 1038.6 125.817117869194 62.1889136434024
"5195" 1038.8 126.514667049476 56.8262073130745
"5196" 1039 124.773450782438 51.1921024333122
"5197" 1039.2 123.876648170051 45.1475966251221
"5198" 1039.4 122.219603564258 40.3906370668975
"5199" 1039.6 119.390741613497 34.4086943661491
"5200" 1039.8 115.923374175309 29.1735017555423
"5201" 1040 112.124196192875 23.5371970891461
"5202" 1040.2 108.931734132364 19.9457884655804
"5203" 1040.4 103.376012958024 17.1141741336605
"5204" 1040.6 97.2201046551499 14.3538467005537
"5205" 1040.8 93.1725133501743 10.3443069172226
"5206" 1041 90.1143957886884 7.0311630778053
"5207" 1041.2 84.6142363948356 5.55247670078163
"5208" 1041.4 78.6992860314616 4.01176014518674
"5209" 1041.6 72.5366656354172 4.00254165761836
"5210" 1041.8 66.1796554792956 2.91550357021386
"5211" 1042 62.5322490649336 1.17555373669132
"5212" 1042.2 57.1106721721736 1.53829397120446
"5213" 1042.4 50.5593815618458 1.99954867876122
"5214" 1042.6 45.2569894546266 3.83509295232076
"5215" 1042.8 39.1518254575627 6.45444744674378
"5216" 1043 33.0067256947606 8.50472807284653
"5217" 1043.2 27.3109415848585 12.3080599751489
"5218" 1043.4 22.0132081023276 16.3664181553826
"5219" 1043.6 19.2978219919596 19.7454418407887
"5220" 1043.8 15.5998158749899 25.7724050016372
"5221" 1044 11.7847927242601 31.2372595142623
"5222" 1044.2 8.29374583769862 35.2445624516982
"5223" 1044.4 7.17384115807498 39.7608407011604
"5224" 1044.6 5.31315181462963 45.8443604254116
"5225" 1044.8 5.00634248966431 52.1775330384963
"5226" 1045 3.75555122675819 58.3994640272387
"5227" 1045.2 2.07548086322878 63.8505286885445
"5228" 1045.4 2.40354005731945 63.6332014047774
"5229" 1045.6 3.0351267499545 62.0779900492568
"5230" 1045.8 3.346066992387 60.9470089662443
"5231" 1046 3.46327452302022 59.778325081516
"5232" 1046.2 3.76974549712198 58.2438749022683
"5233" 1046.4 3.73029810300886 56.5986299282812
"5234" 1046.6 3.7182557958553 55.8318334471369
"5235" 1046.8 3.60503752347158 54.6770070688229
"5236" 1047 3.69886353791882 54.1240374143703
"5237" 1047.2 4.15418610392289 53.6250095214269
"5238" 1047.4 4.74174897820415 52.3764117739857
"5239" 1047.6 4.97557724466285 49.979151499003
"5240" 1047.8 5.04817491444849 47.3250216828954
"5241" 1048 5.23191057926698 45.3836395687584
"5242" 1048.2 5.9169259826934 43.5245772962199
"5243" 1048.4 7.27238197731595 41.5768072271725
"5244" 1048.6 9.02855799088533 38.2109797976148
"5245" 1048.8 10.7548206498394 33.110304489127
"5246" 1049 11.9315392173769 28.4683241661186
"5247" 1049.2 14.6935650888122 26.7978128614239
"5248" 1049.4 18.797635754254 23.6430005891898
"5249" 1049.6 23.0102010208438 19.3890014155055
"5250" 1049.8 26.1648871346781 14.3949728895373
"5251" 1050 29.0482468813464 11.7225273183092
"5252" 1050.2 33.8228374864676 8.59950183247581
"5253" 1050.4 37.9098080976869 6.51523484997056
"5254" 1050.6 43.9966141971304 4.92088581337033
"5255" 1050.8 50.3966325946548 2.43906349271872
"5256" 1051 56.7044960700817 0.714248095456302
"5257" 1051.2 62.7522039013968 1.50674881888367
"5258" 1051.4 69.5777965842674 2.39837544707946
"5259" 1051.6 75.9167777438225 3.12842418085685
"5260" 1051.8 82.2560450500319 3.96441301946591
"5261" 1052 88.3227752714509 5.84976944431095
"5262" 1052.2 94.4578292948384 7.81740508903117
"5263" 1052.4 97.2757380006755 10.6586843833471
"5264" 1052.6 101.787879366373 15.1970700123109
"5265" 1052.8 107.216885221923 19.5355350052679
"5266" 1053 112.18118314217 23.0935490060151
"5267" 1053.2 115.812971609825 28.950667037
"5268" 1053.4 118.658926466448 34.7079165496973
"5269" 1053.6 120.886849564971 40.9493368296057
"5270" 1053.8 122.46735939514 46.1615696701429
"5271" 1054 125.171106114913 50.1417745301095
"5272" 1054.2 125.352756850101 52.6581164229808
"5273" 1054.4 124.257570035823 57.4507676512453
"5274" 1054.6 123.533965760616 63.4007057893595
"5275" 1054.8 123.083994576315 69.4393947080876
"5276" 1055 123.649784674222 75.9574296806802
"5277" 1055.2 123.925093174197 81.4587570531143
"5278" 1055.4 122.103468340158 82.5861229650612
"5279" 1055.6 117.630502275825 84.125705112
"5280" 1055.8 112.490643976019 86.3300523119903
"5281" 1056 107.30396069594 90.0604991234286
"5282" 1056.2 103.91987945227 94.0710022820303
"5283" 1056.4 102.092065727339 97.2446113445154
"5284" 1056.6 102.132476574999 103.099029609608
"5285" 1056.8 104.013511524017 106.902331753986
"5286" 1057 103.848404402505 105.684743569728
"5287" 1057.2 102.630702736063 105.243335699649
"5288" 1057.4 101.479102429962 105.435601079752
"5289" 1057.6 99.2729836733998 106.29403448764
"5290" 1057.8 95.0042801677519 107.622663775913
"5291" 1058 91.1909949549112 109.775142980143
"5292" 1058.2 87.2216378039861 110.902522014423
"5293" 1058.4 83.4542940723233 112.990272675274
"5294" 1058.6 80.8369829175963 114.813217527605
"5295" 1058.8 76.8645611790193 115.601838957792
"5296" 1059 71.8862228096111 115.722223869798
"5297" 1059.2 66.9926672117948 117.549193242792
"5298" 1059.4 63.1357327619655 120.078168659
"5299" 1059.6 60.7410437748175 122.668755208229
"5300" 1059.8 60.2434046147475 122.38084778294
"5301" 1060 58.4387711405132 120.222636579733
"5302" 1060.2 55.2322866847674 117.734489964298
"5303" 1060.4 51.5611897526405 114.397736580368
"5304" 1060.6 46.7775234973924 112.553716168579
"5305" 1060.8 41.9386470351322 112.205284949033
"5306" 1061 37.806198091305 114.079723261557
"5307" 1061.2 34.6983796201417 116.011180776884
"5308" 1061.4 34.4021494314188 113.940626526914
"5309" 1061.6 32.3577530766981 110.852074249431
"5310" 1061.8 29.5393810870486 106.447949087486
"5311" 1062 26.4598787368662 102.383674974302
"5312" 1062.2 23.7534536999581 97.7815601538326
"5313" 1062.4 20.4701686120202 93.2216761457282
"5314" 1062.6 17.5603918094101 88.7879217400115
"5315" 1062.8 16.2211362387155 83.5832991785517
"5316" 1063 14.8888710931743 77.9605473856541
"5317" 1063.2 13.5192170587633 72.4087606362031
"5318" 1063.4 13.4619475287403 66.6577392101599
"5319" 1063.6 14.3371629377291 61.117625671261
"5320" 1063.8 16.6476840514046 56.1737526297357
"5321" 1064 20.0789621451405 52.8460678074269
"5322" 1064.2 25.0585516978415 50.444373758643
"5323" 1064.4 29.9110346561318 49.6280323758775
"5324" 1064.6 36.2523725229322 49.7136610200752
"5325" 1064.8 41.1961842241723 51.859766759598
"5326" 1065 43.667061933515 54.2601025535146
"5327" 1065.2 46.9285593684254 56.8330711519429
"5328" 1065.4 49.9023405576015 59.3981219362453
"5329" 1065.6 53.1106492102142 63.7051955165166
"5330" 1065.8 54.1627023437311 68.3953481223957
"5331" 1066 55.5346883357554 73.632532777178
"5332" 1066.2 56.1126531011111 77.434337265516
"5333" 1066.4 57.0252745812101 81.6079348580303
"5334" 1066.6 57.3210114010342 86.7509598163223
"5335" 1066.8 58.6844589935011 91.9933873480257
"5336" 1067 60.1906420744052 97.4863010347504
"5337" 1067.2 63.1342562658826 101.26242282
"5338" 1067.4 67.3034490589111 102.968676098286
"5339" 1067.6 72.0218306492597 102.870729961971
"5340" 1067.8 76.4793824498311 104.713505537646
"5341" 1068 77.4959013866011 106.781595788316
"5342" 1068.2 75.7371864645133 109.611694237464
"5343" 1068.4 72.3110416816854 112.993116096872
"5344" 1068.6 69.0912700890246 115.556823585976
"5345" 1068.8 64.3831812997582 118.196986606986
"5346" 1069 60.1099223301211 119.416030389396
"5347" 1069.2 55.7059607436315 117.962509254302
"5348" 1069.4 50.3760719365486 116.553906429017
"5349" 1069.6 44.4684731200342 115.271675279958
"5350" 1069.8 39.2944716953998 112.549659180486
"5351" 1070 33.2438251950193 110.872549979935
"5352" 1070.2 27.1401345638834 109.842643916981
"5353" 1070.4 25.7621487809807 109.717528709475
"5354" 1070.6 27.065308901026 109.769500190624
"5355" 1070.8 27.7789828513173 109.807302527589
"5356" 1071 28.1089348144641 109.857728257103
"5357" 1071.2 28.5167790782299 110.147279537803
"5358" 1071.4 29.639923835459 111.283878895236
"5359" 1071.6 31.3655381908901 113.066220527665
"5360" 1071.8 32.8699454005837 115.044840605002
"5361" 1072 35.6727942416472 117.058687762042
"5362" 1072.2 39.3428282294155 118.988628457627
"5363" 1072.4 42.9402401299977 120.885138552981
"5364" 1072.6 45.9195319850808 121.326522634698
"5365" 1072.8 50.9100406248026 122.572318787752
"5366" 1073 55.9828294821111 123.443041029304
"5367" 1073.2 59.1635081476111 124.039049461986
"5368" 1073.4 63.6034759174111 123.143266490886
"5369" 1073.6 68.8096601157844 122.560217049515
"5370" 1073.8 72.6781468855111 123.158845325166
"5371" 1074 76.2451919301655 121.541355922529
"5372" 1074.2 80.9158698417601 119.584994448422
"5373" 1074.4 86.2190325724698 117.638180594768
"5374" 1074.6 90.3539539579527 116.143588276763
"5375" 1074.8 94.2414565965051 113.588248132486
"5376" 1075 98.7097797814573 110.729631906428
"5377" 1075.2 104.006861409513 109.574423046084
"5378" 1075.4 107.455966342062 106.194728761317
"5379" 1075.6 111.518753397084 102.502025695311
"5380" 1075.8 115.965050706368 98.795774059
"5381" 1076 118.016263886568 94.4225727218286
"5382" 1076.2 120.308578073483 90.0493713846571
"5383" 1076.4 122.545581818421 85.8209291270786
"5384" 1076.6 123.9579770689 80.5231710164088
"5385" 1076.8 125.338147396066 75.1781601292584
"5386" 1077 126.350771624266 69.1094960483675
"5387" 1077.2 127.092141260004 63.2154235370003
"5388" 1077.4 127.078853804943 58.125656807925
"5389" 1077.6 125.595282295804 52.8333652052184
"5390" 1077.8 124.948845141168 48.5058133046571
"5391" 1078 123.667208746299 44.4616698532679
"5392" 1078.2 123.036728695611 41.9905222539857
"5393" 1078.4 121.385222465448 38.71871739438
"5394" 1078.6 120.971798302838 37.1980711110895
"5395" 1078.8 121.173882238073 37.2531849116084
"5396" 1079 121.669906442743 38.6383784313159
"5397" 1079.2 121.732368749998 40.3652775142404
"5398" 1079.4 122.041212065803 41.4293687606446
"5399" 1079.6 122.570098517885 42.430207907014
"5400" 1079.8 123.17015852625 44.0965498510968
"5401" 1080 124.219566113167 46.3720693952357
"5402" 1080.2 125.402403530722 49.6501157749857
"5403" 1080.4 126.201179408736 53.3613236527453
"5404" 1080.6 125.733630667668 57.2521459932216
"5405" 1080.8 125.774259430871 62.4202659900819
"5406" 1081 126.065732241883 67.9880233043273
"5407" 1081.2 126.325391492803 72.3358832165978
"5408" 1081.4 124.385317036905 75.4188908416352
"5409" 1081.6 120.894638982111 80.0582366479291
"5410" 1081.8 118.333119114919 85.4701998827261
"5411" 1082 116.512146523247 90.0926939404566
"5412" 1082.2 114.92023166114 94.467623858408
"5413" 1082.4 112.672072010494 99.4787260264016
"5414" 1082.6 109.560315801083 102.874193353347
"5415" 1082.8 104.637975614448 105.213376402957
"5416" 1083 100.298957326299 106.591911912515
"5417" 1083.2 95.4964182468384 108.056975153274
"5418" 1083.4 90.8664359074111 110.991775752486
"5419" 1083.6 86.0550655162452 112.425189112785
"5420" 1083.8 81.5099455776167 112.930377883396
"5421" 1084 76.1015162346927 111.973401279822
"5422" 1084.2 70.3703411406994 110.270109164515
"5423" 1084.4 65.7324547307745 107.918426514575
"5424" 1084.6 60.4964059834606 106.892878577845
"5425" 1084.8 54.8671577563299 106.654855480267
"5426" 1085 49.1564916381621 108.480086144078
"5427" 1085.2 44.7275151197172 112.64407635794
"5428" 1085.4 41.3023746455911 117.149310001656
"5429" 1085.6 41.793493540121 116.941810726258
"5430" 1085.8 42.0765101234835 115.520410291858
"5431" 1086 39.9625948975111 113.133865465986
"5432" 1086.2 36.1345380411833 109.996015210877
"5433" 1086.4 31.4373425267131 106.174437191146
"5434" 1086.6 25.8828415827876 103.874386757897
"5435" 1086.8 20.4640956624995 101.542380882165
"5436" 1087 16.3421147320254 97.9611936511428
"5437" 1087.2 12.8492534149527 95.5671873564461
"5438" 1087.4 13.6643866762049 95.4859672581732
"5439" 1087.6 15.0547880898405 92.8561798465328
"5440" 1087.8 17.7704598676606 87.9530765961011
"5441" 1088 20.4549186465606 82.6785572716992
"5442" 1088.2 22.1334845548445 77.1857053648857
"5443" 1088.4 25.1367376077111 72.0273802366191
"5444" 1088.6 28.5498942383689 66.8651291707331
"5445" 1088.8 31.5582237727743 61.6273695510436
"5446" 1089 34.0722715232742 55.7842817727357
"5447" 1089.2 36.7440740281749 49.8199913615495
"5448" 1089.4 40.7934660591111 44.2218657055482
"5449" 1089.6 46.1713111249596 40.4070675070918
"5450" 1089.8 52.2036639330211 37.9504112307057
"5451" 1090 58.7382695588458 38.2322609570163
"5452" 1090.2 64.8625000755499 39.3609316038326
"5453" 1090.4 70.1808125418384 42.7989693359403
"5454" 1090.6 74.4622943351969 46.9998593242572
"5455" 1090.8 78.1712133059053 52.6551507206622
"5456" 1091 80.729010798824 58.3013817916144
"5457" 1091.2 82.9834654584616 64.6527740964342
"5458" 1091.4 86.5804018572826 69.9786398872571
"5459" 1091.6 91.0436997460644 75.0621792155979
"5460" 1091.8 96.1667802067657 78.1098134892221
"5461" 1092 102.581946162198 79.607230965107
"5462" 1092.2 109.188467751904 80.4403589981932
"5463" 1092.4 115.772729787224 82.2407431484763
"5464" 1092.6 118.403495198658 84.6179850775234
"5465" 1092.8 117.72743257896 86.7894688179668
"5466" 1093 116.394927139101 89.1322512445537
"5467" 1093.2 114.202481083467 93.3569847369761
"5468" 1093.4 110.272706518475 96.758386251213
"5469" 1093.6 105.612544402683 101.165982417314
"5470" 1093.8 101.296314207053 105.576996459049
"5471" 1094 97.3889272596405 111.18269283925
"5472" 1094.2 93.8206301999626 112.511097709496
"5473" 1094.4 88.5565123606884 114.340422089991
"5474" 1094.6 81.967424244203 115.514406724588
"5475" 1094.8 75.8143707966263 116.652872350698
"5476" 1095 69.8701005680121 117.524088938208
"5477" 1095.2 63.9837118984204 117.327703714816
"5478" 1095.4 57.4108892911111 117.210745888453
"5479" 1095.6 51.3202280167494 117.239882692443
"5480" 1095.8 45.3105643319641 119.079023547839
"5481" 1096 42.8538925284015 119.903539018034
"5482" 1096.2 41.4252743382445 117.218982010519
"5483" 1096.4 37.7561075274577 113.101088215644
"5484" 1096.6 33.0066453914911 109.445576450196
"5485" 1096.8 27.7793106197642 105.165609667159
"5486" 1097 22.0786981473441 102.922544598719
"5487" 1097.2 19.314589443781 102.245697187039
"5488" 1097.4 20.4688572623334 101.633656549569
"5489" 1097.6 21.0630090999322 97.7579660009489
"5490" 1097.8 21.1983862040898 93.1299793213474
"5491" 1098 21.6452116027853 87.0283778543733
"5492" 1098.2 21.4335188757361 81.1751261660198
"5493" 1098.4 22.7618926915754 74.6736183372357
"5494" 1098.6 24.8151744898804 68.9546025936505
"5495" 1098.8 25.1729027587183 62.6000217702357
"5496" 1099 23.3582878661936 56.6786594366197
"5497" 1099.2 19.2198352546994 51.341641163721
"5498" 1099.4 14.6572771019413 46.6262052531838
"5499" 1099.6 8.93300233087075 44.0552171176973
"5500" 1099.8 7.98619086203503 44.8113637146487
"5501" 1100 7.98743094271719 46.2058558224251
"5502" 1100.2 7.11293644947195 48.9534849122074
"5503" 1100.4 7.91347082037779 51.7965329424524
"5504" 1100.6 9.35267152150474 56.6274447450708
"5505" 1100.8 9.38033811978855 62.9863517332277
"5506" 1101 7.60095338391546 68.5309855817248
"5507" 1101.2 5.64224594646339 74.9214634280539
"5508" 1101.4 8.6122407556269 78.9772713070857
"5509" 1101.6 12.3038053426417 84.1182866194857
"5510" 1101.8 15.2578434840164 89.7471654264436
"5511" 1102 17.4880325192724 95.7395944493244
"5512" 1102.2 19.4043342776962 102.042232655464
"5513" 1102.4 23.2100023680817 105.833196068103
"5514" 1102.6 28.4186786960311 108.121375536396
"5515" 1102.8 34.4116102619532 110.680199066886
"5516" 1103 39.8037216370319 113.239909511208
"5517" 1103.2 44.0558079688208 115.012120082808
"5518" 1103.4 47.7303301547503 116.544746837341
"5519" 1103.6 53.2212416255189 118.554316665107
"5520" 1103.8 58.9649914486548 120.565952547864
"5521" 1104 65.2536024431217 120.326777240791
"5522" 1104.2 71.560136425417 119.344780132615
"5523" 1104.4 77.679434509008 118.781192892486
"5524" 1104.6 83.7478624476315 118.590431656404
"5525" 1104.8 85.1788774253529 117.28322805787
"5526" 1105 89.5990328269236 114.639008048767
"5527" 1105.2 94.7572497688411 112.841762323236
"5528" 1105.4 100.981495362824 110.721845455555
"5529" 1105.6 105.606962527247 107.959196846525
"5530" 1105.8 109.032793560665 102.650293125864
"5531" 1106 112.957752294315 97.6930475576411
"5532" 1106.2 117.987104069458 94.2792342253768
"5533" 1106.4 118.421688103684 89.7070043539129
"5534" 1106.6 118.720408469732 83.4414392078061
"5535" 1106.8 120.613140243883 77.5088504917827
"5536" 1107 124.217880967541 72.517878944168
"5537" 1107.2 125.482976602197 69.7486666193143
"5538" 1107.4 125.700562387356 63.8878475756933
"5539" 1107.6 126.020075460231 57.3655334521557
"5540" 1107.8 125.207217325767 51.2445120958295
"5541" 1108 123.285990044091 46.0163526791757
"5542" 1108.2 120.686921191711 40.1637184723429
"5543" 1108.4 117.71837179881 34.4739867985828
"5544" 1108.6 115.113076454412 28.6924242708838
"5545" 1108.8 113.584270996221 25.5886062295257
"5546" 1109 109.222558762534 25.5932638191558
"5547" 1109.2 103.48799097718 24.2901643783471
"5548" 1109.4 97.8262801220011 22.8038896019757
"5549" 1109.6 92.4632664211111 20.020216916929
"5550" 1109.8 87.3405323938356 17.2882669122204
"5551" 1110 82.2630246762811 13.9745852737857
"5552" 1110.2 76.5156778190579 11.6145576126453
"5553" 1110.4 70.2918264887674 9.96465824192321
"5554" 1110.6 63.9621990751743 9.11029925451729
"5555" 1110.8 57.6035307902724 9.82986154074378
"5556" 1111 51.0333040077361 10.7782687632698
"5557" 1111.2 44.6091515566763 12.3159474284314
"5558" 1111.4 39.8099537939596 16.1890614900009
"5559" 1111.6 35.4250454184848 23.2195962430791
"5560" 1111.8 31.6188032823345 30.4334579583261
"5561" 1112 28.0201885139216 37.0292101615699
"5562" 1112.2 23.8448601255805 42.6078468096388
"5563" 1112.4 18.9780563731694 47.2622434818255
"5564" 1112.6 14.0939405755711 52.3374646882857
"5565" 1112.8 8.86472388323235 56.2140766326069
"5566" 1113 5.86815034345155 60.6878855946453
"5567" 1113.2 7.78973416959465 64.9871357316835
"5568" 1113.4 12.2362440715295 68.5950910333428
"5569" 1113.6 18.1551663082055 72.176963173731
"5570" 1113.8 24.5497774878687 75.1093142706978
"5571" 1114 30.6404953849641 78.0280315516916
"5572" 1114.2 35.1599078043233 82.5407329461827
"5573" 1114.4 36.8630916597155 87.2597328726505
"5574" 1114.6 38.248136316899 92.7889307490615
"5575" 1114.8 37.2219054103177 97.9614355585074
"5576" 1115 35.5965872500505 103.273171495577
"5577" 1115.2 33.6933186488534 108.458207600249
"5578" 1115.4 34.8835408578157 113.222381569849
"5579" 1115.6 38.8809098575544 113.561480375991
"5580" 1115.8 44.0860140133239 112.769254450922
"5581" 1116 49.9570800172494 111.604985186911
"5582" 1116.2 55.7664567837778 109.905978211758
"5583" 1116.4 61.7820781648877 108.874545880922
"5584" 1116.6 67.5568018184142 107.038056446577
"5585" 1116.8 73.7566197946884 106.442595536187
"5586" 1117 79.6909133165523 104.851882242133
"5587" 1117.2 85.1380670702627 102.663393891183
"5588" 1117.4 90.6354526961804 99.0955619520402
"5589" 1117.6 96.3768813433927 97.5039840348255
"5590" 1117.8 103.051777851139 97.7133674689717
"5591" 1118 107.796318121451 100.173560976981
"5592" 1118.2 108.613567285681 102.026666212383
"5593" 1118.4 109.194285319736 101.311802160798
"5594" 1118.6 110.180295706041 97.8510290373057
"5595" 1118.8 110.23693125983 92.9868625924232
"5596" 1119 110.218319304142 86.9931436670321
"5597" 1119.2 109.465167293996 81.0287341480915
"5598" 1119.4 108.149014269699 75.5842928411033
"5599" 1119.6 106.301165970321 69.5520765676857
"5600" 1119.8 103.431507603483 64.0809383384
"5601" 1120 101.734941579985 58.537991982544
"5602" 1120.2 99.1636776696936 52.8774301094469
"5603" 1120.4 95.0708665398826 48.6504739086857
"5604" 1120.6 90.047760297899 44.6951809831524
"5605" 1120.8 84.9997330594172 42.3932404190469
"5606" 1121 78.8047933964181 41.5001488812283
"5607" 1121.2 72.3996162120202 41.4456564590918
"5608" 1121.4 66.4041254436566 40.1080797784857
"5609" 1121.6 60.2581859447131 37.8015048001362
"5610" 1121.8 55.0631444054569 34.3060559835511
"5611" 1122 50.4228833376304 29.4538048922838
"5612" 1122.2 48.1010378439765 24.4730718171876
"5613" 1122.4 48.1278313386988 18.7112736243311
"5614" 1122.6 48.6156542097325 12.580430856544
"5615" 1122.8 47.4599088947611 6.64863845361571
"5616" 1123 45.3912787834973 5.78837059729759
"5617" 1123.2 42.1452377621008 7.36843680964035
"5618" 1123.4 37.150205340648 9.52026857767518
"5619" 1123.6 32.2799811059256 12.1906481421867
"5620" 1123.8 26.946068887248 14.8129725396436
"5621" 1124 22.1125305672164 17.4367762078541
"5622" 1124.2 22.7028863925638 19.298036934991
"5623" 1124.4 24.8084094874015 21.606120141647
"5624" 1124.6 27.3704906643233 26.1304034661524
"5625" 1124.8 29.8631549110466 31.7407381410018
"5626" 1125 30.8730080242494 37.7132483386346
"5627" 1125.2 31.7472457990047 43.8826324457942
"5628" 1125.4 31.6899159594376 50.4409800662408
"5629" 1125.6 31.504795512595 56.4449164790986
"5630" 1125.8 29.9804568326011 62.5493905588257
"5631" 1126 28.6671286468924 68.8031565655795
"5632" 1126.2 26.6548625523924 75.7203212654232
"5633" 1126.4 23.1177836298081 81.80899982091
"5634" 1126.6 19.1383510547812 87.3785993605579
"5635" 1126.8 16.6690255181318 94.1240739972589
"5636" 1127 17.9738241258531 98.8888641747438
"5637" 1127.2 22.5316103197778 101.258938376546
"5638" 1127.4 28.2745744789411 103.661934223746
"5639" 1127.6 34.4281345356927 106.449273818292
"5640" 1127.8 39.9801592694935 109.185700111692
"5641" 1128 45.6913571395657 110.425272687758
"5642" 1128.2 51.7776149367709 109.75109023895
"5643" 1128.4 58.1775319254164 109.261705208759
"5644" 1128.6 64.4748215014052 110.732128514486
"5645" 1128.8 70.0100824515383 113.857978758369
"5646" 1129 74.650486093413 117.524598240656
"5647" 1129.2 75.8458431891111 120.839279087809
"5648" 1129.4 75.8926867629771 119.584225587331
"5649" 1129.6 78.5202097405111 117.530558696119
"5650" 1129.8 82.0557396312778 114.085905338652
"5651" 1130 86.7031974307427 110.241531891107
"5652" 1130.2 91.5382731357361 108.902426884204
"5653" 1130.4 97.3078069791009 107.601789619618
"5654" 1130.6 103.392295571621 107.530254156088
"5655" 1130.8 106.333454360724 105.95378176355
"5656" 1131 107.294008163903 102.05708292408
"5657" 1131.2 108.972293233364 97.2241700210585
"5658" 1131.4 111.127320823229 91.5716896867798
"5659" 1131.6 113.986257858431 86.6252689320197
"5660" 1131.8 117.93174853727 82.2946894292334
"5661" 1132 122.666555944138 79.7288447987019
"5662" 1132.2 122.533355984205 78.456262179514
"5663" 1132.4 123.795269555197 74.3147487618572
"5664" 1132.6 124.529700314111 69.1848611882286
"5665" 1132.8 124.40790702206 63.3879976020527
"5666" 1133 123.825505532263 57.5988619019403
"5667" 1133.2 124.239506342229 51.8303889058387
"5668" 1133.4 123.692902422079 48.2319338500401
"5669" 1133.6 120.353479475543 44.642340492612
"5670" 1133.8 116.294988160941 40.1626056984657
"5671" 1134 112.547114119194 35.121246743496
"5672" 1134.2 109.6424017472 29.9818374964857
"5673" 1134.4 108.622562074525 24.8850121467069
"5674" 1134.6 109.775067358405 23.5180505211371
"5675" 1134.8 111.210805343499 24.2985880006508
"5676" 1135 113.641662833828 26.6309184249385
"5677" 1135.2 115.891436434496 29.1055280682357
"5678" 1135.4 117.930122944364 33.0673541888352
"5679" 1135.6 121.258390065536 37.2642076717121
"5680" 1135.8 121.604422319634 40.6067480720278
"5681" 1136 123.034908738335 47.1840736664109
"5682" 1136.2 126.022041720868 52.4388027365148
"5683" 1136.4 125.751789958352 57.5930743105338
"5684" 1136.6 125.545601643373 63.0603914482915
"5685" 1136.8 125.647773114478 69.8191422982
"5686" 1137 124.136520210854 77.5566299906
"5687" 1137.2 121.486481951082 83.5989921434857
"5688" 1137.4 118.649670174309 88.7000805692876
"5689" 1137.6 115.165876740057 94.3578295144311
"5690" 1137.8 112.191463292996 99.8544072071203
"5691" 1138 108.923921509413 105.583274794901
"5692" 1138.2 105.227113318834 108.280904341882
"5693" 1138.4 99.3704128442336 110.308214656527
"5694" 1138.6 93.22213231774 111.144351964506
"5695" 1138.8 87.5169865372111 110.430937718406
"5696" 1139 81.3612971499953 110.237432197875
"5697" 1139.2 77.3943579023379 110.445713519991
"5698" 1139.4 73.9929060815657 112.569329425789
"5699" 1139.6 72.4889753263968 116.364883902118
"5700" 1139.8 73.122068037082 120.081949929457
"5701" 1140 73.8998136349172 121.312753462986
"5702" 1140.2 73.5760698063749 120.809865268508
"5703" 1140.4 70.6606878462511 121.293279920136
"5704" 1140.6 66.0766158593611 122.566849622526
"5705" 1140.8 61.0949656629376 123.450868984067
"5706" 1141 55.9349997277427 122.671801769254
"5707" 1141.2 50.8340515203276 122.948932578733
"5708" 1141.4 47.7704386156918 120.75367432955
"5709" 1141.6 43.6758266213771 117.944244880635
"5710" 1141.8 39.3879266738152 114.699697278822
"5711" 1142 34.3624139431743 112.520961327865
"5712" 1142.2 28.7948192102967 110.851245030888
"5713" 1142.4 26.3789873620174 110.728071526392
"5714" 1142.6 27.0611655940367 109.089997844369
"5715" 1142.8 26.316807809805 105.141764512649
"5716" 1143 24.3654793323866 99.9395466370061
"5717" 1143.2 22.2692584230486 94.7110825322669
"5718" 1143.4 17.9807099319477 90.574515056678
"5719" 1143.6 12.2091329965171 87.9358722475055
"5720" 1143.8 9.26528964263921 88.0392516517554
"5721" 1144 9.61839845738947 87.7439792367125
"5722" 1144.2 9.80801250390704 87.5758340234653
"5723" 1144.4 9.1030729935594 88.1607255145547
"5724" 1144.6 9.62917384508051 87.9931242273939
"5725" 1144.8 10.6101048533538 87.5857116279226
"5726" 1145 10.4061659552526 87.4581829309291
"5727" 1145.2 10.6743864511111 87.1211069269557
"5728" 1145.4 11.2402214697715 86.6204531630423
"5729" 1145.6 11.3784299233804 85.560077772803
"5730" 1145.8 11.5526829755703 84.3885317039347
"5731" 1146 11.9591926115594 81.7635547714168
"5732" 1146.2 12.4113369398008 78.3030838235892
"5733" 1146.4 13.1134476930736 73.4808638376732
"5734" 1146.6 12.8770605201445 68.7861172155857
"5735" 1146.8 11.2485548279256 64.0103479405579
"5736" 1147 8.58006203139414 60.0776468331555
"5737" 1147.2 5.51298761722327 57.2447974864857
"5738" 1147.4 4.72049533023985 56.9247372772679
"5739" 1147.6 5.40276070989901 57.3746211054857
"5740" 1147.8 6.57424270379245 56.4102170786286
"5741" 1148 9.55366418913152 55.3212883559959
"5742" 1148.2 13.5383741672324 54.1290306304857
"5743" 1148.4 18.5048005234269 52.3989600867594
"5744" 1148.6 23.2177571445957 51.744023526795
"5745" 1148.8 27.0672148222411 53.1358799451357
"5746" 1149 32.5339109590432 54.1970934986993
"5747" 1149.2 37.3414560299011 53.8057698191757
"5748" 1149.4 42.1241581538611 52.1741865213126
"5749" 1149.6 47.5355561189092 50.9795595657069
"5750" 1149.8 52.0575021340451 49.051212476014
"5751" 1150 56.1139513373011 46.7758208503257
"5752" 1150.2 60.0646367971405 43.5445873402504
"5753" 1150.4 64.0007361915511 39.2629280187957
"5754" 1150.6 66.221249454315 34.5722998304469
"5755" 1150.8 69.8510466646994 30.1765729249857
"5756" 1151 74.7249897656656 29.1527658701986
"5757" 1151.2 79.9962649480505 30.6939003764554
"5758" 1151.4 84.2576500319641 34.3882038590151
"5759" 1151.6 87.1418646065217 39.0503589247383
"5760" 1151.8 88.6815043996411 44.3260491597957
"5761" 1152 89.5766000692288 50.1006800997504
"5762" 1152.2 90.5891789309923 55.2126079653075
"5763" 1152.4 90.0018106048711 60.8006664108957
"5764" 1152.6 91.4170407856405 65.4427771921622
"5765" 1152.8 94.5171740537809 70.0275249534951
"5766" 1153 98.5132991512082 72.9673200438255
"5767" 1153.2 103.14960488794 75.6241126906286
"5768" 1153.4 106.372939885397 79.2220815600571
"5769" 1153.6 108.637762011817 83.3355265637504
"5770" 1153.8 107.560989642464 87.9595384051916
"5771" 1154 106.60291315334 92.1228400424
"5772" 1154.2 104.806793285042 96.0337811554263
"5773" 1154.4 101.311898695569 97.9936408894296
"5774" 1154.6 97.3917107237092 100.09751150014
"5775" 1154.8 92.4976314967288 102.263046545603
"5776" 1155 87.0371433163053 104.885023965544
"5777" 1155.2 82.3790258981994 107.555268190721
"5778" 1155.4 77.1467288407234 109.712085793771
"5779" 1155.6 71.4967519526111 111.048573585798
"5780" 1155.8 65.2798757459821 111.81259605326
"5781" 1156 59.5768241591213 113.316678317231
"5782" 1156.2 54.5920457617349 115.399351886654
"5783" 1156.4 49.4556578258537 119.305628897951
"5784" 1156.6 47.6903458184861 119.791382927829
"5785" 1156.8 46.2688106501318 117.263461099228
"5786" 1157 42.9631778192069 113.904520566007
"5787" 1157.2 38.4865003494811 109.733784884376
"5788" 1157.4 33.3678121287844 106.252570967803
"5789" 1157.6 28.2429926342002 102.924716021357
"5790" 1157.8 22.6700888467111 100.885007013336
"5791" 1158 18.4105075791006 101.234505861328
"5792" 1158.2 19.350048500407 100.766178660027
"5793" 1158.4 19.815029013356 98.6717792555469
"5794" 1158.6 19.7855185207175 94.5759934606346
"5795" 1158.8 19.3306903373369 89.3698614009696
"5796" 1159 18.4151197339861 83.370325541838
"5797" 1159.2 16.777523177287 77.4074041604088
"5798" 1159.4 14.8327992472049 72.478787778517
"5799" 1159.6 11.0165384189429 68.5540119976913
"5800" 1159.8 6.29747586768255 66.4585651892286
"5801" 1160 4.94073300991524 67.057857017496
"5802" 1160.2 5.16439874786901 68.4410597019278
"5803" 1160.4 6.43648078929924 68.7978141951194
"5804" 1160.6 6.45012561749576 69.7303343830049
"5805" 1160.8 6.24671776100587 72.3193694990015
"5806" 1161 6.55712310568256 76.6284624464088
"5807" 1161.2 6.64381595425067 81.369346966009
"5808" 1161.4 7.07415584615991 84.9399751348638
"5809" 1161.6 10.0374393203924 86.5605934519232
"5810" 1161.8 13.4231519226304 89.5970930020915
"5811" 1162 17.0928661744711 92.7606449363157
"5812" 1162.2 18.540004410959 97.3475956208444
"5813" 1162.4 19.2509446915743 102.029846348254
"5814" 1162.6 21.1424092810907 103.659390740598
"5815" 1162.8 25.2873330057511 105.768971560116
"5816" 1163 30.5919260780911 108.082428450696
"5817" 1163.2 35.0851608721717 111.574015013455
"5818" 1163.4 37.9164071477241 116.000454730679
"5819" 1163.6 42.6109967251111 117.975258148793
"5820" 1163.8 47.9094231755486 119.296430380392
"5821" 1164 51.5963647795354 121.92449809191
"5822" 1164.2 53.7523492195047 122.816773900124
"5823" 1164.4 57.7710451373692 122.675901462486
"5824" 1164.6 62.0066454037111 122.940741645246
"5825" 1164.8 66.7352798086994 123.122647445515
"5826" 1165 71.5809991947281 123.35954711573
"5827" 1165.2 74.1978780662948 122.886533660659
"5828" 1165.4 78.2417959199626 121.418797508208
"5829" 1165.6 82.5571598408937 120.334842941605
"5830" 1165.8 86.9051927326736 117.937339368986
"5831" 1166 90.5560637708534 116.52467101997
"5832" 1166.2 94.8557302569683 114.330097383914
"5833" 1166.4 99.8400758215171 111.828559672971
"5834" 1166.6 103.673086037933 110.174272567496
"5835" 1166.8 105.978654141428 107.729957325111
"5836" 1167 109.06541628617 105.122984505339
"5837" 1167.2 108.861459202158 104.723499506806
"5838" 1167.4 107.981245879705 105.109143016548
"5839" 1167.6 107.009813866538 105.841685390991
"5840" 1167.8 106.650031598369 106.487795940842
"5841" 1168 106.364676713042 107.309155272931
"5842" 1168.2 105.866571570596 108.029436809849
"5843" 1168.4 105.218436987861 109.096850236697
"5844" 1168.6 104.05837022094 110.053336449429
"5845" 1168.8 102.919631619997 110.698745298171
"5846" 1169 101.784847215536 111.329807062335
"5847" 1169.2 99.9977571819839 112.563821757104
"5848" 1169.4 97.9505637430022 114.173097109169
"5849" 1169.6 95.7718780703829 115.408299645457
"5850" 1169.8 94.9761024311784 116.107325662697
"5851" 1170 93.3696051444102 117.496303055841
"5852" 1170.2 91.1902737125833 118.70185623643
"5853" 1170.4 88.5351746347969 119.448857218771
"5854" 1170.6 85.733064415569 120.754026579346
"5855" 1170.8 83.1395701474748 122.148738888365
"5856" 1171 80.2751196020523 122.920275333545
"5857" 1171.2 77.0271095837745 123.200337467951
"5858" 1171.4 73.3675103024011 124.155890719086
"5859" 1171.6 70.8858172749641 124.54688891278
"5860" 1171.8 69.1370167601994 124.600345697074
"5861" 1172 65.2782006025111 124.315778755117
"5862" 1172.2 60.8471582065174 124.972156723548
"5863" 1172.4 58.8137792147948 124.372881625129
"5864" 1172.6 55.9710273349293 124.288861577334
"5865" 1172.8 52.8953410381705 124.476722157723
"5866" 1173 52.9591955170144 124.330105640066
"5867" 1173.2 53.3562926850796 123.573734280201
"5868" 1173.4 52.286069796527 122.186170780911
"5869" 1173.6 49.7936592668374 120.621955153465
"5870" 1173.8 46.1839685001981 120.372943351529
"5871" 1174 43.7249671333047 121.088703023744
"5872" 1174.2 43.6085190221213 121.022637416445
"5873" 1174.4 44.1104595245611 120.989492651676
"5874" 1174.6 44.6415389601499 121.076424059466
"5875" 1174.8 44.6624669817844 120.863512325951
"5876" 1175 44.4921409644211 120.829809600306
"5877" 1175.2 44.78679064739 120.769741210438
"5878" 1175.4 44.9084813765051 120.720679079365
"5879" 1175.6 45.1120105617288 120.869825821692
"5880" 1175.8 45.8231672585864 120.778677089773
"5881" 1176 46.5018491480121 120.994621327317
"5882" 1176.2 47.2145422548511 120.993387360246
"5883" 1176.4 48.1804299802111 121.316648171556
"5884" 1176.6 48.7988143205091 121.575050162598
"5885" 1176.8 49.2589943238042 121.900815895585
"5886" 1177 50.2136268214479 122.17912741019
"5887" 1177.2 51.3439772815544 122.402870346238
"5888" 1177.4 51.9544789513758 122.817180106692
"5889" 1177.6 53.3422422801208 123.382999037816
"5890" 1177.8 53.9743817293464 123.565575086809
"5891" 1178 55.4789595945072 123.94457385806
"5892" 1178.2 56.5074775094101 124.289997179125
"5893" 1178.4 57.7354483386111 124.290582723798
"5894" 1178.6 59.1873533021213 124.623255747486
"5895" 1178.8 60.6473921127811 124.627150456056
"5896" 1179 62.345613446287 124.464899464969
"5897" 1179.2 64.6923009654589 125.012726604486
"5898" 1179.4 67.0738662379427 124.828240409065
"5899" 1179.6 69.3946079680342 124.956552923188
"5900" 1179.8 70.7903587315817 124.718714290868
"5901" 1180 72.4611559794683 124.559668668792
"5902" 1180.2 73.5642894888636 124.195223419496
"5903" 1180.4 75.6906192968285 123.49717696529
"5904" 1180.6 77.8746825115686 123.115092003358
"5905" 1180.8 79.1607569558101 123.072934860398
"5906" 1181 77.3550427599861 122.651559533923
"5907" 1181.2 76.7932793873452 122.215994386667
"5908" 1181.4 77.58318867867 121.969508241456
"5909" 1181.6 79.2874673288011 121.939801542756
"5910" 1181.8 78.0091285955091 121.718121089659
"5911" 1182 77.0348218779725 121.8429736891
"5912" 1182.2 76.7795746026881 121.559917660697
"5913" 1182.4 76.1240366583969 121.770845375743
"5914" 1182.6 75.6492531374826 122.056457337543
"5915" 1182.8 75.0590333769899 122.172343182728
"5916" 1183 74.0479827684142 122.431990420728
"5917" 1183.2 73.1104595367811 122.675901462486
"5918" 1183.4 71.612806399899 123.348623851849
"5919" 1183.6 70.3548339977336 123.903926919761
"5920" 1183.8 69.1258641779032 123.813464856694
"5921" 1184 67.6404605759887 124.007255922639
"5922" 1184.2 65.481367874307 124.563028295372
"5923" 1184.4 63.4993520760499 124.659023479251
"5924" 1184.6 60.5635533861953 125.020925990949
"5925" 1184.8 58.1049957689329 124.858480720525
"5926" 1185 56.1306484542398 124.549988952605
"5927" 1185.2 53.2308258357844 124.160518095605
"5928" 1185.4 51.7153600258735 124.326332420862
"5929" 1185.6 51.4542761840523 124.195601473133
"5930" 1185.8 50.3846776688687 123.163723546001
"5931" 1186 47.8052662159172 122.433475724965
"5932" 1186.2 44.2250924417503 122.101733085671
"5933" 1186.4 41.0993870622993 121.534481921179
"5934" 1186.6 40.8524767950202 121.432741959334
"5935" 1186.8 41.0219556285511 121.203701623026
"5936" 1187 40.2190948962627 121.003930611728
"5937" 1187.2 39.9164942654581 120.990843877098
"5938" 1187.4 39.3362621723764 120.859695527292
"5939" 1187.6 39.3185626762452 121.12203319796
"5940" 1187.8 39.3875038873877 121.22160070922
"5941" 1188 39.1181889330792 120.997862131794
"5942" 1188.2 38.3511592266736 120.748832117954
"5943" 1188.4 37.8421424538445 120.633343190219
"5944" 1188.6 37.5297606605297 121.077259456428
"5945" 1188.8 36.8538185440727 121.24284843737
"5946" 1189 34.7891236803611 119.746756058798
"5947" 1189.2 33.0792099616901 118.235933692686
"5948" 1189.4 32.0433541385111 117.067521121686
"5949" 1189.6 31.635376510292 116.630816565007
"5950" 1189.8 32.2494491336736 116.172549548204
"5951" 1190 32.673208083595 116.461119185195
"5952" 1190.2 33.1003696686918 116.766832868647
"5953" 1190.4 33.9209282282986 117.052915964548
"5954" 1190.6 34.5164271610699 117.215279137537
"5955" 1190.8 34.8373157813536 117.620648419607
"5956" 1191 35.0251666239975 118.391722035486
"5957" 1191.2 35.0562607425342 119.095765507755
"5958" 1191.4 35.261452553017 119.422674304015
"5959" 1191.6 35.4499259010711 119.648414667406
"5960" 1191.8 35.441847987 119.646683685819
"5961" 1192 36.0129022065229 120.077901745792
"5962" 1192.2 36.4878724269152 120.443470570816
"5963" 1192.4 36.9975363296546 120.313676047203
"5964" 1192.6 38.276687385824 120.535739822535
"5965" 1192.8 39.5857129975051 121.070809445758
"5966" 1193 41.8706164821012 121.468927420496
"5967" 1193.2 44.3925366848537 121.68487165804
"5968" 1193.4 47.0081227006411 122.664217336776
"5969" 1193.6 48.299518184563 123.129035824957
"5970" 1193.8 50.6496752135911 123.824840490636
"5971" 1194 52.1374538873311 123.672946856406
"5972" 1194.2 54.9715718183216 123.877111579338
"5973" 1194.4 58.3885406260295 124.110584925516
"5974" 1194.6 60.006036940305 124.595436400557
"5975" 1194.8 60.8460222498511 124.553150993226
"5976" 1195 61.639430024254 124.797590321571
"5977" 1195.2 62.7940706413289 124.943315956704
"5978" 1195.4 63.9768599346655 124.970392815681
"5979" 1195.6 66.0727211507911 124.845254135976
"5980" 1195.8 65.6222331928611 124.254069830954
"5981" 1196 66.1061543794145 124.229408813441
"5982" 1196.2 66.2997502045174 124.067448378642
"5983" 1196.4 66.5309985258611 124.067448378642
"5984" 1196.6 66.7581898591112 123.903324769395
"5985" 1196.8 67.1476607161111 123.688525690686
"5986" 1197 67.3707950612674 123.726661378767
"5987" 1197.2 67.7017532755544 123.735904619682
"5988" 1197.4 67.7318670016111 123.779402223986
"5989" 1197.6 67.8282097925532 123.832014953791
"5990" 1197.8 68.0487893656405 123.955045943809
"5991" 1198 67.9571491639935 123.97031931075
"5992" 1198.2 67.8928982213323 123.975385956515
"5993" 1198.4 67.8131643164218 124.101440424515
"5994" 1198.6 67.5087326564549 124.095847295298
"5995" 1198.8 67.4913114722876 124.191783131397
"5996" 1199 67.3657643960311 124.077996547686
"5997" 1199.2 67.4475532760011 124.015681210566
"5998" 1199.4 67.5410656221717 123.773501150395
"5999" 1199.6 67.8982035134549 123.682034509736
"6000" 1199.8 68.1809507448866 123.578043141455
"6001" 1200 68.7138307580898 123.29739751089
"6002" 1200.2 69.2400307457388 123.023939249592
"6003" 1200.4 70.2236856479274 122.954094931771
"6004" 1200.6 72.0348917926595 123.22032309055
"6005" 1200.8 72.8157851301208 123.216623137738
"6006" 1201 72.546795929817 122.893546941397
"6007" 1201.2 72.881314157307 122.816432184084
"6008" 1201.4 73.7686652851111 122.938119465218
"6009" 1201.6 74.0007741796869 123.454843176486
"6010" 1201.8 73.7416722554181 123.558959148159
"6011" 1202 72.6957112574935 123.31356453228
"6012" 1202.2 71.953655466082 123.296029817321
"6013" 1202.4 71.2390327881606 123.427850146793
"6014" 1202.6 70.4080881761397 123.862860264771
"6015" 1202.8 68.71688795548 124.366129356457
"6016" 1203 66.7618991053683 124.927413940571
"6017" 1203.2 66.7379049186424 124.570514902267
"6018" 1203.4 66.3219824992711 124.724518170306
"6019" 1203.6 66.0952607408132 124.805561255018
"6020" 1203.8 66.0248245219941 124.867710859858
"6021" 1204 65.8600223725601 124.972984680302
"6022" 1204.2 65.6055134843536 125.056001144152
"6023" 1204.4 65.3163987057938 125.319809395582
"6024" 1204.6 65.2077249236254 125.569113543057
"6025" 1204.8 65.2152860794573 125.537014296601
"6026" 1205 65.2227759036304 125.432156758178
"6027" 1205.2 65.0383482529527 125.340499107902
"6028" 1205.4 64.757378789817 125.364014044133
"6029" 1205.6 64.472507354899 125.520218933304
"6030" 1205.8 64.1656515281717 125.602833963577
"6031" 1206 63.7928127399725 126.00761255603
"6032" 1206.2 64.0089838096994 126.078043948633
"6033" 1206.4 63.9860737592876 126.03986053128
"6034" 1206.6 63.8142483811994 126.211685909368
"6035" 1206.8 64.1971239206566 125.960832428092
"6036" 1207 64.3627346956273 125.582275384615
"6037" 1207.2 64.3124803914982 125.171865234228
"6038" 1207.4 64.3348156377778 125.056001144152
"6039" 1207.6 63.7365807927155 124.862930121024
"6040" 1207.8 62.8472533367361 124.655711652236
"6041" 1208 60.7136021584711 124.331152604736
"6042" 1208.2 57.9970626011414 123.899390720334
"6043" 1208.4 54.6927926785743 123.72542292977
"6044" 1208.6 51.9582972931111 123.74791035601
"6045" 1208.8 48.8976071239596 123.033899927001
"6046" 1209 45.5380508978225 122.26233962464
"6047" 1209.2 42.555358031254 120.641114944282
"6048" 1209.4 38.3147718076884 119.210815384228
"6049" 1209.6 34.9919730850486 118.042821059423
"6050" 1209.8 32.4847544431112 116.290939837122
"6051" 1210 29.4961617444989 114.715594048496
"6052" 1210.2 27.2765363161699 112.969676771368
"6053" 1210.4 24.3277468313358 111.153690603149
"6054" 1210.6 22.2496278354982 108.772210653453
"6055" 1210.8 19.8211673699626 106.30270088009
"6056" 1211 16.7587867282445 103.894751247152
"6057" 1211.2 14.3916694084778 100.696762765786
"6058" 1211.4 11.9882640409906 97.318063977811
"6059" 1211.6 9.68572966026497 93.7851530188703
"6060" 1211.8 7.19349066667363 90.5384702778451
"6061" 1212 6.22403279179112 87.0367215746057
"6062" 1212.2 5.3447852500585 83.6878188301699
"6063" 1212.4 3.26680348464055 79.5362765371328
"6064" 1212.6 2.21456865561932 76.686416495748
"6065" 1212.8 2.74500322187675 76.9617596221107
"6066" 1213 2.71896533927508 76.7758032498136
"6067" 1213.2 2.71333808599248 76.9757871741637
"6068" 1213.4 3.09946050771983 77.3279468952683
"6069" 1213.6 3.44920273214959 77.6620581822934
"6070" 1213.8 3.52142168718429 78.0292422454125
"6071" 1214 3.9388316300523 78.2258216535798
"6072" 1214.2 4.31445575328696 78.550137334244
"6073" 1214.4 4.55792367413386 78.8781332707584
"6074" 1214.6 4.78524470130893 79.1964021628923
"6075" 1214.8 4.91699117371982 79.8256404347248
"6076" 1215 5.01473399749087 80.529238722068
"6077" 1215.2 5.17968949559763 81.928828828783
"6078" 1215.4 5.75237793945894 83.7796163090509
"6079" 1215.6 6.2582894757724 85.8897508400341
"6080" 1215.8 6.78675916942021 87.8642881349948
"6081" 1216 7.27733508727779 89.7439767761524
"6082" 1216.2 8.29861422341112 91.4273563691857
"6083" 1216.4 8.84243093855557 94.6051500653746
"6084" 1216.6 9.7456482536496 95.4848437845473
"6085" 1216.8 11.1141116122402 97.1341513889051
"6086" 1217 13.8647328329196 98.5452815564431
"6087" 1217.2 15.8075248248302 101.114969862048
"6088" 1217.4 17.6221884058697 103.529155998244
"6089" 1217.6 19.4850827272445 105.842105532152
"6090" 1217.8 21.8392176851111 108.533781899419
"6091" 1218 24.369268678646 111.204626104567
"6092" 1218.2 26.4976758434835 112.296917454135
"6093" 1218.4 29.1221941727745 113.31317630609
"6094" 1218.6 31.9448938492497 114.979031852862
"6095" 1218.8 34.4731056604269 117.579982775633
"6096" 1219 37.1269323346263 119.139191357001
"6097" 1219.2 39.1137073969479 120.895463259057
"6098" 1219.4 41.3356705855229 121.190566527456
"6099" 1219.6 44.3995376509461 122.218367737272
"6100" 1219.8 49.2563432226736 123.369646426517
"6101" 1220 53.1225665571218 123.483846325411
"6102" 1220.2 57.6980748725354 124.265257282971
"6103" 1220.4 61.4000150385657 124.721606974001
"6104" 1220.6 65.6851579061519 124.607358977812
"6105" 1220.8 69.2636518670286 124.743710651713
"6106" 1221 71.6521468905051 124.308531822637
"6107" 1221.2 74.6380901275051 123.860050229728
"6108" 1221.4 78.0979413376585 122.040449011591
"6109" 1221.6 81.9598523618059 119.802016507149
"6110" 1221.8 85.7585046785627 118.521545654486
"6111" 1222 88.6659255653611 118.472861797361
"6112" 1222.2 91.0338682242864 117.528461888527
"6113" 1222.4 90.477350665121 117.292720112268
"6114" 1222.6 90.2861243304811 117.231098881626
"6115" 1222.8 90.8886315584015 116.461119185195
"6116" 1223 93.6354973338464 115.138494877015
"6117" 1223.2 97.5836626881405 113.912807179986
"6118" 1223.4 100.457059357359 112.013654733723
"6119" 1223.6 103.429543884876 109.414800615809
"6120" 1223.8 107.738313432651 106.766016954036
"6121" 1224 110.738722730054 103.246869567571
"6122" 1224.2 114.084358856438 100.672617999261
"6123" 1224.4 114.826901424924 99.2603311533175
"6124" 1224.6 115.895181346582 97.1018968235146
"6125" 1224.8 118.554207628472 93.7288406371246
"6126" 1225 120.705467422997 89.7155392215143
"6127" 1225.2 122.727653199001 84.7185719770637
"6128" 1225.4 123.985393948212 80.6666458134123
"6129" 1225.6 125.682191120517 75.0575778141838
"6130" 1225.8 126.41574900125 70.8798836931246
"6131" 1226 125.961505035198 66.232586494178
"6132" 1226.2 126.893919430763 61.5325500406142
"6133" 1226.4 126.643079034948 58.443169354178
"6134" 1226.6 126.178066870505 53.5389232713948
"6135" 1226.8 124.352111401328 49.2018568640989
"6136" 1227 122.255858908062 44.9899620058322
"6137" 1227.2 118.577287382961 42.7954286917857
"6138" 1227.4 116.028143904839 40.9891157948061
"6139" 1227.6 113.537534493381 39.0798767160057
"6140" 1227.8 110.375107501376 38.0423568996916
"6141" 1228 105.745845440049 37.9091922316732
"6142" 1228.2 101.358151347141 39.7697515592736
"6143" 1228.4 98.3469232511305 42.5205303296119
"6144" 1228.6 95.2842001984476 45.9683422062427
"6145" 1228.8 93.837869445817 49.653934116721
"6146" 1229 93.5226271521511 54.3237660589857
"6147" 1229.2 93.7538659276405 59.2570635809857
"6148" 1229.4 94.4257457879364 64.0851157419517
"6149" 1229.6 93.3113665115877 66.8177727566726
"6150" 1229.8 91.4138588341945 68.5394523394857
"6151" 1230 87.9639507111968 71.6663469342571
"6152" 1230.2 84.9990038497992 74.5744640594215
"6153" 1230.4 82.3672743027616 78.2270672485537
"6154" 1230.6 80.830283348899 83.0954338637281
"6155" 1230.8 80.7706739533503 88.3558988788009
"6156" 1231 81.1056667831414 93.512795776213
"6157" 1231.2 80.4840870315657 98.5719828681524
"6158" 1231.4 77.8377084291969 102.916746650686
"6159" 1231.6 74.3879239477411 106.076653537146
"6160" 1231.8 69.8928630673927 108.216323237554
"6161" 1232 64.8764306658164 109.151013491507
"6162" 1232.2 60.11710947274 108.610783812269
"6163" 1232.4 56.8004686210054 107.138261215438
"6164" 1232.6 54.9900606309346 104.916794051633
"6165" 1232.8 51.3597420813006 103.522134684549
"6166" 1233 45.9012140691424 104.330201302548
"6167" 1233.2 40.9366735563586 105.912593957589
"6168" 1233.4 36.3556178586009 107.780628278445
"6169" 1233.6 31.4475320555216 108.736944475117
"6170" 1233.8 27.6046846049011 110.769777363996
"6171" 1234 29.3443894277217 110.631002748107
"6172" 1234.2 31.2860496943445 112.142878507619
"6173" 1234.4 34.2042268436962 112.947416651464
"6174" 1234.6 37.6884063057091 114.155724570176
"6175" 1234.8 42.4162612966111 116.368858094537
"6176" 1235 47.0518111706872 119.31459863142
"6177" 1235.2 51.482732878248 121.839564043244
"6178" 1235.4 53.5694767331217 122.327427537801
"6179" 1235.6 57.3711473669274 120.947127760496
"6180" 1235.8 62.4084153404059 119.785617734223
"6181" 1236 67.4218799929785 120.521889171731
"6182" 1236.2 72.1635732683839 122.310034899849
"6183" 1236.4 75.0518692665953 121.540286437338
"6184" 1236.6 78.6370509976111 118.768210530586
"6185" 1236.8 82.6756944495459 114.873784185844
"6186" 1237 87.0309593635799 111.559754085611
"6187" 1237.2 91.9545697915601 109.88695026018
"6188" 1237.4 97.4145592962398 109.187098910149
"6189" 1237.6 102.642446489499 110.091833383884
"6190" 1237.8 104.091753437254 107.999208861455
"6191" 1238 107.178323750933 104.077704003961
"6192" 1238.2 108.910620712221 98.5287083284857
"6193" 1238.4 109.510405832001 93.1423263761757
"6194" 1238.6 109.715668542081 87.3034641232679
"6195" 1238.8 110.062003479082 81.6440011750151
"6196" 1239 110.25445577541 76.3128088255888
"6197" 1239.2 110.674103755785 70.4991057041805
"6198" 1239.4 111.197208047717 65.0106103321221
"6199" 1239.6 113.512558334753 59.9460815955866
"6200" 1239.8 117.302043319877 55.2756037141773
"6201" 1240 121.480665224887 51.541051384439
"6202" 1240.2 123.457728145797 51.0800302071143
"6203" 1240.4 123.609366539814 51.7150825465055
"6204" 1240.6 122.108148178659 50.3204156183489
"6205" 1240.8 119.390741613497 46.4128802853669
"6206" 1241 115.823569456274 42.436956535649
"6207" 1241.2 111.263743129888 39.6807962169226
"6208" 1241.4 105.831280836376 36.9121277460445
"6209" 1241.6 101.202018775049 33.3126247214545
"6210" 1241.8 96.5276454634676 29.30315560706
"6211" 1242 90.8306360609596 25.8196135903645
"6212" 1242.2 84.9322111367448 23.2412923674164
"6213" 1242.4 78.5571069795953 22.8524709667699
"6214" 1242.6 72.5192736250319 24.1166377588917
"6215" 1242.8 66.086551340407 25.2326775565367
"6216" 1243 60.3319207186111 27.7481075813386
"6217" 1243.2 55.1695226924935 30.8906028294857
"6218" 1243.4 49.4681697925047 32.2689429546134
"6219" 1243.6 43.5308108767494 33.7232437078793
"6220" 1243.8 38.3427140677846 37.7553578668122
"6221" 1244 34.2946484256405 42.7121888419563
"6222" 1244.2 30.4439271524311 47.4262371815157
"6223" 1244.4 27.9355742268122 53.0449364924445
"6224" 1244.6 26.7656823850585 59.2905444090436
"6225" 1244.8 24.2105703853558 65.4029689485389
"6226" 1245 20.993356579874 70.9204442797022
"6227" 1245.2 18.1586511670699 77.2041751168671
"6228" 1245.4 16.071339755254 82.9300030863939
"6229" 1245.6 12.7181444135864 88.0014267481887
"6230" 1245.8 12.5382826953254 89.5510076553939
"6231" 1246 15.6994071821872 91.4293319459966
"6232" 1246.2 18.81856912422 93.1069655072778
"6233" 1246.4 23.987208472202 95.4011393253039
"6234" 1246.6 29.5295941260802 97.9746157690424
"6235" 1246.8 35.0743213114622 98.5535681704219
"6236" 1247 40.542194538466 98.9139913268083
"6237" 1247.2 44.9883917480486 99.2183963044232
"6238" 1247.4 49.7057905840699 101.588262895847
"6239" 1247.6 55.1007925412582 103.209995295956
"6240" 1247.8 57.7521781864204 106.583126257785
"6241" 1248 59.5356263426656 110.297669274664
"6242" 1248.2 59.1930135155657 111.664498141849
"6243" 1248.4 59.7399250159711 112.417239089106
"6244" 1248.6 62.4467474721211 115.903003259256
"6245" 1248.8 66.98662949639 117.863689431284
"6246" 1249 71.4593784865354 117.659988910213
"6247" 1249.2 76.4498646585638 115.98930180178
"6248" 1249.4 81.8277160953419 114.847965226738
"6249" 1249.6 86.1072626414101 112.099960871372
"6250" 1249.8 91.3624151212234 110.336034003455
"6251" 1250 96.7755519924307 108.418055965506
"6252" 1250.2 102.295418464152 108.889427963169
"6253" 1250.4 103.248909857042 108.936449348713
"6254" 1250.6 103.664448268431 106.699806908346
"6255" 1250.8 104.289386714392 102.703349076954
"6256" 1251 105.459293965216 97.6800718295489
"6257" 1251.2 106.767468805475 92.2460319786978
"6258" 1251.4 109.22185708348 86.9504581912624
"6259" 1251.6 112.745710281803 82.7738631804184
"6260" 1251.8 117.075660856528 79.0154971504579
"6261" 1252 122.257786981611 77.0084563830265
"6262" 1252.2 123.104137113169 76.7632792815242
"6263" 1252.4 122.380678271441 74.7520796992041
"6264" 1252.6 120.769857057053 71.0842473565828
"6265" 1252.8 119.164930176023 65.5458724190151
"6266" 1253 117.071897853079 60.3859646157683
"6267" 1253.2 115.028971832748 54.8804340010615
"6268" 1253.4 114.013987175111 48.983294459213
"6269" 1253.6 112.910486413611 43.6366857429057
"6270" 1253.8 110.333105742288 38.3707342889269
"6271" 1254 108.478780146838 32.99531907691
"6272" 1254.2 107.465384239784 27.9258807609761
"6273" 1254.4 108.884099601483 23.3830884050286
"6274" 1254.6 109.915101458866 23.5059993378221
"6275" 1254.8 110.3458575628 24.2757220160989
"6276" 1255 110.874616024747 24.823118963313
"6277" 1255.2 111.594657303279 25.5338619146726
"6278" 1255.4 113.850780339797 27.2926339600571
"6279" 1255.6 116.166462778131 29.0587915653957
"6280" 1255.8 118.019106486504 31.7726754557754
"6281" 1256 120.089228374917 34.708425566874
"6282" 1256.2 121.349628301036 37.6438576271866
"6283" 1256.4 122.694523719315 40.5353633400488
"6284" 1256.6 124.226778536444 44.8574605069024
"6285" 1256.8 125.352689327415 49.0972062547804
"6286" 1257 126.920414505507 53.4162254771084
"6287" 1257.2 127.219073999451 58.1166405058252
"6288" 1257.4 127.726458051689 62.7688520270545
"6289" 1257.6 127.699757047148 66.5814761220221
"6290" 1257.8 126.965381973331 71.2228708129444
"6291" 1258 125.843209871052 75.1337285163386
"6292" 1258.2 125.015022254298 79.936024799925
"6293" 1258.4 123.628283487847 84.0484758054951
"6294" 1258.6 121.799798103472 88.4096784697635
"6295" 1258.8 119.557210756187 93.0650935703819
"6296" 1259 117.374704255639 97.1324920486744
"6297" 1259.2 113.768071281428 100.595899800255
"6298" 1259.4 110.691237379385 105.010091269505
"6299" 1259.6 106.822729326391 108.633111123177
"6300" 1259.8 102.71690571241 111.250209685635
"6301" 1260 97.85455282125 113.28172014318
"6302" 1260.2 94.2934013219655 116.005740377554
"6303" 1260.4 90.2982666571994 118.18553158178
"6304" 1260.6 88.6842422640814 118.900733452555
"6305" 1260.8 87.4420238668853 117.50808385455
"6306" 1261 84.1023431322524 117.506945849475
"6307" 1261.2 79.9399715449977 118.427858506754
"6308" 1261.4 75.9107549986111 120.270107522892
"6309" 1261.6 73.6011928166011 123.026425233786
"6310" 1261.8 74.4056124158299 122.582590736329
"6311" 1262 74.1256802373611 122.404083260204
"6312" 1262.2 73.4765621423611 122.675901462486
"6313" 1262.4 72.4510936624941 121.87209990655
"6314" 1262.6 69.5615686318924 120.326905356204
"6315" 1262.8 65.3784686316537 119.601567676379
"6316" 1263 60.1813520883276 119.768923107146
"6317" 1263.2 55.1403570609409 120.554528283933
"6318" 1263.4 50.031441474269 120.970429078149
"6319" 1263.6 45.5143249318384 118.619896881001
"6320" 1263.8 40.7187191269596 116.357818671152
"6321" 1264 35.1946516691848 114.718396899991
"6322" 1264.2 30.0052518584478 113.752777075377
"6323" 1264.4 29.7785342614823 112.132082179166
"6324" 1264.6 28.511364891899 108.108117791061
"6325" 1264.8 26.4320593899376 103.206332804904
"6326" 1265 23.8271418510486 98.5976771260795
"6327" 1265.2 19.8446548113839 95.0431408607888
"6328" 1265.4 15.2356121578328 93.0439950226919
"6329" 1265.6 11.6993097590059 93.5557804385804
"6330" 1265.8 12.5369054999329 92.8563159458422
"6331" 1266 12.4513472361736 89.6195624746107
"6332" 1266.2 11.5722192688269 85.2293034852436
"6333" 1266.4 9.26993093647478 80.6956639367585
"6334" 1266.6 5.33944710782987 77.9678926693607
"6335" 1266.8 4.95603786833465 77.3369116976034
"6336" 1267 6.27642902094259 74.5828147385531
"6337" 1267.2 7.20580481876994 69.698700890321
"6338" 1267.4 8.05627680127779 64.1860336490191
"6339" 1267.6 8.16636532801224 58.5244874452
"6340" 1267.8 6.12782665729006 53.7190613073278
"6341" 1268 3.71954971896826 50.76752620995
"6342" 1268.2 4.46549639358787 51.3710335152183
"6343" 1268.4 6.22525466114642 49.6249147195328
"6344" 1268.6 9.64248943823484 46.9619638289909
"6345" 1268.8 12.9953148234376 44.1498334679653
"6346" 1269 16.9234244712909 39.5129333003734
"6347" 1269.2 21.119663371292 35.5794452391134
"6348" 1269.4 24.4798853396643 31.2082563653368
"6349" 1269.6 27.500356134909 28.4861036733261
"6350" 1269.8 32.0444830395459 26.9338047025727
"6351" 1270 38.7501551861546 27.3952430005401
"6352" 1270.2 43.7317189870907 29.4532699048429
"6353" 1270.4 47.4209618090611 31.9486653243357
"6354" 1270.6 50.5355364073356 34.6793329349959
"6355" 1270.8 52.8355902336263 38.1213850028797
"6356" 1271 55.4946926746711 42.1489070691657
"6357" 1271.2 58.0963579994311 44.6726782225257
"6358" 1271.4 59.0631898965657 44.6283021491221
"6359" 1271.6 59.1182665834142 45.3128266856675
"6360" 1271.8 59.3943800473792 48.3391649006507
"6361" 1272 60.1371852901111 52.4266013174135
"6362" 1272.2 59.8240025391214 57.1765397074239
"6363" 1272.4 60.408287553317 61.9489945043681
"6364" 1272.6 61.3934197210229 64.7707490467504
"6365" 1272.8 61.1295869930438 69.0113112623896
"6366" 1273 61.1733247398658 73.6907555613159
"6367" 1273.2 61.0790688932642 77.7436819804245
"6368" 1273.4 60.276282024754 82.3100290691286
"6369" 1273.6 58.3980629484577 86.9756916198521
"6370" 1273.8 56.1274900861397 91.5516161188
"6371" 1274 53.3344276545111 96.2289756490571
"6372" 1274.2 50.288066502515 100.502276998092
"6373" 1274.4 48.1165265094995 105.573215188592
"6374" 1274.6 44.7048845998735 109.002003849397
"6375" 1274.8 41.0855692018611 109.275669788829
"6376" 1275 36.3628897851537 108.344202586284
"6377" 1275.2 30.9421443820523 106.764871451515
"6378" 1275.4 25.4314372228411 103.922879697936
"6379" 1275.6 20.4073395343758 100.624977941162
"6380" 1275.8 16.2262553342288 97.2190171132798
"6381" 1276 13.3051518625451 94.3327109823159
"6382" 1276.2 11.3746053323132 93.2418486100602
"6383" 1276.4 12.4659523933111 94.2199307420962
"6384" 1276.6 13.8757512976606 95.053429912178
"6385" 1276.8 15.0794361440766 97.5393628181754
"6386" 1277 17.2488238524263 100.556496812214
"6387" 1277.2 20.7433536070817 103.427640774868
"6388" 1277.4 24.3098816095854 107.350022481362
"6389" 1277.6 27.992605141014 110.897243991078
"6390" 1277.8 32.0054056960342 113.953466225497
"6391" 1278 36.7074384716374 113.869760401054
"6392" 1278.2 41.7981879800677 115.081219750986
"6393" 1278.4 44.4629703920703 117.620728706322
"6394" 1278.6 46.9667116156417 121.821450092537
"6395" 1278.8 50.1579881275907 121.499540506649
"6396" 1279 55.0221347015111 121.356028002652
"6397" 1279.2 60.3609238675367 120.956429061901
"6398" 1279.4 65.9792481451111 121.365494308204
"6399" 1279.6 71.0985815747503 121.828701969424
"6400" 1279.8 74.8293518743877 122.133128246879
"6401" 1280 78.6005381047674 119.069239047142
"6402" 1280.2 82.9127636668503 116.406267340562
"6403" 1280.4 87.1375806574145 115.284707333576
"6404" 1280.6 90.8688701002674 115.896674357829
"6405" 1280.8 91.9774316407297 114.340422089991
"6406" 1281 96.3190279054111 113.351969145906
"6407" 1281.2 99.6123035943131 110.269007719784
"6408" 1281.4 103.292940761162 106.910280138822
"6409" 1281.6 106.039669729263 102.942711374486
"6410" 1281.8 110.375216596854 99.7861428096572
"6411" 1282 115.754358520385 97.6248419999763
"6412" 1282.2 116.73241507599 95.4050733743645
"6413" 1282.4 117.466560589838 90.6511091076555
"6414" 1282.6 119.470636161205 85.5301184761107
"6415" 1282.8 121.92210019534 80.6946523241429
"6416" 1283 124.810984821944 77.2376348124857
"6417" 1283.2 124.870950969768 72.9720016167714
"6418" 1283.4 124.800582288371 67.2624373179761
"6419" 1283.6 124.239270156142 61.6775379620321
"6420" 1283.8 124.967067263558 56.1217601609614
"6421" 1284 125.178818409111 52.0785811186328
"6422" 1284.2 122.478736794717 47.2309025670819
"6423" 1284.4 119.718589727641 42.2921712510739
"6424" 1284.6 115.977569412486 37.4042532520049
"6425" 1284.8 111.329692935199 33.8727277247504
"6426" 1285 107.228793911493 31.9711935405739
"6427" 1285.2 104.271862198812 28.0184225575888
"6428" 1285.4 103.10607005029 22.676184157812
"6429" 1285.6 103.291291096385 17.6951342341461
"6430" 1285.8 103.967353716083 17.7686193015046
"6431" 1286 104.514817467904 16.8463817061555
"6432" 1286.2 104.326338200544 17.6170149733506
"6433" 1286.4 103.430912724366 16.7949421590046
"6434" 1286.6 102.10928735516 14.9210372690003
"6435" 1286.8 99.0951907337653 13.1763520126633
"6436" 1287 94.9891550859266 10.731389603408
"6437" 1287.2 90.1476081735133 7.74813161644223
"6438" 1287.4 85.7429849669935 4.56313656463277
"6439" 1287.6 83.1761933052245 4.7545653879187
"6440" 1287.8 78.2052463518068 4.7381992324531
"6441" 1288 72.6781468855111 5.06349206562571
"6442" 1288.2 67.6285379987335 3.17590963459795
"6443" 1288.4 63.4647032916645 0.896305146543962
"6444" 1288.6 59.826437265909 2.10566807206018
"6445" 1288.8 54.1144400787709 3.79895648105272
"6446" 1289 47.9558627413877 5.0888491044006
"6447" 1289.2 42.9396127607049 4.62971889864196
"6448" 1289.4 38.2304533747297 7.19979994372283
"6449" 1289.6 33.8876443667948 11.5376104828429
"6450" 1289.8 29.6942158285235 15.8564923941558
"6451" 1290 24.8697877911424 19.8799371430482
"6452" 1290.2 19.7552069590585 23.3034372222436
"6453" 1290.4 14.9834257200473 27.6657288894325
"6454" 1290.6 11.8721140328531 32.7500120822599
"6455" 1290.8 12.1403722611673 38.0819561066767
"6456" 1291 13.1754462918461 43.6977810508351
"6457" 1291.2 15.9636519606918 48.3874763837438
"6458" 1291.4 20.8290276497674 52.2222462264232
"6459" 1291.6 25.9086888191496 55.2562491685338
"6460" 1291.8 29.3387374234606 57.6267058025731
"6461" 1292 33.2868330397052 59.0456181817233
"6462" 1292.2 37.1700888528211 61.7860276791057
"6463" 1292.4 40.3520657545111 66.2883107860257
"6464" 1292.6 44.7010284527745 69.5073452613372
"6465" 1292.8 49.4508468232826 71.0357750705429
"6466" 1293 54.1576621326405 71.0290111508975
"6467" 1293.2 58.7167621645817 72.113420203721
"6468" 1293.4 64.132867786 71.904047798569
"6469" 1293.6 69.064165824319 71.9752794047035
"6470" 1293.8 73.2505955602338 72.8971168338442
"6471" 1294 78.0899371746826 72.6492971924
"6472" 1294.2 83.3947047997876 70.9717360248681
"6473" 1294.4 87.9305674948826 70.7983833100857
"6474" 1294.6 91.8570146154036 72.129197879948
"6475" 1294.8 94.9707168909397 75.946817115
"6476" 1295 98.6590688618268 80.4808432027334
"6477" 1295.2 101.394627238917 84.8972283334857
"6478" 1295.4 103.116221671625 90.7355819422286
"6479" 1295.6 103.169896646876 96.5546256513387
"6480" 1295.8 102.365267906657 101.723156165698
"6481" 1296 99.3338348402276 105.958904775136
"6482" 1296.2 96.7961297052361 109.954435104515
"6483" 1296.4 96.4512857172674 110.805154300173
"6484" 1296.6 96.8326425980799 108.934882788954
"6485" 1296.8 98.9569439791688 108.523878687457
"6486" 1297 102.034305566537 107.039060884635
"6487" 1297.2 105.465298566414 103.753125480971
"6488" 1297.4 108.973776084523 100.243143767633
"6489" 1297.6 111.486244946346 95.6038585592504
"6490" 1297.8 114.29610388563 90.574515056678
"6491" 1298 118.00731176339 86.1293044099569
"6492" 1298.2 122.348663514911 83.0129312348571
"6493" 1298.4 121.597850251694 80.4147072663468
"6494" 1298.6 120.302796013141 75.5995662080445
"6495" 1298.8 118.183616350052 70.1546108935151
"6496" 1299 117.271032675317 63.9765339658092
"6497" 1299.2 118.642649076289 58.3862170277926
"6498" 1299.4 122.227415401019 54.6578534454949
"6499" 1299.6 125.02160081546 52.6175978551554
"6500" 1299.8 123.723814075413 51.6452353537687
"6501" 1300 123.779748340276 48.510062732408
"6502" 1300.2 123.28654081096 45.8714616522736
"6503" 1300.4 121.412595070286 41.6298267352177
"6504" 1300.6 118.293124908169 37.5179095159129
"6505" 1300.8 114.58983847523 33.7724300948124
"6506" 1301 112.09876744927 29.1219166934065
"6507" 1301.2 110.321226456889 23.8188218056246
"6508" 1301.4 107.797726830052 20.5619884355151
"6509" 1301.6 102.947507167626 19.8713314107281
"6510" 1301.8 97.5345015382986 19.4174405003607
"6511" 1302 92.2287890684274 19.4184340484653
"6512" 1302.2 86.2844735543299 20.2369520952982
"6513" 1302.4 80.8995956153379 21.5740851814548
"6514" 1302.6 76.2573840613411 23.7931455787557
"6515" 1302.8 70.8242656061911 25.4483967210057
"6516" 1303 65.0315357264111 25.5851442663524
"6517" 1303.2 59.9546208258924 24.2249713914545
"6518" 1303.4 55.1241940613983 21.3710610243966
"6519" 1303.6 51.5688264361111 17.6097679362708
"6520" 1303.8 49.3114851424785 12.4715457011592
"6521" 1304 48.4209014359552 7.33893088355911
"6522" 1304.2 48.3366198393586 5.1440362449187
"6523" 1304.4 47.6413586351485 4.30224033634552
"6524" 1304.6 45.5816665951699 5.04806596501512
"6525" 1304.8 41.1396623764445 6.01167657021299
"6526" 1305 36.698916637392 7.76011826226099
"6527" 1305.2 32.469774794765 10.6131521849088
"6528" 1305.4 27.1726931667091 12.7045890668878
"6529" 1305.6 23.6594251267606 15.8042952689909
"6530" 1305.8 21.650383330202 20.6306028794251
"6531" 1306 18.6382540791424 25.304130224392
"6532" 1306.2 15.6853104669462 30.6563849601558
"6533" 1306.4 12.9307773943829 36.4165733947466
"6534" 1306.6 11.2239731048778 41.7178926540857
"6535" 1306.8 10.4214311522348 47.6204506387641
"6536" 1307 9.47317633425849 54.1372300169489
"6537" 1307.2 7.42879597611113 60.1469835499373
"6538" 1307.4 6.04216923700474 66.3352130211453
"6539" 1307.6 7.31308362004591 72.8405652820074
"6540" 1307.8 10.3304919709941 78.3425166763155
"6541" 1308 14.286927359407 83.613564182353
"6542" 1308.2 18.9645518358254 88.3110596208633
"6543" 1308.4 24.1049814777638 92.362769708191
"6544" 1308.6 28.7685533492361 96.6543798291732
"6545" 1308.8 32.3613577359428 101.096902296426
"6546" 1309 33.5684994365024 105.534950375605
"6547" 1309.2 32.7287087161771 109.408212927321
"6548" 1309.4 31.0908587443743 112.320076359517
"6549" 1309.6 31.0801733737175 110.494578913762
"6550" 1309.8 30.6530845710814 109.522583707763
"6551" 1310 28.5900458731111 109.618987385238
"6552" 1310.2 25.3051149075051 108.969674535334
"6553" 1310.4 23.8112384577211 106.890647628276
"6554" 1310.6 20.4722513438758 104.538778219839
"6555" 1310.8 17.9302285170211 101.991104247216
"6556" 1311 14.6902637321778 99.2946676805857
"6557" 1311.2 12.7850672245305 96.853564857518
"6558" 1311.4 11.6633369605523 93.118118089574
"6559" 1311.6 9.95505762338662 87.9136403790265
"6560" 1311.8 7.39732358362629 83.4613004263645
"6561" 1312 5.72185580037039 80.9880949169302
"6562" 1312.2 6.68754499020792 77.9076922008728
"6563" 1312.4 7.95637706608984 72.7159057847623
"6564" 1312.6 7.83501826782082 67.0611382263567
"6565" 1312.8 5.35290345447747 62.3503362455748
"6566" 1313 3.19654599671113 59.655189345919
"6567" 1313.2 4.39011189389237 57.354336165017
"6568" 1313.4 4.99146222585307 52.7260979735502
"6569" 1313.6 4.84194016048148 47.2772285165968
"6570" 1313.8 5.9430367808889 44.4643834382635
"6571" 1314 8.17452699687856 39.2521496392648
"6572" 1314.2 10.3032436344405 33.4870752094857
"6573" 1314.4 12.536247133355 28.5426951834247
"6574" 1314.6 16.056961216392 22.9713620704857
"6575" 1314.8 19.3697466715242 18.8184173887792
"6576" 1315 24.5891179784748 14.8357486131524
"6577" 1315.2 29.1880213303233 10.7010630504554
"6578" 1315.4 35.2683255681405 8.13710442886806
"6579" 1315.6 41.160416492407 5.23056711489387
"6580" 1315.8 46.8180532101309 2.32169435528769
"6581" 1316 52.5560000934577 2.26385214880254
"6582" 1316.2 58.5265610168924 2.59311087557946
"6583" 1316.4 65.0572355040499 2.51221950073061
"6584" 1316.6 71.4715820672948 3.43025794937347
"6585" 1316.8 77.679434509008 4.77865636876406
"6586" 1317 84.1348845598081 5.54745878106147
"6587" 1317.2 88.8503027263877 8.74324586901762
"6588" 1317.4 93.8731509234511 12.5647007714457
"6589" 1317.6 99.2495010506566 15.7405798970918
"6590" 1317.8 104.819420276523 18.5229939488681
"6591" 1318 109.167671477841 19.6959121631157
"6592" 1318.2 108.675482599869 22.3301120736069
"6593" 1318.4 109.802356241082 28.0039364776034
"6594" 1318.6 109.931612779626 33.8148477129016
"6595" 1318.8 109.169943391174 38.8179575646732
"6596" 1319 109.013849770062 43.9488022890996
"6597" 1319.2 109.087116564943 47.9553391249709
"6598" 1319.4 111.220182894231 53.1241958194257
"6599" 1319.6 114.462697935927 58.0804582573304
"6600" 1319.8 117.445039962968 62.8605963198
"6601" 1320 120.645810379028 67.7028112392635
"6602" 1320.2 122.503961957262 72.5517370172593
"6603" 1320.4 121.054795222373 75.0912985320091
"6604" 1320.6 116.988695675852 78.1077027205915
"6605" 1320.8 111.922112257639 79.9921000873065
"6606" 1321 106.302716291208 81.127301688544
"6607" 1321.2 101.351685484329 81.7737491832877
"6608" 1321.4 96.2369743365091 82.9460927780294
"6609" 1321.6 91.1181866572452 83.680633800795
"6610" 1321.8 85.5947855783924 83.286604060267
"6611" 1322 81.2480182476936 80.8815191088838
"6612" 1322.2 76.9132818342222 77.6920174789857
"6613" 1322.4 73.5424012634254 73.3911464438286
"6614" 1322.6 69.9382383128684 69.6322395013595
"6615" 1322.8 67.3961802153397 64.5816865831143
"6616" 1323 65.7767232994711 59.5972014627657
"6617" 1323.2 65.5347006012627 53.9283941283948
"6618" 1323.4 65.5335649994719 48.3753013719187
"6619" 1323.6 65.9792481451111 42.6396403489857
"6620" 1323.8 65.9284475985459 36.4123400158661
"6621" 1324 65.2336896474254 31.0241356947429
"6622" 1324.2 64.5931900951994 24.4719703724563
"6623" 1324.4 63.96823035464 18.5036819512453
"6624" 1324.6 61.582721355515 12.2346991183799
"6625" 1324.8 60.488843442548 6.05017677849542
"6626" 1325 58.7315495607566 2.49581692474935
"6627" 1325.2 57.0889797052234 3.41436117969999
"6628" 1325.4 52.6359765842911 4.52991699153571
"6629" 1325.6 46.9328668802079 5.33210132119539
"6630" 1325.8 40.8764461042452 6.88661719273313
"6631" 1326 35.3643528007175 8.96698444644316
"6632" 1326.2 30.6257337545441 10.4480671943723
"6633" 1326.4 27.5636278853924 15.015608418642
"6634" 1326.6 23.7237540899499 20.0021702681954
"6635" 1326.8 18.951667085669 24.5579433511068
"6636" 1327 13.8262897783792 28.5604696266094
"6637" 1327.2 9.52452011139684 33.17642583545
"6638" 1327.4 7.34662912864278 38.3973660141946
"6639" 1327.6 7.09833585502022 43.8744399978834
"6640" 1327.8 9.43968096828134 49.4636669604644
"6641" 1328 10.7673283601679 55.0053400587357
"6642" 1328.2 9.83417965848192 60.9425825894632
"6643" 1328.4 8.01368554381639 66.3379170741278
"6644" 1328.6 7.27164106890059 72.3521670448541
"6645" 1328.8 8.3499912300792 78.5911150956772
"6646" 1329 10.8251493634982 84.3276795533567
"6647" 1329.2 14.4447958114303 90.1136518330921
"6648" 1329.4 17.5215353886918 95.944799524518
"6649" 1329.6 21.9809638813662 100.301198147078
"6650" 1329.8 26.2130690963689 102.070082512754
"6651" 1330 31.587791257293 102.026077943365
"6652" 1330.2 36.1730434589011 104.304561137796
"6653" 1330.4 40.5826633510319 106.545638147327
"6654" 1330.6 44.935899289856 108.798021537547
"6655" 1330.8 46.6537042207711 110.820408575406
"6656" 1331 47.8222861269263 114.784883229355
"6657" 1331.2 48.4610899070596 120.294909522269
"6658" 1331.4 47.8489823325193 119.953579655904
"6659" 1331.6 47.4572534116452 117.96684473694
"6660" 1331.8 48.0297216920677 116.376633688399
"6661" 1332 50.3610291717066 114.343850768913
"6662" 1332.2 53.9470846480047 111.766574159496
"6663" 1332.4 57.7050640873558 109.371742719645
"6664" 1332.6 62.0646686130193 107.581918657527
"6665" 1332.8 66.7340988782658 105.519107937115
"6666" 1333 71.7807411191736 104.277460457329
"6667" 1333.2 76.8685353714376 101.644475184486
"6668" 1333.4 81.2669627946263 98.076292686516
"6669" 1333.6 83.0770187674111 94.1861082729357
"6670" 1333.8 83.240265062792 88.841656587358
"6671" 1334 82.8848512786276 83.0012328428154
"6672" 1334.2 83.0136805775354 77.1904262237585
"6673" 1334.4 84.661926703856 72.0128965131388
"6674" 1334.6 88.0298504975036 67.509356521439
"6675" 1334.8 91.4895892786111 62.8091820452913
"6676" 1335 95.6590138995308 59.6268290672446
"6677" 1335.2 100.856187952138 57.7290044978911
"6678" 1335.4 106.233063169064 55.2355646541119
"6679" 1335.6 111.74392846574 53.9806607802
"6680" 1335.8 116.777375636683 54.8486244043714
"6681" 1336 121.873879993997 54.1216121379714
"6682" 1336.2 123.932511666711 52.1037821740857
"6683" 1336.4 123.008909348683 49.7772899323735
"6684" 1336.6 121.337047625499 44.9783561262139
"6685" 1336.8 118.765783715208 40.2366429740003
"6686" 1337 115.091137598101 35.935728617357
"6687" 1337.2 111.098856821202 31.716753132213
"6688" 1337.4 106.65484260094 26.8920353642857
"6689" 1337.6 102.774603763864 22.1500027383966
"6690" 1337.8 98.1866333958826 17.6411751989714
"6691" 1338 92.9347311427427 13.8823421760752
"6692" 1338.2 87.5987754171811 11.2210263147957
"6693" 1338.4 81.7231842014481 9.76745334240962
"6694" 1338.6 73.7642394799179 9.83114645192889
"6695" 1338.8 67.3231365967375 9.63091524335385
"6696" 1339 60.6070903458394 8.35773817522484
"6697" 1339.2 53.7785610879322 7.74920110163308
"6698" 1339.4 47.4185276162049 6.06994967192321
"6699" 1339.6 41.4141852374549 6.28902702898571
"6700" 1339.8 38.2066613954196 9.9903812728155
"6701" 1340 35.5961938451445 16.021471000019
"6702" 1340.2 33.4624885737049 21.863804320892
"6703" 1340.4 30.5850904671315 27.6410381620673
"6704" 1340.6 26.6841246580047 32.5838342858049
"6705" 1340.8 22.5102008106796 36.2748666069594
"6706" 1341 17.1781309771434 39.1993144454857
"6707" 1341.2 11.1879743944078 40.373433549189
"6708" 1341.4 8.35449482463286 41.2172250451596
"6709" 1341.6 9.33530687535831 44.0159165796205
"6710" 1341.8 10.1729986811801 48.9763759591409
"6711" 1342 11.3996080469042 54.6930918716581
"6712" 1342.2 13.2343915224032 60.5837442717778
"6713" 1342.4 15.7248074554698 66.6132649488879
"6714" 1342.6 17.5432361109293 72.0181352213266
"6715" 1342.8 19.6830167086763 77.3618139263118
"6716" 1343 22.5833613156678 81.8537344200218
"6717" 1343.2 25.4156489956273 87.0162848242599
"6718" 1343.4 28.4988931193452 92.2681714675602
"6719" 1343.6 29.2619900989243 97.8952831984198
"6720" 1343.8 26.571497990595 102.528113365421
"6721" 1344 22.9053449805354 105.853907679334
"6722" 1344.2 23.2737686750611 104.834241503316
"6723" 1344.4 24.5641025578177 104.60360702191
"6724" 1344.6 26.7026101814958 104.721722944738
"6725" 1344.8 31.0553963979211 105.839076314376
"6726" 1345 36.0391884748901 107.34304877638
"6727" 1345.2 41.1426915942211 109.410524073066
"6728" 1345.4 45.6166102074142 111.790387711789
"6729" 1345.6 48.2702467288662 113.944600719333
"6730" 1345.8 51.0292470196424 118.594571440173
"6731" 1346 51.7279650658531 122.248739877389
"6732" 1346.2 51.2547370353047 120.88349794855
"6733" 1346.4 50.6211140174111 120.819423710786
"6734" 1346.6 50.1228122968239 120.695400721571
"6735" 1346.8 49.7298815649152 120.584001292414
"6736" 1347 49.4673066035486 120.663635367986
"6737" 1347.2 49.5565603416111 120.574381629923
"6738" 1347.4 49.4805997134728 120.595961353826
"6739" 1347.6 49.889495106466 121.092890882421
"6740" 1347.8 50.190698788265 121.379091905662
"6741" 1348 51.3578630552361 121.872617819923
"6742" 1348.2 52.6060488237006 122.507814039991
"6743" 1348.4 53.0009432332049 122.728642307704
"6744" 1348.6 52.7573148244823 122.65181048164
"6745" 1348.8 52.9420123442967 122.695977279857
"6746" 1349 54.877438085383 122.963278017165
"6747" 1349.2 57.4610192033983 123.373864087407
"6748" 1349.4 60.6752171956575 123.434767359115
"6749" 1349.6 63.3787187770174 124.432577307079
"6750" 1349.8 62.9560288194874 124.064114418129
"6751" 1350 62.1838943855703 123.90790111218
"6752" 1350.2 61.8119099752111 123.509369096466
"6753" 1350.4 60.8966534612611 123.404211965076
"6754" 1350.6 59.8320328660699 123.225978858455
"6755" 1350.8 59.1333944215544 123.454843176486
"6756" 1351 59.0120472587778 123.010295632637
"6757" 1351.2 58.0385801868587 123.175029162719
"6758" 1351.4 57.2847749183683 123.573539056714
"6759" 1351.6 56.7338651845504 123.909832495411
"6760" 1351.8 55.7656479138775 124.059068992018
"6761" 1352 54.6326638445111 124.693731426371
"6762" 1352.2 54.3375400532002 124.773645484347
"6763" 1352.4 54.1723544475785 125.131261213138
"6764" 1352.6 53.6719690639111 125.221810959296
"6765" 1352.8 52.5973320002276 125.228259020495
"6766" 1353 51.3619200433299 124.566457914173
"6767" 1353.2 50.5445180822011 124.276626684756
"6768" 1353.4 50.9329556491723 123.963539806037
"6769" 1353.6 51.5426120515054 123.275087396332
"6770" 1353.8 52.2484133396519 123.812520494139
"6771" 1354 53.3002783982089 123.865480927888
"6772" 1354.2 54.3029905332324 124.151169860213
"6773" 1354.4 54.4918248881414 124.426553294455
"6774" 1354.6 54.2710314542658 124.478709862414
"6775" 1354.8 53.7925793938208 124.68188576897
"6776" 1355 53.4526800379046 124.695223188453
"6777" 1355.2 53.0271784228778 124.813663722019
"6778" 1355.4 53.0345769732079 124.602316454099
"6779" 1355.6 52.9789795390422 124.89185633852
"6780" 1355.8 53.3166956480136 125.136217364022
"6781" 1356 53.1984544956638 125.248458965302
"6782" 1356.2 53.0098686070111 125.733247689936
"6783" 1356.4 52.9898687521922 125.686405924702
"6784" 1356.6 52.8524346127027 125.605161147528
"6785" 1356.8 52.5278984214736 125.704037375661
"6786" 1357 52.6563099978644 125.857423138499
"6787" 1357.2 52.7833605559664 125.950531431209
"6788" 1357.4 52.87408011903 125.654827206567
"6789" 1357.6 52.6873068459573 125.751722589563
"6790" 1357.8 52.6128247055695 125.667254016944
"6791" 1358 52.8586325209813 125.736029624629
"6792" 1358.2 52.9800260348514 125.614636110758
"6793" 1358.4 53.2868256608778 125.644534883619
"6794" 1358.6 53.5770355425174 125.385969509111
"6795" 1358.8 53.8208163419329 124.812206955337
"6796" 1359 55.5558837660183 124.229769727011
"6797" 1359.2 57.8321536874581 124.10263654068
"6798" 1359.4 60.5185421709236 124.643540687954
"6799" 1359.6 63.9256745354748 124.97732016294
"6800" 1359.8 65.0597757095132 125.181363470403
"6801" 1360 67.4617501169176 124.443177824357
"6802" 1360.2 71.2643257960144 123.618169664905
"6803" 1360.4 74.0586967743665 123.62057545606
"6804" 1360.6 76.1054904271111 122.501882568933
"6805" 1360.8 80.0083129732986 120.878655736954
"6806" 1361 82.9699142817361 120.302563427642
"6807" 1361.2 87.0307502404823 119.528013298692
"6808" 1361.4 88.8456041308328 119.25096701897
"6809" 1361.6 88.8391376043953 119.568333992949
"6810" 1361.8 88.5074643833464 119.689958225486
"6811" 1362 88.0427721941611 119.365399177986
"6812" 1362.2 88.580359998293 119.359498104395
"6813" 1362.4 88.5529790168311 119.898974252076
"6814" 1362.6 88.7709299630817 119.258485609397
"6815" 1362.8 90.0021420694303 118.905492102167
"6816" 1363 92.7918824567049 118.099618892736
"6817" 1363.2 92.0586704822859 117.726218435175
"6818" 1363.4 92.3258061186405 116.597101419897
"6819" 1363.6 91.4030401992778 117.011264220119
"6820" 1363.8 91.1551523470568 116.922739563975
"6821" 1364 91.4260021999172 116.345012940027
"6822" 1364.2 91.700385361008 115.834062902403
"6823" 1364.4 92.0088837546111 115.172859952633
"6824" 1364.6 92.0114802269911 114.313962162696
"6825" 1364.8 92.2981646447742 113.56990349067
"6826" 1365 92.2726742996005 112.773397757911
"6827" 1365.2 92.5739581383638 111.578031884602
"6828" 1365.4 92.3853722497111 110.32762544897
"6829" 1365.6 92.4130121169821 109.06954861955
"6830" 1365.8 92.1701163136918 108.152407569195
"6831" 1366 92.2089181063356 106.961944640261
"6832" 1366.2 91.995114582899 105.637534981001
"6833" 1366.4 91.7774590424807 103.947433295442
"6834" 1366.6 91.4875394319953 102.013447575328
"6835" 1366.8 91.1597313078866 99.7925015175265
"6836" 1367 91.9734164772554 96.7780970537228
"6837" 1367.2 93.7772388073536 94.8661086530615
"6838" 1367.4 96.3815792854748 94.1697819693342
"6839" 1367.6 99.3733627602555 95.0917283945476
"6840" 1367.8 100.712630096997 97.2712738473143
"6841" 1368 100.427945446761 98.1158692200657
"6842" 1368.2 100.104313710825 98.3988847094857
"6843" 1368.4 99.7134162206496 100.16897982239
"6844" 1368.6 98.3325922361011 102.571415824146
"6845" 1368.8 96.5077714745726 103.333430535515
"6846" 1369 95.3903205938225 103.089934035207
"6847" 1369.2 94.6618922267563 103.080910710841
"6848" 1369.4 92.3837825727438 103.627597201251
"6849" 1369.6 88.9274819742288 103.729289771956
"6850" 1369.8 85.2898491059581 103.544139160465
"6851" 1370 82.3173538938081 102.962381619789
"6852" 1370.2 78.4659198634748 102.081154630213
"6853" 1370.4 74.2383213185523 101.781935486956
"6854" 1370.6 70.2974590062179 100.895783634136
"6855" 1370.8 66.7772815677876 98.1316007880151
"6856" 1371 62.8181060436354 95.4394103656799
"6857" 1371.2 59.3505312819131 92.8177544748521
"6858" 1371.4 57.37618396722 89.0001688468323
"6859" 1371.6 55.650780610438 85.706129344178
"6860" 1371.8 52.1235273536566 83.1111700599706
"6861" 1372 47.8688532946111 80.3521769173631
"6862" 1372.2 44.2287987464958 76.9318003254184
"6863" 1372.4 42.2099574268141 72.2722027313273
"6864" 1372.6 41.3607952741411 67.8773518825857
"6865" 1372.8 42.5659000995637 64.165079661391
"6866" 1373 44.9188187181856 60.2072619838793
"6867" 1373.2 47.0064535398254 55.949210758098
"6868" 1373.4 47.1882830857297 51.868493594496
"6869" 1373.6 44.6470423933884 48.2561185986936
"6870" 1373.8 40.9194713363758 46.3663418826328
"6871" 1374 40.161824220515 46.3583380509184
"6872" 1374.2 39.8037216370319 46.2624905485055
"6873" 1374.4 39.5826621023152 46.4151231464347
"6874" 1374.6 39.3929445935354 46.4576349623039
"6875" 1374.8 39.210153262441 46.5484019911455
"6876" 1375 38.4319744295011 47.0406610330857
"6877" 1375.2 38.1877205634683 47.1821422831796
"6878" 1375.4 37.9413206335295 47.2298325922
"6879" 1375.6 37.5762745007674 47.617564740017
"6880" 1375.8 37.2070885842361 47.8893829422982
"6881" 1376 36.5214575963924 48.4857601920795
"6882" 1376.2 35.7893556540202 49.0659094894857
"6883" 1376.4 35.1923258816784 50.0320968078126
"6884" 1376.6 34.4671611052411 50.8847383916757
"6885" 1376.8 33.5567633366359 52.0505673441194
"6886" 1377 31.8382328204911 53.7395597734857
"6887" 1377.2 29.9761039230229 54.9347007366328
"6888" 1377.4 29.0581977113232 55.3289155939706
"6889" 1377.6 27.8307744044142 56.2022744854251
"6890" 1377.8 25.6788495682626 56.9772821503645
"6891" 1378 23.5958935297049 57.1879996531732
"6892" 1378.2 21.4955669289346 57.0271520075739
"6893" 1378.4 18.8685478150523 57.5388098001034
"6894" 1378.6 16.0117268689785 58.7788357599755
"6895" 1378.8 13.8680474785111 60.3839325939057
"6896" 1379 12.5976497552658 62.4805706568775
"6897" 1379.2 11.1866252956437 65.6353544275075
"6898" 1379.4 11.296693146535 69.9661010221922
"6899" 1379.6 12.7611303059848 74.0494400427278
"6900" 1379.8 15.1823044555367 78.2513639225495
"6901" 1380 16.5341525268839 83.0251127367698
"6902" 1380.2 17.3083733820111 88.3072620592191
"6903" 1380.4 16.6434506725242 94.227595385964
"6904" 1380.6 16.99344170401 100.047207063081
"6905" 1380.8 19.644018309293 101.231400033122
"6906" 1381 24.3249581547876 103.034351576133
"6907" 1381.2 29.1583553889376 105.01856454768
"6908" 1381.4 32.6366480773411 108.156427913526
"6909" 1381.6 34.6960834200778 112.272702126619
"6910" 1381.8 35.3950861217924 114.954962714925
"6911" 1382 38.5774668595468 116.440511603387
"6912" 1382.2 43.0350872138445 116.751616982119
"6913" 1382.4 48.089268120276 116.298851166552
"6914" 1382.6 52.8326196251519 117.38227716122
"6915" 1382.8 56.9348693547778 117.892097804789
"6916" 1383 60.7651076922132 120.168186046496
"6917" 1383.2 63.6424230031111 123.104712810092
"6918" 1383.4 64.0482926330374 122.224935207012
"6919" 1383.6 67.3707950612674 119.560134606486
"6920" 1383.8 71.3920982189274 116.901399878598
"6921" 1384 75.6133019814518 114.616850652255
"6922" 1384.2 80.8257078787959 114.458913055562
"6923" 1384.4 86.0079941316856 115.350534705294
"6924" 1384.6 89.8722602987532 117.653777253802
"6925" 1384.8 89.6661575390202 116.059322698679
"6926" 1385 90.6918022005628 113.060577939131
"6927" 1385.2 91.7121440540397 109.215311741475
"6928" 1385.4 92.9759372430805 104.470125993945
"6929" 1385.6 95.6223078167778 99.5122205936372
"6930" 1385.8 98.1622583490499 95.0393673851592
"6931" 1386 101.476734825968 91.2808411420286
"6932" 1386.2 106.046062558986 89.1551933758799
"6933" 1386.4 110.801464980422 87.8256082677216
"6934" 1386.6 116.828105034023 88.7766635365445
"6935" 1386.8 118.389876865074 89.9567763473573
"6936" 1387 118.53890748783 89.4725655856216
"6937" 1387.2 118.631813302941 89.0178300005457
"6938" 1387.4 118.503287920131 86.2331133729957
"6939" 1387.6 118.373116320297 82.1629020075373
"6940" 1387.8 117.381764585641 77.0849011430739
"6941" 1388 116.503906207441 71.7544240364197
"6942" 1388.2 115.079569156804 67.0239865295748
"6943" 1388.4 113.895731997408 61.8760301523966
"6944" 1388.6 113.347722564394 56.888394909797
"6945" 1388.8 114.689833662258 51.4867381496622
"6946" 1389 115.680873453026 45.986885167165
"6947" 1389.2 115.087281451002 40.3471608986243
"6948" 1389.4 113.498587407681 34.7645396204457
"6949" 1389.6 113.190976893194 29.6638291820545
"6950" 1389.8 114.220037506185 29.0313856803206
"6951" 1390 114.907915523083 29.6109128707714
"6952" 1390.2 115.468775376258 31.0166081067504
"6953" 1390.4 117.66388549214 32.7600629430857
"6954" 1390.6 119.61439814524 35.2069168156441
"6955" 1390.8 121.797337790859 37.8586125857194
"6956" 1391 122.65635762499 39.7331685796913
"6957" 1391.2 123.329741816999 42.0590739780371
"6958" 1391.4 124.447641988894 44.377562192014
"6959" 1391.6 124.6955860495 46.3396134904857
"6960" 1391.8 125.629594863972 47.9119217650413
"6961" 1392 124.09359378815 46.7744595929614
"6962" 1392.2 123.422454640525 46.1898170070242
"6963" 1392.4 122.8128739507 45.2112399795511
"6964" 1392.6 122.370340486157 43.4668192792197
"6965" 1392.8 121.827899337564 40.9384610396366
"6966" 1393 120.76842157475 37.208685620819
"6967" 1393.2 119.042743240493 33.4298000834563
"6968" 1393.4 116.847851315568 30.1413350855429
"6969" 1393.6 114.698157647241 26.2584961035657
"6970" 1393.8 112.228912413861 22.5107378838415
"6971" 1394 108.362841406876 20.5963535111328
"6972" 1394.2 103.966153217458 17.9468024004758
"6973" 1394.4 99.9040144129397 15.2635483481429
"6974" 1394.6 96.918521832027 10.9851234527194
"6975" 1394.8 94.7127336138775 9.3289623318315
"6976" 1395 89.8654556532864 8.9785173628053
"6977" 1395.2 84.2683177702142 7.29214870363004
"6978" 1395.4 78.6950572954622 6.41470734099635
"6979" 1395.6 73.3097837803289 4.63923876179264
"6980" 1395.8 68.8010747316771 1.47697986812722
"6981" 1396 65.7926266927986 1.33950155461071
"6982" 1396.2 61.0968093604513 3.2569094120321
"6983" 1396.4 55.8817037157322 6.76117503282255
"6984" 1396.6 50.5367286650611 9.93187777812571
"6985" 1396.8 44.6192058315174 13.2224196812045
"6986" 1397 38.9066961296445 15.099723305119
"6987" 1397.2 32.9842931510024 16.7694620106488
"6988" 1397.4 26.812567174675 17.6679291241027
"6989" 1397.6 21.808434765142 18.2174085170012
"6990" 1397.8 19.0584795233047 21.4972358160341
"6991" 1398 15.9560881751213 26.4964707455775
"6992" 1398.2 13.7981016919479 32.7995399211081
"6993" 1398.4 12.2322698791111 39.1682696670292
"6994" 1398.6 11.5529602448088 45.461039696788
"6995" 1398.8 11.5496018600999 52.0547701111823
"6996" 1399 11.6480635936111 58.2320608216718
"6997" 1399.2 11.2864120835397 64.4007894964198
"6998" 1399.4 11.8919953408901 71.1427575415383
"6999" 1399.6 12.0499643715792 77.7707403117836
"7000" 1399.8 11.6460137469953 84.0526915277805
"7001" 1400 11.2993513146693 90.8751531153462
"7002" 1400.2 14.0238358213111 95.6076769009857
"7003" 1400.4 17.7581286719923 98.1585182069808
"7004" 1400.6 22.7129306409811 102.205313218566
"7005" 1400.8 28.1080274857349 104.069991709763
"7006" 1401 34.1751382657606 105.205925186125
"7007" 1401.2 39.5508685629683 106.783105981435
"7008" 1401.4 44.9438067036369 108.755329697341
"7009" 1401.6 50.4751607972627 110.944567163758
"7010" 1401.8 54.672670714856 114.441374771629
"7011" 1402 58.7063923522901 117.448792592223
"7012" 1402.2 60.6458819196621 121.2292954222
"7013" 1402.4 59.9749057663611 122.379741331642
"7014" 1402.6 59.6593808366781 121.04574509195
"7015" 1402.8 60.4889654190144 119.518256019712
"7016" 1403 64.4516568948778 116.245304868019
"7017" 1403.2 69.115513467269 113.533585556065
"7018" 1403.4 74.2018522587132 113.205400929516
"7019" 1403.6 77.9364049713586 114.57731673497
"7020" 1403.8 82.4494487163895 117.215279137537
"7021" 1404 85.9834985365177 117.291787856925
"7022" 1404.2 90.1023502982658 114.051330319847
"7023" 1404.4 94.5340174132795 111.882545732357
"7024" 1404.6 99.641748883464 108.803865938162
"7025" 1404.8 105.174526057905 105.298628225162
"7026" 1405 110.225384447563 100.614624360688
"7027" 1405.2 114.248622523212 97.3853076473848
"7028" 1405.4 118.532094066536 92.6939939802216
"7029" 1405.6 120.463574150092 88.3381844487284
"7030" 1405.8 122.173204926808 82.1512620891827
"7031" 1406 124.203354703047 76.1001893432655
"7032" 1406.2 126.520329138778 70.6671172064302
"7033" 1406.4 125.320097053317 65.0113045760739
"7034" 1406.6 124.111668260931 58.8766803773157
"7035" 1406.8 123.724030207964 53.0331665524563
"7036" 1407 124.399876695111 48.2719881271396
"7037" 1407.2 123.161769339174 44.9580168714436
"7038" 1407.4 119.051864834639 40.8076848364301
"7039" 1407.6 114.762310111045 36.2133712084857
"7040" 1407.8 111.491699720254 31.5731041408
"7041" 1408 107.30809793215 26.6488657394665
"7042" 1408.2 104.468132836876 21.1309213540739
"7043" 1408.4 103.834288108817 15.8959748349857
"7044" 1408.6 102.816037670958 16.2788220379551
"7045" 1408.8 97.4988492186869 16.6257409357281
"7046" 1409 91.6440346184559 18.136551431865
"7047" 1409.2 86.1262510186736 19.819082321642
"7048" 1409.4 80.7433729793458 21.405530257649
"7049" 1409.6 76.1968968527336 24.9187163554857
"7050" 1409.8 73.5411526062695 29.2106080766837
"7051" 1410 73.4775456546263 31.9882025173948
"7052" 1410.2 73.9872458681213 34.1149976115877
"7053" 1410.4 72.8446265851699 37.3397820203975
"7054" 1410.6 69.4689070238311 40.9259685781857
"7055" 1410.8 64.4939132100817 43.0902046737504
"7056" 1411 58.896499776575 43.3282408848156
"7057" 1411.2 53.5161807211111 43.1826526015338
"7058" 1411.4 48.3489436084379 41.3073415262778
"7059" 1411.6 43.8093685928034 39.3253931523992
"7060" 1411.8 37.6127873936111 38.5745382790482
"7061" 1412 32.3107355495579 40.5389837053793
"7062" 1412.2 27.6839300017234 45.2944008844551
"7063" 1412.4 23.9670268005211 50.5653722889357
"7064" 1412.6 21.2515949885848 56.6216441152857
"7065" 1412.8 19.3944339546796 62.5252023687594
"7066" 1413 17.9445091151111 69.0141199464545
"7067" 1413.2 19.0696471464445 75.5369454035857
"7068" 1413.4 22.3216149220269 81.3468939949383
"7069" 1413.6 26.9309000222911 85.6722753389157
"7070" 1413.8 32.2423287055907 88.3031112360265
"7071" 1414 38.2255548752911 90.9768684112557
"7072" 1414.2 43.5525330687325 93.2538360419323
"7073" 1414.4 47.5404759053758 95.5847668505739
"7074" 1414.6 50.6829711535229 99.3611068267798
"7075" 1414.8 51.6801038238254 105.04240970219
"7076" 1415 52.6099861528438 110.451915158624
"7077" 1415.2 51.7328141653743 116.399271124938
"7078" 1415.4 49.2801832558018 119.728771472403
"7079" 1415.6 49.2281065855411 118.718877555366
"7080" 1415.8 49.1491351543239 118.076830704294
"7081" 1416 46.8910764588795 119.12966681717
"7082" 1416.2 43.343664673923 120.261953378506
"7083" 1416.4 41.7450455643345 118.781192892486
"7084" 1416.6 37.6040878727503 117.841644639517
"7085" 1416.8 35.8946960953558 117.426331506964
"7086" 1417 35.903898598248 117.407795659907
"7087" 1417.2 36.670582643596 117.156430630455
"7088" 1417.4 37.7118633133743 117.600481241791
"7089" 1417.6 39.1311592853937 118.391722035486
"7090" 1417.8 40.997474603254 119.309760484129
"7091" 1418 44.2540769030799 121.235670689204
"7092" 1418.2 47.5808071399549 122.197176867423
"7093" 1418.4 51.7479830303311 122.496744868266
"7094" 1418.6 55.797367169254 122.560649882353
"7095" 1418.8 60.9526398969549 124.030935485798
"7096" 1419 65.8480579617006 124.053398388296
"7097" 1419.2 70.9708338225805 123.315746441843
"7098" 1419.4 75.6098002454748 122.066123858092
"7099" 1419.6 79.3348529497361 119.560134606486
"7100" 1419.8 84.0079797514015 116.544876358744
"7101" 1420 89.5422349936111 114.739350887619
"7102" 1420.2 93.4409177560295 114.202923226527
"7103" 1420.4 97.4445986821411 112.491238551936
"7104" 1420.6 102.200037846111 110.534743624373
"7105" 1420.8 103.574640870817 109.666811170339
"7106" 1421 105.403626562023 106.123390039986
"7107" 1421.2 109.143746839483 100.813604022886
"7108" 1421.4 112.961533564771 95.9536631477381
"7109" 1421.6 116.59933181634 90.616886062
"7110" 1421.8 118.402025497311 84.8271235792257
"7111" 1422 119.533498564348 78.3886483417641
"7112" 1422.2 119.71095304417 71.7659511058092
"7113" 1422.4 118.573710609785 65.459453215251
"7114" 1422.6 117.70805924302 58.9718450240918
"7115" 1422.8 117.872494928275 52.9156791144473
"7116" 1423 119.328966136971 47.2353964615857
"7117" 1423.2 121.427034924249 41.9232283597334
"7118" 1423.4 120.651701714873 39.2288782399115
"7119" 1423.6 116.252146366671 35.9874781114257
"7120" 1423.8 110.595298541445 33.2038236771221
"7121" 1424 104.50816513549 30.7607792104857
"7122" 1424.2 98.6104817001524 28.5604696266094
"7123" 1424.4 92.7403127008328 26.2115989941867
"7124" 1424.6 87.2794093144411 23.1505186647057
"7125" 1424.8 81.8270983778843 19.2693813472486
"7126" 1425 75.754119980035 16.9006967559422
"7127" 1425.2 69.1770088657427 16.1453728399068
"7128" 1425.4 62.4656347147563 17.1963049543244
"7129" 1425.6 56.4412691367049 19.5553780955482
"7130" 1425.8 51.6184648786699 24.1130462493387
"7131" 1426 47.0171316729899 28.6167224724554
"7132" 1426.2 42.3018291375957 33.5593481520218
"7133" 1426.4 37.4579976940342 38.1569805813992
"7134" 1426.6 32.5109688277169 42.7370080632357
"7135" 1426.8 26.5519410971597 46.7442094293109
"7136" 1427 21.1491026577953 51.312541380391
"7137" 1427.2 16.3450821290311 55.8504918184257
"7138" 1427.4 12.1359059557297 61.2439003068156
"7139" 1427.6 10.0184355340585 67.5965228962226
"7140" 1427.8 9.9289476065305 74.1134922391309
"7141" 1428 11.0205827684445 80.894333414319
"7142" 1428.2 13.6226389600144 87.3555013771309
"7143" 1428.4 17.2994061835854 92.1004316062486
"7144" 1428.6 21.6160833399549 95.6928736509545
"7145" 1428.8 26.3583778625011 99.9814346250957
"7146" 1429 30.3585614992846 103.397094040986
"7147" 1429.2 33.7357820443839 106.499091725274
"7148" 1429.4 35.9523014280144 108.994167163357
"7149" 1429.6 36.5427895015305 112.176939758195
"7150" 1429.8 38.3049369128864 115.464126492418
"7151" 1430 42.5434354539989 116.003232392047
"7152" 1430.2 48.522754365048 115.977002722086
"7153" 1430.4 54.2910227418795 114.935680641265
"7154" 1430.6 60.2478304199407 114.926316569224
"7155" 1430.8 66.0120456909637 115.124266529917
"7156" 1431 71.3274458927812 114.079436464166
"7157" 1431.2 76.2207420072438 112.180059285578
"7158" 1431.4 82.0588306698254 109.831922980541
"7159" 1431.6 88.0556902869428 108.300185077377
"7160" 1431.8 93.8035043701994 106.974880246956
"7161" 1432 100.151421138291 105.683287971576
"7162" 1432.2 106.456397926183 105.205351591343
"7163" 1432.4 106.555752736642 105.125867742975
"7164" 1432.6 106.148203200405 105.825559384633
"7165" 1432.8 104.918621550913 106.888835239139
"7166" 1433 103.202074517033 108.654950610486
"7167" 1433.2 100.66462389063 110.194109478053
"7168" 1433.4 97.4993945324181 112.156332176387
"7169" 1433.6 94.551899350317 115.554694126162
"7170" 1433.8 90.6979078636812 116.746480658252
"7171" 1434 85.5668784178687 119.213938289152
"7172" 1434.2 80.8066790545354 121.137688279789
"7173" 1434.4 76.1881054573839 121.672718952031
"7174" 1434.6 70.7540110554477 123.788140352188
"7175" 1434.8 68.0929389419549 123.775345235892
"7176" 1435 64.530249042724 122.646586451744
"7177" 1435.2 59.0972981019211 122.843373930996
"7178" 1435.4 54.0501974631833 124.177572601847
"7179" 1435.6 50.5971991402269 122.876786430833
"7180" 1435.8 46.5253755404142 121.291116193152
"7181" 1436 41.5163786322795 120.445668344507
"7182" 1436.2 38.3629537693792 119.323239961506
"7183" 1436.4 35.050443903142 118.070508957548
"7184" 1436.6 32.5595013752627 115.944743519789
"7185" 1436.8 28.8253511825486 113.924978144267
"7186" 1437 25.3939757476266 111.228670397465
"7187" 1437.2 22.9332652704703 108.662513151398
"7188" 1437.4 20.4773679218011 105.383395411686
"7189" 1437.6 17.4470796696796 103.038370883223
"7190" 1437.8 15.4751272252901 100.779439912623
"7191" 1438 13.4089690640898 98.3961225048261
"7192" 1438.2 11.4087012960799 94.240471913392
"7193" 1438.4 8.88997405526417 89.2211496846694
"7194" 1438.6 6.02070903157266 85.8509326115242
"7195" 1438.8 4.89532623474349 81.7585514270739
"7196" 1439 3.48360044316667 77.0717490770968
"7197" 1439.2 2.5836805349413 72.3680243488631
"7198" 1439.4 1.72273881720636 67.0248434511524
"7199" 1439.6 1.12423647842361 63.2653678176107
"7200" 1439.8 2.35300911618429 57.7102626570467
"7201" 1440 3.01479293011112 53.4474566307357
"7202" 1440.2 2.99912456230079 47.2327104556754
"7203" 1440.4 4.30653793916112 41.9645575301857
"7204" 1440.6 6.8376841789622 36.0227790869751
"7205" 1440.8 9.38971392279769 31.1328110738887
"7206" 1441 12.3743741107192 26.9081755979992
"7207" 1441.2 15.8245657836758 22.2199124169798
"7208" 1441.4 19.475581143535 18.2977117864857
"7209" 1441.6 23.2629500401445 14.2904894133524
"7210" 1441.8 27.8882271010913 11.5263174806243
"7211" 1442 32.037441379626 8.64191945056492
"7212" 1442.2 36.6881002960168 5.76850780186307
"7213" 1442.4 40.8583778686111 4.1545739989563
"7214" 1442.6 45.2927817690254 2.63727408882857
"7215" 1442.8 49.4929089555966 2.4315009518061
"7216" 1443 54.9092880173034 1.01494250711071
"7217" 1443.2 59.4434403260799 0.483477066829458
"7218" 1443.4 64.9974570264236 2.11844326861071
"7219" 1443.6 70.6569554172049 4.50395226773571
"7220" 1443.8 76.4462774269861 6.02126581479821
"7221" 1444 81.91284795822 5.95804106965403
"7222" 1444.2 85.4265766105054 4.96207984632225
"7223" 1444.4 85.8898638457445 6.12891123221905
"7224" 1444.6 88.949829321648 9.99993268576992
"7225" 1444.8 93.2740016744581 13.5406034617
"7226" 1445 98.563651783305 16.9146928248939
"7227" 1445.2 103.868074647808 18.6596443000615
"7228" 1445.4 107.599692057723 18.8233083799129
"7229" 1445.6 106.411191487424 20.046273654892
"7230" 1445.8 105.860269063427 24.4736068046286
"7231" 1446 105.639680467406 30.2606166362331
"7232" 1446.2 106.035133529836 35.6887778092612
"7233" 1446.4 106.951582301511 41.0272310010057
"7234" 1446.6 109.308864498626 44.2624355864857
"7235" 1446.8 111.232614489263 48.0312545865463
"7236" 1447 112.846859986477 52.5750033495847
"7237" 1447.2 114.078898984611 57.6266316600151
"7238" 1447.4 114.954224900596 63.303233039819
"7239" 1447.6 115.283373672 67.6162621599302
"7240" 1447.8 113.446008841986 71.8574444481588
"7241" 1448 110.24658137714 76.6805276319226
"7242" 1448.2 106.351944151866 80.1905097691744
"7243" 1448.4 101.359397778527 82.3521712481392
"7244" 1448.6 95.5868226942511 82.7317703685657
"7245" 1448.8 90.7390464812674 81.9356270250482
"7246" 1449 86.9343075884052 79.9753858366916
"7247" 1449.2 82.5865879892276 77.6182827050877
"7248" 1449.4 78.1196111447397 74.7821137902572
"7249" 1449.6 73.2818267138611 72.707539491803
"7250" 1449.8 68.5224928413211 71.5461673555257
"7251" 1450 64.2015643324676 71.1809131023075
"7252" 1450.2 59.9959066459052 69.295484003074
"7253" 1450.4 55.1173386887778 66.5668545730135
"7254" 1450.6 50.969640502265 63.3227898029376
"7255" 1450.8 46.2689681075229 59.650352779721
"7256" 1451 43.9722166510616 54.9118284915847
"7257" 1451.2 43.1971700351414 49.6796211429403
"7258" 1451.4 43.0799514304785 44.666478482353
"7259" 1451.6 41.1627701403441 39.8471721170003
"7260" 1451.8 36.722660104923 37.0771481586639
"7261" 1452 31.7215489253536 36.7247975863645
"7262" 1452.2 28.6181520174307 39.0641372751867
"7263" 1452.4 25.3403984100174 42.6558683013607
"7264" 1452.6 24.4964585676218 46.7705174173793
"7265" 1452.8 25.2602840407375 50.9447853820462
"7266" 1453 27.4743741473299 55.4800076657045
"7267" 1453.2 28.6239129041546 60.7881356094096
"7268" 1453.4 30.0366519133968 66.5278995615736
"7269" 1453.6 32.8821736849479 71.2816451081592
"7270" 1453.8 35.7370368572348 76.3288694794857
"7271" 1454 39.6032019878834 80.5012206406144
"7272" 1454.2 43.2309707423764 84.7899251381898
"7273" 1454.4 44.3205688026796 89.8250595978436
"7274" 1454.6 43.5409577510091 95.1307738107816
"7275" 1454.8 41.6048636778611 100.691082982454
"7276" 1455 37.5829279612411 104.935503926136
"7277" 1455.2 32.6397479474274 108.515853875843
"7278" 1455.4 28.6694525526936 109.172984663
"7279" 1455.6 28.185595367765 107.898478369005
"7280" 1455.8 25.5899634300814 105.543039901585
"7281" 1456 21.3466516012582 101.816300562574
"7282" 1456.2 16.6080895077582 98.0208688776916
"7283" 1456.4 12.4014339887172 95.4090074234251
"7284" 1456.6 12.2284515373758 93.2250316581622
"7285" 1456.8 11.6911103725427 88.0047958030225
"7286" 1457 10.2054317457438 81.9523517514755
"7287" 1457.2 6.6524250268438 77.3006185484362
"7288" 1457.4 4.04010446653159 74.1336701036675
"7289" 1457.6 3.80137132758172 69.9919495355916
"7290" 1457.8 2.92171184479036 65.1076996938442
"7291" 1458 3.20075649246249 59.6658325435127
"7292" 1458.2 5.58986581247377 55.635555264156
"7293" 1458.4 7.99185122256056 49.6523038135082
"7294" 1458.6 10.0794804167924 43.2366863330681
"7295" 1458.8 10.3867091135543 36.974609701713
"7296" 1459 10.4544499671582 32.932651989521
"7297" 1459.2 13.1926696060316 27.9990767699403
"7298" 1459.4 17.1260558648937 23.0729631636161
"7299" 1459.6 21.3994925239821 17.8077323212277
"7300" 1459.8 25.5067349218611 12.9140885860795
"7301" 1460 31.4088894024874 9.87588652224809
"7302" 1460.2 37.9334902940121 6.725414342357
"7303" 1460.4 44.5731879951397 3.26413670628571
"7304" 1460.6 49.8678720810499 3.11232255590408
"7305" 1460.8 57.0015474720193 2.95732905158775
"7306" 1461 64.0488273756329 2.8882126617031
"7307" 1461.2 70.8616869297709 2.10054233145478
"7308" 1461.4 77.3741628226854 2.91939715563423
"7309" 1461.6 83.0319623349346 6.07519989180924
"7310" 1461.8 88.8240172304337 9.69585006306636
"7311" 1462 94.6997124762554 12.1906481421867
"7312" 1462.2 100.35203837157 13.2186938758122
"7313" 1462.4 104.117998104168 17.6216491667876
"7314" 1462.6 106.187293946487 23.7927214025748
"7315" 1462.8 108.379907056672 30.3196438520469
"7316" 1463 110.482021069964 36.4348350291328
"7317" 1463.2 109.451985203451 40.8675479496357
"7318" 1463.4 109.405248700611 43.138649884517
"7319" 1463.6 109.040637685547 44.0690812603155
"7320" 1463.8 107.533089284042 47.8897846242877
"7321" 1464 106.198862387784 53.7048544495946
"7322" 1464.2 105.000518770254 58.1127611106572
"7323" 1464.4 105.417899004431 60.7122224949226
"7324" 1464.6 105.763117765596 61.8451809756045
"7325" 1464.8 105.057442846477 62.8901968394362
"7326" 1465 101.683169979812 65.562002236439
"7327" 1465.2 97.9231382482139 69.4894700374016
"7328" 1465.4 95.0623095658438 72.6076875289412
"7329" 1465.6 94.3879330833732 73.9844817965731
"7330" 1465.8 92.4295622123323 75.2840390073415
"7331" 1466 87.8044531221397 76.1359886741143
"7332" 1466.2 83.028996632616 78.7942578170003
"7333" 1466.4 78.6114796787172 80.4950274346675
"7334" 1466.6 74.4434910274379 82.9614424897827
"7335" 1466.8 69.3143286875771 83.9859421535148
"7336" 1467 64.0359508482049 85.785708726017
"7337" 1467.2 58.4927527827778 86.3331562406069
"7338" 1467.4 53.1227758150505 87.930380159213
"7339" 1467.6 49.3385546417809 91.2169441263159
"7340" 1467.8 45.9814176029958 95.2182060439857
"7341" 1468 45.405550503173 99.2795438981661
"7342" 1468.2 47.5496477984101 102.648266053042
"7343" 1468.4 50.3809403222611 105.605393800176
"7344" 1468.6 54.8296902780523 106.654139541192
"7345" 1468.8 59.0972579502864 106.518883642197
"7346" 1469 63.7014337390202 104.897933757607
"7347" 1469.2 68.8921655964236 103.859590683673
"7348" 1469.4 72.6078893975817 104.202764147133
"7349" 1469.6 72.4074843101414 105.669007373486
"7350" 1469.8 73.6953984902299 110.1588479791
"7351" 1470 74.0157489470789 111.03365433926
"7352" 1470.2 71.6418489385523 111.587437063192
"7353" 1470.4 68.8340695269211 110.917776289656
"7354" 1470.6 64.0680303313792 109.706923440733
"7355" 1470.8 58.6518503550817 108.212022969192
"7356" 1471 54.4493683190715 105.589313666773
"7357" 1471.2 52.1568510633464 101.354281212603
"7358" 1471.4 51.9625306719916 95.8024123294857
"7359" 1471.6 52.1371359519376 89.8093301625877
"7360" 1471.8 51.0664090305811 83.8573411452957
"7361" 1472 48.9762881051717 78.3588387947585
"7362" 1472.2 44.8017702957361 74.2729127439761
"7363" 1472.4 39.803097308454 72.7902485501714
"7364" 1472.6 34.9955180261014 72.4870986958741
"7365" 1472.8 29.510266231317 73.216920965221
"7366" 1473 24.3482840642002 74.5666102552382
"7367" 1473.2 20.6615319984683 76.2652824007918
"7368" 1473.4 18.4415481135683 74.8266247453429
"7369" 1473.6 16.4477191548758 70.7044521033975
"7370" 1473.8 15.4259309065111 64.7923327258225
"7371" 1474 16.295159046452 58.9000486287357
"7372" 1474.2 19.7220940521881 53.696760778211
"7373" 1474.4 23.4533580146778 48.4557384801857
"7374" 1474.6 26.6120590487965 42.3136226091374
"7375" 1474.8 27.2962863596284 36.6968522723478
"7376" 1475 25.726793089232 31.1716495651231
"7377" 1475.2 23.5531811943808 25.2600503649913
"7378" 1475.4 22.0380101017049 21.750208654267
"7379" 1475.6 23.9417958623937 18.3612124696922
"7380" 1475.8 28.5167790782299 15.9377497618917
"7381" 1476 34.7097102963983 14.7178945476772
"7382" 1476.2 41.3472880933558 14.6060252589644
"7383" 1476.4 48.1464548628984 16.0147496353474
"7384" 1476.6 54.5660586834589 17.9167076872466
"7385" 1476.8 59.8033531269683 20.8769626660061
"7386" 1477 63.8592418307194 25.3282630298568
"7387" 1477.2 67.362267106703 30.3673341610673
"7388" 1477.4 70.4340528999397 36.4210889988857
"7389" 1477.6 71.9658568851833 42.2240709294032
"7390" 1477.8 73.4980855318269 48.5903450746226
"7391" 1478 75.3186806149899 54.2903266419706
"7392" 1478.2 75.7768743915174 60.8514599018295
"7393" 1478.4 76.3399677797948 66.7590141360571
"7394" 1478.6 77.7130122976699 71.7468593971328
"7395" 1478.8 79.0459953974611 75.1409833656357
"7396" 1479 78.9697240212986 76.5722887651107
"7397" 1479.2 76.8690075527151 77.0885304579907
"7398" 1479.4 73.7611027441985 78.4312558531944
"7399" 1479.6 69.4012979080723 81.6718046342527
"7400" 1479.8 64.764561808923 82.4871363966045
"7401" 1480 59.1711448310817 83.4653501827504
"7402" 1480.2 53.826970596899 84.1772973553948
"7403" 1480.4 48.9944240713411 82.5370349400657
"7404" 1480.6 44.1649854445411 82.1436693744957
"7405" 1480.8 38.3346853962324 83.2291915317888
"7406" 1481 33.5274003832049 85.883076440267
"7407" 1481.2 27.578224677606 89.85997038763
"7408" 1481.4 21.404705980703 92.6826712810673
"7409" 1481.6 18.0361493167582 96.2529766542504
"7410" 1481.8 18.8222938117589 98.754424393338
"7411" 1482 21.7401769860802 99.7493180246507
"7412" 1482.2 26.9153211880111 101.270583161766
"7413" 1482.4 32.45004911922 102.392567721694
"7414" 1482.6 38.820682405441 102.796827101589
"7415" 1482.8 45.618354167307 102.760690630321
"7416" 1483 51.9141304948946 103.46334423831
"7417" 1483.2 57.7886760224011 105.663814428726
"7418" 1483.4 62.9496142671015 109.542494774995
"7419" 1483.6 66.4679958872288 113.962445622545
"7420" 1483.8 68.8405092925765 119.051123189416
"7421" 1484 70.3693031448878 120.959204675321
"7422" 1484.2 73.9569808643199 119.517335611211
"7423" 1484.4 78.7141337713924 117.077257893111
"7424" 1484.6 83.9409740125628 113.885586098582
"7425" 1484.8 89.0067125652361 110.902522014423
"7426" 1485 93.9850133778431 108.570632177527
"7427" 1485.2 98.6130112531411 105.398974245966
"7428" 1485.4 103.66254065607 102.494952362016
"7429" 1485.6 108.895041877941 99.2258611625157
"7430" 1485.8 111.944227763625 95.0420168467714
"7431" 1486 115.373984115898 91.1098556932042
"7432" 1486.2 120.200205095573 87.4324631573536
"7433" 1486.4 121.66571259799 83.8743755777281
"7434" 1486.6 120.628158922058 78.2475259118647
"7435" 1486.8 119.918994815081 71.8558556975766
"7436" 1487 120.259801485201 65.4470537349057
"7437" 1487.2 121.198797175197 58.4540117663143
"7438" 1487.4 121.326111598199 51.8571172979857
"7439" 1487.6 120.812850102141 45.2490950908857
"7440" 1487.8 121.391677980568 39.1696404754286
"7441" 1488 116.437361396445 38.4557791730312
"7442" 1488.2 111.042183144141 36.4948699467134
"7443" 1488.4 104.819030649815 33.9679524921082
"7444" 1488.6 98.3442763618111 31.1035135646457
"7445" 1488.8 92.708191393039 28.0344832114857
"7446" 1489 86.7672551374861 26.8498426881107
"7447" 1489.2 80.8318815563299 26.9472104023607
"7448" 1489.4 74.9717831800022 28.5049331575649
"7449" 1489.6 69.2917174541414 30.4893298253039
"7450" 1489.8 63.4317908049376 31.186017799251
"7451" 1490 57.5368945683758 30.0543859894563
"7452" 1490.2 53.614458413999 25.8286949933362
"7453" 1490.4 52.0576521035703 20.670304660251
"7454" 1490.6 52.7980938285174 15.0886342043295
"7455" 1490.8 55.7782589309596 9.63493575503117
"7456" 1491 59.9481217672956 4.8742016665828
"7457" 1491.2 63.9487059100723 2.16303074940804
"7458" 1491.4 67.9071288872611 3.59518693473571
"7459" 1491.6 73.0471192763532 4.73592657642255
"7460" 1491.8 79.4657123954835 5.72691838076231
"7461" 1492 85.4527909951111 6.75521184266753
"7462" 1492.2 90.1979767426417 10.1585657136694
"7463" 1492.4 95.0970148897349 14.3567294512976
"7464" 1492.6 100.574593146999 16.7438025509041
"7465" 1492.8 106.806126858999 18.6196213723735
"7466" 1493 110.501330969597 22.3259532217429
"7467" 1493.2 113.888137748529 27.9549993631184
"7468" 1493.4 116.332816963982 33.19786417706
"7469" 1493.6 118.539267608825 39.5516928399143
"7470" 1493.8 119.776857622521 45.7086707021457
"7471" 1494 120.231381681081 52.2742238758619
"7472" 1494.2 122.405785907271 58.4093153489157
"7473" 1494.4 126.021423628582 63.9332104730434
"7474" 1494.6 126.111301518659 69.7490589434376
"7475" 1494.8 123.109977801744 74.813863577027
"7476" 1495 120.024057066464 80.6512323238387
"7477" 1495.2 116.885380160052 86.7338507081622
"7478" 1495.4 113.8510952758 92.5653951123442
"7479" 1495.6 109.773922570101 97.205263668777
"7480" 1495.8 105.463274249907 101.391130063913
"7481" 1496 101.019823127929 102.848294197031
"7482" 1496.2 96.0892400997812 103.175095652496
"7483" 1496.4 90.5681092612761 105.226001003496
"7484" 1496.6 86.7128437677582 108.987146341456
"7485" 1496.8 85.3202906004616 111.999581784517
"7486" 1497 86.5328699696781 116.070957547383
"7487" 1497.2 88.1120812552724 115.958576143905
"7488" 1497.4 89.5938994950499 114.663929547057
"7489" 1497.6 92.9196161121414 113.655126966516
"7490" 1497.8 96.5466876743998 111.826929755125
"7491" 1498 100.461188161323 109.087696007152
"7492" 1498.2 105.727321079319 106.847217953467
"7493" 1498.4 110.368006099457 103.377074510953
"7494" 1498.6 114.113264060229 99.4374736614857
"7495" 1498.8 116.913381332778 95.7230756734302
"7496" 1499 118.293124908169 90.6447594270779
"7497" 1499.2 121.338708557382 85.6506906456259
"7498" 1499.4 123.124270310258 82.5318181744582
"7499" 1499.6 124.800267295765 77.373524955738
"7500" 1499.8 126.427932148679 71.6236404773506
"7501" 1500 126.775263308101 65.8979915766639
"7502" 1500.2 126.828558171309 60.6838986388631
"7503" 1500.4 125.834363415943 55.1162042878322
"7504" 1500.6 125.443658591871 49.4943274321857
"7505" 1500.8 122.647257838611 45.2109428436694
"7506" 1501 121.20403171898 39.0852637895418
"7507" 1501.2 119.66572608381 36.0507765788644
"7508" 1501.4 116.28775513074 32.1183633406
"7509" 1501.6 113.958910488263 26.4451273910009
"7510" 1501.8 110.944407568178 23.3084041582742
"7511" 1502 106.676985677081 18.5966995150918
"7512" 1502.2 102.499630813034 13.8450113155915
"7513" 1502.4 97.3917107237092 10.1661426786539
"7514" 1502.6 91.4124299578847 6.78627598477816
"7515" 1502.8 85.1695394627475 4.86686829357662
"7516" 1503 79.0442250753839 2.38054928727359
"7517" 1503.2 74.6683429647811 2.29435427235571
"7518" 1503.4 68.0997005887778 2.15630849081905
"7519" 1503.6 61.14456664139 0.786502869831869
"7520" 1503.8 56.107186843469 1.36187904683308
"7521" 1504 49.5517773661743 3.57981308511729
"7522" 1504.2 43.4527563192724 6.16129733932442
"7523" 1504.4 36.8813584473895 7.43669458870221
"7524" 1504.6 31.6338452881437 9.39068262205093
"7525" 1504.8 26.5655686461309 13.3965488236441
"7526" 1505 21.1211307925174 17.514713084392
"7527" 1505.2 15.8481527219407 23.0643039795425
"7528" 1505.4 12.371366613754 28.4749562045214
"7529" 1505.6 9.1118664652897 33.7652686787714
"7530" 1505.8 6.55026354068646 39.6279102287597
"7531" 1506 4.19718650623421 46.057996101578
"7532" 1506.2 2.9275676860955 53.0093019166107
"7533" 1506.4 2.97273739156182 59.1427822262322
"7534" 1506.6 4.35779588528353 65.8042029874512
"7535" 1506.8 5.38216480599349 72.2279704557798
"7536" 1507 6.85164532207851 78.1238221247901
"7537" 1507.2 7.62943247820204 84.0209189052357
"7538" 1507.4 8.64913799471113 88.2604237339328
"7539" 1507.6 12.2625200427616 90.5161962315634
"7540" 1507.8 16.5243174042323 91.046147015213
"7541" 1508 22.151854155356 90.9300524245674
"7542" 1508.2 28.1062820717848 92.2028816721594
"7543" 1508.4 33.3415903285111 94.4236854957057
"7544" 1508.6 38.0838800308735 98.1623743540798
"7545" 1508.8 43.1547862235639 100.700192068929
"7546" 1509 45.2502832773345 103.571112934539
"7547" 1509.2 45.2018245999372 108.625316958323
"7548" 1509.4 43.1731196115029 114.219967185764
"7549" 1509.6 40.0493224285544 116.853914424857
"7550" 1509.8 36.8291613222245 115.524895314888
"7551" 1510 33.0567897643299 113.369170775423
"7552" 1510.2 27.8454692347288 110.052463685603
"7553" 1510.4 23.5974004109969 105.954619335286
"7554" 1510.6 20.1727063310091 101.394101062129
"7555" 1510.8 16.0412948605711 96.8072471405457
"7556" 1511 11.6173158943743 94.2035319691699
"7557" 1511.2 11.6202442466825 91.6454070598735
"7558" 1511.4 10.7419477222234 86.2047376391286
"7559" 1511.6 9.59616713120586 80.133384798391
"7560" 1511.8 8.136544092595 74.054862217647
"7561" 1512 5.19794929860091 68.5434265319041
"7562" 1512.2 3.80832156759426 62.9380737219576
"7563" 1512.4 5.68915948151112 57.0111149722857
"7564" 1512.6 7.8108904911225 50.654773553838
"7565" 1512.8 9.02944483154641 43.9432222174151
"7566" 1513 8.66861153756114 37.2308638223982
"7567" 1513.2 10.2898456049592 31.5693009895743
"7568" 1513.4 14.1973273848839 25.9853354070425
"7569" 1513.6 18.1998288991445 20.461438769819
"7570" 1513.8 22.7638797877846 15.5356480557204
"7571" 1514 28.7250110215765 11.8965076021293
"7572" 1514.2 34.6903894017006 9.29478544993834
"7573" 1514.4 40.995271090626 6.27424513177284
"7574" 1514.6 47.6896967003911 4.14823555167571
"7575" 1514.8 54.6724223278299 3.70066862517321
"7576" 1515 61.1537042268811 3.91455303747571
"7577" 1515.2 67.5046756683611 4.48772431536071
"7578" 1515.4 74.3200943202695 4.46185599523819
"7579" 1515.6 80.0329965429637 6.9661596944015
"7580" 1515.8 85.6126790311427 10.7378774674541
"7581" 1516 91.8591891735193 14.2162161728224
"7582" 1516.2 98.2370714970492 16.4547517518156
"7583" 1516.4 104.635176019975 17.7494275703207
"7584" 1516.6 106.671316018141 19.3210273715445
"7585" 1516.8 108.124715731384 24.8124970308494
"7586" 1517 109.677107071091 30.7530669162877
"7587" 1517.2 111.501518313288 36.7975774939857
"7588" 1517.4 112.77476172102 42.511783754516
"7589" 1517.6 113.050695922131 47.7845503699557
"7590" 1517.8 114.609648485817 52.6895157962798
"7591" 1518 114.824401281596 57.8427729436978
"7592" 1518.2 117.840570479695 62.5007259824362
"7593" 1518.4 122.954830618205 66.1152692482521
"7594" 1518.6 125.766769606698 66.5059650764953
"7595" 1518.8 124.223512533451 66.7684622161461
"7596" 1519 122.73016500124 71.0228110712481
"7597" 1519.2 121.066464360199 75.5652011324269
"7598" 1519.4 118.1159142139 81.1073773019088
"7599" 1519.6 115.764751408483 87.0634281476571
"7600" 1519.8 113.315230637552 92.9615660784269
"7601" 1520 112.123755282471 97.9133443744257
"7602" 1520.2 112.784481136346 99.9262214036033
"7603" 1520.4 112.908595778383 98.7177718513013
"7604" 1520.6 114.925401969723 96.7721152795673
"7605" 1520.8 118.095544692083 93.713101376981
"7606" 1521 119.45130580617 89.1928627856916
"7607" 1521.2 121.462948497938 84.1421317739959
"7608" 1521.4 124.006865193957 79.3950673173221
"7609" 1521.6 125.5158604969 74.4976074691684
"7610" 1521.8 126.766952000762 68.592390125874
"7611" 1522 126.92250444779 61.7898151938619
"7612" 1522.2 126.538292155243 56.2858173574574
"7613" 1522.4 125.66764407657 50.5164897221898
"7614" 1522.6 124.121683225825 45.178619412
"7615" 1522.8 120.692266870141 40.3333619408681
"7616" 1523 117.237322172568 34.6554877804857
"7617" 1523.2 115.239363170774 28.384212144302
"7618" 1523.4 112.303143245517 23.9816726104263
"7619" 1523.6 107.038464261919 21.6681326643703
"7620" 1523.8 101.039739251299 18.9711718100482
"7621" 1524 96.1870847171213 15.4561642073531
"7622" 1524.2 93.6613529621683 11.5394651059714
"7623" 1524.4 92.0992749659709 8.25518753916795
"7624" 1524.6 87.2996366718531 7.63961145245346
"7625" 1524.8 80.9417768931551 7.69212075740879
"7626" 1525 74.8833577379042 7.54921146858916
"7627" 1525.2 68.4702388346736 7.55886430232946
"7628" 1525.4 62.1007675274861 7.32355899289196
"7629" 1525.6 56.3913920477876 5.14734285013277
"7630" 1525.8 52.9486660437683 2.59647238
"7631" 1526 48.8912142942361 4.45932539870446
"7632" 1526.2 43.5238190462049 6.60952908839196
"7633" 1526.4 37.4474964972554 8.33207604345478
"7634" 1526.6 31.2408322161621 10.7109784598224
"7635" 1526.8 26.2770658856213 14.3513387150469
"7636" 1527 21.209970552203 17.9638796233429
"7637" 1527.2 17.7017953926329 21.4685125679314
"7638" 1527.4 16.567591943899 26.913279229213
"7639" 1527.6 15.4968233546392 33.0582196590812
"7640" 1527.8 13.7079316817445 38.987269201119
"7641" 1528 11.9128162548302 45.0442946851823
"7642" 1528.2 11.9560172944948 49.641058313195
"7643" 1528.4 11.7101221367595 54.3772648030791
"7644" 1528.6 8.31419305769113 59.5543596684957
"7645" 1528.8 4.05756974078856 61.3991532944857
"7646" 1529 3.5384148600778 59.6724991617857
"7647" 1529.2 3.49643855660112 56.4541716467757
"7648" 1529.4 3.34967885639522 53.4695856567016
"7649" 1529.6 3.83997319334399 49.5354086047734
"7650" 1529.8 4.91831066843582 45.1155622256286
"7651" 1530 5.79518210369446 40.6057369846524
"7652" 1530.2 8.04396020152651 35.2666574330088
"7653" 1530.4 10.2362317369861 30.4991034784388
"7654" 1530.6 13.7426568611355 25.9161417209735
"7655" 1530.8 17.0563975396793 21.7409882267812
"7656" 1531 21.612716903026 16.9179905590283
"7657" 1531.2 25.883620836203 12.5907714737102
"7658" 1531.4 31.6201291405711 9.79556297817571
"7659" 1531.6 37.4283350240418 6.15084842460453
"7660" 1531.8 42.6896777063233 5.03996645224329
"7661" 1532 48.8425304371111 2.56698387225571
"7662" 1532.2 54.237280228626 1.16099407848571
"7663" 1532.4 60.3456898903233 2.40808763069783
"7664" 1532.6 66.3528222324376 4.2171480482102
"7665" 1532.8 72.6166514870374 4.33415663972782
"7666" 1533 79.1570146675235 3.67047124987746
"7667" 1533.2 82.833798191407 3.74024495800612
"7668" 1533.4 85.3764241604053 6.73959135375042
"7669" 1533.6 90.984105825909 10.1768300873368
"7670" 1533.8 95.4202199179461 13.9038755162527
"7671" 1534 101.152080179338 16.8763439166094
"7672" 1534.2 106.071609533517 20.2682029540798
"7673" 1534.4 110.74949034783 24.7977157008838
"7674" 1534.6 115.527730572651 28.5914265369957
"7675" 1534.8 117.015055493936 32.1560680088643
"7676" 1535 117.007567095582 37.6376126757504
"7677" 1535.2 116.973202019964 43.4376737716622
"7678" 1535.4 117.582169673081 50.151707030213
"7679" 1535.6 118.909471992548 56.7305447044275
"7680" 1535.8 120.887149157938 61.2743228916011
"7681" 1536 124.698349688326 66.7558942092988
"7682" 1536.2 125.810392771814 68.0236666099452
"7683" 1536.4 125.943597546493 67.1373572542857
"7684" 1536.6 126.464416901686 66.6334577915123
"7685" 1536.8 127.576143878412 65.9833135110197
"7686" 1537 128.321313657258 65.9353432760151
"7687" 1537.2 128.372479436511 65.7041045005257
"7688" 1537.4 128.495343438822 65.2189121463001
"7689" 1537.6 128.754869005202 64.8139078790918
"7690" 1537.8 128.783495489856 65.0300713194964
"7691" 1538 128.715213790671 64.6057966837857
"7692" 1538.2 128.485346501193 64.3744986850367
"7693" 1538.4 128.575004282151 63.8229602612157
"7694" 1538.6 128.305608025215 63.5314449990046
"7695" 1538.8 127.759062836736 62.6452282089946
"7696" 1539 127.456855497224 60.3568900891178
"7697" 1539.2 127.411321000129 58.8444099348786
"7698" 1539.4 127.054710151542 59.4780019417609
"7699" 1539.6 126.870034202571 60.72196522781
"7700" 1539.8 126.246971155537 62.2539325680996
"7701" 1540 126.409109527485 63.9422402610651
"7702" 1540.2 126.68203926069 66.4793564906173
"7703" 1540.4 126.733128709983 69.3898565960545
"7704" 1540.6 126.347230980111 72.2521651819156
"7705" 1540.8 125.939213891825 75.0565980132857
"7706" 1541 125.044001573996 76.5310947321588
"7707" 1541.2 123.733282343707 79.3023296761973
"7708" 1541.4 123.121236523073 83.8316948567876
"7709" 1541.6 121.591977278454 86.8482918647429
"7710" 1541.8 119.299306433246 90.7280564522261
"7711" 1542 117.500168210093 96.0275193385775
"7712" 1542.2 115.744159891877 97.6478490070464
"7713" 1542.4 113.112640334625 99.5227863254
"7714" 1542.6 110.641069689169 103.767840337553
"7715" 1542.8 108.349183492207 105.857501281841
"7716" 1543 105.004976998928 108.448980445726
"7717" 1543.2 101.567629721873 110.77968766204
"7718" 1543.4 98.6718900826993 110.66339836325
"7719" 1543.6 94.2807970871111 112.690937824692
"7720" 1543.8 90.6012248000254 116.277451668914
"7721" 1544 89.3059055900917 117.922844498903
"7722" 1544.2 88.3757894471414 117.109222041728
"7723" 1544.4 83.8437649293233 117.801614676395
"7724" 1544.6 79.9920850209236 120.188967761017
"7725" 1544.8 75.8806412725544 121.648019613084
"7726" 1545 71.7465640679596 120.453163743243
"7727" 1545.2 66.5734923392967 118.295358112104
"7728" 1545.4 62.1575653607986 117.198967535923
"7729" 1545.6 59.4933661183356 115.701193768251
"7730" 1545.8 57.2221766078225 112.678144411661
"7731" 1546 54.8793287206111 108.397899844866
"7732" 1546.2 52.7873689193983 103.657383970169
"7733" 1546.4 52.1179803444811 98.4001829456757
"7734" 1546.6 51.9785822335799 93.1775410328295
"7735" 1546.8 50.9643352101424 88.2564144751107
"7736" 1547 50.1973918226324 83.6625228506559
"7737" 1547.2 49.4578943911711 79.5692670097257
"7738" 1547.4 47.4144706281111 76.4390228531827
"7739" 1547.6 44.070567121247 73.6630738077867
"7740" 1547.8 40.725520987485 72.3067639001866
"7741" 1548 37.9106180489641 72.8503601586328
"7742" 1548.2 34.9662401891397 71.9630866348286
"7743" 1548.4 34.1095167051414 70.3766532507887
"7744" 1548.6 34.1861271342164 65.4974799616541
"7745" 1548.8 35.6399059925156 60.7412830453958
"7746" 1549 38.703858234143 55.91893924989
"7747" 1549.2 42.5362497929596 52.0597208246069
"7748" 1549.4 45.7149614339293 47.5591686992736
"7749" 1549.6 49.4671535096583 43.0878992598725
"7750" 1549.8 52.1588169422597 38.7738528822283
"7751" 1550 53.2672405857091 33.6798030562486
"7752" 1550.2 53.1187614792744 28.8412442724143
"7753" 1550.4 50.5264191423758 24.6170673583975
"7754" 1550.6 47.0918786051414 20.331615150819
"7755" 1550.8 43.8018787686304 16.0545094466492
"7756" 1551 43.4094119819611 11.4313405775757
"7757" 1551.2 44.9753602105354 6.06675325706147
"7758" 1551.4 47.9570353754413 4.14816206660835
"7759" 1551.6 52.6848102378996 3.65510552812033
"7760" 1551.8 58.2708100941903 2.49136482764413
"7761" 1552 63.9890520658411 2.60203624938571
"7762" 1552.2 69.5002220543536 4.28856308166753
"7763" 1552.4 74.962757253276 5.90312275492528
"7764" 1552.6 80.9660867224711 6.80053208784571
"7765" 1552.8 87.4975129943611 9.46265006301832
"7766" 1553 91.9024283870311 13.9629011480757
"7767" 1553.2 95.8780210057172 18.8366765077887
"7768" 1553.4 99.7166791143488 23.7888652554758
"7769" 1553.6 104.692651330911 28.2525868914057
"7770" 1553.8 109.071691976547 32.7274142309808
"7771" 1554 112.633135954838 38.7429647544554
"7772" 1554.2 113.22717736299 44.28997392991
"7773" 1554.4 112.887576363199 49.2148248171622
"7774" 1554.6 115.162729500808 53.4445060939403
"7775" 1554.8 119.600112038368 55.9799445128
"7776" 1555 124.989442671304 56.1228355681554
"7777" 1555.2 124.450835498831 55.064488670196
"7778" 1555.4 124.641980200814 53.1465816218371
"7779" 1555.6 124.040656001762 49.6595689511265
"7780" 1555.8 123.572251123986 45.9704275739545
"7781" 1556 122.261681690181 41.4361754008557
"7782" 1556.2 120.960849027801 38.1412519506357
"7783" 1556.4 119.264911415441 37.0263443565925
"7784" 1556.6 115.965159801846 32.9372339996034
"7785" 1556.8 113.303775612346 27.3624550660739
"7786" 1557 110.585116296817 22.1084168383092
"7787" 1557.2 106.171869358091 18.7180318202778
"7788" 1557.4 100.87363238029 14.9063759278914
"7789" 1557.6 97.1142290823733 10.4099816146216
"7790" 1557.8 92.5470235946595 9.51995999861475
"7791" 1558 85.7459881571224 8.03581111609245
"7792" 1558.2 79.5391926765805 6.08899267726122
"7793" 1558.4 74.0900732738975 2.9608788156896
"7794" 1558.6 69.5781086602746 1.74894527607225
"7795" 1558.8 63.621483709724 2.24983733461474
"7796" 1559 57.2960978806269 2.47699560582255
"7797" 1559.2 51.3156703790611 2.11519767813571
"7798" 1559.4 46.2041794703369 3.5815763940341
"7799" 1559.6 40.4588691029256 5.23638500482592
"7800" 1559.8 35.3475660002348 8.81791082383623
"7801" 1560 29.8458906773152 12.6662811296592
"7802" 1560.2 24.0689718011318 15.9046743558465
"7803" 1560.4 20.4733074809516 18.9067779139219
"7804" 1560.6 17.6728163866884 24.3646237960424
"7805" 1560.8 15.0962575952324 30.7568451614251
"7806" 1561 11.1094336849941 36.0932153057942
"7807" 1561.2 7.64567778667584 39.1412756511092
"7808" 1561.4 8.02598462351112 38.4376825473524
"7809" 1561.6 9.07999013026738 37.767197648392
"7810" 1561.8 9.62519965266214 35.9828680482204
"7811" 1562 10.5212237545381 33.618357520834
"7812" 1562.2 11.788568902782 29.5972966503338
"7813" 1562.4 13.7995381470388 25.7070429094134
"7814" 1562.6 17.1935975006679 22.0375171747243
"7815" 1562.8 19.7923319588778 18.462155037219
"7816" 1563 24.207515219596 14.9813084283948
"7817" 1563.2 28.5861511645411 10.8159766235157
"7818" 1563.4 33.5498380112336 8.63247582501632
"7819" 1563.6 39.1213378463911 6.00601153956571
"7820" 1563.8 43.9873791712082 3.71335163649542
"7821" 1564 50.0525369831305 1.28577600354396
"7822" 1564.2 55.3387530810529 1.37274522403911
"7823" 1564.4 61.3899162940699 2.48198286150633
"7824" 1564.6 67.6304422992674 2.80001726836071
"7825" 1564.8 74.4025100131699 3.03961821225042
"7826" 1565 80.2338815113111 3.66918639756571
"7827" 1565.2 86.7597653133131 4.69619108817802
"7828" 1565.4 90.7280002265567 6.38221725054512
"7829" 1565.6 94.8546174830911 10.4927158122057
"7830" 1565.8 99.3413217557311 14.4770026793157
"7831" 1566 104.837642461834 17.2912573936441
"7832" 1566.2 109.978636351194 20.1729418387079
"7833" 1566.4 112.688757955418 24.4559787036045
"7834" 1566.6 115.548960552699 30.1192977989563
"7835" 1566.8 118.657963489054 35.6644027624286
"7836" 1567 122.089520446305 41.2008669403595
"7837" 1567.2 124.544973681052 46.6718092214563
"7838" 1567.4 124.157450957591 52.920876135302
"7839" 1567.6 123.149076058207 59.7875927932453
"7840" 1567.8 121.897237227854 65.8517178114758
"7841" 1568 120.619255547869 70.7307176662433
"7842" 1568.2 119.373268446955 73.7161691471107
"7843" 1568.4 119.151855248263 76.2226501548494
"7844" 1568.6 121.739099158036 80.7659253176446
"7845" 1568.8 123.377060706167 82.010776094224
"7846" 1569 122.845633181663 81.3628713040745
"7847" 1569.2 121.920374110448 81.3341484140006
"7848" 1569.4 118.472130251571 83.3821866997557
"7849" 1569.6 115.098396227935 87.2836919180445
"7850" 1569.8 111.191250773425 92.0931660723429
"7851" 1570 107.182179898032 96.3307044820501
"7852" 1570.2 103.239887221597 97.8064856713303
"7853" 1570.4 98.6236468034669 101.91036394263
"7854" 1570.6 95.4749173054379 107.494250333684
"7855" 1570.8 91.4953734992597 111.990517851129
"7856" 1571 86.9947776534376 115.3872325672
"7857" 1571.2 84.5341477780568 118.319754594518
"7858" 1571.4 82.0814338892049 118.018479130861
"7859" 1571.6 76.5242762948531 117.65465890826
"7860" 1571.8 71.2498048512524 116.842305365247
"7861" 1572 66.193854535703 116.424496788394
"7862" 1572.2 62.7068899136163 116.600959125981
"7863" 1572.4 57.1694173597711 118.422879704046
"7864" 1572.6 51.911218398309 119.923926066321
"7865" 1572.8 47.0899115806111 119.182834713767
"7866" 1573 41.8593179711011 116.572893133296
"7867" 1573.2 36.930229881596 113.03354721494
"7868" 1573.4 32.8781994925295 108.9609634267
"7869" 1573.6 30.4140034509428 104.444037978367
"7870" 1573.8 28.3850612115322 100.037395437707
"7871" 1574 25.5189058861424 94.4757772228295
"7872" 1574.2 24.9061097668994 88.5720004195328
"7873" 1574.4 24.4443449730445 83.0191133119524
"7874" 1574.6 26.4971750041771 78.5330177361341
"7875" 1574.8 29.991294282535 74.8048530825292
"7876" 1575 33.8751235240144 73.8496571424535
"7877" 1575.2 37.9019399995657 73.2170366725463
"7878" 1575.4 41.1246487606417 73.9364056436286
"7879" 1575.6 44.0686203285369 75.7273105320402
"7880" 1575.8 48.2543499591927 76.7859016075979
"7881" 1576 50.841027359899 77.564160884516
"7882" 1576.2 52.6519263431969 79.841525685
"7883" 1576.4 54.8572832004036 82.8947602479668
"7884" 1576.6 57.7810794126161 87.1222252096144
"7885" 1576.8 61.0787216337325 92.361456214243
"7886" 1577 63.5600349372073 97.0307434938703
"7887" 1577.2 65.1598896440639 101.934741200552
"7888" 1577.4 68.450750125513 106.361804443103
"7889" 1577.6 73.072111637015 107.437854182361
"7890" 1577.8 77.7263186400808 106.896430680395
"7891" 1578 81.2933934931694 103.765767910476
"7892" 1578.2 84.6543757382611 99.5958584766657
"7893" 1578.4 88.60226205989 95.3792372637069
"7894" 1578.6 92.4596265065597 90.2806619550091
"7895" 1578.8 95.8386805151112 84.7080567743714
"7896" 1579 99.0449304995051 78.9764844972736
"7897" 1579.2 102.077850910582 73.2627410660445
"7898" 1579.4 104.662977360854 67.2634716270286
"7899" 1579.6 106.507127323523 60.9714990201328
"7900" 1579.8 107.029476472911 54.7093422074157
"7901" 1580 106.358327703172 48.6685705343645
"7902" 1580.2 103.188694636957 43.9316350188415
"7903" 1580.4 99.5442175259969 38.9878874088286
"7904" 1580.6 95.3553767453685 35.1028008439709
"7905" 1580.8 92.602363155754 29.4413473275877
"7906" 1581 91.6804685600121 23.6114824889214
"7907" 1581.2 93.5129831118826 18.5907422408
"7908" 1581.4 97.7735517598227 15.3991498315049
"7909" 1581.6 100.493239090435 15.3957720676622
"7910" 1581.8 104.640721883311 15.8570277492857
"7911" 1582 105.967419405169 19.7207783793703
"7912" 1582.2 109.378520308464 24.3001449943681
"7913" 1582.4 112.57065399917 29.4816347291622
"7914" 1582.6 116.603179726008 34.8957221408782
"7915" 1582.8 119.872760000873 40.2816063979412
"7916" 1583 121.280400592854 46.1801159014286
"7917" 1583.2 122.108871653935 52.9071612751916
"7918" 1583.4 122.248146613864 59.7551492479412
"7919" 1583.6 123.036728695611 65.9602014599653
"7920" 1583.8 122.906905076611 72.1592403045445
"7921" 1584 121.306365316654 78.1575278842571
"7922" 1584.2 121.138058267736 84.3205118721588
"7923" 1584.4 121.785860582814 85.1252968533506
"7924" 1584.6 121.596421375385 85.0001074277876
"7925" 1584.8 121.455185823027 83.9435707210184
"7926" 1585 121.514767336946 82.3221831527381
"7927" 1585.2 123.295127629582 79.5644735222549
"7928" 1585.4 124.782266263802 75.7057161082857
"7929" 1585.6 125.855081442629 71.1736915904675
"7930" 1585.8 126.827699700896 65.8349958277941
"7931" 1586 127.317367478457 60.8350106591948
"7932" 1586.2 126.492827562167 55.4867187581586
"7933" 1586.4 125.471814833643 51.3384183431738
"7934" 1586.6 123.41674637647 46.2450817290779
"7935" 1586.8 122.719806331582 41.9752488870445
"7936" 1587 120.662530087535 39.09702916991
"7937" 1587.2 116.969971115419 34.8539681210722
"7938" 1587.4 113.835943354768 29.3067546776857
"7939" 1587.6 112.164984116626 23.3687010256069
"7940" 1587.8 108.442699296883 20.0855684824286
"7941" 1588 103.03519184875 18.2013478631043
"7942" 1588.2 97.6294827889641 14.6588321127504
"7943" 1588.4 94.54169262914 9.52712767981264
"7944" 1588.6 91.4025798318345 8.62308996632614
"7945" 1588.8 85.9455908549887 7.07856658943469
"7946" 1589 79.8905421538781 5.11998424624299
"7947" 1589.2 74.3769816712826 1.80269368097143
"7948" 1589.4 71.0829391670486 1.94399278057946
"7949" 1589.6 65.6512726865848 4.48174559606466
"7950" 1589.8 59.8139244788011 6.11895808809571
"7951" 1590 52.8807282702164 6.05602779699097
"7952" 1590.2 46.6908003558636 4.05696054984215
"7953" 1590.4 42.7434168164911 5.89306499103571
"7954" 1590.6 37.7505593974479 9.32398530581224
"7955" 1590.8 33.4503176094236 13.2995024549857
"7956" 1591 28.3995438234916 18.115676494627
"7957" 1591.2 23.8762439543689 22.003707673197
"7958" 1591.4 17.8915198828662 25.463180716802
"7959" 1591.6 14.4256057580059 26.8291734014015
"7960" 1591.8 13.3001738418531 31.5690359352277
"7961" 1592 12.7073387266606 37.5401400620022
"7962" 1592.2 13.3404071984325 43.7338679948428
"7963" 1592.4 15.0446117651228 50.3067817548113
"7964" 1592.6 17.5550382581111 56.0010034592922
"7965" 1592.8 21.1619934457915 61.3201884128259
"7966" 1593 25.7968710400808 64.1018449991221
"7967" 1593.2 31.2851842035511 66.0039970604157
"7968" 1593.4 36.5131049738464 68.8181912861622
"7969" 1593.6 41.355614933616 72.8916946346993
"7970" 1593.8 44.1395651423692 77.4344641703244
"7971" 1594 46.2447598209211 82.6850338657257
"7972" 1594.2 49.7075657089743 87.5866270934015
"7973" 1594.4 53.6408113953511 92.3010693250557
"7974" 1594.6 58.705416234854 94.9789596604
"7975" 1594.8 64.6141720720616 96.6353401028719
"7976" 1595 70.1587311051756 96.9875763351954
"7977" 1595.2 75.9981872318152 95.0751351169245
"7978" 1595.4 80.720129975202 93.6976960820615
"7979" 1595.6 83.6505336960523 91.0982153116034
"7980" 1595.8 87.5605156329935 86.394018293721
"7981" 1596 90.7510643516583 81.2891115261838
"7982" 1596.2 93.4276704479683 75.6500774144286
"7983" 1596.4 96.5456291313021 70.8054645983948
"7984" 1596.6 100.977532100528 65.8203687637635
"7985" 1596.8 106.185744279896 62.6791899117287
"7986" 1597 112.192747262854 61.4473734958286
"7987" 1597.2 117.822551100728 61.3033022112988
"7988" 1597.4 124.296017799911 61.3880255557143
"7989" 1597.6 125.381043661784 61.7199674298992
"7990" 1597.8 125.823083284709 59.013795958467
"7991" 1598 125.853644151438 53.8128265683669
"7992" 1598.2 124.648068907905 49.2911916518681
"7993" 1598.4 122.693994341451 43.8898417999557
"7994" 1598.6 119.95310263849 39.0493240507187
"7995" 1598.8 117.600033467285 33.8765460664857
"7996" 1599 115.632887704041 28.9107926397357
"7997" 1599.2 111.510441175027 27.4523267726015
"7998" 1599.4 105.69310459483 27.0689200451732
"7999" 1599.6 100.11068897783 26.5009417120482
"8000" 1599.8 94.3010820275799 24.8456905697982
"8001" 1600 89.1708323722452 23.4331058700218
"8002" 1600.2 84.1609817169428 20.1139570701194
"8003" 1600.4 80.6700888711511 14.7262640277957
"8004" 1600.6 78.9587877925242 8.93347770296397
"8005" 1600.8 75.7871728997554 3.55773781387033
"8006" 1601 71.0574943679364 3.4600065159226
"8007" 1601.2 66.347779708724 4.41077241216313
"8008" 1601.4 60.2174885595957 6.1919939116919
"8009" 1601.6 54.0834534910894 8.15876936784441
"8010" 1601.8 47.7065737708611 8.21203938542321
"8011" 1602 42.2463857100473 6.60115615551762
"8012" 1602.2 40.0051556303379 7.13154216466097
"8013" 1602.4 36.8591271212059 10.6476842163594
"8014" 1602.6 33.5769661942633 15.6052828185292
"8015" 1602.8 30.7095872738374 21.089602877191
"8016" 1603 27.5047787659651 26.9010792568453
"8017" 1603.2 26.2361011330012 33.136123448233
"8018" 1603.4 26.9294448564518 39.0167053989802
"8019" 1603.6 28.5137577671008 45.1270341212692
"8020" 1603.8 29.6621376945305 50.8499372860664
"8021" 1604 31.5235072215792 57.1329281977729
"8022" 1604.2 32.2046855122347 63.2750316544183
"8023" 1604.4 30.8064161108843 68.6839982245579
"8024" 1604.6 27.9395893902864 72.8276469299599
"8025" 1604.8 26.2108869423068 77.6200500380183
"8026" 1605 25.0848081601111 82.8794378296666
"8027" 1605.2 22.4310606540817 87.8297147861916
"8028" 1605.4 19.1859474717986 92.8042981282045
"8029" 1605.6 15.5958818259293 97.2698126290918
"8030" 1605.8 15.8582435577811 96.2113567293357
"8031" 1606 14.3055137340505 94.6300657094251
"8032" 1606.2 11.6441688850411 92.3633846621757
"8033" 1606.4 9.86459556031904 88.8150737860798
"8034" 1606.6 6.56763263674447 84.7024929049857
"8035" 1606.8 5.8490475175427 80.3547682328962
"8036" 1607 4.17321906888036 75.0106604250242
"8037" 1607.2 2.86939047683114 68.9964314783657
"8038" 1607.4 1.4742193179778 62.9051072748857
"8039" 1607.6 2.8407112591793 62.3787315105766
"8040" 1607.8 5.02705902461113 58.5699483292052
"8041" 1608 7.62562533394984 52.9899330702277
"8042" 1608.2 9.21730724492289 47.6638144042857
"8043" 1608.4 10.1047853227486 40.9697840495982
"8044" 1608.6 9.75467213819547 34.8807239387508
"8045" 1608.8 11.1237759014958 31.7537159008593
"8046" 1609 15.3357376554164 28.0672807573383
"8047" 1609.2 21.0560881124337 24.8140198885502
"8048" 1609.4 26.7806291832986 22.691429892017
"8049" 1609.6 33.0325815826276 20.7329746176176
"8050" 1609.8 39.2680385358611 17.3605475368295
"8051" 1610 43.6211867604549 12.9952283479545
"8052" 1610.2 47.8768016794479 8.37415331782244
"8053" 1610.4 53.3037420718384 4.58361676121299
"8054" 1610.6 59.4054521648384 4.65049559524329
"8055" 1610.8 65.4872849573216 7.18344343567518
"8056" 1611 71.2473539476901 9.98763360607519
"8057" 1611.2 76.798338583248 13.5215691716962
"8058" 1611.4 81.7588405988225 18.3619544020733
"8059" 1611.6 84.8746074548225 22.887043637527
"8060" 1611.8 89.1099223423411 27.1698579089457
"8061" 1612 91.1099535442627 32.5665077293039
"8062" 1612.2 92.1267333504995 38.614477948243
"8063" 1612.4 91.3577986350809 44.0224585937887
"8064" 1612.6 90.0515430373804 48.9835214235819
"8065" 1612.8 88.3660330054711 53.8174539448857
"8066" 1613 87.4579874865963 54.3719678977233
"8067" 1613.2 85.1587786814935 56.9469668311328
"8068" 1613.4 81.0892048885286 60.8672545836313
"8069" 1613.6 75.747491962596 63.5314078853342
"8070" 1613.8 71.3401999414641 64.1407226604269
"8071" 1614 65.8212552502904 64.6520922762216
"8072" 1614.2 60.6240238613611 66.0114979806246
"8073" 1614.4 57.3640085398056 69.275119513819
"8074" 1614.6 55.9075317830911 74.5996188744057
"8075" 1614.8 57.0214184341111 80.1134246757888
"8076" 1615 60.4186840283388 84.1298550607827
"8077" 1615.2 65.4228612065397 88.0760523758572
"8078" 1615.4 69.3508438973758 92.5873685883681
"8079" 1615.6 71.5954179030511 96.7760894719857
"8080" 1615.8 71.5150280931499 101.863788870952
"8081" 1616 70.4175931196736 107.036212361079
"8082" 1616.2 70.3672864673111 112.034073950743
"8083" 1616.4 72.172969152548 116.482180455049
"8084" 1616.6 75.7324183430375 117.00192602998
"8085" 1616.8 78.9424781433638 115.628528797402
"8086" 1617 84.0564965396962 113.49433317406
"8087" 1617.2 89.7908334129728 111.563552117018
"8088" 1617.4 95.5749762890174 110.164150181361
"8089" 1617.6 101.284781332161 108.538109353386
"8090" 1617.8 106.21239907083 107.324258515736
"8091" 1618 106.610331645854 104.322550982143
"8092" 1618.2 107.595832010799 99.693063911392
"8093" 1618.4 108.273469527052 93.7123806018223
"8094" 1618.6 108.67065267825 88.0168513365847
"8095" 1618.8 108.660435876142 81.8858557278156
"8096" 1619 109.391752185765 75.9278301811887
"8097" 1619.2 111.051991984334 69.7683652377867
"8098" 1619.4 113.179406767254 63.6914674814
"8099" 1619.6 115.98439425227 57.9727803967661
"8100" 1619.8 120.685206540139 53.2839523558631
"8101" 1620 125.160447142271 50.2049280335423
"8102" 1620.2 122.932186518206 49.9760413868962
"8103" 1620.4 119.363224447305 47.0088983612527
"8104" 1620.6 115.855122135475 43.530702461213
"8105" 1620.8 110.878550073808 39.4825659778494
"8106" 1621 105.971349708943 36.0861183542184
"8107" 1621.2 101.413459448641 31.5626309748975
"8108" 1621.4 98.6431356316723 26.5680062091082
"8109" 1621.6 96.4827569161694 20.3244727510682
"8110" 1621.8 95.5979396293927 14.3160339959906
"8111" 1622 94.848311764454 10.7642326382286
"8112" 1622.2 90.0087886243924 8.47168662342321
"8113" 1622.4 84.3140120762742 9.12821313146397
"8114" 1622.6 78.0151539840144 10.5292339398728
"8115" 1622.8 71.9541892924994 10.3754163540975
"8116" 1623 66.0441599546111 9.40479388498571
"8117" 1623.2 60.3111237311014 7.6723418042527
"8118" 1623.4 55.734984391293 4.41051860254632
"8119" 1623.6 53.2947169004641 3.0510732374563
"8120" 1623.8 50.7128019483299 5.70076375539196
"8121" 1624 46.6709353556566 10.1384940347887
"8122" 1624.2 41.0158235342069 13.9762425965815
"8123" 1624.4 35.7996825328043 16.3105252547471
"8124" 1624.6 30.5415880167886 19.1729742500664
"8125" 1624.8 26.9834785879861 23.5393404036107
"8126" 1625 24.0687972288068 28.4662878572901
"8127" 1625.2 20.9289770837134 33.6773848327925
"8128" 1625.4 17.9570726911434 38.822407164518
"8129" 1625.6 16.3729600430059 44.564446321212
"8130" 1625.8 15.2342587319426 50.1074158261823
"8131" 1626 14.5431302973111 56.020128013919
"8132" 1626.2 12.7641279311434 61.9477627812277
"8133" 1626.4 9.38832122539236 67.1438484352357
"8134" 1626.6 6.91906745098482 72.2865719531489
"8135" 1626.8 8.90060070020896 76.604039106714
"8136" 1627 12.7791026985354 79.9088541246372
"8137" 1627.2 18.0622872436884 82.1869929883826
"8138" 1627.4 23.9903950519411 82.5604031914857
"8139" 1627.6 29.5041101293356 82.5484806142306
"8140" 1627.8 35.0953660291408 82.7416421051392
"8141" 1628 38.7042426646884 81.379945130063
"8142" 1628.2 43.7118480249989 80.9349584923735
"8143" 1628.4 48.7717175540202 81.8955489002433
"8144" 1628.6 53.0059738984411 83.0783994312957
"8145" 1628.8 58.2669539470913 85.0938918355352
"8146" 1629 63.4165299060511 85.2049103105157
"8147" 1629.2 69.0360042652021 85.463731398213
"8148" 1629.4 73.6854773350723 84.6287581310877
"8149" 1629.6 77.9885631143538 82.4885590528158
"8150" 1629.8 80.7948769073536 79.7121516716069
"8151" 1630 81.8084565474683 75.2240439871796
"8152" 1630.2 83.2025149324445 70.3884553979706
"8153" 1630.4 83.073548235022 65.0650638032778
"8154" 1630.6 82.7465708134823 59.5374558302692
"8155" 1630.8 82.400611217805 53.8389145839449
"8156" 1631 82.9617199691507 48.6725824853867
"8157" 1631.2 86.0332523685246 44.7330462053607
"8158" 1631.4 90.353042505002 41.5137155078403
"8159" 1631.6 96.064978566579 40.2224198465958
"8160" 1631.8 102.021682033092 40.4939107209343
"8161" 1632 107.107370644311 42.2668611001429
"8162" 1632.2 110.805845820977 46.0587450839953
"8163" 1632.4 113.846714435246 50.1931280275338
"8164" 1632.6 116.902562697861 54.4133443560957
"8165" 1632.8 117.370120533616 59.6009033639808
"8166" 1633 117.925405715873 65.6010682500402
"8167" 1633.2 117.084765648289 71.5896646948025
"8168" 1633.4 115.305921247684 77.9737221279808
"8169" 1633.6 112.765880897398 83.5630014372283
"8170" 1633.8 110.289047953034 89.1102544308415
"8171" 1634 107.121880342905 93.5381356804563
"8172" 1634.2 102.869782123569 96.4357574614296
"8173" 1634.4 98.5000647046111 98.8074472751622
"8174" 1634.6 92.9491409555864 100.098160197783
"8175" 1634.8 87.6636108598464 102.67160911128
"8176" 1635 82.5118886055193 106.560551206006
"8177" 1635.2 79.4199669040295 111.607775577333
"8178" 1635.4 77.3108002371953 117.014225109675
"8179" 1635.6 75.9553818676424 120.821857903642
"8180" 1635.8 73.0870912853611 120.864861977436
"8181" 1636 68.338760909849 121.968803887156
"8182" 1636.2 62.2091702493511 123.018635816646
"8183" 1636.4 56.4141789258853 122.768034353389
"8184" 1636.6 50.3692561965511 121.507488891486
"8185" 1636.8 45.278025419785 119.170663749486
"8186" 1637 40.3320137895963 116.633318958337
"8187" 1637.2 35.0062771049256 113.36072220228
"8188" 1637.4 29.7504281171627 110.240940182805
"8189" 1637.6 25.2618403678384 106.089950622971
"8190" 1637.8 22.4247222068011 102.002788372926
"8191" 1638 21.0226271216011 97.6640830259457
"8192" 1638.2 19.8587451299581 92.3925552345265
"8193" 1638.4 18.8909651762079 87.5104521481954
"8194" 1638.6 15.8330381796772 84.0154075251838
"8195" 1638.8 11.6159227947325 83.9065354739323
"8196" 1639 9.58148353606009 85.4138733478735
"8197" 1639.2 10.3782263202674 85.2542432857357
"8198" 1639.4 10.1388640227361 83.4479473559953
"8199" 1639.6 9.74839961763152 79.9612813498735
"8200" 1639.8 8.83475814783452 75.1894600574113
"8201" 1640 7.43013436393587 69.0212719563929
"8202" 1640.2 6.31316883261664 63.352214112189
"8203" 1640.4 7.7090969716793 59.9179838231675
"8204" 1640.6 11.8468560102049 56.2386644392357
"8205" 1640.8 16.3966121193419 52.3229130298923
"8206" 1641 20.4450249071546 47.9355973284096
"8207" 1641.2 22.5620991999975 42.7812661151675
"8208" 1641.4 23.0849409505718 36.7603808391037
"8209" 1641.6 21.6809951494549 30.6390695676732
"8210" 1641.8 18.2767048460817 26.0642188760739
"8211" 1642 15.9696164866869 26.0989310736675
"8212" 1642.2 15.1430520735322 29.0266089735278
"8213" 1642.4 11.9739473719172 32.8233850756184
"8214" 1642.6 8.40603970155069 37.2105877983868
"8215" 1642.8 7.67784536766214 42.6714338883326
"8216" 1643 9.12880210280586 47.7499079621489
"8217" 1643.2 10.7665193420144 53.6767418933244
"8218" 1643.4 10.8969412265397 59.1596958667357
"8219" 1643.6 9.40748699673182 64.9357277431064
"8220" 1643.8 6.90414794881216 70.137487402228
"8221" 1644 5.05168074545595 74.7665093749685
"8222" 1644.2 6.96171317296982 79.6266716273444
"8223" 1644.4 11.1652820104549 82.9661020008607
"8224" 1644.6 16.567591943899 86.5259246445766
"8225" 1644.8 21.520559711202 90.1609859765766
"8226" 1645 24.8527829687069 94.0912265428793
"8227" 1645.2 27.5435888229899 96.7977267418191
"8228" 1645.4 30.84668583867 98.4217947598975
"8229" 1645.6 35.4479450870905 99.0265885992898
"8230" 1645.8 40.3059651224581 98.8903598385571
"8231" 1646 45.4792873073924 100.666741053892
"8232" 1646.2 46.0566215518356 103.218255382159
"8233" 1646.4 45.5638216919581 108.611234493884
"8234" 1646.6 43.9481800008111 114.094560246586
"8235" 1646.8 41.2050069313411 116.783207396076
"8236" 1647 40.6315211323173 116.34398866363
"8237" 1647.2 41.0837458364257 114.938997247025
"8238" 1647.4 41.4235855757209 114.003050427339
"8239" 1647.6 43.9971779473369 112.83443357055
"8240" 1647.8 48.5856454037707 111.953022974018
"8241" 1648 54.3192134159565 114.063375810269
"8242" 1648.2 59.3621382846811 116.752049727516
"8243" 1648.4 63.9890520658411 119.046033075246
"8244" 1648.6 67.0877421227265 121.642305726601
"8245" 1648.8 67.5760786588111 123.034214650926
"8246" 1649 66.6904557970242 121.795358655355
"8247" 1649.2 68.1448773060122 119.735610487112
"8248" 1649.4 70.8246006348853 115.795249655486
"8249" 1649.6 74.0657873822039 112.055794073156
"8250" 1649.8 78.5541848578239 109.197723826092
"8251" 1650 83.1360416704823 107.863963406063
"8252" 1650.2 87.7609182844901 108.12199049038
"8253" 1650.4 92.3425304554411 109.897362644316
"8254" 1650.6 96.4204372983658 111.583330544722
"8255" 1650.8 97.2402457079886 110.045917956914
"8256" 1651 100.968680490141 107.171814114637
"8257" 1651.2 104.308688142596 103.410863212698
"8258" 1651.4 106.243307464658 98.3319653182486
"8259" 1651.6 107.538542421354 92.8951500736978
"8260" 1651.8 109.804554680263 87.8123586873948
"8261" 1652 110.304926380281 82.5331402314957
"8262" 1652.2 110.313371342428 76.814744013961
"8263" 1652.4 108.575259835451 71.7648760387187
"8264" 1652.6 105.400639938289 68.3427888374362
"8265" 1652.8 101.913446083413 65.846224620797
"8266" 1653 98.1640506319052 63.1250437588387
"8267" 1653.2 94.484805631254 59.4963099645714
"8268" 1653.4 90.315716835784 56.305699532224
"8269" 1653.6 86.7156207435657 52.33903830791
"8270" 1653.8 82.2471462490342 49.5677277090819
"8271" 1654 77.4242927349725 47.3422117362283
"8272" 1654.2 72.129178439454 46.4434723856857
"8273" 1654.4 66.111592611082 44.8535742011556
"8274" 1654.6 60.8168501189935 44.1173386005445
"8275" 1654.8 55.9044454102621 45.9317713666461
"8276" 1655 51.1941925641397 48.5762889835429
"8277" 1655.2 46.387336701317 50.7154331191328
"8278" 1655.4 42.9622841647582 50.9407152815151
"8279" 1655.6 40.1947649035286 48.1432794981459
"8280" 1655.8 38.1879960025468 42.8845056897728
"8281" 1656 37.5154196793611 36.858432315392
"8282" 1656.2 36.5014185339899 30.4853957762433
"8283" 1656.4 35.2800192397049 24.119489701017
"8284" 1656.6 32.9218272937445 18.293384332519
"8285" 1656.8 28.9639378958311 13.9901641080657
"8286" 1657 26.3335240005957 15.1177023148981
"8287" 1657.2 22.8059893159622 17.0588629966666
"8288" 1657.4 18.8127045671736 20.2491230595795
"8289" 1657.6 15.9686221665946 23.7460238849582
"8290" 1657.8 13.8144952356736 28.1156229733607
"8291" 1658 12.0061255105305 33.7425345888083
"8292" 1658.2 9.51814484439238 39.373764933517
"8293" 1658.4 7.96837539257987 45.491702978892
"8294" 1658.6 6.41921017303666 51.6513330508474
"8295" 1658.8 5.67253038874034 57.9668501989014
"8296" 1659 3.94638439392432 63.9214407493429
"8297" 1659.2 3.24159322836415 68.6567628385821
"8298" 1659.4 4.35490770688533 69.8418763881631
"8299" 1659.6 7.21331553632761 73.1970419695888
"8300" 1659.8 11.9804907392324 77.2218986162433
"8301" 1660 17.0071825859311 81.4776742090257
"8302" 1660.2 22.0380101017049 85.7735377617357
"8303" 1660.4 25.4952183104982 90.4503289397438
"8304" 1660.6 29.6149691810059 95.7614153971699
"8305" 1660.8 33.6253476671825 99.5540499724245
"8306" 1661 36.6895271905286 102.801543944117
"8307" 1661.2 39.2249847846621 107.895879858578
"8308" 1661.4 39.6002557181898 114.111918685531
"8309" 1661.6 38.5645995055427 117.49388921777
"8310" 1661.8 38.6681513076167 116.308709362092
"8311" 1662 39.1607431330994 114.987288544297
"8312" 1662.2 41.9433323988254 114.069023512738
"8313" 1662.4 46.3023149586778 113.354565618286
"8314" 1662.6 51.8845028149427 111.996200594223
"8315" 1662.8 56.886128557469 112.115091697938
"8316" 1663 59.6938514422494 113.162868614911
"8317" 1663.2 63.5073004608866 116.273477476496
"8318" 1663.4 66.1663468901405 119.957242146956
"8319" 1663.6 68.2858231234606 123.171247892262
"8320" 1663.8 71.4564383025006 121.93385698757
"8321" 1664 76.0492335255445 120.183287977686
"8322" 1664.2 80.7661583492111 117.366115445386
"8323" 1664.4 86.2628903776711 114.384066916956
"8324" 1664.6 91.6546910549481 113.481002534181
"8325" 1664.8 96.3693188024801 111.846342875612
"8326" 1665 99.6645030831928 107.947544360016
"8327" 1665.2 102.986927944948 103.099029609608
"8328" 1665.4 107.138528312871 98.9064950597757
"8329" 1665.6 112.44582068818 95.6134611216342
"8330" 1665.8 117.451099622695 94.4913223158223
"8331" 1666 116.999930412111 93.56584701206
"8332" 1666.2 116.688353726511 89.3822927288331
"8333" 1666.4 117.256981177731 84.4610209736457
"8334" 1666.6 119.325835810457 79.2080418896446
"8335" 1666.8 122.747355488775 73.6389726259997
"8336" 1667 125.464889923545 70.3213676763795
"8337" 1667.2 125.713885848167 70.4103684189063
"8338" 1667.4 125.490395094711 71.793304317513
"8339" 1667.6 124.996822681541 74.0502829703081
"8340" 1667.8 124.738388748392 77.2679674337474
"8341" 1668 124.112500140431 81.127301688544
"8342" 1668.2 123.114622867011 84.8901470451766
"8343" 1668.4 121.188651295729 88.7919369034857
"8344" 1668.6 119.370138770425 92.6606807496857
"8345" 1668.8 117.404380917457 96.9932943730049
"8346" 1669 115.412373014054 98.3469552618857
"8347" 1669.2 113.253220767771 101.235530784636
"8348" 1669.4 111.275443664885 104.234823808873
"8349" 1669.6 108.105157887483 106.362636423571
"8350" 1669.8 104.802751746255 109.250391632245
"8351" 1670 100.256392807368 111.192075050371
"8352" 1670.2 95.445500411854 113.981428235743
"8353" 1670.4 92.1924914443397 116.496297198086
"8354" 1670.6 89.1466145967638 116.960929097665
"8355" 1670.8 84.2299362613047 117.646283190905
"8356" 1671 78.4161011845054 120.642414199495
"8357" 1671.2 75.519393506383 122.562463348796
"8358" 1671.4 73.4306339752621 122.595067888391
"8359" 1671.6 69.1181518837052 124.503715187416
"8360" 1671.8 66.0960894022111 123.836524616346
"8361" 1672 59.8207402187986 122.485223022079
"8362" 1672.2 55.1018834960397 122.004262943782
"8363" 1672.4 49.719864788669 122.856287964675
"8364" 1672.6 46.4647083627953 120.769544109802
"8365" 1672.8 42.6880349166056 117.985131580376
"8366" 1673 37.929147054648 114.669200581212
"8367" 1673.2 32.6413894616872 113.502169428584
"8368" 1673.4 29.1861747358662 113.006691308598
"8369" 1673.6 27.526027552441 110.650486857176
"8370" 1673.8 24.9702579080523 106.932878487868
"8371" 1674 21.3958577787149 102.959857890203
"8372" 1674.2 16.7378327406164 100.808137765244
"8373" 1674.4 15.2439207634379 99.2459516889016
"8374" 1674.6 14.3531507835666 95.4900644144659
"8375" 1674.8 13.0440091389637 90.8499829057383
"8376" 1675 10.7294631379596 85.7115764890312
"8377" 1675.2 7.46408783370336 81.4827411114372
"8378" 1675.4 4.60444171169623 78.566255253741
"8379" 1675.6 5.67899937219808 77.4168478517575
"8380" 1675.8 7.59362821147068 73.1474614678116
"8381" 1676 8.70515178088641 67.4016723078003
"8382" 1676.2 8.6794301724778 62.4810167861524
"8383" 1676.4 6.72125725256114 59.1726782286357
"8384" 1676.6 3.51591209945113 57.2214292350657
"8385" 1676.8 4.29783699448346 57.2489407934751
"8386" 1677 5.39536298720896 54.696303400464
"8387" 1677.2 7.12101189061675 50.0811593639127
"8388" 1677.4 7.38742361401224 45.1754808190132
"8389" 1677.6 7.02665940018429 40.0368351095223
"8390" 1677.8 8.27936451438698 37.7802079895202
"8391" 1678 11.4879477968445 34.7723290375857
"8392" 1678.2 15.841901842441 31.7123729538775
"8393" 1678.4 19.7787912158208 28.0805496569373
"8394" 1678.6 24.4288572430585 23.7585031709489
"8395" 1678.8 29.5434380751424 20.8698422379232
"8396" 1679 34.7126952594982 18.1218217220341
"8397" 1679.2 39.7995039761424 16.4355542514545
"8398" 1679.4 45.0023477870911 17.3006663925657
"8399" 1679.6 49.9347421882633 19.2417552768227
"8400" 1679.8 53.4199585093817 20.5978808478269
"8401" 1680 52.9255545863199 20.6816158232879
"8402" 1680.2 53.3637790814155 21.3372778226379
"8403" 1680.4 55.5137893102402 22.6572726696793
"8404" 1680.6 58.9356262631962 23.5182785930815
"8405" 1680.8 63.7581074160814 23.46109275206
"8406" 1681 68.0052455839284 23.4844150263415
"8407" 1681.2 71.5282040664926 25.1837171447847
"8408" 1681.4 74.6044048324236 29.1379839729857
"8409" 1681.6 77.1030127241213 33.7096299849143
"8410" 1681.8 77.9484504617812 38.2932258881352
"8411" 1682 78.5416703795703 42.6555371186592
"8412" 1682.2 78.2793736799581 48.2194065043735
"8413" 1682.4 78.1108510099622 52.8901818406666
"8414" 1682.6 76.9837869515703 57.1931329850469
"8415" 1682.8 75.8948582289376 61.9343445401592
"8416" 1683 75.1863392045911 66.6466239744657
"8417" 1683.2 76.4949612841112 70.1052038656069
"8418" 1683.4 79.1942642534181 72.8660493845748
"8419" 1683.6 81.9363185458515 73.5314201508415
"8420" 1683.8 84.9796021034289 74.2723177579437
"8421" 1684 88.8498423589444 75.8816992362635
"8422" 1684.2 92.7762990725317 77.8285142746633
"8423" 1684.4 96.2888166146345 80.7040467702708
"8424" 1684.6 100.234312294271 83.1997232775046
"8425" 1684.8 103.011137704267 85.929862073605
"8426" 1685 106.170476860528 89.0263406600135
"8427" 1685.2 110.676540365913 90.0705770755234
"8428" 1685.4 113.613061292905 89.0401291162798
"8429" 1685.6 113.699068495359 89.4050642922283
"8430" 1685.8 113.935603103262 92.381682443948
"8431" 1686 112.660112291254 97.36771425
"8432" 1686.2 110.562842636694 101.684143512513
"8433" 1686.4 106.970128532797 106.707596325486
"8434" 1686.6 103.687445595225 108.840412923343
"8435" 1686.8 99.3387766986458 109.985321359644
"8436" 1687 94.1409870358804 112.388627960765
"8437" 1687.2 90.4856619724606 115.72214509333
"8438" 1687.4 88.121244787626 116.73743493001
"8439" 1687.6 83.285841439675 118.30056928172
"8440" 1687.8 77.8824512121736 120.623065487048
"8441" 1688 72.2703947433866 121.197501882853
"8442" 1688.2 66.4015165479638 119.994702089033
"8443" 1688.4 60.6313526140466 119.576886041195
"8444" 1688.6 54.7419889973532 120.29807938817
"8445" 1688.8 48.9642400799236 120.870541760767
"8446" 1689 45.3452411089479 118.979902513404
"8447" 1689.2 40.7569531662674 115.348980965173
"8448" 1689.4 35.8419932304511 111.611034415116
"8449" 1689.6 29.8816584090805 109.541195519782
"8450" 1689.8 24.3019717375411 107.689062885126
"8451" 1690 20.0942355120817 105.027525961956
"8452" 1690.2 19.6813726780432 103.951050162835
"8453" 1690.4 19.3323236022211 102.119629630026
"8454" 1690.6 17.8283511402164 102.025746655023
"8455" 1690.8 18.5963894147707 102.817031062475
"8456" 1691 20.4557847451424 103.478233802861
"8457" 1691.2 22.4330916869196 105.427314465773
"8458" 1691.4 25.2146317791111 108.517013015298
"8459" 1691.6 28.0406869800795 112.229883108423
"8460" 1691.8 31.782179563817 114.42064663078
"8461" 1692 36.4470242842234 116.086690432833
"8462" 1692.2 40.6802156680686 118.855772418294
"8463" 1692.4 44.2022633694254 121.143982758286
"8464" 1692.6 48.0718753370898 120.836273159209
"8465" 1692.8 53.4800442498431 119.576195260383
"8466" 1693 58.5351350638946 120.262788214475
"8467" 1693.2 63.1984262261311 123.193897702296
"8468" 1693.4 65.2806097005957 122.969008396104
"8469" 1693.6 68.8408340207532 121.445993493012
"8470" 1693.8 73.3162496431414 119.202136141971
"8471" 1694 78.8952871093176 119.170663749486
"8472" 1694.2 82.7351499040445 119.733232765152
"8473" 1694.4 84.7103621739549 118.282183356954
"8474" 1694.6 89.2949866405718 115.787956193744
"8475" 1694.8 94.478878485173 113.850572146135
"8476" 1695 98.3761421592021 110.82654569194
"8477" 1695.2 103.424089110968 108.261505561067
"8478" 1695.4 106.40713449933 107.819211063173
"8479" 1695.6 107.064449366193 105.221248361016
"8480" 1695.8 108.560056789286 100.805306018372
"8481" 1696 109.639324619717 95.7315994463948
"8482" 1696.2 109.626453022305 90.9812924976896
"8483" 1696.4 108.475287674713 86.3835762979551
"8484" 1696.6 105.917026704665 83.5548773214954
"8485" 1696.8 103.119189068631 81.7035673060857
"8486" 1697 100.831105625963 79.5873137781491
"8487" 1697.2 99.0449304995051 75.6561470901221
"8488" 1697.4 98.235918628329 71.1924815436045
"8489" 1697.6 98.5935377102911 66.6738869344557
"8490" 1697.8 100.350051275361 62.7161140449184
"8491" 1698 103.517686913719 59.0720345912894
"8492" 1698.2 106.767468805475 54.8017530198493
"8493" 1698.4 111.573303137911 52.6564598664
"8494" 1698.6 116.93626690664 52.0880535433223
"8495" 1698.8 119.945071940283 53.1572081111143
"8496" 1699 121.31781404789 52.6048514112646
"8497" 1699.2 122.753811186281 48.9630303951838
"8498" 1699.4 121.334741050521 45.4165675593957
"8499" 1699.6 117.464299510842 42.2614042282453
"8500" 1699.8 113.154378358043 38.7430411437576
"8501" 1700 109.572991099418 34.786596781852
"8502" 1700.2 106.833536495369 29.4598662448362
"8503" 1700.4 105.34362404904 23.905297288802
"8504" 1700.6 104.030914865466 18.9383367475324
"8505" 1700.8 104.862017556799 17.4080031315041
"8506" 1701 105.679796157251 17.4568915251119
"8507" 1701.2 106.262182485476 18.6398637543175
"8508" 1701.4 107.837724904864 19.8363144789907
"8509" 1701.6 110.31842551581 20.9483823763595
"8510" 1701.8 110.304740917968 21.5136282914286
"8511" 1702 110.692887044162 22.5779170210673
"8512" 1702.2 112.697204753825 24.2028318278571
"8513" 1702.4 113.790852829955 25.5516064981107
"8514" 1702.6 115.006302361923 28.1771606541491
"8515" 1702.8 118.142128598505 31.3300058476396
"8516" 1703 120.391428848288 35.1207848220344
"8517" 1703.2 122.254112728243 38.6494011914197
"8518" 1703.4 123.106682199053 42.1083718498741
"8519" 1703.6 124.705629517429 46.940199391467
"8520" 1703.8 125.934391871691 51.2274727458357
"8521" 1704 126.651866600933 55.5982226752085
"8522" 1704.2 125.849788004339 60.1908938701293
"8523" 1704.4 125.839738651293 65.750211555516
"8524" 1704.6 126.251700392545 71.3429076592121
"8525" 1704.8 125.575851807024 74.8692990833498
"8526" 1705 122.68096204739 78.9203486433703
"8527" 1705.2 120.634991744111 84.3970255661622
"8528" 1705.4 120.031693749935 90.483462292221
"8529" 1705.6 117.275499414705 94.3437337424197
"8530" 1705.8 113.195099732188 97.23671365863
"8531" 1706 108.169353555378 101.100758443525
"8532" 1706.2 106.056562998758 103.336000573221
"8533" 1706.4 102.786134766839 105.49380850901
"8534" 1706.6 99.7892132412811 109.959677981436
"8535" 1706.8 98.5676259757234 110.940111251047
"8536" 1707 95.2392008626699 112.09145817225
"8537" 1707.2 90.3151539623998 114.404664705578
"8538" 1707.4 84.8747342494585 116.227084009212
"8539" 1707.6 79.8303234105473 116.746829160709
"8540" 1707.8 74.7630589625579 117.989821257518
"8541" 1708 69.9362720522311 119.645818195026
"8542" 1708.2 64.1193260933152 120.676882676047
"8543" 1708.4 58.4146801596678 120.547864821146
"8544" 1708.6 52.300689255309 120.39899491387
"8545" 1708.8 46.3926331108208 120.263694864292
"8546" 1709 41.3060685959874 119.271042836341
"8547" 1709.2 39.3199679834611 115.595321282226
"8548" 1709.4 36.1867351663482 111.77473262996
"8549" 1709.6 33.7627056926424 107.040269349173
"8550" 1709.8 29.6157810014478 102.99027052204
"8551" 1710 24.6712463222658 100.207046660713
"8552" 1710.2 18.5962236824911 99.6542791052157
"8553" 1710.4 17.1027054382269 99.9840994256962
"8554" 1710.6 17.3493770794973 98.1238128830897
"8555" 1710.8 15.4511319619641 94.2025271423975
"8556" 1711 13.9346991921833 89.2697413569187
"8557" 1711.2 12.7221198229668 84.0219226961043
"8558" 1711.4 12.9888282105249 78.3836640008995
"8559" 1711.6 13.3635899875397 72.1976964605929
"8560" 1711.8 12.0968017549372 66.6894657687357
"8561" 1712 10.781383939298 61.2850226404198
"8562" 1712.2 10.8864316954778 54.9036448905191
"8563" 1712.4 12.3154153429651 49.3372262662722
"8564" 1712.6 15.3349085039763 43.6614543389801
"8565" 1712.8 19.8431795429861 40.379897980767
"8566" 1713 25.4577057891537 37.9949932139112
"8567" 1713.2 31.4367967763379 36.5064781421043
"8568" 1713.4 37.4434813337812 35.4826114561764
"8569" 1713.6 43.5423400788068 36.0186357799857
"8570" 1713.8 48.5671470028687 36.5044908389706
"8571" 1714 53.1999766589923 39.1324745624362
"8572" 1714.2 55.8489906996369 43.2880892500733
"8573" 1714.4 56.773573343293 48.6528343381221
"8574" 1714.6 57.5800534007172 54.565710076213
"8575" 1714.8 58.1583586126263 60.2543450178494
"8576" 1715 58.0030439614478 65.6621370285877
"8577" 1715.2 56.7553442842795 70.4058275354065
"8578" 1715.4 55.1330748850202 75.3728955577584
"8579" 1715.6 55.2449544231009 80.7481714487102
"8580" 1715.8 54.5329046425427 85.7048679001068
"8581" 1716 52.3923950191424 90.5851256409232
"8582" 1716.2 48.8094621567998 95.1410467232593
"8583" 1716.4 44.7334342394047 100.300979384192
"8584" 1716.6 40.8736512355523 104.660965155368
[truncated: 19,768 more chars]
