# Supplementary material for: Adaptive switch to sexually dimorphic movements by partner-seeking termites
Source: Sci Adv. 2019 Jun 19;5(6):eaau6108. doi: 10.1126/sciadv.aau6108 (PMC6584256; doi:10.1126/sciadv.aau6108)
Supplement: Data file S1 [file aau6108_Data_file_S1.zip › Dataset/CfExperimetns/170627_174_F_03_set1_tandem-position_5FPS.txt]

"time" "x" "y"
"1" 0 46.2842970080644 123.854703666557
"2" 0.2 45.8257705938109 123.684082102034
"3" 0.4 45.1917411150204 123.866645708784
"4" 0.6 43.8776809690711 123.845990976244
"5" 0.8 41.7159252391959 122.444841998302
"6" 1 38.7757905791131 121.052762668265
"7" 1.2 35.7368224320463 119.803795169492
"8" 1.4 32.700848367572 117.143479076697
"9" 1.6 28.4963666637203 115.284667905417
"10" 1.8 25.2580188788324 112.623903380383
"11" 2 22.0624070103618 108.759397090057
"12" 2.2 18.9716348848656 105.704488515183
"13" 2.4 15.9910505873755 101.946229601481
"14" 2.6 13.5363873941255 100.551308791293
"15" 2.8 13.3876902203854 100.55178809564
"16" 3 12.7611796358372 100.944867893334
"17" 3.2 12.3886947991813 101.032440485917
"18" 3.4 12.2451397175542 100.360289631492
"19" 3.6 9.50402290759007 97.2996547962475
"20" 3.8 7.64733759136864 93.612891929256
"21" 4 6.02991436162331 89.7553645807156
"22" 4.2 4.30042536559151 84.9485113137145
"23" 4.4 3.11253242860602 81.8414737676321
"24" 4.6 2.1192818558935 78.225796135343
"25" 4.8 1.5030256023854 74.7267304350207
"26" 5 0.885181576517919 70.3637593270636
"27" 5.2 0.563026502581665 67.0110250985687
"28" 5.4 0.772330650942002 63.6568052079756
"29" 5.6 0.536455803744531 58.5930461845056
"30" 5.8 0.754511129591036 55.9252050637019
"31" 6 1.06710235259355 53.0553209930682
"32" 6.2 0.892937632589307 53.7009339048195
"33" 6.4 1.20274845489441 53.0758199902668
"34" 6.6 0.56841581238037 52.7808560159976
"35" 6.8 0.786007740681754 51.413850937957
"36" 7 1.7170400452634 50.4575587977332
"37" 7.2 1.53677263880674 51.6234482392318
"38" 7.4 0.978089428830938 52.329822594452
"39" 7.6 0.989393580772742 52.3699564014176
"40" 7.8 0.914853352649294 52.6486927585066
"41" 8 0.755128397948333 53.0495870265101
"42" 8.2 0.525790667123497 53.8669566971276
"43" 8.4 0.233635585163192 54.3807916523807
"44" 8.6 0.430113051152147 55.5313148540804
"45" 8.8 0.507329259042547 57.6201672908066
"46" 9 1.09180554155702 61.4397933006171
"47" 9.2 1.31631244936993 65.3719862349417
"48" 9.4 2.78012137958177 66.9325843904134
"49" 9.6 3.66421532950561 70.2517265486145
"50" 9.8 3.61834646743245 73.702439681423
"51" 10 3.7975722973672 76.9533703664239
"52" 10.2 4.98911222572074 79.7406270485252
"53" 10.4 5.97881998912843 83.4413314933408
"54" 10.6 6.85395360298771 87.1572948462967
"55" 10.8 8.4305049891603 90.6378760373229
"56" 11 10.8049433334239 94.1443730240337
"57" 11.2 13.5304625789989 97.8007212851663
"58" 11.4 16.0079069063846 100.814630276009
"59" 11.6 18.1511720244241 104.440487667748
"60" 11.8 21.1493593936238 107.204464816799
"61" 12 24.3819475247326 109.690708611141
"62" 12.2 28.189464518929 110.507480966206
"63" 12.4 31.8742511409826 112.43221262798
"64" 12.6 35.4104113766622 114.908988711431
"65" 12.8 38.546077090567 117.959153184705
"66" 13 42.5550536613505 119.734454174428
"67" 13.2 46.1607940857072 120.594993623345
"68" 13.4 50.983689541911 122.430947432205
"69" 13.6 55.6617856544831 122.588338439934
"70" 13.8 59.9811110897866 124.315980165247
"71" 14 63.5944845461884 124.060127250093
"72" 14.2 67.85624495328 122.243778333218
"73" 14.4 72.2497658045293 121.877887660091
"74" 14.6 76.1622017115747 121.381130117249
"75" 14.8 81.1390342277137 121.563926168677
"76" 15 84.0580154732589 120.913958888644
"77" 15.2 87.927741179373 119.667115859967
"78" 15.4 91.7673750078754 118.197458165882
"79" 15.6 95.5298601029684 116.021939180433
"80" 15.8 99.2737765705456 114.386745531336
"81" 16 101.583192672417 112.714214609134
"82" 16.2 102.044325462305 112.578317073638
"83" 16.4 101.503646673543 113.490533312959
"84" 16.6 101.239875863492 113.289142559567
"85" 16.8 101.112243623728 113.248918261102
"86" 17 100.533413904966 113.381656830581
"87" 17.2 98.8567079821314 113.883754396743
"88" 17.4 97.9839676817991 114.742368771478
"89" 17.6 97.0608674259251 115.565397156275
"90" 17.8 95.3834977047472 117.129416532844
"91" 18 93.9306631178895 117.760765038038
"92" 18.2 92.4176830066995 118.073814957725
"93" 18.4 91.0152505090232 118.353706967688
"94" 18.6 89.949748863728 118.586682521587
"95" 18.8 89.0046072097607 118.366689329588
"96" 19 88.1610299067267 118.174854215981
"97" 19.2 87.4726885055607 117.680787875871
"98" 19.4 87.1337393701716 117.377292580209
"99" 19.6 87.6711331803178 116.93028371651
"100" 19.8 87.5818930791901 116.864935525097
"101" 20 87.4502644259153 116.85926008079
"102" 20.2 87.4300321736036 116.772640750581
"103" 20.4 87.4156536347416 116.802022982168
"104" 20.6 87.3603239249779 116.873046209611
"105" 20.8 87.3927289584039 116.894666522336
"106" 21 87.3661741272448 116.95662779504
"107" 21.2 87.4200297117865 117.003322526236
"108" 21.4 87.4050906901504 117.029729887714
"109" 21.6 87.3794515428243 117.027440678131
"110" 21.8 87.3342099786274 117.152838491938
"111" 22 87.5400156382049 117.145290607113
"112" 22.2 87.5895297626607 117.222077755405
"113" 22.4 87.4152346486416 117.4663487208
"114" 22.6 87.4369870103357 117.501739468001
"115" 22.8 87.4364745486817 117.635919011059
"116" 23 87.4102894112672 117.753796212148
"117" 23.2 87.3790788434396 117.754810114775
"118" 23.4 87.3500124790674 117.83040108773
"119" 23.6 87.3872782299028 117.775308580933
"120" 23.8 87.3248024700042 117.81889010246
"121" 24 87.1692257961482 117.842526467876
"122" 24.2 87.1216002837433 117.890857543427
"123" 24.4 87.1986923412502 117.836803979407
"124" 24.6 87.1603985033728 117.868295029614
"125" 24.8 87.1518387043179 117.829775933867
"126" 25 87.1175995080981 117.769857340482
"127" 25.2 87.029194271622 117.544403278277
"128" 25.4 86.8625174962607 117.473070085471
"129" 25.6 86.3172582964607 117.593943742859
"130" 25.8 85.4490628443982 117.635620075094
"131" 26 84.2211173919326 118.193615482461
"132" 26.2 83.0110834659274 118.922767164305
"133" 26.4 82.8460520175675 119.497856386593
"134" 26.6 82.8007858472011 119.865403146621
"135" 26.8 82.7068634520707 119.605206654848
"136" 27 81.671146355885 119.751277896468
"137" 27.2 79.807531115175 119.451246440561
"138" 27.4 78.180704088265 119.000002810101
"139" 27.6 76.6439875546672 118.411563145721
"140" 27.8 75.2794884768011 117.996692015438
"141" 28 73.531598849491 117.839330053014
"142" 28.2 71.5134316814001 117.827527905832
"143" 28.4 69.5050996359607 118.309080098657
"144" 28.6 68.0705486460107 119.515628357738
"145" 28.8 66.2445295126146 120.554466970544
"146" 29 64.9001060735472 121.618022003121
"147" 29.2 63.9059924108036 121.731902996381
"148" 29.4 61.8998200780117 121.013104060979
"149" 29.6 60.2227108774607 120.067246265408
"150" 29.8 60.6494714973649 119.753454178927
"151" 30 60.4404795286865 119.692774779793
"152" 30.2 60.246801858306 119.703136491985
"153" 30.4 60.2350099571554 119.702164399775
"154" 30.6 60.0036335203982 119.720911955282
"155" 30.8 59.7712787477562 119.921917274472
"156" 31 59.4437691634607 119.97336131118
"157" 31.2 59.4883960324919 119.875077502844
"158" 31.4 59.509364255166 119.743161332091
"159" 31.6 59.4314700837624 119.853853049344
"160" 31.8 59.2063339439184 119.832637200793
"161" 32 59.2720669071828 119.872852611197
"162" 32.2 58.6778753397472 120.44352246709
"163" 32.4 57.7902308985456 120.890596685531
"164" 32.6 56.9767525821133 120.908437161654
"165" 32.8 55.7116393010818 120.679700958697
"166" 33 53.0903485361371 120.453460184003
"167" 33.2 49.6672379800214 120.896888159768
"168" 33.4 46.2992174428532 121.739214226367
"169" 33.6 43.8997337386829 121.92803438495
"170" 33.8 41.8123672545299 121.000256679437
"171" 34 39.9822236320271 118.990196476565
"172" 34.2 37.5686980196002 116.473107306511
"173" 34.4 35.0966730021828 113.679751041106
"174" 34.6 31.840328787368 110.478222610953
"175" 34.8 28.4214552881283 108.088589263324
"176" 35 24.3323493050916 107.358328310809
"177" 35.2 21.3525189079298 107.024023793944
"178" 35.4 21.0054504262265 105.611863832464
"179" 35.6 19.5826924681814 102.348731571254
"180" 35.8 18.027994715656 98.9518445158664
"181" 36 16.3280786838223 94.8592624623048
"182" 36.2 13.7409208995341 91.045352592681
"183" 36.4 10.6284778974651 87.9973102870263
"184" 36.6 7.71767120053493 85.967860370099
"185" 36.8 6.30158760106234 82.9115497598435
"186" 37 6.77879547970732 79.5786090921745
"187" 37.2 7.42223253071492 75.4298374737379
"188" 37.4 8.30470525340018 71.1995312606836
"189" 37.6 9.19060648902685 67.2685134861619
"190" 37.8 9.23510956901647 63.2586829898842
"191" 38 7.72560143258113 59.122864638612
"192" 38.2 5.69579908096404 55.3911524449198
"193" 38.4 4.90261516362471 52.3495470717108
"194" 38.6 6.88849940533899 50.0020131734727
"195" 38.8 9.84885639860089 48.1909956308486
"196" 39 13.4896061126731 45.3621093077102
"197" 39.2 18.0292777575803 43.7839167571853
"198" 39.4 22.5114050935106 42.3589495938269
"199" 39.6 27.4892699876733 41.4287730292575
"200" 39.8 32.4569543884646 41.6153491483143
"201" 40 37.4205402833161 42.683647295747
"202" 40.2 40.4622650276524 42.7905387730435
"203" 40.4 41.8620654873811 43.5942186359965
"204" 40.6 42.4856661897361 45.7500594437682
"205" 40.8 43.2181720487707 48.5601189884661
"206" 41 43.9258413452733 51.3889958852599
"207" 41.2 44.1209789144709 53.6276298802601
"208" 41.4 44.6075771427414 56.8210789696501
"209" 41.6 44.7827197078643 58.0176535540277
"210" 41.8 44.6221408433855 58.7687152287866
"211" 42 44.537769846556 60.6267206138564
"212" 42.2 45.4868010447749 62.7738997879864
"213" 42.4 46.6852511281459 63.9936931434788
"214" 42.6 48.7220668775608 65.1961667134429
"215" 42.8 51.0687131611193 66.6433217791319
"216" 43 53.899399546389 67.3200652001811
"217" 43.2 57.0633915287509 68.83160899749
"218" 43.4 58.8253485114063 70.0590642103007
"219" 43.6 61.0130790276529 71.260148525564
"220" 43.8 63.6278724238657 72.8388115765508
"221" 44 66.6860277722946 74.2420726500011
"222" 44.2 70.2097382688007 74.4970164299905
"223" 44.4 73.6478453101394 73.4510639994746
"224" 44.6 77.074755818559 72.4321750082711
"225" 44.8 80.1580965868109 72.8598733010717
"226" 45 83.6896178709114 72.8897185410901
"227" 45.2 87.7094569089863 72.0871472715741
"228" 45.4 92.7457021209289 72.9902715904464
"229" 45.6 97.5061403861291 73.0323121282618
"230" 45.8 102.310604825556 73.9548833572926
"231" 46 105.601772488391 76.958738934464
"232" 46.2 106.532512558384 81.804532841324
"233" 46.4 105.53599265988 86.2258559228153
"234" 46.6 103.459196716545 91.379007209252
"235" 46.8 100.83198991431 96.1709754507103
"236" 47 96.1327753171461 98.8049762930001
"237" 47.2 90.1678609831475 100.589801173986
"238" 47.4 84.6584651828529 101.595390274986
"239" 47.6 78.1626450004677 101.17540911944
"240" 47.8 72.1338464672557 100.143626757685
"241" 48 65.7646340100336 100.545253233131
"242" 48.2 59.1408203552011 102.211721947812
"243" 48.4 52.8108644517639 103.592054743717
"244" 48.6 47.2864292839417 106.346989713413
"245" 48.8 42.0179023324163 108.864390671593
"246" 49 36.3819199806282 110.69802586067
"247" 49.2 33.2502044186306 112.969521456784
"248" 49.4 34.3514044489711 114.334821808164
"249" 49.6 35.7201770196385 115.471851973611
"250" 49.8 36.7673148856002 115.85355901451
"251" 50 39.5685223852115 115.525243217359
"252" 50.2 44.2082380209452 114.956833522149
"253" 50.4 50.2375655385276 113.253583468725
"254" 50.6 54.7183089683067 110.981167394421
"255" 50.8 60.4089172579062 109.170479682248
"256" 51 66.5621111062784 108.843137076127
"257" 51.2 72.0577954696327 109.905165475318
"258" 51.4 77.8369755970652 111.633462750536
"259" 51.6 82.6208405761082 110.849990017845
"260" 51.8 87.2993138938441 106.772826494784
"261" 52 91.051110145055 101.425085217155
"262" 52.2 94.5052786303626 96.5503896305572
"263" 52.4 97.6313329902722 92.4368908891919
"264" 52.6 101.747748830813 89.3088256911187
"265" 52.8 106.600346201225 85.8500177825667
"266" 53 109.514223752277 80.9620305515611
"267" 53.2 109.435242549887 74.7588547238945
"268" 53.4 110.004865895448 68.3397468947609
"269" 53.6 111.020493676114 62.0406555071209
"270" 53.8 111.273391646498 55.2998160518356
"271" 54 110.145119412491 48.9555570723218
"272" 54.2 107.972765265523 41.9015448030401
"273" 54.4 104.611383189361 35.700953788142
"274" 54.6 100.042039206415 31.5308373028794
"275" 54.8 94.1144573628107 28.7249609351971
"276" 55 88.0464517700784 28.086115012795
"277" 55.2 81.0465749638396 28.9354740039089
"278" 55.4 74.7129020558046 31.500409002658
"279" 55.6 70.0730780319599 34.5915079402624
"280" 55.8 67.4123428976807 37.2554886507681
"281" 56 66.6945563948437 37.75326555247
"282" 56.2 66.990848873929 37.1295597467098
"283" 56.4 67.1989471072322 37.3805045159733
"284" 56.6 68.0427605567754 37.3237116918986
"285" 56.8 68.3416802810761 37.2991864249436
"286" 57 68.1790440990321 37.4875020041524
"287" 57.2 68.6721786277449 37.5402123457013
"288" 57.4 69.5657315459332 37.782815071548
"289" 57.6 70.2300620557449 37.368025229975
"290" 57.8 70.4378541159498 36.927486455112
"291" 58 69.7828151095947 36.6856164988711
"292" 58.2 69.6574436786648 36.7641989840096
"293" 58.4 70.0487360405232 36.8569301404381
"294" 58.6 70.1767660437344 36.9621556000487
"295" 58.8 70.5519752019394 37.4425175282679
"296" 59 70.9508626657334 38.2967920966199
"297" 59.2 70.9938833957833 38.9759866312123
"298" 59.4 70.5744362871975 39.0243012955329
"299" 59.6 70.4645104467025 39.3663778967129
"300" 59.8 70.0988718723344 39.6884515990487
"301" 60 70.0713515911735 40.3469757278105
"302" 60.2 69.5978307923893 41.1517074138871
"303" 60.4 68.8750732496372 41.8780495223499
"304" 60.6 68.2434968434013 42.0383064591411
"305" 60.8 67.754930281706 42.6010129056268
"306" 61 66.2190923739135 42.983135255891
"307" 61.2 64.2157706739759 42.5927736708018
"308" 61.4 63.5292389695423 42.1373071336422
"309" 61.6 63.06244499015 42.4204394051566
"310" 61.8 62.9564967006338 43.4092779878516
"311" 62 63.0101003442254 44.0277759193205
"312" 62.2 63.2839518134807 44.9280645336681
"313" 62.4 63.2099523506507 45.8043739619181
"314" 62.6 63.7076636499919 45.9973243156569
"315" 62.8 64.9775009233357 46.1474328751256
"316" 63 66.4984113876772 45.7237494793557
"317" 63.2 68.028526790387 44.5260896123118
"318" 63.4 69.1580711159415 42.6490608342843
"319" 63.6 68.926034879926 40.8814623294381
"320" 63.8 67.8293151662158 38.1352953683463
"321" 64 66.1827952042789 35.3619914974078
"322" 64.2 63.951043547383 32.7063556028944
"323" 64.4 60.7177392564513 29.6523259383634
"324" 64.6 58.1599578200162 27.1309773503548
"325" 64.8 56.4692809516666 24.5198679937028
"326" 65 54.8079315840238 21.2264184975352
"327" 65.2 52.5554806729901 19.1932812729675
"328" 65.4 50.2545706265201 18.7780271579134
"329" 65.6 47.2907659168782 17.5434610730886
"330" 65.8 44.7818141926482 16.9574035405944
"331" 66 42.245556056987 17.8083888221118
"332" 66.2 40.2340614101381 19.9170417902768
"333" 66.4 38.3328590370933 23.224125414632
"334" 66.6 37.1445755040015 27.1267823694687
"335" 66.8 36.4284757076169 30.8850436664381
"336" 67 36.268159242622 34.5410442918252
"337" 67.2 36.7425901687479 38.2836088471083
"338" 67.4 37.3710208046396 41.5046157006381
"339" 67.6 38.0350429927473 43.4738777213708
"340" 67.8 38.1851515522107 43.4698207332506
"341" 68 39.7308640159294 44.7356010185006
"342" 68.2 40.3514977839975 46.4775435905434
"343" 68.4 41.7072663356807 49.0408767835881
"344" 68.6 43.4243213886728 51.169000622923
"345" 68.8 46.1757953016607 53.0589177916381
"346" 69 49.0755255722568 55.5565729703799
"347" 69.2 51.8758158441078 58.029635062644
"348" 69.4 53.8863196270376 59.5198897841401
"349" 69.6 55.8012893389464 60.9633215656096
"350" 69.8 57.4556131696321 61.675496846981
"351" 70 59.0467357655481 63.1871767512148
"352" 70.2 60.3807037722814 65.1352088111079
"353" 70.4 62.8914329236868 67.257106106099
"354" 70.6 65.885742774001 68.0313501351478
"355" 70.8 69.2490874592927 68.7488810895021
"356" 71 71.9244067013103 69.9043620567088
"357" 71.2 74.035126190815 71.5944594606588
"358" 71.4 75.2723404815292 73.0113215019472
"359" 71.6 76.2575135823634 76.0382436565817
"360" 71.8 77.9335374755948 82.1999927892692
"361" 72 78.5973895237821 88.1632243692381
"362" 72.2 80.1666535937075 91.651770474081
"363" 72.4 82.0470886125183 94.4407100384669
"364" 72.6 83.6906668368527 95.7719270315901
"365" 72.8 86.6160764539866 97.361451609214
"366" 73 90.097811615271 98.8756874411709
"367" 73.2 92.8805634792385 99.5437070592437
"368" 73.4 94.9599706777062 99.0046767704563
"369" 73.6 97.0124334970195 97.0149041799969
"370" 73.8 98.7803257204607 93.5506807239123
"371" 74 98.9455557810062 92.5276583970745
"372" 74.2 98.5835404453449 92.2875157602065
"373" 74.4 98.6465680524001 91.0484559502866
"374" 74.6 98.4999067034207 88.6461682319181
"375" 74.8 99.2578508581737 86.8322500492294
"376" 75 100.049463513099 84.4417631804554
"377" 75.2 100.442291877487 81.4938716938519
"378" 75.4 101.580975246706 79.6975441957199
"379" 75.6 103.972010056975 79.3634517633119
"380" 75.8 107.500145463294 79.6229939660215
"381" 76 109.031349927519 80.8457097821857
"382" 76.2 109.085224358883 81.4436014914932
"383" 76.4 109.983753165515 82.7618600695462
"384" 76.6 111.009710630261 85.1524453094729
"385" 76.8 110.762640055351 88.02569247286
"386" 77 109.889822297182 88.9236502556103
"387" 77.2 109.642632190919 88.2432624169152
"388" 77.4 109.59538422889 88.4612822317026
"389" 77.6 109.550321485105 89.1855048996778
"390" 77.8 109.151903975374 89.6757206422491
"391" 78 109.076032421155 90.8615736044534
"392" 78.2 109.342198368438 91.8444452102159
"393" 78.4 109.048468237182 92.8380823148102
"394" 78.6 108.732804081645 93.7146820463227
"395" 78.8 108.972434397395 94.1988771502175
"396" 79 109.668199900594 94.8246185085937
"397" 79.2 110.078172957534 97.0738067959463
"398" 79.4 109.243673029948 99.2988180150936
"399" 79.6 107.649328744776 100.699402989201
"400" 79.8 106.559216621082 103.544165348925
"401" 80 105.720626217272 107.361681496817
"402" 80.2 104.78704292151 109.681647539975
"403" 80.4 105.507266362565 110.01098156351
"404" 80.6 106.740818844377 109.916081711326
"405" 80.8 106.926454486498 109.504771367018
"406" 81 108.016859347479 108.627952684667
"407" 81.2 109.464045895816 108.023183402851
"408" 81.4 110.303155418943 107.673747280381
"409" 81.6 110.254736353614 106.690802426178
"410" 81.8 108.914204698132 106.8165874166
"411" 82 107.290985188238 107.012171363383
"412" 82.2 106.168469856279 108.019943597741
"413" 82.4 104.596423851661 110.526270053552
"414" 82.6 101.766268957461 111.682215435744
"415" 82.8 98.7031663997343 112.940919381174
"416" 83 95.9792827893092 113.224690504923
"417" 83.2 93.9292926699062 113.037686846111
"418" 83.4 91.6596226934229 114.153422992589
"419" 83.6 88.8524931203286 115.895019088985
"420" 83.8 85.5422506315213 117.977021770135
"421" 84 82.1698080001096 118.290866811683
"422" 84.2 80.6821018342419 117.144724515751
"423" 84.4 79.3937520909558 116.030431378157
"424" 84.6 77.8318423101551 113.975766038077
"425" 84.8 76.4199155532238 111.368854624385
"426" 85 73.5355328985516 108.805179790238
"427" 85.2 69.7390271003852 107.631623264523
"428" 85.4 65.1572688229461 107.794824324312
"429" 85.6 60.9471266714807 108.384551264678
"430" 85.8 57.4026533758496 110.513802864744
"431" 86 53.5543874192925 113.625154639204
"432" 86.2 50.7250205725993 117.148339653656
"433" 86.4 50.4223523737668 119.224717472714
"434" 86.6 50.333537812765 119.901712511634
"435" 86.8 50.8883926713607 119.744983417971
"436" 87 51.7757999251059 120.421462189664
"437" 87.2 52.8439314888629 122.357072262286
"438" 87.4 54.9193553760682 124.708694448223
"439" 87.6 56.2612358748321 124.087274369667
"440" 87.8 59.1565835820365 123.036208862075
"441" 88 62.0808114243982 121.725064073594
"442" 88.2 65.2249771970544 120.560708490688
"443" 88.4 69.1065411256307 118.978158575078
"444" 88.6 73.9734166450117 116.232150581683
"445" 88.8 78.162461280306 115.940928316634
"446" 89 82.1989646048496 117.369211190271
"447" 89.2 86.1477663494329 120.077476131077
"448" 89.4 87.6105954819701 119.422302322193
"449" 89.6 91.1389075061207 118.405636415288
"450" 89.8 94.028066639635 117.339236623805
"451" 90 92.5273532456901 117.667964319622
"452" 90.2 91.2088693352956 117.457149819044
"453" 90.4 89.3265511052233 117.556786083431
"454" 90.6 87.1466869734051 118.11930321116
"455" 90.8 84.0200798884068 120.223905598881
"456" 91 81.1272809334664 121.631011498187
"457" 91.2 77.6327414675659 122.299092301245
"458" 91.4 73.5989444351048 124.639700587658
"459" 91.6 69.2489930421152 125.545345352929
"460" 91.8 64.7168178585884 125.868975295225
"461" 92 60.2048725175981 125.896112374591
"462" 92.2 55.4750289429566 125.573670506165
"463" 92.4 50.1488344249733 124.827159902489
"464" 92.6 45.4123860563625 123.703135554161
"465" 92.8 40.6518003132107 121.354199403369
"466" 93 35.602826617871 119.394792527746
"467" 93.2 31.3327677912833 116.636684909946
"468" 93.4 27.9745239178607 114.142488414566
"469" 93.6 24.8052048190232 110.751925527024
"470" 93.8 20.7925605486235 107.490036338229
"471" 94 17.7159760947328 104.050198827276
"472" 94.2 13.9377684513737 99.7592957985251
"473" 94.4 10.9204572772241 96.3974112818122
"474" 94.6 8.29214410833138 92.7012313547657
"475" 94.8 6.72324680095603 89.1831284265409
"476" 95 4.77504320256069 84.8354122688715
"477" 95.2 3.34438692118071 79.7662326923181
"478" 95.4 1.58825519028422 74.4981429669675
"479" 95.6 1.3639276133357 68.4462622336131
"480" 95.8 0.679489857284206 61.5005077000263
"481" 96 1.57377182508136 56.7154671709209
"482" 96.2 1.15296423246069 51.9741693306603
"483" 96.4 4.54608154723341 46.6527123013472
"484" 96.6 6.2550324591607 43.5428465189381
"485" 96.8 8.93395126733083 39.009978990607
"486" 97 10.6550545000376 31.4742431680535
"487" 97.2 11.8971669409007 26.4554617861581
"488" 97.4 16.1429556691393 23.1883576828667
"489" 97.6 18.6729707203655 22.9348925219619
"490" 97.8 20.0497496931328 21.7399274231103
"491" 98 21.6590105523201 21.1097308545475
"492" 98.2 24.9019146433121 19.7500367773435
"493" 98.4 28.4975276401178 17.1181761830524
"494" 98.6 31.4787367075528 13.7978639183197
"495" 98.8 31.3411707025256 11.0135998543083
"496" 99 30.8201441980062 10.4090183285356
"497" 99.2 31.8360355901806 8.74899884266258
"498" 99.4 35.6222697385619 6.95410312920857
"499" 99.6 37.0063718035867 7.20946218019608
"500" 99.8 38.6211016311754 7.74254604714951
"501" 100 40.2864308905603 8.69724949122974
"502" 100.2 43.1860752725273 8.9221602548925
"503" 100.4 45.910787780467 8.98476443278021
"504" 100.6 48.9684419677198 10.1593615078419
"505" 100.8 52.0459186579359 11.5640769792253
"506" 101 55.7002900689289 12.8184746291749
"507" 101.2 56.7270722303008 15.3163608751867
"508" 101.4 56.4529940699746 18.2970108563735
"509" 101.6 55.3485252816822 21.9741109262618
"510" 101.8 53.5761318978358 26.1710541601526
"511" 102 52.2238081688945 30.8357428430493
"512" 102.2 51.3369257803678 35.7103114603608
"513" 102.4 50.6989370333184 40.2947304439018
"514" 102.6 50.3093468520004 45.5116950556872
"515" 102.8 48.4654957380027 50.9952365948601
"516" 103 45.9686410600592 55.5839314735943
"517" 103.2 41.7637364107766 60.2123865981482
"518" 103.4 38.0498497926296 65.1016997454649
"519" 103.6 32.9480900757905 69.0778735146421
"520" 103.8 27.7202059886615 72.5175961990183
"521" 104 21.6511370298443 75.7522978409922
"522" 104.2 15.6537351269099 77.2528046784162
"523" 104.4 9.99535507387209 79.231781461326
"524" 104.6 6.4167824430919 78.3513734957846
"525" 104.8 5.97307893169139 75.547011696862
"526" 105 4.41083611657142 70.4532062341266
"527" 105.2 4.65937086347921 64.1599496506887
"528" 105.4 7.27378724726105 58.8910780776576
"529" 105.6 10.6188957073003 52.8032321175104
"530" 105.8 14.8921992838955 47.8873240579552
"531" 106 20.7937147525301 44.4866909183422
"532" 106.2 26.9281319176899 43.4336661353632
"533" 106.4 33.4108870254032 42.6650293641184
"534" 106.6 40.5381070153039 44.227003541177
"535" 106.8 46.9513120750128 47.0526815622685
"536" 107 52.1196674429538 50.9485776619852
"537" 107.2 56.9543339372092 56.4043642336623
"538" 107.4 59.5494282833516 62.2929153027455
"539" 107.6 62.4222401150044 67.826494970543
"540" 107.8 64.765089189377 73.002210773438
"541" 108 67.4688264136266 78.4046661665944
"542" 108.2 69.5847170938439 83.3510849722163
"543" 108.4 72.1444001378548 87.8649695839405
"544" 108.6 75.0914249988257 92.5403408038246
"545" 108.8 77.1055494676286 98.3260075983311
"546" 109 79.1635404028005 103.990812300725
"547" 109.2 79.7157972322436 110.060632975282
"548" 109.4 77.4110471927755 113.998272147094
"549" 109.6 73.8322465110157 116.608029398751
"550" 109.8 68.4734080994017 119.801482340049
"551" 110 62.4014843222235 123.374416596733
"552" 110.2 56.337058248079 124.340434680641
"553" 110.4 50.8840520244175 123.518749582309
"554" 110.6 44.1647485788385 123.150851783447
"555" 110.8 41.3302715305926 119.829660084532
"556" 111 36.7252123137302 114.773469587217
"557" 111.2 31.7114925981774 109.025735062643
"558" 111.4 28.0471328753812 103.55292421824
"559" 111.6 24.3259030233893 97.8079972710779
"560" 111.8 20.0825810684018 90.6390032022412
"561" 112 16.8564973889833 84.2841844396151
"562" 112.2 12.5893606920357 78.4972320520584
"563" 112.4 7.35821801205663 73.7906228036423
"564" 112.6 4.17314934790083 71.4770161310841
"565" 112.8 5.49748315326943 70.2121069344803
"566" 113 6.16214662076107 64.0338861136223
"567" 113.2 5.6842637142597 57.672617163489
"568" 113.4 4.86606351123462 51.1040862185737
"569" 113.6 4.38216649022265 42.9857749093093
"570" 113.8 5.77832484662447 37.9352894835146
"571" 114 8.94203045521465 31.2640283169301
"572" 114.2 12.9911545749877 26.9556654902914
"573" 114.4 17.1230666299826 23.5405399860301
"574" 114.6 22.2453380312136 19.6213997168224
"575" 114.8 27.3866088021426 14.9365425706255
"576" 115 31.2230341074606 10.0679819595958
"577" 115.2 35.0088428761621 7.45510987430325
"578" 115.4 39.7174206963683 6.5127721894103
"579" 115.6 45.0191107050175 6.93241757814141
"580" 115.8 51.2825583196467 7.84140056667558
"581" 116 56.9857242995408 9.6016977762026
"582" 116.2 62.2889720081335 12.6761554012091
"583" 116.4 66.3602191153386 16.8366559621935
"584" 116.6 70.0788351573372 20.7690335034894
"585" 116.8 71.8964328535646 27.0064146845896
"586" 117 74.3515055377297 32.5109440463709
"587" 117.2 77.3168917819477 37.3840558845617
"588" 117.4 77.3961837394721 42.0634212230762
"589" 117.6 78.1391377983373 46.915682313042
"590" 117.8 79.2645854773521 52.5760573326555
"591" 118 81.3300497316974 56.9525346850984
"592" 118.2 82.2619230268634 62.1695198286852
"593" 118.4 80.3253240285168 67.8786561167291
"594" 118.6 76.8919870758043 72.1893270662002
"595" 118.8 73.3283749889567 76.6374057212527
"596" 119 67.3593461376973 78.9732757700935
"597" 119.2 61.5055226476333 80.5554626988115
"598" 119.4 55.4275236791423 81.6679712703931
"599" 119.6 48.315086056611 81.8121895269684
"600" 119.8 42.2474771887629 81.1975980614986
"601" 120 35.4887571596423 80.7277888314787
"602" 120.2 29.1851602813376 79.9878682137592
"603" 120.4 22.6765534219867 78.9415471124917
"604" 120.6 16.9258278128107 78.2815091652226
"605" 120.8 10.2321593745921 78.4890248578498
"606" 121 5.70195077895865 77.5124201773556
"607" 121.2 6.78185568718172 76.4433936627509
"608" 121.4 7.75409321407544 73.6380133560651
"609" 121.6 7.00955063350938 68.1605819250465
"610" 121.8 7.36668322275926 62.0220019775133
"611" 122 7.17456366538235 56.0192728211956
"612" 122.2 6.85364439870909 49.6066797586167
"613" 122.4 7.53065037880313 43.2958498420728
"614" 122.6 8.15423343547149 37.2932198465567
"615" 122.8 9.61560228033316 31.6175729108593
"616" 123 12.6984760646351 27.0714017907585
"617" 123.2 16.4744718655342 25.5807828626023
"618" 123.4 22.1349911330495 23.2645370362895
"619" 123.6 27.4043859188436 20.8474503131236
"620" 123.8 33.4142290003629 17.9517546098323
"621" 124 39.9639419910066 15.3468080525182
"622" 124.2 46.8518573588073 12.7610447738759
"623" 124.4 52.9886025831448 11.4105272238502
"624" 124.6 60.4285996831053 9.92738999182682
"625" 124.8 66.9352834978655 10.5424489478732
"626" 125 73.2936744036814 11.4747641015987
"627" 125.2 79.7655578909909 13.5128557782132
"628" 125.4 85.5999323187471 17.2850608976486
"629" 125.6 91.4232672409996 21.2453356898762
"630" 125.8 95.9793130044399 25.9659994020817
"631" 126 100.567879407768 32.0650614661382
"632" 126.2 104.672452693399 36.2822552105723
"633" 126.4 109.310824047446 41.1902298767025
"634" 126.6 112.467203409929 46.8984185623724
"635" 126.8 114.086464383628 53.3098737255781
"636" 127 117.0642337756 59.9317065937435
"637" 127.2 119.325899805598 66.3306095862251
"638" 127.4 119.112319863599 72.9944874673716
"639" 127.6 116.814900809887 79.0318978404295
"640" 127.8 113.221436543374 84.7861036601786
"641" 128 109.583736942299 88.4621490313597
"642" 128.2 106.053979188979 93.3541173693185
"643" 128.4 103.308097818846 99.0351654447538
"644" 128.6 101.747932089974 105.189516102129
"645" 128.8 102.927496648926 109.999603931379
"646" 129 104.105206994854 108.713673083332
"647" 129.2 105.036854150223 105.902519732057
"648" 129.4 105.733747411391 103.344853142182
"649" 129.6 105.664430384396 100.425733154786
"650" 129.8 104.295943043289 95.335064267706
"651" 130 104.321936105363 90.3662495483844
"652" 130.2 106.881202573956 85.5332347718745
"653" 130.4 109.717659986136 81.4232270425993
"654" 130.6 114.866420666653 78.5608528738613
"655" 130.8 120.450917475075 75.3176290757591
"656" 131 126.155240353463 73.8075714949212
"657" 131.2 125.833781175743 70.5571025212437
"658" 131.4 125.919226498899 65.4698572325763
"659" 131.6 126.737077082921 60.216263909183
"660" 131.8 125.500723364721 55.0864987096525
"661" 132 121.412965597725 50.53976692498
"662" 132.2 116.96701792566 45.8123765460021
"663" 132.4 113.83264319227 40.4256565203795
"664" 132.6 110.872271893566 35.9571590002533
"665" 132.8 106.548941141881 32.1774820272859
"666" 133 102.535826777137 26.5921870972819
"667" 133.2 100.493798157546 20.5298750509624
"668" 133.4 97.5086356442737 15.5201240894632
"669" 133.6 92.4347637420706 14.026857687885
"670" 133.8 85.5173589911778 15.2257194755712
"671" 134 79.3873573016552 16.3440175119095
"672" 134.2 72.6394866883031 16.6541151263859
"673" 134.4 66.3341219358496 16.4360171492114
"674" 134.6 59.8026948892218 16.2859811743481
"675" 134.8 54.0180004251159 14.3255482600111
"676" 135 48.3263560195136 11.3015624545484
"677" 135.2 42.6077095962242 8.89800898757488
"678" 135.4 36.4501719659601 9.56409985216019
"679" 135.6 31.7066342062935 13.3243653833689
"680" 135.8 27.0178267216691 20.2283262169589
"681" 136 24.7612151573241 26.2831246517259
"682" 136.2 23.6882386267657 33.283637231561
"683" 136.4 22.8776921152444 40.4395861547836
"684" 136.6 22.3044493127401 47.7716317342921
"685" 136.8 21.3211219523631 55.3535577739531
"686" 137 18.9935962840405 61.9270545651537
"687" 137.2 15.5193950798385 67.7848750027833
"688" 137.4 11.3959983635008 73.1319549089942
"689" 137.6 6.10391915255253 76.6123651407185
"690" 137.8 5.52609531968078 77.3891352974296
"691" 138 7.80020414357582 80.3673183230812
"692" 138.2 10.576973895904 85.1776639342461
"693" 138.4 13.688607375896 89.4129533769999
"694" 138.6 18.1781807762945 94.0656925610589
"695" 138.8 22.2295280522089 98.8646566262951
"696" 139 27.0451389396617 103.908981468042
"697" 139.2 31.451493252172 108.712709644329
"698" 139.4 36.1953809387692 112.516224766451
"699" 139.6 39.8145118795074 114.721316184692
"700" 139.8 43.9617933212327 115.94139387357
"701" 140 46.3692087082201 117.587048679453
"702" 140.2 45.9426047528943 119.321967456928
"703" 140.4 44.1503884568768 118.960468941845
"704" 140.6 40.2774037271851 118.502263811802
"705" 140.8 37.4802826798772 116.382798809988
"706" 141 33.010337362852 112.878486802707
"707" 141.2 28.3956920464246 110.007442528506
"708" 141.4 23.149658080262 106.432931854851
"709" 141.6 17.7779301022916 102.583627733888
"710" 141.8 12.5462458808922 98.1797099777936
"711" 142 10.1772133844077 93.4219018744147
"712" 142.2 7.69941488559984 86.6742002373813
"713" 142.4 5.32804840732942 80.3543683880308
"714" 142.6 2.43731993391802 73.6058999916284
"715" 142.8 3.61764274906645 68.1990085736003
"716" 143 3.90544790953555 60.5382899869709
"717" 143.2 2.37443626700513 50.840005634806
"718" 143.4 3.31096500701844 45.0521646810747
"719" 143.6 6.23570336999737 38.381151136675
"720" 143.8 8.93821984731403 32.5268775261481
"721" 144 12.6683872940743 27.3853871543845
"722" 144.2 15.5753568114418 22.2553794213466
"723" 144.4 20.7040340886663 18.5386006668954
"724" 144.6 25.9574619535032 13.1021745986145
"725" 144.8 31.1720648749776 9.52355324515236
"726" 145 37.5347969120637 5.59594281459503
"727" 145.2 44.0356749598822 3.89893776138268
"728" 145.4 51.5567371443003 2.00455132246951
"729" 145.6 58.4334969307262 1.83041259137583
"730" 145.8 65.1566297706892 1.79618093802904
"731" 146 72.820561400331 1.45653427840134
"732" 146.2 78.705619394785 2.90001813591663
"733" 146.4 85.39625658219 6.13910568140211
"734" 146.6 92.1484435521658 8.75907004083394
"735" 146.8 98.9108384949844 10.9554139288896
"736" 147 102.394004812108 15.8040560761517
"737" 147.2 107.048306930519 21.2956595315345
"738" 147.4 111.61868656533 26.1566275671342
"739" 147.6 114.037643520328 31.0415340607609
"740" 147.8 117.53771426274 35.2939052904416
"741" 148 122.268072387566 39.6673383227104
"742" 148.2 123.165277559811 44.5321074912872
"743" 148.4 121.253012079187 49.2637733999485
"744" 148.6 119.998483327442 55.110101283674
"745" 148.8 118.773391700527 61.5085548293465
"746" 149 118.616638764992 67.6823114097769
"747" 149.2 120.948941529671 73.6277012953363
"748" 149.4 125.312490023467 77.7731943435642
"749" 149.6 125.645445534553 80.1493915548434
"750" 149.8 126.169540387568 83.8632039576132
"751" 150 124.103353107052 86.0266929190515
"752" 150.2 122.81591711487 86.9553116705106
"753" 150.4 121.965371403684 89.3398339676578
"754" 150.6 120.153240967447 93.879412661228
"755" 150.8 116.885922411367 98.1230472717477
"756" 151 113.75130301708 102.207361840125
"757" 151.2 108.859535155801 105.57288055717
"758" 151.4 103.871407822487 110.39830858698
"759" 151.6 99.5178350496907 113.748743844032
"760" 151.8 94.6457494934694 117.227011591861
"761" 152 89.6852954714541 119.917723726159
"762" 152.2 83.98504659273 122.532544584419
"763" 152.4 78.4781107502565 123.64427473418
"764" 152.6 74.5768735884116 124.984743112255
"765" 152.8 70.2661838157343 124.415956269335
"766" 153 65.267158409818 122.749190610123
"767" 153.2 60.0770741367317 120.97144941665
"768" 153.4 54.7912406070233 118.326139644263
"769" 153.6 50.4662645941994 114.182840184091
"770" 153.8 47.2139131854452 109.189891294586
"771" 154 46.4490657958141 102.881366262457
"772" 154.2 46.0182656140826 96.6266422933794
"773" 154.4 47.2617682166788 91.0914957239264
"774" 154.6 51.0168273666577 88.4303378152914
"775" 154.8 54.8200888605269 85.6720293457113
"776" 155 58.9635559100767 83.7964943322531
"777" 155.2 62.3963946101024 80.6047983714666
"778" 155.4 65.9187450557329 79.6857417733747
"779" 155.6 70.481103692161 78.6282175910413
"780" 155.8 75.4331488502005 79.4617549642239
"781" 156 79.4586737808774 81.1789736583319
"782" 156.2 84.9752662443089 80.6987601546661
"783" 156.4 90.3338350773571 81.1889058267699
"784" 156.6 94.8223324098926 83.3259221348569
"785" 156.8 99.793320189758 86.79329958333
"786" 157 104.965987533637 89.2412306364733
"787" 157.2 109.445977247768 87.4856859772449
"788" 157.4 111.612706564863 83.8718855500256
"789" 157.6 110.937586946707 80.473113798318
"790" 157.8 109.59231204517 75.4179225586559
"791" 158 107.034341218732 71.7694887189063
"792" 158.2 103.22477460274 67.2063564802769
"793" 158.4 99.8189266063343 61.3473018528451
"794" 158.6 96.8975432316412 56.8788754869982
"795" 158.8 92.6376968058886 54.5648444281191
"796" 159 88.609040208805 50.9148246080249
"797" 159.2 85.0068001267612 45.9035383656016
"798" 159.4 80.8958024553738 41.4223635817551
"799" 159.6 77.226872072721 35.4912284753921
"800" 159.8 74.0383210529452 28.220592591427
"801" 160 72.5068505801741 22.1993334936703
"802" 160.2 73.9250346593208 16.2216927767154
"803" 160.4 77.0285107976243 11.509167806059
"804" 160.6 79.2363067092668 9.2087113616701
"805" 160.8 76.9433080187009 6.80715982051269
"806" 161 71.8283650733671 6.77380060193506
"807" 161.2 66.002949210368 7.24686894625146
"808" 161.4 58.7436113744343 8.69033197594971
"809" 161.6 52.1937077221006 10.995194605483
"810" 161.8 45.6460926793931 13.6887843056157
"811" 162 38.6753693285608 15.4305961205007
"812" 162.2 32.4492687053757 15.9757135639035
"813" 162.4 25.7777855533423 16.8503813798985
"814" 162.6 20.3685914099919 19.7048973746562
"815" 162.8 17.040105252215 25.1887207405787
"816" 163 17.7324070394927 30.0069685893292
"817" 163.2 20.1762963185603 36.1541767998656
"818" 163.4 21.51911126175 42.8516772618819
"819" 163.6 21.4230985006414 49.1276890367157
"820" 163.8 20.5381359327161 55.9465015091744
"821" 164 17.5606627785016 62.0111546622106
"822" 164.2 13.5667653707614 66.306304750895
"823" 164.4 9.75061284565177 71.4989445249302
"824" 164.6 6.42057533485154 77.3810656292691
"825" 164.8 7.60138029317522 82.4312842257468
"826" 165 11.4253435301551 86.1012712924689
"827" 165.2 17.1847192604437 89.7334938784925
"828" 165.4 23.4017565292293 92.5494002685759
"829" 165.6 29.1482741803374 95.4336817135957
"830" 165.8 34.0742128650968 99.2939402091168
"831" 166 37.3686840715023 103.733726010696
"832" 166.2 40.6794688196489 108.58751789455
"833" 166.4 43.1500188826019 113.033327445785
"834" 166.6 44.0852256819974 117.309717099836
"835" 166.8 44.6971158104403 116.324350943692
"836" 167 47.4245413447221 113.695167942782
"837" 167.2 50.0243319518222 109.702563922143
"838" 167.4 51.5827478255218 106.159293026321
"839" 167.6 54.7024190933726 100.498451353843
"840" 167.8 56.3777399422733 94.9685011241732
"841" 168 57.4957872973967 89.0773252059265
"842" 168.2 59.4291226291367 83.5562071638538
"843" 168.4 61.6867805648639 77.6226006393628
"844" 168.6 65.940531746755 73.4251544800073
"845" 168.8 71.0768312368556 70.4544620508284
"846" 169 76.8366985076252 67.70132042599
"847" 169.2 82.4876470004183 67.2465835172104
"848" 169.4 89.6363073574927 67.337113247232
"849" 169.6 96.6496216101062 67.1179233079626
"850" 169.8 102.587718023414 68.7745921482
"851" 170 107.544223766562 71.9799628743874
"852" 170.2 112.332006744704 75.3070614486397
"853" 170.4 116.452208961959 72.7124953546252
"854" 170.6 118.536966974909 67.641980695719
"855" 170.8 117.249624038607 63.228793340898
"856" 171 114.137449725015 58.3542775383175
"857" 171.2 108.872551449053 54.6368311410308
"858" 171.4 103.225975875943 50.8261202917654
"859" 171.6 99.1518608270901 46.6487907482898
"860" 171.8 95.2138799938849 41.7198335185585
"861" 172 92.1616954458326 35.9115566042891
"862" 172.2 88.5765111856182 30.2638180156903
"863" 172.4 85.1462162368567 24.6180061723475
"864" 172.6 84.8851242537491 18.8973578529637
"865" 172.8 87.4616121989034 14.0810787478416
"866" 173 92.1866074413931 10.3703206794814
"867" 173.2 95.566688146792 11.3580538546689
"868" 173.4 100.302193695191 12.7487893695751
"869" 173.6 102.909073756108 15.6227492493678
"870" 173.8 107.645448873699 18.26064511054
"871" 174 110.698064834025 20.7483023738663
"872" 174.2 112.093299456729 25.6902848378189
"873" 174.4 112.942426197407 30.6442437705211
"874" 174.6 113.469408658049 36.14037836057
"875" 174.8 116.057032054931 40.8877626165678
"876" 175 119.4365555741 44.8666618228764
"877" 175.2 123.665529044811 49.1809596435745
"878" 175.4 127.118737838488 52.0481289042552
"879" 175.6 125.422675554912 56.0090919363652
"880" 175.8 123.90832253416 62.1346518845478
"881" 176 123.33956206274 68.8879137229312
"882" 176.2 123.416293941202 75.9105806944618
"883" 176.4 122.255172209148 82.2479649224054
"884" 176.6 120.222808430473 87.3314458680834
"885" 176.8 117.774348885635 93.5367453935747
"886" 177 112.959795516646 98.5567102215703
"887" 177.2 107.762637880907 102.96521102519
"888" 177.4 102.383377229686 107.007825643017
"889" 177.6 96.4536312893492 111.030602745354
"890" 177.8 91.8779764096833 114.865639497399
"891" 178 86.0949894846658 118.970456823286
"892" 178.2 79.8180511315106 120.445963779003
"893" 178.4 73.7448597647033 119.565491442843
"894" 178.6 67.6634482872755 117.863712181629
"895" 178.8 61.7242909415271 115.05231560826
"896" 179 56.740703078582 111.343520279554
"897" 179.2 53.3309042043755 107.087635796434
"898" 179.4 50.7845230011834 101.576696660071
"899" 179.6 47.7726860058619 95.8862193992507
"900" 179.8 42.6329731978346 92.9310724049498
"901" 180 37.322826055758 92.2893395532813
"902" 180.2 31.1609003358899 91.9596735966857
"903" 180.4 26.1680401721713 94.103836319993
"904" 180.6 20.2741722021357 95.2247163162306
"905" 180.8 16.7430409361783 92.5606338363209
"906" 181 12.6876108608802 87.9493960966866
"907" 181.2 9.92300318750915 82.1230246645243
"908" 181.4 8.04770792994547 75.737330659484
"909" 181.6 7.01548127337787 68.6121697368716
"910" 181.8 5.57159256164366 61.5690575803246
"911" 182 2.0185509348626 54.4992539208917
"912" 182.2 1.85401853189383 50.6750319380018
"913" 182.4 2.19898074329367 47.1551878925792
"914" 182.6 5.4230350798484 45.2605637349989
"915" 182.8 8.64766816034721 42.9090509493476
"916" 183 12.0932944643955 38.2834284286368
"917" 183.2 16.239873435214 33.5616813109753
"918" 183.4 20.7221849277028 28.7835531599525
"919" 183.6 23.3526285992125 22.9853197205174
"920" 183.8 25.4180850585574 15.1802339259727
"921" 184 29.1844578398513 11.8909659251752
"922" 184.2 35.3116713913597 9.19481689012294
"923" 184.4 41.7402088985732 8.43509821155426
"924" 184.6 48.701332643804 8.8785128532923
"925" 184.8 54.5712869323927 10.8540447121596
"926" 185 60.816005909262 14.1705345564033
"927" 185.2 64.8566419998061 17.9202602987618
"928" 185.4 68.1452058964758 22.0825306302891
"929" 185.6 70.3152003357059 26.8986463366788
"930" 185.8 73.750075166062 30.8391281447706
"931" 186 77.3705751505242 33.9287263548887
"932" 186.2 80.4692950832275 37.6325356843595
"933" 186.4 82.3859166584248 42.4320561216941
"934" 186.6 86.1626639220068 46.3127053577685
"935" 186.8 90.7009925675594 48.7023131794221
"936" 187 95.4066830597579 50.509618205097
"937" 187.2 100.627779524321 53.2918797487866
"938" 187.4 104.049041234713 57.6156478795079
"939" 187.6 105.480157985901 63.0200275599853
"940" 187.8 105.419661163688 69.1674936704425
"941" 188 107.052800978658 75.4187228423593
"942" 188.2 111.983372436495 78.4578172000112
"943" 188.4 116.517969917425 77.3981853255682
"944" 188.6 117.869519206457 77.0818490323624
"945" 188.8 117.002110933035 79.2548892994513
"946" 189 114.452802823314 82.4793689135248
"947" 189.2 110.78426813269 84.7856218526274
"948" 189.4 106.327122338462 87.6066298320531
"949" 189.6 101.538488575225 89.6266912685222
"950" 189.8 98.1302065433962 91.8308397726177
"951" 190 94.1212862569667 94.2664130637657
"952" 190.2 89.6489158726291 96.7797593748683
"953" 190.4 84.2190465766693 98.5898580688972
"954" 190.6 78.3331426205646 98.5788303820205
"955" 190.8 72.2264164185908 99.2579848554271
"956" 191 66.2046015310531 101.270380378433
"957" 191.2 59.815779488475 103.614811369231
"958" 191.4 52.9998035811277 104.801288735812
"959" 191.6 46.344511517476 104.382741167676
"960" 191.8 39.3554029495736 102.542592455174
"961" 192 32.4519115926841 100.286014718308
"962" 192.2 25.573996641123 98.2561501705898
"963" 192.4 18.4671213845196 95.6751118518558
"964" 192.6 11.8667923853355 94.6965468061512
"965" 192.8 10.990690716259 95.6606948145728
"966" 193 12.3157229089949 98.1091587918953
"967" 193.2 15.1089129052978 99.7406285874438
"968" 193.4 17.1403883649668 102.639955506059
"969" 193.6 18.0936448038824 103.346792645009
"970" 193.8 19.3987967370819 104.115855854549
"971" 194 21.9791434155863 104.126139117251
"972" 194.2 25.7180474292766 105.328399022374
"973" 194.4 27.7413005718735 106.014923047409
"974" 194.6 31.1455145274027 108.069488322596
"975" 194.8 36.0234356626387 110.825656218578
"976" 195 40.1300994402833 114.929512275495
"977" 195.2 42.7293537859154 119.786360715882
"978" 195.4 45.8268210007145 121.371180904883
"979" 195.6 52.1084614949883 120.54593632325
"980" 195.8 57.6643932223926 120.27636386756
"981" 196 63.7326113268863 118.910762033522
"982" 196.2 69.8477597581003 117.272856587285
"983" 196.4 76.2527586605896 116.02906305987
"984" 196.6 81.9671559893887 117.044018319547
"985" 196.8 87.9082744642733 118.484191651273
"986" 197 93.035714662524 115.182860475624
"987" 197.2 96.685756283772 110.061380544506
"988" 197.4 100.321038768612 104.593007156443
"989" 197.6 104.042140864526 99.5648110861596
"990" 197.8 107.706219818193 93.96326510623
"991" 198 110.541153585927 88.094582624062
"992" 198.2 113.869366215516 81.9274525512572
"993" 198.4 118.350410426236 77.9945951432428
"994" 198.6 124.176469870474 76.1403351505624
"995" 198.8 126.217092467128 74.880897006668
"996" 199 126.896379620154 71.2116255144524
"997" 199.2 126.980990824254 65.3242714708918
"998" 199.4 125.358032501715 59.5873821785718
"999" 199.6 123.403005364531 54.356936353205
"1000" 199.8 122.960386145424 48.2406826615577
"1001" 200 122.656333530616 41.9601306251062
"1002" 200.2 120.167264710062 36.9662873060345
"1003" 200.4 115.472336537215 32.3766211711235
"1004" 200.6 110.119619924056 27.8404178068486
"1005" 200.8 105.969878892189 24.1619236621071
"1006" 201 101.4171448189 17.556203640509
"1007" 201.2 98.3872370039334 11.7724997773602
"1008" 201.4 92.9041533510491 10.3553031509106
"1009" 201.6 87.3608588014556 10.6844156710758
"1010" 201.8 81.498321995892 9.44255943657452
"1011" 202 74.1180646054109 7.92805675903697
"1012" 202.2 68.3895364833986 4.55776870549284
"1013" 202.4 63.8316459856369 1.42969643058361
"1014" 202.6 58.54158974902 2.37973233429054
"1015" 202.8 52.4475453973852 5.1749312924805
"1016" 203 46.2382879744512 8.51016467200237
"1017" 203.2 41.3712320266043 11.0102620238356
"1018" 203.4 34.2138977489617 12.680918805262
"1019" 203.6 27.4716924809774 13.2450633082607
"1020" 203.8 24.8861790155638 15.9304515364181
"1021" 204 21.0707487733251 20.0464259148822
"1022" 204.2 16.2627173150132 24.2587446150207
"1023" 204.4 11.9945359794954 29.2449470931231
"1024" 204.6 9.94936064267759 34.6953168565858
"1025" 204.8 7.9779521903417 40.6022569041571
"1026" 205 6.91923870543588 46.7565440037407
"1027" 205.2 6.60425715546598 53.4656228154161
"1028" 205.4 6.15195141294962 60.2415337039563
"1029" 205.6 7.74408842209124 67.0655962936325
"1030" 205.8 9.50483508238078 73.5568023799513
"1031" 206 9.99194626321481 80.1895999154532
"1032" 206.2 9.59445751792588 86.928245766844
"1033" 206.4 9.95571999846647 92.2567706935684
"1034" 206.6 13.6458171886427 93.8585159988278
"1035" 206.8 18.7378408036548 96.8530149865908
"1036" 207 23.9469598514313 99.4186524095501
"1037" 207.2 29.6165090628802 102.682085611202
"1038" 207.4 35.3880126696918 105.967343822373
"1039" 207.6 39.9400597934096 109.965684595445
"1040" 207.8 42.3723865841243 114.701571211105
"1041" 208 42.6239698747019 119.824278274611
"1042" 208.2 40.1629133316208 120.436437582751
"1043" 208.4 38.1591215140864 119.054905454595
"1044" 208.6 34.5167791203072 117.651840897163
"1045" 208.8 30.9800576721896 114.11961227578
"1046" 209 26.3765842348226 109.66936058144
"1047" 209.2 21.9439776220106 105.478109242302
"1048" 209.4 17.2391812427232 102.540055835826
"1049" 209.6 12.9945770790086 99.5089820908895
"1050" 209.8 11.1478732837714 94.1386898884761
"1051" 210 9.9501666630695 88.3627850008549
"1052" 210.2 8.53017275929212 82.0462569565638
"1053" 210.4 6.1316459272495 75.35870810682
"1054" 210.6 2.86155967239065 69.6346226691016
"1055" 210.8 0.708051347771057 60.986855307771
"1056" 211 1.54690412713599 55.4295991463159
"1057" 211.2 3.30428671868598 48.4207657017682
"1058" 211.4 4.64158484767854 42.4254742906001
"1059" 211.6 6.41591401913309 35.5785780019996
"1060" 211.8 10.2967422445908 31.1001337235087
"1061" 212 14.4274238666937 25.7996306781926
"1062" 212.2 18.0250662397822 20.3442782838156
"1063" 212.4 22.5206919337654 15.109845176842
"1064" 212.6 27.1454834280986 12.4168396240238
"1065" 212.8 33.5511805677493 9.38228748902182
"1066" 213 39.8969556271066 6.60441828386213
"1067" 213.2 46.5667232846604 3.59192004430781
"1068" 213.4 53.0998283834538 1.88740034782845
"1069" 213.6 59.9983111874664 1.61858616212317
"1070" 213.8 66.8565338414795 2.77724009651177
"1071" 214 73.9185723270858 4.24217255111717
"1072" 214.2 81.0648551949 5.11104835209349
"1073" 214.4 87.2271071773018 6.80439289708612
"1074" 214.6 92.0629472819713 11.2004029901515
"1075" 214.8 96.8285151633845 15.8962351509247
"1076" 215 102.405173973518 19.7403069323741
"1077" 215.2 107.66591333394 24.4584566781459
"1078" 215.4 112.03688330146 29.3466672092276
"1079" 215.6 115.69093324318 34.9984747527817
"1080" 215.8 119.232916643644 41.0889383718923
"1081" 216 122.537124449123 47.1632202048676
"1082" 216.2 125.000296979996 53.708076884881
"1083" 216.4 124.825577624509 60.751565232208
"1084" 216.6 123.396325892504 67.3830275037162
"1085" 216.8 122.365701072443 73.9417049246349
"1086" 217 123.458167234647 79.8550635167889
"1087" 217.2 124.24486437611 82.7621337901825
"1088" 217.4 120.130406706843 84.6418869082675
"1089" 217.6 114.793632056995 87.490530267328
"1090" 217.8 108.955608109522 90.8440126319443
"1091" 218 104.995917954712 94.0214827085032
"1092" 218.2 105.160514795991 97.4381925096978
"1093" 218.4 106.510551585629 101.3156243022
"1094" 218.6 106.278919601087 107.144523958547
"1095" 218.8 102.509832673563 110.221506796347
"1096" 219 96.8531506644903 111.354987332978
"1097" 219.2 90.6882382277254 110.366499616225
"1098" 219.4 85.0224577404237 107.561389760947
"1099" 219.6 80.5671257536567 104.21266575612
"1100" 219.8 76.9428330995814 99.9503774321083
"1101" 220 73.0345921273138 97.6397980136752
"1102" 220.2 68.1843240406484 95.2735710942711
"1103" 220.4 64.7549704304762 90.7866299765724
"1104" 220.6 61.4351647507548 85.7997949646932
"1105" 220.8 56.1735880980271 82.5638093251814
"1106" 221 50.0740513660399 81.3129093158016
"1107" 221.2 43.7689156050394 82.3830730678096
"1108" 221.4 37.1708048633027 84.1990759903339
"1109" 221.6 30.7714526959803 85.727309658835
"1110" 221.8 23.9067410079718 86.6286725591916
"1111" 222 18.7566762581127 88.0920955333688
"1112" 222.2 13.6644869138906 89.4978322994296
"1113" 222.4 12.3980398684995 86.7450581727189
"1114" 222.6 12.2019347589306 81.6298867746187
"1115" 222.8 13.8379569849927 76.180417971462
"1116" 223 16.7157249659172 70.6837309233681
"1117" 223.2 20.254285262025 64.8837319192675
"1118" 223.4 23.890618234178 59.5715943156232
"1119" 223.6 26.8053922634089 53.3312579558253
"1120" 223.8 29.1173997252483 46.5905127820038
"1121" 224 30.4794355832839 40.4848735485051
"1122" 224.2 34.0138965579129 35.3648504198849
"1123" 224.4 37.2719092497553 29.5451067829565
"1124" 224.6 39.9825228233892 23.6707414406143
"1125" 224.8 43.7466125161834 18.0294451889584
"1126" 225 48.0406463015274 11.7385287298113
"1127" 225.2 51.0760620809606 6.35564094171266
"1128" 225.4 54.3036209676543 1.92429904158694
"1129" 225.6 57.565819099796 4.3311123617535
"1130" 225.8 61.22764383462 8.42935250336296
"1131" 226 65.1926348318318 12.5869647969369
"1132" 226.2 69.3763347719265 16.385978544308
"1133" 226.4 73.8996411328247 20.6559720295933
"1134" 226.6 78.4195420626302 24.2310520455109
"1135" 226.8 83.2096057358532 26.8505941696865
"1136" 227 88.3675247562223 29.7488962163838
"1137" 227.2 93.9620890895593 31.7049197872609
"1138" 227.4 98.7108275110739 34.055062060812
"1139" 227.6 103.729387000805 34.3485734106534
"1140" 227.8 108.889852358671 36.0700975461809
"1141" 228 112.954324034332 39.3650743188655
"1142" 228.2 114.800125949161 44.4513276252438
"1143" 228.4 115.65681164696 49.9525048364597
"1144" 228.6 118.198840409005 55.0123565318978
"1145" 228.8 121.943356816059 58.2591352740997
"1146" 229 126.585136770295 58.8498080584156
"1147" 229.2 126.73234583678 61.8838672851273
"1148" 229.4 125.206606744789 66.6262461202178
"1149" 229.6 121.856887036621 71.9001938415805
"1150" 229.8 118.311638873389 76.9818857965496
"1151" 230 115.280515476775 82.8636368598957
"1152" 230.2 113.575900675387 88.0356653011962
"1153" 230.4 113.108774542235 93.6882467391948
"1154" 230.6 113.075617452661 100.244289142471
"1155" 230.8 110.754450087859 102.700713249317
"1156" 231 106.30011806105 102.033504913342
"1157" 231.2 99.5498137147647 101.291464273771
"1158" 231.4 92.5721192792105 100.960480522469
"1159" 231.6 87.6356587520624 101.493117774008
"1160" 231.8 83.6445731197939 102.721945644914
"1161" 232 79.1203279902202 106.201117839424
"1162" 232.2 75.3497322206565 109.637722474408
"1163" 232.4 70.8189367637459 113.598710055749
"1164" 232.6 66.5926978287548 118.04252817603
"1165" 232.8 65.6295367136369 122.305796978024
"1166" 233 68.2648229668885 123.851639660692
"1167" 233.2 70.2849715427719 123.196493803527
"1168" 233.4 74.6842847135432 123.056987750032
"1169" 233.6 78.9964356315791 122.163906089691
"1170" 233.8 84.3541080243685 121.297000653763
"1171" 234 87.8307543756758 119.03635967927
"1172" 234.2 92.705355637321 116.915306388679
"1173" 234.4 96.3085807620024 115.206920945758
"1174" 234.6 101.17970805226 112.835610790577
"1175" 234.8 106.434905980881 110.165706637805
"1176" 235 110.283315649105 105.612076528351
"1177" 235.2 114.1132087183 100.546370576004
"1178" 235.4 118.721526541481 95.1558809228019
"1179" 235.6 121.486117550297 89.8443846142045
"1180" 235.8 123.06445600872 82.8848683220105
"1181" 236 125.245972930063 77.0428061206765
"1182" 236.2 127.250967460292 70.8214184683823
"1183" 236.4 127.587176121349 63.9658025763826
"1184" 236.6 127.738768805308 58.0884566151068
"1185" 236.8 127.062139424304 51.8419972423386
"1186" 237 125.828012016919 46.4237042566359
"1187" 237.2 124.209773807848 40.5913975906924
"1188" 237.4 121.130444734683 35.2218261504218
"1189" 237.6 118.499538954446 31.0810866868411
"1190" 237.8 113.928611564931 27.7292577003685
"1191" 238 109.817422497276 22.9804932703702
"1192" 238.2 106.018413912074 18.9944204481309
"1193" 238.4 102.71945560938 14.0729667991442
"1194" 238.6 97.2582589957043 11.8758962728238
"1195" 238.8 92.1419168061778 8.04084005491354
"1196" 239 86.7874584776542 5.23553387145765
"1197" 239.2 80.4713915039271 2.98647360825122
"1198" 239.4 74.1819926637811 2.04466167675807
"1199" 239.6 67.5793158272926 2.45843044509645
"1200" 239.8 61.3456112163031 1.17922130240264
"1201" 240 56.447024293122 1.30875891616011
"1202" 240.2 49.7111365742673 2.13314840311393
"1203" 240.4 43.9888933133023 3.00139054488982
"1204" 240.6 38.4054225686644 5.63178435662513
"1205" 240.8 32.5891274720021 8.60111093116431
"1206" 241 26.5898518395965 10.9991582918106
"1207" 241.2 21.9847746461988 15.4069437144016
"1208" 241.4 17.3232336173546 20.8421680296478
"1209" 241.6 11.5768397738739 26.4007474348591
"1210" 241.8 8.75620855186127 32.2263175132445
"1211" 242 5.28656045826995 37.9036136386551
"1212" 242.2 4.02020452142693 43.1638102081024
"1213" 242.4 2.21607732343863 48.1763197186103
"1214" 242.6 1.86388083912702 50.6364547152118
"1215" 242.8 2.06345084402938 56.0351695155847
"1216" 243 0 63.1246306623243
"1217" 243.2 1.38575859898954 68.1884332698188
"1218" 243.4 1.04927687354005 72.570103199196
"1219" 243.6 3.4850839303653 76.7030220818811
"1220" 243.8 3.93611135017113 82.0193758630236
"1221" 244 6.17419115304742 86.5391553369507
"1222" 244.2 7.63448979063468 91.3590353572113
"1223" 244.4 10.1119089715338 95.6953952939415
"1224" 244.6 12.6290147667616 99.5583525759568
"1225" 244.8 17.1009540918327 102.234219289451
"1226" 245 21.4508711309335 104.976292490944
"1227" 245.2 25.7072696842106 108.282628107176
"1228" 245.4 27.9014476933688 112.108944274696
"1229" 245.6 28.1037786881469 114.068793809229
"1230" 245.8 27.8709473740215 113.797839246636
"1231" 246 26.619543102976 113.505148866538
"1232" 246.2 26.0642031195215 112.357570201665
"1233" 246.4 26.1204681550331 111.444896746953
"1234" 246.6 27.2623177601518 110.919361656659
"1235" 246.8 28.8790974274264 110.714914543592
"1236" 247 31.2953850244955 110.652511861228
"1237" 247.2 35.6655474497476 111.503349729813
"1238" 247.4 39.5939504849083 113.443079027612
"1239" 247.6 41.3517782034616 116.536262082371
"1240" 247.8 41.6479608609501 120.014251252017
"1241" 248 43.2676917787124 121.630696507205
"1242" 248.2 46.7047165457053 122.980185073856
"1243" 248.4 51.4604893063209 123.736857884757
"1244" 248.6 56.5156286337325 123.015250414181
"1245" 248.8 61.5306884062374 120.945973109112
"1246" 249 67.2860598728411 120.431973601099
"1247" 249.2 72.5108559319599 122.393056952079
"1248" 249.4 75.4418497371381 123.986403825246
"1249" 249.6 78.0746931086793 121.446454104476
"1250" 249.8 83.0721170319103 118.51436227648
"1251" 250 87.8508559624202 115.488508675516
"1252" 250.2 91.3596888425161 111.205598136817
"1253" 250.4 94.9147334445586 106.851968491038
"1254" 250.6 99.4009854929291 104.325467434697
"1255" 250.8 104.383924063969 102.966094542948
"1256" 251 109.565667710961 103.482349486101
"1257" 251.2 112.322863286641 100.222027117775
"1258" 251.4 113.408067877729 94.8462617040733
"1259" 251.6 112.265049617852 88.7918648201408
"1260" 251.8 109.54127758009 83.466174107632
"1261" 252 106.146259871803 78.0882309355621
"1262" 252.2 105.570035699634 72.6038301977207
"1263" 252.4 106.769855823101 67.3386558785747
"1264" 252.6 107.856068543809 61.3794058541984
"1265" 252.8 110.237156014225 56.4284205968009
"1266" 253 112.246931583301 51.1559679316037
"1267" 253.2 113.709536845671 45.4426178432235
"1268" 253.4 113.337848158378 39.3892593638625
"1269" 253.6 111.949200044428 34.2904427100532
"1270" 253.8 108.822428774981 29.5006951995005
"1271" 254 105.360857996979 24.7155632039935
"1272" 254.2 100.157774790616 23.1047046417838
"1273" 254.4 94.0247371761552 22.436947983027
"1274" 254.6 88.8060560756822 21.3755552932954
"1275" 254.8 82.6544691039929 21.5447571098771
"1276" 255 77.8812482543305 22.2564527229062
"1277" 255.2 72.3683380159205 23.9496416208184
"1278" 255.4 66.7181333237034 25.2598934072881
"1279" 255.6 60.7697769359455 23.8036257689466
"1280" 255.8 55.9803636218628 20.6884915517007
"1281" 256 53.06533239729 15.3417439224832
"1282" 256.2 51.4630670236265 9.05325620993325
"1283" 256.4 53.0349010011042 2.39092925436008
"1284" 256.6 54.9309712185509 2.03886395820416
"1285" 256.8 58.7091266033011 2.5171677549887
"1286" 257 62.9777517869516 3.64867600964116
"1287" 257.2 68.6154031359878 3.74573668930942
"1288" 257.4 75.0743739012883 4.15266757465299
"1289" 257.6 81.212403200711 5.9982204103296
"1290" 257.8 87.3083239568968 8.31805722008948
"1291" 258 94.0966337486559 9.49304265105381
"1292" 258.2 99.2311084755325 12.8780870814657
"1293" 258.4 104.009017215255 17.5018262256538
"1294" 258.6 108.762622747513 22.6583583387854
"1295" 258.8 113.605445134613 27.626588359746
"1296" 259 118.969337592988 32.5814367202007
"1297" 259.2 120.857851562952 36.8483950013906
"1298" 259.4 120.482461241984 43.5127897432808
"1299" 259.6 120.190557514 50.5260287840207
"1300" 259.8 120.34184163854 57.2135425621333
"1301" 260 121.714354193224 63.4408794211611
"1302" 260.2 124.439071533588 68.6297522818165
"1303" 260.4 126.699271110896 74.461273547503
"1304" 260.6 123.717891522871 79.7446826637967
"1305" 260.8 119.532738961632 84.0723423459118
"1306" 261 114.449020529839 88.7223379898885
"1307" 261.2 109.569937253258 93.5446981683584
"1308" 261.4 104.547754292237 98.5732824105686
"1309" 261.6 99.7627120733996 102.909927897452
"1310" 261.8 94.0253444918675 104.972589420819
"1311" 262 87.7320375070665 107.010346557242
"1312" 262.2 82.0351918341432 108.839849592519
"1313" 262.4 76.6099408536163 110.302253216534
"1314" 262.6 70.7293216128667 110.880752464753
"1315" 262.8 66.2074481993866 109.107300727728
"1316" 263 60.360790694393 108.222347310276
"1317" 263.2 54.7204866963616 110.999020352253
"1318" 263.4 48.4855709143404 113.87808884913
"1319" 263.6 43.2733340213772 116.448385675504
"1320" 263.8 43.1860382948773 120.711487723023
"1321" 264 46.9767320139008 121.253911888751
"1322" 264.2 52.638616090371 121.93361940861
"1323" 264.4 58.2695308611279 121.983191238668
"1324" 264.6 63.134291252868 121.52955394869
"1325" 264.8 69.1468618262896 120.546840281957
"1326" 265 74.6285027868197 121.344823502653
"1327" 265.2 78.9997000793637 121.475715343832
"1328" 265.4 81.8032910638307 119.040473912198
"1329" 265.6 83.2988591547107 116.166178987538
"1330" 265.8 84.0397796494049 114.331958891412
"1331" 266 85.9652365603261 112.192078281304
"1332" 266.2 87.3243748559769 111.210457385893
"1333" 266.4 89.2497447491666 110.669294225409
"1334" 266.6 90.3188804350489 110.04308618082
"1335" 266.8 91.1459143221253 110.056032141828
"1336" 267 92.4748018550579 109.686288605638
"1337" 267.2 96.5725653710046 110.004722121823
"1338" 267.4 102.172718099812 109.511735779645
"1339" 267.6 107.0088207842 106.960111717936
"1340" 267.8 110.569295068215 102.125436142721
"1341" 268 113.183268197888 96.0385777086328
"1342" 268.2 114.954166745041 89.3243872261151
"1343" 268.4 116.475151643702 82.2449389378337
"1344" 268.6 117.177004171685 74.9968546385979
"1345" 268.8 119.723169634042 69.073029035126
"1346" 269 123.498909357486 63.6683079620408
"1347" 269.2 126.77719422849 57.5476201675151
"1348" 269.4 125.595784494482 52.7422043337222
"1349" 269.6 122.528664750771 46.3890452232486
"1350" 269.8 119.079629877977 40.2400967035289
"1351" 270 114.523320023214 34.9036462003735
"1352" 270.2 109.577853424837 29.3894534852266
"1353" 270.4 104.994263436579 23.3913728214827
"1354" 270.6 99.2337993159892 18.129567712122
"1355" 270.8 93.6110149858204 12.9384230757808
"1356" 271 88.2565123304281 7.39290993268968
"1357" 271.2 82.256380849692 5.73274946524527
"1358" 271.4 75.115719064668 6.0114705812305
"1359" 271.6 68.1733328857379 5.47043730038444
"1360" 271.8 61.3929217486287 3.5037326472043
"1361" 272 54.4923307979744 2.00179398636524
"1362" 272.2 47.8604951723333 3.44017631470618
"1363" 272.4 41.255558922997 6.05876824195129
"1364" 272.6 34.516132146765 8.99381775375327
"1365" 272.8 27.9607323883068 11.9989083472883
"1366" 273 23.9693159913847 15.8537171885737
"1367" 273.2 20.9685510961272 22.0060225742382
"1368" 273.4 17.7645516485813 28.7882739250678
"1369" 273.6 14.6428125335243 35.6147418735252
"1370" 273.8 11.6528775905324 41.7064646184785
"1371" 274 9.42526829018994 47.9833235279533
"1372" 274.2 8.51405846476616 54.1702253833729
"1373" 274.4 6.91159158483474 60.9769795549938
"1374" 274.6 6.6335986090697 67.3344840753719
"1375" 274.8 6.30378023280183 74.4487182602333
"1376" 275 6.17652145987649 81.3300781764958
"1377" 275.2 7.11150012733352 85.3252945150777
"1378" 275.4 10.2074200802668 88.5204470888687
"1379" 275.6 15.5344390398797 92.070015051077
"1380" 275.8 20.533826972468 94.6791348278459
"1381" 276 25.3860799282689 97.8337918412392
"1382" 276.2 29.9677693142812 99.1028131910756
"1383" 276.4 35.7052681117379 100.416423292599
"1384" 276.6 39.765549571459 103.640945686628
"1385" 276.8 43.600639252022 106.910376994996
"1386" 277 45.8372694499055 109.41645560693
"1387" 277.2 45.3753047271201 112.103454644254
"1388" 277.4 44.4633590145086 113.430287890345
"1389" 277.6 46.703077519295 113.127872957643
"1390" 277.8 49.9789333245074 111.905308378981
"1391" 278 53.8728187440746 109.700914881532
"1392" 278.2 59.8751781857058 107.906877432903
"1393" 278.4 64.7901923195331 106.522880171057
"1394" 278.6 70.6004704319328 104.962927880654
"1395" 278.8 75.9586008149931 106.12435363758
"1396" 279 81.3224673607404 105.384470942856
"1397" 279.2 86.9990804451177 103.652499242057
"1398" 279.4 93.3961365639681 102.72912866196
"1399" 279.6 99.0351567009402 103.224083389696
"1400" 279.8 103.357200045808 106.137519935779
"1401" 280 105.606249257143 104.588926849112
"1402" 280.2 105.870844760052 100.977277412565
"1403" 280.4 104.340292800743 95.6695684262575
"1404" 280.6 101.112237898938 91.765453442665
"1405" 280.8 97.1015572029625 87.4150147485791
"1406" 281 94.2052356945055 82.7288065273784
"1407" 281.2 93.4496212861917 77.5476846364475
"1408" 281.4 91.1495192037356 72.5608320359313
"1409" 281.6 91.2986428804639 66.8402193632389
"1410" 281.8 92.1941171716824 61.8709544392976
"1411" 282 94.9305525324552 57.1904511440969
"1412" 282.2 98.8942549202434 54.6933761218111
"1413" 282.4 103.361245290714 51.4350386565209
"1414" 282.6 108.186784975782 48.9776433296553
"1415" 282.8 112.732507925224 46.9536014389008
"1416" 283 116.125869958777 43.4282222440184
"1417" 283.2 115.060329118213 38.8937728824137
"1418" 283.4 113.117870343447 37.2138394523859
"1419" 283.6 113.578469830959 36.517221898021
"1420" 283.8 116.707412881087 36.2161072218027
"1421" 284 119.838858349165 37.9855278426371
"1422" 284.2 121.716381217305 40.9875158677959
"1423" 284.4 122.353411040718 44.7586432105447
"1424" 284.6 124.554644313019 49.8626249393374
"1425" 284.8 126.28117930441 53.6980177862416
"1426" 285 126.225842840819 59.7087295058461
"1427" 285.2 126.081992896824 64.1281731123048
"1428" 285.4 127.099208508659 68.7120679102377
"1429" 285.6 126.335075528605 73.7690291159178
"1430" 285.8 125.601190546832 79.0823301278726
"1431" 286 124.20332957569 83.9718553557724
"1432" 286.2 122.787205890105 88.8317688056794
"1433" 286.4 120.835166230526 93.316715239825
"1434" 286.6 119.880073817224 95.6735272638754
"1435" 286.8 119.933300670951 96.4266459010199
"1436" 287 120.088145261052 96.2508445533821
"1437" 287.2 120.105138673616 96.5550320189567
"1438" 287.4 120.584194667228 96.3860160789895
"1439" 287.6 120.524107941543 96.960567140811
"1440" 287.8 120.780242199081 97.0854207080476
"1441" 288 120.793404097119 97.0403909893589
"1442" 288.2 120.748400901867 97.1312055503448
"1443" 288.4 120.407470918444 97.5870618467563
"1444" 288.6 120.111120458214 97.8052355495495
"1445" 288.8 119.275070022527 98.3482688872033
"1446" 289 118.612000680381 98.7272692224558
"1447" 289.2 116.835457113445 99.3691674151512
"1448" 289.4 114.932439429009 101.192147106175
"1449" 289.6 113.538087064168 103.282110083982
"1450" 289.8 112.311342585176 103.80314267703
"1451" 290 109.661080634086 105.306472248737
"1452" 290.2 107.152092370741 108.807027473602
"1453" 290.4 104.826774120558 111.896147189198
"1454" 290.6 101.506287126845 112.673242118722
"1455" 290.8 97.9337384989896 115.380355391368
"1456" 291 95.0840939085841 117.21837567995
"1457" 291.2 91.8477084505679 119.453824612139
"1458" 291.4 88.2761106845265 120.331755859842
"1459" 291.6 84.3732990480206 121.486505418399
"1460" 291.8 80.4217703126811 123.590248503537
"1461" 292 77.0636886211828 124.685943557274
"1462" 292.2 72.995257053946 124.446931467577
"1463" 292.4 68.4776252286025 124.250520215667
"1464" 292.6 63.2296963939765 124.775785527712
"1465" 292.8 59.2909512619522 125.440246620736
"1466" 293 56.634008626432 125.435653547977
"1467" 293.2 54.8439137747799 126.117854182614
"1468" 293.4 53.8622244015285 124.959575290852
"1469" 293.6 50.7030244506442 123.899609235473
"1470" 293.8 46.3924477024912 123.001196343271
"1471" 294 42.4201205659747 120.847564552935
"1472" 294.2 37.8384125306323 119.291021820833
"1473" 294.4 34.3066035955039 115.891696832928
"1474" 294.6 31.1637749011698 112.092053700225
"1475" 294.8 28.5517776473336 107.854221049659
"1476" 295 25.9919161920003 103.874830043479
"1477" 295.2 23.9811824877039 99.5502371483787
"1478" 295.4 24.6334288103611 95.9438450706436
"1479" 295.6 25.1502099943344 91.6030128523766
"1480" 295.8 24.7534326864213 88.6740492133609
"1481" 296 25.5459708338655 84.9789011643729
"1482" 296.2 28.0451279674432 82.2260420918161
"1483" 296.4 29.5097030035152 79.0548030017319
"1484" 296.6 30.3016690660321 74.8914967783781
"1485" 296.8 29.689538255559 71.7208689549099
"1486" 297 27.22156720004 70.1010457725169
"1487" 297.2 23.0922034326368 69.6998470093164
"1488" 297.4 18.3947602449202 70.4594773460687
"1489" 297.6 14.1146040585476 72.7852686807392
"1490" 297.8 10.3483000880423 75.0276063953936
"1491" 298 8.74369006593461 74.0407636123138
"1492" 298.2 8.56589301496579 71.3715354285084
"1493" 298.4 9.27687130387177 67.0718294143271
"1494" 298.6 10.2921933581621 61.8795332711659
"1495" 298.8 12.617758199016 56.7865207559307
"1496" 299 16.3825350542293 52.0698611670557
"1497" 299.2 20.3826169277789 47.4570293636082
"1498" 299.4 25.4115664806555 44.4183630297854
"1499" 299.6 31.0472795828051 42.5790791660784
"1500" 299.8 36.813987024999 42.3635940410363
"1501" 300 41.9327767147151 42.8726030920479
"1502" 300.2 47.2612936554866 42.4992904739996
"1503" 300.4 52.7830765127372 43.8308916962062
"1504" 300.6 57.0917006328047 44.5110160584364
"1505" 300.8 61.888519150742 46.761743736781
"1506" 301 66.3771017131194 49.2420425464916
"1507" 301.2 71.3823239789071 52.4608329493722
"1508" 301.4 75.4381239144685 55.7087065324408
"1509" 301.6 80.2115727095519 59.4551209090884
"1510" 301.8 84.7981341264811 63.15783519744
"1511" 302 87.9369033375714 67.3148819314506
"1512" 302.2 90.6572142821174 72.4679309655919
"1513" 302.4 92.8331756505445 76.8484602853585
"1514" 302.6 92.6543357389514 83.5126873871644
"1515" 302.8 91.2931780788158 88.2466060097066
"1516" 303 90.4239714518148 94.3045665100227
"1517" 303.2 90.3125016584241 99.3687454750662
"1518" 303.4 93.4438799151612 102.114612989689
"1519" 303.6 97.8706232881378 102.848451865994
"1520" 303.8 102.437451339069 102.41977306426
"1521" 304 107.15578510319 99.7171411395111
"1522" 304.2 109.029790344602 96.3240908710167
"1523" 304.4 110.258001977132 91.2175277292225
"1524" 304.6 110.755166768169 84.9859329807629
"1525" 304.8 111.106900364295 78.2065791691385
"1526" 305 111.60561726388 71.5814649321817
"1527" 305.2 114.205735498443 66.0173562579227
"1528" 305.4 118.057921084481 61.4397893033381
"1529" 305.6 123.135290973018 57.9170454376175
"1530" 305.8 126.750742301699 56.8175827470404
"1531" 306 125.60049097042 55.6169942489875
"1532" 306.2 125.558022645133 52.66363579675
"1533" 306.4 123.580900936295 49.2706412117766
"1534" 306.6 121.099093632157 43.8855171463612
"1535" 306.8 117.549252044656 39.7182169857693
"1536" 307 113.260622286076 35.5529721233215
"1537" 307.2 110.003473129722 30.1289605649738
"1538" 307.4 108.647036023361 23.8386413178743
"1539" 307.6 107.229145891929 19.6127094049124
"1540" 307.8 102.366129034687 17.9174930500774
"1541" 308 96.6355389982214 16.0308695182555
"1542" 308.2 92.5210947198174 12.8659358238692
"1543" 308.4 88.4730794335619 8.76552458676593
"1544" 308.6 83.680771601294 4.6278130463793
"1545" 308.8 78.2283891096313 3.32101454936163
"1546" 309 70.8325351269165 3.74986292365742
"1547" 309.2 64.3024430711767 4.5299797252399
"1548" 309.4 58.1089351142124 4.96703264352198
"1549" 309.6 51.394401759573 3.74999493411347
"1550" 309.8 47.6430849492463 4.69717571736974
"1551" 310 42.3076673236309 8.37538696407544
"1552" 310.2 37.5587284144876 12.8094308950889
"1553" 310.4 32.4685551680715 17.4406519274598
"1554" 310.6 28.5616080369403 23.0402468427108
"1555" 310.8 25.1310400661204 29.2411428230493
"1556" 311 21.1526828650946 34.2987581055386
"1557" 311.2 15.5901611231741 37.4535628094549
"1558" 311.4 10.5140195138914 38.9451476358615
"1559" 311.6 7.40136555943956 39.4288759566926
"1560" 311.8 7.11894083405662 42.4549843764617
"1561" 312 3.49527465928872 48.4204590405378
"1562" 312.2 5.01575442652554 52.8663434040697
"1563" 312.4 7.18067775785587 58.8525253565848
"1564" 312.6 8.97270196254788 65.0814287802012
"1565" 312.8 9.79096061621335 71.6506658800652
"1566" 313 7.85636404861898 78.0656220065489
"1567" 313.2 6.18745478274385 83.6052732875158
"1568" 313.4 9.56182471628443 86.2169231042685
"1569" 313.6 13.6733074674826 90.6435030628746
"1570" 313.8 18.1208912651006 95.1381858646716
"1571" 314 22.6872235695167 99.3825786392223
"1572" 314.2 27.0236767471352 104.380253133904
"1573" 314.4 31.5899004788591 107.822164428892
"1574" 314.6 36.4797353176152 112.152100390086
"1575" 314.8 39.4814530631001 117.126716324117
"1576" 315 39.2637056610072 120.247489961728
"1577" 315.2 37.770055290582 119.890842266147
"1578" 315.4 36.2124256776008 118.984228736473
"1579" 315.6 35.3738246058823 118.477782739943
"1580" 315.8 32.7986016929646 117.141037989171
"1581" 316 30.4114160396496 115.475989008249
"1582" 316.2 27.0658551794825 113.633784344949
"1583" 316.4 24.0914314734067 110.838099945027
"1584" 316.6 20.9497289762594 107.786054736428
"1585" 316.8 17.0408126873011 104.645705972584
"1586" 317 14.2059871957524 100.972021678285
"1587" 317.2 10.8055538016691 96.6817915559961
"1588" 317.4 8.20297764388061 92.5224094201828
"1589" 317.6 5.67777461308547 87.8946465478512
"1590" 317.8 4.68819270536259 83.5572935363524
"1591" 318 3.00506697148264 78.5415869175897
"1592" 318.2 1.83403076847963 72.9760511242921
"1593" 318.4 0.866407680559233 68.1374911926313
"1594" 318.6 1.61001247438232 60.2023072495845
"1595" 318.8 0.999594983562922 56.3060719799171
"1596" 319 1.9150050759132 51.3613629439954
"1597" 319.2 2.50996531310711 45.5381128137244
"1598" 319.4 4.9735808044981 41.3351811843647
"1599" 319.6 7.94135435425305 35.2097860055839
"1600" 319.8 10.4762573823582 29.7983014030113
"1601" 320 13.2753424826309 25.0714830924163
"1602" 320.2 16.8948040312795 22.2308606074885
"1603" 320.4 21.3906119192506 17.9075752913949
"1604" 320.6 24.8257563250573 14.2355218140204
"1605" 320.8 29.8402432337751 11.0361458076131
"1606" 321 35.3672725028085 8.6878892291429
"1607" 321.2 41.2004657696376 5.86934233435102
"1608" 321.4 46.7109920217966 2.95172916141502
"1609" 321.6 52.0487310590475 1.59565790106791
"1610" 321.8 57.5626291339874 3.26573362628211
"1611" 322 63.1769414084344 4.37423799113679
"1612" 322.2 69.8146765825062 4.2623394175718
"1613" 322.4 75.8722822138969 4.25346725433137
"1614" 322.6 81.5485237482047 5.27043346197909
"1615" 322.8 88.1168250290869 6.23550033111374
"1616" 323 93.0289405277413 8.50604592244722
"1617" 323.2 96.9813644317134 13.0678257517283
"1618" 323.4 100.810254192158 16.2218051541185
"1619" 323.6 105.567516676712 20.0794965437541
"1620" 323.8 108.866251194299 24.7841414226874
"1621" 324 111.728490913319 30.2708798691047
"1622" 324.2 114.179997256307 35.6240967294672
"1623" 324.4 115.004180823668 41.4516761810914
"1624" 324.6 113.687033828518 47.5418879058023
"1625" 324.8 111.484677806382 52.7856824939905
"1626" 325 110.461514279202 58.6819104950383
"1627" 325.2 107.7743580643 63.6253383612961
"1628" 325.4 104.562130708973 68.1738554125999
"1629" 325.6 101.442365400136 72.8336763962784
"1630" 325.8 97.5778627949613 75.5407799138259
"1631" 326 95.0854692797782 78.6417312113121
"1632" 326.2 92.8840517582829 81.4963231448148
"1633" 326.4 88.988541561397 83.8599095745032
"1634" 326.6 83.9309896919329 84.7736917016435
"1635" 326.8 78.8949852004774 83.2979547703778
"1636" 327 74.6099013068965 80.6798285298446
"1637" 327.2 71.4654101438814 76.8402525051214
"1638" 327.4 68.9188972650759 72.831949368871
"1639" 327.6 67.9314583542627 68.0979203718167
"1640" 327.8 68.6814857762086 63.2401775832923
"1641" 328 67.342292802731 59.1852319348593
"1642" 328.2 63.7798657837686 56.2007931442791
"1643" 328.4 59.3884012858539 55.6170021779647
"1644" 328.6 54.0299700124544 56.1405313285295
"1645" 328.8 49.2015540548134 57.3876496780692
"1646" 329 46.1495493250683 61.0581292735071
"1647" 329.2 45.1410328869777 65.7807319841343
"1648" 329.4 45.1685535166571 71.2817391418049
"1649" 329.6 44.8176832107844 77.0197291368074
"1650" 329.8 45.6995658270876 82.5857146520573
"1651" 330 45.7941146985491 88.4267135856808
"1652" 330.2 45.5270667854983 93.8483796127866
"1653" 330.4 47.875427240349 98.3488115291721
"1654" 330.6 51.2890415879711 102.992220318265
"1655" 330.8 55.3837321264348 107.024912452165
"1656" 331 58.6248910717231 107.202633451576
"1657" 331.2 60.6954165925004 105.183036312035
"1658" 331.4 63.0263979097375 101.516115126279
"1659" 331.6 65.1590299825044 96.9448249637153
"1660" 331.8 68.9746292159458 93.4746358020658
"1661" 332 73.3294670207238 90.7180600961005
"1662" 332.2 78.46742605446 90.0993291798398
"1663" 332.4 83.6907468359732 91.3897603512843
"1664" 332.6 89.2364670281436 93.5358697123631
"1665" 332.8 93.8696621744302 96.7018794830516
"1666" 333 97.4504117399861 101.521613613784
"1667" 333.2 100.823602109974 103.690938573158
"1668" 333.4 104.073635423954 101.335252705171
"1669" 333.6 105.658432249386 96.1520794712226
"1670" 333.8 104.666315243904 90.3050654637449
"1671" 334 102.059396997568 84.013733995653
"1672" 334.2 97.7779999324734 78.8174272156111
"1673" 334.4 94.6105430711002 73.7407990948545
"1674" 334.6 92.8313356653866 67.0170923108783
"1675" 334.8 92.9732696906954 61.8993926229167
"1676" 335 95.4844464836759 56.1367319064217
"1677" 335.2 99.2321746291877 52.4918699222849
"1678" 335.4 103.590683074521 51.7379848718058
"1679" 335.6 107.738434530972 50.7531898040596
"1680" 335.8 112.163596110635 49.1859020010416
"1681" 336 115.714780431871 44.7042182009592
"1682" 336.2 115.655010233635 39.1207198347443
"1683" 336.4 113.894898689503 35.4790054993221
"1684" 336.6 110.105418301159 33.3179580665586
"1685" 336.8 104.981073428927 30.9416358705942
"1686" 337 99.205435375494 30.5389506268294
"1687" 337.2 94.32612039256 31.2127044285384
"1688" 337.4 88.5793422595063 30.3094950612292
"1689" 337.6 82.9145682019382 28.2667081848459
"1690" 337.8 77.7688626958223 24.6704102501957
"1691" 338 73.4045365806637 19.8718656507207
"1692" 338.2 71.6569351040968 14.4979503810549
"1693" 338.4 70.8904306042339 8.88888866954736
"1694" 338.6 68.9345421315589 4.78394842998463
"1695" 338.8 65.0005116958505 3.85074713208623
"1696" 339 60.0594619967269 4.67003204957515
"1697" 339.2 55.5381578902437 7.99484435147637
"1698" 339.4 52.0231605872618 12.4000190435339
"1699" 339.6 47.5268184449301 16.8067468243318
"1700" 339.8 43.1442194487942 20.8196180794919
"1701" 340 41.02099926492 26.4466055003067
"1702" 340.2 41.000988614521 33.0809736889701
"1703" 340.4 41.140537200239 38.6960171748331
"1704" 340.6 42.421671142136 44.301494366907
"1705" 340.8 42.2472346775205 49.7995120360563
"1706" 341 40.70859150903 55.1099415278227
"1707" 341.2 37.8827519714205 60.1589630446086
"1708" 341.4 35.1129948618273 66.1174679129175
"1709" 341.6 32.0491049894123 70.6054067973293
"1710" 341.8 26.7531633620213 74.1580645515878
"1711" 342 22.590310278554 78.5177312414485
"1712" 342.2 20.457345807881 84.414651512415
"1713" 342.4 21.0312186241147 90.6845605162051
"1714" 342.6 23.0291144567241 96.0999979929493
"1715" 342.8 25.4515498945352 100.763446277242
"1716" 343 28.1097098597393 104.689909508712
"1717" 343.2 29.3537636915991 107.185027086805
"1718" 343.4 26.9017876652899 109.134146325048
"1719" 343.6 24.0659804631125 107.451329949137
"1720" 343.8 22.5717042593701 104.281124160585
"1721" 344 20.5269316517248 99.8773503958781
"1722" 344.2 17.1915052424203 94.7412085571413
"1723" 344.4 15.8239291629823 89.5497681296211
"1724" 344.6 16.9479767811384 84.2290668788224
"1725" 344.8 18.0817873129405 78.136084528297
"1726" 345 19.3206622724823 71.0805015640724
"1727" 345.2 20.6324963526095 65.3721919380115
"1728" 345.4 22.038875063563 59.4077279089666
"1729" 345.6 25.3242037401564 54.4382490626142
"1730" 345.8 29.6959702739042 49.8137543218799
"1731" 346 33.7045504449365 43.9404726213409
"1732" 346.2 37.7724413793162 38.3438110043699
"1733" 346.4 42.646353444933 34.8377401393714
"1734" 346.6 48.9371053314352 32.4502472800013
"1735" 346.8 55.246001205868 31.7881213927445
"1736" 347 60.9593843494202 33.1747165898501
"1737" 347.2 66.8490932237932 34.4931341328187
"1738" 347.4 73.5467692229639 35.3472443525356
"1739" 347.6 79.6299588888943 36.0127091818171
"1740" 347.8 86.2970686962441 37.5627627889109
"1741" 348 92.2151949330199 39.1989950013373
"1742" 348.2 98.1766486751662 41.7026195601546
"1743" 348.4 102.873255284078 45.369680391538
"1744" 348.6 106.896436375242 49.9420839892503
"1745" 348.8 110.59825860722 54.7717806983605
"1746" 349 111.740674151595 61.0410736029913
"1747" 349.2 110.455031501332 66.5709234469091
"1748" 349.4 109.202616612004 73.216331155712
"1749" 349.6 107.924827376248 79.3598245912391
"1750" 349.8 104.574293162248 84.8772586288328
"1751" 350 99.8442621216601 90.2562494197982
"1752" 350.2 95.3355559169154 94.2689339738603
"1753" 350.4 89.7620316712738 97.8164619472605
"1754" 350.6 84.1023588056626 100.203838305292
"1755" 350.8 78.3812278589603 103.53027558516
"1756" 351 72.9126956875837 107.120893260707
"1757" 351.2 67.72066341017 112.072841872953
"1758" 351.4 64.8171469147395 117.887540384038
"1759" 351.6 65.5867928365727 121.104580374745
"1760" 351.8 67.5813393876403 121.475054048056
"1761" 352 65.8384937014665 120.698763614304
"1762" 352.2 62.4551310721062 120.298435868457
"1763" 352.4 58.3842030316355 119.403812632002
"1764" 352.6 52.2412056361595 118.413483836708
"1765" 352.8 45.1799478608843 117.568114849244
"1766" 353 39.1535960697572 116.110587800641
"1767" 353.2 33.6139621957236 112.763765204101
"1768" 353.4 29.2569465748667 108.166393463747
"1769" 353.6 26.3182287271369 102.611509295574
"1770" 353.8 23.9154877719786 97.458345937853
"1771" 354 21.3164771252478 91.2959736400111
"1772" 354.2 20.0273273504613 84.9430667547274
"1773" 354.4 20.0912346313179 78.9908484382103
"1774" 354.6 21.558855086774 73.50047289503
"1775" 354.8 25.0322384285721 69.1197934726106
"1776" 355 28.8139318844971 64.1262770018448
"1777" 355.2 33.0277271837802 60.2628864447642
"1778" 355.4 38.0027268122887 57.7420844277007
"1779" 355.6 42.7346363233496 54.7428641940376
"1780" 355.8 48.3949942612889 51.2790384676104
"1781" 356 53.4477821178212 49.7158930551487
"1782" 356.2 58.5595093460962 47.8308189342533
"1783" 356.4 64.5288373056722 46.7153070466696
"1784" 356.6 70.8255088500013 47.104650631408
"1785" 356.8 77.3017597214984 47.8524332180098
"1786" 357 83.5230315852109 47.1572447725077
"1787" 357.2 89.9481971117485 48.8511744962948
"1788" 357.4 94.366042507391 52.3248613127693
"1789" 357.6 100.670240418762 54.1083786690408
"1790" 357.8 105.822749540417 51.7761368937557
"1791" 358 111.333591030116 48.3967772606847
"1792" 358.2 116.358885419052 45.9432155670794
"1793" 358.4 119.838528792339 47.171104194048
"1794" 358.6 120.428478257443 51.1041399417481
"1795" 358.8 120.748020237803 55.7764655274318
"1796" 359 120.172896424414 62.0633577100059
"1797" 359.2 118.998041663261 68.1290012402991
"1798" 359.4 117.01221239413 74.5992809336027
"1799" 359.6 115.758297466565 80.9504522769148
"1800" 359.8 115.535592043369 87.4561132540245
"1801" 360 117.006102316998 91.6548583079704
"1802" 360.2 119.145446107338 90.9073960021255
"1803" 360.4 120.7224246288 87.7379339557488
"1804" 360.6 122.228498282946 84.3581327226397
"1805" 360.8 123.084766294898 80.3604669992809
"1806" 361 121.887337878204 75.1098436361154
"1807" 361.2 119.960574516807 71.6928734717984
"1808" 361.4 116.612568478495 68.1519568943181
"1809" 361.6 112.031858740889 64.0419922349909
"1810" 361.8 109.358519246661 59.3975902423941
"1811" 362 108.927309415422 53.5320110586182
"1812" 362.2 109.958669207842 48.0037998962636
"1813" 362.4 111.582871357494 42.6797485294353
"1814" 362.6 113.347941589945 37.0583129957736
"1815" 362.8 116.054985931985 33.0933282509702
"1816" 363 115.074455004272 33.1313012316084
"1817" 363.2 111.181534280534 31.5358771226826
"1818" 363.4 105.509841196446 31.7626593311712
"1819" 363.6 99.6076217547859 32.295161806565
"1820" 363.8 95.0604221520711 33.4006345793365
"1821" 364 89.4158558047043 33.0074223085789
"1822" 364.2 83.2854000660707 33.0031358650014
"1823" 364.4 76.9796517595507 33.4295977274064
"1824" 364.6 71.1446948837243 31.2760296714252
"1825" 364.8 67.1010579097489 27.5337060438498
"1826" 365 63.5291796639333 22.7001775261589
"1827" 365.2 61.273203646584 17.5833400825872
"1828" 365.4 57.0112525069081 12.5020526117652
"1829" 365.6 51.6840005534819 9.55261194621139
"1830" 365.8 45.4227684826469 7.45698695680768
"1831" 366 38.7662403674729 7.08952722131089
"1832" 366.2 33.9727482416345 10.4078210876013
"1833" 366.4 31.205776915901 15.6651959791818
"1834" 366.6 29.4384969413919 22.4904946012881
"1835" 366.8 28.8650728667944 28.8565409342853
"1836" 367 28.3381145846763 35.4480442448062
"1837" 367.2 26.9014647145862 42.101327207066
"1838" 367.4 24.7741217714675 47.4973736397559
"1839" 367.6 20.5384469138106 51.7581244365814
"1840" 367.8 16.0815311358407 55.8031582974408
"1841" 368 10.7816766626157 58.9378938437082
"1842" 368.2 6.67207522007713 62.4550959568776
"1843" 368.4 7.12456936237904 67.2250172919184
"1844" 368.6 10.6520832070472 71.8688637839815
"1845" 368.8 15.5049260898606 75.0956528324239
"1846" 369 21.18258242043 78.3655531842881
"1847" 369.2 26.7409896276402 82.3632641016287
"1848" 369.4 32.1425576321625 86.0824998075932
"1849" 369.6 37.7261136281935 89.5015017649868
"1850" 369.8 41.9601194122414 93.1553413168953
"1851" 370 44.578284384379 99.013696016202
"1852" 370.2 46.1610173404111 104.931854922277
"1853" 370.4 49.9863048359952 109.983087926497
"1854" 370.6 55.0081886840394 111.828169890131
"1855" 370.8 61.0146452234826 111.491093417694
"1856" 371 66.9738261478514 109.583724872456
"1857" 371.2 72.9994930709647 107.578477303515
"1858" 371.4 79.7220711237986 105.365920925783
"1859" 371.6 85.6045628013849 102.544406940096
"1860" 371.8 91.1165844503221 100.452177024757
"1861" 372 97.2424662632238 99.519992504799
"1862" 372.2 101.083774170696 101.707641405205
"1863" 372.4 100.635850064195 105.771567377234
"1864" 372.6 99.2561120557492 108.818841807422
"1865" 372.8 96.3339994791766 111.234581240439
"1866" 373 93.161870639864 111.245189576601
"1867" 373.2 88.1789260720514 111.220942149543
"1868" 373.4 81.7735057100724 111.40541879132
"1869" 373.6 75.9444463833187 113.011819363047
"1870" 373.8 69.2922133849485 113.855925885747
"1871" 374 61.9362962472846 114.860061551663
"1872" 374.2 55.7687789780865 117.343401031915
"1873" 374.4 49.8997206116547 119.961309113566
"1874" 374.6 45.9821440602749 123.187812535486
"1875" 374.8 45.6973632245834 121.453855046739
"1876" 375 43.7574575704065 118.26412034575
"1877" 375.2 41.5203694484803 113.881597573497
"1878" 375.4 37.5963397023098 110.412004239321
"1879" 375.6 33.3899102562428 108.554135305563
"1880" 375.8 28.2608449152836 107.245170803924
"1881" 376 22.5323149200173 105.787568495126
"1882" 376.2 20.0836251689471 105.076133624943
"1883" 376.4 19.4483905091271 101.604620029082
"1884" 376.6 18.6683251541602 96.5884112018132
"1885" 376.8 18.9692889528167 90.7458184433513
"1886" 377 18.3674584333686 84.5898062963085
"1887" 377.2 16.3854102759041 78.326173238672
"1888" 377.4 13.2703690350172 72.6832069625731
"1889" 377.6 8.90259727843752 68.6615240459199
"1890" 377.8 4.49619492003839 65.3569962508012
"1891" 378 4.00323340761404 61.7495557449949
"1892" 378.2 6.8035620952457 57.7084474186199
"1893" 378.4 10.8223584651692 55.4938802430376
"1894" 378.6 14.0034764791495 54.4085358506251
"1895" 378.8 18.7051688100631 52.4649100845429
"1896" 379 23.5237493107599 49.3392765810102
"1897" 379.2 27.5159258357146 45.7445591966387
"1898" 379.4 32.1105589422438 41.5751462844427
"1899" 379.6 37.2864445224847 38.9586523707517
"1900" 379.8 42.6830929973928 36.1309537623917
"1901" 380 49.0695448646253 34.8960818804423
"1902" 380.2 55.5632545201295 34.8159766061491
"1903" 380.4 62.3094983184205 35.3598411481754
"1904" 380.6 67.9207004266663 38.5645882352009
"1905" 380.8 72.1757225540593 43.4234621722511
"1906" 381 76.2142881359015 49.599174282613
"1907" 381.2 78.7164095325391 55.7531259810031
"1908" 381.4 80.6579027914464 62.3840830731442
"1909" 381.6 82.7641535669926 68.7152865773831
"1910" 381.8 84.7857513413098 75.5258427197099
"1911" 382 86.9590552086085 82.177325056032
"1912" 382.2 87.6959314359611 88.5307829444427
"1913" 382.4 89.0944272551592 95.0496328085567
"1914" 382.6 92.5670105711518 99.9084901919764
"1915" 382.8 97.1585050481138 101.976722960607
"1916" 383 101.559856039865 103.29613173923
"1917" 383.2 99.5447920748706 105.714657925398
"1918" 383.4 95.1065884094942 107.819805508495
"1919" 383.6 90.7595666218194 108.3138937445
"1920" 383.8 87.3646702128587 107.613323342409
"1921" 384 85.2099391932254 106.820405756232
"1922" 384.2 83.7744629897011 106.0728919319
"1923" 384.4 82.694801199315 105.348342339079
"1924" 384.6 81.6703364046078 103.899374328732
"1925" 384.8 80.8573177917248 102.961647233891
"1926" 385 80.7672985842107 102.503541323978
"1927" 385.2 80.0821839403061 101.957573995347
"1928" 385.4 78.7727047549347 101.648617151302
"1929" 385.6 75.8784829119098 102.483077571312
"1930" 385.8 71.538723614136 105.431085012374
"1931" 386 67.3088661526652 109.469339583385
"1932" 386.2 63.3853638235889 113.951997200928
"1933" 386.4 59.3805516325354 119.391409943952
"1934" 386.6 58.3040817382947 124.547155499088
"1935" 386.8 58.4847261978269 123.951852483159
"1936" 387 57.0565650556997 123.954368519197
"1937" 387.2 54.2538950771566 124.460853688472
"1938" 387.4 50.4381799330687 123.868980385993
"1939" 387.6 45.6350350270225 121.641705189012
"1940" 387.8 40.6779218094239 120.441014774069
"1941" 388 36.3777533137482 119.41422288709
"1942" 388.2 35.9883368204664 119.267116227734
"1943" 388.4 36.8067692743172 119.943290888478
"1944" 388.6 37.3461141239284 120.497060986509
"1945" 388.8 36.1899564620594 119.360987203543
"1946" 389 33.9569816717986 118.876690674185
"1947" 389.2 31.9374526632104 116.353101527269
"1948" 389.4 28.3931504212362 113.952700543561
"1949" 389.6 24.4863078541253 111.487492558546
"1950" 389.8 22.5560151061792 108.059754784284
"1951" 390 19.1563287117627 104.404689469611
"1952" 390.2 15.1196923565795 100.66419275029
"1953" 390.4 11.5568907355405 97.1918255533945
"1954" 390.6 9.41304995346461 92.7642261508741
"1955" 390.8 6.78431461670822 88.8911504137549
"1956" 391 5.15510846450294 84.4963093516521
"1957" 391.2 5.56984167254672 79.1608238419752
"1958" 391.4 4.49829744841769 73.141511820236
"1959" 391.6 2.74816833366694 67.7179743006092
"1960" 391.8 0.702737722284043 59.80166359468
"1961" 392 3.48238645652137 56.6315469517264
"1962" 392.2 5.31908236160743 51.1324628480236
"1963" 392.4 7.10680741084423 46.5532937565051
"1964" 392.6 10.1412269530768 41.7559719931424
"1965" 392.8 14.9747071584853 36.9574090178971
"1966" 393 19.0447436285198 32.0699068230452
"1967" 393.2 22.7479089541964 26.958416063369
"1968" 393.4 25.0836274232946 20.993266318778
"1969" 393.6 27.1022361159493 15.7279597100247
"1970" 393.8 29.9091202384691 11.5246354878926
"1971" 394 35.0214576839663 9.94233602785661
"1972" 394.2 41.3698841752181 8.86080608928628
"1973" 394.4 47.2687463365246 8.66374315417313
"1974" 394.6 54.1885741211772 9.77221542652634
"1975" 394.8 60.6678718005438 11.8685605231003
"1976" 395 66.2327866467487 11.7673671693782
"1977" 395.2 71.2004498047393 9.97556920881039
"1978" 395.4 76.6837340370285 7.07809397916651
"1979" 395.6 81.5905098836543 6.67017211664464
"1980" 395.8 87.3289517397687 8.87454952948826
"1981" 396 92.9429139277886 12.2108533036218
"1982" 396.2 97.3287388826122 16.8503428208617
"1983" 396.4 100.911044929031 22.3447525763029
"1984" 396.6 103.26866942716 28.3015162638468
"1985" 396.8 105.225492311378 34.1281160983499
"1986" 397 106.980380550536 39.5771099460118
"1987" 397.2 110.004343336699 45.1597089208915
"1988" 397.4 112.677283334803 51.130401121461
"1989" 397.6 114.31816913868 57.3822510250965
"1990" 397.8 115.706287057877 64.7102959855919
"1991" 398 115.82621094667 71.1038016218942
"1992" 398.2 114.680213766558 76.0179695419386
"1993" 398.4 113.02781000629 81.0694376184071
"1994" 398.6 111.17611216799 85.6198716688485
"1995" 398.8 108.082910781361 88.198430855411
"1996" 399 102.60337912231 91.3984100943594
"1997" 399.2 96.7117455797616 93.547498097222
"1998" 399.4 90.1721704773313 95.5576597761219
"1999" 399.6 83.7445910210536 96.3047836556202
"2000" 399.8 77.436864804848 95.3745130875453
"2001" 400 70.9625243455881 93.7401479896392
"2002" 400.2 64.4082784455462 91.471124011808
"2003" 400.4 59.0481038919252 89.0167795503626
"2004" 400.6 53.6297175406109 85.8738937358629
"2005" 400.8 47.4098318969821 84.4211892599837
"2006" 401 40.818065104656 83.8799489255535
"2007" 401.2 34.3496958965632 82.3889764424214
"2008" 401.4 28.0269582207517 80.0741395321097
"2009" 401.6 22.4549043827432 76.533606307121
"2010" 401.8 18.1116685166964 71.9991403433693
"2011" 402 17.0277142428879 66.9108383271819
"2012" 402.2 16.8917863304398 60.3714344470386
"2013" 402.4 18.334744343644 54.9305240438641
"2014" 402.6 22.5203739787444 50.8452476956758
"2015" 402.8 27.8765534205879 48.1878123079886
"2016" 403 33.9954055165283 46.3696846774311
"2017" 403.2 40.3445045136168 45.692983835417
"2018" 403.4 44.6981019295076 47.7986525930798
"2019" 403.6 47.9331361187434 51.1797490680656
"2020" 403.8 51.8154050226095 54.3762919878868
"2021" 404 57.2653769428678 56.3555324466728
"2022" 404.2 62.4109829452653 58.4657670239331
"2023" 404.4 67.5877484676611 61.8681676022568
"2024" 404.6 71.4419495568363 65.8143244601264
"2025" 404.8 75.8895066162975 69.9370390186383
"2026" 405 80.6908001714579 73.8918896652875
"2027" 405.2 85.0760256044939 78.7261801573779
"2028" 405.4 87.9716161724007 83.7805864779647
"2029" 405.6 89.6916745122518 89.2235034625381
"2030" 405.8 89.5648105187543 94.9574781828415
"2031" 406 89.1999392439385 100.088081325802
"2032" 406.2 92.9942186525878 102.303414697783
"2033" 406.4 98.0340332407141 103.129666363767
"2034" 406.6 102.066142869048 101.474673396303
"2035" 406.8 107.310418946972 98.0735572183058
"2036" 407 111.288033820407 94.4564506080771
"2037" 407.2 114.685108984123 90.9174480123725
"2038" 407.4 119.394193441687 89.2914018006079
"2039" 407.6 119.260529071985 89.62708011183
"2040" 407.8 118.822671680483 91.9899292844647
"2041" 408 117.64678457217 95.8755724640895
"2042" 408.2 115.54051828988 99.0951077576318
"2043" 408.4 111.853330880993 102.323478451048
"2044" 408.6 108.067766500826 106.912914645502
"2045" 408.8 105.157953623898 110.87601317434
"2046" 409 101.393272899779 111.18491404032
"2047" 409.2 95.9012469861535 112.724754847589
"2048" 409.4 91.4405287338137 115.823128160791
"2049" 409.6 86.9591615175656 119.907791312217
"2050" 409.8 81.2373692699313 122.032212014246
"2051" 410 74.9630210073002 122.522606866696
"2052" 410.2 68.8398669575336 122.839034192168
"2053" 410.4 62.4790928032665 123.091677257917
"2054" 410.6 56.2178468335609 124.478226269757
"2055" 410.8 49.313998651554 124.01293282243
"2056" 411 43.4703565903247 121.180552701353
"2057" 411.2 38.1353667679828 117.54874816843
"2058" 411.4 33.124144836525 113.02218646045
"2059" 411.6 29.3683587459112 108.088738798312
"2060" 411.8 25.7485577069633 102.780716127532
"2061" 412 23.1121944080825 96.9226186124729
"2062" 412.2 18.9381279159361 93.1770713821565
"2063" 412.4 12.9996910850029 91.8662322245992
"2064" 412.6 10.5599934839175 92.2624484544038
"2065" 412.8 10.7691081092672 89.8506576361088
"2066" 413 10.9517854954291 87.1627205812221
"2067" 413.2 11.8218371185738 83.9883402081471
"2068" 413.4 12.8270795204579 79.0330419656576
"2069" 413.6 13.5854572224477 74.1837031353518
"2070" 413.8 16.3285033919756 69.9756339475176
"2071" 414 20.1403629780732 66.786119052784
"2072" 414.2 24.5297585200401 64.7082369305507
"2073" 414.4 28.6322900868499 62.0070862515402
"2074" 414.6 33.3685984359153 59.8903739327969
"2075" 414.8 38.2364847043762 58.3471809702635
"2076" 415 44.1154826459584 57.9525865031346
"2077" 415.2 49.9738574257627 58.2969435562777
"2078" 415.4 54.6998893642688 57.9371158254257
"2079" 415.6 59.8558072088471 56.2988871349526
"2080" 415.8 65.1604755930422 55.105550840364
"2081" 416 70.1563366427092 55.3701286403118
"2082" 416.2 74.9241251392037 57.5918992288651
"2083" 416.4 80.5851738859055 60.2383953337263
"2084" 416.6 85.7915230664766 63.4154604296269
"2085" 416.8 88.7983720074537 67.3330484984284
"2086" 417 89.5154612658143 72.3495592918449
"2087" 417.2 88.3167102003263 77.194838570088
"2088" 417.4 85.6869923037525 79.1609170710741
"2089" 417.6 84.4119017303912 83.5056190988618
"2090" 417.8 84.688880978421 89.2158958055139
"2091" 418 83.7008259969368 94.7867787203496
"2092" 418.2 81.340078146365 98.1305437634513
"2093" 418.4 79.2651653100624 101.864173167822
"2094" 418.6 75.2335353400352 103.812933702955
"2095" 418.8 70.5531292991941 103.450985313224
"2096" 419 65.76208950586 102.526473211266
"2097" 419.2 59.8929544853314 101.848446414327
"2098" 419.4 54.5331617949272 99.978811381959
"2099" 419.6 49.5840322014164 99.8661936919695
"2100" 419.8 44.4889996776026 101.867598682158
"2101" 420 39.0884284726656 105.245736062637
"2102" 420.2 34.9606179813091 109.130078713307
"2103" 420.4 30.055897297281 112.05684823869
"2104" 420.6 26.9640543927178 109.856036313218
"2105" 420.8 24.5048657459487 106.603175861129
"2106" 421 20.7062328874098 103.366357044524
"2107" 421.2 19.4649050962573 99.9198668976012
"2108" 421.4 17.1925710622781 95.3418738487914
"2109" 421.6 15.5259263325177 91.5280380566262
"2110" 421.8 11.8129825988726 89.9328268859119
"2111" 422 9.43729630463582 90.5644626014522
"2112" 422.2 11.4301209402298 92.8430708908898
"2113" 422.4 13.2302165518597 95.0449204929288
"2114" 422.6 15.3379674674549 98.9206509704353
"2115" 422.8 18.8518540801844 101.963359468374
"2116" 423 22.8176613883009 104.072947078389
"2117" 423.2 26.4977345637604 107.144112611311
"2118" 423.4 31.003221921847 110.564254520066
"2119" 423.6 35.3860746202186 114.802105623537
"2120" 423.8 40.7860564959842 118.369207568504
"2121" 424 46.4947737072913 119.910516516541
"2122" 424.2 53.0265061794522 122.290103813892
"2123" 424.4 59.0689902340217 124.058583696571
"2124" 424.6 64.7186536404557 122.812057432325
"2125" 424.8 70.3504532009358 120.297519704059
"2126" 425 76.6102336257907 118.68655739988
"2127" 425.2 82.5348800653968 119.953101529019
"2128" 425.4 86.5007864499711 118.858906584962
"2129" 425.6 91.3472125110724 115.158944693113
"2130" 425.8 96.8270861505126 112.412201170242
"2131" 426 103.051514662332 111.11697296046
"2132" 426.2 107.773549980593 107.845454098463
"2133" 426.4 110.807998593886 102.781949780335
"2134" 426.6 114.054835621162 97.1482539498739
"2135" 426.8 117.699162841598 91.4376724172776
"2136" 427 121.885907087409 87.1608124918076
"2137" 427.2 123.313244114389 82.702002403133
"2138" 427.4 122.853087133753 77.2346534595875
"2139" 427.6 123.98543357825 71.3440035566494
"2140" 427.8 127.141014912772 66.6249909686506
"2141" 428 127.431187833978 61.7954072556602
"2142" 428.2 126.73527873356 56.6676894873289
"2143" 428.4 126.094606007187 51.0451378415358
"2144" 428.6 124.738316552584 46.1080465771241
"2145" 428.8 122.92766313948 41.0285410630912
"2146" 429 120.590071691728 36.0302619001056
"2147" 429.2 117.115322968724 32.1956389646172
"2148" 429.4 113.522238760529 27.0067621226546
"2149" 429.6 111.377489269081 21.9643403126412
"2150" 429.8 108.056323160558 19.7480301906684
"2151" 430 103.638666677934 17.2497393649801
"2152" 430.2 98.4993547334268 13.9176159865974
"2153" 430.4 94.0268623210114 10.1654510714154
"2154" 430.6 91.96121747525 7.80879288897082
"2155" 430.8 91.2580400097281 8.11466773215169
"2156" 431 87.6265579520971 7.98937784303315
"2157" 431.2 82.8798390093991 7.23491384948017
"2158" 431.4 78.117482101839 4.5982440445949
"2159" 431.6 74.8702820206385 2.23057649178032
"2160" 431.8 72.0296970077167 3.81092946279756
"2161" 432 67.3537191707793 5.60531447796898
"2162" 432.2 62.657759709478 6.80015523688667
"2163" 432.4 57.0697094247909 5.91798255400934
"2164" 432.6 53.7233429607072 3.67068615807082
"2165" 432.8 50.8153272262829 2.437747609773
"2166" 433 47.573824637463 4.31025424976911
"2167" 433.2 43.6753569115855 7.3487044811636
"2168" 433.4 39.1097000512328 10.3450916541457
"2169" 433.6 34.0214785075416 12.3108171192523
"2170" 433.8 28.1926013716552 13.4597178680892
"2171" 434 24.2996537421811 15.9382841624492
"2172" 434.2 22.5737729611932 20.7440284634722
"2173" 434.4 21.3250933369463 26.3665797289089
"2174" 434.6 21.7655060025732 31.8382485859068
"2175" 434.8 23.5859096052925 38.0880771654085
"2176" 435 26.1691274074621 41.8965770473405
"2177" 435.2 29.7796629683701 43.8036800878002
"2178" 435.4 33.6813229624824 45.7151307143941
"2179" 435.6 37.4204173835018 48.211201216766
"2180" 435.8 39.8115836770327 51.754119716553
"2181" 436 41.2720189377942 56.5859011100921
"2182" 436.2 41.5267537937192 60.7626159868441
"2183" 436.4 42.2800285007416 65.8860890956919
"2184" 436.6 44.5043563575299 70.2345641098212
"2185" 436.8 49.1216012495044 72.4699175488103
"2186" 437 53.7078475918098 74.0240764951805
"2187" 437.2 59.2661649175507 75.4053144457532
"2188" 437.4 65.139026638283 76.0803287822671
"2189" 437.6 70.5049051671205 77.530887582419
"2190" 437.8 75.1336356952346 77.0236764900192
"2191" 438 80.0578326008118 75.3224191201536
"2192" 438.2 85.4803580068632 73.1016526135853
"2193" 438.4 89.5797970572638 70.2914517394109
"2194" 438.6 93.8526443119496 66.2117293263456
"2195" 438.8 99.0693496698503 63.2903171015908
"2196" 439 104.605538989797 61.8106570509208
"2197" 439.2 110.475561421591 62.1057481316372
"2198" 439.4 116.265295374165 63.8151756588701
"2199" 439.6 121.107756381952 64.5435111659941
"2200" 439.8 125.741343394901 62.399967658037
"2201" 440 125.362183532251 60.3510392393746
"2202" 440.2 125.434623682311 57.5608518646449
"2203" 440.4 125.045344323898 53.3665854903205
"2204" 440.6 123.484291763782 49.9480755607738
"2205" 440.8 122.46518543814 45.8155184939846
"2206" 441 122.641319440416 44.9168020730492
"2207" 441.2 123.719729936426 46.4071755622971
"2208" 441.4 124.130729419426 48.2345530379698
"2209" 441.6 125.664733717025 51.6731877354062
"2210" 441.8 126.577709146348 54.7899388442375
"2211" 442 125.802347337724 59.0259781589335
"2212" 442.2 124.185080763795 64.5613663792782
"2213" 442.4 122.85446213019 69.9426387120403
"2214" 442.6 123.505275110664 75.2842625670182
"2215" 442.8 124.758139598921 79.5440146003921
"2216" 443 122.308510475043 82.3054840367943
"2217" 443.2 118.790175893281 85.7388812295782
"2218" 443.4 115.779735712382 89.379290400961
"2219" 443.6 112.362838411996 91.7915870264914
"2220" 443.8 108.477469669775 93.1059442157782
"2221" 444 104.216784288812 94.9660566144666
"2222" 444.2 99.979583875394 98.4522336080706
"2223" 444.4 96.8747322040758 103.186694189357
"2224" 444.6 96.0908730960935 108.305889167906
"2225" 444.8 96.9948938874671 112.919227130492
"2226" 445 95.7799987764344 112.850382207382
"2227" 445.2 91.8230415553173 112.230228857128
"2228" 445.4 86.9514133482788 111.04253200781
"2229" 445.6 82.3939806058535 110.565074807141
"2230" 445.8 77.1438106203831 108.794649350344
"2231" 446 71.4609429423634 108.760213361041
"2232" 446.2 67.1700291692621 110.995433529552
"2233" 446.4 62.8432611482544 114.252281785913
"2234" 446.6 60.0946349683746 118.771097257052
"2235" 446.8 58.1355480422772 122.765409494446
"2236" 447 53.9177553535546 122.634570528968
"2237" 447.2 48.9602091029379 120.847955022526
"2238" 447.4 43.8775702044719 117.874139035359
"2239" 447.6 38.5317038145002 114.573362019305
"2240" 447.8 34.3922491751964 110.473156711105
"2241" 448 29.7532598957755 106.238256708492
"2242" 448.2 25.1674571363239 102.192956030405
"2243" 448.4 19.5518764027627 98.224025124266
"2244" 448.6 14.3450687947962 98.4336797213222
"2245" 448.8 14.4852201667615 98.3659701495546
"2246" 449 14.8017675009193 96.1712389049501
"2247" 449.2 14.603057944269 92.6636001536478
"2248" 449.4 13.9898418092958 88.6535264917807
"2249" 449.6 14.6984739934422 84.4262193540971
"2250" 449.8 13.9979063330251 79.2558985840156
"2251" 450 12.2280894999882 74.2355080392674
"2252" 450.2 7.89277637480447 70.4702995562987
"2253" 450.4 3.39409023758839 67.1379468701218
"2254" 450.6 2.45529589852871 66.2118743914634
"2255" 450.8 3.20869040117919 66.3814380926038
"2256" 451 4.66364054487955 65.0885809197081
"2257" 451.2 7.140437093317 62.672949325564
"2258" 451.4 10.8902696188123 59.6652068241518
"2259" 451.6 15.0710920566623 56.9968477909264
"2260" 451.8 19.3632710258916 54.7452596652628
"2261" 452 24.5056385031039 52.9972353578576
"2262" 452.2 29.7412752263537 51.4527902315732
"2263" 452.4 35.0543994382958 50.435617387745
"2264" 452.6 40.095199445589 50.7590302443517
"2265" 452.8 45.4666670955161 51.9751349581356
"2266" 453 51.241967042768 52.1807487536619
"2267" 453.2 55.4788639839285 51.053054228228
"2268" 453.4 59.1444015327857 49.7434509536572
"2269" 453.6 63.1765880247405 50.118730378721
"2270" 453.8 66.550954017994 52.7108773994046
"2271" 454 69.6312412569812 55.9403964740751
"2272" 454.2 72.6750611919712 59.948689897412
"2273" 454.4 76.9596139997848 63.0684355581269
"2274" 454.6 81.4177720479965 65.8294886044127
"2275" 454.8 86.4061495619701 68.6548128262919
"2276" 455 89.3727082677623 72.933498442156
"2277" 455.2 92.4424046687904 77.6759703281032
"2278" 455.4 94.8904813547593 82.7816668880796
"2279" 455.6 95.6155253413682 88.8027797367446
"2280" 455.8 95.1729017000463 95.0284267066755
"2281" 456 94.6301220721005 100.547418511769
"2282" 456.2 96.1183240113757 106.251590892465
"2283" 456.4 99.682843905537 109.040472578606
"2284" 456.6 102.321404773636 106.297263320397
"2285" 456.8 105.38918762024 102.584805612888
"2286" 457 106.029141123772 97.5647709278087
"2287" 457.2 105.625646973972 90.8561735086159
"2288" 457.4 105.85314860832 84.5557096653999
"2289" 457.6 105.94846856935 77.9193442301826
"2290" 457.8 106.03260789325 71.1432543479813
"2291" 458 107.08130513568 64.4195404596331
"2292" 458.2 108.045745504097 57.5247590518258
"2293" 458.4 108.762303798298 50.9261763498548
"2294" 458.6 110.955903826581 44.5737054120432
"2295" 458.8 115.051157241744 39.5640483301521
"2296" 459 120.230651181656 38.8944228848789
"2297" 459.2 122.529804299613 42.1299605446197
"2298" 459.4 124.096784137173 46.4990221583039
"2299" 459.6 126.314032095197 51.8214581851432
"2300" 459.8 126.749076468605 56.5720163259098
"2301" 460 126.947060510551 62.2402111205006
"2302" 460.2 126.988546002553 68.6808715320661
"2303" 460.4 125.313332684677 73.2127402271612
"2304" 460.6 122.201689299954 78.030262244857
"2305" 460.8 118.295821960526 82.8686138201568
"2306" 461 115.325201544498 88.7123493601002
"2307" 461.2 113.493397493488 95.0728870685683
"2308" 461.4 110.454673404602 101.093734181503
"2309" 461.6 106.77809173614 107.329630840108
"2310" 461.8 102.173441193671 110.813165568187
"2311" 462 96.3635616949751 111.843696986909
"2312" 462.2 90.2801361259634 112.145729915784
"2313" 462.4 83.9513526920063 112.055829419551
"2314" 462.6 78.4145089350194 113.021898388187
"2315" 462.8 72.405592478743 113.200846622538
"2316" 463 66.6029370738269 113.885452131237
"2317" 463.2 59.8646835426047 114.558931153286
"2318" 463.4 54.1162586849379 117.344573676704
"2319" 463.6 49.4334118521201 121.721819679293
"2320" 463.8 46.1592343404889 120.565144926402
"2321" 464 42.9156984872799 116.806353991476
"2322" 464.2 39.8872319456969 110.645004955498
"2323" 464.4 37.609818290387 105.037418327304
"2324" 464.6 37.0368349861976 99.0154218785418
"2325" 464.8 36.161166784535 92.8710721613637
"2326" 465 37.2267209870161 86.97212650289
"2327" 465.2 38.0591539482338 80.4486649190998
"2328" 465.4 39.1226953460914 74.5805390367251
"2329" 465.6 41.4215501158854 68.8731930237627
"2330" 465.8 43.8036501034413 62.0693992899446
"2331" 466 46.6913703661121 56.6828537199502
"2332" 466.2 49.0566847253704 50.7521501286076
"2333" 466.4 50.276720818387 44.1105297454827
"2334" 466.6 52.5495783014363 38.255474640688
"2335" 466.8 53.9404377657612 32.2644419125199
"2336" 467 55.9047977472921 25.6195088288139
"2337" 467.2 59.5642833008768 22.3151844853823
"2338" 467.4 65.2280844547554 21.9110184619377
"2339" 467.6 69.4571417777053 23.2643266454103
"2340" 467.8 73.6736513438664 25.9510868165077
"2341" 468 78.9244969915126 31.2169299561656
"2342" 468.2 82.4154570381711 36.621950414433
"2343" 468.4 83.7924847957791 42.208647943033
"2344" 468.6 84.9805598472935 46.53796868525
"2345" 468.8 85.1649192351942 53.5063759730481
"2346" 469 83.8523444584267 59.0330309675714
"2347" 469.2 81.3895222052151 65.4462955473267
"2348" 469.4 80.4133411883857 70.1430628839804
"2349" 469.6 79.6447281918307 76.2704598230903
"2350" 469.8 80.5609052694071 81.9049387543496
"2351" 470 81.9316571184477 88.9296518914401
"2352" 470.2 80.9079749171045 93.2929942165204
"2353" 470.4 77.2842059194036 95.3523517232739
"2354" 470.6 72.6085370279711 96.9848878747102
"2355" 470.8 66.6822611445765 98.3268875510015
"2356" 471 60.7919808558047 98.7118354544233
"2357" 471.2 54.2281686157328 98.8294088284211
"2358" 471.4 48.125336744693 99.0434256749276
"2359" 471.6 41.4261446611233 100.684961082545
"2360" 471.8 35.4411906346233 102.852106372244
"2361" 472 30.6922797687181 106.459273973055
"2362" 472.2 29.9345397101644 110.482109287422
"2363" 472.4 32.0474000437818 111.732040643154
"2364" 472.6 36.2572902381206 111.406658145548
"2365" 472.8 41.6596597234781 110.938028534539
"2366" 473 48.2498243093613 110.137031171005
"2367" 473.2 54.2806964285395 109.071276750921
"2368" 473.4 60.9870098915102 109.763283340449
"2369" 473.6 67.3858587345617 112.018082884556
"2370" 473.8 72.2826841993463 115.59898302203
"2371" 474 76.1722774021104 119.053680572642
"2372" 474.2 78.1907582936427 122.424536949647
"2373" 474.4 77.9707712695035 121.920706558526
"2374" 474.6 80.2485765587042 120.337375416885
"2375" 474.8 83.9804291304471 118.692176445542
"2376" 475 86.9676011308727 117.555781618765
"2377" 475.2 89.0446923079215 117.500843364679
"2378" 475.4 92.3321231260686 117.119986700305
"2379" 475.6 95.4608495493315 114.940254623827
"2380" 475.8 99.9092251202275 112.115059898001
"2381" 476 105.218744796944 110.441932587759
"2382" 476.2 107.945873111779 106.621972492688
"2383" 476.4 112.258143501615 102.106718310803
"2384" 476.6 116.529458979201 98.422972652502
"2385" 476.8 117.403249952817 96.0035652094648
"2386" 477 118.974061814601 92.011738855709
"2387" 477.2 122.485578682344 87.5867350744735
"2388" 477.4 124.055475403613 82.9244909522426
"2389" 477.6 125.740603071819 78.9931219291654
"2390" 477.8 124.672889435052 75.7691851541912
"2391" 478 123.563996756422 70.824336197376
"2392" 478.2 125.598548163923 65.6705003049719
"2393" 478.4 127.805178541057 63.4777332442925
"2394" 478.6 127.751245427388 60.2048168452815
"2395" 478.8 127.911477626535 57.6421795660163
"2396" 479 127.841342477156 55.2436179000773
"2397" 479.2 128.045686222065 53.7895409427192
"2398" 479.4 128.425311963125 54.4713067997608
"2399" 479.6 128.979527604243 54.7033237261304
"2400" 479.8 129.19476799254 55.1800508147064
"2401" 480 129.29044997754 56.038860472961
"2402" 480.2 129.070285214029 56.443199155788
"2403" 480.4 128.589882743754 56.9615653956235
"2404" 480.6 128.221350712001 57.5297738993468
"2405" 480.8 127.685133643037 58.0372396268729
"2406" 481 127.352064721808 58.4985633584509
"2407" 481.2 127.835536519402 60.4213581114822
"2408" 481.4 127.889614693638 63.4950563783935
"2409" 481.6 128.060324582084 67.0092666186039
"2410" 481.8 127.830928328338 71.0320777396355
"2411" 482 126.936188028346 74.6397833401129
"2412" 482.2 125.765319421125 78.9219657896703
"2413" 482.4 124.509781889324 83.2820804980335
"2414" 482.6 123.204673421175 87.7276597466224
"2415" 482.8 121.410740253863 91.3814903504369
"2416" 483 118.067288504274 94.7229788276332
"2417" 483.2 115.850765354409 99.2533106994406
"2418" 483.4 113.752764631565 102.27475282652
"2419" 483.6 112.702301655933 104.272674637032
"2420" 483.8 109.790795750396 105.92374827645
"2421" 484 106.206322073171 108.845573414784
"2422" 484.2 103.709371145624 111.451067729351
"2423" 484.4 100.659499686595 112.923003565768
"2424" 484.6 96.8200274640496 115.326227658044
"2425" 484.8 93.5758820684549 117.623147154404
"2426" 485 88.8592612315135 118.345110594738
"2427" 485.2 83.3713753594247 119.149425869051
"2428" 485.4 78.2848291257872 120.311025125542
"2429" 485.6 73.3754180129144 120.367546495046
"2430" 485.8 67.5995255922049 119.259205566412
"2431" 486 62.1054448035951 118.744771201419
"2432" 486.2 56.76500685769 120.198555717127
"2433" 486.4 51.8039817934836 122.046021368127
"2434" 486.6 46.3557859594209 121.924299056219
"2435" 486.8 42.5189369519588 118.979871174229
"2436" 487 38.7254532895487 115.225821562243
"2437" 487.2 36.1241360199466 110.57862281238
"2438" 487.4 33.6315016890745 106.087059747313
"2439" 487.6 29.3687980635536 102.774584775826
"2440" 487.8 24.8115331708502 101.159716686267
"2441" 488 20.6348368116907 102.514783430543
"2442" 488.2 19.0448051677244 102.734244913028
"2443" 488.4 18.9995552205667 100.488853788457
"2444" 488.6 18.8321392875262 96.8415328665299
"2445" 488.8 18.6888146659567 92.4212827238068
"2446" 489 18.1829054864739 87.8440915138387
"2447" 489.2 16.1651223323538 83.1935487201531
"2448" 489.4 13.312393357539 78.837728475269
"2449" 489.6 11.6463253391327 74.4863141364362
"2450" 489.8 10.0737118517739 70.0546785985463
"2451" 490 6.3759093526233 67.2329139245549
"2452" 490.2 3.99878597160247 67.4738124003645
"2453" 490.4 4.6211619797656 67.0121914432819
"2454" 490.6 2.44650128468767 66.9252713690091
"2455" 490.8 3.40189486157146 66.9105740183089
"2456" 491 4.55287198958058 65.3329809217714
"2457" 491.2 6.03448217564528 62.5908575527094
"2458" 491.4 8.48140757054918 59.3966767077773
"2459" 491.6 10.9952540528191 55.6357150112236
"2460" 491.8 14.4664194958147 51.2070466247318
"2461" 492 19.141172903779 47.423718661226
"2462" 492.2 23.9766176180139 44.566541125011
"2463" 492.4 28.4222979938985 41.2759180945867
"2464" 492.6 33.2977000809141 37.7856563945243
"2465" 492.8 38.1672990103399 33.2570160350404
"2466" 493 41.2585931641048 29.0231557371931
"2467" 493.2 45.5002415232603 24.8394021186853
"2468" 493.4 50.8988150943583 22.5717478857903
"2469" 493.6 57.0790821996364 21.8588691900736
"2470" 493.8 63.6179098490226 23.6491847154133
"2471" 494 69.528068317665 25.9418900485731
"2472" 494.2 73.6053825248525 27.6279780328442
"2473" 494.4 77.641753761627 30.0199968073229
"2474" 494.6 82.6685586181974 32.5713899782316
"2475" 494.8 85.2509026941927 36.8190236617937
"2476" 495 88.4886603488328 41.1218092664693
"2477" 495.2 90.5293888421497 45.9734100736044
"2478" 495.4 90.7445929733184 50.6570404617959
"2479" 495.6 90.62101258404 55.0153303716928
"2480" 495.8 89.7748002827417 58.7952035571322
"2481" 496 89.5035373935513 62.0223996823125
"2482" 496.2 88.5375723126881 65.8707834576619
"2483" 496.4 88.4769664376352 70.3244986428157
"2484" 496.6 90.1373521573793 75.3221426366388
"2485" 496.8 91.7091762200399 80.1102175774866
"2486" 497 92.2240661686306 83.3927882551709
"2487" 497.2 91.0507362441574 86.9517051492269
"2488" 497.4 89.7066111113829 91.7055641665022
"2489" 497.6 88.848191449421 96.5046002476894
"2490" 497.8 91.1056090276889 100.040835917835
"2491" 498 95.3253451288521 101.376181186859
"2492" 498.2 100.310699975501 101.417301609605
"2493" 498.4 105.010528323581 102.023764275651
"2494" 498.6 106.136760122681 103.939427000708
"2495" 498.8 103.979551219229 105.85045895613
"2496" 499 100.662092026824 109.1020718327
"2497" 499.2 96.1947386673035 111.901729137851
"2498" 499.4 90.8765418294786 114.749693898567
"2499" 499.6 84.5531120143926 116.547463414702
"2500" 499.8 78.3121402856287 117.172881894372
"2501" 500 72.4890275515885 117.759602949908
"2502" 500.2 66.1437522677956 118.026043999239
"2503" 500.4 59.2718087290308 116.840201944125
"2504" 500.6 52.7149742256742 115.105378742844
"2505" 500.8 47.1197831539802 112.293861826886
"2506" 501 40.3363996141671 109.819378908494
"2507" 501.2 33.3180114853772 109.472905622596
"2508" 501.4 27.6234746470582 111.068392427818
"2509" 501.6 27.7090230485314 111.145227220497
"2510" 501.8 27.3255923957831 109.029063771666
"2511" 502 25.9970848675723 105.671875199386
"2512" 502.2 24.4255312488536 101.249068254642
"2513" 502.4 23.4638357215305 96.8861388000549
"2514" 502.6 24.5372815132031 92.1212534648159
"2515" 502.8 24.8187440381144 86.2825216223276
"2516" 503 24.5347517422255 80.3689972033782
"2517" 503.2 23.7239206132174 75.1707903704222
"2518" 503.4 21.6635854835344 69.7279800861308
"2519" 503.6 19.9686708500351 64.285758672825
"2520" 503.8 16.6396126826546 60.7171283296873
"2521" 504 11.9785513893634 58.7585408217319
"2522" 504.2 6.82575781083904 59.3992142802617
"2523" 504.4 3.60837256451451 60.8054174034098
"2524" 504.6 3.20450364859929 64.5369454958854
"2525" 504.8 3.50924960173466 67.2975099381134
"2526" 505 2.98473432443658 72.1729055945229
"2527" 505.2 3.43814113266271 75.6418752284715
"2528" 505.4 5.41852752177955 79.1504414015128
"2529" 505.6 5.67898777942606 81.4902684480118
"2530" 505.8 6.02594826503245 83.4364588883418
"2531" 506 7.27565252078893 86.7122820790316
"2532" 506.2 8.47416427117061 90.6094602394466
"2533" 506.4 9.20378407965365 90.9012441508011
"2534" 506.6 9.54589411356127 90.3017076906136
"2535" 506.8 12.2218355537848 90.0462599955446
"2536" 507 14.7545994388984 88.6046840067166
"2537" 507.2 18.8473255759132 87.0534792544828
"2538" 507.4 23.6754164154627 85.7444736428143
"2539" 507.6 27.3848193945724 86.0262589877886
"2540" 507.8 32.2040090803345 86.2002373288333
"2541" 508 36.9512308834791 87.8919132098703
"2542" 508.2 40.9265497152815 91.8987981100517
"2543" 508.4 43.267375024813 96.9633022884772
"2544" 508.6 43.6409903575573 102.539152455562
"2545" 508.8 41.3385515601952 107.05372978907
"2546" 509 37.3104066959078 110.739155882328
"2547" 509.2 31.898072756194 113.080286449182
"2548" 509.4 27.9334085484186 112.201025665637
"2549" 509.6 26.0167010751839 109.886719947753
"2550" 509.8 22.3470128118205 106.562700099043
"2551" 510 19.2414121362207 103.349129271799
"2552" 510.2 15.4469465371643 99.7608859665542
"2553" 510.4 11.3217399178814 96.0588789154266
"2554" 510.6 11.8781630628483 92.5061381947952
"2555" 510.8 10.8553371625032 86.7194877652889
"2556" 511 8.16370721221825 81.0642019863021
"2557" 511.2 5.27306870494459 75.8017633949878
"2558" 511.4 3.33760655384867 72.3619854668201
"2559" 511.6 3.46105622907259 68.373900678281
"2560" 511.8 0.409853148911242 60.1078640950117
"2561" 512 1.78738391793084 55.7041963788436
"2562" 512.2 2.17787295743291 50.0536218024058
"2563" 512.4 3.39768633021278 45.0660280891185
"2564" 512.6 6.26097178398675 39.4070630255382
"2565" 512.8 7.82702114021453 34.0366853097425
"2566" 513 10.6591691406837 29.4311588924378
"2567" 513.2 14.1636615153896 24.9829457944118
"2568" 513.4 16.9156072282798 21.5274339449251
"2569" 513.6 20.8221212647655 17.2176534639583
"2570" 513.8 24.4775866073895 14.0636479706542
"2571" 514 29.8688998415381 11.4701307298014
"2572" 514.2 35.094077485999 8.02494326647619
"2573" 514.4 39.9874875934685 6.23236066976831
"2574" 514.6 45.9267223817247 4.6614773090449
"2575" 514.8 51.5175868803479 1.91096450359597
"2576" 515 56.8047927291905 1.30000491250407
"2577" 515.2 62.6697694061283 2.66791491802135
"2578" 515.4 68.7237028791509 5.08104975715432
"2579" 515.6 73.9778139539906 6.2712366395687
"2580" 515.8 79.3173559851345 7.28186991935322
"2581" 516 84.8247181855231 7.88108840481979
"2582" 516.2 91.0344392956788 10.0708573848835
"2583" 516.4 96.1681378449517 13.5087331274727
"2584" 516.6 102.134847150967 17.5213065100383
"2585" 516.8 107.419209613547 23.1284373529334
"2586" 517 109.989229026991 29.0134070854784
"2587" 517.2 110.633240751464 35.3738628800131
"2588" 517.4 108.680269350418 40.4330938283269
"2589" 517.6 107.954957252763 43.3400541909528
"2590" 517.8 108.323131689781 45.1927138915795
"2591" 518 109.716461865621 47.7297449563088
"2592" 518.2 109.586238471178 51.3063391315877
"2593" 518.4 107.227012387098 54.7001220895147
"2594" 518.6 103.222144404984 58.659942793242
"2595" 518.8 98.3858400512133 61.6007670642957
"2596" 519 93.4523761586584 62.5790538177283
"2597" 519.2 88.1331002719347 62.3319395632163
"2598" 519.4 82.3244284272476 62.0488527642443
"2599" 519.6 77.1970850966839 59.9069852442879
"2600" 519.8 73.577147737219 56.7523250647567
"2601" 520 69.5658583841421 52.1118754144274
"2602" 520.2 65.221698468705 50.7587651491459
"2603" 520.4 60.8169020511219 50.6375641340441
"2604" 520.6 55.8170917473963 51.1260130758926
"2605" 520.8 51.2606757950343 49.3007572380237
"2606" 521 48.4308521247463 46.1164949009948
"2607" 521.2 47.5912218072268 40.5630418619331
"2608" 521.4 48.6588899323427 34.8160834421707
"2609" 521.6 50.0484060461999 29.6696726068746
"2610" 521.8 52.9883113858635 24.5261019642098
"2611" 522 57.0705024097914 19.6999655203369
"2612" 522.2 62.0677254289822 18.6827887276204
"2613" 522.4 67.3636896698924 20.2493128264237
"2614" 522.6 72.6751778911619 22.7462705202554
"2615" 522.8 77.891421418585 26.6915094945738
"2616" 523 80.7657883976949 31.3568477715308
"2617" 523.2 83.7659177771058 36.0103455187164
"2618" 523.4 85.5030318933409 41.7100345932925
"2619" 523.6 86.7821158346164 46.2658133618956
"2620" 523.8 88.9637157529031 50.6238777237363
"2621" 524 91.6067209120874 54.3404481432304
"2622" 524.2 94.983480886178 58.1923417100607
"2623" 524.4 98.6995154070966 62.5548505926443
"2624" 524.6 100.287010256336 67.9510165242279
"2625" 524.8 99.1718874881211 73.3582148291297
"2626" 525 96.6887668806227 78.4767149633557
"2627" 525.2 92.5861157112303 82.3332803351344
"2628" 525.4 87.8730170272873 83.8450814810534
"2629" 525.6 82.4073269538824 84.8799513329068
"2630" 525.8 77.1424151546449 84.1542652900074
"2631" 526 71.8589445763213 84.0422591775398
"2632" 526.2 65.8407538298797 83.9359076313872
"2633" 526.4 59.8807471160237 84.0151256557867
"2634" 526.6 53.4751068274706 85.4872210176106
"2635" 526.8 48.0160370877408 88.867646095162
"2636" 527 44.8440075995276 93.3033772008021
"2637" 527.2 42.4824142845165 98.3197687261868
"2638" 527.4 40.6546199544828 104.444047083904
"2639" 527.6 38.890225437569 110.103455735069
"2640" 527.8 35.5097928391419 113.131069348375
"2641" 528 31.3730482069474 111.659473523399
"2642" 528.2 27.7437550939164 107.849775754372
"2643" 528.4 26.8325948752218 103.879722221013
"2644" 528.6 26.7002295493806 98.3177689346554
"2645" 528.8 28.80762900107 93.6440446816852
"2646" 529 32.3863970286179 89.8908522767197
"2647" 529.2 36.7881215273588 87.4152139362127
"2648" 529.4 41.9371133566201 85.5464366955362
"2649" 529.6 47.0259462322444 82.4595272444877
"2650" 529.8 52.0022753039179 81.3314091299411
"2651" 530 56.0351454561476 81.8093389460108
"2652" 530.2 61.3829413075626 82.7096359194587
"2653" 530.4 67.0644702889861 83.7716509667694
"2654" 530.6 73.1346058875906 85.4624581471706
"2655" 530.8 78.7082349250978 86.6027064467887
"2656" 531 85.0027286748888 85.9139417040454
"2657" 531.2 91.0872816845613 86.025594056814
"2658" 531.4 97.15305926837 86.0176817497192
"2659" 531.6 103.329763690862 86.7661903902143
"2660" 531.8 109.833047085023 86.6927654023483
"2661" 532 115.002362984054 84.578845479471
"2662" 532.2 116.999993931704 81.7206406371087
"2663" 532.4 117.81188150264 77.0710640143221
"2664" 532.6 117.328370553745 71.3716448497024
"2665" 532.8 115.435831286993 66.1532192771703
"2666" 533 113.937683908156 59.8952373717028
"2667" 533.2 115.201290463734 54.6524660968918
"2668" 533.4 117.323344344742 50.0672161069144
"2669" 533.6 121.202408766482 45.7714412923845
"2670" 533.8 122.787029592015 45.3926813305057
"2671" 534 123.048347623883 46.5170366368965
"2672" 534.2 124.332993993655 49.2307061687842
"2673" 534.4 125.757991099994 53.0820108298643
"2674" 534.6 126.43367571737 58.1184089464987
"2675" 534.8 127.018666671403 63.7389535808628
"2676" 535 126.529169776442 69.8885241882106
"2677" 535.2 124.471248889483 75.8586682451301
"2678" 535.4 122.086126917442 81.7736617250188
"2679" 535.6 119.513668618029 87.9408996703269
"2680" 535.8 117.025074218577 94.0714332588541
"2681" 536 113.188851965852 99.2229981244142
"2682" 536.2 107.336488106844 101.41042175794
"2683" 536.4 101.646148994793 100.918296599189
"2684" 536.6 96.7695856713547 100.099265364215
"2685" 536.8 92.399543802969 98.8222732329424
"2686" 537 86.8488497681933 98.5562352702397
"2687" 537.2 81.6563029408158 99.8568335181296
"2688" 537.4 76.4681909526493 102.388651359287
"2689" 537.6 71.1007882430012 104.731596362973
"2690" 537.8 66.8371217758253 108.131483327522
"2691" 538 62.9465786855654 112.853503392871
"2692" 538.2 58.9847413456406 117.054891832855
"2693" 538.4 53.9124270773362 119.983107445927
"2694" 538.6 48.7827875194184 119.928907779209
"2695" 538.8 44.542443394951 116.972169029908
"2696" 539 39.9279421360386 112.929754698807
"2697" 539.2 36.7477732287243 107.847777317706
"2698" 539.4 34.396188024413 101.760490113025
"2699" 539.6 32.2031895062164 95.6060321976563
"2700" 539.8 31.1182926494181 89.9977888402932
"2701" 540 30.7912450571924 83.6778364399834
"2702" 540.2 31.7215597838333 77.3730624336514
"2703" 540.4 32.7500260319675 71.4453399194745
"2704" 540.6 34.4944017871215 65.5941092918949
"2705" 540.8 38.9015397063563 60.5194870055064
"2706" 541 43.8978041379 56.2519825224782
"2707" 541.2 49.5040639760993 53.7211897502433
"2708" 541.4 55.5381846763891 52.6894382737304
"2709" 541.6 61.861373734818 52.6265804462668
"2710" 541.8 67.9113420506876 53.2961995275813
"2711" 542 73.488295974392 53.3027106255814
"2712" 542.2 79.1823200156801 53.2146522594379
"2713" 542.4 83.7552922683588 55.4795580101159
"2714" 542.6 88.5771188511946 58.556915959461
"2715" 542.8 93.9885970033538 61.8294940019405
"2716" 543 99.4808217209687 65.415399921442
"2717" 543.2 104.379512537804 69.8567087706252
"2718" 543.4 107.493163854435 75.3447362260815
"2719" 543.6 107.783749256591 80.9309692674192
"2720" 543.8 106.607683808942 86.2500251630739
"2721" 544 103.516524668155 91.4116416811643
"2722" 544.2 99.4817959232277 94.556905214733
"2723" 544.4 93.9649792830742 97.3399009830277
"2724" 544.6 88.5699043647466 99.2290063592123
"2725" 544.8 82.9888607803267 99.9778491986695
"2726" 545 77.4873876594455 99.7206074167252
"2727" 545.2 71.7037917718088 97.8925995014112
"2728" 545.4 65.2527440639846 96.3544253244512
"2729" 545.6 59.1514561470151 94.434398844734
"2730" 545.8 52.6018032422935 93.0099373896695
"2731" 546 46.2188531854654 93.4557971458393
"2732" 546.2 40.2103821650935 95.7017682508118
"2733" 546.4 34.8636904375384 99.017301347692
"2734" 546.6 29.2853289519898 102.815430245581
"2735" 546.8 24.8726402795668 102.807424369623
"2736" 547 21.7012483386406 99.3237725790097
"2737" 547.2 20.1986712438732 94.3070046336272
"2738" 547.4 19.7688043448311 87.534157894892
"2739" 547.6 19.2896384097957 81.4848950175795
"2740" 547.8 18.3759685146802 74.7597304735081
"2741" 548 16.9463582881875 68.1156570546905
"2742" 548.2 14.5117288022399 62.5681508527287
"2743" 548.4 12.0730380616309 56.4779149793993
"2744" 548.6 9.06578952011704 51.9958397549333
"2745" 548.8 5.07113679066618 50.1686688918484
"2746" 549 4.48059201997369 50.5156629595049
"2747" 549.2 3.44378699918931 52.146943301161
"2748" 549.4 3.09981155970467 54.4270092189962
"2749" 549.6 2.030422212587 57.919426089055
"2750" 549.8 2.26715370253543 61.1941467748994
"2751" 550 1.75379323392795 66.1978337374225
"2752" 550.2 2.11997243475103 68.0638433891558
"2753" 550.4 1.87526187487118 71.7367247848997
"2754" 550.6 3.24489462455415 73.7478722413096
"2755" 550.8 3.88845812577418 77.0423868126688
"2756" 551 5.59939970450048 79.2291768179928
"2757" 551.2 7.70463704591118 82.4512073710322
"2758" 551.4 7.99154910465025 86.8344856989145
"2759" 551.6 8.86401272851839 88.8961625730057
"2760" 551.8 10.507006597449 88.1762419629513
"2761" 552 13.9537531464978 88.3204667410422
"2762" 552.2 18.3460208057344 89.5736702644163
"2763" 552.4 20.6751439441837 91.7352246787316
"2764" 552.6 23.0257183579314 95.2823278115703
"2765" 552.8 24.7185630740231 99.4483214808551
"2766" 553 23.7673487856166 104.276801183533
"2767" 553.2 21.65213286849 107.211199972213
"2768" 553.4 22.6009477139592 106.709494912087
"2769" 553.6 24.6490146078781 107.886409494623
"2770" 553.8 28.5648948551653 109.706222288747
"2771" 554 31.6185994357242 112.660795778284
"2772" 554.2 34.473101241489 116.278796115836
"2773" 554.4 38.8171653651716 119.181455311392
"2774" 554.6 44.3113605890666 120.601427118253
"2775" 554.8 49.9928463177332 123.096321079884
"2776" 555 54.997096667325 125.245687112071
"2777" 555.2 59.7044410306228 123.095683165152
"2778" 555.4 64.5548404804305 121.051495703258
"2779" 555.6 69.086620749744 120.15545782118
"2780" 555.8 73.7593488777366 119.643906653312
"2781" 556 78.5000646046837 121.441178665063
"2782" 556.2 79.6150395067527 122.036013496272
"2783" 556.4 80.9018393409696 120.039237615283
"2784" 556.6 84.3474144090165 117.649789273266
"2785" 556.8 88.583134420907 116.526713821748
"2786" 557 92.8495797427984 117.64928208288
"2787" 557.2 93.5026049034417 115.919946473298
"2788" 557.4 95.4687780551949 112.489646865783
"2789" 557.6 98.774144582211 108.584580111139
"2790" 557.8 100.970101179466 104.226655977193
"2791" 558 103.125493550844 99.622235852253
"2792" 558.2 104.812881744746 94.9611458378729
"2793" 558.4 106.176023334728 90.0051204999514
"2794" 558.6 107.927808402423 85.0133025469675
"2795" 558.8 110.314496434635 80.9614410175572
"2796" 559 110.342410736895 76.4318223261104
"2797" 559.2 110.793772690909 71.6374873182379
"2798" 559.4 108.675021831855 67.1272563578556
"2799" 559.6 105.65358529121 63.4471613862328
"2800" 559.8 101.580671464088 61.9418338503109
"2801" 560 97.2554579563298 61.4080714930536
"2802" 560.2 93.2869625058416 62.3201418704291
"2803" 560.4 89.9206371527175 61.457541442703
"2804" 560.6 85.5945040721791 60.969758833843
"2805" 560.8 80.2198368572759 60.869205594467
"2806" 561 75.9269441118419 60.6440028361258
"2807" 561.2 71.7234777060174 59.5019640692391
"2808" 561.4 67.7800065138205 61.1187417795442
"2809" 561.6 63.4864910437355 63.691084764187
"2810" 561.8 61.2597412350111 67.2440807816659
"2811" 562 60.6904788516723 71.0927879973094
"2812" 562.2 60.7458778818282 75.5164236633535
"2813" 562.4 62.1609933591669 78.8000370125487
"2814" 562.6 63.797885123775 82.3715698655015
"2815" 562.8 63.9199398437809 86.5503957760512
"2816" 563 63.2475102133828 90.5153832582657
"2817" 563.2 61.5670943145116 95.3452696573245
"2818" 563.4 57.9117141733576 98.1683417768837
"2819" 563.6 53.5756440085989 98.0038693390121
"2820" 563.8 50.9666753366781 96.3383591418181
"2821" 564 49.7000295966653 95.5200810228688
"2822" 564.2 48.3608608683642 92.8060553315291
"2823" 564.4 47.9959202835895 89.7732948341142
"2824" 564.6 48.6186367837188 86.4131604777205
"2825" 564.8 50.642602231851 82.5461822135368
"2826" 565 53.889355246861 79.231862093238
"2827" 565.2 57.1397984136415 77.8915172245464
"2828" 565.4 61.4321902913368 77.7537977740176
"2829" 565.6 64.922616747395 78.0234701886498
"2830" 565.8 68.0749629833906 80.6003640042841
"2831" 566 70.0543696528439 85.0955253271567
"2832" 566.2 72.3267288582165 89.0082665810349
"2833" 566.4 75.4407023984213 93.1212629868156
"2834" 566.6 79.8277647259297 95.4151927216008
"2835" 566.8 85.0252343977549 97.1012617933837
"2836" 567 89.7424813669873 97.228669721751
"2837" 567.2 93.9969448759808 96.6621960790142
"2838" 567.4 94.6892420089473 98.4763372493191
"2839" 567.6 95.2506789601272 101.656374618505
"2840" 567.8 93.4349014780367 104.992096183853
"2841" 568 90.2575492077998 107.632830807041
"2842" 568.2 84.9563238615398 109.249817104932
"2843" 568.4 79.5989868951755 109.794008976656
"2844" 568.6 74.8189259712278 108.927415492103
"2845" 568.8 70.3259931283663 105.613395029748
"2846" 569 65.8146237592299 102.880397601027
"2847" 569.2 60.244395200249 99.5987028973288
"2848" 569.4 55.6280265600242 96.4284300778161
"2849" 569.6 51.7038043583776 91.7966702784895
"2850" 569.8 49.0557755573357 86.4855938047153
"2851" 570 48.0819690836132 80.6179958281467
"2852" 570.2 46.1079493160917 74.9337715551319
"2853" 570.4 43.2759477118778 69.3067748491546
"2854" 570.6 40.5047976408924 63.1480893803734
"2855" 570.8 37.546383269964 57.6634582800478
"2856" 571 33.7971470374603 53.2229164070483
"2857" 571.2 29.5493807036815 51.127827326815
"2858" 571.4 24.2224497199973 48.7533146952938
"2859" 571.6 20.0030148151535 48.6703641655939
"2860" 571.8 14.5643535636117 49.7522014759823
"2861" 572 9.8302801337487 52.3924803216576
"2862" 572.2 6.94058248717952 54.3649368675797
"2863" 572.4 6.75840459142657 53.2111753759302
"2864" 572.6 5.34792549814647 51.058119411283
"2865" 572.8 5.45824515610919 46.8205249120386
"2866" 573 6.87053866099623 42.7434532532352
"2867" 573.2 9.04816358053476 40.6650896311048
"2868" 573.4 10.4379494633407 38.7471620330781
"2869" 573.6 12.075691960758 37.4656976511544
"2870" 573.8 11.780797769688 38.4915275251199
"2871" 574 11.4414860382107 38.7880564730631
"2872" 574.2 11.5009885302524 38.7069167111881
"2873" 574.4 11.574726068237 38.6676279843855
"2874" 574.6 11.4730276921227 38.7750283986212
"2875" 574.8 11.5118071651203 38.8746055524933
"2876" 575 11.6295524451867 38.870085437808
"2877" 575.2 11.6493007119085 38.6957751319456
"2878" 575.4 11.6794960063774 38.6852794413548
"2879" 575.6 11.6650203681086 38.6598327930297
"2880" 575.8 11.6295524451867 38.720699355671
"2881" 576 11.6479055924207 38.7211973092781
"2882" 576.2 11.584009793852 38.7647728892207
"2883" 576.4 11.7914834975418 38.5604265465057
"2884" 576.6 11.7309927085807 38.8406350387581
"2885" 576.8 11.8796407523357 38.9681867444256
"2886" 577 11.9184645877645 39.2151186627799
"2887" 577.2 12.091806203757 39.3908948520307
"2888" 577.4 12.2252961379232 39.5231827156506
"2889" 577.6 12.2628700891915 39.5382871943997
"2890" 577.8 12.2862167483256 39.7814703143976
"2891" 578 12.3734341603178 40.1176948046719
"2892" 578.2 12.3899196992385 40.2131111056974
"2893" 578.4 12.3819436076136 40.3362031296381
"2894" 578.6 12.4248999521357 40.3508082867756
"2895" 578.8 12.3128654556126 40.4574813965014
"2896" 579 12.3078090342299 40.5019779046689
"2897" 579.2 12.2978226019992 40.4820050402074
"2898" 579.4 12.3177954664607 40.4720186079766
"2899" 579.6 12.3130458218631 40.5062404062308
"2900" 579.8 12.5417412092357 40.4579127724506
"2901" 580 13.1016055661732 40.5747540295506
"2902" 580.2 13.4587159769666 40.853970268944
"2903" 580.4 12.8570628069222 40.8914487616689
"2904" 580.6 13.0425070611316 40.9159724053748
"2905" 580.8 13.0302421560948 40.9384580646089
"2906" 581 13.0302421560948 40.9384580646089
"2907" 581.2 13.0732750806414 40.9659258887875
"2908" 581.4 13.1152834117464 41.020559064081
"2909" 581.6 13.1510819512049 41.0037380636125
"2910" 581.8 13.0142609989784 41.0235046419911
"2911" 582 13.0430170622538 41.082912772714
"2912" 582.2 12.9789901771816 41.1848872994265
"2913" 582.4 13.0529764100113 41.2621810323482
"2914" 582.6 13.1333932611195 41.2800972066028
"2915" 582.8 13.0923113752675 41.2576557708586
"2916" 583 13.1646681438909 41.2799906482288
"2917" 583.2 13.0967371804607 41.2528182628567
"2918" 583.4 13.1235972395642 41.2485498038519
"2919" 583.6 13.0569049337221 41.2045461085404
"2920" 583.8 13.0519704152883 41.2395964508174
"2921" 584 13.19522406384 41.2485498038519
"2922" 584.2 13.1242292409548 41.2388591158617
"2923" 584.4 12.9959329586489 41.2113670553675
"2924" 584.6 13.1366829093838 41.2010281608227
"2925" 584.8 13.1448200023125 41.2372752111418
"2926" 585 13.2964658250761 41.2160078091689
"2927" 585.2 13.1014296004246 41.2287014067634
"2928" 585.4 13.158482560229 41.2376856742552
"2929" 585.6 12.9900963505678 41.2245676082238
"2930" 585.8 13.0819471479164 41.2265630888052
"2931" 586 13.0726957695348 41.2276586467715
"2932" 586.2 12.9854597927464 41.2060213769381
"2933" 586.4 13.2265607994607 41.2276586467715
"2934" 586.6 13.3775184959723 41.23017460838
"2935" 586.8 13.7247589373732 41.2465912578756
"2936" 587 14.5121312705339 41.1711906498893
"2937" 587.2 14.9982713646372 40.9593565008381
"2938" 587.4 15.5549558363308 40.6993720586329
"2939" 587.6 16.4002008350149 40.5060687323297
"2940" 587.8 16.9115542926145 40.0825477509766
"2941" 588 17.7082979075477 39.1937552824381
"2942" 588.2 18.416218885562 38.7369076105141
"2943" 588.4 18.9695477346975 38.1500417138987
"2944" 588.6 19.7885546325516 37.6544180857238
"2945" 588.8 20.8072075251229 36.8604388868976
"2946" 589 21.7997279356459 36.9675206306974
"2947" 589.2 22.9847149381783 36.9867537594381
"2948" 589.4 24.6932319476357 37.3080672164631
"2949" 589.6 26.1168958302961 37.9974059832989
"2950" 589.8 27.0766911001449 38.7957433978723
"2951" 590 27.7116310893857 39.4939724013756
"2952" 590.2 28.7495216231822 39.7229097801343
"2953" 590.4 30.0836584049991 39.9527241319766
"2954" 590.6 31.626385953496 39.7909439298381
"2955" 590.8 33.0357452010217 39.2665831662674
"2956" 591 33.8550280522529 38.1096437627368
"2957" 591.2 35.2140998479784 36.7805633057322
"2958" 591.4 36.8019465329214 35.9627517309213
"2959" 591.6 37.9297376930911 35.4161701947968
"2960" 591.8 39.4765946458677 34.6725722719149
"2961" 592 41.3893327694262 33.4322726047485
"2962" 592.2 42.856892665343 31.6532940235793
"2963" 592.4 44.3357238314827 29.6638456679326
"2964" 592.6 45.5682833303402 27.3156762139321
"2965" 592.8 46.5912308824607 25.3638931280673
"2966" 593 47.2032565148893 23.4579913530975
"2967" 593.2 47.498520947063 21.0051712068586
"2968" 593.4 47.806009031675 18.7511718477596
"2969" 593.6 48.621061348943 16.3081422577793
"2970" 593.8 49.7204277680124 14.5630810845761
"2971" 594 50.6460552492274 13.6228297934048
"2972" 594.2 50.7531345752863 13.5143415288451
"2973" 594.4 50.7634933965297 13.5155387795416
"2974" 594.6 50.8197716156035 13.368128217081
"2975" 594.8 50.8709336329435 13.4573419848174
"2976" 595 50.9880283885932 13.4542676407032
"2977" 595.2 50.9727780237107 13.2939432919381
"2978" 595.4 50.9523987346816 13.4781116816823
"2979" 595.6 51.0203296981119 13.4645254889963
"2980" 595.8 50.9820511393536 13.5118615095453
"2981" 596 50.9792692046607 13.5146434442381
"2982" 596.2 50.9533044808607 13.4713689045715
"2983" 596.4 50.9541796962697 13.4478353346853
"2984" 596.6 50.9899605615274 13.3756558050542
"2985" 596.8 50.9276749978359 13.405901685169
"2986" 597 50.9478488993965 13.5033970630339
"2987" 597.2 51.5824317014548 13.1603945132194
"2988" 597.4 53.3375115499838 11.4425748367438
"2989" 597.6 56.9245674696499 9.49609633482981
"2990" 597.8 60.951233341764 9.41755727458885
"2991" 598 65.5650629901851 9.34952421196062
"2992" 598.2 70.6914474948108 10.159559860592
"2993" 598.4 76.1521821922531 11.6826829328769
"2994" 598.6 81.4313799868041 13.1349745074062
"2995" 598.8 87.3194619605786 14.7375983447059
"2996" 599 92.9458694574911 17.6869834240704
"2997" 599.2 97.7662355296428 21.5691629067364
"2998" 599.4 102.588279504757 25.9689863462561
"2999" 599.6 108.210424629336 30.5074822112962
"3000" 599.8 112.657132635839 35.535391827
"3001" 600 117.045830553088 41.4282851176569
"3002" 600.2 119.955488134852 47.3219201289722
"3003" 600.4 121.752717862303 53.5283454602598
"3004" 600.6 121.931665743654 60.0129802449031
"3005" 600.8 120.655620667251 66.69451550918
"3006" 601 119.092966490288 73.2981897682607
"3007" 601.2 117.859331898433 79.7807647131865
"3008" 601.4 115.421456905859 85.2077494551549
"3009" 601.6 113.156238407233 91.049907600933
"3010" 601.8 113.247196262094 95.7071106146834
"3011" 602 112.957346752237 97.4918627349521
"3012" 602.2 110.957657535672 96.6498597764657
"3013" 602.4 106.734367663936 96.5853564415635
"3014" 602.6 102.170362751455 97.1746521563559
"3015" 602.8 98.384346177935 98.6365792249992
"3016" 603 97.4471216115327 101.782604812889
"3017" 603.2 97.0073206764395 104.926826790213
"3018" 603.4 94.5871837502519 108.185579357359
"3019" 603.6 91.0495688242843 112.412045401098
"3020" 603.8 87.9680228427241 116.42202286127
"3021" 604 84.6515805805605 120.017440536813
"3022" 604.2 82.5025606758254 118.657218391755
"3023" 604.4 79.3175993838601 118.186700070695
"3024" 604.6 75.9813203837682 117.523252151881
"3025" 604.8 71.9458784388173 116.88303113114
"3026" 605 67.1626015802623 117.452245324272
"3027" 605.2 62.4855447386127 119.639480604111
"3028" 605.4 57.4598039136095 121.161256194332
"3029" 605.6 52.7058305661442 124.423200054226
"3030" 605.8 50.7008857963059 123.977535409181
"3031" 606 48.362958561044 121.628750246364
"3032" 606.2 43.9887778595897 118.570519596419
"3033" 606.4 38.3012792572407 116.324817545064
"3034" 606.6 34.0942022785691 118.062014691813
"3035" 606.8 35.6026275182212 118.357517792495
"3036" 607 37.209045682948 119.509040902969
"3037" 607.2 39.0659145627748 120.447270869302
"3038" 607.4 40.2192013133543 121.414596735631
"3039" 607.6 41.5430080562935 121.796142014167
"3040" 607.8 44.1390598444178 122.432930044447
"3041" 608 48.0767833378195 124.435607820802
"3042" 608.2 51.3506544505771 125.312091357105
"3043" 608.4 54.042167722168 125.196090482777
"3044" 608.6 58.0999515488462 125.126315428081
"3045" 608.8 60.3247297777809 125.574012462218
"3046" 609 60.3135703760408 125.830610619482
"3047" 609.2 60.5098240832215 125.741202341249
"3048" 609.4 60.7402378880905 125.539440682743
"3049" 609.6 61.3877517868488 125.86412648948
"3050" 609.8 62.9208945374637 125.893645183044
"3051" 610 64.3971088636523 126.062390361873
"3052" 610.2 64.3230071402433 125.98770552606
"3053" 610.4 64.0342178840136 126.064494129136
"3054" 610.6 64.6877113498352 125.266158256514
"3055" 610.8 67.0497801335088 124.672255324472
"3056" 611 70.4115463875972 125.052836527846
"3057" 611.2 73.4389328254052 124.367013708021
"3058" 611.4 77.4580083176083 123.630801440444
"3059" 611.6 82.0325377574648 122.404922690531
"3060" 611.8 85.010235660414 120.592090016421
"3061" 612 87.7078962520528 120.205642579866
"3062" 612.2 87.2287249211217 120.403236852038
"3063" 612.4 86.1982566253228 120.738345169572
"3064" 612.6 85.2722747177302 121.595282933545
"3065" 612.8 84.1343244759093 122.409367593074
"3066" 613 82.6687651113328 122.931069276658
"3067" 613.2 80.3650522097587 123.717555579918
"3068" 613.4 77.4408858729983 124.474009790108
"3069" 613.6 74.0206458589273 125.500392023456
"3070" 613.8 70.0053092014365 125.637534543018
"3071" 614 65.3239975460848 125.288103246497
"3072" 614.2 61.7235830411128 124.212643374097
"3073" 614.4 60.3747851913047 122.611220696102
"3074" 614.6 58.0720071412346 119.890112736298
"3075" 614.8 53.8693889818042 118.568253059049
"3076" 615 49.4735326368208 118.405841179777
"3077" 615.2 44.8922830487531 119.109422770849
"3078" 615.4 41.4036049605799 120.82541580422
"3079" 615.6 40.3282834457303 119.729945794979
"3080" 615.8 38.4917421283375 117.2539089165
"3081" 616 35.3394248390897 114.055642836297
"3082" 616.2 31.7986905415264 110.782605842046
"3083" 616.4 29.6095692055972 106.864625762686
"3084" 616.6 30.5019659834313 102.054542601414
"3085" 616.8 33.0567045967582 97.7015440334136
"3086" 617 36.5808362295381 92.9415183974162
"3087" 617.2 38.5228992470366 88.3094315263669
"3088" 617.4 37.5003784500642 83.4520043911802
"3089" 617.6 35.5591580830707 80.0294946172241
"3090" 617.8 33.0274497529801 75.8960743394811
"3091" 618 29.7239015597335 72.4563681473085
"3092" 618.2 25.4953360971909 70.502802149165
"3093" 618.4 20.5447016845859 69.264817718024
"3094" 618.6 15.6482992249848 69.3433323473829
"3095" 618.8 10.7181163415729 70.017518016616
"3096" 619 5.76496718737745 70.1077029285448
"3097" 619.2 4.43981385783678 67.8859538307992
"3098" 619.4 3.64403452701716 65.4760634283197
"3099" 619.6 3.69003465691671 58.3431261964897
"3100" 619.8 4.95164547852807 53.5367606287314
"3101" 620 7.77113287024108 49.1030749201179
"3102" 620.2 11.3351212697004 44.2381977699981
"3103" 620.4 15.0495167206783 40.066214801415
"3104" 620.6 20.2718943688286 35.3666930992992
"3105" 620.8 25.3677593172848 33.656830700068
"3106" 621 31.9419960584822 32.7873512442792
"3107" 621.2 37.7412137594649 32.9954288408253
"3108" 621.4 43.5217726822257 36.306226321512
"3109" 621.6 48.922877950675 39.145870755996
"3110" 621.8 54.5208913846075 40.8594391526901
"3111" 622 60.7246576362409 42.4667930018696
"3112" 622.2 66.2847084703971 44.9428295641543
"3113" 622.4 72.4998014026499 47.3246333671746
"3114" 622.6 78.6054909759406 50.1788417751442
"3115" 622.8 84.3658921150859 53.7115037512823
"3116" 623 89.4670539821105 58.1862200739284
"3117" 623.2 94.3201974515885 62.9328291227596
"3118" 623.4 98.7835847091235 67.5080753368767
"3119" 623.6 103.571757484498 72.1154376522678
"3120" 623.8 106.005469954643 77.6762880940531
"3121" 624 105.405030302072 83.3212473182827
"3122" 624.2 102.824761849439 88.7770059105672
"3123" 624.4 98.9781408193873 91.6807353064621
"3124" 624.6 95.7457319104779 95.9127584239691
"3125" 624.8 95.0023810694867 100.206831494784
"3126" 625 97.8666211693245 104.192092591763
"3127" 625.2 102.955521131101 106.323076413943
"3128" 625.4 106.645474609885 104.518846923643
"3129" 625.6 108.781928293552 102.690521822179
"3130" 625.8 112.184466639142 99.805336681976
"3131" 626 115.196049860911 96.4511582238915
"3132" 626.2 119.160556553543 91.2327940512244
"3133" 626.4 122.894765048595 85.7919708561932
"3134" 626.6 123.427457540049 81.6556885738468
"3135" 626.8 122.825421126574 74.834911398357
"3136" 627 123.114691401725 68.0979395346153
"3137" 627.2 124.359821146904 61.4309682080465
"3138" 627.4 126.44683629627 55.1968195083068
"3139" 627.6 125.405240560774 49.921873747528
"3140" 627.8 122.808192961737 44.9021285362248
"3141" 628 121.276684870888 38.3724549123606
"3142" 628.2 118.767911999282 33.9787413938443
"3143" 628.4 113.876795017358 29.3147699470854
"3144" 628.6 109.849873310156 24.678887843306
"3145" 628.8 106.411130511783 20.2614801339709
"3146" 629 101.74663236461 16.1612157914782
"3147" 629.2 96.9590474433283 10.6220330272126
"3148" 629.4 92.367083381381 8.43846043779561
"3149" 629.6 85.5801770943688 7.5710520312113
"3150" 629.8 78.6914436209471 6.93135349909908
"3151" 630 72.5608707274235 4.13886205946466
"3152" 630.2 67.6799039779161 0.79768222525568
"3153" 630.4 61.52769223677 1.42815988389514
"3154" 630.6 55.3156093366469 3.19871619012356
"3155" 630.8 48.2849650302533 4.27090702366792
"3156" 631 43.2288371232375 5.18768098114698
"3157" 631.2 36.8790739306415 7.57694630371901
"3158" 631.4 31.5426247101711 10.1979694601096
"3159" 631.6 26.7979254171446 14.4836100976186
"3160" 631.8 20.8321930701528 18.4289710574356
"3161" 632 16.9476789184949 23.3801721146507
"3162" 632.2 12.8018743023766 28.6331826825841
"3163" 632.4 7.55732059096286 34.531384080334
"3164" 632.6 6.09806193842872 40.0748417069771
"3165" 632.8 3.30606182975184 47.7789055680156
"3166" 633 2.56749983230734 55.0188245780946
"3167" 633.2 3.73219038977509 60.4582099146556
"3168" 633.4 4.47619450657352 67.3593736582589
"3169" 633.6 4.84544290339149 74.6260768462747
"3170" 633.8 5.02271296262994 80.087327132998
"3171" 634 8.39799266900627 85.9511954459742
"3172" 634.2 12.3432932521652 90.6302979087874
"3173" 634.4 16.4268630464169 93.1269983839163
"3174" 634.6 19.2992067223458 94.1524273326872
"3175" 634.8 21.0663914780044 93.8611783219867
"3176" 635 23.4306787796233 93.8520650617319
"3177" 635.2 26.6143926204988 95.8414650104765
"3178" 635.4 30.0737267471332 100.956422301357
"3179" 635.6 31.3007038505428 104.469255704623
"3180" 635.8 29.6383331407434 109.42872989003
"3181" 636 28.425106686312 111.231815832548
"3182" 636.2 30.0395750212671 110.374289057887
"3183" 636.4 33.1061534111729 109.487533500937
"3184" 636.6 38.0314110073455 108.503247141549
"3185" 636.8 42.783966960361 108.619611282915
"3186" 637 45.847135503173 109.547235977125
"3187" 637.2 48.1742167657751 112.331940241391
"3188" 637.4 50.0979435135104 116.794495151788
"3189" 637.6 51.7504145607077 121.447049833243
"3190" 637.8 54.3959338904191 122.490241431134
"3191" 638 58.163274949354 120.667158115423
"3192" 638.2 63.2852382773221 119.02277384525
"3193" 638.4 67.5489915361646 116.789325613864
"3194" 638.6 72.1256866284102 114.076166678848
"3195" 638.8 75.3470222834281 111.416115217042
"3196" 639 79.3694531693629 107.644571184933
"3197" 639.2 84.0058101447895 104.622349298897
"3198" 639.4 88.7018200565486 103.562903057453
"3199" 639.6 93.2018256776692 103.691412968943
"3200" 639.8 97.9862515795211 104.796612553345
"3201" 640 103.382467168493 106.406176196956
"3202" 640.2 105.266856600725 109.052679316761
"3203" 640.4 105.862774226627 108.256649857982
"3204" 640.6 107.527724896395 105.199235604236
"3205" 640.8 108.972703614269 101.693335460102
"3206" 641 109.206361393531 96.8927451794245
"3207" 641.2 108.458228728343 91.4467023208005
"3208" 641.4 106.023080403707 86.1674071822566
"3209" 641.6 102.354207111805 81.8165829775284
"3210" 641.8 99.6056895540055 77.0262968760174
"3211" 642 95.4731103931447 72.334717569643
"3212" 642.2 91.1886185951721 68.5158763460106
"3213" 642.4 86.9596009543872 63.6333915371947
"3214" 642.6 84.3885518219591 58.5495493861884
"3215" 642.8 83.6854744767989 52.9730713080422
"3216" 643 81.5976667615479 47.490733253804
"3217" 643.2 79.6605054584225 41.2050217936236
"3218" 643.4 76.4851536022261 36.1139639494847
"3219" 643.6 73.1329185808614 30.7989716041963
"3220" 643.8 71.8815932585324 24.841261858597
"3221" 644 74.3994299578534 20.3283252853512
"3222" 644.2 78.9295695583626 15.5157482268488
"3223" 644.4 84.3424746646294 12.7482402326967
"3224" 644.6 89.6723047564251 11.929850096159
"3225" 644.8 93.1008532822975 11.5139212047433
"3226" 645 93.5089383060441 9.8047375273822
"3227" 645.2 91.9523526633522 8.38386020527147
"3228" 645.4 88.4952017931291 7.07641032105565
"3229" 645.6 83.9671260636536 5.72384799963964
"3230" 645.8 78.5576085820127 6.14463490904732
"3231" 646 72.8324232750739 7.10577628458723
"3232" 646.2 66.7167529876834 7.66402246134272
"3233" 646.4 60.9368553680815 8.9714666946947
"3234" 646.6 55.9337369053697 10.3359534815495
"3235" 646.8 50.1745272696778 12.5223112077945
"3236" 647 45.0343750987122 14.7436514260085
"3237" 647.2 39.7856365917941 18.2455602021571
"3238" 647.4 35.8468814797481 22.7355935544365
"3239" 647.6 32.4567593764712 28.5888170109999
"3240" 647.8 28.8799826838416 33.827608601789
"3241" 648 24.84919623028 38.8920380390749
"3242" 648.2 20.6606892822019 43.5720938512505
"3243" 648.4 14.888784584316 47.6019565553971
"3244" 648.6 8.68001762868934 50.2419747347827
"3245" 648.8 3.82677658312946 52.5726782391634
"3246" 649 4.0583183249778 57.0805014291182
"3247" 649.2 5.79272646085711 62.6647312943596
"3248" 649.4 8.57302180819572 67.7352275902053
"3249" 649.6 12.0938748739616 72.0442532785935
"3250" 649.8 15.0484052165832 77.9042248364867
"3251" 650 17.0685096023093 84.0417450594375
"3252" 650.2 18.3810002171924 89.9034825443456
"3253" 650.4 20.3509250153177 96.2804059276303
"3254" 650.6 21.2261454053706 103.146974643539
"3255" 650.8 23.0027819971261 107.869551887931
"3256" 651 28.6823862057259 110.090138584829
"3257" 651.2 34.6172508399608 111.092265600891
"3258" 651.4 40.046230923102 113.273798342287
"3259" 651.6 44.3396661920958 117.180470589115
"3260" 651.8 48.6468068725727 121.244194406274
"3261" 652 53.6388308174313 124.150457446345
"3262" 652.2 59.0465288317917 122.998943181475
"3263" 652.4 65.2357165929063 120.688042315084
"3264" 652.6 71.5507114345763 119.538386998515
"3265" 652.8 77.495089618535 119.073459699867
"3266" 653 83.5671808091686 119.394976351325
"3267" 653.2 88.4320493683819 118.725733864534
"3268" 653.4 92.7949723192232 114.547797047826
"3269" 653.6 96.9479272492127 109.905132759998
"3270" 653.8 101.497304130658 105.744102667983
"3271" 654 106.952155632636 101.597953027025
"3272" 654.2 112.087326792253 97.4453852418965
"3273" 654.4 116.958306178104 92.7568131998789
"3274" 654.6 121.943688181104 89.0102548109009
"3275" 654.8 123.254375471354 83.7060293999545
"3276" 655 124.157425004336 77.4813419993448
"3277" 655.2 126.047690993128 72.0976391420132
"3278" 655.4 126.916783665932 66.5782482865424
"3279" 655.6 127.346375119336 61.8073310897258
"3280" 655.8 127.645260178871 59.6164802525429
"3281" 656 127.711396739499 58.3892796277239
"3282" 656.2 127.455589144648 58.2498366225051
"3283" 656.4 127.202884847781 53.8616316347797
"3284" 656.6 126.489289712696 49.0969988999653
"3285" 656.8 125.452407607157 44.6064883025148
"3286" 657 123.424137199798 40.0382869459819
"3287" 657.2 121.40606307793 34.7592598344004
"3288" 657.4 118.657146474632 32.110619505744
"3289" 657.6 116.185225718444 28.0837820753943
"3290" 657.8 113.917247777723 24.0799137439486
"3291" 658 110.412478751172 21.4469708016253
"3292" 658.2 106.083736462941 17.127608989558
"3293" 658.4 102.875329524728 14.1943739209969
"3294" 658.6 98.6489640665183 11.1853299309646
"3295" 658.8 93.1939282319672 8.633328570435
"3296" 659 88.1819132656477 5.20467555071885
"3297" 659.2 82.9553194000846 4.15089930440903
"3298" 659.4 75.7831420777673 1.2302746533057
"3299" 659.6 70.2504586017016 0.90617433536414
"3300" 659.8 64.3318580257919 0.291379342628476
"3301" 660 58.0312711452516 0.138102114722627
"3302" 660.2 51.8122060705254 1.20825219764284
"3303" 660.4 46.5491816997361 2.00276618725292
"3304" 660.6 41.1404039869684 3.1768890402205
"3305" 660.8 37.7291087105046 5.89756301687321
"3306" 661 33.2074900812023 9.72659852534329
"3307" 661.2 27.9238877738111 12.5024698025721
"3308" 661.4 23.6426891786407 14.6344645487256
"3309" 661.6 19.9389719438003 18.9032237633815
"3310" 661.8 15.8484070677083 21.8173534457288
"3311" 662 17.0611627814394 22.6233022606564
"3312" 662.2 17.8881654843802 26.1643546019672
"3313" 662.4 18.8946102247452 30.0706033343355
"3314" 662.6 18.8599929365623 35.205303442086
"3315" 662.8 17.6865867312747 40.2138351785693
"3316" 663 16.2817427115167 44.9089622353995
"3317" 663.2 14.8361099458133 48.3589286448661
"3318" 663.4 12.3769611719211 50.8924262556901
"3319" 663.6 11.3842740027916 54.9485039615511
"3320" 663.8 12.6693646278546 59.8451306524351
"3321" 664 14.6124669273954 64.5451020479797
"3322" 664.2 17.5595278467947 69.6704635542131
"3323" 664.4 22.0000382196867 72.8441577072008
"3324" 664.6 27.1728432371408 77.0363489619342
"3325" 664.8 29.1982651052796 79.766905411774
"3326" 665 29.0628952408734 80.8170836274653
"3327" 665.2 28.5839656293637 82.5549651866497
"3328" 665.4 28.470622424777 86.1059171831804
"3329" 665.6 30.1676993333944 90.1565456464862
"3330" 665.8 32.3808413146116 95.1184483884858
"3331" 666 35.8942711134973 99.163859976547
"3332" 666.2 40.6923694159199 100.715807134619
"3333" 666.4 44.4249017105153 101.724674319769
"3334" 666.6 47.7793796406125 101.204642101826
"3335" 666.8 50.5845652739237 100.283771804765
"3336" 667 51.4466274523349 99.2041433480081
"3337" 667.2 50.759414526129 99.3171207554373
"3338" 667.4 50.9196510300827 99.4884204934552
"3339" 667.6 51.0883843523923 99.3669541364414
"3340" 667.8 51.0530350104828 99.3897329420377
"3341" 668 51.5277748751294 99.408326854916
"3342" 668.2 52.0438819108708 99.2447424190921
"3343" 668.4 52.5204626564424 98.9367359135096
"3344" 668.6 53.9338156087309 98.8482240344511
"3345" 668.8 56.1770236807519 98.9144986079122
"3346" 669 58.8950239867496 99.5087887674581
"3347" 669.2 61.3954193328969 99.3625275604414
"3348" 669.4 64.4824373663736 100.219560054594
"3349" 669.6 66.2806395822049 101.878179490772
"3350" 669.8 66.7198099929024 102.51408399675
"3351" 670 67.5462274276708 102.650721508272
"3352" 670.2 70.1093532702129 103.005823600673
"3353" 670.4 72.3981331323942 103.429576207977
"3354" 670.6 76.2283450759848 104.574899790407
"3355" 670.8 79.2824377112357 107.407185545987
"3356" 671 83.0322845651414 110.572830757228
"3357" 671.2 86.1256477002351 114.261522374803
"3358" 671.4 88.7088496380345 118.423228485768
"3359" 671.6 88.4487150785296 117.865849819815
"3360" 671.8 90.7608982744469 116.199602631602
"3361" 672 94.2957782525813 114.505763964852
"3362" 672.2 98.3645118168799 112.822427373712
"3363" 672.4 102.742610998459 109.989518409377
"3364" 672.6 107.766479099282 106.456596984082
"3365" 672.8 111.481617449849 104.258412484783
"3366" 673 111.562760024641 99.3006200844642
"3367" 673.2 109.640624113016 94.4811949655073
"3368" 673.4 106.608624132007 90.2615178001098
"3369" 673.6 104.339174369827 88.869910749947
"3370" 673.8 100.683768069534 86.7682567247161
"3371" 674 96.1610204117125 85.3239547858833
"3372" 674.2 92.7655318419692 84.8246154288408
"3373" 674.4 88.9136154131471 84.4827197077356
"3374" 674.6 85.0211203450138 84.4120916221175
"3375" 674.8 80.4269090388267 86.0692667443095
"3376" 675 75.2387684909552 87.7440955384963
"3377" 675.2 69.9994276007273 87.1329282435043
"3378" 675.4 64.3308900742518 85.3503667522942
"3379" 675.6 58.5347277762596 84.3559952814688
"3380" 675.8 53.5640392912901 84.9819549037556
"3381" 676 48.1223997094395 87.018542753728
"3382" 676.2 43.2380701043714 90.4587003254388
"3383" 676.4 37.9924381868427 93.8829163241534
"3384" 676.6 32.1307056580633 97.7465512979574
"3385" 676.8 27.7508362791028 102.74375961308
"3386" 677 25.01539917999 106.681674697952
"3387" 677.2 23.2586033305196 104.574380615991
"3388" 677.4 19.3053020858548 100.669058898985
"3389" 677.6 18.7930501682229 96.0515515813322
"3390" 677.8 17.8320441128574 93.8791457113188
"3391" 678 17.8425697012091 94.3755580064134
"3392" 678.2 17.9680721417577 93.9453698730889
"3393" 678.4 17.5720692341066 92.802134673846
"3394" 678.6 16.5088619809502 90.524428754002
"3395" 678.8 14.9366631194293 87.3689765628959
"3396" 679 12.8210200185722 84.1607113917968
"3397" 679.2 9.53232256629804 80.4539490865266
"3398" 679.4 6.69791005307558 76.6604771729271
"3399" 679.6 5.70672221966407 72.4441525854815
"3400" 679.8 8.11404085753078 71.112792261772
"3401" 680 8.38735264217314 72.024880483122
"3402" 680.2 6.68850904026042 71.2116258034446
"3403" 680.4 4.79902311344728 68.1834428611845
"3404" 680.6 2.8158560210768 67.7265359675561
"3405" 680.8 3.83780547547341 68.4947453591384
"3406" 681 4.41691891836555 71.0806752529528
"3407" 681.2 5.33941788270504 73.3705050022311
"3408" 681.4 7.30679371660707 73.5464137795208
"3409" 681.6 10.449349254819 71.6178826923197
"3410" 681.8 11.2148190645822 67.0837527988163
"3411" 682 10.1993293415486 62.1521100563806
"3412" 682.2 7.83799163617866 59.0714866073118
"3413" 682.4 3.93743115331136 55.328238073102
"3414" 682.6 2.65974284575648 52.1675248234424
"3415" 682.8 3.92504135803048 47.9345800935469
"3416" 683 5.21064427502684 43.0088552986374
"3417" 683.2 6.88090197115567 35.0689398288402
"3418" 683.4 10.4603895429476 30.0713281828924
"3419" 683.6 14.6122511633872 25.4755050665598
"3420" 683.8 19.1965169523617 20.6160618177819
"3421" 684 24.4792855199945 17.5589619233345
"3422" 684.2 28.2528020353869 12.6141892141758
"3423" 684.4 33.5843139596281 8.83857213274567
"3424" 684.6 38.5634800627369 5.79186352693012
"3425" 684.8 44.0207819426764 5.13497228388352
"3426" 685 49.2477715445501 7.1273609690891
"3427" 685.2 54.0550820739831 9.89408479693049
"3428" 685.4 56.6207699381212 14.0788845870035
"3429" NA NA NA
"3430" NA NA NA
"3431" NA NA NA
"3432" NA NA NA
"3433" NA NA NA
"3434" NA NA NA
"3435" NA NA NA
"3436" NA NA NA
"3437" NA NA NA
"3438" NA NA NA
"3439" NA NA NA
"3440" NA NA NA
"3441" NA NA NA
"3442" NA NA NA
"3443" NA NA NA
"3444" NA NA NA
"3445" NA NA NA
"3446" NA NA NA
"3447" NA NA NA
"3448" NA NA NA
"3449" NA NA NA
"3450" NA NA NA
"3451" NA NA NA
"3452" NA NA NA
"3453" NA NA NA
"3454" NA NA NA
"3455" NA NA NA
"3456" NA NA NA
"3457" NA NA NA
"3458" NA NA NA
"3459" NA NA NA
"3460" NA NA NA
"3461" NA NA NA
"3462" NA NA NA
"3463" NA NA NA
"3464" NA NA NA
"3465" NA NA NA
"3466" NA NA NA
"3467" NA NA NA
"3468" NA NA NA
"3469" NA NA NA
"3470" NA NA NA
"3471" NA NA NA
"3472" NA NA NA
"3473" NA NA NA
"3474" NA NA NA
"3475" NA NA NA
"3476" NA NA NA
"3477" NA NA NA
"3478" NA NA NA
"3479" NA NA NA
"3480" NA NA NA
"3481" NA NA NA
"3482" NA NA NA
"3483" NA NA NA
"3484" NA NA NA
"3485" NA NA NA
"3486" NA NA NA
"3487" NA NA NA
"3488" NA NA NA
"3489" NA NA NA
"3490" NA NA NA
"3491" NA NA NA
"3492" NA NA NA
"3493" NA NA NA
"3494" NA NA NA
"3495" NA NA NA
"3496" NA NA NA
"3497" NA NA NA
"3498" NA NA NA
"3499" NA NA NA
"3500" NA NA NA
"3501" NA NA NA
"3502" NA NA NA
"3503" NA NA NA
"3504" NA NA NA
"3505" NA NA NA
"3506" NA NA NA
"3507" NA NA NA
"3508" NA NA NA
"3509" NA NA NA
"3510" NA NA NA
"3511" NA NA NA
"3512" NA NA NA
"3513" NA NA NA
"3514" NA NA NA
"3515" NA NA NA
"3516" NA NA NA
"3517" NA NA NA
"3518" NA NA NA
"3519" NA NA NA
"3520" NA NA NA
"3521" NA NA NA
"3522" NA NA NA
"3523" NA NA NA
"3524" NA NA NA
"3525" NA NA NA
"3526" NA NA NA
"3527" NA NA NA
"3528" NA NA NA
"3529" NA NA NA
"3530" NA NA NA
"3531" NA NA NA
"3532" NA NA NA
"3533" NA NA NA
"3534" NA NA NA
"3535" NA NA NA
"3536" NA NA NA
"3537" NA NA NA
"3538" NA NA NA
"3539" NA NA NA
"3540" NA NA NA
"3541" NA NA NA
"3542" NA NA NA
"3543" NA NA NA
"3544" NA NA NA
"3545" NA NA NA
"3546" NA NA NA
"3547" NA NA NA
"3548" NA NA NA
"3549" NA NA NA
"3550" NA NA NA
"3551" NA NA NA
"3552" NA NA NA
"3553" NA NA NA
"3554" NA NA NA
"3555" NA NA NA
"3556" NA NA NA
"3557" NA NA NA
"3558" NA NA NA
"3559" NA NA NA
"3560" NA NA NA
"3561" NA NA NA
"3562" NA NA NA
"3563" NA NA NA
"3564" NA NA NA
"3565" NA NA NA
"3566" NA NA NA
"3567" NA NA NA
"3568" NA NA NA
"3569" NA NA NA
"3570" NA NA NA
"3571" NA NA NA
"3572" NA NA NA
"3573" NA NA NA
"3574" NA NA NA
"3575" NA NA NA
"3576" NA NA NA
"3577" NA NA NA
"3578" NA NA NA
"3579" NA NA NA
"3580" NA NA NA
"3581" NA NA NA
"3582" NA NA NA
"3583" NA NA NA
"3584" NA NA NA
"3585" NA NA NA
"3586" NA NA NA
"3587" NA NA NA
"3588" NA NA NA
"3589" NA NA NA
"3590" NA NA NA
"3591" NA NA NA
"3592" NA NA NA
"3593" NA NA NA
"3594" NA NA NA
"3595" NA NA NA
"3596" NA NA NA
"3597" NA NA NA
"3598" NA NA NA
"3599" NA NA NA
"3600" NA NA NA
"3601" NA NA NA
"3602" NA NA NA
"3603" NA NA NA
"3604" NA NA NA
"3605" NA NA NA
"3606" NA NA NA
"3607" NA NA NA
"3608" NA NA NA
"3609" NA NA NA
"3610" NA NA NA
"3611" NA NA NA
"3612" NA NA NA
"3613" NA NA NA
"3614" NA NA NA
"3615" NA NA NA
"3616" NA NA NA
"3617" NA NA NA
"3618" NA NA NA
"3619" NA NA NA
"3620" NA NA NA
"3621" NA NA NA
"3622" NA NA NA
"3623" NA NA NA
"3624" NA NA NA
"3625" NA NA NA
"3626" NA NA NA
"3627" NA NA NA
"3628" NA NA NA
"3629" NA NA NA
"3630" NA NA NA
"3631" NA NA NA
"3632" NA NA NA
"3633" NA NA NA
"3634" NA NA NA
"3635" NA NA NA
"3636" NA NA NA
"3637" NA NA NA
"3638" NA NA NA
"3639" NA NA NA
"3640" NA NA NA
"3641" NA NA NA
"3642" NA NA NA
"3643" NA NA NA
"3644" NA NA NA
"3645" NA NA NA
"3646" NA NA NA
"3647" NA NA NA
"3648" NA NA NA
"3649" NA NA NA
"3650" NA NA NA
"3651" NA NA NA
"3652" NA NA NA
"3653" NA NA NA
"3654" NA NA NA
"3655" NA NA NA
"3656" NA NA NA
"3657" NA NA NA
"3658" NA NA NA
"3659" NA NA NA
"3660" NA NA NA
"3661" NA NA NA
"3662" NA NA NA
"3663" NA NA NA
"3664" NA NA NA
"3665" NA NA NA
"3666" NA NA NA
"3667" NA NA NA
"3668" NA NA NA
"3669" NA NA NA
"3670" NA NA NA
"3671" NA NA NA
"3672" NA NA NA
"3673" NA NA NA
"3674" NA NA NA
"3675" NA NA NA
"3676" NA NA NA
"3677" NA NA NA
"3678" NA NA NA
"3679" NA NA NA
"3680" NA NA NA
"3681" NA NA NA
"3682" NA NA NA
"3683" NA NA NA
"3684" NA NA NA
"3685" NA NA NA
"3686" NA NA NA
"3687" NA NA NA
"3688" NA NA NA
"3689" NA NA NA
"3690" NA NA NA
"3691" NA NA NA
"3692" NA NA NA
"3693" NA NA NA
"3694" NA NA NA
"3695" NA NA NA
"3696" NA NA NA
"3697" NA NA NA
"3698" NA NA NA
"3699" NA NA NA
"3700" NA NA NA
"3701" NA NA NA
"3702" NA NA NA
"3703" NA NA NA
"3704" NA NA NA
"3705" NA NA NA
"3706" NA NA NA
"3707" NA NA NA
"3708" NA NA NA
"3709" NA NA NA
"3710" NA NA NA
"3711" NA NA NA
"3712" NA NA NA
"3713" NA NA NA
"3714" NA NA NA
"3715" NA NA NA
"3716" NA NA NA
"3717" NA NA NA
"3718" NA NA NA
"3719" NA NA NA
"3720" NA NA NA
"3721" NA NA NA
"3722" NA NA NA
"3723" NA NA NA
"3724" NA NA NA
"3725" NA NA NA
"3726" NA NA NA
"3727" NA NA NA
"3728" NA NA NA
"3729" NA NA NA
"3730" NA NA NA
"3731" NA NA NA
"3732" NA NA NA
"3733" NA NA NA
"3734" NA NA NA
"3735" NA NA NA
"3736" NA NA NA
"3737" NA NA NA
"3738" NA NA NA
"3739" NA NA NA
"3740" NA NA NA
"3741" NA NA NA
"3742" NA NA NA
"3743" NA NA NA
"3744" NA NA NA
"3745" NA NA NA
"3746" NA NA NA
"3747" NA NA NA
"3748" NA NA NA
"3749" NA NA NA
"3750" NA NA NA
"3751" NA NA NA
"3752" NA NA NA
"3753" NA NA NA
"3754" NA NA NA
"3755" NA NA NA
"3756" NA NA NA
"3757" NA NA NA
"3758" NA NA NA
"3759" NA NA NA
"3760" NA NA NA
"3761" NA NA NA
"3762" NA NA NA
"3763" NA NA NA
"3764" NA NA NA
"3765" NA NA NA
"3766" NA NA NA
"3767" NA NA NA
"3768" NA NA NA
"3769" NA NA NA
"3770" NA NA NA
"3771" NA NA NA
"3772" NA NA NA
"3773" NA NA NA
"3774" NA NA NA
"3775" NA NA NA
"3776" NA NA NA
"3777" NA NA NA
"3778" NA NA NA
"3779" NA NA NA
"3780" NA NA NA
"3781" NA NA NA
"3782" NA NA NA
"3783" NA NA NA
"3784" NA NA NA
"3785" NA NA NA
"3786" NA NA NA
"3787" NA NA NA
"3788" NA NA NA
"3789" NA NA NA
"3790" NA NA NA
"3791" NA NA NA
"3792" NA NA NA
"3793" NA NA NA
"3794" NA NA NA
"3795" NA NA NA
"3796" NA NA NA
"3797" NA NA NA
"3798" NA NA NA
"3799" NA NA NA
"3800" NA NA NA
"3801" NA NA NA
"3802" NA NA NA
"3803" NA NA NA
"3804" NA NA NA
"3805" NA NA NA
"3806" NA NA NA
"3807" NA NA NA
"3808" NA NA NA
"3809" NA NA NA
"3810" NA NA NA
"3811" NA NA NA
"3812" NA NA NA
"3813" NA NA NA
"3814" NA NA NA
"3815" NA NA NA
"3816" NA NA NA
"3817" NA NA NA
"3818" NA NA NA
"3819" NA NA NA
"3820" NA NA NA
"3821" NA NA NA
"3822" NA NA NA
"3823" NA NA NA
"3824" NA NA NA
"3825" NA NA NA
"3826" NA NA NA
"3827" NA NA NA
"3828" NA NA NA
"3829" NA NA NA
"3830" NA NA NA
"3831" NA NA NA
"3832" NA NA NA
"3833" NA NA NA
"3834" NA NA NA
"3835" NA NA NA
"3836" NA NA NA
"3837" NA NA NA
"3838" NA NA NA
"3839" NA NA NA
"3840" NA NA NA
"3841" NA NA NA
"3842" NA NA NA
"3843" NA NA NA
"3844" NA NA NA
"3845" NA NA NA
"3846" NA NA NA
"3847" NA NA NA
"3848" NA NA NA
"3849" NA NA NA
"3850" NA NA NA
"3851" NA NA NA
"3852" NA NA NA
"3853" NA NA NA
"3854" NA NA NA
"3855" NA NA NA
"3856" NA NA NA
"3857" NA NA NA
"3858" NA NA NA
"3859" NA NA NA
"3860" NA NA NA
"3861" NA NA NA
"3862" NA NA NA
"3863" NA NA NA
"3864" NA NA NA
"3865" NA NA NA
"3866" NA NA NA
"3867" NA NA NA
"3868" NA NA NA
"3869" NA NA NA
"3870" NA NA NA
"3871" NA NA NA
"3872" NA NA NA
"3873" NA NA NA
"3874" NA NA NA
"3875" NA NA NA
"3876" NA NA NA
"3877" NA NA NA
"3878" NA NA NA
"3879" NA NA NA
"3880" NA NA NA
"3881" NA NA NA
"3882" NA NA NA
"3883" NA NA NA
"3884" NA NA NA
"3885" NA NA NA
"3886" NA NA NA
"3887" NA NA NA
"3888" NA NA NA
"3889" NA NA NA
"3890" NA NA NA
"3891" NA NA NA
"3892" NA NA NA
"3893" NA NA NA
"3894" NA NA NA
"3895" NA NA NA
"3896" NA NA NA
"3897" NA NA NA
"3898" NA NA NA
"3899" NA NA NA
"3900" NA NA NA
"3901" NA NA NA
"3902" NA NA NA
"3903" NA NA NA
"3904" NA NA NA
"3905" NA NA NA
"3906" NA NA NA
"3907" NA NA NA
"3908" NA NA NA
"3909" NA NA NA
"3910" NA NA NA
"3911" NA NA NA
"3912" NA NA NA
"3913" NA NA NA
"3914" NA NA NA
"3915" NA NA NA
"3916" NA NA NA
"3917" NA NA NA
"3918" NA NA NA
"3919" NA NA NA
"3920" NA NA NA
"3921" NA NA NA
"3922" NA NA NA
"3923" NA NA NA
"3924" NA NA NA
"3925" NA NA NA
"3926" NA NA NA
"3927" NA NA NA
"3928" NA NA NA
"3929" NA NA NA
"3930" NA NA NA
"3931" NA NA NA
"3932" NA NA NA
"3933" NA NA NA
"3934" NA NA NA
"3935" NA NA NA
"3936" NA NA NA
"3937" NA NA NA
"3938" NA NA NA
"3939" NA NA NA
"3940" NA NA NA
"3941" NA NA NA
"3942" NA NA NA
"3943" NA NA NA
"3944" NA NA NA
"3945" NA NA NA
"3946" NA NA NA
"3947" NA NA NA
"3948" NA NA NA
"3949" NA NA NA
"3950" NA NA NA
"3951" NA NA NA
"3952" NA NA NA
"3953" NA NA NA
"3954" NA NA NA
"3955" NA NA NA
"3956" NA NA NA
"3957" NA NA NA
"3958" NA NA NA
"3959" NA NA NA
"3960" NA NA NA
"3961" NA NA NA
"3962" NA NA NA
"3963" NA NA NA
"3964" NA NA NA
"3965" NA NA NA
"3966" NA NA NA
"3967" NA NA NA
"3968" NA NA NA
"3969" NA NA NA
"3970" NA NA NA
"3971" NA NA NA
"3972" NA NA NA
"3973" NA NA NA
"3974" NA NA NA
"3975" NA NA NA
"3976" NA NA NA
"3977" NA NA NA
"3978" NA NA NA
"3979" NA NA NA
"3980" NA NA NA
"3981" NA NA NA
"3982" NA NA NA
"3983" NA NA NA
"3984" NA NA NA
"3985" NA NA NA
"3986" NA NA NA
"3987" NA NA NA
"3988" NA NA NA
"3989" NA NA NA
"3990" NA NA NA
"3991" NA NA NA
"3992" NA NA NA
"3993" NA NA NA
"3994" NA NA NA
"3995" NA NA NA
"3996" NA NA NA
"3997" NA NA NA
"3998" NA NA NA
"3999" NA NA NA
"4000" NA NA NA
"4001" NA NA NA
"4002" NA NA NA
"4003" NA NA NA
"4004" NA NA NA
"4005" NA NA NA
"4006" NA NA NA
"4007" NA NA NA
"4008" NA NA NA
"4009" NA NA NA
"4010" NA NA NA
"4011" NA NA NA
"4012" NA NA NA
"4013" NA NA NA
"4014" NA NA NA
"4015" NA NA NA
"4016" NA NA NA
"4017" NA NA NA
"4018" NA NA NA
"4019" NA NA NA
"4020" NA NA NA
"4021" NA NA NA
"4022" NA NA NA
"4023" NA NA NA
"4024" NA NA NA
"4025" NA NA NA
"4026" NA NA NA
"4027" NA NA NA
"4028" NA NA NA
"4029" NA NA NA
"4030" NA NA NA
"4031" NA NA NA
"4032" NA NA NA
"4033" NA NA NA
"4034" NA NA NA
"4035" NA NA NA
"4036" NA NA NA
"4037" NA NA NA
"4038" NA NA NA
"4039" NA NA NA
"4040" NA NA NA
"4041" NA NA NA
"4042" NA NA NA
"4043" NA NA NA
"4044" NA NA NA
"4045" NA NA NA
"4046" NA NA NA
"4047" NA NA NA
"4048" NA NA NA
"4049" NA NA NA
"4050" NA NA NA
"4051" NA NA NA
"4052" NA NA NA
"4053" NA NA NA
"4054" NA NA NA
"4055" NA NA NA
"4056" NA NA NA
"4057" NA NA NA
"4058" NA NA NA
"4059" NA NA NA
"4060" NA NA NA
"4061" NA NA NA
"4062" NA NA NA
"4063" NA NA NA
"4064" NA NA NA
"4065" NA NA NA
"4066" NA NA NA
"4067" NA NA NA
"4068" NA NA NA
"4069" NA NA NA
"4070" NA NA NA
"4071" NA NA NA
"4072" NA NA NA
"4073" NA NA NA
"4074" NA NA NA
"4075" NA NA NA
"4076" NA NA NA
"4077" NA NA NA
"4078" NA NA NA
"4079" NA NA NA
"4080" NA NA NA
"4081" NA NA NA
"4082" NA NA NA
"4083" NA NA NA
"4084" NA NA NA
"4085" NA NA NA
"4086" NA NA NA
"4087" NA NA NA
"4088" NA NA NA
"4089" NA NA NA
"4090" NA NA NA
"4091" NA NA NA
"4092" NA NA NA
"4093" NA NA NA
"4094" NA NA NA
"4095" NA NA NA
"4096" NA NA NA
"4097" NA NA NA
"4098" NA NA NA
"4099" NA NA NA
"4100" NA NA NA
"4101" NA NA NA
"4102" NA NA NA
"4103" NA NA NA
"4104" NA NA NA
"4105" NA NA NA
"4106" NA NA NA
"4107" NA NA NA
"4108" NA NA NA
"4109" NA NA NA
"4110" NA NA NA
"4111" NA NA NA
"4112" NA NA NA
"4113" NA NA NA
"4114" NA NA NA
"4115" NA NA NA
"4116" NA NA NA
"4117" NA NA NA
"4118" NA NA NA
"4119" NA NA NA
"4120" NA NA NA
"4121" NA NA NA
"4122" NA NA NA
"4123" NA NA NA
"4124" NA NA NA
"4125" NA NA NA
"4126" NA NA NA
"4127" NA NA NA
"4128" NA NA NA
"4129" NA NA NA
"4130" NA NA NA
"4131" NA NA NA
"4132" NA NA NA
"4133" NA NA NA
"4134" NA NA NA
"4135" NA NA NA
"4136" NA NA NA
"4137" NA NA NA
"4138" NA NA NA
"4139" NA NA NA
"4140" NA NA NA
"4141" NA NA NA
"4142" NA NA NA
"4143" NA NA NA
"4144" NA NA NA
"4145" NA NA NA
"4146" NA NA NA
"4147" NA NA NA
"4148" NA NA NA
"4149" NA NA NA
"4150" NA NA NA
"4151" NA NA NA
"4152" NA NA NA
"4153" NA NA NA
"4154" NA NA NA
"4155" NA NA NA
"4156" NA NA NA
"4157" NA NA NA
"4158" NA NA NA
"4159" NA NA NA
"4160" NA NA NA
"4161" NA NA NA
"4162" NA NA NA
"4163" NA NA NA
"4164" NA NA NA
"4165" NA NA NA
"4166" NA NA NA
"4167" NA NA NA
"4168" NA NA NA
"4169" NA NA NA
"4170" NA NA NA
"4171" NA NA NA
"4172" NA NA NA
"4173" NA NA NA
"4174" NA NA NA
"4175" NA NA NA
"4176" NA NA NA
"4177" NA NA NA
"4178" NA NA NA
"4179" NA NA NA
"4180" NA NA NA
"4181" NA NA NA
"4182" NA NA NA
"4183" NA NA NA
"4184" NA NA NA
"4185" NA NA NA
"4186" NA NA NA
"4187" NA NA NA
"4188" NA NA NA
"4189" NA NA NA
"4190" NA NA NA
"4191" NA NA NA
"4192" NA NA NA
"4193" NA NA NA
"4194" NA NA NA
"4195" NA NA NA
"4196" NA NA NA
"4197" NA NA NA
"4198" NA NA NA
"4199" NA NA NA
"4200" NA NA NA
"4201" NA NA NA
"4202" NA NA NA
"4203" NA NA NA
"4204" NA NA NA
"4205" NA NA NA
"4206" NA NA NA
"4207" NA NA NA
"4208" NA NA NA
"4209" NA NA NA
"4210" NA NA NA
"4211" NA NA NA
"4212" NA NA NA
"4213" NA NA NA
"4214" NA NA NA
"4215" NA NA NA
"4216" NA NA NA
"4217" NA NA NA
"4218" NA NA NA
"4219" NA NA NA
"4220" NA NA NA
"4221" NA NA NA
"4222" NA NA NA
"4223" NA NA NA
"4224" NA NA NA
"4225" NA NA NA
"4226" NA NA NA
"4227" NA NA NA
"4228" NA NA NA
"4229" NA NA NA
"4230" NA NA NA
"4231" NA NA NA
"4232" NA NA NA
"4233" NA NA NA
"4234" NA NA NA
"4235" NA NA NA
"4236" NA NA NA
"4237" NA NA NA
"4238" NA NA NA
"4239" NA NA NA
"4240" NA NA NA
"4241" NA NA NA
"4242" NA NA NA
"4243" NA NA NA
"4244" NA NA NA
"4245" NA NA NA
"4246" NA NA NA
"4247" NA NA NA
"4248" NA NA NA
"4249" NA NA NA
"4250" NA NA NA
"4251" NA NA NA
"4252" NA NA NA
"4253" NA NA NA
"4254" NA NA NA
"4255" NA NA NA
"4256" NA NA NA
"4257" NA NA NA
"4258" NA NA NA
"4259" NA NA NA
"4260" NA NA NA
"4261" NA NA NA
"4262" NA NA NA
"4263" NA NA NA
"4264" NA NA NA
"4265" NA NA NA
"4266" NA NA NA
"4267" NA NA NA
"4268" NA NA NA
"4269" NA NA NA
"4270" NA NA NA
"4271" NA NA NA
"4272" NA NA NA
"4273" NA NA NA
"4274" NA NA NA
"4275" NA NA NA
"4276" NA NA NA
"4277" NA NA NA
"4278" NA NA NA
"4279" NA NA NA
"4280" NA NA NA
"4281" NA NA NA
"4282" NA NA NA
"4283" NA NA NA
"4284" NA NA NA
"4285" NA NA NA
"4286" NA NA NA
"4287" NA NA NA
"4288" NA NA NA
"4289" NA NA NA
"4290" NA NA NA
"4291" NA NA NA
"4292" NA NA NA
"4293" NA NA NA
"4294" NA NA NA
"4295" NA NA NA
"4296" NA NA NA
"4297" NA NA NA
"4298" NA NA NA
"4299" NA NA NA
"4300" NA NA NA
"4301" NA NA NA
"4302" NA NA NA
"4303" NA NA NA
"4304" NA NA NA
"4305" NA NA NA
"4306" NA NA NA
"4307" NA NA NA
"4308" NA NA NA
"4309" NA NA NA
"4310" NA NA NA
"4311" NA NA NA
"4312" NA NA NA
"4313" NA NA NA
"4314" NA NA NA
"4315" NA NA NA
"4316" NA NA NA
"4317" NA NA NA
"4318" NA NA NA
"4319" NA NA NA
"4320" NA NA NA
"4321" NA NA NA
"4322" NA NA NA
"4323" NA NA NA
"4324" NA NA NA
"4325" NA NA NA
"4326" NA NA NA
"4327" NA NA NA
"4328" NA NA NA
"4329" NA NA NA
"4330" NA NA NA
"4331" NA NA NA
"4332" NA NA NA
"4333" NA NA NA
"4334" NA NA NA
"4335" NA NA NA
"4336" NA NA NA
"4337" NA NA NA
"4338" NA NA NA
"4339" NA NA NA
"4340" NA NA NA
"4341" NA NA NA
"4342" NA NA NA
"4343" NA NA NA
"4344" NA NA NA
"4345" NA NA NA
"4346" NA NA NA
"4347" NA NA NA
"4348" NA NA NA
"4349" NA NA NA
"4350" NA NA NA
"4351" NA NA NA
"4352" NA NA NA
"4353" NA NA NA
"4354" NA NA NA
"4355" NA NA NA
"4356" NA NA NA
"4357" NA NA NA
"4358" NA NA NA
"4359" NA NA NA
"4360" NA NA NA
"4361" NA NA NA
"4362" NA NA NA
"4363" NA NA NA
"4364" NA NA NA
"4365" NA NA NA
"4366" NA NA NA
"4367" NA NA NA
"4368" NA NA NA
"4369" NA NA NA
"4370" NA NA NA
"4371" NA NA NA
"4372" NA NA NA
"4373" NA NA NA
"4374" NA NA NA
"4375" NA NA NA
"4376" NA NA NA
"4377" NA NA NA
"4378" NA NA NA
"4379" NA NA NA
"4380" NA NA NA
"4381" NA NA NA
"4382" NA NA NA
"4383" NA NA NA
"4384" NA NA NA
"4385" NA NA NA
"4386" NA NA NA
"4387" NA NA NA
"4388" NA NA NA
"4389" NA NA NA
"4390" NA NA NA
"4391" NA NA NA
"4392" NA NA NA
"4393" NA NA NA
"4394" NA NA NA
"4395" NA NA NA
"4396" NA NA NA
"4397" NA NA NA
"4398" NA NA NA
"4399" NA NA NA
"4400" NA NA NA
"4401" NA NA NA
"4402" NA NA NA
"4403" NA NA NA
"4404" NA NA NA
"4405" NA NA NA
"4406" NA NA NA
"4407" NA NA NA
"4408" NA NA NA
"4409" NA NA NA
"4410" NA NA NA
"4411" NA NA NA
"4412" NA NA NA
"4413" NA NA NA
"4414" NA NA NA
"4415" NA NA NA
"4416" NA NA NA
"4417" NA NA NA
"4418" NA NA NA
"4419" NA NA NA
"4420" NA NA NA
"4421" NA NA NA
"4422" NA NA NA
"4423" NA NA NA
"4424" NA NA NA
"4425" NA NA NA
"4426" NA NA NA
"4427" NA NA NA
"4428" NA NA NA
"4429" NA NA NA
"4430" NA NA NA
"4431" NA NA NA
"4432" NA NA NA
"4433" NA NA NA
"4434" NA NA NA
"4435" NA NA NA
"4436" NA NA NA
"4437" NA NA NA
"4438" NA NA NA
"4439" NA NA NA
"4440" NA NA NA
"4441" NA NA NA
"4442" NA NA NA
"4443" NA NA NA
"4444" NA NA NA
"4445" NA NA NA
"4446" NA NA NA
"4447" NA NA NA
"4448" NA NA NA
"4449" NA NA NA
"4450" NA NA NA
"4451" NA NA NA
"4452" NA NA NA
"4453" NA NA NA
"4454" NA NA NA
"4455" NA NA NA
"4456" NA NA NA
"4457" NA NA NA
"4458" NA NA NA
"4459" NA NA NA
"4460" NA NA NA
"4461" NA NA NA
"4462" NA NA NA
"4463" NA NA NA
"4464" NA NA NA
"4465" NA NA NA
"4466" NA NA NA
"4467" NA NA NA
"4468" NA NA NA
"4469" NA NA NA
"4470" NA NA NA
"4471" NA NA NA
"4472" NA NA NA
"4473" NA NA NA
"4474" NA NA NA
"4475" NA NA NA
"4476" NA NA NA
"4477" NA NA NA
"4478" NA NA NA
"4479" NA NA NA
"4480" NA NA NA
"4481" NA NA NA
"4482" NA NA NA
"4483" NA NA NA
"4484" NA NA NA
"4485" NA NA NA
"4486" NA NA NA
"4487" NA NA NA
"4488" NA NA NA
"4489" NA NA NA
"4490" NA NA NA
"4491" NA NA NA
"4492" NA NA NA
"4493" NA NA NA
"4494" NA NA NA
"4495" NA NA NA
"4496" NA NA NA
"4497" NA NA NA
"4498" NA NA NA
"4499" NA NA NA
"4500" NA NA NA
"4501" NA NA NA
"4502" NA NA NA
"4503" NA NA NA
"4504" NA NA NA
"4505" NA NA NA
"4506" NA NA NA
"4507" NA NA NA
"4508" NA NA NA
"4509" NA NA NA
"4510" NA NA NA
"4511" NA NA NA
"4512" NA NA NA
"4513" NA NA NA
"4514" NA NA NA
"4515" NA NA NA
"4516" NA NA NA
"4517" NA NA NA
"4518" NA NA NA
"4519" NA NA NA
"4520" NA NA NA
"4521" NA NA NA
"4522" NA NA NA
"4523" NA NA NA
"4524" NA NA NA
"4525" NA NA NA
"4526" NA NA NA
"4527" NA NA NA
"4528" NA NA NA
"4529" NA NA NA
"4530" NA NA NA
"4531" NA NA NA
"4532" NA NA NA
"4533" NA NA NA
"4534" NA NA NA
"4535" NA NA NA
"4536" NA NA NA
"4537" NA NA NA
"4538" NA NA NA
"4539" NA NA NA
"4540" NA NA NA
"4541" NA NA NA
"4542" NA NA NA
"4543" NA NA NA
"4544" NA NA NA
"4545" NA NA NA
"4546" NA NA NA
"4547" NA NA NA
"4548" NA NA NA
"4549" NA NA NA
"4550" NA NA NA
"4551" NA NA NA
"4552" NA NA NA
"4553" NA NA NA
"4554" NA NA NA
"4555" NA NA NA
"4556" NA NA NA
"4557" NA NA NA
"4558" NA NA NA
"4559" NA NA NA
"4560" NA NA NA
"4561" NA NA NA
"4562" NA NA NA
"4563" NA NA NA
"4564" NA NA NA
"4565" NA NA NA
"4566" NA NA NA
"4567" NA NA NA
"4568" NA NA NA
"4569" NA NA NA
"4570" NA NA NA
"4571" NA NA NA
"4572" NA NA NA
"4573" NA NA NA
"4574" NA NA NA
"4575" NA NA NA
"4576" NA NA NA
"4577" NA NA NA
"4578" NA NA NA
"4579" NA NA NA
"4580" NA NA NA
"4581" NA NA NA
"4582" NA NA NA
"4583" NA NA NA
"4584" NA NA NA
"4585" NA NA NA
"4586" NA NA NA
"4587" NA NA NA
"4588" NA NA NA
"4589" NA NA NA
"4590" NA NA NA
"4591" NA NA NA
"4592" NA NA NA
"4593" NA NA NA
"4594" NA NA NA
"4595" NA NA NA
"4596" NA NA NA
"4597" NA NA NA
"4598" NA NA NA
"4599" NA NA NA
"4600" NA NA NA
"4601" NA NA NA
"4602" NA NA NA
"4603" NA NA NA
"4604" NA NA NA
"4605" NA NA NA
"4606" NA NA NA
"4607" NA NA NA
"4608" NA NA NA
"4609" NA NA NA
"4610" NA NA NA
"4611" NA NA NA
"4612" NA NA NA
"4613" NA NA NA
"4614" NA NA NA
"4615" NA NA NA
"4616" NA NA NA
"4617" NA NA NA
"4618" NA NA NA
"4619" NA NA NA
"4620" NA NA NA
"4621" NA NA NA
"4622" NA NA NA
"4623" NA NA NA
"4624" NA NA NA
"4625" NA NA NA
"4626" NA NA NA
"4627" NA NA NA
"4628" NA NA NA
"4629" NA NA NA
"4630" NA NA NA
"4631" NA NA NA
"4632" NA NA NA
"4633" NA NA NA
"4634" NA NA NA
"4635" NA NA NA
"4636" NA NA NA
"4637" NA NA NA
"4638" NA NA NA
"4639" NA NA NA
"4640" NA NA NA
"4641" NA NA NA
"4642" NA NA NA
"4643" NA NA NA
"4644" NA NA NA
"4645" NA NA NA
"4646" NA NA NA
"4647" NA NA NA
"4648" NA NA NA
"4649" NA NA NA
"4650" NA NA NA
"4651" NA NA NA
"4652" NA NA NA
"4653" NA NA NA
"4654" NA NA NA
"4655" NA NA NA
"4656" NA NA NA
"4657" NA NA NA
"4658" NA NA NA
"4659" NA NA NA
"4660" NA NA NA
"4661" NA NA NA
"4662" NA NA NA
"4663" NA NA NA
"4664" NA NA NA
"4665" NA NA NA
"4666" NA NA NA
"4667" NA NA NA
"4668" NA NA NA
"4669" NA NA NA
"4670" NA NA NA
"4671" NA NA NA
"4672" NA NA NA
"4673" NA NA NA
"4674" NA NA NA
"4675" NA NA NA
"4676" NA NA NA
"4677" NA NA NA
"4678" NA NA NA
"4679" NA NA NA
"4680" NA NA NA
"4681" NA NA NA
"4682" NA NA NA
"4683" NA NA NA
"4684" NA NA NA
"4685" NA NA NA
"4686" NA NA NA
"4687" NA NA NA
"4688" NA NA NA
"4689" NA NA NA
"4690" NA NA NA
"4691" NA NA NA
"4692" NA NA NA
"4693" NA NA NA
"4694" NA NA NA
"4695" NA NA NA
"4696" NA NA NA
"4697" NA NA NA
"4698" NA NA NA
"4699" NA NA NA
"4700" NA NA NA
"4701" NA NA NA
"4702" NA NA NA
"4703" NA NA NA
"4704" NA NA NA
"4705" NA NA NA
"4706" NA NA NA
"4707" NA NA NA
"4708" NA NA NA
"4709" NA NA NA
"4710" NA NA NA
"4711" NA NA NA
"4712" NA NA NA
"4713" NA NA NA
"4714" NA NA NA
"4715" NA NA NA
"4716" NA NA NA
"4717" NA NA NA
"4718" NA NA NA
"4719" NA NA NA
"4720" NA NA NA
"4721" NA NA NA
"4722" NA NA NA
"4723" NA NA NA
"4724" NA NA NA
"4725" NA NA NA
"4726" NA NA NA
"4727" NA NA NA
"4728" NA NA NA
"4729" NA NA NA
"4730" NA NA NA
"4731" NA NA NA
"4732" NA NA NA
"4733" NA NA NA
"4734" NA NA NA
"4735" NA NA NA
"4736" NA NA NA
"4737" NA NA NA
"4738" NA NA NA
"4739" NA NA NA
"4740" NA NA NA
"4741" NA NA NA
"4742" NA NA NA
"4743" NA NA NA
"4744" NA NA NA
"4745" NA NA NA
"4746" NA NA NA
"4747" NA NA NA
"4748" NA NA NA
"4749" NA NA NA
"4750" NA NA NA
"4751" NA NA NA
"4752" NA NA NA
"4753" NA NA NA
"4754" NA NA NA
"4755" NA NA NA
"4756" NA NA NA
"4757" NA NA NA
"4758" NA NA NA
"4759" NA NA NA
"4760" NA NA NA
"4761" NA NA NA
"4762" NA NA NA
"4763" NA NA NA
"4764" NA NA NA
"4765" NA NA NA
"4766" NA NA NA
"4767" NA NA NA
"4768" NA NA NA
"4769" NA NA NA
"4770" NA NA NA
"4771" NA NA NA
"4772" NA NA NA
"4773" NA NA NA
"4774" NA NA NA
"4775" NA NA NA
"4776" NA NA NA
"4777" NA NA NA
"4778" NA NA NA
"4779" NA NA NA
"4780" NA NA NA
"4781" NA NA NA
"4782" NA NA NA
"4783" NA NA NA
"4784" NA NA NA
"4785" NA NA NA
"4786" NA NA NA
"4787" NA NA NA
"4788" NA NA NA
"4789" NA NA NA
"4790" NA NA NA
"4791" NA NA NA
"4792" NA NA NA
"4793" NA NA NA
"4794" NA NA NA
"4795" NA NA NA
"4796" NA NA NA
"4797" NA NA NA
"4798" NA NA NA
"4799" NA NA NA
"4800" NA NA NA
"4801" NA NA NA
"4802" NA NA NA
"4803" NA NA NA
"4804" NA NA NA
"4805" NA NA NA
"4806" NA NA NA
"4807" NA NA NA
"4808" NA NA NA
"4809" NA NA NA
"4810" NA NA NA
"4811" NA NA NA
"4812" NA NA NA
"4813" NA NA NA
"4814" NA NA NA
"4815" NA NA NA
"4816" NA NA NA
"4817" NA NA NA
"4818" NA NA NA
"4819" NA NA NA
"4820" NA NA NA
"4821" NA NA NA
"4822" NA NA NA
"4823" NA NA NA
"4824" NA NA NA
"4825" NA NA NA
"4826" NA NA NA
"4827" NA NA NA
"4828" NA NA NA
"4829" NA NA NA
"4830" NA NA NA
"4831" NA NA NA
"4832" NA NA NA
"4833" NA NA NA
"4834" NA NA NA
"4835" NA NA NA
"4836" NA NA NA
"4837" NA NA NA
"4838" NA NA NA
"4839" NA NA NA
"4840" NA NA NA
"4841" NA NA NA
"4842" NA NA NA
"4843" NA NA NA
"4844" NA NA NA
"4845" NA NA NA
"4846" NA NA NA
"4847" NA NA NA
"4848" NA NA NA
"4849" NA NA NA
"4850" NA NA NA
"4851" NA NA NA
"4852" NA NA NA
"4853" NA NA NA
"4854" NA NA NA
"4855" NA NA NA
"4856" NA NA NA
"4857" NA NA NA
"4858" NA NA NA
"4859" NA NA NA
"4860" NA NA NA
"4861" NA NA NA
"4862" NA NA NA
"4863" NA NA NA
"4864" NA NA NA
"4865" NA NA NA
"4866" NA NA NA
"4867" NA NA NA
"4868" NA NA NA
"4869" NA NA NA
"4870" NA NA NA
"4871" NA NA NA
"4872" NA NA NA
"4873" NA NA NA
"4874" NA NA NA
"4875" NA NA NA
"4876" NA NA NA
"4877" NA NA NA
"4878" NA NA NA
"4879" NA NA NA
"4880" NA NA NA
"4881" NA NA NA
"4882" NA NA NA
"4883" NA NA NA
"4884" NA NA NA
"4885" NA NA NA
"4886" NA NA NA
"4887" NA NA NA
"4888" NA NA NA
"4889" NA NA NA
"4890" NA NA NA
"4891" NA NA NA
"4892" NA NA NA
"4893" NA NA NA
"4894" NA NA NA
"4895" NA NA NA
"4896" NA NA NA
"4897" NA NA NA
"4898" NA NA NA
"4899" NA NA NA
"4900" NA NA NA
"4901" NA NA NA
"4902" NA NA NA
"4903" NA NA NA
"4904" NA NA NA
"4905" NA NA NA
"4906" NA NA NA
"4907" NA NA NA
"4908" NA NA NA
"4909" NA NA NA
"4910" NA NA NA
"4911" NA NA NA
"4912" NA NA NA
"4913" NA NA NA
"4914" NA NA NA
"4915" NA NA NA
"4916" NA NA NA
"4917" NA NA NA
"4918" NA NA NA
"4919" NA NA NA
"4920" NA NA NA
"4921" NA NA NA
"4922" NA NA NA
"4923" NA NA NA
"4924" NA NA NA
"4925" NA NA NA
"4926" NA NA NA
"4927" NA NA NA
"4928" NA NA NA
"4929" NA NA NA
"4930" NA NA NA
"4931" NA NA NA
"4932" NA NA NA
"4933" NA NA NA
"4934" NA NA NA
"4935" NA NA NA
"4936" NA NA NA
"4937" NA NA NA
"4938" NA NA NA
"4939" NA NA NA
"4940" NA NA NA
"4941" NA NA NA
"4942" NA NA NA
"4943" NA NA NA
"4944" NA NA NA
"4945" NA NA NA
"4946" NA NA NA
"4947" NA NA NA
"4948" NA NA NA
"4949" NA NA NA
"4950" NA NA NA
"4951" NA NA NA
"4952" NA NA NA
"4953" NA NA NA
"4954" NA NA NA
"4955" NA NA NA
"4956" NA NA NA
"4957" NA NA NA
"4958" NA NA NA
"4959" NA NA NA
"4960" NA NA NA
"4961" NA NA NA
"4962" NA NA NA
"4963" NA NA NA
"4964" NA NA NA
"4965" NA NA NA
"4966" NA NA NA
"4967" NA NA NA
"4968" NA NA NA
"4969" NA NA NA
"4970" NA NA NA
"4971" NA NA NA
"4972" NA NA NA
"4973" NA NA NA
"4974" NA NA NA
"4975" NA NA NA
"4976" NA NA NA
"4977" NA NA NA
"4978" NA NA NA
"4979" NA NA NA
"4980" NA NA NA
"4981" NA NA NA
"4982" NA NA NA
"4983" NA NA NA
"4984" NA NA NA
"4985" NA NA NA
"4986" NA NA NA
"4987" NA NA NA
"4988" NA NA NA
"4989" NA NA NA
"4990" NA NA NA
"4991" NA NA NA
"4992" NA NA NA
"4993" NA NA NA
"4994" NA NA NA
"4995" NA NA NA
"4996" NA NA NA
"4997" NA NA NA
"4998" NA NA NA
"4999" NA NA NA
"5000" NA NA NA
"5001" NA NA NA
"5002" NA NA NA
"5003" NA NA NA
"5004" NA NA NA
"5005" NA NA NA
"5006" NA NA NA
"5007" NA NA NA
"5008" NA NA NA
"5009" NA NA NA
"5010" NA NA NA
"5011" NA NA NA
"5012" NA NA NA
"5013" NA NA NA
"5014" NA NA NA
"5015" NA NA NA
"5016" NA NA NA
"5017" NA NA NA
"5018" NA NA NA
"5019" NA NA NA
"5020" NA NA NA
"5021" NA NA NA
"5022" NA NA NA
"5023" NA NA NA
"5024" NA NA NA
"5025" NA NA NA
"5026" NA NA NA
"5027" NA NA NA
"5028" NA NA NA
"5029" NA NA NA
"5030" NA NA NA
"5031" NA NA NA
"5032" NA NA NA
"5033" NA NA NA
"5034" NA NA NA
"5035" NA NA NA
"5036" NA NA NA
"5037" NA NA NA
"5038" NA NA NA
"5039" NA NA NA
"5040" NA NA NA
"5041" NA NA NA
"5042" NA NA NA
"5043" NA NA NA
"5044" NA NA NA
"5045" NA NA NA
"5046" NA NA NA
"5047" NA NA NA
"5048" NA NA NA
"5049" NA NA NA
"5050" NA NA NA
"5051" NA NA NA
"5052" NA NA NA
"5053" NA NA NA
"5054" NA NA NA
"5055" NA NA NA
"5056" NA NA NA
"5057" NA NA NA
"5058" NA NA NA
"5059" NA NA NA
"5060" NA NA NA
"5061" NA NA NA
"5062" NA NA NA
"5063" NA NA NA
"5064" NA NA NA
"5065" NA NA NA
"5066" NA NA NA
"5067" NA NA NA
"5068" NA NA NA
"5069" NA NA NA
"5070" NA NA NA
"5071" NA NA NA
"5072" NA NA NA
"5073" NA NA NA
"5074" NA NA NA
"5075" NA NA NA
"5076" NA NA NA
"5077" NA NA NA
"5078" NA NA NA
"5079" NA NA NA
"5080" NA NA NA
"5081" NA NA NA
"5082" NA NA NA
"5083" NA NA NA
"5084" NA NA NA
"5085" NA NA NA
"5086" NA NA NA
"5087" NA NA NA
"5088" NA NA NA
"5089" NA NA NA
"5090" NA NA NA
"5091" NA NA NA
"5092" NA NA NA
"5093" NA NA NA
"5094" NA NA NA
"5095" NA NA NA
"5096" NA NA NA
"5097" NA NA NA
"5098" NA NA NA
"5099" NA NA NA
"5100" NA NA NA
"5101" NA NA NA
"5102" NA NA NA
"5103" NA NA NA
"5104" NA NA NA
"5105" NA NA NA
"5106" NA NA NA
"5107" NA NA NA
"5108" NA NA NA
"5109" NA NA NA
"5110" NA NA NA
"5111" NA NA NA
"5112" NA NA NA
"5113" NA NA NA
"5114" NA NA NA
"5115" NA NA NA
"5116" NA NA NA
"5117" NA NA NA
"5118" NA NA NA
"5119" NA NA NA
"5120" NA NA NA
"5121" NA NA NA
"5122" NA NA NA
"5123" NA NA NA
"5124" NA NA NA
"5125" NA NA NA
"5126" NA NA NA
"5127" NA NA NA
"5128" NA NA NA
"5129" NA NA NA
"5130" NA NA NA
"5131" NA NA NA
"5132" NA NA NA
"5133" NA NA NA
"5134" NA NA NA
"5135" NA NA NA
"5136" NA NA NA
"5137" NA NA NA
"5138" NA NA NA
"5139" NA NA NA
"5140" NA NA NA
"5141" NA NA NA
"5142" NA NA NA
"5143" NA NA NA
"5144" NA NA NA
"5145" NA NA NA
"5146" NA NA NA
"5147" NA NA NA
"5148" NA NA NA
"5149" NA NA NA
"5150" NA NA NA
"5151" NA NA NA
"5152" NA NA NA
"5153" NA NA NA
"5154" NA NA NA
"5155" NA NA NA
"5156" NA NA NA
"5157" NA NA NA
"5158" NA NA NA
"5159" NA NA NA
"5160" NA NA NA
"5161" NA NA NA
"5162" NA NA NA
"5163" NA NA NA
"5164" NA NA NA
"5165" NA NA NA
"5166" NA NA NA
"5167" NA NA NA
"5168" NA NA NA
"5169" NA NA NA
"5170" NA NA NA
"5171" NA NA NA
"5172" NA NA NA
"5173" NA NA NA
"5174" NA NA NA
"5175" NA NA NA
"5176" NA NA NA
"5177" NA NA NA
"5178" NA NA NA
"5179" NA NA NA
"5180" NA NA NA
"5181" NA NA NA
"5182" NA NA NA
"5183" NA NA NA
"5184" NA NA NA
"5185" NA NA NA
"5186" NA NA NA
"5187" NA NA NA
"5188" NA NA NA
"5189" NA NA NA
"5190" NA NA NA
"5191" NA NA NA
"5192" NA NA NA
"5193" NA NA NA
"5194" NA NA NA
"5195" NA NA NA
"5196" NA NA NA
"5197" NA NA NA
"5198" NA NA NA
"5199" NA NA NA
"5200" NA NA NA
"5201" NA NA NA
"5202" NA NA NA
"5203" NA NA NA
"5204" NA NA NA
"5205" NA NA NA
"5206" NA NA NA
"5207" NA NA NA
"5208" NA NA NA
"5209" NA NA NA
"5210" NA NA NA
"5211" NA NA NA
"5212" NA NA NA
"5213" NA NA NA
"5214" NA NA NA
"5215" NA NA NA
"5216" NA NA NA
"5217" NA NA NA
"5218" NA NA NA
"5219" NA NA NA
"5220" NA NA NA
"5221" NA NA NA
"5222" NA NA NA
"5223" NA NA NA
"5224" NA NA NA
"5225" NA NA NA
"5226" NA NA NA
"5227" NA NA NA
"5228" NA NA NA
"5229" NA NA NA
"5230" NA NA NA
"5231" NA NA NA
"5232" NA NA NA
"5233" NA NA NA
"5234" NA NA NA
"5235" NA NA NA
"5236" NA NA NA
"5237" NA NA NA
"5238" NA NA NA
"5239" NA NA NA
"5240" NA NA NA
"5241" NA NA NA
"5242" NA NA NA
"5243" NA NA NA
"5244" NA NA NA
"5245" NA NA NA
"5246" NA NA NA
"5247" NA NA NA
"5248" NA NA NA
"5249" NA NA NA
"5250" NA NA NA
"5251" NA NA NA
"5252" NA NA NA
"5253" NA NA NA
"5254" NA NA NA
"5255" NA NA NA
"5256" NA NA NA
"5257" NA NA NA
"5258" NA NA NA
"5259" NA NA NA
"5260" NA NA NA
"5261" NA NA NA
"5262" NA NA NA
"5263" NA NA NA
"5264" NA NA NA
"5265" NA NA NA
"5266" NA NA NA
"5267" NA NA NA
"5268" NA NA NA
"5269" NA NA NA
"5270" NA NA NA
"5271" NA NA NA
"5272" NA NA NA
"5273" NA NA NA
"5274" NA NA NA
"5275" NA NA NA
"5276" NA NA NA
"5277" NA NA NA
"5278" NA NA NA
"5279" NA NA NA
"5280" NA NA NA
"5281" NA NA NA
"5282" NA NA NA
"5283" NA NA NA
"5284" NA NA NA
"5285" NA NA NA
"5286" NA NA NA
"5287" NA NA NA
"5288" NA NA NA
"5289" NA NA NA
"5290" NA NA NA
"5291" NA NA NA
"5292" NA NA NA
"5293" NA NA NA
"5294" NA NA NA
"5295" NA NA NA
"5296" NA NA NA
"5297" NA NA NA
"5298" NA NA NA
"5299" NA NA NA
"5300" NA NA NA
"5301" NA NA NA
"5302" NA NA NA
"5303" NA NA NA
"5304" NA NA NA
"5305" NA NA NA
"5306" NA NA NA
"5307" NA NA NA
"5308" NA NA NA
"5309" NA NA NA
"5310" NA NA NA
"5311" NA NA NA
"5312" NA NA NA
"5313" NA NA NA
"5314" NA NA NA
"5315" NA NA NA
"5316" NA NA NA
"5317" NA NA NA
"5318" NA NA NA
"5319" NA NA NA
"5320" NA NA NA
"5321" NA NA NA
"5322" NA NA NA
"5323" NA NA NA
"5324" NA NA NA
"5325" NA NA NA
"5326" NA NA NA
"5327" NA NA NA
"5328" NA NA NA
"5329" NA NA NA
"5330" NA NA NA
"5331" NA NA NA
"5332" NA NA NA
"5333" NA NA NA
"5334" NA NA NA
"5335" NA NA NA
"5336" NA NA NA
"5337" NA NA NA
"5338" NA NA NA
"5339" NA NA NA
"5340" NA NA NA
"5341" NA NA NA
"5342" NA NA NA
"5343" NA NA NA
"5344" NA NA NA
"5345" NA NA NA
"5346" NA NA NA
"5347" NA NA NA
"5348" NA NA NA
"5349" NA NA NA
"5350" NA NA NA
"5351" NA NA NA
"5352" NA NA NA
"5353" NA NA NA
"5354" NA NA NA
"5355" NA NA NA
"5356" NA NA NA
"5357" NA NA NA
"5358" NA NA NA
"5359" NA NA NA
"5360" NA NA NA
"5361" NA NA NA
"5362" NA NA NA
"5363" NA NA NA
"5364" NA NA NA
"5365" NA NA NA
"5366" NA NA NA
"5367" NA NA NA
"5368" NA NA NA
"5369" NA NA NA
"5370" NA NA NA
"5371" NA NA NA
"5372" NA NA NA
"5373" NA NA NA
"5374" NA NA NA
"5375" NA NA NA
"5376" NA NA NA
"5377" NA NA NA
"5378" NA NA NA
"5379" NA NA NA
"5380" NA NA NA
"5381" NA NA NA
"5382" NA NA NA
"5383" NA NA NA
"5384" NA NA NA
"5385" NA NA NA
"5386" NA NA NA
"5387" NA NA NA
"5388" NA NA NA
"5389" NA NA NA
"5390" NA NA NA
"5391" NA NA NA
"5392" NA NA NA
"5393" NA NA NA
"5394" NA NA NA
"5395" NA NA NA
"5396" NA NA NA
"5397" NA NA NA
"5398" NA NA NA
"5399" NA NA NA
"5400" NA NA NA
"5401" NA NA NA
"5402" NA NA NA
"5403" NA NA NA
"5404" NA NA NA
"5405" NA NA NA
"5406" NA NA NA
"5407" NA NA NA
"5408" NA NA NA
"5409" NA NA NA
"5410" NA NA NA
"5411" NA NA NA
"5412" NA NA NA
"5413" NA NA NA
"5414" NA NA NA
"5415" NA NA NA
"5416" NA NA NA
"5417" NA NA NA
"5418" NA NA NA
"5419" NA NA NA
"5420" NA NA NA
"5421" NA NA NA
"5422" NA NA NA
"5423" NA NA NA
"5424" NA NA NA
"5425" NA NA NA
"5426" NA NA NA
"5427" NA NA NA
"5428" NA NA NA
"5429" NA NA NA
"5430" NA NA NA
"5431" NA NA NA
"5432" NA NA NA
"5433" NA NA NA
"5434" NA NA NA
"5435" NA NA NA
"5436" NA NA NA
"5437" NA NA NA
"5438" NA NA NA
"5439" NA NA NA
"5440" NA NA NA
"5441" NA NA NA
"5442" NA NA NA
"5443" NA NA NA
"5444" NA NA NA
"5445" NA NA NA
"5446" NA NA NA
"5447" NA NA NA
"5448" NA NA NA
"5449" NA NA NA
"5450" NA NA NA
"5451" NA NA NA
"5452" NA NA NA
"5453" NA NA NA
"5454" NA NA NA
"5455" NA NA NA
"5456" NA NA NA
"5457" NA NA NA
"5458" NA NA NA
"5459" NA NA NA
"5460" NA NA NA
"5461" NA NA NA
"5462" NA NA NA
"5463" NA NA NA
"5464" NA NA NA
"5465" NA NA NA
"5466" NA NA NA
"5467" NA NA NA
"5468" NA NA NA
"5469" NA NA NA
"5470" NA NA NA
"5471" NA NA NA
"5472" NA NA NA
"5473" NA NA NA
"5474" NA NA NA
"5475" NA NA NA
"5476" NA NA NA
"5477" NA NA NA
"5478" NA NA NA
"5479" NA NA NA
"5480" NA NA NA
"5481" NA NA NA
"5482" NA NA NA
"5483" NA NA NA
"5484" NA NA NA
"5485" NA NA NA
"5486" NA NA NA
"5487" NA NA NA
"5488" NA NA NA
"5489" NA NA NA
"5490" NA NA NA
"5491" NA NA NA
"5492" NA NA NA
"5493" NA NA NA
"5494" NA NA NA
"5495" NA NA NA
"5496" NA NA NA
"5497" NA NA NA
"5498" NA NA NA
"5499" NA NA NA
"5500" NA NA NA
"5501" NA NA NA
"5502" NA NA NA
"5503" NA NA NA
"5504" NA NA NA
"5505" NA NA NA
"5506" NA NA NA
"5507" NA NA NA
"5508" NA NA NA
"5509" NA NA NA
"5510" NA NA NA
"5511" NA NA NA
"5512" NA NA NA
"5513" NA NA NA
"5514" NA NA NA
"5515" NA NA NA
"5516" NA NA NA
"5517" NA NA NA
"5518" NA NA NA
"5519" NA NA NA
"5520" NA NA NA
"5521" NA NA NA
"5522" NA NA NA
"5523" NA NA NA
"5524" NA NA NA
"5525" NA NA NA
"5526" NA NA NA
"5527" NA NA NA
"5528" NA NA NA
"5529" NA NA NA
"5530" NA NA NA
"5531" NA NA NA
"5532" NA NA NA
"5533" NA NA NA
"5534" NA NA NA
"5535" NA NA NA
"5536" NA NA NA
"5537" NA NA NA
"5538" NA NA NA
"5539" NA NA NA
"5540" NA NA NA
"5541" NA NA NA
"5542" NA NA NA
"5543" NA NA NA
"5544" NA NA NA
"5545" NA NA NA
"5546" NA NA NA
"5547" NA NA NA
"5548" NA NA NA
"5549" NA NA NA
"5550" NA NA NA
"5551" NA NA NA
"5552" NA NA NA
"5553" NA NA NA
"5554" NA NA NA
"5555" NA NA NA
"5556" NA NA NA
"5557" NA NA NA
"5558" NA NA NA
"5559" NA NA NA
"5560" NA NA NA
"5561" NA NA NA
"5562" NA NA NA
"5563" NA NA NA
"5564" NA NA NA
"5565" NA NA NA
"5566" NA NA NA
"5567" NA NA NA
"5568" NA NA NA
"5569" NA NA NA
"5570" NA NA NA
"5571" NA NA NA
"5572" NA NA NA
"5573" NA NA NA
"5574" NA NA NA
"5575" NA NA NA
"5576" NA NA NA
"5577" NA NA NA
"5578" NA NA NA
"5579" NA NA NA
"5580" NA NA NA
"5581" NA NA NA
"5582" NA NA NA
"5583" NA NA NA
"5584" NA NA NA
"5585" NA NA NA
"5586" NA NA NA
"5587" NA NA NA
"5588" NA NA NA
"5589" NA NA NA
"5590" NA NA NA
"5591" NA NA NA
"5592" NA NA NA
"5593" NA NA NA
"5594" NA NA NA
"5595" NA NA NA
"5596" NA NA NA
"5597" NA NA NA
"5598" NA NA NA
"5599" NA NA NA
"5600" NA NA NA
"5601" NA NA NA
"5602" NA NA NA
"5603" NA NA NA
"5604" NA NA NA
"5605" NA NA NA
"5606" NA NA NA
"5607" NA NA NA
"5608" NA NA NA
"5609" NA NA NA
"5610" NA NA NA
"5611" NA NA NA
"5612" NA NA NA
"5613" NA NA NA
"5614" NA NA NA
"5615" NA NA NA
"5616" NA NA NA
"5617" NA NA NA
"5618" NA NA NA
"5619" NA NA NA
"5620" NA NA NA
"5621" NA NA NA
"5622" NA NA NA
"5623" NA NA NA
"5624" NA NA NA
"5625" NA NA NA
"5626" NA NA NA
"5627" NA NA NA
"5628" NA NA NA
"5629" NA NA NA
"5630" NA NA NA
"5631" NA NA NA
"5632" NA NA NA
"5633" NA NA NA
"5634" NA NA NA
"5635" NA NA NA
"5636" NA NA NA
"5637" NA NA NA
"5638" NA NA NA
"5639" NA NA NA
"5640" NA NA NA
"5641" NA NA NA
"5642" NA NA NA
"5643" NA NA NA
"5644" NA NA NA
"5645" NA NA NA
"5646" NA NA NA
"5647" NA NA NA
"5648" NA NA NA
"5649" NA NA NA
"5650" NA NA NA
"5651" NA NA NA
"5652" NA NA NA
"5653" NA NA NA
"5654" NA NA NA
"5655" NA NA NA
"5656" NA NA NA
"5657" NA NA NA
"5658" NA NA NA
"5659" NA NA NA
"5660" NA NA NA
"5661" NA NA NA
"5662" NA NA NA
"5663" NA NA NA
"5664" NA NA NA
"5665" NA NA NA
"5666" NA NA NA
"5667" NA NA NA
"5668" NA NA NA
"5669" NA NA NA
"5670" NA NA NA
"5671" NA NA NA
"5672" NA NA NA
"5673" NA NA NA
"5674" NA NA NA
"5675" NA NA NA
"5676" NA NA NA
"5677" NA NA NA
"5678" NA NA NA
"5679" NA NA NA
"5680" NA NA NA
"5681" NA NA NA
"5682" NA NA NA
"5683" NA NA NA
"5684" NA NA NA
"5685" NA NA NA
"5686" NA NA NA
"5687" NA NA NA
"5688" NA NA NA
"5689" NA NA NA
"5690" NA NA NA
"5691" NA NA NA
"5692" NA NA NA
"5693" NA NA NA
"5694" NA NA NA
"5695" NA NA NA
"5696" NA NA NA
"5697" NA NA NA
"5698" NA NA NA
"5699" NA NA NA
"5700" NA NA NA
"5701" NA NA NA
"5702" NA NA NA
"5703" NA NA NA
"5704" NA NA NA
"5705" NA NA NA
"5706" NA NA NA
"5707" NA NA NA
"5708" NA NA NA
"5709" NA NA NA
"5710" NA NA NA
"5711" NA NA NA
"5712" NA NA NA
"5713" NA NA NA
"5714" NA NA NA
"5715" NA NA NA
"5716" NA NA NA
"5717" NA NA NA
"5718" NA NA NA
"5719" NA NA NA
"5720" NA NA NA
"5721" NA NA NA
"5722" NA NA NA
"5723" NA NA NA
"5724" NA NA NA
"5725" NA NA NA
"5726" NA NA NA
"5727" NA NA NA
"5728" NA NA NA
"5729" NA NA NA
"5730" NA NA NA
"5731" NA NA NA
"5732" NA NA NA
"5733" NA NA NA
"5734" NA NA NA
"5735" NA NA NA
"5736" NA NA NA
"5737" NA NA NA
"5738" NA NA NA
"5739" NA NA NA
"5740" NA NA NA
"5741" NA NA NA
"5742" NA NA NA
"5743" NA NA NA
"5744" NA NA NA
"5745" NA NA NA
"5746" NA NA NA
"5747" NA NA NA
"5748" NA NA NA
"5749" NA NA NA
"5750" NA NA NA
"5751" NA NA NA
"5752" NA NA NA
"5753" NA NA NA
"5754" NA NA NA
"5755" NA NA NA
"5756" NA NA NA
"5757" NA NA NA
"5758" NA NA NA
"5759" NA NA NA
"5760" NA NA NA
"5761" NA NA NA
"5762" NA NA NA
"5763" NA NA NA
"5764" NA NA NA
"5765" NA NA NA
"5766" NA NA NA
"5767" NA NA NA
"5768" NA NA NA
"5769" NA NA NA
"5770" NA NA NA
"5771" NA NA NA
"5772" NA NA NA
"5773" NA NA NA
"5774" NA NA NA
"5775" NA NA NA
"5776" NA NA NA
"5777" NA NA NA
"5778" NA NA NA
"5779" NA NA NA
"5780" NA NA NA
"5781" NA NA NA
"5782" NA NA NA
"5783" NA NA NA
"5784" NA NA NA
"5785" NA NA NA
"5786" NA NA NA
"5787" NA NA NA
"5788" NA NA NA
"5789" NA NA NA
"5790" NA NA NA
"5791" NA NA NA
"5792" NA NA NA
"5793" NA NA NA
"5794" NA NA NA
"5795" NA NA NA
"5796" NA NA NA
"5797" NA NA NA
"5798" NA NA NA
"5799" NA NA NA
"5800" NA NA NA
"5801" NA NA NA
"5802" NA NA NA
"5803" NA NA NA
"5804" NA NA NA
"5805" NA NA NA
"5806" NA NA NA
"5807" NA NA NA
"5808" NA NA NA
"5809" NA NA NA
"5810" NA NA NA
"5811" NA NA NA
"5812" NA NA NA
"5813" NA NA NA
"5814" NA NA NA
"5815" NA NA NA
"5816" NA NA NA
"5817" NA NA NA
"5818" NA NA NA
"5819" NA NA NA
"5820" NA NA NA
"5821" NA NA NA
"5822" NA NA NA
"5823" NA NA NA
"5824" NA NA NA
"5825" NA NA NA
"5826" NA NA NA
"5827" NA NA NA
"5828" NA NA NA
"5829" NA NA NA
"5830" NA NA NA
"5831" NA NA NA
"5832" NA NA NA
"5833" NA NA NA
"5834" NA NA NA
"5835" NA NA NA
"5836" NA NA NA
"5837" NA NA NA
"5838" NA NA NA
"5839" NA NA NA
"5840" NA NA NA
"5841" NA NA NA
"5842" NA NA NA
"5843" NA NA NA
"5844" NA NA NA
"5845" NA NA NA
"5846" NA NA NA
"5847" NA NA NA
"5848" NA NA NA
"5849" NA NA NA
"5850" NA NA NA
"5851" NA NA NA
"5852" NA NA NA
"5853" NA NA NA
"5854" NA NA NA
"5855" NA NA NA
"5856" NA NA NA
"5857" NA NA NA
"5858" NA NA NA
"5859" NA NA NA
"5860" NA NA NA
"5861" NA NA NA
"5862" NA NA NA
"5863" NA NA NA
"5864" NA NA NA
"5865" NA NA NA
"5866" NA NA NA
"5867" NA NA NA
"5868" NA NA NA
"5869" NA NA NA
"5870" NA NA NA
"5871" NA NA NA
"5872" NA NA NA
"5873" NA NA NA
"5874" NA NA NA
"5875" NA NA NA
"5876" NA NA NA
"5877" NA NA NA
"5878" NA NA NA
"5879" NA NA NA
"5880" NA NA NA
"5881" NA NA NA
"5882" NA NA NA
"5883" NA NA NA
"5884" NA NA NA
"5885" NA NA NA
"5886" NA NA NA
"5887" NA NA NA
"5888" NA NA NA
"5889" NA NA NA
"5890" NA NA NA
"5891" NA NA NA
"5892" NA NA NA
"5893" NA NA NA
"5894" NA NA NA
"5895" NA NA NA
"5896" NA NA NA
"5897" NA NA NA
"5898" NA NA NA
"5899" NA NA NA
"5900" NA NA NA
"5901" NA NA NA
"5902" NA NA NA
"5903" NA NA NA
"5904" NA NA NA
"5905" NA NA NA
"5906" NA NA NA
"5907" NA NA NA
"5908" NA NA NA
"5909" NA NA NA
"5910" NA NA NA
"5911" NA NA NA
"5912" NA NA NA
"5913" NA NA NA
"5914" NA NA NA
"5915" NA NA NA
"5916" NA NA NA
"5917" NA NA NA
"5918" NA NA NA
"5919" NA NA NA
"5920" NA NA NA
"5921" NA NA NA
"5922" NA NA NA
"5923" NA NA NA
"5924" NA NA NA
"5925" NA NA NA
"5926" NA NA NA
"5927" NA NA NA
"5928" NA NA NA
"5929" NA NA NA
"5930" NA NA NA
"5931" NA NA NA
"5932" NA NA NA
"5933" NA NA NA
"5934" NA NA NA
"5935" NA NA NA
"5936" NA NA NA
"5937" NA NA NA
"5938" NA NA NA
"5939" NA NA NA
"5940" NA NA NA
"5941" NA NA NA
"5942" NA NA NA
"5943" NA NA NA
"5944" NA NA NA
"5945" NA NA NA
"5946" NA NA NA
"5947" NA NA NA
"5948" NA NA NA
"5949" NA NA NA
"5950" NA NA NA
"5951" NA NA NA
"5952" NA NA NA
"5953" NA NA NA
"5954" NA NA NA
"5955" NA NA NA
"5956" NA NA NA
"5957" NA NA NA
"5958" NA NA NA
"5959" NA NA NA
"5960" NA NA NA
"5961" NA NA NA
"5962" NA NA NA
"5963" NA NA NA
"5964" NA NA NA
"5965" NA NA NA
"5966" NA NA NA
"5967" NA NA NA
"5968" NA NA NA
"5969" NA NA NA
"5970" NA NA NA
"5971" NA NA NA
"5972" NA NA NA
"5973" NA NA NA
"5974" NA NA NA
"5975" NA NA NA
"5976" NA NA NA
"5977" NA NA NA
"5978" NA NA NA
"5979" NA NA NA
"5980" NA NA NA
"5981" NA NA NA
"5982" NA NA NA
"5983" NA NA NA
"5984" NA NA NA
"5985" NA NA NA
"5986" NA NA NA
"5987" NA NA NA
"5988" NA NA NA
"5989" NA NA NA
"5990" NA NA NA
"5991" NA NA NA
"5992" NA NA NA
"5993" NA NA NA
"5994" NA NA NA
"5995" NA NA NA
"5996" NA NA NA
"5997" NA NA NA
"5998" NA NA NA
"5999" NA NA NA
"6000" NA NA NA
"6001" NA NA NA
"6002" NA NA NA
"6003" NA NA NA
"6004" NA NA NA
"6005" NA NA NA
"6006" NA NA NA
"6007" NA NA NA
"6008" NA NA NA
"6009" NA NA NA
"6010" NA NA NA
"6011" NA NA NA
"6012" NA NA NA
"6013" NA NA NA
"6014" NA NA NA
"6015" NA NA NA
"6016" NA NA NA
"6017" NA NA NA
"6018" NA NA NA
"6019" NA NA NA
"6020" NA NA NA
"6021" NA NA NA
"6022" NA NA NA
"6023" NA NA NA
"6024" NA NA NA
"6025" NA NA NA
"6026" NA NA NA
"6027" NA NA NA
"6028" NA NA NA
"6029" NA NA NA
"6030" NA NA NA
"6031" NA NA NA
"6032" NA NA NA
"6033" NA NA NA
"6034" NA NA NA
"6035" NA NA NA
"6036" NA NA NA
"6037" NA NA NA
"6038" NA NA NA
"6039" NA NA NA
"6040" NA NA NA
"6041" NA NA NA
"6042" NA NA NA
"6043" NA NA NA
"6044" NA NA NA
"6045" NA NA NA
"6046" NA NA NA
"6047" NA NA NA
"6048" NA NA NA
"6049" NA NA NA
"6050" NA NA NA
"6051" NA NA NA
"6052" NA NA NA
"6053" NA NA NA
"6054" NA NA NA
"6055" NA NA NA
"6056" NA NA NA
"6057" NA NA NA
"6058" NA NA NA
"6059" NA NA NA
"6060" NA NA NA
"6061" NA NA NA
"6062" NA NA NA
"6063" NA NA NA
"6064" NA NA NA
"6065" NA NA NA
"6066" NA NA NA
"6067" NA NA NA
"6068" NA NA NA
"6069" NA NA NA
"6070" NA NA NA
"6071" NA NA NA
"6072" NA NA NA
"6073" NA NA NA
"6074" NA NA NA
"6075" NA NA NA
"6076" NA NA NA
"6077" NA NA NA
"6078" NA NA NA
"6079" NA NA NA
"6080" NA NA NA
"6081" NA NA NA
"6082" NA NA NA
"6083" NA NA NA
"6084" NA NA NA
"6085" NA NA NA
"6086" NA NA NA
"6087" NA NA NA
"6088" NA NA NA
"6089" NA NA NA
"6090" NA NA NA
"6091" NA NA NA
"6092" NA NA NA
"6093" NA NA NA
"6094" NA NA NA
"6095" NA NA NA
"6096" NA NA NA
"6097" NA NA NA
"6098" NA NA NA
"6099" NA NA NA
"6100" NA NA NA
"6101" NA NA NA
"6102" NA NA NA
"6103" NA NA NA
"6104" NA NA NA
"6105" NA NA NA
"6106" NA NA NA
"6107" NA NA NA
"6108" NA NA NA
"6109" NA NA NA
"6110" NA NA NA
"6111" NA NA NA
"6112" NA NA NA
"6113" NA NA NA
"6114" NA NA NA
"6115" NA NA NA
"6116" NA NA NA
"6117" NA NA NA
"6118" NA NA NA
"6119" NA NA NA
"6120" NA NA NA
"6121" NA NA NA
"6122" NA NA NA
"6123" NA NA NA
"6124" NA NA NA
"6125" NA NA NA
"6126" NA NA NA
"6127" NA NA NA
"6128" NA NA NA
"6129" NA NA NA
"6130" NA NA NA
"6131" NA NA NA
"6132" NA NA NA
"6133" NA NA NA
"6134" NA NA NA
"6135" NA NA NA
"6136" NA NA NA
"6137" NA NA NA
"6138" NA NA NA
"6139" NA NA NA
"6140" NA NA NA
"6141" NA NA NA
"6142" NA NA NA
"6143" NA NA NA
"6144" NA NA NA
"6145" NA NA NA
"6146" NA NA NA
"6147" NA NA NA
"6148" NA NA NA
"6149" NA NA NA
"6150" NA NA NA
"6151" NA NA NA
"6152" NA NA NA
"6153" NA NA NA
"6154" NA NA NA
"6155" NA NA NA
"6156" NA NA NA
"6157" NA NA NA
"6158" NA NA NA
"6159" NA NA NA
"6160" NA NA NA
"6161" NA NA NA
"6162" NA NA NA
"6163" NA NA NA
"6164" NA NA NA
"6165" NA NA NA
"6166" NA NA NA
"6167" NA NA NA
"6168" NA NA NA
"6169" NA NA NA
"6170" NA NA NA
"6171" NA NA NA
"6172" NA NA NA
"6173" NA NA NA
"6174" NA NA NA
"6175" NA NA NA
"6176" NA NA NA
"6177" NA NA NA
"6178" NA NA NA
"6179" NA NA NA
"6180" NA NA NA
"6181" NA NA NA
"6182" NA NA NA
"6183" NA NA NA
"6184" NA NA NA
"6185" NA NA NA
"6186" NA NA NA
"6187" NA NA NA
"6188" NA NA NA
"6189" NA NA NA
"6190" NA NA NA
"6191" NA NA NA
"6192" NA NA NA
"6193" NA NA NA
"6194" NA NA NA
"6195" NA NA NA
"6196" NA NA NA
"6197" NA NA NA
"6198" NA NA NA
"6199" NA NA NA
"6200" NA NA NA
"6201" NA NA NA
"6202" NA NA NA
"6203" NA NA NA
"6204" NA NA NA
"6205" NA NA NA
"6206" NA NA NA
"6207" NA NA NA
"6208" NA NA NA
"6209" NA NA NA
"6210" NA NA NA
"6211" NA NA NA
"6212" NA NA NA
"6213" NA NA NA
"6214" NA NA NA
"6215" NA NA NA
"6216" NA NA NA
"6217" NA NA NA
"6218" NA NA NA
"6219" NA NA NA
"6220" NA NA NA
"6221" NA NA NA
"6222" NA NA NA
"6223" NA NA NA
"6224" NA NA NA
"6225" NA NA NA
"6226" NA NA NA
"6227" NA NA NA
"6228" NA NA NA
"6229" NA NA NA
"6230" NA NA NA
"6231" NA NA NA
"6232" NA NA NA
"6233" NA NA NA
"6234" NA NA NA
"6235" NA NA NA
"6236" NA NA NA
"6237" NA NA NA
"6238" NA NA NA
"6239" NA NA NA
"6240" NA NA NA
"6241" NA NA NA
"6242" NA NA NA
"6243" NA NA NA
"6244" NA NA NA
"6245" NA NA NA
"6246" NA NA NA
"6247" NA NA NA
"6248" NA NA NA
"6249" NA NA NA
"6250" NA NA NA
"6251" NA NA NA
"6252" NA NA NA
"6253" NA NA NA
"6254" NA NA NA
"6255" NA NA NA
"6256" NA NA NA
"6257" NA NA NA
"6258" NA NA NA
"6259" NA NA NA
"6260" NA NA NA
"6261" NA NA NA
"6262" NA NA NA
"6263" NA NA NA
"6264" NA NA NA
"6265" NA NA NA
"6266" NA NA NA
"6267" NA NA NA
"6268" NA NA NA
"6269" NA NA NA
"6270" NA NA NA
"6271" NA NA NA
"6272" NA NA NA
"6273" NA NA NA
"6274" NA NA NA
"6275" NA NA NA
"6276" NA NA NA
"6277" NA NA NA
"6278" NA NA NA
"6279" NA NA NA
"6280" NA NA NA
"6281" NA NA NA
"6282" NA NA NA
"6283" NA NA NA
"6284" NA NA NA
"6285" NA NA NA
"6286" NA NA NA
"6287" NA NA NA
"6288" NA NA NA
"6289" NA NA NA
"6290" NA NA NA
"6291" NA NA NA
"6292" NA NA NA
"6293" NA NA NA
"6294" NA NA NA
"6295" NA NA NA
"6296" NA NA NA
"6297" NA NA NA
"6298" NA NA NA
"6299" NA NA NA
"6300" NA NA NA
"6301" NA NA NA
"6302" NA NA NA
"6303" NA NA NA
"6304" NA NA NA
"6305" NA NA NA
"6306" NA NA NA
"6307" NA NA NA
"6308" NA NA NA
"6309" NA NA NA
"6310" NA NA NA
"6311" NA NA NA
"6312" NA NA NA
"6313" NA NA NA
"6314" NA NA NA
"6315" NA NA NA
"6316" NA NA NA
"6317" NA NA NA
"6318" NA NA NA
"6319" NA NA NA
"6320" NA NA NA
"6321" NA NA NA
"6322" NA NA NA
"6323" NA NA NA
"6324" NA NA NA
"6325" NA NA NA
"6326" NA NA NA
"6327" NA NA NA
"6328" NA NA NA
"6329" NA NA NA
"6330" NA NA NA
"6331" NA NA NA
"6332" NA NA NA
"6333" NA NA NA
"6334" NA NA NA
"6335" NA NA NA
"6336" NA NA NA
"6337" NA NA NA
"6338" NA NA NA
"6339" NA NA NA
"6340" NA NA NA
"6341" NA NA NA
"6342" NA NA NA
"6343" NA NA NA
"6344" NA NA NA
"6345" NA NA NA
"6346" NA NA NA
"6347" NA NA NA
"6348" NA NA NA
"6349" NA NA NA
"6350" NA NA NA
"6351" NA NA NA
"6352" NA NA NA
"6353" NA NA NA
"6354" NA NA NA
"6355" NA NA NA
"6356" NA NA NA
"6357" NA NA NA
"6358" NA NA NA
"6359" NA NA NA
"6360" NA NA NA
"6361" NA NA NA
"6362" NA NA NA
"6363" NA NA NA
"6364" NA NA NA
"6365" NA NA NA
"6366" NA NA NA
"6367" NA NA NA
"6368" NA NA NA
"6369" NA NA NA
"6370" NA NA NA
"6371" NA NA NA
"6372" NA NA NA
"6373" NA NA NA
"6374" NA NA NA
"6375" NA NA NA
"6376" NA NA NA
"6377" NA NA NA
"6378" NA NA NA
"6379" NA NA NA
"6380" NA NA NA
"6381" NA NA NA
"6382" NA NA NA
"6383" NA NA NA
"6384" NA NA NA
"6385" NA NA NA
"6386" NA NA NA
"6387" NA NA NA
"6388" NA NA NA
"6389" NA NA NA
"6390" NA NA NA
"6391" NA NA NA
"6392" NA NA NA
"6393" NA NA NA
"6394" NA NA NA
"6395" NA NA NA
"6396" NA NA NA
"6397" NA NA NA
"6398" NA NA NA
"6399" NA NA NA
"6400" NA NA NA
"6401" NA NA NA
"6402" NA NA NA
"6403" NA NA NA
"6404" NA NA NA
"6405" NA NA NA
"6406" NA NA NA
"6407" NA NA NA
"6408" NA NA NA
"6409" NA NA NA
"6410" NA NA NA
"6411" NA NA NA
"6412" NA NA NA
"6413" NA NA NA
"6414" NA NA NA
"6415" NA NA NA
"6416" NA NA NA
"6417" NA NA NA
"6418" NA NA NA
"6419" NA NA NA
"6420" NA NA NA
"6421" NA NA NA
"6422" NA NA NA
"6423" NA NA NA
"6424" NA NA NA
"6425" NA NA NA
"6426" NA NA NA
"6427" NA NA NA
"6428" NA NA NA
"6429" NA NA NA
"6430" NA NA NA
"6431" NA NA NA
"6432" NA NA NA
"6433" NA NA NA
"6434" NA NA NA
"6435" NA NA NA
"6436" NA NA NA
"6437" NA NA NA
"6438" NA NA NA
"6439" NA NA NA
"6440" NA NA NA
"6441" NA NA NA
"6442" NA NA NA
"6443" NA NA NA
"6444" NA NA NA
"6445" NA NA NA
"6446" NA NA NA
"6447" NA NA NA
"6448" NA NA NA
"6449" NA NA NA
"6450" NA NA NA
"6451" NA NA NA
"6452" NA NA NA
"6453" NA NA NA
"6454" NA NA NA
"6455" NA NA NA
"6456" NA NA NA
"6457" NA NA NA
"6458" NA NA NA
"6459" NA NA NA
"6460" NA NA NA
"6461" NA NA NA
"6462" NA NA NA
"6463" NA NA NA
"6464" NA NA NA
"6465" NA NA NA
"6466" NA NA NA
"6467" NA NA NA
"6468" NA NA NA
"6469" NA NA NA
"6470" NA NA NA
"6471" NA NA NA
"6472" NA NA NA
"6473" NA NA NA
"6474" NA NA NA
"6475" NA NA NA
"6476" NA NA NA
"6477" NA NA NA
"6478" NA NA NA
"6479" NA NA NA
"6480" NA NA NA
"6481" NA NA NA
"6482" NA NA NA
"6483" NA NA NA
"6484" NA NA NA
"6485" NA NA NA
"6486" NA NA NA
"6487" NA NA NA
"6488" NA NA NA
"6489" NA NA NA
"6490" NA NA NA
"6491" NA NA NA
"6492" NA NA NA
"6493" NA NA NA
"6494" NA NA NA
"6495" NA NA NA
"6496" NA NA NA
"6497" NA NA NA
"6498" NA NA NA
"6499" NA NA NA
"6500" NA NA NA
"6501" NA NA NA
"6502" NA NA NA
"6503" NA NA NA
"6504" NA NA NA
"6505" NA NA NA
"6506" NA NA NA
"6507" NA NA NA
"6508" NA NA NA
"6509" NA NA NA
"6510" NA NA NA
"6511" NA NA NA
"6512" NA NA NA
"6513" NA NA NA
"6514" NA NA NA
"6515" NA NA NA
"6516" NA NA NA
"6517" NA NA NA
"6518" NA NA NA
"6519" NA NA NA
"6520" NA NA NA
"6521" NA NA NA
"6522" NA NA NA
"6523" NA NA NA
"6524" NA NA NA
"6525" NA NA NA
"6526" NA NA NA
"6527" NA NA NA
"6528" NA NA NA
"6529" NA NA NA
"6530" NA NA NA
"6531" NA NA NA
"6532" NA NA NA
"6533" NA NA NA
"6534" NA NA NA
"6535" NA NA NA
"6536" NA NA NA
"6537" NA NA NA
"6538" NA NA NA
"6539" NA NA NA
"6540" NA NA NA
"6541" NA NA NA
"6542" NA NA NA
"6543" NA NA NA
"6544" NA NA NA
"6545" NA NA NA
"6546" NA NA NA
"6547" NA NA NA
"6548" NA NA NA
"6549" NA NA NA
"6550" NA NA NA
"6551" NA NA NA
"6552" NA NA NA
"6553" NA NA NA
"6554" NA NA NA
"6555" NA NA NA
"6556" NA NA NA
"6557" NA NA NA
"6558" NA NA NA
"6559" NA NA NA
"6560" NA NA NA
"6561" NA NA NA
"6562" NA NA NA
"6563" NA NA NA
"6564" NA NA NA
"6565" NA NA NA
"6566" NA NA NA
"6567" NA NA NA
"6568" NA NA NA
"6569" NA NA NA
"6570" NA NA NA
"6571" NA NA NA
"6572" NA NA NA
"6573" NA NA NA
"6574" NA NA NA
"6575" NA NA NA
"6576" NA NA NA
"6577" NA NA NA
"6578" NA NA NA
"6579" NA NA NA
"6580" NA NA NA
"6581" NA NA NA
"6582" NA NA NA
"6583" NA NA NA
"6584" NA NA NA
"6585" NA NA NA
"6586" NA NA NA
"6587" NA NA NA
"6588" NA NA NA
"6589" NA NA NA
"6590" NA NA NA
"6591" NA NA NA
"6592" NA NA NA
"6593" NA NA NA
"6594" NA NA NA
"6595" NA NA NA
"6596" NA NA NA
"6597" NA NA NA
"6598" NA NA NA
"6599" NA NA NA
"6600" NA NA NA
"6601" NA NA NA
"6602" NA NA NA
"6603" NA NA NA
"6604" NA NA NA
"6605" NA NA NA
"6606" NA NA NA
"6607" NA NA NA
"6608" NA NA NA
"6609" NA NA NA
"6610" NA NA NA
"6611" NA NA NA
"6612" NA NA NA
"6613" NA NA NA
"6614" NA NA NA
"6615" NA NA NA
"6616" NA NA NA
"6617" NA NA NA
"6618" NA NA NA
"6619" NA NA NA
"6620" NA NA NA
"6621" NA NA NA
"6622" NA NA NA
"6623" NA NA NA
"6624" NA NA NA
"6625" NA NA NA
"6626" NA NA NA
"6627" NA NA NA
"6628" NA NA NA
"6629" NA NA NA
"6630" NA NA NA
"6631" NA NA NA
"6632" NA NA NA
"6633" NA NA NA
"6634" NA NA NA
"6635" NA NA NA
"6636" NA NA NA
"6637" NA NA NA
"6638" NA NA NA
"6639" NA NA NA
"6640" NA NA NA
"6641" NA NA NA
"6642" NA NA NA
"6643" NA NA NA
"6644" NA NA NA
"6645" NA NA NA
"6646" NA NA NA
"6647" NA NA NA
"6648" NA NA NA
"6649" NA NA NA
"6650" NA NA NA
"6651" NA NA NA
"6652" NA NA NA
"6653" NA NA NA
"6654" NA NA NA
"6655" NA NA NA
"6656" NA NA NA
"6657" NA NA NA
"6658" NA NA NA
"6659" NA NA NA
"6660" NA NA NA
"6661" NA NA NA
"6662" NA NA NA
"6663" NA NA NA
"6664" NA NA NA
"6665" NA NA NA
"6666" NA NA NA
"6667" NA NA NA
"6668" NA NA NA
"6669" NA NA NA
"6670" NA NA NA
"6671" NA NA NA
"6672" NA NA NA
"6673" NA NA NA
"6674" NA NA NA
"6675" NA NA NA
"6676" NA NA NA
"6677" NA NA NA
"6678" NA NA NA
"6679" NA NA NA
"6680" NA NA NA
"6681" NA NA NA
"6682" NA NA NA
"6683" NA NA NA
"6684" NA NA NA
"6685" NA NA NA
"6686" NA NA NA
"6687" NA NA NA
"6688" NA NA NA
"6689" NA NA NA
"6690" NA NA NA
"6691" NA NA NA
"6692" NA NA NA
"6693" NA NA NA
"6694" NA NA NA
"6695" NA NA NA
"6696" NA NA NA
"6697" NA NA NA
"6698" NA NA NA
"6699" NA NA NA
"6700" NA NA NA
"6701" NA NA NA
"6702" NA NA NA
"6703" NA NA NA
"6704" NA NA NA
"6705" NA NA NA
"6706" NA NA NA
"6707" NA NA NA
"6708" NA NA NA
"6709" NA NA NA
"6710" NA NA NA
"6711" NA NA NA
"6712" NA NA NA
"6713" NA NA NA
"6714" NA NA NA
"6715" NA NA NA
"6716" NA NA NA
"6717" NA NA NA
"6718" NA NA NA
"6719" NA NA NA
"6720" NA NA NA
"6721" NA NA NA
"6722" NA NA NA
"6723" NA NA NA
"6724" NA NA NA
"6725" NA NA NA
"6726" NA NA NA
"6727" NA NA NA
"6728" NA NA NA
"6729" NA NA NA
"6730" NA NA NA
"6731" NA NA NA
"6732" NA NA NA
"6733" NA NA NA
"6734" NA NA NA
"6735" NA NA NA
"6736" NA NA NA
"6737" NA NA NA
"6738" NA NA NA
"6739" NA NA NA
"6740" NA NA NA
"6741" NA NA NA
"6742" NA NA NA
"6743" NA NA NA
"6744" NA NA NA
"6745" NA NA NA
"6746" NA NA NA
"6747" NA NA NA
"6748" NA NA NA
"6749" NA NA NA
"6750" NA NA NA
"6751" NA NA NA
"6752" NA NA NA
"6753" NA NA NA
"6754" NA NA NA
"6755" NA NA NA
"6756" NA NA NA
"6757" NA NA NA
"6758" NA NA NA
"6759" NA NA NA
"6760" NA NA NA
"6761" NA NA NA
"6762" NA NA NA
"6763" NA NA NA
"6764" NA NA NA
"6765" NA NA NA
"6766" NA NA NA
"6767" NA NA NA
"6768" NA NA NA
"6769" NA NA NA
"6770" NA NA NA
"6771" NA NA NA
"6772" NA NA NA
"6773" NA NA NA
"6774" NA NA NA
"6775" NA NA NA
"6776" NA NA NA
"6777" NA NA NA
"6778" NA NA NA
"6779" NA NA NA
"6780" NA NA NA
"6781" NA NA NA
"6782" NA NA NA
"6783" NA NA NA
"6784" NA NA NA
"6785" NA NA NA
"6786" NA NA NA
"6787" NA NA NA
"6788" NA NA NA
"6789" NA NA NA
"6790" NA NA NA
"6791" NA NA NA
"6792" NA NA NA
"6793" NA NA NA
"6794" NA NA NA
"6795" NA NA NA
"6796" NA NA NA
"6797" NA NA NA
"6798" NA NA NA
"6799" NA NA NA
"6800" NA NA NA
"6801" NA NA NA
"6802" NA NA NA
"6803" NA NA NA
"6804" NA NA NA
"6805" NA NA NA
"6806" NA NA NA
"6807" NA NA NA
"6808" NA NA NA
"6809" NA NA NA
"6810" NA NA NA
"6811" NA NA NA
"6812" NA NA NA
"6813" NA NA NA
"6814" NA NA NA
"6815" NA NA NA
"6816" NA NA NA
"6817" NA NA NA
"6818" NA NA NA
"6819" NA NA NA
"6820" NA NA NA
"6821" NA NA NA
"6822" NA NA NA
"6823" NA NA NA
"6824" NA NA NA
"6825" NA NA NA
"6826" NA NA NA
"6827" NA NA NA
"6828" NA NA NA
"6829" NA NA NA
"6830" NA NA NA
"6831" NA NA NA
"6832" NA NA NA
"6833" NA NA NA
"6834" NA NA NA
"6835" NA NA NA
"6836" NA NA NA
"6837" NA NA NA
"6838" NA NA NA
"6839" NA NA NA
"6840" NA NA NA
"6841" NA NA NA
"6842" NA NA NA
"6843" NA NA NA
"6844" NA NA NA
"6845" NA NA NA
"6846" NA NA NA
"6847" NA NA NA
"6848" NA NA NA
"6849" NA NA NA
"6850" NA NA NA
"6851" NA NA NA
"6852" NA NA NA
"6853" NA NA NA
"6854" NA NA NA
"6855" NA NA NA
"6856" NA NA NA
"6857" NA NA NA
"6858" NA NA NA
"6859" NA NA NA
"6860" NA NA NA
"6861" NA NA NA
"6862" NA NA NA
"6863" NA NA NA
"6864" NA NA NA
"6865" NA NA NA
"6866" NA NA NA
"6867" NA NA NA
"6868" NA NA NA
"6869" NA NA NA
"6870" NA NA NA
"6871" NA NA NA
"6872" NA NA NA
"6873" NA NA NA
"6874" NA NA NA
"6875" NA NA NA
"6876" NA NA NA
"6877" NA NA NA
"6878" NA NA NA
"6879" NA NA NA
"6880" NA NA NA
"6881" NA NA NA
"6882" NA NA NA
"6883" NA NA NA
"6884" NA NA NA
"6885" NA NA NA
"6886" NA NA NA
"6887" NA NA NA
"6888" NA NA NA
"6889" NA NA NA
"6890" NA NA NA
"6891" NA NA NA
"6892" NA NA NA
"6893" NA NA NA
"6894" NA NA NA
"6895" NA NA NA
"6896" NA NA NA
"6897" NA NA NA
"6898" NA NA NA
"6899" NA NA NA
"6900" NA NA NA
"6901" NA NA NA
"6902" NA NA NA
"6903" NA NA NA
"6904" NA NA NA
"6905" NA NA NA
"6906" NA NA NA
"6907" NA NA NA
"6908" NA NA NA
"6909" NA NA NA
"6910" NA NA NA
"6911" NA NA NA
"6912" NA NA NA
"6913" NA NA NA
"6914" NA NA NA
"6915" NA NA NA
"6916" NA NA NA
"6917" NA NA NA
"6918" NA NA NA
"6919" NA NA NA
"6920" NA NA NA
"6921" NA NA NA
"6922" NA NA NA
"6923" NA NA NA
"6924" NA NA NA
"6925" NA NA NA
"6926" NA NA NA
"6927" NA NA NA
"6928" NA NA NA
"6929" NA NA NA
"6930" NA NA NA
"6931" NA NA NA
"6932" NA NA NA
"6933" NA NA NA
"6934" NA NA NA
"6935" NA NA NA
"6936" NA NA NA
"6937" NA NA NA
"6938" NA NA NA
"6939" NA NA NA
"6940" NA NA NA
"6941" NA NA NA
"6942" NA NA NA
"6943" NA NA NA
"6944" NA NA NA
"6945" NA NA NA
"6946" NA NA NA
"6947" NA NA NA
"6948" NA NA NA
"6949" NA NA NA
"6950" NA NA NA
"6951" NA NA NA
"6952" NA NA NA
"6953" NA NA NA
"6954" NA NA NA
"6955" NA NA NA
"6956" NA NA NA
"6957" NA NA NA
"6958" NA NA NA
"6959" NA NA NA
"6960" NA NA NA
"6961" NA NA NA
"6962" NA NA NA
"6963" NA NA NA
"6964" NA NA NA
"6965" NA NA NA
"6966" NA NA NA
"6967" NA NA NA
"6968" NA NA NA
"6969" NA NA NA
"6970" NA NA NA
"6971" NA NA NA
"6972" NA NA NA
"6973" NA NA NA
"6974" NA NA NA
"6975" NA NA NA
"6976" NA NA NA
"6977" NA NA NA
"6978" NA NA NA
"6979" NA NA NA
"6980" NA NA NA
"6981" NA NA NA
"6982" NA NA NA
"6983" NA NA NA
"6984" NA NA NA
"6985" NA NA NA
"6986" NA NA NA
"6987" NA NA NA
"6988" NA NA NA
"6989" NA NA NA
"6990" NA NA NA
"6991" NA NA NA
"6992" NA NA NA
"6993" NA NA NA
"6994" NA NA NA
"6995" NA NA NA
"6996" NA NA NA
"6997" NA NA NA
"6998" NA NA NA
"6999" NA NA NA
"7000" NA NA NA
"7001" NA NA NA
"7002" NA NA NA
"7003" NA NA NA
"7004" NA NA NA
"7005" NA NA NA
"7006" NA NA NA
"7007" NA NA NA
"7008" NA NA NA
"7009" NA NA NA
"7010" NA NA NA
"7011" NA NA NA
"7012" NA NA NA
"7013" NA NA NA
"7014" NA NA NA
"7015" NA NA NA
"7016" NA NA NA
"7017" NA NA NA
"7018" NA NA NA
"7019" NA NA NA
"7020" NA NA NA
"7021" NA NA NA
"7022" NA NA NA
"7023" NA NA NA
"7024" NA NA NA
"7025" NA NA NA
"7026" NA NA NA
"7027" NA NA NA
"7028" NA NA NA
"7029" NA NA NA
"7030" NA NA NA
"7031" NA NA NA
"7032" NA NA NA
"7033" NA NA NA
"7034" NA NA NA
"7035" NA NA NA
"7036" NA NA NA
"7037" NA NA NA
"7038" NA NA NA
"7039" NA NA NA
"7040" NA NA NA
"7041" NA NA NA
"7042" NA NA NA
"7043" NA NA NA
"7044" NA NA NA
"7045" NA NA NA
"7046" NA NA NA
"7047" NA NA NA
"7048" NA NA NA
"7049" NA NA NA
"7050" NA NA NA
"7051" NA NA NA
"7052" NA NA NA
"7053" NA NA NA
"7054" NA NA NA
"7055" NA NA NA
"7056" NA NA NA
"7057" NA NA NA
"7058" NA NA NA
"7059" NA NA NA
"7060" NA NA NA
"7061" NA NA NA
"7062" NA NA NA
"7063" NA NA NA
"7064" NA NA NA
"7065" NA NA NA
"7066" NA NA NA
"7067" NA NA NA
"7068" NA NA NA
"7069" NA NA NA
"7070" NA NA NA
"7071" NA NA NA
"7072" NA NA NA
"7073" NA NA NA
"7074" NA NA NA
"7075" NA NA NA
"7076" NA NA NA
"7077" NA NA NA
"7078" NA NA NA
"7079" NA NA NA
"7080" NA NA NA
"7081" NA NA NA
"7082" NA NA NA
"7083" NA NA NA
"7084" NA NA NA
"7085" NA NA NA
"7086" NA NA NA
"7087" NA NA NA
"7088" NA NA NA
"7089" NA NA NA
"7090" NA NA NA
"7091" NA NA NA
"7092" NA NA NA
"7093" NA NA NA
"7094" NA NA NA
"7095" NA NA NA
"7096" NA NA NA
"7097" NA NA NA
"7098" NA NA NA
"7099" NA NA NA
"7100" NA NA NA
"7101" NA NA NA
"7102" NA NA NA
"7103" NA NA NA
"7104" NA NA NA
"7105" NA NA NA
"7106" NA NA NA
"7107" NA NA NA
"7108" NA NA NA
"7109" NA NA NA
"7110" NA NA NA
"7111" NA NA NA
"7112" NA NA NA
"7113" NA NA NA
"7114" NA NA NA
"7115" NA NA NA
"7116" NA NA NA
"7117" NA NA NA
"7118" NA NA NA
"7119" NA NA NA
"7120" NA NA NA
"7121" NA NA NA
"7122" NA NA NA
"7123" NA NA NA
"7124" NA NA NA
"7125" NA NA NA
"7126" NA NA NA
"7127" NA NA NA
"7128" NA NA NA
"7129" NA NA NA
"7130" NA NA NA
"7131" NA NA NA
"7132" NA NA NA
"7133" NA NA NA
"7134" NA NA NA
"7135" NA NA NA
"7136" NA NA NA
"7137" NA NA NA
"7138" NA NA NA
"7139" NA NA NA
"7140" NA NA NA
"7141" NA NA NA
"7142" NA NA NA
"7143" NA NA NA
"7144" NA NA NA
"7145" NA NA NA
"7146" NA NA NA
"7147" NA NA NA
"7148" NA NA NA
"7149" NA NA NA
"7150" NA NA NA
"7151" NA NA NA
"7152" NA NA NA
"7153" NA NA NA
"7154" NA NA NA
"7155" NA NA NA
"7156" NA NA NA
"7157" NA NA NA
"7158" NA NA NA
"7159" NA NA NA
"7160" NA NA NA
"7161" NA NA NA
"7162" NA NA NA
"7163" NA NA NA
"7164" NA NA NA
"7165" NA NA NA
"7166" NA NA NA
"7167" NA NA NA
"7168" NA NA NA
"7169" NA NA NA
"7170" NA NA NA
"7171" NA NA NA
"7172" NA NA NA
"7173" NA NA NA
"7174" NA NA NA
"7175" NA NA NA
"7176" NA NA NA
"7177" NA NA NA
"7178" NA NA NA
"7179" NA NA NA
"7180" NA NA NA
"7181" NA NA NA
"7182" NA NA NA
"7183" NA NA NA
"7184" NA NA NA
"7185" NA NA NA
"7186" NA NA NA
"7187" NA NA NA
"7188" NA NA NA
"7189" NA NA NA
"7190" NA NA NA
"7191" NA NA NA
"7192" NA NA NA
"7193" NA NA NA
"7194" NA NA NA
"7195" NA NA NA
"7196" NA NA NA
"7197" NA NA NA
"7198" NA NA NA
"7199" NA NA NA
"7200" NA NA NA
"7201" NA NA NA
"7202" NA NA NA
"7203" NA NA NA
"7204" NA NA NA
"7205" NA NA NA
"7206" NA NA NA
"7207" NA NA NA
"7208" NA NA NA
"7209" NA NA NA
"7210" NA NA NA
"7211" NA NA NA
"7212" NA NA NA
"7213" NA NA NA
"7214" NA NA NA
"7215" NA NA NA
"7216" NA NA NA
"7217" NA NA NA
"7218" NA NA NA
"7219" NA NA NA
"7220" NA NA NA
"7221" NA NA NA
"7222" NA NA NA
"7223" NA NA NA
"7224" NA NA NA
"7225" NA NA NA
"7226" NA NA NA
"7227" NA NA NA
"7228" NA NA NA
"7229" NA NA NA
"7230" NA NA NA
"7231" NA NA NA
"7232" NA NA NA
"7233" NA NA NA
"7234" NA NA NA
"7235" NA NA NA
"7236" NA NA NA
"7237" NA NA NA
"7238" NA NA NA
"7239" NA NA NA
"7240" NA NA NA
"7241" NA NA NA
"7242" NA NA NA
"7243" NA NA NA
"7244" NA NA NA
"7245" NA NA NA
"7246" NA NA NA
"7247" NA NA NA
"7248" NA NA NA
"7249" NA NA NA
"7250" NA NA NA
"7251" NA NA NA
"7252" NA NA NA
"7253" NA NA NA
"7254" NA NA NA
"7255" NA NA NA
"7256" NA NA NA
"7257" NA NA NA
"7258" NA NA NA
"7259" NA NA NA
"7260" NA NA NA
"7261" NA NA NA
"7262" NA NA NA
"7263" NA NA NA
"7264" NA NA NA
"7265" NA NA NA
"7266" NA NA NA
"7267" NA NA NA
"7268" NA NA NA
"7269" NA NA NA
"7270" NA NA NA
"7271" NA NA NA
"7272" NA NA NA
"7273" NA NA NA
"7274" NA NA NA
"7275" NA NA NA
"7276" NA NA NA
"7277" NA NA NA
"7278" NA NA NA
"7279" NA NA NA
"7280" NA NA NA
"7281" NA NA NA
"7282" NA NA NA
"7283" NA NA NA
"7284" NA NA NA
"7285" NA NA NA
"7286" NA NA NA
"7287" NA NA NA
"7288" NA NA NA
"7289" NA NA NA
"7290" NA NA NA
"7291" NA NA NA
"7292" NA NA NA
"7293" NA NA NA
"7294" NA NA NA
"7295" NA NA NA
"7296" NA NA NA
"7297" NA NA NA
"7298" NA NA NA
"7299" NA NA NA
"7300" NA NA NA
"7301" NA NA NA
"7302" NA NA NA
"7303" NA NA NA
"7304" NA NA NA
"7305" NA NA NA
"7306" NA NA NA
"7307" NA NA NA
"7308" NA NA NA
"7309" NA NA NA
"7310" NA NA NA
"7311" NA NA NA
"7312" NA NA NA
"7313" NA NA NA
"7314" NA NA NA
"7315" NA NA NA
"7316" NA NA NA
"7317" NA NA NA
"7318" NA NA NA
"7319" NA NA NA
"7320" NA NA NA
"7321" NA NA NA
"7322" NA NA NA
"7323" NA NA NA
"7324" NA NA NA
"7325" NA NA NA
"7326" NA NA NA
"7327" NA NA NA
"7328" NA NA NA
"7329" NA NA NA
"7330" NA NA NA
"7331" NA NA NA
"7332" NA NA NA
"7333" NA NA NA
"7334" NA NA NA
"7335" NA NA NA
"7336" NA NA NA
"7337" NA NA NA
"7338" NA NA NA
"7339" NA NA NA
"7340" NA NA NA
"7341" NA NA NA
"7342" NA NA NA
"7343" NA NA NA
"7344" NA NA NA
"7345" NA NA NA
"7346" NA NA NA
"7347" NA NA NA
"7348" NA NA NA
"7349" NA NA NA
"7350" NA NA NA
"7351" NA NA NA
"7352" NA NA NA
"7353" NA NA NA
"7354" NA NA NA
"7355" NA NA NA
"7356" NA NA NA
"7357" NA NA NA
"7358" NA NA NA
"7359" NA NA NA
"7360" NA NA NA
"7361" NA NA NA
"7362" NA NA NA
"7363" NA NA NA
"7364" NA NA NA
"7365" NA NA NA
"7366" NA NA NA
"7367" NA NA NA
"7368" NA NA NA
"7369" NA NA NA
"7370" NA NA NA
"7371" NA NA NA
"7372" NA NA NA
"7373" NA NA NA
"7374" NA NA NA
"7375" NA NA NA
"7376" NA NA NA
"7377" NA NA NA
"7378" NA NA NA
"7379" NA NA NA
"7380" NA NA NA
"7381" NA NA NA
"7382" NA NA NA
"7383" NA NA NA
"7384" NA NA NA
"7385" NA NA NA
"7386" NA NA NA
"7387" NA NA NA
"7388" NA NA NA
"7389" NA NA NA
"7390" NA NA NA
"7391" NA NA NA
"7392" NA NA NA
"7393" NA NA NA
"7394" NA NA NA
"7395" NA NA NA
"7396" NA NA NA
"7397" NA NA NA
"7398" NA NA NA
"7399" NA NA NA
"7400" NA NA NA
"7401" NA NA NA
"7402" NA NA NA
"7403" NA NA NA
"7404" NA NA NA
"7405" NA NA NA
"7406" NA NA NA
"7407" NA NA NA
"7408" NA NA NA
"7409" NA NA NA
"7410" NA NA NA
"7411" NA NA NA
"7412" NA NA NA
"7413" NA NA NA
"7414" NA NA NA
"7415" NA NA NA
"7416" NA NA NA
"7417" NA NA NA
"7418" NA NA NA
"7419" NA NA NA
"7420" NA NA NA
"7421" NA NA NA
"7422" NA NA NA
"7423" NA NA NA
"7424" NA NA NA
"7425" NA NA NA
"7426" NA NA NA
"7427" NA NA NA
"7428" NA NA NA
"7429" NA NA NA
"7430" NA NA NA
"7431" NA NA NA
"7432" NA NA NA
"7433" NA NA NA
"7434" NA NA NA
"7435" NA NA NA
"7436" NA NA NA
"7437" NA NA NA
"7438" NA NA NA
"7439" NA NA NA
"7440" NA NA NA
"7441" NA NA NA
"7442" NA NA NA
"7443" NA NA NA
"7444" NA NA NA
"7445" NA NA NA
"7446" NA NA NA
"7447" NA NA NA
"7448" NA NA NA
"7449" NA NA NA
"7450" NA NA NA
"7451" NA NA NA
"7452" NA NA NA
"7453" NA NA NA
"7454" NA NA NA
"7455" NA NA NA
"7456" NA NA NA
"7457" NA NA NA
"7458" NA NA NA
"7459" NA NA NA
"7460" NA NA NA
"7461" NA NA NA
"7462" NA NA NA
"7463" NA NA NA
"7464" NA NA NA
"7465" NA NA NA
"7466" NA NA NA
"7467" NA NA NA
"7468" NA NA NA
"7469" NA NA NA
"7470" NA NA NA
"7471" NA NA NA
"7472" NA NA NA
"7473" NA NA NA
"7474" NA NA NA
"7475" NA NA NA
"7476" NA NA NA
"7477" NA NA NA
"7478" NA NA NA
"7479" NA NA NA
"7480" NA NA NA
"7481" NA NA NA
"7482" NA NA NA
"7483" NA NA NA
"7484" NA NA NA
"7485" NA NA NA
"7486" NA NA NA
"7487" NA NA NA
"7488" NA NA NA
"7489" NA NA NA
"7490" NA NA NA
"7491" NA NA NA
"7492" NA NA NA
"7493" NA NA NA
"7494" NA NA NA
"7495" NA NA NA
"7496" NA NA NA
"7497" NA NA NA
"7498" NA NA NA
"7499" NA NA NA
"7500" NA NA NA
"7501" NA NA NA
"7502" NA NA NA
"7503" NA NA NA
"7504" NA NA NA
"7505" NA NA NA
"7506" NA NA NA
"7507" NA NA NA
"7508" NA NA NA
"7509" NA NA NA
"7510" NA NA NA
"7511" NA NA NA
"7512" NA NA NA
"7513" NA NA NA
"7514" NA NA NA
"7515" NA NA NA
"7516" NA NA NA
"7517" NA NA NA
"7518" NA NA NA
"7519" NA NA NA
"7520" NA NA NA
"7521" NA NA NA
"7522" NA NA NA
"7523" NA NA NA
"7524" NA NA NA
"7525" NA NA NA
"7526" NA NA NA
"7527" NA NA NA
"7528" NA NA NA
"7529" NA NA NA
"7530" NA NA NA
"7531" NA NA NA
"7532" NA NA NA
"7533" NA NA NA
"7534" NA NA NA
"7535" NA NA NA
"7536" NA NA NA
"7537" NA NA NA
"7538" NA NA NA
"7539" NA NA NA
"7540" NA NA NA
"7541" NA NA NA
"7542" NA NA NA
"7543" NA NA NA
"7544" NA NA NA
"7545" NA NA NA
"7546" NA NA NA
"7547" NA NA NA
"7548" NA NA NA
"7549" NA NA NA
"7550" NA NA NA
"7551" NA NA NA
"7552" NA NA NA
"7553" NA NA NA
"7554" NA NA NA
"7555" NA NA NA
"7556" NA NA NA
"7557" NA NA NA
"7558" NA NA NA
"7559" NA NA NA
"7560" NA NA NA
"7561" NA NA NA
"7562" NA NA NA
"7563" NA NA NA
"7564" NA NA NA
"7565" NA NA NA
"7566" NA NA NA
"7567" NA NA NA
"7568" NA NA NA
"7569" NA NA NA
"7570" NA NA NA
"7571" NA NA NA
"7572" NA NA NA
"7573" NA NA NA
"7574" NA NA NA
"7575" NA NA NA
"7576" NA NA NA
"7577" NA NA NA
"7578" NA NA NA
"7579" NA NA NA
"7580" NA NA NA
"7581" NA NA NA
"7582" NA NA NA
"7583" NA NA NA
"7584" NA NA NA
"7585" NA NA NA
"7586" NA NA NA
"7587" NA NA NA
"7588" NA NA NA
"7589" NA NA NA
"7590" NA NA NA
"7591" NA NA NA
"7592" NA NA NA
"7593" NA NA NA
"7594" NA NA NA
"7595" NA NA NA
"7596" NA NA NA
"7597" NA NA NA
"7598" NA NA NA
"7599" NA NA NA
"7600" NA NA NA
"7601" NA NA NA
"7602" NA NA NA
"7603" NA NA NA
"7604" NA NA NA
"7605" NA NA NA
"7606" NA NA NA
"7607" NA NA NA
"7608" NA NA NA
"7609" NA NA NA
"7610" NA NA NA
"7611" NA NA NA
"7612" NA NA NA
"7613" NA NA NA
"7614" NA NA NA
"7615" NA NA NA
"7616" NA NA NA
"7617" NA NA NA
"7618" NA NA NA
"7619" NA NA NA
"7620" NA NA NA
"7621" NA NA NA
"7622" NA NA NA
"7623" NA NA NA
"7624" NA NA NA
"7625" NA NA NA
"7626" NA NA NA
"7627" NA NA NA
"7628" NA NA NA
"7629" NA NA NA
"7630" NA NA NA
"7631" NA NA NA
"7632" NA NA NA
"7633" NA NA NA
"7634" NA NA NA
"7635" NA NA NA
"7636" NA NA NA
"7637" NA NA NA
"7638" NA NA NA
"7639" NA NA NA
"7640" NA NA NA
"7641" NA NA NA
"7642" NA NA NA
"7643" NA NA NA
"7644" NA NA NA
"7645" NA NA NA
"7646" NA NA NA
"7647" NA NA NA
"7648" NA NA NA
"7649" NA NA NA
"7650" NA NA NA
"7651" NA NA NA
"7652" NA NA NA
"7653" NA NA NA
"7654" NA NA NA
"7655" NA NA NA
"7656" NA NA NA
"7657" NA NA NA
"7658" NA NA NA
"7659" NA NA NA
"7660" NA NA NA
"7661" NA NA NA
"7662" NA NA NA
"7663" NA NA NA
"7664" NA NA NA
"7665" NA NA NA
"7666" NA NA NA
"7667" NA NA NA
"7668" NA NA NA
"7669" NA NA NA
"7670" NA NA NA
"7671" NA NA NA
"7672" NA NA NA
"7673" NA NA NA
"7674" NA NA NA
"7675" NA NA NA
"7676" NA NA NA
"7677" NA NA NA
"7678" NA NA NA
"7679" NA NA NA
"7680" NA NA NA
"7681" NA NA NA
"7682" NA NA NA
"7683" NA NA NA
"7684" NA NA NA
"7685" NA NA NA
"7686" NA NA NA
"7687" NA NA NA
"7688" NA NA NA
"7689" NA NA NA
"7690" NA NA NA
"7691" NA NA NA
"7692" NA NA NA
"7693" NA NA NA
"7694" NA NA NA
"7695" NA NA NA
"7696" NA NA NA
"7697" NA NA NA
"7698" NA NA NA
"7699" NA NA NA
"7700" NA NA NA
"7701" NA NA NA
"7702" NA NA NA
"7703" NA NA NA
"7704" NA NA NA
"7705" NA NA NA
"7706" NA NA NA
"7707" NA NA NA
"7708" NA NA NA
"7709" NA NA NA
"7710" NA NA NA
"7711" NA NA NA
"7712" NA NA NA
"7713" NA NA NA
"7714" NA NA NA
"7715" NA NA NA
"7716" NA NA NA
"7717" NA NA NA
"7718" NA NA NA
"7719" NA NA NA
"7720" NA NA NA
"7721" NA NA NA
"7722" NA NA NA
"7723" NA NA NA
"7724" NA NA NA
"7725" NA NA NA
"7726" NA NA NA
"7727" NA NA NA
"7728" NA NA NA
"7729" NA NA NA
"7730" NA NA NA
"7731" NA NA NA
"7732" NA NA NA
"7733" NA NA NA
"7734" NA NA NA
"7735" NA NA NA
"7736" NA NA NA
"7737" NA NA NA
"7738" NA NA NA
"7739" NA NA NA
"7740" NA NA NA
"7741" NA NA NA
"7742" NA NA NA
"7743" NA NA NA
"7744" NA NA NA
"7745" NA NA NA
"7746" NA NA NA
"7747" NA NA NA
"7748" NA NA NA
"7749" NA NA NA
"7750" NA NA NA
"7751" NA NA NA
"7752" NA NA NA
"7753" NA NA NA
"7754" NA NA NA
"7755" NA NA NA
"7756" NA NA NA
"7757" NA NA NA
"7758" NA NA NA
"7759" NA NA NA
"7760" NA NA NA
"7761" NA NA NA
"7762" NA NA NA
"7763" NA NA NA
"7764" NA NA NA
"7765" NA NA NA
"7766" NA NA NA
"7767" NA NA NA
"7768" NA NA NA
"7769" NA NA NA
"7770" NA NA NA
"7771" NA NA NA
"7772" NA NA NA
"7773" NA NA NA
"7774" NA NA NA
"7775" NA NA NA
"7776" NA NA NA
"7777" NA NA NA
"7778" NA NA NA
"7779" NA NA NA
"7780" NA NA NA
"7781" NA NA NA
"7782" NA NA NA
"7783" NA NA NA
"7784" NA NA NA
"7785" NA NA NA
"7786" NA NA NA
"7787" NA NA NA
"7788" NA NA NA
"7789" NA NA NA
"7790" NA NA NA
"7791" NA NA NA
"7792" NA NA NA
"7793" NA NA NA
"7794" NA NA NA
"7795" NA NA NA
"7796" NA NA NA
"7797" NA NA NA
"7798" NA NA NA
"7799" NA NA NA
"7800" NA NA NA
"7801" NA NA NA
"7802" NA NA NA
"7803" NA NA NA
"7804" NA NA NA
"7805" NA NA NA
"7806" NA NA NA
"7807" NA NA NA
"7808" NA NA NA
"7809" NA NA NA
"7810" NA NA NA
"7811" NA NA NA
"7812" NA NA NA
"7813" NA NA NA
"7814" NA NA NA
"7815" NA NA NA
"7816" NA NA NA
"7817" NA NA NA
"7818" NA NA NA
"7819" NA NA NA
"7820" NA NA NA
"7821" NA NA NA
"7822" NA NA NA
"7823" NA NA NA
"7824" NA NA NA
"7825" NA NA NA
"7826" NA NA NA
"7827" NA NA NA
"7828" NA NA NA
"7829" NA NA NA
"7830" NA NA NA
"7831" NA NA NA
"7832" NA NA NA
"7833" NA NA NA
"7834" NA NA NA
"7835" NA NA NA
"7836" NA NA NA
"7837" NA NA NA
"7838" NA NA NA
"7839" NA NA NA
"7840" NA NA NA
"7841" NA NA NA
"7842" NA NA NA
"7843" NA NA NA
"7844" NA NA NA
"7845" NA NA NA
"7846" NA NA NA
"7847" NA NA NA
"7848" NA NA NA
"7849" NA NA NA
"7850" NA NA NA
"7851" NA NA NA
"7852" NA NA NA
"7853" NA NA NA
"7854" NA NA NA
"7855" NA NA NA
"7856" NA NA NA
"7857" NA NA NA
"7858" NA NA NA
"7859" NA NA NA
"7860" NA NA NA
"7861" NA NA NA
"7862" NA NA NA
"7863" NA NA NA
"7864" NA NA NA
"7865" NA NA NA
"7866" NA NA NA
"7867" NA NA NA
"7868" NA NA NA
"7869" NA NA NA
"7870" NA NA NA
"7871" NA NA NA
"7872" NA NA NA
"7873" NA NA NA
"7874" NA NA NA
"7875" NA NA NA
"7876" NA NA NA
"7877" NA NA NA
"7878" NA NA NA
"7879" NA NA NA
"7880" NA NA NA
"7881" NA NA NA
"7882" NA NA NA
"7883" NA NA NA
"7884" NA NA NA
"7885" NA NA NA
"7886" NA NA NA
"7887" NA NA NA
"7888" NA NA NA
"7889" NA NA NA
"7890" NA NA NA
"7891" NA NA NA
"7892" NA NA NA
"7893" NA NA NA
"7894" NA NA NA
"7895" NA NA NA
"7896" NA NA NA
"7897" NA NA NA
"7898" NA NA NA
"7899" NA NA NA
"7900" NA NA NA
"7901" NA NA NA
"7902" NA NA NA
"7903" NA NA NA
"7904" NA NA NA
"7905" NA NA NA
"7906" NA NA NA
"7907" NA NA NA
"7908" NA NA NA
"7909" NA NA NA
"7910" NA NA NA
"7911" NA NA NA
"7912" NA NA NA
"7913" NA NA NA
"7914" NA NA NA
"7915" NA NA NA
"7916" NA NA NA
"7917" NA NA NA
"7918" NA NA NA
"7919" NA NA NA
"7920" NA NA NA
"7921" NA NA NA
"7922" NA NA NA
"7923" NA NA NA
"7924" NA NA NA
"7925" NA NA NA
"7926" NA NA NA
"7927" NA NA NA
"7928" NA NA NA
"7929" NA NA NA
"7930" NA NA NA
"7931" NA NA NA
"7932" NA NA NA
"7933" NA NA NA
"7934" NA NA NA
"7935" NA NA NA
"7936" NA NA NA
"7937" NA NA NA
"7938" NA NA NA
"7939" NA NA NA
"7940" NA NA NA
"7941" NA NA NA
"7942" NA NA NA
"7943" NA NA NA
"7944" NA NA NA
"7945" NA NA NA
"7946" NA NA NA
"7947" NA NA NA
"7948" NA NA NA
"7949" NA NA NA
"7950" NA NA NA
"7951" NA NA NA
"7952" NA NA NA
"7953" NA NA NA
"7954" NA NA NA
"7955" NA NA NA
"7956" NA NA NA
"7957" NA NA NA
"7958" NA NA NA
"7959" NA NA NA
"7960" NA NA NA
"7961" NA NA NA
"7962" NA NA NA
"7963" NA NA NA
"7964" NA NA NA
"7965" NA NA NA
"7966" NA NA NA
"7967" NA NA NA
"7968" NA NA NA
"7969" NA NA NA
"7970" NA NA NA
"7971" NA NA NA
"7972" NA NA NA
"7973" NA NA NA
"7974" NA NA NA
"7975" NA NA NA
"7976" NA NA NA
"7977" NA NA NA
"7978" NA NA NA
"7979" NA NA NA
"7980" NA NA NA
"7981" NA NA NA
"7982" NA NA NA
"7983" NA NA NA
"7984" NA NA NA
"7985" NA NA NA
"7986" NA NA NA
"7987" NA NA NA
"7988" NA NA NA
"7989" NA NA NA
"7990" NA NA NA
"7991" NA NA NA
"7992" NA NA NA
"7993" NA NA NA
"7994" NA NA NA
"7995" NA NA NA
"7996" NA NA NA
"7997" NA NA NA
"7998" NA NA NA
"7999" NA NA NA
"8000" NA NA NA
"8001" NA NA NA
"8002" NA NA NA
"8003" NA NA NA
"8004" NA NA NA
"8005" NA NA NA
"8006" NA NA NA
"8007" NA NA NA
"8008" NA NA NA
"8009" NA NA NA
"8010" NA NA NA
"8011" NA NA NA
"8012" NA NA NA
"8013" NA NA NA
"8014" NA NA NA
"8015" NA NA NA
"8016" NA NA NA
"8017" NA NA NA
"8018" NA NA NA
"8019" NA NA NA
"8020" NA NA NA
"8021" NA NA NA
"8022" NA NA NA
"8023" NA NA NA
"8024" NA NA NA
"8025" NA NA NA
"8026" NA NA NA
"8027" NA NA NA
"8028" NA NA NA
"8029" NA NA NA
"8030" NA NA NA
"8031" NA NA NA
"8032" NA NA NA
"8033" NA NA NA
"8034" NA NA NA
"8035" NA NA NA
"8036" NA NA NA
"8037" NA NA NA
"8038" NA NA NA
"8039" NA NA NA
"8040" NA NA NA
"8041" NA NA NA
"8042" NA NA NA
"8043" NA NA NA
"8044" NA NA NA
"8045" NA NA NA
"8046" NA NA NA
"8047" NA NA NA
"8048" NA NA NA
"8049" NA NA NA
"8050" NA NA NA
"8051" NA NA NA
"8052" NA NA NA
"8053" NA NA NA
"8054" NA NA NA
"8055" NA NA NA
"8056" NA NA NA
"8057" NA NA NA
"8058" NA NA NA
"8059" NA NA NA
"8060" NA NA NA
"8061" NA NA NA
"8062" NA NA NA
"8063" NA NA NA
"8064" NA NA NA
"8065" NA NA NA
"8066" NA NA NA
"8067" NA NA NA
"8068" NA NA NA
"8069" NA NA NA
"8070" NA NA NA
"8071" NA NA NA
"8072" NA NA NA
"8073" NA NA NA
"8074" NA NA NA
"8075" NA NA NA
"8076" NA NA NA
"8077" NA NA NA
"8078" NA NA NA
"8079" NA NA NA
"8080" NA NA NA
"8081" NA NA NA
"8082" NA NA NA
"8083" NA NA NA
"8084" NA NA NA
"8085" NA NA NA
"8086" NA NA NA
"8087" NA NA NA
"8088" NA NA NA
"8089" NA NA NA
"8090" NA NA NA
"8091" NA NA NA
"8092" NA NA NA
"8093" NA NA NA
"8094" NA NA NA
"8095" NA NA NA
"8096" NA NA NA
"8097" NA NA NA
"8098" NA NA NA
"8099" NA NA NA
"8100" NA NA NA
"8101" NA NA NA
"8102" NA NA NA
"8103" NA NA NA
"8104" NA NA NA
"8105" NA NA NA
"8106" NA NA NA
"8107" NA NA NA
"8108" NA NA NA
"8109" NA NA NA
"8110" NA NA NA
"8111" NA NA NA
"8112" NA NA NA
"8113" NA NA NA
"8114" NA NA NA
"8115" NA NA NA
"8116" NA NA NA
"8117" NA NA NA
"8118" NA NA NA
"8119" NA NA NA
"8120" NA NA NA
"8121" NA NA NA
"8122" NA NA NA
"8123" NA NA NA
"8124" NA NA NA
"8125" NA NA NA
"8126" NA NA NA
"8127" NA NA NA
"8128" NA NA NA
"8129" NA NA NA
"8130" NA NA NA
"8131" NA NA NA
"8132" NA NA NA
"8133" NA NA NA
"8134" NA NA NA
"8135" NA NA NA
"8136" NA NA NA
"8137" NA NA NA
"8138" NA NA NA
"8139" NA NA NA
"8140" NA NA NA
"8141" NA NA NA
"8142" NA NA NA
"8143" NA NA NA
"8144" NA NA NA
"8145" NA NA NA
"8146" NA NA NA
"8147" NA NA NA
"8148" NA NA NA
"8149" NA NA NA
"8150" NA NA NA
"8151" NA NA NA
"8152" NA NA NA
"8153" NA NA NA
"8154" NA NA NA
"8155" NA NA NA
"8156" NA NA NA
"8157" NA NA NA
"8158" NA NA NA
"8159" NA NA NA
"8160" NA NA NA
"8161" NA NA NA
"8162" NA NA NA
"8163" NA NA NA
"8164" NA NA NA
"8165" NA NA NA
"8166" NA NA NA
"8167" NA NA NA
"8168" NA NA NA
"8169" NA NA NA
"8170" NA NA NA
"8171" NA NA NA
"8172" NA NA NA
"8173" NA NA NA
"8174" NA NA NA
"8175" NA NA NA
"8176" NA NA NA
"8177" NA NA NA
"8178" NA NA NA
"8179" NA NA NA
"8180" NA NA NA
"8181" NA NA NA
"8182" NA NA NA
"8183" NA NA NA
"8184" NA NA NA
"8185" NA NA NA
"8186" NA NA NA
"8187" NA NA NA
"8188" NA NA NA
"8189" NA NA NA
"8190" NA NA NA
"8191" NA NA NA
"8192" NA NA NA
"8193" NA NA NA
"8194" NA NA NA
"8195" NA NA NA
"8196" NA NA NA
"8197" NA NA NA
"8198" NA NA NA
"8199" NA NA NA
"8200" NA NA NA
"8201" NA NA NA
"8202" NA NA NA
"8203" NA NA NA
"8204" NA NA NA
"8205" NA NA NA
"8206" NA NA NA
"8207" NA NA NA
"8208" NA NA NA
"8209" NA NA NA
"8210" NA NA NA
"8211" NA NA NA
"8212" NA NA NA
"8213" NA NA NA
"8214" NA NA NA
"8215" NA NA NA
"8216" NA NA NA
"8217" NA NA NA
"8218" NA NA NA
"8219" NA NA NA
"8220" NA NA NA
"8221" NA NA NA
"8222" NA NA NA
"8223" NA NA NA
"8224" NA NA NA
"8225" NA NA NA
"8226" NA NA NA
"8227" NA NA NA
"8228" NA NA NA
"8229" NA NA NA
"8230" NA NA NA
"8231" NA NA NA
"8232" NA NA NA
"8233" NA NA NA
"8234" NA NA NA
"8235" NA NA NA
"8236" NA NA NA
"8237" NA NA NA
"8238" NA NA NA
"8239" NA NA NA
"8240" NA NA NA
"8241" NA NA NA
"8242" NA NA NA
"8243" NA NA NA
"8244" NA NA NA
"8245" NA NA NA
"8246" NA NA NA
"8247" NA NA NA
"8248" NA NA NA
"8249" NA NA NA
"8250" NA NA NA
"8251" NA NA NA
"8252" NA NA NA
"8253" NA NA NA
"8254" NA NA NA
"8255" NA NA NA
"8256" NA NA NA
"8257" NA NA NA
"8258" NA NA NA
"8259" NA NA NA
"8260" NA NA NA
"8261" NA NA NA
"8262" NA NA NA
"8263" NA NA NA
"8264" NA NA NA
"8265" NA NA NA
"8266" NA NA NA
"8267" NA NA NA
"8268" NA NA NA
"8269" NA NA NA
"8270" NA NA NA
"8271" NA NA NA
"8272" NA NA NA
"8273" NA NA NA
"8274" NA NA NA
"8275" NA NA NA
"8276" NA NA NA
"8277" NA NA NA
"8278" NA NA NA
"8279" NA NA NA
"8280" NA NA NA
"8281" NA NA NA
"8282" NA NA NA
"8283" NA NA NA
"8284" NA NA NA
"8285" NA NA NA
"8286" NA NA NA
"8287" NA NA NA
"8288" NA NA NA
"8289" NA NA NA
"8290" NA NA NA
"8291" NA NA NA
"8292" NA NA NA
"8293" NA NA NA
"8294" NA NA NA
"8295" NA NA NA
"8296" NA NA NA
"8297" NA NA NA
"8298" NA NA NA
"8299" NA NA NA
"8300" NA NA NA
"8301" NA NA NA
"8302" NA NA NA
"8303" NA NA NA
"8304" NA NA NA
"8305" NA NA NA
"8306" NA NA NA
"8307" NA NA NA
"8308" NA NA NA
"8309" NA NA NA
"8310" NA NA NA
"8311" NA NA NA
"8312" NA NA NA
"8313" NA NA NA
"8314" NA NA NA
"8315" NA NA NA
"8316" NA NA NA
"8317" NA NA NA
"8318" NA NA NA
"8319" NA NA NA
"8320" NA NA NA
"8321" NA NA NA
"8322" NA NA NA
"8323" NA NA NA
"8324" NA NA NA
"8325" NA NA NA
"8326" NA NA NA
"8327" NA NA NA
"8328" NA NA NA
"8329" NA NA NA
"8330" NA NA NA
"8331" NA NA NA
"8332" NA NA NA
"8333" NA NA NA
"8334" NA NA NA
"8335" NA NA NA
"8336" NA NA NA
"8337" NA NA NA
"8338" NA NA NA
"8339" NA NA NA
"8340" NA NA NA
"8341" NA NA NA
"8342" NA NA NA
"8343" NA NA NA
"8344" NA NA NA
"8345" NA NA NA
"8346" NA NA NA
"8347" NA NA NA
"8348" NA NA NA
"8349" NA NA NA
"8350" NA NA NA
"8351" NA NA NA
"8352" NA NA NA
"8353" NA NA NA
"8354" NA NA NA
"8355" NA NA NA
"8356" NA NA NA
"8357" NA NA NA
"8358" NA NA NA
"8359" NA NA NA
"8360" NA NA NA
"8361" NA NA NA
"8362" NA NA NA
"8363" NA NA NA
"8364" NA NA NA
"8365" NA NA NA
"8366" NA NA NA
"8367" NA NA NA
"8368" NA NA NA
"8369" NA NA NA
"8370" NA NA NA
"8371" NA NA NA
"8372" NA NA NA
"8373" NA NA NA
"8374" NA NA NA
"8375" NA NA NA
"8376" NA NA NA
"8377" NA NA NA
"8378" NA NA NA
"8379" NA NA NA
"8380" NA NA NA
"8381" NA NA NA
"8382" NA NA NA
"8383" NA NA NA
"8384" NA NA NA
"8385" NA NA NA
"8386" NA NA NA
"8387" NA NA NA
"8388" NA NA NA
"8389" NA NA NA
"8390" NA NA NA
"8391" NA NA NA
"8392" NA NA NA
"8393" NA NA NA
"8394" NA NA NA
"8395" NA NA NA
"8396" NA NA NA
"8397" NA NA NA
"8398" NA NA NA
"8399" NA NA NA
"8400" NA NA NA
"8401" NA NA NA
"8402" NA NA NA
"8403" NA NA NA
"8404" NA NA NA
"8405" NA NA NA
"8406" NA NA NA
"8407" NA NA NA
"8408" NA NA NA
"8409" NA NA NA
"8410" NA NA NA
"8411" NA NA NA
"8412" NA NA NA
"8413" NA NA NA
"8414" NA NA NA
"8415" NA NA NA
"8416" NA NA NA
"8417" NA NA NA
"8418" NA NA NA
"8419" NA NA NA
"8420" NA NA NA
"8421" NA NA NA
"8422" NA NA NA
"8423" NA NA NA
"8424" NA NA NA
"8425" NA NA NA
"8426" NA NA NA
"8427" NA NA NA
"8428" NA NA NA
"8429" NA NA NA
"8430" NA NA NA
"8431" NA NA NA
"8432" NA NA NA
"8433" NA NA NA
"8434" NA NA NA
"8435" NA NA NA
"8436" NA NA NA
"8437" NA NA NA
"8438" NA NA NA
"8439" NA NA NA
"8440" NA NA NA
"8441" NA NA NA
"8442" NA NA NA
"8443" NA NA NA
"8444" NA NA NA
"8445" NA NA NA
"8446" NA NA NA
"8447" NA NA NA
"8448" NA NA NA
"8449" NA NA NA
"8450" NA NA NA
"8451" NA NA NA
"8452" NA NA NA
"8453" NA NA NA
"8454" NA NA NA
"8455" NA NA NA
"8456" NA NA NA
"8457" NA NA NA
"8458" NA NA NA
"8459" NA NA NA
"8460" NA NA NA
"8461" NA NA NA
"8462" NA NA NA
"8463" NA NA NA
"8464" NA NA NA
"8465" NA NA NA
"8466" NA NA NA
"8467" NA NA NA
"8468" NA NA NA
"8469" NA NA NA
"8470" NA NA NA
"8471" NA NA NA
"8472" NA NA NA
"8473" NA NA NA
"8474" NA NA NA
"8475" NA NA NA
"8476" NA NA NA
"8477" NA NA NA
"8478" NA NA NA
"8479" NA NA NA
"8480" NA NA NA
"8481" NA NA NA
"8482" NA NA NA
"8483" NA NA NA
"8484" NA NA NA
"8485" NA NA NA
"8486" NA NA NA
"8487" NA NA NA
"8488" NA NA NA
"8489" NA NA NA
"8490" NA NA NA
"8491" NA NA NA
"8492" NA NA NA
"8493" NA NA NA
"8494" NA NA NA
"8495" NA NA NA
"8496" NA NA NA
"8497" NA NA NA
"8498" NA NA NA
"8499" NA NA NA
"8500" NA NA NA
"8501" NA NA NA
"8502" NA NA NA
"8503" NA NA NA
"8504" NA NA NA
"8505" NA NA NA
"8506" NA NA NA
"8507" NA NA NA
"8508" NA NA NA
"8509" NA NA NA
"8510" NA NA NA
"8511" NA NA NA
"8512" NA NA NA
"8513" NA NA NA
"8514" NA NA NA
"8515" NA NA NA
"8516" NA NA NA
"8517" NA NA NA
"8518" NA NA NA
"8519" NA NA NA
"8520" NA NA NA
"8521" NA NA NA
"8522" NA NA NA
"8523" NA NA NA
"8524" NA NA NA
"8525" NA NA NA
"8526" NA NA NA
"8527" NA NA NA
"8528" NA NA NA
"8529" NA NA NA
"8530" NA NA NA
"8531" NA NA NA
"8532" NA NA NA
"8533" NA NA NA
"8534" NA NA NA
"8535" NA NA NA
"8536" NA NA NA
"8537" NA NA NA
"8538" NA NA NA
"8539" NA NA NA
"8540" NA NA NA
"8541" NA NA NA
"8542" NA NA NA
"8543" NA NA NA
"8544" NA NA NA
"8545" NA NA NA
"8546" NA NA NA
"8547" NA NA NA
"8548" NA NA NA
"8549" NA NA NA
"8550" NA NA NA
"8551" NA NA NA
"8552" NA NA NA
"8553" NA NA NA
"8554" NA NA NA
"8555" NA NA NA
"8556" NA NA NA
"8557" NA NA NA
"8558" NA NA NA
"8559" NA NA NA
"8560" NA NA NA
"8561" NA NA NA
"8562" NA NA NA
"8563" NA NA NA
"8564" NA NA NA
"8565" NA NA NA
"8566" NA NA NA
"8567" NA NA NA
"8568" NA NA NA
"8569" NA NA NA
"8570" NA NA NA
"8571" NA NA NA
"8572" NA NA NA
"8573" NA NA NA
"8574" NA NA NA
"8575" NA NA NA
"8576" NA NA NA
"8577" NA NA NA
"8578" NA NA NA
"8579" NA NA NA
"8580" NA NA NA
"8581" NA NA NA
"8582" NA NA NA
"8583" NA NA NA
"8584" NA NA NA
"8585" NA NA NA
"8586" NA NA NA
"8587" NA NA NA
"8588" NA NA NA
"8589" NA NA NA
"8590" NA NA NA
"8591" NA NA NA
"8592" NA NA NA
"8593" NA NA NA
"8594" NA NA NA
"8595" NA NA NA
"8596" NA NA NA
"8597" NA NA NA
"8598" NA NA NA
"8599" NA NA NA
"8600" NA NA NA
"8601" NA NA NA
"8602" NA NA NA
"8603" NA NA NA
"8604" NA NA NA
"8605" NA NA NA
"8606" NA NA NA
"8607" NA NA NA
"8608" NA NA NA
"8609" NA NA NA
"8610" NA NA NA
"8611" NA NA NA
"8612" NA NA NA
"8613" NA NA NA
"8614" NA NA NA
"8615" NA NA NA
"8616" NA NA NA
"8617" NA NA NA
"8618" NA NA NA
"8619" NA NA NA
"8620" NA NA NA
"8621" NA NA NA
"8622" NA NA NA
"8623" NA NA NA
"8624" NA NA NA
"8625" NA NA NA
"8626" NA NA NA
"8627" NA NA NA
"8628" NA NA NA
"8629" NA NA NA
"8630" NA NA NA
"8631" NA NA NA
"8632" NA NA NA
"8633" NA NA NA
"8634" NA NA NA
"8635" NA NA NA
"8636" NA NA NA
"8637" NA NA NA
"8638" NA NA NA
"8639" NA NA NA
"8640" NA NA NA
"8641" NA NA NA
"8642" NA NA NA
"8643" NA NA NA
"8644" NA NA NA
"8645" NA NA NA
"8646" NA NA NA
"8647" NA NA NA
"8648" NA NA NA
"8649" NA NA NA
"8650" NA NA NA
"8651" NA NA NA
"8652" NA NA NA
"8653" NA NA NA
"8654" NA NA NA
"8655" NA NA NA
"8656" NA NA NA
"8657" NA NA NA
"8658" NA NA NA
"8659" NA NA NA
"8660" NA NA NA
"8661" NA NA NA
"8662" NA NA NA
"8663" NA NA NA
"8664" NA NA NA
"8665" NA NA NA
"8666" NA NA NA
"8667" NA NA NA
"8668" NA NA NA
"8669" NA NA NA
"8670" NA NA NA
"8671" NA NA NA
"8672" NA NA NA
"8673" NA NA NA
"8674" NA NA NA
"8675" NA NA NA
"8676" NA NA NA
"8677" NA NA NA
"8678" NA NA NA
"8679" NA NA NA
"8680" NA NA NA
"8681" NA NA NA
"8682" NA NA NA
"8683" NA NA NA
"8684" NA NA NA
"8685" NA NA NA
"8686" NA NA NA
"8687" NA NA NA
"8688" NA NA NA
"8689" NA NA NA
"8690" NA NA NA
"8691" NA NA NA
"8692" NA NA NA
"8693" NA NA NA
"8694" NA NA NA
"8695" NA NA NA
"8696" NA NA NA
"8697" NA NA NA
"8698" NA NA NA
"8699" NA NA NA
"8700" NA NA NA
"8701" NA NA NA
"8702" NA NA NA
"8703" NA NA NA
"8704" NA NA NA
"8705" NA NA NA
"8706" NA NA NA
"8707" NA NA NA
"8708" NA NA NA
"8709" NA NA NA
"8710" NA NA NA
"8711" NA NA NA
"8712" NA NA NA
"8713" NA NA NA
"8714" NA NA NA
"8715" NA NA NA
"8716" NA NA NA
"8717" NA NA NA
"8718" NA NA NA
"8719" NA NA NA
"8720" NA NA NA
"8721" NA NA NA
"8722" NA NA NA
"8723" NA NA NA
"8724" NA NA NA
"8725" NA NA NA
"8726" NA NA NA
"8727" NA NA NA
"8728" NA NA NA
"8729" NA NA NA
"8730" NA NA NA
"8731" NA NA NA
"8732" NA NA NA
"8733" NA NA NA
"8734" NA NA NA
"8735" NA NA NA
"8736" NA NA NA
"8737" NA NA NA
"8738" NA NA NA
"8739" NA NA NA
"8740" NA NA NA
"8741" NA NA NA
"8742" NA NA NA
"8743" NA NA NA
"8744" NA NA NA
"8745" NA NA NA
"8746" NA NA NA
"8747" NA NA NA
"8748" NA NA NA
"8749" NA NA NA
"8750" NA NA NA
"8751" NA NA NA
"8752" NA NA NA
"8753" NA NA NA
"8754" NA NA NA
"8755" NA NA NA
"8756" NA NA NA
"8757" NA NA NA
"8758" NA NA NA
"8759" NA NA NA
"8760" NA NA NA
"8761" NA NA NA
"8762" NA NA NA
"8763" NA NA NA
"8764" NA NA NA
"8765" NA NA NA
"8766" NA NA NA
"8767" NA NA NA
"8768" NA NA NA
"8769" NA NA NA
"8770" NA NA NA
"8771" NA NA NA
"8772" NA NA NA
"8773" NA NA NA
"8774" NA NA NA
"8775" NA NA NA
"8776" NA NA NA
"8777" NA NA NA
"8778" NA NA NA
"8779" NA NA NA
"8780" NA NA NA
"8781" NA NA NA
"8782" NA NA NA
"8783" NA NA NA
"8784" NA NA NA
"8785" NA NA NA
"8786" NA NA NA
"8787" NA NA NA
"8788" NA NA NA
"8789" NA NA NA
"8790" NA NA NA
"8791" NA NA NA
"8792" NA NA NA
"8793" NA NA NA
"8794" NA NA NA
"8795" NA NA NA
"8796" NA NA NA
"8797" NA NA NA
"8798" NA NA NA
"8799" NA NA NA
"8800" NA NA NA
"8801" NA NA NA
"8802" NA NA NA
"8803" NA NA NA
"8804" NA NA NA
"8805" NA NA NA
"8806" NA NA NA
"8807" NA NA NA
"8808" NA NA NA
"8809" NA NA NA
"8810" NA NA NA
"8811" NA NA NA
"8812" NA NA NA
"8813" NA NA NA
"8814" NA NA NA
"8815" NA NA NA
"8816" NA NA NA
"8817" NA NA NA
"8818" NA NA NA
"8819" NA NA NA
"8820" NA NA NA
"8821" NA NA NA
"8822" NA NA NA
"8823" NA NA NA
"8824" NA NA NA
"8825" NA NA NA
"8826" NA NA NA
"8827" NA NA NA
"8828" NA NA NA
"8829" NA NA NA
"8830" NA NA NA
"8831" NA NA NA
"8832" NA NA NA
"8833" NA NA NA
"8834" NA NA NA
"8835" NA NA NA
"8836" NA NA NA
"8837" NA NA NA
"8838" NA NA NA
"8839" NA NA NA
"8840" NA NA NA
"8841" NA NA NA
"8842" NA NA NA
"8843" NA NA NA
"8844" NA NA NA
"8845" NA NA NA
"8846" NA NA NA
"8847" NA NA NA
"8848" NA NA NA
"8849" NA NA NA
"8850" NA NA NA
"8851" NA NA NA
"8852" NA NA NA
"8853" NA NA NA
"8854" NA NA NA
"8855" NA NA NA
"8856" NA NA NA
"8857" NA NA NA
"8858" NA NA NA
"8859" NA NA NA
"8860" NA NA NA
"8861" NA NA NA
"8862" NA NA NA
"8863" NA NA NA
"8864" NA NA NA
"8865" NA NA NA
"8866" NA NA NA
"8867" NA NA NA
"8868" NA NA NA
"8869" NA NA NA
"8870" NA NA NA
"8871" NA NA NA
"8872" NA NA NA
"8873" NA NA NA
"8874" NA NA NA
"8875" NA NA NA
"8876" NA NA NA
"8877" NA NA NA
"8878" NA NA NA
"8879" NA NA NA
"8880" NA NA NA
"8881" NA NA NA
"8882" NA NA NA
"8883" NA NA NA
"8884" NA NA NA
"8885" NA NA NA
"8886" NA NA NA
"8887" NA NA NA
"8888" NA NA NA
"8889" NA NA NA
"8890" NA NA NA
"8891" NA NA NA
"8892" NA NA NA
"8893" NA NA NA
"8894" NA NA NA
"8895" NA NA NA
"8896" NA NA NA
"8897" NA NA NA
"8898" NA NA NA
"8899" NA NA NA
"8900" NA NA NA
"8901" NA NA NA
"8902" NA NA NA
"8903" NA NA NA
"8904" NA NA NA
"8905" NA NA NA
"8906" NA NA NA
"8907" NA NA NA
"8908" NA NA NA
"8909" NA NA NA
"8910" NA NA NA
"8911" NA NA NA
"8912" NA NA NA
"8913" NA NA NA
"8914" NA NA NA
"8915" NA NA NA
"8916" NA NA NA
"8917" NA NA NA
"8918" NA NA NA
"8919" NA NA NA
"8920" NA NA NA
"8921" NA NA NA
"8922" NA NA NA
"8923" NA NA NA
"8924" NA NA NA
"8925" NA NA NA
"8926" NA NA NA
"8927" NA NA NA
"8928" NA NA NA
"8929" NA NA NA
"8930" NA NA NA
"8931" NA NA NA
"8932" NA NA NA
"8933" NA NA NA
"8934" NA NA NA
"8935" NA NA NA
"8936" NA NA NA
"8937" NA NA NA
"8938" NA NA NA
"8939" NA NA NA
"8940" NA NA NA
"8941" NA NA NA
"8942" NA NA NA
"8943" NA NA NA
"8944" NA NA NA
"8945" NA NA NA
"8946" NA NA NA
"8947" NA NA NA
"8948" NA NA NA
"8949" NA NA NA
"8950" NA NA NA
"8951" NA NA NA
"8952" NA NA NA
"8953" NA NA NA
"8954" NA NA NA
"8955" NA NA NA
"8956" NA NA NA
"8957" NA NA NA
"8958" NA NA NA
"8959" NA NA NA
"8960" NA NA NA
"8961" NA NA NA
"8962" NA NA NA
"8963" NA NA NA
"8964" NA NA NA
"8965" NA NA NA
"8966" NA NA NA
"8967" NA NA NA
"8968" NA NA NA
"8969" NA NA NA
"8970" NA NA NA
"8971" NA NA NA
"8972" NA NA NA
"8973" NA NA NA
"8974" NA NA NA
"8975" NA NA NA
"8976" NA NA NA
"8977" NA NA NA
"8978" NA NA NA
"8979" NA NA NA
"8980" NA NA NA
"8981" NA NA NA
"8982" NA NA NA
"8983" NA NA NA
"8984" NA NA NA
"8985" NA NA NA
"8986" NA NA NA
"8987" NA NA NA
"8988" NA NA NA
"8989" NA NA NA
"8990" NA NA NA
"8991" NA NA NA
"8992" NA NA NA
"8993" NA NA NA
"8994" NA NA NA
"8995" NA NA NA
"8996" NA NA NA
"8997" NA NA NA
"8998" NA NA NA
"8999" NA NA NA
"9000" NA NA NA
"9001" NA NA NA
