# Supplementary material for: Adaptive switch to sexually dimorphic movements by partner-seeking termites
Source: Sci Adv. 2019 Jun 19;5(6):eaau6108. doi: 10.1126/sciadv.aau6108 (PMC6584256; doi:10.1126/sciadv.aau6108)
Supplement: Data file S1 [file aau6108_Data_file_S1.zip › Dataset/CfExperimetns/170627_174_F_04_set1_after-position_5FPS.txt]

"time" "x" "y"
"1" 0 29.5926575607608 55.9201439884744
"2" 0.2 28.6418904686725 57.8407698813273
"3" 0.4 28.5619174223278 58.0851437523861
"4" 0.6 29.1938699499267 59.6430271803861
"5" 0.8 29.9935834429666 60.2310518076214
"6" 1 30.416437516281 60.288436029129
"7" 1.2 31.2814337434467 60.4726001057961
"8" 1.4 31.9580842436836 60.3925748674427
"9" 1.6 32.3820859478696 60.3765936489104
"10" 1.8 32.5408993070346 60.2518117238521
"11" 2 32.6883335158545 60.3528105179095
"12" 2.2 32.9504073635554 60.3346109451525
"13" 2.4 33.2175366481333 60.2272334658861
"14" 2.6 33.2355677063278 60.2236272542472
"15" 2.8 33.3689975369667 60.2550528128147
"16" 3 33.48800252105 60.2596893706361
"17" 3.2 33.737029631196 60.5005776912118
"18" 3.4 33.9884416619095 60.4813168345004
"19" 3.6 34.6575272881629 60.4292487234889
"20" 3.8 35.4011870581449 60.6880430442178
"21" 4 35.5772594834521 60.6942203672405
"22" 4.2 35.8127362475549 60.8343498017979
"23" 4.4 36.5225770975298 60.8870651605123
"24" 4.6 36.9753478763032 61.0024302677996
"25" 4.8 37.2458404713245 61.5046264143036
"26" 5 37.5817144213978 61.7976228388357
"27" 5.2 36.8402038158599 61.2576296652308
"28" 5.4 36.7612887014366 61.2632259455061
"29" 5.6 37.0554741636201 61.4978339350099
"30" 5.8 37.0808932557218 61.5387169639474
"31" 6 37.1911576139961 61.6094731740626
"32" 6.2 37.4385705733748 61.6062782350596
"33" 6.4 37.5567732864914 61.6405113776733
"34" 6.6 37.6346307326809 61.6979496068433
"35" 6.8 37.6422572203124 61.7359780474422
"36" 7 37.675016451275 61.743257876545
"37" 7.2 37.5729917875255 61.4643761881214
"38" 7.4 37.9190657221109 61.3357274435015
"39" 7.6 38.3844283689462 61.4393621534882
"40" 7.8 38.3980872438599 61.4769433516968
"41" 8 38.7167319965436 61.5491874324342
"42" 8.2 38.8524387117587 61.4592724640198
"43" 8.4 39.3845870114221 61.2857458445644
"44" 8.6 39.685843912881 61.430883876329
"45" 8.8 39.9231232719364 61.5628431219619
"46" 9 40.8036491438577 61.4978339350099
"47" 9.2 41.7262413469853 61.8124162530216
"48" 9.4 42.628940155733 61.8997742022553
"49" 9.6 43.2900721353684 62.313684485529
"50" 9.8 44.3215004221349 62.7478742927319
"51" 10 45.0642509857381 62.8144327302433
"52" 10.2 45.943342348681 63.3411456987576
"53" 10.4 46.6896154717924 63.8557440648173
"54" 10.6 47.1653886155612 64.8114107151699
"55" 10.8 47.8608540615212 65.2938952510407
"56" 11 48.6619816466914 66.4283955972944
"57" 11.2 49.0415933195777 66.9311809025806
"58" 11.4 49.6721748126956 67.8219151773861
"59" 11.6 50.2424617953278 68.1861425529139
"60" 11.8 49.630333128281 68.1223641242147
"61" 12 49.5281433938967 68.1023341944261
"62" 12.2 49.9104861993629 68.2040375276503
"63" 12.4 49.9815675495648 68.2259456925917
"64" 12.6 50.0008456155222 68.2438419391361
"65" 12.8 50.1236628804809 68.3523373921576
"66" 13 50.3892379793218 68.418861163816
"67" 13.2 50.5724816775952 68.389429854729
"68" 13.4 51.0466469908 68.9182035156084
"69" 13.6 51.8492110452602 69.0760827994687
"70" 13.8 52.3969295866153 69.4640085204132
"71" 14 53.4588874713453 70.0037082306774
"72" 14.2 54.3932113916889 70.6383664673584
"73" 14.4 55.341960158588 70.8204626492405
"74" 14.6 56.3665026603994 71.2747241211746
"75" 14.8 57.4382964995666 71.4829412331861
"76" 15 58.1313362301536 72.0478559715637
"77" 15.2 58.9368319874524 72.4621822450719
"78" 15.4 59.9669176673723 72.9621956391125
"79" 15.6 60.3875836559078 73.3546923518273
"80" 15.8 61.2728141189394 73.7489534920952
"81" 16 62.0167427963 74.2914588575528
"82" 16.2 63.2284299069666 74.5402874606361
"83" 16.4 64.2297427703429 74.8709520743762
"84" 16.6 65.5702967429084 74.8172655215609
"85" 16.8 66.8486542539381 75.0549453788147
"86" 17 67.9882248353498 75.5094147099469
"87" 17.2 69.0827402731931 76.0118259344899
"88" 17.4 70.1964629959859 76.8209389213381
"89" 17.6 71.3867517861053 77.095948950505
"90" 17.8 72.6753039303162 77.7477501252017
"91" 18 74.0559623925367 78.155632588816
"92" 18.2 75.4102128231333 78.6225190358584
"93" 18.4 76.9897335209666 79.3056335532017
"94" 18.6 78.4644289989278 79.7291358443085
"95" 18.8 80.3095089211095 80.6039777795004
"96" 19 80.8436403821381 81.5572540675862
"97" 19.2 81.5884855632359 81.9514684798958
"98" 19.4 81.0674933937567 81.6364464751762
"99" 19.6 80.8523207831728 81.5537742592418
"100" 19.8 80.9395187778152 81.6658338216589
"101" 20 81.0772104949364 81.7799212444164
"102" 20.2 81.2045023001845 81.8698590590792
"103" 20.4 81.1755617214515 81.9254810596589
"104" 20.6 81.3089653250967 81.9674967036261
"105" 20.8 81.3240428602538 81.9971119133465
"106" 21 81.3240428602538 81.9971119133465
"107" 21.2 81.3240428602538 81.9971119133465
"108" 21.4 81.3082780235843 82.0032363822685
"109" 21.6 81.3206494508067 81.9830755379061
"110" 21.8 81.3206494508067 81.9830755379061
"111" 22 81.3673859536467 82.0181279150361
"112" 22.2 81.3093193895121 81.9805577465074
"113" 22.4 81.3057064873136 81.9660659943555
"114" 22.6 81.3401229936567 81.9674967036261
"115" 22.8 81.3421707270285 81.9713512605614
"116" 23 81.3375000266605 81.9581176095188
"117" 23.2 81.3093193895121 81.9805577465074
"118" 23.4 81.2819432749151 81.9673360970872
"119" 23.6 81.277887140385 81.9541434171004
"120" 23.8 81.2896491442091 81.9490853540225
"121" 24 81.2460936010381 81.9660659943555
"122" 24.2 81.2262226389462 81.9342724550086
"123" 24.4 81.2455140313104 81.9645756721986
"124" 24.6 81.1468224577877 81.9289595872493
"125" 24.8 81.1494428802656 81.9071086449738
"126" 25 81.1440893289666 81.9158918150736
"127" 25.2 81.1440893289666 81.9158918150736
"128" 25.4 81.1827601942007 81.9340187831521
"129" 25.6 81.1440893289666 81.9158918150736
"130" 25.8 81.1069968663952 81.8826079535698
"131" 26 81.1012609185749 81.8910479910769
"132" 26.2 81.085200264678 81.8830176641284
"133" 26.4 81.2935831932697 81.6618997725983
"134" 26.6 81.4889333169354 81.4331102319174
"135" 26.8 81.7881657300249 81.1622373472502
"136" 27 81.9410263960954 81.0292189914951
"137" 27.2 82.0294864105467 80.5147704070162
"138" 27.4 82.3371683875767 79.9033011615261
"139" 27.6 82.4990445758113 79.3926027736968
"140" 27.8 82.5721491379666 78.5781838457097
"141" 28 82.3888687346725 77.7343303222097
"142" 28.2 82.1696959190667 77.0251115282961
"143" 28.4 82.1415460452439 76.3825617371881
"144" 28.6 81.8386456906167 75.5373328545561
"145" 28.8 81.5971737592766 74.5987080891861
"146" 29 81.044812443849 73.805256676592
"147" 29.2 80.5176588567045 73.0287245957259
"148" 29.4 79.9237473103667 72.2025350070719
"149" 29.6 79.311861649495 71.7533662810654
"150" 29.8 78.529070717681 71.0341224360719
"151" 30 77.5614338615171 70.2980922773953
"152" 30.2 76.7619298121553 69.6112765675654
"153" 30.4 75.9721970477234 69.1061163815483
"154" 30.6 74.8321339060817 68.3699316929879
"155" 30.8 73.539642124002 67.5772033999791
"156" 31 72.0587542778774 66.0762511576183
"157" 31.2 71.1689145308939 64.8902618174225
"158" 31.4 70.2032900038605 63.9340998968906
"159" 31.6 69.8057665313939 62.6030056935861
"160" 31.8 69.1792639022099 61.7623100418997
"161" 32 68.6040468388339 60.4805618551737
"162" 32.2 67.8810277122099 59.3939061817645
"163" 32.4 66.9135150187648 58.2995313800926
"164" 32.6 66.0462979229399 57.3374988036808
"165" 32.8 64.7231248478428 56.3549280867755
"166" 33 63.6399244136184 55.400576773779
"167" 33.2 62.4448926666304 54.4661667625631
"168" 33.4 61.2951106078045 53.4009672290078
"169" 33.6 59.9840196466848 52.5511169388316
"170" 33.8 58.9303858216268 52.4018942565512
"171" 34 57.4160410220238 51.8313545628433
"172" 34.2 55.6007021833576 51.184428295177
"173" 34.4 54.4400921429944 50.4507937128583
"174" 34.6 53.3842589426121 49.4070249295952
"175" 34.8 52.4101920044254 48.8307444897256
"176" 35 51.6741278159667 47.4729245603242
"177" 35.2 50.9186886536822 46.3439404167913
"178" 35.4 50.5323457309154 44.9097108292579
"179" 35.6 50.2755733749212 44.1456277159407
"180" 35.8 49.3727091155121 43.0798938254225
"181" 36 48.5583609599667 42.3546571032888
"182" 36.2 47.8692971360436 41.3911578732836
"183" 36.4 47.1569613584399 39.9956134120826
"184" 36.6 46.4753873586899 38.8063363308861
"185" 36.8 45.9843126596121 37.5706515209498
"186" 37 45.0322587367702 36.6259950153593
"187" 37.2 44.0342396657077 35.0472470771629
"188" 37.4 43.2355925809666 34.0291780263321
"189" 37.6 42.4110371629937 32.8888354270078
"190" 37.8 41.6443915870286 32.0388493599171
"191" 38 40.4531566386153 31.0432347893321
"192" 38.2 39.611250630352 29.7931231493953
"193" 38.4 38.7233446341018 28.9485131530348
"194" 38.6 38.175887850993 27.6449215079124
"195" 38.8 37.3705520942852 26.7620362442799
"196" 39 36.2046186888088 25.1270265815177
"197" 39.2 35.3745904547891 23.8808667128628
"198" 39.4 34.3479377991558 23.1029415515753
"199" 39.6 33.2637351431829 21.8713715443051
"200" 39.8 32.2350514134888 21.4128435888463
"201" 40 31.3685335896485 20.3206332000043
"202" 40.2 30.1935819911558 19.7275274575753
"203" 40.4 29.6560420335667 19.6462247896147
"204" 40.6 28.6916380067095 20.095043586729
"205" 40.8 28.0670499270515 21.2176854586314
"206" 41 27.4230757867667 21.9496667153004
"207" 41.2 27.6119101416757 22.7318118692498
"208" 41.4 27.5931447276567 23.3755009765461
"209" 41.6 27.6812533234195 24.2122019534899
"210" 41.8 27.0194423531485 24.9683187602043
"211" 42 26.2409460031931 26.104442437971
"212" 42.2 25.6945670309381 27.0127878563004
"213" 42.4 25.0278300162166 28.2365300173028
"214" 42.6 23.9952280757725 29.067674270658
"215" 42.8 23.4170898290524 30.0246958171004
"216" 43 23.2390103428801 30.70983639979
"217" 43.2 23.4524703318128 31.7996058169727
"218" 43.4 23.0590425865704 32.8320003546409
"219" 43.6 23.0442749143801 33.8892667612611
"220" 43.8 23.2354067482308 34.1547315670937
"221" 44 23.1066295185395 35.019393968891
"222" 44.2 23.6804463133095 35.8927233959004
"223" 44.4 23.7334885347867 37.0848751429461
"224" 44.6 23.9390819386939 38.1985257510225
"225" 44.8 24.3655914490837 39.1668040389606
"226" 45 25.1901095399667 40.3180453789325
"227" 45.2 26.132258089281 41.2970951925576
"228" 45.4 26.7002276741836 42.072747574971
"229" 45.6 27.1591010948 42.9859356203584
"230" 45.8 28.1022081496456 44.5715769526247
"231" 46 28.8002047913897 45.6370559767323
"232" 46.2 29.1713671893 47.0970168886917
"233" 46.4 29.9841417252212 48.2881813767589
"234" 46.6 31.1390183822852 48.9032821324923
"235" 46.8 32.1454711654478 50.2626583320748
"236" 47 32.766419984627 51.5927380512635
"237" 47.2 33.1673072717345 52.6881904482433
"238" 47.4 33.8233802034666 53.8189953835806
"239" 47.6 34.9917927744666 54.8395532773861
"240" 47.8 36.5373955898586 56.2570868470078
"241" 48 37.6496363198121 57.019409861868
"242" 48.2 39.397023954318 58.0605825271699
"243" 48.4 41.2671858172099 59.0114528176834
"244" 48.6 43.1995304645778 59.257162535025
"245" 48.8 45.0566963740951 60.0289249102577
"246" 49 46.6110066749666 61.2462858538618
"247" 49.2 47.7608730146809 62.7179923275576
"248" 49.4 48.7306931975773 63.7376411460145
"249" 49.6 50.4292770393872 64.4950332774048
"250" 49.8 52.2455944005367 65.0592200328721
"251" 50 53.8959663239952 65.0622359620719
"252" 50.2 55.7599656028278 65.5031210935806
"253" 50.4 57.2696448991043 66.603478826588
"254" 50.6 59.06325546405 67.5514493044695
"255" 50.8 60.7884738526769 67.7927958609749
"256" 51 62.9363267642166 68.5143078120528
"257" 51.2 65.0376232763336 69.3583598426155
"258" 51.4 67.3768846413757 70.0171145532043
"259" 51.6 69.7005541789483 70.7232944056797
"260" 51.8 71.5771805830321 71.2616344284609
"261" 52 73.495215189352 71.9202919937073
"262" 52.2 75.7257903624006 72.745414690405
"263" 52.4 77.7387159382744 73.3494054171169
"264" 52.6 80.0253152005255 73.8778051695626
"265" 52.8 82.5981138617666 74.4783261879316
"266" 53 84.5673995154132 74.8588594965803
"267" 53.2 86.5054539190207 75.6113323173861
"268" 53.4 88.2297896556956 76.3320353985637
"269" 53.6 89.8347819777936 76.4277231522515
"270" 53.8 92.1904407553356 76.6663067746968
"271" 54 94.0198978812968 77.3749739339899
"272" 54.2 95.5985796058841 78.498419037166
"273" 54.4 97.4280206956456 79.6418197182669
"274" 54.6 99.6250716009757 80.6248844402225
"275" 54.8 101.765223980882 81.993510417471
"276" 55 103.593868977163 83.4407885174516
"277" 55.2 105.577622407677 84.2743289497226
"278" 55.4 107.346204889424 84.1129247387576
"279" 55.6 108.945624530462 83.5395707529505
"280" 55.8 110.303916641022 82.5100151825806
"281" 56 110.880977909069 81.1731217519282
"282" 56.2 111.266808851518 79.6843967004048
"283" 56.4 111.645359964864 78.2611901108067
"284" 56.6 111.555272079717 76.5138561302419
"285" 56.8 110.943108727749 74.5933094832475
"286" 57 109.992471090391 72.7394765031437
"287" 57.2 109.49385847231 70.9265542946147
"288" 57.4 108.583609440807 69.0721166283561
"289" 57.6 107.768850967621 66.8209386757506
"290" 57.8 106.726554695244 64.8215470938306
"291" 58 105.930694119163 62.7005554035637
"292" 58.2 105.039197765879 60.4673441398619
"293" 58.4 104.556851704052 58.3447909903862
"294" 58.6 103.466471967864 55.9084748506478
"295" 58.8 102.086493696795 54.4018622190433
"296" 59 100.386834634078 52.4955157121083
"297" 59.2 98.749142709247 50.7215966149002
"298" 59.4 97.0262738474221 48.5373235352376
"299" 59.6 95.1397647861171 46.6767496225631
"300" 59.8 93.4726965761452 44.9996184408593
"301" 60 91.926868198481 42.8475601280433
"302" 60.2 90.2533799288 40.7645092508028
"303" 60.4 89.2486123403259 38.9556965139104
"304" 60.6 88.4700240160881 37.4759475623488
"305" 60.8 87.6510432420227 36.0454611436478
"306" 61 86.4921011894389 34.2516910309695
"307" 61.2 85.0471351955997 32.3050315206889
"308" 61.4 83.9541805729576 29.9724291652952
"309" 61.6 82.7645241370303 27.816176875177
"310" 61.8 81.414262806345 25.6713439598997
"311" 62 80.2502594565596 23.3533045843419
"312" 62.2 78.9082381128555 21.5073390991361
"313" 62.4 77.3969075987394 19.481500535377
"314" 62.6 75.7528029288278 17.810972169275
"315" 62.8 73.7453340883428 16.0365837048999
"316" 63 71.9766361597648 13.9141461906063
"317" 63.2 69.9395897669389 12.0590646052472
"318" 63.4 66.8391493104042 10.8131184840111
"319" 63.6 63.4511548313061 9.99799885783568
"320" 63.8 59.8750613331742 8.90526242271632
"321" 64 56.6674381429761 8.67011020716916
"322" 64.2 53.9057958265767 9.09749935892614
"323" 64.4 52.0525759128629 10.6872753061597
"324" 64.6 50.0368377083841 12.6115852447939
"325" 64.8 48.2344085648919 14.5918047776852
"326" 65 46.0736811407722 16.2675135878306
"327" 65.2 43.6679297272591 17.6242656648012
"328" 65.4 41.676484401844 19.777378138405
"329" 65.6 40.5886332380222 21.7741987604139
"330" 65.8 39.9709103972902 23.9606236640626
"331" 66 40.2587369972967 26.5691620039461
"332" 66.2 40.7311311154035 28.7689539046094
"333" 66.4 40.7612315257686 31.3543320620495
"334" 66.6 40.9857247686742 34.0518524727918
"335" 66.8 40.9122397013157 36.6862921375937
"336" 67 41.0465864110954 39.0010717593861
"337" 67.2 41.0842297518238 41.1561438347861
"338" 67.4 41.7066988931317 43.5764090115221
"339" 67.6 42.2995642879767 45.9219688882761
"340" 67.8 42.6526345994955 47.6967576243284
"341" 68 42.7311350899952 50.3291098287004
"342" 68.2 43.0717375278599 53.0673978568619
"343" 68.4 43.4406411006956 55.3734074115917
"344" 68.6 44.2813277872235 56.6022959940834
"345" 68.8 45.2059996581255 58.2525798217506
"346" 69 46.5623228178417 60.6027946494218
"347" 69.2 47.5383182392524 63.637885399329
"348" 69.4 47.5736610573629 65.7386135177729
"349" 69.6 48.1918001533784 68.0166506058861
"350" 69.8 49.3113379501667 69.7433047385861
"351" 70 50.55980841955 72.596539387275
"352" 70.2 51.3513231416964 74.1902900013051
"353" 70.4 52.821101624196 74.9645963071384
"354" 70.6 54.0609767377648 75.3433477827531
"355" 70.8 54.8784107758303 75.714010997868
"356" 71 55.8945756481848 76.5991720365043
"357" 71.2 56.6628954297212 78.4615508617952
"358" 71.4 56.6759433591055 80.5193863579139
"359" 71.6 56.5828641127504 82.3411080266294
"360" 71.8 57.3851537471162 84.0559340766385
"361" 72 58.4915911358428 85.7375745993861
"362" 72.2 59.8056969237984 87.7322477735543
"363" 72.4 61.3215710627557 89.4643461943495
"364" 72.6 62.8830276178841 91.5689180730008
"365" 72.8 65.2424503746964 93.6603241048456
"366" 73 70.4196877556863 97.2142251799562
"367" 73.2 76.4467212684186 100.526232429127
"368" 73.4 81.2006461530855 102.905141484178
"369" 73.6 84.9586127225255 104.695641315121
"370" 73.8 87.7993869294006 106.989456079462
"371" 74 90.9959873594949 108.841279776896
"372" 74.2 94.1376859652263 110.195595436569
"373" 74.4 95.691753149481 111.4241049301
"374" 74.6 94.8794282191667 111.505708347758
"375" 74.8 94.4465114381845 110.386066856257
"376" 75 95.6726505312567 109.234351402196
"377" 75.2 98.3398177728758 106.847681858598
"378" 75.4 100.860402346497 104.401018066826
"379" 75.6 103.024932999852 101.7911924003
"380" 75.8 104.214880806404 98.9984900896677
"381" 76 105.328374925538 94.7918447130719
"382" 76.2 106.144409102109 90.7172376996004
"383" 76.4 107.379915392173 84.5233419275626
"384" 76.6 108.274576238354 77.4116414829065
"385" 76.8 108.95333682466 70.490368969901
"386" 77 108.934133212107 65.5123529953761
"387" 77.2 108.445875074182 61.1754312065263
"388" 77.4 107.619109928402 56.855032827802
"389" 77.6 106.597081193879 52.7270835157939
"390" 77.8 104.812789695795 49.4203444957004
"391" 78 103.135239743686 46.07342573276
"392" 78.2 101.386775883986 43.3587362537446
"393" 78.4 99.7305041158 40.5445303408306
"394" 78.6 98.2046604912071 37.5068518368573
"395" 78.8 96.1206862652722 34.5005196340528
"396" 79 93.6377755310327 32.141240721471
"397" 79.2 91.2642078553534 29.0585421457824
"398" 79.4 89.291133796778 26.1154651980748
"399" 79.6 86.5538150376742 23.7786400560748
"400" 79.8 84.0470896982722 21.3089974589972
"401" 80 81.6240794065538 18.6163814916338
"402" 80.2 79.6572414660799 16.8049071637541
"403" 80.4 77.5408715261553 14.1631189922163
"404" 80.6 75.7347718706333 11.2476669864972
"405" 80.8 73.4427667875738 8.81360292352007
"406" 81 71.7371400711558 6.6258681779537
"407" 81.2 70.1900725955446 4.9277314625788
"408" 81.4 69.1255694488152 5.69147836323463
"409" 81.6 67.4749968836021 7.04990182718052
"410" 81.8 65.5639696666003 8.51051664751485
"411" 82 64.0455550383196 10.424602212445
"412" 82.2 62.4370051526782 12.2923587581938
"413" 82.4 60.1988076953498 14.7374013597413
"414" 82.6 58.7380600262608 17.045606781445
"415" 82.8 57.3687211231705 19.7997803822405
"416" 83 55.9142162025515 22.1289002938767
"417" 83.2 55.3741009574667 23.8079634242996
"418" 83.4 53.8471568031536 26.8874361323207
"419" 83.6 51.8284464574195 30.487826705905
"420" 83.8 50.6549517415741 33.4829612994609
"421" 84 50.3984120496707 36.7834723899372
"422" 84.2 51.1696703249952 40.607175388729
"423" 84.4 52.0862862957045 45.3195746918813
"424" 84.6 54.7713484406809 52.6399702469004
"425" 84.8 55.6849286606494 58.9240040597708
"426" 85 55.9472844828629 63.6442890980559
"427" 85.2 54.9006265822902 71.2927878147685
"428" 85.4 56.6310296323303 76.5240316994468
"429" 85.6 58.6050339270957 79.204515062612
"430" 85.8 62.6289502545255 79.4754941535038
"431" 86 69.8351538778766 80.3434032299361
"432" 86.2 76.6995395490843 79.906966769592
"433" 86.4 84.1737355664221 79.1050015890891
"434" 86.6 90.3081094936725 76.8981134821803
"435" 86.8 96.0928972226431 74.6682019087685
"436" 87 101.533677341069 73.1871492261525
"437" 87.2 108.48123424411 70.3516211247576
"438" 87.4 117.287227519537 67.5816808169936
"439" 87.6 123.69036404519 68.1088937035966
"440" 87.8 126.34256411799 69.9983699665038
"441" 88 125.866506117191 69.9621849336104
"442" 88.2 125.209934863824 68.752935987929
"443" 88.4 124.292071379627 67.4838838675371
"444" 88.6 124.050188756041 66.71538115376
"445" 88.8 123.85235073371 65.1809318423004
"446" 89 122.561396917095 62.8838534858816
"447" 89.2 120.962127657404 59.5220265257842
"448" 89.4 119.045096252794 56.7594448737515
"449" 89.6 117.044731464666 53.0976480205123
"450" 89.8 115.089147355731 49.5358766070626
"451" 90 112.695162795027 46.0548217250528
"452" 90.2 110.28403192264 42.731984174573
"453" 90.4 107.651017655378 39.8640169915626
"454" 90.6 104.89810235971 36.6271541548147
"455" 90.8 102.191437371561 33.4419264137163
"456" 91 99.6451797875893 30.4363871587541
"457" 91.2 97.2347282607936 27.1746393900977
"458" 91.4 94.7743560191162 24.3394959463394
"459" 91.6 92.4884896808358 21.4494037925263
"460" 91.8 89.520690360407 18.3805551011568
"461" 92 86.9637281043212 14.6945496384316
"462" 92.2 85.044542306887 11.93112387551
"463" 92.4 83.0856479166899 9.14743508666292
"464" 92.6 80.7286537481666 7.49996071639522
"465" 92.8 78.3299714700549 7.24774188868025
"466" 93 75.1272144721449 7.07602992668317
"467" 93.2 72.0786914765095 7.11268168672899
"468" 93.4 70.0208520699861 8.27446803140555
"469" 93.6 67.9804642628157 10.2537134087446
"470" 93.8 65.7575409752214 12.8771303134427
"471" 94 63.7697699031742 15.8018359943107
"472" 94.2 61.3367143158238 18.6706930239861
"473" 94.4 59.0485946971068 21.7296772129843
"474" 94.6 56.8383615833032 24.7516812701073
"475" 94.8 54.8512002698278 27.9877014142195
"476" 95 52.5866023952238 31.1893991418433
"477" 95.2 50.5843240417923 34.6204178999182
"478" 95.4 48.7478332687775 37.8361679348456
"479" 95.6 46.1832842159398 41.3274646462879
"480" 95.8 44.3724592258545 44.3954251245637
"481" 96 42.8873740888825 48.2318950617413
"482" 96.2 41.8672516367067 52.1457131831361
"483" 96.4 40.9374648638609 56.1003403465208
"484" 96.6 40.3902915978833 60.5481863017472
"485" 96.8 40.1223465719375 64.0973637779201
"486" 97 39.9863278525987 68.4318412364616
"487" 97.2 40.9617511749171 71.9788417501188
"488" 97.4 42.3881328458278 74.7566601589695
"489" 97.6 44.2069092940303 77.1479718804589
"490" 97.8 46.4945294093218 79.160249005003
"491" 98 48.6320446356153 81.0744505547645
"492" 98.2 50.6285213710477 82.590229025251
"493" 98.4 52.2706147140748 84.5516182960888
"494" 98.6 54.4653356244666 86.7761635513861
"495" 98.8 57.1489752915095 87.7962062721004
"496" 99 59.6208312636013 88.3889723566554
"497" 99.2 62.6454483725893 89.6249346626503
"498" 99.4 65.7624870855244 91.0703294106169
"499" 99.6 69.0552193950255 92.370034193592
"500" 99.8 72.3049554981952 93.211705807529
"501" 100 75.7741123612394 93.967605234174
"502" 100.2 79.5747508757608 94.4892138566803
"503" 100.4 82.5124302732267 94.9524550760061
"504" 100.6 86.1923734849381 95.9046185902147
"505" 100.8 89.1538132163606 96.0133107456892
"506" 101 91.8908885097866 95.4938195672361
"507" 101.2 95.1095815476074 95.71634733359
"508" 101.4 98.4646167153528 96.1298910312178
"509" 101.6 102.214856097573 96.7371757728407
"510" 101.8 105.909781779901 96.8779108109333
"511" 102 109.358656446237 96.3973919554761
"512" 102.2 110.565206312046 95.4512091417921
"513" 102.4 110.723901596505 94.0849836402804
"514" 102.6 111.123261930083 92.0258273682308
"515" 102.8 111.359609339652 89.5098780429004
"516" 103 112.355214673261 86.0392235964744
"517" 103.2 112.628245010016 82.7683413331485
"518" 103.4 112.486107427947 78.8828875161861
"519" 103.6 112.27208391891 75.0994563339004
"520" 103.8 112.084112410055 71.014048868092
"521" 104 111.49608778282 67.3942609030332
"522" 104.2 110.608857897207 63.8220494759962
"523" 104.4 109.456766009738 59.691247381729
"524" 104.6 108.154964621879 56.5348228652988
"525" 104.8 106.685959055652 53.1147537678147
"526" 105 104.418034912523 49.6049669792163
"527" 105.2 102.411892573636 46.6839355517163
"528" 105.4 100.315983181878 44.5491223007685
"529" 105.6 97.9991142787591 42.1205128687541
"530" 105.8 95.5314582458078 39.4633409074142
"531" 106 93.1350708656939 36.9829045912952
"532" 106.2 90.7185812302167 33.9163133485528
"533" 106.4 88.2522302298107 31.2366665092852
"534" 106.6 86.5736285348078 29.344378454517
"535" 106.8 85.0460103222444 26.736345975525
"536" 107 83.3856310808749 23.7330995395605
"537" 107.2 81.8256633287166 20.2091029091361
"538" 107.4 81.6062137709116 17.6230521499274
"539" 107.6 82.0046016354357 15.3777686277224
"540" 107.8 81.7200341114394 12.931308849468
"541" 108 81.20475457149 11.0720074064796
"542" 108.2 80.5807262850492 9.06541267731274
"543" 108.4 79.1955548292485 8.0275166954225
"544" 108.6 77.1683898773887 7.26098347745036
"545" 108.8 74.6492684644152 6.38015754972258
"546" 109 71.5052757255757 5.60217544955886
"547" 109.2 68.9258321579381 5.68833112398614
"548" 109.4 65.7897164463031 5.4483394245637
"549" 109.6 62.6542100536974 4.97480054109768
"550" 109.8 59.7881040034666 5.43084761296947
"551" 110 56.4738924727095 5.72171434030042
"552" 110.2 52.4419417911952 7.11268168672899
"553" 110.4 49.0580594180044 8.65908744706538
"554" 110.6 46.7179202435549 10.294778593445
"555" 110.8 44.5243004319575 14.0677906571293
"556" 111 41.9781580997952 18.3257331220719
"557" 111.2 40.798903116659 21.5310568756842
"558" 111.4 40.8273644485167 24.4153881647361
"559" 111.6 40.1083706997608 28.0729777129744
"560" 111.8 40.1370472254462 31.1281965786004
"561" 112 39.5766860944564 33.8703893472739
"562" 112.2 39.8399307665722 36.8571954823219
"563" 112.4 40.7768922048034 39.5455361207025
"564" 112.6 41.9961444448534 42.4732411920748
"565" 112.8 42.775646045081 45.5107989406719
"566" 113 43.2473947281485 47.8762864401134
"567" 113.2 43.4341463512019 48.398010769945
"568" 113.4 43.3332816408083 48.5373235352376
"569" 113.6 43.8264720431442 48.8688801082366
"570" 113.8 44.485296576948 50.1974489194983
"571" 114 44.4866201822394 51.9716315122043
"572" 114.2 44.5901673226082 54.2969885300559
"573" 114.4 44.8639516878524 56.6311192195861
"574" 114.6 45.626707600003 59.3102066298589
"575" 114.8 46.2920114968524 62.0948389563576
"576" 115 47.1771819022722 64.6340240886084
"577" 115.2 48.644527078772 66.9257875418109
"578" 115.4 50.0064844191757 69.606399831277
"579" 115.6 50.6066891708555 72.3332859376361
"580" 115.8 51.7130749016666 74.3012939802043
"581" 116 53.7056920159937 75.9201020058186
"582" 116.2 55.6903227083336 76.6725510745329
"583" 116.4 57.508628130054 76.2201168608521
"584" 116.6 59.8530158129667 75.5139646031361
"585" 116.8 62.2863153874346 74.9217187815972
"586" 117 65.1476149161459 74.5898898811031
"587" 117.2 68.1517409967359 74.3343172958765
"588" 117.4 70.9770453381381 73.8716958227862
"589" 117.6 74.1091188805138 74.3657604256597
"590" 117.8 77.4673864587968 74.7662540427635
"591" 118 80.833483287247 74.3555617971525
"592" 118.2 84.3934247160532 73.4317934830208
"593" 118.4 88.0358688747381 73.1187188325862
"594" 118.6 91.9581471308609 73.5329061093573
"595" 118.8 95.4455081880515 73.0614004800465
"596" 119 99.0876547625274 72.4773658886291
"597" 119.2 102.609497419052 71.5089059569862
"598" 119.4 106.264959605467 70.454449673775
"599" 119.6 109.662797779112 68.9938683925407
"600" 119.8 112.707751752021 67.5280417125588
"601" 120 116.113851428694 66.0055647261043
"602" 120.2 119.164378637772 63.9055693375528
"603" 120.4 121.133370192606 61.5903814653861
"604" 120.6 121.7356075363 58.6945935193583
"605" 120.8 122.105295746595 55.4960898649004
"606" 121 122.037281009938 52.5164594797035
"607" 121.2 120.765501593675 50.0234751395318
"608" 121.4 119.5303905304 47.3124601510356
"609" 121.6 117.884173505967 44.9257496446589
"610" 121.8 115.815818566365 42.1017135335609
"611" 122 113.306926899442 39.1707422317426
"612" 122.2 110.929336773824 36.5455507371576
"613" 122.4 108.293453652342 34.4322790138092
"614" 122.6 105.592473259047 32.2320682647261
"615" 122.8 102.442799528437 30.1501556169744
"616" 123 98.9653315735121 28.0408110765377
"617" 123.2 95.3245377700238 26.2264276497861
"618" 123.4 91.7356400275805 24.521239402604
"619" 123.6 87.9426828107497 22.4999998840371
"620" 123.8 84.5376787296266 21.0776229202461
"621" 124 80.6171581694961 19.8979080577097
"622" 124.2 76.6598755502421 18.6015420759065
"623" 124.4 72.7810637499156 17.762987475631
"624" 124.6 68.5537191329375 17.43270507659
"625" 124.8 64.3777507692902 16.915783162445
"626" 125 60.3801783870879 17.2536485523558
"627" 125.2 56.4676152867359 17.905981975915
"628" 125.4 52.0376339491667 18.563124882529
"629" 125.6 48.296217113909 20.1716537882708
"630" 125.8 44.8209386976013 21.7707312492227
"631" 126 41.1620208886055 23.7684337967195
"632" 126.2 37.8089653067666 26.1272896134589
"633" 126.4 34.9232410504152 28.9112286229001
"634" 126.6 31.7093604616423 31.7379665883051
"635" 126.8 29.3368286644961 34.8772626852685
"636" 127 26.7055753498775 38.2028493098911
"637" 127.2 24.5085355402167 41.0607734069823
"638" 127.4 22.3177619695917 44.5772458562419
"639" 127.6 20.8783917695424 47.8330119004467
"640" 127.8 20.2388166648379 51.4564268891881
"641" 128 19.1828166244212 55.4571989799013
"642" 128.2 19.064795152603 59.0411176741134
"643" 128.4 18.9906971357605 62.7146272381696
"644" 128.6 19.3287659494716 66.5648112231089
"645" 128.8 20.0902458652874 70.4526805888201
"646" 129 20.9808283546974 73.9223769663573
"647" 129.2 22.7162483556889 77.2665834596361
"648" 129.4 24.1610489269758 80.1420575162485
"649" 129.6 24.5046408316467 82.8204378804561
"650" 129.8 24.8578087170217 85.2016055301201
"651" 130 26.2994059987434 86.6799549765915
"652" 130.2 28.4166433369483 88.6746850989641
"653" 130.4 30.6605671736089 90.3647742307164
"654" 130.6 33.5817640236611 92.4775841524695
"655" 130.8 36.2845690926395 93.8218248180497
"656" 131 39.0849460192238 95.3890333604719
"657" 131.2 42.209607863821 96.5141953998716
"658" 131.4 45.3544120231365 97.6531782715654
"659" 131.6 48.3445338227902 98.8764885105332
"660" 131.8 51.6116655087119 100.361103003726
"661" 132 54.3355120054666 101.236223702945
"662" 132.2 57.9533518369871 101.841002278611
"663" 132.4 61.4029508561299 101.626395888019
"664" 132.6 64.6431058377192 101.641637120799
"665" 132.8 68.5456738766475 102.120210435322
"666" 133 71.6086769864973 101.821131316519
"667" 133.2 74.418431026283 99.9810802268147
"668" 133.4 77.1015617868379 98.1967858762871
"669" 133.6 80.3161325751401 96.9368488343453
"670" 133.8 83.6028699918455 96.005442647568
"671" 134 86.7457856814617 94.1786805991188
"672" 134.2 89.8611781542482 92.101452777357
"673" 134.4 92.6290681282676 90.9859779927453
"674" 134.6 96.0186917134478 90.1907696813107
"675" 134.8 98.9595991020238 88.8088305003004
"676" 135 101.621928099533 87.3468975745371
"677" 135.2 102.658410937453 85.3408239132833
"678" 135.4 102.586207632457 82.6143179192131
"679" 135.6 102.562389991587 79.9928794586361
"680" 135.8 102.520871641976 77.2788725886192
"681" 136 102.082784450538 75.0734916101004
"682" 136.2 101.582036205824 72.595715110329
"683" 136.4 100.622396348471 70.8769388722027
"684" 136.6 99.4937305630524 68.5007072424433
"685" 136.8 98.4033508268638 65.972838585274
"686" 137 97.2010240520147 63.6463382008957
"687" 137.2 95.5699945888566 61.3688475834228
"688" 137.4 93.7444701961397 58.9801777410688
"689" 137.6 91.8689627430222 56.6679025783028
"690" 137.8 90.2210232775813 54.4191153186063
"691" 138 88.3188548214888 51.6709378685189
"692" 138.2 86.5494727382394 49.1096108206134
"693" 138.4 84.3549056203059 46.3523341852611
"694" 138.6 81.9276676007881 44.1441735228058
"695" 138.8 79.3690463928212 41.3414375455407
"696" 139 77.1062107866115 38.691679022517
"697" 139.2 74.8187941143555 36.4803298238028
"698" 139.4 72.0274575125827 34.0840021897611
"699" 139.6 68.821564905352 32.4622491143403
"700" 139.8 65.6450548881685 30.3290922186614
"701" 140 62.0563080897095 28.4593938965861
"702" 140.2 58.5774094281135 26.7809769801201
"703" 140.4 54.8937535671667 25.4511951820433
"704" 140.6 51.4047741391629 23.4222374793861
"705" 140.8 47.9213759134713 22.071829180816
"706" 141 44.9208501257214 20.7400325208012
"707" 141.2 42.1803290357006 19.4060425870192
"708" 141.4 39.1062028535436 18.3104324812611
"709" 141.6 35.9829461733705 17.4753170859631
"710" 141.8 33.0574208513667 17.3620709444661
"711" 142 30.1052317553067 18.0864867384861
"712" 142.2 27.1412087370532 18.8946387667611
"713" 142.4 25.1830920470477 20.7380464378997
"714" 142.6 23.5193887608732 22.9162893567413
"715" 142.8 21.895986870948 25.6061862102273
"716" 143 19.9870813920832 28.1034503042988
"717" 143.2 17.1607154072697 30.4917236412952
"718" 143.4 15.5335232914078 33.0864604114156
"719" 143.6 14.509620269159 35.9714378813765
"720" 143.8 13.6968245498967 39.3438061135461
"721" 144 12.5751484817367 42.6971501923161
"722" 144.2 11.4159521023033 46.2043545403366
"723" 144.4 9.96423322412291 49.6344375531049
"724" 144.6 8.68822932887665 53.0843379485061
"725" 144.8 7.78981054490605 56.4525133922346
"726" 145 6.87734257749607 59.8759460262391
"727" 145.2 5.4581677559955 63.3879392669246
"728" 145.4 4.84893359268943 65.7974379504059
"729" 145.6 5.94407936880825 66.202333395802
"730" 145.8 7.69698925527797 66.804146994471
"731" 146 10.0187771751611 67.6416045954417
"732" 146.2 12.2465733951816 69.0958852703768
"733" 146.4 14.2813848998121 70.9872510515498
"734" 146.6 16.4588810548576 72.4459964432225
"735" 146.8 19.1375218973991 73.8850290593321
"736" 147 21.5866269261018 75.1727390099537
"737" 147.2 24.3903033157702 76.7101965210647
"738" 147.4 26.6790600729224 78.1549561445189
"739" 147.6 28.7449162711303 79.8742678794589
"740" 147.8 30.9259530703303 81.2869848971225
"741" 148 33.1506026638825 82.2541763736945
"742" 148.2 34.8938126846553 83.5771136190465
"743" 148.4 36.7786378577939 84.9232264438407
"744" 148.6 39.1119223556394 85.5109733734952
"745" 148.8 41.4873852066657 85.5976675925026
"746" 149 44.3261109805667 86.2605783216433
"747" 149.2 46.9563107337502 86.0788634946954
"748" 149.4 49.7840486569961 85.9399467113567
"749" 149.6 53.2400415709151 85.805832378448
"750" 149.8 55.9732868913128 85.9547795004054
"751" 150 58.7771507723429 86.0923401324951
"752" 150.2 60.997824089603 85.6077509803862
"753" 150.4 63.1694191710576 84.6989856473862
"754" 150.6 66.1036412336431 83.8360404152097
"755" 150.8 68.6579691128078 82.9166408220497
"756" 151 70.8300439476365 81.7974907839104
"757" 151.2 73.7637390639289 80.5679001107163
"758" 151.4 76.763469499281 79.0794775678147
"759" 151.6 79.6609157194478 77.3823224407258
"760" 151.8 82.431090782707 76.1019158007227
"761" 152 85.2329378062786 74.3857497123311
"762" 152.2 88.3935858105087 72.6520817870964
"763" 152.4 91.7095479668358 71.3307928049375
"764" 152.6 94.537761573275 70.1551004048347
"765" 152.8 97.4137281871318 68.1685085088449
"766" 153 99.8702691831018 66.0289457366024
"767" 153.2 102.507029491199 64.407090341904
"768" 153.4 105.381801683554 62.1942399500926
"769" 153.6 108.232714744881 60.1029737162718
"770" 153.8 110.936291610556 57.8695438136897
"771" 154 113.097685870873 55.6646005757039
"772" 154.2 115.771908137372 53.1764074556024
"773" 154.4 117.915331174527 50.1944641895661
"774" 154.6 119.43123829905 46.9275249416639
"775" 154.8 119.932372923583 43.8903219820826
"776" 155 120.247213032572 40.5851695719919
"777" 155.2 119.374648516409 37.4993620126842
"778" 155.4 118.344120041852 34.972830324129
"779" 155.6 117.038565609237 32.2432260784672
"780" 155.8 115.227688320957 30.2159319566786
"781" 156 113.388242933413 28.7538288227842
"782" 156.2 111.422666526024 27.4133864520719
"783" 156.4 108.834487460769 25.5569786861503
"784" 156.6 106.524000191041 23.9791444057506
"785" 156.8 104.035912562259 22.4669316037258
"786" 157 101.043453649287 21.3035160173061
"787" 157.2 97.8701404870687 20.56479313058
"788" 157.4 95.0105500743567 20.0065780634961
"789" 157.6 91.8590367347488 19.2074687001683
"790" 157.8 88.6929509396431 18.3514796549156
"791" 158 85.3190112548281 17.3102443274554
"792" 158.2 81.6709463458793 16.1281667691628
"793" 158.4 78.1704451716614 15.2392497891546
"794" 158.6 74.7681599590993 14.3809497276004
"795" 158.8 70.9646193631767 13.9542009457161
"796" 159 67.5716200698758 14.0159261754771
"797" 159.2 63.9042763941137 14.5293195778861
"798" 159.4 60.2576117517919 15.765164805357
"799" 159.6 56.9598037323952 17.2315054762147
"800" 159.8 53.455106200889 18.3137410929104
"801" 160 50.1051166491952 19.1195118211004
"802" 160.2 46.7000285851381 20.5586993688719
"803" 160.4 43.5364338519186 22.2425901721265
"804" 160.6 40.6968195871889 23.8549828760528
"805" 160.8 37.3193448008238 25.0765613100719
"806" 161 34.2462522828307 26.5190979831046
"807" 161.2 30.8244546045667 28.9193404324719
"808" 161.4 28.3936982558784 31.2383830115332
"809" 161.6 25.4774860946463 33.4879794340852
"810" 161.8 22.2936563704327 36.236963055823
"811" 162 19.8240666213 39.2138382460806
"812" 162.2 16.5580871804955 42.0381954615688
"813" 162.4 14.8821141913667 44.6762185328147
"814" 162.6 13.2883383510549 47.840532876592
"815" 162.8 11.7166224397874 50.8946299113578
"816" 163 10.030705413659 54.1679657098669
"817" 163.2 9.11052701525237 57.5955232464433
"818" 163.4 7.89996391860303 61.1655041668407
"819" 163.6 7.51734592125698 65.0579284502894
"820" 163.8 7.89389424290953 68.9161428232433
"821" 164 8.22772640605238 72.284138424729
"822" 164.2 9.1254007254914 75.4031003740396
"823" 164.4 10.004527387423 78.7195366324735
"824" 164.6 10.6909964476894 81.8660029119802
"825" 164.8 10.6575008954372 84.5424336362391
"826" 165 10.2957997965121 87.2561175367801
"827" 165.2 10.0971865196524 87.9111929060719
"828" 165.4 9.86242936401338 88.0016014503581
"829" 165.6 9.47900213872137 88.2176956227352
"830" 165.8 10.0524106184054 87.1285419458147
"831" 166 11.637272698784 86.8984973462131
"832" 166.2 13.4623048553498 86.7858699901899
"833" 166.4 15.2910585912166 86.9636865566084
"834" 166.6 17.6154473584993 87.2845382837319
"835" 166.8 19.8858873922524 87.7739507945576
"836" 167 22.5054075159861 88.8306538326483
"837" 167.2 25.0314362278555 89.7837440582195
"838" 167.4 27.6397720330601 91.0955288190497
"839" 167.6 30.0187919126754 91.7346695430949
"840" 167.8 32.4085548410637 92.5060487161822
"841" 168 35.06955840763 93.2146438243663
"842" 168.2 37.2948637755267 93.2426780137761
"843" 168.4 40.502869670135 94.0360031564555
"844" 168.6 43.432295033997 94.7426128991134
"845" 168.8 46.197931523603 94.7032724085074
"846" 169 49.1124535194099 94.6833588199635
"847" 169.2 52.5971737470567 94.8940344474561
"848" 169.4 55.5039245764667 94.4966118937924
"849" 169.6 58.7362677434054 93.8290303631821
"850" 169.8 61.7802942805955 93.1857028440769
"851" 170 64.8880308096471 92.4228217839738
"852" 170.2 67.6882530537902 91.6636409725626
"853" 170.4 70.8443327869571 90.5535315426746
"854" 170.6 74.0948006560491 89.5600102268501
"855" 170.8 76.8624065100244 88.1680225435496
"856" 171 79.8824054200443 86.7660801635027
"857" 171.2 82.618336387034 84.9361634128669
"858" 171.4 84.8472135291802 82.9091842980658
"859" 171.6 87.7165617039479 80.5725358509469
"860" 171.8 90.4264780874667 78.4625529308956
"861" 172 93.0842560653278 75.7736118411361
"862" 172.2 95.5797545194389 73.4043307943861
"863" 172.4 98.0397060302524 71.0971796224433
"864" 172.6 100.644777117485 68.4663124135134
"865" 172.8 102.698416294606 65.3552664163861
"866" 173 104.467829793881 62.2432088066433
"867" 173.2 105.576173182439 59.0696395298028
"868" 173.4 106.347017930684 55.7924096508012
"869" 173.6 106.755332978224 52.204519426396
"870" 173.8 106.763853227052 48.2333856934147
"871" 174 106.449309144447 44.4069272545461
"872" 174.2 105.513837238395 41.3675708714433
"873" 174.4 103.851767628761 38.726151154445
"874" 174.6 101.974656422853 36.5797387899239
"875" 174.8 99.7485351739944 33.9018885019972
"876" 175 97.8751082275917 31.9194430037419
"877" 175.2 95.3780517500055 30.1037423756871
"878" 175.4 92.752068493207 28.3617765215304
"879" 175.6 90.1418647688897 27.1034860604535
"880" 175.8 87.2305260550255 25.484142016445
"881" 176 83.8555483429381 24.015716880529
"882" 176.2 80.2634932717874 22.3787495228956
"883" 176.4 77.0240985965843 21.0854123373861
"884" 176.6 73.5735177181381 19.7500836848147
"885" 176.8 70.5409949079474 19.074394546915
"886" 177 67.0147420572191 17.6671438448813
"887" 177.2 63.5754584269859 16.3780578446073
"888" 177.4 60.273033403849 14.8538786253861
"889" 177.6 56.804127790997 13.6185872203558
"890" 177.8 53.0431768890576 12.8553817025983
"891" 178 49.4565284465177 12.9899823811718
"892" 178.2 45.6755129498196 13.6358276118273
"893" 178.4 42.1394403262025 14.4974760486975
"894" 178.6 39.0687537326782 15.8912192733573
"895" 178.8 36.8927814812524 17.8843328174719
"896" 179 35.2465410079761 20.2991221166503
"897" 179.2 33.3880892456431 23.044221647592
"898" 179.4 32.5312677690799 25.8913357426314
"899" 179.6 32.0720217704521 28.7462662818716
"900" 179.8 32.3452455699952 31.2413285894433
"901" 180 32.3425795492479 34.2665666539799
"902" 180.2 32.2314341427587 37.0267244446931
"903" 180.4 31.9382882663544 40.6781809599372
"904" 180.6 32.047157052603 43.9501054776286
"905" 180.8 31.9677054844615 47.3485966223037
"906" 181 32.467650696481 50.5071536490433
"907" 181.2 33.2338749947422 53.3796999290392
"908" 181.4 34.1627762359952 56.913021935129
"909" 181.6 35.8527928136836 59.6944667275371
"910" 181.8 37.5307718374809 62.417543380729
"911" 182 39.2641700542848 64.4087342124043
"912" 182.2 41.3585097961593 66.5248700297623
"913" 182.4 43.2594134284896 68.6008568913861
"914" 182.6 45.1040820506863 71.0614391281338
"915" 182.8 47.1952129604667 73.5365148428225
"916" 183 49.5958010303826 75.1012288940587
"917" 183.2 52.0378788993912 76.1808415894144
"918" 183.4 54.5143256693723 77.419064974405
"919" 183.6 57.2577917369955 78.8843854810208
"920" 183.8 60.4172025684339 80.2886225159375
"921" 184 63.2533959875436 81.6593653371458
"922" 184.2 66.1984513793723 83.1362032148956
"923" 184.4 68.9892013369853 83.9212572382366
"924" 184.6 72.1177415968278 85.1461558906084
"925" 184.8 74.8198244605381 86.4497498807576
"926" 185 78.4116695743535 87.2146244532918
"927" 185.2 81.0791775194667 87.155836399405
"928" 185.4 83.5601068785567 86.5282004390962
"929" 185.6 86.3055616964818 85.3756420858104
"930" 185.8 89.8348533094524 84.5543250433576
"931" 186 93.1971197781053 83.0536962184753
"932" 186.2 96.2947553270724 81.6294060404535
"933" 186.4 99.6547736713833 80.5590546859417
"934" 186.6 102.969940871857 79.0165224707898
"935" 186.8 105.999952676774 77.3621646103219
"936" 187 109.392252857546 75.7387293266852
"937" 187.2 112.879840418853 74.1269339567446
"938" 187.4 116.013978541693 72.2273449655276
"939" 187.6 119.256093371615 69.9692680105753
"940" 187.8 121.786028330224 68.1363503646889
"941" 188 123.594030657214 67.1108628788265
"942" 188.2 124.560816768824 67.7477302522433
"943" 188.4 124.758334132017 69.0721166283561
"944" 188.6 124.485704532117 69.8627424680661
"945" 188.8 123.996702233883 70.3715068060806
"946" 189 123.604049425437 71.6669853048273
"947" 189.2 122.752559218467 71.1211827256265
"948" 189.4 121.855248910673 70.8384051482685
"949" 189.6 121.042782156237 69.4265351082261
"950" 189.8 120.283313985087 67.1870776804762
"951" 190 119.966492939432 63.880932842198
"952" 190.2 119.193228330883 60.9989627566084
"953" 190.4 118.338556172467 57.680399528445
"954" 190.6 117.807885399956 54.2546777979738
"955" 190.8 116.597065054738 51.668147727529
"956" 191 114.838882328852 49.0345828849576
"957" 191.2 112.98905940132 46.2444660312391
"958" 191.4 110.783542788994 43.905519588275
"959" 191.6 108.38187943365 41.4094323649167
"960" 191.8 105.990039000525 39.3332674903567
"961" 192 103.269743252824 37.2206335559576
"962" 192.2 100.284718146085 35.5883815767624
"963" 192.4 97.2044053804035 33.620323900056
"964" 192.6 93.8352934038307 31.964127440192
"965" 192.8 90.853398065332 30.7734999052611
"966" 193 87.8162743631494 29.6313017188669
"967" 193.2 84.4915974114059 28.2706036618534
"968" 193.4 81.730656043903 27.5895756492861
"969" 193.6 78.9098248459767 27.2351571694161
"970" 193.8 75.5998571293196 26.7098297134744
"971" 194 72.4484277029375 26.2922217557259
"972" 194.2 68.5970183867902 26.9923870018861
"973" 194.4 64.9011573056205 27.7101618184727
"974" 194.6 60.9324064737952 28.533578821729
"975" 194.8 58.0039392208545 30.0687214502459
"976" 195 54.611538858948 31.7321624002366
"977" 195.2 51.3382538658933 33.5163216172302
"978" 195.4 48.805875149462 35.313838318816
"979" 195.6 46.0412252360222 37.6343175482472
"980" 195.8 43.5660527020576 39.7162818786043
"981" 196 40.3294491831685 41.5487114019641
"982" 196.2 37.6859361949293 43.7802795653768
"983" 196.4 35.7968205427517 45.8368312869188
"984" 196.6 33.8099079411176 48.3777663543295
"985" 196.8 31.8074741944152 51.3476619177413
"986" 197 29.8196687835515 54.2161549559616
"987" 197.2 27.8899366457725 57.7712983045123
"988" 197.4 26.8019790273528 61.3358757568515
"989" 197.6 26.0874198477608 64.8168802317097
"990" 197.8 25.7094040159666 68.1884759839744
"991" 198 25.0937058624914 71.5932270402178
"992" 198.2 24.947172272729 75.2141491661881
"993" 198.4 24.9190072767608 78.6316406300038
"994" 198.6 24.4290334616089 81.825000393744
"995" 198.8 23.6910141658534 84.723480669839
"996" 199 22.8388595514111 88.370109095775
"997" 199.2 22.591140551909 91.3362181687611
"998" 199.4 22.2203942553417 94.2759741566938
"999" 199.6 21.955045304345 97.0146857200888
"1000" 199.8 22.8918806090207 98.2743256990348
"1001" 200 24.3456493640414 98.9650240791805
"1002" 200.2 25.9950159777667 100.2333089723
"1003" 200.4 28.0146504398315 100.986586712197
"1004" 200.6 30.4727506185485 102.251138936186
"1005" 200.8 32.7258346538474 103.592490860203
"1006" 201 35.8638155737874 105.089867088245
"1007" 201.2 38.5084855126725 105.615861673327
"1008" 201.4 41.5825908578577 106.352536990693
"1009" 201.6 43.8595835239021 106.588922954257
"1010" 201.8 46.7509136818501 106.216935390765
"1011" 202 49.6734775189561 105.879367446134
"1012" 202.2 51.7714955302167 105.191643906536
"1013" 202.4 53.9115981475074 104.9329239801
"1014" 202.6 56.8781213946049 104.179434009035
"1015" 202.8 59.6501664082791 103.150167497761
"1016" 203 63.3031768391182 102.425810714477
"1017" 203.2 65.2977397128455 101.918318385659
"1018" 203.4 68.7313616755993 101.109750873631
"1019" 203.6 71.7591399114567 100.066207428416
"1020" 203.8 74.629304084603 99.1094073563862
"1021" 204 77.899784236333 98.169792846594
"1022" 204.2 80.8925560671541 96.9429757143236
"1023" 204.4 83.3457373006677 95.6349525633552
"1024" 204.6 85.935517741544 94.7877530702933
"1025" 204.8 89.0444237356851 93.2244901028813
"1026" 205 92.1154334384955 91.7069644653285
"1027" 205.2 95.1738631453647 90.5322255379881
"1028" 205.4 98.2673347746176 88.956220549688
"1029" 205.6 100.990875083592 87.2992029394727
"1030" 205.8 104.393972155173 85.2908286163567
"1031" 206 107.162490202207 83.2584427980977
"1032" 206.2 110.374467254176 80.7983760037952
"1033" 206.4 113.159564418247 78.5705828476759
"1034" 206.6 115.577022334024 75.8190501077862
"1035" 206.8 117.982451198854 73.2089887134609
"1036" 207 119.61714016326 70.6232468460834
"1037" 207.2 121.259587599967 67.4472813054147
"1038" 207.4 122.321229344125 64.3749160972086
"1039" 207.6 123.025188818367 61.193829320077
"1040" 207.8 122.842714509439 58.186117678275
"1041" 208 122.856544156015 55.0034083304929
"1042" 208.2 122.012564590167 51.6939269890161
"1043" 208.4 120.767021516114 49.1578607752685
"1044" 208.6 119.154680379287 46.5106748856191
"1045" 208.8 117.34578732129 43.9649160152685
"1046" 209 115.495418916367 41.9128300712433
"1047" 209.2 113.176819013188 39.7987380338188
"1048" 209.4 110.794291400384 37.6020016905512
"1049" 209.6 108.504113707004 35.3611572079843
"1050" 209.8 105.572999716197 33.1200618186861
"1051" 210 102.930035056006 31.4391672982277
"1052" 210.2 100.073995774404 29.9702162626986
"1053" 210.4 97.1319904839289 28.4486160867069
"1054" 210.6 94.1875446967314 27.366584491945
"1055" 210.8 91.6558684189061 26.9156730452043
"1056" 211 87.9961799397867 25.7629573299561
"1057" 211.2 85.1140955979867 25.5487483586061
"1058" 211.4 81.4803325021767 25.5020118557661
"1059" 211.6 78.0479184909289 25.6929260607635
"1060" 211.8 74.6925767069944 26.2675384624695
"1061" 212 71.5877727343767 27.0092640723561
"1062" 212.2 68.5636813262551 27.7700804118573
"1063" 212.4 65.4291899098224 28.5977059829823
"1064" 212.6 62.2626392459947 30.0323223047319
"1065" 212.8 59.017355042122 31.5519689604541
"1066" 213 56.2612290206333 33.357350544525
"1067" 213.2 54.2753643654712 35.6030278602394
"1068" 213.4 52.1627367092939 37.8822282065498
"1069" 213.6 49.916149268774 40.355286941065
"1070" 213.8 47.8767869602167 42.931842445775
"1071" 214 46.2355708038045 45.7273387221699
"1072" 214.2 44.1969891108585 48.2045137225483
"1073" 214.4 42.1921504095648 50.5468807164329
"1074" 214.6 40.21153598793 53.2006789678082
"1075" 214.8 38.659922386778 56.1267667072824
"1076" 215 37.5510826616463 59.3443068143376
"1077" 215.2 37.0384239445843 62.6251520756508
"1078" 215.4 36.9892218839381 65.5036362666718
"1079" 215.6 37.3446851960459 68.3193581531584
"1080" 215.8 37.3209812329961 72.182461439092
"1081" 216 37.7718728441953 75.2812094005004
"1082" 216.2 38.1700448302657 78.2502703671525
"1083" 216.4 38.6052168366333 81.2566927193559
"1084" 216.6 37.9501002905904 83.0691208068713
"1085" 216.8 37.4097576783417 85.4941553137611
"1086" 217 38.4284787634152 88.118078716003
"1087" 217.2 39.6747161741095 90.407515637129
"1088" 217.4 41.2429225044289 92.9464597072541
"1089" 217.6 43.3185354486611 95.5464702571639
"1090" 217.8 45.421155341196 97.8790605818265
"1091" 218 47.2961868863555 100.169633578219
"1092" 218.2 49.5392505257444 102.167474826164
"1093" 218.4 51.6226882688157 103.473195606358
"1094" 218.6 53.8309145429384 104.773881298603
"1095" 218.8 56.6890287556238 105.804596850529
"1096" 219 59.7406684503705 106.518091767588
"1097" 219.2 62.6167609328321 107.42436049253
"1098" 219.4 65.5003432394666 108.032794066427
"1099" 219.6 68.0478005796401 108.155994031396
"1100" 219.8 70.6040342614041 108.842121793292
"1101" 220 73.3765236891944 109.807644791406
"1102" 220.2 75.7259403319258 110.083477354305
"1103" 220.4 77.9431257229979 109.345188316917
"1104" 220.6 80.306385345314 107.99890884686
"1105" 220.8 82.9907640727013 106.494781600519
"1106" 221 84.9477875268842 104.72126750553
"1107" 221.2 86.6662774938533 102.806034528324
"1108" 221.4 87.7584019588429 100.509361021067
"1109" 221.6 89.3072411297242 98.2281803668104
"1110" 221.8 90.7550941230604 95.8557029051986
"1111" 222 92.0817292297167 92.9544695795962
"1112" 222.2 93.0787746236367 90.2009106206061
"1113" 222.4 94.1869515562676 87.3521770842308
"1114" 222.6 95.7154923255267 84.6197932397961
"1115" 222.8 97.1560851069763 81.6668551613188
"1116" 223 98.2570892604186 78.7870177667708
"1117" 223.2 99.5639181451414 75.4827691218716
"1118" 223.4 100.729084531127 72.1648826582729
"1119" 223.6 102.02072590739 68.48850952879
"1120" 223.8 102.819440757207 65.2241445611961
"1121" 224 103.396628854986 61.6906412899604
"1122" 224.2 103.66302735364 58.3035386254702
"1123" 224.4 103.273344462782 54.6139374734929
"1124" 224.6 102.444160521531 51.3870162414059
"1125" 224.8 100.762435446313 48.1536368988861
"1126" 225 98.8668679455952 45.1880945163004
"1127" 225.2 97.0186329633555 42.0266833244139
"1128" 225.4 94.5269448460704 39.397891123122
"1129" 225.6 92.2336956622377 36.7042856774515
"1130" 225.8 89.2741445885446 34.7383310951568
"1131" 226 85.9980501949111 32.5675901956084
"1132" 226.2 83.0190419802936 30.6199585097131
"1133" 226.4 79.9237473103667 28.8896664624147
"1134" 226.6 76.9314948881442 27.0767116889936
"1135" 226.8 73.7181783221667 25.1952571903004
"1136" 227 70.0702559587517 23.4877559413114
"1137" 227.2 66.7623786126301 21.7819659854823
"1138" 227.4 63.0606390031648 20.0015075938484
"1139" 227.6 59.5346982856109 18.5014229976746
"1140" 227.8 55.7049621223938 17.2776729878813
"1141" 228 52.0713109671647 16.6624116148218
"1142" 228.2 48.2416883939947 15.6000611084235
"1143" 228.4 44.8120222402524 14.8538786253861
"1144" 228.6 41.1097308198417 14.44942812004
"1145" 228.8 37.9090058602314 14.4911361605332
"1146" 229 34.9050414776582 15.2761087133487
"1147" 229.2 31.553848955719 17.0120474109641
"1148" 229.4 28.0664768783612 19.1416311795146
"1149" 229.6 25.5652878884529 21.5999426438816
"1150" 229.8 22.9916011509199 24.6161294522459
"1151" 230 20.7448988932455 27.8000397085496
"1152" 230.2 19.3180873882744 31.6123602126458
"1153" 230.4 18.0307187862902 35.4461956038273
"1154" 230.6 16.9806748090843 39.1919888461508
"1155" 230.8 16.2519500742697 42.8682419859619
"1156" 231 16.1625850440298 46.8396852181651
"1157" 231.2 16.3697401314373 50.6737424441802
"1158" 231.4 16.8403312689769 54.2738932231718
"1159" 231.6 17.7443431561431 57.7224012875332
"1160" 231.8 18.7523853742608 61.2276390005332
"1161" 232 19.8635228192314 64.9963422932685
"1162" 232.2 21.348338756355 68.283230173056
"1163" 232.4 22.3808706732722 71.557950435275
"1164" 232.6 23.9760832649937 74.6534445339537
"1165" 232.8 25.3065868056115 77.5514067732833
"1166" 233 26.3909780157166 80.3931689505528
"1167" 233.2 27.7437156306742 83.3382871501314
"1168" 233.4 29.874479205352 85.3159455982302
"1169" 233.6 31.691816729345 87.1831781406834
"1170" 233.8 33.1069236892657 89.3301702616198
"1171" 234 34.8419055052576 91.409686534968
"1172" 234.2 36.8277845972969 93.7056480958082
"1173" 234.4 38.9297758841333 95.3409161937472
"1174" 234.6 41.2734013109381 96.0233144704433
"1175" 234.8 43.7910878738032 97.4516596060785
"1176" 235 46.0700749291333 99.1562881076917
"1177" 235.2 48.5326411863912 100.438262324452
"1178" 235.4 51.6507595645467 101.113884033746
"1179" 235.6 54.3772869323726 101.979666180416
"1180" 235.8 57.4787415501013 102.657087406367
"1181" 236 60.4699993488083 103.202064810802
"1182" 236.2 63.8969608795741 103.704192825106
"1183" 236.4 67.3453108558739 103.556870098005
"1184" 236.6 70.3521557240092 102.223793110056
"1185" 236.8 72.9986610275852 100.633831088768
"1186" 237 75.8618908309041 98.7848483088861
"1187" 237.2 79.1746650287367 96.8452834410261
"1188" 237.4 82.4979642128238 94.8861655464678
"1189" 237.6 85.3690288521511 92.4795798229881
"1190" 237.8 88.0474937289873 90.5999375666748
"1191" 238 91.1650030144195 89.4044794605748
"1192" 238.2 94.1120263824111 87.5551052653861
"1193" 238.4 96.2648666890987 84.8153370040371
"1194" 238.6 96.9109858607891 81.4133561123207
"1195" 238.8 97.1342459661944 77.7939115754258
"1196" 239 96.5561776763061 74.1856545931384
"1197" 239.2 95.3877651053061 70.9090970163586
"1198" 239.4 94.1962620429572 67.829263684122
"1199" 239.6 92.968758039352 64.5882351261476
"1200" 239.8 91.6258299321536 61.6267806109002
"1201" 240 89.8741375993576 59.1331744221316
"1202" 240.2 87.5340316769942 56.6844779180375
"1203" 240.4 85.0712538037167 53.9609255702254
"1204" 240.6 82.4244598833245 51.1354114875696
"1205" 240.8 78.9972787565939 48.9998508518225
"1206" 241 76.2803401742881 46.880901776904
"1207" 241.2 73.0878786967098 45.0217909708082
"1208" 241.4 70.1527496585394 43.6074498044498
"1209" 241.6 67.2015225488157 41.9661942273012
"1210" 241.8 63.5475290826395 40.6863521966852
"1211" 242 59.834644546127 39.5264899909993
"1212" 242.2 56.1963172111333 38.3988344156917
"1213" 242.4 52.3016086411333 37.9877262888584
"1214" 242.6 48.8302557091931 38.1706904982352
"1215" 242.8 44.9042079192902 38.271768487945
"1216" 243 41.4486806930327 38.3433804065276
"1217" 243.2 38.3208412902524 38.919468341729
"1218" 243.4 34.7209108002071 39.8736362755496
"1219" 243.6 30.9834885378417 40.9109769235208
"1220" 243.8 27.8162558900238 42.1428033391861
"1221" 244 23.9099044081611 43.3934375355528
"1222" 244.2 20.4128385692419 44.671624512221
"1223" 244.4 16.8236985377444 46.3216813863306
"1224" 244.6 13.4554968670222 48.1933052269139
"1225" 244.8 10.3044619228841 50.245702832588
"1226" 245 6.61943094937574 52.073129977968
"1227" 245.2 4.6792260419955 52.71493982029
"1228" 245.4 4.7825928872579 51.8082347949104
"1229" 245.6 5.59618478871211 51.3756230795225
"1230" 245.8 6.79333905931959 52.2468992391214
"1231" 246 7.96084430159041 53.6428622943267
"1232" 246.2 8.93855287060303 55.8820762784468
"1233" 246.4 10.3496470930291 58.0121179666986
"1234" 246.6 11.0889735115255 59.9255844687979
"1235" 246.8 12.0315584427524 62.5918779548147
"1236" 247 13.0457000898758 65.5086943297498
"1237" 247.2 13.8954546869667 68.425992424978
"1238" 247.4 15.2340244285006 71.0738077698133
"1239" 247.6 16.6654296605835 73.9588111110497
"1240" 247.8 17.7423979631836 77.0075485971975
"1241" 248 19.5536007483833 79.9568173422472
"1242" 248.2 21.3414293439757 83.2237172496588
"1243" 248.4 22.7234607789666 86.3181746732472
"1244" 248.6 24.5085355402167 89.5349154551361
"1245" 248.8 26.5625306551095 92.2027908255861
"1246" 249 29.1219105725381 94.6026731539576
"1247" 249.2 32.0887567000954 96.4730881230297
"1248" 249.4 35.1216163934667 98.1213053673306
"1249" 249.6 38.5304317098307 99.6072746331337
"1250" 249.8 42.1302371963381 99.9514062567576
"1251" 250 45.8400952879151 100.983150311025
"1252" 250.2 49.2816639801095 101.423712074682
"1253" 250.4 53.067822549349 101.49205259921
"1254" 250.6 55.9468522177608 101.747881495474
"1255" 250.8 59.066511558054 102.802448168716
"1256" 251 62.1699699928748 103.772459793937
"1257" 251.2 65.7319759070509 103.489246292123
"1258" 251.4 68.7006921502697 102.162229427416
"1259" 251.6 71.9387833442479 100.999963808074
"1260" 251.8 75.3547673191854 99.5475620705111
"1261" 252 78.4793591699048 97.6104129926748
"1262" 252.2 81.7420647861788 95.7693997039316
"1263" 252.4 85.3399886950467 93.7567795450162
"1264" 252.6 88.0061949046809 91.8339857691616
"1265" 252.8 90.8747369983534 89.3162973797446
"1266" 253 93.8012966602786 86.8452440092027
"1267" 253.2 96.6635756688524 84.5543250433576
"1268" 253.4 99.5357686873 81.7310734685806
"1269" 253.6 102.208898823281 78.7382269121576
"1270" 253.8 104.760077563205 75.5220041391752
"1271" 254 106.892440430633 72.1998561069972
"1272" 254.2 109.148898570395 68.6194031226719
"1273" 254.4 110.671750228189 64.8359719403861
"1274" 254.6 111.376115485497 60.5972307800361
"1275" 254.8 111.645149969794 56.4074231376169
"1276" 255 111.162909112392 52.5592849595049
"1277" 255.2 109.80940148064 48.6144464772178
"1278" 255.4 108.198841628118 44.8725286413295
"1279" 255.6 106.422082583602 41.5781312617787
"1280" 255.8 104.013019137428 38.3157528475496
"1281" 256 101.0154403326 35.0349006468173
"1282" 256.2 97.9799657660147 32.4699450804631
"1283" 256.4 95.0827757095211 29.973831400604
"1284" 256.6 92.1416478231013 27.5191713020592
"1285" 256.8 88.9385481629084 25.7477188100172
"1286" 257 84.8937009130255 23.9148035632391
"1287" 257.2 81.3225968050916 22.1152631611842
"1288" 257.4 77.993957397349 20.4897510266803
"1289" 257.6 74.1863145799865 19.4118444964158
"1290" 257.8 70.4099229849186 18.4976780855881
"1291" 258 66.0316117385783 17.773019417658
"1292" 258.2 61.6896381876431 18.3400246297097
"1293" 258.4 57.3551594512455 18.7485871953861
"1294" 258.6 53.3863298854195 19.9427195399616
"1295" 258.8 49.7782130781176 21.8386342778107
"1296" 259 45.8169398791414 23.7512080090852
"1297" 259.2 42.9330790536742 25.4798193654239
"1298" 259.4 39.9792827245813 27.9779745681476
"1299" 259.6 37.3959792282119 30.4474099188578
"1300" 259.8 34.3634716669764 32.6485373927842
"1301" 260 31.6812904899667 35.284407009729
"1302" 260.2 29.6615345712936 38.4842738914438
"1303" 260.4 27.4601682493381 41.4973944904433
"1304" 260.6 24.8649202807239 44.6313834688327
"1305" 260.8 23.4069439495843 48.2070936831802
"1306" 261 22.3829799668723 51.7580794528201
"1307" 261.2 20.7962732697336 55.5970677921337
"1308" 261.4 19.5728958395233 59.6109058725923
"1309" 261.6 18.7638403994667 63.4208944932861
"1310" 261.8 17.6579575532144 67.7575988890742
"1311" 262 16.9823718498555 71.3920646998861
"1312" 262.2 15.8389528248676 75.2372860487822
"1313" 262.4 15.4260751549767 78.8205721790661
"1314" 262.6 15.895746758355 81.8504285702987
"1315" 262.8 16.1624690149761 84.8851478180276
"1316" 263 16.3408822794763 86.9359464670785
"1317" 263.2 17.4954285543721 87.8568574608997
"1318" 263.4 18.6273436037891 88.3619529909469
"1319" 263.6 20.5943534273667 89.4481696733498
"1320" 263.8 22.9230952119572 91.4510385865088
"1321" 264 25.0673034138856 92.9164698554402
"1322" 264.2 27.5681287149186 93.5944001569438
"1323" 264.4 30.1662614604715 94.718091933124
"1324" 264.6 32.883086277281 96.1383011044147
"1325" 264.8 36.232535647481 98.0745276506433
"1326" 265 39.0677645106176 99.6152295700371
"1327" 265.2 41.6939371053417 100.777141538925
"1328" 265.4 44.8202044011137 101.55696440871
"1329" 265.6 47.7007760921494 102.477331626213
"1330" 265.8 50.8951861019666 103.212098662947
"1331" 266 54.1522316021725 103.565412161474
"1332" 266.2 57.055184350436 104.487814429243
"1333" 266.4 60.3259447107524 105.072020714743
"1334" 266.6 64.0033146328729 104.931185270917
"1335" 266.8 67.0281129414099 104.576721620458
"1336" 267 70.6826901530177 103.995014569366
"1337" 267.2 73.8009408792792 103.324617985792
"1338" 267.4 77.1804947570483 101.908563549723
"1339" 267.6 80.3508670168766 100.486835953976
"1340" 267.8 83.8410703172247 99.5156296480958
"1341" 268 87.4418595812728 98.0218033645596
"1342" 268.2 91.0222528142637 96.3188422390693
"1343" 268.4 94.4380279145667 95.0926645845261
"1344" 268.6 97.8925609310893 93.9127883430182
"1345" 268.8 101.193645711811 91.8972641727162
"1346" 269 104.069413107673 89.6131914607097
"1347" 269.2 107.046878925407 87.2061298491752
"1348" 269.4 109.562608066303 84.2491018191683
"1349" 269.6 111.663072049065 81.1752017031004
"1350" 269.8 114.045638617265 77.9369227231265
"1351" 270 115.55483818814 74.4054706255207
"1352" 270.2 116.72325075914 70.581915385165
"1353" 270.4 116.916280584115 67.4902865268713
"1354" 270.6 116.908641740338 64.3166774643861
"1355" 270.8 116.212851964277 60.8265648332114
"1356" 271 114.940672605947 57.5196620273188
"1357" 271.2 113.405258650467 54.5448536622561
"1358" 271.4 111.229785720652 52.031653860729
"1359" 271.6 109.11561935164 49.4439866073581
"1360" 271.8 106.797488528064 46.7337698425415
"1361" 272 104.638524453415 44.3735856372553
"1362" 272.2 101.823137212538 42.0018519814147
"1363" 272.4 99.4298067303592 39.8564516789656
"1364" 272.6 96.5994021073938 37.3864692745415
"1365" 272.8 94.0579332078277 35.4381346601639
"1366" 273 91.2665132692314 33.3270159407391
"1367" 273.2 88.1300697325138 32.0236646136975
"1368" 273.4 85.0833088540524 30.5439902931004
"1369" 273.6 81.7524057151381 28.9267589249861
"1370" 273.8 78.6401644793429 27.8722312316436
"1371" 274 74.9498317055904 27.2166862248119
"1372" 274.2 71.0751221729961 26.1370784531803
"1373" 274.4 67.5469744095843 25.3046799548861
"1374" 274.6 63.1707305207444 24.8719345582195
"1375" 274.8 59.5933685749667 24.8651342734147
"1376" 275 55.6160449746939 25.1335488207498
"1377" 275.2 51.5798348716403 26.0296423746703
"1378" 275.4 48.2912952294524 27.1166467515004
"1379" 275.6 44.7235709833513 28.4666340599535
"1380" 275.8 40.9691391202938 29.9304046972927
"1381" 276 37.4046574647381 31.701275125329
"1382" 276.2 33.4483341930222 33.4330809889417
"1383" 276.4 30.0945573688555 35.3299483109972
"1384" 276.6 26.5443247216456 37.8005010442302
"1385" 276.8 23.5321785523703 40.3624331953219
"1386" 277 20.8020712177667 43.0589871647004
"1387" 277.2 18.0069442056742 46.1952598537824
"1388" 277.4 15.6286000006167 48.8313161900661
"1389" 277.6 13.4757336663162 52.0804862677648
"1390" 277.8 11.4225038085395 55.6235366853279
"1391" 278 9.56633631492821 59.3321994772035
"1392" 278.2 8.82831838249243 62.7628091998604
"1393" 278.4 8.24001328427914 66.4547101897924
"1394" 278.6 7.9247929640893 70.1366947991786
"1395" 278.8 7.9916934783825 73.232089557297
"1396" 279 8.01868650807557 76.8954293013564
"1397" 279.2 8.19501759814848 80.4053645026407
"1398" 279.4 8.20626824312552 83.6664632196385
"1399" 279.6 7.46362167708096 84.1796911713861
"1400" 279.8 7.13076184062683 83.4952812187939
"1401" 280 6.73073337700626 82.4521372710297
"1402" 280.2 6.47622766847162 81.5420865556634
"1403" 280.4 6.61909050282242 80.5546162716169
"1404" 280.6 6.08731298653397 80.4984425903188
"1405" 280.8 7.18626803713646 80.534831830405
"1406" 281 8.73759739156126 80.513051121251
"1407" 281.2 10.368778211196 81.1139480951843
"1408" 281.4 12.4662038355905 81.8107078852302
"1409" 281.6 14.6566931801939 83.5529971560316
"1410" 281.8 17.0223492817381 85.5038920851862
"1411" 282 19.493213095303 87.1679948378225
"1412" 282.2 21.6668407687722 89.2031439843584
"1413" 282.4 23.642945493352 91.529613674588
"1414" 282.6 25.8416542446676 92.8354079746198
"1415" 282.8 28.4077940034059 94.6298858484609
"1416" 283 31.2269078234667 97.1093887731126
"1417" 283.2 33.7188000659389 98.8173042136361
"1418" 283.4 36.7229844317142 100.367309994852
"1419" 283.6 39.7428379082551 102.26387163728
"1420" 283.8 41.9230638824529 104.132033056597
"1421" 284 44.0419969836013 105.061320965925
"1422" 284.2 46.1937164710381 104.459995082315
"1423" 284.4 49.3687750664515 103.952221749992
"1424" 284.6 52.3848117509048 104.171190109561
"1425" 284.8 55.6210335111316 104.147099128716
"1426" 285 59.4138252720943 103.450211978907
"1427" 285.2 62.9880634044617 102.982264426158
"1428" 285.4 67.0257707627166 103.012229902574
"1429" 285.6 70.9669883096265 102.227850988036
"1430" 285.8 74.721638530202 101.709698078121
"1431" 286 78.8407238825852 101.316408879386
"1432" 286.2 82.4577501073627 100.043880336713
"1433" 286.4 86.1202152613584 98.6744313133449
"1434" 286.6 89.921755650334 97.409777732131
"1435" 286.8 93.2351621523705 96.0173582769342
"1436" 287 96.5263335573381 93.9350088276719
"1437" 287.2 100.323279617076 91.7300271912475
"1438" 287.4 103.651471508413 89.6398457102987
"1439" 287.6 106.716915662266 87.0625034960964
"1440" 287.8 110.354403603967 84.6498631969537
"1441" 288 112.891528043852 82.098804021129
"1442" 288.2 115.343680117646 78.7914154616981
"1443" 288.4 118.217470681669 75.5514137240015
"1444" 288.6 119.921405681044 71.6005314727035
"1445" 288.8 121.471014636624 67.1802155749004
"1446" 289 121.843793885467 63.4155488148567
"1447" 289.2 121.357938826482 59.2456882252649
"1448" 289.4 120.542406636753 55.3853166465803
"1449" 289.6 118.927804151908 51.8347036881046
"1450" 289.8 116.606104091734 48.8361562162502
"1451" 290 114.614865254419 45.1801767021746
"1452" 290.2 112.305576230702 42.6781348504744
"1453" 290.4 109.665617180939 40.075722827775
"1454" 290.6 107.372394416027 38.0923064263861
"1455" 290.8 104.623258015685 36.3239322763182
"1456" 291 102.007274794589 34.0094860819167
"1457" 291.2 99.0571522785867 31.7569138191861
"1458" 291.4 95.6260960241442 29.6756106786945
"1459" 291.6 92.2860105125549 27.2940359989744
"1460" 291.8 89.1616431198307 25.5208425826386
"1461" 292 85.7078888584282 24.2685876109438
"1462" 292.2 82.5217321985492 23.1613298179007
"1463" 292.4 78.6449846632167 21.6845982712323
"1464" 292.6 75.0616599714617 20.626530832604
"1465" 292.8 71.421889942834 19.8335417256004
"1466" 293 68.1929350296878 18.3815858109054
"1467" 293.2 64.4892169761013 17.0221827234919
"1468" 293.4 60.2260878970403 16.3051700293651
"1469" 293.6 56.044440220957 16.1945571523669
"1470" 293.8 51.946379288821 16.2983239396968
"1471" 294 47.5729996917567 16.9141794589161
"1472" 294.2 43.0263622823841 17.5650495425609
"1473" 294.4 39.1681828664254 19.0451567470467
"1474" 294.6 35.4801479767797 21.0599329355263
"1475" 294.8 32.1211782863841 23.2823304725026
"1476" 295 29.2049352901629 26.8401172431525
"1477" 295.2 26.5805568986022 30.4800317945544
"1478" 295.4 24.5372821987095 34.2569457965004
"1479" 295.6 23.0174730925843 38.3328619557097
"1480" 295.8 21.8681522302608 42.2695722847979
"1481" 296 21.4366796141725 46.1948275886803
"1482" 296.2 21.3879485003429 50.0373647567525
"1483" 296.4 21.1758604098973 54.3061195953564
"1484" 296.6 21.1105006641182 58.4116698244164
"1485" 296.8 21.5074890604122 62.2382141780198
"1486" 297 21.7238189126667 66.4821354293061
"1487" 297.2 21.9383953093534 69.875822810056
"1488" 297.4 22.7587526365589 73.9248856938716
"1489" 297.6 23.1232146948973 77.6897956037525
"1490" 297.8 22.6776406781431 80.6171783323567
"1491" 298 22.2745379842938 83.7720207416291
"1492" 298.2 22.6903425088136 87.2199483714372
"1493" 298.4 23.6941046593405 90.3893853960777
"1494" 298.6 25.3509002607465 92.9517182717073
"1495" 298.8 27.5016912004944 94.8360465643028
"1496" 299 29.6406648670443 95.5424088925997
"1497" 299.2 31.9275913746115 96.5590405607039
"1498" 299.4 34.9380087037381 97.9224485541004
"1499" 299.6 37.7987735460227 99.1470198067506
"1500" 299.8 40.4796226119095 100.556013396672
"1501" 300 43.4358918788524 101.702170490129
"1502" 300.2 47.0083456300879 102.213372065204
"1503" 300.4 50.7566243547647 102.709516175578
"1504" 300.6 54.0542274976333 103.067060711356
"1505" 300.8 57.0728568231049 102.853575772439
"1506" 301 60.8672628364041 102.582189164636
"1507" 301.2 63.9043157584615 101.954819871788
"1508" 301.4 66.8962887848193 101.04172943287
"1509" 301.6 69.7882675785532 100.458824011569
"1510" 301.8 72.9611443438729 99.5353911062299
"1511" 302 75.8293512769151 97.7348830603758
"1512" 302.2 78.4930910289867 95.4392936472562
"1513" 302.4 80.7813468641137 92.9733321877685
"1514" 302.6 83.1934478860381 90.2005926852127
"1515" 302.8 85.2737786493566 87.4161939930561
"1516" 303 86.7185565611299 84.4260911013249
"1517" 303.2 87.5375679677605 80.9314239207367
"1518" 303.4 87.7663543214521 77.7250625024638
"1519" 303.6 87.2579324704713 74.5011583792086
"1520" 303.8 86.6192017506707 70.8264046456718
"1521" 304 85.685419385909 67.0542081996457
"1522" 304.2 84.8801245868555 63.9272066073861
"1523" 304.4 83.6144123433346 60.0324980373861
"1524" 304.6 81.8388211279396 56.6816451686024
"1525" 304.8 79.2586692475263 53.8331224695421
"1526" 305 77.0145180300485 50.9542864251316
"1527" 305.2 74.4512181137345 47.9102176132611
"1528" 305.4 71.8283674791018 45.2712016824402
"1529" 305.6 68.7552068301095 43.5356253087433
"1530" 305.8 65.6450548881685 42.0239373100467
"1531" 306 62.0733636893218 40.2714019378254
"1532" 306.2 58.6417257164254 39.1225580817531
"1533" 306.4 55.3176822819199 37.5997046570964
"1534" 306.6 51.7432861924433 35.9581031944142
"1535" 306.8 47.9998744480421 34.5993162246125
"1536" 307 44.3928774131953 32.9698373452719
"1537" 307.2 40.8735239574944 31.5037577621361
"1538" 307.4 37.2426536282099 29.9099096829267
"1539" 307.6 33.4701101633032 28.3056028402323
"1540" 307.8 29.7873216183872 26.3268892914048
"1541" 308 26.2900040898278 24.8719345582195
"1542" 308.2 22.5994328572434 23.3492116936986
"1543" 308.4 22.6239697812283 23.1201245716198
"1544" 308.6 22.7518596956229 23.9537029196674
"1545" 308.8 22.1559461016238 25.7776088526719
"1546" 309 21.0931757172936 28.3093477523188
"1547" 309.2 19.6955157828784 30.7496352694155
"1548" 309.4 18.5913604485095 33.726523581729
"1549" 309.6 16.8281702401767 36.7849825830561
"1550" 309.8 15.4113363558784 39.9518388514744
"1551" 310 14.3108902677667 43.385400835329
"1552" 310.2 13.1088762894961 46.4544748266802
"1553" 310.4 11.8741009391367 49.6569944069061
"1554" 310.6 10.8303190423767 53.4699140969361
"1555" 310.8 9.91116781985665 57.2049396155661
"1556" 311 9.74740099639383 60.5996886058327
"1557" 311.2 9.72142863366363 64.3442158078104
"1558" 311.4 10.536750563729 67.7910660005941
"1559" 311.6 11.5128094441431 71.2431493722097
"1560" 311.8 12.9685140473067 74.1352377693561
"1561" 312 14.5561641765202 77.0231641740111
"1562" 312.2 15.5334162350975 79.4114031090497
"1563" 312.4 16.317592492881 82.0320375885004
"1564" 312.6 17.0455866185843 85.073183137445
"1565" 312.8 18.6462642916931 87.8172020056314
"1566" 313 20.8476914801442 90.2947476177413
"1567" 313.2 23.4699465882166 93.1807954220528
"1568" 313.4 26.1160213886836 94.1736603321409
"1569" 313.6 29.4779982132238 95.4669275318719
"1570" 313.8 32.9757817678801 96.3019715955111
"1571" 314 36.7680159253303 97.5239855849619
"1572" 314.2 40.2188664239976 98.3251120910872
"1573" 314.4 43.8691318416866 99.1197932459062
"1574" 314.6 46.8519164834203 99.3449636135408
"1575" 314.8 50.076502463783 98.9756095449678
"1576" 315 53.5727982438417 98.8659880707611
"1577" 315.2 56.6930821587502 98.9474624295923
"1578" 315.4 60.2546576342479 98.2533828686049
"1579" 315.6 63.8185372660576 97.4689088981134
"1580" 315.8 67.6625087703378 97.1446540296645
"1581" 316 71.3366218738182 96.592628683099
"1582" 316.2 75.1194620097479 95.4905739767611
"1583" 316.4 78.8702089719364 94.2980653552649
"1584" 316.6 82.6891189333033 93.071966381703
"1585" 316.8 85.9719051605292 91.7500309543236
"1586" 317 89.186726795135 90.5539023260495
"1587" 317.2 92.0429712075395 88.9932484622696
"1588" 317.4 95.1304999520584 86.6380026357531
"1589" 317.6 97.7326628678555 84.2373905576084
"1590" 317.8 100.201468615256 81.3733170522553
"1591" 318 103.14502410115 78.2768851552026
"1592" 318.2 105.182279613052 75.2255357137541
"1593" 318.4 106.563553929167 71.5126152032433
"1594" 318.6 107.621805487539 67.905103127425
"1595" 318.8 108.165948312252 63.9976822862718
"1596" 319 107.656013616527 59.7667842751338
"1597" 319.2 106.542199763798 56.0759109200123
"1598" 319.4 105.035380137053 52.4827552709246
"1599" 319.6 102.99440304989 48.8651701953285
"1600" 319.8 100.620058788668 45.7494733376852
"1601" 320 98.0438474217045 42.9638431975997
"1602" 320.2 94.5421364705724 40.8023744730111
"1603" 320.4 91.388920493707 38.6527949353381
"1604" 320.6 88.3951553149483 36.3605308114687
"1605" 320.8 85.1352383016524 34.453535848129
"1606" 321 81.5780711410524 32.6248774433576
"1607" 321.2 77.8131861900524 30.6330122032719
"1608" 321.4 74.2009752147119 28.8086929167635
"1609" 321.6 70.7909590399293 26.9857138252086
"1610" 321.8 67.0897552606524 25.1173630189004
"1611" 322 63.6448452886648 23.7602687892352
"1612" 322.2 60.0183572145232 22.5477651778201
"1613" 322.4 56.680529900122 21.387913973891
"1614" 322.6 53.0335309033801 21.1865249637227
"1615" 322.8 49.2036607132314 21.1121407295332
"1616" 323 45.2590934117263 21.800690545915
"1617" 323.2 41.1744753308636 22.7035232174995
"1618" 323.4 37.3392157629156 23.7203019107637
"1619" 323.6 33.6948048884955 25.5418577203669
"1620" 323.8 29.9729572605087 27.360625024003
"1621" 324 26.5180197000238 29.7910133029004
"1622" 324.2 23.5958269664526 32.3909869340403
"1623" 324.4 20.2989169754802 35.1940818508726
"1624" 324.6 17.6232471753952 38.7191690438433
"1625" 324.8 14.7688135784212 42.018487388871
"1626" 325 12.7384971411725 45.6908064796214
"1627" 325.2 10.4448156922377 49.2328715633768
"1628" 325.4 8.20403622005155 52.7464536087918
"1629" 325.6 6.5522274608113 56.6293546267065
"1630" 325.8 5.4196433633429 60.772878280396
"1631" 326 4.72699277779317 65.1234385253147
"1632" 326.2 4.35702490210554 69.2427625631083
"1633" 326.4 3.98360003267308 73.0351076577806
"1634" 326.6 3.3364670083 74.2068768027498
"1635" 326.8 3.47710926221666 73.5627156095661
"1636" 327 4.5661851771611 73.4872736620806
"1637" 327.2 6.05735368984166 74.2829585015468
"1638" 327.4 8.13684987275237 76.2720418069397
"1639" 327.6 10.4603919031558 78.0113148956564
"1640" 327.8 12.5566486160292 79.3460796425469
"1641" 328 14.5235203032099 81.2112916666834
"1642" 328.2 16.7396638812052 83.5115163983678
"1643" 328.4 19.0739746004111 85.8565795834695
"1644" 328.6 21.3216153545724 88.3065842907515
"1645" 328.8 23.7487033776115 90.9754116388534
"1646" 329 26.0829531083723 92.6782392113956
"1647" 329.2 28.42488138005 94.536730998275
"1648" 329.4 30.9156951293218 96.668237997246
"1649" 329.6 33.7202849766137 98.2808271998273
"1650" 329.8 36.9954856111082 99.3874258612258
"1651" 330 40.5496301335006 101.070626299726
"1652" 330.2 43.7434320317608 101.950253607445
"1653" 330.4 47.135294367082 102.2863411098
"1654" 330.6 50.6753857173231 102.878148454485
"1655" 330.8 54.2391278034818 103.02772022075
"1656" 331 57.7129336812038 102.834140672644
"1657" 331.2 61.9892044528758 102.394338321992
"1658" 331.4 65.2901832225706 101.389675674267
"1659" 331.6 68.7874772725467 99.7974725370862
"1660" 331.8 70.7936062505121 97.6144687133559
"1661" 332 72.7055540939666 94.7868107360086
"1662" 332.2 74.3893270919061 91.4970224241134
"1663" 332.4 75.9961854163748 88.1936255139372
"1664" 332.6 77.1694893011205 84.9361634128669
"1665" 332.8 77.6128868921666 81.4861927182388
"1666" 333 77.541799007588 78.1258771708327
"1667" 333.2 77.7646182468729 74.4469767344799
"1668" 333.4 77.9521759272071 70.8552939674823
"1669" 333.6 78.0023577491667 67.2655282388147
"1670" 333.8 77.2782304520778 63.4475804594139
"1671" 334 76.8339451781667 59.6689919041861
"1672" 334.2 75.65338397493 56.1020581961017
"1673" 334.4 73.7238953255722 52.8540856363495
"1674" 334.6 71.1617056518045 50.004500656251
"1675" 334.8 69.2278895389844 47.9106484438552
"1676" 335 65.8898140964667 44.945813294868
"1677" 335.2 62.7344108258162 42.9819464481914
"1678" 335.4 59.3927320728757 41.0369421482498
"1679" 335.6 56.3477780999667 39.1993478320407
"1680" 335.8 53.0198887236363 37.2067238824933
"1681" 336 47.6615060507281 34.5632478658632
"1682" 336.2 43.6250634379666 32.5850518519651
"1683" 336.4 40.6215764686694 31.1028834791429
"1684" 336.6 37.2705389290193 29.0558992617809
"1685" 336.8 34.5100788197561 26.9138095482809
"1686" 337 30.6289149589578 24.1219063640853
"1687" 337.2 27.9198521837189 22.4089239222357
"1688" 337.4 24.9708276288826 20.0151856967223
"1689" 337.6 23.6834722773614 19.4728663329651
"1690" 337.8 23.7043503447444 19.9278184013028
"1691" 338 22.838587384495 19.7369613513578
"1692" 338.2 22.6353236431318 19.3703113157348
"1693" 338.4 23.4410313276212 19.3504967016589
"1694" 338.6 23.6003603145757 19.4000657198225
"1695" 338.8 24.0842904995559 19.131103215654
"1696" 339 24.2146780242369 18.3591163383861
"1697" 339.2 24.2524945138555 18.2401113543028
"1698" 339.4 24.4678181324394 17.4597927231316
"1699" 339.6 25.3627159425007 16.0488460275452
"1700" 339.8 25.1822414418454 16.6242007026589
"1701" 340 25.0760221172091 16.5651899667498
"1702" 340.2 25.1189562103224 16.7263346686554
"1703" 340.4 25.4813027040788 16.6155972682646
"1704" 340.6 25.7021915926889 16.3540626671639
"1705" 340.8 25.7943353554993 16.3608032496665
"1706" 341 25.9870823121611 16.7579583707195
"1707" 341.2 25.9654113394152 17.1106256472553
"1708" 341.4 25.912332197122 17.2096101196677
"1709" 341.6 25.8941530122359 17.1869588552996
"1710" 341.8 25.648310548202 17.4503510053861
"1711" 342 25.7688559536395 17.6056540262459
"1712" 342.2 25.7202226508833 18.2401113543028
"1713" 342.4 25.4973984730125 18.6914171613311
"1714" 342.6 25.2786256438303 19.1522206290043
"1715" 342.8 24.8578087170217 19.7633552998632
"1716" 343 24.6112629451593 20.6566370819733
"1717" 343.2 24.162046827345 21.9064590088997
"1718" 343.4 23.5168273395222 23.6638536591917
"1719" 343.6 23.1802929477119 25.7517141146503
"1720" 343.8 23.0709298768784 28.1989829902391
"1721" 344 22.8569936442238 30.870403963729
"1722" 344.2 22.9334695744078 33.7317601646803
"1723" 344.4 22.5621265728307 36.12730621259
"1724" 344.6 22.4874178353303 39.1466315746286
"1725" 344.8 22.5974555017019 41.7999162513567
"1726" 345 22.9983813839078 44.6254891354744
"1727" 345.2 23.5641632437531 47.0967718063473
"1728" 345.4 24.4451992600734 49.2634397778133
"1729" 345.6 25.8454691551109 51.3705163812227
"1730" 345.8 27.7575921798016 52.6249892134735
"1731" 346 29.5031386600778 53.1193903256361
"1732" 346.2 30.4890570714437 54.0010594445788
"1733" 346.4 31.4074806753485 55.5146360961861
"1734" 346.6 33.2189261975722 56.7880986047623
"1735" 346.8 35.0567045839666 57.3530827896917
"1736" 347 36.6978710883063 56.9644964751692
"1737" 347.2 37.7974254295222 57.3350517314973
"1738" 347.4 38.5035812205355 58.4889071178999
"1739" 347.6 39.2182066462235 59.828829791065
"1740" 347.8 40.6426289474261 60.5974062173591
"1741" 348 42.6081117558 61.5074385976917
"1742" 348.2 44.1205370664437 62.5229676459091
"1743" 348.4 44.8022141371686 62.1184140695881
"1744" 348.6 45.3518436130152 60.9967220037453
"1745" 348.8 46.0778475406268 59.8434345145706
"1746" 349 47.4671077096931 58.2174168736314
"1747" 349.2 49.2507535946333 56.1305770441084
"1748" 349.4 50.1022094021288 54.8430620238456
"1749" 349.6 50.0840862438107 53.0506076284137
"1750" 349.8 50.1787066952214 50.3471661595371
"1751" 350 50.0004557548045 47.9413577380888
"1752" 350.2 49.9378885749479 44.6465792286104
"1753" 350.4 49.3553337321611 43.5593232709417
"1754" 350.6 48.4054845488078 42.4517107541151
"1755" 350.8 47.1755607612602 40.6018327129274
"1756" 351 45.7383034583555 37.8759337280528
"1757" 351.2 44.6279211186823 34.5025047046797
"1758" 351.4 43.6399988985596 31.3633069884835
"1759" 351.6 42.6216603266302 27.8483735738908
"1760" 351.8 41.9740989246459 24.5208392363956
"1761" 352 41.9718228384888 20.8820602970056
"1762" 352.2 41.7296386005667 17.2574702000147
"1763" 352.4 41.6091911318278 13.7431654406084
"1764" 352.6 41.5888824662824 10.2724714390967
"1765" 352.8 42.4589691458774 9.36651244372542
"1766" 353 42.8461217239666 9.56268896452127
"1767" 353.2 43.3359108320121 9.75181039868613
"1768" 353.4 44.2011557472792 9.72468653543078
"1769" 353.6 45.2151155503206 9.26686748204985
"1770" 353.8 46.8092195218327 8.74753197456471
"1771" 354 48.6174770721898 7.84688061775221
"1772" 354.2 51.1054314318516 7.14028766993481
"1773" 354.4 53.3877995867666 6.48025519988614
"1774" 354.6 55.7480619130817 5.4962381231295
"1775" 354.8 57.9566203316863 4.73855608704034
"1776" 355 60.2130926430233 4.94441729209368
"1777" 355.2 62.6210408323595 4.95366853718078
"1778" 355.4 65.5126238520748 4.66798765357532
"1779" 355.6 68.0910199221899 4.37293967004685
"1780" 355.8 70.5495547070024 4.42857836390399
"1781" 356 72.9002895224667 5.50657805738614
"1782" 356.2 75.5641232142119 6.16426941024462
"1783" 356.4 78.3328619904339 6.91886490333006
"1784" 356.6 81.4061860692119 7.14162080611255
"1785" 356.8 84.3125204832402 7.35105324808425
"1786" 357 87.2808868865612 7.3276174698456
"1787" 357.2 88.3468506812214 7.31063646103708
"1788" 357.4 89.1801713450667 8.51718778199614
"1789" 357.6 90.0442196537444 10.3352954418584
"1790" 357.8 91.7824136636889 12.1347950496639
"1791" 358 94.0074462448833 13.9126573876361
"1792" 358.2 96.3097349754186 15.4680442075784
"1793" 358.4 98.4288302287237 17.1288252200123
"1794" 358.6 100.140780039947 18.9545573601458
"1795" 358.8 102.31282905014 20.4937162277131
"1796" 359 105.15774959771 21.912574252729
"1797" 359.2 107.791314440281 23.8525100452147
"1798" 359.4 110.224579984967 25.7157880817195
"1799" 359.6 112.067122540866 27.8386226101384
"1800" 359.8 113.392276288567 30.3140170251576
"1801" 360 115.101737563615 32.9098879057645
"1802" 360.2 116.479166489126 36.817123028545
"1803" 360.4 117.618459743714 39.987488602816
"1804" 360.6 119.224096179132 43.3209824576705
"1805" 360.8 120.981569095127 46.3973437890182
"1806" 361 121.919833433738 49.7615951513576
"1807" 361.2 122.00885534391 52.9849301488147
"1808" 361.4 122.064030381984 56.3672990795468
"1809" 361.6 121.679677235033 60.1537483985276
"1810" 361.8 121.326354032595 63.7009425857004
"1811" 362 121.645240115231 67.287347334445
"1812" 362.2 120.970821045555 70.6901678438908
"1813" 362.4 120.114085079378 74.0038104468273
"1814" 362.6 118.926471704224 76.9800441862719
"1815" 362.8 118.028277723057 80.3628767727861
"1816" 363 116.194016956721 82.9267707729239
"1817" 363.2 114.32329709911 85.1070027356719
"1818" 363.4 113.040572302548 87.6636850194589
"1819" 363.6 112.60962532831 90.4223526221576
"1820" 363.8 111.740461653878 93.4811716385626
"1821" 364 110.97855561839 96.6876975404246
"1822" 364.2 109.617103428136 98.9134471767635
"1823" 364.4 107.713420268881 100.897264052329
"1824" 364.6 105.632533118624 103.248926179358
"1825" 364.8 103.744854060173 106.505535297651
"1826" 365 101.569239306237 108.879932922326
"1827" 365.2 99.0523302584524 111.416686437586
"1828" 365.4 96.7461938802968 114.334288561943
"1829" 365.6 94.4035747233705 116.453343533175
"1830" 365.8 91.3183663499967 117.327555810656
"1831" 366 88.1532793726003 118.395284380901
"1832" 366.2 85.1452532665467 119.940905261126
"1833" 366.4 82.4384308103967 121.775312997596
"1834" 366.6 79.1480511868416 123.402652061761
"1835" 366.8 75.9417758541935 124.062309960881
"1836" 367 72.6235602293351 124.163999258976
"1837" 367.2 69.4009528830576 124.724000789992
"1838" 367.4 65.8524406303909 125.74685354575
"1839" 367.6 62.5715995177686 126.362084287455
"1840" 367.8 60.6234907692058 125.908106795832
"1841" 368 58.3830774171925 124.517145952289
"1842" 368.2 55.4481004202967 123.130671579956
"1843" 368.4 52.5263363248478 121.946795859089
"1844" 368.6 49.4479943912193 121.224519211933
"1845" 368.8 45.6112309698842 121.087073826479
"1846" 369 42.004235224997 120.546040687629
"1847" 369.2 38.4439208251485 119.495649588447
"1848" 369.4 35.7173911202637 118.001957376802
"1849" 369.6 32.3061424879573 115.868787255891
"1850" 369.8 29.4196902486956 113.713957841461
"1851" 370 26.3084983311685 111.739220713047
"1852" 370.2 23.3015433088534 109.513668143226
"1853" 370.4 20.5127500097095 107.488594651272
"1854" 370.6 20.1476682674799 105.390342976501
"1855" 370.8 18.6498061395342 102.512891422062
"1856" 371 16.4680121897824 99.4749633362019
"1857" 371.2 14.2748530218029 96.2767902901017
"1858" 371.4 12.0472384382939 93.4880446536861
"1859" 371.6 10.3340432926686 90.6059603118861
"1860" 371.8 8.60219167592119 87.1892387027498
"1861" 372 6.966260135471 83.5362175815601
"1862" 372.2 5.35210772286575 79.9276698885421
"1863" 372.4 4.76452681729998 76.2388131425528
"1864" 372.6 4.40684168412594 72.557605066926
"1865" 372.8 3.41280982827797 69.3504045784427
"1866" 373 2.81717253229998 65.8565298341917
"1867" 373.2 3.54331930790666 61.9720629052461
"1868" 373.4 3.7803401437381 58.2817338040147
"1869" 373.6 4.07549531192782 54.553437146192
"1870" 373.8 4.98531528498705 51.1263328278249
"1871" 374 6.55660187173135 47.9321730782391
"1872" 374.2 7.1830436923442 44.0323993610392
"1873" 374.4 8.44286268896666 40.2262033872308
"1874" 374.6 10.8957801056494 36.4882357493188
"1875" 374.8 12.4169779385492 33.1665714452988
"1876" 375 14.6743964009667 29.883744459329
"1877" 375.2 17.5072457476365 26.7731565509333
"1878" 375.4 19.6446162366272 22.9148534271476
"1879" 375.6 22.5359377737444 19.9278184013028
"1880" 375.8 25.7360642234399 16.9194651348326
"1881" 376 28.2162636324091 13.764738883687
"1882" 376.2 31.5467027014621 12.6921367126797
"1883" 376.4 35.1216163934667 12.0554583936084
"1884" 376.6 38.621494415774 10.8591224957898
"1885" 376.8 41.3263516520034 9.9372556966522
"1886" 377 44.0455013967465 8.81529377832192
"1887" 377.2 48.063332580976 7.9817199523394
"1888" 377.4 51.6669815617098 6.79647695075311
"1889" 377.6 55.4960380949386 5.67401412675062
"1890" 377.8 59.2705639006964 4.36623545806181
"1891" 378 61.5477403528856 2.73115960795371
"1892" 378.2 63.6986019325342 2.82589576235911
"1893" 378.4 65.1558113275051 3.92622515686691
"1894" 378.6 66.9945631619955 5.09089281578037
"1895" 378.8 70.2260515093033 5.84591900209901
"1896" 379 74.1046241628016 6.22880071454147
"1897" 379.2 78.1014957854939 6.74934415563159
"1898" 379.4 82.3076486805648 6.91158507422726
"1899" 379.6 86.4546101967402 6.7448014423767
"1900" 379.8 89.1282418974666 7.70636715710835
"1901" 380 89.6093172706769 8.96813679576931
"1902" 380.2 91.7283204891055 10.6634607009972
"1903" 380.4 94.8657246149389 12.4629603088028
"1904" 380.6 98.639945272705 14.2059738352366
"1905" 380.8 102.220026562052 15.6365295856433
"1906" 381 104.559444893914 18.5452351550056
"1907" 381.2 106.861076314728 20.856732201166
"1908" 381.4 110.007398416733 23.1601636316852
"1909" 381.6 113.113155507717 25.7806998912195
"1910" 381.8 114.200279436545 28.671161231065
"1911" 382 116.034186935217 31.4496645875528
"1912" 382.2 118.266626870048 34.5344375164942
"1913" 382.4 119.214865600717 38.0670629449139
"1914" 382.6 120.565958549881 41.2600027299861
"1915" 382.8 122.408587293359 44.642939314059
"1916" 383 123.416102160022 47.8038343699139
"1917" 383.2 123.343846792276 51.5278707781679
"1918" 383.4 124.315802337159 55.2087764139916
"1919" 383.6 124.494050336195 56.9723698752433
"1920" 383.8 124.976252349624 58.1482009387576
"1921" 384 124.799051539794 57.9187334771225
"1922" 384.2 124.421460040284 57.106006738059
"1923" 384.4 123.504702479003 55.7161604662302
"1924" 384.6 122.848981615103 56.0961954923667
"1925" 384.8 122.207300018667 55.9324321064225
"1926" 385 121.280213782425 54.8674592889469
"1927" 385.2 120.228710942165 54.2906950069604
"1928" 385.4 118.761428251831 53.0825229386871
"1929" 385.6 117.594962473541 52.1351087786139
"1930" 385.8 115.873762034595 50.681488223129
"1931" 386 113.714081501724 49.3869612793861
"1932" 386.2 111.991479439557 48.3951088302261
"1933" 386.4 109.747287268055 47.0539544791214
"1934" 386.6 107.541558525633 46.0548217250528
"1935" 386.8 105.020400488707 44.1091318454246
"1936" 387 101.969325153261 42.5979496740332
"1937" 387.2 99.3915202217444 41.9834087847472
"1938" 387.4 97.0011170782524 40.6220123737576
"1939" 387.6 94.0886385244035 38.8725085638716
"1940" 387.8 90.9253717090524 37.231761294729
"1941" 388 88.1950601957557 34.3417139838999
"1942" 388.2 84.9077832375905 31.819086231221
"1943" 388.4 81.7216224377891 29.8357669189562
"1944" 388.6 78.2856092815303 27.5577098518952
"1945" 388.8 74.7243709215355 25.7197582229733
"1946" 389 70.7099796076238 24.5795223116147
"1947" 389.2 66.4220909343667 23.3591802930147
"1948" 389.4 62.0389648572099 22.1450537681429
"1949" 389.6 57.3551594512455 21.2426986450208
"1950" 389.8 53.078583330603 21.915496689174
"1951" 390 48.7747336583 22.6324771304695
"1952" 390.2 44.393722093036 24.1664738694951
"1953" 390.4 40.136535695729 26.1832388022772
"1954" 390.6 35.5260668988128 28.0846530271265
"1955" 390.8 31.6738719974524 30.0321143096147
"1956" 391 28.0233191075549 32.8153581482097
"1957" 391.2 24.7357268734666 35.3732228506639
"1958" 391.4 21.2773699117722 38.2762232199695
"1959" 391.6 18.1981803452524 41.3378969013861
"1960" 391.8 15.9774858103685 44.51554230476
"1961" 392 13.6969743463801 47.8540439319631
"1962" 392.2 11.3418485962591 51.7801249730276
"1963" 392.4 8.95966055690897 55.7221042257804
"1964" 392.6 7.82521698645152 59.4187863839316
"1965" 392.8 6.80337584330953 63.4004936388719
"1966" 393 5.86353682468364 67.7741498836031
"1967" 393.2 5.12472372099607 71.6746219882979
"1968" 393.4 3.56324224020705 72.8400973733477
"1969" 393.6 3.40621044116082 71.4519348154444
"1970" 393.8 3.71303872366858 70.6867729235881
"1971" 394 4.5818583277455 70.4246290775304
"1972" 394.2 5.78637750395722 70.6180219903767
"1973" 394.4 7.40308269459052 70.7125750242944
"1974" 394.6 9.58626337006758 71.2664097292026
"1975" 394.8 11.7479051016395 71.534628019816
"1976" 395 14.5715173066648 72.062003563971
"1977" 395.2 17.711554460141 72.8814631912577
"1978" 395.4 21.3499996882377 73.8059346998908
"1979" 395.6 24.9991190235532 74.2669088783188
"1980" 395.8 28.2576561946238 74.3761533137576
"1981" 396 30.9672605854666 74.4834896273236
"1982" 396.2 33.8558361082167 74.2893783508381
"1983" 396.4 36.8517657774474 73.5441408456169
"1984" 396.6 39.4779200532444 72.628995292025
"1985" 396.8 43.0427117755952 72.3546141036147
"1986" 397 46.7396392515905 72.2490196895238
"1987" 397.2 49.8947805673196 71.0713239941214
"1988" 397.4 53.4694030044238 69.7952341861861
"1989" 397.6 56.8107340243251 68.4869550369805
"1990" 397.8 60.2141615167303 66.9438354270588
"1991" 398 63.9530817439303 65.0602127368407
"1992" 398.2 67.5852629189116 63.9414991158999
"1993" 398.4 71.3565686710848 62.7233875948407
"1994" 398.6 75.1853043211043 60.8150128785146
"1995" 398.8 78.8513327548841 59.3857620271384
"1996" 399 83.1176465462419 57.7314041666705
"1997" 399.2 87.0951112927702 55.4736025594665
"1998" 399.4 90.7545458814261 53.2150036666564
"1999" 399.6 93.8989726753206 50.1578608222976
"2000" 399.8 97.8901559652485 47.3711545407316
"2001" 400 100.719385826291 43.9238430420078
"2002" 400.2 103.800760346712 40.7941074029333
"2003" 400.4 106.929420491803 38.1123700765952
"2004" 400.6 110.171948788075 35.9414448467375
"2005" 400.8 111.68680390423 35.2191047532546
"2006" 401 112.336050920401 35.8669336365465
"2007" 401.2 112.49713600865 37.3120793300198
"2008" 401.4 113.686963299462 38.8498209411337
"2009" 401.6 114.579235090852 40.1769028229004
"2010" 401.8 116.029550377395 42.9328727919576
"2011" 402 117.810688438608 45.5706367812352
"2012" 402.2 119.897046252892 48.6796045515637
"2013" 402.4 119.589526481763 51.4036388560852
"2014" 402.6 119.616391508052 55.0621080528147
"2015" 402.8 120.473227393452 58.7787728024719
"2016" 403 121.634633610411 62.8309182691639
"2017" 403.2 122.228853260268 66.3661260517065
"2018" 403.4 121.014777346995 68.8790503606719
"2019" 403.6 119.191407372531 72.1562245166733
"2020" 403.8 118.663115219967 75.6266056843273
"2021" 404 118.754755421614 79.4869491787097
"2022" 404.2 117.517839531561 83.724665813703
"2023" 404.4 116.094105528601 87.6175204668285
"2024" 404.6 114.426254682135 91.2302056574515
"2025" 404.8 113.73594145358 95.2575650756786
"2026" 405 111.899803991678 98.18566237504
"2027" 405.2 108.681969923908 100.480192039357
"2028" 405.4 105.577622407677 102.907051538349
"2029" 405.6 103.018144379344 105.762255454575
"2030" 405.8 100.920145706259 108.808211496584
"2031" 406 99.1601783430232 112.265683915801
"2032" 406.2 97.3796783874373 114.829520280592
"2033" 406.4 94.8754336462744 115.112665006194
"2034" 406.6 91.690349201849 115.314449680974
"2035" 406.8 88.3038619168167 116.311036873886
"2036" 407 84.620182964232 117.475475252468
"2037" 407.2 80.4539743016509 118.153848981481
"2038" 407.4 76.3317924615686 119.814383951658
"2039" 407.6 72.6386752599364 120.931577495568
"2040" 407.8 68.9545338013065 122.688149498454
"2041" 408 64.9589787482367 124.587292585136
"2042" 408.2 61.8505000102538 125.745100751614
"2043" 408.4 59.5933685749667 125.321976247204
"2044" 408.6 56.003403868514 124.168098952207
"2045" 408.8 52.0963962188193 123.483450182534
"2046" 409 48.7729673505585 122.081564265356
"2047" 409.2 46.3614428248501 119.999666204017
"2048" 409.4 43.3077168137444 118.038412248914
"2049" 409.6 40.2793233140238 115.311395007586
"2050" 409.8 36.9981577953757 112.370299929877
"2051" 410 33.1246236659078 109.892404416857
"2052" 410.2 29.3057679230724 107.285798745328
"2053" 410.4 25.1152112982359 105.387128317453
"2054" 410.6 20.5521905272511 102.627746535524
"2055" 410.8 16.3404661781333 100.375187641636
"2056" 411 13.0625269135805 97.9229994322574
"2057" 411.2 12.5118082213087 96.1337133524651
"2058" 411.4 11.8149479722231 93.6468289261554
"2059" 411.6 10.1072994646365 90.124633120688
"2060" 411.8 8.61325618890416 85.9010132625915
"2061" 412 6.70067608756487 82.3540465291986
"2062" 412.2 5.41561193683028 78.9112126694225
"2063" 412.4 4.82943862679999 74.8540278732195
"2064" 412.6 3.61775151613331 70.9124385519139
"2065" 412.8 2.99748311424442 66.6787460878584
"2066" 413 2.61917110080628 62.8396276104805
"2067" 413.2 1.79538922677246 58.777116245891
"2068" 413.4 2.74242560014848 57.3809489705377
"2069" 413.6 3.95045131862012 54.8151310124258
"2070" 413.8 4.57436850357242 51.4716290075592
"2071" 414 5.14359514072628 47.0301632729246
"2072" 414.2 6.56805689693724 43.3730730462979
"2073" 414.4 8.13051477394685 39.733739708198
"2074" 414.6 9.384399032588 36.3352760876871
"2075" 414.8 11.1441467980676 33.4734440916889
"2076" 415 13.7043935118346 31.2447228996975
"2077" 415.2 16.3218581260767 28.2633602318961
"2078" 415.4 18.1796341139667 25.0580150787861
"2079" 415.6 20.5813710654666 21.6624061996084
"2080" 415.8 23.4728971250121 18.8087781460134
"2081" 416 26.1103636888074 15.7568995504658
"2082" 416.2 28.5855872841757 13.3774300129407
"2083" 416.4 31.9076201620286 12.1930688766782
"2084" 416.6 35.416399381563 11.1521189203219
"2085" 416.8 39.1935166596693 9.31707671235911
"2086" 417 42.3674676852188 7.27782378096005
"2087" 417.2 44.345302298158 6.03151703856005
"2088" 417.4 46.6795246961055 5.73016317899725
"2089" 417.6 48.833929962561 5.67559371231066
"2090" 417.8 51.3092181841829 5.59078797241316
"2091" 418 54.8146791810485 4.9506969251225
"2092" 418.2 58.2039049770207 3.52413630779154
"2093" 418.4 61.7795055877702 2.28648865040399
"2094" 418.6 64.9197768685181 2.56188718530202
"2095" 418.8 68.9984996641575 2.75195690514977
"2096" 419 72.5055555457775 2.84343949465641
"2097" 419.2 76.0886048714372 3.28430316744496
"2098" 419.4 80.0173182961365 3.66945137342387
"2099" 419.6 83.8193831919309 4.78675245560935
"2100" 419.8 86.9140279511889 6.30715704121947
"2101" 420 90.3566672734761 7.33268198124462
"2102" 420.2 93.6459825081816 8.78250115364782
"2103" 420.4 96.6816712440507 11.057447748274
"2104" 420.6 100.229421745452 13.0048373722502
"2105" 420.8 101.728345363744 15.0882823819139
"2106" 421 104.35988732482 17.5944671328999
"2107" 421.2 107.423059085238 20.1499542976759
"2108" 421.4 109.869649356875 22.4503469004504
"2109" 421.6 112.035029362658 24.6827067984043
"2110" 421.8 113.82152796093 27.8779270085513
"2111" 422 116.288840957101 31.1704605864342
"2112" 422.2 117.905417370894 34.1857957092043
"2113" 422.4 118.616234468661 37.4612193895806
"2114" 422.6 120.06150105891 41.2785489612719
"2115" 422.8 120.863992987353 44.6594219459899
"2116" 423 120.67853237318 47.2744915177939
"2117" 423.2 121.157933256787 50.1781505046125
"2118" 423.4 121.662789801284 53.6324432814919
"2119" 423.6 121.473919046429 57.2327169710276
"2120" 423.8 122.139503239856 60.8547142910528
"2121" 424 122.980362927278 63.9639491410654
"2122" 424.2 122.249332022046 67.4401566145842
"2123" 424.4 120.868868438938 70.0875869897419
"2124" 424.6 120.328970766739 73.9531890648119
"2125" 424.8 119.574401399938 77.4944050046288
"2126" 425 117.991087074555 81.0295592397685
"2127" 425.2 117.170143601467 84.7562607734156
"2128" 425.4 115.948163032336 88.097087364124
"2129" 425.6 114.119288554967 91.5870559469004
"2130" 425.8 113.300101519077 95.3575047672861
"2131" 426 112.304254497024 98.1819174629535
"2132" 426.2 110.510955615114 99.5294249472685
"2133" 426.4 107.930621132259 101.680159962811
"2134" 426.6 105.370147278247 104.36301735891
"2135" 426.8 103.786784448387 108.144888577816
"2136" 427 102.738489057583 111.544568768825
"2137" 427.2 100.932918110824 112.0732230251
"2138" 427.4 97.5018653229667 112.688957903786
"2139" 427.6 94.0602411832766 114.017053526156
"2140" 427.8 90.6174686038801 115.547074808232
"2141" 428 87.0157159783924 117.07648207304
"2142" 428.2 83.7431581813467 118.865965695806
"2143" 428.4 80.2905954377191 121.075306614713
"2144" 428.6 76.7930310679364 122.871063682447
"2145" 428.8 75.4394126338793 124.688441569842
"2146" 429 75.695315672702 125.406326887357
"2147" 429.2 74.1294260442892 126.506378824064
"2148" 429.4 74.0898689878688 127.072285987951
"2149" 429.6 74.158411672888 126.929587823442
"2150" 429.8 73.4181087300689 126.800195181727
"2151" 430 73.293903686456 126.855753161812
"2152" 430.2 73.0745264848087 126.422930229576
"2153" 430.4 73.1651297052267 125.969914127486
"2154" 430.6 72.7951323910767 125.307813670586
"2155" 430.8 73.1068270981485 125.329844345326
"2156" 431 74.1538988434354 125.106587061136
"2157" 431.2 75.9848987099067 125.171498870636
"2158" 431.4 78.5558163354298 125.193022260102
"2159" 431.6 81.0330031395131 124.576250885582
"2160" 431.8 83.2212672329667 123.613615442636
"2161" 432 85.7909282133906 122.38593556731
"2162" 432.2 88.9740763499042 121.033371015011
"2163" 432.4 92.2105693364515 119.786769218932
"2164" 432.6 95.6048508085993 118.627991053794
"2165" 432.8 95.9692253764389 117.648941391914
"2166" 433 97.5732683134167 115.695672919826
"2167" 433.2 99.5903870383356 113.227410816765
"2168" 433.4 101.927103105226 110.716138216598
"2169" 433.6 104.71022723618 108.296634141736
"2170" 433.8 107.295193572085 105.774114925842
"2171" 434 109.459502929306 102.515071614037
"2172" 434.2 112.200212682026 99.0605628264654
"2173" 434.4 113.825276241349 96.2303776879744
"2174" 434.6 115.449980649717 92.8532071567761
"2175" 434.8 116.879949629584 89.2580856793273
"2176" 435 118.752993110044 85.2994198852611
"2177" 435.2 119.843329938149 81.1229350512952
"2178" 435.4 120.767021516114 76.5582810677391
"2179" 435.6 121.404990053247 72.0554633929762
"2180" 435.8 121.782626988053 67.3538011665688
"2181" 436 121.744176752076 62.9785944210297
"2182" 436.2 121.147409909763 58.4557082571046
"2183" 436.4 120.562287543276 53.8371007966542
"2184" 436.6 119.465425185387 49.2091029213561
"2185" 436.8 118.296781245561 44.9896682041485
"2186" 437 118.202491033322 39.5066348910688
"2187" 437.2 117.884173505967 34.6460794492952
"2188" 437.4 115.520879470772 30.9772158510949
"2189" 437.6 112.964740642306 26.9615066264929
"2190" 437.8 109.797342256985 23.2629084924316
"2191" 438 105.994077631207 20.2840011508669
"2192" 438.2 102.040792983476 18.1313126295748
"2193" 438.4 97.9687310297551 15.7938515591073
"2194" 438.6 93.8989385501251 13.7548767021683
"2195" 438.8 89.0516459622567 12.7546307061561
"2196" 439 84.2416808783067 11.1850631524461
"2197" 439.2 80.0209925495044 9.77606047091444
"2198" 439.4 75.4658815270734 8.3274058177939
"2199" 439.6 71.8310817924006 6.83665777657482
"2200" 439.8 68.853723049508 4.61686940240449
"2201" 440 69.4056737419303 3.47778895683159
"2202" 440.2 69.8197605059095 4.21946960615757
"2203" 440.4 69.9399176043606 5.69934646135583
"2204" 440.6 68.9173988716365 7.60825098383896
"2205" 440.8 66.6526767383887 9.61210112796412
"2206" 441 63.7866714686667 11.7887429807961
"2207" 441.2 60.2122365063162 13.6741222430172
"2208" 441.4 56.9095149129474 15.7077185811169
"2209" 441.6 53.4100550643095 17.446641759129
"2210" 441.8 49.8810921724195 19.5605971896975
"2211" 442 46.0022221315006 21.4068203261725
"2212" 442.2 41.8838996066725 23.3878724037685
"2213" 442.4 38.2043149691553 25.6966003141314
"2214" 442.6 34.3178901703848 27.7276607713134
"2215" 442.8 30.104860830681 30.117426973529
"2216" 443 26.3210729901013 32.5673127947131
"2217" 443.2 22.5611812552167 35.0630886497195
"2218" 443.4 19.0811870236889 38.1536120242473
"2219" 443.6 15.7978700269282 41.4352646156361
"2220" 443.8 12.4525578929381 44.7244387341576
"2221" 444 9.35040327084401 48.3116297937069
"2222" 444.2 6.52518237402381 51.642183003729
"2223" 444.4 4.18835723202381 55.2920813207576
"2224" 444.6 4.52524406855489 57.2642002792979
"2225" 444.8 5.91893880193724 58.9900907436508
"2226" 445 7.87270947562645 61.1206073389016
"2227" 445.2 9.44160478761022 64.4285057302574
"2228" 445.4 11.0393350689666 67.8422001178549
"2229" 445.6 12.2392200324515 72.0588860156589
"2230" 445.8 13.0764739129012 76.4594324078628
"2231" 446 13.8055767968897 80.6220246891746
"2232" 446.2 14.1615288367984 83.2233666908317
"2233" 446.4 14.5949125525993 86.4290840801821
"2234" 446.6 15.9251970378705 90.0966522681169
"2235" 446.8 16.717209229349 93.1795226414744
"2236" 447 18.0875773659485 96.0443897332679
"2237" 447.2 20.5741586421889 96.8627375053584
"2238" 447.4 23.8017180589944 97.944600997025
"2239" 447.6 26.875245822234 98.7327903230495
"2240" 447.8 30.4184607415121 99.7821297457498
"2241" 448 34.0395298371625 100.268451212613
"2242" 448.2 37.613435039783 100.410293007998
"2243" 448.4 41.4766919364505 100.780362968676
"2244" 448.6 44.894155550232 101.435634651937
"2245" 448.8 48.5895186285266 101.939562250586
"2246" 449 51.9078103301667 102.438084947546
"2247" 449.2 55.5606369995035 103.099775435123
"2248" 449.4 59.3268158253177 102.45996160845
"2249" 449.6 63.0068830788906 101.600045264375
"2250" 449.8 66.6346269209357 100.718149521726
"2251" 450 70.6497903951625 99.2124632188913
"2252" 450.2 74.1203665949054 97.6204099303045
"2253" 450.4 77.1572059894767 95.5678190300661
"2254" 450.6 80.7708464243417 93.0847800371674
"2255" 450.8 84.2051936085456 90.743300035144
"2256" 451 86.6130668322773 88.3466512142405
"2257" 451.2 88.874617404678 85.4284070118707
"2258" 451.4 91.4263696145724 82.7229203697227
"2259" 451.6 94.0028691301109 79.4948061511265
"2260" 451.8 95.3785818346489 75.9935233452833
"2261" 452 96.7711438103095 72.3323586260719
"2262" 452.2 97.9807430119195 68.1856662608107
"2263" 452.4 99.2118278475095 64.0755764576719
"2264" 452.6 100.206734122714 60.2896244284153
"2265" 452.8 100.304528156673 55.9430540388861
"2266" 453 99.9870603152524 51.9389227043004
"2267" 453.2 98.8186477442524 47.8476240826719
"2268" 453.4 96.8527472279667 44.0568443936503
"2269" 453.6 94.9494839833817 40.0372112091408
"2270" 453.8 92.7669094411055 36.9202876437472
"2271" 454 89.9929161900515 33.699124149471
"2272" 454.2 86.9800284283534 30.5135464794805
"2273" 454.4 83.6143443016055 28.0165511073306
"2274" 454.6 80.3471165567722 25.2938613199695
"2275" 454.8 75.9741973611255 22.4139811486478
"2276" 455 72.4189623312685 20.3909784508484
"2277" 455.2 68.3764357219282 18.3066875691746
"2278" 455.4 64.4030839981109 16.8087227345592
"2279" 455.6 59.5475484741431 15.1593459642097
"2280" 455.8 54.9751769243259 13.6249657270852
"2281" 456 50.0633066015783 11.322172019192
"2282" 456.2 45.6755811344934 9.11266090300221
"2283" 456.4 44.0463778241553 9.22124821235783
"2284" 456.6 40.7949085437667 10.9591700553861
"2285" 456.8 37.2418666196582 13.1795179317413
"2286" 457 35.2806205506823 15.0325349818082
"2287" 457.2 31.3841941311013 18.2542587999631
"2288" 457.4 27.0887799678417 21.2314639087611
"2289" 457.6 23.662772845849 25.1901297028273
"2290" 457.8 20.3977633757381 29.4720181247861
"2291" 458 17.3934125708638 33.6576771979282
"2292" 458.2 15.6197140150443 37.9725661952696
"2293" 458.4 13.379978552702 42.4986727889155
"2294" 458.6 11.1613692708267 46.4867016309261
"2295" 458.8 9.32206422754091 50.9474154721188
"2296" 459 7.31460175270892 55.3869538977057
"2297" 459.2 4.68647087191993 60.0070186355263
"2298" 459.4 3.87576575263646 63.8978125804427
"2299" 459.6 5.98620036019742 66.9493506612227
"2300" 459.8 8.53219086717767 71.7273431287715
"2301" 460 10.9160026309167 76.3474322371161
"2302" 460.2 13.6806997284339 81.5298333779656
"2303" 460.4 16.26167385591 86.2703413377352
"2304" 460.6 18.053628836702 91.3085351911803
"2305" 460.8 20.6671036440515 95.4045352103956
"2306" 461 23.4885378346268 99.3539295125609
"2307" 461.2 26.9853847284238 102.184372503558
"2308" 461.4 30.4075493224195 104.105167185641
"2309" 461.6 33.9157547016013 104.945228691242
"2310" 461.8 38.078415552732 105.803272119723
"2311" 462 42.2284760214515 106.285112842932
"2312" 462.2 46.0827145224023 106.379530020386
"2313" 462.4 50.0014529774824 105.522694134986
"2314" 462.6 54.2512647633496 104.92937257411
"2315" 462.8 57.9753563129035 103.727028499555
"2316" 463 62.3741067367731 102.229362071064
"2317" 463.2 66.6438959685305 100.649336454099
"2318" 463.4 70.4521869927523 98.8086934633963
"2319" 463.6 75.0182882551213 98.1082932634789
"2320" 463.8 79.3139950869344 97.5222089176442
"2321" 464 84.1436982100719 96.0852003158914
"2322" 464.2 88.5237506714979 95.0848751673861
"2323" 464.4 93.1107723273784 93.7790022939156
"2324" 464.6 97.5382159362866 92.0976336941961
"2325" 464.8 101.876921283267 91.2096401402361
"2326" 465 106.98647933414 89.7408856198958
"2327" 465.2 109.738989717745 87.5313874888381
"2328" 465.4 111.782463412967 83.5343914181214
"2329" 465.6 113.839668452505 78.8694058326746
"2330" 465.8 114.832688247724 73.5845713528036
"2331" 466 115.808333989791 68.4161593715717
"2332" 466.2 115.797197592986 63.592849550905
"2333" 466.4 115.896249340029 59.2616702995736
"2334" 466.6 114.678828352857 54.3968547365961
"2335" 466.8 113.013897158238 50.4961339465706
"2336" 467 110.675144309731 46.2673760816508
"2337" 467.2 107.521194036378 42.582676307092
"2338" 467.4 103.973376027664 39.5990472165983
"2339" 467.6 100.398786649795 36.5195860133576
"2340" 467.8 97.3920145684282 33.9641650029919
"2341" 468 92.7425062419569 30.7314332714347
"2342" 468.2 88.8288913196754 28.9882675910755
"2343" 468.4 84.3253982062094 27.1165387152017
"2344" 468.6 80.2729728454767 25.6500107814261
"2345" 468.8 75.2313304438182 24.151049281099
"2346" 469 69.2287152976229 23.3289267532299
"2347" 469.2 64.6339692922626 23.0725085465698
"2348" 469.4 60.5409596631816 22.8216515784048
"2349" 469.6 55.6278471218758 22.6905043541134
"2350" 469.8 50.6136873637389 22.2962425264752
"2351" 470 44.5441118298973 22.0263122295446
"2352" 470.2 40.0594127537488 22.3039548206733
"2353" 470.4 35.5400083537092 22.2923863793762
"2354" 470.6 30.7812632851686 21.8456294909534
"2355" 470.8 26.0866273617402 22.6285987519144
"2356" 471 21.666147266534 24.0214234132323
"2357" 471.2 20.3474436010421 24.792733985622
"2358" 471.4 21.0829623206939 26.0139890005134
"2359" 471.6 21.8759330020987 28.4780101136503
"2360" 471.8 22.4716029581066 32.2320682647261
"2361" 472 22.6528770637822 36.5356834218716
"2362" 472.2 22.9740203636367 40.7653747415961
"2363" 472.4 23.5936646409766 44.9241137034654
"2364" 472.6 23.711709960334 49.504862321131
"2365" 472.8 25.305793952937 53.6004446762376
"2366" 473 26.785442088832 57.8342346425881
"2367" 473.2 28.806624640681 61.8537379496433
"2368" 473.4 30.8856741827006 64.4524562952669
"2369" 473.6 33.3352933281878 67.7320372873092
"2370" 473.8 36.1899313143031 70.5664107491431
"2371" 474 39.2718035531501 73.1244358359916
"2372" 474.2 42.0636712635072 76.099048075251
"2373" 474.4 44.9923800857832 78.9486330553495
"2374" 474.6 47.9953985393939 81.7720531462952
"2375" 474.8 50.6795861632702 83.8597686817075
"2376" 475 53.8726362050134 86.7567506737787
"2377" 475.2 56.9123321862602 89.7073188390834
"2378" 475.4 59.5700983036365 92.2152832870371
"2379" 475.6 62.5442243473721 94.8041754506294
"2380" 475.8 65.3094261527019 97.1773264383273
"2381" 476 68.6068369798238 99.5841908773004
"2382" 476.2 71.3972345160831 102.322226820765
"2383" 476.4 74.4390812417902 103.618868945769
"2384" 476.6 78.5203539889767 104.475017529656
"2385" 476.8 82.577290667432 106.159729635743
"2386" 477 86.4871426484354 107.531714639011
"2387" 477.2 90.4087748666939 108.28754381478
"2388" 477.4 94.4818906518598 108.731480244211
"2389" 477.6 97.794283571588 109.918799167493
"2390" 477.8 99.0156339289763 111.393494645454
"2391" 478 97.7017936962267 110.838971333036
"2392" 478.2 97.9887038942166 109.178851805074
"2393" 478.4 100.10842109085 106.617750059134
"2394" 478.6 101.554796428623 103.888539330824
"2395" 478.8 102.660445007349 100.407643546386
"2396" 479 103.724401358402 96.0064943240495
"2397" 479.2 105.601788438307 92.0052447826542
"2398" 479.4 107.255022253277 86.709361106658
"2399" 479.6 109.276867566267 81.7649718579862
"2400" 479.8 111.271037035088 76.6223829259619
"2401" 480 112.042110650967 70.315331694881
"2402" 480.2 111.613692708267 64.3750980929361
"2403" 480.4 110.496029370149 57.5501130801437
"2404" 480.6 109.941328452603 50.5160333597801
"2405" 480.8 107.923161284512 44.3789168252346
"2406" 481 105.058363617114 38.1533998941508
"2407" 481.2 100.93424284163 32.6065961582331
"2408" 481.4 97.2793105475381 27.4504789146433
"2409" 481.6 92.9966001289568 23.4839358329703
"2410" 481.8 88.7616810908784 21.9521759112979
"2411" 482 84.5182051867767 19.6677384179061
"2412" 482.2 80.1322287691137 18.7409505119155
"2413" 482.4 78.2177589782422 18.2160454113249
"2414" 482.6 75.9029243676238 17.3019811551004
"2415" 482.8 74.8312641919853 15.9531328199095
"2416" 483 74.4934107899095 15.5697631530147
"2417" 483.2 74.6801713389567 15.6016626708261
"2418" 483.4 74.6529083789667 15.4911945732043
"2419" 483.6 74.6765126733303 15.4951286222649
"2420" 483.8 74.7218771765604 15.4583698513549
"2421" 484 74.6767535334769 15.4420591033045
"2422" 484.2 74.3958576133467 15.0914558481561
"2423" 484.4 73.4189413072835 12.867962869396
"2424" 484.6 73.8602206347196 7.61888470535084
"2425" 484.8 74.6589938611073 8.45803689558926
"2426" 485 78.2879697109666 6.54516700938614
"2427" 485.2 78.7296126765367 6.91886490333006
"2428" 485.4 80.7369725431705 7.7942466834541
"2429" 485.6 81.3206494508067 7.68372014801614
"2430" 485.8 82.732519490849 9.27146300838614
"2431" 486 84.1057664689573 12.1821813446572
"2432" 486.2 84.7575133911333 13.6746474194695
"2433" 486.4 85.38037266352 15.0580672300269
"2434" 486.6 86.902515814034 17.7823998770592
"2435" 486.8 89.0330799243162 21.8038537240852
"2436" 487 91.187048534627 25.2556899099805
"2437" 487.2 93.7481081107381 28.7301688733576
"2438" 487.4 96.5147159181176 32.0714299074805
"2439" 487.6 99.6052576115724 35.0015056509631
"2440" 487.8 102.720289484826 38.3167678237226
"2441" 488 106.119969675836 41.5380922017132
"2442" 488.2 109.220356108584 45.0378700428861
"2443" 488.4 112.343399427136 48.3887891144333
"2444" 488.6 115.993989255022 52.0179738882944
"2445" 488.8 119.477788205251 55.4517490587256
"2446" 489 121.498608655509 57.069607592545
"2447" 489.2 120.689150486179 58.006462771174
"2448" 489.4 118.94023871437 58.7667177521361
"2449" 489.6 117.214429228509 60.5675654764422
"2450" 489.8 115.58553178132 63.5415540921214
"2451" 490 113.744654682995 67.065228940929
"2452" 490.2 112.020473381133 70.6455788906361
"2453" 490.4 109.705285508967 73.5853692355604
"2454" 490.6 107.243400917471 76.9190968463953
"2455" 490.8 104.755464980912 80.2531168039952
"2456" 491 102.595672046639 83.2485017587407
"2457" 491.2 99.6647982780492 86.3628718468632
"2458" 491.4 97.2988683914394 88.956020135868
"2459" 491.6 95.1398317112579 91.8481076567842
"2460" 491.8 92.157658181196 94.1951665124045
"2461" 492 89.2543206043801 96.0473175736265
"2462" 492.2 86.6271501355074 98.3039710262637
"2463" 492.4 84.1522880435095 100.607942844272
"2464" 492.6 81.3362282850867 102.410821987556
"2465" 492.8 78.0380289117704 104.54501308648
"2466" 493 75.1331297269181 106.738750713736
"2467" 493.2 72.1005508209569 109.170107617143
"2468" 493.4 70.1549018147902 111.721390108063
"2469" 493.6 68.9979442689961 114.524052941769
"2470" 493.8 67.3877789310821 115.749300060905
"2471" 494 65.8898140964667 115.921566016886
"2472" 494.2 65.2903344440255 117.410719293651
"2473" 494.4 66.3660482631944 118.642077795238
"2474" 494.6 67.8738017789073 119.513567039614
"2475" 494.8 70.032195881355 120.54038787927
"2476" 495 72.1862596179667 122.359290182592
"2477" 495.2 74.9965591351431 123.317693958151
"2478" 495.4 77.2635199649964 122.949394104832
"2479" 495.6 80.9006700433416 123.426993990324
"2480" 495.8 83.0955006020604 122.785989871511
"2481" 496 86.6169662674354 121.564836455292
"2482" 496.2 90.1795455338017 120.773891075489
"2483" 496.4 92.32177438663 119.856764131426
"2484" 496.6 94.9677082800867 118.597230804476
"2485" 496.8 96.7748530565667 117.833867924756
"2486" 497 96.3227456493687 116.995622246242
"2487" 497.2 97.6726858742825 115.53004531327
"2488" 497.4 99.5206225984167 113.584740874886
"2489" 497.6 102.02660027929 111.186822265121
"2490" 497.8 104.871952173597 108.794249333786
"2491" 498 107.51113780963 106.125024311852
"2492" 498.2 110.332333588737 103.111869530156
"2493" 498.4 112.817234023231 100.147996308386
"2494" 498.6 115.212954193815 97.2722064450831
"2495" 498.8 117.543386506092 93.5981450690304
"2496" 499 119.260303867367 89.6322831693861
"2497" 499.2 120.97321196982 85.8024864088862
"2498" 499.4 121.931615745378 81.5641270827097
"2499" 499.6 122.123413987928 77.6298399320304
"2500" 499.8 122.719781968125 73.3092124992772
"2501" 500 123.083420383394 68.733201357357
"2502" 500.2 122.947294646967 64.2867181676938
"2503" 500.4 122.907552722783 60.052368999478
"2504" 500.6 122.102798432284 55.6326341974158
"2505" 500.8 121.151191180219 51.2939820128521
"2506" 501 119.604015112125 47.2725072867624
"2507" 501.2 117.732094409424 43.1739737986719
"2508" 501.4 114.840250788637 40.1657030599298
"2509" 501.6 112.075814859746 36.9825641447419
"2510" 501.8 109.266658136035 34.0740763548133
"2511" 502 105.682051556157 31.7997556134561
"2512" 502.2 101.7427702103 28.8905656736286
"2513" 502.4 97.6941512492214 27.5557725183012
"2514" 502.6 93.3475095149667 25.6712407614744
"2515" 502.8 89.0708926288793 23.5999571908327
"2516" 503 84.2025810589372 21.0892306791214
"2517" 503.2 79.8225828676365 19.1674520793295
"2518" 503.4 75.344492143733 16.4445212843487
"2519" 503.6 71.0475210170238 14.123157112729
"2520" 503.8 66.9742581799483 11.956072524221
"2521" 504 62.4483079782485 9.31985181183159
"2522" 504.2 58.3057543174303 7.06446148538614
"2523" 504.4 56.0214646792369 5.2504395658456
"2524" 504.6 56.8893280535095 4.97244659635757
"2525" 504.8 57.1526845377667 6.02958177964328
"2526" 505 56.6502797364715 7.71105873341526
"2527" 505.2 55.6356028185953 9.99847527478614
"2528" 505.4 53.6398533678063 12.7962967393484
"2529" 505.6 50.6049200859006 15.6732371264333
"2530" 505.8 47.4573568065244 18.8234854371169
"2531" 506 43.8119123849386 21.3729655869469
"2532" 506.2 40.4456095235893 24.4253086488295
"2533" 506.4 36.8887949081723 27.7209765645917
"2534" 506.6 32.8605216958833 30.8077589158306
"2535" 506.8 28.7026957597025 33.5925708018012
"2536" 507 24.7398955217832 36.1747282007898
"2537" 507.2 20.4748652809472 38.5473193046289
"2538" 507.4 16.3204619097968 41.782481558905
"2539" 507.6 12.0445408046524 44.3943158172719
"2540" 507.8 8.168146638047 47.173004919654
"2541" 508 6.41543028383581 49.7278999423674
"2542" 508.2 5.10083181128096 52.5286928591862
"2543" 508.4 3.13586727302273 54.8856588617039
"2544" 508.6 2.79914147410554 54.5690874044695
"2545" 508.8 2.92045987697609 54.2051321958578
"2546" 509 2.74546043799525 53.3669825133004
"2547" 509.2 2.87683257727733 52.2430808973861
"2548" 509.4 3.20664338930001 50.5986483900528
"2549" 509.6 3.40546132154211 49.2522386558956
"2550" 509.8 3.87739875413332 47.7641660418861
"2551" 510 5.1740894248595 46.9504501442254
"2552" 510.2 6.45944628757776 46.8301572274139
"2553" 510.4 6.82674062814423 47.0489228325357
"2554" 510.6 7.91545423677915 47.2408145777924
"2555" 510.8 8.01868650807557 48.2519686499109
"2556" 511 6.83304981336666 49.7541766588433
"2557" 511.2 5.44431521711229 51.827141147192
"2558" 511.4 4.28608027126571 54.7291425359936
"2559" 511.6 3.46629062729999 57.7586176803558
"2560" 511.8 2.47909019115416 61.6025524296674
"2561" 512 2.58836991299858 65.5389530262478
"2562" 512.2 2.94927375865086 69.5642848008072
"2563" 512.4 3.34079446226665 73.2316653811161
"2564" 512.6 4.37343822049935 77.2929728401338
"2565" 512.8 5.18056224320427 81.0677804624852
"2566" 513 5.66999952228187 84.1458241403427
"2567" 513.2 5.25110151940568 85.1343697354959
"2568" 513.4 6.24372926408788 84.6163706171134
"2569" 513.6 8.57389961281711 84.8821946798067
"2570" 513.8 11.1841383363128 85.5465840829727
"2571" 514 14.3498373534667 86.4936062629744
"2572" 514.2 17.9943518616074 87.8437422435512
"2573" 514.4 21.6958945870704 88.8276216818107
"2574" 514.6 25.3713484536201 89.5551602274059
"2575" 514.8 29.3337582453687 90.9171354811387
"2576" 515 32.7002091966636 92.0163169001134
"2577" 515.2 36.1772874005982 92.2970837699124
"2578" 515.4 40.0902619305409 91.9652521642871
"2579" 515.6 44.2300147347502 91.7563046472521
"2580" 515.8 48.1688901029667 91.8572800455149
"2581" 516 51.7013907759567 91.9457400599661
"2582" 516.2 54.9264102300904 91.382894444149
"2583" 516.4 57.7359910556102 90.0063294379901
"2584" 516.6 61.0681648868067 89.4687054094461
"2585" 516.8 64.4961193630843 88.318773612445
"2586" 517 68.0049107802736 86.5473654901782
"2587" 517.2 71.2637629406494 85.3855528632515
"2588" 517.4 74.4893306190266 83.2605399488661
"2589" 517.6 76.9266763345952 80.4259339591576
"2590" 517.8 79.2560829840809 77.0839030814719
"2591" 518 81.9735180059111 73.4223618525806
"2592" 518.2 84.3823999748638 69.8602673261712
"2593" 518.4 86.4274469664845 66.2605543310201
"2594" 518.6 89.0597894438121 62.5392740988043
"2595" 518.8 90.9106368133703 58.4102983210742
"2596" 519 93.0005263878212 54.2435448447043
"2597" 519.2 94.3736154266782 49.7002855906265
"2598" 519.4 95.452081393618 44.8860121399274
"2599" 519.6 95.7405083382647 40.0271776710977
"2600" 519.8 95.6620791794238 35.2139313308433
"2601" 520 94.6044381898303 30.6840986403589
"2602" 520.2 92.9107197687984 26.1994922821058
"2603" 520.4 90.2930482568278 22.5278969929417
"2604" 520.6 87.5017374137095 19.6944449909576
"2605" 520.8 84.1263233197095 17.1461928123004
"2606" 521 80.9463206383405 15.2688288842459
"2607" 521.2 76.8466625939054 13.8166144041923
"2608" 521.4 72.7574835415667 12.4057760956719
"2609" 521.6 68.507507644957 11.0453030333765
"2610" 521.8 64.1557414712524 9.916871857129
"2611" 522 59.4751133972637 8.73417317925743
"2612" 522.2 55.3907925656238 8.01402852721471
"2613" 522.4 50.7987824244914 7.77784869870297
"2614" 522.6 46.4537890813153 6.86079323906504
"2615" 522.8 44.8657363252025 7.11590103253708
"2616" 523 43.4421301566485 9.1569821807225
"2617" 523.2 41.5699310541742 11.646255435188
"2618" 523.4 38.6020695973848 14.1669936594043
"2619" 523.6 36.0488428832969 17.0120474109641
"2620" 523.8 33.6034363052579 20.6392224235415
"2621" 524 30.6464464500532 24.08883183079
"2622" 524.2 28.5150366710222 27.9552455094695
"2623" 524.4 26.4409101768705 31.8932286191361
"2624" 524.6 24.2776349607095 36.0151285223861
"2625" 524.8 21.8738230348182 40.6090850996733
"2626" 525 19.8514193963723 44.9680592288956
"2627" 525.2 17.5935732053381 49.2608469066433
"2628" 525.4 15.7218083173647 53.8123081367551
"2629" 525.6 14.0629271554767 58.5719823236361
"2630" 525.8 12.4735186335799 63.4054626291409
"2631" 526 10.6331542412043 68.3039335647624
"2632" 526.2 8.60977877053809 73.6676872786433
"2633" 526.4 7.28166254124442 78.3484469513028
"2634" 526.6 5.80614498707666 79.3385684188761
"2635" 526.8 4.6407016493429 78.665400819802
"2636" 527 4.28979226333299 77.3273177764456
"2637" 527.2 3.87936577866363 75.772628328871
"2638" 527.4 3.60754525677797 74.450268253122
"2639" 527.6 4.40360823389449 73.5676141090047
"2640" 527.8 5.30208394306758 73.9641207111751
"2641" 528 6.18622272340783 75.1569496508861
"2642" 528.2 7.83900420426023 77.0405831687623
"2643" 528.4 9.7041765653061 79.3452501666063
"2644" 528.6 11.530559573291 82.1481269713591
"2645" 528.8 13.9964286128555 85.5248081126917
"2646" 529 16.2065600553912 88.7210683341409
"2647" 529.2 18.9400295966809 91.9320158488147
"2648" 529.4 21.968785161976 94.7463631141057
"2649" 529.6 25.3161148172314 97.081867894945
"2650" 529.8 28.6953472529667 99.0507370670304
"2651" 530 32.5423655139462 100.756047748396
"2652" 530.2 36.5068099131742 102.223949461264
"2653" 530.4 40.7202599628417 103.106476856752
"2654" 530.6 45.1013052086574 103.922249974159
"2655" 530.8 49.1482391511511 104.417050653561
"2656" 531 53.1717837918533 104.014598734067
"2657" 531.2 57.4240577800634 103.217696718935
"2658" 531.4 61.6512110463496 101.871612015961
"2659" 531.6 65.5246851680292 100.748430546261
"2660" 531.8 69.7343331230388 99.5698127680975
"2661" 532 73.4412212683 97.5711941736892
"2662" 532.2 77.1098894236581 95.4909192523436
"2663" 532.4 80.4516966943 92.0946044764195
"2664" 532.6 83.9326476758544 88.753986644927
"2665" 532.8 86.8511356202066 85.4259979137861
"2666" 533 89.3749067735667 81.5351840523561
"2667" 533.2 91.8304277957953 77.9629944444147
"2668" 533.4 93.8422427657504 73.9587127349807
"2669" 533.6 95.6042565368358 69.9257857880964
"2670" 533.8 96.5514584517968 65.4703930219144
"2671" 534 97.2064868136823 60.9293529466247
"2672" 534.2 96.9005125217497 56.3766159363012
"2673" 534.4 96.7038319002902 51.540506018092
"2674" 534.6 95.6308778726725 47.1303213138273
"2675" 534.8 94.4337401620125 42.5241751080283
"2676" 535 92.3432856385843 37.973937832592
"2677" 535.2 89.7903423543667 33.5596075001576
"2678" 535.4 86.8130540253 29.8376879849695
"2679" 535.6 83.5818883968555 26.2963881555806
"2680" 535.8 79.7665164829111 23.588123214775
"2681" 536 75.4503963242524 20.8554390694433
"2682" 536.2 70.7618740623346 18.9947621710371
"2683" 536.4 65.761957501997 17.5132957903558
"2684" 536.6 60.2844884290549 16.3697602942979
"2685" 536.8 54.8123641444859 15.7414227898958
"2686" 537 49.1912511025917 15.0223996692804
"2687" 537.2 43.4188729842608 14.9149720931508
"2688" 537.4 37.4680819032142 14.8924400963762
"2689" 537.6 32.1675166856553 15.3829711103673
"2690" 537.8 27.3196933085171 16.6154302997072
"2691" 538 24.5586373737628 16.6386382807648
"2692" 538.2 25.335275950303 16.2630549988952
"2693" 538.4 26.3549158993278 16.4947049210806
"2694" 538.6 27.284831176264 18.1766615224942
"2695" 538.8 27.0818251311095 21.1670157550433
"2696" 539 26.2212799994524 24.8651342734147
"2697" 539.2 25.6302116083767 28.6567257974661
"2698" 539.4 24.9579249906013 32.7320889265208
"2699" 539.6 24.2631689003067 36.6447730745361
"2700" 539.8 23.4920166034467 41.5053693698961
"2701" 540 24.0139075518267 45.7544964197661
"2702" 540.2 23.9985600863726 50.2687335826931
"2703" 540.4 24.5960681318152 54.9103661604771
"2704" 540.6 24.8744331611351 59.6676253397756
"2705" 540.8 25.681674699287 63.9007377141919
"2706" 541 26.3279753770843 68.1846576422391
"2707" 541.2 27.1634285487667 72.4733099838433
"2708" 541.4 28.5024317817424 76.3611547149749
"2709" 541.6 29.1559714396109 81.1051183483381
"2710" 541.8 30.3414127617968 84.4258661470371
"2711" 542 31.3180225652419 87.1060822895788
"2712" 542.2 30.867396263159 89.8494880704054
"2713" 542.4 30.8281638508238 92.8407811818147
"2714" 542.6 30.1348620871725 96.9482259342097
"2715" 542.8 29.9734166671997 101.214314577066
"2716" 543 30.7992178636769 104.872605396106
"2717" 543.2 32.0923986168 105.928753565525
"2718" 543.4 34.7808293935917 105.971334602953
"2719" 543.6 37.9242792271725 105.990059163386
"2720" 543.8 41.5478855339667 105.797290759416
"2721" 544 45.3892980919561 105.149622050912
"2722" 544.2 49.8110919639254 104.67308554384
"2723" 544.4 53.8961615474824 103.120273901281
"2724" 544.6 57.8103654672113 101.639586824556
"2725" 544.8 61.339363777436 99.7346802968759
"2726" 545 64.8633961087479 97.6042647736049
"2727" 545.2 68.8848449867967 95.6846602871662
"2728" 545.4 72.8490433570719 93.1990162808598
"2729" 545.6 77.0212059134515 91.1626282539619
"2730" 545.8 80.9389680109467 88.1522939127861
"2731" 546 84.8989878477359 85.2544809402227
"2732" 546.2 88.6166891969116 81.728525961276
"2733" 546.4 91.9752617290881 78.0245956649656
"2734" 546.6 94.501362427761 73.9697308547039
"2735" 546.8 97.264057572275 69.7729093769375
"2736" 547 99.5826163540951 65.2456905177806
"2737" 547.2 101.140671567053 60.4706527515111
"2738" 547.4 102.056510622883 55.654557107775
"2739" 547.6 101.927436810264 50.5849376448119
"2740" 547.8 101.854774901202 45.0340517011508
"2741" 548 101.110712270361 39.8549117151169
"2742" 548.2 99.6464516445243 34.6944228598669
"2743" 548.4 97.5162901695222 29.8737501013584
"2744" 548.6 94.8981131138638 26.0284162981899
"2745" 548.8 91.7784983481952 22.0053054091576
"2746" 549 87.6037596918307 19.0699951841725
"2747" 549.2 83.0714707495051 15.5841364822611
"2748" 549.4 78.0749581419278 13.0955878632017
"2749" 549.6 72.9737745898252 11.5323535807824
"2750" 549.8 67.4820626000843 10.646066033092
"2751" 550 62.1304930148524 10.6364656310147
"2752" 550.2 56.5641507983 11.5037080128584
"2753" 550.4 50.9708115110929 12.0254883240657
"2754" 550.6 45.1703426311123 13.1182754859395
"2755" 550.8 40.0996589491997 14.2866880569395
"2756" 551 34.7415987126074 15.5571949302599
"2757" 551.2 29.6221436441611 17.421501312275
"2758" 551.4 24.2164323974667 18.2355342395304
"2759" 551.6 23.4833107842902 17.9238253805626
"2760" 551.8 24.6383591592166 16.4694614396084
"2761" 552 25.8911570825667 15.6884590332433
"2762" 552.2 27.0946220306967 15.5627155851261
"2763" 552.4 27.5044652094474 16.2469859215784
"2764" 552.6 27.672101092303 17.7005565256407
"2765" 552.8 27.2932521677667 20.1321360493004
"2766" 553 26.5022103883065 23.5129879703376
"2767" 553.2 25.6700635253606 26.8605963583558
"2768" 553.4 25.3474715023909 30.8261178114467
"2769" 553.6 25.1862148313967 34.2144749268561
"2770" 553.8 24.9495540106431 38.3595903478567
"2771" 554 23.7872582006754 41.908868740289
"2772" 554.2 23.0929587715051 45.7344236909823
"2773" 554.4 22.7459812026707 49.8625396387841
"2774" 554.6 21.7491534247239 53.7215576458036
"2775" 554.8 19.9210182342071 57.3473960713381
"2776" 555 18.275092657349 61.2352756840038
"2777" 555.2 16.8184141880162 65.450384711495
"2778" 555.4 15.1898725352314 69.2690666950626
"2779" 555.6 13.721120112881 73.1743575264433
"2780" 555.8 12.9442470169859 77.2815631079823
"2781" 556 13.3637422995841 80.166447992734
"2782" 556.2 15.1263295652214 79.5685031946409
"2783" 556.4 17.4475731512722 79.5961961783584
"2784" 556.6 20.7130146417424 80.8382496131992
"2785" 556.8 24.0394001897394 82.8307057485043
"2786" 557 27.4367793909944 84.6845608008306
"2787" 557.2 31.0502034531611 86.2352318055528
"2788" 557.4 35.061846113432 87.5075461178317
"2789" 557.6 38.148867145603 86.8469764344771
"2790" 557.8 41.4542627318032 85.4866654895881
"2791" 558 44.759110933349 83.6871250875332
"2792" 558.2 47.1031562124485 80.971867567368
"2793" 558.4 49.4309254761301 77.0381438223573
"2794" 558.6 51.9706973676272 73.2995190652852
"2795" 558.8 54.186963826034 68.6907347814631
"2796" 559 55.8591024020327 64.4269050654239
"2797" 559.2 56.239175649457 59.7141805100304
"2798" 559.4 56.7120054754944 54.843159489025
"2799" 559.6 56.4054774861889 49.5925153428028
"2800" 559.8 55.7690316862938 44.6174599121992
"2801" 560 54.3174809472722 39.7367389337195
"2802" 560.2 51.8284464574195 35.014506855188
"2803" 560.4 49.2741452376964 30.5169228204132
"2804" 560.6 45.8798947153351 26.7224905308072
"2805" 560.8 42.8250692452099 23.2397826634942
"2806" 561 38.7930045179392 19.5060901466155
"2807" 561.2 34.7169053724971 15.9308502125687
"2808" 561.4 32.7830368782369 13.1696803248456
"2809" 561.6 34.1827134346274 12.8891372485558
"2810" 561.8 35.6346693493224 12.3223180548861
"2811" 562 37.296774387278 11.1281857103107
"2812" 562.2 41.3198170141018 8.52760875898073
"2813" 562.4 44.3958911757792 7.42959041382364
"2814" 562.6 47.6750966949845 5.47528129209149
"2815" 562.8 50.2414314491452 4.37293967004685
"2816" 563 53.8179108810188 4.01304198836875
"2817" 563.2 56.6004078450477 3.82588850330505
"2818" 563.4 60.5837045004357 2.82164179541268
"2819" 563.6 63.7853049042561 2.20290859493877
"2820" 563.8 66.9572527415777 2.54587830185835
"2821" 564 70.4660966662167 2.39441741302502
"2822" 564.2 72.8606211944389 2.80191932821947
"2823" 564.4 75.3987818126553 3.84581553508425
"2824" 564.6 78.7279275309111 4.22997913721947
"2825" 564.8 79.8768202407465 4.60615002101917
"2826" 565 80.6369279014713 4.90963207095623
"2827" 565.2 81.6072101236686 5.63390506832845
"2828" 565.4 83.4141480383381 6.58967796447185
"2829" 565.6 86.3254656476696 7.68144502122772
"2830" 565.8 89.3679657087884 8.18274414409901
"2831" 566 92.6202674722498 8.6671512951649
"2832" 566.2 94.3536425622166 9.81239475421947
"2833" 566.4 96.4969805797455 10.6970262093284
"2834" 566.6 98.6714689363428 12.8029036536614
"2835" 566.8 101.529938156121 14.7972283189134
"2836" 567 103.811522982683 16.6357939622799
"2837" 567.2 106.97184325571 18.6235277458907
"2838" 567.4 108.072366411269 21.1533017528265
"2839" 567.6 110.760860728873 24.3504156899936
"2840" 567.8 113.663051265338 27.5283730860433
"2841" 568 116.005977597443 30.0396021338347
"2842" 568.2 116.213452726873 32.3655075321805
"2843" 568.4 117.701944022416 35.8066961065605
"2844" 568.6 119.416337160391 39.2766407619805
"2845" 568.8 121.455547779589 42.7598329547729
"2846" 569 122.56884655007 46.4671546030088
"2847" 569.2 123.44960285506 50.1683296030871
"2848" 569.4 124.374174241248 53.5283347254861
"2849" 569.6 124.3969917258 55.0162576476917
"2850" 569.8 124.112067303415 56.9021715231805
"2851" 570 124.156508926795 59.2906487859576
"2852" 570.2 124.322948591416 62.49795575601
"2853" 570.4 124.898288846518 66.1439145691899
"2854" 570.6 125.754291814534 69.4183948164402
"2855" 570.8 124.935450640795 70.856078615729
"2856" 571 123.677552503842 73.3007215599919
"2857" 571.2 122.649463991614 76.6308295607097
"2858" 571.4 121.809731252759 80.3505371020693
"2859" 571.6 120.692857570871 83.8051999627323
"2860" 571.8 118.964764217055 86.3561459605038
"2861" 572 117.68569316538 89.9992845538669
"2862" 572.2 116.821636507743 93.1866773983182
"2863" 572.4 115.263435028957 96.1586499600497
"2864" 572.6 112.993742273259 99.1890161793578
"2865" 572.8 111.237925455494 101.900615164886
"2866" 573 108.744590728367 104.981144181443
"2867" 573.2 106.350692184052 107.709609739575
"2868" 573.4 104.529217819437 111.131074475786
"2869" 573.6 103.189438071357 110.846760750176
"2870" 573.8 100.766547506643 110.892809951504
"2871" 574 97.6090013192288 111.987154107095
"2872" 574.2 94.289658064281 114.380374197043
"2873" 574.4 91.7510646159766 116.926092336178
"2874" 574.6 89.1331409019572 119.467220516933
"2875" 574.8 87.1083391194961 120.31647735421
"2876" 575 84.1313572967728 120.444196988988
"2877" 575.2 80.7409528278614 121.499198658449
"2878" 575.4 77.2777796756229 123.013181204761
"2879" 575.6 73.9279527243528 124.838906183347
"2880" 575.8 72.0862954313367 125.786862824696
"2881" 576 69.5329894046541 125.167441882542
"2882" 576.2 65.789371612293 124.983937905291
"2883" 576.4 61.4228218182218 124.962853768672
"2884" 576.6 57.0472359655993 125.197331121356
"2885" 576.8 52.566507643656 124.858598740376
"2886" 577 48.6029878289979 123.739382073542
"2887" 577.2 44.6675864390273 122.127528409992
"2888" 577.4 41.0348325781109 120.598961212973
"2889" 577.6 36.3893058495843 119.358073578651
"2890" 577.8 32.2997898069006 117.413312884264
"2891" 578 28.4711064565121 115.734698686507
"2892" 578.2 25.3866315320309 112.907633284047
"2893" 578.4 22.2840577608128 110.401565601328
"2894" 578.6 19.1329104020524 107.084286809243
"2895" 578.8 16.4637577911459 103.991265331235
"2896" 579 14.1131001658784 100.426735255063
"2897" 579.2 11.0590908370753 97.2396650175275
"2898" 579.4 10.4967703216365 94.6145707362918
"2899" 579.6 10.3180927411889 91.8392846923861
"2900" 579.8 8.76860195118483 87.7982294973316
"2901" 580 6.55923999874846 84.6293529790134
"2902" 580.2 5.08459511068364 80.8949086604616
"2903" 580.4 3.68307942697628 76.95950066854
"2904" 580.6 3.77663089748094 74.7619149245004
"2905" 580.8 3.93664847433114 71.3016734885263
"2906" 581 3.72990800655381 67.3038117437623
"2907" 581.2 2.88208434179999 63.1482648933861
"2908" 581.4 2.1243597564715 58.8754292777551
"2909" 581.6 2.33858183123398 54.6994465994555
"2910" 581.8 2.7914782743729 50.5594308384799
"2911" 582 4.23430867109286 48.4580291706191
"2912" 582.2 5.80057020814312 45.244060496592
"2913" 582.4 7.72501444273135 41.3073501675038
"2914" 582.6 9.26631535805239 36.920184609129
"2915" 582.8 11.4565352426463 32.7581942360172
"2916" 583 13.6156406731997 28.9769237797065
"2917" 583.2 15.4830120850238 25.3213715630433
"2918" 583.4 17.800882638352 23.7974158278724
"2919" 583.6 20.4914473660676 21.7321483476338
"2920" 583.8 23.5178860438566 18.9951329672485
"2921" 584 26.7515017144261 16.2363247304132
"2922" 584.2 29.6342502118059 13.0073694730022
"2923" 584.4 33.3172978656835 10.5421260403684
"2924" 584.6 36.3769644236184 8.75448681129685
"2925" 584.8 39.686697367772 7.5538850402003
"2926" 585 43.5738486157924 6.16403344901917
"2927" 585.2 47.3526946548188 4.56507459437744
"2928" 585.4 50.0019043198566 3.98442590067054
"2929" 585.6 52.9290894663 3.8946014548028
"2930" 585.8 56.527816514995 3.18077567548991
"2931" 586 60.5512563583991 2.6013359889537
"2932" 586.2 64.584745084414 1.90226442462298
"2933" 586.4 68.5392878622052 1.34388495275311
"2934" 586.6 69.8810131941018 2.11362023108884
"2935" 586.8 72.3888815279947 2.86036017851697
"2936" 587 76.24018583391 3.2395637293767
"2937" 587.2 80.3234611318015 3.4234449415054
"2938" 587.4 83.0316118591232 5.44561740150787
"2939" 587.6 86.871671356303 6.91929507504977
"2940" 587.8 90.8570399064437 8.02920581006504
"2941" 588 93.6108659992238 9.23066129955757
"2942" 588.2 97.4944468304524 11.3857333749576
"2943" 588.4 100.980442828493 13.3272919626808
"2944" 588.6 103.996555019426 15.9275550419807
"2945" 588.8 107.252671733804 18.7345522095483
"2946" 589 110.761418193264 22.0327738814402
"2947" 589.2 113.629113395378 25.2094355241244
"2948" 589.4 115.655148333315 28.1515264572433
"2949" 589.6 117.760416411219 31.4446091506758
"2950" 589.8 119.831527790967 35.2192005404796
"2951" 590 121.853235603212 39.4011645488498
"2952" 590.2 123.549204153239 43.6570188226134
"2953" 590.4 124.55927124955 48.059875396275
"2954" 590.6 125.579967843803 51.6289153151938
"2955" 590.8 125.328210829382 53.9369116999993
"2956" 591 126.030605598217 57.2521088638028
"2957" 591.2 126.704967174689 58.932603487525
"2958" 591.4 126.593844794807 60.4667752761649
"2959" 591.6 127.012396716904 63.9898001379754
"2960" 591.8 126.877734488251 66.660648860643
"2961" 592 127.657687464646 69.0491158022729
"2962" 592.2 127.960392008169 69.5941862330926
"2963" 592.4 128.081228671058 69.5450286659316
"2964" 592.6 128.006481738906 68.9313170124771
"2965" 592.8 127.987728165229 69.0659531575124
"2966" 593 127.503725546821 69.7012065941725
"2967" 593.2 126.771527538081 69.9436040364719
"2968" 593.4 125.633551585901 71.1051181027506
"2969" 593.6 124.782301569371 73.6152941752611
"2970" 593.8 124.191332627093 75.8949276016094
"2971" 594 123.08561139992 78.8945352427506
"2972" 594.2 122.461383387281 81.8947954769862
"2973" 594.4 121.186886373327 84.8924228396961
"2974" 594.6 120.041536586408 88.2194967273273
"2975" 594.8 119.727907104242 91.6225149799274
"2976" 595 118.251388885424 93.0114065096433
"2977" 595.2 116.484963390078 95.5212267756917
"2978" 595.4 115.384753734345 98.6241443144929
"2979" 595.6 113.803662325288 100.398115207377
"2980" 595.8 111.28283918227 101.595726362689
"2981" 596 108.469464520409 104.106368383857
"2982" 596.2 106.448567295195 106.817221078729
"2983" 596.4 106.032040759614 108.830905414445
"2984" 596.6 105.191132814024 110.5672690447
"2985" 596.8 102.108675723917 111.099454069574
"2986" 597 98.5258822360993 111.824173633549
"2987" 597.2 95.4135596801952 113.2676003199
"2988" 597.4 93.1064085082524 115.4226723953
"2989" 597.6 90.4264780874667 118.124749198151
"2990" 597.8 89.2946989139072 119.941599367604
"2991" 598 87.9460601547545 119.511385784689
"2992" 598.2 84.0283150912862 119.372599022984
"2993" 598.4 80.2008809950075 119.05322964256
"2994" 598.6 76.4838229232141 119.501084254159
"2995" 598.8 73.5646809844078 119.900278105063
"2996" 599 69.6344141069979 119.747305789292
"2997" 599.2 66.1993409354509 119.637937931312
"2998" 599.4 62.2540835705543 119.513129744582
"2999" 599.6 57.909635720385 120.09844224859
"3000" 599.8 53.4851673010167 121.603945820516
"3001" 600 48.8220651860604 121.60540633623
"3002" 600.2 44.6433674494979 120.46944966998
"3003" 600.4 40.4955652376494 118.576708686242
"3004" 600.6 35.6724394626524 116.624468182615
"3005" 600.8 31.0976908568919 114.46378023905
"3006" 601 26.7980167477648 112.057229027478
"3007" 601.2 25.3152966011452 109.175374386708
"3008" 601.4 23.2666701321508 105.66208370486
"3009" 601.6 20.6429540642231 101.562740874412
"3010" 601.8 17.9344117225222 98.5720818221917
"3011" 602 14.0195338980463 93.702770621749
"3012" 602.2 11.0126748614934 89.5662122204308
"3013" 602.4 7.65683968665755 85.5003514410316
"3014" 602.6 5.57270808512881 81.7340948891429
"3015" 602.8 3.7542327566205 76.8434083938573
"3016" 603 2.85916168960032 71.4081319794654
"3017" 603.2 2.32206088729017 66.2220299902979
"3018" 603.4 1.92395242228703 61.9874148632988
"3019" 603.6 2.75808614160128 56.6171382144631
"3020" 603.8 2.96541084903048 51.0870982473542
"3021" 604 4.65888602929017 45.6144396449155
"3022" 604.2 6.58538629404358 41.7535821429919
"3023" 604.4 8.00845288692821 37.0799318589919
"3024" 604.6 10.6947123712576 32.989057984968
"3025" 604.8 13.8341490891055 29.3724866835528
"3026" 605 16.7209555269006 25.2924324436597
"3027" 605.2 19.6446162366272 21.0675467017439
"3028" 605.4 22.7018235091333 17.064486360025
"3029" 605.6 25.7490723439944 14.9728836094695
"3030" 605.8 29.6431745598251 13.1443428282888
"3031" 606 33.3442130278848 10.0138180661225
"3032" 606.2 36.9741879477808 8.01228879224454
"3033" 606.4 39.4826180537281 8.53658986230357
"3034" 606.6 43.7143171760292 7.38786139343078
"3035" 606.8 47.8495941751558 5.92762763252127
"3036" 607 52.1202489794394 4.09740168387704
"3037" 607.2 56.0417652837523 2.30387574223435
"3038" 607.4 58.2290614360113 2.18216609942185
"3039" 607.6 60.8763313980255 2.95210743647437
"3040" 607.8 65.3434205155298 3.2983161109007
"3041" 608 69.6516657853405 3.06055547884408
"3042" 608.2 74.6028845991685 2.85531772808339
"3043" 608.4 78.061705689281 3.21055462421471
"3044" 608.6 82.1196210945952 4.34558397890043
"3045" 608.8 85.5692201137381 5.34337122207185
"3046" 609 89.1045241209186 7.06820639747268
"3047" 609.2 93.2465355890778 8.21844920983058
"3048" 609.4 97.3965367264195 10.3125014626314
"3049" 609.6 100.953009861383 13.2202647529695
"3050" 609.8 104.693603915118 16.371345266339
"3051" 610 108.172186590048 19.1345174082316
"3052" 610.2 111.592448843339 22.792002819877
"3053" 610.4 113.815594017663 25.2548369583058
"3054" 610.6 115.724696700636 28.8991714059486
"3055" 610.8 118.001359427542 32.7695380473861
"3056" 611 120.68465443011 36.5678062147004
"3057" 611.2 122.081803853633 40.9736695258584
"3058" 611.4 123.52068229755 44.5582438949139
"3059" 611.6 124.472418844004 47.6786280499282
"3060" 611.8 125.591408722013 50.6709049608724
"3061" 612 125.842010476021 52.7623753733861
"3062" 612.2 126.187843428025 52.144767865522
"3063" 612.4 124.370361239851 53.5275857430688
"3064" 612.6 123.576439877505 56.70701610454
"3065" 612.8 124.155375545994 58.9362096991639
"3066" 613 124.159798258382 61.2817441824805
"3067" 613.2 122.646845700138 60.3885856780719
"3068" 613.4 122.455729487646 59.994685332823
"3069" 613.6 121.82710227731 59.3462874798147
"3070" 613.8 122.045546806886 57.2009396446024
"3071" 614 121.471200098937 54.4124335708761
"3072" 614.2 120.322111274303 51.6326602272804
"3073" 614.4 118.388194615025 48.879121828592
"3074" 614.6 116.468596737255 45.5059840537035
"3075" 614.8 113.683997597143 43.2890695281214
"3076" 615 110.764041236734 40.3547665827454
"3077" 615.2 107.889040225333 38.1951370156931
"3078" 615.4 104.188411913209 36.4751830945706
"3079" 615.6 100.350566448452 34.297747505329
"3080" 615.8 96.1910248981123 32.0095026856677
"3081" 616 92.8037927740063 29.4956691603267
"3082" 616.2 89.5511139768307 26.6325360967939
"3083" 616.4 85.8777524179761 23.771291549339
"3084" 616.6 82.0641984733356 21.6034463899007
"3085" 616.8 77.8847675096494 19.2578952391554
"3086" 617 72.9021801576948 17.4213612652211
"3087" 617.2 68.1431811976809 16.0580589281514
"3088" 617.4 63.6115986465395 15.0051294436386
"3089" 617.6 58.5853984010327 13.9757320704522
"3090" 617.8 53.4903730996003 13.5774939356139
"3091" 618 48.3125783803065 13.7799978157939
"3092" 618.2 42.9245300483132 14.4875446509802
"3093" 618.4 37.4547672820987 15.2360009756503
"3094" 618.6 31.8722075767314 15.9382876782097
"3095" 618.8 27.4938664016553 18.4179043922729
"3096" 619 23.0232353173848 21.5563180099407
"3097" 619.2 19.9947152777214 25.1748563358861
"3098" 619.4 17.8940221521667 29.7094098852433
"3099" 619.6 15.8389906302314 34.1746878059744
"3100" 619.8 14.0882994802385 39.0351031934929
"3101" 620 11.9717046963303 44.0838631456892
"3102" 620.2 10.1305697359667 49.1981269244771
"3103" 620.4 9.09440739366758 54.6490644158628
"3104" 620.6 8.08915956373195 60.4259430868045
"3105" 620.8 7.09498805640784 65.8172857663567
"3106" 621 6.0912005619381 71.375373091729
"3107" 621.2 6.13819569112262 76.9012312107531
"3108" 621.4 5.88348277153809 81.4533951723861
"3109" 621.6 4.89336692403483 82.1393949773293
"3110" 621.8 5.0646263423797 80.8649555080057
"3111" 622 4.04681397325388 80.5874440116095
"3112" 622.2 4.43572954168831 79.4899802334892
"3113" 622.4 5.35281560654211 79.2745629252069
"3114" 622.6 7.2533976392099 80.1516502359267
"3115" 622.8 9.531294637547 81.9958724374933
"3116" 623 12.00219357655 84.1544476899139
"3117" 623.2 14.6094845914666 86.1811386309695
"3118" 623.4 18.0547094994572 88.030308700971
"3119" 623.6 21.2804213216205 90.1678055977611
"3120" 623.8 25.1270523535952 92.3956716309576
"3121" 624 28.855717605849 94.2639316942979
"3122" 624.2 31.5891157204767 95.9027639670862
"3123" 624.4 33.3150114775805 97.7918904308911
"3124" 624.6 35.7814480880929 99.4106485694056
"3125" 624.8 38.7261309915843 100.052537765004
"3126" 625 42.3036903653726 101.14673840703
"3127" 625.2 46.2178265717095 101.691042751358
"3128" 625.4 49.773982119694 102.323525438901
"3129" 625.6 54.090436806334 102.778911689345
"3130" 625.8 58.4758147413069 102.926489432551
"3131" 626 62.6143641890967 103.053448901606
"3132" 626.2 67.666523933812 103.548839771056
"3133" 626.4 71.9266123799667 102.362865929507
"3134" 626.6 76.0977196226764 101.232651705838
"3135" 626.8 80.3730157130879 100.23847943678
"3136" 627 84.3732810310403 99.1763690125019
"3137" 627.2 88.1015755227217 97.0362036448045
"3138" 627.4 92.4589109577336 95.4819085652988
"3139" 627.6 95.9439818949667 93.9053348576147
"3140" 627.8 98.3955055741414 90.8460709858619
"3141" 628 100.513773283767 87.5736514966719
"3142" 628.2 102.176776030452 85.321634849192
"3143" 628.4 102.819734697476 83.9518874625748
"3144" 628.6 102.614624906525 82.0185097492097
"3145" 628.8 102.293416648712 80.273060024131
"3146" 629 101.819464691491 76.7990256238812
"3147" 629.2 101.437706128689 72.842618700297
"3148" 629.4 101.113558403547 68.1646495315461
"3149" 629.6 101.007103035967 63.8344754509576
"3150" 629.8 99.9721883373346 59.5732163663956
"3151" 630 98.7064787108032 55.0330404018573
"3152" 630.2 97.1613845108723 50.9864862455559
"3153" 630.4 95.8829647940367 46.5139645909161
"3154" 630.6 93.7847456657497 42.3115740438861
"3155" 630.8 91.3200771098358 38.5096832949469
"3156" 631 89.09272411491 34.6911725588107
"3157" 631.2 85.9178892619095 31.1893991418433
"3158" 631.4 82.5599016267402 28.3016459519899
"3159" 631.6 78.4141871183278 25.567933404525
"3160" 631.8 74.1936267079761 23.5508363472635
"3161" 632 69.9296196524078 22.3378284265626
"3162" 632.2 65.1841214885997 20.9782185235329
"3163" 632.4 60.272445966659 20.0892657223669
"3164" 632.6 55.5421079938196 18.954777649092
"3165" 632.8 50.4682661241013 18.2093198549246
"3166" 633 45.3646999325667 17.5356636693004
"3167" 633.2 40.0580649741802 16.9373586468133
"3168" 633.4 34.3876136245051 17.1158055256554
"3169" 633.6 29.0470054054035 16.483606192056
"3170" 633.8 27.0778151351558 18.632798562224
"3171" 634 24.9061962049573 21.0744925937319
"3172" 634.2 21.4688925335394 24.2472075673952
"3173" 634.4 17.876329375772 28.1717139479348
"3174" 634.6 15.0061678717444 32.4233417300528
"3175" 634.8 12.795772267202 36.7864335529155
"3176" 635 11.0942604462359 41.6899186375208
"3177" 635.2 9.00370072304665 46.5568063851861
"3178" 635.4 6.86588755229018 51.8917934577391
"3179" 635.6 5.76330319280666 56.6791539586161
"3180" 635.8 5.03597620248182 61.9719842242649
"3181" 636 5.25556036943604 67.0072057316208
"3182" 636.2 5.18853408576473 72.2334216153285
"3183" 636.4 5.4071739530975 77.3985303621245
"3184" 636.6 5.46700283985013 81.4647389837551
"3185" 636.8 5.21458202983332 83.0935002257528
"3186" 637 5.93467036988666 82.9762262232561
"3187" 637.2 7.24199421321664 83.6856401768584
"3188" 637.4 9.53847696893861 86.6912322118534
"3189" 637.6 11.9143961931878 90.39624523504
"3190" 637.8 13.9211744605421 94.603547976188
"3191" 638 16.533234582103 98.2360484649316
"3192" 638.2 19.1514566333381 102.106478332158
"3193" 638.4 22.2761594007757 105.589966373922
"3194" 638.6 24.9607949232283 109.207743626825
"3195" 638.8 27.2575810051629 113.280808009844
"3196" 639 29.2337334376431 116.020842902004
"3197" 639.2 32.4136916613063 118.291459439197
"3198" 639.4 36.8055050987314 119.892641421592
"3199" 639.6 41.5111430002874 121.888553486396
"3200" 639.8 46.1444128759865 124.526558268327
"3201" 640 50.0902796641667 125.3152321631
"3202" 640.2 54.3299875961475 125.227433514993
"3203" 640.4 59.0091622894667 125.707021299011
"3204" 640.6 64.1722476170967 126.565804538696
"3205" 640.8 69.0801604782752 126.308836639216
"3206" 641 74.3555704128699 126.121095825741
"3207" 641.2 78.8910213605151 125.434287002644
"3208" 641.4 83.4262518945456 124.110703246965
"3209" 641.6 88.0680156756333 122.005966294019
"3210" 641.8 93.0737230709369 120.346494813
"3211" 642 96.006397096409 118.704035697184
"3212" 642.2 98.8512441507546 116.733947147901
"3213" 642.4 102.309048472224 114.335863241958
"3214" 642.6 103.749784540277 112.622407543755
"3215" 642.8 105.999289622255 110.314390225128
"3216" 643 109.572941042996 107.506348616367
"3217" 643.2 112.535440403167 104.369118549015
"3218" 643.4 115.124494290652 100.656163045615
"3219" 643.6 117.353751291195 96.6872695504719
"3220" 643.8 119.997342116224 92.4087090806733
"3221" 644 121.671968507378 87.9254844137097
"3222" 644.2 123.168758467614 82.8852733231214
"3223" 644.4 124.150412541858 77.2579071286634
"3224" 644.6 124.041707755137 72.1372522729461
"3225" 644.8 123.663921023847 67.3857078175461
"3226" 645 123.181733415258 62.8268569045997
"3227" 645.2 122.452266267976 58.4746146093861
"3228" 645.4 121.068670513202 53.8582394514155
"3229" 645.6 118.437222122907 49.2831023841861
"3230" 645.8 115.442490825544 45.8617507019246
"3231" 646 112.387490467552 42.0911188418107
"3232" 646.2 109.282431435652 38.6820765812719
"3233" 646.4 105.567639671729 35.9662839924653
"3234" 646.6 101.934592929399 33.1253046956073
"3235" 646.8 97.7339742175424 31.0818310003861
"3236" 647 93.0721260807242 30.1494613730225
"3237" 647.2 88.3827396004818 28.9338402132952
"3238" 647.4 83.5143344124914 28.2694143828416
"3239" 647.6 78.2594085147867 27.3753666779361
"3240" 647.8 73.2672909069474 26.8338523902227
"3241" 648 67.9470685737884 26.1986633906733
"3242" 648.2 62.6343884988152 26.9196070942649
"3243" 648.4 57.4096373232968 27.6329318390276
"3244" 648.6 51.8039514349667 28.3043923635983
"3245" 648.8 46.1184405911137 29.3750322447097
"3246" 649 41.3513301481909 30.6729472657787
"3247" 649.2 36.2671189140549 31.9142294986803
"3248" 649.4 30.9834885378417 33.3911934537515
"3249" 649.6 25.7650427098238 35.8741771646147
"3250" 649.8 20.2434656646115 37.7962600428721
"3251" 650 15.0867773083784 40.219122772945
"3252" 650.2 11.3749168765704 43.5791914558201
"3253" 650.4 10.1384378340879 47.4120686509619
"3254" 650.6 8.50777449846666 52.1323489870626
"3255" 650.8 6.4287419713381 56.7201411297576
"3256" 651 5.07393977591666 62.2291136708661
"3257" 651.2 4.26279923363992 67.5674094688515
"3258" 651.4 3.88376265702549 72.4879287779155
"3259" 651.6 3.39596950034164 75.9967461862924
"3260" 651.8 3.40460138990283 75.4663165727585
"3261" 652 3.59292559600876 74.8446896830809
"3262" 652.2 3.05703712359523 73.7084889874719
"3263" 652.4 3.12883243816858 72.2409114395015
"3264" 652.6 3.51085054933299 71.5585217163267
"3265" 652.8 3.44143990155081 70.3284107917426
"3266" 653 3.43595383660583 69.6769207024789
"3267" 653.2 3.57058226789666 69.0487483769361
"3268" 653.4 4.10196420512199 68.8617645528715
"3269" 653.6 4.27913816619346 68.5566900931696
"3270" 653.8 3.73315028857776 68.3339972301084
"3271" 654 4.23584258269308 68.3069166219522
"3272" 654.2 4.84687448501519 68.4193559094832
"3273" 654.4 4.98450572727222 68.3953028279695
"3274" 654.6 5.37805463668626 69.2378419378815
"3275" 654.8 5.58061931535345 70.8641969660276
"3276" 655 6.04112573746665 72.7768499692195
"3277" 655.2 6.43304609671194 74.9646637246314
"3278" 655.4 6.80400017188744 77.485419807505
"3279" 655.6 7.18068861535554 80.775427384275
"3280" 655.8 7.55426413173363 84.4632864556094
"3281" 656 8.57898842539383 88.5130271143182
"3282" 656.2 9.75687184202273 92.5878937851245
"3283" 656.4 10.2894127521549 95.7355205990803
"3284" 656.6 11.3115458829989 96.8018972251281
"3285" 656.8 12.6647267788467 98.3291674061961
"3286" 657 13.9724928784612 100.995416414826
"3287" 657.2 15.7129853529667 104.36054891111
"3288" 657.4 17.4563310938238 106.798960174078
"3289" 657.6 19.4612649573504 109.662859919514
"3290" 657.8 21.7923120633805 112.355893170903
"3291" 658 24.4685635312088 114.209944092702
"3292" 658.2 27.8657743275567 116.279879205326
"3293" 658.4 31.3753694867785 118.426133557693
"3294" 658.6 34.8655753671055 120.649309475469
"3295" 658.8 38.3829621620346 122.226834502784
"3296" 659 42.2046403124372 123.810260042004
"3297" 659.2 46.0169652668152 125.22755906975
"3298" 659.4 50.4742428524818 126.093049863083
"3299" 659.6 53.9875847065467 126.865697098586
"3300" 659.8 57.6567213925646 126.888985046737
"3301" 660 61.7050740372113 126.681734268258
"3302" 660.2 65.6301668584667 126.597394952653
"3303" 660.4 69.8809068684515 127.210319796295
"3304" 660.6 73.604036368036 126.882664145822
"3305" 660.8 77.3305205208417 126.072150227449
"3306" 661 81.3451065454828 125.27933623158
"3307" 661.2 84.364279530684 124.261322411343
"3308" 661.4 87.7944089087086 122.159381516902
"3309" 661.6 92.2318377891854 120.830521610324
"3310" 661.8 95.6843346569666 119.088380024046
"3311" 662 99.1272570328467 116.829033113696
"3312" 662.2 102.54589475529 114.256769020298
"3313" 662.4 105.893191969239 111.525266191659
"3314" 662.6 108.2570589242 109.109607289842
"3315" 662.8 110.503318931643 105.730411925386
"3316" 663 112.858501485832 102.627128109675
"3317" 663.2 115.064404501287 99.1120038287661
"3318" 663.4 116.741725658767 95.5559494420433
"3319" 663.6 117.666528027055 92.0798402217097
"3320" 663.8 118.987674267467 88.2271334107979
"3321" 664 120.068264978555 84.1147793618861
"3322" 664.2 120.872687507699 80.3351125136733
"3323" 664.4 120.964533920421 76.6971298581134
"3324" 664.6 120.274984707353 73.5290128839208
"3325" 664.8 119.691620784083 70.2721784330755
"3326" 665 118.824146439688 67.1590657380688
"3327" 665.2 116.990681539908 64.7786968143567
"3328" 665.4 115.254317909652 62.832978961529
"3329" 665.6 113.187386339373 60.5299410131584
"3330" 665.8 111.019294662023 58.5656124731712
"3331" 666 108.372684243349 56.8976394727097
"3332" 666.2 105.454489298281 55.0138878514718
"3333" 666.4 102.639696282448 52.8934237435088
"3334" 666.6 99.5378491940148 51.9285082821169
"3335" 666.8 96.5183901714855 51.0746683263861
"3336" 667 93.4935610863417 50.3631350299438
"3337" 667.2 90.0736406279073 50.4191233195545
"3338" 667.4 86.7796146082848 50.5400310590498
"3339" 667.6 83.6327836101742 50.6117124020276
"3340" 667.8 80.4801342489381 51.0598313413576
"3341" 668 77.1367036556836 50.7439855232729
"3342" 668.2 74.1002306866524 49.9062557553861
"3343" 668.4 70.7656896331397 49.3332842061458
"3344" 668.6 67.3575422334944 48.2437921898584
"3345" 668.8 64.3337172320309 46.5225043647531
"3346" 669 61.0359880421722 45.6075166701805
"3347" 669.2 56.7516738035222 44.6339743393306
"3348" 669.4 53.0355214422369 43.9975267176564
"3349" 669.6 49.1205217252591 43.4983578817258
"3350" 669.8 45.2081903474389 43.6206288688028
"3351" 670 41.6257797053667 44.579778130129
"3352" 670.2 37.8707192444531 45.7133037363321
"3353" 670.4 33.7097845368417 47.3859299211458
"3354" 670.6 29.8637598239667 49.2535314487472
"3355" 670.8 25.9616327614524 51.3120600868433
"3356" 671 23.0119577100778 53.6639282831083
"3357" 671.2 20.2296670794485 56.130708179077
"3358" 671.4 17.8226191617166 58.8280233499972
"3359" 671.6 15.9132846508524 61.9093766435004
"3360" 671.8 14.1291372011667 65.4110905725561
"3361" 672 12.887412468849 69.4179820227391
"3362" 672.2 13.3349078460507 72.7940384546011
"3363" 672.4 13.8183317449865 76.4828215617624
"3364" 672.6 14.3783985496467 80.0123530014861
"3365" 672.8 14.4295861479952 83.4452604124719
"3366" 673 14.7798780914041 86.5084023371986
"3367" 673.2 15.8538317320704 88.6696287869899
"3368" 673.4 15.9439215983032 91.7444135861939
"3369" 673.6 15.5694303896494 95.2721207717131
"3370" 673.8 14.6335946921381 96.7466174905862
"3371" 674 14.7669439313429 95.4936267598812
"3372" 674.2 15.9207031433667 94.3448805390861
"3373" 674.4 18.0612655201725 94.1493814422391
"3374" 674.6 20.6522380868474 94.7418549630559
"3375" 674.8 23.685163898355 96.434788720289
"3376" 675 26.5382778911205 98.0658251882708
"3377" 675.2 29.8053391954167 99.8091566627961
"3378" 675.4 33.2020814553952 100.938860599641
"3379" 675.6 36.7558666561725 101.862431747533
"3380" 675.8 40.1771008509961 103.401223466857
"3381" 676 43.5415135841548 104.96046788795
"3382" 676.2 46.7622574932191 106.156435063464
"3383" 676.4 50.2472813118171 107.908294131975
"3384" 676.6 54.0030045731299 108.77994224108
"3385" 676.8 58.11741267352 109.234389214901
"3386" 677 62.2521562920867 109.148667813656
"3387" 677.2 66.3674283579456 109.196019270481
"3388" 677.4 70.463021896293 109.597789207176
"3389" 677.6 74.7613177927708 109.559539491974
"3390" 677.8 78.7228788346167 110.554657607426
"3391" 678 83.0206307308758 111.517398093538
"3392" 678.2 86.7380733872637 112.680474380168
"3393" 678.4 90.187231703881 114.361827965758
"3394" 678.6 93.3320849265706 114.978738051178
"3395" 678.8 95.8228964041686 116.546966335338
"3396" 679 94.3664282216636 116.486102057083
"3397" 679.2 93.7886448734054 115.075063031774
"3398" 679.4 93.5422449434667 112.965482212256
"3399" 679.6 93.8085158354972 109.928483849988
"3400" 679.8 93.7978351933729 107.089502936792
"3401" 680 93.8763699418403 103.423651200418
"3402" 680.2 93.5110872749067 100.447888868276
"3403" 680.4 92.8817505519563 96.9880626541697
"3404" 680.6 92.0760017171137 93.7370005348273
"3405" 680.8 90.7483876733544 90.0336766036412
"3406" 681 89.2977688562579 85.9342006631143
"3407" 681.2 86.9100056382071 82.3484291610689
"3408" 681.4 84.2004042472938 79.287646014302
"3409" 681.6 81.0365211875095 77.2063082079576
"3410" 681.8 77.5612001055367 75.0253060746104
"3411" 682 73.9311366990217 73.3602622264687
"3412" 682.2 69.3568327066769 72.3608886229843
"3413" 682.4 65.4498562765222 71.3091218321917
"3414" 682.6 61.5137783352685 70.3681727613578
"3415" 682.8 57.0873793233606 70.1508722212649
"3416" 683 52.8578137539078 69.7425410702391
"3417" 683.2 48.5286869899095 70.2959824309004
"3418" 683.4 43.7318342648078 70.8976429733207
"3419" 683.6 39.2363038734389 72.0952759694695
"3420" 683.8 34.8146010782639 73.9306427633051
"3421" 684 31.2812933935883 76.6358862835483
"3422" 684.2 27.1699197297166 79.1382073002195
"3423" 684.4 23.4340132651006 81.787227335529
"3424" 684.6 20.3131072155861 84.8690201218286
"3425" 684.8 17.0422413457366 87.9503205303065
"3426" 685 14.352814959407 90.4934068073403
"3427" 685.2 13.4243804123095 90.2554365405861
"3428" 685.4 12.9103225192608 88.8724331640626
"3429" 685.6 12.9384691526238 87.3362597362147
"3430" 685.8 12.9065041775255 85.6955728402979
"3431" 686 12.4788836938074 82.9837054423684
"3432" 686.2 12.2893182324357 79.5956536509437
"3433" 686.4 12.0936969840227 76.0554018926572
"3434" 686.6 11.8006308541705 72.0645006293667
"3435" 686.8 11.3771285630637 68.0563539456774
"3436" 687 9.95471774295756 63.7006053814952
"3437" 687.2 9.07984773546199 59.3045151271058
"3438" 687.4 7.62883351037206 54.7834133340348
"3439" 687.6 6.42248261827916 50.4765523674218
"3440" 687.8 6.74615796540231 50.2687335826931
"3441" 688 9.14853760808547 47.5540060249901
"3442" 688.2 11.7634028821522 44.7949526526954
"3443" 688.4 14.4853328781511 41.7878680856871
"3444" 688.6 17.0914067194078 37.427914964445
"3445" 688.8 18.9967592453196 33.3308342824744
"3446" 689 20.3217238274667 29.0428365137391
"3447" 689.2 21.2538069949472 24.3410862002696
"3448" 689.4 21.8760666113121 21.3474200048225
"3449" 689.6 24.1725730667234 21.657338010278
"3450" 689.8 27.673468271729 21.042994719297
"3451" 690 31.2061108359569 19.6523108344444
"3452" 690.2 35.2785391174035 18.2834909292599
"3453" 690.4 38.7325676247952 16.044546673929
"3454" 690.6 42.4804717144896 13.3460189771843
"3455" 690.8 46.5931410393245 10.7840868260926
"3456" 691 50.8349951513394 8.11957344344068
"3457" 691.2 54.7424808285058 5.55737860395136
"3458" 691.4 58.71399726891 5.89972316775406
"3459" 691.6 62.9543578224111 6.18815205713614
"3460" 691.8 67.8555396483063 6.73745293564085
"3461" 692 72.5108186654667 6.3937061205528
"3462" 692.2 77.4699548689181 6.2741759600172
"3463" 692.4 82.0250353150381 5.45789420026114
"3464" 692.6 85.8128863935648 6.33283866055436
"3465" 692.8 89.2917697252455 9.06049962751114
"3466" 693 92.7287240412283 11.5852353582273
"3467" 693.2 96.686371327889 13.8215917908133
"3468" 693.4 100.447006851138 16.7938144178719
"3469" 693.6 104.743138293856 19.3977052903861
"3470" 693.8 108.27486527053 22.7176492926316
"3471" 694 111.318282737486 26.5490270954899
"3472" 694.2 114.262458527322 30.8149039332833
"3473" 694.4 117.048581485494 35.216123158177
"3474" 694.6 118.998492902383 39.5528221401361
"3475" 694.8 120.142355494149 44.5922255045881
"3476" 695 121.719534135852 49.2089174590433
"3477" 695.2 121.10303558882 53.3122165832685
"3478" 695.4 121.148855689643 57.3214754053273
"3479" 695.6 121.429450279032 62.023531297003
"3480" 695.8 121.352668685287 66.4771384447258
"3481" 696 120.321258472541 70.8567029443069
"3482" 696.2 120.202092295685 75.3617684672696
"3483" 696.4 119.184930542938 80.2547324377357
"3484" 696.6 118.64705456607 84.5169649032212
"3485" 696.8 116.417930279614 88.7464278867979
"3486" 697 115.307673990428 92.7705194979054
"3487" 697.2 113.217941714481 96.716943520529
"3488" 697.4 110.495682248173 98.9337636365626
"3489" 697.6 107.769058962738 101.9989101907
"3490" 697.8 105.231830525294 105.66246685376
"3491" 698 102.987840537281 109.016804109215
"3492" 698.2 99.5866799104372 110.862263217621
"3493" 698.4 96.2494492337902 113.008171272857
"3494" 698.6 92.8483818147336 115.68145534291
"3495" 698.8 89.1481653241449 118.576523294554
"3496" 699 87.1609147480051 120.527807883328
"3497" 699.2 86.7496418285607 119.586833834495
"3498" 699.4 85.3653645282038 118.320626192737
"3499" 699.6 83.0555349533922 117.64932503145
"3500" 699.8 78.986807489839 117.512595900801
"3501" 700 74.732392227334 117.952378342672
"3502" 700.2 69.9286268835567 119.415119604176
"3503" 700.4 65.0813670145121 121.037796820204
"3504" 700.6 60.3308202663997 122.865791245561
"3505" 700.8 55.8704853830549 124.360101251886
"3506" 701 52.0154167112759 124.97375206953
"3507" 701.2 48.7879437809351 123.479350489302
"3508" 701.4 44.8392961097902 121.62235022768
"3509" 701.6 40.6085734670843 119.197703225768
"3510" 701.8 36.0622252556553 116.446984248499
"3511" 702 31.9156942464944 113.548678758497
"3512" 702.2 27.9272241738833 110.389637362831
"3513" 702.4 23.7409972522099 107.512855126792
"3514" 702.6 19.3094504739126 103.800601372683
"3515" 702.8 15.9193121760202 100.380983338913
"3516" 703 12.521684755003 96.557783135677
"3517" 703.2 9.3335969637722 92.4775841524695
"3518" 703.4 8.62614309226076 89.7239233710332
"3519" 703.6 8.84731319431281 85.7787686323381
"3520" 703.8 7.4459602201318 81.2068494005238
"3521" 704 5.50096675127022 76.5432804394933
"3522" 704.2 2.98666447932775 72.7696375459417
"3523" 704.4 3.61053909285553 69.9495800443306
"3524" 704.6 3.75150918419392 65.7789635002134
"3525" 704.8 2.84931933319524 60.7112901024433
"3526" 705 2.70000467490061 56.9534737150654
"3527" 705.2 4.03914270189734 54.930815425396
"3528" 705.4 5.28035933012665 51.3784555948461
"3529" 705.6 5.44755073719346 50.5366364208397
"3530" 705.8 6.01994398910349 48.1105901199546
"3531" 706 6.9757297519181 43.5083461433085
"3532" 706.2 9.3623351245646 38.3305394591903
"3533" 706.4 12.664097330997 33.1078662665983
"3534" 706.6 14.6896697679078 27.5422282117685
"3535" 706.8 16.4919270669666 25.0522451401639
"3536" 707 20.205631552784 22.5758873478284
"3537" 707.2 24.46526100055 19.9602743060528
"3538" 707.4 28.5114304593833 16.967118645775
"3539" 707.6 31.958481460264 13.5030112384942
"3540" 707.8 34.7830223601288 10.2609295099537
"3541" 708 38.707687680561 9.90098508542387
"3542" 708.2 43.6226368282657 9.59784201316184
"3543" 708.4 48.490952542409 8.74967192432845
"3544" 708.6 53.0983692832313 7.61430269526849
"3545" 708.8 57.9926307484618 6.88296050348322
"3546" 709 63.0324461744378 6.27054012303998
"3547" 709.2 68.1060887351095 5.43239313224328
"3548" 709.4 73.360738713219 4.70579685607772
"3549" 709.6 78.2382242120975 3.74849932905903
"3550" 709.8 80.891860583481 3.83370799541471
"3551" 710 84.0620874943405 5.85236993976931
"3552" 710.2 88.3951202842902 7.53793586056261
"3553" 710.4 93.3796676591226 8.81172065119348
"3554" 710.6 96.2444308417952 10.8404741751576
"3555" 710.8 99.9540892374111 14.6194748688584
"3556" 711 104.869355701217 18.2401113543028
"3557" 711.2 108.67518969092 22.0281502061992
"3558" 711.4 112.369119200712 25.9905405835654
"3559" 711.6 115.989928883285 29.2820035551589
"3560" 711.8 115.833940126665 32.876091395056
"3561" 712 116.417930279614 37.4622800400626
"3562" 712.2 116.900855995719 42.0397156734059
"3563" 712.4 118.145045495089 45.7470009428956
"3564" 712.6 119.289323264555 49.6809735930038
"3565" 712.8 119.72395964951 54.9174474487861
"3566" 713 121.322002801409 59.8752117297515
"3567" 713.2 122.550405297452 64.650509627529
"3568" 713.4 122.003989085058 69.5906131059641
"3569" 713.6 121.366723596229 74.4164508531919
"3570" 713.8 120.146813722824 78.7345176659004
"3571" 714 118.288481347995 82.9593491527861
"3572" 714.2 116.095632580132 87.5601469593279
"3573" 714.4 114.367480767761 91.6674593142979
"3574" 714.6 111.822796964501 95.5424088925997
"3575" 714.8 110.211233631612 99.802204426003
"3576" 715 108.033500226561 103.076376242622
"3577" 715.2 105.169095527437 105.520403129945
"3578" 715.4 102.17180636071 108.8276325501
"3579" 715.6 99.3559482700443 112.437125291396
"3580" 715.8 96.6617567115532 115.82045339055
"3581" 716 93.2703865729865 117.438959900347
"3582" 716.2 90.0904640147608 119.636812525327
"3583" 716.4 87.6831663714132 120.597106936114
"3584" 716.6 83.7021445155891 122.745254399223
"3585" 716.8 79.2369803658567 124.758659762216
"3586" 717 74.1832523455255 126.983302024033
"3587" 717.2 69.7609832190656 126.709052775881
"3588" 717.4 64.3138624328326 126.796636286829
"3589" 717.6 60.5842672179462 126.854569359815
"3590" 717.8 54.4365602862347 127.182091980355
"3591" 718 50.9156845681245 126.324537592018
"3592" 718.2 47.4863123123481 124.291174278912
"3593" 718.4 46.4497106634818 124.051278400629
"3594" 718.6 45.4467819626441 123.696325651515
"3595" 718.8 42.946801265232 123.198312334917
"3596" 719 38.5018134629035 121.765678718502
"3597" 719.2 34.0393368004571 119.396844433194
"3598" 719.4 30.190285895997 116.824430276295
"3599" 719.6 25.9487663134979 114.282542827011
"3600" 719.8 21.9925538039967 111.107706224366
"3601" 720 18.3163632446156 107.398783539769
"3602" 720.2 15.2504887102791 103.604550164261
"3603" 720.4 12.2425783670154 100.185993465167
"3604" 720.6 9.75452890851838 96.5129349763861
"3605" 720.8 8.35585324219005 92.5657445178542
"3606" 721 7.32002649484962 88.0329666714925
"3607" 721.2 5.37037037263333 83.7312095784771
"3608" 721.4 2.98198407698794 78.9591243647904
"3609" 721.6 2.24984807271392 75.247540857551
"3610" 721.8 1.27908490436027 70.8092395167159
"3611" 722 1.41968712632535 66.7720372150383
"3612" 722.2 0.991773768178786 62.7981345269922
"3613" 722.4 0.527440271701953 58.1806022957685
"3614" 722.6 1.31436579114849 53.6318002157801
"3615" 722.8 1.94259408563666 49.3999436412861
"3616" 723 3.49101893568094 45.0935087367433
"3617" 723.2 4.75174115785301 39.7711618629998
"3618" 723.4 7.25838946406974 35.1946967858191
"3619" 723.6 9.62344622424791 31.0574890718236
"3620" 723.8 12.3848901481349 27.0767116889936
"3621" 724 13.9832765468784 23.9720786892685
"3622" 724.2 16.3939469771553 22.3787495228956
"3623" 724.4 18.8949123224955 19.1118436677804
"3624" 724.6 21.4972176867757 16.5321439546407
"3625" 724.8 24.7227445115667 14.3263226463589
"3626" 725 28.5114304593833 11.6046819387472
"3627" 725.2 31.8980495681184 9.24480280091292
"3628" 725.4 35.8717711310797 6.36002723968179
"3629" 725.6 39.0697479571259 5.58585088668702
"3630" 725.8 42.5911110437881 4.08083652729685
"3631" 726 42.4768985873612 4.10591222303752
"3632" 726.2 42.1767559085722 4.70262445348706
"3633" 726.4 42.7264582142797 3.84032013004701
"3634" 726.6 41.565272625797 4.82500405763614
"3635" 726.8 40.1936703522878 5.22787414136779
"3636" 727 38.907755653772 6.00978819120914
"3637" 727.2 37.5709950400125 6.60710121294577
"3638" 727.4 37.1807632392722 6.92381923146947
"3639" 727.6 36.201512860603 7.52474522547704
"3640" 727.8 33.8738671664111 8.27975480769169
"3641" 728 31.4502282689942 9.62639363647788
"3642" 728.2 29.4129833691055 10.8690147644139
"3643" 728.4 27.008799345422 12.2423374324665
"3644" 728.6 25.5378513765738 13.4490016054933
"3645" 728.8 23.46688471041 14.7473252777163
"3646" 729 21.9220949853212 15.9089905834407
"3647" 729.2 20.4515474464666 16.4766738628861
"3648" 729.4 20.8280359415667 16.1780795391861
"3649" 729.6 20.1045189264474 15.8874743612708
"3650" 729.8 19.8170868568376 16.0055397616765
"3651" 730 19.6682782785 15.5592536219528
"3652" 730.2 19.5942638934149 15.3686964248689
"3653" 730.4 19.4454143992167 15.0972979110111
"3654" 730.6 19.1662936183667 14.9421586863061
"3655" 730.8 19.2109090592624 15.5560232689918
"3656" 731 18.2605631232134 15.7137493486329
"3657" 731.2 17.9605567569042 15.8762396250111
"3658" 731.4 17.8650614986974 16.2719520021554
"3659" 731.6 17.9659001070764 16.1077847991422
"3660" 731.8 17.866960327361 16.2471969025411
"3661" 732 17.795572574425 16.2548918470945
"3662" 732.2 17.9276235594373 16.2914842887244
"3663" 732.4 17.6994645642406 16.1876829301807
"3664" 732.6 17.6780428587394 16.228828772068
"3665" 732.8 17.4674588325952 16.1391324534861
"3666" 733 17.4720039653329 16.2307403874566
"3667" 733.2 17.4684264620536 16.1916263516035
"3668" 733.4 17.274687122702 16.1540239862538
"3669" 733.6 17.1871116074183 15.771019675741
"3670" 733.8 18.7638403994667 22.298082960318
"3671" 734 20.7578214772061 22.0124626871467
"3672" 734.2 22.6805944896742 22.1876883477635
"3673" 734.4 23.1784736572094 22.2235747447356
"3674" 734.6 24.3549941446686 22.0815589524054
"3675" 734.8 25.3905168741511 21.497570817124
"3676" 735 27.9164055389667 20.3279093861568
"3677" 735.2 29.9899772313278 19.2642754597472
"3678" 735.4 32.863434405284 17.6475830419438
"3679" 735.6 34.9596401959293 16.6483564992273
"3680" 735.8 36.5268693504802 14.5872138944672
"3681" 736 36.197047183291 12.7872269607645
"3682" 736.2 35.3770949831501 12.7886111451476
"3683" 736.4 33.8328219212121 13.164991363668
"3684" 736.6 31.9027543106137 13.6281909283567
"3685" 736.8 28.9562192420893 14.7803935580276
"3686" 737 25.2361379139757 16.7197980948316
"3687" 737.2 23.100798587462 19.2690949762366
"3688" 737.4 20.9096393592238 21.7419489249004
"3689" 737.6 21.1462419183496 21.4085902825564
"3690" 737.8 21.7435018484505 21.9146083555152
"3691" 738 22.9955910572551 22.9353989081361
"3692" 738.2 24.7552634374909 26.0502204465221
"3693" 738.4 27.0920885794909 29.566801970891
"3694" 738.6 29.894306557849 32.4526156833567
"3695" 738.8 32.4696009187399 34.0463600321903
"3696" 739 33.496250391234 34.670618567198
"3697" 739.2 34.8167275912697 36.3927972322043
"3698" 739.4 36.8517657774474 40.4615874731361
"3699" 739.6 39.3922993056201 42.9343418003762
"3700" 739.8 42.7957047845492 45.5313258374347
"3701" 740 46.6574573276364 48.5841987178632
"3702" 740.2 50.5905504811449 51.5451182724654
"3703" 740.4 54.5302474339667 56.3757994355528
"3704" 740.6 57.302730682034 60.0886717186842
"3705" 740.8 59.1519682703667 64.2684572630433
"3706" 741 61.6308781509389 68.1320493783306
"3707" 741.2 62.3358925263417 71.7053890111265
"3708" 741.4 63.4315203208478 76.1511929112475
"3709" 741.6 63.1500215826201 79.2052614136634
"3710" 741.8 63.7755437298952 83.5597171541208
"3711" 742 63.6990405258417 86.8532463251674
"3712" 742.2 63.7477243829667 90.8392572113762
"3713" 742.4 63.6089030874023 94.5758637503168
"3714" 742.6 63.6364469952523 99.2299578597433
"3715" 742.8 63.9517329271095 104.0241586471
"3716" 743 64.0073716209667 108.197060686386
"3717" 743.2 64.5071925541167 112.287802921076
"3718" 743.4 64.9005581196867 116.661560645186
"3719" 743.6 65.4224490680667 119.376172518476
"3720" 743.8 64.9987519842394 119.523187931871
"3721" 744 66.5236588245255 119.957553231092
"3722" 744.2 69.6889920789006 121.807719912301
"3723" 744.4 73.5002320042091 124.011937910023
"3724" 744.6 77.124698669432 124.811913153653
"3725" 744.8 81.4010034381456 124.192697111597
"3726" 745 84.057744414478 123.259551027182
"3727" 745.2 87.1524886958104 121.451240788667
"3728" 745.4 91.4162158838636 120.368359564592
"3729" 745.6 95.3334252709568 118.950569563158
"3730" 745.8 97.1786310062728 117.308559170896
"3731" 746 99.4787834023924 115.684412970297
"3732" 746.2 102.320763814363 113.698497214307
"3733" 746.4 104.829263112996 111.610658197739
"3734" 746.6 107.140020729688 109.787400019136
"3735" 746.8 109.901911572695 107.408035584503
"3736" 747 111.119064719877 104.642489998166
"3737" 747.2 113.568521686482 101.576056117386
"3738" 747.4 116.217687627457 98.9271549681746
"3739" 747.6 117.105231791967 96.0852807020332
"3740" 747.8 118.829000955356 92.4343096128028
"3741" 748 120.51792197459 88.783930807604
"3742" 748.2 122.205802053832 84.9960820062515
"3743" 748.4 123.571990477006 81.2683001116337
"3744" 748.6 124.936650691055 77.0050270507685
"3745" 748.8 125.685159087264 72.9930084371584
"3746" 749 126.632842941911 68.7162556638306
"3747" 749.2 126.775236784338 65.0436897307861
"3748" 749.4 125.731432852452 61.6250867892772
"3749" 749.6 124.910073520363 57.8499187793465
"3750" 749.8 124.044894334876 53.7930962272649
"3751" 750 122.703383605209 50.0754198649922
"3752" 750.2 121.646608954721 45.8939710776125
"3753" 750.4 119.937403363743 41.7349302992988
"3754" 750.6 117.403952158015 38.0670979566774
"3755" 750.8 114.419505673904 35.6905694748861
"3756" 751 110.916115698056 33.2669810231584
"3757" 751.2 107.693649626209 30.0205544256483
"3758" 751.4 104.540901945147 27.1377894551661
"3759" 751.6 101.041468111584 24.2164525603273
"3760" 751.8 97.5522822623841 21.3236323761337
"3761" 752 93.718255811534 18.8834040305015
"3762" 752.2 89.8571087869953 16.174370292929
"3763" 752.4 85.7969188438817 14.1006566849616
"3764" 752.6 81.7559313353429 13.3923988748614
"3765" 752.8 77.6060806053453 11.7797057444056
"3766" 753 73.2990334951095 10.1876468339004
"3767" 753.2 69.4849296995436 9.77203292395345
"3768" 753.4 64.9598530705687 9.77883490713103
"3769" 753.6 60.2338317620333 9.76046530661947
"3770" 753.8 55.8146189656268 10.0251962526774
"3771" 754 50.883951365707 9.51737890206883
"3772" 754.2 46.0249097542385 9.31053613643468
"3773" 754.4 41.8658938483978 10.0230107477348
"3774" 754.6 36.6958794369479 11.2649228777039
"3775" 754.8 32.4812846827234 13.0574004381429
"3776" 755 30.5001273849577 16.2309362983504
"3777" 755.2 27.8767372109389 20.2920457768306
"3778" 755.4 25.957005763544 24.8395901857882
"3779" 755.6 23.3551026175628 29.5564034771361
"3780" 755.8 20.8416485152094 34.1232328707454
"3781" 756 19.093540976432 38.7504221979505
"3782" 756.2 16.8125914058967 44.1771394489161
"3783" 756.4 14.0807369393259 49.150001664124
"3784" 756.6 11.8084787739855 54.2492232362729
"3785" 756.8 9.35544636370194 59.8033975332685
"3786" 757 7.33691242522137 65.1139904452258
"3787" 757.2 5.35408886265973 70.7834361494258
"3788" 757.4 4.41833049996664 75.6559591864174
"3789" 757.6 5.74541638307777 77.2269151316084
"3790" 757.8 8.61989489669392 80.2070884299861
"3791" 758 11.8959391264756 84.0579815285736
"3792" 758.2 15.438778456761 88.1508379469656
"3793" 758.4 18.5579772321952 91.9097603712719
"3794" 758.6 21.7326371207497 95.1069206875937
"3795" 758.8 25.7069774062657 98.5245944184609
"3796" 759 30.1116049147848 101.412006271559
"3797" 759.2 34.3080954912283 104.65057060847
"3798" 759.4 39.100293450985 107.865950905817
"3799" 759.6 43.4070577381365 109.96560130748
"3800" 759.8 47.6992340695255 110.908083318445
"3801" 760 52.023856748783 111.542005971845
"3802" 760.2 56.8087844204973 111.597644665702
"3803" 760.4 61.0800584054505 111.957757778709
"3804" 760.6 65.7259278447587 111.111022510871
"3805" 760.8 70.463021896293 110.208643498681
"3806" 761 75.7393270853351 109.933964052165
"3807" 761.2 81.2739129479667 109.807684959605
"3808" 761.4 87.3704815115013 109.79222020301
"3809" 761.6 93.4186628446109 109.529001085165
"3810" 761.8 98.9659158382241 109.456735405396
"3811" 762 105.086161144947 109.693927013456
"3812" 762.2 107.01717292732 107.547942591386
"3813" 762.4 111.070324143695 105.105241876609
"3814" 762.6 112.933399727563 102.159014098857
"3815" 762.8 116.133445284695 99.0589904169687
"3816" 763 118.26993511671 95.8007596950147
"3817" 763.2 119.742199612756 92.7730619152852
"3818" 763.4 121.742139542287 89.2869033528012
"3819" 763.6 123.288545302624 84.8733202214719
"3820" 763.8 124.138176690486 80.8991481835785
"3821" 764 124.808515953976 76.4052536797323
"3822" 764.2 126.18063761074 71.9627987230371
"3823" 764.4 126.982645470883 66.8806939396361
"3824" 764.6 127.314662024005 62.112196788357
"3825" 764.8 126.678207062154 57.3717205003114
"3826" 765 126.152939393044 52.5726331610015
"3827" 765.2 125.176147670194 48.0051752355743
"3828" 765.4 123.812369338957 43.7046813400785
"3829" 765.6 121.706083784939 39.2413061197787
"3830" 765.8 119.823965250054 34.8341117165318
"3831" 766 117.083594522133 30.3894383657195
"3832" 766.2 114.157985979861 26.7926583572708
"3833" 766.4 110.364390036197 24.3285062043284
"3834" 766.6 106.366963877538 22.120292043129
"3835" 766.8 102.435162844967 20.1176362684771
"3836" 767 98.5442726167019 19.3862502651803
"3837" 767.2 93.8505760385916 17.6369724576986
"3838" 767.4 89.1144727257546 17.2969230920225
"3839" 767.6 84.3273644668467 16.5675503961861
"3840" 767.8 80.1945222871381 15.8071549134719
"3841" 768 75.6752693785917 14.5093467134246
"3842" 768.2 71.1804682118193 14.3496163579019
"3843" 768.4 66.2325484506267 13.9152538600161
"3844" 768.6 61.1878042840443 13.8707483067454
"3845" 768.8 56.1415876462608 14.6667798803567
"3846" 769 51.1036907021788 15.4911945732043
"3847" 769.2 45.900795112202 16.1330231067097
"3848" 769.4 41.3897835029072 17.2176967970792
"3849" 769.6 37.4489883593259 19.1720894864929
"3850" 769.8 33.5099488947381 20.9481702258719
"3851" 770 30.6946309855667 23.6967217024147
"3852" 770.2 29.0588533861667 27.365166250729
"3853" 770.4 28.0729218646769 31.5501666726665
"3854" 770.6 27.2725863671911 35.9329952124065
"3855" 770.8 26.3661587944372 40.3718564423567
"3856" 771 25.9336448124212 45.0988478033255
"3857" 771.2 25.7005810515686 50.1936323100657
"3858" 771.4 25.6945670309381 55.510926849929
"3859" 771.6 26.3742583072091 60.0285639883255
"3860" 771.8 27.3459684251788 65.1585639633558
"3861" 772 28.4832591625211 69.5726059603366
"3862" 772.2 29.6193859529078 74.7102036678567
"3863" 772.4 31.1115090510222 79.1129638187472
"3864" 772.6 31.5551761172238 84.3614442379861
"3865" 772.8 31.1969485267744 88.8608312795592
"3866" 773 30.6781079795121 93.8810561548407
"3867" 773.2 30.0685331611522 98.5941280438604
"3868" 773.4 28.6990921650532 103.098987032578
"3869" 773.6 27.6505167808224 105.978824427127
"3870" 773.8 29.1420932359961 106.287889818739
"3871" 774 32.4312424638016 107.324847634464
"3872" 774.2 36.0631353918107 109.134411036414
"3873" 774.4 40.0456407998238 110.270529344129
"3874" 774.6 44.1006549135112 111.485068779475
"3875" 774.8 48.0752673008032 112.348919886328
"3876" 775 51.924209103093 112.471674162512
"3877" 775.2 56.034595348977 112.831897723469
"3878" 775.4 60.2627716104354 113.114130256011
"3879" 775.6 64.7234091072038 113.305687013427
"3880" 775.8 69.0855249704824 113.603189494428
"3881" 776 73.4803525009773 113.874772364141
"3882" 776.2 78.4410249249456 114.045956363439
"3883" 776.4 83.3144015683362 114.219747706951
"3884" 776.6 88.3837431844258 114.272276163264
"3885" 776.8 93.7176996364716 114.801355284624
"3886" 777 98.3803804923162 114.785294244765
"3887" 777.2 101.106077478175 113.663791890416
"3888" 777.4 104.350061225217 111.345283447136
"3889" 777.6 107.111262631212 109.322606968094
"3890" 777.8 109.911475962673 106.658268967063
"3891" 778 112.89523729011 103.905462766872
"3892" 778.2 114.571851264191 101.123493408162
"3893" 778.4 116.227977046103 97.7771397322793
"3894" 778.6 118.677674878172 94.4078510608254
"3895" 778.8 120.957452632112 90.7050983482134
"3896" 779 123.175734284245 86.9621608516842
"3897" 779.2 123.828153968406 83.1787146697506
"3898" 779.4 125.199611961504 79.1569868174333
"3899" 779.6 126.101657714021 75.2394051926834
"3900" 779.8 126.927315880881 70.7410919817576
"3901" 780 127.286587874486 66.6204343260748
"3902" 780.2 127.337031595957 62.023531297003
"3903" 780.4 127.148859043694 57.6563324047801
"3904" 780.6 126.233686830795 53.1147537678147
"3905" 780.8 124.104684457863 49.7923539009805
"3906" 781 122.23641580118 46.2875799286968
"3907" 781.2 120.205262451724 42.5849904535983
"3908" 781.4 117.748047769539 38.9670403252793
"3909" 781.6 115.086724177322 35.6156712331554
"3910" 781.8 112.420558747863 33.1479861442824
"3911" 782 109.470846740675 29.566801970891
"3912" 782.2 106.398601566202 26.2783570973861
"3913" 782.4 102.694810082967 23.3012368247842
"3914" 782.6 98.7191224238874 21.424753282099
"3915" 782.8 94.3211866574667 19.1724231280038
"3916" 783 89.6340398586201 17.4259287404257
"3917" 783.2 85.3745916827263 16.2394960974054
"3918" 783.4 81.2662762644961 15.2051660650332
"3919" 783.6 76.7797247255255 14.9722472191803
"3920" 783.8 72.6499154001095 14.9492592434269
"3921" 784 68.3717362244078 15.5106334038567
"3922" 784.2 63.4178664122422 15.1400204795086
"3923" 784.4 58.5881995644914 14.6919204472277
"3924" 784.6 53.5947537088196 14.4682261101214
"3925" 784.8 48.6500011616137 14.9989756113273
"3926" 785 43.5804365689354 15.2798623752299
"3927" 785.2 38.9055930531431 15.0562507373567
"3928" 785.4 34.3444612430309 14.803854845588
"3929" 785.6 33.1610276618696 17.2927980697065
"3930" 785.8 32.0770028671109 20.437542546415
"3931" 786 31.4068062669381 24.2716548722719
"3932" 786.2 30.9733843410799 28.3751310193484
"3933" 786.4 30.2275109073912 32.9752962359899
"3934" 786.6 30.3612027997389 37.6398518334356
"3935" 786.8 29.8949174925266 43.1839887635661
"3936" 787 29.8041469376911 47.7681402343045
"3937" 787.2 29.2600799956166 52.9519178571261
"3938" 787.4 28.7686140478478 58.1969720182574
"3939" 787.6 28.4970056128278 63.151871105025
"3940" 787.8 27.6643949844373 68.028105631092
"3941" 788 27.6176851729181 73.3879452890754
"3942" 788.2 27.4256722591467 78.2636288535561
"3943" 788.4 26.3181053239195 83.7755233009144
"3944" 788.6 25.6632984316489 87.8523649537506
"3945" 788.8 24.4185863184809 91.7873552447862
"3946" 789 23.8449925986611 96.0837957913584
"3947" 789.2 23.794820741588 100.38999761759
"3948" 789.4 24.0624986777952 104.409920257843
"3949" 789.6 26.5422347793629 106.765326624018
"3950" 789.8 29.0556987935554 109.659093031199
"3951" 790 31.9457909473685 111.68652543633
"3952" 790.2 35.8155826477576 113.191729373732
"3953" 790.4 38.9430758573336 113.808061320414
"3954" 790.6 43.0147710981816 114.867810754255
"3955" 790.8 47.1367923319167 115.543779285596
"3956" 791 51.435046695828 116.370807153921
"3957" 791.2 55.1469096242166 116.063560600167
"3958" 791.4 59.1888655094509 115.484948687723
"3959" 791.6 63.6057297996854 115.284618886167
"3960" 791.8 68.0037976656471 114.947888874386
"3961" 792 72.439074033914 114.509221698607
"3962" 792.2 76.9065880571127 114.129562466982
"3963" 792.4 81.3220949096574 113.385990282912
"3964" 792.6 86.4213525219254 112.193486731067
"3965" 792.8 91.7125433131854 111.442651161386
"3966" 793 96.3957150998544 109.928483849988
"3967" 793.2 101.541976346247 108.876038213756
"3968" 793.4 106.484361521577 107.586889677086
"3969" 793.6 110.057307245101 104.578227306761
"3970" 793.8 113.465028930501 101.050334729554
"3971" 794 116.12780973738 96.9610761227419
"3972" 794.2 119.601739985337 92.8415230310661
"3973" 794.4 122.652461568303 88.2782349562646
"3974" 794.6 122.714340115677 85.7084552829749
"3975" 794.8 122.237763580749 81.4919566433762
"3976" 795 122.088167756525 77.180670770592
"3977" 795.2 121.903512750207 73.0096669926261
"3978" 795.4 121.447831847517 68.2425437029461
"3979" 795.6 120.129142313769 64.5150871462541
"3980" 795.8 118.572364729015 60.3992812716483
"3981" 796 117.601616217555 56.057604290945
"3982" 796.2 115.806995601967 51.7159183232649
"3983" 796.4 113.76379023378 47.5475911260777
"3984" 796.6 111.312807379525 43.6518119929744
"3985" 796.8 109.362551154807 38.9660193822561
"3986" 797 106.534441966118 35.0788248459619
"3987" 797.2 103.14983544065 31.1036825006139
"3988" 797.4 99.6829021221667 28.0810507783576
"3989" 797.6 95.7826476888307 24.5717436981046
"3990" 797.8 91.6573529657214 22.4191663099427
"3991" 798 87.1938699743667 19.6721895134147
"3992" 798.2 82.7439745160549 17.8970969884155
"3993" 798.4 78.3548095940162 16.8282259400792
"3994" 798.6 73.3148253356102 15.5364166619109
"3995" 798.8 68.4100308555977 15.0656297709395
"3996" 799 64.0292231211944 15.6675256632772
"3997" 799.2 59.0700999065483 16.1017750447535
"3998" 799.4 54.274418537702 16.7325027591508
"3999" 799.6 49.7229551892314 18.0078288987391
"4000" 799.8 45.0373870507243 18.5794230857801
"4001" 800 39.9975646468793 19.7430613253958
"4002" 800.2 35.0130139429571 21.2277189966746
"4003" 800.4 30.3618331314763 23.0477462707323
"4004" 800.6 25.9574828126696 24.4055549896337
"4005" 800.8 23.1004485956782 23.8229430726458
"4006" 801 23.3977873436754 24.4885557480657
"4007" 801.2 24.1897040053196 26.6716462961214
"4008" 801.4 23.3954889243784 30.3410727037391
"4009" 801.6 22.220876273729 34.6166325078119
"4010" 801.8 20.4229862502867 38.9699140908261
"4011" 802 19.1589831621511 44.0982243344929
"4012" 802.2 17.9668304498326 49.2236779647676
"4013" 802.4 16.6022771431167 54.1359092624061
"4014" 802.6 16.0067967012298 59.634827793923
"4015" 802.8 15.7633251235993 64.9525482513249
"4016" 803 15.6664448103063 70.3204074675748
"4017" 803.2 16.0559156673063 75.2218614603861
"4018" 803.4 15.483884848849 80.2238891336214
"4019" 803.6 15.9191758066725 85.592477613445
"4020" 803.8 16.0489994256725 89.617009802445
"4021" 804 16.7865268177744 92.9615100143188
"4022" 804.2 16.8801846191162 97.130507145274
"4023" 804.4 16.7256095811667 100.763731187072
"4024" 804.6 17.7275697263774 100.742634848984
"4025" 804.8 20.4902448713609 101.267725022261
"4026" 805 23.8073093412602 102.213263788625
"4027" 805.2 27.1852291187497 103.48789261983
"4028" 805.4 31.2363609996074 105.294305399425
"4029" 805.6 35.7095319252238 106.687397459729
"4030" 805.8 40.2282221447142 108.455447500901
"4031" 806 44.7094724907902 108.773630288416
"4032" 806.2 48.9361476912567 108.194464214006
"4033" 806.4 53.6487450609567 107.010472808726
"4034" 806.6 58.6480903491229 105.568132401636
"4035" 806.8 63.23413643967 104.410776237749
"4036" 807 67.9267466785767 102.776924593136
"4037" 807.2 72.7342519465877 100.902339862997
"4038" 807.4 77.6281445133687 98.9193562852727
"4039" 807.6 82.7153566352141 96.9358655290047
"4040" 807.8 87.8137777550916 95.4134912029799
"4041" 808 92.9318242733609 93.7404517283188
"4042" 808.2 98.0473741835724 91.8342914762708
"4043" 808.4 103.125082648795 90.2035070929862
"4044" 808.6 108.011276344539 88.1840565846191
"4045" 808.8 112.229209395996 85.943765053092
"4046" 809 116.397443407611 83.6516585671842
"4047" 809.2 119.150830977832 79.9130554766834
"4048" 809.4 120.436531063976 75.9289590357162
"4049" 809.6 121.149176858574 71.2325151120497
"4050" 809.8 121.675553073089 66.3832575219372
"4051" 810 120.837345732345 61.6055065472114
"4052" 810.2 120.131744909904 56.4055506815736
"4053" 810.4 118.892215724084 50.9639364160626
"4054" 810.6 117.603754488927 46.2763873681461
"4055" 810.8 116.417930279614 41.2500750414744
"4056" 811 113.698271771854 37.0864767053488
"4057" 811.2 110.381131996114 33.3957460919744
"4058" 811.4 106.387293400294 30.32036554279
"4059" 811.6 101.996053545408 28.2218930406508
"4060" 811.8 96.8064734627785 26.2025195377723
"4061" 812 92.1173985903825 24.7911696995346
"4062" 812.2 86.1119270798749 23.7545383023311
"4063" 812.4 81.0249728125646 23.5828440183552
"4064" 812.6 75.802774718681 23.548351852129
"4065" 812.8 69.9642784466205 23.5607992265881
"4066" 813 64.8247305283442 24.4038630067229
"4067" 813.2 59.7194829477095 25.339917794329
"4068" 813.4 54.3078762845904 26.1562457725842
"4069" 813.6 48.9100191124035 27.449290515357
"4070" 813.8 44.5812643240628 28.7662270268765
"4071" 814 39.7695469038912 30.4510841722258
"4072" 814.2 35.3782303693405 32.2599500101899
"4073" 814.4 31.3379252172844 33.5084407013207
"4074" 814.6 28.4505369999952 36.2599387753576
"4075" 814.8 26.0395269328524 40.321563426929
"4076" 815 24.4188045094372 44.5185755668861
"4077" 815.2 22.8835345616171 49.0100946572405
"4078" 815.4 22.1839995271997 53.5211503116191
"4079" 815.6 20.679666091281 58.7602265711862
"4080" 815.8 19.8093616806366 63.3335471457453
"4081" 816 19.5942216606176 68.1856662608107
"4082" 816.2 20.0438004489278 72.8245359910852
"4083" 816.4 20.1269883989667 77.8477783725305
"4084" 816.6 20.9288401633784 83.0456436760038
"4085" 816.8 20.9726965455952 87.9000651673004
"4086" 817 20.2961525085727 92.3231727268407
"4087" 817.2 19.3662462577236 96.9630710759095
"4088" 817.4 19.1765365828015 100.45885836856
"4089" 817.6 20.8743513948315 101.165532781629
"4090" 817.8 23.8397012413966 102.801494016358
"4091" 818 27.2578457262212 105.317336774022
"4092" 818.2 31.1508682751952 108.163677470072
"4093" 818.4 35.2747578469472 109.899892815211
"4094" 818.6 39.3639368031255 111.657406119919
"4095" 818.8 43.6441551466431 113.027262981533
"4096" 819 48.1539104546205 113.794455951732
"4097" 819.2 52.6160114191197 113.827166612407
"4098" 819.4 57.4720238727502 113.731294341695
"4099" 819.6 61.8328260027167 113.479259184449
"4100" 819.8 66.7978961472614 113.779476303386
"4101" 820 71.7063056325727 113.358533053901
"4102" 820.2 77.2372097946854 113.337264601167
"4103" 820.4 82.5708107501419 112.916216156427
"4104" 820.6 87.5443937456667 111.676333675586
"4105" 820.8 93.314711969114 110.786700244334
"4106" 821 98.4028412388267 109.588769882066
"4107" 821.2 103.281023950204 108.142186785572
"4108" 821.4 107.704993437578 107.173596816211
"4109" 821.6 107.816351852517 107.380470122876
"4110" 821.8 107.169581631477 106.41681978329
"4111" 822 106.753096412907 103.715549358506
"4112" 822.2 106.878610423111 99.6822373453758
"4113" 822.4 107.528348402998 95.3308567612809
"4114" 822.6 108.183538552235 90.5557707684583
"4115" 822.8 109.403636511878 85.8215781175626
"4116" 823 110.430770438673 80.7775486852391
"4117" 823.2 111.045065257047 75.5840693573961
"4118" 823.4 111.091343558878 70.5634845433273
"4119" 823.6 111.095161900614 65.599640287445
"4120" 823.8 110.559125464697 60.4444383669054
"4121" 824 108.89666982491 55.588821021329
"4122" 824.2 106.805462890511 50.9782646489109
"4123" 824.4 104.329852831693 46.3495784952352
"4124" 824.6 101.390618681086 42.2418980648816
"4125" 824.8 97.665072158281 38.9676885430719
"4126" 825 93.474836525909 35.8815599912996
"4127" 825.2 89.7643776305667 33.0848239792433
"4128" 825.4 85.6390714640459 31.3890373859406
"4129" 825.6 80.623570101844 30.3775991048673
"4130" 825.8 75.0268004016867 28.4347274089761
"4131" 826 69.5523381171013 27.155914829665
"4132" 826.2 63.9997349374961 26.6449179039744
"4133" 826.4 58.0153183711997 26.110720773823
"4134" 826.6 52.8612649473994 26.3545036431458
"4135" 826.8 47.1214781865686 27.0787260106386
"4136" 827 41.8748940837119 28.5735407012163
"4137" 827.2 37.5161409216889 30.728422259775
"4138" 827.4 33.0341253982377 33.5521196759375
"4139" 827.6 28.4394092612238 36.6827928486719
"4140" 827.8 24.8268530675724 40.2705969567227
"4141" 828 21.1557793419855 44.7439297734522
"4142" 828.2 17.8081943151611 49.3076246233306
"4143" 828.4 14.5012982423 53.8153891719417
"4144" 828.6 11.7495466317314 58.7571718977979
"4145" 828.8 9.42221173715112 63.5982360776871
"4146" 829 7.97398515238412 68.3626368526385
"4147" 829.2 7.62272694201473 73.2183334940881
"4148" 829.4 7.91761300108593 77.9910349849274
"4149" 829.6 10.3726732416693 80.8884869924132
"4150" 829.8 13.4744051118315 84.4884608598186
"4151" 830 17.5109200010044 87.5967468035559
"4152" 830.2 20.7773312450893 90.9623628885748
"4153" 830.4 25.1432287886611 94.3564204163306
"4154" 830.6 29.6947441690421 97.0138581855465
"4155" 830.8 34.590347894355 99.22158504659
"4156" 831 39.536288633379 100.252390558716
"4157" 831.2 44.9143019514023 101.740585060277
"4158" 831.4 50.1121010809773 102.621550581035
"4159" 831.6 54.9505012109357 102.304139094046
"4160" 831.8 59.6781513465585 102.7908342666
"4161" 832 64.6629808969167 103.403972672906
"4162" 832.2 69.8332065235917 103.069027735886
"4163" 832.4 74.9931829171877 102.128148139239
"4164" 832.6 79.4044528343667 99.9881082723546
"4165" 832.8 83.7501276598403 97.1429211696388
"4166" 833 88.3241302981503 94.1986302580902
"4167" 833.2 92.6944573709061 91.4498138353862
"4168" 833.4 96.8450349337686 88.7183763069208
"4169" 833.6 100.817931476852 87.6441271755576
"4170" 833.8 103.26232476031 85.0624917805862
"4171" 834 103.290700494177 81.3404486238561
"4172" 834.2 101.208462118497 77.6898349521923
"4173" 834.4 100.026213470189 73.7252836302472
"4174" 834.6 97.863873491332 69.3273698361746
"4175" 834.8 95.0036706358545 65.3176539660216
"4176" 835 91.7074441630125 61.8440734915054
"4177" 835.2 87.6453536668501 59.7224338599687
"4178" 835.4 83.1787795031121 57.8904083238861
"4179" 835.6 77.514021213082 56.0816157860881
"4180" 835.8 72.4783627607166 55.2290241343861
"4181" 836 67.5909934058157 54.8150582549333
"4182" 836.2 62.9910381465095 56.056186049729
"4183" 836.4 57.8510628096956 57.0004492160684
"4184" 836.6 52.8976541874855 57.7801807228484
"4185" 836.8 47.9009055683336 58.9748524073678
"4186" 837 42.6362199848358 60.4729276981057
"4187" 837.2 37.3183048252377 62.504000017788
"4188" 837.4 32.1569059913498 64.6879487486291
"4189" 837.6 27.6198359873061 67.0894241160559
"4190" 837.8 23.7024010411558 70.1692665587645
"4191" 838 19.8649145512657 73.7731754689282
"4192" 838.2 17.0112215429667 77.4135201920498
"4193" 838.4 14.4940858190222 81.3560274581361
"4194" 838.6 13.0021729048566 85.0122297923128
"4195" 838.8 13.5721203905893 88.1625818222163
"4196" 839 14.9404705507984 89.2312438710891
"4197" 839.2 16.2394922522444 93.5053544695528
"4198" 839.4 17.0673952242647 97.7737220455208
"4199" 839.6 16.9963845579381 101.364629080729
"4200" 839.8 16.5274577416403 102.152746298628
"4201" 840 15.2164434699873 100.67398272351
"4202" 840.2 14.1045390417772 99.0287800561651
"4203" 840.4 13.5225570579241 97.4672766862691
"4204" 840.6 12.4154654303667 96.2186681066528
"4205" 840.8 12.1817829161667 95.0848751673861
"4206" 841 11.9126939604212 94.4357570723862
"4207" 841.2 10.5348775779952 93.2747629939005
"4208" 841.4 10.5669213442722 91.7996163643584
"4209" 841.6 9.96565865237206 88.8638676947645
"4210" 841.8 8.31413927012767 85.4339193549455
"4211" 842 6.69372125083272 82.4479368250826
"4212" 842.2 5.26850287217905 78.5375337120145
"4213" 842.4 4.0977226060884 74.2871314035861
"4214" 842.6 3.27516141043887 70.584273292775
"4215" 842.8 2.84796403167821 66.0093777275015
"4216" 843 3.01994466102381 61.8277732258433
"4217" 843.2 3.06281918393724 57.3405671140038
"4218" 843.4 3.92275380051473 52.81230753454
"4219" 843.6 5.65832805714423 48.5158083967506
"4220" 843.8 7.31938906300513 44.5772458562419
"4221" 844 8.91412242593665 40.2201155417961
"4222" 844.2 10.8358615122647 35.6006915848092
"4223" 844.4 12.8480427705686 31.4158432240269
"4224" 844.6 16.0913284711952 28.0699230395861
"4225" 844.8 19.7011183964526 25.3513921916291
"4226" 845 23.4684299571536 22.3266231994142
"4227" 845.2 27.1553294606089 19.2381056119825
"4228" 845.4 30.5844629051442 16.3753629078721
"4229" 845.6 33.9549581956964 12.9802080160348
"4230" 845.8 37.3840880082212 9.74472911037704
"4231" 846 41.7392045514403 8.16796224688614
"4232" 846.2 46.6316865434799 7.16786082795251
"4233" 846.4 51.3668388829208 5.68523441380816
"4234" 846.6 56.0165458757891 5.16442608955436
"4235" 846.8 61.0701122410917 4.74636090381883
"4236" 847 66.8340972120233 4.44471883405595
"4237" 847.2 72.0824007227667 4.39009493398614
"4238" 847.4 77.7579558535813 4.35603112202834
"4239" 847.6 82.9456982303723 5.1575239874333
"4240" 847.8 88.7300329122647 7.08318604581883
"4241" 848 93.8750654939939 9.75535104284068
"4242" 848.2 99.0449117659381 12.2314415215861
"4243" 848.4 103.09490287243 15.3106217213225
"4244" 848.6 106.625580769356 19.2173947084417
"4245" 848.8 110.448820781421 22.5335357965952
"4246" 849 114.194632619565 26.7153526720558
"4247" 849.2 116.852796977244 31.3486906616639
"4248" 849.4 119.099036729636 35.7781110895329
"4249" 849.6 121.242913006701 40.8769635018173
"4250" 849.8 122.557823789967 45.3624290903861
"4251" 850 123.147489947294 50.2120085777039
"4252" 850.2 122.527277056084 55.3473927281802
"4253" 850.4 122.419002494402 59.966943536703
"4254" 850.6 121.716566738847 64.6243594414161
"4255" 850.8 120.86640749671 68.960653778329
"4256" 851 120.21728940171 73.5675376297004
"4257" 851.2 119.831527790967 78.3376283163861
"4258" 851.4 118.116358055332 82.6929610730304
"4259" 851.6 117.554315535242 87.8438965811208
"4260" 851.8 116.191324929501 92.6670709363069
"4261" 852 114.456095113693 95.7462407736126
"4262" 852.2 111.645427370689 98.0816370393028
"4263" 852.4 108.945068355399 101.78826780229
"4264" 852.6 106.891167650055 106.066425998092
"4265" 852.8 104.593007852035 109.654110235551
"4266" 853 101.817590676079 111.999558087751
"4267" 853.2 99.2992292131997 114.947888874386
"4268" 853.4 98.0138799698638 115.963425034227
"4269" 853.6 95.6049279773841 116.320490050027
"4270" 853.8 92.0225449328196 117.414537635386
"4271" 854 88.2309315896725 119.655904234004
"4272" 854.2 84.7938476744383 122.149425475518
"4273" 854.4 81.1944290995993 124.350828136243
"4274" 854.6 81.9688511437902 123.317693958151
"4275" 854.8 82.6251383702115 121.727861140121
"4276" 855 82.7295111003909 121.018126574901
"4277" 855.2 83.5533423847245 120.023309095081
"4278" 855.4 84.6209281253104 119.130643599042
"4279" 855.6 85.7172310047086 117.644869862644
"4280" 855.8 87.9303239585121 115.577336724083
"4281" 856 90.8297181161788 112.862842872265
"4282" 856.2 93.3947181036939 109.609384299144
"4283" 856.4 96.4370619863609 106.308376690742
"4284" 856.6 99.0454681528767 102.500400284666
"4285" 856.8 101.556647675617 98.0872039096968
"4286" 857 103.676276642607 93.6905694993261
"4287" 857.2 105.526981654743 89.1709681737162
"4288" 857.4 106.860620916173 84.0804142862685
"4289" 857.6 108.048197240033 78.7969099873767
"4290" 857.8 108.462126005815 73.3453200584771
"4291" 858 108.349486016203 67.976233818839
"4292" 858.2 107.826661375202 62.7206106190332
"4293" 858.4 106.746070664114 57.252745254092
"4294" 858.6 105.803087114794 52.2393359852996
"4295" 858.8 104.445538304238 47.1913035677551
"4296" 859 102.045691987967 42.4305790279695
"4297" 859.2 99.1322972439373 38.3137702470332
"4298" 859.4 96.0150174600799 34.1216632867824
"4299" 859.6 91.4232921125607 30.8607452333762
"4300" 859.8 86.9004433869569 28.1752944429687
"4301" 860 81.9242914664521 26.3716284353085
"4302" 860.2 76.6842661821431 24.8961173892097
"4303" 860.4 71.0269347002966 23.6870776621461
"4304" 860.6 65.4657640512283 22.9963674768721
"4305" 860.8 59.9135161402676 23.1575485474444
"4306" 861 54.5149740670255 24.0789922578567
"4307" 861.2 49.0272384965492 25.2372472984153
"4308" 861.4 43.622492673234 27.3208021964851
"4309" 861.6 38.2922116710832 29.6499899209298
"4310" 861.8 33.1779363618346 32.776886554122
"4311" 862 28.9477820676889 36.2026515276084
"4312" 862.2 24.9044975781667 40.6628140825861
"4313" 862.4 21.2586584362874 45.3024162853767
"4314" 862.6 17.9430396681255 50.1173707993674
"4315" 862.8 15.6028319792697 55.6027587951437
"4316" 863 13.731265992349 60.8152580931214
"4317" 863.2 11.8068217577608 65.9776561192391
"4318" 863.4 10.2928492597167 71.2784690332611
"4319" 863.6 9.68602219211818 76.6971298581134
"4320" 863.8 9.54211688349001 81.8355862002833
"4321" 864 9.06601606016666 84.5418990683961
"4322" 864.2 8.40849761334902 84.748624089945
"4323" 864.4 9.55934581236666 84.0387398136147
"4324" 864.6 12.569755808332 84.6478051822035
"4325" 864.8 16.4794440266782 85.4679409291554
"4326" 865 20.643786266909 86.7487008627515
"4327" 865.2 24.8636958693381 88.5083815534719
"4328" 865.4 29.0470054054035 90.5133191857065
"4329" 865.6 33.2503016567381 92.9409308307576
"4330" 865.8 37.2894258805421 95.4449519974427
"4331" 866 41.437118592985 98.1899226420008
"4332" 866.2 44.1659951838 101.496719461331
"4333" 866.4 47.83351242055 104.338414232775
"4334" 866.6 51.3683749936489 106.98739575047
"4335" 866.8 55.4835237220524 109.0353503405
"4336" 867 59.1138160231503 109.161464713243
"4337" 867.2 62.8861676386939 109.353671110204
"4338" 867.4 67.2211685566197 108.77994224108
"4339" 867.6 71.6335054463481 108.515596988675
"4340" 867.8 76.287079912977 108.575824440788
"4341" 868 81.3567790877539 109.963490566184
"4342" 868.2 86.3055616964818 109.707735525659
"4343" 868.4 89.4921414355727 108.016094429598
"4344" 868.6 91.8611615504973 105.135607793437
"4345" 868.8 93.8717972070821 102.66457723054
"4346" 869 97.2500861830879 98.8182877259013
"4347" 869.2 100.229459558157 94.5941418875662
"4348" 869.4 102.474503335573 90.6079273364165
"4349" 869.6 104.054139740731 86.8830771199744
"4350" 869.8 105.619586422553 81.9514684798958
"4351" 870 106.656397486997 75.7254197401437
"4352" 870.2 106.724483801432 70.505793558297
"4353" 870.4 105.98862075931 65.7336095346147
"4354" 870.6 104.414651689125 60.4104004530891
"4355" 870.8 102.290914379411 55.4742465258306
"4356" 871 98.7017884811026 50.5755406261531
"4357" 871.2 95.8610390272722 47.7930157349972
"4358" 871.4 91.8457997682647 44.7757261968285
"4359" 871.6 87.3259845984078 42.7850484190626
"4360" 871.8 82.6599709978784 42.0022883633273
"4361" 872 77.6235782490255 42.2084788170332
"4362" 872.2 72.4496161022238 42.3801950996433
"4363" 872.4 66.8709810631397 43.3039757468188
"4364" 872.6 61.5073029184419 43.9793576642079
"4365" 872.8 55.8933954334667 44.1711064689744
"4366" 873 50.7750689217704 44.1843100805824
"4367" 873.2 45.7498830370125 43.9569990865329
"4368" 873.4 39.8152862074993 43.8421581127506
"4369" 873.6 34.0023426689106 44.0532731567319
"4370" 873.8 29.2720637142936 45.6108415921265
"4371" 874 24.0325156038833 47.9336579889139
"4372" 874.2 18.8020595022564 50.3430455015544
"4373" 874.4 13.695359567774 53.4686635024412
"4374" 874.6 9.02150510508095 57.0057530915576
"4375" 874.8 5.11819782784846 60.6308668995043
"4376" 875 4.18780257837787 64.9827818272927
"4377" 875.2 5.18379995161759 68.8433576136692
"4378" 875.4 6.25300768168364 74.1453052235842
"4379" 875.6 7.7144079379111 79.6430769296639
"4380" 875.8 9.58480636677246 84.6939439534444
"4381" 876 12.439665561287 89.8629406672211
"4382" 876.2 15.2456203245667 94.613800892729
"4383" 876.4 18.2681502178303 99.7549848072316
"4384" 876.6 21.484776707774 104.328555048661
"4385" 876.8 25.863493731976 108.41424225462
"4386" 877 29.8672685704261 111.993524355521
"4387" 877.2 33.2238311266303 116.194195616786
"4388" 877.4 37.0725113226212 119.756083636259
"4389" 877.6 40.998258436705 122.307796097321
"4390" 877.8 45.5630490081935 123.488141584067
"4391" 878 50.8573733974035 124.488034235658
"4392" 878.2 55.8954893628054 125.484541306773
"4393" 878.4 61.453233029771 125.70067123069
"4394" 878.6 67.3390556538298 125.635789129112
"4395" 878.8 72.3522197082347 125.39132907085
"4396" 879 78.1662600681541 124.481810894699
"4397" 879.2 83.3175879825473 122.762433166451
"4398" 879.4 88.7394543226719 120.912942526334
"4399" 879.6 94.0792426402394 118.697037629144
"4400" 879.8 99.2402035813766 115.929355434026
"4401" 880 103.798310844467 112.679793883621
"4402" 880.2 108.552146304908 108.788903655357
"4403" 880.4 112.507206917093 104.239330942114
"4404" 880.6 115.853631270928 99.5165241421822
"4405" 880.8 118.81519431651 94.380118378529
"4406" 881 121.2583022176 89.6091462867921
"4407" 881.2 123.514148270521 83.8866239918614
"4408" 881.4 124.357179149307 78.3571018592362
"4409" 881.6 124.751159668861 73.2499090159966
"4410" 881.8 123.726236360967 68.3412096533861
"4411" 882 121.898422636036 64.0274664319604
"4412" 882.2 120.213508823794 59.33594438929
"4413" 882.4 118.250956740229 54.3265609188133
"4414" 882.6 116.337633889336 49.2899086710075
"4415" 882.8 113.445748195006 44.9511067331584
"4416" 883 109.348573882929 40.0784864666011
"4417" 883.2 105.994289607363 36.5393220028767
"4418" 883.4 101.897143808534 33.4211527504438
"4419" 883.6 97.6352620690951 29.5680161403036
"4420" 883.8 92.8294754624521 26.6590049899881
"4421" 884 87.9094771751723 24.8964028727039
"4422" 884.2 82.9797953016267 23.5468681536261
"4423" 884.4 77.1220779869375 22.386169374357
"4424" 884.6 71.3351936711889 22.0158149402195
"4425" 884.8 64.9603037521831 20.6236685378501
"4426" 885 59.3811568900628 20.1192250190592
"4427" 885.2 53.0110614308609 20.5798492057034
"4428" 885.4 47.9344513346754 22.4617947834832
"4429" 885.6 42.1224514517191 24.2590213998713
"4430" 885.8 37.3082170620524 26.4118899626433
"4431" 886 33.6971627961055 30.1478221859139
"4432" 886.2 30.0989120395138 34.3641640090654
"4433" 886.4 27.362158550159 39.3605833196938
"4434" 886.6 26.1601124290987 44.3103678760371
"4435" 886.8 24.5524464701725 49.5778783661508
"4436" 887 23.2351185714961 54.851008302592
"4437" 887.2 22.7539295875075 60.0841625388249
"4438" 887.4 23.0440456340483 64.6226902806004
"4439" 887.6 23.8930981010893 69.7362011820748
"4440" 887.8 24.9571906941137 74.8705740207391
"4441" 888 26.3585221109667 80.6370043375208
"4442" 888.2 27.7313104782142 85.7298623051881
"4443" 888.4 29.0698384616205 91.0441150260111
"4444" 888.6 30.8145269160549 95.6728997946214
"4445" 888.8 32.9090510010809 100.626489075558
"4446" 889 34.6145694286931 105.949642376339
"4447" 889.2 37.474821150948 110.503553207124
"4448" 889.4 40.5597835449111 114.598086345414
"4449" 889.6 44.203705854081 117.8114269849
"4450" 889.8 48.5733406083128 119.726396696809
"4451" 890 53.5664054141182 121.616102032113
"4452" 890.2 59.246261214693 123.155474724007
"4453" 890.4 64.4233370940891 123.552015460151
"4454" 890.6 70.0076570116229 124.120738954355
"4455" 890.8 75.503817533934 124.04118670956
"4456" 891 81.1112767659227 122.844303502573
"4457" 891.2 87.1636661119871 121.394028976978
"4458" 891.4 92.8119870865917 119.653995063136
"4459" 891.6 97.8699089807142 117.193963525435
"4460" 891.8 102.197367107194 113.663791890416
"4461" 892 106.72942565985 109.748641996959
"4462" 892.2 111.001025090909 105.525690064655
"4463" 892.4 114.810408409055 100.724565910416
"4464" 892.6 117.934303418254 96.0450557950396
"4465" 892.8 120.301977737046 90.7929834461881
"4466" 893 121.870034829733 85.4848328730351
"4467" 893.2 121.933875580283 80.2372922923657
"4468" 893.4 122.014811537419 74.8323906033861
"4469" 893.6 121.897250669761 69.559260666945
"4470" 893.8 121.019032070643 64.7137850048567
"4471" 894 120.423370759937 59.8568543175626
"4472" 894.2 118.505122325146 55.8365006912163
"4473" 894.4 115.96381225066 51.9384452765644
"4474" 894.6 112.746867439824 48.0627603655861
"4475" 894.8 109.998315963281 43.774871692329
"4476" 895 106.493988065401 40.0886507562918
"4477" 895.2 102.722073042957 36.8356137944661
"4478" 895.4 98.7630090503952 33.4112376498719
"4479" 895.6 94.4005233135222 29.9891488738028
"4480" 895.8 89.5171172332786 26.634478767854
"4481" 896 84.4668027459469 23.9775226616436
"4482" 896.2 78.9295979817936 21.3438112713573
"4483" 896.4 73.2747807311205 18.9545573601458
"4484" 896.6 67.5873191524478 16.9261575248956
"4485" 896.8 61.4071179705103 15.0505046891143
"4486" 897 55.4649774907667 13.7744879645576
"4487" 897.2 49.173113979349 13.6205542448861
"4488" 897.4 43.525199115659 14.2434579552804
"4489" 897.6 37.426912942281 14.7648567152147
"4490" 897.8 32.2777442866931 16.709376576188
"4491" 898 27.4584166608278 20.050429597025
"4492" 898.2 22.6712886703966 23.4586366249002
"4493" 898.4 19.1700028646238 27.7583463539861
"4494" 898.6 15.8464832253346 32.8944626618956
"4495" 898.8 13.5976240316137 37.8212041631803
"4496" 899 11.1074603343825 43.4202163348515
"4497" 899.2 9.43389249341221 49.1581632181782
"4498" 899.4 7.85865640346666 55.3626660951214
"4499" 899.6 7.36432800804358 61.234614817165
"4500" 899.8 7.05560458879525 67.4992107530147
"4501" 900 6.97455755807666 73.5432420667161
"4502" 900.2 7.744754549061 79.5391091676974
"4503" 900.4 7.86444062411518 84.0832874939109
"4504" 900.6 6.87581524080196 86.942643251045
"4505" 900.8 6.43221938970417 85.8057319993611
"4506" 901 6.60858058825699 85.8003924795474
"4507" 901.2 10.137988228481 85.448253391329
"4508" 901.4 14.2395502984909 85.9115130403764
"4509" 901.6 18.6440032126974 87.1456615439246
"4510" 901.8 22.9993359693417 88.6061772576746
"4511" 902 26.5201892591553 90.8006957403861
"4512" 902.2 30.0928603280843 93.1757042997391
"4513" 902.4 34.1288475422902 95.1803337107685
"4514" 902.6 38.36296030149 97.4944986004142
"4515" 902.8 42.3341070770695 100.071558102807
"4516" 903 46.6655325949466 102.286191313316
"4517" 903.2 51.4380848723303 103.649299972326
"4518" 903.4 56.086906110844 106.236234139037
"4519" 903.6 60.8534213476137 108.258154154151
"4520" 903.8 65.5802872574824 108.585164978976
"4521" 904 70.5167278776266 110.258659756106
"4522" 904.2 75.3836681312759 110.860452457623
"4523" 904.4 79.4747269237819 109.304794826767
"4524" 904.6 82.9460976057384 106.561565312245
"4525" 904.8 86.5699135704718 103.50467297284
"4526" 905 90.736897928937 100.468056517604
"4527" 905.2 93.7558867242482 97.554044775357
"4528" 905.4 96.8187157938598 94.4080277557065
"4529" 905.6 99.7737786554667 90.7970214870182
"4530" 905.8 102.008415899343 87.0023908478614
"4531" 906 101.702408380034 83.5692705012804
"4532" 906.2 100.552720369467 79.6332150447739
"4533" 906.4 98.6457828715138 75.7252341717918
"4534" 906.6 96.6312133460034 71.5058092468082
"4535" 906.8 94.2777020472191 67.5231948113376
"4536" 907 90.9791056548315 63.0430024996024
"4537" 907.2 87.8324552097119 59.4188977249427
"4538" 907.4 84.3089786353991 55.6921786670348
"4539" 907.6 80.2037780698545 52.7053500454142
"4540" 907.8 75.6891790520559 50.1879266430379
"4541" 908 70.8237182708919 48.3774916437973
"4542" 908.2 65.8041305079267 47.6979559961961
"4543" 908.4 60.4872969229381 47.3691313155004
"4544" 908.6 55.6239501864855 48.1683339123578
"4545" 908.8 50.6653982963367 48.9987886585761
"4546" 909 45.3782778156547 50.6780512151293
"4547" 909.2 40.23883070905 53.1626648653028
"4548" 909.4 36.0042956721816 55.8611559614796
"4549" 909.6 33.3253185623498 59.7631443605824
"4550" 909.8 30.9997164902166 64.0534240147472
"4551" 910 30.2270162963609 68.7431635506746
"4552" 910.2 29.9847604785686 73.5959151641725
"4553" 910.4 30.5839134840799 78.8079327474805
"4554" 910.6 31.5527916017728 84.1161040926923
"4555" 910.8 33.1760820657424 89.0826560721245
"4556" 911 36.062534305004 93.1193213096291
"4557" 911.2 38.8937137677444 96.808644330775
"4558" 911.4 40.8817811710601 101.345528195797
"4559" 911.6 43.8810364225987 105.479337945245
"4560" 911.8 46.9513210160346 109.506640687755
"4561" 912 50.4264424156658 113.176313471749
"4562" 912.2 54.6185274948867 114.106631823266
"4563" 912.4 59.5855004768455 115.250810652053
"4564" 912.6 65.241365195379 115.951679742943
"4565" 912.8 70.392819932812 115.710769934489
"4566" 913 76.3009850580614 115.706332122228
"4567" 913.2 82.010055666692 115.337359731386
"4568" 913.4 87.6167240476809 114.041773002998
"4569" 913.6 92.8094776094203 112.317956798768
"4570" 913.8 98.0915960177858 110.087789775865
"4571" 914 102.930035056006 106.591618110832
"4572" 914.2 107.092427623656 102.90076120058
"4573" 914.4 110.914499788795 98.638333081729
"4574" 914.6 113.820943892072 94.3583622225977
"4575" 914.8 116.062708790906 89.6086788750225
"4576" 915 117.916629410717 84.3744265998861
"4577" 915.2 118.37506906531 79.4046161850424
"4578" 915.4 117.797624426633 74.4271835501437
"4579" 915.6 116.504009789413 69.9053951988133
"4580" 915.8 114.393632806438 65.8598638789144
"4581" 916 111.745370950395 61.9724338298719
"4582" 916.2 107.672618560052 58.3039892815576
"4583" 916.4 103.279016368467 55.6711592896597
"4584" 916.6 98.6526319651705 53.0673978568619
"4585" 916.8 93.2138675542314 51.4946859172685
"4586" 917 88.2843883739666 50.4125678694861
"4587" 917.2 83.0265318044667 50.2346331446214
"4588" 917.4 77.8155559862722 50.1622967817472
"4589" 917.6 72.5183084896397 50.9960251725688
"4590" 917.8 67.3755732916889 52.8020437014139
"4591" 918 62.2475403411889 55.2903297322473
"4592" 918.2 56.8670725759666 57.7209163768584
"4593" 918.4 51.9680012807939 60.5494320839498
"4594" 918.6 47.0495999823991 64.2780812533321
"4595" 918.8 42.9687329196889 68.5647947749973
"4596" 919 38.8737508104577 73.3579652161718
"4597" 919.2 35.562897593829 78.133960070065
"4598" 919.4 33.3904362997373 83.3435794233311
"4599" 919.6 31.6036389795367 88.7769032498067
"4600" 919.8 29.636883596588 94.1773702578716
"4601" 920 29.3852670567952 99.2948696692433
"4602" 920.2 31.0358816412238 103.898044274358
"4603" 920.4 32.8746691415436 109.484062140127
"4604" 920.6 34.8468028448358 114.187146733143
"4605" 920.8 35.8878184065367 118.533204707517
"4606" 921 35.8022263564419 118.329729880218
"4607" 921.2 37.3856616278455 116.954253895295
"4608" 921.4 39.9549497288367 115.804724759786
"4609" 921.6 43.6859182593729 115.609177933667
"4610" 921.8 47.3862034768801 115.198797984184
"4611" 922 51.5705451412326 114.939602260407
"4612" 922.2 56.0967857699 114.649294550686
"4613" 922.4 60.656048507812 114.09667421785
"4614" 922.6 65.3334271578952 113.421798985733
"4615" 922.8 70.3297818662667 111.816543184106
"4616" 923 74.7178201884666 109.754944114386
"4617" 923.2 79.3350254207275 107.895079659582
"4618" 923.4 83.7587370156267 105.257853952226
"4619" 923.6 88.3042593360585 102.294060214305
"4620" 923.8 92.3933059153167 98.5277975432662
"4621" 924 96.039440438349 94.0195578232391
"4622" 924.2 99.3305237277381 89.7287235720719
"4623" 924.4 102.713356314252 84.9883068554433
"4624" 924.6 105.504824116649 80.0702276428534
"4625" 924.8 107.498283985967 75.106072827224
"4626" 925 108.603639370595 69.7284677535576
"4627" 925.2 108.258679468681 64.2499110317576
"4628" 925.4 107.379804178336 58.886773089124
"4629" 925.6 105.260074862246 53.6099738089727
"4630" 925.8 102.297920733452 49.9989869118147
"4631" 926 98.6390702932455 46.8279380202515
"4632" 926.2 93.8418379103897 43.7458753730304
"4633" 926.4 88.7818313497389 42.062852556
"4634" 926.6 84.2055663079303 41.8796154570316
"4635" 926.8 79.2931754466524 41.3119321775861
"4636" 927 73.9184776200524 41.749623235929
"4637" 927.2 68.544771374135 42.853362711297
"4638" 927.4 63.1635180974667 44.0342336036938
"4639" 927.6 58.235213791582 46.1987927897131
"4640" 927.8 53.7088400502003 48.6650448933581
"4641" 928 48.8416124923303 51.3543792145952
"4642" 928.2 43.609994625047 54.1452287436272
"4643" 928.4 38.8075545491288 57.1167297295753
"4644" 928.6 33.6573557676301 60.5268264328092
"4645" 928.8 28.5740968918251 64.0190629415842
"4646" 929 23.7927974302035 68.0713131823072
"4647" 929.2 19.9959845652485 72.325614541968
"4648" 929.4 16.4991394902444 76.5850094598861
"4649" 929.6 13.7507940829381 81.683368440329
"4650" 929.8 12.0195629445355 86.2413855244962
"4651" 930 12.6278372750327 89.4706160211975
"4652" 930.2 15.5743387695686 91.7157631908133
"4653" 930.4 19.0498032359126 94.8427716616834
"4654" 930.6 22.8139799995538 97.8576218190559
"4655" 930.8 26.6902935817444 101.294771609553
"4656" 931 32.3971403517424 104.413976162629
"4657" 931.2 37.1858119355667 106.965590929015
"4658" 931.4 42.5308357921095 108.831341796358
"4659" 931.6 47.664167665834 109.9960451211
"4660" 931.8 53.6133681247791 109.844197852449
"4661" 932 58.7005000116401 108.712380969968
"4662" 932.2 64.1729629717319 107.150523349549
"4663" 932.4 70.3534555850255 105.234027499798
"4664" 932.6 75.5471016730993 102.925956808825
"4665" 932.8 80.5643818817488 100.124859425792
"4666" 933 85.5262988356197 97.5886163909576
"4667" 933.2 90.4860909737422 94.6954043103861
"4668" 933.4 94.7180060212025 91.4289930663012
"4669" 933.6 99.8891074043841 88.8949354304056
"4670" 933.8 104.602125307901 85.5664986154702
"4671" 934 107.237423443116 81.3733170522553
"4672" 934.2 108.659278064452 78.333919070129
"4673" 934.4 107.757931223967 74.8728073904333
"4674" 934.6 106.237140258538 70.103101625529
"4675" 934.8 104.15158088463 65.7097847605785
"4676" 935 101.839430163387 61.5321428325637
"4677" 935.2 98.8937243151301 58.4334205764342
"4678" 935.4 95.1461567454757 55.8474566467134
"4679" 935.6 91.0972334523 54.4681134785806
"4680" 935.8 86.4668577079667 53.4560044234719
"4681" 936 81.503227564705 52.7927079946478
"4682" 936.2 76.4108869261593 52.403871618166
"4683" 936.4 71.0778598519761 52.4672103528295
"4684" 936.6 65.6307970702094 52.6438955657551
"4685" 936.8 60.3352178263953 53.511643117329
"4686" 937 55.6842351584111 55.5824328749973
"4687" 937.2 51.5875787366333 58.2906978158028
"4688" 937.4 47.2518632669394 61.115935148677
"4689" 937.6 43.6308591352434 64.9739095355736
"4690" 937.8 40.0395711241303 69.3797986053861
"4691" 938 36.6516804745381 73.5179264610111
"4692" 938.2 33.7763340296089 78.4412490031109
"4693" 938.4 31.8358986180485 83.2343391821225
"4694" 938.6 31.4072184054111 88.1645550323584
"4695" 938.8 31.8535317270558 93.1760823533762
"4696" 939 32.5900558229667 98.1357302138861
"4697" 939.2 34.0928254504478 103.021262442103
"4698" 939.4 36.0339879381055 107.735465596608
"4699" 939.6 37.6422572203124 112.811259032713
"4700" 939.8 40.4715297109848 117.716672603241
"4701" 940 43.4151616988358 121.386897715816
"4702" 940.2 44.6563038832308 123.523596235122
"4703" 940.4 44.3490797746974 124.340128387425
"4704" 940.6 44.0775180309171 123.73604811303
"4705" 940.8 45.4300305279344 122.728930297031
"4706" 941 48.6468770638303 121.967215910773
"4707" 941.2 52.3599351945971 121.501159381299
"4708" 941.4 56.0426256759254 120.878285325819
"4709" 941.6 60.5549691017457 120.599745031781
"4710" 941.8 64.9038378742719 120.006910322155
"4711" 942 69.3528925929873 118.706081886262
"4712" 942.2 73.9402595767964 116.920103001322
"4713" 942.4 79.0654847917909 115.49999591343
"4714" 942.6 84.0374987098709 114.160660546407
"4715" 942.8 89.0196139713646 112.269283184407
"4716" 943 93.4508385178442 110.023864468029
"4717" 943.2 98.2476887668136 107.218084620662
"4718" 943.4 102.462701188391 104.07024322181
"4719" 943.6 105.627525636177 100.810096765286
"4720" 943.8 107.58021151252 96.6767900294929
"4721" 944 109.163921017737 92.3391056255361
"4722" 944.2 108.878653485946 87.6014708436004
"4723" 944.4 107.96856342214 82.8602592884882
"4724" 944.6 106.436784983555 77.413589616445
"4725" 944.8 104.771987986967 72.777468176929
"4726" 945 102.717497705705 68.6575759482308
"4727" 945.2 99.8561667213705 64.4028104423765
"4728" 945.4 96.1178965543817 60.3558323337635
"4729" 945.6 92.0626196783218 56.680136735545
"4730" 945.8 87.2688522141255 53.2331376553674
"4731" 946 81.9726694855255 50.8722962144155
"4732" 946.2 76.2540663466333 49.2859873534972
"4733" 946.4 70.7104345151836 48.9582983864616
"4734" 946.6 65.001449617881 49.2052082127861
"4735" 946.8 59.6091415380227 50.5359609727787
"4736" 947 54.8792228501777 52.9041094161476
"4737" 947.2 51.4864736757757 56.3360655400407
"4738" 947.4 49.1354859571575 60.1705831594134
"4739" 947.6 46.6002872935813 64.7418795926705
"4740" 947.8 44.9269058396055 70.0180980654695
"4741" 948 44.4925764060508 74.9998266727506
"4742" 948.2 45.1759293730477 79.1551662414402
"4743" 948.4 47.7237805521095 82.9111289514433
"4744" 948.6 50.6149126815087 86.7713103319843
"4745" 948.8 54.3012857786394 90.5386880729498
"4746" 949 58.4163827461082 93.6996816476786
"4747" 949.2 62.5682890518629 96.4884399539333
"4748" 949.4 67.3484926835327 98.597461387122
"4749" 949.6 71.9822510738238 101.1680390291
"4750" 949.8 76.2367565307667 103.949973721958
"4751" 950 81.368205892293 105.284911927555
"4752" 950.2 86.8695758730279 105.179323910039
"4753" 950.4 92.2341736308152 104.451845980689
"4754" 950.6 96.0850402502263 101.709624648473
"4755" 950.8 98.8617998665508 97.8805818141683
"4756" 951 101.583672637996 94.4510304393273
"4757" 951.2 102.881756094327 90.3605936719761
"4758" 951.4 102.986913225717 86.6489364047662
"4759" 951.6 101.692211837224 82.0279610901386
"4760" 951.8 99.2039972165222 78.1032245598584
"4761" 952 95.8365823556121 74.2588062503498
"4762" 952.2 92.2038814530485 70.4773982932952
"4763" 952.4 88.4358492628 67.2485275268028
"4764" 952.6 83.7887819103095 65.3144647075576
"4765" 952.8 78.4347795978732 64.1310418222646
"4766" 953 73.4844958079667 63.6810316317352
"4767" 953.2 68.297617572219 64.7753066978628
"4768" 953.4 63.6883764428524 66.5830269275004
"4769" 953.6 58.8483993967797 68.9430088592179
"4770" 953.8 54.3407751251559 72.0639896468726
"4771" 954 50.4674636429399 75.5591710418951
"4772" 954.2 46.9162676169396 79.3095510856564
"4773" 954.4 43.9732267798303 83.7017042105225
"4774" 954.6 40.6896071639111 88.1825860905528
"4775" 954.8 38.1809645739199 92.6461324179469
"4776" 955 35.1216163934667 98.402725958622
"4777" 955.2 32.3218353271082 103.175581083556
"4778" 955.4 29.1850779345409 107.355135236436
"4779" 955.6 27.7383617186238 107.470048419986
"4780" 955.8 27.9319843732467 107.216892362936
"4781" 956 29.7027286042455 107.027399811357
"4782" 956.2 32.3971403517424 108.33780404904
"4783" 956.4 35.473569415618 109.595344435982
"4784" 956.6 39.2771969525893 110.766588541688
"4785" 956.8 43.5212045427667 111.835831264643
"4786" 957 47.8917666085628 112.783329688367
"4787" 957.2 52.1068732126333 113.508026918204
"4788" 957.4 56.6099961026993 113.598237389733
"4789" 957.6 61.1109619143115 113.072161413662
"4790" 957.8 65.7268722073136 112.205696105713
"4791" 958 70.6067389201333 111.187331377353
"4792" 958.2 75.630559713885 110.158987010253
"4793" 958.4 80.6838055888758 108.228533078871
"4794" 958.6 85.2497612798416 105.953546270542
"4795" 958.8 90.5377554751809 103.192227700856
"4796" 959 94.9432056475297 101.603785434066
"4797" 959.2 99.5318346382394 100.978080660174
"4798" 959.4 103.712832917105 100.525898724089
"4799" 959.6 108.079840809854 101.419737882264
"4800" 959.8 109.1847056506 102.149336652772
"4801" 960 108.480699256669 103.597060340088
"4802" 960.2 107.818431551268 105.275399047143
"4803" 960.4 106.508685078872 107.581010871697
"4804" 960.6 104.574603096854 108.509697156631
"4805" 960.8 102.49461478264 111.009501329769
"4806" 961 100.079791471681 113.964938616243
"4807" 961.2 97.2842198440549 115.031892392563
"4808" 961.4 95.1539124421952 117.191982859958
"4809" 961.6 92.9429135761414 118.577908512444
"4810" 961.8 89.5765580397143 119.126510779395
"4811" 962 85.9992277334054 120.527655029774
"4812" 962.2 83.0400283193132 122.953250251931
"4813" 962.4 80.6051246076637 123.650005396447
"4814" 962.6 76.8284375094818 124.259783000841
"4815" 962.8 73.3832333851467 125.923177624646
"4816" 963 69.790545411678 126.575802295747
"4817" 963.2 64.469947040122 127.221892775571
"4818" 963.4 62.9926278234769 126.552530736019
"4819" 963.6 61.1471950148729 125.556912739542
"4820" 963.8 58.6887029351982 125.484100479544
"4821" 964 57.8448067065604 125.183669834917
"4822" 964.2 56.9811599987242 125.133141892295
"4823" 964.4 54.3321660359048 125.174510243242
"4824" 964.6 50.6770824220467 125.393497259126
"4825" 964.8 48.0254008398614 124.323887295007
"4826" 965 44.2380450616986 122.990261313262
"4827" 965.2 40.8605840216137 122.195101487974
"4828" 965.4 37.7790665339061 120.911907250265
"4829" 965.6 34.6588964303336 119.203483284359
"4830" 965.8 31.9557747129952 116.416750392215
"4831" 966 28.254917592247 113.954192201853
"4832" 966.2 24.3899239610394 111.18064349395
"4833" 966.4 20.9020739658676 108.832039575356
"4834" 966.6 19.2837303966547 106.57605201245
"4835" 966.8 18.6587177345242 103.787653166722
"4836" 967 16.6077157001288 100.25325870217
"4837" 967.2 13.3621252251288 97.2217017611969
"4838" 967.4 10.5814749841006 93.9721012902433
"4839" 967.6 8.83597346051805 90.8916936041712
"4840" 967.8 6.46801634347254 87.3046220475508
"4841" 968 6.136584280849 84.8593560002685
"4842" 968.2 6.57194660954608 82.4143326139562
"4843" 968.4 6.62297159353029 79.0068100615952
"4844" 968.6 5.75867164748018 75.2113352210078
"4845" 968.8 5.55489954177797 71.4006379577446
"4846" 969 6.30667404905758 67.1334565917801
"4847" 969.2 5.76065773038174 63.251143987688
"4848" 969.4 4.33899384391109 59.5095973497472
"4849" 969.6 3.74349263139117 55.3368022331786
"4850" 969.8 3.19582475438332 52.8417120294417
"4851" 970 4.53723437531244 51.988286878788
"4852" 970.2 6.92657323598606 49.9138182962987
"4853" 970.4 9.71924737873894 47.1683913150891
"4854" 970.6 12.098490138828 43.4934831297327
"4855" 970.8 13.6424993880904 39.8241802716026
"4856" 971 14.2420837496967 35.8190948576961
"4857" 971.2 14.8728767415532 31.440094256665
"4858" 971.4 17.5954278284667 28.7450058583861
"4859" 971.6 20.7019215688238 26.4007622238719
"4860" 971.8 24.2655712439106 24.0883418422927
"4861" 972 26.7631180497919 20.9492866009589
"4862" 972.2 29.4087705050414 17.5838145389375
"4863" 972.4 32.7152428841452 13.7724015135379
"4864" 972.6 36.9090094336274 11.2060667593772
"4865" 972.8 41.6401286316772 9.37395533917561
"4866" 973 46.249860971203 8.94100288729522
"4867" 973.2 51.2442401719195 8.00874460094274
"4868" 973.4 56.2550469435381 8.67798360724328
"4869" 973.6 61.1866584445121 9.3108034989922
"4870" 973.8 66.4702754698801 9.98549291288614
"4871" 974 71.7226038358238 10.6809765861004
"4872" 974.2 76.6804478404078 10.5926092487979
"4873" 974.4 82.3621403425255 11.3868243297391
"4874" 974.6 88.1321406753212 11.8160059407861
"4875" 974.8 93.5122856467744 11.4460086266361
"4876" 975 97.9989043214238 12.4539962970147
"4877" 975.2 100.429138270611 15.6103508668669
"4878" 975.4 103.851987917707 18.9994963051842
"4879" 975.6 107.16826506664 22.6432957653861
"4880" 975.8 110.469667564761 26.4724858734609
"4881" 976 114.223836779117 30.9186898154481
"4882" 976.2 117.126670554737 35.6280397501384
"4883" 976.4 119.813496732772 40.4940433778861
"4884" 976.6 122.674301055612 45.5237986354983
"4885" 976.8 123.503681585538 50.4811889252433
"4886" 977 123.474007615481 55.8707237368719
"4887" 977.2 123.584610594785 60.6973523286286
"4888" 977.4 123.54077404811 66.2121023017861
"4889" 977.6 122.861161668976 71.7278584836457
"4890" 977.8 122.148682687664 76.8780961149013
"4891" 978 120.606535455906 82.2559411807498
"4892" 978.2 118.451364074413 88.2029629369007
"4893" 978.4 115.729101430567 92.4921120336433
"4894" 978.6 114.142198605378 97.3376967912097
"4895" 978.8 111.405125604471 101.58576255619
"4896" 979 108.069507909567 105.251919158215
"4897" 979.2 105.159032234266 108.974789095536
"4898" 979.4 101.886749052555 112.407228517508
"4899" 979.6 100.964236746674 113.08136816348
"4900" 979.8 98.1473772063277 115.928778440164
"4901" 980 97.4957415673534 116.248574566631
"4902" 980.2 93.9929183637095 117.080705472243
"4903" 980.4 90.2052737657725 119.077036212677
"4904" 980.6 86.1701180073952 121.620822890986
"4905" 980.8 83.7506450968501 122.782681259862
"4906" 981 80.5646660189035 122.589717058049
"4907" 981.2 76.1382433139961 123.726256523827
"4908" 981.4 72.3084465534961 125.673610808827
"4909" 981.6 68.9553914090388 124.937615598262
"4910" 981.8 64.6230300203481 124.732842261077
"4911" 982 59.3244482213238 125.288737546978
"4912" 982.2 54.597126267997 125.892413360992
"4913" 982.4 50.0656131765567 124.735291510796
"4914" 982.6 45.1433164980614 123.262066748028
"4915" 982.8 39.6641183276605 121.890803029274
"4916" 983 36.02613515949 119.661578218452
"4917" 983.2 31.4914540659572 116.19713501948
"4918" 983.4 26.5439844238238 113.063591775758
"4919" 983.6 21.8540359365727 110.43160055281
"4920" 983.8 19.95905142393 107.35499372645
"4921" 984 16.502453306345 103.077799602035
"4922" 984.2 13.2002701465151 100.147996308386
"4923" 984.4 11.9226210001068 96.7191968009656
"4924" 984.6 9.13861645292782 92.6951122389978
"4925" 984.8 6.94424656529275 88.8533414553861
"4926" 985 5.16873955045017 84.1454519751664
"4927" 985.2 3.56619036248794 79.9535180422372
"4928" 985.4 2.78742128627914 75.3030012222611
"4929" 985.6 1.83402908424791 70.9417390214799
"4930" 985.8 1.62109994625531 66.7378210393449
"4931" 986 1.57693314803883 62.5138690644583
"4932" 986.2 1.49139799887576 57.0347526532043
"4933" 986.4 2.96690243954665 52.5780258344061
"4934" 986.6 3.9083091396095 47.6449402693351
"4935" 986.8 5.33952575393473 42.5104527793755
"4936" 987 7.66013970451033 38.025503981658
"4937" 987.2 9.67618706946666 33.2010106634744
"4938" 987.4 12.0741056792314 28.6304556063273
"4939" 987.6 14.9720109237685 25.130765295471
"4940" 987.8 19.5445364866964 22.566103343278
"4941" 988 24.4183802492444 20.0900979250528
"4942" 988.2 28.1148152208346 17.198052274122
"4943" 988.4 31.8147203206055 13.3356635254139
"4944" 988.6 34.7163561773991 9.89251113171046
"4945" 988.8 39.3119055245827 8.01379669932364
"4946" 989 44.6776873758045 7.02586527433208
"4947" 989.2 49.78086670555 5.85277437471947
"4948" 989.4 55.1079029863978 4.48109057152375
"4949" 989.6 60.6962391247239 3.49116090417254
"4950" 989.8 66.0998228919078 3.69668407485673
"4951" 990 71.8082437861725 4.44126071323908
"4952" 990.2 77.761112694054 5.82042350525992
"4953" 990.4 83.8016551767314 7.31265369818026
"4954" 990.6 89.973380803333 8.35627076355445
"4955" 990.8 96.444551810534 10.408667978665
"4956" 991 100.398786649795 12.9621630342433
"4957" 991.2 102.147346331146 16.8012329103861
"4958" 991.4 104.952228545384 21.5618524148813
"4959" 991.6 108.741061542607 26.2279401579687
"4960" 991.8 112.32570593519 30.4969945031434
"4961" 992 116.701598358348 34.7239736206952
"4962" 992.2 120.613946923333 39.3314265041629
"4963" 992.4 122.811515816086 44.2571417653219
"4964" 992.6 122.718194142849 49.4251446967391
"4965" 992.8 123.046571532084 55.0381070476214
"4966" 993 123.95036581641 61.2523501555371
"4967" 993.2 123.251452840052 67.2840744701004
"4968" 993.4 122.452266267976 72.6156826415824
"4969" 993.6 121.878158961084 77.5625049441214
"4970" 993.8 120.037718244673 82.4576190487685
"4971" 994 118.021633808437 87.6582004922391
"4972" 994.2 116.199975205426 92.3550704219267
"4973" 994.4 113.430502131939 96.0910082146361
"4974" 994.6 110.317851322889 101.06684502927
"4975" 994.8 107.618579265957 105.786390917065
"4976" 995 104.940884734015 109.52176576958
"4977" 995.2 103.999348390394 110.992679977085
"4978" 995.4 102.063457325303 110.372631227944
"4979" 995.6 98.1224222217866 111.645176007026
"4980" 995.8 93.7255253467608 113.535102432327
"4981" 996 89.7973328569282 115.71185094004
"4982" 996.2 86.2234384223416 119.223954325199
"4983" 996.4 82.7044693650244 122.999449860444
"4984" 996.6 80.4828002696854 123.414823026042
"4985" 996.8 78.1622030800604 122.335664193105
"4986" 997 73.5951875252193 122.196146507818
"4987" 997.2 68.695593943834 122.58231251007
"4988" 997.4 63.8342734623 123.520181777447
"4989" 997.6 59.0701793903967 124.193927019566
"4990" 997.8 54.388378324544 125.407389724747
"4991" 998 50.5739730240285 124.97375206953
"4992" 998.2 46.8824560601485 123.166117361992
"4993" 998.4 42.7544815223196 121.064872334327
"4994" 998.6 39.1220384817952 119.002095033443
"4995" 998.8 34.6115950331095 117.158599643643
"4996" 999 30.2570490227019 115.784105714416
"4997" 999.2 26.8739982452314 114.123127059563
"4998" 999.4 26.2681092334488 112.277231569243
"4999" 999.6 23.3391956576524 109.272742100958
"5000" 999.8 19.274363009318 105.891814262521
"5001" 1000 15.6380356347811 103.075050481097
"5002" 1000.2 13.9473841345667 99.8920583166433
"5003" 1000.4 10.7545606789021 96.0983369673216
"5004" 1000.6 9.26807816815476 93.3958827380198
"5005" 1000.8 8.47225671591004 89.8564126248295
"5006" 1001 6.74535763298552 85.8147339201126
"5007" 1001.2 5.09929212415532 81.3431675713484
"5008" 1001.4 2.81625179741347 77.0117700797904
"5009" 1001.6 3.89653941590897 74.2781436145785
"5010" 1001.8 4.09016524082777 70.7826149329139
"5011" 1002 4.06506045980321 65.1443030355111
"5012" 1002.2 3.21230547860217 60.2545328250216
"5013" 1002.4 3.47618195065238 55.3514292608719
"5014" 1002.6 3.95430746571914 51.2019211806535
"5015" 1002.8 4.89041638723938 46.2554582271437
"5016" 1003 7.10051167697636 41.311428008192
"5017" 1003.2 10.3494152651381 37.8660424047004
"5018" 1003.4 12.9434148143 35.2125825140225
"5019" 1003.6 16.2734738619186 31.8894837070496
"5020" 1003.8 20.0388063181365 28.5000556338578
"5021" 1004 24.0816155623513 24.6955075888092
"5022" 1004.2 27.439576732733 21.4566836216291
"5023" 1004.4 30.4883828965138 17.4625985166126
"5024" 1004.6 34.6660426845905 14.5966134721384
"5025" 1004.8 39.9135639003872 13.801943320031
"5026" 1005 44.9309363114372 13.1890816287979
"5027" 1005.2 50.296282802995 12.9065243403861
"5028" 1005.4 55.9193601572667 13.6659925115361
"5029" 1005.6 61.3006716399289 14.0969824315937
"5030" 1005.8 67.0932790445967 14.9084045453661
"5031" 1006 72.6042916711467 15.6211362136761
"5032" 1006.2 77.5243013639078 16.1521148153861
"5033" 1006.4 81.87513495052 19.1456205932988
"5034" 1006.6 85.9661094632524 22.302045109729
"5035" 1006.8 90.5507378370809 25.3695917643861
"5036" 1007 95.3536518538534 29.2863458545937
"5037" 1007.2 99.3332606473065 33.1930403384929
"5038" 1007.4 103.739640555111 37.6416686719727
"5039" 1007.6 108.224561401693 40.8969864972352
"5040" 1007.8 113.370893574849 44.4116619982979
"5041" 1008 118.441080432331 48.5158083967506
"5042" 1008.2 123.035013308453 52.0676435744132
"5043" 1008.4 123.776366273254 51.7494940687129
"5044" 1008.6 124.285864388501 50.2238824737162
"5045" 1008.8 125.218601327041 51.5660567908254
"5046" 1009 124.512195567886 53.7378068891159
"5047" 1009.2 124.928680366073 56.1188831151046
"5048" 1009.4 125.094647480156 59.2500475769267
"5049" 1009.6 125.637528529578 62.859767962275
"5050" 1009.8 126.313180401957 66.4319687244228
"5051" 1010 126.00427344908 70.698855564471
"5052" 1010.2 125.653092179809 74.6308223528335
"5053" 1010.4 125.008087045656 78.7573493370366
"5054" 1010.6 124.252949329481 82.3955437217004
"5055" 1010.8 122.561533036224 86.0380235462147
"5056" 1011 120.883848087284 89.6285382572996
"5057" 1011.2 118.674242958738 93.393458874129
"5058" 1011.4 117.105231791967 97.501778429517
"5059" 1011.6 114.775686479069 100.195315197554
"5060" 1011.8 111.734243211624 103.445516230986
"5061" 1012 108.871745076696 107.085673443358
"5062" 1012.2 106.251487343118 110.222799043235
"5063" 1012.4 103.552360593792 112.067948408863
"5064" 1012.6 100.346641129598 114.679418671988
"5065" 1012.8 97.3130309680575 117.125385029432
"5066" 1013 93.9706628861667 119.105953928643
"5067" 1013.2 90.853398065332 120.029734575819
"5068" 1013.4 86.078672233333 121.148573409594
"5069" 1013.6 82.0764589563303 124.05914649875
"5070" 1013.8 79.854850815531 124.615249651604
"5071" 1014 79.1437458117217 125.463602013386
"5072" 1014.2 76.6320562033136 125.797434176529
"5073" 1014.4 73.9919881367849 127.009683294204
"5074" 1014.6 72.840519242432 126.979067823297
"5075" 1014.8 71.9468973204354 126.076207215542
"5076" 1015 70.5491154541561 125.746480846365
"5077" 1015.2 69.4246854616297 126.251010485147
"5078" 1015.4 68.6062749728152 126.411707836992
"5079" 1015.6 64.5928761426567 127.243483829876
"5080" 1015.8 61.0095058067115 126.814827435631
"5081" 1016 56.4490405227867 125.432444344826
"5082" 1016.2 51.7069253618193 125.041333610533
"5083" 1016.4 46.2337067822479 124.319531370949
"5084" 1016.6 42.4173103763606 122.926140369295
"5085" 1016.8 38.1749922869375 120.370230708736
"5086" 1017 32.7606811507952 118.516183773758
"5087" 1017.2 28.671742958603 116.265795309689
"5088" 1017.4 24.7319085317314 112.572880315033
"5089" 1017.6 20.5492568018193 109.32310976066
"5090" 1017.8 16.7462207536677 105.435966603943
"5091" 1018 13.2982660395667 101.541436485653
"5092" 1018.2 10.4236001902809 98.0893646356719
"5093" 1018.4 7.32817023617354 93.0435106755241
"5094" 1018.6 5.88195842376116 89.4348801322765
"5095" 1018.8 3.86056976648516 84.4489549737565
"5096" 1019 2.06835866237171 79.7476114189431
"5097" 1019.2 1.18530360099892 75.0543471132894
"5098" 1019.4 0 70.3664581097861
"5099" 1019.6 0.210254573759747 66.1207781008344
"5100" 1019.8 0.399836618827112 61.3956460368861
"5101" 1020 0.760443037153483 55.8253568018807
"5102" 1020.2 1.54057361213332 51.0919781422528
"5103" 1020.4 3.40460138990283 46.1441330090457
"5104" 1020.6 5.12090537926076 41.192799915445
"5105" 1020.8 6.01349001659042 36.1860843771089
"5106" 1021 8.67945713480777 34.760571307003
"5107" 1021.2 12.500778094281 32.6137497045861
"5108" 1021.4 15.7166945992238 29.9913126007861
"5109" 1021.6 18.4417779600244 26.8450871264823
"5110" 1021.8 19.8745535842444 23.9343195321084
"5111" 1022 21.033257123909 20.5948288540496
"5112" 1022.2 24.1412713548877 18.3966968596756
"5113" 1022.4 27.8172006980327 16.7975586570182
"5114" 1022.6 32.0683792622144 15.5792234324595
"5115" 1022.8 36.1274516801226 13.7998061224962
"5116" 1023 40.6215764686694 11.7416205158456
"5117" 1023.2 44.930718120481 10.4139108555861
"5118" 1023.4 49.7192837067936 9.3001740010496
"5119" 1023.6 54.2817279347381 7.56891897635757
"5120" 1023.8 59.4773315349755 6.00289490170472
"5121" 1024 64.8463261399761 5.78949556671632
"5122" 1024.2 70.406178072832 6.4278264306746
"5123" 1024.4 75.4318500929667 8.50250772661691
"5124" 1024.6 81.0167152122119 10.2537134087446
"5125" 1024.8 86.54878523452 11.4469539442502
"5126" 1025 92.3701581190987 14.4644077683861
"5127" 1025.2 97.1330206484246 17.6020141116945
"5128" 1025.4 101.579854296261 21.8223522922979
"5129" 1025.6 106.057741136678 26.0099717311842
"5130" 1025.8 109.978664091284 30.5937441251073
"5131" 1026 113.785456391824 36.4936212895576
"5132" 1026.2 116.697036374534 42.10185896704
"5133" 1026.4 119.234339143567 47.7771484037861
"5134" 1026.6 120.47693663971 53.8640215117576
"5135" 1026.8 120.731205470637 60.3557588486961
"5136" 1027 120.415734076467 66.6010738371746
"5137" 1027.2 120.833564461889 72.2724705044638
"5138" 1027.4 120.692072922624 78.5379276142719
"5139" 1027.6 118.37379401191 83.8940792095862
"5140" 1027.8 115.895625188015 89.6734772023381
"5141" 1028 113.460087072083 95.2625948788327
"5142" 1028.2 110.609009148025 100.836187531435
"5143" 1028.4 107.198303196433 106.114841088444
"5144" 1028.6 102.966704832193 109.039689458764
"5145" 1028.8 98.6999518640238 112.529460314729
"5146" 1029 94.6568734437381 116.732036324072
"5147" 1029.2 91.014465643423 119.337943874163
"5148" 1029.4 87.8403915969867 119.126911169996
"5149" 1029.6 83.0799885887608 120.175198710004
"5150" 1029.8 77.8004687743136 122.212712615162
"5151" 1030 73.0950249509666 124.271344287876
"5152" 1030.2 67.4553342079372 126.10126508318
"5153" 1030.4 63.3355659032288 126.877797164046
"5154" 1030.6 62.6395392640801 125.435495869067
"5155" 1030.8 59.1560679635982 124.344385761165
"5156" 1031 54.2931206196707 124.175963669835
"5157" 1031.2 49.2845618287479 123.264714466574
"5158" 1031.4 45.6532263021401 123.170492987988
"5159" 1031.6 46.9151648680524 123.330785415529
"5160" 1031.8 48.9828841940967 124.447083076616
"5161" 1032 53.0513288876265 126.001633918933
"5162" 1032.2 55.2487761767488 125.937908106564
"5163" 1032.4 58.8483580341144 125.55211811725
"5164" 1032.6 61.9602581339982 125.324212443512
"5165" 1032.8 62.9190629850943 125.17771383112
"5166" 1033 64.0186606313145 124.218988622538
"5167" 1033.2 65.5581218830876 123.529087426969
"5168" 1033.4 68.7984156029986 121.622756434248
"5169" 1033.6 72.4513731136088 119.457551429123
"5170" 1033.8 76.4788147623215 116.652347356096
"5171" 1034 80.2380007716161 113.273565705634
"5172" 1034.2 83.3264243643567 109.623822259196
"5173" 1034.4 86.7880003444403 105.112724811828
"5174" 1034.6 90.1491276286939 100.462720233235
"5175" 1034.8 93.2163611651605 95.9750942691004
"5176" 1035 96.8050569189462 90.9278698977739
"5177" 1035.2 100.807956125268 86.9702687681434
"5178" 1035.4 103.940381974693 82.1000637651409
"5179" 1035.6 106.936501780112 77.4630892102134
"5180" 1035.8 109.836322432817 72.6047628979282
"5181" 1036 111.690088914832 67.3275867819631
"5182" 1036.2 113.956705705004 61.8597351421899
"5183" 1036.4 115.400814774204 56.1069402905941
"5184" 1036.6 115.793130943627 50.2881640714735
"5185" 1036.8 116.456113696967 44.8011328552979
"5186" 1037 116.302921826547 39.0283347193761
"5187" 1037.2 115.789349673171 33.5522610318424
"5188" 1037.4 114.562436485207 28.7362677301842
"5189" 1037.6 111.585231376409 27.1821292142708
"5190" 1037.8 107.593567376058 24.2762148630834
"5191" 1038 103.390808929272 20.6598793639972
"5192" 1038.2 99.0857134747667 17.135065073529
"5193" 1038.4 94.2163291190436 15.0036751088477
"5194" 1038.6 88.7381408287239 13.2657450337356
"5195" 1038.8 83.3510908519667 12.2574062453861
"5196" 1039 77.314961762379 12.0151580491078
"5197" 1039.2 72.2206246935843 11.8641170466508
"5198" 1039.4 66.2792849534666 11.80169884808
"5199" 1039.6 60.2387053995103 12.5132722129298
"5200" 1039.8 54.1706360093367 13.7166237229461
"5201" 1040 48.1426757183609 15.4268501746265
"5202" 1040.2 42.8461217239667 17.9733547276433
"5203" 1040.4 37.6872083980734 21.2820384011143
"5204" 1040.6 32.857121553481 25.7071331737861
"5205" 1040.8 28.417153783681 30.299180040129
"5206" 1041 24.0624986777952 35.2806977634719
"5207" 1041.2 19.7931562358238 40.3957483520719
"5208" 1041.4 16.4175620813259 45.0435419485706
"5209" 1041.6 14.5432873996003 50.7893134410594
"5210" 1041.8 12.9179592027314 56.5578070582685
"5211" 1042 11.2939406130249 62.4600736703376
"5212" 1042.2 9.61891194343724 68.9215975971508
"5213" 1042.4 9.15874721659524 75.2144429678719
"5214" 1042.6 8.86200751602381 81.449685926129
"5215" 1042.8 10.6097369115485 84.4877272128316
"5216" 1043 13.2621095550227 87.0661434106478
"5217" 1043.2 17.0433796871226 91.5046017846889
"5218" 1043.4 21.1739146475997 95.0562901503586
"5219" 1043.6 25.8503553737381 98.6049498654147
"5220" 1043.8 30.8142116401318 101.884536092808
"5221" 1044 35.9483234012497 104.968616727103
"5222" 1044.2 41.5592293453356 106.818157393318
"5223" 1044.4 46.5585779057551 107.454319789223
"5224" 1044.6 52.8466400801982 108.179295349049
"5225" 1044.8 58.6966487323893 107.44756350453
"5226" 1045 64.5631789898104 105.462650711199
"5227" 1045.2 69.8818903807167 103.59237919998
"5228" 1045.4 75.4402258103215 102.547639330547
"5229" 1045.6 81.081144543997 100.258149682083
"5230" 1045.8 87.2105075643744 97.7960460845609
"5231" 1046 92.8462103920954 95.1388612267723
"5232" 1046.2 98.7110796027952 93.3378201802719
"5233" 1046.4 104.698883424811 91.9275143363667
"5234" 1046.6 109.909474113607 89.0613113304832
"5235" 1046.8 113.922698503338 85.0662010268433
"5236" 1047 118.015245428995 80.5583611837035
"5237" 1047.2 120.480645885967 75.8783980479004
"5238" 1047.4 123.310800780167 70.2811454458719
"5239" 1047.6 124.476328381856 65.0523446387195
"5240" 1047.8 125.212275650297 59.665714803124
"5241" 1048 125.196761839733 54.0848776603955
"5242" 1048.2 123.599921488426 49.1553840130618
"5243" 1048.4 122.101586500338 44.1569240568147
"5244" 1048.6 119.661370620433 39.2128229049395
"5245" 1048.8 117.729854864514 34.0445039660559
"5246" 1049 115.532788705761 28.9803869993768
"5247" 1049.2 112.095220313285 23.531997448177
"5248" 1049.4 109.262704989648 20.3595802857043
"5249" 1049.6 105.407319502958 16.7357466600941
"5250" 1049.8 100.200698633332 14.3071214607515
"5251" 1050 95.2184255943872 11.5415563836104
"5252" 1050.2 90.1793138897551 9.70462450639575
"5253" 1050.4 84.7240368604478 8.79136056831066
"5254" 1050.6 79.2941027582166 8.58177503244863
"5255" 1050.8 74.0408827465381 8.71772553142695
"5256" 1051 68.6269287303833 8.7954430720528
"5257" 1051.2 63.3506168424961 9.08054592162143
"5258" 1051.4 59.1614320482003 11.2066842448815
"5259" 1051.6 54.276666720219 13.6490669088721
"5260" 1051.8 49.9518805400584 17.0406324279916
"5261" 1052 47.0723216706366 21.0778497964735
"5262" 1052.2 43.9975480270601 25.6753445867039
"5263" 1052.4 41.5733649358264 30.476391880003
"5264" 1052.6 39.8082490393667 35.8222477170147
"5265" 1052.8 37.837290460003 41.245840153368
"5266" 1053 36.2918835875952 47.1688320176147
"5267" 1053.2 35.1478307780724 52.5127145676169
"5268" 1053.4 34.4244635594366 58.3188262665861
"5269" 1053.6 34.5111957233609 64.3953206182035
"5270" 1053.8 35.7963058073606 70.1508722212649
"5271" 1054 36.9066911547166 76.2929063171361
"5272" 1054.2 38.3909246450147 81.7192839305304
"5273" 1054.4 41.188961410849 86.5737914394155
"5274" 1054.6 43.4802601706205 91.0853090589631
"5275" 1054.8 45.1273081721095 96.7391989980719
"5276" 1055 47.7015250745666 101.539469461123
"5277" 1055.2 50.9101657503128 105.308485163636
"5278" 1055.4 54.5205409951629 109.295101576059
"5279" 1055.6 59.3337213369667 112.39723659521
"5280" 1055.8 64.1149397624238 114.899668673043
"5281" 1056 69.2626317180867 117.128925673586
"5282" 1056.2 74.6328325615955 118.477217568232
"5283" 1056.4 80.4307727410546 118.162093419518
"5284" 1056.6 86.2673393040298 117.661885793691
"5285" 1056.8 92.5685678009667 116.895243159386
"5286" 1057 98.0640015932367 115.711251754106
"5287" 1057.2 101.919613281053 113.824415248425
"5288" 1057.4 102.313207324088 111.631485516295
"5289" 1057.6 105.284791282017 108.533303859596
"5290" 1057.8 110.024651611707 105.343537540766
"5291" 1058 113.769664551323 102.072213710792
"5292" 1058.2 115.150597677864 100.118876991975
"5293" 1058.4 117.161950848811 97.3952314161919
"5294" 1058.6 119.43834768771 93.9721012902433
"5295" 1058.8 121.128572938591 90.2325685269641
"5296" 1059 123.205761670248 86.1235048122316
"5297" 1059.2 124.707125926744 81.424545479275
"5298" 1059.4 125.620652859578 77.1805595567551
"5299" 1059.6 126.728702604021 71.6741360175316
"5300" 1059.8 127.311552194097 67.0320537197319
"5301" 1060 127.056609607558 62.3852199490596
"5302" 1060.2 126.772592569184 57.4450233339505
"5303" 1060.4 126.223431855849 52.2621726060626
"5304" 1060.6 125.157902381606 46.9275249416639
"5305" 1060.8 122.926050782039 39.9499643928043
"5306" 1061 119.827887876415 34.0799072858908
"5307" 1061.2 116.686911241856 28.5033896785806
"5308" 1061.4 113.046727067154 23.3275997010497
"5309" 1061.6 108.691118821927 19.2768793479505
"5310" 1061.8 104.093364524012 14.9282321526316
"5311" 1062 99.1612472167303 11.2990718942225
"5312" 1062.2 94.1370731614303 8.04167927204068
"5313" 1062.4 88.6701143188801 5.96345733194383
"5314" 1062.6 82.9301094078307 4.41379089551235
"5315" 1062.8 77.0268259835381 2.53547180541471
"5316" 1063 71.4857019758157 1.76986238220689
"5317" 1063.2 65.4184451620601 1.21511880128333
"5318" 1063.4 59.9622132495087 1.25879777590015
"5319" 1063.6 55.2004180077234 1.79432430327803
"5320" 1063.8 49.8353759814763 3.42066202518422
"5321" 1064 44.0569766319474 4.49170688193422
"5322" 1064.2 39.569234483672 6.94622926093971
"5323" 1064.4 34.7514436419937 10.3205781997645
"5324" 1064.6 30.3697079466115 13.4961904977132
"5325" 1064.8 27.1194327667722 17.1582478626361
"5326" 1065 22.3159588637722 20.1514035229139
"5327" 1065.2 18.2517583467444 23.8441642411361
"5328" 1065.4 16.5115230849289 28.5514951810088
"5329" 1065.6 14.2624560714474 33.5185204646938
"5330" 1065.8 12.6316614979258 39.0527362608249
"5331" 1066 11.206607808832 44.5135823507708
"5332" 1066.2 9.46522368859165 50.3119545647611
"5333" 1066.4 8.08424100875874 56.083803408
"5334" 1066.6 6.69934361884515 61.8524553130871
"5335" 1066.8 5.22972811871666 67.3875053753477
"5336" 1067 5.30906477477221 73.5125171435528
"5337" 1067.2 5.78704236885238 79.0015833964147
"5338" 1067.4 5.2027966232858 82.4767919987585
"5339" 1067.6 5.07556257115414 80.8367329821361
"5340" 1067.8 4.15868326196666 79.760221867744
"5341" 1068 4.20931447337665 77.9598415850962
"5342" 1068.2 4.92605653466963 76.6100744160297
"5343" 1068.4 5.71656668996666 76.7062598210276
"5344" 1068.6 7.90437689537536 78.219093707734
"5345" 1068.8 10.1036252112685 80.2960053614899
"5346" 1069 12.6483989621494 83.2696775343573
"5347" 1069.2 15.5170016204378 86.2955665002804
"5348" 1069.4 18.6989285899667 88.2376065767004
"5349" 1069.6 22.0457576669391 91.7475744294229
"5350" 1069.8 25.6824594912685 94.4492293347352
"5351" 1070 29.5110315006459 97.0946917596409
"5352" 1070.2 33.7584683939667 99.2230030230111
"5353" 1070.4 38.1591250866115 101.400126914068
"5354" 1070.6 42.8088456353429 102.901285337079
"5355" 1070.8 48.1972890196229 103.839855473699
"5356" 1071 53.2717531681503 103.967195222437
"5357" 1071.2 57.8020788532326 102.841145851471
"5358" 1071.4 62.8575052812524 101.519092692723
"5359" 1071.6 67.6544784433893 99.4774640081903
"5360" 1071.8 72.6848375590198 97.2559680298117
"5361" 1072 77.8910803614524 95.0143994885004
"5362" 1072.2 83.4432656214566 92.5727881397361
"5363" 1072.4 88.2568500305424 90.3876205890225
"5364" 1072.6 93.7369803719667 89.4163389318416
"5365" 1072.8 99.4950397087902 88.2691351698861
"5366" 1073 105.467379847155 86.8789941406931
"5367" 1073.2 110.442633247947 85.3670100946677
"5368" 1073.4 115.157877506967 83.3099989664347
"5369" 1073.6 116.715760934967 79.3774776918716
"5370" 1073.8 118.270004448415 73.5693402540497
"5371" 1074 120.044987779899 68.2038962102131
"5372" 1074.2 121.623093733167 62.8218512227576
"5373" 1074.4 122.205802053832 56.7444652254054
"5374" 1074.6 121.679527265507 51.0071070552739
"5375" 1074.8 121.048624219092 45.4722798449246
"5376" 1075 119.854437841378 40.4711333274744
"5377" 1075.2 117.836854616798 36.4931706334702
"5378" 1075.4 115.277714693736 32.1740970256265
"5379" 1075.6 112.049459157703 27.8644098012069
"5380" 1075.8 108.407049318967 23.8042898438719
"5381" 1076 104.24891224051 20.9568491418716
"5382" 1076.2 99.3241168478394 18.1148118917225
"5383" 1076.4 94.6619736573417 15.6815041965111
"5384" 1076.6 89.7360524773303 13.4415550126286
"5385" 1076.8 85.0273428737608 11.8679353883861
"5386" 1077 79.3496955455607 10.4617270796139
"5387" 1077.2 73.9880540877243 9.55471454074978
"5388" 1077.4 68.2495492888784 9.13400270591555
"5389" 1077.6 63.196586377778 8.72522400768802
"5390" 1077.8 58.0851235895255 8.70253008982731
"5391" 1078 54.1732324817166 10.2559587858028
"5392" 1078.2 49.2389896421026 12.210770576425
"5393" 1078.4 44.6636523899667 14.8835525954433
"5394" 1078.6 40.9778418250848 18.111271247568
"5395" 1078.8 37.3015188115298 22.0193861400949
"5396" 1079 34.1887409597952 26.7716868495861
"5397" 1079.2 31.9669024517667 31.7940062817576
"5398" 1079.4 30.7801618404373 36.6413365669744
"5399" 1079.6 30.4073962285291 42.1006106630111
"5400" 1079.8 30.2045468238417 47.5288607324486
"5401" 1080 30.3059715261854 52.9368258614174
"5402" 1080.2 31.5951698714221 58.0581507226931
"5403" 1080.4 33.7549277498121 63.3890286958952
"5404" 1080.6 36.0536995609472 67.7916650137357
"5405" 1080.8 38.7811727479195 72.2751102593107
"5406" 1081 42.0292127251648 76.0301972013295
"5407" 1081.2 45.2938870494757 80.0335968664134
"5408" 1081.4 48.2850480778614 83.615983352044
"5409" 1081.6 51.7068870469293 87.1680610180871
"5410" 1081.8 56.0770031231952 90.4038063908719
"5411" 1082 60.7000203951802 93.7841181304153
"5412" 1082.2 65.2240043933095 96.6056661328147
"5413" 1082.4 70.3384787883162 98.3065175961628
"5414" 1082.6 75.6192370147308 100.001026173669
"5415" 1082.8 80.5102446009078 100.774204352974
"5416" 1083 85.5503800807686 99.8356483933663
"5417" 1083.2 91.4447820989979 98.7523924041361
"5418" 1083.4 96.2703955655953 96.6093753790719
"5419" 1083.6 99.7755986127423 92.8972865219936
"5420" 1083.8 104.029036979224 89.5165987564158
"5421" 1084 108.323412949034 85.9510345883188
"5422" 1084.2 112.622642683099 82.3315417273201
"5423" 1084.4 116.864997431574 78.5633030185731
"5424" 1084.6 120.847861265424 75.8375963390719
"5425" 1084.8 121.962162479261 76.2833604627979
"5426" 1085 121.678622251392 78.3414844634852
"5427" 1085.2 121.466570539693 81.2329399703107
"5428" 1085.4 120.559029957816 83.9041221687918
"5429" 1085.6 119.182409695967 86.8181653104744
"5430" 1085.8 118.515645672171 90.4225686947551
"5431" 1086 117.378610374284 93.4221342009631
"5432" 1086.2 117.089958425026 95.4170708983567
"5433" 1086.4 116.600774300995 95.8155966800433
"5434" 1086.6 115.598491001755 97.9095223929013
"5435" 1086.8 115.060509792717 99.9316236100528
"5436" 1087 113.519808902525 101.339318929798
"5437" 1087.2 111.849229845595 103.675489498929
"5438" 1087.4 110.208658220372 105.321345050424
"5439" 1087.6 107.874023498649 107.150981910213
"5440" 1087.8 105.777193722652 109.621411249129
"5441" 1088 104.278658234767 111.513126840272
"5442" 1088.2 101.894028881658 111.861241334797
"5443" 1088.4 99.0597487509667 113.393714692643
"5444" 1088.6 96.3498382572773 115.949925545308
"5445" 1088.8 94.0054505743647 118.835034903474
"5446" 1089 93.2918708211095 119.076279958586
"5447" 1089.2 91.7738898907242 119.011761553992
"5448" 1089.4 91.4379679345297 119.341725144619
"5449" 1089.6 89.9262753201431 120.461574340151
"5450" 1089.8 89.1719325384763 120.467889289944
"5451" 1090 87.0930657525549 121.229061028945
"5452" 1090.2 85.9244263493726 120.712828787406
"5453" 1090.4 85.1956145476597 120.897923848158
"5454" 1090.6 82.5918193832697 121.832474730447
"5455" 1090.8 79.2192554676707 123.027422060927
"5456" 1091 75.3593015999961 124.822120601857
"5457" 1091.2 72.4359204237359 126.287482672425
"5458" 1091.4 69.2577120862088 125.701384220818
"5459" 1091.6 64.8359517775255 125.039766080768
"5460" 1091.8 60.6520333443378 125.07814631986
"5461" 1092 56.4987974118646 125.876918024896
"5462" 1092.2 52.9080948876498 125.799086811
"5463" 1092.4 49.4520940844509 124.266491589765
"5464" 1092.6 45.0412006697115 122.594235087325
"5465" 1092.8 40.5685364857822 121.455455329697
"5466" 1093 36.5446829863513 120.040969312078
"5467" 1093.2 33.6879927150809 118.5384392513
"5468" 1093.4 32.3363637968474 116.227068386368
"5469" 1093.6 29.4349845685538 113.150605928781
"5470" 1093.8 26.0803286416809 109.874335478288
"5471" 1094 22.383832918547 106.532536428493
"5472" 1094.2 18.4691522731525 103.194830269342
"5473" 1094.4 15.2568793640905 99.2415287385543
"5474" 1094.6 12.5035197110797 95.2067964791427
"5475" 1094.8 9.74227909368483 90.7050983482134
"5476" 1095 7.77210732413332 85.3877720704139
"5477" 1095.2 7.48020830657043 80.3327478951691
"5478" 1095.4 6.90335052780628 75.7950449857824
"5479" 1095.6 4.83677984335057 71.6435979616986
"5480" 1095.8 4.28346518702489 67.0845674384055
"5481" 1096 3.4726428533061 62.2335443485054
"5482" 1096.2 2.85036368408316 57.2948582270172
"5483" 1096.4 3.82065195211759 52.6141804875465
"5484" 1096.6 6.28168126679018 47.9627198121214
"5485" 1096.8 8.63952619101616 44.0911859300792
"5486" 1097 10.0669561626567 39.8150658505161
"5487" 1097.2 12.2830453389867 35.1453102750861
"5488" 1097.4 13.6434441324373 30.4365312471214
"5489" 1097.6 16.6183342749403 26.4013478943335
"5490" 1097.8 21.6994314851723 23.5277950013768
"5491" 1098 25.4105647420421 21.0082530166597
"5492" 1098.2 28.6351563023394 17.4845772322134
"5493" 1098.4 32.6186408399942 14.1928501066247
"5494" 1098.6 37.3863173026889 12.0446397586917
"5495" 1098.8 41.7674054715485 9.49688401955886
"5496" 1099 46.712760322291 7.28902125879154
"5497" 1099.2 51.8759445327757 6.28551977138614
"5498" 1099.4 56.9010451117797 4.4619225811338
"5499" 1099.6 62.3442257991829 2.39782869430505
"5500" 1099.8 66.948803902881 2.80995602844328
"5501" 1100 70.4095306607953 4.52733704550043
"5502" 1100.2 75.1079337366498 6.22382141780198
"5503" 1100.4 79.7637948137497 7.74419835845217
"5504" 1100.6 84.7903853972263 10.116564835915
"5505" 1100.8 90.0759543161667 12.9473260492147
"5506" 1101 95.1001283714667 15.3426263675038
"5507" 1101.2 100.404258706155 17.5531815946931
"5508" 1101.4 105.356789793655 20.3600675303127
"5509" 1101.6 110.227029487212 23.7529202824993
"5510" 1101.8 114.598914702939 27.3926764938028
"5511" 1102 117.60189646282 32.1406676727806
"5512" 1102.2 120.692072922624 37.2725630035576
"5513" 1102.4 121.607806092051 41.9057235714048
"5514" 1102.6 122.498475849852 47.8216593588719
"5515" 1102.8 123.003468328265 53.6436780177515
"5516" 1103 123.142030075467 59.4794494204461
"5517" 1103.2 123.525937063081 65.0214342532433
"5518" 1103.4 123.593816269587 70.8130513591461
"5519" 1103.6 122.673508202937 76.725758829
"5520" 1103.8 121.882740971167 82.4586009080719
"5521" 1104 120.960599871361 88.4323982059013
"5522" 1104.2 118.428711463439 92.5821642899973
"5523" 1104.4 115.443489468767 96.7503267368433
"5524" 1104.6 112.46939421253 101.410940640794
"5525" 1104.8 109.746879483986 105.661088633687
"5526" 1105 107.26734774063 107.356952074973
"5527" 1105.2 104.412849751228 110.780186713031
"5528" 1105.4 101.941588142542 112.64045775933
"5529" 1105.6 99.7196854808833 112.701219023358
"5530" 1105.8 96.9861770586055 115.102955974858
"5531" 1106 93.8054983931055 118.763260788331
"5532" 1106.2 93.5085407346878 118.32954448853
"5533" 1106.4 92.4731092575843 117.571089646533
"5534" 1106.6 92.6659355152167 117.202925136416
"5535" 1106.8 92.4974144713224 116.164985302511
"5536" 1107 92.7538500533259 114.997045390318
"5537" 1107.2 93.3885064472825 113.783575996618
"5538" 1107.4 96.2172947770719 111.774726313144
"5539" 1107.6 99.5938802119952 109.246777377158
"5540" 1107.8 103.146596277087 106.710580248836
"5541" 1108 106.687831684831 103.819609921464
"5542" 1108.2 110.480371075868 100.849815080406
"5543" 1108.4 114.516396095437 97.627890763092
"5544" 1108.6 117.82853481211 94.1019249092433
"5545" 1108.8 121.03924476038 90.5005530615972
"5546" 1109 121.782521990518 87.1935404199469
"5547" 1109.2 124.018339503717 83.1161361388092
"5548" 1109.4 124.919660821866 79.1737400644412
"5549" 1109.6 126.452532359967 76.0378956369576
"5550" 1109.8 126.694533669171 72.1817200135123
"5551" 1110 126.905734811748 67.924593857868
"5552" 1110.2 126.966633891207 63.1210019333961
"5553" 1110.4 126.70847035171 58.5005793331861
"5554" 1110.6 126.112699945525 52.617278387445
"5555" 1110.8 125.092990572106 46.8517944972472
"5556" 1111 122.851764059401 41.635511424188
"5557" 1111.2 120.695782168881 35.8222477170147
"5558" 1111.4 117.275625291904 31.6811060988058
"5559" 1111.6 113.542824044912 26.9131826838724
"5560" 1111.8 109.59771736751 22.5765293327576
"5561" 1112 104.681832695994 19.1200269941917
"5562" 1112.2 100.145862420636 15.3963558904933
"5563" 1112.4 95.3663263425355 11.1807039373494
"5564" 1112.6 90.2725443677952 7.98064531090042
"5565" 1112.8 84.5206836376848 5.44638710675886
"5566" 1113 78.7555868240637 3.37772279048322
"5567" 1113.2 73.3222162842167 2.39081120138614
"5568" 1113.4 67.8619528905485 1.36402439656795
"5569" 1113.6 64.3087053421318 0.990145367037516
"5570" 1113.8 59.1696714911394 0.935606453867955
"5571" 1114 54.8656251163833 2.39081120138614
"5572" 1114.2 49.6559606478757 4.24610873836796
"5573" 1114.4 44.2117192257119 6.08343583615028
"5574" 1114.6 39.1045070442968 9.42700640096161
"5575" 1114.8 34.0401392816184 12.8369759730647
"5576" 1115 29.1821858242167 16.3937309951917
"5577" 1115.2 24.6928387136184 20.3064706233861
"5578" 1115.4 20.6230126036365 24.8221280125654
"5579" 1115.6 17.0149664550532 29.3691578728092
"5580" 1115.8 14.2552515739095 34.9579933391004
"5581" 1116 11.1320662253952 40.477351769729
"5582" 1116.2 8.79524108339523 46.2563574383576
"5583" 1116.4 6.50642814762085 52.432356454059
"5584" 1116.6 4.75216266310953 58.2928615427862
"5585" 1116.8 3.34603733918781 64.0470437941554
"5586" 1117 3.04090190237665 69.5511657824661
"5587" 1117.2 4.34530471427914 73.6152941752611
"5588" 1117.4 6.41232045392782 77.3885294318521
"5589" 1117.6 8.79987764121664 81.8969592039695
"5590" 1117.8 11.1575902466696 86.1540384860792
"5591" 1118 13.3038998947308 91.6567967751126
"5592" 1118.2 15.4880434388577 96.7738675967525
"5593" 1118.4 16.4978281405576 101.284543081995
"5594" 1118.6 18.2208281469186 100.61985523129
"5595" 1118.8 22.494360274849 100.231999826563
"5596" 1119 27.0996511204035 100.182027742493
"5597" 1119.2 31.8685098142088 100.152096001618
"5598" 1119.4 36.3914536668104 99.6652147252299
"5599" 1119.6 41.4409719653784 99.9952626389744
"5600" 1119.8 46.1631151894167 100.502414788256
"5601" 1120 48.795255604946 101.501106399201
"5602" 1120.2 50.2772756076878 102.316300406492
"5603" 1120.4 53.7996443015092 102.178216733173
"5604" 1120.6 57.9658889800801 101.758076861551
"5605" 1120.8 61.9584721290261 103.005401308752
"5606" 1121 66.7458385842479 103.486897509542
"5607" 1121.2 71.5013737912013 104.587169239702
"5608" 1121.4 76.2189057831541 104.428118747292
"5609" 1121.6 79.4928951748104 102.699841819355
"5610" 1121.8 81.9507603596463 99.4749301671628
"5611" 1122 84.5290693738403 95.6752309927335
"5612" 1122.2 87.2404458706677 91.6037284352315
"5613" 1122.4 90.8926629011485 87.7006650806286
"5614" 1122.6 94.7031676902936 83.7078322484823
"5615" 1122.8 97.9013226121974 79.6595822829342
"5616" 1123 101.500432788167 75.4221607582719
"5617" 1123.2 104.691286818399 70.6359298378726
"5618" 1123.4 107.10645269953 65.5771467834043
"5619" 1123.6 108.31540911732 60.1966867320038
"5620" 1123.8 107.822212821724 54.9353454622793
"5621" 1124 106.653800250724 49.5167848983861
"5622" 1124.2 104.75974047574 44.5638913584239
"5623" 1124.4 102.368396412338 39.9432203087004
"5624" 1124.6 99.2452110638238 35.725807314329
"5625" 1124.8 95.7881935521667 30.7331618522147
"5626" 1125 91.8198762506171 26.6816926127259
"5627" 1125.2 87.2445389984812 22.0950115492211
"5628" 1125.4 82.8681955214807 19.735004038816
"5629" 1125.6 78.1003038854815 17.9966385110792
"5630" 1125.8 72.5731340025867 15.9443970249861
"5631" 1126 67.5987539783498 13.7364248581058
"5632" 1126.2 62.0849834165436 10.7794142752323
"5633" 1126.4 56.6532454387902 9.24473461623908
"5634" 1126.6 50.5314350185421 7.30696220766916
"5635" 1126.8 45.2304715836363 7.43654525055578
"5636" 1127 39.534394688344 8.50109455224463
"5637" 1127.2 34.1006203617984 10.0855905630497
"5638" 1127.4 30.6085374277035 13.2447490319914
"5639" 1127.6 26.9375584293383 16.5737543567401
"5640" 1127.8 22.8747231607373 20.2135693180467
"5641" 1128 19.5518818998452 24.4887324429469
"5642" 1128.2 15.9486845447434 29.0525491888327
"5643" 1128.4 13.3019752858238 34.3274214753861
"5644" 1128.6 11.1271569288784 39.8220152324744
"5645" 1128.8 9.31453555939523 45.5701468807861
"5646" 1129 7.17708240371666 51.7824567107419
"5647" 1129.2 6.05096086011817 57.9395839371437
"5648" 1129.4 6.18782642693665 64.4529922643361
"5649" 1129.6 5.95712221929019 70.3802041400332
"5650" 1129.8 6.50292689648094 76.853929813529
"5651" 1130 6.93561047237665 82.2712839720862
"5652" 1130.2 6.28686330200237 85.5799316334576
"5653" 1130.4 5.78529684120195 83.982664737845
"5654" 1130.6 6.56899347132515 83.3750296838107
"5655" 1130.8 8.43911777688013 82.4832459961842
"5656" 1131 11.8507326877167 82.1349691721361
"5657" 1131.2 15.8207634517591 82.5593454361314
"5658" 1131.4 19.6025523935013 82.953436393901
"5659" 1131.6 24.0632909439861 83.8015641257551
"5660" 1131.8 28.5189830913063 84.4993512143956
"5661" 1132 32.8471822139958 85.419947881056
"5662" 1132.2 37.6069031987785 86.5820708140693
"5663" 1132.4 41.5829379110967 86.4386221419861
"5664" 1132.6 45.9910326577013 86.0555099928555
"5665" 1132.8 50.7680119445789 85.4792520921923
"5666" 1133 54.7008727617952 85.0921657506433
"5667" 1133.2 58.8658421556201 85.5254865089406
"5668" 1133.4 63.0146027697902 86.0239502295332
"5669" 1133.6 65.4029755252167 87.5950509943092
"5670" 1133.8 65.8122980521123 88.146243880056
"5671" 1134 66.4032074988758 86.7132187664164
"5672" 1134.2 67.2189306618598 82.9469970026288
"5673" 1134.4 67.6308645116696 79.1589876484753
"5674" 1134.6 66.4969304323784 74.8323906033861
"5675" 1134.8 65.7599904774666 70.649185102275
"5676" 1135 63.4710908770601 67.5562014151338
"5677" 1135.2 60.0030871523612 65.4314931284595
"5678" 1135.4 56.4228137696639 64.7811839910834
"5679" 1135.6 51.921642005462 64.5459920811245
"5680" 1135.8 47.9812359627757 64.9150463265043
"5681" 1136 42.0497037535628 65.9382243978573
"5682" 1136.2 37.0525910629853 67.2358889346104
"5683" 1136.4 33.2426826644261 69.3201499155753
"5684" 1136.6 30.3104007150217 72.056070824588
"5685" 1136.8 26.814063916922 75.8060677458861
"5686" 1137 23.2317324948629 80.6156654044994
"5687" 1137.2 20.6402163507143 84.9950320309001
"5688" 1137.4 19.6971007549195 88.5447041724805
"5689" 1137.6 20.6550210031686 92.5083756518477
"5690" 1137.8 22.7908220907119 95.3090046228295
"5691" 1138 27.3813380999106 96.9521513322553
"5692" 1138.2 31.1879607377667 97.8072764578161
"5693" 1138.4 36.0234493972967 98.9228646805415
"5694" 1138.6 40.1987906066265 100.304587683881
"5695" 1138.8 44.5946835923729 99.7301265347299
"5696" 1139 48.7390433163069 97.7107920795305
"5697" 1139.2 53.5019415408973 95.5591812605644
"5698" 1139.4 57.5202476590604 92.6141694182924
"5699" 1139.6 61.2648476695917 89.3320660504486
"5700" 1139.8 64.2198102702394 85.6234871766286
"5701" 1140 66.5458645206365 81.4307075496483
"5702" 1140.2 69.0819477871725 76.4284574487391
"5703" 1140.4 70.4112166818212 70.6721337217952
"5704" 1140.6 70.7324800353912 65.6908482239899
"5705" 1140.8 69.8963152272722 60.5626111483028
"5706" 1141 67.5388122662419 56.2056788828265
"5707" 1141.2 64.7547346168315 51.7448389001429
"5708" 1141.4 61.1679265962327 48.6806731503311
"5709" 1141.6 56.5389728843121 46.4293431956225
"5710" 1141.8 51.5431239822485 44.1173025627043
"5711" 1142 46.3270933399573 42.4771901559749
"5712" 1142.2 39.866245011219 41.1813805756758
"5713" 1142.4 33.7139574388809 40.0730439277004
"5714" 1142.6 27.837796742141 38.6937828263403
"5715" 1142.8 21.1804143359952 36.9498585791861
"5716" 1143 15.0900816425724 36.3646536504631
"5717" 1143.2 9.81528380410953 36.3675069168147
"5718" 1143.4 10.7724080018638 35.7287885776759
"5719" 1143.6 10.8001862971245 34.3786676407809
"5720" 1143.8 12.4190060745212 33.2191998550134
"5721" 1144 13.1456322893779 33.1626488189375
"5722" 1144.2 13.796177801849 33.8310370497979
"5723" 1144.4 13.2288603355628 35.3310579145785
"5724" 1144.6 11.8378728009289 38.0273946168861
"5725" 1144.8 10.3410604580346 41.5383042355706
"5726" 1145 8.46490820917419 45.335484565688
"5727" 1145.2 6.66944684495693 50.1104443600269
"5728" 1145.4 4.98539026974967 54.7452474409427
"5729" 1145.6 3.79125792517419 59.602610393339
"5730" 1145.8 3.43538024182381 64.8508089254147
"5731" 1146 4.321277891588 69.6558313486968
"5732" 1146.2 5.46644779097584 74.8180980948724
"5733" 1146.4 6.87094427512882 79.8463892939537
"5734" 1146.6 8.64149282603665 84.9625275939561
"5735" 1146.8 9.26280133528245 89.886464149744
"5736" 1147 9.18973033239019 92.9771505295038
"5737" 1147.2 8.38975302664848 92.0089405581248
"5738" 1147.4 8.3216939779 90.6708721213862
"5739" 1147.6 7.69742384438602 90.4824184809023
"5740" 1147.8 7.14462649896666 88.7727612780758
"5741" 1148 7.07105978153332 87.2002540401195
"5742" 1148.2 6.88074588208623 86.105878561984
"5743" 1148.4 6.14660742790414 84.6746437188236
"5744" 1148.6 5.23840444968943 82.8878818932178
"5745" 1148.8 4.71562658747666 80.4135079841961
"5746" 1149 3.67648124853808 77.4548277071862
"5747" 1149.2 2.23517413147685 73.7315393034984
"5748" 1149.4 1.22718218777312 70.2257460582249
"5749" 1149.6 2.19104403649789 67.8543710821361
"5750" 1149.8 3.05077101826762 64.5889289372405
"5751" 1150 2.68655488504924 61.0436930147348
"5752" 1150.2 2.16973500194723 58.3687390366094
"5753" 1150.4 2.65143104537665 54.7551679250361
"5754" 1150.6 3.25385197802728 50.3350671029922
"5755" 1150.8 3.92424449367539 46.4010180423861
"5756" 1151 5.99309099843665 42.5024147638161
"5757" 1151.2 7.84697227775667 38.2688665482261
"5758" 1151.4 9.22562274470195 33.9035855427685
"5759" 1151.6 11.4457921938732 32.5111041142366
"5760" 1151.8 14.0681445952591 29.6243771644427
"5761" 1152 15.9567108263723 25.8215249286409
"5762" 1152.2 17.4631547072214 22.0260211995748
"5763" 1152.4 20.7162747391232 19.9948939377861
"5764" 1152.6 24.2646696137006 17.4658345562761
"5765" 1152.8 28.571268041887 15.2364561928817
"5766" 1153 31.9491992309939 12.5453786366225
"5767" 1153.2 34.9088499067722 9.85566929388613
"5768" 1153.4 36.9380278903373 7.90048082498097
"5769" 1153.6 40.242816521914 7.80582267809666
"5770" 1153.8 44.109405401159 7.26668673805922
"5771" 1154 48.1197676525342 6.46797458727803
"5772" 1154.2 52.1591960651394 4.96840014589522
"5773" 1154.4 55.6776075262099 2.78028205838614
"5774" 1154.6 59.3267038440477 1.76976307806181
"5775" 1154.8 63.4509846823953 2.05697903824328
"5776" 1155 68.2266392384667 2.01576519094169
"5777" 1155.2 72.7974104281648 1.8764157298767
"5778" 1155.4 77.2269566793212 3.13788711799523
"5779" 1155.6 81.307296164281 4.93535413378614
"5780" 1155.8 86.2533160542844 6.48571507171324
"5781" 1156 90.2170456454949 7.17101483305595
"5782" 1156.2 93.147210217081 8.97843255407185
"5783" 1156.4 97.6674202132511 11.3236290224871
"5784" 1156.6 101.013004109558 13.834173108877
"5785" 1156.8 104.653084111621 17.4673372732927
"5786" 1157 108.376716697705 20.0807959211992
"5787" 1157.2 112.370275910106 23.9162884739139
"5788" 1157.4 115.850653102161 28.3302596065366
"5789" 1157.6 118.516617007701 32.2121302153494
"5790" 1157.8 120.782801742577 36.6366734593684
"5791" 1158 122.619129387828 41.1972546474695
"5792" 1158.2 124.226474158948 45.9150727529183
"5793" 1158.4 125.385093714856 49.8737998506361
"5794" 1158.6 125.339233589486 53.9332374466314
"5795" 1158.8 125.556749388867 57.7133761161589
"5796" 1159 125.291399618069 61.9507330059749
"5797" 1159.2 125.141442346303 66.5301058992178
"5798" 1159.4 125.406730984689 70.5986981393306
"5799" 1159.6 124.715992575545 75.1146676465329
"5800" 1159.8 123.600018953606 78.8028296178028
"5801" 1160 122.233871394892 83.5681855267506
"5802" 1160.2 121.512402015914 88.1276957533967
"5803" 1160.4 119.293687083681 91.523998760529
"5804" 1160.6 116.940867944058 94.8526219040375
"5805" 1160.8 114.416028255538 98.7013902681005
"5806" 1161 112.105167837338 102.659156024472
"5807" 1161.2 108.983062851811 105.759401665551
"5808" 1161.4 106.077642669481 109.677049942986
"5809" 1161.6 103.935346886744 111.709510822664
"5810" 1161.8 101.122229641495 112.026857446886
"5811" 1162 98.1059950351449 112.40283178904
"5812" 1162.2 94.8404811334667 113.863479821563
"5813" 1162.4 91.6426559522497 115.881149229839
"5814" 1162.6 89.9141159406365 117.768716634794
"5815" 1162.8 89.5826245639666 119.536342408417
"5816" 1163 90.6854951137239 118.135499869056
"5817" 1163.2 92.5273737680147 117.838961005194
"5818" 1163.4 95.1955089895074 116.847552850366
"5819" 1163.6 98.9659158382241 115.495461762446
"5820" 1163.8 102.224505651872 113.27610359198
"5821" 1164 105.413543541054 110.852772970202
"5822" 1164.2 108.881832839881 108.556857573329
"5823" 1164.4 111.27419169707 106.173771831782
"5824" 1164.6 113.567234848004 103.536756755741
"5825" 1164.8 115.116283531947 101.41472191125
"5826" 1165 116.778223242221 99.1559478990465
"5827" 1165.2 118.865199155203 96.0365067896786
"5828" 1165.4 120.448189981217 93.8623694218028
"5829" 1165.6 122.198026903024 90.0143355338719
"5830" 1165.8 124.053828670593 86.2908416111992
"5831" 1166 125.953864066425 82.3014952628628
"5832" 1166.2 126.552579919563 79.2880801325513
"5833" 1166.4 127.537226896284 75.3310588969282
"5834" 1166.6 127.95681888104 73.3781278621109
"5835" 1166.8 128.515138225099 72.320700994978
"5836" 1167 128.273881367702 71.2278760052685
"5837" 1167.2 127.792020914883 68.7027744988254
"5838" 1167.4 127.138742917538 65.4702530503576
"5839" 1167.6 126.660502235064 61.9949774042114
"5840" 1167.8 125.830876953601 58.3884816313957
"5841" 1168 124.043434275431 55.1861957239944
"5842" 1168.2 121.933127959927 53.7855397369901
"5843" 1168.4 120.098811712437 51.3266788809155
"5844" 1168.6 118.540928284437 47.8176228261802
"5845" 1168.8 117.221324066649 44.2851427134919
"5846" 1169 115.679768455347 40.2785361703461
"5847" 1169.2 112.661369313597 35.5737282177861
"5848" 1169.4 109.652856739755 32.0280454542515
"5849" 1169.6 106.558971919084 27.847695550592
"5850" 1169.8 102.620625157824 25.0172133699576
"5851" 1170 98.347685870997 22.0374522100528
"5852" 1170.2 94.012549374561 18.851466289688
"5853" 1170.4 89.521531096202 16.5759507480038
"5854" 1170.6 84.3629514118196 14.0787552531214
"5855" 1170.8 79.2764287506795 12.2278424509604
"5856" 1171 74.0125284121686 11.7867956265111
"5857" 1171.2 69.0744268110273 11.4823985804467
"5858" 1171.4 63.6436084112934 10.6776713171584
"5859" 1171.6 57.9427539905381 10.1468451250719
"5860" 1171.8 51.9286335245013 9.70592224820792
"5861" 1172 45.9937321091553 9.28738477298048
"5862" 1172.2 39.8010508981152 8.97325429939604
"5863" 1172.4 34.8536141700855 9.48997801066337
"5864" 1172.6 34.3230224802602 12.1811795333127
"5865" 1172.8 33.0559648855461 16.2152066676104
"5866" 1173 31.1772693809078 20.7379432394744
"5867" 1173.2 28.7435674543095 25.7071331737861
"5868" 1173.4 26.6807207290303 30.9602688844134
"5869" 1173.6 23.8194717162936 35.87032525504
"5870" 1173.8 21.4882457632385 41.1979898945026
"5871" 1174 19.4165647061055 46.3000441164972
"5872" 1174.2 16.6329854222263 52.374152820415
"5873" 1174.4 14.0265266099955 58.1712767303765
"5874" 1174.6 11.6311780379372 63.6981061032685
"5875" 1174.8 8.69002688667821 69.36481895704
"5876" 1175 6.86940042668665 75.2763873803661
"5877" 1175.2 6.94214929502171 80.6673072041293
"5878" 1175.4 9.24704788443886 84.2842713089139
"5879" 1175.6 13.4048712036301 87.9807769392227
"5880" 1175.8 17.64952100305 91.5471815496361
"5881" 1176 21.6054651473841 95.2625948788327
"5882" 1176.2 26.0530547721431 98.5328377543567
"5883" 1176.4 30.8153914462591 101.198832771613
"5884" 1176.6 35.7976790131648 103.994939584603
"5885" 1176.8 41.2713612254967 106.099111003346
"5886" 1177 47.2878540866463 107.162253004842
"5887" 1177.2 53.0237793006201 107.655914710158
"5888" 1177.4 58.5780112179456 107.720129707112
"5889" 1177.6 64.5073853614716 107.825585182515
"5890" 1177.8 69.9914290592479 107.827874769855
"5891" 1178 76.1053101165291 108.018553210261
"5892" 1178.2 81.3245441593767 109.292772030746
"5893" 1178.4 86.6517580138152 110.876148096659
"5894" 1178.6 91.6777978210954 113.274321033416
"5895" 1178.8 96.1866428650601 115.879706999545
"5896" 1179 97.4332086013801 115.50588077528
"5897" 1179.2 98.3874937733726 114.138097983594
"5898" 1179.4 101.156207390462 113.409286181881
"5899" 1179.6 102.722348426391 111.27348705178
"5900" 1179.8 105.140044638771 107.319078273355
"5901" 1180 107.375878859481 103.1932874855
"5902" 1180.2 110.155849833731 98.6702980568273
"5903" 1180.4 112.802327804534 94.3808316951169
"5904" 1180.6 115.024235546231 89.227538945445
"5905" 1180.8 117.109205984385 83.8061170840596
"5906" 1181 118.954234850452 78.3022218748407
"5907" 1181.2 119.684482671487 72.3882622660902
"5908" 1181.4 119.720795880643 66.3747636597097
"5909" 1181.6 119.438162225397 60.3401800144161
"5910" 1181.8 118.398114430668 54.1021015859531
"5911" 1182 116.526809727115 48.4216391222673
"5912" 1182.2 113.584868997141 43.4818772501143
"5913" 1182.4 110.098430619335 38.5050475547163
"5914" 1182.6 106.196229454231 33.6935767473273
"5915" 1182.8 101.887762224647 29.5734679219016
"5916" 1183 96.6427384325255 25.9996181507097
"5917" 1183.2 91.478798383784 23.6731465891842
"5918" 1183.4 85.4385518148973 21.1702475735644
"5919" 1183.6 79.4356105029267 19.0523744638461
"5920" 1183.8 73.3726675420954 17.4490656230198
"5921" 1184 67.1689585777902 15.5870002385626
"5922" 1184.2 61.002703823534 14.1161309443381
"5923" 1184.4 54.6672834762444 12.8668560123584
"5924" 1184.6 48.2550230809571 11.3037019673477
"5925" 1184.8 42.6354645308723 10.3676152631503
"5926" 1185 36.5297033380051 10.2701062314631
"5927" 1185.2 34.5935837892647 9.87314555028999
"5928" 1185.4 35.9496969539106 9.69611970604969
"5929" 1185.6 37.1889591748151 10.8254123873255
"5930" 1185.8 37.7310711353667 14.2463040884661
"5931" 1186 38.165847785936 18.7008968863657
"5932" 1186.2 38.0937904587545 23.6858187664467
"5933" 1186.4 37.5408296013705 29.5489136529631
"5934" 1186.6 36.997631957135 34.3582706521782
"5935" 1186.8 36.8549545144716 39.3943987634851
"5936" 1187 37.6818748165877 44.7283432039019
"5937" 1187.2 38.1371795823744 50.4053834556191
"5938" 1187.4 39.3764017935233 55.4947951279994
"5939" 1187.6 41.2400180946238 60.781765781329
"5940" 1187.8 43.5207192208265 65.6670857629562
"5941" 1188 45.5612899841952 71.0563779136147
"5942" 1188.2 48.0039790193721 76.0183469066834
"5943" 1188.4 51.5810684076569 79.8300254940941
"5944" 1188.6 55.1934005148045 83.8463602577375
"5945" 1188.8 58.3943372259006 88.2434153963107
"5946" 1189 60.7798122041611 93.5269917393861
"5947" 1189.2 62.8704696371026 98.3367677598133
"5948" 1189.4 64.3586590606137 103.637960654445
"5949" 1189.6 65.7581358543381 108.964874661615
"5950" 1189.8 65.4125213795549 113.966575048416
"5951" 1190 65.436716812333 118.630509353941
"5952" 1190.2 64.2656804711419 121.452453702634
"5953" 1190.4 64.4760348855567 120.400480872386
"5954" 1190.6 67.2570617891982 119.81422474027
"5955" 1190.8 71.6724313996088 118.781102045912
"5956" 1191 76.6756441201602 118.134849327902
"5957" 1191.2 81.708480430514 116.727155736891
"5958" 1191.4 86.7106081762932 115.114804955958
"5959" 1191.6 92.6017142568816 114.090224327588
"5960" 1191.8 98.2042111017567 112.918745709416
"5961" 1192 102.908637220143 111.656478298563
"5962" 1192.2 106.828599773105 109.279352638842
"5963" 1192.4 110.927294986893 105.082484872762
"5964" 1192.6 114.665527555665 101.305386119282
"5965" 1192.8 116.651479337209 97.7052955936094
"5966" 1193 119.083435253759 92.6323656124159
"5967" 1193.2 121.862885594143 87.9178477302391
"5968" 1193.4 124.512457904069 82.6509270597974
"5969" 1193.6 126.093020799659 77.25160381129
"5970" 1193.8 126.519940777524 71.2485097365688
"5971" 1194 125.78642799706 65.5906475573768
"5972" 1194.2 124.791319929089 59.7503303756821
"5973" 1194.4 123.770403159183 54.4554359716851
"5974" 1194.6 121.606616119986 49.0599056238284
"5975" 1194.8 119.238221719088 44.12607144776
"5976" 1195 116.45240445071 39.0678381920147
"5977" 1195.2 112.983010543125 34.1153333849406
"5978" 1195.4 109.341779375767 30.1137177272719
"5979" 1195.6 105.100365376202 26.1103500610332
"5980" 1195.8 100.620128787024 21.84937440304
"5981" 1196 96.2832379559383 17.488318290188
"5982" 1196.2 92.030727093681 12.824920922729
"5983" 1196.4 87.4664995742666 8.91621837821341
"5984" 1196.6 82.3224883321974 4.94858615649191
"5985" 1196.8 76.8987356571816 2.27797385029267
"5986" 1197 71.547667762345 1.46450213608884
"5987" 1197.2 66.2880568196153 2.66449342522398
"5988" 1197.4 59.9141092807314 3.86469111120967
"5989" 1197.6 54.2803066347704 5.67765404130202
"5990" 1197.8 48.5435239749381 8.29593124275757
"5991" 1198 43.0286096412402 11.4882625403673
"5992" 1198.2 38.3192813268732 15.0686335839188
"5993" 1198.4 32.9313064786238 18.9488864932719
"5994" 1198.6 29.1688216281431 23.433692504592
"5995" 1198.8 25.9428368693609 29.0508403454535
"5996" 1199 22.8456477144961 35.0338146964155
"5997" 1199.2 20.7646514687608 40.933152677445
"5998" 1199.4 18.7732935756074 46.8774581198813
"5999" 1199.6 16.8749067430167 53.5166505997761
"6000" 1199.8 15.9214899531788 59.8279274862346
"6001" 1200 15.3349695211725 65.7180088812391
"6002" 1200.2 15.002371859493 72.4586682223019
"6003" 1200.4 15.0138434781685 78.5162846728082
"6004" 1200.6 14.8118567034373 84.4546117763273
"6005" 1200.8 14.1979563234715 89.983941321823
"6006" 1201 16.5898848885757 92.655993277368
"6007" 1201.2 20.4254613921816 94.4005712317226
"6008" 1201.4 25.564883383495 97.2894271881409
"6009" 1201.6 30.7534334482902 99.5294249472685
"6010" 1201.8 36.5292753480524 101.598311594929
"6011" 1202 41.8117206306441 102.740280829709
"6012" 1202.2 47.3222143268797 102.929326232832
"6013" 1202.4 52.8047276824035 103.672140373668
"6014" 1202.6 58.3600441944666 103.929109211761
"6015" 1202.8 64.4333553708104 103.036571831136
"6016" 1203 69.9474645556197 101.491273345794
"6017" 1203.2 75.5712396628403 99.7462263716914
"6018" 1203.4 81.0490637934099 97.5662461944583
"6019" 1203.6 86.4125437449156 94.6159204620188
"6020" 1203.8 91.3848818630255 91.3658103172097
"6021" 1204 96.7468716551899 87.6433349093667
"6022" 1204.2 101.233367057652 84.3095147903862
"6023" 1204.4 105.17154223185 79.6156977306191
"6024" 1204.6 107.934295385627 74.1122369432729
"6025" 1204.8 108.815066407252 68.3523373921576
"6026" 1205 108.795271871938 62.3168944101746
"6027" 1205.2 107.630757066579 56.4318797063453
"6028" 1205.4 106.14440910211 51.2082011916433
"6029" 1205.6 103.863222653967 45.3412079218958
"6030" 1205.8 101.260508753822 39.9410446931073
"6031" 1206 98.9311734359955 34.3274214753861
"6032" 1206.2 95.9839276238897 29.1444631476169
"6033" 1206.4 92.8561210505274 24.0155435512646
"6034" 1206.6 89.2307661573311 19.1744571979002
"6035" 1206.8 85.357997255774 14.4929927854137
"6036" 1207 80.8772296676889 10.2523525741639
"6037" 1207.2 75.9256435009488 6.97057118950221
"6038" 1207.4 71.2727301154621 3.44488370427605
"6039" 1207.6 68.5636161973493 1.94037968850787
"6040" 1207.8 67.2418343571952 2.99912758755757
"6041" 1208 63.7032134278809 2.86188547604328
"6042" 1208.2 59.0856425402637 2.56819396794059
"6043" 1208.4 53.7474873782314 2.91774236085673
"6044" 1208.6 48.5547878328382 4.14521662145036
"6045" 1208.8 43.7476746336889 5.83474331652503
"6046" 1209 39.1013004231757 8.60818233676795
"6047" 1209.2 35.2514400124666 11.6515626900528
"6048" 1209.4 31.5314032207576 15.2433494823861
"6049" 1209.6 27.1448123317025 19.2666569202635
"6050" 1209.8 22.9965802793157 22.845379700622
"6051" 1210 18.5873045437237 26.2904901458908
"6052" 1210.2 14.7399148628919 30.3125957251899
"6053" 1210.4 12.416214412784 34.9865260026169
"6054" 1210.6 10.2994664830152 40.1959532235803
"6055" 1210.8 9.24089611164313 46.0420939192685
"6056" 1211 8.11570716908667 51.7484529089961
"6057" 1211.2 7.30915544185774 58.3820670790099
"6058" 1211.4 7.17135489111372 64.4006809825626
"6059" 1211.6 7.67171039210665 70.0730567308461
"6060" 1211.8 7.63276330640666 76.7485872198261
"6061" 1212 7.80456322888331 81.8320473944695
"6062" 1212.2 7.38460349166363 85.9224749052347
"6063" 1212.4 6.03407010599925 85.8349423136361
"6064" 1212.6 5.71214088477348 84.516052366068
"6065" 1212.8 5.44265312020841 83.4949072469905
"6066" 1213 4.98531528498705 81.7077434871616
"6067" 1213.2 5.65571186856041 80.5405728512924
"6068" 1213.4 6.08997689306974 79.2450552615614
"6069" 1213.6 5.62874483005488 78.2383514312685
"6070" 1213.8 4.80658805211618 77.1837754035917
"6071" 1214 4.62833929540783 76.7186514206214
"6072" 1214.2 4.14048368920964 76.7142264264609
"6073" 1214.4 3.91900888842821 75.6000975811265
"6074" 1214.6 3.8046188465121 74.2517249620407
"6075" 1214.8 4.31447160476667 74.0979598444718
"6076" 1215 5.13610531655321 73.8699481971457
"6077" 1215.2 5.15315739197636 73.6828843846677
"6078" 1215.4 5.45442284390897 73.9523362630496
"6079" 1215.6 5.58674307096666 75.1165990666024
"6080" 1215.8 5.9617890814111 76.9239933539417
"6081" 1216 6.37289720824442 79.2031191097195
"6082" 1216.2 7.74813088999367 81.8288310435483
"6083" 1216.4 9.84642747551382 84.8594280444522
"6084" 1216.6 12.0728823270249 87.7113977775803
"6085" 1216.8 14.0433093641611 90.6384162166361
"6086" 1217 17.0862572126639 93.476967959588
"6087" 1217.2 19.9959514751162 95.7327799575357
"6088" 1217.4 23.118998160219 98.298919716274
"6089" 1217.6 26.8207912589947 100.530187336283
"6090" 1217.8 30.7492548856365 102.99186841516
"6091" 1218 34.2991900692191 105.373712079007
"6092" 1218.2 37.9261705553218 108.097569688648
"6093" 1218.4 41.092278116344 110.865793382622
"6094" 1218.6 43.9502291378919 112.985974931181
"6095" 1218.8 45.8722165957089 111.952576922613
"6096" 1219 47.5947217261522 109.752267338737
"6097" 1219.2 50.7719861369972 106.721310568366
"6098" 1219.4 53.9553142641095 103.851943642305
"6099" 1219.6 57.4049132832523 100.394396238325
"6100" 1219.8 61.2944595002141 97.5823068483552
"6101" 1220 65.5269912454719 95.6875300724282
"6102" 1220.2 70.1186476648403 94.842993266723
"6103" 1220.4 74.6694816069241 93.0629413565776
"6104" 1220.6 79.7716682138238 91.372979448631
"6105" 1220.8 84.5700663061561 90.5834119991125
"6106" 1221 89.5414923282439 88.6913832772277
"6107" 1221.2 94.4894531927725 87.0458941772696
"6108" 1221.4 99.609002523659 85.6664212697419
"6109" 1221.6 105.112614314046 83.9907399635347
"6110" 1221.8 110.249075007419 81.8796085630654
"6111" 1222 114.523596396995 78.7604823897004
"6112" 1222.2 118.122183474133 74.7638725822473
"6113" 1222.4 120.452476610146 70.2579451603201
"6114" 1222.6 121.983070680607 65.5115589285803
"6115" 1222.8 120.969981065274 61.2271249929919
"6116" 1223 119.116173155661 56.6385377121004
"6117" 1223.2 116.071636056082 52.9508692817419
"6118" 1223.4 112.704960090284 49.0936098326073
"6119" 1223.6 108.853795301996 46.1299157791803
"6120" 1223.8 104.940884734015 43.7238785593182
"6121" 1224 100.345939450544 40.7235768898294
"6122" 1224.2 95.4347708068501 37.9839100066386
"6123" 1224.4 90.8541323618196 36.2938674690626
"6124" 1224.6 85.4511788063784 33.884493834092
"6125" 1224.8 79.8740224147874 32.1743090017824
"6126" 1225 74.4411572334132 30.894027901056
"6127" 1225.2 68.8516472327953 29.6092602363004
"6128" 1225.4 63.1908174566021 28.4926384494889
"6129" 1225.6 57.4268624927557 27.44557862601
"6130" 1225.8 51.5786692725843 26.8511083576803
"6131" 1226 45.58527154663 26.9390436336832
"6132" 1226.2 39.7390929961686 27.2907316647804
"6133" 1226.4 33.983163119159 28.5115730049919
"6134" 1226.6 28.0183231464059 30.0432420483861
"6135" 1226.8 22.1107418294807 31.8995984696011
"6136" 1227 16.7309481225087 34.1745450642273
"6137" 1227.2 12.2158616161542 37.6622656884486
"6138" 1227.4 9.94614739869563 41.8948038277506
"6139" 1227.6 7.43640829612508 47.4421777591188
"6140" 1227.8 4.86199956684043 53.3661182229104
"6141" 1228 3.83968808385238 58.6934601385576
"6142" 1228.2 3.88155976756281 64.3728511456842
"6143" 1228.4 4.66652271276078 70.208378761945
"6144" 1228.6 6.0443391933825 75.9776662917921
"6145" 1228.8 7.99622179791162 81.5355770963403
"6146" 1229 10.1609023572283 87.5866511914983
"6147" 1229.2 12.4253931188784 92.9695138460332
"6148" 1229.4 14.3038318962482 98.2649236211434
"6149" 1229.6 14.2321846987479 100.748430546261
"6150" 1229.8 15.438778456761 101.112573664508
"6151" 1230 17.4568660812647 104.40596135078
"6152" 1230.2 20.1809744583528 108.334596599584
"6153" 1230.4 23.322239103334 111.665205936815
"6154" 1230.6 26.6014593782043 114.280775426257
"6155" 1230.8 30.3645080686809 117.880842879141
"6156" 1231 34.6581460736367 120.673110472286
"6157" 1231.2 39.461141679093 121.982962459776
"6158" 1231.4 44.4388032354099 123.480111257118
"6159" 1231.6 49.3975301260801 125.154434425871
"6160" 1231.8 54.2036808047295 126.788605959881
"6161" 1232 58.5165158194719 125.963764587639
"6162" 1232.2 63.4195186045959 125.669277634498
"6163" 1232.4 68.8149025120604 125.053846215917
"6164" 1232.6 74.1252381856118 124.739102462193
"6165" 1232.8 79.2696696613824 124.798438302555
"6166" 1233 84.0002089469667 123.516247728386
"6167" 1233.2 88.6442255788036 121.039721083332
"6168" 1233.4 93.6647074294306 118.722142540159
"6169" 1233.6 98.7017502864515 115.675687950598
"6170" 1233.8 103.08833792806 112.469069149105
"6171" 1234 107.349554014685 108.410072255425
"6172" 1234.2 110.972011111831 104.095642664774
"6173" 1234.4 112.934954219372 99.229432966405
"6174" 1234.6 113.913098101261 94.382300288092
"6175" 1234.8 114.250493276296 88.7746186225883
"6176" 1235 114.030034816904 83.1979000526986
"6177" 1235.2 113.548329577528 77.8289316868351
"6178" 1235.4 112.59620321041 72.2426101625099
"6179" 1235.6 111.139411842219 66.5734244862553
"6180" 1235.8 110.041299581673 60.9107166365038
"6181" 1236 107.841119174005 55.4495982443376
"6182" 1236.2 106.039677443084 50.4560969652685
"6183" 1236.4 103.794492502731 45.3127906478273
"6184" 1236.6 100.662143134052 40.3623651357576
"6185" 1236.8 96.7698043602722 36.7147335803306
"6186" 1237 91.891720389287 33.4274791067842
"6187" 1237.2 87.1575697779861 29.9940855324541
"6188" 1237.4 82.1766117567143 26.0174965545357
"6189" 1237.6 77.6878416608723 22.6653412855937
"6190" 1237.8 73.3222162842167 17.8362156507472
"6191" 1238 69.2038895080951 13.9891818603036
"6192" 1238.2 63.9608310783063 10.4668201040842
"6193" 1238.4 58.6482040964526 8.05815815791884
"6194" 1238.6 52.8789395324807 6.8023876376852
"6195" 1238.8 47.4299874490321 6.92250481788146
"6196" 1239 41.4972543225567 8.48213540486614
"6197" 1239.2 35.6637177214531 10.6012779165213
"6198" 1239.4 30.6245019652096 13.7036656271431
"6199" 1239.6 26.0047825252511 17.5766014972577
"6200" 1239.8 21.8705074690881 22.4467403796104
"6201" 1240 19.2593553016894 27.4789042275446
"6202" 1240.2 16.4870738475648 33.2827659991338
"6203" 1240.4 14.1354316796636 40.5982956779922
"6204" 1240.6 12.3064135904067 47.1215391278361
"6205" 1240.8 10.7796878309667 53.6308071548521
"6206" 1241 9.31542720513013 60.1860394329342
"6207" 1241.2 8.38200786756041 66.2518607851049
"6208" 1241.4 7.43824627277974 72.3172096483674
"6209" 1241.6 7.49329564713809 78.281989622529
"6210" 1241.8 8.44286268896666 83.6892463884972
"6211" 1242 8.71938699743665 89.0714451353061
"6212" 1242.2 7.88582878883874 90.0942137207117
"6213" 1242.4 7.59677082720804 88.517590716593
"6214" 1242.6 6.56200342833252 88.1598933441422
"6215" 1242.8 6.66427910866666 86.9406068021195
"6216" 1243 7.8059155582479 86.7153087299799
"6217" 1243.2 10.2580112702144 86.5844057288265
"6218" 1243.4 13.7681276760244 86.9434362912515
"6219" 1243.6 17.793944527423 88.0781810118424
"6220" 1243.8 21.3294324040734 88.925185594056
"6221" 1244 25.568345660707 89.6360280814727
"6222" 1244.2 29.9172166082608 90.8579708664155
"6223" 1244.4 34.4812364266686 92.7106009045208
"6224" 1244.6 38.7560710730414 94.6262459339095
"6225" 1244.8 43.7243403230843 96.4212947747391
"6226" 1245 48.523995884349 99.1514091154744
"6227" 1245.2 53.0505102620637 101.433628263532
"6228" 1245.4 58.3363264179186 102.4810765383
"6229" 1245.6 63.7438296743967 104.167335552626
"6230" 1245.8 69.0795804152967 105.355221666476
"6231" 1246 73.8816033484372 105.97096745471
"6232" 1246.2 79.1994681727877 106.568115909039
"6233" 1246.4 84.7712022761299 106.935916958958
"6234" 1246.6 89.7721670477067 106.691106705986
"6235" 1246.8 94.4125930830891 107.031297576998
"6236" 1247 98.3178994995381 107.9448319409
"6237" 1247.2 101.604291683367 107.248050031496
"6238" 1247.4 103.78759724484 103.804484839639
"6239" 1247.6 105.537545822719 99.9994352598397
"6240" 1247.8 105.545576149668 95.578740274716
"6241" 1248 104.626739779571 90.7968395932871
"6242" 1248.2 104.111067744785 85.7218384031437
"6243" 1248.4 102.635462142852 80.7078366747004
"6244" 1248.6 101.260508753822 75.3978723284535
"6245" 1248.8 99.4961003592722 70.1875900124972
"6246" 1249 97.0474826564667 65.08063953004
"6247" 1249.2 94.1264512289667 60.1803527145806
"6248" 1249.4 90.606653857761 55.8065572432086
"6249" 1249.6 86.3334278773278 52.2430808973861
"6250" 1249.8 82.1651345486694 48.3238111021699
"6251" 1250 77.5703991623121 43.9615142199043
"6252" 1250.2 73.2755978028485 40.4031668445861
"6253" 1250.4 68.5392878622052 36.4855902609641
"6254" 1250.6 64.1943652740217 33.1411432687439
"6255" 1250.8 59.5091586599396 29.1134242366294
"6256" 1251 55.068598587985 25.4017499085421
"6257" 1251.2 50.2415524028275 21.8135535048209
"6258" 1251.4 45.0460419586575 18.3732789150043
"6259" 1251.6 39.91427166155 15.2974426569695
"6260" 1251.8 33.8955044362444 13.5123678957195
"6261" 1252 30.2460182576889 15.2830178104139
"6262" 1252.2 26.6824745060414 17.696651890031
"6263" 1252.4 22.0672613956575 21.1916316620225
"6264" 1252.6 18.1607277616851 25.5813429099395
"6265" 1252.8 14.8080383617019 30.638903359092
"6266" 1253 12.0536579239573 35.9217040489001
"6267" 1253.2 9.97348315697666 41.6650524212661
"6268" 1253.4 8.8512398982482 47.4370861474153
"6269" 1253.6 8.02254265517457 53.4731918219703
"6270" 1253.8 7.9569881544914 59.573616532604
"6271" 1254 8.59785619328297 65.9977608573555
"6272" 1254.2 9.80219234673137 72.6673908394744
"6273" 1254.4 10.9438765255843 78.6660057056214
"6274" 1254.6 11.8432428635436 84.3032732702419
"6275" 1254.8 12.0290794910459 90.0911646741683
"6276" 1255 10.8536872937967 92.8804701167662
"6277" 1255.2 10.3861599858729 91.7581449305111
"6278" 1255.4 11.7304549230549 91.3467186085332
"6279" 1255.6 14.5625681350954 90.9549416243465
"6280" 1255.8 18.0498104949667 90.9453563444147
"6281" 1256 22.4413440684474 92.0702209377227
"6282" 1256.2 26.9127690997744 93.3210215746265
"6283" 1256.4 31.4815618453513 95.3882130463958
"6284" 1256.6 35.4559734499478 97.9985580881503
"6285" 1256.8 39.7779140155211 100.402502016921
"6286" 1257 44.3989634580249 102.613384645901
"6287" 1257.2 49.439396976287 104.171268073901
"6288" 1257.4 54.2839840742141 104.741343322902
"6289" 1257.6 59.8408448486854 105.499163604042
"6290" 1257.8 64.9745575825167 105.199433323676
"6291" 1258 70.5147805233417 104.610683211511
"6292" 1258.2 75.7217895087333 103.246453348519
"6293" 1258.4 81.0635986851867 101.701985027816
"6294" 1258.6 87.3811474502858 100.094133317524
"6295" 1258.8 92.9349017753726 98.528414526802
"6296" 1259 97.624126401054 97.3687625229978
"6297" 1259.2 102.116063669294 97.7092535589469
"6298" 1259.4 105.919179389476 97.3505469797419
"6299" 1259.6 109.423786770739 94.9383415776238
"6300" 1259.8 111.048413978434 91.7907524983674
"6301" 1260 112.118477485673 88.215678385592
"6302" 1260.2 112.242630300115 83.1770929256436
"6303" 1260.4 112.306950833727 78.1234193450361
"6304" 1260.6 110.936013417087 73.2121918382661
"6305" 1260.8 109.41890987882 67.8486435695332
"6306" 1261 107.729081530856 62.7840375178584
"6307" 1261.2 105.969390298132 57.657860190823
"6308" 1261.4 103.683760592408 52.2736276312685
"6309" 1261.6 101.556647675617 46.8925832017065
"6310" 1261.8 98.7852645279381 41.4751390129004
"6311" 1262 95.8900928455704 36.5209507360371
"6312" 1262.2 92.264409607881 30.8852409487576
"6313" 1262.4 88.6773679774261 25.643273988224
"6314" 1262.6 84.8291744407648 21.4320056688449
"6315" 1262.8 80.8028386733095 16.4451452697004
"6316" 1263 76.9185801913224 12.1313275384727
"6317" 1263.2 72.8825863016939 7.78321224875886
"6318" 1263.4 69.2074626352235 5.69595379519348
"6319" 1263.6 65.5436177791333 5.83474331652503
"6320" 1263.8 60.5441356670549 5.89986725612143
"6321" 1264 55.1277010275279 6.02719726419226
"6322" 1264.2 48.3730787076074 7.13252435359973
"6323" 1264.4 42.3750474493095 8.71878531607185
"6324" 1264.6 36.9028202669942 10.6768930122393
"6325" 1264.8 31.8146547531212 13.912067280277
"6326" 1265 26.8146591506964 17.7345594686024
"6327" 1265.2 22.4674877943346 22.1472715607163
"6328" 1265.4 19.4582742860044 27.5778180385088
"6329" 1265.6 16.9595570415279 33.5604023386412
"6330" 1265.8 15.668474397881 39.0344549757004
"6331" 1266 13.352555916603 44.8903432031134
"6332" 1266.2 10.9549497166167 50.5216197094461
"6333" 1266.4 8.30430094176473 56.2351571816361
"6334" 1266.6 6.09840086349607 62.8275241876214
"6335" 1266.8 5.07783448448666 69.3992721482362
"6336" 1267 5.16481630921665 75.3372602328306
"6337" 1267.2 5.27841197584166 80.9949555177924
"6338" 1267.4 4.53876927903894 82.7438106624464
"6339" 1267.6 3.91711273040969 81.1822445757406
"6340" 1267.8 3.5934755548569 79.4062983508374
"6341" 1268 2.93737958692962 78.178955004275
"6342" 1268.2 2.47909019115416 76.3756688742487
"6343" 1268.4 2.34115259596665 76.1505996578477
"6344" 1268.6 4.56285113243836 76.2212583764616
"6345" 1268.8 6.44948002995756 76.7974481091589
"6346" 1269 9.3091623522003 77.4494891658441
"6347" 1269.2 12.7306152430951 78.6913679021017
"6348" 1269.4 16.4364684336074 79.4039465850658
"6349" 1269.6 19.7259491006696 79.6795675068416
"6350" 1269.8 23.4741240809072 79.7721150372178
"6351" 1270 29.0583492167725 80.7614226788813
"6352" 1270.2 33.3084972096657 81.536583122425
"6353" 1270.4 37.1508687558732 82.647287145246
"6354" 1270.6 41.2432499131449 84.1488419945941
"6355" 1270.8 45.2262214056333 86.1739262076917
"6356" 1271 50.3167640371152 87.3533002338713
"6357" 1271.2 54.0470894292347 87.9700054910563
"6358" 1271.4 58.665878681534 88.8608312795592
"6359" 1271.6 63.6443953800891 89.7554831343555
"6360" 1271.8 68.2096235214132 89.9725975104541
"6361" 1272 73.4560968913104 90.6221882642611
"6362" 1272.2 79.0125974619156 91.1583730580392
"6363" 1272.4 84.5357313753417 91.2631923830736
"6364" 1272.6 90.1183045452773 92.2073283501337
"6365" 1272.8 95.3435476570917 93.4333689372227
"6366" 1273 100.379423703737 95.1992152354962
"6367" 1273.2 105.984911513052 97.1472160863576
"6368" 1273.4 110.208194479656 97.8603276823182
"6369" 1273.6 112.210631694861 95.4481316397804
"6370" 1273.8 113.36260231851 92.147152131729
"6371" 1274 114.454561202093 87.6093034752599
"6372" 1274.2 114.884091062937 83.2002298082376
"6373" 1274.4 114.501340919452 77.8813910267576
"6374" 1274.6 113.042516185614 73.0874084303567
"6375" 1274.8 111.599183009673 67.9211920625038
"6376" 1275 110.005178068857 62.6458474878561
"6377" 1275.2 108.304688388601 57.4110595768092
"6378" 1275.4 106.687831684831 51.6040461902696
"6379" 1275.6 104.426631951957 46.204391978658
"6380" 1275.8 101.591915973892 41.4252548506198
"6381" 1276 98.0029602262096 37.0282380725263
"6382" 1276.2 93.8668039909666 31.8499540794695
"6383" 1276.4 89.8867827570524 27.183413184129
"6384" 1276.6 86.1368387886395 22.5632176452553
"6385" 1276.8 81.9338496778833 18.005707597775
"6386" 1277 77.2382530201952 14.2974916868147
"6387" 1277.2 71.8833378403 10.3208705953028
"6388" 1277.4 67.0510142441889 7.31329008846947
"6389" 1277.6 61.8463984719757 5.48533419245886
"6390" 1277.8 56.4201576397631 4.19685305154543
"6391" 1278 53.6395131591611 5.66164515785835
"6392" 1278.2 49.5629773761536 7.93440106317118
"6393" 1278.4 44.6144958740346 10.3957607573958
"6394" 1278.6 39.7070845966365 13.545844426405
"6395" 1278.8 35.6379332635263 17.0227667923494
"6396" 1279 31.1741290624713 20.9361758407787
"6397" 1279.2 27.2301949813952 24.6685442217861
"6398" 1279.4 22.8064036466611 29.3869115301084
"6399" 1279.6 18.9514295737098 34.2952633312302
"6400" 1279.8 16.0284446140881 39.969289030059
"6401" 1280 13.5449309156667 45.7194440426361
"6402" 1280.2 11.8182767829667 51.8077899395626
"6403" 1280.4 10.2938132964914 58.2162527537525
"6404" 1280.6 9.17938678487754 64.8835310879406
"6405" 1280.8 9.4562431712579 70.8129001083279
"6406" 1281 10.0558228038151 77.0039856848407
"6407" 1281.2 10.9315814651967 83.1475934003361
"6408" 1281.4 12.4359638965246 87.939109864744
"6409" 1281.6 14.370238207881 92.9854417858433
"6410" 1281.8 14.9933915790809 98.1412940832719
"6411" 1282 15.8852967018212 101.24913664045
"6412" 1282.2 17.586655962318 100.558519644143
"6413" 1282.4 20.9203549595222 102.250417693858
"6414" 1282.6 24.6770565841109 104.293613988184
"6415" 1282.8 28.9601874357267 106.562581323176
"6416" 1283 33.3952119215724 108.199557294444
"6417" 1283.2 38.1544760868379 109.877055439188
"6418" 1283.4 42.9185233576397 111.199231875761
"6419" 1283.6 48.0237931170255 112.954714488563
"6420" 1283.8 53.1518260675255 114.054396908327
"6421" 1284 57.8269805467546 114.460066790871
"6422" 1284.2 62.6953244076688 114.736580217929
"6423" 1284.4 67.5645387815667 113.959862805576
"6424" 1284.6 73.3851409975074 113.998056886396
"6425" 1284.8 78.7323144687811 114.337584026304
"6426" 1285 84.0123799112479 114.781552362542
"6427" 1285.2 89.4447706180182 114.674857758139
"6428" 1285.4 94.5319827398636 115.112510576829
"6429" 1285.6 99.5944678153627 114.600835635475
"6430" 1285.8 102.519548197317 113.316005983556
"6431" 1286 104.479569738345 110.191050640347
"6432" 1286.2 107.428960694268 106.042996949774
"6433" 1286.4 109.463284199763 101.63025432726
"6434" 1286.6 112.46976492532 96.5740284441508
"6435" 1286.8 115.035921986088 91.371132854174
"6436" 1287 116.22041450519 85.5749799697648
"6437" 1287.2 116.23297935181 80.1064751252611
"6438" 1287.4 115.873232142273 73.997810195529
"6439" 1287.6 115.258256593822 68.1712343996439
"6440" 1287.8 113.88189679451 62.5547854922433
"6441" 1288 111.660352088165 56.0143927602178
"6442" 1288.2 109.107310051755 50.2603201708407
"6443" 1288.4 106.537589205367 45.4440325080433
"6444" 1288.6 103.680171351177 40.3681144674561
"6445" 1288.8 100.422266538724 35.9911804761628
"6446" 1289 96.0515500364238 31.9572131170719
"6447" 1289.2 91.1271616386115 28.0704083615263
"6448" 1289.4 85.87183278755 24.5257382408861
"6449" 1289.6 80.2491886543064 21.7017594217648
"6450" 1289.8 74.4678133182142 19.1573387878812
"6451" 1290 68.1817002934282 17.0072030751458
"6452" 1290.2 61.8684329661802 16.3701680783667
"6453" 1290.4 55.3130074897019 15.8237374261508
"6454" 1290.6 49.0451995312167 15.3631866691554
"6455" 1290.8 42.1671441965967 15.7652404307661
"6456" 1291 35.6566661630346 16.7823265581046
"6457" 1291.2 29.2969062004122 17.8192557445247
"6458" 1291.4 23.224030694534 19.269129975415
"6459" 1291.6 20.7550540152099 22.8011893560618
"6460" 1291.8 18.3930941028994 27.6652228734342
"6461" 1292 16.4142755565367 33.7705145490216
"6462" 1292.2 14.3422006699961 39.6501898543861
"6463" 1292.4 12.8019403576974 45.9441387678284
"6464" 1292.6 11.8450051751137 52.2621726060626
"6465" 1292.8 10.509757534036 58.8370924366931
"6466" 1293 9.63536624081202 65.641681410881
"6467" 1293.2 9.50054334964312 72.0411827948861
"6468" 1293.4 10.0474826198067 78.3609965678061
"6469" 1293.6 10.2479103146782 84.0860683692227
"6470" 1293.8 9.13222610585665 88.1756621642061
"6471" 1294 8.08335112865897 88.6093871823202
"6472" 1294.2 8.14868789272198 88.2484186349393
"6473" 1294.4 9.68476032732515 89.4301992341503
"6474" 1294.6 12.7938085485952 91.0677614709004
"6475" 1294.8 16.2063151051667 93.8571146562719
"6476" 1295 20.4217231015613 95.5831171646294
"6477" 1295.2 24.4890619973667 97.6872486209771
"6478" 1295.4 29.1415371668113 99.2253663170463
"6479" 1295.6 33.7467842682567 100.381678822586
"6480" 1295.8 39.1363134598151 101.328211026568
"6481" 1296 44.7354965286366 102.447008745823
"6482" 1296.2 50.0878454713104 102.432080605167
"6483" 1296.4 55.7595148263729 102.079122641011
"6484" 1296.6 61.4029508561299 102.103298978223
"6485" 1296.8 67.3985219112091 102.650051510932
"6486" 1297 73.2516163264615 103.50467297284
"6487" 1297.2 79.0856488545131 103.508688136314
"6488" 1297.4 84.6988473914821 103.175429567953
"6489" 1297.6 90.4711049564979 103.94939415223
"6490" 1297.8 96.0465425539767 104.584069369616
"6491" 1298 100.317568153919 106.114983777896
"6492" 1298.2 104.557329131788 107.474675796505
"6493" 1298.4 106.915932323595 105.2445006657
"6494" 1298.6 109.011179031145 101.563202293723
"6495" 1298.8 109.633441370297 96.8318221182017
"6496" 1299 110.126549905314 91.6988632269372
"6497" 1299.2 110.595504610681 86.3923992270895
"6498" 1299.4 110.639220727283 80.3088277558963
"6499" 1299.6 110.667278525757 74.1235536436461
"6500" 1299.8 110.006064982689 68.0378594149307
"6501" 1300 109.023711509217 61.9058528595561
"6502" 1300.2 107.19074065552 55.929819592289
"6503" 1300.4 104.91928786237 50.3593901178573
"6504" 1300.6 101.938555991705 44.8242282621046
"6505" 1300.8 98.4291768872524 39.8912908611004
"6506" 1301 94.2219818165327 35.0843176691786
"6507" 1301.2 89.6308447653095 31.078121754129
"6508" 1301.4 84.6468775397214 27.7468336934333
"6509" 1301.6 79.3986828957444 24.367064928775
"6510" 1301.8 74.0063111309375 21.7736035604347
"6511" 1302 68.3230616351026 19.1267142410172
"6512" 1302.2 62.2714443726238 16.667700045129
"6513" 1302.4 56.5115742547797 14.508086743003
"6514" 1302.6 50.6440319979199 12.8264462202553
"6515" 1302.8 44.9362819898667 11.2211777228225
"6516" 1303 39.3457372303685 10.8936515934609
"6517" 1303.2 34.0524086634006 12.7448571921975
"6518" 1303.4 29.0069239385667 15.0840204954316
"6519" 1303.6 24.4567815299396 19.0012169404672
"6520" 1303.8 20.2271380479095 23.6151182847576
"6521" 1304 16.3419366721997 28.7311412000463
"6522" 1304.2 13.1839213905244 34.4809628709342
"6523" 1304.4 11.3833676593167 40.7965324101561
"6524" 1304.6 9.82128405540784 46.8706740758273
"6525" 1304.8 8.48405672191858 53.0482369959919
"6526" 1305 8.00375338940783 59.6392088386509
"6527" 1305.2 8.31303906996666 66.1723915477391
"6528" 1305.4 9.48538569002728 72.3264013517801
"6529" 1305.6 11.3657847516948 78.2166276617842
"6530" 1305.8 13.3210835241182 84.2977126432043
"6531" 1306 15.819204677603 89.8604580149013
"6532" 1306.2 17.8783453377968 95.7278695067729
"6533" 1306.4 19.6750552347119 101.680159962811
"6534" 1306.6 21.6069776555667 107.023927256513
"6535" 1306.8 25.1901095399667 108.639851958333
"6536" 1307 29.3805274643555 111.049574092747
"6537" 1307.2 33.5637329654667 114.473910189924
"6538" 1307.4 37.7830005829667 118.074181969765
"6539" 1307.6 41.2504714249848 120.715598202141
"6540" 1307.8 45.4982327978238 123.7054192875
"6541" 1308 48.9832382585121 125.373118884992
"6542" 1308.2 53.7539824956161 125.580041754139
"6543" 1308.4 59.1774031018442 127.200324100213
"6544" 1308.6 63.9590330394241 126.15139097362
"6545" 1308.8 69.0221541804241 124.688803606376
"6546" 1309 75.1418186037113 123.61983040312
"6547" 1309.2 80.7113439323 122.481986230353
"6548" 1309.4 86.5682824103104 120.883262455542
"6549" 1309.6 92.1340003184193 118.805700205302
"6550" 1309.8 97.5215355682697 117.060473219932
"6551" 1310 102.405599050541 114.604691782574
"6552" 1310.2 105.552215083333 110.694558624178
"6553" 1310.4 108.933980478437 106.032060922474
"6554" 1310.6 112.439529892803 101.173337952325
"6555" 1310.8 114.52842965727 95.7969380473559
"6556" 1311 116.229926154585 89.9896327185923
"6557" 1311.2 116.267279342058 84.6124365680528
"6558" 1311.4 116.74788224276 78.6829323751697
"6559" 1311.6 115.637831492361 73.3138476659922
"6560" 1311.8 113.997333034088 68.3608798986892
"6561" 1312 112.329487205646 62.161353304289
"6562" 1312.2 110.612790418481 56.6406984380754
"6563" 1312.4 108.038204644425 51.9045688441058
"6564" 1312.6 105.726069111504 46.3826467755465
"6565" 1312.8 103.612848531609 40.4859294016986
"6566" 1313 101.488214094614 34.5145202204155
"6567" 1313.2 99.2462914268113 28.2433573111823
"6568" 1313.4 96.7066956565917 22.5908669961746
"6569" 1313.6 93.0445877373 17.0825174182195
"6570" 1313.8 89.2853648756021 12.6116912617226
"6571" 1314 84.5754824146456 8.90104882940449
"6572" 1314.2 79.6866354930232 5.62782841852764
"6573" 1314.4 73.9750792913032 3.37572308014575
"6574" 1314.6 68.4646492066333 2.75143236527502
"6575" 1314.8 62.7645940643259 2.84834492659973
"6576" 1315 56.4863398471686 3.71276516793422
"6577" 1315.2 50.1122701955483 5.37542970758001
"6578" 1315.4 44.107805632889 7.46527615375506
"6579" 1315.6 38.6304603181055 10.4867563306917
"6580" 1315.8 33.8378050500222 14.1686984139972
"6581" 1316 28.5042860778346 17.9990395083295
"6582" 1316.2 23.7013844884433 22.2865841393488
"6583" 1316.4 19.3007277957984 26.636282028274
"6584" 1316.6 15.590580226481 32.3058822652433
"6585" 1316.8 13.0653703351788 37.7107036675074
"6586" 1317 10.9407190506878 44.1353462300304
"6587" 1317.2 8.97937866544624 50.4189265773555
"6588" 1317.4 7.33467757008006 56.7561246424171
"6589" 1317.6 5.52761548211518 63.2562370121584
"6590" 1317.8 3.75048784453397 69.75428981404
"6591" 1318 4.17380834379189 75.3693310081822
"6592" 1318.2 5.79092021721211 80.3522548403225
"6593" 1318.4 7.86614622763973 86.5614552584246
"6594" 1318.6 10.1172233826115 91.5687177107319
"6595" 1318.8 13.3656339715883 96.6532848347645
"6596" 1319 16.9199941350207 101.463776230683
"6597" 1319.2 20.6200799426914 106.404541910285
"6598" 1319.4 24.9809492649111 110.652890812469
"6599" 1319.6 29.8527370638629 114.484932950028
"6600" 1319.8 34.4869231450222 118.683924132275
"6601" 1320 39.7170085146115 121.689010623582
"6602" 1320.2 44.5364782325789 124.390570060427
"6603" 1320.4 49.3373026739667 124.429200920064
"6604" 1320.6 55.0142637526297 124.03695333068
"6605" 1320.8 60.6360572201982 123.971313677091
"6606" 1321 66.6941560837492 124.218988622538
"6607" 1321.2 72.7629497992088 124.094304474039
"6608" 1321.4 79.140674844853 123.122351066193
"6609" 1321.6 85.2335333274666 122.278866359792
"6610" 1321.8 90.7586738184373 120.801406754592
"6611" 1322 96.3775927824267 119.033438164316
"6612" 1322.2 99.5561331765549 115.379361490474
"6613" 1322.4 104.271785219643 110.362060450298
"6614" 1322.6 108.434778635646 105.547650519998
"6615" 1322.8 112.57425895063 100.448775782109
"6616" 1323 116.367091786795 95.2406635101862
"6617" 1323.2 119.442056933967 90.0105192901265
"6618" 1323.4 121.907445271481 84.3044730964444
"6619" 1323.6 123.502106905523 77.9812257396975
"6620" 1323.8 123.854721592142 72.0538974792212
"6621" 1324 123.5531382023 66.2315758446361
"6622" 1324.2 122.546696051195 60.8967524153004
"6623" 1324.4 120.933173929338 55.043561821529
"6624" 1324.6 118.973179397384 49.9024744849298
"6625" 1324.8 116.668442045798 43.9404358056385
"6626" 1325 114.659354810007 37.8599221483761
"6627" 1325.2 111.990671103816 32.5674541121503
"6628" 1325.4 108.67282031258 27.2544837421314
"6629" 1325.6 104.840644708553 22.9803378531746
"6630" 1325.8 100.35420367051 18.5746487543958
"6631" 1326 95.0810366627902 15.514451745592
"6632" 1326.2 89.77311342549 12.724528612816
"6633" 1326.4 83.5413274421845 11.2329564994158
"6634" 1326.6 77.3213621714815 9.88716116186138
"6635" 1326.8 71.1174205023162 8.83409605893953
"6636" 1327 64.8287047207626 8.0540353975596
"6637" 1327.2 58.4041842249267 7.79277198797614
"6638" 1327.4 51.2373380697984 8.11639679074128
"6639" 1327.6 44.5250906427647 9.08296910003037
"6640" 1327.8 38.2741257831459 10.6909495595276
"6641" 1328 31.9275913746115 12.7936869892927
"6642" 1328.2 25.7395416418059 15.7162783801718
"6643" 1328.4 20.6095186642764 19.7067544365012
"6644" 1328.6 16.3837407178 25.0089706004972
"6645" 1328.8 13.2475848959955 31.1217767293092
"6646" 1329 11.3884723744327 37.7419086974347
"6647" 1329.2 10.1018587433032 44.3750206035688
"6648" 1329.4 9.03485839160665 50.8838276064561
"6649" 1329.6 8.43522600549607 57.3329304305332
"6650" 1329.8 8.08979097748067 64.1019225058534
"6651" 1330 7.43023846076665 70.8761866349124
"6652" 1330.2 7.08538659515112 77.4414672182405
"6653" 1330.4 7.62024200034982 83.7756606561805
"6654" 1330.6 9.55343305348152 88.5602742758614
"6655" 1330.8 13.4452406687832 92.0941677608815
"6656" 1331 17.139820410844 96.8742365575654
"6657" 1331.2 21.2189627643872 101.236330759255
"6658" 1331.4 25.4245132964944 105.373396973136
"6659" 1331.6 29.6337865560238 109.142918481958
"6660" 1331.8 34.3037275937666 112.097670329977
"6661" 1332 38.8586819975381 114.5658365099
"6662" 1332.2 43.7573836650244 116.116301445386
"6663" 1332.4 49.0018178763528 118.264175379535
"6664" 1332.6 54.2706001959667 120.072103483151
"6665" 1332.8 59.2076069642238 122.039967718043
"6666" 1333 64.8771898682667 124.123822265306
"6667" 1333.2 69.7383482865131 125.736633129634
"6668" 1333.4 73.9794483554041 125.978839501292
"6669" 1333.6 78.5918750008985 124.255357195648
"6670" 1333.8 84.1864776177058 122.043031877995
"6671" 1334 89.3310913021541 119.467373610824
"6672" 1334.2 94.7457098915967 116.673244770896
"6673" 1334.4 100.195043051814 113.191295825468
"6674" 1334.6 104.456882115607 108.984825364784
"6675" 1334.8 108.199599206132 103.741567617819
"6676" 1335 110.585489645787 98.3564303661862
"6677" 1335.2 113.238342568895 91.3332375244474
"6678" 1335.4 114.641232492579 85.4474585528453
"6679" 1335.6 115.791722235025 79.3036687754156
"6680" 1335.8 116.449490042936 73.1552814028351
"6681" 1336 116.627939075055 67.4324443203861
"6682" 1336.2 116.392426638589 61.4323885705654
"6683" 1336.4 115.254281184442 55.4822444605544
"6684" 1336.6 114.312056958936 49.2650057585073
"6685" 1336.8 112.42783659588 43.7720897576361
"6686" 1337 109.780183750697 37.8738532213381
"6687" 1337.2 106.776905574731 32.2808623494522
"6688" 1337.4 102.964443753197 27.8899175986265
"6689" 1337.6 98.3735381933952 23.2553213978147
"6690" 1337.8 93.6182844917381 18.9896882021004
"6691" 1338 88.4809784255952 15.5400891829576
"6692" 1338.2 82.3936416618417 12.3223180548861
"6693" 1338.4 76.4906058207336 10.3428229710075
"6694" 1338.6 70.5179654485741 8.85529944467585
"6695" 1338.8 64.2400743342685 7.07548424548991
"6696" 1339 57.6742927020261 5.8806243259901
"6697" 1339.2 51.2418151646967 5.28068496032614
"6698" 1339.4 44.7610201042167 6.24432573843422
"6699" 1339.6 38.4178261694529 8.1149608611476
"6700" 1339.8 33.2015933966772 11.1265741956756
"6701" 1340 27.446954059547 14.7878076764308
"6702" 1340.2 22.1410088666964 18.9275332648186
"6703" 1340.4 17.7527141361013 24.0588725340977
"6704" 1340.6 14.1306069025138 29.613354404339
"6705" 1340.8 11.5662662284372 35.5263807802685
"6706" 1341 9.11722426543887 41.8427665308306
"6707" 1341.2 8.34248360211097 47.8545072200562
"6708" 1341.4 7.65257716359772 54.0391843641337
"6709" 1341.6 6.58001623142893 60.7232576705559
"6710" 1341.8 5.90220233208814 67.3014073965357
"6711" 1342 6.68649892038013 73.6190390873477
"6712" 1342.2 7.40912695636851 79.9865096081712
"6713" 1342.4 8.09876707744236 86.1081391041046
"6714" 1342.6 10.61175085593 89.5715400082027
"6715" 1342.8 14.2849255439667 93.9838710139439
"6716" 1343 18.2037606272321 98.7727850522534
"6717" 1343.2 22.6939554110121 103.362901200713
"6718" 1343.4 27.0039309597095 107.740823396758
"6719" 1343.6 31.5943331602591 112.118713781084
"6720" 1343.8 36.5919582068199 116.026973267175
"6721" 1344 41.8886725338417 119.546640916655
"6722" 1344.2 47.1874235433267 121.985627260376
"6723" 1344.4 53.0071620894099 123.897688258438
"6724" 1344.6 58.6348835580943 124.510641405833
"6725" 1344.8 64.776747384093 124.619065207681
"6726" 1345 71.2118691588788 124.141113059397
"6727" 1345.2 77.0684563537645 123.773132761727
"6728" 1345.4 83.0495650271925 122.532100939193
"6729" 1345.6 89.306225891257 121.321809781418
"6730" 1345.8 94.2405386517243 119.739560630204
"6731" 1346 98.0492659432862 115.674633463221
"6732" 1346.2 102.144732686998 111.141513900819
"6733" 1346.4 106.474968400908 106.188612933621
"6734" 1346.6 110.65987094279 100.884936263298
"6735" 1346.8 113.490942239007 95.1549799216461
"6736" 1347 115.282508181207 89.2194440609661
"6737" 1347.2 116.397443407611 82.6180628312996
"6738" 1347.4 117.120505158908 76.0809883508273
"6739" 1347.6 117.007864077717 70.0535831879962
"6740" 1347.8 115.662139774451 64.025599244944
"6741" 1348 113.663657584438 57.87542867554
"6742" 1348.2 111.102798584084 52.2087158217685
"6743" 1348.4 108.074603789939 46.5247751371338
"6744" 1348.6 105.181431708428 40.9147218356073
"6745" 1348.8 102.041873646231 35.7631179678567
"6746" 1349 98.4443348647455 30.5974890371938
"6747" 1349.2 95.0664241626878 24.8415591601842
"6748" 1349.4 91.7414058856238 19.4496347379861
"6749" 1349.6 88.2808477298121 14.0359898256861
"6750" 1349.8 84.0141186204309 9.26566731110935
"6751" 1350 79.2832841233 5.4200289780528
"6752" 1350.2 74.031184258618 2.26217862476228
"6753" 1350.4 69.3347355263029 2.11163297645693
"6754" 1350.6 63.9006007941255 2.76936231473193
"6755" 1350.8 57.9128739512444 4.92958419516391
"6756" 1351 52.0261495521013 7.34158497978999
"6757" 1351.2 45.9667417993685 9.69611970604969
"6758" 1351.4 40.3973385986089 12.5813697716981
"6759" 1351.6 34.6535023826494 15.8575150645784
"6760" 1351.8 29.9765971750601 19.7459237824702
"6761" 1352 25.9433314803912 24.4106116353578
"6762" 1352.2 22.2255935022191 29.725615330056
"6763" 1352.4 19.3373273035813 35.0456200282026
"6764" 1352.6 16.733028073681 40.9595537831576
"6765" 1352.8 14.2964939852637 47.4614584946139
"6766" 1353 12.8635576740904 53.656418440314
"6767" 1353.2 12.4427283903566 60.0324980373861
"6768" 1353.4 12.4108380538478 65.9362592459703
"6769" 1353.6 12.4785226167381 72.2247904846147
"6770" 1353.8 13.232197385937 78.7348114675842
"6771" 1354 13.6595252255147 84.116027665915
"6772" 1354.2 14.8407723010443 89.7381587421628
"6773" 1354.4 16.0029652122283 94.7427231995543
"6774" 1354.6 17.740594238803 99.0397746880134
"6775" 1354.8 22.8018448508157 101.224552545188
"6776" 1355 28.1323497765112 102.450116126495
"6777" 1355.2 33.8869937767766 103.770075278486
"6778" 1355.4 39.4554342630255 104.962925236592
"6779" 1355.6 45.4132790932247 105.830920533644
"6780" 1355.8 50.8302742924666 105.66955710398
"6781" 1356 56.3959600616574 105.287405555396
"6782" 1356.2 61.7192303360916 104.225269342605
"6783" 1356.4 67.2695353239241 102.621550581035
"6784" 1356.6 72.7999712714212 101.100036181053
"6785" 1356.8 78.0048437333603 98.9712971234074
"6786" 1357 83.7542273530719 97.0035315997651
"6787" 1357.2 89.653559118678 94.7676772529222
"6788" 1357.4 95.1375774923321 92.294915662915
"6789" 1357.6 101.260323362135 89.9292064960099
"6790" 1357.8 106.364823927774 87.0070997967227
"6791" 1358 111.294747655102 83.5691692874402
"6792" 1358.2 113.581269518534 79.3150503709727
"6793" 1358.4 114.402072675561 74.014887418396
"6794" 1358.6 113.974191569025 68.2152043761214
"6795" 1358.8 112.439218191437 63.1635382603273
"6796" 1359 110.881116572481 57.8588797307004
"6797" 1359.2 108.220668875848 52.0734104250297
"6798" 1359.4 105.424962229066 46.9601593717426
"6799" 1359.6 101.873866609878 41.8953747947391
"6800" 1359.8 98.4443348647455 37.8289142762996
"6801" 1360 94.7450225900843 32.9986385515038
"6802" 1360.2 90.8274039696725 28.0882510799155
"6803" 1360.4 86.6441168800628 23.0964301278573
"6804" 1360.6 81.8453795325367 18.1370815507506
"6805" 1360.8 77.2154082231536 13.74734460176
"6806" 1361 72.4642889613118 9.56672557549233
"6807" 1361.2 67.5476967985613 5.47850808571046
"6808" 1361.4 62.8830276178841 2.95536528767972
"6809" 1361.6 60.5372213725613 1.34169601000776
"6810" 1361.8 61.7932238437098 2.28004426040449
"6811" 1362 63.3178367389195 2.50838730915972
"6812" 1362.2 64.4256921710778 2.97141127524724
"6813" 1362.4 65.2162796327557 4.05231531611091
"6814" 1362.6 64.400660819702 5.05983207435673
"6815" 1362.8 62.9320401352874 6.79256673615972
"6816" 1363 60.3808034229199 8.96085696666651
"6817" 1363.2 58.0704376597744 11.5695907254919
"6818" 1363.4 55.2579743257924 14.3143364289916
"6819" 1363.6 51.6211900295783 17.0583593014153
"6820" 1363.8 48.5219618144526 20.5503448983301
"6821" 1364 45.0604030760695 23.7425499599095
"6822" 1364.2 41.7551269074162 27.1061315488082
"6823" 1364.4 38.2409894611055 30.1874905139417
"6824" 1364.6 34.6852647851611 33.1373716345528
"6825" 1364.8 30.526609263284 35.9564582330304
"6826" 1365 26.4442771620492 39.0510955391843
"6827" 1365.2 22.4823597722524 42.4098690697004
"6828" 1365.4 18.2156962303555 46.4190491005806
"6829" 1365.6 14.1996128800524 49.9581852029861
"6830" 1365.8 9.64733737635553 53.8226015952195
"6831" 1366 5.86393404126396 57.8044440356294
"6832" 1366.2 3.25634484079835 62.3963162090792
"6833" 1366.4 4.40720276119524 66.6609210989004
"6834" 1366.6 5.82733363094831 71.7773669085696
"6835" 1366.8 7.96684275263332 77.1439722639139
"6836" 1367 10.1750806910524 82.0060728647004
"6837" 1367.2 12.3825102040051 87.8983888733189
"6838" 1367.4 14.9867079372402 92.560663103622
"6839" 1367.6 18.1177555665928 96.9521513322553
"6840" 1367.8 21.9993070142694 101.298543243744
"6841" 1368 26.2995113750576 105.734345974447
"6842" 1368.2 30.4869131951666 109.573191047786
"6843" 1368.4 35.090319628172 113.004012007752
"6844" 1368.6 39.050904151705 116.534891618797
"6845" 1368.8 42.7422628287667 120.730603789272
"6846" 1369 47.2193230611381 124.1468195921
"6847" 1369.2 50.8646393680843 125.895074629474
"6848" 1369.4 54.7898946719667 125.146889448353
"6849" 1369.6 59.9897449436156 124.634940615514
"6850" 1369.8 65.2251736122384 124.777794634756
"6851" 1370 70.8223983018788 124.462105523958
"6852" 1370.2 76.1255950569979 123.548703633136
"6853" 1370.4 82.3228287787507 122.458480287216
"6854" 1370.6 87.7732078741542 120.497848586636
"6855" 1370.8 93.4049052202088 118.33423548367
"6856" 1371 97.8060235160524 115.1630251573
"6857" 1371.2 102.297471127845 111.537068338841
"6858" 1371.4 106.114364207427 107.906255779826
"6859" 1371.6 109.771495554657 103.727233484216
"6860" 1371.8 113.060726738505 98.8709812868765
"6861" 1372 115.816083255297 93.4023610651462
"6862" 1372.2 117.502492066107 87.5525087930062
"6863" 1372.4 118.371012077217 81.4183427952562
"6864" 1372.6 118.124150498664 75.253333852871
"6865" 1372.8 117.253601642252 68.9458167933004
"6866" 1373 116.704417123598 62.732325143192
"6867" 1373.2 115.921083024724 56.7947756605074
"6868" 1373.4 114.596581271878 50.5210087747685
"6869" 1373.6 112.504848302848 45.1593386765049
"6870" 1373.8 109.67561153891 39.7021193019861
"6871" 1374 105.837305331114 34.4725184613273
"6872" 1374.2 101.640947764025 29.5430392810626
"6873" 1374.4 97.1346499435095 24.9059359822433
"6874" 1374.6 91.6712574931725 20.9059502758273
"6875" 1374.8 86.3220544406205 17.5914093606458
"6876" 1375 80.8844420909667 15.2208800098669
"6877" 1375.2 74.5873538782835 13.1378931663267
"6878" 1375.4 68.5800479790778 11.4568272615528
"6879" 1375.6 62.0550241198513 10.1764834292996
"6880" 1375.8 55.4723959832809 9.32339245598614
"6881" 1376 49.1735065191536 8.63690457159174
"6882" 1376.2 42.8265257060044 8.20715428281066
"6883" 1376.4 36.5424637791889 8.6656194530528
"6884" 1376.6 31.1145604608705 11.1726300443188
"6885" 1376.8 25.6287028473991 14.7065112740888
"6886" 1377 20.7852975466392 18.6451878528198
"6887" 1377.2 16.3573392784621 23.4258106065146
"6888" 1377.4 12.2493891781365 28.3347142323012
"6889" 1377.6 9.92430791138721 33.8942716437693
"6890" 1377.8 7.77960538793695 40.1540597419901
"6891" 1378 7.05716637669297 46.4461146679335
"6892" 1378.2 6.56666173361089 52.9246548971361
"6893" 1378.4 6.23586116596665 59.2039178808273
"6894" 1378.6 5.8318182700993 65.6798254638861
"6895" 1378.8 5.83668387016291 71.9277387913674
"6896" 1379 6.51405463525239 78.4229409803004
"6897" 1379.2 7.57540487110301 83.8539519091679
"6898" 1379.4 7.77519836268096 88.3654329092543
"6899" 1379.6 9.41835978874236 88.6604259841618
"6900" 1379.8 13.4651821211381 91.0455059933576
"6901" 1380 17.7670263743726 93.1837946475743
"6902" 1380.2 22.4086997404478 94.9746475663484
"6903" 1380.4 27.1136186704564 95.9234297676616
"6904" 1380.6 32.2601978522422 97.4892615804984
"6905" 1380.8 37.7639088742902 98.8688518270626
"6906" 1381 43.3536140527849 99.6326358814468
"6907" 1381.2 49.2810903853275 100.818528608582
"6908" 1381.4 55.1677970876696 101.632612941505
"6909" 1381.6 60.6441284912479 102.314427950449
"6910" 1381.8 66.0575564952736 103.070955809436
"6911" 1382 71.0642126251809 104.527556353427
"6912" 1382.2 76.5294497808758 104.97507450575
"6913" 1382.4 81.8639034541152 105.569739129594
"6914" 1382.6 86.7751888030917 105.515391556417
"6915" 1382.8 91.2459093460063 103.695651639475
"6916" 1383 93.4014955743528 101.289415849693
"6917" 1383.2 95.0112685157433 98.162829318823
"6918" 1383.4 97.1561245271035 98.7049042908703
"6919" 1383.6 99.0475777866854 99.4217954396049
"6920" 1383.8 101.947026037527 100.109049222686
"6921" 1384 104.462702306408 98.964310370445
"6922" 1384.2 105.188187236114 95.3254306967097
"6923" 1384.4 105.015738455293 91.6114309937331
"6924" 1384.6 103.127555479633 87.5236328729013
"6925" 1384.8 101.352459070976 82.814652536658
"6926" 1385 99.3585880248912 77.8416041117163
"6927" 1385.2 96.6767363598994 72.5180349339054
"6928" 1385.4 93.8971366122283 67.9893512467506
"6929" 1385.6 90.8856249234712 62.919584757166
"6930" 1385.8 87.1917062473833 58.445764916275
"6931" 1386 82.95080136005 54.8287346424695
"6932" 1386.2 78.4141871183278 51.2621913316084
"6933" 1386.4 73.841207434004 47.7514263409562
"6934" 1386.6 69.0283878044531 43.9168255490888
"6935" 1386.8 63.9021092271829 40.6256213701159
"6936" 1387 58.3665949275355 37.0965949999274
"6937" 1387.2 52.7470097994006 33.6881013893673
"6938" 1387.4 47.2006728322938 30.5710296583394
"6939" 1387.6 40.9506968865667 27.6693244438147
"6940" 1387.8 34.7157659209853 25.1439170621992
"6941" 1388 28.5189830913063 22.9115162612446
"6942" 1388.2 23.0389200400881 21.8789137095917
"6943" 1388.4 19.1957989863212 23.3478839521407
"6944" 1388.6 16.2357572473327 26.7083978353236
"6945" 1388.8 12.6477054599111 30.5300806196361
"6946" 1389 10.1231512434524 35.6812963592433
"6947" 1389.2 8.91174022554916 41.0580828876191
"6948" 1389.4 7.79756293570194 46.710303722945
"6949" 1389.6 7.16857454518996 52.7838025726385
"6950" 1389.8 7.61898202992821 58.8565956422131
"6951" 1390 8.83997022943724 64.4235910329744
"6952" 1390.2 10.3670800913726 70.1394595838911
"6953" 1390.4 12.8485284383336 75.2754583673127
"6954" 1390.6 16.0250384555171 80.7637816365972
"6955" 1390.8 18.5806734122637 85.9882241608218
"6956" 1391 21.8925896173667 91.1975850899004
"6957" 1391.2 25.468813455985 95.5172235499274
"6958" 1391.4 30.139328826561 99.2918952736597
"6959" 1391.6 35.0701768463157 102.110047606858
"6960" 1391.8 40.8208732675667 105.248209911958
"6961" 1392 46.5690049158784 106.864459420768
"6962" 1392.2 52.7441891604515 107.736776946295
"6963" 1392.4 58.6399763729354 107.377549091449
"6964" 1392.6 64.5187979988455 105.860235544386
"6965" 1392.8 69.9236194011095 103.323681757771
"6966" 1393 75.1258372767523 99.82211253008
"6967" 1393.2 80.2922874206299 95.7485653012535
"6968" 1393.4 85.4666859493442 91.4405407197433
"6969" 1393.6 90.8741688148429 87.4640948933037
"6970" 1393.8 95.959903659561 83.4044237107541
"6971" 1394 101.511700498495 79.803655410188
"6972" 1394.2 106.498520789182 75.6513713774516
"6973" 1394.4 111.441524749985 71.3417125485917
"6974" 1394.6 116.221027684183 67.1166571390348
"6975" 1394.8 119.456481780522 62.502753010025
"6976" 1395 120.511264664033 57.2841565181786
"6977" 1395.2 119.907815896977 51.7371702996335
"6978" 1395.4 118.103487192433 45.924577964891
"6979" 1395.6 115.443232392293 40.4278461860198
"6980" 1395.8 112.216445225052 35.6108206803576
"6981" 1396 108.14365716888 31.3240019819823
"6982" 1396.2 103.362474409252 26.7494313720433
"6983" 1396.4 98.686199658561 23.183411010471
"6984" 1396.6 93.426152668784 19.8608260850881
"6985" 1396.8 87.8177581962402 17.2715373414805
"6986" 1397 81.5824047158874 14.8654470666832
"6987" 1397.2 75.4209303493124 12.9793226314142
"6988" 1397.4 69.2564900622647 11.8766735165881
"6989" 1397.6 62.6410101655508 11.290798705901
"6990" 1397.8 56.0173179788758 10.5460949040225
"6991" 1398 49.4062714715604 10.6792378769174
"6992" 1398.2 42.9644903177608 11.425007747092
"6993" 1398.4 36.4847643929667 12.6845259518961
"6994" 1398.6 30.5345151888 14.8033916624417
"6995" 1398.8 25.0558092444494 18.2852511758517
"6996" 1399 20.4598089494939 22.7247305809407
"6997" 1399.2 16.6037196277722 27.6667485783584
"6998" 1399.4 13.9219235801608 33.3442911567454
"6999" 1399.6 11.8772875188758 39.571508873174
"7000" 1399.8 10.5773157189961 45.5533461771508
"7001" 1400 9.93944051910553 52.0591641038028
"7002" 1400.2 9.04654251731666 58.5057722779461
"7003" 1400.4 9.24906736295665 64.8346737041961
"7004" 1400.6 9.77708958522408 71.250029948406
"7005" 1400.8 10.8255079317902 77.6770551961803
"7006" 1401 12.2139891601109 83.7714957539535
"7007" 1401.2 13.7831073243705 89.6772221144246
"7008" 1401.4 15.0601580117095 94.9402145633576
"7009" 1401.6 17.7829508336889 99.8342558958028
"7010" 1401.8 21.7670537509208 103.585344605946
"7011" 1402 25.9798698888833 107.118803406358
"7012" 1402.2 31.3474583268238 110.107322508815
"7013" 1402.4 36.8852580100704 112.791102147414
"7014" 1402.6 42.1770307645051 115.43098253355
"7015" 1402.8 46.4559745862579 117.938873805328
"7016" 1403 52.393150936582 121.179422586386
"7017" 1403.2 56.9709314711667 124.024414465615
"7018" 1403.4 61.0875649445893 126.470347436197
"7019" 1403.6 64.5307230850604 125.20801176348
"7020" 1403.8 69.4716331577532 123.831325275622
"7021" 1404 75.8086208133253 122.254700822017
"7022" 1404.2 81.5503116206764 120.630813099644
"7023" 1404.4 86.2288477398 119.435458637819
"7024" 1404.6 91.7693411464979 118.156966456542
"7025" 1404.8 97.6469623089078 116.490498935445
"7026" 1405 103.36753247233 112.760557596689
"7027" 1405.2 106.922777221327 109.334690337417
"7028" 1405.4 110.88118790414 105.139964119742
"7029" 1405.6 114.371517300452 100.1294500771
"7030" 1405.8 116.943935780482 94.8016236350225
"7031" 1406 118.989528890595 89.1945921110433
"7032" 1406.2 120.405696167781 83.4368859286542
"7033" 1406.4 120.338218032112 77.7742190183958
"7034" 1406.6 119.283954902907 70.8181414733168
"7035" 1406.8 118.124150498664 64.5645225552043
"7036" 1407 115.852311393504 59.0037070943673
"7037" 1407.2 113.425278180499 53.4988514176198
"7038" 1407.4 111.045964035947 47.4495934266169
"7039" 1407.6 108.109589376404 41.7160239470172
"7040" 1407.8 104.387370349369 35.9035044761431
"7041" 1408 100.683139509655 30.4684441766705
"7042" 1408.2 96.678412653881 25.3992657344433
"7043" 1408.4 91.9519056107166 20.4471128773028
"7044" 1408.6 87.1851341794433 15.4908636718815
"7045" 1408.8 82.4458986460951 11.2628858613036
"7046" 1409 77.2434255470859 7.54683364772559
"7047" 1409.2 71.4810015796153 4.11009696652127
"7048" 1409.4 67.0855260266022 1.95038154066651
"7049" 1409.6 63.886545678531 3.38569715293069
"7050" 1409.8 58.6694781601414 5.03770052080361
"7051" 1410 53.2503825108063 6.9395368708767
"7052" 1410.2 47.8795688949095 9.69060783544328
"7053" 1410.4 42.5583052101459 12.5317504968578
"7054" 1410.6 36.9907125156115 15.3343473461712
"7055" 1410.8 31.2858644210859 18.0518274053403
"7056" 1411 26.0462105746931 21.4859059544899
"7057" 1411.2 21.2670758167303 25.8121722837043
"7058" 1411.4 17.3936111116575 30.4433348378498
"7059" 1411.6 14.0301315253685 35.8525456724235
"7060" 1411.8 11.0507900941725 41.3149868509744
"7061" 1412 9.2710007217456 47.278352393944
"7062" 1412.2 7.85476169489666 53.9294897081961
"7063" 1412.4 6.52889162028094 60.677906886129
"7064" 1412.6 5.97239558623135 67.2797106509744
"7065" 1412.8 6.40188560180321 73.6714678565592
"7066" 1413 7.55635283350953 79.8027805879576
"7067" 1413.2 8.66755741415897 85.4567061928958
"7068" 1413.4 10.4164313585724 91.2650648391169
"7069" 1413.6 13.8393147436153 95.4182060810348
"7070" 1413.8 17.8081943151611 100.155208731664
"7071" 1414 21.6211402321848 104.541935704177
"7072" 1414.2 26.2227432800859 108.823548976239
"7073" 1414.4 31.3670445336956 111.468130563246
"7074" 1414.6 36.6522004623311 114.441940751741
"7075" 1414.8 41.6083858612676 117.753591552969
"7076" 1415 46.7228349408379 120.280940312317
"7077" 1415.2 52.023856748783 122.749228591641
"7078" 1415.4 56.3831845415121 125.581623485204
"7079" 1415.6 60.0398028566299 126.5485565436
"7080" 1415.8 64.8219791643623 125.395123620947
"7081" 1416 69.9080644974506 124.475267365515
"7082" 1416.2 75.7881744940518 123.976154804205
"7083" 1416.4 81.7480513825753 123.202977691234
"7084" 1416.6 87.4040219576229 121.893452490886
"7085" 1416.8 92.9949358970509 119.490348974976
"7086" 1417 98.1329880648379 116.675442774743
"7087" 1417.2 103.679721961726 113.041728622338
"7088" 1417.4 108.029033487173 108.914908932621
"7089" 1417.6 111.853047128151 104.28470618759
"7090" 1417.8 115.049905388194 99.1106927387525
"7091" 1418 117.64419651327 93.928264743568
"7092" 1418.2 119.380358580382 88.4638705983861
"7093" 1418.4 120.458390408424 82.5031118631576
"7094" 1418.6 121.343591118143 76.7071963954156
"7095" 1418.8 121.306796188694 70.5482111763861
"7096" 1419 121.169610834323 64.2973967288911
"7097" 1419.2 120.389635513884 57.8281732900356
"7098" 1419.4 118.240261146652 52.3766137626433
"7099" 1419.6 115.732630616326 46.2800173877842
"7100" 1419.8 112.271425267705 40.8610680951525
"7101" 1420 108.744842813064 35.6319597828133
"7102" 1420.2 104.642164367967 30.3440215221089
"7103" 1420.4 100.411971000353 25.0418192609703
"7104" 1420.6 95.9672521662968 20.1154094482541
"7105" 1420.8 91.2509187333592 15.767497177788
"7106" 1421 85.9439570203278 11.6840185948028
"7107" 1421.2 80.6664813361318 7.88628072492742
"7108" 1421.4 75.2924981349575 4.80981826734026
"7109" 1421.6 69.3301399999666 3.04714171966391
"7110" 1421.8 63.3990552347952 2.94348889370043
"7111" 1422 57.0964696503162 3.59325520649293
"7112" 1422.2 50.8219193070855 5.06697728809901
"7113" 1422.4 44.8760910392394 7.60972068518613
"7114" 1422.6 38.6286740637424 10.8354129606385
"7115" 1422.8 33.3799172806209 14.8393189671805
"7116" 1423 29.074196177503 19.123895475768
"7117" 1423.2 24.4465742675121 23.5213755157134
"7118" 1423.4 19.6013918055395 27.9332931337648
"7119" 1423.6 15.4945321479186 33.0054675088381
"7120" 1423.8 12.0621878247242 38.4385027437195
"7121" 1424 9.12642378492584 44.3900766786923
"7122" 1424.2 7.03447312526969 50.6694612731437
"7123" 1424.4 5.89984709326076 57.4818457582097
"7124" 1424.6 5.23065543028095 64.4835935459576
"7125" 1424.8 5.65425135284667 71.2219957589961
"7126" 1425 6.52490243091004 77.9665287262258
"7127" 1425.2 7.56938921355889 83.983065107658
"7128" 1425.4 9.07256790635916 89.024417439302
"7129" 1425.6 9.56545515914312 93.0687907311508
"7130" 1425.8 10.3673069235549 93.3742580699744
"7131" 1426 13.4705773884212 94.3271773183134
"7132" 1426.2 16.9296181253095 95.2666282339862
"7133" 1426.4 21.6099735852359 96.4255536943669
"7134" 1426.6 26.1160963734462 97.4932357729167
"7135" 1426.8 30.6994205948113 97.8262962482114
"7136" 1427 35.6939001017115 98.6417773818249
"7137" 1427.2 40.8653077433481 99.5939037489428
"7138" 1427.4 46.2969172741602 100.361577100935
"7139" 1427.6 51.5111859268136 100.922963829968
"7140" 1427.8 56.7491715342218 101.753570045407
"7141" 1428 62.2284024259568 102.920566072574
"7142" 1428.2 67.3686465089369 103.545261902614
"7143" 1428.4 72.5585089744871 102.425208564111
"7144" 1428.6 78.1659355091066 100.440099451136
"7145" 1428.8 83.5511252036911 98.5940870728045
"7146" 1429 89.4647235222217 96.8215972542127
"7147" 1429.2 94.5704480059466 96.1325517727161
"7148" 1429.4 100.286449477436 95.6611330680494
"7149" 1429.6 106.422046184457 95.0147704131261
"7150" 1429.8 112.149024219555 93.2100693753567
"7151" 1430 116.886836918883 90.5422618072366
"7152" 1430.2 119.013638991267 87.2058797302761
"7153" 1430.4 119.124121540497 81.981962764029
"7154" 1430.6 118.871903720626 75.8522421258398
"7155" 1430.8 118.143820743967 70.1036636325377
"7156" 1431 116.759477051569 64.8810127877943
"7157" 1431.2 114.456829964367 59.4204724049576
"7158" 1431.4 111.706096578261 54.0758849303273
"7159" 1431.6 108.601154535724 48.9458130594832
"7160" 1431.8 105.398418459229 44.0415052776483
"7161" 1432 101.335268295106 39.4482420026084
"7162" 1432.2 97.2275210714949 35.3672351785088
"7163" 1432.4 92.7344535363555 30.9772508628584
"7164" 1432.6 88.3474455603381 26.4155992089004
"7165" 1432.8 83.445961958159 22.5122238423573
"7166" 1433 78.3296561941318 18.6735515256889
"7167" 1433.2 73.1736337477924 15.37198205901
"7168" 1433.4 67.4926364695051 11.9815310550111
"7169" 1433.6 61.7860775894529 9.08327831295495
"7170" 1433.8 56.0428150704289 7.27389392735783
"7171" 1434 49.6466954108358 6.56943310639548
"7172" 1434.2 43.4099271550524 6.81965123241471
"7173" 1434.4 37.2637061069667 7.71239936566795
"7174" 1434.6 34.2389371147517 10.3840635562646
"7175" 1434.8 29.7787843642576 14.683927705968
"7176" 1435 26.2791854549111 19.3147624226917
"7177" 1435.2 23.0516940798346 24.157088152971
"7178" 1435.4 20.2096034292394 29.2682343834467
"7179" 1435.6 18.3157598503938 35.4050835554347
"7180" 1435.8 16.0670497684212 40.8146683763255
"7181" 1436 13.899235957423 46.6657069743279
"7182" 1436.2 11.9562143781541 52.7502044091049
"7183" 1436.4 10.2789395862524 58.8998531981514
"7184" 1436.6 8.6773014572579 65.2052760216191
"7185" 1436.8 7.51882398902548 71.8388106829156
"7186" 1437 6.94432720108094 78.3821392714719
"7187" 1437.2 7.87215291831319 84.4496214683168
"7188" 1437.4 10.135711265432 89.204250841396
"7189" 1437.6 12.7801517782848 94.9963590635225
"7190" 1437.8 15.3044227872902 100.575650582739
"7191" 1438 18.2269530031349 104.686969753984
"7192" 1438.2 22.1172202095079 107.283531183882
"7193" 1438.4 27.2413227201667 110.107322508815
"7194" 1438.6 32.1668807571878 112.262786908338
"7195" 1438.8 37.5895134584955 114.996572731511
"7196" 1439 43.3272327826137 116.563047428416
"7197" 1439.2 49.4366574844258 118.083526692478
"7198" 1439.4 54.9505012109357 119.493053927211
"7199" 1439.6 60.6909682628758 121.246301420416
"7200" 1439.8 66.597220346936 123.420867110345
"7201" 1440 72.2795703441229 125.139042965886
"7202" 1440.2 76.0702610853687 125.234737695355
"7203" 1440.4 80.2072938964098 122.914338222113
"7204" 1440.6 85.1220543502819 120.193045307245
"7205" 1440.8 89.5275478771182 117.029000827447
"7206" 1441 94.9592559338283 113.899632206078
"7207" 1441.2 99.5366256088776 110.814099184248
"7208" 1441.4 103.51193521432 106.658268967063
"7209" 1441.6 106.894671077008 102.035123141273
"7210" 1441.8 110.396794989763 97.1554294173555
"7211" 1442 112.851901541759 92.2351824612178
"7212" 1442.2 114.105477531669 86.3922171037053
"7213" 1442.4 114.22238378182 80.8424604947391
"7214" 1442.6 114.358650852498 74.5930283058549
"7215" 1442.8 113.953697204201 68.5531665823657
"7216" 1443 112.92590990339 61.9498930256938
"7217" 1443.2 111.287259917812 55.1018772910356
"7218" 1443.4 109.275397864919 48.9656468931975
"7219" 1443.6 106.644632453486 43.3477134936409
"7220" 1443.8 103.443501633316 37.8931595156871
"7221" 1444 99.7288397104282 33.2938257395015
"7222" 1444.2 95.4675158293584 28.1922516867676
"7223" 1444.4 90.6768522098238 23.8673470302433
"7224" 1444.6 85.5543474628801 19.8458464367419
"7225" 1444.8 80.0156224868897 16.5390890643284
"7226" 1445 74.1348743264521 13.4018707701628
"7227" 1445.2 68.207914678034 11.6332542309631
"7228" 1445.4 61.9760138177902 10.4666039715332
"7229" 1445.6 55.7503373678696 10.3995420278522
"7230" 1445.8 49.7466444930585 10.6809765861004
"7231" 1446 43.1057689619666 11.5112355420075
"7232" 1446.2 36.4185543472766 12.7896830832861
"7233" 1446.4 30.3296688865461 15.0467940966104
"7234" 1446.6 24.4897766227924 17.9553529728724
"7235" 1446.8 20.572599199318 22.4503147101159
"7236" 1447 17.4594804538534 27.7762277203767
"7237" 1447.2 14.3767818781648 33.9967386722729
"7238" 1447.4 11.9792580705266 40.2590626274961
"7239" 1447.6 10.8472491020789 46.8421534008249
"7240" 1447.8 9.99325629279358 53.2766766332707
"7241" 1448 9.99673095349243 59.7273456133449
"7242" 1448.2 10.5811340607314 66.275486774592
"7243" 1448.4 11.5283793813162 72.469096568192
"7244" 1448.6 12.9557222521869 78.8700242585238
"7245" 1448.8 15.7797517855952 83.838440515729
"7246" 1449 18.9441509814111 89.2355998891084
"7247" 1449.2 21.7930581761333 93.8082762472195
"7248" 1449.4 25.3793850966395 98.280720143517
"7249" 1449.6 28.9537091086003 102.708477982129
"7250" 1449.8 32.6836786251301 107.577901888078
"7251" 1450 36.4656726842902 111.969582320857
"7252" 1450.2 39.9359089313833 116.408404588136
"7253" 1450.4 43.678740511207 119.966071070348
"7254" 1450.6 46.0249097542385 122.767556178037
"7255" 1450.8 47.3306004488524 124.502907232786
"7256" 1451 50.5931474781707 124.179937862253
"7257" 1451.2 54.6464054088614 122.634813683597
"7258" 1451.4 59.3774513981035 121.68368485387
"7259" 1451.6 63.9890269791514 120.14224476068
"7260" 1451.8 69.3468914346764 118.767215988193
"7261" 1452 74.4895818905473 117.117199669289
"7262" 1452.2 80.3152154538128 115.157603951232
"7263" 1452.4 85.3146730893417 112.448784208636
"7264" 1452.6 90.7285167112626 109.562858147498
"7265" 1452.8 96.3531229972697 106.753264681144
"7266" 1453 101.237305741822 104.191265926933
"7267" 1453.2 106.309099635927 100.911359188106
"7268" 1453.4 110.761350717371 97.2943732984438
"7269" 1453.6 114.566181397294 92.6506823111361
"7270" 1453.8 117.124705334817 87.3538786559362
"7271" 1454 118.971606987887 81.2567316703366
"7272" 1454.2 119.79749635686 75.3995811718328
"7273" 1454.4 120.164279591122 69.4592052849686
"7274" 1454.6 119.752043942599 61.9878007072229
"7275" 1454.8 118.702062305667 55.7638974446661
"7276" 1455 117.359580106742 49.8824106008759
"7277" 1455.2 115.294192306917 43.8421945118961
"7278" 1455.4 112.427763166231 37.9663011491214
"7279" 1455.6 108.926343794967 32.4657507789261
"7280" 1455.8 105.23386047764 27.3356706098188
"7281" 1456 101.053738704928 22.1176991719589
"7282" 1456.2 97.0511569098346 17.1686582471786
"7283" 1456.4 92.8170873001952 12.2351507678433
"7284" 1456.6 87.8227932841889 8.13550634213614
"7285" 1456.8 81.8414276253095 5.25434931190042
"7286" 1457 75.9331135107722 2.83437523296947
"7287" 1457.2 70.3867600101611 1.3305849795528
"7288" 1457.4 64.5533944891137 1.39040566673908
"7289" 1457.6 58.0891622202071 2.36085190469383
"7290" 1457.8 51.6425490978315 3.98027334752127
"7291" 1458 45.6710337412455 5.70505839797268
"7292" 1458.2 39.9303534161558 8.40831137935911
"7293" 1458.4 34.115180020004 11.9128276678534
"7294" 1458.6 29.350531872219 15.5818615356665
"7295" 1458.8 25.1719099672096 20.2627916487693
"7296" 1459 21.7627659983667 25.4919968908719
"7297" 1459.2 18.8299769600893 30.7633957084993
"7298" 1459.4 15.6218591588609 36.55189925479
"7299" 1459.6 13.5536741389871 42.3592643529065
"7300" 1459.8 11.8095386547647 48.5655772284054
"7301" 1460 10.492311276287 55.60084906259
"7302" 1460.2 8.98576145933031 61.9601820770831
"7303" 1460.4 8.19132942715414 68.5562300223549
"7304" 1460.6 8.00607294279842 75.1272236820497
"7305" 1460.8 8.27999305785756 81.2692816763498
"7306" 1461 9.74740099639383 86.7055798362017
"7307" 1461.2 13.0804508565778 91.7166734966639
"7308" 1461.4 16.1240934798 96.7184890398028
"7309" 1461.6 19.3516865995181 102.146309397106
"7310" 1461.8 22.3515336542639 107.249699142332
"7311" 1462 26.3275023081967 111.649449846519
"7312" 1462.2 31.2108287513887 115.473138562267
"7313" 1462.4 36.2226905452657 118.427647185526
"7314" 1462.6 41.0947511714955 122.153099728886
"7315" 1462.8 46.3765679066754 124.994724476804
"7316" 1463 52.2661235186066 126.873486515726
"7317" 1463.2 56.3969744187456 126.230244647691
"7318" 1463.4 62.1057506562962 125.950440584636
"7319" 1463.6 67.9020801909666 125.56502671573
"7320" 1463.8 73.8615367439986 124.498211484865
"7321" 1464 79.8303307497384 122.995542126093
"7322" 1464.2 85.8106064470876 121.650211534408
"7323" 1464.4 92.0315079876298 120.289789155134
"7324" 1464.6 97.0951729654871 117.900713841233
"7325" 1464.8 102.100963429719 114.323193044347
"7326" 1465 106.417252696986 110.191850524482
"7327" 1465.2 111.060644091327 105.705745437776
"7328" 1465.4 114.701527815936 101.021355199841
"7329" 1465.6 117.618284747822 95.6166526836746
"7330" 1465.8 120.127375845803 89.7596101803285
"7331" 1466 122.277404772927 83.7512732286862
"7332" 1466.2 123.411512436118 77.5665547005074
"7333" 1466.4 124.010550086577 70.9415767419561
"7334" 1466.6 123.825513246084 64.7748784726214
"7335" 1466.8 122.812329498501 58.5324568158713
"7336" 1467 121.259587599967 52.4830578900831
"7337" 1467.2 119.023192050023 46.5259426568956
"7338" 1467.4 116.24913075724 40.419333559405
"7339" 1467.6 113.10464764919 34.7357986846677
"7340" 1467.8 109.957296063496 29.1955701831508
"7341" 1468 106.281651213624 23.6930124561576
"7342" 1468.2 102.231854158608 18.4215786456409
"7343" 1468.4 97.8336367937444 14.4968636731361
"7344" 1468.6 92.9868883510778 9.74027052144169
"7345" 1468.8 87.6647756469212 5.31538327304068
"7346" 1469 82.4675690004389 3.74674677760836
"7347" 1469.2 75.7588586427119 2.58554662988614
"7348" 1469.4 69.5331369314939 1.70038559124977
"7349" 1469.6 62.7722606769024 1.39748185967972
"7350" 1469.8 55.8884964289761 1.57145270033896
"7351" 1470 49.7087424727722 3.17696533866391
"7352" 1470.2 43.6611255543555 5.60033955999724
"7353" 1470.4 37.3574676095778 8.57546416208058
"7354" 1470.6 31.7425960878278 12.261012457025
"7355" 1470.8 27.165788978203 16.1037260119407
"7356" 1471 22.340056446219 20.477546607302
"7357" 1471.2 17.630007016705 25.1948758659188
"7358" 1471.4 14.1054634824078 30.4708963227391
"7359" 1471.6 10.6373811716782 36.0126319143285
"7360" 1471.8 8.11389215926762 42.2869957859201
"7361" 1472 6.7980100404715 48.3975288433182
"7362" 1472.2 5.57635718144665 54.8953774335561
"7363" 1472.4 4.71453001904432 61.113941387891
"7364" 1472.6 4.45674769334421 67.7225603669269
"7365" 1472.8 5.13985022863973 73.7201517136842
"7366" 1473 6.15248819963639 80.1527768976338
"7367" 1473.2 7.48998253397636 85.6430428379784
"7368" 1473.4 9.33524251665596 91.1410100814541
"7369" 1473.6 11.6960898474373 96.0967357272391
"7370" 1473.8 13.406544462222 99.9532608798861
"7371" 1474 14.0697892610524 99.2243939903576
"7372" 1474.2 17.4264121735421 99.7401541845465
"7373" 1474.4 21.6440701181381 100.915810283615
"7374" 1474.6 25.8274254877849 102.126822985871
"7375" 1474.8 30.6616078902482 102.961261527881
"7376" 1475 35.5927504946763 103.535973978418
"7377" 1475.2 40.8624168256467 103.863548284166
"7378" 1475.4 45.8239509847791 103.612664140449
"7379" 1475.6 50.5341141616229 103.584265223792
"7380" 1475.8 55.4308987907791 103.292162081042
"7381" 1476 60.3087795817964 103.744386775152
"7382" 1476.2 65.2777884640381 103.47439536256
"7383" 1476.4 70.9098884585351 102.829195681839
"7384" 1476.6 76.2522248768603 102.762423018673
"7385" 1476.8 82.1948492452479 102.42396662898
"7386" 1477 88.2208012952728 101.74562166057
"7387" 1477.2 93.5924344868945 101.830349804087
"7388" 1477.4 98.9664380248104 101.235269117511
"7389" 1477.6 102.809360335025 98.5862945386508
"7390" 1477.8 104.382517129967 94.0615595823273
"7391" 1478 104.466902482317 88.4911335583761
"7392" 1478.2 103.202649533761 83.1716489532685
"7393" 1478.4 101.900888720621 77.592390811165
"7394" 1478.6 100.43216986611 71.8279011351004
"7395" 1478.8 98.2311685944078 66.2029382816214
"7396" 1479 95.5953127467952 61.301060257329
"7397" 1479.2 92.3667510841576 56.6193170724043
"7398" 1479.4 88.6563154986693 51.5974715488456
"7399" 1479.6 84.713014100344 47.3746951848861
"7400" 1479.8 80.4120283662722 42.9751169854417
"7401" 1480 75.3999842955757 39.1179130164861
"7402" 1480.2 70.7440372323485 35.8746829709225
"7403" 1480.4 65.4670101481018 32.0467362767375
"7404" 1480.6 60.4608815430507 28.7474324680871
"7405" 1480.8 55.0397439009855 25.7406913545465
"7406" 1481 49.0524119544944 23.4691182306917
"7407" 1481.2 43.4804028339381 21.1744342475576
"7408" 1481.4 36.9966403764524 19.2048244850147
"7409" 1481.6 31.110815548784 17.2581121849438
"7410" 1481.8 25.4209070848555 16.2819384343861
"7411" 1482 22.043045918672 18.9989613177433
"7412" 1482.2 18.1759248677095 21.730821186129
"7413" 1482.4 15.8594530256846 25.1265885801041
"7414" 1482.6 14.3914788916365 29.8411581131503
"7415" 1482.8 13.9141792473994 35.0089954751361
"7416" 1483 13.2834290545381 40.5589551873861
"7417" 1483.2 12.3568519944617 46.0115471853861
"7418" 1483.4 11.8195372064521 51.5700147561628
"7419" 1483.6 11.6579064300843 57.3672955061508
"7420" 1483.8 11.1494884426636 63.309560904871
"7421" 1484 10.8675096908784 69.4447104148861
"7422" 1484.2 11.1958870801137 75.6686074434156
"7423" 1484.4 11.6311780379372 81.8695944215332
"7424" 1484.6 12.1765400392455 87.7598271261169
"7425" 1484.8 13.3303401101431 92.9351487704156
"7426" 1485 15.4678977731723 98.4627158710871
"7427" 1485.2 15.532821963334 101.920486126978
"7428" 1485.4 15.260569710997 100.415511644507
"7429" 1485.6 15.9364317741301 99.0020532099054
"7430" 1485.8 17.234316499889 97.614545102658
"7431" 1486 19.9712000561666 95.6055362077967
"7432" 1486.2 23.4315896098758 93.9794073813558
"7433" 1486.4 27.4314761385843 92.3356691179744
"7434" 1486.6 31.5209201370843 90.4112248833861
"7435" 1486.8 35.84850012163 89.1348401936139
"7436" 1487 40.8213725891782 87.8347253678477
"7437" 1487.2 45.6572004945585 86.5721550072433
"7438" 1487.4 50.6434069620879 85.0412479156589
"7439" 1487.6 55.7340664465121 84.5612939302649
"7440" 1487.8 61.0486913439567 84.5535831941061
"7441" 1488 66.4032074988758 85.1710715346589
"7442" 1488.2 71.5217169345706 86.1463261918812
"7443" 1488.4 76.6384460813196 87.0663575232685
"7444" 1488.6 82.0679797437919 88.4298391642793
"7445" 1488.8 87.1309554513128 89.6435179056458
"7446" 1489 92.2131283780734 91.492668233891
"7447" 1489.2 97.620454205707 93.463328233915
"7448" 1489.4 103.049228562837 94.0605668134761
"7449" 1489.6 108.997497124611 94.1561369699246
"7450" 1489.8 113.841095085681 92.3845438921862
"7451" 1490 116.465642035976 88.6854044803494
"7452" 1490.2 117.814068751707 84.5068466912662
"7453" 1490.4 118.572632091573 79.4627663477195
"7454" 1490.6 118.130966920303 74.0958665074753
"7455" 1490.8 117.698891253607 68.5214502118036
"7456" 1491 116.175039259714 62.8949197728133
"7457" 1491.2 114.174559996719 57.4565917752475
"7458" 1491.4 111.939825375391 51.8693462366286
"7459" 1491.6 109.082895806114 47.6725258402391
"7460" 1491.8 105.201792395501 42.8882177884735
"7461" 1492 101.495548335175 38.0563157201287
"7462" 1492.2 97.0137784476878 33.9566751788188
"7463" 1492.4 92.4276164431952 29.8689074743004
"7464" 1492.6 87.4765969668555 26.184595594775
"7465" 1492.8 82.2255445702591 22.4889771239333
"7466" 1493 76.7186312577608 19.7604477552391
"7467" 1493.2 70.6772207198874 16.6855484974158
"7468" 1493.4 64.7157296197822 14.7442217821531
"7469" 1493.6 58.7501577426498 13.2998513444851
"7470" 1493.8 52.299641616603 12.8986562422649
"7471" 1494 46.1232227861026 13.1636507314153
"7472" 1494.2 40.2459400977095 14.1787958065861
"7473" 1494.4 34.0193760554521 15.4966946029589
"7474" 1494.6 28.2102790037939 18.6140427175134
"7475" 1494.8 23.064399441948 22.333903028517
"7476" 1495 18.8835401582694 26.6201862593403
"7477" 1495.2 14.7699937931394 31.4949061517498
"7478" 1495.4 11.5222303994526 37.3194312366385
"7479" 1495.6 9.70864297421666 43.0944104664561
"7480" 1495.8 8.98812188876665 49.5659812171651
"7481" 1496 8.67504723833205 56.51228067604
"7482" 1496.2 8.93963674126257 63.168135855478
"7483" 1496.4 9.81746571367253 69.7043576528861
"7484" 1496.6 11.5808850225095 76.023058651929
"7485" 1496.8 13.2855286278912 81.798774988971
"7486" 1497 14.6856311372263 87.4639790712804
"7487" 1497.2 17.0816972218524 93.4082958591576
"7488" 1497.4 19.40213985955 98.0527873461917
"7489" 1497.6 22.5664922214485 103.267303808541
"7490" 1497.8 25.5207923430799 108.146845890358
"7491" 1498 28.3318411197667 113.056173283243
"7492" 1498.2 32.1023072730788 116.425694182255
"7493" 1498.4 36.5031356598063 118.431081067179
"7494" 1498.6 41.010044826681 121.338920175443
"7495" 1498.8 45.7677833632094 123.754467767134
"7496" 1499 50.5096099535367 126.020545338896
"7497" 1499.2 55.1200982246406 125.709137988451
"7498" 1499.4 60.3195248614612 124.556263313562
"7499" 1499.6 65.9152143697493 123.634782337038
"7500" 1499.8 71.6712925959333 122.399764604986
"7501" 1500 77.2619443349989 121.007720380612
"7502" 1500.2 82.9643821996262 119.526243097631
"7503" 1500.4 88.7260563561316 117.878958210572
"7504" 1500.6 94.7558990786636 115.825181814901
"7505" 1500.8 100.604778355303 113.343731681198
"7506" 1501 105.515637843374 110.323395106318
"7507" 1501.2 110.218153073135 106.472077550762
"7508" 1501.4 113.448974767069 101.57473138658
"7509" 1501.6 115.785568402714 95.3835955334347
"7510" 1501.8 117.031232329137 88.9468144610661
"7511" 1502 117.187020671937 82.5049664862861
"7512" 1502.2 116.620380316926 76.3982224162229
"7513" 1502.4 116.620380316926 70.8860175319474
"7514" 1502.6 115.955910929643 64.6985116379155
"7515" 1502.8 115.881742534118 58.3841314809922
"7516" 1503 114.90672340292 52.2321611537319
"7517" 1503.2 113.356574793342 46.2100275259727
"7518" 1503.4 111.02577717651 39.9654757862433
"7519" 1503.6 108.470662892277 34.0937389611861
"7520" 1503.8 105.49529100711 28.7227503808433
"7521" 1504 102.103255290731 23.6757609617729
"7522" 1504.2 97.808053103627 19.0278304513484
"7523" 1504.4 93.351290785423 14.6648151025706
"7524" 1504.6 88.5240627475051 11.1314360113669
"7525" 1504.8 83.0300092228327 8.02422895442185
"7526" 1505 77.9720272753472 4.87928871248348
"7527" 1505.2 72.1517193890584 2.2550323705054
"7528" 1505.4 67.6646884305095 2.73577110330042
"7529" 1505.6 62.6757862444346 4.51324871567972
"7530" 1505.8 56.9377686061152 6.26623903589109
"7531" 1506 51.3565010976365 8.58075093836671
"7532" 1506.2 45.9533153221082 11.5801188745654
"7533" 1506.4 40.8521317700055 14.4114699819978
"7534" 1506.6 35.9630204147214 18.2782827642918
"7535" 1506.8 31.208183263034 22.5946119082611
"7536" 1507 27.4898422193952 27.5654655486147
"7537" 1507.2 23.608621817603 33.0134490891437
"7538" 1507.4 20.1874887262676 38.2221300453861
"7539" 1507.6 16.7303531364763 43.7720897576361
"7540" 1507.8 12.3447175132235 49.0594246259458
"7541" 1508 8.57650464970194 54.461537445592
"7542" 1508.2 5.53481362336667 59.8581634633004
"7543" 1508.4 3.77306855206567 65.9362592459703
"7544" 1508.6 4.57514714865973 72.1909298405644
"7545" 1508.8 6.89541151606487 77.989886479779
"7546" 1509 9.93944051910553 83.306987954775
"7547" 1509.2 13.7852270859289 87.887012819622
"7548" 1509.4 18.6257552774394 92.7268061604589
"7549" 1509.6 23.4194596252722 96.7473387329139
"7550" 1509.8 29.6300773097667 101.034506163843
"7551" 1510 35.283592591004 104.177381716788
"7552" 1510.2 40.9563307417308 106.423621060801
"7553" 1510.4 47.1727434879474 108.708865338213
"7554" 1510.6 53.1808686061788 110.459138896235
"7555" 1510.8 58.8598651276167 111.641281298456
"7556" 1511 64.8868219432247 111.794431290289
"7557" 1511.2 70.7664864229454 111.902558237205
"7558" 1511.4 77.2940076279979 111.746925268417
"7559" 1511.6 83.0681045363936 111.075060689611
"7560" 1511.8 89.6577856065456 109.778175709365
"7561" 1512 95.6720355772719 108.712255469155
"7562" 1512.2 101.243840223555 107.544124249651
"7563" 1512.4 106.636255155807 105.257853952226
"7564" 1512.6 110.747692802702 101.472960890533
"7565" 1512.8 113.863350563224 96.6167938715861
"7566" 1513 115.929256680054 91.602325077124
"7567" 1513.2 116.374973935092 86.3298948610736
"7568" 1513.4 115.751918915118 80.3715316807195
"7569" 1513.6 114.604828890027 74.4662879978061
"7570" 1513.8 113.745590661023 68.5426182585637
"7571" 1514 112.864326904633 62.2394995603862
"7572" 1514.2 110.997094787135 56.5234041772871
"7573" 1514.4 108.582248183442 50.9347613195026
"7574" 1514.6 105.610169604782 46.4615183696871
"7575" 1514.8 102.099369061207 41.0757530553284
"7576" 1515 98.2930545481931 36.1057601054616
"7577" 1515.2 94.1148827876696 31.4160304156337
"7578" 1515.4 89.3278763304572 26.6519061897918
"7579" 1515.6 84.2323934963321 22.8679904905784
"7580" 1515.8 78.5800728537166 19.5383475443028
"7581" 1516 72.5807721689084 16.2945426692405
"7582" 1516.2 66.8023977712019 13.5518240936508
"7583" 1516.4 60.379728781481 11.6676360905004
"7584" 1516.6 54.0631500831316 10.6580327948191
"7585" 1516.8 47.5001017626636 10.4752820209316
"7586" 1517 41.0812553562402 10.7828058937258
"7587" 1517.2 34.616053261784 12.1013682417804
"7588" 1517.4 28.795394812563 14.414383988588
"7589" 1517.6 23.9784224293 18.4745151108306
"7590" 1517.8 20.1484271617373 23.8152814635146
"7591" 1518 17.722754839409 29.5713831254823
"7592" 1518.2 15.7064941720167 35.9047784462361
"7593" 1518.4 14.6021234584306 42.1047931249635
"7594" 1518.6 13.7790149462141 48.4969333759325
"7595" 1518.8 13.7101724346074 54.9655956259298
"7596" 1519 14.3557384270576 61.5549750238407
"7597" 1519.2 15.2952360839072 67.771785265099
"7598" 1519.4 16.6291691784809 74.0126471805576
"7599" 1519.6 17.9756255698238 80.2924010939004
"7600" 1519.8 19.7375175419667 85.6465767356011
"7601" 1520 21.9694851455436 90.9991760809727
"7602" 1520.2 24.2633131487722 96.0837957913584
"7603" 1520.4 26.2337401859084 100.824843720066
"7604" 1520.6 30.231791918196 105.429078204221
"7605" 1520.8 34.4472548169944 109.055339056442
"7606" 1521 38.9489865442657 112.585584330526
"7607" 1521.2 43.4843200753124 115.639472639152
"7608" 1521.4 48.6566739918307 118.528751996512
"7609" 1521.6 53.6940305939372 120.25156554471
"7610" 1521.8 58.8577014006333 122.56814190478
"7611" 1522 64.4860962160292 123.978744371074
"7612" 1522.2 70.2120939333906 125.10799818743
"7613" 1522.4 74.1378017616441 126.108532249709
"7614" 1522.6 80.6814200484879 123.10191702945
"7615" 1522.8 86.3206353160403 120.338985473912
"7616" 1523 92.0452163368729 118.445012611199
"7617" 1523.2 98.1295692127708 116.64228786051
"7618" 1523.4 100.186159562878 113.199088359621
"7619" 1523.6 103.277088294917 108.924587105733
"7620" 1523.8 106.348046721627 103.548076889996
"7621" 1524 108.763749165345 97.9170467391628
"7622" 1524.2 111.011389797088 92.0438552435377
"7623" 1524.4 112.652415499049 86.0748483312212
"7624" 1524.6 113.322947799245 80.2086944953758
"7625" 1524.8 113.691634280614 73.6716147158567
"7626" 1525 113.365555310675 67.4286630499298
"7627" 1525.2 112.675955379025 60.925990003445
"7628" 1525.4 112.042110650967 54.5604324965361
"7629" 1525.6 110.881410374165 48.0822981775545
"7630" 1525.8 109.252757465595 40.9484260443861
"7631" 1526 107.360430040018 34.873483707881
"7632" 1526.2 104.604715247101 29.0695649058861
"7633" 1526.4 100.693362623383 23.9703816484972
"7634" 1526.6 96.4557865467936 20.1192250190592
"7635" 1526.8 91.6610628914521 16.105479146425
"7636" 1527 86.389971875355 13.14852564959
"7637" 1527.2 80.3346008810843 10.8522564867979
"7638" 1527.4 74.3271010274378 9.02305050664575
"7639" 1527.6 68.0280476628676 8.04392284853465
"7640" 1527.8 61.5822664180467 7.54351063949614
"7641" 1528 55.4512602781931 7.30328795430123
"7642" 1528.2 48.5225932282013 8.13749343834532
"7643" 1528.4 42.0426187847504 9.78373999146721
"7644" 1528.6 35.894994238081 11.9124463434719
"7645" 1528.8 30.1342256968833 14.8214227206361
"7646" 1529 24.8115584266209 18.9342228375076
"7647" 1529.2 20.8140737787685 23.5287908270559
"7648" 1529.4 16.7553926467019 28.8977395277979
"7649" 1529.6 13.2577916171725 34.6061604220626
"7650" 1529.8 10.9763138946948 40.5665177282988
"7651" 1530 8.99114690513169 46.9379584471822
"7652" 1530.2 7.13613336501338 53.3969338101805
"7653" 1530.4 6.03348905399607 59.8263075836802
"7654" 1530.6 5.22297986129339 66.0519436589406
"7655" 1530.8 5.06120707482242 72.2970851207996
"7656" 1531 5.98919628986665 78.3978192670134
"7657" 1531.2 7.67093846788558 83.2639083454672
"7658" 1531.4 9.25998782031961 88.8686148223273
"7659" 1531.6 10.231249277232 94.0754302931208
"7660" 1531.8 12.7235333695072 95.8989043459807
"7661" 1532 16.6695804403351 98.4671220834388
"7662" 1532.2 18.5097570308524 100.689546261929
"7663" 1532.4 23.0783914070584 104.071289895414
"7664" 1532.6 27.4267850330238 106.869150526329
"7665" 1532.8 32.233653246278 109.96560130748
"7666" 1533 37.4111756547628 112.588376109648
"7667" 1533.2 42.3268272479667 114.400315986327
"7668" 1533.4 47.9011288887792 115.986477826386
"7669" 1533.6 53.3460986667242 117.619108186538
"7670" 1533.8 59.0295631438809 118.464254326158
"7671" 1534 64.4520865711581 119.053906100844
"7672" 1534.2 69.8163162058136 120.169977712121
"7673" 1534.4 75.8133725651299 121.012506504815
"7674" 1534.6 81.7341966880576 121.305312156326
"7675" 1534.8 87.481842365603 121.037796820204
"7676" 1535 93.323905220603 119.936263083235
"7677" 1535.2 98.4290019228063 117.29573677649
"7678" 1535.4 102.146371529232 113.06412166808
"7679" 1535.6 105.444242964561 108.091659332347
"7680" 1535.8 108.353592534673 104.271805382504
"7681" 1536 111.803890612219 98.3972680871143
"7682" 1536.2 114.278556706111 92.7721410062315
"7683" 1536.4 115.833490218089 87.1603354851616
"7684" 1536.6 116.770286854947 82.0064437893262
"7685" 1536.8 116.376419990254 75.7308728774555
"7686" 1537 115.539558946827 68.8734864912861
"7687" 1537.2 114.063464398797 62.9496347563161
"7688" 1537.4 112.60962532831 58.1370731999861
"7689" 1537.6 110.71714606882 52.0254354184744
"7690" 1537.8 108.579290556056 45.8341644188317
"7691" 1538 105.439305654724 39.4779005656198
"7692" 1538.2 102.90056827157 34.9593930546691
"7693" 1538.4 99.7363295346013 29.1407182355304
"7694" 1538.6 96.6042277287381 23.9674966791861
"7695" 1538.8 92.6379784487488 19.1573387878812
"7696" 1539 88.0432873672524 14.2344345004433
"7697" 1539.2 83.7523638561485 10.1519031881498
"7698" 1539.4 78.7696517366021 6.25276054042352
"7699" 1539.6 73.4882407200532 4.54039073905922
"7700" 1539.8 67.1243632280893 3.86051254855595
"7701" 1540 61.0894912521802 4.42891597733759
"7702" 1540.2 54.8166230641137 5.48366800697437
"7703" 1540.4 48.7178585490238 7.46506008115757
"7704" 1540.6 42.8032673254618 10.1121654731725
"7705" 1540.8 36.7036099221381 12.9250705716719
"7706" 1541 31.1115790745492 16.5743566830075
"7707" 1541.2 25.8118336603153 20.4779807255513
"7708" 1541.4 21.2108931425044 24.7853854788861
"7709" 1541.6 16.9730381256137 29.8714166702979
"7710" 1541.8 13.6877368965667 35.3919751511861
"7711" 1542 10.6852706535121 41.2946223617195
"7712" 1542.2 8.76079808243604 48.1099207822841
"7713" 1542.4 7.92228283060032 54.9500961608911
"7714" 1542.6 7.75930159300747 61.4751298852535
"7715" 1542.8 7.94478938145705 67.8256600894727
"7716" 1543 8.22940270003397 73.9523362630496
"7717" 1543.2 8.63192621178219 80.247169896823
"7718" 1543.4 9.27276320668626 86.5492755443488
"7719" 1543.6 11.5586295449667 90.3053493106094
"7720" 1543.8 15.6091264577667 93.3526571653004
"7721" 1544 20.2456842791952 96.5277719614147
"7722" 1544.2 25.081507089457 98.8485118143573
"7723" 1544.4 30.2761407313784 101.312590537651
"7724" 1544.6 35.6332741859961 102.576461652033
"7725" 1544.8 41.5599310243893 103.239672183541
"7726" 1545 47.6252536984041 103.328674973886
"7727" 1545.2 53.6656488991831 102.87830747086
"7728" 1545.4 59.4635449559667 102.292093603623
"7729" 1545.6 64.7333241027218 101.904589357305
"7730" 1545.8 70.2754182258104 101.068932605667
"7731" 1546 75.8331230971485 99.6129656361437
"7732" 1546.2 81.8024805396095 97.3899067700392
"7733" 1546.4 86.6281537194515 95.4350055337801
"7734" 1546.6 92.7116387280279 93.1057273430392
"7735" 1546.8 98.6320944766137 91.0908897122685
"7736" 1547 103.878347735792 87.8739924072017
"7737" 1547.2 108.066568506872 84.1172288641314
"7738" 1547.4 112.873990151355 80.2131384627162
"7739" 1547.6 117.04959309811 75.7597021676719
"7740" 1547.8 120.754717970522 70.8475267424139
"7741" 1548 120.860318733986 66.2640317493861
"7742" 1548.2 119.482858642795 60.7928935201004
"7743" 1548.4 117.448428883779 55.7791677871782
"7744" 1548.6 113.956396655655 51.6441775984144
"7745" 1548.8 110.421170036595 47.1688320176147
"7746" 1549 106.135766198209 42.0714633699104
"7747" 1549.2 102.275945199023 37.3109152101409
"7748" 1549.4 97.1703739462967 32.1002531766191
"7749" 1549.6 92.4984630467066 27.4805238093261
"7750" 1549.8 87.3995710871899 23.4600501839492
"7751" 1550 82.4206882491333 19.5058916395528
"7752" 1550.2 77.1899288212937 16.2443259840216
"7753" 1550.4 71.6892206195095 12.9176520791576
"7754" 1550.6 65.7567770215508 10.3537549608416
"7755" 1550.8 59.8301057625549 8.80180697494496
"7756" 1551 53.3732898881725 8.33215094150378
"7757" 1551.2 47.3820802908455 9.1141010459619
"7758" 1551.4 40.7986177900238 10.2432855277576
"7759" 1551.6 34.6167467640222 11.9328471978861
"7760" 1551.8 29.2884863562878 14.5465896923403
"7761" 1552 24.1845666000757 18.975188421277
"7762" 1552.2 19.9034032773555 23.4222374793861
"7763" 1552.4 16.4943536766676 28.8238706736665
"7764" 1552.6 13.2611735769952 34.9765395703861
"7765" 1552.8 11.0221135684871 41.1948259743249
"7766" 1553 10.3226557028544 47.4621274180902
"7767" 1553.2 9.90059646802382 54.2349461374719
"7768" 1553.4 10.274124699284 60.9612362348477
"7769" 1553.6 11.8384435587336 66.4152825676386
"7770" 1553.8 13.7465393592902 72.3237400832979
"7771" 1554 15.7362556242968 77.9702029795937
"7772" 1554.2 18.4184605828817 83.5256740718956
"7773" 1554.4 21.5465550740134 88.0962392286945
"7774" 1554.6 24.7357268734666 93.4115929669417
"7775" 1554.8 28.2112386176302 98.26252057076
"7776" 1555 32.4097452410222 102.737256265108
"7777" 1555.2 36.3382661807006 106.32593311346
"7778" 1555.4 41.2763278722052 109.94551089457
"7779" 1555.6 46.358777929481 112.707504135072
"7780" 1555.8 51.6179155273275 112.775685434829
"7781" 1556 57.4559632188533 112.109168298108
"7782" 1556.2 63.3205627978699 111.074119597773
"7783" 1556.4 68.4253898304409 108.744461306706
"7784" 1556.6 73.5507887197964 105.998345777365
"7785" 1556.8 79.1561651630292 103.129882557292
"7786" 1557 85.2465156893666 100.324283117344
"7787" 1557.2 91.3017625924087 97.0035315997651
"7788" 1557.4 96.6788087869763 93.050551661891
"7789" 1557.6 101.978183706087 89.4297583237462
"7790" 1557.8 106.986408002481 85.1848969070719
"7791" 1558 112.001693863919 80.2776340946503
"7792" 1558.2 116.389347264338 75.5408566385004
"7793" 1558.4 120.194784263361 70.2860673303285
"7794" 1558.6 122.993323020976 64.5751444876679
"7795" 1558.8 123.67610644868 58.9759137322574
"7796" 1559 123.582548083627 53.0673978568619
"7797" 1559.2 121.248459861195 47.7363466949576
"7798" 1559.4 118.277353609224 42.4469615322719
"7799" 1559.6 114.660434531194 37.3082231829208
"7800" 1559.8 109.903839279202 33.3957460919744
"7801" 1560 104.946322561052 29.3755777221004
"7802" 1560.2 99.7227315043065 25.5094987712696
"7803" 1560.4 94.2425435036494 22.6620203258188
"7804" 1560.6 88.3817560882167 20.1604190520111
"7805" 1560.8 82.3497779885904 17.927227863297
"7806" 1561 76.0140487967295 16.3796407455923
"7807" 1561.2 69.5512257669766 15.8603330182277
"7808" 1561.4 63.2159468666782 16.3443536358284
"7809" 1561.6 57.0784996126238 17.0868448721861
"7810" 1561.8 50.4699475132013 18.0888712539372
"7811" 1562 43.8770739924961 18.992961066445
"7812" 1562.2 37.2282996654212 20.1019000722346
"7813" 1562.4 30.7026201313513 21.6883431833188
"7814" 1562.6 24.2452820905778 23.7251592570528
"7815" 1562.8 18.3317132105095 26.3933437313576
"7816" 1563 14.1670123487281 29.9789257600742
"7817" 1563.2 11.1313459834035 34.739579955124
"7818" 1563.4 9.29742981209286 40.4946735896289
"7819" 1563.6 9.41653983146666 46.9306984079061
"7820" 1563.8 9.44546093470924 53.1801246424456
"7821" 1564 9.81511047484515 59.5847885475637
"7822" 1564.2 10.5003703476636 65.925703530174
"7823" 1564.4 11.7494702648967 72.0320951415561
"7824" 1564.6 13.7753375067704 78.3048690854235
"7825" 1564.8 16.0575639304993 84.2852486933768
"7826" 1565 17.9173374143544 89.8866314841616
"7827" 1565.2 19.8224930016757 95.7469756242861
"7828" 1565.4 21.9609045702773 101.24078347026
"7829" 1565.6 24.7184567590125 106.872621564111
"7830" 1565.8 27.4675867418524 111.947108652358
"7831" 1566 31.065240675278 114.407773629301
"7832" 1566.2 35.2681316206238 115.522822044243
"7833" 1566.4 39.8453415019381 117.944959850158
"7834" 1566.6 44.7245072113729 120.039408932042
"7835" 1566.8 50.7238189248867 121.545525191966
"7836" 1567 55.7516492372115 122.796918900662
"7837" 1567.2 61.5294338496188 124.227455380299
"7838" 1567.4 67.2447627095035 125.102829009007
"7839" 1567.6 73.0908816439773 125.538181539195
"7840" 1567.8 78.8837917939561 125.18892256687
"7841" 1568 83.5906622725955 123.994052181819
"7842" 1568.2 87.6161383772193 120.457876577628
"7843" 1568.4 91.8929550898442 116.688585153631
"7844" 1568.6 96.4174562701431 112.679793883621
"7845" 1568.8 101.013726689997 108.764045471407
"7846" 1569 105.293931924579 104.312949962835
"7847" 1569.2 109.31206973988 99.3915240669054
"7848" 1569.4 112.380438870179 94.4357570723862
"7849" 1569.6 115.524878891447 89.1379547739631
"7850" 1569.8 117.683156289451 83.4970702069668
"7851" 1570 118.824411231452 77.8537402819316
"7852" 1570.2 119.295011814487 71.660985053529
"7853" 1570.4 118.952206990111 65.3365289868397
"7854" 1570.6 118.382841799509 59.1443588868441
"7855" 1570.8 117.434475196853 52.9256586880047
"7856" 1571 115.73833888038 47.1874495805592
"7857" 1571.2 113.367809529601 41.1169470882804
"7858" 1571.4 110.00487847589 36.2373266395208
"7859" 1571.6 105.67704407371 31.3266412533576
"7860" 1571.8 101.133070507868 27.0932895176436
"7861" 1572 96.1494309230929 23.0138602701046
"7862" 1572.2 90.9395310433224 19.2241910303765
"7863" 1572.4 85.1156837315783 15.8861654599589
"7864" 1572.6 79.2043717274372 13.4907306258861
"7865" 1572.8 72.8000858553744 11.7494555807551
"7866" 1573 66.2156214479955 11.4197942420304
"7867" 1573.2 59.5246384237314 10.905713271092
"7868" 1573.4 52.396350473122 11.870456235357
"7869" 1573.6 45.9530656155686 13.8253730612696
"7870" 1573.8 40.2898946658567 16.2014477906061
"7871" 1574 34.6786887521725 19.2907917217979
"7872" 1574.2 28.7138934842524 22.8102118469576
"7873" 1574.4 23.5178860438566 26.8167082514045
"7874" 1574.6 18.9225137115778 31.5758819949139
"7875" 1574.8 15.0416117804238 36.3860531481004
"7876" 1575 12.1062024330261 42.0011542024158
"7877" 1575.2 10.4525323110867 47.9394279275361
"7878" 1575.4 9.75683507520909 54.3635333410528
"7879" 1575.6 9.67236872773135 60.5556108551214
"7880" 1575.8 9.78310063805489 67.0506101468567
"7881" 1576 10.1595594761317 73.577008811891
"7882" 1576.2 11.1157019036725 79.3953089770626
"7883" 1576.4 13.6794753935394 85.2489657060589
"7884" 1576.6 16.1247116875095 90.848915941729
"7885" 1576.8 18.9802130978 95.9395473258028
"7886" 1577 21.2108931425044 101.055536890263
"7887" 1577.2 23.8666298684944 105.990059163386
"7888" 1577.4 26.2214860686889 110.595191426247
"7889" 1577.6 26.4924027180604 113.32915062498
"7890" 1577.8 26.9074905570238 112.355125740643
"7891" 1578 29.2557083839564 111.542005971845
"7892" 1578.2 32.5167890280855 110.895078273327
"7893" 1578.4 36.8059774709048 110.302344734706
"7894" 1578.6 41.2696920646809 109.77746453809
"7895" 1578.8 45.9578315918729 108.732583114761
"7896" 1579 50.3961765664354 107.336979210511
"7897" 1579.2 54.7939098354409 104.93005600619
"7898" 1579.4 59.8079191874193 102.85789353446
"7899" 1579.6 64.6742550533035 100.931037715618
"7900" 1579.8 69.4572868433172 99.8307983939222
"7901" 1580 74.9357872119456 100.180793854239
"7902" 1580.2 80.1175458673893 100.485270040221
"7903" 1580.4 85.4217775750167 100.751676136736
"7904" 1580.6 90.8159489444667 101.21529625305
"7905" 1580.8 96.2150841581725 100.224363143092
"7906" 1581 101.02677328127 98.3855423292346
"7907" 1581.2 105.954681156057 96.4597072925961
"7908" 1581.4 110.615336224333 93.5347040335841
"7909" 1581.6 112.943457491452 90.1515776453862
"7910" 1581.8 113.835923540419 85.8649016103285
"7911" 1582 114.205409173511 80.4160916027525
"7912" 1582.2 113.526727284085 75.3105528436634
"7913" 1582.4 112.726635187512 70.2806958402649
"7914" 1582.6 111.135841926024 64.9121184861457
"7915" 1582.8 109.375162592081 59.691247381729
"7916" 1583 107.345092115547 53.8827532053561
"7917" 1583.2 104.458663675726 48.5243831954535
"7918" 1583.4 100.673970730608 43.4322213211031
"7919" 1583.6 96.9825708469667 38.8638296478719
"7920" 1583.8 92.9176218709195 34.0151099391125
"7921" 1584 88.9734521978897 29.8485066198861
"7922" 1584.2 84.3103431479111 25.5318712881361
"7923" 1584.4 79.7845475411055 20.959194930025
"7924" 1584.6 75.085256761508 16.5939915369366
"7925" 1584.8 69.6564534206964 12.4047735966834
"7926" 1585 64.2586815623336 8.80814752406504
"7927" 1585.2 58.663164479196 5.93178018567054
"7928" 1585.4 53.1571130022359 4.34565531055922
"7929" 1585.6 51.7390396254666 4.08212446002503
"7930" 1585.8 52.1104794242722 3.77920268235836
"7931" 1586 53.7737297996121 3.4317605828225
"7932" 1586.2 54.6078989443966 3.75213924361043
"7933" 1586.4 55.5219556346611 3.58446725385836
"7934" 1586.6 56.0188075702676 3.73694348383274
"7935" 1586.8 56.4343271793 4.28308879953766
"7936" 1587 56.2376247262697 5.25086486844675
"7937" 1587.2 56.1530426714667 6.3527920103225
"7938" 1587.4 56.0232190524666 7.39623295616391
"7939" 1587.6 54.8498132653513 9.80199222064575
"7940" 1587.8 53.6360417591723 12.8737651094235
"7941" 1588 51.9161291251705 16.2907613987842
"7942" 1588.2 50.0252465241816 19.9206396809375
"7943" 1588.4 47.9479402898609 23.3698087101746
"7944" 1588.6 45.3470635164006 26.8944069120748
"7945" 1588.8 42.4092153138705 30.0806911692515
"7946" 1589 39.4695274152485 33.8281906495952
"7947" 1589.2 36.279407032003 37.2449122587316
"7948" 1589.4 32.7718088895667 40.840857902929
"7949" 1589.6 29.3346673389855 44.5271488247446
"7950" 1589.8 25.8654305672419 48.298348547588
"7951" 1590 22.2596249363259 52.0237672109201
"7952" 1590.2 18.5691049709667 56.6165885025972
"7953" 1590.4 15.2696254465704 61.3001154493201
"7954" 1590.6 12.1644731003 66.2063323631639
"7955" 1590.8 8.99100685807776 71.4894324141361
"7956" 1591 7.0513895362303 76.7301758702225
"7957" 1591.2 7.24920663649442 80.7321528446084
"7958" 1591.4 9.25310116826128 83.4459558961451
"7959" 1591.6 11.6031405000524 87.8926466747861
"7960" 1591.8 14.4159974669955 92.7031110803477
"7961" 1592 17.1284409271123 97.4897631775997
"7962" 1592.2 20.4207997472298 101.938195686176
"7963" 1592.4 24.1891330383311 105.71342565748
"7964" 1592.6 28.2507625954478 109.579804703848
"7965" 1592.8 32.6846936013031 112.993254760283
"7966" 1593 37.4129426035741 115.923385974162
"7967" 1593.2 42.0004135773381 118.9019453845
"7968" 1593.4 46.9643410606986 119.954797726747
"7969" 1593.6 51.7960833368455 121.037796820204
"7970" 1593.8 57.3079587276201 122.598484718822
"7971" 1594 62.9646393619773 123.006620968695
"7972" 1594.2 68.4374353208636 123.632687469139
"7973" 1594.4 74.0109234498458 123.880039188221
"7974" 1594.6 79.8950965806563 123.135730224421
"7975" 1594.8 86.0074818253513 121.962644199914
"7976" 1595 91.2033699548509 120.093003880018
"7977" 1595.2 96.752368141111 117.698275854232
"7978" 1595.4 101.392755551231 114.638603193827
"7979" 1595.6 106.211849943149 110.592896564295
"7980" 1595.8 109.30424621067 105.932216956901
"7981" 1596 112.160132122785 100.840388943053
"7982" 1596.2 114.188018706202 95.4552543157097
"7983" 1596.4 115.241634680515 89.8835546900313
"7984" 1596.6 115.559150511149 83.8846374918407
"7985" 1596.8 115.480469529936 78.3297602182649
"7986" 1597 114.702196604277 72.3748294957161
"7987" 1597.2 114.011934408486 67.0242489029535
"7988" 1597.4 112.358096440608 59.940641703188
"7989" 1597.6 110.643724812024 54.1978536749004
"7990" 1597.8 109.183470185996 48.0345268795123
"7991" 1598 107.810128349132 42.1891115579222
"7992" 1598.2 105.928945532761 36.2098639508861
"7993" 1598.4 103.633249386024 30.7888005460719
"7994" 1598.6 100.739965973794 25.1711114237996
"7995" 1598.8 97.3845247442551 19.6885601291073
"7996" 1599 93.718609105127 14.9788032398956
"7997" 1599.2 89.044783856681 10.9257868390719
"7998" 1599.4 84.1135095599121 8.16206117329522
"7999" 1599.6 78.5221375471068 5.27726344064782
"8000" 1599.8 72.6828664712288 3.35125389728905
"8001" 1600 66.5202941471548 1.72755390035643
"8002" 1600.2 61.1101197672439 2.52192020275248
"8003" 1600.4 54.5165817898614 4.08535107043877
"8004" 1600.6 48.6302050986366 5.51414059829875
"8005" 1600.8 42.9201333198452 7.82884354118052
"8006" 1601 37.2456750487722 10.638217219525
"8007" 1601.2 32.481453372457 14.6329288122804
"8008" 1601.4 27.8612917384478 18.851466289688
"8009" 1601.6 23.4575102134994 23.2620812391244
"8010" 1601.8 19.3076298979195 28.3420627390371
"8011" 1602 15.3982243144478 33.3868126131975
"8012" 1602.2 12.6239468891137 38.493232308592
"8013" 1602.4 9.93453607127665 44.8119769458261
"8014" 1602.6 8.30562057745238 51.0116111400147
"8015" 1602.8 6.82006745146665 57.2756553045038
"8016" 1603 5.46191266808205 63.7586855634919
"8017" 1603.2 4.70314762328297 69.7414501154576
"8018" 1603.4 4.97921895098606 76.0272720675803
"8019" 1603.6 5.09020118798728 82.1399881264789
"8020" 1603.8 6.61803856122508 87.146671407858
"8021" 1604 6.91934433658429 91.1328914713567
"8022" 1604.2 7.85605993108666 90.5358555576261
"8023" 1604.4 10.6016440106238 91.1938758436433
"8024" 1604.6 14.5779219684988 93.0624852126889
"8025" 1604.8 18.5653957247095 94.743624511729
"8026" 1605 23.0556565099372 95.6767181363567
"8027" 1605.2 27.7116322017811 97.3935941650665
"8028" 1605.4 32.4296854700843 99.4568764542979
"8029" 1605.6 36.7431633269378 102.042921824175
"8030" 1605.8 41.3157009846013 104.323573284877
"8031" 1606 46.1473508928238 106.520481378158
"8032" 1606.2 51.0562173216878 108.435486755896
"8033" 1606.4 56.6021264147422 109.646316188284
"8034" 1606.6 62.1046442049979 110.237725697542
"8035" 1606.8 67.9334661208348 110.757867236991
"8036" 1607 74.1521601342524 110.961773878764
"8037" 1607.2 80.1288686283867 110.932444338716
"8038" 1607.4 85.994771820694 111.682628154083
"8039" 1607.6 92.0233086011667 112.576011355256
"8040" 1607.8 98.1950982399569 113.340848930454
"8041" 1608 102.286432873685 111.975810295726
"8042" 1608.2 104.353955933787 108.284042511116
"8043" 1608.4 106.947517117482 103.039522367932
"8044" 1608.6 108.648150325681 97.3700358079474
"8045" 1608.8 109.665543584783 91.3372117168657
"8046" 1609 110.41453243803 85.2989074236072
"8047" 1609.2 110.318412897709 79.5870199764654
"8048" 1609.4 111.329378982657 73.0408246611861
"8049" 1609.6 111.908352982906 67.5189933997195
"8050" 1609.8 112.412107965117 61.0373328484461
"8051" 1610 112.962331009173 54.7631864426803
"8052" 1610.2 113.066834944627 48.3445910569298
"8053" 1610.4 113.013859719917 42.1592562334753
"8054" 1610.6 112.157097284938 35.8704679183576
"8055" 1610.8 110.287563720917 30.1512141671584
"8056" 1611 107.653073685544 24.0214234132323
"8057" 1611.2 104.463508011545 18.6199546187623
"8058" 1611.4 100.802569598486 13.7258828414333
"8059" 1611.6 96.2001203865072 9.70303882289965
"8060" 1611.8 91.12968935705 7.22313479749725
"8061" 1612 85.3985947859095 5.30256951324328
"8062" 1612.2 79.2219785254389 4.09294309494169
"8063" 1612.4 73.0877451218638 4.21804830618987
"8064" 1612.6 67.2491437542314 5.43021122268025
"8065" 1612.8 60.8693492874238 6.78626801610042
"8066" 1613 55.1330917637785 8.93469282840594
"8067" 1613.2 49.0726137420249 11.7418930398424
"8068" 1613.4 43.1385281929293 15.1195923876385
"8069" 1613.6 37.9228106341974 17.9134718000881
"8070" 1613.8 32.2155646143128 21.3175968867515
"8071" 1614 26.5418025142608 25.0679427672979
"8072" 1614.2 21.5752149837336 29.4647076685706
"8073" 1614.4 17.1640979541255 34.1709051496758
"8074" 1614.6 13.1204076815367 39.6436986734361
"8075" 1614.8 9.8397148972455 45.2363503834727
"8076" 1615 7.57029817280321 51.1233521835111
"8077" 1615.2 5.29851081593913 57.6635147512302
"8078" 1615.4 3.7024459723381 64.2536202780147
"8079" 1615.6 3.53473505228297 70.4885982901106
"8080" 1615.8 4.30278747905666 76.8381655169361
"8081" 1616 6.02585237052549 82.9158200570038
"8082" 1616.2 8.25009428499696 88.0625975942043
"8083" 1616.4 11.5369922751333 92.8922984909417
"8084" 1616.6 15.281005877356 98.3178279449614
"8085" 1616.8 18.4949200458238 102.533041651729
"8086" 1617 22.6534689148101 107.554715997595
"8087" 1617.2 26.3473943721952 111.9693641299
"8088" 1617.4 31.0940509423405 116.061702727115
"8089" 1617.6 36.0316300304955 120.142081938415
"8090" 1617.8 41.4900433274815 122.309273686396
"8091" 1618 47.223572488889 124.71112919258
"8092" 1618.2 52.9710657697767 126.865697098586
"8093" 1618.4 57.2774827263538 126.686456747193
"8094" 1618.6 62.9381501296521 125.643021172229
"8095" 1618.8 68.855942149514 124.471476251344
"8096" 1619 74.9739008435271 122.998379885562
"8097" 1619.2 80.7294913199022 121.422318389676
"8098" 1619.4 86.567537249232 119.788455239958
"8099" 1619.6 92.5484919835955 117.682215200335
"8100" 1619.8 98.1523081487728 115.226082343672
"8101" 1620 102.69886707106 111.081579221042
"8102" 1620.2 106.11016990589 106.285907218223
"8103" 1620.4 109.180849503501 100.653151578356
"8104" 1620.6 111.088304470558 95.0967977446412
"8105" 1620.8 112.709774977252 89.067947845978
"8106" 1621 113.462056483779 82.7151184695424
"8107" 1621.2 113.611678204677 75.9151195858462
"8108" 1621.4 112.988488434331 68.0257503922646
"8109" 1621.6 111.667913160908 61.7087500591803
"8110" 1621.8 109.879620083052 55.4441604173004
"8111" 1622 107.629368028452 49.1613454754929
"8112" 1622.2 104.615949983361 43.3975985489823
"8113" 1622.4 101.65251188471 38.0811786876147
"8114" 1622.6 97.6823201533767 32.4229089846561
"8115" 1622.8 93.6813416781095 27.5803025336433
"8116" 1623 88.9001232526524 23.5928628072147
"8117" 1623.2 83.3422678875686 19.988843905056
"8118" 1623.4 77.4018920007045 17.2096101196677
"8119" 1623.6 71.3983202274023 15.4168761018416
"8120" 1623.8 65.0780951321251 14.1019299410792
"8121" 1624 58.2689180003609 12.8615853953477
"8122" 1624.2 51.5739781670238 12.0904901638147
"8123" 1624.4 45.0720295992482 11.5944234920463
"8124" 1624.6 38.2506176960637 11.4545164851628
"8125" 1624.8 31.6237271872025 12.3443635750937
"8126" 1625 25.6346941974855 14.3358089005088
"8127" 1625.2 21.653575061672 18.9885290626451
"8128" 1625.4 19.4418081875778 24.529344452525
"8129" 1625.6 16.7230131087867 30.6858689624361
"8130" 1625.8 14.7988664686677 36.3872003376645
"8131" 1626 14.1992419554267 42.8918856208161
"8132" 1626.2 13.49516519505 49.617758824275
"8133" 1626.4 12.8906198759067 55.9703169988761
"8134" 1626.6 12.2930603038809 62.3248122243004
"8135" 1626.8 11.9562143781541 68.9984417245736
"8136" 1627 12.3533074552091 75.1667847735377
"8137" 1627.2 13.2807016675843 81.7970459285626
"8138" 1627.4 14.1680842868667 87.6693500501061
"8139" 1627.6 15.7092761067095 93.2079965612719
"8140" 1627.8 17.4778517206931 98.4909080394522
"8141" 1628 20.3854554222485 103.716965616168
"8142" 1628.2 24.0286518056988 108.038258581002
"8143" 1628.4 27.0428260466302 113.200729889713
"8144" 1628.6 30.4112235757874 117.236948722603
"8145" 1628.8 35.3794090083381 120.0443932317
"8146" 1629 40.7349123858599 122.812931423512
"8147" 1629.2 46.3080848973 124.940373488326
"8148" 1629.4 51.6151170800576 126.20320323678
"8149" 1629.6 57.4865570188036 126.28064413731
"8150" 1629.8 63.7858247928906 126.255243864027
"8151" 1630 69.8243073239021 126.418433791838
"8152" 1630.2 76.0367729134134 125.877932712322
"8153" 1630.4 82.6154236776333 124.572146496253
"8154" 1630.6 86.7074132372902 121.198514295063
"8155" 1630.8 91.3919558435035 117.153523832976
"8156" 1631 95.7972812054967 113.191375309316
"8157" 1631.2 100.408114853254 108.604526896515
"8158" 1631.4 104.023110689998 103.669632794312
"8159" 1631.6 107.391370417378 98.1357302138861
"8160" 1631.8 110.669127528815 92.8975438896892
"8161" 1632 113.341671571773 87.4146837999372
"8162" 1632.2 114.910713309255 81.4084562273477
"8163" 1632.4 115.795867863195 75.4147422657576
"8164" 1632.6 116.697389668127 68.9756307349144
"8165" 1632.8 117.046601770483 62.5368375264829
"8166" 1633 116.683639627173 56.5111996704892
"8167" 1633.2 116.183612635303 49.9872348444654
"8168" 1633.4 115.384141528652 43.7563254610433
"8169" 1633.6 113.931622729482 37.2542371235347
"8170" 1633.8 112.022829915472 30.8298960565842
"8171" 1634 109.652856739755 25.0325496765977
"8172" 1634.2 106.316525061612 19.7568435261244
"8173" 1634.4 102.112423754742 14.8538786253861
"8174" 1634.6 97.6737938994802 10.6539091134132
"8175" 1634.8 92.2617119742394 8.68135564929523
"8176" 1635 86.4280319527517 7.34837482039548
"8177" 1635.2 80.2874961045367 6.38743737882539
"8178" 1635.4 73.903925961659 5.73501769466499
"8179" 1635.6 67.4404851011889 5.65803894621947
"8180" 1635.8 60.490000859462 5.38282096263847
"8181" 1636 54.0189013428034 5.53439740431471
"8182" 1636.2 47.2576039229958 6.82624144663856
"8183" 1636.4 41.0091781803592 8.367550894788
"8184" 1636.6 35.1341223384162 10.7626480633219
"8185" 1636.8 29.6053258908171 14.0021386203581
"8186" 1637 24.6791523605997 18.130436202166
"8187" 1637.2 20.2928741343555 22.971461024525
"8188" 1637.4 16.022847386995 28.4743358602824
"8189" 1637.6 12.5611563805778 34.1939916447472
"8190" 1637.8 9.92726104960816 40.0996735163956
"8191" 1638 7.90779524991056 46.2517815457787
"8192" 1638.2 6.78012172254358 53.3852790837804
"8193" 1638.4 5.66490218852787 59.9609625738555
"8194" 1638.6 5.44004238149666 66.7080285263661
"8195" 1638.8 5.90755720638013 73.1921191094823
"8196" 1639 7.3161791383595 79.8989891627522
"8197" 1639.2 9.34791877570951 85.110711981929
"8198" 1639.4 12.1674140884327 90.4906315629686
"8199" 1639.6 14.6821086951647 95.9640767059604
"8200" 1639.8 17.937530608264 100.804131896305
"8201" 1640 22.6281773888749 105.039607347221
"8202" 1640.2 27.5751548833095 108.434452446843
"8203" 1640.4 32.6949133613897 112.004387974367
"8204" 1640.6 37.5196440987095 115.296558022558
"8205" 1640.8 42.6104225321899 118.748065682978
"8206" 1641 47.1932459359364 121.848210926689
"8207" 1641.2 50.3167640371152 125.09726803898
"8208" 1641.4 54.4751707471182 125.396723179356
"8209" 1641.6 60.0247180187409 124.638593853935
"8210" 1641.8 65.5383949898632 123.489387669283
"8211" 1642 70.5446190164183 121.958364300386
"8212" 1642.2 76.6046387410116 120.91685796369
"8213" 1642.4 82.2947365626298 119.314062166018
"8214" 1642.6 88.0749954400957 117.314029027128
"8215" 1642.8 93.1828878125233 114.759176191097
"8216" 1643 99.2086640786431 111.793938601033
"8217" 1643.2 104.445461914936 108.476378169689
"8218" 1643.4 108.434778635646 104.046486148842
"8219" 1643.6 112.120004822367 98.7225329717662
"8220" 1643.8 115.667185550736 93.365960519665
"8221" 1644 118.640859742424 87.8184617496433
"8222" 1644.2 121.059553248242 81.7951757203657
"8223" 1644.4 122.428000170967 75.9129813144744
"8224" 1644.6 123.142030075467 68.5092166897391
"8225" 1644.8 122.885596293382 62.2960563845049
"8226" 1645 121.301589359055 56.733450778092
"8227" 1645.2 119.280760922482 50.7874827449619
"8228" 1645.4 117.055593349408 45.0264150176803
"8229" 1645.6 114.394360381363 39.0936192897624
"8230" 1645.8 110.564412399408 33.6706666969155
"8231" 1646 106.251977243567 29.3347760132719
"8232" 1646.2 101.630256407167 25.2731513617004
"8233" 1646.4 96.7038319002902 20.4324759006508
"8234" 1646.6 91.4743401551095 16.3487048670147
"8235" 1646.8 85.7910112208196 12.8950693151803
"8236" 1647 79.9429057473453 10.3957607573958
"8237" 1647.2 73.9370238513381 8.07708571358614
"8238" 1647.4 67.865527909889 6.12670641222109
"8239" 1647.6 61.3790334435757 4.28151517991341
"8240" 1647.8 54.8541762697239 3.09790877671623
"8241" 1648 49.7012941291068 3.83221736374128
"8242" 1648.2 44.6886642798657 6.41057922088155
"8243" 1648.4 38.5558757727143 8.46946850222726
"8244" 1648.6 33.1021378756889 11.1827551769972
"8245" 1648.8 27.7448954368015 15.2755076265421
"8246" 1649 22.6924936771869 19.1880818321843
"8247" 1649.2 18.5298005725538 23.5472969288816
"8248" 1649.4 14.2488634275778 28.1535871496084
"8249" 1649.6 11.1691586879667 33.408858133405
"8250" 1649.8 9.14391023156666 39.1605693484433
"8251" 1650 7.32904883623768 45.2799243605544
"8252" 1650.2 6.08656400411665 51.8497153318161
"8253" 1650.4 5.99715322135376 57.7794300689345
"8254" 1650.6 6.268632176588 64.1956768097842
"8255" 1650.8 7.27834482653665 69.6952699995561
"8256" 1651 8.00520987027594 75.5149683940047
"8257" 1651.2 9.21826375881211 81.4994235463952
"8258" 1651.4 10.5066942396115 87.320937429246
"8259" 1651.6 10.6668504798732 91.3284833503394
"8260" 1651.8 12.8147607774531 94.2778634817105
"8261" 1652 16.7273082079573 96.6318388517319
"8262" 1652.2 21.2298825080414 98.389917580059
"8263" 1652.4 26.0701638803032 100.623600143377
"8264" 1652.6 31.0951171799364 102.000933415932
"8265" 1652.8 36.6460604044515 102.532030039113
"8266" 1653 42.1792382916298 102.948086785555
"8267" 1653.2 47.3382838875279 102.925956808825
"8268" 1653.4 52.1738262740044 103.193952350396
"8269" 1653.6 56.7411436655367 104.268597975446
"8270" 1653.8 61.3653228640837 105.016382020886
"8271" 1654 65.7072496322479 104.797304663824
"8272" 1654.2 70.4027603860734 103.857422626027
"8273" 1654.4 75.2454012784454 102.103637207365
"8274" 1654.6 80.0365315793729 99.4136814634174
"8275" 1654.8 85.1374638494067 95.9417110527861
"8276" 1655 89.965471766936 92.3625533608045
"8277" 1655.2 94.611380629349 88.8953432144744
"8278" 1655.4 99.4516462176676 85.1915874166759
"8279" 1655.6 102.954457320967 80.6708472467472
"8280" 1655.8 106.385510108824 75.7040634738147
"8281" 1656 108.342137509467 70.4122638017729
"8282" 1656.2 109.164795340069 64.3405226188963
"8283" 1656.4 108.25225961939 58.9577082685496
"8284" 1656.6 107.268200542392 52.8292152564357
"8285" 1656.8 105.083832350132 47.5051879977985
"8286" 1657 102.279619452391 42.4071046314522
"8287" 1657.2 99.1381328228157 37.3403092370842
"8288" 1657.4 95.9240090305051 31.5524416192611
"8289" 1657.6 92.7480298625255 26.6869196630626
"8290" 1657.8 88.4864723092025 21.8570055446503
"8291" 1658 83.9565299723498 18.0388038578628
"8292" 1658.2 79.0860031336431 14.8271502332391
"8293" 1658.4 73.6642515881205 11.7605812419054
"8294" 1658.6 67.883533959681 9.189859590729
"8295" 1658.8 62.073748680284 7.57002461706883
"8296" 1659 55.8464789770954 6.1929722410099
"8297" 1659.2 49.7420468979078 6.02969087512143
"8298" 1659.4 43.8882838030951 6.59280870443201
"8299" 1659.6 38.2550864702394 8.20100825899522
"8300" 1659.8 34.2571366875087 11.112046466545
"8301" 1660 29.7673194212809 14.8019491777861
"8302" 1660.2 25.4462480315072 19.1731455169807
"8303" 1660.4 20.4907394823912 23.2091307840465
"8304" 1660.6 16.8661245570255 28.1646179146214
"8305" 1660.8 13.8458162444078 33.9570423270626
"8306" 1661 11.3917134633952 39.5137425813555
"8307" 1661.2 9.74109887896665 45.568619544092
"8308" 1661.4 8.32432808031449 51.9213441024731
"8309" 1661.6 8.09623362623666 58.1007225866661
"8310" 1661.8 8.1781737570249 64.1654266461337
"8311" 1662 9.12252751784901 70.2580172045038
"8312" 1662.2 9.9599444081381 76.6499212693862
"8313" 1662.4 10.4953741053566 82.0882326692961
"8314" 1662.6 11.2406941514973 88.1061932807331
"8315" 1662.8 11.7665994200637 93.2471777256192
"8316" 1663 10.6616663591485 93.3263552372952
"8317" 1663.2 11.0221135684871 92.5095984802841
"8318" 1663.4 12.7581997845266 91.6224792486561
"8319" 1663.6 14.8418688694767 91.3147972716261
"8320" 1663.8 18.7272070020261 91.2210157741782
"8321" 1664 22.9547091003104 91.1414827402611
"8322" 1664.2 27.1297515307686 90.5577584731485
"8323" 1664.4 31.4910538997488 90.8893871236634
"8324" 1664.6 35.8503685640388 91.5033493483758
"8325" 1664.8 40.096221430603 91.4734181297498
"8326" 1665 44.6427130965796 92.0026111808055
"8327" 1665.2 49.3762497596667 92.3507897512462
"8328" 1665.4 54.2759537472656 92.0855480521387
"8329" 1665.6 59.5748223436809 91.1305537111106
"8330" 1665.8 65.039533661135 89.9870487024951
"8331" 1666 70.3564298722719 89.4149994281125
"8332" 1666.2 76.0449774817092 88.4754390396832
"8333" 1666.4 81.2893375363627 87.3378756454753
"8334" 1666.6 87.1238439010879 86.3748905472043
"8335" 1666.8 92.3660429553267 84.9469487596761
"8336" 1667 97.745127055656 82.595338850192
"8337" 1667.2 103.535057394828 79.7224135857195
"8338" 1667.4 109.119259266191 76.8125041193488
"8339" 1667.6 114.367591981598 73.4106329118133
"8340" 1667.8 119.642252234294 69.3251998871151
"8341" 1668 122.743626400646 65.6923314088357
"8342" 1668.2 123.084536758481 61.5421612640433
"8343" 1668.4 122.059943519163 56.2502140446645
"8344" 1668.6 120.001684961501 49.9327246485803
"8345" 1668.8 117.307179643744 44.8864091540528
"8346" 1669 114.382680705053 40.0683717040496
"8347" 1669.2 110.252749260787 36.0249265313673
"8348" 1669.4 105.56378352463 32.1988282767327
"8349" 1669.6 100.721241413361 28.7100533455785
"8350" 1669.8 96.2783760651182 25.9715012706589
"8351" 1670 89.8690001941137 23.4413291880626
"8352" 1670.2 84.033277227278 21.6365503425748
"8353" 1670.4 78.139599860681 20.4437127349004
"8354" 1670.6 72.7241003252524 19.5386566481576
"8355" 1670.8 66.7232817304466 18.6395353554261
"8356" 1671 59.5059625740558 17.8501049213168
"8357" 1671.2 53.35101622805 17.908339883525
"8358" 1671.4 48.0619765343784 18.4316648313567
"8359" 1671.6 42.2766973356795 19.6547817636535
"8360" 1671.8 35.91757382452 22.0156048696386
"8361" 1672 28.9327390134238 24.6685442217861
"8362" 1672.2 24.1245760632685 27.1883471815088
"8363" 1672.4 18.480588867103 30.5212290092498
"8364" 1672.6 13.3810592154572 34.4192778095843
"8365" 1672.8 10.4950745123897 38.8774896605304
"8366" 1673 8.94248691966363 44.894277252174
"8367" 1673.2 8.22865371761665 50.9071958578761
"8368" 1673.4 7.98423345549001 57.4736381077506
"8369" 1673.6 9.09702247790839 63.7608307073085
"8370" 1673.8 10.8724189873952 69.817489663729
"8371" 1674 13.400426307976 75.6768507793114
"8372" 1674.2 15.9497225405549 80.8462788364744
"8373" 1674.4 18.455203116561 86.3254551382541
"8374" 1674.6 20.5800463346605 91.957185734131
"8375" 1674.8 22.9640513389483 97.014363816744
"8376" 1675 24.9823917495667 101.7392629527
"8377" 1675.2 26.9154290373311 106.790840364695
"8378" 1675.4 30.5128779189667 109.806873561986
"8379" 1675.6 35.4101133245778 112.243230145219
"8380" 1675.8 40.4361920198113 114.849575842522
"8381" 1676 46.2140459937936 116.082597236607
"8382" 1676.2 51.662082325544 116.056073993273
"8383" 1676.4 57.7632743329344 115.978102109031
"8384" 1676.6 63.3043905351049 115.316643196439
"8385" 1676.8 69.4153367499354 114.152719208011
"8386" 1677 75.2785477343603 112.594490504429
"8387" 1677.2 81.2396737517469 111.053180304386
"8388" 1677.4 86.8248975835245 108.687657309765
"8389" 1677.6 92.5647494592314 105.902237303474
"8390" 1677.8 97.5148476848667 102.395243153276
"8391" 1678 101.522541364868 98.4705723203168
"8392" 1678.2 105.799342202707 93.2985521021073
"8393" 1678.4 108.980329854353 88.016557534901
"8394" 1678.6 111.570850913997 82.4192828977461
"8395" 1678.8 113.852222824452 76.3123798599862
"8396" 1679 115.104420722673 70.3191106722685
"8397" 1679.2 115.963033605572 63.8785227502611
"8398" 1679.4 115.531612167724 57.6878047972649
"8399" 1679.6 114.857984947077 51.3979291376961
"8400" 1679.8 113.435805384349 44.8240429057097
"8401" 1680 111.259350595231 39.0239818097979
"8402" 1680.2 108.627028228939 33.2419517720806
"8403" 1680.4 105.465617037052 27.8807514804719
"8404" 1680.6 101.791086443908 22.7718589609007
"8405" 1680.8 97.8011808889944 18.330266645275
"8406" 1681 93.0409815256611 13.7467716522472
"8407" 1681.2 87.905443756345 9.65742511892667
"8408" 1681.4 81.9573961185843 6.49552856682731
"8409" 1681.6 76.4593113061952 4.16383091230042
"8410" 1681.8 70.0957353606115 2.07777854996558
"8411" 1682 64.6332194446365 0.85129904022576
"8412" 1682.2 58.8097903031452 1.12850833450221
"8413" 1682.4 53.5695526533667 2.50579783535757
"8414" 1682.6 47.9463353275381 4.96410079227899
"8415" 1682.8 43.0156136709944 7.9191336438028
"8416" 1683 37.3899235143278 11.2620918330528
"8417" 1683.2 32.5645764211068 15.3853061498908
"8418" 1683.4 28.2873301646809 20.1618100193576
"8419" 1683.6 24.3332736545667 24.7538568857004
"8420" 1683.8 21.6342406155567 29.9069272484361
"8421" 1684 19.1922583421667 35.4296240006961
"8422" 1684.2 16.5716207736795 41.3263284600891
"8423" 1684.4 14.6311218613 47.7228585267498
"8424" 1684.6 12.916213675081 54.2349461374719
"8425" 1684.8 10.9082510264812 60.5921260649201
"8426" 1685 9.21790969439666 67.4168654861061
"8427" 1685.2 8.15824937038973 74.2594190541458
"8428" 1685.4 8.02954667745643 80.4002341815188
"8429" 1685.6 9.42043454003665 86.5671475247961
"8430" 1685.8 10.4903666229095 91.4683600666719
"8431" 1686 13.0946734856582 96.2496478238347
"8432" 1686.2 17.2744749926055 100.144390096747
"8433" 1686.4 21.6848718269667 103.761420370553
"8434" 1686.6 26.5690468985342 107.576012563062
"8435" 1686.8 31.1286127976524 111.687461414358
"8436" 1687 36.1026420427025 114.701713898735
"8437" 1687.2 41.6257797053667 117.436793112929
"8438" 1687.4 46.8019237617314 119.40771202121
"8439" 1687.6 52.6733762773606 121.057467065507
"8440" 1687.8 58.7133010945877 122.007560619165
"8441" 1688 64.9436752973909 122.843525339023
"8442" 1688.2 71.2400194258739 122.749351504809
"8443" 1688.4 77.5449366575411 121.709765881024
"8444" 1688.6 83.7885400029449 120.713750909538
"8445" 1688.8 90.1856762135151 119.416334083193
"8446" 1689 96.1566716537539 117.272284095418
"8447" 1689.2 101.310024813633 113.358533053901
"8448" 1689.4 106.111356412689 108.565965425525
"8449" 1689.6 110.0514818263 103.405388930568
"8450" 1689.8 112.92516833664 98.1852174349901
"8451" 1690 115.169221318336 92.320766463823
"8452" 1690.2 116.651518319379 86.4281827169531
"8453" 1690.4 116.99901246733 80.2220378164164
"8454" 1690.6 116.970109249742 73.5248812977433
"8455" 1690.8 116.121719526815 67.1885332786286
"8456" 1691 115.039856035148 61.0907572346892
"8457" 1691.2 113.961926592542 53.942590091568
"8458" 1691.4 112.798142314555 47.2448715658861
"8459" 1691.6 110.776330365717 41.1120038043261
"8460" 1691.8 107.967940019408 34.9421744947685
"8461" 1692 103.800165467595 28.7079133958147
"8462" 1692.2 99.3939481662142 23.5572026278515
"8463" 1692.4 94.8729370382166 19.1236332058306
"8464" 1692.6 89.63671773855 14.6014438106639
"8465" 1692.8 83.6989201707968 10.9407987885465
"8466" 1693 78.1690658356209 8.08363755977866
"8467" 1693.2 72.0904085347797 5.60121583572258
"8468" 1693.4 65.5265576240724 3.90750059643422
"8469" 1693.6 59.0667942698638 3.12243402621791
"8470" 1693.8 52.5648620907722 2.94256158213613
"8471" 1694 45.862024257659 3.74272446462652
"8472" 1694.2 40.21153598793 6.12472905060632
"8473" 1694.4 34.6195920319208 9.65140552637696
"8474" 1694.6 29.7326879009378 13.8352625378477
"8475" 1694.8 25.2151214298658 19.0380104927898
"8476" 1695 21.0881595965171 24.0368153454779
"8477" 1695.2 17.4266571237667 28.6708209332433
"8478" 1695.4 14.4723124657308 34.0004129256409
"8479" 1695.6 12.1077834533367 39.7839081819561
"8480" 1695.8 10.079389270784 45.9254142073958
"8481" 1696 8.47756801285774 51.9191645410693
"8482" 1696.2 7.31604409298606 58.3120199797648
"8483" 1696.4 6.9775267913429 64.1470069920297
"8484" 1696.6 6.46147696985986 70.2041155648619
"8485" 1696.8 5.75736839879523 76.282705889929
"8486" 1697 6.72630594885553 82.4162536799695
"8487" 1697.2 9.13080653918159 86.0178480198441
"8488" 1697.4 13.4513851116956 90.454903858003
"8489" 1697.6 17.6358446155138 94.5300629088295
"8490" 1697.8 21.9831152760207 98.5059029653591
"8491" 1698 26.9202589239474 102.144034450511
"8492" 1698.2 32.1627722614035 104.840552944668
"8493" 1698.4 38.0808312383196 106.387166703857
"8494" 1698.6 44.081413128997 107.233218666538
"8495" 1698.8 50.2354701605177 107.106807232947
"8496" 1699 56.2152777053172 106.423696818603
"8497" 1699.2 62.0519033597791 105.186775520824
"8498" 1699.4 67.4397491396299 103.91155652858
"8499" 1699.6 73.2877105328509 102.714404271355
"8500" 1699.8 78.836708719111 100.77837697384
"8501" 1700 84.1075121422626 98.5304999941106
"8502" 1700.2 89.0750142136767 95.8793957156661
"8503" 1700.4 94.4730802916966 93.0946790881161
"8504" 1700.6 99.4280239150687 89.7475347495188
"8505" 1700.8 104.642164367967 85.4653231265318
"8506" 1701 108.640493624691 81.3997982654595
"8507" 1701.2 112.888460782524 76.5812645477996
"8508" 1701.4 117.010700030559 71.7279675587551
"8509" 1701.6 120.624504490805 66.9903422664942
"8510" 1701.8 123.413924824693 61.4066687969899
"8511" 1702 123.520045907261 55.9201439884744
"8512" 1702.2 123.274450166847 49.4817325212561
"8513" 1702.4 121.984852240726 43.8282634389342
"8514" 1702.6 119.541333819084 37.8288408466508
"8515" 1702.8 116.572465053618 32.335976149971
"8516" 1703 113.129689647872 27.4933102110465
"8517" 1703.2 109.0137017442 22.443100465059
"8518" 1703.4 104.649444197069 18.3263571074235
"8519" 1703.6 99.2118278475095 15.1469090797004
"8520" 1703.8 93.6524725445044 12.6897433916786
"8521" 1704 87.6756038305006 10.6339807961434
"8522" 1704.2 81.6786571719078 8.44288285182731
"8523" 1704.4 75.4517210550585 7.0565131005494
"8524" 1704.6 68.7212672268567 6.43741340561614
"8525" 1704.8 62.1862010404152 6.35103823331137
"8526" 1705 55.9286332729095 7.35749193970043
"8527" 1705.2 49.2361900476301 8.52497719913614
"8528" 1705.4 43.0945342257071 10.2738511435496
"8529" 1705.6 36.6775717479171 12.443786688505
"8530" 1705.8 30.6791006834807 15.6146207666291
"8531" 1706 25.2045343865222 19.1885450153306
"8532" 1706.2 20.1019765090676 22.8684027744779
"8533" 1706.4 16.1143666337281 27.7564406861843
"8534" 1706.6 12.6306017132809 33.2925417696433
"8535" 1706.8 10.1398428516095 39.3110587680188
"8536" 1707 8.7714787245604 46.0358891139486
"8537" 1707.2 7.90149819773666 52.9674966914061
"8538" 1707.4 8.2099438431137 59.6010254212979
"8539" 1707.6 9.61906467710665 66.0303492351861
"8540" 1707.8 11.5007873384815 72.3721687542178
"8541" 1708 13.2046950537968 78.2090294485088
"8542" 1708.2 15.6554220502025 83.8673796351126
"8543" 1708.4 18.2972102217402 88.908455255905
"8544" 1708.6 21.1063374471511 93.2244901028813
"8545" 1708.8 24.7758541738848 97.524378989868
"8546" 1709 28.5116345845704 101.456030507367
"8547" 1709.2 32.8274475834238 105.014527397758
"8548" 1709.4 37.6531769639667 107.908828431359
"8549" 1709.6 42.7312777533128 109.896002469646
"8550" 1709.8 48.0887049265255 112.385781570004
"8551" 1710 53.5559276002835 113.474840682564
"8552" 1710.2 59.0138466468533 112.972428445067
"8553" 1710.4 64.8187692397167 112.156681065886
"8554" 1710.6 70.2361431283071 110.013210250056
"8555" 1710.8 76.2029237088455 107.229284617477
"8556" 1711 81.6958397097167 104.152243556917
"8557" 1711.2 87.0503807112614 100.877741703607
"8558" 1711.4 92.1096862961845 97.745616665703
"8559" 1711.6 96.4285710470756 94.236522805604
"8560" 1711.8 101.284925580627 90.4735402205062
"8561" 1712 105.502709499624 86.6648861636719
"8562" 1712.2 110.411678729996 82.4499823652979
"8563" 1712.4 114.548427739994 78.1717425809973
"8564" 1712.6 118.898267435514 73.3002269489616
"8565" 1712.8 121.56916699912 68.0428649904919
"8566" 1713 123.816391651939 62.2971989466084
"8567" 1713.2 125.268846422025 56.2752497698567
"8568" 1713.4 125.534769350402 49.9833786973663
"8569" 1713.6 123.948234749457 44.2394547860361
"8570" 1713.8 121.75782959721 38.3309011856294
"8571" 1714 118.686252102561 32.8775101661584
"8572" 1714.2 115.123512431349 28.5006319873273
"8573" 1714.4 110.353155299938 24.4708128636169
"8574" 1714.6 105.252090427042 21.383026860188
"8575" 1714.8 99.7504104040467 18.2968010012661
"8576" 1715 94.1382533761485 16.3763556118407
"8577" 1715.2 88.0310432533938 15.3416625142502
"8578" 1715.4 82.4540096446767 14.4877760198061
"8579" 1715.6 76.0702610853687 13.2678890530666
"8580" 1715.8 70.0658071743 12.6901516420528
"8581" 1716 62.9687826689667 12.9506911386026
"8582" 1716.2 56.6983018712667 13.2959951973861
"8583" 1716.4 50.3798256750273 13.7484108393558
[truncated: 19,812 more chars]
