# Supplementary material for: Adaptive switch to sexually dimorphic movements by partner-seeking termites
Source: Sci Adv. 2019 Jun 19;5(6):eaau6108. doi: 10.1126/sciadv.aau6108 (PMC6584256; doi:10.1126/sciadv.aau6108)
Supplement: Data file S1 [file aau6108_Data_file_S1.zip › Dataset/CfExperimetns/170627_174_F_04_set1_before-position_5FPS.txt]

"time" "x" "y"
"1" 0 65.5100489738243 38.6747727430732
"2" 0.2 61.1984541424332 34.4515710765126
"3" 0.4 57.6638340005118 30.3660611270732
"4" 0.6 53.9137374254664 25.7615105112506
"5" 0.8 50.2786760934664 21.2134959875732
"6" 1 48.0521158898301 15.2844085088479
"7" 1.2 45.975651302418 9.2134661380065
"8" 1.4 45.5325576462659 6.67325065957317
"9" 1.6 46.4606665082326 7.29902967700013
"10" 1.8 46.6953877396213 8.11129690080394
"11" 2 46.397578064168 8.58351248200174
"12" 2.2 45.8319180099537 9.41809288985888
"13" 2.4 45.7825386691555 10.5241437581607
"14" 2.6 46.2584813295252 12.8955112559303
"15" 2.8 48.0764335007817 16.1311963574027
"16" 3 50.3641272323225 19.9852770302923
"17" 3.2 51.6516606912552 23.651462786236
"18" 3.4 53.6943218635248 26.6194098304271
"19" 3.6 55.7535863139302 27.2059642548293
"20" 3.8 59.7545192884004 27.8238091997143
"21" 4 63.5574785612751 29.2950162703232
"22" 4.2 65.5558349823109 31.2330974396803
"23" 4.4 68.4649204549533 33.9362106495732
"24" 4.6 73.067214941491 37.0869861219327
"25" 4.8 77.9552930006933 39.6294868850451
"26" 5 82.9932156321158 42.5259690012105
"27" 5.2 88.908322105718 45.2741400422398
"28" 5.4 94.3174450717382 48.2591108176743
"29" 5.6 99.3766710232807 52.3055394214853
"30" 5.8 105.055867594112 55.805208663057
"31" 6 110.376012808885 57.7067726251556
"32" 6.2 115.496199276918 60.0267010804794
"33" 6.4 121.038562926354 63.0595154777966
"34" 6.6 123.382984131168 65.7673392331357
"35" 6.8 122.453839509139 66.013211581329
"36" 7 122.301772364496 67.2946241726214
"37" 7.2 121.401033991654 66.5790043456061
"38" 7.4 120.911100546821 65.491725783928
"39" 7.6 121.062921928984 64.1608611125842
"40" 7.8 119.287944287021 62.439210034849
"41" 8 116.319433755047 60.704313550679
"42" 8.2 112.219628165566 60.2122160814936
"43" 8.4 107.153984791499 60.9227719668635
"44" 8.6 101.844863904894 61.3549589823732
"45" 8.8 96.6142390544067 60.2166418866868
"46" 9 91.8965231447876 58.422074094008
"47" 9.2 87.298509230118 56.4649360000398
"48" 9.4 82.0216784393796 54.4369293861666
"49" 9.6 76.5664233927847 51.9773662366065
"50" 9.8 71.5069317293051 49.2344583981861
"51" 10 66.3269147069615 45.8785724712797
"52" 10.2 60.8739585473374 42.383121601928
"53" 10.4 55.1131842334022 38.3720787261416
"54" 10.6 50.3582454083374 34.2796150611216
"55" 10.8 44.6343683334865 30.1808916494468
"56" 11 39.1028459778851 26.2751904953973
"57" 11.2 33.2096621007514 22.8622559488732
"58" 11.4 27.8695839058847 19.6253203818065
"59" 11.6 23.9469435875544 18.1803441618459
"60" 11.8 24.697560148318 18.719355166079
"61" 12 25.9556989167535 19.9694899169023
"62" 12.2 27.9545101899805 22.1109017539107
"63" 12.4 31.5161499325766 24.4274221652561
"64" 12.6 37.1596026490101 25.4754687429021
"65" 12.8 43.0411317067102 25.1807034616901
"66" 13 49.2173314274482 24.0398969458021
"67" 13.2 55.8831167449921 22.7761876977583
"68" 13.4 62.0042316910966 20.4020983688232
"69" 13.6 67.5553086461951 17.1701941187177
"70" 13.8 72.900306214671 13.0239166337143
"71" 14 78.0507401033514 8.60762258267317
"72" 14.2 81.871881955918 5.63751497392482
"73" 14.4 82.3105962546077 6.95528128015937
"74" 14.6 82.4153296633599 6.59173350345689
"75" 14.8 82.2703061659525 6.92394454453868
"76" 15 84.013971669418 7.88748333139669
"77" 15.2 83.4707623162338 8.55227672404685
"78" 15.4 83.1237525677037 8.40732328478745
"79" 15.6 83.6076718247699 7.64933194316576
"80" 15.8 83.5901357368004 7.47968443406728
"81" 16 84.2669038926422 7.86404661315938
"82" 16.2 84.7822136345994 8.10701700127647
"83" 16.4 84.6847270342514 7.7334768814065
"84" 16.6 84.2386663946103 7.40939337829845
"85" 16.8 83.2912868569847 7.4219001958065
"86" 17 81.793987784518 8.98258374107905
"87" 17.2 81.1314064993995 9.39473837638798
"88" 17.4 81.3932551196048 9.77494025568161
"89" 17.6 81.0737071131773 10.1977215013139
"90" 17.8 81.7069295929533 11.1361284797849
"91" 18 82.3739708920506 13.4866444470912
"92" 18.2 84.4746871953814 16.6522539590488
"93" 18.4 88.337098182118 20.0369694403857
"94" 18.6 92.7453648356506 23.5971180154918
"95" 18.8 98.1098207631488 26.7409862273039
"96" 19 104.137546865256 28.4013360761506
"97" 19.2 110.048243836739 30.3660611270732
"98" 19.4 114.859157797639 32.9580047761778
"99" 19.6 117.049446147097 35.7259219686446
"100" 19.8 118.275386379955 38.4511876214621
"101" 20 118.199312486811 40.5896711233232
"102" 20.2 118.931888622597 44.3823754212517
"103" 20.4 119.640818313493 48.9746541154857
"104" 20.6 119.873109860347 53.8780458395374
"105" 20.8 119.390907846918 58.2781392120732
"106" 21 117.740740159629 61.0537056206936
"107" 21.2 115.050471518351 64.3235924035065
"108" 21.4 112.540548217685 66.8767902438398
"109" 21.6 109.719048231418 69.2206129709774
"110" 21.8 105.898919187227 71.060241274254
"111" 22 100.983446009412 72.6816879059496
"112" 22.2 96.0919940416112 73.6489606479936
"113" 22.4 90.8931138994529 74.192099578329
"114" 22.6 85.9871342642192 74.0094771408985
"115" 22.8 80.6992360060376 73.7299721256601
"116" 23 75.6660276410829 73.0416526320897
"117" 23.2 70.6371456963027 72.5409043873754
"118" 23.4 65.319370533418 72.4103674517875
"119" 23.6 59.8136688730999 72.7859286353232
"120" 23.8 55.1788793176254 72.2990900640732
"121" 24 50.2703977681738 71.9549065160267
"122" 24.2 44.2216058127422 71.8090415681776
"123" 24.4 38.3315801706463 71.3508131948558
"124" 24.6 32.5373793992239 71.4720372442085
"125" 24.8 26.7151885227332 71.3719800892579
"126" 25 20.7774703314573 71.5048320804159
"127" 25.2 14.6287135715601 72.7234083135416
"128" 25.4 8.78551191288469 74.4714719553398
"129" 25.6 7.45298897222573 75.173042596771
"130" 25.8 8.32904013067664 75.3678518166421
"131" 26 7.92403574552044 75.8911375464045
"132" 26.2 6.61343193701105 74.7853633256197
"133" 26.4 6.97202951027286 73.1429435875732
"134" 26.6 5.69222900249412 71.0883437042688
"135" 26.8 4.05469898113896 68.0284968297592
"136" 27 3.61541208429011 65.039534438829
"137" 27.2 2.99201270795505 61.4299681844621
"138" 27.4 2.57042252595802 59.5789718744532
"139" 27.6 3.18890882022182 58.0636837401808
"140" 27.8 3.07058855986738 56.2198596829909
"141" 28 2.90789820188005 54.5584460271808
"142" 28.2 3.11783983267128 54.4770048090147
"143" 28.4 3.72660434548382 53.7633520407968
"144" 28.6 4.44856338303743 51.1833753170209
"145" 28.8 5.52978098605234 49.2650860213493
"146" 29 6.12536413880375 46.9556650121446
"147" 29.2 7.25280639887258 44.0270464900277
"148" 29.4 8.39935028538862 41.2788818065438
"149" 29.6 9.60212793200626 38.037109673279
"150" 29.8 11.2390316186299 33.599549400302
"151" 30 12.6326184892514 30.1095049276208
"152" 30.2 13.2769941689454 28.1848464872992
"153" 30.4 14.9371246712471 26.2010236289023
"154" 30.6 16.8201327107622 23.9212457552875
"155" 30.8 17.9480807771388 22.1003430472355
"156" 31 18.533534718198 21.3848631646532
"157" 31.2 19.1316675373726 20.6942015115732
"158" 31.4 19.877858292943 19.6036831119732
"159" 31.6 20.2119957903814 19.5020407175854
"160" 31.8 20.5967170027839 18.9368330104756
"161" 32 21.2264011353055 18.3671131409982
"162" 32.2 22.2218393753879 17.5737422356093
"163" 32.4 22.9655603371886 16.5566464072085
"164" 32.6 23.3064501385719 15.8707547441116
"165" 32.8 23.2392629394497 15.867720891282
"166" 33 24.1340294762143 14.7607812950546
"167" 33.2 24.1147963474736 14.9050297606102
"168" 33.4 24.9627712557037 14.9448698130017
"169" 33.6 25.6218409870034 14.1776891237195
"170" 33.8 26.3865337672107 13.5934828382195
"171" 34 27.2955598650121 12.6069537162202
"172" 34.2 28.3130750028506 11.6488502596743
"173" 34.4 29.5946925193109 11.0779805899303
"174" 34.6 29.7652632994004 10.4763190279261
"175" 34.8 30.568833317593 9.98375294407317
"176" 35 31.1233600468217 9.70924637618763
"177" 35.2 31.7802988417614 9.01007580157317
"178" 35.4 32.3061195570215 9.06379591978007
"179" 35.6 32.6437041151108 8.42352330609124
"180" 35.8 32.8370202313995 8.32249144909169
"181" 36 33.3987972947063 7.87373730114964
"182" 36.2 32.9393265728337 8.00120550934425
"183" 36.4 33.4812734761886 8.22655207749081
"184" 36.6 34.2634954928612 7.70888907477771
"185" 36.8 35.1594205268439 7.25024452179539
"186" 37 36.2527895508823 6.80771083639459
"187" 37.2 36.9687419305766 6.53076132164634
"188" 37.4 38.6838913685847 6.09625679735095
"189" 37.6 39.5061076222514 5.43752213798057
"190" 37.8 40.9964405493083 4.99187647203658
"191" 38 41.9974846916323 4.63316521814459
"192" 38.2 42.6807904177975 4.39742697710329
"193" 38.4 43.003565642727 4.02134797033721
"194" 38.6 43.6854099295886 4.08441496304376
"195" 38.8 44.5383183777752 3.67803430693031
"196" 39 46.3743952750609 3.33029247032316
"197" 39.2 47.4926643318439 3.04780589194354
"198" 39.4 49.2479701695651 2.88392832146728
"199" 39.6 49.8439143203995 2.55255282686946
"200" 39.8 50.7815293465106 2.6054439309065
"201" 40 51.9491209912839 2.68829884221951
"202" 40.2 53.4064306949305 2.41828154684817
"203" 40.4 55.9198238748449 2.44131732314634
"204" 40.6 57.6211585941079 2.29047101561114
"205" 40.8 59.4508621263995 2.66314331712872
"206" 41 61.1696512832394 3.03818932757316
"207" 41.2 62.2877486156588 3.3843856449065
"208" 41.4 64.3937762127699 3.87963870998057
"209" 41.6 67.9100912340952 5.32242768719342
"210" 41.8 72.557828900101 6.41676985130488
"211" 42 78.1219766532642 6.79808106245778
"212" 42.2 83.5492621241339 6.01380568578908
"213" 42.4 85.776327297343 6.20588563117317
"214" 42.6 87.1778496312827 6.65492261924376
"215" 42.8 86.9967484766863 6.35027482693902
"216" 43 86.8907450449862 6.69980549073226
"217" 43.2 86.9217256813385 6.81487642575498
"218" 43.4 86.5624657554398 6.96112042344273
"219" 43.6 86.9688701279615 7.31249087051882
"220" 43.8 86.8991896847801 7.36713551974558
"221" 44 87.082733421987 7.50143581526283
"222" 44.2 87.6210029018612 7.18221825678908
"223" 44.4 87.1031836942589 7.26188275026635
"224" 44.6 87.2155896283051 7.53594954712156
"225" 44.8 87.1025174440148 7.56526455786349
"226" 45 86.9649623936103 7.6191084551446
"227" 45.2 86.8249352460267 7.96443121810577
"228" 45.4 87.0522631398858 7.82491179586349
"229" 45.6 87.3812717872305 7.52927514735441
"230" 45.8 87.9677572795247 7.82415892239339
"231" 46 87.9971963432817 7.9080503084709
"232" 46.2 87.9562822330514 7.9671593956065
"233" 46.4 87.861675135987 8.34752767702144
"234" 46.6 87.8351135219847 8.31335571293983
"235" 46.8 87.333033752973 8.37665067150724
"236" 47 87.363421039618 8.19651445583983
"237" 47.2 87.5572611328146 8.42810785433178
"238" 47.4 87.2429567978017 8.46209936323596
"239" 47.6 86.884748792789 8.2813883917022
"240" 47.8 87.0169969615496 8.4402184423837
"241" 48 86.8204528448592 8.26779016823199
"242" 48.2 86.195008468618 7.87195540833984
"243" 48.4 85.377119668918 7.53628267224362
"244" 48.6 84.6075627948457 7.70558305162136
"245" 48.8 83.7160030017132 7.5648104527057
"246" 49 82.5710525305325 7.71966031151293
"247" 49.2 81.462937556068 8.42586951607317
"248" 49.4 79.0187814918483 9.76184513020108
"249" 49.6 76.3207491386771 11.0372012259587
"250" 49.8 73.0185444260644 13.1897630474268
"251" 50 69.4569513794124 15.4297808265058
"252" 50.2 65.4603858437111 17.9723821890904
"253" 50.4 61.9001787074297 20.3273743090499
"254" 50.6 58.0649162372284 23.2861972150559
"255" 50.8 54.1003188467768 26.5316823564908
"256" 51 49.8521262180641 29.5732618357642
"257" 51.2 45.651092254918 32.4821861167732
"258" 51.4 41.6438698817847 36.1518670805065
"259" 51.6 37.3701999858466 39.4119854366803
"260" 51.8 32.9534571556794 43.0268145163686
"261" 52 28.8456486091939 46.6544486350559
"262" 52.2 24.7990851357607 50.3771321074271
"263" 52.4 20.5523510043839 54.5383338238345
"264" 52.6 15.9793396819506 59.8910565655188
"265" 52.8 12.575279724193 64.7433554382732
"266" 53 9.66044442396349 69.5019811819823
"267" 53.2 7.15676642618053 75.1178853916107
"268" 53.4 6.30400945853965 79.304302370384
"269" 53.6 6.00093578708686 79.3576170893134
"270" 53.8 7.10808256905553 79.1537771472732
"271" 54 9.15280456830553 80.3319264896982
"272" 54.2 12.4538263122075 81.5080259855074
"273" 54.4 16.4612764460759 82.3894600302968
"274" 54.6 20.8336469484064 82.5385506184569
"275" 54.8 27.0168316742279 83.0918212069957
"276" 55 32.3129799184375 82.2356549806511
"277" 55.2 37.8074449955889 80.3571927952947
"278" 55.4 43.4740500286103 78.4257662376501
"279" 55.6 47.611428901818 74.9258546218398
"280" 55.8 51.7143360904365 70.8830509605361
"281" 56 55.0126417567107 66.091304575061
"282" 56.2 57.3844614066077 60.4963324263663
"283" 56.4 58.5806687274125 54.3085324003424
"284" 56.6 58.8065523135847 48.0047634952065
"285" 56.8 59.3676291037456 41.5017939637111
"286" 57 59.8731983847093 34.8692287465622
"287" 57.2 59.8382806678327 28.2128889095122
"288" 57.4 58.2656205677514 21.8063571810065
"289" 57.6 55.3188948823243 16.1990587036982
"290" 57.8 51.5702378836993 10.1744313844794
"291" 58 49.0292394777391 5.29575373376264
"292" 58.2 49.2948084948514 5.81641477417317
"293" 58.4 50.2901229071847 5.85968931383983
"294" 58.6 50.2824087501137 6.21181236160577
"295" 58.8 52.3330982834482 6.97356553725992
"296" 59 51.0716101823416 6.7282347805614
"297" 59.2 50.2336974035154 7.20434728275499
"298" 59.4 49.8817194390805 7.90008385912317
"299" 59.6 49.9123616315063 9.59657309211434
"300" 59.8 49.5411642670966 11.356174059216
"301" 60 49.3533037346767 13.1286181974352
"302" 60.2 48.8663905521514 16.4359868083732
"303" 60.4 48.2386112818835 20.5733312456077
"304" 60.6 47.8163647575252 25.0386561902517
"305" 60.8 47.5374450803879 30.1212732189587
"306" 61 47.5755364895063 35.8560728740791
"307" 61.2 47.3950562034847 41.7732297832065
"308" 61.4 48.2382915192752 47.7299701683232
"309" 61.6 49.039488710818 53.7700140422982
"310" 61.8 49.8727640135106 60.0547994794991
"311" 62 50.6910306068109 66.0814660255375
"312" 62.2 50.1742651623498 71.8919159863004
"313" 62.4 51.0987542420699 77.8133071976744
"314" 62.6 52.7627289424765 83.4344159301186
"315" 62.8 54.7209615275207 89.0009875687101
"316" 63 57.8713726511778 94.3395999261186
"317" 63.2 61.2064644350988 99.860018721778
"318" 63.4 64.8928072138466 104.963639916037
"319" 63.6 69.2837991951032 109.214676540832
"320" 63.8 74.5296350591402 113.094960264277
"321" 64 80.5755003890466 114.896074081102
"322" 64.2 86.9462921072658 115.002593957312
"323" 64.4 92.6672151973795 112.839011704881
"324" 64.6 97.1371163250869 108.750021635119
"325" 64.8 100.286064074878 103.438583317413
"326" 65 101.78297848477 97.0737640232398
"327" 65.2 102.428473901411 90.2600988324362
"328" 65.4 102.503588143839 84.01396347331
"329" 65.6 102.227896747728 77.5224365576365
"330" 65.8 100.965117969083 71.517857345032
"331" 66 99.4224124494805 65.3470352666232
"332" 66.2 96.6161358280609 59.983679173771
"333" 66.4 92.9850787959976 54.8392885769709
"334" 66.6 88.4463193572332 50.0315171529862
"335" 66.8 83.9081371974071 45.2816660491384
"336" 67 79.054709423618 40.8558095422732
"337" 67.2 74.5975714332406 36.3567929651216
"338" 67.4 69.6966842957876 31.7941209360732
"339" 67.6 64.5299591727245 28.4082371953796
"340" 67.8 60.1721590937476 24.7172584321754
"341" 68 54.1188013368843 20.2128330366293
"342" 68.2 48.9808540872917 16.7352944486611
"343" 68.4 43.9801366426277 12.4901863625087
"344" 68.6 39.8834227096821 9.03633226384283
"345" 68.8 38.2954040238498 7.93460513962998
"346" 69 38.9175738827847 8.57300295093983
"347" 69.2 38.6823458493109 9.16308220968031
"348" 69.4 38.4087889378466 10.6606903860017
"349" 69.6 38.121322352918 13.3591670380732
"350" 69.8 37.8194433352433 16.8558019811394
"351" 70 37.289489534881 21.9683962906472
"352" 70.2 36.5512202313651 26.2521797414673
"353" 70.4 36.7849027455651 32.025512445232
"354" 70.6 37.5483077587111 37.401158273918
"355" 70.8 38.5156014921032 42.9565480289806
"356" 71 39.4242509628819 48.9519545339105
"357" 71.2 40.8181129839635 54.6976628107891
"358" 71.4 42.7028884420459 60.7508262809336
"359" 71.6 45.8973094633663 66.2488617510214
"360" 71.8 49.6153491922394 71.1167678196089
"361" 72 53.9505307552752 75.618865464216
"362" 72.2 59.3047012758839 79.0705720096414
"363" 72.4 65.2410286943663 81.6217689112283
"364" 72.6 71.6829662026767 83.0274453376421
"365" 72.8 78.4916595797328 84.3173913859435
"366" 73 85.0309233515847 85.2405815654991
"367" 73.2 91.9885076735476 85.7406429127584
"368" 73.4 98.2077775646933 85.6089283962698
"369" 73.6 105.185099450472 84.935726022171
"370" 73.8 111.376563739116 84.6308242921081
"371" 74 117.752444241608 84.3346348806766
"372" 74.2 117.630741105592 84.6987552555383
"373" 74.4 117.858989142718 86.2161820208732
"374" 74.6 117.383747175637 86.2390834907417
"375" 74.8 116.867370084334 84.7249608331911
"376" 75 116.579944270309 82.2701084537906
"377" 75.2 115.316443496764 79.2196875999962
"378" 75.4 113.452679348214 75.1816552340917
"379" 75.6 110.646905273094 70.6472754293849
"380" 75.8 107.310255648451 66.5120611345188
"381" 76 103.633006506228 61.825905351987
"382" 76.2 99.2405317473001 57.3569749941125
"383" 76.4 95.0197333043136 53.1657992265072
"384" 76.6 90.8720454557224 48.5710014392362
"385" 76.8 86.662373497018 44.0018685760398
"386" 77 82.5224266840939 39.5000800352875
"387" 77.2 77.9311069404664 35.0501810577667
"388" 77.4 73.2050854127862 30.0971407734303
"389" 77.6 68.6801271220471 25.2170888831861
"390" 77.8 63.7532004914393 19.650088150254
"391" 78 59.9358782035955 14.9484594061538
"392" 78.2 55.9974702387006 9.50961450946447
"393" 78.4 52.1137405414015 4.52046119725449
"394" 78.6 52.0897913163861 5.0573609337221
"395" 78.8 52.8103543004461 4.00384366215743
"396" 79 53.5746604678847 3.58777598133984
"397" 79.2 53.9787668714461 4.38456236506755
"398" 79.4 53.3377918062587 4.85001346086987
"399" 79.6 52.6038682946958 5.80295158405465
"400" 79.8 51.1881478122674 7.15187749588642
"401" 80 50.1088912205807 9.54501167745268
"402" 80.2 48.0185499362326 12.7472455979552
"403" 80.4 45.975651302418 16.8365854041446
"404" 80.6 43.999198620056 21.9387175833663
"405" 80.8 42.3722910866855 26.7445859877592
"406" 81 40.523059304418 32.4386024732517
"407" 81.2 39.4808236215472 38.4566982370001
"408" 81.4 38.0769090095759 44.1290729465863
"409" 81.6 37.8912551800066 50.2151064700035
"410" 81.8 38.445881400418 56.4757043157243
"411" 82 40.0701519063158 62.7570540675732
"412" 82.2 42.0050819430024 69.0308195592479
"413" 82.4 45.3476672849297 74.8940528671081
"414" 82.6 48.6386788288674 80.1402723179782
"415" 82.8 52.3869407945719 85.6509499566116
"416" 83 57.022679622881 90.2652364490176
"417" 83.2 62.2668294658921 93.9501290691186
"418" 83.4 67.8749725148439 95.8909266056843
"419" 83.6 74.118815429238 97.9911842641732
"420" 83.8 80.5303712262514 99.7892413873232
"421" 84 87.0798063642642 100.840313379612
"422" 84.2 93.4228973730193 100.604747348447
"423" 84.4 99.8404324819551 99.1172839519435
"424" 84.6 105.695298112412 96.3125492291033
"425" 84.8 110.005141021437 91.4721152774991
"426" 85 111.23199271438 85.9355632751885
"427" 85.2 111.558785569089 80.6932119557311
"428" 85.4 111.841664402068 74.7381513060357
"429" 85.6 111.072459459493 68.5796433797232
"430" 85.8 108.978103674199 62.7333058445854
"431" 86 106.147371372224 57.2540599586673
"432" 86.2 102.685033358017 51.877549468738
"433" 86.4 98.2340340269629 46.4692953062923
"434" 86.6 94.140213951418 41.0606775459146
"435" 86.8 90.3694279268271 35.39230055813
"436" 87 86.3745450344058 29.9370098984268
"437" 87.2 82.2658815438134 24.3624735368057
"438" 87.4 77.6517926699433 19.5109989080289
"439" 87.6 73.1176392838044 14.3962807216754
"440" 87.8 68.551103431109 9.86341082533721
"441" 88 64.4492760656521 5.28109951114763
"442" 88.2 61.9391734639812 2.79904055573106
"443" 88.4 62.3414501043338 3.41307326109002
"444" 88.6 62.7835300633906 3.45048631538636
"445" 88.8 63.3366098068726 3.84958694632317
"446" 89 62.8807518719749 4.65950929667544
"447" 89.2 62.5134100409408 4.90292858230044
"448" 89.4 62.2241021435759 6.68349989265212
"449" 89.6 61.7038609512674 8.63468220446473
"450" 89.8 60.6350205005994 11.6850130062435
"451" 90 59.9133457031028 15.8088822835514
"452" 90.2 58.7311865422551 20.7423383590675
"453" 90.4 56.7340781638963 25.8927907767471
"454" 90.6 55.4049832780279 30.9959196741995
"455" 90.8 53.7443822613686 36.3286744854303
"456" 91 52.5260995567441 42.356401242758
"457" 91.2 52.7369491371116 48.0660458271861
"458" 91.4 53.4038533142592 53.9046105884673
"459" 91.6 54.674615845412 59.6365947916093
"460" 91.8 56.1902674937373 66.2247524208623
"461" 92 57.753899136193 72.5668512782607
"462" 92.2 60.0513978377622 78.280249653716
"463" 92.4 62.8519001039433 84.2026012568137
"464" 92.6 66.0624399316417 89.5434247194021
"465" 92.8 69.668461769918 94.6720270717398
"466" 93 73.838396412198 99.7723643168532
"467" 93.2 78.2877640693484 102.941572490447
"468" 93.4 84.333337772158 105.095132695853
"469" 93.6 90.379544052983 105.462280634469
"470" 93.8 96.6175444025889 104.040964909573
"471" 94 101.888760692844 101.016555415092
"472" 94.2 106.300928999589 96.389912416139
"473" 94.4 108.996801642171 91.3659070191048
"474" 94.6 109.094896216995 85.6209906599193
"475" 94.8 107.249995329325 80.1678438601287
"476" 95 104.37613480809 74.920184164918
"477" 95.2 100.767782635985 69.9732051146855
"478" 95.4 96.4967314401203 65.3476916781799
"479" 95.6 91.4054511946571 61.732576378508
"480" 95.8 85.9528591966571 58.4432409884101
"481" 96 80.3525176236653 55.4170263779578
"482" 96.2 74.3703345797876 52.4530098725949
"483" 96.4 68.4539827534664 49.7579407328635
"484" 96.6 62.0668745467691 47.1409300246689
"485" 96.8 56.1752721516789 45.3663336267471
"486" 97 49.8660324184514 43.4955564619398
"487" 97.2 43.557686398543 41.3450085429595
"488" 97.4 37.2349404025042 39.0485752322628
"489" 97.6 30.838217327018 36.4374790423065
"490" 97.8 24.7085669334071 33.5340396559319
"491" 98 18.4608905568851 30.6235684153094
"492" 98.2 13.6813355250031 28.7405036849136
"493" 98.4 14.8787066932406 28.6888237267667
"494" 98.6 15.272365408918 28.8368596614104
"495" 98.8 14.6764280735084 29.9288840004406
"496" 99 13.6427373493654 31.9581086653363
"497" 99.2 12.343544564278 35.8420213764932
"498" 99.4 10.5250314492694 40.7045825698705
"499" 99.6 8.43715186856802 45.9027027308982
"500" 99.8 7.62899984029303 51.9221911985315
"501" 100 7.90692920185474 57.8023931652314
"502" 100.2 9.20692956240332 63.9884692772055
"503" 100.4 12.1419933957805 69.3050328508857
"504" 100.6 14.7577074907394 74.515364702716
"505" 100.8 18.4230847777257 79.5442466474962
"506" 101 23.1509385282313 83.9714847241635
"507" 101.2 28.084957960995 87.4335281098039
"508" 101.4 34.0917969478026 90.4793899401886
"509" 101.6 40.4231949821103 92.7363236243424
"510" 101.8 47.7905143598084 94.2668469640389
"511" 102 54.4521220105024 94.9465674954693
"512" 102.2 61.4969922654323 95.1777209781303
"513" 102.4 68.3471923571922 93.7576779271699
"514" 102.6 74.5152102125847 91.7131304220315
"515" 102.8 79.8954626815897 87.7645708856926
"516" 103 84.3348737135659 82.5706982293196
"517" 103.2 88.5126065683104 76.7829349304213
"518" 103.4 91.8667364789301 70.6590892867057
"519" 103.6 93.0270966255477 64.0600985397583
"520" 103.8 93.2344677723483 57.2863471459918
"521" 104 92.9118827870334 50.2240816179578
"522" 104.2 91.219182523918 43.7657132310017
"523" 104.4 89.1042651957901 36.9840465421429
"524" 104.6 86.7131526087535 30.3520927630035
"525" 104.8 84.2968016965252 23.8053318097517
"526" 105 82.2705168330827 16.8911331432202
"527" 105.2 80.2387598396339 10.6520495282436
"528" 105.4 80.5156069715415 5.35821376593787
"529" 105.6 81.1194950730771 5.27469621852771
"530" 105.8 81.5674679527456 5.78686870915937
"531" 106 81.508375822718 6.4612054152065
"532" 106.2 81.0512112215252 6.69179689085888
"533" 106.4 80.4469885766497 7.49493917495122
"534" 106.6 79.1596632168096 8.55960348504305
"535" 106.8 76.0586687940291 10.0486647535732
"536" 107 72.211104844479 12.1875880373415
"537" 107.2 67.9529353759895 14.4580312417517
"538" 107.4 63.858854819668 16.8365854041446
"539" 107.6 58.785996907243 18.9075039550857
"540" 107.8 53.2235889176016 20.7435016200542
"541" 108 48.0640208977111 23.2459071264008
"542" 108.2 42.8506113307752 26.3229827067874
"543" 108.4 37.1059161900252 29.5593000661446
"544" 108.6 31.9211253765387 32.987155227918
"545" 108.8 27.0252212701533 37.2856600197732
"546" 109 22.3723743652629 41.6181875531594
"547" 109.2 17.5639032419645 46.0958531035848
"548" 109.4 13.5382927837037 51.0358358950017
"549" 109.6 9.88004866259658 56.8176234983232
"550" 109.8 7.98369651363231 63.0241197980875
"551" 110 6.96189941968831 69.5938465438299
"552" 110.2 7.00445550174659 76.0380102912732
"553" 110.4 8.00595199117517 82.8871335050874
"554" 110.6 9.89000586054099 88.0088120910978
"555" 110.8 12.6944392602037 94.3536501013351
"556" 111 16.3874258077262 98.9191563791622
"557" 111.2 22.1250804877788 102.571821676839
"558" 111.4 28.1132776941867 104.087468892499
"559" 111.6 34.7522930270656 104.890139073196
"560" 111.8 41.2991787658311 104.385279725182
"561" 112 47.8851403652097 102.845505751281
"562" 112.2 54.316818823168 101.074495215423
"563" 112.4 60.4454993158899 98.2098730646295
"564" 112.6 65.773753199918 94.6582579000277
"565" 112.8 71.0035397977424 90.3094856404786
"566" 113 75.8561361511748 85.1937333025867
"567" 113.2 79.7111189821509 79.7924026484088
"568" 113.4 83.2079148957535 73.7657682913833
"569" 113.6 86.2415549856741 67.7774284071951
"570" 113.8 88.103415667918 61.3183029017143
"571" 114 89.751176985995 54.5696062715182
"572" 114.2 90.4587870412037 47.5537809711089
"573" 114.4 90.177347981443 40.8298448184732
"574" 114.6 89.7622730218069 33.594822614425
"575" 114.8 89.271828238918 27.1390168833589
"576" 115 87.9229291732107 20.4092228357195
"577" 115.2 86.8287837722817 14.3431710593573
"578" 115.4 86.2605535640644 8.15513977401219
"579" 115.6 85.9110010684012 7.43906414243834
"580" 115.8 86.0836016885924 8.24924901115456
"581" 116 85.1248487729067 9.21808864565271
"582" 116.2 82.757928155593 9.62349240134817
"583" 116.4 78.775588642768 9.84743814412317
"584" 116.6 73.5598836660193 10.2770885895352
"585" 116.8 68.649346360768 9.79875428699817
"586" 117 63.1911904933823 8.93589087643031
"587" 117.2 57.496199252478 8.31941414849317
"588" 117.4 52.3940997429783 7.28795767483823
"589" 117.6 46.5708065678337 6.19931624322377
"590" 117.8 41.3450324426933 6.17875395349452
"591" 118 35.9851337130089 8.0085793121446
"592" 118.2 32.3668513372433 10.7603484480912
"593" 118.4 29.1572360819662 14.1060438823202
"594" 118.6 25.6432752805719 18.9365894389578
"595" 118.8 23.5666521783625 24.5504438240917
"596" 119 21.844686120793 30.9567585935232
"597" 119.2 20.2688665349049 37.4260745129547
"598" 119.4 19.1518997896843 43.6729820745732
"599" 119.6 18.9555095627699 49.6737182416843
"600" 119.8 19.4925222292879 55.9866634164362
"601" 120 20.7101673743737 62.3281431237884
"602" 120.2 22.8370878237257 68.9586284828809
"603" 120.4 25.3422369089838 74.8306506345732
"604" 120.6 28.8365294533254 80.8410033660547
"605" 120.8 32.8129788204736 86.2214711312769
"606" 121 38.0125950720055 90.8038241572857
"607" 121.2 43.4651870700055 94.3139302559982
"608" 121.4 50.351058137364 96.6831235840867
"609" 121.6 56.7909574083411 97.8843294393039
"610" 121.8 63.3846614061128 97.8650698914303
"611" 122 70.5320710615267 96.849865318008
"612" 122.2 77.4973904461354 95.7209642832254
"613" 122.4 83.4981859398775 93.5620936083975
"614" 122.6 89.8930096057788 89.7488634609276
"615" 122.8 95.7777618728953 86.5369053705391
"616" 123 101.433519404525 83.3850998151089
"617" 123.2 107.564118819336 79.992209464705
"618" 123.4 113.258905576151 77.2583523098732
"619" 123.6 118.586634695064 73.6242409067927
"620" 123.8 120.855197503081 68.843668390922
"621" 124 119.770392271687 63.5659550782655
"622" 124.2 118.458101102992 57.6746997978324
"623" 124.4 116.924259085918 51.4224534856501
"624" 124.6 115.12670128438 45.1959129897655
"625" 124.8 112.386923601868 39.1307782048107
"626" 125 108.165914448016 34.0976985658902
"627" 125.2 103.998695019231 28.9363785228357
"628" 125.4 99.8308159175847 24.0407659124621
"629" 125.6 95.3821932398514 19.0670788201065
"630" 125.8 90.6014011645387 13.0525146966421
"631" 126 86.9221633983356 7.69186674711163
"632" 126.2 85.1248487729067 5.96954763385726
"633" 126.4 83.7357782001323 6.98390003360888
"634" 126.6 79.5496619710555 6.60509325959817
"635" 126.8 74.2940292320662 6.53861875838798
"636" 127 68.2355335752055 6.97022218803567
"637" 127.2 62.0229455088096 8.01528276923582
"638" 127.4 55.2466804942555 8.78126167308567
"639" 127.6 49.380275710693 10.2223038439857
"640" 127.8 42.960609668056 12.9540278132628
"641" 128 37.3616137676588 16.0782506137954
"642" 128.2 31.6728882042961 19.8155172610244
"643" 128.4 26.4150316347961 24.2849328273293
"644" 128.6 21.7186074138796 29.4023704168039
"645" 128.8 17.3062687732514 34.6766861060917
"646" 129 13.6004905105766 40.2484883197317
"647" 129.2 10.4973459977536 46.5166528523951
"648" 129.4 7.59928371971024 53.0051084533394
"649" 129.6 6.06716907252615 60.1044417442218
"650" 129.8 5.8756952956645 67.1893421303337
"651" 130 5.55117281819803 74.4775303908932
"652" 130.2 6.71958538919803 80.9998690094532
"653" 130.4 9.31467839324615 87.1780938979013
"654" 130.6 13.3789378579642 92.8421798059886
"655" 130.8 17.6990684409949 97.5397975273424
"656" 131 23.2315518968411 101.993746302265
"657" 131.2 29.8801901550276 106.20172788334
"658" 131.4 36.2240205475325 108.864772632417
"659" 131.6 42.7327284360276 110.48590731034
"660" 131.8 49.2625492925544 111.329633804859
"661" 132 56.1111667000609 111.737650893145
"662" 132.2 62.9196308683642 111.488846067281
"663" 132.4 69.7928760714597 110.586239034156
"664" 132.6 76.159642719918 108.832636665391
"665" 132.8 82.2339252877772 106.109000305193
"666" 133 88.5971111204532 102.455653956432
"667" 133.2 94.0908809761981 99.1907545037332
"668" 133.4 99.8608535392356 95.6879605294438
"669" 133.6 105.920534270677 91.615436845284
"670" 133.8 110.804698245306 87.4787167156482
"671" 134 115.505472392561 82.6154312167517
"672" 134.2 119.467274681624 77.048343514432
"673" 134.4 122.250046618848 73.3950429407476
"674" 134.6 122.650309345216 74.2795908049881
"675" 134.8 121.716063450132 75.2813865702024
"676" 135 121.702401551064 75.3056150943293
"677" 135.2 119.913330602894 75.257660851284
"678" 135.4 117.332728521308 73.7667302447195
"679" 135.6 114.370054860941 70.7729077523406
"680" 135.8 110.984828516668 67.1607302347891
"681" 136 107.053336587951 63.4667565181065
"682" 136.2 102.594271575646 59.4169181309101
"683" 136.4 99.2626023967441 55.043837747421
"684" 136.6 95.4502522885998 50.2187479552891
"685" 136.8 91.1579174452888 45.7384904397866
"686" 137 87.4456426649847 40.8774468121065
"687" 137.2 83.4647740002776 35.7479065461799
"688" 137.4 80.0272452595774 30.9702402770347
"689" 137.6 75.8604839457006 25.414418963258
"690" 137.8 72.0432129129742 19.6351908666968
"691" 138 68.4944046937441 13.7302932532579
"692" 138.2 65.7586574302669 7.64692780207317
"693" 138.4 63.5916115188542 3.20530270947742
"694" 138.6 63.4836062130641 3.83755273444957
"695" 138.8 63.6993375005776 2.83240508043487
"696" 139 63.8192657490389 3.46332601396877
"697" 139.2 62.6329067811567 4.57099319281181
"698" 139.4 60.3299330680667 5.48378560981641
"699" 139.6 56.974957422193 6.82903900237317
"700" 139.8 53.352878452093 9.62349240134817
"701" 140 49.2423758549297 12.7009914812825
"702" 140.2 45.4446257765084 16.7901081016455
"703" 140.4 42.0064143585477 21.3144699134621
"704" 140.6 39.1053263742021 26.7309997950732
"705" 140.8 36.4191904593625 32.6716324348695
"706" 141 34.171438744843 38.8192015192107
"707" 141.2 33.1176385314602 45.6203363595732
"708" 141.4 32.9020842017281 52.5617916336998
"709" 141.6 34.0333536228158 59.1633002507095
"710" 141.8 36.1650147148835 65.720613921987
"711" 142 38.7438500681228 72.2873590141635
"712" 142.2 42.077697141943 77.8295762334732
"713" 142.4 46.4722657485927 83.0893097709587
"714" 142.6 51.785258252668 87.2742445157232
"715" 142.8 57.5881211188141 89.837923786768
"716" 143 63.494050450278 91.1780407390532
"717" 143.2 70.6502528886055 91.8943425568857
"718" 143.4 77.6253932570148 91.7475057620087
"719" 143.6 84.3601679867513 91.6969024696565
"720" 143.8 91.0974728811055 91.0667169857607
"721" 144 97.4416587741273 89.6486581241546
"722" 144.2 104.443881846051 88.1678637598398
"723" 144.4 111.514941627585 87.3658422913509
"724" 144.6 117.625306628518 85.5204801567026
"725" 144.8 118.522607018541 84.0009189948459
"726" 145 118.643494726104 81.318122338316
"727" 145.2 118.637930856718 76.9191881052357
"728" 145.4 116.762401067425 72.8832963495732
"729" 145.6 114.663428257479 67.2027214108902
"730" 145.8 112.810193366573 61.3916677298146
"731" 146 111.111406545193 54.8069801990607
"732" 146.2 109.665495988581 48.7068929012982
"733" 146.4 108.224390591892 42.4388146835602
"734" 146.6 106.544860746868 35.7521185203357
"735" 146.8 104.690606002343 28.9104360291074
"736" 147 101.705315597829 23.2775271959782
"737" 147.2 98.1700918188474 17.6242547563967
"738" 147.4 94.5408764997111 12.9271677541594
"739" 147.6 91.0071372795514 8.19651445583983
"740" 147.8 90.982874363491 8.09985177622485
"741" 148 89.7325437648814 9.25230767604878
"742" 148.2 85.8283359056863 9.87451111832926
"743" 148.4 80.7785481043397 9.49339505785028
"744" 148.6 75.4115341154305 9.80362267271067
"745" 148.8 69.7881692627622 9.81430783096278
"746" 149 63.4907573633571 9.64177853304878
"747" 149.2 57.5459904287063 9.75236143491435
"748" 149.4 51.366577081393 9.40441504428567
"749" 149.6 44.6453700419054 9.39461664772506
"750" 149.8 36.683525772493 10.0519103440482
"751" 150 29.6601434634413 11.7046706843057
"752" 150.2 23.9804257659724 15.1103747682797
"753" 150.4 19.1044005076766 19.9018297680214
"754" 150.6 15.1147224429894 25.3307593330017
"755" 150.8 12.386527131147 31.4069962890551
"756" 151 11.4843611833016 38.2950831176417
"757" 151.2 10.9618703834721 45.1098137497218
"758" 151.4 11.2408157269991 51.7781863959245
"759" 151.6 11.7404516098221 58.616925505491
"760" 151.8 13.3199530608401 65.2557372280667
"761" 152 15.6569062550699 71.6409336158517
"762" 152.2 18.2138953025759 77.1879742427311
"763" 152.4 21.5140152470739 83.1663385869887
"764" 152.6 25.1335511354597 88.6298194707815
"765" 152.8 29.4931763059575 93.6277441013626
"766" 153 34.5155170477349 97.2883082198971
"767" 153.2 39.9325201594546 100.070262026012
"768" 153.4 45.3990817003886 102.311256103485
"769" 153.6 50.4840715258726 103.232517827619
"770" 153.8 54.679154415541 102.636315917114
"771" 154 59.6212425603528 101.794451850356
"772" 154.2 65.2990250408882 100.896133064245
"773" 154.4 70.9215419185267 99.440693192834
"774" 154.6 76.0862641526572 99.5479387911384
"775" 154.8 81.6555092575847 97.3496392136148
"776" 155 86.8292895785894 94.3709599172017
"777" 155.2 92.4122451491585 91.0208062597377
"778" 155.4 98.0105805928555 88.1262120154107
"779" 155.6 104.300821309036 85.3234537231614
"780" 155.8 110.658486177698 83.7114421540787
"781" 156 116.858565206424 82.4839875956214
"782" 156.2 118.862340255275 81.3867433940732
"783" 156.4 120.872687774125 81.1651479064697
"784" 156.6 119.606739613506 81.3007352464857
"785" 156.8 118.622352022438 81.4360763692932
"786" 157 117.183906323918 79.8937717755732
"787" 157.2 114.744172215638 78.2218968772317
"788" 157.4 112.032690584311 74.9326549066446
"789" 157.6 108.914706244135 71.5074482134319
"790" 157.8 105.111736390094 68.0256103858919
"791" 158 100.759078570654 64.7643269459578
"792" 158.2 96.1048780522847 61.3419766204732
"793" 158.4 91.0964145363854 58.032603237008
"794" 158.6 86.062051176056 55.204900782987
"795" 158.8 80.4081563175224 52.1001042441666
"796" 159 75.408416160536 48.4779146699215
"797" 159.2 70.1998017363407 44.9658647132742
"798" 159.4 65.2301167953555 41.3604988611357
"799" 159.6 59.6078446140059 37.3729699701336
"800" 159.8 53.9437582550866 34.4482116638316
"801" 160 47.4926120679071 31.1675808617688
"802" 160.2 41.3796129645593 28.5767529869427
"803" 160.4 34.8973691477514 25.5669146780398
"804" 160.6 28.6173381068146 22.211794850918
"805" 160.8 22.3890601595544 19.472679278255
"806" 161 21.7498807148128 19.021526673089
"807" 161.2 21.4087957721157 19.7975127942941
"808" 161.4 19.1870468433796 22.1771866978424
"809" 161.6 15.9527663036771 25.2130019367659
"810" 161.8 12.4938233193449 28.8873384423658
"811" 162 10.267664896468 33.9848945066982
"812" 162.2 7.51540417366802 39.7728641871148
"813" 162.4 7.12548871523309 46.153858081491
"814" 162.6 8.40025462948382 51.9338639362047
"815" 162.8 11.3729644189542 57.2153060902599
"816" 163 15.1034382902192 61.8091852348744
"817" 163.2 20.2336930304748 65.6603822743004
"818" 163.4 25.5227247772147 69.0271068753204
"819" 163.6 31.889788640918 71.9312564769065
"820" 163.8 38.2954040238498 73.7197735310845
"821" 164 44.8013376578271 75.0519408942323
"822" 164.2 51.3206047302345 74.529919972839
"823" 164.4 57.5098083490904 73.0310266746421
"824" 164.6 63.9935122968223 70.4926082167115
"825" 164.8 70.5503670438146 68.0798224465732
"826" 165 76.2181346801268 64.4518942804523
"827" 165.2 81.5972025094022 59.6740847574258
"828" 165.4 86.708168421962 54.7322424535622
"829" 165.6 91.7768339782589 49.5548771763118
"830" 165.8 95.7067522873514 43.6859644364732
"831" 166 99.6490628509847 37.5323248958732
"832" 166.2 102.976874951351 31.0974008474398
"833" 166.4 105.063101168191 24.8677358087436
"834" 166.6 106.29128590395 20.2670399264764
"835" 166.8 105.19738657454 21.3259042430488
"836" 167 103.535010965394 21.150167392939
"837" 167.2 101.797569134159 19.6914259717111
"838" 167.4 101.696898506138 16.2960306142317
"839" 167.6 99.5573995078726 14.06877113738
"840" 167.8 96.1111076838191 11.1585853643644
"841" 168 91.7461136833886 8.18531398674964
"842" 168.2 86.8654547295966 6.30696259168031
"843" 168.4 81.5449187673254 5.43752213798057
"844" 168.6 75.7749801451032 4.79321232516576
"845" 168.8 69.788548617493 5.26141880294817
"846" 169 63.5090522906958 5.77891017312872
"847" 169.2 57.4492094352595 7.03422364898781
"848" 169.4 51.0894353191254 9.94100614269512
"849" 169.6 46.1260567146741 13.7549707545366
"850" 169.8 40.9822502531032 17.5015021406102
"851" 170 36.270944747171 22.064388141019
"852" 170.2 32.1633455523823 27.162199672466
"853" 170.4 28.969539283412 32.8428767979949
"854" 170.6 25.5524727208439 38.7252597060176
"855" 170.8 23.5068920997752 45.2662719441186
"856" 171 23.1847733458654 52.2772132443495
"857" 171.2 24.169498362983 59.1506550930147
"858" 171.4 25.8275186347028 65.6854805113453
"859" 171.6 28.5607401251323 71.6731547581803
"860" 171.8 32.486071542139 77.3350388197011
"861" 172 36.495930643038 82.4435076527332
"862" 172.2 41.2523625758592 86.5056123244085
"863" 172.4 46.6469544462345 90.6707754895225
"864" 172.6 52.3327935808531 93.4999614551836
"865" 172.8 59.098086054497 95.3598644917048
"866" 173 65.997247025032 96.4438181926491
"867" 173.2 72.3632291757323 97.052744961116
"868" 173.4 78.6949125366752 96.7300405367446
"869" 173.6 86.9569451170307 95.1654177739957
"870" 173.8 93.1380389413327 93.9622190735488
"871" 174 100.061613462474 91.5201980993509
"872" 174.2 106.477276098153 89.2227443032438
"873" 174.4 111.942655101034 86.0664319859336
"874" 174.6 117.595760563504 83.6049366083663
"875" 174.8 117.300143750232 84.5402496742011
"876" 175 116.87932014088 83.643677078227
"877" 175.2 115.521165357495 80.9073946469962
"878" 175.4 113.409161351222 76.7878649412694
"879" 175.6 110.804002761632 71.9374385540017
"880" 175.8 107.932562343875 67.1894017553884
"881" 176 105.240133375918 62.0551007787941
"882" 176.2 101.341048728873 56.4379988146743
"883" 176.4 97.1837755361764 51.8037332240788
"884" 176.6 92.3319564010609 47.5163318502435
"885" 176.8 87.9440866809635 43.0577951527209
"886" 177 83.1225161522847 38.5925511177065
"887" 177.2 77.6093397987514 34.9185427000065
"888" 177.4 72.3425460960593 30.7654098681275
"889" 177.6 66.9949066161368 26.6944869022294
"890" 177.8 61.3542257445989 21.9951999062327
"891" 178 56.452417355718 18.0631094998398
"892" 178.2 50.6634128493528 14.3695334642036
"893" 178.4 45.0433465220169 10.7648346078369
"894" 178.6 39.8894635986463 7.66386131759491
"895" 178.8 40.2534256341873 9.00508258545778
"896" 179 39.5713004352557 12.5861263976641
"897" 179.2 38.1152840450576 17.7505264295964
"898" 179.4 37.4299724782433 23.523730749778
"899" 179.6 36.8784986832229 29.8752645186585
"900" 179.8 36.563438924918 36.0710879397954
"901" 180 36.673789001068 41.9008896752232
"902" 180.2 37.2264666933823 48.6943741951803
"903" 180.4 38.5718866776827 55.5724622584438
"904" 180.6 41.2872483344408 61.5753640809936
"905" 180.8 44.7349505799294 67.7051042735504
"906" 181 48.8205792291249 73.362300736918
"907" 181.2 53.2324965508385 77.7693852828459
"908" 181.4 57.9366792883864 82.5806276877884
"909" 181.6 63.0570737652884 85.7262180662028
"910" 181.8 69.0334209348096 88.7389834074407
"911" 182 75.5594192346713 90.0857688775861
"912" 182.2 82.0882546542514 90.0254233750315
"913" 182.4 89.0987300802514 89.6834343046102
"914" 182.6 95.7680024050334 88.7467439481501
"915" 182.8 102.733773860871 87.3624482098085
"916" 183 109.255712211884 86.456579549849
"917" 183.2 114.942665604698 85.1280888976721
"918" 183.4 116.050446265726 82.5901084778808
"919" 183.6 113.930201872731 78.6523334188857
"920" 183.8 111.059286180506 74.010470829832
"921" 184 107.497389203047 68.9173941820571
"922" 184.2 103.402181017042 64.3236896496631
"923" 184.4 98.9133956766514 59.8663148178398
"924" 184.6 93.7673163223755 55.6554258878072
"925" 184.8 88.2874513475994 51.950307760705
"926" 185 82.3248534961245 49.1255740725732
"927" 185.2 76.0954602565922 46.3030043785844
"928" 185.4 69.512673427118 43.5994153571398
"929" 185.6 62.9148113293311 40.9043522867688
"930" 185.8 56.4180769145632 38.6014852162183
"931" 186 49.5103943833726 36.6315260122209
"932" 186.2 42.5264737885317 34.5735265973914
"933" 186.4 35.8924404446933 32.7240373081237
"934" 186.6 28.8011278152587 30.683487008694
"935" 186.8 21.9995893025544 28.4614896256073
"936" 187 15.4757557453514 26.7353272490398
"937" 187.2 16.5405205164668 27.3152060805732
"938" 187.4 16.862704741668 28.7293562161089
"939" 187.6 16.6168401481509 32.3836624387923
"940" 187.8 16.1548373507281 37.6485088181934
"941" 188 16.492707427518 43.7716480250132
"942" 188.2 17.5451004098927 49.9143758082694
"943" 188.4 19.8354252026588 55.9581430577213
"944" 188.6 22.7789525218109 61.9688392379303
"945" 188.8 26.448279146979 67.5209475989268
"946" 189 31.2495221563044 72.2902384536868
"947" 189.2 36.6979549638819 76.0600646651033
"948" 189.4 42.830786049056 79.3073271518145
"949" 189.6 49.0235558121226 81.7924422034482
"950" 189.8 55.0586680745966 83.9368501958589
"951" 190 61.7660812211778 85.7004281890277
"952" 190.2 68.8140820070397 85.8884651015597
"953" 190.4 75.6508744832964 85.0621553103569
"954" 190.6 82.4687333991128 84.2386479595082
"955" 190.8 89.174460524668 83.3572804681803
"956" 191 96.0440391406357 82.033570484032
"957" 191.2 102.097811688759 79.4910235029936
"958" 191.4 108.439045695772 77.1412193143035
"959" 191.6 114.709709678092 75.4375005745499
"960" 191.8 120.114419251682 72.664492497326
"961" 192 121.270183892686 68.1431510412073
"962" 192.2 121.295960053817 62.3894635957979
"963" 192.4 118.824116924942 57.0812287734878
"964" 192.6 115.704844378882 52.0141495953232
"965" 192.8 112.425870687568 46.5063825592482
"966" 193 108.090143647142 41.3178288922438
"967" 193.2 103.422602709918 36.8500296537954
"968" 193.4 98.5549806657651 32.6532478265143
"969" 193.6 93.3466670802805 28.4544083372982
"970" 193.8 88.2935145385966 24.0557059321089
"971" 194 83.040294526918 19.5210392959756
"972" 194.2 77.6335226297416 15.3286677051379
"973" 194.4 70.8851808038017 10.9846024719453
"974" 194.6 64.9125898605514 6.78143700873984
"975" 194.8 59.3453901300793 3.45278733663768
"976" 195 55.3736147461254 3.57173273736585
"977" 195.2 51.6183421710966 6.66861410175173
"978" 195.4 46.7299712955732 11.3513776200904
"979" 195.6 42.2819347208698 16.2974040054406
"980" 195.8 38.0828560954365 21.521226047425
"981" 196 34.1237048166375 26.9352345127683
"982" 196.2 30.7131593851712 32.7776581002694
"983" 196.4 27.9642469614055 38.8678853763357
"984" 196.6 25.788078547918 45.3639757954719
"985" 196.8 23.7742292385522 51.918365095939
"986" 197 22.4365793311022 59.3491840688232
"987" 197.2 21.498706176158 66.6569555823332
"988" 197.4 21.0828495457829 73.2517147278164
"989" 197.6 21.2131673544251 80.0089673811647
"990" 197.8 21.8133417196303 86.6374863406142
"991" 198 22.5236978122733 92.787306988889
"992" 198.2 24.0870073048445 99.3386770625585
"993" 198.4 26.1834504785089 105.31559680521
"994" 198.6 28.6988607423391 110.636346395876
"995" 198.8 31.2012304591332 115.128559306953
"996" 199 31.5820585810662 115.374086020055
"997" 199.2 34.9233886494497 114.364407625497
"998" 199.4 39.6742125648026 113.972471763073
"999" 199.6 45.2506503878617 112.817772954644
"1000" 199.8 51.0556672979454 111.520939450861
"1001" 200 56.9272008766323 109.215363438287
"1002" 200.2 62.6122738020166 106.432645101855
"1003" 200.4 67.834703151543 103.186292751157
"1004" 200.6 73.2852666554961 99.190835643495
"1005" 200.8 77.0321338064327 95.6616139714702
"1006" 201 81.2092001992314 89.2585113371702
"1007" 201.2 83.5410427716323 83.343370794716
"1008" 201.4 84.2035824813785 76.7472572203363
"1009" 201.6 83.590746671478 71.0294150702532
"1010" 201.8 82.8056133694949 64.0303241769962
"1011" 202 80.8271836571416 55.9894251759379
"1012" 202.2 78.9786698753466 49.1951224398946
"1013" 202.4 76.8468612248419 43.7618830310623
"1014" 202.6 73.7139332523051 37.8141677848635
"1015" 202.8 70.1025594959493 31.8468617812919
"1016" 203 65.2763237544865 26.0811984178679
"1017" 203.2 61.3480806151315 22.0507853955058
"1018" 203.4 55.9430668164925 17.5908645765413
"1019" 203.6 50.3035756445159 13.4127898372253
"1020" 203.8 43.8503622925533 10.7374936026202
"1021" 204 36.8291244707785 9.17311011380573
"1022" 204.2 31.0912224263715 10.019982791236
"1023" 204.4 27.1797244150034 13.8262154235
"1024" 204.6 23.1671687808121 18.783503307232
"1025" 204.8 20.1143055693995 23.9301754222028
"1026" 205 17.2292189831132 29.8087694942927
"1027" 205.2 14.5882948011103 35.7187888027655
"1028" 205.4 12.9601903211585 42.2136988635352
"1029" 205.6 11.621725242638 48.8088044422132
"1030" 205.8 10.738924633438 55.4453878454932
"1031" 206 10.9659305043752 62.3175083861017
"1032" 206.2 11.684040579758 68.9262724424532
"1033" 206.4 12.4092282979991 75.4359093988299
"1034" 206.6 13.5483841154327 82.2993270688085
"1035" 206.8 14.9447153228704 88.950514720097
"1036" 207 16.8467053520025 94.754004896883
"1037" 207.2 18.2805153175891 101.319793527113
"1038" 207.4 19.8729899072305 105.696216051823
"1039" 207.6 20.0325647722514 107.039272300764
"1040" 207.8 22.3123462028726 108.673307678437
"1041" 208 25.460923028038 111.285122849773
"1042" 208.2 29.6683622713625 114.244139706536
"1043" 208.4 34.8543684975763 116.666722691561
"1044" 208.6 40.5788070937533 118.740053253761
"1045" 208.8 46.8815943828311 120.714833193312
"1046" 209 52.9507202868726 122.021536141073
"1047" 209.2 59.4032533605378 121.989537361742
"1048" 209.4 66.0422924666167 121.721874773929
"1049" 209.6 72.9256782406494 120.730081781916
"1050" 209.8 79.8159866124098 119.172865419245
"1051" 210 86.2602859784532 116.805735110122
"1052" 210.2 91.9548496982514 113.306524680425
"1053" 210.4 97.0179708392513 108.990490383948
"1054" 210.6 101.082531977443 103.417811538373
"1055" 210.8 103.969228474129 97.0202402504942
"1056" 211 105.402412899668 90.7935464541148
"1057" 211.2 104.456198445803 83.8733650195347
"1058" 211.4 102.296458293941 78.1411529190732
"1059" 211.6 99.099174281825 72.3579635657127
"1060" 211.8 95.3283188691203 67.0193531093484
"1061" 212 91.2413115498839 62.0799058730164
"1062" 212.2 86.1811885349826 57.2207048960248
"1063" 212.4 81.3497342135664 53.0031630444633
"1064" 212.6 76.0872148061601 48.0719529120574
"1065" 212.8 71.356168816918 43.1201847291538
"1066" 213 66.4283375525601 38.6303593997311
"1067" 213.2 61.0269044924393 34.6612893727115
"1068" 213.4 55.4707298197052 30.7251477328178
"1069" 213.6 49.9939017034019 26.6828394202828
"1070" 213.8 44.5511580763576 22.9111894668039
"1071" 214 38.6962555227752 18.5285723506721
"1072" 214.2 33.2993022186323 15.0104949390897
"1073" 214.4 29.5407925346368 12.4301167646044
"1074" 214.6 31.1122280292478 12.3122914720944
"1075" 214.8 32.0752509537752 11.1329059671995
"1076" 215 32.9059942103318 11.6020715050559
"1077" 215.2 32.9525308243599 12.2934057007011
"1078" 215.4 32.1295805018945 13.8395144283732
"1079" 215.6 29.6217856583879 15.8938558885491
"1080" 215.8 26.9333083298109 19.0945890631803
"1081" 216 23.8264753291254 23.1497677685122
"1082" 216.2 20.7687728783305 27.6462563090232
"1083" 216.4 18.008398179343 32.9089812642357
"1084" 216.6 14.898473386198 38.5787032650132
"1085" 216.8 12.5207790945284 44.7756398255602
"1086" 217 11.0670661554876 50.7376876199023
"1087" 217.2 9.94440408515802 57.3044620695732
"1088" 217.4 9.85928494713541 63.6996864316166
"1089" 217.6 10.5354261106555 70.2641048362482
"1090" 217.8 11.8520123698796 76.1488596890347
"1091" 218 13.6841336024505 82.5087903868589
"1092" 218.2 15.5218701766837 88.9124563079794
"1093" 218.4 18.0680192317673 94.720340427669
"1094" 218.6 21.696038077038 100.598042533693
"1095" 218.8 25.4733007319865 105.828262677998
"1096" 219 29.3269742362143 111.070673464314
"1097" 219.2 33.5258790683156 116.316335535019
"1098" 219.4 37.4823203840739 118.785218781716
"1099" 219.6 41.7859637500066 120.004340035725
"1100" 219.8 47.3865285736092 120.828304348794
"1101" 220 53.7945738103726 121.637966357664
"1102" 220.2 60.2998468764106 121.671787436155
"1103" 220.4 66.9981242273835 120.600191346849
"1104" 220.6 73.4238008665798 118.611756971456
"1105" 220.8 79.2654231436873 115.65918016685
"1106" 221 84.4184221747642 111.68657742545
"1107" 221.2 89.8853782191235 105.737563985272
"1108" 221.4 94.0353564129949 100.605632222189
"1109" 221.6 98.0902177665477 95.1889174066472
"1110" 221.8 100.981577031615 89.1078323135468
"1111" 222 102.153216213029 82.9085647056843
"1112" 222.2 101.711712873811 76.105704035466
"1113" 222.4 99.3067131593995 69.6280893102028
"1114" 222.6 95.7676457467394 63.837372039966
"1115" 222.8 91.7091619891761 58.3472388802506
"1116" 223 86.6118251517478 53.1860149221476
"1117" 223.2 81.7823484255732 48.4406425654352
"1118" 223.4 76.8548272603697 43.9158778778635
"1119" 223.6 71.7540153912729 39.3217969087345
"1120" 223.8 66.4496826944941 34.7744196678993
"1121" 224 61.3905330738871 30.2783967245526
"1122" 224.2 56.5278773342618 25.4814474621982
"1123" 224.4 52.385692490543 19.9639436546982
"1124" 224.6 48.442300063418 15.0598564469732
"1125" 224.8 44.0262030880793 9.52518241889575
"1126" 225 40.8190856884015 7.02420242082592
"1127" 225.2 38.457902105881 8.25036721631391
"1128" 225.4 34.1499709235084 10.380262431019
"1129" 225.6 29.3895384726474 13.3263292991496
"1130" 225.8 24.8542336521567 17.1181509154823
"1131" 226 20.4985208621506 22.1705677834569
"1132" 226.2 16.7692473773879 26.963274583284
"1133" 226.4 12.9209351097805 32.8554290213982
"1134" 226.6 9.63837602546595 38.6898891918608
"1135" 226.8 7.81207857060817 45.4173726735309
"1136" 227 6.92723985100339 52.1985941271951
"1137" 227.2 6.88295262435047 58.9202398141543
"1138" 227.4 8.02720882549495 65.3984653926116
"1139" 227.6 10.4113747126902 71.7986939629909
"1140" 227.8 13.1003163987257 77.8415599521501
"1141" 228 16.700425217918 83.7181592186148
"1142" 228.2 20.0153735167673 89.1503736508471
"1143" 228.4 23.774969442905 93.8439097444823
"1144" 228.6 28.3046594700719 99.2175181421116
"1145" 228.8 32.4731732579433 104.114915072295
"1146" 229 37.4673959757328 108.37803544061
"1147" 229.2 43.4175003521229 112.041540947947
"1148" 229.4 49.7595348318083 115.530355191073
"1149" 229.6 55.6748422061285 118.364268137402
"1150" 229.8 61.9040107104949 121.087804727496
"1151" 230 68.5017574044312 123.191656917586
"1152" 230.2 72.8900848075642 122.879370669696
"1153" 230.4 78.144945447395 119.973318890542
"1154" 230.6 82.8971067118445 116.710222787279
"1155" 230.8 87.778856620418 112.371313795406
"1156" 231 91.909844176998 107.141152931293
"1157" 231.2 95.3406715929307 101.76329989775
"1158" 231.4 98.0299293053026 95.6024296745732
"1159" 231.6 98.6908734384706 89.2564461931916
"1160" 231.8 98.434130149843 82.8294083602107
"1161" 232 97.6697935929805 76.4712966196857
"1162" 232.2 96.5150362501985 70.180748573561
"1163" 232.4 95.0622744743156 63.4984564218623
"1164" 232.6 92.6487176013158 57.3575717318914
"1165" 232.8 89.7340573878851 51.3425620278039
"1166" 233 86.454655706618 45.3650165755398
"1167" 233.2 83.7889440631514 39.7047067871398
"1168" 233.4 80.2520372552135 33.7237720003004
"1169" 233.6 76.9269148951315 27.6259075507642
"1170" 233.8 74.1931099457476 21.7962270046754
"1171" 234 71.2720785182476 15.5558416822891
"1172" 234.2 68.2018828651708 9.43806575432042
"1173" 234.4 65.5860734028854 3.98082169161664
"1174" 234.6 65.2187928945224 4.02827275159515
"1175" 234.8 66.4031155268093 3.0621784745623
"1176" 235 67.8011150640692 3.34916218238712
"1177" 235.2 69.8649054039312 3.19363602927053
"1178" 235.4 70.278330863825 3.4397368002941
"1179" 235.6 70.9074306555919 4.00198858601882
"1180" 235.8 70.8764547125644 4.55015952446341
"1181" 236 69.9155958880144 5.46729872886232
"1182" 236.2 69.0692758360719 6.9229114653424
"1183" 236.4 66.9134838085808 8.80628291128247
"1184" 236.6 64.5560971872284 11.0156268812973
"1185" 236.8 61.3051652232021 14.3520226697436
"1186" 237 58.062230231318 17.0634676335398
"1187" 237.2 53.8031201928146 19.9063064445387
"1188" 237.4 49.2423758549297 22.2294412850964
"1189" 237.6 44.1954449268805 24.3406224102357
"1190" 237.8 38.8286372426422 26.5810311317456
"1191" 238 33.5686440775317 28.6163928073686
"1192" 238.2 27.8441223744064 30.2905822788174
"1193" 238.4 21.6429958555609 32.6611572486803
"1194" 238.6 15.9715359835325 34.884079482272
"1195" 238.8 10.0778565089301 38.1546961970792
"1196" 239 6.18822082537749 42.4887801445056
"1197" 239.2 3.98290350067804 48.3777900271332
"1198" 239.4 2.87968428437587 54.4983949311876
"1199" 239.6 2.61203352487907 61.3256222165212
"1200" 239.8 3.06192772999911 67.2570214018299
"1201" 240 4.69823164136803 74.0322353777232
"1202" 240.2 6.93198949560097 80.0932568486707
"1203" 240.4 10.020236352021 86.1195779749702
"1204" 240.6 13.2100852972623 92.1844504595896
"1205" 240.8 16.7341456384375 97.6728634944693
"1206" 241 21.0299647045686 103.130635436585
"1207" 241.2 25.4685127165334 107.845795589496
"1208" 241.4 30.5723193221773 112.152536955981
"1209" 241.6 36.1755512827839 116.185806145537
"1210" 241.8 42.047254324956 119.96489994894
"1211" 242 48.0931797907018 122.182938478208
"1212" 242.2 54.4968015676908 123.6266281578
"1213" 242.4 61.5513945438704 123.681423841145
"1214" 242.6 68.629872817918 122.797655602486
"1215" 242.8 74.7655367805026 120.710317589173
"1216" 243 81.0509972265488 117.37285193765
"1217" 243.2 87.1697526545619 113.73505459682
"1218" 243.4 92.5137617105659 109.65263655339
"1219" 243.6 96.721074630399 104.711446384915
"1220" 243.8 99.8634123240869 98.6693019208199
"1221" 244 101.680802488335 92.4055230566982
"1222" 244.2 102.840992896798 85.7150628515332
"1223" 244.4 102.557652848331 78.5160186189357
"1224" 244.6 101.889685362495 71.6449787529578
"1225" 244.8 101.554765391556 64.8066444525357
"1226" 245 101.734895662918 58.3636328148293
"1227" 245.2 101.458815055424 51.4919792796618
"1228" 245.4 100.656726339272 44.6799067292561
"1229" 245.6 100.324912560361 38.1809499897884
"1230" 245.8 100.571746211607 31.4678075153434
"1231" 246 100.52373629054 24.4749186112317
"1232" 246.2 98.4221023733769 19.0355138617614
"1233" 246.4 94.3865659995204 14.6081328184527
"1234" 246.6 89.1698239668466 12.2139372561803
"1235" 246.8 83.4803460146972 10.5274947249498
"1236" 247 77.520194247038 10.2252248754132
"1237" 247.2 71.1446044007699 9.7457429759065
"1238" 247.4 64.4851335742884 8.73119543483243
"1239" 247.6 58.1462337494945 7.8187531801614
"1240" 247.8 51.4328798582394 6.22814110871602
"1241" 248 45.1364343367394 6.01485944893031
"1242" 248.2 38.6117671358069 7.07233808094353
"1243" 248.4 33.4383989532752 9.6962863591446
"1244" 248.6 27.8621281719421 13.8057290046334
"1245" 248.8 23.4331384823366 18.2939741370383
"1246" 249 20.0284918744004 23.7916403272438
"1247" 249.2 17.5616941049424 29.7707723375122
"1248" 249.4 15.3772229473411 35.6988159383039
"1249" 249.6 13.4250103980126 42.6203581367353
"1250" 249.8 12.2744647333259 49.0077078921653
"1251" 250 11.5224601062642 55.3970535134962
"1252" 250.2 11.1662298022609 62.9573533654589
"1253" 250.4 10.9420644330627 69.3575601704153
"1254" 250.6 10.6093855593564 76.08442668108
"1255" 250.8 10.5309810628311 82.4450881141819
"1256" 251 10.9516730890743 88.6933789509169
"1257" 251.2 12.7549161013528 94.5638407225732
"1258" 251.4 16.3482786513805 98.5202155115982
"1259" 251.6 20.7345739712884 102.771578412684
"1260" 251.8 25.5234380938026 107.006935282112
"1261" 252 30.5530861934365 111.36397867761
"1262" 252.2 35.6340917986619 115.644346661415
"1263" 252.4 39.6997875741741 118.926351078329
"1264" 252.6 44.9848921047864 119.819659234613
"1265" 252.8 51.145227810998 121.634661756453
"1266" 253 57.2618393976572 123.232282500878
"1267" 253.2 63.6262541689597 124.158216537115
"1268" 253.4 70.5490045770485 123.97171267866
"1269" 253.6 76.9458984406222 122.982413771841
"1270" 253.8 82.6043196869926 120.950975700812
"1271" 254 88.1087508851372 117.49638273634
"1272" 254.2 92.8795582827075 113.32164546256
"1273" 254.4 97.1725227666323 108.320086273495
"1274" 254.6 101.185368289343 102.808529731943
"1275" 254.8 104.341354475149 97.3250892343808
"1276" 255 106.428019489768 90.7405351430232
"1277" 255.2 107.322119562103 84.4231735940176
"1278" 255.4 106.46624533314 77.8502518468695
"1279" 255.6 105.067582996234 71.4486631927757
"1280" 255.8 103.30620912047 64.8924287662973
"1281" 256 101.647837471353 58.2575201667026
"1282" 256.2 100.120703195352 51.9504108908141
"1283" 256.4 98.9395795120446 45.6745664789023
"1284" 256.6 98.4876191668921 39.1308414305991
"1285" 256.8 97.840187092918 32.5916088813589
"1286" 257 97.4462904307248 26.0892580420618
"1287" 257.2 96.6397004513416 19.7777994951026
"1288" 257.4 95.2845580986708 13.6530935462586
"1289" 257.6 93.2307353018301 9.81897681226548
"1290" 257.8 89.218937134881 8.69753745953613
"1291" 258 83.5364062138109 6.0936809318946
"1292" 258.2 77.489036578478 4.84533410405317
"1293" 258.4 71.3799170399058 4.27942978240244
"1294" 258.6 64.5096811201812 4.16218855523106
"1295" 258.8 58.3409401779307 4.93788684104152
"1296" 259 52.074896389994 6.57958045345924
"1297" 259.2 45.8040986630252 8.42586951607317
"1298" 259.4 39.341664371518 10.5728276152857
"1299" 259.6 32.3805852493327 12.6435539187073
"1300" 259.8 26.1912954351651 15.9197470057614
"1301" 260 21.1237013795609 19.956988817966
"1302" 260.2 16.3686537471402 25.1082045575732
"1303" 260.4 13.101065381143 31.2975455933982
"1304" 260.6 11.0829221363234 37.7888142620597
"1305" 260.8 9.83059204583469 44.5979753599482
"1306" 261 9.33056001736925 51.7426282458293
"1307" 261.2 9.35142238034839 58.7440252372187
"1308" 261.4 9.91714112516803 65.4833500665732
"1309" 261.6 10.4439254253411 72.5537440859578
"1310" 261.8 11.0110960323298 79.3439305656908
"1311" 262 10.8204139204411 85.8676555360193
"1312" 262.2 10.7386812141524 91.7239490569482
"1313" 262.4 11.1862220109011 93.9873358382003
"1314" 262.6 12.6704837114597 96.1054961981982
"1315" 262.8 16.2697907744058 99.6047968554512
"1316" 263 20.3157665065256 103.661354074269
"1317" 263.2 25.3701098233327 107.436960796829
"1318" 263.4 30.5159589512471 111.342310975611
"1319" 263.6 35.8896707756775 114.699648363168
"1320" 263.8 41.3476796991773 118.461003182944
"1321" 264 46.9681187055627 121.377542662613
"1322" 264.2 52.98521247758 123.640674375221
"1323" 264.4 58.9551909498311 124.045091245921
"1324" 264.6 65.6675338752817 123.644331378573
"1325" 264.8 71.8937483096786 122.159588017615
"1326" 265 78.2921865790798 119.551069038338
"1327" 265.2 84.3700593101037 116.659820676373
"1328" 265.4 89.6017966038763 112.663416938156
"1329" 265.6 93.9704446034949 107.44134508415
"1330" 265.8 97.8705354713856 101.805301029132
"1331" 266 101.246824588956 96.1332275092187
"1332" 266.2 104.114995344585 90.0777134437954
"1333" 266.4 106.738856673741 83.53704979232
"1334" 266.6 108.248795746243 76.9727403480732
"1335" 266.8 109.169352021855 70.3147606977124
"1336" 267 109.596437035696 63.6658194005732
"1337" 267.2 108.896577421636 56.8554250815026
"1338" 267.4 107.498137034954 50.0065200586446
"1339" 267.6 105.598856533681 43.2937604506521
"1340" 267.8 103.595131466747 36.9751082574811
"1341" 268 101.50229501221 30.1875536509482
"1342" 268.2 98.5503986556828 24.3048254564673
"1343" 268.4 93.6102377852471 17.9531154800289
"1344" 268.6 88.8152072341594 13.6300059673663
"1345" 268.8 83.2984321879529 9.90223578795689
"1346" 269 77.0745173996945 6.64575859907905
"1347" 269.2 70.3985287097063 4.43722973938493
"1348" 269.4 64.2900546970609 3.27423227120953
"1349" 269.6 57.1258773792805 2.89051496096067
"1350" 269.8 50.7192066120334 4.4562627043424
"1351" 270 44.9847686200506 7.66335127194666
"1352" 270.2 38.9466296451323 11.4767245625732
"1353" 270.4 33.1303254446958 15.7224377320917
"1354" 270.6 28.0743230591388 20.5374015561576
"1355" 270.8 23.8862468306193 25.9748193649238
"1356" 271 19.8079753891712 31.9001161693073
"1357" 271.2 16.407931040171 37.7183011404406
"1358" 271.4 13.5453696351154 43.7857236384416
"1359" 271.6 10.5940785670966 49.8906061131089
"1360" 271.8 7.48769791351558 56.5777664461463
"1361" 272 4.62202036873284 62.882069404388
"1362" 272.2 3.26192627818831 69.6306883816543
"1363" 272.4 3.27538605968852 74.6582618945896
"1364" 272.6 4.18461694869928 79.0174623473232
"1365" 272.8 5.56409185150339 84.0734590214268
"1366" 273 8.86946451983803 88.5789718866732
"1367" 273.2 12.513156379749 92.4939768252774
"1368" 273.4 16.9400995914565 96.6659847071501
"1369" 273.6 21.8182912584963 101.281821970826
"1370" 273.8 26.7937271786792 105.424458401603
"1371" 274 32.3378384479546 109.20857823172
"1372" 274.2 37.8317158182257 112.674235573073
"1373" 274.4 42.9394014130555 116.392059462186
"1374" 274.6 48.7390397639895 120.476635074973
"1375" 274.8 53.9299795260126 123.046090107235
"1376" 275 60.489931906618 124.599462289787
"1377" 275.2 67.4445267313963 124.643408794356
"1378" 275.4 73.8432184323323 123.931797963502
"1379" 275.6 79.4472887334673 121.99502286677
"1380" 275.8 85.2596602041085 118.686305548192
"1381" 276 90.8348362834575 114.992270454428
"1382" 276.2 95.4780716355284 109.756576187625
"1383" 276.4 99.2698902388674 104.070544974662
"1384" 276.6 102.075066411437 98.1545319569402
"1385" 276.8 104.103299523053 91.6884229990462
"1386" 277 105.787364580057 85.2083234698263
"1387" 277.2 107.052855759733 79.3071613489806
"1388" 277.4 107.600706740906 72.6600630534878
"1389" 277.6 107.515957058388 66.0135935224888
"1390" 277.8 106.144090426733 59.7855356771287
"1391" 278 104.520757792989 53.9733407397026
"1392" 278.2 102.257244812306 47.8609392898438
"1393" 278.4 100.308399993906 41.4112356519949
"1394" 278.6 98.099834330918 34.6456039962517
"1395" 278.8 96.2287514220805 28.6004599086732
"1396" 279 94.5182297832121 22.3483071513026
"1397" 279.2 92.3305993597473 15.8020675760854
"1398" 279.4 89.946609142325 9.54899477811968
"1399" 279.6 88.1784943873397 7.51319383310329
"1400" 279.8 83.5580057880522 7.38569734920731
"1401" 280 77.3580145876103 7.4422059413424
"1402" 280.2 71.3289964315459 7.98205388832898
"1403" 280.4 64.5572578070662 9.1927905246102
"1404" 280.6 58.2068908353466 10.8878817192517
"1405" 280.8 52.629111776168 13.6327239495374
"1406" 281 46.981784349668 16.8504950776089
"1407" 281.2 41.6968175538474 20.730857592232
"1408" 281.4 35.9822517933483 24.652312314108
"1409" 281.6 30.8695277292474 28.9693117203026
"1410" 281.8 26.0669589146588 33.5852060500546
"1411" 282 22.3493358592839 38.7523502715
"1412" 282.2 18.6556002028578 44.4284616887539
"1413" 282.4 14.959882977139 50.3936187232708
"1414" 282.6 11.5653536374722 56.140741918537
"1415" 282.8 8.79926116536106 62.2936330478516
"1416" 283 6.87598069956739 69.0391684103524
"1417" 283.2 5.45769981251803 75.6485394342732
"1418" 283.4 4.68524927946802 79.8353511470232
"1419" 283.6 4.53713233233621 79.5255447835005
"1420" 283.8 6.30947763484012 81.0824165988848
"1421" 284 8.60334388494541 85.1649663881211
"1422" 284.2 11.0540120422561 89.6799127458267
"1423" 284.4 14.3513194633099 94.662085623438
"1424" 284.6 17.9654138957351 99.4765564513171
"1425" 284.8 22.059544210238 104.217525031413
"1426" 285 26.1590031736323 108.937169969002
"1427" 285.2 31.1568603615003 114.024236876978
"1428" 285.4 35.9855654988814 117.563203078829
"1429" 285.6 41.2900435798259 119.876030016547
"1430" 285.8 47.563568552724 120.735894779782
"1431" 286 54.3041186865267 120.342295851834
"1432" 286.2 59.9897693323654 118.461635851652
"1433" 286.4 66.4576128267631 116.432720768207
"1434" 286.6 72.0205602788592 113.514270754838
"1435" 286.8 77.5343503567262 110.075095584464
"1436" 287 82.2729788086494 106.488237011021
"1437" 287.2 87.3968042559323 101.91556680423
"1438" 287.4 92.0588209948531 97.1872894389888
"1439" 287.6 96.2348072189424 91.9673683425732
"1440" 287.8 100.504987693444 87.0682349308363
"1441" 288 104.683746437347 81.4655648770375
"1442" 288.2 108.047009552228 75.9319130578146
"1443" 288.4 110.631723914388 69.9552262921274
"1444" 288.6 112.070122307211 63.3935064436463
"1445" 288.8 111.847707915366 56.856794417849
"1446" 289 110.216196325353 50.3398067443967
"1447" 289.2 107.576958517918 43.9470541591287
"1448" 289.4 104.328081369019 38.2203900765732
"1449" 289.6 100.352749085028 32.6775548312195
"1450" 289.8 95.9206521548466 27.1158340942517
"1451" 290 90.8113836265886 22.3849632319614
"1452" 290.2 85.475660488159 18.1133705314527
"1453" 290.4 79.666444572906 13.9887333832238
"1454" 290.6 73.7362684985847 10.3660113777954
"1455" 290.8 67.7875288713831 8.01828373549177
"1456" 291 61.4655323619921 5.95681661398057
"1457" 291.2 54.56617516454 4.83038855571951
"1458" 291.4 47.8142344471748 5.01010483778939
"1459" 291.6 40.9149343025106 5.94239176742502
"1460" 291.8 34.4751785168571 8.568358854
"1461" 292 29.682787117918 12.6013594015848
"1462" 292.2 24.6639240288498 17.6403959282777
"1463" 292.4 20.8058864161648 24.1741489091836
"1464" 292.6 18.7206073867473 30.4879686717439
"1465" 292.8 17.3632089570233 37.190342152139
"1466" 293 17.3445500968026 44.1872833344578
"1467" 293.2 17.9938531257328 51.2123685409435
"1468" 293.4 18.8860633605763 57.491802481801
"1469" 293.6 20.004436321468 64.5778303240482
"1470" 293.8 21.537146633101 71.2019221620366
"1471" 294 23.4945279455847 77.1999316813232
"1472" 294.2 25.4563070771402 83.6394235978324
"1473" 294.4 26.9938376394523 89.774594065491
"1474" 294.6 28.9885129815267 95.9523889953558
"1475" 294.8 31.250919778997 102.042364459178
"1476" 295 34.1565773568785 107.551327239113
"1477" 295.2 38.8489384501041 112.292312600899
"1478" 295.4 43.6943531299903 116.072329696898
"1479" 295.6 47.9385478516645 120.843066810855
"1480" 295.8 49.6972617137513 120.261704861295
"1481" 296 52.7677870055544 118.575309163982
"1482" 296.2 58.2085768563726 117.117743987028
"1483" 296.4 63.1345990821646 115.452994541395
"1484" 296.6 69.0890996493061 113.766110338842
"1485" 296.8 74.4962776014805 111.879065906698
"1486" 297 79.973211528043 109.493556907573
"1487" 297.2 85.311209216195 106.257952864804
"1488" 297.4 90.374485989905 101.992449363015
"1489" 297.6 95.376783922393 97.4783809691232
"1490" 297.8 99.6427381105719 92.8811268916885
"1491" 298 104.071720804918 87.790629151987
"1492" 298.2 107.859324889243 82.5032265174732
"1493" 298.4 110.388748119674 76.8729978115244
"1494" 298.6 111.524558191955 70.3877978954621
"1495" 298.8 111.062963102177 63.9879743069806
"1496" 299 109.600307116479 57.8221733307073
"1497" 299.2 107.581951734033 51.7270396686886
"1498" 299.4 104.636928512028 45.5585909798049
"1499" 299.6 101.354588826083 39.3888026475732
"1500" 299.8 97.9762672718699 33.7344365911274
"1501" 300 94.529684808418 27.7318493229453
"1502" 300.2 90.3596606326077 22.4759187654352
"1503" 300.4 85.9069811836738 17.6554230807941
"1504" 300.6 80.313998527918 13.4889906570732
"1505" 300.8 74.3151357175024 10.0469787325472
"1506" 301 68.0662855777886 8.35026634971434
"1507" 301.2 61.6242657776305 7.41324528787317
"1508" 301.4 55.4247055177424 7.75745331554614
"1509" 301.6 48.86545932788 9.40940668026937
"1510" 301.8 42.769007913118 11.8678182148107
"1511" 302 36.810103801018 15.0760843993482
"1512" 302.2 30.9780041539878 18.6245714923988
"1513" 302.4 26.6789931333055 23.5422071533857
"1514" 302.6 22.7561218763358 29.0160598231681
"1515" 302.8 19.361809407418 34.7911466771341
"1516" 303 16.9167979162514 41.1005511054991
"1517" 303.2 15.4870737018796 47.7873921536501
"1518" 303.4 14.6932837399575 54.4910475894021
"1519" 303.6 14.4011805972075 61.0813044591653
"1520" 303.8 13.8938435597996 67.7843028927968
"1521" 304 13.792376152318 74.0569018653332
"1522" 304.2 14.3280319611235 80.3472652392033
"1523" 304.4 14.7339792242416 86.4861387815585
"1524" 304.6 16.6582746922687 92.8120648765861
"1525" 304.8 18.8954693023259 98.5422513627179
"1526" 305 19.201951966112 102.238935571215
"1527" 305.2 18.1736410683093 102.951575411008
"1528" 305.4 19.9086691723838 102.749842342532
"1529" 305.6 23.2302023789721 102.146241821465
"1530" 305.8 27.9877660642138 100.596067751883
"1531" 306 32.7718778878221 99.7247741792581
"1532" 306.2 37.949955175838 98.0742713803332
"1533" 306.4 42.8644557006082 96.9427214031225
"1534" 306.6 47.9385478516645 94.5674977259253
"1535" 306.8 53.4225338169027 92.2669613094963
"1536" 307 58.5190043855364 89.5178016367047
"1537" 307.2 63.8281071204312 85.9356946756126
"1538" 307.4 68.697381099798 81.9553708452932
"1539" 307.6 73.303523101918 77.4128957686553
"1540" 307.8 76.8618704772362 71.9627288693914
"1541" 308 79.8967083239894 65.9748251956446
"1542" 308.2 81.767721145325 59.7635629457476
"1543" 308.4 82.4228407292351 52.621312496378
"1544" 308.6 81.742058336918 45.9958975431089
"1545" 308.8 79.7870673684474 39.1871942039496
"1546" 309 76.4495821356847 33.1789062054065
"1547" 309.2 72.4541451690989 28.2350202322115
"1548" 309.4 67.8170640728745 23.4712980571384
"1549" 309.6 62.5973079132985 18.9373492761927
"1550" 309.8 57.1939812805115 15.2373296140457
"1551" 310 51.25567288004 12.2588327063049
"1552" 310.2 45.2059827040609 9.86177580754021
"1553" 310.4 39.0253952659542 8.09974632858522
"1554" 310.6 33.8474698047021 8.10721154216408
"1555" 310.8 29.1166957559994 9.8569484790034
"1556" 311 28.9930013832313 10.4600335704045
"1557" 311.2 30.148252288479 11.9073590060854
"1558" 311.4 31.6104213595256 15.7641906634719
"1559" 311.6 33.6363691895576 20.368132887108
"1560" 311.8 36.2762996264239 25.0471110898085
"1561" 312 38.316057781418 29.9812268278946
"1562" 312.2 41.0979924742752 35.4755478462874
"1563" 312.4 43.8803584748366 41.0327319625848
"1564" 312.6 47.5349458567115 45.9801735644101
"1565" 312.8 51.8333825252284 49.8776557274697
"1566" 313 56.8568461514289 54.3453302321493
"1567" 313.2 61.7452869618574 58.1581507157247
"1568" 313.4 67.5257028625057 61.8576574493464
"1569" 313.6 73.5879681098394 64.6212628887192
"1570" 313.8 79.6966457865031 66.8382114520944
"1571" 314 86.1175422871708 69.5920536129468
"1572" 314.2 92.1431399825457 71.9676255049242
"1573" 314.4 98.6910962478854 74.3268785478014
"1574" 314.6 105.499780613918 76.0200024989603
"1575" 314.8 111.801219351533 77.0133993935842
"1576" 315 118.183246274825 78.0822794174336
"1577" 315.2 119.830941587107 79.0369358901732
"1578" 315.4 119.495651903157 79.2387526069823
"1579" 315.6 119.229010157342 78.3496343778202
"1580" 315.8 119.143773728822 76.1726827442358
"1581" 316 120.19400279236 72.3624922966081
"1582" 316.2 120.684335754733 67.6230356389806
"1583" 316.4 119.920893679777 61.327466921879
"1584" 316.6 118.069761606506 55.9298590448673
"1585" 316.8 115.9529281534 50.3127563234286
"1586" 317 113.354109563418 44.6837516796446
"1587" 317.2 109.556768707668 39.6020843073589
"1588" 317.4 105.60585600993 35.7505748858415
"1589" 317.6 101.360029963056 31.7941209360732
"1590" 317.8 96.9344409138483 28.1983086051662
"1591" 318 92.0256162984121 23.5717038432908
"1592" 318.2 87.0184611377037 19.0250406958589
"1593" 318.4 82.5475904307132 14.664441858019
"1594" 318.6 77.8742098260215 10.1158149013318
"1595" 318.8 72.5879836204529 6.23849249361968
"1596" 319 66.8023557196873 2.82562098437537
"1597" 319.2 61.7092752819949 1.06586896199624
"1598" 319.4 56.7053329986588 1.43222307772131
"1599" 319.6 50.3778522012362 2.47758733643681
"1600" 319.8 44.9258706591249 4.74827975715938
"1601" 320 39.5916503169413 8.24472028025921
"1602" 320.2 35.3981546338939 12.651393693525
"1603" 320.4 31.0050647188439 17.2899377244621
"1604" 320.6 27.1082330112557 22.4898139042355
"1605" 320.8 24.1099880652884 28.6663333746102
"1606" 321 22.321787920618 34.2818660351607
"1607" 321.2 19.6719436083625 40.5716400651287
"1608" 321.4 16.9519584797305 46.3165155164607
"1609" 321.6 14.25594146504 52.1415983920244
"1610" 321.8 11.8274029475966 58.6537003956089
"1611" 322 9.4559256366154 64.7505299014284
"1612" 322.2 6.92394303887097 70.3769368345261
"1613" 322.4 5.49664689821804 76.6270849624857
"1614" 322.6 5.49108302883232 81.3236862077017
"1615" 322.8 5.35856177619076 81.9001367964823
"1616" 323 6.79642336844346 84.943690514641
"1617" 323.2 9.55613160002572 89.3848769676963
"1618" 323.4 13.0054452925334 93.9696480048424
"1619" 323.6 16.7637538125522 98.4316346398537
"1620" 323.8 20.8349256488945 102.812986207503
"1621" 324 25.135714862443 107.127521451298
"1622" 324.2 30.4284813197351 110.509980851451
"1623" 324.4 35.6186983721951 114.786606626802
"1624" 324.6 41.0017838994805 118.422176304298
"1625" 324.8 46.5138441533357 121.907324223092
"1626" 325 51.4510501524045 122.17241223883
"1627" 325.2 57.968108107543 122.135131807698
"1628" 325.4 64.3231153702224 121.222838658964
"1629" 325.6 70.4071764470448 119.153531262179
"1630" 325.8 75.6967932956572 116.47016530253
"1631" 326 81.4352025101907 113.223035417028
"1632" 326.2 86.483442683005 109.482267897225
"1633" 326.4 90.7952015909813 104.430435766573
"1634" 326.6 94.0454777970126 98.9304756913705
"1635" 326.8 95.944762255518 93.0734655764532
"1636" 327 97.409172677838 86.2966726646532
"1637" 327.2 98.045171754497 79.6734132643758
"1638" 327.4 98.1774118593449 73.0162863983049
"1639" 327.6 96.652300979068 66.5836052375982
"1640" 327.8 94.3109079689921 60.5260111336472
"1641" 328 92.1100411508491 53.9917214468146
"1642" 328.2 89.8977635448109 47.1782197875732
"1643" 328.4 86.7588138997037 41.4706171093946
"1644" 328.6 83.0148942536354 35.8073641147253
"1645" 328.8 78.6865667325966 30.0229558482874
"1646" 329 74.8657339838847 24.8788494973398
"1647" 329.2 70.7595326104499 19.397346423903
"1648" 329.4 66.1069671553514 14.1034891203398
"1649" 329.6 61.3738614168528 9.31911245984491
"1650" 329.8 55.7397951772072 5.28429435027196
"1651" 330 50.1814888903663 3.39632344895248
"1652" 330.2 46.6796947746873 4.05181219899624
"1653" 330.4 41.7962159316567 7.66020521765271
"1654" 330.6 37.3484899856945 11.7042977299967
"1655" 330.8 33.0190977122192 16.8229550413924
"1656" 331 29.351736889468 22.3883997395232
"1657" 331.2 26.4530287915766 28.2936328676707
"1658" 331.4 24.2706596245414 34.1638234880797
"1659" 331.6 22.1434006515477 41.1005511054991
"1660" 331.8 20.5350903641305 47.3583500589357
"1661" 332 19.8640218282864 53.82997205581
"1662" 332.2 19.9604405394736 60.8625908866102
"1663" 332.4 21.114428263918 67.3008807325732
"1664" 332.6 22.487313034843 73.6622380635732
"1665" 332.8 23.7699113798271 80.166907181781
"1666" 333 25.1625647472817 86.5088752709823
"1667" 333.2 25.6641560025089 92.823024013255
"1668" 333.4 26.3969696060448 99.038184323883
"1669" 333.6 28.0835961747817 105.297893584437
"1670" 333.8 30.0152622397473 110.828207039488
"1671" 334 33.5682225722752 114.208936211966
"1672" 334.2 37.8957538149055 117.248895347586
"1673" 334.4 41.7323422739921 120.018886610944
"1674" 334.6 46.5068310393124 121.737204130446
"1675" 334.8 50.927124131078 122.408410525693
"1676" 335 56.8311968558592 123.399957507514
"1677" 335.2 63.2237848028434 123.468003776648
"1678" 335.4 69.5979860910323 122.90804599653
"1679" 335.6 74.5378461256411 121.902697597527
"1680" 335.8 81.2536742463942 119.848536042097
"1681" 336 87.6339165526304 115.42098323808
"1682" 336.2 93.2665360830126 110.640916999816
"1683" 336.4 96.6922729880759 106.352166968876
"1684" 336.6 99.8349094551208 100.446254161857
"1685" 336.8 101.833561613358 94.1172474732132
"1686" 337 103.909862786425 86.4186731460927
"1687" 337.2 104.176578343341 80.4380323321501
"1688" 337.4 103.898101266255 73.4370019053081
"1689" 337.6 102.653277560288 66.9017933112028
"1690" 337.8 100.988409853668 60.1791279188589
"1691" 338 99.0816254496055 54.0913274993232
"1692" 338.2 96.658188329232 47.9073454617243
"1693" 338.4 94.2020710875298 41.7393738198202
"1694" 338.6 92.1859866512945 35.7002845312791
"1695" 338.8 90.6051931728827 28.923491619479
"1696" 339 89.0184375608699 22.1488517003684
"1697" 339.2 86.9487491271651 15.7410486125496
"1698" 339.4 84.8869990398843 9.54395720105631
"1699" 339.6 82.3534857038213 4.72170851589575
"1700" 339.8 78.1303360824911 3.41307326109002
"1701" 340 71.6111794970966 2.79708832085888
"1702" 340.2 65.8015725468466 3.27465377646602
"1703" 340.4 59.4421145286891 5.08252029182618
"1704" 340.6 53.8014823843327 7.97465327930488
"1705" 340.8 48.6312007225248 11.7713804169327
"1706" 341 43.8157108413055 16.0497615418482
"1707" 341.2 39.1460016314537 20.703474627216
"1708" 341.4 35.3699467911567 25.9432064706868
"1709" 341.6 31.954700450418 31.3768307321446
"1710" 341.8 28.7984591720239 37.6247287658673
"1711" 342 26.9318410646775 43.3574613802947
"1712" 342.2 25.8121199588439 50.2507121039065
"1713" 342.4 25.4133977234623 56.7868109305225
"1714" 342.6 26.1869342448457 63.0855234650431
"1715" 342.8 26.3573051850719 70.0371631638039
"1716" 343 26.9513665023785 76.3680355964153
"1717" 343.2 27.595223324398 83.0926257477332
"1718" 343.4 28.2321492882224 89.1338267452688
"1719" 343.6 29.104308345021 95.4325134673526
"1720" 343.8 30.2811046663528 101.596894169269
"1721" 344 32.3880306381613 107.583044460398
"1722" 344.2 35.557305877668 113.34653645718
"1723" 344.4 39.2834783639662 118.254304980091
"1724" 344.6 42.239524748032 120.014200057421
"1725" 344.8 47.7350142430219 121.329424509911
"1726" 345 54.0648082686386 122.563740667485
"1727" 345.2 60.3650721318739 122.672563406941
"1728" 345.4 67.0663448847441 122.210627064399
"1729" 345.6 72.6683860120411 120.596472261742
"1730" 345.8 79.0084483312138 117.869923085587
"1731" 346 85.3306156859926 114.329971131812
"1732" 346.2 90.4722521132331 109.90436863345
"1733" 346.4 93.9504717390334 104.949730242573
"1734" 346.6 96.1574732620334 98.2738002963039
"1735" 346.8 96.905457036118 91.8992109425982
"1736" 347 96.779391469247 85.2284975931653
"1737" 347.2 96.3784693086217 78.2108730107583
"1738" 347.4 94.7846954885966 72.0348062682517
"1739" 347.6 93.1383822891349 65.8118194640431
"1740" 347.8 91.5191198505732 59.5159402690904
"1741" 348 89.7687393323318 53.369463410918
"1742" 348.2 87.5651581913899 47.0119288598653
"1743" 348.4 85.2095566257901 40.9512148064685
"1744" 348.6 82.9270762545343 34.7830833270034
"1745" 348.8 81.9247730599551 29.2096692615361
"1746" 349 82.3575750246474 22.6965399175614
"1747" 349.2 82.4978172618109 15.9370931867875
"1748" 349.4 82.5686020445514 10.0010627599398
"1749" 349.6 82.0778090757111 5.41530455822834
"1750" 349.8 80.78478747594 6.36509789359515
"1751" 350 76.8365801618466 6.06586158496602
"1752" 350.2 71.9303886701872 5.85436321665009
"1753" 350.4 66.731202390043 7.01890604516067
"1754" 350.6 61.229926534918 8.10942444476067
"1755" 350.8 55.6042363782514 10.4573687393139
"1756" 351 50.2697584179298 13.266763168079
"1757" 351.2 44.3966337969064 16.4960679715848
"1758" 351.4 39.0348959681032 19.5354055049435
"1759" 351.6 33.879848063747 23.2411359316916
"1760" 351.8 29.049896975293 27.8020446518232
"1761" 352 24.458178060601 32.5208165595
"1762" 352.2 20.2200877774736 37.7010956005732
"1763" 352.4 16.0269651943555 43.1618015747607
"1764" 352.6 12.255139372159 48.6516396562238
"1765" 352.8 8.71310621968633 54.3311845515
"1766" 353 5.64269846959304 60.3325979827482
"1767" 353.2 3.58823969891803 66.6717355020347
"1768" 353.4 4.26365118510789 72.4888954817251
"1769" 353.6 5.62095745942487 78.0424514005184
"1770" 353.8 6.09965522509043 82.5864927006939
"1771" 354 6.16055884747616 83.7975378073639
"1772" 354.2 7.00947389374154 85.6136476950438
"1773" 354.4 10.2964392359031 88.3923746551851
"1774" 354.6 13.8388962824597 91.5887161204898
"1775" 354.8 18.031908920101 95.5248521461463
"1776" 355 22.7022709886103 99.8566498048808
"1777" 355.2 27.4894512390233 103.523378639086
"1778" 355.4 32.6210735833864 107.802563186674
"1779" 355.6 37.7999297351497 111.497906927744
"1780" 355.8 43.4248576031773 115.095205653314
"1781" 356 49.2777234817882 117.657270715339
"1782" 356.2 55.1167130832725 119.540919016004
"1783" 356.4 61.8720271369991 121.140840779749
"1784" 356.6 68.2647438894805 121.920111438729
"1785" 356.8 74.8134716552103 121.363430257065
"1786" 357 82.261352812918 119.548396199123
"1787" 357.2 88.5930361738609 116.581926504973
"1788" 357.4 93.753339566798 112.811848609213
"1789" 357.6 98.2734734213306 107.648438722536
"1790" 357.8 101.07332872774 101.544083250998
"1791" 358 101.922043996801 95.2146448385992
"1792" 358.2 101.213978391681 88.5692351152482
"1793" 358.4 100.52373629054 82.3445883879146
"1794" 358.6 99.0039072439542 76.102296444778
"1795" 358.8 97.5132239043254 69.7338715182769
"1796" 359 95.983407425825 63.3412603530732
"1797" 359.2 94.4678276723063 57.0936896057849
"1798" 359.4 92.5868592543134 50.6879862314685
"1799" 359.6 90.4004085631794 44.9741688013686
"1800" 359.8 88.0717145516506 38.7140217441662
"1801" 360 86.816261981979 32.8865391935122
"1802" 360.2 85.7619539680966 26.7263632372517
"1803" 360.4 85.3001871539551 20.6268855609806
"1804" 360.6 84.7974421143134 14.0550820189918
"1805" 360.8 83.2604302287006 8.35813545398621
"1806" 361 81.2333308996738 4.70778145099177
"1807" 361.2 78.4595861519748 4.5975480239709
"1808" 361.4 73.6312485791497 3.32950086289024
"1809" 361.6 67.5107036886077 2.96208582678006
"1810" 361.8 61.6286705075609 3.49257199407317
"1811" 362 55.2423986610385 4.31765583771775
"1812" 362.2 49.312118310718 6.32043588323199
"1813" 362.4 44.3064904867037 9.64064766528745
"1814" 362.6 39.1310616118069 13.5971770062398
"1815" 362.8 34.7685519133948 18.0856525158522
"1816" 363 30.938830631743 23.2841827106232
"1817" 363.2 27.5815678029921 28.3441784682028
"1818" 363.4 23.6389502044722 33.9690575893202
"1819" 363.6 19.6981706020998 39.4039768368069
"1820" 363.8 16.0413206906872 44.8613675100347
"1821" 364 11.5260266892037 51.3835777316089
"1822" 364.2 7.51252833400662 56.8361110390035
"1823" 364.4 4.2758240513995 62.6031890376472
"1824" 364.6 2.95989338295802 68.6718181492132
"1825" 364.8 2.97407411672573 74.1865257556886
"1826" 365 4.09754774268726 78.515644127727
"1827" 365.2 5.14612312691803 83.2899576486132
"1828" 365.4 5.98997665041801 84.6972456785731
"1829" 365.6 7.73760229080263 90.4394442112655
"1830" 365.8 11.580181684558 97.2797508320531
"1831" 366 14.493423694918 100.045938088528
"1832" 366.2 18.6747240276161 105.069755852592
"1833" 366.4 23.5632929675208 109.38151734597
"1834" 366.6 29.0859356747232 113.474252549898
"1835" 366.8 34.7839054156985 116.442286953805
"1836" 367 40.681641320032 119.116938083067
"1837" 367.2 47.1526049009838 121.710642737678
"1838" 367.4 54.0220480718084 123.514507759573
"1839" 367.6 60.6367324604103 124.473205253727
"1840" 367.8 67.2883620882514 124.677511013115
"1841" 368 74.0937538262659 123.774154997573
"1842" 368.2 80.2825895878374 121.579717050605
"1843" 368.4 86.2305190467563 118.216558601853
"1844" 368.6 90.933570562118 113.907559953573
"1845" 368.8 94.5963750236577 108.389166943203
"1846" 369 96.8908518789805 102.127689324561
"1847" 369.2 98.8467416454245 95.2955738478459
"1848" 369.4 100.32680871838 88.8016693254193
"1849" 369.6 100.985164263193 81.9530989319607
"1850" 369.8 101.760518745615 75.2918661231258
"1851" 370 102.196490752696 68.8347227496472
"1852" 370.2 102.809298027056 62.6182770955387
"1853" 370.4 103.823433133581 55.9364456843607
"1854" 370.6 104.24920119545 49.8995857757251
"1855" 370.8 104.687180924622 43.0575219548695
"1856" 371 104.475796819056 36.6625066485732
"1857" 371.2 103.098043662418 30.0107543803363
"1858" 371.4 99.8813897771951 24.1196680851876
"1859" 371.6 95.3798711913814 20.0577491355
"1860" 371.8 90.1911606106738 16.0477236129453
"1861" 372 84.4764683121055 12.7343908716357
"1862" 372.2 78.220592671543 10.5387489152982
"1863" 372.4 71.8723350129421 8.71445334385028
"1864" 372.6 65.3935554585609 7.75820518978745
"1865" 372.8 58.6448137215805 7.43271883072317
"1866" 373 51.7612324530479 8.08950832139135
"1867" 373.2 44.9986021178661 9.40966278472902
"1868" 373.4 38.4341503505084 11.1310496252358
"1869" 373.6 32.2048483992229 13.3417516745488
"1870" 373.8 25.8279107946567 16.3967446689936
"1871" 374 20.2974893931375 20.3522271005488
"1872" 374.2 16.1605489486619 25.2491106806341
"1873" 374.4 12.7585080591908 31.3211920382875
"1874" 374.6 9.51033081220568 37.6068400963677
"1875" 374.8 7.52394520123382 44.0317052323363
"1876" 375 6.84880982226418 50.928125090227
"1877" 375.2 6.94084694093155 57.967615150411
"1878" 375.4 7.43101882131803 64.1591491527732
"1879" 375.6 8.28563820590583 70.959690287561
"1880" 375.8 9.7480287793654 77.10085576156
"1881" 376 11.8672773448609 83.499159137516
"1882" 376.2 14.1440454261386 89.7794585282496
"1883" 376.4 15.542398536438 95.2077658728132
"1884" 376.6 17.188562025358 101.283511242013
"1885" 376.8 19.556544835918 105.626667684502
"1886" 377 19.3904469704327 105.100554741117
"1887" 377.2 20.5278178373254 104.642000182721
"1888" 377.4 24.619665976918 105.705552681957
"1889" 377.6 29.3219538239327 107.265554505029
"1890" 377.8 34.7656283023104 108.335004358269
"1891" 378 40.2839938596741 108.980595291037
"1892" 378.2 45.495303912118 110.101131444493
"1893" 378.4 51.545084557518 111.046247390813
"1894" 378.6 57.600058147678 112.058871619013
"1895" 378.8 63.3923617409479 113.01623361417
"1896" 379 68.8772394433099 113.14616197187
"1897" 379.2 74.555022789078 113.305178361413
"1898" 379.4 80.9867209172817 113.199431122664
"1899" 379.6 87.3142247208391 112.127609808863
"1900" 379.8 93.3363061568411 109.863054900112
"1901" 380 98.6141987960699 106.328489943092
"1902" 380.2 103.19291476861 101.649214390304
"1903" 380.4 106.704346597804 96.3107078997504
"1904" 380.6 108.942635548957 89.8429818498459
"1905" 380.8 108.642137849713 83.8541742250672
"1906" 381 107.225027020629 77.5897935733202
"1907" 381.2 105.125583123859 71.0092542258908
"1908" 381.4 102.812733616011 65.2750284453871
"1909" 381.6 100.918414589207 58.9937332565611
"1910" 381.8 98.6016244987382 52.5082816283147
"1911" 382 95.9444494275204 46.403970493537
"1912" 382.2 93.5101875650945 40.2593845632202
"1913" 382.4 91.8255738582345 33.586179879358
"1914" 382.6 90.3323151507494 27.2166652613322
"1915" 382.8 88.3554262224474 20.886645935032
"1916" 383 85.2946434874357 15.0170910195379
"1917" 383.2 81.5305479464124 9.88529121056193
"1918" 383.4 76.9927964945994 4.5504204939468
"1919" 383.6 73.7067399891651 2.41656329306728
"1920" 383.8 69.5460144929067 1.49063277835726
"1921" 384 63.8279262516121 0.666235441608462
"1922" 384.2 57.854512440918 0.744638725239832
"1923" 384.4 51.6693443071323 1.85123052528745
"1924" 384.6 46.506028282479 4.8683857125
"1925" 384.8 41.9001169773823 8.40268672696602
"1926" 385 36.7542640034481 12.5340831944286
"1927" 385.2 32.1146051518692 17.0084773038659
"1928" 385.4 27.3074957184365 21.3962107106102
"1929" 385.6 23.0000371691497 26.3700268056585
"1930" 385.8 19.4235547871863 31.547139417
"1931" 386 15.0728803358205 36.9949817704024
"1932" 386.2 10.8092399124856 41.7940483455326
"1933" 386.4 6.70858856500037 46.7291827995026
"1934" 386.6 3.3718670005847 52.2269160820176
"1935" 386.8 1.19986694349156 57.8772133298673
"1936" 387 0.991767318918018 63.1465249245732
"1937" 387.2 1.63259879993931 70.8862223807008
"1938" 387.4 3.40648663231804 75.1474202649332
"1939" 387.6 4.93254233436963 81.834844272557
"1940" 387.8 6.32248408275476 84.2971769751242
"1941" 388 9.39020996569743 88.3475803775143
"1942" 388.2 12.7028693653336 92.0634715410537
"1943" 388.4 16.0849650982143 95.9005431700546
"1944" 388.6 20.0902641584736 100.074132106795
"1945" 388.8 24.1593822368271 104.582177658911
"1946" 389 27.9739837328305 109.128427979136
"1947" 389.2 32.3805852493327 113.734989533195
"1948" 389.4 37.501414572193 117.448499161798
"1949" 389.6 43.4191246513411 120.428700200265
"1950" 389.8 49.195277053618 122.83015182513
"1951" 390 55.621546194118 124.19329982463
"1952" 390.2 62.268515486918 124.128219413028
"1953" 390.4 68.4719792272424 123.151352501019
"1954" 390.6 74.9807605022245 121.127428313444
"1955" 390.8 81.1444878553445 118.812219912558
"1956" 391 87.0094607607563 116.349389493294
"1957" 391.2 92.5560149249721 113.235635006587
"1958" 391.4 96.760054582838 108.475739734613
"1959" 391.6 100.651846567425 103.016603203491
"1960" 391.8 103.718600561238 97.2070496054132
"1961" 392 105.610130690068 91.0959273000357
"1962" 392.2 106.772726488528 84.3802737256901
"1963" 392.4 106.899178065476 77.8452562290147
"1964" 392.6 106.174863432718 71.1988348930482
"1965" 392.8 105.235604645023 64.4643856151197
"1966" 393 103.798163893454 57.8423027768589
"1967" 393.2 102.11943650907 51.4771892471175
"1968" 393.4 99.9606395365847 44.8269697990176
"1969" 393.6 97.3918427342785 38.5781598173057
"1970" 393.8 94.9714017559912 32.3878265107683
"1971" 394 92.6750616798466 26.1514300673946
"1972" 394.2 90.6418492535416 19.5303709506555
"1973" 394.4 88.129380391718 13.4760082951732
"1974" 394.6 84.5885613905477 7.46661722012872
"1975" 394.8 80.3520989378419 3.60828435013838
"1976" 395 75.3058615079063 2.08665856713787
"1977" 395.2 69.5222047814243 1.65942962705418
"1978" 395.4 63.2613711185885 2.46430992085726
"1979" 395.6 56.4891261031594 3.18591965264214
"1980" 395.8 49.9821958815566 5.10598239164546
"1981" 396 43.7269207590252 7.6515643598946
"1982" 396.2 37.7443646158217 11.0700481657057
"1983" 396.4 32.1893816078411 15.2665755941501
"1984" 396.6 28.0136263022037 20.3000940967517
"1985" 396.8 23.6800675344055 25.6550865526107
"1986" 397 19.490790015905 31.1239275782485
"1987" 397.2 15.7456464503357 36.6723666702694
"1988" 397.4 12.2408084679451 42.4624645460597
"1989" 397.6 8.25702159720553 48.3953162156982
"1990" 397.8 5.4806686066488 54.1537427007655
"1991" 398 3.57907567875333 60.4660490263967
"1992" 398.2 2.30038939843802 67.5085985229732
"1993" 398.4 2.68758834210553 73.3823058851044
"1994" 398.6 4.36718141291803 79.8937717755732
"1995" 398.8 6.44435931691802 84.552148692632
"1996" 399 7.91991557189364 90.7134621688171
"1997" 399.2 10.3052008558745 91.8319002183993
"1998" 399.4 14.9385332457752 93.9602451952745
"1999" 399.6 18.1958009775106 93.6550753895732
"2000" 399.8 23.1766265195719 93.7449532796501
"2001" 400 27.605609213918 94.8182950158132
"2002" 400.2 32.1381468685702 96.4152384196166
"2003" 400.4 37.267732057993 97.5027228976857
"2004" 400.6 43.0874866139054 98.5390728030922
"2005" 400.8 48.5053572497895 99.4952836214446
"2006" 401 53.5299824296342 100.067309544235
"2007" 401.2 59.7153176465847 102.077382672198
"2008" 401.4 65.3890906251032 103.70438515661
"2009" 401.6 71.1561702687288 103.914650037033
"2010" 401.8 77.4800855815891 104.676417360468
"2011" 402 83.9377708495702 104.961019252921
"2012" 402.2 90.6749219673411 105.23434356115
"2013" 402.4 96.6407938855658 105.333300025982
"2014" 402.6 103.146095261658 104.931184011287
"2015" 402.8 108.587610741779 102.15277075475
"2016" 403 111.875927977462 97.0797895920542
"2017" 403.2 112.9457403315 90.8778359451428
"2018" 403.4 112.524165713382 84.641606984716
"2019" 403.6 111.063197652528 78.6683634694025
"2020" 403.8 108.543762645295 72.6037937345496
"2021" 404 105.316236876711 66.7905396096076
"2022" 404.2 101.971203823345 61.2954443345619
"2023" 404.4 98.1411418460544 55.7996883038914
"2024" 404.6 94.7290022470004 50.1152882503614
"2025" 404.8 91.5765793103416 44.5893840910438
"2026" 405 87.8815078540459 38.9812168669918
"2027" 405.2 84.729565713906 33.7015896513804
"2028" 405.4 81.6417400858726 27.60288341813
"2029" 405.6 78.3983453591855 21.7629820028755
"2030" 405.8 75.730922861825 16.3103900048755
"2031" 406 72.719316816418 10.0811206583232
"2032" 406.2 69.5400968432663 4.16138243577541
"2033" 406.4 67.6497758261268 2.50034862028746
"2034" 406.6 64.306746305218 3.63537797497317
"2035" 406.8 59.2681474033625 4.24025987386946
"2036" 407 53.9491125140592 5.73852060277317
"2037" 407.2 47.910984881955 7.6349070966102
"2038" 407.4 42.706692575998 9.88768346601317
"2039" 407.6 37.9898553969687 13.5851258686111
"2040" 407.8 33.3758872442945 17.6013447059849
"2041" 408 28.3745644956873 22.0024241338039
"2042" 408.2 24.131594902956 26.5855644750542
"2043" 408.4 20.303030645168 31.316555480466
"2044" 408.6 16.1761375258026 36.3379476010732
"2045" 408.8 12.2009686505509 41.3410869434213
"2046" 409 8.60142867876418 46.7038642566116
"2047" 409.2 5.98915498194334 53.0449326968137
"2048" 409.4 4.68078132374921 59.3125131115082
"2049" 409.6 4.37237435767804 65.8312773654932
"2050" 409.8 4.59659575334269 72.397791582628
"2051" 410 5.35664791448561 78.4569401004245
"2052" 410.2 6.6823692850847 84.509722673351
"2053" 410.4 8.08552582125765 89.3880424782902
"2054" 410.6 10.858362362918 92.8397830622532
"2055" 410.8 14.785526837668 96.7870701979482
"2056" 411 18.7872196862884 100.795374434573
"2057" 411.2 23.7676984772305 104.376883523736
"2058" 411.4 29.0606453593336 107.945789605729
"2059" 411.6 34.2529071741079 111.061300357269
"2060" 411.8 40.4857350139555 113.315239691886
"2061" 412 46.1126873446958 115.763556877055
"2062" 412.2 52.067624623993 118.743489761323
"2063" 412.4 57.751004420364 122.10925480256
"2064" 412.6 63.8115619298895 124.46592942453
"2065" 412.8 68.3684471741783 123.562524714546
"2066" 413 73.3408696224523 120.558797420149
"2067" 413.2 77.942295398724 117.201592077454
"2068" 413.4 83.0103352302257 112.639283060265
"2069" 413.6 87.1074830478752 108.002439912202
"2070" 413.8 91.1665513270261 102.988340971735
"2071" 414 95.245400733944 98.1027988560927
"2072" 414.2 98.9100588446771 92.8120039360672
"2073" 414.4 102.677318971214 87.2071689792398
"2074" 414.6 105.944890164775 81.6788465368232
"2075" 414.8 108.465750986456 75.5896194841116
"2076" 415 110.8610152504 69.1376445273139
"2077" 415.2 111.688039786251 62.9109190974991
"2078" 415.4 110.972227988942 56.3514039724438
"2079" 415.6 108.448631388347 50.4933586298946
"2080" 415.8 105.468947504406 44.4713973314232
"2081" 416 102.096874459424 39.1780301837849
"2082" 416.2 98.3328911891228 33.4106596136214
"2083" 416.4 94.3394260564353 28.4791419750559
"2084" 416.6 89.4732786821939 24.0651389290559
"2085" 416.8 84.208707097918 19.4103901681287
"2086" 417 79.389005242543 14.9835850708107
"2087" 417.2 73.4818350605445 10.8119650676937
"2088" 417.4 68.1956351957456 7.01795475140075
"2089" 417.6 62.544390677293 4.00006432289135
"2090" 417.8 56.0817485400904 2.19209746581454
"2091" 418 51.2851422658385 2.15007775214135
"2092" 418.2 45.4164712567253 3.02254792769365
"2093" 418.4 39.7900308215278 5.3670983952439
"2094" 418.6 34.5986692763936 9.02907437996341
"2095" 418.8 30.4199998115252 13.8970077453589
"2096" 419 26.2392947846863 19.1125698605854
"2097" 419.2 22.6390641797351 24.3799257192805
"2098" 419.4 19.3989018699894 30.4773385147875
"2099" 419.6 17.3345636645719 36.5626423262655
"2100" 419.8 15.1934186135802 42.6150950170462
"2101" 420 12.6693196811206 48.9875337688263
"2102" 420.2 10.1643053228796 54.9027251180732
"2103" 420.4 7.66270404907187 61.6235940093809
"2104" 420.6 5.17046505548053 67.4599146658482
"2105" 420.8 3.64613401549911 73.3096090443975
"2106" 421 5.08380778979804 78.3670460161332
"2107" 421.2 7.87241912591803 83.5126051551982
"2108" 421.4 10.7177201090014 89.4953102641148
"2109" 421.6 12.2768763175798 95.4038759043379
"2110" 421.8 15.2319009042947 100.181662781119
"2111" 422 19.2029462946943 104.784034307797
"2112" 422.2 23.6687501182687 109.442976276794
"2113" 422.4 28.709109975418 114.226709683615
"2114" 422.6 32.9369186204838 117.103612468692
"2115" 422.8 38.6300905895396 117.035607422181
"2116" 423 45.0616228497288 117.114554217519
"2117" 423.2 51.1744971360089 116.86989889621
"2118" 423.4 57.3457442042964 116.293507546006
"2119" 423.6 62.982545391418 114.218754805
"2120" 423.8 69.2167467120276 112.246528992669
"2121" 424 75.0332319080063 110.392776386235
"2122" 424.2 81.092940241918 108.232901238863
"2123" 424.4 87.1823697223099 106.446210607533
"2124" 424.6 93.166536808918 104.395925690636
"2125" 424.8 99.592805949418 101.704139767573
"2126" 425 105.381316561581 98.4666632687607
"2127" 425.2 110.931276273831 94.7910320558232
"2128" 425.4 115.189755152999 89.9022670542941
"2129" 425.6 116.974839716697 84.6584671949758
"2130" 425.8 118.143252287697 78.1335658244563
"2131" 426 117.313729942918 71.9506161393889
"2132" 426.2 114.409121985292 65.9713617428141
"2133" 426.4 111.232353669761 60.6548499237659
"2134" 426.6 107.724688842987 55.4332112853663
"2135" 426.8 103.612701580597 50.4748123986089
"2136" 427 99.2011470538955 45.712233977517
"2137" 427.2 94.3306219259514 41.0159253390398
"2138" 427.4 89.6748852886041 36.9432879640848
"2139" 427.6 84.715019212018 32.2052290629065
"2140" 427.8 80.0076731347719 27.7615659391574
"2141" 428 75.7670435829421 22.5383225573683
"2142" 428.2 71.8375372918618 16.5456804729664
"2143" 428.4 68.0747649297801 11.3603309731249
"2144" 428.6 63.964782332973 5.78731145738636
"2145" 428.8 60.6499536282985 2.09696808982317
"2146" 429 56.945747107918 2.21495484944375
"2147" 429.2 51.405524167093 2.60814858963567
"2148" 429.4 45.6371825814537 4.30396961282316
"2149" 429.6 39.6898971377768 6.99399136533787
"2150" 429.8 34.3518008440966 10.0440281957517
"2151" 430 28.9976938031951 14.0215803229708
"2152" 430.2 24.5023554778217 18.9626985449105
"2153" 430.4 20.8985769455807 24.4059057029828
"2154" 430.6 18.0716871936055 30.6354451364982
"2155" 430.8 16.420006200878 36.9429256656132
"2156" 431 15.983798841038 43.9326293125732
"2157" 431.2 16.051307122918 50.7039559667311
"2158" 431.4 16.087657736238 57.1071301686932
"2159" 431.6 16.5206694377642 64.3548832244962
"2160" 431.8 17.3351184663625 70.6522534156472
"2161" 432 18.9773317665334 77.3971637178809
"2162" 432.2 21.2342654506873 83.8833514517655
"2163" 432.4 23.0091513520261 90.5410629068029
"2164" 432.6 25.7163339163654 96.3591647169021
"2165" 432.8 28.7722674116883 102.367292848411
"2166" 433 31.8406661904856 108.551458483208
"2167" 433.2 35.3063663214302 113.545003749293
"2168" 433.4 39.2148366821872 114.51673231965
"2169" 433.6 44.5231441885414 114.3442393993
"2170" 433.8 50.5735711420013 113.945425175781
"2171" 434 56.7231923324894 112.881335155764
"2172" 434.2 63.0286669402733 111.338418861784
"2173" 434.4 69.6819499381258 110.080292224612
"2174" 434.6 76.3699204126645 108.440339942165
"2175" 434.8 82.4532659888311 106.507613670573
"2176" 435 89.079621841957 104.24328743269
"2177" 435.2 96.1146832960826 100.905478010181
"2178" 435.4 101.704147963681 97.5532003705995
"2179" 435.6 107.071573715382 93.8080817976803
"2180" 435.8 112.213069442207 89.6633901403202
"2181" 436 115.63798033451 84.59816975881
"2182" 436.2 116.545314468296 78.2569415522353
"2183" 436.4 115.391998740615 71.7507560943495
"2184" 436.6 112.931009696677 66.0323632023443
"2185" 436.8 109.191098847485 60.9568332174398
"2186" 437 104.942302720565 56.1131394481614
"2187" 437.2 100.579760507498 52.04217969488
"2188" 437.4 94.5508517028202 48.5456011659536
"2189" 437.6 88.6372970674012 46.0010550624833
"2190" 437.8 82.3285029606766 44.0937896671939
"2191" 438 75.5015712718835 42.4150359732283
"2192" 438.2 69.123202570118 41.5006001833065
"2193" 438.4 62.3939630288731 40.6097281431125
"2194" 438.6 55.7906119524976 40.4465700887436
"2195" 438.8 49.2559620476157 40.4756980624569
"2196" 439 42.2742028925203 41.0307763742436
"2197" 439.2 35.5623893326289 42.6594193623804
"2198" 439.4 28.8404431713831 44.3024756690267
"2199" 439.6 22.0748279908385 45.90801369713
"2200" 439.8 15.9063877342669 48.1835980463406
"2201" 440 9.49521436341801 50.595362901966
"2202" 440.2 3.26749899315332 53.0615207333143
"2203" 440.4 4.05278927533972 54.714246249525
"2204" 440.6 3.7280497501488 59.6812329404962
"2205" 440.8 3.27563809001012 65.2424930892179
"2206" 441 3.28297875694507 71.2254136474786
"2207" 441.2 4.60519138108468 77.0592894274065
"2208" 441.4 6.37181082394743 82.5685201611467
"2209" 441.6 8.71436347855039 87.9638370331173
"2210" 441.8 11.9325194297125 93.7333252421211
"2211" 442 15.2772954197661 98.4996327163073
"2212" 442.2 19.8827266786555 103.038077452798
"2213" 442.4 24.7724963132092 107.028551483523
"2214" 442.6 30.0525379315256 111.169760595928
"2215" 442.8 35.816953115668 114.877991505598
"2216" 443 41.5566550403026 117.687424552919
"2217" 443.2 48.2570063526635 119.230328332573
"2218" 443.4 53.8080382318053 118.55012570908
"2219" 443.6 60.4293475510847 118.078143713948
"2220" 443.8 66.591819840192 116.514702768012
"2221" 444 72.6677692029916 114.333305057058
"2222" 444.2 79.0825833182857 111.452366217779
"2223" 444.4 84.1156991320673 107.871730503051
"2224" 444.6 88.6396436594398 103.437002855964
"2225" 444.8 92.107176077878 98.0483066565332
"2226" 445 95.245400733944 92.1292263610667
"2227" 445.2 97.905941912931 85.7661830090407
"2228" 445.4 99.6366214208306 79.5724583185482
"2229" 445.6 100.324251217442 72.8642977711829
"2230" 445.8 100.473983763381 66.0578195806482
"2231" 446 100.453865012785 59.3268950739949
"2232" 446.2 99.6684091157768 52.6308117855732
"2233" 446.4 98.5691966457642 45.6952346013039
"2234" 446.6 97.721445977979 38.9613346337927
"2235" 446.8 96.6205283565233 32.4551964696653
"2236" 447 94.270037570418 25.6970474008946
"2237" 447.2 90.6809250473899 19.5826779421574
"2238" 447.4 86.4986080402795 14.2515089011997
"2239" 447.6 81.5050547533948 9.94299436601503
"2240" 447.8 75.5950609349645 6.02111341064293
"2241" 448 69.7889005489903 4.19565291865751
"2242" 448.2 63.3862651822107 3.17751223576829
"2243" 448.4 56.6433947320891 3.81371463054685
"2244" 448.6 50.091060024718 5.50483808857317
"2245" 448.8 43.7358120404945 8.31361026905552
"2246" 449 39.1896299646891 11.7222945406816
"2247" 449.2 33.9866865883104 16.1931016072567
"2248" 449.4 29.5390538254537 20.9538487495732
"2249" 449.6 25.3645289909305 26.1370567381482
"2250" 449.8 21.7875877698439 31.4022459379806
"2251" 450 18.6767989001063 37.0015753946673
"2252" 450.2 14.4884304788026 42.7392506609962
"2253" 450.4 10.5548996535055 47.6747951302482
"2254" 450.6 6.41677179788052 52.9472568568857
"2255" 450.8 2.79469282778054 59.0960280117732
"2256" 451 2.09244582783107 64.6310297853123
"2257" 451.2 3.28413231742487 70.7705503307786
"2258" 451.4 5.41875272681802 76.3495869768732
"2259" 451.6 7.47242202953965 82.1463870025461
"2260" 451.8 9.59399320396149 88.2250614122688
"2261" 452 11.9669877409575 93.740485665231
"2262" 452.2 15.3422704345334 99.1725791970732
"2263" 452.4 19.605228693043 103.938728809611
"2264" 452.6 24.600192434068 108.534484922211
"2265" 452.8 29.4929200751305 113.271424220473
"2266" 453 35.4583549485522 117.311471915159
"2267" 453.2 41.543472949758 120.061199494173
"2268" 453.4 48.0289143292338 121.874630466942
"2269" 453.6 55.2332208396386 122.454917928029
"2270" 453.8 61.969921163218 121.711814078602
"2271" 454 68.1870497887262 120.596143940683
"2272" 454.2 74.9234960868311 119.117438229095
"2273" 454.4 81.2786878814103 116.743706707112
"2274" 454.6 86.8898470555267 112.953638579182
"2275" 454.8 91.7595733380055 108.476064293661
"2276" 455 95.7916715463596 103.115339366313
"2277" 455.2 98.2245333333785 97.3123433932442
"2278" 455.4 100.19698509938 90.848887932727
"2279" 455.6 101.684963501764 84.2378697959578
"2280" 455.8 102.723177962556 77.3378692765107
"2281" 456 103.36672925364 70.635211402839
"2282" 456.2 103.245854891279 64.4932494541997
"2283" 456.4 103.464331730311 57.9813995115017
"2284" 456.6 104.271449449533 51.3076095149962
"2285" 456.8 104.786572377893 45.0829651771301
"2286" 457 104.63867205245 38.2154600657251
"2287" 457.2 104.086510837462 31.4564151929782
"2288" 457.4 102.80214697236 25.0694260739758
"2289" 457.6 101.155439022016 18.3953735263537
"2290" 457.8 97.9714694042663 13.4167853858316
"2291" 458 93.3522147756273 9.49917873827084
"2292" 458.2 87.5975512214697 7.35370549019386
"2293" 458.4 81.3975264249565 6.02413256457317
"2294" 458.6 75.2461849669542 6.06792848423582
"2295" 458.8 69.1475239569686 6.62395055109216
"2296" 459 62.7403135169424 6.99622649220731
"2297" 459.2 55.5757260932945 8.70308112605552
"2298" 459.4 48.8680203724765 10.6590043649758
"2299" 459.6 42.5869420185204 12.7499345127659
"2300" 459.8 36.4510306694424 15.3271031163293
"2301" 460 30.0328178881332 17.7854951111934
"2302" 460.2 24.6759750164843 21.2619843271997
"2303" 460.4 19.8897066533518 26.2077949691033
"2304" 460.6 15.5416292112884 31.8061416415361
"2305" 460.8 12.162326065521 37.0806150685879
"2306" 461 10.1551510933347 43.9704945347815
"2307" 461.2 9.52896850435802 49.8525863389732
"2308" 461.4 9.33419935543752 56.6266816171316
"2309" 461.6 9.31451392075587 63.0149469323434
"2310" 461.8 9.63304080824679 69.8688986207376
"2311" 462 10.3319542639591 75.753643213491
"2312" 462.2 11.883968953018 81.980222795216
"2313" 462.4 13.4063930940374 87.6250589369165
"2314" 462.6 15.8266123977257 93.6151296606501
"2315" 462.8 18.089360100644 99.3246328878197
"2316" 463 20.854781025918 105.175719505277
"2317" 463.2 23.5428936075651 109.728384924294
"2318" 463.4 28.1149172576872 111.840368481804
"2319" 463.6 33.5672464548391 113.465134725665
"2320" 463.8 39.633767514268 114.624835448548
"2321" 464 45.859165726466 115.314278893696
"2322" 464.2 52.1388567938917 115.540604424152
"2323" 464.4 58.701188217005 115.787180176486
"2324" 464.6 64.9811458418127 114.941024289034
"2325" 464.8 71.1496312412362 112.857168854391
"2326" 465 77.0368794597323 110.545128221473
"2327" 465.2 83.1116060922842 107.403579491841
"2328" 465.4 88.5569091315482 104.574486631491
"2329" 465.6 94.070109197158 101.003092224973
"2330" 465.8 98.7633772724736 96.8670078892769
"2331" 466 104.081580826614 92.2828890368517
"2332" 466.2 108.842738803168 88.1651591011107
"2333" 466.4 113.276532034991 83.2945173074268
"2334" 466.6 116.581153807132 77.9046884701803
"2335" 466.8 119.387662256443 71.9339611356357
"2336" 467 121.161514313279 65.6335075054165
"2337" 467.2 120.943798058803 59.4465517830732
"2338" 467.4 119.616476384931 52.9959407140107
"2339" 467.6 117.095811725311 47.6047831071446
"2340" 467.8 114.429790977989 43.1675972720374
"2341" 468 109.116072266063 37.8825358391756
"2342" 468.2 104.581028848687 33.4768347669578
"2343" 468.4 99.7782682622752 29.6844871273232
"2344" 468.6 95.5428020377028 26.3390639326491
"2345" 468.8 90.0460775329542 22.7870208154527
"2346" 469 84.0254266946239 18.6460430047614
"2347" 469.2 78.9933789553318 15.053589099849
"2348" 469.4 74.6465260570904 11.7811385657456
"2349" 469.6 69.6876402590885 7.39908271125498
"2350" 469.8 64.7020177920031 3.55748380357317
"2351" 470 58.5314498828466 0.863643709323166
"2352" 470.2 56.4470344251741 2.01859895396341
"2353" 470.4 51.2319805352239 3.87822450933787
"2354" 470.6 45.5994756353156 6.35885852199486
"2355" 470.8 40.8118049397801 9.84721431029731
"2356" 471 36.3281336154805 13.8687247426482
"2357" 471.2 32.4240627652642 18.3224238567655
"2358" 471.4 29.2842587991273 23.7963821748871
"2359" 471.6 26.0969692276077 29.2267469534352
"2360" 471.8 22.5125287762257 34.894908143727
"2361" 472 19.5261964574505 40.698840984755
"2362" 472.2 17.6890820087642 47.2631044615347
"2363" 472.4 16.353659498747 53.4251273491916
"2364" 472.6 15.0649848227232 59.8183194193004
"2365" 472.8 12.8934353094045 66.0728194717624
"2366" 473 10.647398982043 71.7781727928357
"2367" 473.2 9.07004201119302 77.3427376622232
"2368" 473.4 7.4695182393663 83.2512791635042
"2369" 473.6 7.19895910235552 86.0685076542607
"2370" 473.8 7.32994186081087 85.3533186103053
"2371" 474 8.52928788473892 86.6717272869463
"2372" 474.2 10.5566101674045 88.2252902435597
"2373" 474.4 13.6376849105237 91.8247452118408
"2374" 474.6 16.9971649184895 95.1640642078199
"2375" 474.8 21.2492450990334 98.5933661276885
"2376" 475 26.0865042695154 101.557455938313
"2377" 475.2 31.1008604946873 104.605198330612
"2378" 475.4 36.089582715568 107.521860694011
"2379" 475.6 41.5217626867253 110.014415523561
"2380" 475.8 47.1424806585522 112.785060613683
"2381" 476 52.6668308006072 115.340882882262
"2382" 476.2 58.9110769709334 116.809617159835
"2383" 476.4 64.962355581168 117.29379268249
"2384" 476.6 71.4623881415544 117.368961119898
"2385" 476.8 77.9997514066137 117.017682304399
"2386" 477 84.5707504297772 115.587952993869
"2387" 477.2 90.954342341158 113.035145233893
"2388" 477.4 96.0721943867996 108.699241343955
"2389" 477.6 99.1833622279565 102.892525203035
"2390" 477.8 100.699593384817 96.2663378021175
"2391" 478 101.299303257063 89.7740324636784
"2392" 478.2 100.731874825713 83.3563277508197
"2393" 478.4 99.4321492209055 77.0895816051732
"2394" 478.6 97.3709450965325 71.3066432417178
"2395" 478.8 95.1546496719762 65.1663389038987
"2396" 479 92.4962846364064 59.4329655903871
"2397" 479.2 89.2893325470978 53.9567631301911
"2398" 479.4 85.4113588651378 48.6719047226611
"2399" 479.6 81.5174197152776 43.7780079236518
"2400" 479.8 77.4150961263839 37.6981450637777
"2401" 480 73.782871848995 32.1985714414193
"2402" 480.2 69.4663499994294 26.677890132755
"2403" 480.4 65.0823013161137 21.7694797472036
"2404" 480.6 61.3892555218726 16.1754544093345
"2405" 480.8 57.9872534446146 11.0230712422473
"2406" 481 53.7693958963847 5.78179514243983
"2407" 481.2 50.934913548218 3.7608741400065
"2408" 481.4 47.3830920660474 4.63883818300846
"2409" 481.6 42.2645956568571 6.07954508487805
"2410" 481.8 37.4401301873416 8.2952822287261
"2411" 482 32.6409110079894 11.7317352427517
"2412" 482.2 27.8467102206323 15.478073962466
"2413" 482.4 23.1339067816958 20.0546999809435
"2414" 482.6 19.3297643369054 26.7186747679529
"2415" 482.8 16.661829006864 32.373064101884
"2416" 483 15.2285499375055 38.5757822335857
"2417" 483.2 13.9146267268763 45.3228238993648
"2418" 483.4 12.8637956353654 51.3804053499416
"2419" 483.6 11.0337085496193 57.8810812604563
"2420" 483.8 9.21559426095649 63.7007719133809
"2421" 484 7.97565236512285 70.3963137687298
"2422" 484.2 6.64149888651061 77.0280355932028
"2423" 484.4 6.66391396669743 82.8090756904702
"2424" 484.6 7.48294826891803 86.4685679378105
"2425" 484.8 9.75315339590486 90.4966033957442
"2426" 485 11.3540525445544 94.6759611208004
"2427" 485.2 14.5743527041648 98.2241923699628
"2428" 485.4 18.0499075733127 103.118533932468
"2429" 485.6 22.5393216431863 107.660194092915
"2430" 485.8 27.475785594918 111.580721243804
"2431" 486 33.4013064907037 114.079112592966
"2432" 486.2 39.4095721106873 116.07461574765
"2433" 486.4 45.6565015723763 117.120694523823
"2434" 486.6 51.5041261199744 117.343314602883
"2435" 486.8 57.9302428853347 117.429025618948
"2436" 487 64.053590248168 117.426161862647
"2437" 487.2 70.5014966585014 116.114561476573
"2438" 487.4 76.1635180518285 114.080012223588
"2439" 487.6 82.2390973353752 111.168281592673
"2440" 487.8 87.9888654158592 107.941400992176
"2441" 488 92.9439820334895 104.035906846495
"2442" 488.2 97.151123268995 98.4585492925732
"2443" 488.4 100.100142986826 92.7565592896521
"2444" 488.6 102.807142590214 86.5292011911287
"2445" 488.8 105.224554541638 80.1741907926132
"2446" 489 107.250776675181 73.8326315635107
"2447" 489.2 108.787100109311 67.537345181466
"2448" 489.4 109.084439835012 60.4889590768085
"2449" 489.6 107.971297760631 54.2227739135607
"2450" 489.8 106.447493032618 47.9133460301607
"2451" 490 104.266456233418 41.5758313061116
"2452" 490.2 101.772892819699 35.7790727534268
"2453" 490.4 98.609392035493 29.3842700083857
"2454" 490.6 94.9019006274497 24.5248199405478
"2455" 490.8 90.0095318621768 19.7457254245261
"2456" 491 84.8140292732554 15.5137698714768
"2457" 491.2 79.2120809812839 12.4250702672195
"2458" 491.4 73.0246427351773 9.89960800583243
"2459" 491.6 66.902455016871 8.37317640012611
"2460" 491.8 60.191337582918 7.08676292749909
"2461" 492 53.879280360399 7.03807146233266
"2462" 492.2 47.284969996479 8.12664190642683
"2463" 492.4 41.2446370937436 10.3641663392825
"2464" 492.6 35.1690370912143 13.2365558423509
"2465" 492.8 29.8275903852642 16.8244590221501
"2466" 493 24.9378921649546 21.4493950025854
"2467" 493.2 20.7149709746872 26.8558301979578
"2468" 493.4 17.4840034897394 32.4061465685017
"2469" 493.6 14.2884390333391 37.95903463306
"2470" 493.8 12.1975954852338 44.4160514727968
"2471" 494 11.1567629200225 51.0147983789164
"2472" 494.2 10.5548310846927 57.8255850472492
"2473" 494.4 9.97351190710224 64.6070406383232
"2474" 494.6 9.23316298432543 71.1571230450917
"2475" 494.8 8.88843005722238 77.7262817887905
"2476" 495 8.92775951262769 83.8387346497022
"2477" 495.2 9.14134030517609 89.6556703526377
"2478" 495.4 9.25571216974562 90.8593909045559
"2479" 495.6 11.040115429518 92.7774677251332
"2480" 495.8 14.435003066368 95.9399710839732
"2481" 496 18.8345988570888 98.8733515874268
"2482" 496.2 23.8099765636812 101.939872128389
"2483" 496.4 29.4722623303505 104.788327905438
"2484" 496.6 35.0720901016555 106.762392522861
"2485" 496.8 40.8406008589991 108.146198267141
"2486" 497 47.2684781749597 108.75788973324
"2487" 497.2 53.051038537918 108.763299050698
"2488" 497.4 59.1589307080133 109.357551211478
"2489" 497.6 65.5579900021434 109.010832465094
"2490" 497.8 71.8200973377563 108.31941682397
"2491" 498 77.6719124439451 107.446203348479
"2492" 498.2 83.8359278490752 106.066213365973
"2493" 498.4 89.9172370876609 103.701568877045
"2494" 498.6 95.6449877170999 101.259030216716
"2495" 498.8 101.364657934659 97.9488713809435
"2496" 499 106.471703383188 93.8726176700597
"2497" 499.2 110.308447461678 88.8827591551332
"2498" 499.4 111.679047674113 83.0500031361966
"2499" 499.6 110.832165557288 77.2540248559065
"2500" 499.8 109.110800534992 71.2677135353509
"2501" 500 106.580637720941 65.5105224519452
"2502" 500.2 103.306525121165 60.0445040988202
"2503" 500.4 99.7319026840609 54.6937233578149
"2504" 500.6 96.0477359896794 49.4973417088004
"2505" 500.8 92.0976556791514 45.0015104423398
"2506" 501 87.5082691898057 40.4784458317642
"2507" 501.2 82.8298907306077 36.1790255847111
"2508" 501.4 77.704543786018 31.7811385741732
"2509" 501.6 72.3276579208955 27.8359592489215
"2510" 501.8 66.9692718012587 24.225118621738
"2511" 502 61.8184602743847 20.5903426163732
"2512" 502.2 56.7891120893419 16.1136855629427
"2513" 502.4 52.8284837624895 11.372580340738
"2514" 502.6 48.5658418944019 6.48898487776672
"2515" 502.8 46.438593767973 5.35076170558416
"2516" 503 43.3884520380609 6.13540995228745
"2517" 503.2 38.6591630602037 7.39191712189459
"2518" 503.4 34.0936618839421 9.92040527456112
"2519" 503.6 29.7927553598945 13.3400753293967
"2520" 503.8 25.4496098269537 17.8427184513946
"2521" 504 21.9130900213104 22.8683362955858
"2522" 504.2 18.5623692272601 28.0121539299416
"2523" 504.4 16.1618976131773 33.8160035949435
"2524" 504.6 14.581054637743 40.0849818044607
"2525" 504.8 13.480799466718 46.5291016925732
"2526" 505 12.4513332555126 52.7150217006002
"2527" 505.2 11.5291177277513 59.3545933862815
"2528" 505.4 10.494856229718 65.6599101884132
"2529" 505.6 9.07290576749449 72.3884392606791
"2530" 505.8 7.77255480361033 78.9300810653039
"2531" 506 7.96180587998361 85.4612896002289
"2532" 506.2 9.6139102436466 90.6988061226303
"2533" 506.4 13.1866464773522 95.21125061206
"2534" 506.6 18.225852741168 100.837103454966
"2535" 506.8 22.8620539043026 105.598848337573
"2536" 507 27.3219205649921 109.988809972647
"2537" 507.2 32.6409110079894 114.315577041859
"2538" 507.4 37.9152273577555 118.066784147286
"2539" 507.6 43.8453637360998 121.081579419093
"2540" 507.8 50.4421173177399 123.183724291984
"2541" 508 56.8344697202037 123.18067559643
"2542" 508.2 63.2440472525466 122.290456494716
"2543" 508.4 69.7467377754916 119.929084870132
"2544" 508.6 75.2680599247269 116.939323291397
"2545" 508.8 80.8652495870565 113.292395728158
"2546" 509 86.4653470634769 109.321731529485
"2547" 509.2 91.2890875495334 105.194397832227
"2548" 509.4 96.3126520433856 100.530669133495
"2549" 509.6 101.2616146215 96.1381575200668
"2550" 509.8 105.659184298007 90.9320660644719
"2551" 510 109.556768707668 85.323180984466
"2552" 510.2 112.550606624202 79.3306179688299
"2553" 510.4 113.409284601493 72.9514537495482
"2554" 510.6 111.590408202857 66.6470129929756
"2555" 510.8 108.567464648066 60.9924145056102
"2556" 511 105.027283023837 55.692233870829
"2557" 511.2 100.854160429475 50.2231737604823
"2558" 511.4 97.0841554293298 45.0521671093614
"2559" 511.6 92.7260638158823 39.7133616950732
"2560" 511.8 89.0152356743063 34.3348455267379
"2561" 512 85.6533722535343 28.8096872760383
"2562" 512.2 83.2492788892107 22.2853324517561
"2563" 512.4 81.1121733706588 16.1744162574991
"2564" 512.6 77.9038612246004 10.6733454614673
"2565" 512.8 73.7914316480499 5.14532652826548
"2566" 513 70.1264911672888 2.30154969167429
"2567" 513.2 66.4709541167699 3.04299760975835
"2568" 513.4 61.0537373377037 3.76612890553745
"2569" 513.6 55.592335879843 5.39773360289817
"2570" 513.8 49.9162731035278 7.96990363470731
"2571" 514 44.255488350668 10.7626946580732
"2572" 514.2 38.7936232370252 14.3374807383946
"2573" 514.4 34.3986691815927 18.7093078668623
"2574" 514.6 29.909978451168 23.5225017826446
"2575" 514.8 25.1191050758945 28.1033118147379
"2576" 515 19.90326889154 32.4258236675488
"2577" 515.2 15.612536157437 37.0273274513327
"2578" 515.4 11.5160214854838 42.448198721639
"2579" 515.6 7.98820775908019 48.4361053932894
"2580" 515.8 5.43110180277169 54.3881802866707
"2581" 516 3.32201911312055 60.9871801731048
"2582" 516.2 2.45228303266802 67.6470770499065
"2583" 516.4 2.82272801446975 73.9241236398318
"2584" 516.6 5.23486332218384 80.1895724264592
"2585" 516.8 7.56331527115612 85.810019555716
"2586" 517 9.94217853740373 91.5389503998732
"2587" 517.2 12.6156177772394 97.3712764834482
"2588" 517.4 16.980844234958 102.223434243573
"2589" 517.6 22.1193592406217 106.228733303832
"2590" 517.8 27.4351179552313 109.202626869814
"2591" 518 33.4629454358592 112.105302654514
"2592" 518.2 39.642855167598 114.213943694413
"2593" 518.4 45.749758205358 115.403128044453
"2594" 518.6 52.1719471749752 116.437265900945
"2595" 518.8 59.0798339955892 116.941520145546
"2596" 519 65.8088406645126 116.672452163627
"2597" 519.2 72.4399138103093 115.572688979878
"2598" 519.4 78.8446312037817 113.523990170164
"2599" 519.6 84.9992748076494 110.906115388931
"2600" 519.8 91.1474378923654 107.233601013665
"2601" 520 96.0091682587103 103.307545763274
"2602" 520.2 100.646374549764 98.3736646186116
"2603" 520.4 103.563508832979 92.2760952414146
"2604" 520.6 104.268860374511 86.0050984329435
"2605" 520.8 103.770990143184 79.3268205280415
"2606" 521 102.297986058581 72.7941403702599
"2607" 521.2 100.148162541807 66.5844466869806
"2608" 521.4 97.6818308104016 60.7112620934413
"2609" 521.6 94.984067474918 54.3092457169303
"2610" 521.8 92.1310025303062 48.6673730643379
"2611" 522 88.8646541611453 42.5576791658914
"2612" 522.2 85.8337406736766 36.769946884987
"2613" 522.4 82.7775190089421 30.8814452531033
"2614" 522.6 79.8364330723109 24.5286348298946
"2615" 522.8 77.6426866499063 18.4765086317143
"2616" 523 74.9764774649408 12.5949780080504
"2617" 523.2 71.4196695001246 6.1779453305623
"2618" 523.4 68.4395631946112 2.38464542737998
"2619" 523.6 65.8537607790692 2.48870331227084
"2620" 523.8 60.582372579906 1.52097353925992
"2621" 524 54.7943842787752 2.51425829375174
"2622" 524.2 48.8085881313109 4.04432237482317
"2623" 524.4 42.7565063794365 5.81256814842502
"2624" 524.6 36.8689993940278 8.44486809446341
"2625" 524.8 31.922244545668 11.9359756147857
"2626" 525 26.5622706173205 15.9398072694146
"2627" 525.2 21.8411238873449 19.9580065989512
"2628" 525.4 17.4168013324 24.9877657785009
"2629" 525.6 13.6542067292394 30.2223278346089
"2630" 525.8 10.079420648918 36.0757038906932
"2631" 526 6.96906311037635 42.1259172814898
"2632" 526.2 4.39833908147804 48.5024207013732
"2633" 526.4 2.72331091259336 55.2964110276381
"2634" 526.6 2.02049624922182 61.7168217786238
"2635" 526.8 2.05396056528166 68.3866782733004
"2636" 527 2.69545265748725 74.1595623886655
"2637" 527.2 5.19414008189062 80.5553387107513
"2638" 527.4 7.32971383337704 86.0103796609174
"2639" 527.6 9.4558416265082 91.5778974855732
"2640" 527.8 12.1975954852338 98.81385603931
"2641" 528 14.6981455556488 97.9342616004578
"2642" 528.2 19.3113224444736 100.333779344795
"2643" 528.4 24.2350034021032 102.439806941906
"2644" 528.6 29.9336327546299 105.2819906912
"2645" 528.8 35.4459697993484 107.630012806991
"2646" 529 40.8380017875477 109.171402001166
"2647" 529.2 46.7128004815344 111.131468593861
"2648" 529.4 52.5573430853828 112.37893255239
"2649" 529.6 58.4279000915014 112.825696461907
"2650" 529.8 64.4279759663406 112.801316439559
"2651" 530 70.2151837710589 112.324077502108
"2652" 530.2 76.0078770808053 110.793621599249
"2653" 530.4 81.9275206497752 108.375219161045
"2654" 530.6 88.022275906043 104.414207814198
"2655" 530.8 93.503116561881 100.954047746684
"2656" 531 98.8880491605609 97.2762270481089
"2657" 531.2 104.219621130361 93.3872114668263
"2658" 531.4 109.109875865341 89.161180885727
"2659" 531.6 113.648949951147 84.379725261019
"2660" 531.8 117.48796690526 78.9200946330732
"2661" 532 119.173965746747 72.9704148307442
"2662" 532.2 118.039780552881 67.1277825739065
"2663" 532.4 115.440560583061 61.5608221496446
"2664" 532.6 112.535587477772 55.4046042305488
"2665" 532.8 108.825142228304 50.6787650806093
"2666" 533 104.516175782906 46.0922833980555
"2667" 533.2 100.163266204671 41.8630880920438
"2668" 533.4 95.451432503318 37.0865971373065
"2669" 533.6 91.0198105375966 32.1743186774303
"2670" 533.8 87.116152332732 27.274447502515
"2671" 534 83.4385175380079 21.71820354009
"2672" 534.2 79.3542310588823 16.3312006016089
"2673" 534.4 75.2902620803225 10.7517544654608
"2674" 534.6 70.8842217784357 5.82099678425552
"2675" 534.8 65.6816203090148 1.61012951857317
"2676" 535 61.5242940431157 1.47879632260805
"2677" 535.2 56.166805393918 2.4223187447561
"2678" 535.4 50.6307553551323 4.92063180307317
"2679" 535.6 44.7548400418217 7.91674194999486
"2680" 535.8 39.7067932999555 11.5465047577857
"2681" 536 34.823802430318 15.7914507234555
"2682" 536.2 30.6750104917037 20.3186403280374
"2683" 536.4 25.7223846684241 24.6499115411033
"2684" 536.6 21.1707373034843 28.7651638494045
"2685" 536.8 17.2350935435364 33.8747152510995
"2686" 537 13.531767257881 39.2157044889065
"2687" 537.2 9.92882525087804 44.9192888169732
"2688" 537.4 7.51660624421433 50.5103593419065
"2689" 537.6 5.32360351744968 57.2551619610922
"2690" 537.8 4.04420558028388 63.6404879627195
"2691" 538 3.32522041886609 70.0659552151706
"2692" 538.2 4.31362917008053 76.5005069339607
"2693" 538.4 5.25466418542622 82.275290294606
"2694" 538.6 7.92321967248324 88.9108687908993
"2695" 538.8 10.454910500795 93.4593413178501
"2696" 539 13.1348044263134 98.7514072238057
"2697" 539.2 16.7615186856827 104.006599833956
"2698" 539.4 20.9026107802864 108.263648938099
"2699" 539.6 25.9137143082406 112.14447145038
"2700" 539.8 31.1907383847642 115.150870766304
"2701" 540 36.823086162918 117.118197915765
"2702" 540.2 42.758622023598 118.581210237573
"2703" 540.4 49.4372597664098 119.370793231819
"2704" 540.6 55.7366435518583 118.747849509722
"2705" 540.8 61.6416528694609 117.600114602559
"2706" 541 67.8825098220532 116.388243700411
"2707" 541.2 74.2199251183886 114.591043124191
"2708" 541.4 79.9958392362842 111.813925534489
"2709" 541.6 86.0546922557536 108.714615193573
"2710" 541.8 90.856027265364 104.704117990411
"2711" 542 95.0886007785284 99.771959671807
"2712" 542.2 98.6339188394624 93.7964023672187
"2713" 542.4 101.603386022892 87.7792921140537
"2714" 542.6 103.495101614035 81.461771329729
"2715" 542.8 104.598931355247 74.9018953035366
"2716" 543 104.930433658304 68.7586592013443
"2717" 543.2 105.244769933739 62.1774843398946
"2718" 543.4 104.869208750204 55.7280324102874
"2719" 543.6 104.470690951113 48.8928414872927
"2720" 543.8 104.549931857184 42.2580689611681
"2721" 544 104.832547595337 35.6073123499569
"2722" 544.2 104.899346376043 28.5972143181982
"2723" 544.4 103.583649730956 22.2471549287251
"2724" 544.6 101.332147390338 16.5427962403686
"2725" 544.8 98.0627418683466 11.4025396374303
"2726" 545 93.5117496139862 7.69118585400498
"2727" 545.2 87.855987123471 5.83016080442022
"2728" 545.4 81.8453271247589 4.77458023169817
"2729" 545.6 75.4768666496217 4.01427061116576
"2730" 545.8 69.2755745018917 3.88545926209948
"2731" 546 62.9129970240966 4.88817589832316
"2732" 546.2 57.1822115568109 6.63152163918031
"2733" 546.4 50.7049402802752 7.84166323057317
"2734" 546.6 44.7073744091103 8.69550318630394
"2735" 546.8 38.0754091218083 9.64652817764634
"2736" 547 32.118153079159 11.1920510847659
"2737" 547.2 26.3179400626738 14.0686682116778
"2738" 547.4 21.3356092444365 18.4871999885732
"2739" 547.6 17.0852595170966 23.4436802996803
"2740" 547.8 13.5816036885298 28.9418196598085
"2741" 548 11.6507922451258 35.0793329051836
"2742" 548.2 10.0758638374386 41.8323321339567
"2743" 548.4 9.15662033008019 48.4203160342218
"2744" 548.6 8.11926685218564 54.7262747063337
"2745" 548.8 7.31677403659802 60.8148927273332
"2746" 549 6.62505975958019 67.1675483671137
"2747" 549.2 6.23866475174921 73.4599155404563
"2748" 549.4 6.43592921178816 80.0252814155992
"2749" 549.6 7.71546818354488 86.4043293851254
"2750" 549.8 9.50448747906087 91.6026257939541
"2751" 550 13.178959552543 93.7297239704982
"2752" 550.2 17.6183545710827 96.3248599308908
"2753" 550.4 22.6482702809921 99.0307348726102
"2754" 550.6 28.0941559906812 101.868127496836
"2755" 550.8 33.0502851375888 104.781909466793
"2756" 551 38.682160386998 106.865926859013
"2757" 551.2 44.405747168955 108.652107525166
"2758" 551.4 49.8492846095934 109.948782584586
"2759" 551.6 55.933122879718 110.757839227989
"2760" 551.8 62.0855822055998 110.821298465528
"2761" 552 67.6940608976263 110.564601764323
"2762" 552.2 74.2493808974895 110.383776009287
"2763" 552.4 80.7091138900919 110.34023268366
"2764" 552.6 87.1241746560323 109.86077228703
"2765" 552.8 93.8665317275802 108.598826560411
"2766" 553 99.4670906727915 105.84041886913
"2767" 553.2 104.167886448622 101.559891302018
"2768" 553.4 107.611037217906 96.1347065124732
"2769" 553.6 108.860215059572 90.0349937059193
"2770" 553.8 108.327050538807 82.7018085717213
"2771" 554 106.715540622436 76.4755922541379
"2772" 554.2 104.456555104097 70.2172756022517
"2773" 554.4 101.872095623907 64.3768987682777
"2774" 554.6 99.2757947867436 58.1468060161081
"2775" 554.8 97.2652539230609 52.3294355271803
"2776" 555 95.5179671080555 45.7761247023732
"2777" 555.2 94.0721738619421 39.0791029299587
"2778" 555.4 92.6488255477839 33.181017158561
"2779" 555.6 91.3411854429783 26.6817293854527
"2780" 555.8 89.6847611957373 20.3000382346093
"2781" 556 87.9109185776767 13.8448864401939
"2782" 556.2 85.3368295802628 7.77451308281455
"2783" 556.4 81.8295481671137 3.4643494682036
"2784" 556.6 77.3069212134064 1.57389967141037
"2785" 556.8 71.2129151683663 0.835664481090408
"2786" 557 65.3339756905555 2.21867773263567
"2787" 557.2 59.4170324267394 4.29933305500174
"2788" 557.4 53.4642576179058 6.63050385819512
"2789" 557.6 47.9652737424413 9.30897204066619
"2790" 557.8 42.1411621219542 12.6701633733804
"2791" 558 36.9249730537788 15.4831800451301
"2792" 558.2 31.334340752032 18.4707666190795
"2793" 558.4 25.3436235699298 22.1375346875143
"2794" 558.6 20.0954638124645 26.6087240608987
"2795" 558.8 15.3280041027752 30.764805099716
"2796" 559 10.9735808247805 35.5086992347107
"2797" 559.2 6.86878268672571 40.6570795408809
"2798" 559.4 4.2651771408466 46.3853684001089
"2799" 559.6 2.00000789245051 52.9444116964043
"2800" 559.8 1.2628695821239 59.4007316822496
"2801" 560 1.67983249961803 65.9896621806732
"2802" 560.2 3.26538885693119 72.2580931317574
"2803" 560.4 5.64544473845648 78.3358883475732
"2804" 560.6 7.6721198280323 84.3226118066017
"2805" 560.8 8.59572214606087 89.769639935216
"2806" 561 11.260815581818 92.9167035565107
"2807" 561.2 14.9861277911228 96.6034792668623
"2808" 561.4 19.491633026418 101.104953833727
"2809" 561.6 23.5054835252471 105.322767730079
"2810" 561.8 27.3958941370719 110.112715705881
"2811" 562 31.6830325069551 114.811517004388
"2812" 562.2 35.4367553743109 117.357158972716
"2813" 562.4 40.5576227354505 118.512083375508
"2814" 562.6 46.624769397418 119.684710999073
"2815" 562.8 51.768381182198 119.931375875173
"2816" 563 58.0454295276827 120.519018668235
"2817" 563.2 64.572884724168 120.220233427448
"2818" 563.4 70.1655007683752 119.391680544759
"2819" 563.6 76.4471093048466 117.945074504473
"2820" 563.8 82.2895753387876 116.266963116269
"2821" 564 88.2899228388758 113.459577042939
"2822" 564.2 93.4842630343654 109.903526230731
"2823" 564.4 98.0127374726016 105.174867404636
"2824" 564.6 102.162765055115 99.8939231082774
"2825" 564.8 104.789965761983 94.314309610729
"2826" 565 105.665476548694 87.7088119982705
"2827" 565.2 105.294226550501 81.4354272511982
"2828" 565.4 104.734748573382 74.8862893284303
"2829" 565.6 104.147591751087 67.9719171009108
"2830" 565.8 103.042085205953 61.696081732987
"2831" 566 101.807921448606 55.0114523989857
"2832" 566.2 100.259774792031 48.9016283297982
"2833" 566.4 98.6942075263397 42.1010213866816
"2834" 566.6 98.0916176461712 35.3166136870415
"2835" 566.8 97.0855873074805 28.5274341229857
"2836" 567 95.4095135516409 22.2614697795009
"2837" 567.2 92.6055133125252 16.6418499756446
"2838" 567.4 89.3469069583397 10.8823513671515
"2839" 567.6 85.1443324900215 5.55855820678007
"2840" 567.8 81.0843804428631 2.88125967823251
"2841" 568 75.8243839235994 1.72568680581493
"2842" 568.2 70.122001425905 0.56816852452122
"2843" 568.4 63.9252418975658 0.565639492982262
"2844" 568.6 58.2851468844302 1.59588058478049
"2845" 568.8 51.9742661685651 3.11761083566729
"2846" 569 46.0217934320626 5.60807132777799
"2847" 569.2 40.2850493362514 8.84178592509168
"2848" 569.4 34.8180324916958 12.380681613388
"2849" 569.6 29.4654080349413 16.3737922374104
"2850" 569.8 24.9750581339305 20.9327524114857
"2851" 570 20.5428671361128 26.2732450865212
"2852" 570.2 16.3734620293254 32.1186799835732
"2853" 570.4 13.2288454802143 37.5135725953509
"2854" 570.6 9.2431542200349 43.2025822083264
"2855" 570.8 5.49664689821804 49.5004397724357
"2856" 571 3.20888496807388 55.9185527862225
"2857" 571.2 1.8649645371235 62.1861858251211
"2858" 571.4 1.54351769966803 69.0859554938232
"2859" 571.6 3.38571485327803 74.3373208823732
"2860" 571.8 4.2721885209668 79.9887646675244
"2861" 572 6.1597459983411 82.5801220456501
"2862" 572.2 9.16323682340373 86.8541723771017
"2863" 572.4 13.039399162118 91.3597938056532
"2864" 572.6 16.9481150173259 95.5750983863626
"2865" 572.8 20.4153780077642 99.9714937755347
"2866" 573 23.2144130199045 104.625171195073
"2867" 573.2 26.0826782987257 110.022837815804
"2868" 573.4 29.8011073782725 114.837688666915
"2869" 573.6 34.2129481388127 117.124110934849
"2870" 573.8 40.2684052825334 118.486339131381
"2871" 574 46.1977180191285 119.237161154626
"2872" 574.2 52.517763056795 119.517937580819
"2873" 574.4 58.2931057483505 119.140855297857
"2874" 574.6 64.6638526825518 119.224842827545
"2875" 574.8 70.6869372034814 117.957691166038
"2876" 575 76.6057971288758 115.560525468728
"2877" 575.2 82.5828208218704 112.825696461907
"2878" 575.4 88.6582782587125 109.744312116875
"2879" 575.6 93.852005517238 105.718286067053
"2880" 575.8 98.354288624158 101.221195904893
"2881" 576 103.412616277687 96.2914934984962
"2882" 576.2 107.850093924126 91.8257425763914
"2883" 576.4 112.681317749659 87.2937180585732
"2884" 576.6 117.486280322602 82.516537546763
"2885" 576.8 120.801060949849 77.2301492478146
"2886" 577 121.804969825538 71.7247438002694
"2887" 577.2 120.991059429941 65.5829821462708
"2888" 577.4 119.290294542193 59.5293143401857
"2889" 577.6 116.558536451906 53.6519853740488
"2890" 577.8 113.21953629982 47.3017105471097
"2891" 578 109.628804984064 42.452323413
"2892" 578.2 105.558359563955 37.6219348572805
"2893" 578.4 101.651437622132 32.5684260922517
"2894" 578.6 97.6990039072555 26.9695506949857
"2895" 578.8 94.1711945877703 22.1281623941641
"2896" 579 90.5969244880215 16.6696693225732
"2897" 579.2 87.861675135987 10.509762434849
"2898" 579.4 84.8098468989398 4.96719897075795
"2899" 579.6 81.0616035062973 3.20830303522834
"2900" 579.8 75.3241895482357 1.13818248009081
"2901" 580 69.5813649116016 0.471297012661777
"2902" 580.2 64.1110723927253 1.67582339806715
"2903" 580.4 57.8627291256649 3.00532258858582
"2904" 580.6 52.0298649494424 4.82563891112195
"2905" 580.8 46.0843785833305 6.66838227386067
"2906" 581 40.266657656893 8.64981525884817
"2907" 581.2 34.6895992193518 11.1310496252358
"2908" 581.4 29.046815718513 14.6795882768896
"2909" 581.6 23.977039062868 19.0438187550357
"2910" 581.8 19.0067036260357 23.548793792879
"2911" 582 14.0736044594505 28.3167025700017
"2912" 582.2 10.3054099116217 33.7054131046843
"2913" 582.4 7.25034761820969 40.2272468536148
"2914" 582.6 5.80023443803341 46.9934707913039
"2915" 582.8 5.07012881335705 53.628237151061
"2916" 583 4.94399268214586 60.3906488604846
"2917" 583.2 4.97770329686399 67.1833377261813
"2918" 583.4 5.58752343151802 73.7453251797332
"2919" 583.6 6.68902690657187 80.2732562003424
"2920" 583.8 7.58973866519221 85.5725081421538
"2921" 584 8.47312841383329 88.5875534479291
"2922" 584.2 11.7991389992331 91.3271422762718
"2923" 584.4 15.9564360167257 94.743596502727
"2924" 584.6 20.6490864607492 98.8412760654693
"2925" 584.8 24.9889045816063 102.973713600132
"2926" 585 30.0455818888221 107.327458716587
"2927" 585.2 34.8833685613886 110.75360968022
"2928" 585.4 40.0834293218953 114.375220035653
"2929" 585.6 45.7882298806222 117.798611520221
"2930" 585.8 51.9729380497006 119.907668953443
"2931" 586 57.9416797279609 120.732573066716
"2932" 586.2 64.2232882644323 120.72700919733
"2933" 586.4 70.2100117234609 119.258147679502
"2934" 586.6 76.2968848314323 116.531851680502
"2935" 586.8 81.5782808483334 113.47814336765
"2936" 587 87.1268320264852 109.569125879827
"2937" 587.2 92.164298470238 104.996466745413
"2938" 587.4 96.6376958219305 99.3527094684357
"2939" 587.6 100.771744759796 93.1463071529516
"2940" 587.8 104.53514182464 87.481058470801
"2941" 588 108.245931989942 81.7403218387614
"2942" 588.2 111.539824487893 76.3982708339982
"2943" 588.4 115.543407865645 71.0952710515277
"2944" 588.6 120.040025941918 65.825742028771
"2945" 588.8 123.278068532092 60.3387117694569
"2946" 589 124.110923709132 53.9244114177517
"2947" 589.2 122.589701435999 47.6899663787476
"2948" 589.4 120.202305465668 41.7534471365017
"2949" 589.6 117.263327832012 35.4940940775732
"2950" 589.8 113.115537588243 30.4360309996511
"2951" 590 108.355900231918 26.1101374289143
"2952" 590.2 103.264281223333 22.2045884935976
"2953" 590.4 97.9978300588466 18.4825634307517
"2954" 590.6 91.9835190807805 14.8375334994357
"2955" 590.8 85.8531396052513 12.0681432713509
"2956" 591 79.6567664567305 9.54072984423567
"2957" 591.2 73.7646207831939 6.77173754295248
"2958" 591.4 67.9917037028337 4.30827099779004
"2959" 591.6 61.5353070932476 2.37579381699362
"2960" 591.8 55.0871330181838 1.7432398114719
"2961" 592 48.6787645123109 2.7831786473946
"2962" 592.2 41.8786594190924 4.54927586965456
"2963" 592.4 36.206423972668 6.99190863348226
"2964" 592.6 30.2692844084592 10.5175571186673
"2965" 592.8 25.3141441315686 14.9506794758141
"2966" 593 21.4100507216409 20.1733428955852
"2967" 593.2 17.5274497537699 25.9256125290546
"2968" 593.4 15.1343251051712 32.1663367551048
"2969" 593.6 13.3557588231549 38.5944870839547
"2970" 593.8 10.6787433832057 44.7400255184088
"2971" 594 8.65136083991803 51.0425799791056
"2972" 594.2 6.83724658494433 57.4889482649942
"2973" 594.4 5.80367132704791 63.9558150170407
"2974" 594.6 5.56717270205317 70.0780535552353
"2975" 594.8 4.58528509283803 76.3158328359332
"2976" 595 5.34394959396564 81.5382042829065
"2977" 595.2 9.08034323313541 85.8430802288775
"2978" 595.4 13.044592106878 91.2040054628532
"2979" 595.6 16.440777979918 96.2515477695732
"2980" 595.8 20.4353508722257 101.754071928727
"2981" 596 24.7990275557996 106.500780848521
"2982" 596.2 29.2184180191873 111.251168980189
"2983" 596.4 34.5019024207975 115.75793755932
"2984" 596.6 40.1934421938401 118.790276844794
"2985" 596.8 46.3171438654398 120.387451893225
"2986" 597 52.7603067714251 120.420682923686
"2987" 597.2 58.4982953186988 119.406390500806
"2988" 597.4 64.9037411860225 118.166549723155
"2989" 597.6 70.9941254850589 115.873199255334
"2990" 597.8 76.9773377530225 113.545216419946
"2991" 598 82.358720527168 111.170445319656
"2992" 598.2 88.3381652255619 108.677268673039
"2993" 598.4 93.571586500198 105.983126249813
"2994" 598.6 99.4664910768775 102.251504215249
"2995" 598.8 104.420194729602 98.5115036634811
"2996" 599 109.411694723785 94.3041934845732
"2997" 599.2 113.714643830641 89.3677676825973
"2998" 599.4 116.471630792648 83.5463768398705
"2999" 599.6 118.126750356906 76.6903739767482
"3000" 599.8 118.528264062773 70.2902403805995
"3001" 600 117.836311092817 63.9205366277251
"3002" 600.2 115.343192868811 57.508470613716
"3003" 600.4 112.255477187631 51.7837126715982
"3004" 600.6 108.745371088918 46.0668029517439
"3005" 600.8 105.176844361656 40.2212966044107
"3006" 601 101.410336615418 34.7197889213946
"3007" 601.2 97.840187092918 28.8346232510917
"3008" 601.4 94.1066388775387 22.9056797110904
"3009" 601.6 90.2953214212668 17.2704809546894
"3010" 601.8 86.4640150838017 11.4963490631197
"3011" 602 82.1481345405343 4.9885627665034
"3012" 602.2 78.1039778509878 2.18527834228247
"3013" 602.4 72.6196847367204 0.514176641898749
"3014" 602.6 67.8326030635886 0.638743381114342
"3015" 602.8 61.4518343487901 1.37463551201503
"3016" 603 54.6599241019537 4.13705353125173
"3017" 603.2 49.312118310718 6.98969573088567
"3018" 603.4 44.6891461623277 10.0893323932599
"3019" 603.6 38.7786571326649 12.993524566839
"3020" 603.8 33.0930319389668 16.2722823912439
"3021" 604 26.771492461843 20.7234118258482
"3022" 604.2 22.332140943399 23.9134985953833
"3023" 604.4 16.961636595906 28.0941477945732
"3024" 604.6 12.3437468868011 32.717217447794
"3025" 604.8 8.20551920098382 38.2818854750469
"3026" 605 5.57194459723804 44.3428719486132
"3027" 605.2 3.54386960128511 51.3243589108263
"3028" 605.4 2.58168514641153 58.0024747743264
"3029" 605.6 2.86285022775552 64.4609890669482
"3030" 605.8 3.56327361834109 71.1456571414193
"3031" 606 4.79003548623231 77.5847659805017
"3032" 606.2 7.09347741191803 83.7263907886601
"3033" 606.4 9.83622992600254 90.2394342586999
"3034" 606.6 12.4747578445518 95.6207146913337
"3035" 606.8 15.983798841038 101.143301733493
"3036" 607 20.6411472225003 106.101709444079
"3037" 607.2 25.3524861420627 110.620972546257
"3038" 607.4 30.6145591682092 114.808108601826
"3039" 607.6 36.8441825010055 118.436781461436
"3040" 607.8 42.990551075931 120.692108562093
"3041" 608 49.6157058505334 122.126393679496
"3042" 608.2 56.1988166972331 123.418473849628
"3043" 608.4 62.943598305718 123.371701778673
"3044" 608.6 69.700917674668 122.553001581354
"3045" 608.8 76.1150158508868 120.648245671339
"3046" 609 82.4532659888311 118.440097608225
"3047" 609.2 88.472114745878 115.486215160613
"3048" 609.4 94.1454770711072 111.856697648019
"3049" 609.6 99.5108120847865 107.325844111376
"3050" 609.8 104.451454890493 102.736237538623
"3051" 610 108.789741186551 97.7946411650289
"3052" 610.2 112.484291316118 92.6927578137357
"3053" 610.4 115.190638807808 86.8425018218049
"3054" 610.6 117.626331551826 80.1397533694679
"3055" 610.8 118.217502059803 73.6272855507655
"3056" 611 118.012900517532 66.820689756272
"3057" 611.2 116.455017089532 60.4436910253924
"3058" 611.4 113.757490093882 54.360247852966
"3059" 611.6 111.140616859468 48.3612375157107
"3060" 611.8 108.412895967089 41.5688895178537
"3061" 612 106.115240733622 34.9940327303139
"3062" 612.2 103.603369774348 28.6364489878643
"3063" 612.4 101.101418967798 22.4257044782358
"3064" 612.6 98.3700486076739 16.0205512275732
"3065" 612.8 94.9562481279894 10.2480367398946
"3066" 613 91.5674152901768 7.46593840382022
"3067" 613.2 85.9261328046891 5.19513837095871
"3068" 613.4 79.8928265546506 3.59824238163131
"3069" 613.6 73.5497403103663 2.0354137877111
"3070" 613.8 67.0767976721032 1.61974608294353
"3071" 614 60.8754081907257 1.59514987022701
"3072" 614.2 54.2490311740066 2.27075097221874
"3073" 614.4 47.8070916418823 3.84031383068031
"3074" 614.6 41.0979924742752 6.13077339446602
"3075" 614.8 34.6760032333026 9.2247840945347
"3076" 615 29.2474961600945 13.097228795032
"3077" 615.2 24.1926557602072 17.8365177535852
"3078" 615.4 20.022010006479 22.9645316292073
"3079" 615.6 16.7085391941055 28.7075643943482
"3080" 615.8 13.2686403419838 34.4486723035205
"3081" 616 9.98819324097209 40.3993216278975
"3082" 616.2 6.46058726929303 46.3938687561148
"3083" 616.4 3.78537926851062 52.7414022758324
"3084" 616.6 2.08260236149119 59.0238334138903
"3085" 616.8 1.97119614074081 65.6066003377757
"3086" 617 2.45751785601479 72.2362721839119
"3087" 617.2 3.72147972894433 78.4178822122047
"3088" 617.4 6.23532128632481 83.3395986798782
"3089" 617.6 8.78736653601326 89.1977978039065
"3090" 617.8 9.81451029122885 90.6094834627624
"3091" 618 10.9318151999838 91.7726329140732
"3092" 618.2 12.9306102560699 94.7873345476871
"3093" 618.4 16.061043894343 99.2358682113357
"3094" 618.6 19.3569410217055 103.388601224098
"3095" 618.8 23.2101523992037 107.606477874252
"3096" 619 27.5264484706254 111.260424697866
"3097" 619.2 32.4939677908796 115.10093860515
"3098" 619.4 37.4222720967642 118.331549431804
"3099" 619.6 42.4123346019707 120.506357850902
"3100" 619.8 48.4492905659796 121.351446538389
"3101" 620 54.3079672127817 121.80319641821
"3102" 620.2 60.5712625855798 121.544243424161
"3103" 620.4 66.5081285969479 120.724268784051
"3104" 620.6 72.8372551745237 120.135436662221
"3105" 620.8 79.0867979030312 118.840857475573
"3106" 621 85.2945046386453 116.639757026164
"3107" 621.2 90.975114120198 114.073734185893
"3108" 621.4 97.0113132177642 110.562105156265
"3109" 621.6 102.415237159956 106.565130463801
"3110" 621.8 107.357881160856 101.450983710523
"3111" 622 111.189813178247 96.0926846568495
"3112" 622.2 113.915596715593 89.6743586719857
"3113" 622.4 114.178243043526 83.2806892282187
"3114" 622.6 112.793944688844 77.0039941822769
"3115" 622.8 110.978962991713 70.7247831661997
"3116" 623 109.293515258029 64.0552902575732
"3117" 623.2 107.767165215523 58.0924612453639
"3118" 623.4 105.16974707646 51.7533292523322
"3119" 623.6 102.672700489642 45.3948532318363
"3120" 623.8 100.561674809733 39.5090097022028
"3121" 624 98.6998727650766 33.0907739112073
"3122" 624.2 96.7715170584668 26.1847906663537
"3123" 624.4 94.5760503866323 19.6370663282874
"3124" 624.6 92.6441876595298 12.9322764320673
"3125" 624.8 90.002086095793 7.19106986717544
"3126" 625 86.0409904478953 5.18175430947089
"3127" 625.2 80.7442279629762 3.29028868074759
"3128" 625.4 73.9206067974245 2.09064551097576
"3129" 625.6 67.7913649728474 2.89767435171435
"3130" 625.8 61.4551626931831 4.25665437818763
"3131" 626 55.1981214675334 5.62966849145778
"3132" 626.2 49.0361229132884 7.99552826049909
"3133" 626.4 43.2843078162257 10.5579727973424
"3134" 626.6 37.643571434998 12.7905395868532
"3135" 626.8 31.9436179463571 15.3128541825366
"3136" 627 26.0861920433995 18.5833656322769
"3137" 627.2 20.3695652499055 22.1936643110232
"3138" 627.4 15.6573075350227 26.5317356356778
"3139" 627.6 10.8736357298592 31.6726976688908
"3140" 627.8 7.17034666001012 36.98535749056
"3141" 628 4.59686935422572 43.7728463968809
"3142" 628.2 2.96212832120915 50.333426730358
"3143" 628.4 2.32597872864092 57.0276092917057
"3144" 628.6 2.99378418033907 63.6948588942968
"3145" 628.8 4.38255526253644 70.4491034933232
"3146" 629 5.69239393933361 76.919630685755
"3147" 629.2 6.96165650647189 83.2492130051116
"3148" 629.4 8.63879726388576 90.0011686935248
"3149" 629.6 11.1350356493115 94.9490550674748
"3150" 629.8 15.0209348556649 97.5284205792314
"3151" 630 20.236886332956 100.136396317877
"3152" 630.2 25.6079482765555 102.161768024548
"3153" 630.4 31.2522965416494 104.692020670528
"3154" 630.6 37.1326655620719 106.827179501958
"3155" 630.8 42.7446659845555 109.113822821998
"3156" 631 48.8078560432338 110.866954140152
"3157" 631.2 54.7529728308358 112.662675935765
"3158" 631.4 60.3452713025894 113.672022816245
"3159" 631.6 66.1495584128128 114.156957958494
"3160" 631.8 72.6395072145738 114.128898582688
"3161" 632 78.4025953989488 112.884949293142
"3162" 632.2 84.5759224773752 111.040312596802
"3163" 632.4 90.5786054564838 108.519879765073
"3164" 632.6 96.313461333478 105.443059994773
"3165" 632.8 101.381775419238 101.231581794413
"3166" 633 105.258903055773 95.9606177318141
"3167" 633.2 107.940806292221 89.7279109148232
"3168" 633.4 109.245367459391 83.8779533802894
"3169" 633.6 109.778966824803 77.1924418571501
"3170" 633.8 109.164052260193 70.2543680648232
"3171" 634 108.342470202366 63.867269843849
"3172" 634.2 107.46056492847 57.1388250384352
"3173" 634.4 106.368600217995 50.4138238303424
"3174" 634.6 105.384184240836 43.667646857354
"3175" 634.8 104.77853828614 36.7779054210176
"3176" 635 103.790436297085 29.9874089049898
"3177" 635.2 102.27416300338 23.8698869609578
"3178" 635.4 100.177012234918 16.914043193632
"3179" 635.6 97.7089047815697 11.2462511715395
"3180" 635.8 93.4011044841567 7.82396000980044
"3181" 636 87.9626430690024 5.0590581920069
"3182" 636.2 81.6886015526239 3.16801294657317
"3183" 636.4 75.4753958809533 2.71897595850258
"3184" 636.6 68.8395878947642 3.41268053622701
"3185" 636.8 62.2763361868578 4.69774185479004
"3186" 637 56.0601645640252 6.01022289110888
"3187" 637.2 49.8610867567752 7.39655367971602
"3188" 637.4 42.9824956421403 8.60137181583242
"3189" 637.6 36.7489012377752 10.0773271110147
"3190" 637.8 30.5961890087394 12.3854898955732
"3191" 638 24.847648917601 15.7830689976951
"3192" 638.2 20.0048891945576 19.860915026829
"3193" 638.4 15.5183470028127 24.9783809385732
"3194" 638.6 13.2023011278769 30.6390464081211
"3195" 638.8 13.0803435342642 37.2816654468809
"3196" 639 14.322056517838 43.4912290079732
"3197" 639.2 15.8915242072257 49.6997939258424
"3198" 639.4 17.246035292364 56.0571027032353
"3199" 639.6 19.2668165154668 62.2820896078171
"3200" 639.8 20.9653715161773 68.4837181501287
"3201" 640 22.04535860504 74.0374599867805
"3202" 640.2 23.2146128852092 79.7360114284339
"3203" 640.4 25.6161044032687 84.7242220149888
"3204" 640.6 27.8760750868347 90.7340439620732
"3205" 640.8 29.6119742348271 96.5525025227095
"3206" 641 31.8598293442257 102.657844045612
"3207" 641.2 34.3030852297262 107.690253487491
"3208" 641.4 36.8833614145966 113.341899899359
"3209" 641.6 39.9169550590867 118.188611100597
"3210" 641.8 44.5459686981805 120.106637760823
"3211" 642 50.1270111807488 120.266919998127
"3212" 642.2 56.0031147438746 120.054426087964
"3213" 642.4 61.2642916105357 118.01609566075
"3214" 642.6 66.9677647943828 115.264308197207
"3215" 642.8 72.7822313394719 112.663250497619
"3216" 643 78.3158436963528 109.504845917921
"3217" 643.2 83.1829176576504 105.949920659376
"3218" 643.4 88.7543883860466 101.982333236859
"3219" 643.6 94.158389258078 98.5364434639732
"3220" 643.8 98.6238784515156 94.5844225158293
"3221" 644 103.657599893678 90.2714446108263
"3222" 644.2 108.446474849825 86.2249375672708
"3223" 644.4 113.189092794689 82.0335152790912
"3224" 644.6 117.441845356405 76.5935187241521
"3225" 644.8 120.479898909824 70.9130320141614
"3226" 645 121.729191681266 64.5906303494046
"3227" 645.2 120.804542809362 58.5594237199065
"3228" 645.4 118.555454675236 52.9515524913379
"3229" 645.6 114.890355721585 47.4811415652398
"3230" 645.8 110.726804073906 42.9865396891107
"3231" 646 106.169232528761 38.3658550954527
"3232" 646.2 101.544586039611 34.0512815845959
"3233" 646.4 96.7952652814546 28.9490838221341
"3234" 646.6 92.1397500040999 24.2259940557323
"3235" 646.8 87.2707538357111 19.485498851918
"3236" 647 82.358720527168 14.8150461940017
"3237" 647.2 77.5701982207382 10.8042673900001
"3238" 647.4 72.603350774727 5.56172709015743
"3239" 647.6 67.6030860130999 1.64111015492544
"3240" 647.8 63.8539864339555 1.64907660427317
"3241" 648 57.8758951546357 2.85643626097317
"3242" 648.2 52.0251153048449 4.84938713410975
"3243" 648.4 46.073410051665 7.45219237357317
"3244" 648.6 40.2680486242394 10.1506690256446
"3245" 648.8 34.4113627791873 12.8298861298424
"3246" 649 29.5250267707788 15.9120909889149
"3247" 649.2 24.4202939905966 20.1609973621089
"3248" 649.4 19.1955718465034 25.4295971753415
"3249" 649.6 15.6766262984623 30.5640832294719
"3250" 649.8 11.9003677259443 35.9604341826653
"3251" 650 8.41127606505501 41.2187821537512
"3252" 650.2 5.72533619630265 47.4478534578039
"3253" 650.4 4.35275656636246 54.1598455204621
"3254" 650.6 3.78537926851062 60.7087258566843
"3255" 650.8 3.65555564951061 67.4547457624991
"3256" 651 4.58188970587956 74.1066342978424
"3257" 651.2 6.10310866126088 80.6115109263303
"3258" 651.4 7.11247599030827 86.8757493339878
"3259" 651.6 9.03510418431509 89.1379771167202
"3260" 651.8 13.2351332338411 90.2497019988809
"3261" 652 17.8556910933231 92.6822199155479
"3262" 652.2 23.1017282778411 94.4390103196885
"3263" 652.4 28.1301668096072 97.0515419623299
"3264" 652.6 33.837142925918 99.4555946864932
"3265" 652.8 39.3505383910446 101.462569236016
"3266" 653 45.1367909950334 103.376867166227
"3267" 653.2 51.2385010880334 105.389133260727
"3268" 653.4 57.537742810558 106.024669807893
"3269" 653.6 63.274648534168 106.426473908698
"3270" 653.8 69.5807886765674 106.888654422443
"3271" 654 75.8403467921072 107.293572877492
"3272" 654.2 82.0692849930276 107.194078286107
"3273" 654.4 88.7225744662257 106.257952864804
"3274" 654.6 94.7983703996395 104.588196113712
"3275" 654.8 100.965813970614 102.133050711358
"3276" 655 106.581644105585 98.0258038959065
"3277" 655.2 110.558093472733 93.2463714038324
"3278" 655.4 113.131786615881 86.9724046015482
"3279" 655.6 113.981042609602 80.3867728603833
"3280" 655.8 113.365469130081 73.9348676634732
"3281" 656 111.636619450883 67.7422810371732
"3282" 656.2 108.804244590558 61.6112851510499
"3283" 656.4 105.253261607053 56.2848361181013
"3284" 656.6 100.739089494452 51.4491217989936
"3285" 656.8 96.1102118908948 47.0876451696662
"3286" 657 91.0922762896146 43.0165705178316
"3287" 657.2 86.7004354216794 38.6231383491527
"3288" 657.4 82.5612901395732 33.6810400880904
"3289" 657.6 78.2515733078953 29.2625603655732
"3290" 657.8 74.0153146681594 24.3695529322283
"3291" 658 69.9907824791594 18.6259769606077
"3292" 658.2 66.4327491789724 13.4932240359536
"3293" 658.4 62.6363490740847 7.59499835447317
"3294" 658.6 58.9401802877202 2.54742751508965
"3295" 658.8 56.1970975716847 1.5408902551065
"3296" 659 51.9834301887298 2.48987545438493
"3297" 659.2 46.6485176204058 4.26043120401219
"3298" 659.4 41.1792160293638 6.63571129986232
"3299" 659.6 36.3601007264843 9.8171720353563
"3300" 659.8 31.338038260168 14.0537233997232
"3301" 660 27.1929555678109 18.4176516212517
"3302" 660.2 23.4709734493104 23.607837922801
"3303" 660.4 20.0825833960219 28.7871024362485
"3304" 660.6 16.4645262029058 34.3731779525488
"3305" 660.8 13.1587735630034 39.3223076232073
"3306" 661 9.12197145879302 44.5330635504482
"3307" 661.2 5.59888299818053 50.0456989722357
"3308" 661.4 2.47337937075552 56.1117075700107
"3309" 661.6 1.74850236124696 61.6040153461916
"3310" 661.8 2.32245941366803 68.0149106370732
"3311" 662 4.09671554000135 73.8894293968232
"3312" 662.2 6.57742852639303 80.0398233469482
"3313" 662.4 9.81977341091803 85.5299714633017
"3314" 662.6 13.003274329005 91.6682095683558
"3315" 662.8 15.038682894718 96.9837529807332
"3316" 663 17.557261103318 102.690799271973
"3317" 663.2 21.4330862378271 107.131441450184
"3318" 663.4 26.2492940364707 111.476783508349
"3319" 663.6 31.6012917098069 114.436470993944
"3320" 663.8 37.5362943989433 117.075913591953
"3321" 664 43.2252452027466 117.761466814745
"3322" 664.2 49.6181311269323 117.822669377987
"3323" 664.4 56.036981774918 117.266040532051
"3324" 664.6 62.3023051959728 116.039868435505
"3325" 664.8 68.2694669502464 114.382288112603
"3326" 665 74.6821262941561 113.518089096573
"3327" 665.2 80.5177217454257 112.459527280112
"3328" 665.4 85.6706339379615 110.825660128617
"3329" 665.6 91.8967551107536 108.960035185655
"3330" 665.8 97.2426427643701 105.982983977354
"3331" 666 101.83349587988 101.196348650219
"3332" 666.2 105.732096563707 95.9696938599021
"3333" 666.4 107.945088506041 90.4628370867649
"3334" 666.6 108.528450611602 83.6307199984339
"3335" 666.8 107.995639689193 77.1577390051482
"3336" 667 106.547322918953 70.358450793849
"3337" 667.2 104.859826539083 64.4569798081261
"3338" 667.4 102.527423569604 58.4592884478871
"3339" 667.6 100.094536053436 52.1726107773379
"3340" 667.8 97.645451664418 46.3185341154146
"3341" 668 95.0595463231738 39.646940308608
"3342" 668.2 92.5754575082945 33.5513218026555
"3343" 668.4 89.7719442257476 27.4169996000164
"3344" 668.6 87.3924049173483 20.9025231327592
"3345" 668.8 84.7717974935807 14.9084476961394
"3346" 669 80.8959664751594 8.98769241898696
"3347" 669.2 76.549113576918 4.3320980636065
"3348" 669.4 71.7018789034686 1.20753043043834
"3349" 669.6 67.1428022730089 1.29147154466408
"3350" 669.8 61.4988468885609 3.30247312339459
"3351" 670 55.7100185863254 5.7212107869065
"3352" 670.2 50.2297496469668 8.70609854732927
"3353" 670.4 44.1964420661228 12.2196910568503
"3354" 670.6 39.1400559278945 15.5486041890908
"3355" 670.8 33.1591751378069 18.7901217662398
"3356" 671 26.9944882756985 22.1190948908415
"3357" 671.2 21.698634549418 25.9188105688902
"3358" 671.4 16.4542080094698 30.6145166737801
"3359" 671.6 12.341597209993 35.5573830918357
"3360" 671.8 8.38846801144302 40.9077389898732
"3361" 672 4.81435165614025 46.7935572127583
"3362" 672.2 2.3981898580847 53.0743758171565
"3363" 672.4 1.18001156646802 59.8165490972232
"3364" 672.6 2.25977061134269 66.1555874361896
"3365" 672.8 3.8123188221235 72.4991607097923
"3366" 673 6.27912925637258 78.6140818168589
"3367" 673.2 8.47033917398845 84.5783930696295
"3368" 673.4 11.175131993278 91.7960011654932
"3369" 673.6 14.4370529129838 97.4814557390468
"3370" 673.8 18.063573217418 102.468101833227
"3371" 674 22.3753401634555 107.765279979636
"3372" 674.2 26.5176507166645 112.400874572503
"3373" 674.4 31.5021724070466 116.392754945859
"3374" 674.6 37.653957324518 118.337141833853
"3375" 674.8 44.0353145103369 119.535589274546
"3376" 675 50.6060270467514 119.571115332448
"3377" 675.2 57.1550150310822 119.026873407275
"3378" 675.4 62.9905482172468 117.144258399875
"3379" 675.6 68.3107230878764 114.837962556407
"3380" 675.8 74.8374390925642 112.411592405404
"3381" 676 80.5201889816239 109.934575378
"3382" 676.2 86.0792643125237 106.844057978968
"3383" 676.4 90.673923324118 102.945253565213
"3384" 676.6 95.5134780770739 98.4163987669238
"3385" 676.8 100.673587577593 94.2457728560232
"3386" 677 105.532236518668 90.1806707860857
"3387" 677.2 110.706002789498 85.4525830982095
"3388" 677.4 114.554587004171 80.6117120300431
"3389" 677.6 118.234713969471 74.9635289269614
"3390" 677.8 120.706349576785 68.6085017625009
"3391" 678 121.278824812376 62.4614316098503
"3392" 678.2 120.296506750186 55.6088389482439
"3393" 678.4 118.194907756881 49.1450476154232
"3394" 678.6 115.1739864394 43.776215313778
"3395" 678.8 111.024496844696 38.268472898425
"3396" 679 106.208942132706 33.7366068353607
"3397" 679.2 101.178508724347 29.4193603209888
"3398" 679.4 95.7989844086409 24.8423007596214
"3399" 679.6 90.2019762856357 20.355132765479
"3400" 679.8 84.6538166487752 16.1411017309303
"3401" 680 79.0739591326422 12.0900292454352
"3402" 680.2 73.3578678726622 7.43860618088712
"3403" 680.4 67.8033291102847 3.6829799686065
"3404" 680.6 62.1804208883109 0.590086797858881
"3405" 680.8 56.0417900571032 0.797529829276872
"3406" 681 50.0452399238945 3.17259495665552
"3407" 681.2 44.5167583839055 6.43469975966067
"3408" 681.4 39.0759077867416 10.0776841507614
"3409" 681.6 33.9257284541768 14.1465091038908
"3410" 681.8 29.1650758567839 18.9938287456463
"3411" 682 25.6643642756945 24.4056296782791
"3412" 682.2 21.7770345271258 30.2893471703914
"3413" 682.4 18.4906245957075 35.6580818068363
"3414" 682.6 15.1709962817536 41.7523038756691
"3415" 682.8 12.3465843368205 48.1328983516829
"3416" 683 10.569504810643 54.5051402848857
"3417" 683.2 8.88077518034269 60.9804267335869
"3418" 683.4 7.18695041759803 67.3735819592132
"3419" 683.6 6.36511632869725 73.6774122528069
"3420" 683.8 6.25044555689272 80.4508630014086
"3421" 684 7.27831103896887 85.7622394344376
"3422" 684.2 10.3319542639591 89.5131684217513
"3423" 684.4 15.0110099654049 92.8795500865995
"3424" 684.6 19.8701447467492 95.9430059218199
"3425" 684.8 25.0040122173785 97.9785435433758
"3426" 685 29.6524387394505 100.333404673456
"3427" 685.2 34.6867481287408 102.911992425358
"3428" 685.4 40.4547310838917 103.861603330692
"3429" 685.6 46.1205913702057 104.814571406354
"3430" 685.8 52.2248882351908 105.25068499571
"3431" 686 57.302762060168 104.468300988782
"3432" 686.2 62.6045295596239 102.901189901588
"3433" 686.4 67.8565756090919 99.9204761326166
"3434" 686.6 72.529774332678 96.6825621846532
"3435" 686.8 77.2272966612464 92.8567570160209
"3436" 687 80.9127373080822 87.6948149113045
"3437" 687.2 82.2497268171867 81.8295000648418
"3438" 687.4 82.7368107422427 75.6601729793524
"3439" 687.6 82.0937324440826 69.4520087992947
"3440" 687.8 80.2702377574686 62.9802339968653
"3441" 688 77.7685282839537 57.1792750083946
"3442" 688.2 75.4112477398004 50.720113581232
"3443" 688.4 73.079154021255 44.4730906829753
"3444" 688.6 70.0946219105485 38.4997930826819
"3445" 688.8 67.1147883851928 32.4639252121226
"3446" 689 64.2356255400267 26.8580011614862
"3447" 689.2 61.4679365030847 20.7244936893398
"3448" 689.4 58.269948021718 14.6790404979065
"3449" 689.6 54.6308023511427 9.3426576569889
"3450" 689.8 51.8869058664455 3.93839486151823
"3451" 690 51.5311522666985 4.98237718284146
"3452" 690.2 49.363086101881 6.00009115364724
"3453" 690.4 45.656150317996 7.97317287059914
"3454" 690.6 41.7981127053109 10.1135765630732
"3455" 690.8 37.7908622318271 13.2993132916511
"3456" 691 33.7769807610156 17.0702226836341
"3457" 691.2 30.202081593918 21.8337643894621
"3458" 691.4 27.1987229933936 26.7642473072561
"3459" 691.6 25.0187533982884 31.6090020719435
"3460" 691.8 23.2612676220156 37.3512051152195
"3461" 692 21.7213958332687 43.4554853622225
"3462" 692.2 21.2105314623985 49.9702706065862
"3463" 692.4 22.0431664613796 56.4805814105347
"3464" 692.6 22.632365962995 62.9817487927655
"3465" 692.8 22.7203945137699 69.3395923790917
"3466" 693 23.4973749547733 75.4712277020074
"3467" 693.2 25.1443697703764 81.6139347273232
"3468" 693.4 26.8412955133265 87.7325584608267
"3469" 693.6 28.8351152526827 93.8689025267496
"3470" 693.8 31.5840198540627 99.505679272139
"3471" 694 34.6567522796048 105.026373101983
"3472" 694.2 38.5075065360193 110.282358643269
"3473" 694.4 42.6111963450869 115.44183908721
"3474" 694.6 48.055651459005 119.839934891356
"3475" 694.8 53.1713163025798 122.288820062544
"3476" 695 59.8057420578285 122.415851162961
"3477" 695.2 65.9958199166285 122.038618196205
"3478" 695.4 72.4301642104635 120.7705085398
"3479" 695.6 78.9059115833796 118.876808631604
"3480" 695.8 84.0350241481748 115.151410573452
"3481" 696 88.750705261242 110.875904174672
"3482" 696.2 92.8017160061585 105.993249205421
"3483" 696.4 96.3682907372427 100.687469088911
"3484" 696.6 99.738241269437 94.2598233869403
"3485" 696.8 102.331122653881 88.9862333877583
"3486" 697 104.419086704405 83.0358542300191
"3487" 697.2 105.488421047256 76.8997145623857
"3488" 697.4 105.629604232918 70.977671084966
"3489" 697.6 104.61516851236 64.844799010329
"3490" 697.8 102.445906413488 58.8442305739918
"3491" 698 99.9596331519413 53.0519837588406
"3492" 698.2 97.2382775866453 47.1074069044823
"3493" 698.4 94.3539479583083 41.6116363192317
"3494" 698.6 91.3383147860592 35.4024538759261
"3495" 698.8 88.375139521639 29.3757786379569
"3496" 699 85.6978603746827 23.0447726838202
"3497" 699.2 83.3277611118466 16.6325768600017
"3498" 699.4 80.7217974252474 10.8703718950085
"3499" 699.6 77.3223487582147 5.02548934149625
"3500" 699.8 73.6176125027245 2.0707939730893
"3501" 700 68.6530556070252 0.821914688930307
"3502" 700.2 62.885177677168 2.36959768972317
"3503" 700.4 57.3784925045847 5.1370045014065
"3504" 700.6 52.9273242656945 8.54729278325552
"3505" 700.8 48.9384117503109 12.8723284668232
"3506" 701 44.9916472811339 17.9236474606414
"3507" 701.2 40.730013426471 23.3517673593379
"3508" 701.4 37.082733400918 27.908685481716
"3509" 701.6 32.8274036670291 33.4505741488695
"3510" 701.8 28.9750900728814 38.2061411427805
"3511" 702 25.2766047718578 43.9779893722238
"3512" 702.2 22.4823259080156 49.8000236054268
"3513" 702.4 20.2537457527699 55.9196768002398
"3514" 702.6 18.8930018943625 62.0406200219806
"3515" 702.8 18.4027374220555 68.6624059368357
"3516" 703 17.8705459944312 75.0510091457705
"3517" 703.2 17.9828720488505 81.4253396051272
"3518" 703.4 17.9716148206264 88.2024833915732
"3519" 703.6 18.5720490585014 94.0120903418232
"3520" 703.8 18.1860018201459 100.195556448054
"3521" 704 18.6968591637595 102.383338945024
"3522" 704.2 22.0388349967975 103.872037790874
"3523" 704.4 26.9613595046305 106.518973237236
"3524" 704.6 32.1686690076587 109.714737888092
"3525" 704.8 37.615174572513 112.491003503219
"3526" 705 42.9485444789058 114.352443330878
"3527" 705.2 49.0435884040496 116.524530799731
"3528" 705.4 54.2801478658531 118.087206076963
"3529" 705.6 60.5363482964249 119.032925295464
"3530" 705.8 66.4456781469045 118.514544054843
"3531" 706 72.8055111864098 117.493671396442
"3532" 706.2 78.739887147543 115.719681302115
"3533" 706.4 84.5523578540945 112.907154418926
"3534" 706.6 90.2507685011072 109.167243486843
"3535" 706.8 95.1037749677622 105.123390408248
"3536" 707 99.9579348778555 99.7470487111482
"3537" 707.2 104.018168562081 94.6693224130107
"3538" 707.4 107.032697961341 88.7916828931885
"3539" 707.6 107.738816536412 82.9842483161836
"3540" 707.8 106.581644105585 76.4462334487954
"3541" 708 104.385197348357 70.2709918209146
"3542" 708.2 101.642164506489 64.1990235500375
"3543" 708.4 98.6328748371651 58.2254460961261
"3544" 708.6 95.0443427265966 52.6308117855732
"3545" 708.8 91.3403512349847 47.4248846636732
"3546" 709 88.0671858207552 41.7980874838987
"3547" 709.2 84.9509927312592 36.323437902479
"3548" 709.4 81.6338719877514 30.7252398063065
"3549" 709.6 78.3797724740529 24.991509169708
"3550" 709.8 75.5797638883847 18.5261470742732
"3551" 710 73.4423000739525 12.2690963061249
"3552" 710.2 71.0993748452697 6.07406472572702
"3553" 710.4 68.337769675168 2.13680033656181
"3554" 710.6 64.1533621035106 1.24470007249909
"3555" 710.8 58.2173929181228 1.65705371821172
"3556" 711 52.3972838850966 2.96400440243031
"3557" 711.2 47.0096036965966 5.3147392178946
"3558" 711.4 42.048486827668 8.64273397053908
"3559" 711.6 36.3903407662514 11.9190865236102
"3560" 711.8 31.8748089925719 15.6909989639578
"3561" 712 27.8559833362752 20.4809198517875
"3562" 712.2 24.9816447734239 25.8489628542202
"3563" 712.4 22.3637698441648 31.6246758229628
"3564" 712.6 19.8450417670291 37.6626293430917
"3565" 712.8 17.3967519016453 44.2091367608329
"3566" 713 15.778677523018 49.9337261008482
"3567" 713.2 13.156591293864 56.2044700545326
"3568" 713.4 10.0069217448011 61.2800996488199
"3569" 713.6 7.65056863775347 67.2828040261301
"3570" 713.8 6.54214853642452 73.0653866203784
"3571" 714 6.40165417908907 79.8066532944021
"3572" 714.2 8.30704602430933 84.770624245834
"3573" 714.4 12.4692723395237 89.9541879972352
"3574" 714.6 16.5657933167328 94.5830738513139
"3575" 714.8 20.7487056299058 98.9065990996097
"3576" 715 25.5633838227257 103.012362389804
"3577" 715.2 30.6804727379043 107.092709158943
"3578" 715.4 35.7566778639894 110.119492213466
"3579" 715.6 41.3811617617107 111.749638091415
"3580" 715.8 47.3604365717514 111.852019319406
"3581" 716 53.6575003009609 111.140462245745
"3582" 716.2 60.2014800531524 109.761318121761
"3583" 716.4 65.9093898167837 107.796161530797
"3584" 716.6 71.9187378325847 105.798993083531
"3585" 716.8 77.7212353941752 104.024273301416
"3586" 717 84.2425741289615 102.68063916266
"3587" 717.2 90.5086613658775 101.025197327668
"3588" 717.4 96.3448113333254 98.5210569609806
"3589" 717.6 101.960131821183 94.8438217804165
"3590" 717.8 106.342852067424 90.414177334537
"3591" 718 109.795463399564 84.8385726562187
"3592" 718.2 111.606683651678 78.6474650331732
"3593" 718.4 111.00145227276 72.4748269141829
"3594" 718.6 108.841593300647 66.6746726879849
"3595" 718.8 105.916111530021 60.8678965772973
"3596" 719 102.495291145632 55.2458303968589
"3597" 719.2 98.5848896106983 50.165589657749
"3598" 719.4 94.2906913279862 45.0007236325277
"3599" 719.6 90.2432670431594 39.979723947849
"3600" 719.8 86.1336780003318 35.0553797788835
"3601" 720 82.6273615700988 28.9904000076695
"3602" 720.2 79.9102787371254 23.2447606604634
"3603" 720.4 76.8228380748096 17.292197037778
"3604" 720.6 72.9356895147514 10.5376670518065
"3605" 720.8 69.5472930588514 5.20624376487317
"3606" 721 65.8300101014847 2.18568089613983
"3607" 721.2 61.2164965053663 2.42936132122834
"3608" 721.4 55.387863679918 3.32021994815937
"3609" 721.6 49.8320384427132 5.71599698694666
"3610" 721.8 44.0428067160121 8.57478484374963
"3611" 722 39.1460016314537 12.1582985623232
"3612" 722.2 33.8556891572037 16.2178156876121
"3613" 722.4 29.176475003818 20.2901254974357
"3614" 722.6 24.7971463674497 25.555192207801
"3615" 722.8 21.8748237466323 30.9456308547517
"3616" 723 18.969742078038 36.7248219856932
"3617" 723.2 16.3497328445154 42.7979371620927
"3618" 723.4 14.214478351391 49.2624151844921
"3619" 723.6 13.2954310588294 55.593748305282
"3620" 723.8 12.546069409918 61.8927488780663
"3621" 724 11.7616421908899 68.2425590957422
"3622" 724.2 11.7621344798026 74.7158066639193
"3623" 724.4 12.662910667018 80.850757309916
"3624" 724.6 14.1497729387416 87.213532882132
"3625" 724.8 15.7226910873243 93.7017307526513
"3626" 725 17.416984153957 99.7416112933394
"3627" 725.2 20.569169064118 105.463831773813
"3628" 725.4 24.9331425203571 108.852354886902
"3629" 725.6 30.4997259886985 111.640396265671
"3630" 725.8 36.0720811770573 113.684066128459
"3631" 726 42.4291060742817 115.259748816404
"3632" 726.2 48.3140992396555 116.742583233486
"3633" 726.4 54.6299744446748 118.693490124276
"3634" 726.6 60.9685008911783 120.526786116833
"3635" 726.8 67.4275932158746 121.826800712573
"3636" 727 74.1057168073807 122.119388271812
"3637" 727.2 80.1863031649672 121.184067385721
"3638" 727.4 85.3181089330089 118.351068367528
"3639" 727.6 90.2105528686103 114.651549154765
"3640" 727.8 95.0784846523726 109.716111683002
"3641" 728 99.0288319162297 104.713687298937
"3642" 728.2 102.469467279285 99.313084506244
"3643" 728.4 105.057418652881 93.1694388888695
"3644" 728.6 106.055425703238 86.7173011902132
"3645" 728.8 105.693694373943 80.0120920359276
"3646" 729 105.027694726645 73.4852058558459
"3647" 729.2 104.095762215844 66.9883423905361
"3648" 729.4 102.912261586952 60.6888295166076
"3649" 729.6 101.1530355874 54.5453191308262
"3650" 729.8 99.3795242896323 48.0591657736446
"3651" 730 97.6929481103936 42.2385894061098
"3652" 730.2 96.6100291421497 35.0713757083902
"3653" 730.4 95.7293512136217 28.4547689584621
"3654" 730.6 94.9626847612004 21.9588362943026
"3655" 730.8 93.0382964047839 15.8400647328659
"3656" 731 90.4850075750904 10.1650583430214
"3657" 731.2 86.808001730505 4.97566572851882
"3658" 731.4 82.716517549412 4.29419373789847
"3659" 731.6 77.0414934001985 4.0276986187317
"3660" 731.8 71.3186294572072 4.70243427475389
"3661" 732 65.4660231400662 6.31262949568428
"3662" 732.2 59.4392559280215 8.66984838626282
"3663" 732.4 53.6146257780474 11.2415147116791
"3664" 732.6 47.8846841577132 14.1248135621756
"3665" 732.8 41.9871812298069 16.5831202432398
"3666" 733 35.7796889287328 18.405459191425
"3667" 733.2 29.0813257944497 19.7081993419529
"3668" 733.4 23.288973882168 21.4870528990375
"3669" 733.6 17.5379458819546 25.2301121022439
"3670" 733.8 13.3389207973823 29.8606763245375
"3671" 734 9.85872049661803 35.0315974348857
"3672" 734.2 7.66686506250136 41.0656910596565
"3673" 734.4 7.05137245440453 47.4255864129651
"3674" 734.6 7.13394191654142 53.8042824196511
"3675" 734.8 7.33889740400021 58.9903907108334
"3676" 735 7.87241912591803 66.1780818655461
"3677" 735.2 9.36454773390504 71.9677869324693
"3678" 735.4 11.3064121699546 78.6636138248049
"3679" 735.6 12.195545638618 83.7495332598732
"3680" 735.8 14.0984673328899 89.915789462038
"3681" 736 15.7868516027328 97.3093698503139
"3682" 736.2 17.6386959188726 102.624707247755
"3683" 736.4 19.257772671644 105.225383132231
"3684" 736.6 25.9701688187232 108.021660551898
"3685" 736.8 31.6871371380888 110.718965213744
"3686" 737 38.479128912601 113.68749308722
"3687" 737.2 43.454476621438 115.662775282453
"3688" 737.4 49.5300114658505 117.177711653789
"3689" 737.6 55.6154765184245 117.8494771123
"3690" 737.8 61.8602543692733 118.451386618573
"3691" 738 68.1538528815847 118.175511428198
"3692" 738.2 74.6076603655089 117.046931103937
"3693" 738.4 80.903932326021 115.404349913808
"3694" 738.6 87.0227711773687 113.327924922263
"3695" 738.8 93.0438268128769 110.475236875902
"3696" 739 98.732724473543 106.707758416532
"3697" 739.2 103.041047927247 102.088860979976
"3698" 739.4 106.357299781523 96.4104108822968
"3699" 739.6 107.997587043478 90.5652732573732
"3700" 739.8 108.730196899684 83.9048157963654
"3701" 740 108.332717442811 77.631131558716
"3702" 740.2 107.044998322991 71.0261853119268
"3703" 740.4 105.0110328718 64.8235406147143
"3704" 740.6 103.428641017779 58.509104487736
"3705" 740.8 101.854027925059 52.0672245454438
"3706" 741 99.7779248135476 45.2452903491287
"3707" 741.2 97.8636491927373 39.1119498697057
"3708" 741.4 96.0690220051323 32.4571487045374
"3709" 741.6 95.0378967803571 25.9568077256707
"3710" 741.8 93.7765514042192 19.6149449198864
"3711" 742 91.3057316032513 13.3904208722769
"3712" 742.2 87.7048873491273 8.04998485175921
"3713" 742.4 83.9829910330658 4.37625776431181
"3714" 742.6 79.0685975316971 2.02677276094526
"3715" 742.8 73.3493432027416 0.638743381114342
"3716" 743 67.1859808602595 0.816938870780486
"3717" 743.2 60.9568492673663 2.04884381726282
"3718" 743.4 54.9381175712394 3.82640415721602
"3719" 743.6 48.8048562676985 6.41676985130488
"3720" 743.8 43.2767277532072 9.05700000121172
"3721" 744 37.439357318171 12.1493047573924
"3722" 744.2 31.1266790755766 15.0753719526585
"3723" 744.4 25.0138292538819 17.648820955031
"3724" 744.6 19.1295346192072 20.8818983101274
"3725" 744.8 13.3672429035927 25.8370937919587
"3726" 745 9.60227669856739 31.4729339306251
"3727" 745.2 6.97048661497065 37.5131929941258
"3728" 745.4 4.90811315875135 44.0245877093648
"3729" 745.6 3.49599660120749 50.4272266735995
"3730" 745.8 3.19407642195417 56.9478381523202
"3731" 746 3.33027848194402 63.5764602861965
"3732" 746.2 3.87232432402392 69.8454236649732
"3733" 746.4 4.82601009376733 76.2231423287786
"3734" 746.6 5.38104205653706 81.9709496795732
"3735" 746.8 7.70105194883803 88.0726597725732
"3736" 747 11.9783661268333 90.8781701831664
"3737" 747.2 16.9216061984365 94.429208821388
"3738" 747.4 21.8574976621417 98.4448836484679
"3739" 747.6 26.426810753398 102.114382403613
"3740" 747.8 30.9312279472057 106.559187437025
"3741" 748 35.4652838418474 110.726117619726
"3742" 748.2 40.1840754103625 114.86921639061
"3743" 748.4 44.9541444055496 118.389891220099
"3744" 748.6 51.0171351735847 121.38323668099
"3745" 748.8 57.4049739393061 123.537759751036
"3746" 749 64.0364077103592 123.949798717397
"3747" 749.2 70.4690407537513 123.227813934281
"3748" 749.4 76.9825247357334 121.513226740527
"3749" 749.6 83.332397669668 118.664378493495
"3750" 749.8 88.9182296976943 115.099887401757
"3751" 750 94.2939524476022 110.713215643968
"3752" 750.2 98.2570854750589 105.138065915207
"3753" 750.4 101.62504490838 98.9428912557655
"3754" 750.6 103.352697684303 92.5915203569962
"3755" 750.8 104.106673317726 85.9605293557655
"3756" 751 104.413695215942 79.2335711765122
"3757" 751.2 103.954410305822 72.9020660294286
"3758" 751.4 102.659888948293 66.1206660143914
"3759" 751.6 101.437065007565 59.8199856047849
"3760" 751.8 100.398193215437 53.4530280392398
"3761" 752 100.215009391699 46.73650284
"3762" 752.2 100.826130329918 39.7458175998232
"3763" 752.4 101.811884088139 33.5286248689918
"3764" 752.6 103.017858485977 26.7195447698673
"3765" 752.8 103.362327458239 20.7730229945375
"3766" 753 102.764829706985 15.0988035326732
"3767" 753.2 99.008599663918 11.1368492454159
"3768" 753.4 94.4028803433483 8.07715723713131
"3769" 753.6 89.2260081380945 5.35821376593787
"3770" 753.8 83.170118145918 3.18655917785888
"3771" 754 77.2977631131514 2.4496555881065
"3772" 754.2 70.4912400305934 2.05018100635239
"3773" 754.4 64.4169380598814 2.49831305831707
"3774" 754.6 57.7102639753625 3.49497613516576
"3775" 754.8 51.3262390283466 4.61461898685889
"3776" 755 44.6750109713254 6.20203900542502
"3777" 755.2 38.0780478132514 8.76966169231391
"3778" 755.4 32.1811001762351 11.7221228667805
"3779" 755.6 26.6032501090808 14.9834718525383
"3780" 755.8 21.602439940159 19.4178632814045
"3781" 756 17.1563174613831 24.6160824669453
"3782" 756.2 13.1825217859912 30.107997103939
"3783" 756.4 10.4910981775891 35.9348110999679
"3784" 756.6 8.30801153177328 42.4891956539547
"3785" 756.8 6.6145335202018 49.2571520648029
"3786" 757 6.03559035439101 55.8307885566002
"3787" 757.2 5.82020730249495 62.3176510494193
"3788" 757.4 5.11321009674902 68.9556747494042
"3789" 757.6 4.46043499839691 75.0226433105591
"3790" 757.8 5.50313807916801 81.0838216164065
"3791" 758 8.95320075409304 85.7114927020107
"3792" 758.2 12.8483452989329 90.7582647865135
"3793" 758.4 16.9006351363759 95.575839294778
"3794" 758.6 20.931713540881 100.612659711536
"3795" 758.8 25.1439536690334 105.10451994215
"3796" 759 29.8947775843864 109.961907938143
"3797" 759.2 34.6093405558141 113.727155703794
"3798" 759.4 39.7942393673737 117.509754546586
"3799" 759.6 45.3764653685719 120.124114017227
"3800" 759.8 51.6164053811206 122.252424982459
"3801" 760 58.243983297918 123.87011158553
"3802" 760.2 64.6171427760998 123.986593646846
"3803" 760.4 70.8351199676883 122.703987327438
"3804" 760.6 76.5835979757149 120.623903742776
"3805" 760.8 82.8077746122912 117.213218073185
"3806" 761 88.0924446578617 114.05749709101
"3807" 761.2 93.001971658073 109.822687209263
"3808" 761.4 98.034922521418 105.209377480573
"3809" 761.6 101.687527585715 100.130466980506
"3810" 761.8 105.053187364558 94.0289674122932
"3811" 762 107.95590313554 88.0252916953705
"3812" 762.2 110.346529056585 81.7401521346843
"3813" 762.4 111.54853633601 75.2252461081126
"3814" 762.6 111.279396664842 68.3723364235605
"3815" 762.8 110.617486685634 62.1020348989823
"3816" 763 109.063597276955 55.7750765091585
"3817" 763.2 106.313553054967 49.8665186297927
"3818" 763.4 102.696841755508 44.6443130070912
"3819" 763.6 98.527488605271 39.8057655650673
"3820" 763.8 94.5498298527456 34.5987587741249
"3821" 764 90.6393036923847 29.4659507020065
"3822" 764.2 86.1379464593366 23.8235545602592
"3823" 764.4 82.0353635502143 18.6266401719435
"3824" 764.6 78.1887378020662 13.2990635107584
"3825" 764.8 74.1754067249748 7.86379225653908
"3826" 765 70.4892820706922 2.99212288212156
"3827" 765.2 66.9391110975298 1.50474328667905
"3828" 765.4 61.8568796217961 2.55055914889024
"3829" 765.6 55.9227995557975 3.60440800321172
"3830" 765.8 50.3108328654537 5.94067452378745
"3831" 766 45.3132380175204 8.78014722334425
"3832" 766.2 39.5526688358168 11.9385022453453
"3833" 766.4 34.422192221931 15.3326546489758
"3834" 766.6 29.6779788357328 19.5257889405732
"3835" 766.8 25.6788367221741 24.2801831827317
"3836" 767 20.9291921246132 29.1295703168415
"3837" 767.2 16.528408922743 33.8242377781857
"3838" 767.4 12.458950928747 38.9224625424811
"3839" 767.6 8.92684022657656 44.1004500883537
"3840" 767.8 5.87894329206275 50.1248742977705
"3841" 768 3.27666301331802 57.2168311267482
"3842" 768.2 2.07486722600373 63.5749428672732
"3843" 768.4 2.45228303266802 70.4436941758648
"3844" 768.6 3.61509975802148 76.4892592842111
"3845" 768.8 5.62026156152672 82.2362414227471
"3846" 769 8.59992129276709 88.8148589528939
"3847" 769.2 11.7092333793369 93.5673567280867
"3848" 769.4 15.3082377246943 98.5627498288758
"3849" 769.6 19.5465584036872 103.581589026958
"3850" 769.8 23.716093588678 108.512090347933
"3851" 770 28.4749344601332 113.008654642269
"3852" 770.2 34.0192126354912 116.846006744598
"3853" 770.4 39.9224196494243 119.422598755649
"3854" 770.6 46.098983740468 121.460048988898
"3855" 770.8 52.5737996004673 121.99502286677
"3856" 771 58.9147386627514 121.210138522323
"3857" 771.2 65.3106510366195 119.375653279215
"3858" 771.4 70.644735384798 117.121992760013
"3859" 771.6 77.1052237060673 114.411353101931
"3860" 771.8 82.8566868371894 111.490986017045
"3861" 772 88.0419202694443 108.06378889306
"3862" 772.2 93.0777966136522 103.355693401687
"3863" 772.4 96.6818906480739 98.209018180729
"3864" 772.6 99.8777846252717 92.7130625443903
"3865" 772.8 102.814568038652 87.0324274836238
"3866" 773 105.012150435235 81.1144304371463
"3867" 773.2 107.481965625967 74.8021527669878
"3868" 773.4 109.418926571024 68.8190534065261
"3869" 773.6 111.133198366954 62.3536735371089
"3870" 773.8 112.227698751506 55.6549384399261
"3871" 774 111.678423221881 49.2313562806472
"3872" 774.2 109.933257202768 42.8940403605732
"3873" 774.4 107.266309143882 37.3579903217874
"3874" 774.6 103.825739211023 31.7326255375995
"3875" 774.8 99.3201763495181 27.3103376948607
"3876" 775 94.0081519941594 23.362300715849
"3877" 775.2 88.5025030892884 20.3383886298695
"3878" 775.4 82.4725117112915 17.4095075368744
"3879" 775.6 76.1330523401228 14.9037552761756
"3880" 775.8 69.9578276676891 12.9986327708503
"3881" 776 63.0737505921079 11.5884714751301
"3882" 776.2 57.0302106672674 9.67639943644064
"3883" 776.4 51.055000395793 7.52743106185726
"3884" 776.6 44.2972173710609 5.46310906818031
"3885" 776.8 38.1936105044067 5.2304381665959
"3886" 777 33.3758872442945 8.57936685383199
"3887" 777.2 29.565040114639 13.3531287302127
"3888" 777.4 25.418081233768 18.6154008123357
"3889" 777.6 22.049158320718 23.7515477390232
"3890" 777.8 19.2872810335476 29.6953057622398
"3891" 778 17.2909643628814 35.7173273736585
"3892" 778.2 14.4987589121372 41.9497069127786
"3893" 778.4 11.9495380972978 47.5036005035478
"3894" 778.6 9.99050036193172 54.0233034797786
"3895" 778.8 8.01722239326418 59.9209073140347
"3896" 779 5.89977452552841 65.9638660589758
"3897" 779.2 4.50554605948382 72.5604455075863
"3898" 779.4 4.40018741774853 78.7451628074715
"3899" 779.6 6.22551378774659 82.564429080716
"3900" 779.8 9.76969858644659 86.4313183037874
"3901" 780 14.4096135105003 91.1440565309402
"3902" 780.2 19.3401721375847 94.6455815197213
"3903" 780.4 24.2850501701997 98.7748800825309
"3904" 780.6 29.236193868558 101.859928110373
"3905" 780.8 34.1077391438337 104.050349749501
"3906" 781 39.6551643699921 107.108648943721
"3907" 781.2 45.0205203912037 109.929393342787
"3908" 781.4 50.4641827222884 112.66221486761
"3909" 781.6 56.5013508736488 115.011060715073
"3910" 781.8 62.398339105918 116.609745851902
"3911" 782 68.889520055918 118.024050539365
"3912" 782.2 75.3374264662513 118.123736532526
"3913" 782.4 82.1105899005309 117.075675043041
"3914" 782.6 88.2613092585937 115.456671515425
"3915" 782.8 94.471517083022 113.145478449833
"3916" 783 99.8933235859921 110.133058438203
"3917" 783.2 105.285072320957 105.88346165615
"3918" 783.4 108.492467935022 100.090617645716
"3919" 783.6 109.706723204298 93.5893419115985
"3920" 783.8 109.745493783437 86.7215324785361
"3921" 784 108.325152532681 80.2114980010205
"3922" 784.2 106.563395805725 74.3848707380069
"3923" 784.4 104.218345127553 67.9072334001379
"3924" 784.6 102.283908798689 61.8091852348744
"3925" 784.8 100.946680833275 55.4683851722874
"3926" 785 99.4509616249551 48.7745694730546
"3927" 785.2 98.619128806918 42.4682188902532
"3928" 785.4 97.8450554786305 35.9176436345607
"3929" 785.6 96.7342821903254 30.6281125061658
"3930" 785.8 95.3267414459994 23.8960142545848
"3931" 786 92.5871989091305 17.9679055125732
"3932" 786.2 89.3442879332436 12.0941415413057
"3933" 786.4 85.5372354656847 6.79009191667317
"3934" 786.6 81.4647078781453 2.61921310261862
"3935" 786.8 77.1386655408474 1.96294429491434
"3936" 787 71.5165391698004 2.58151565603199
"3937" 787.2 66.5238452208069 4.30757582446206
"3938" 787.4 61.210452992068 6.77061837382317
"3939" 787.6 55.796808079768 9.33625764431067
"3940" 787.8 50.2168168797494 11.4782887025611
"3941" 788 44.3278899843411 13.4490449281501
"3942" 788.2 38.2036495259424 15.5883335691951
"3943" 788.4 32.4596637476972 17.8616861879368
"3944" 788.6 25.982813976418 20.5432815544857
"3945" 788.8 20.5607227081831 23.880354667031
"3946" 789 15.6365459505284 28.427979957716
"3947" 789.2 11.4663970341838 33.7488702373453
"3948" 789.4 8.86379948919076 39.5506606660667
"3949" 789.6 6.90653140055804 46.3265768469332
"3950" 789.8 6.13977313387956 52.7206896756501
"3951" 790 5.9918312735466 59.780383946216
"3952" 790.2 6.62201269028644 66.48777490831
"3953" 790.4 7.13784750955095 73.0755667726491
"3954" 790.6 8.07227917095749 79.3966839712442
"3955" 790.8 9.64001763076418 85.8436880986655
"3956" 791 11.6318947594597 91.3885713745315
"3957" 791.2 14.9673581112674 97.3308043612599
"3958" 791.4 18.0355032457424 102.388345327168
"3959" 791.6 21.9147108467947 107.679583053053
"3960" 791.8 26.567020261918 112.447971551387
"3961" 792 33.2072579596588 116.835803804351
"3962" 792.2 39.0012379928069 119.831363605721
"3963" 792.4 45.4942220486264 122.135131807698
"3964" 792.6 52.2890303394398 123.158903933617
"3965" 792.8 59.1243497142618 123.265002991808
"3966" 793 65.2816798053212 122.251868368331
"3967" 793.2 71.9486033599603 120.157378682334
"3968" 793.4 77.9828178910919 117.621644358008
"3969" 793.6 83.7366212106453 114.645194152437
"3970" 793.8 89.4478904071509 110.848702081244
"3971" 794 93.7349537353505 106.446210607533
"3972" 794.2 97.7546934901619 101.385913579537
"3973" 794.4 101.1242438254 95.3764404118695
"3974" 794.6 103.303028323997 88.9182215015863
"3975" 794.8 104.150600978488 82.6841579155985
"3976" 795 103.833991840256 75.751218114755
"3977" 795.2 102.620478206811 69.549611275966
"3978" 795.4 100.873477767436 63.2473291463849
"3979" 795.6 99.041446603665 56.7038323141997
"3980" 795.8 98.0188854861298 50.4314469460438
"3981" 796 97.0369034503555 43.8141652602357
"3982" 796.2 95.532572265193 37.1980290769482
"3983" 796.4 93.624165065893 30.6451819079232
"3984" 796.6 91.514643174056 24.1815325185042
"3985" 796.8 88.8119710824602 17.9256737328985
"3986" 797 85.5696670588955 12.217740275517
"3987" 797.2 81.0094822011323 7.42900958446602
"3988" 797.4 75.870276822147 4.05018789977799
"3989" 797.6 69.7298069964785 1.02378328330943
"3990" 797.8 63.9081397120662 0.278235353276868
"3991" 798 57.4207115676741 1.48188911443902
"3992" 798.2 51.4274612304241 3.77802754187437
"3993" 798.4 45.5411240129415 6.5632824175967
"3994" 798.6 40.5064539578017 10.5407868442011
"3995" 798.8 35.281430687293 14.7547709423232
"3996" 799 30.9028163085204 19.305245202272
"3997" 799.2 26.7353101383995 24.2859883039065
"3998" 799.4 22.6159409099838 29.6007850571784
"3999" 799.6 19.1037849646555 34.9683084206232
"4000" 799.8 15.0981284465759 40.792947579389
"4001" 800 11.5201461768449 46.2852866032317
"4002" 800.2 7.65393547443022 51.7093807336463
"4003" 800.4 3.57907567875333 56.8874991520791
"4004" 800.6 1.04017612600276 62.3609820096071
"4005" 800.8 2.89275602570374 67.2406054808946
"4006" 801 4.95379183951062 73.061202790425
"4007" 801.2 6.72505903367479 78.914831513384
"4008" 801.4 9.59799139512635 84.7459295356982
"4009" 801.6 12.3782973484411 90.3855174772193
"4010" 801.8 14.5824456050894 96.0623762104589
"4011" 802 17.0298526511305 101.377957924836
"4012" 802.2 20.7743269521715 106.822115958855
"4013" 802.4 24.8086738928151 111.206083175853
"4014" 802.6 29.9680333793828 115.083286531277
"4015" 802.8 35.3022951974895 118.522199501664
"4016" 803 41.4669121020126 121.046104625343
"4017" 803.2 47.1876348140413 122.079334327614
"4018" 803.4 53.8190092418617 123.097609377432
"4019" 803.6 60.4874977137618 123.593619027401
"4020" 803.8 66.6317179863528 122.57187539553
"4021" 804 72.6734967155945 120.014997559176
"4022" 804.2 77.4917459409615 116.447587281834
"4023" 804.4 82.9399762758726 112.243457200937
"4024" 804.6 88.3649175290466 108.158228255002
"4025" 804.8 92.7206951699838 103.513129406007
"4026" 805 96.8083422250219 98.0876246668589
"4027" 805.2 100.085967099515 92.4782327134433
"4028" 805.4 103.058097933495 86.3999323739193
"4029" 805.6 105.310519675376 80.1377776136937
"4030" 805.8 107.00014724869 73.849578475801
"4031" 806 107.679194617881 67.2213637659357
"4032" 806.2 107.75486495877 60.2134727916102
"4033" 806.4 106.922647478158 53.9394338650932
"4034" 806.6 105.915216194718 47.1626409532932
"4035" 806.8 104.04797258193 40.5857130861585
"4036" 807 101.44402502288 34.5475319947377
"4037" 807.2 97.720749363438 28.6342140496132
"4038" 807.4 93.1757008290827 24.0711429422673
"4039" 807.6 88.0048748486771 19.7369478389467
"4040" 807.8 82.6015802282284 16.0115978745387
"4041" 808 76.8875822978823 11.9913824807517
"4042" 808.2 70.6710755021951 8.62998978450088
"4043" 808.4 64.5427198244592 5.67437246162023
"4044" 808.6 58.2173929181228 4.14872871901895
"4045" 808.8 51.6831408938205 4.11794186608536
"4046" 809 44.9034872765387 4.76618646322834
"4047" 809.2 38.3461388638692 6.63525350279268
"4048" 809.4 32.4935466762674 9.53562683752498
"4049" 809.6 26.7478460169537 13.1876143986803
"4050" 809.8 21.4993703900227 17.6508943498987
"4051" 810 17.8673282119529 23.2031184275964
"4052" 810.2 14.9469846929433 29.3710206042314
"4053" 810.4 12.919312314543 35.7266947282815
"4054" 810.6 12.0018772535619 42.019064736628
"4055" 810.8 12.224755952893 48.5803148727732
"4056" 811 13.0045604187915 54.617606157358
"4057" 811.2 13.044592106878 60.9706810701332
"4058" 811.4 13.293853455358 67.2074077268932
"4059" 811.6 13.6356018073484 72.5924257095352
"4060" 811.8 13.5364381605752 77.9241620130303
"4061" 812 14.0004996415274 83.6667707027607
"4062" 812.2 15.1538308002659 89.4104074987905
"4063" 812.4 17.0112705028476 94.9569685829253
"4064" 812.6 20.442591035593 100.501648496586
"4065" 812.8 24.045708924497 105.491231390244
"4066" 813 28.4953759685278 110.695216990756
"4067" 813.2 32.7023317621886 115.386021873479
"4068" 813.4 37.4912028363083 119.178082242
"4069" 813.6 41.3925359106154 118.28739888931
"4070" 813.8 46.9415777810971 117.1260231052
"4071" 814 52.3194649011207 115.214568009722
"4072" 814.2 57.6343767391354 112.558523217008
"4073" 814.4 63.1540288284553 109.574938877693
"4074" 814.6 68.6035572194721 106.425158128776
"4075" 814.8 73.6206636569037 103.378864452673
"4076" 815 78.5669435408037 99.8624990009017
"4077" 815.2 83.8364187787269 96.0052647276467
"4078" 815.4 88.109143180521 91.5721699729702
"4079" 815.6 91.4438772491103 86.5697017218424
"4080" 815.8 94.5869599344474 81.1217504776437
"4081" 816 97.6964538004537 74.353085178966
"4082" 816.2 99.4990444468069 68.0653976000176
"4083" 816.4 100.542441680992 61.5213255459806
"4084" 816.6 99.9582083826708 54.3637382953709
"4085" 816.8 98.4661223988109 48.1379872566089
"4086" 817 96.3693618564827 41.9638923138555
"4087" 817.2 94.2067089757839 35.8075706210122
"4088" 817.4 91.4927394353823 29.9070419027517
"4089" 817.6 88.1899647472513 23.934983704388
"4090" 817.8 84.3877741586077 18.576733518918
"4091" 818 80.3525176236653 13.319934625738
"4092" 818.2 75.9473429194357 8.15782192625552
"4093" 818.4 70.8398934948483 3.97412704594526
"4094" 818.6 65.222002819168 0.932981324016351
"4095" 818.8 59.4139054458831 0.314912482503401
"4096" 819 53.8391442720827 1.56889142783199
"4097" 819.2 47.8792278554297 4.52663221517782
"4098" 819.4 42.2385856983466 8.20331474064459
"4099" 819.6 37.3145612919894 12.2232103718232
"4100" 819.8 32.116979974168 16.7800193987232
"4101" 820 27.4248421494876 21.3597529760668
"4102" 820.2 23.1542818774555 26.5362643665732
"4103" 820.4 19.2631771773985 32.519952987755
"4104" 820.6 16.3013377965477 37.9367014276472
"4105" 820.8 13.0085660526055 43.7946917173857
"4106" 821 10.5387965315334 50.4238102625732
"4107" 821.2 8.69809734275803 56.8007464278532
"4108" 821.4 7.82982075093365 63.5420812637138
"4109" 821.6 7.19207762888005 69.9351498624086
"4110" 821.8 7.29067784584207 76.4131841168137
"4111" 822 8.3632591100824 82.9081695044088
"4112" 822.2 8.84609626841802 89.1228401191267
"4113" 822.4 10.323489052638 90.5808520916532
"4114" 822.6 13.9572690086583 92.4225940195862
"4115" 822.8 18.868177739825 94.5442162220266
"4116" 823 24.2807757506973 96.6410186265732
"4117" 823.2 29.7459445541883 98.3989006027624
"4118" 823.4 35.4684791909838 100.048888625323
"4119" 823.6 41.474529775247 100.838079572402
"4120" 823.8 47.177818014358 102.129961237893
"4121" 824 53.7355630744635 103.521670433573
"4122" 824.2 59.5029307611154 102.954546203205
"4123" 824.4 65.8701936026037 102.243835097987
"4124" 824.6 72.1590779682719 100.481800462527
"4125" 824.8 77.737088611055 97.6120281604636
"4126" 825 83.2209186924833 94.1913033810949
"4127" 825.2 88.7013357159884 90.4423979447422
"4128" 825.4 93.7008109332642 85.9705157879962
"4129" 825.6 97.8030946303466 81.2940122376446
"4130" 825.8 101.460495740941 75.9592309588345
"4131" 826 105.10874561693 70.1241534108262
"4132" 826.2 107.975084282851 64.5226552859732
"4133" 826.4 111.199943234197 58.613265298329
"4134" 826.6 113.419021372918 52.6688089423537
"4135" 826.8 114.873374573108 46.4436481712061
"4136" 827 114.887026910841 40.2276629549578
"4137" 827.2 113.470023508954 34.0289418060017
"4138" 827.4 111.522247718697 27.0977093682225
"4139" 827.6 108.311133466746 21.6208735506421
"4140" 827.8 104.367181455056 16.2846751420904
"4141" 828 99.4524152916622 12.0941415413057
"4142" 828.2 93.8172381187839 8.69184961353658
"4143" 828.4 87.4960265933109 5.92212829250174
"4144" 828.6 81.3775535604949 4.18662903411163
"4145" 828.8 74.6067525080334 3.54250415522701
"4146" 829 68.5287115563596 4.24538038217057
"4147" 829.2 61.9650527775055 5.08128853158567
"4148" 829.4 55.5850641138421 6.44647016056051
"4149" 829.6 49.3678943840662 8.69272917735094
"4150" 829.8 43.4196533448121 12.0662765265026
"4151" 830 38.3713530265476 15.6022306774621
"4152" 830.2 32.7745125629921 19.8239024360546
"4153" 830.4 28.2120221710891 24.42492235231
"4154" 830.6 24.3799916033796 30.1263867535347
"4155" 830.8 21.1673193679551 35.9412643207954
"4156" 831 18.7874631436142 41.8833881367124
"4157" 831.2 15.9314699361488 48.2417748201501
"4158" 831.4 12.9871568865204 54.0338453547659
"4159" 831.6 10.3959768705892 59.9774058963814
"4160" 831.8 8.34843906225136 67.0087775898232
"4161" 832 7.36311108214879 73.0031335363424
"4162" 832.2 7.05193385383804 79.6652822061332
"4163" 832.4 8.56341580769221 86.1567144276538
"4164" 832.6 11.1775120929597 91.5454415808232
"4165" 832.8 14.742685043398 97.1810848816132
"4166" 833 17.9480807771388 102.189713823054
"4167" 833.2 21.7652545644312 107.602573404507
"4168" 833.4 26.3127823413764 111.949387033656
"4169" 833.6 31.688562031468 114.848781191323
"4170" 833.8 37.7174266493625 117.220466379166
"4171" 834 43.7891014454249 118.456721835792
"4172" 834.2 50.6709388562513 120.14991230049
"4173" 834.4 56.883657551005 120.98576944166
"4174" 834.6 63.1884085586894 120.304155124016
"4175" 834.8 69.0638546300037 118.089735108502
"4176" 835 74.560215733838 115.148673751213
"4177" 835.2 80.6104614190673 111.562984147752
"4178" 835.4 85.8525032149621 107.666480387235
"4179" 835.6 90.3303900553796 102.922484499727
"4180" 835.8 94.2911339085055 97.6195641547857
"4181" 836 97.5613067261773 92.2029741696472
"4182" 836.2 100.857353731956 86.4309661601554
"4183" 836.4 103.932280621548 80.3169006078695
"4184" 836.6 106.360463125066 74.0324757918324
"4185" 836.8 107.727115956761 67.2476999729828
"4186" 837 108.991108653454 60.5546891023946
"4187" 837.2 108.682697617677 54.1081150362628
"4188" 837.4 107.240378764955 47.6061569020547
"4189" 837.6 105.11368179897 41.1844150402355
"4190" 837.8 102.336356986386 35.4940940775732
"4191" 838 98.6396272730759 29.8313928014548
"4192" 838.2 94.6955705438069 25.0120389138695
"4193" 838.4 89.7129157155204 20.4361184135611
"4194" 838.6 84.6213607440252 16.4007489689303
"4195" 838.8 79.145585956918 13.0567729986951
"4196" 839 73.0941825162805 10.2320406154107
"4197" 839.2 67.0120707965334 8.48578810945778
"4198" 839.4 60.360286128192 7.14274977486084
"4199" 839.6 52.7788781800144 7.05333667664546
"4200" 839.8 46.2713606568069 7.17331200683243
"4201" 840 39.704868589325 8.1133870842941
"4202" 840.2 33.7313607178439 10.8035650566472
"4203" 840.4 28.8338281711989 14.7952496549889
"4204" 840.6 23.5699945208571 19.3832996026463
"4205" 840.8 18.9869437075555 23.9754934817982
"4206" 841 15.14591383197 29.0602378424563
"4207" 841.2 12.577227078478 34.8761336511332
"4208" 841.4 10.5934520052288 41.3940512491542
"4209" 841.6 8.90369407121381 47.6883717551929
"4210" 841.8 7.7590288764117 54.0407948881301
"4211" 842 7.22492382615554 60.6393062826357
"4212" 842.2 7.57399340432062 67.0665238099628
"4213" 842.4 8.54609844613425 73.4148714381813
"4214" 842.6 9.58502385327417 80.0538282921485
"4215" 842.8 10.637662210618 86.1642525732732
"4216" 843 11.6786115920544 92.1621037710732
"4217" 843.2 12.9248698324797 96.3048999417649
"4218" 843.4 16.4265290461254 96.8927497902439
"4219" 843.6 20.8997199709565 97.9792005454962
"4220" 843.8 26.1923394374623 99.3623846147251
"4221" 844 31.8394819885555 100.331254996648
"4222" 844.2 37.4552707423963 100.547016206921
"4223" 844.4 43.4384462267441 99.4350486876601
"4224" 844.6 49.374433647838 98.3702692316532
"4225" 844.8 55.2597482664312 98.0041666260732
"4226" 845 60.7977739401646 97.596022508806
"4227" 845.2 66.6002359574955 96.7671852422211
"4228" 845.4 72.1080639436263 95.9432166744482
"4229" 845.6 77.8140166755532 95.2041869514245
"4230" 845.8 84.016568141798 94.5430689435332
"4231" 846 89.5528388572598 92.8301202409909
"4232" 846.2 95.4985536687328 90.534500251388
"4233" 846.4 100.914715858177 88.4392205791614
"4234" 846.6 106.964254364833 86.4767791877927
"4235" 846.8 112.720823617077 84.3726866310732
"4236" 847 118.337894048362 81.5430125650917
"4237" 847.2 122.224449444222 77.5484798758123
"4238" 847.4 123.568725754737 72.2592044943804
"4239" 847.6 122.317284952847 66.1660695688438
"4240" 847.8 119.990209902069 60.9410329785383
"4241" 848 117.175990249589 55.3761063629634
"4242" 848.2 113.441404755504 50.5715405876421
"4243" 848.4 109.482583782525 46.1906329716089
"4244" 848.6 105.006450861718 41.3911410535614
"4245" 848.8 100.571291374103 36.9894698371658
"4246" 849 95.5596709904843 32.6927193591515
"4247" 849.2 90.7572519725924 29.3350200598987
"4248" 849.4 85.5408744610658 25.1023034839823
"4249" 849.6 80.6903411537832 20.7160818967979
"4250" 849.8 75.7655353050966 16.4146586423946
"4251" 850 70.7312039533599 12.1666012356313
"4252" 850.2 66.2620670395658 8.08950832139135
"4253" 850.4 61.2128069368081 3.64736169365009
"4254" 850.6 57.4064626338814 1.74786921190244
"4255" 850.8 52.7897479629686 2.43344133020608
"4256" 851 47.7532963987253 3.47302024422377
"4257" 851.2 42.6086375602357 5.94471105647905
"4258" 851.4 37.0224581492394 8.78752102614459
"4259" 851.6 31.8391257652107 12.505814225378
"4260" 851.8 27.6104174961032 17.0254822042769
"4261" 852 23.2321760488555 22.0232708110857
"4262" 852.2 19.0949497461402 27.1324913575361
"4263" 852.4 15.3768575900644 32.2880839742195
"4264" 852.6 11.6507922451258 37.6741192641576
"4265" 852.8 8.87814133893069 43.5497318033706
"4266" 853 6.95633978621381 49.3833928088971
"4267" 853.2 6.70875619951558 55.6420864604268
"4268" 853.4 7.59279902345648 62.2377595915732
"4269" 853.6 8.67918018684659 68.1122783513232
"4270" 853.8 9.87101957631275 74.2413197325337
"4271" 854 11.0589988650089 80.424868398755
"4272" 854.2 12.2926042490133 86.354042340097
"4273" 854.4 14.4723712161613 92.4252597555326
"4274" 854.6 17.001616013998 97.6536428547732
"4275" 854.8 19.9175178253327 103.105284923854
"4276" 855 24.0497086252107 107.536703333378
"4277" 855.2 29.202741643011 111.422796268992
"4278" 855.4 34.5006858674736 114.715351360684
"4279" 855.6 40.121567741955 117.210849814795
"4280" 855.8 46.332666254668 118.780002654167
"4281" 856 52.4518526040719 119.45002984165
"4282" 856.2 59.1651974710961 119.934577005505
"4283" 856.4 65.3750092272752 119.44175536923
"4284" 856.6 72.0516524901323 118.968826471445
"4285" 856.8 78.4754669823739 117.815632719647
"4286" 857 85.0102268326137 116.419364755964
"4287" 857.2 91.4497902681943 114.285073371981
"4288" 857.4 97.2809468879949 110.971548877727
"4289" 857.6 102.503451487398 106.486841891533
"4290" 857.8 106.460475394518 101.439299584813
"4291" 858 109.484872716133 95.7634766956111
"4292" 858.2 111.497290170615 89.6817893659679
"4293" 858.4 112.28056809861 83.7135821038424
"4294" 858.6 110.934295905475 76.9998554077377
"4295" 858.8 108.634093701204 71.9420751118232
"4296" 859 105.875341797454 66.3132939166089
"4297" 859.2 102.636367534176 60.7878193973484
"4298" 859.4 99.0297665583202 55.6873113372471
"4299" 859.6 95.2134225351514 50.4627573482732
"4300" 859.8 91.2494747016847 45.5813892738732
"4301" 860 87.0190933955885 39.9730089330732
"4302" 860.2 83.4118586778491 34.3704482717456
"4303" 860.4 80.4102722229068 28.5011229597529
"4304" 860.6 77.9454722696506 22.5192800623987
"4305" 860.8 75.7155869322021 16.2020092404936
"4306" 861 73.8965809978044 9.91294006098226
"4307" 861.2 71.7713190710829 4.03683255065009
"4308" 861.4 69.4302140295554 2.57738681178196
"4309" 861.6 64.962355581168 0.613269586966024
"4310" 861.8 59.5932216239537 0.706000743394597
"4311" 862 54.0074606424497 1.61505952942127
"4312" 862.2 48.1680476682805 3.47472124646067
"4313" 862.4 42.683055723987 5.91221565164214
"4314" 862.6 37.2207737046649 9.18755619210481
"4315" 862.8 32.0945105016488 12.8698318587655
"4316" 863 27.5359477598205 16.8089922307683
"4317" 863.2 23.029326644168 22.5766439870732
"4318" 863.4 20.2812564305889 28.0990778054213
"4319" 863.6 17.6140589366305 34.1455512352107
"4320" 863.8 15.6076061465889 40.2811346110795
"4321" 864 14.6805720288011 47.188335913729
"4322" 864.2 14.427668874905 53.5817276442225
"4323" 864.4 14.7615010380479 59.6159968961836
"4324" 864.6 15.111384121358 66.5894473004532
"4325" 864.8 14.8434544651332 72.8832963495732
"4326" 865 14.8079963101873 79.3045722739578
"4327" 865.2 14.736842980543 85.51067179137
"4328" 865.4 14.6194289721827 91.7726329140732
"4329" 865.6 14.664790871998 97.3472591139332
"4330" 865.8 17.515717545238 101.184845291573
"4331" 866 21.9079751350555 104.678723437911
"4332" 866.2 26.9714707672642 108.255239310958
"4333" 866.4 32.613555316843 111.426306035436
"4334" 866.6 38.4743259012102 114.604814896068
"4335" 866.8 44.4978538731518 117.085709587534
"4336" 867 50.807686401598 120.528564522573
"4337" 867.2 56.7659913277642 122.650681371612
"4338" 867.4 63.5605695998228 123.835975768526
"4339" 867.6 69.9222079343271 123.201750859255
"4340" 867.8 76.4740592971837 122.157445242214
"4341" 868 82.7721342647213 120.181658786557
"4342" 868.2 88.7756530375344 117.459036215806
"4343" 868.4 94.0735237361783 113.329578088162
"4344" 868.6 98.697022978318 108.388433350836
"4345" 868.8 101.771737500742 103.725177728222
"4346" 869 105.341294637476 96.5095089865472
"4347" 869.2 108.226076612918 90.2197427021885
"4348" 869.4 110.141396498425 84.1678350764173
"4349" 869.6 110.146516245199 78.4546294625122
"4350" 869.8 108.859921340977 72.2555609682908
"4351" 870 106.03315234981 64.8967975710913
"4352" 870.2 103.110743799059 59.1417485036819
"4353" 870.4 100.711402480569 53.9622586688057
"4354" 870.6 97.6055660947253 47.7272329233443
"4355" 870.8 94.5676819651985 42.3193333642683
"4356" 871 91.1722583242795 35.07646870079
"4357" 871.2 89.2300992185252 29.9441343653232
"4358" 871.4 86.3437581814723 24.0962059853683
"4359" 871.6 82.5902393143847 18.2362076585065
"4360" 871.8 78.7038690093449 13.4652424340854
"4361" 872 74.4182155547111 8.01177693822834
"4362" 872.2 69.8858069298169 3.3911928758653
"4363" 872.4 64.7623366332901 0.704383339503401
"4364" 872.6 59.3300686958936 1.03542252226829
"4365" 872.8 53.6054617578827 2.71897595850258
"4366" 873 47.6601919196863 6.05579686189024
"4367" 873.2 42.2256256813036 9.14615598052498
"4368" 873.4 37.2996538782345 13.0477546861681
"4369" 873.6 32.035191094198 17.2512791356932
"4370" 873.8 27.5806431333411 21.3183535259962
"4371" 874 23.3198069916805 26.7163946379357
"4372" 874.2 19.6390210174004 32.0667505359732
"4373" 874.4 16.3190683371055 38.0889436623357
"4374" 874.6 13.4829047145937 44.3571876341678
"4375" 874.8 11.5160214854838 50.7757005982837
"4376" 875 10.5067567281263 57.1097266410732
"4377" 875.2 10.3120212996263 63.9146480036565
"4378" 875.4 10.2952313402427 70.2176971075082
"4379" 875.6 9.82541791609194 76.6312477850514
"4380" 875.8 9.85938061671464 83.2471818663528
"4381" 876 9.87969200430265 89.5166978731424
"4382" 876.2 11.4696152357097 92.3189739773648
"4383" 876.4 14.5355286524315 95.1568188742218
"4384" 876.6 18.1221521674546 99.3720642701707
"4385" 876.8 22.0781189741872 103.906148074458
"4386" 877 26.644914433318 108.178520013938
"4387" 877.2 31.3214145040766 112.319595443122
"4388" 877.4 36.4577685373599 115.616401078085
"4389" 877.6 42.057574480998 119.012224652653
"4390" 877.8 48.3716607413151 121.693158751838
"4391" 878 54.3374725807362 123.290266963119
"4392" 878.2 60.6654760175267 123.520152264747
"4393" 878.4 66.942165770918 122.77687356071
"4394" 878.6 73.017147471771 121.395328096485
"4395" 878.8 79.3905756895471 119.26801906067
"4396" 879 85.188111753021 116.492577308367
"4397" 879.2 90.3004307586873 112.734154166458
"4398" 879.4 95.0603388510805 108.125540522361
"4399" 879.6 99.5751027286453 103.125455492469
"4400" 879.8 102.972328385791 97.9080314145352
"4401" 880 105.13167313726 91.3313969431681
"4402" 880.2 105.746445490018 85.3074166878732
"4403" 880.4 105.244883020516 78.9153449884756
"4404" 880.6 104.650802473879 72.5450716579679
"4405" 880.8 103.138802240476 66.4887283253406
"4406" 881 101.550859983237 60.2019540496721
"4407" 881.2 99.4798113180662 54.2175449066843
"4408" 881.4 96.8687482886767 48.028788325849
"4409" 881.6 93.9964806589537 42.189283571716
"4410" 881.8 91.0516194807901 36.4858861436546
"4411" 882 87.7185268210004 30.4309729365732
"4412" 882.2 83.8473907607012 25.2317716166214
"4413" 882.4 79.8560492784785 19.6927050221446
"4414" 882.6 75.4478511536767 14.8969054217456
"4415" 882.8 70.4984056199537 10.0950303317875
"4416" 883 65.2320753413318 5.98384247591799
"4417" 883.2 59.8581236274847 2.7352675499065
"4418" 883.4 54.9737427686775 1.57068943178836
"4419" 883.6 49.5268022465278 3.56223344817073
"4420" 883.8 43.8773575085807 5.24675499056112
"4421" 884 37.3548937588217 7.66804369191052
"4422" 884.2 31.8459927212554 10.6899621486334
"4423" 884.4 26.2192784253109 14.4904871465017
"4424" 884.6 21.3508927128109 18.7143913218232
"4425" 884.8 17.0179456354722 23.6316564089467
"4426" 885 13.3201427382055 29.2138765084482
"4427" 885.2 10.380611444998 35.4889011328132
"4428" 885.4 9.14332402770749 41.2746615340995
"4429" 885.6 8.12725808173284 47.952353219388
"4430" 885.8 7.10993392700254 53.9418474873056
"4431" 886 7.05663557409371 60.7991735431948
"4432" 886.2 7.35490305565776 66.6037456826006
"4433" 886.4 7.88666805971072 72.9877885307195
"4434" 886.6 9.07817821745226 78.752035290669
"4435" 886.8 10.9068040117986 85.4393717394239
"4436" 887 12.9863408134832 90.9852244423123
"4437" 887.2 14.3727425842983 97.025003978545
"4438" 887.4 15.9833042748704 101.660865227906
"4439" 887.6 19.3080892892111 106.203199667401
"4440" 887.8 23.742058312478 109.052156602973
"4441" 888 29.3176581894805 111.538278906823
"4442" 888.2 34.9106843907257 113.423217990381
"4443" 888.4 41.2549399565305 114.999701148411
"4444" 888.6 47.433881389073 115.73606162963
"4445" 888.8 53.5666760105659 115.741547134658
"4446" 889 59.6293613691646 115.22891541819
"4447" 889.2 66.2300450372857 114.906056317353
"4448" 889.4 72.0663803796827 114.768596014882
"4449" 889.6 78.0691317827097 113.837238826615
"4450" 889.8 84.1024877732817 111.836283123164
"4451" 890 89.8507714047288 109.64618737856
"4452" 890.2 95.4022006893596 106.276628790015
"4453" 890.4 99.3721057971181 101.818384552293
"4454" 890.6 102.985049031066 96.5015784432028
"4455" 890.8 106.23378338288 90.7689964748809
"4456" 891 108.089920134455 84.8476510908293
"4457" 891.2 108.303654141345 78.1174046960854
"4458" 891.4 107.314065689443 71.6223844500357
"4459" 891.6 105.285953476742 65.3687998145143
"4460" 891.8 102.657570669382 59.2749991436803
"4461" 892 98.8365078898948 54.0166034395499
"4462" 892.2 94.1337941021268 49.1812127664303
"4463" 892.4 89.1965895506339 45.7354072945959
"4464" 892.6 83.572571364818 42.5651538591065
"4465" 892.8 77.354020014718 39.1767574032065
"4466" 893 71.5752461739805 35.8632799941044
"4467" 893.2 65.2953021096708 32.4133358379327
"4468" 893.4 59.7201799544124 28.8730895085732
"4469" 893.6 54.5754190964987 24.5344679187667
"4470" 893.8 49.5589290560529 19.7183363305507
"4471" 894 44.3797161240215 14.9192888043318
"4472" 894.2 39.6904947912659 10.5002251674862
"4473" 894.4 36.6689206153555 8.04451263526067
"4474" 894.6 36.1826229758514 9.52937027757317
"4475" 894.8 31.9056207895766 9.79376716017073
"4476" 895 27.4591802483017 10.6766487710615
"4477" 895.2 25.5254121559878 13.3168988830499
"4478" 895.4 21.6383592977394 16.4053855267517
"4479" 895.6 17.5535518570609 20.5643778925732
"4480" 895.8 13.5861856986121 25.6061163198555
"4481" 896 10.8076994872107 30.9724324206951
"4482" 896.2 8.42880606448946 36.7990743516771
"4483" 896.4 6.65470644643701 42.6179597530795
"4484" 896.6 5.27950355739746 49.1309092897923
"4485" 896.8 5.05507799151543 55.0586820629758
"4486" 897 5.25597388145648 61.7384379800347
"4487" 897.2 6.16307480908468 67.7119888594065
"4488" 897.4 6.96543219865775 73.7902832768334
"4489" 897.6 7.72636755454303 80.1642376484898
"4490" 897.8 8.94641451946348 86.0426904573005
"4491" 898 10.1645508908852 91.6992080803765
"4492" 898.2 12.052739657718 94.9221539110132
"4493" 898.4 15.7882878428661 98.6187212900407
"4494" 898.6 20.0147458441533 102.675525905032
"4495" 898.8 24.8725691308141 106.04395788843
"4496" 899 29.9785877688041 109.399886701459
"4497" 899.2 35.3517518142514 112.796846768795
"4498" 899.4 41.1979857092192 115.631242220296
"4499" 899.6 47.0115726458084 117.768478814518
"4500" 899.8 53.1151286789433 119.664169287206
"4501" 900 60.0159913962167 120.970302031378
"4502" 900.2 66.439099247293 121.007289117636
"4503" 900.4 72.9679789789642 119.985302609219
"4504" 900.6 79.1850974931354 118.383652556486
"4505" 900.8 85.1876473601072 116.235613229425
"4506" 901 91.2704286893128 113.506131657981
"4507" 901.2 96.6512760557601 109.421812276021
"4508" 901.4 100.878059777518 104.414856932293
"4509" 901.6 103.843231235478 98.6922318067732
"4510" 901.8 105.605562821992 92.5828284622769
"4511" 902 106.669836521867 85.7604846848137
"4512" 902.2 106.52488139771 79.2817461431446
"4513" 902.4 105.282365155593 73.0709931481274
"4514" 902.6 103.302639112614 66.9771433535478
"4515" 902.8 100.628228471686 61.3464096220976
"4516" 903 97.3224199536122 55.6320283895143
"4517" 903.2 93.4553578938843 50.8453723512361
"4518" 903.4 89.3824733687476 45.6203363595732
"4519" 903.6 85.7097015243338 40.2902745188316
"4520" 903.8 82.0599023696422 34.9479395424697
"4521" 904 77.8590193057045 29.7833135339215
"4522" 904.2 74.1043452011427 24.4138669997754
"4523" 904.4 71.3946879126653 18.6355698388589
"4524" 904.6 68.7813337067514 13.2206885111398
"4525" 904.8 66.0417761552729 7.47313166696027
"4526" 905 62.2840378761463 2.42717164249708
"4527" 905.2 58.4947789255317 2.13237453136862
"4528" 905.4 52.9853446584241 1.74620969752498
"4529" 905.6 46.9637532914736 2.78815865394353
"4530" 905.8 40.9218032770609 4.61925554468031
"4531" 906 34.7934047048936 7.00572578140244
"4532" 906.2 29.2844646505317 10.27143028163
"4533" 906.4 24.7271062133318 14.6238281541939
"4534" 906.6 20.6231638874748 19.8355953040959
"4535" 906.8 16.869195922618 25.4554827383982
"4536" 907 14.1449497702338 31.1484192520995
"4537" 907.2 12.0092312016207 37.5519738760461
"4538" 907.4 10.8754444180496 43.9189636684679
"4539" 907.6 9.28733223932308 50.4616070124086
"4540" 907.8 8.24495646739629 56.7456560573558
"4541" 908 8.02133445359449 63.5073582185585
"4542" 908.2 8.31752867677518 69.711890799716
"4543" 908.4 8.61141511099495 75.9541242605347
"4544" 908.6 8.42226033580039 81.9728588504408
"4545" 908.8 9.57349036899156 88.3704904279261
"4546" 909 11.2787436053942 93.5005234621922
"4547" 909.2 13.5784762848228 98.3410898277636
"4548" 909.4 18.1317717008168 102.236580939168
"4549" 909.6 22.789152949018 105.491743851898
"4550" 909.8 28.124903689918 109.537927005206
"4551" 910 33.1181198053026 112.619310195804
"4552" 910.2 39.4244269286305 115.209041734048
"4553" 910.4 44.9131474732338 117.395715611442
"4554" 910.6 51.2727965987207 120.091263911205
"4555" 910.8 58.430929309278 121.390593352733
"4556" 911 65.0527327928565 121.746909254727
"4557" 911.2 70.9054953966752 120.64911502593
"4558" 911.4 77.6059589753399 118.500070475698
"4559" 911.6 83.2962325186609 116.303733035687
"4560" 911.8 89.2664189214597 113.052887795156
"4561" 912 94.9672072646583 109.372163393703
"4562" 912.2 99.8431800717752 104.673222794313
"4563" 912.4 103.812073566918 99.1653667737954
"4564" 912.6 105.731840332881 93.2136750849732
"4565" 912.8 107.130491925747 87.1559783652439
"4566" 913 107.433988203323 80.4853730773453
"4567" 913.2 105.990225396807 74.8402671989435
"4568" 913.4 102.912159844304 68.6699298056641
"4569" 913.6 99.0584157037669 64.0703860272243
"4570" 913.8 94.8926008342589 58.9774164325959
"4571" 914 90.7456213682476 54.3170435641754
"4572" 914.2 86.6097307328301 48.9928971872215
"4573" 914.4 82.6984256635514 44.4562512425398
"4574" 914.6 79.2143161081533 38.7473212360438
"4575" 914.8 76.003854377118 33.7025281353732
"4576" 915 72.42407277966 28.0438934904441
"4577" 915.2 69.1575430112729 22.7462522635087
"4578" 915.4 67.0369807735585 16.3181244666293
"4579" 915.6 65.1596437212776 10.4323008411799
"4580" 915.8 62.7347003005998 4.52230933568681
"4581" 916 59.620113659318 1.9563258359065
"4582" 916.2 54.9381175712394 0.896099614073164
"4583" 916.4 52.106571709693 2.72985823244817
"4584" 916.6 47.208975682918 4.71215034432611
"4585" 916.8 42.5306329789542 7.70089063165751
"4586" 917 37.7537494557494 10.7415787682358
"4587" 917.2 32.7610146142072 13.8479607843081
"4588" 917.4 27.8698930097394 17.3976089005374
"4589" 917.6 23.2836330370826 21.6999237245858
"4590" 917.8 19.3690218306958 26.3439330791658
"4591" 918 16.1320510810766 31.5043926156219
"4592" 918.2 12.7968246192194 37.0253014194773
"4593" 918.4 10.4987158508234 42.972987155911
"4594" 918.6 8.56359275946733 49.7399506357281
"4595" 918.8 7.44300253999495 55.926334421727
"4596" 919 7.04735586306275 62.6596863533232
"4597" 919.2 7.41452771295857 69.2727962427894
"4598" 919.4 8.67601089415853 75.3187217085352
"4599" 919.6 9.9973263016092 82.2019593545585
"4600" 919.8 10.9562621411803 88.1365074540486
"4601" 920 11.7362173104418 94.1372774030017
"4602" 920.2 14.2723726679721 98.5410048343705
"4603" 920.4 18.5398741572557 102.543778238508
"4604" 920.6 22.3095169210139 107.37014045434
"4605" 920.8 27.0087372094912 112.262599707951
"4606" 921 31.958915502983 116.412987198171
"4607" 921.2 37.4381255579305 118.212835718661
"4608" 921.4 44.1043365656895 119.864609442545
"4609" 921.6 50.0727319843886 121.068859878117
"4610" 921.8 56.364137294798 121.063437832853
"4611" 922 62.5193908587694 119.988217567816
"4612" 922.2 68.9234739255026 118.661101695419
"4613" 922.4 74.861406529918 116.542979419273
"4614" 922.6 80.9718884890667 113.140898852181
"4615" 922.8 85.7842937466908 108.584791574573
"4616" 923 89.7306569197673 103.390068408833
"4617" 923.2 93.4376874055636 97.5826506985605
"4618" 923.4 96.142094156398 91.4636527008532
"4619" 923.6 98.0144240552601 85.2951176081784
"4620" 923.8 98.5142712684949 78.8451963913424
"4621" 924 97.352116018956 72.9473864905985
"4622" 924.2 95.4833890864565 66.5868508280732
"4623" 924.4 93.0658870368843 60.975990710281
"4624" 924.6 90.1378281444827 54.784356524279
"4625" 924.8 86.753250030318 48.9481484599398
"4626" 925 83.9132464477801 42.871656977987
"4627" 925.2 80.9222732371652 36.5312243372248
"4628" 925.4 78.0170056326567 30.4442503521527
"4629" 925.6 74.7476285267495 24.5451493111237
"4630" 925.8 71.822628099139 18.4117211403174
"4631" 926 69.1742468566794 12.21878456663
"4632" 926.2 67.2988240648741 5.77019185927647
"4633" 926.4 65.7666200340389 2.48322902217757
"4634" 926.6 62.2237487217456 1.02816157133179
"4635" 926.8 57.7198805397328 0.571540566573166
"4636" 927 52.7554160801951 1.61012951857317
"4637" 927.2 47.3436075841032 3.18243779312872
"4638" 927.4 41.8783866039783 5.52360776842859
"4639" 927.6 36.3741779863759 8.50798686544064
"4640" 927.8 30.9617901791773 11.5584653597213
"4641" 928 26.041234604968 15.8258157990732
"4642" 928.2 22.4890312886239 20.5567412091026
"4643" 928.4 18.7270224911388 26.030458058781
"4644" 928.6 15.661836265918 31.3995254625337
"4645" 928.8 13.3608834396943 37.5541899264416
"4646" 929 12.3133985083336 43.5161821191576
"4647" 929.2 10.842783528638 49.9772170132132
"4648" 929.4 9.50717180201012 56.3051618443758
"4649" 929.6 9.09020124217155 63.1300684094887
"4650" 929.8 9.33682954823802 69.5805834822132
"4651" 930 10.0740113314597 75.8043277770732
"4652" 930.2 10.0571072144024 82.7722048280888
"4653" 930.4 9.98754547239496 88.5999433943578
"4654" 930.6 11.9421073563093 93.7623209878775
"4655" 930.8 16.187621922868 96.7578598836732
"4656" 931 21.2092993701103 99.871629453227
"4657" 931.2 26.761755690418 103.121380941656
"4658" 931.4 32.803612036996 105.224551669807
"4659" 931.6 38.588687381318 107.307327163613
"4660" 931.8 44.8256465579926 108.795997163693
"4661" 932 51.2684603847257 108.794506651419
"4662" 932.2 57.3642829542464 107.639210588424
"4663" 932.4 63.301911494158 105.998705084093
"4664" 932.6 69.733373579418 103.234976608281
"4665" 932.8 75.1821472356827 100.455542020132
"4666" 933 80.7869274257037 96.8246263163017
"4667" 933.2 85.523171240293 92.6597609772398
"4668" 933.4 90.4552204582642 87.6781956994578
"4669" 933.6 94.2532085827699 82.4277364871658
"4670" 933.8 97.3099436370024 76.393226482537
"4671" 934 99.2730551841032 69.6184727458324
"4672" 934.2 99.8330639456193 63.3690797000017
"4673" 934.4 100.234007970089 56.5065217771829
"4674" 934.6 98.9691595771332 50.3284967195099
"4675" 934.8 95.4245404679537 43.0516833265017
"4676" 935 92.3395122730662 37.1144851739806
"4677" 935.2 88.5245876411855 31.5088108896662
"4678" 935.4 84.0424161702101 26.4793753649889
"4679" 935.6 79.3312639236273 21.7403383483987
"4680" 935.8 74.0867922698847 16.9293165605732
"4681" 936 69.1462499092214 12.5065613604833
"4682" 936.2 63.4870871834408 8.55421786667544
"4683" 936.4 57.4227395058169 5.55735101311249
"4684" 936.6 51.4569252627552 3.42615060760805
"4685" 936.8 45.5961081339298 2.98473254327905
"4686" 937 39.9230208702595 5.16761332214634
"4687" 937.2 34.2709437991619 8.44011844986585
"4688" 937.4 29.6201136466766 12.5824636623318
"4689" 937.6 25.4877636702313 17.5643573956816
"4690" 937.8 21.8391398585889 23.2282270874972
"4691" 938 19.2075384835414 29.2676184286511
"4692" 938.2 17.219719693918 34.9829135777607
"4693" 938.4 14.846543938598 41.2946133744932
"4694" 938.6 13.7902124253347 47.3296806764065
"4695" 938.8 13.4827714710573 54.4450557776744
"4696" 939 13.8132210714251 60.5847940764182
"4697" 939.2 14.3581907584597 67.3116993674898
"4698" 939.4 14.688159123418 73.2565392541982
"4699" 939.6 14.8679149035719 79.813880317727
"4700" 939.8 15.3431782920089 86.0367893837095
"4701" 940 16.2714428247006 92.3624837047471
"4702" 940.2 17.8279344569043 98.4496572638745
"4703" 940.4 19.8076510463522 104.737912758942
"4704" 940.6 23.77489820258 109.658122058418
"4705" 940.8 28.9988382958692 112.747063456902
"4706" 941 34.8456507954668 115.877079246695
"4707" 941.2 40.9723173543785 118.241277340455
"4708" 941.4 48.0550675446766 119.921974854487
"4709" 941.6 53.7232759075344 119.843878312779
"4710" 941.8 59.9868209228495 119.321027025299
"4711" 942 67.0998087368466 118.345673100245
"4712" 942.2 72.8921102248054 116.696025009559
"4713" 942.4 79.0924762945998 113.9547685423
"4714" 942.6 84.6585185102279 111.08983887077
"4715" 942.8 90.0928749104315 107.546202622573
"4716" 943 94.929404898497 103.00066775206
"4717" 943.2 98.6490881036103 97.1802859670347
"4718" 943.4 100.522112994285 91.1933566394213
"4719" 943.6 100.931303894678 84.606862146358
"4720" 943.8 99.6118045278083 78.0984061176951
"4721" 944 97.2515550022248 71.6484967006755
"4722" 944.2 94.4692496754353 65.4699200370214
"4723" 944.4 91.5832531076354 59.6539873482145
"4724" 944.6 88.0187480903093 53.9473926173884
"4725" 944.8 83.8717491654573 49.1780869971125
"4726" 945 79.6345882551514 43.9759038522398
"4727" 945.2 75.7687452297422 38.7853368141995
"4728" 945.4 71.1148662207332 33.6864412956275
"4729" 945.6 66.4256334995776 29.0595383230944
"4730" 945.8 61.5696777080457 24.4687541788817
"4731" 946 57.3525277807847 18.9502375630065
"4732" 946.2 53.9412576396323 13.4697311091995
"4733" 946.4 50.2866421289941 7.64692780207317
"4734" 946.6 47.6319494093374 3.85900962834736
"4735" 946.8 47.6809227214004 4.92292280811434
"4736" 947 45.2978512450808 6.41511299853828
"4737" 947.2 41.1361152830291 8.04841936453613
"4738" 947.4 36.7122611223083 9.88401040752439
"4739" 947.6 32.3199271376048 13.106558430019
"4740" 947.8 27.550434175843 16.7118619987482
"4741" 948 23.4277913060988 21.2948312669467
"4742" 948.2 20.7059588285278 25.9710566594634
"4743" 948.4 17.998661407918 30.9367792443654
"4744" 948.6 15.92485554597 36.8648291716901
"4745" 948.8 14.814737151943 43.0936441747857
"4746" 949 14.8418976196022 49.0077078921653
"4747" 949.2 15.8776241731748 55.2623716301678
"4748" 949.4 17.5669587712433 60.6173105640551
"4749" 949.6 19.8622055085003 66.4890722795858
"4750" 949.8 22.3309236567699 71.8447073975732
"4751" 950 25.5397908765805 76.9970822766357
"4752" 950.2 28.8231014457595 82.3445883879146
"4753" 950.4 32.56107174404 86.3960352296341
"4754" 950.6 37.2395333563336 89.6507754528849
"4755" 950.8 42.3804755401108 93.5017896707539
"4756" 951 47.208975682918 96.7323759880917
"4757" 951.2 52.1023274759949 99.8965955338039
"4758" 951.4 56.7434245848011 102.882668464729
"4759" 951.6 61.8662451181856 103.892856273813
"4760" 951.8 67.2979786526217 104.363119815981
"4761" 952 73.0710031872912 104.825719621439
"4762" 952.2 79.8148175703546 104.507232836968
"4763" 952.4 85.4605777097037 103.195256762945
"4764" 952.6 91.7673266930291 102.309983322906
"4765" 952.8 97.7184774501055 100.637963296536
"4766" 953 103.773607309437 97.5786336526843
"4767" 953.2 108.865921592275 93.9981806683589
"4768" 953.4 112.644772078882 89.4381539820551
"4769" 953.6 115.438120289471 84.0344619394679
"4770" 953.8 117.016502183629 77.6543143478232
"4771" 954 117.142742737406 71.0879306916951
"4772" 954.2 115.554546970851 65.181400750472
"4773" 954.4 112.846270112624 59.3709486167143
"4774" 954.6 109.166916016495 54.4452877781849
"4775" 954.8 104.57518313226 49.8285214730122
"4776" 955 99.6514611989662 45.4420244009467
"4777" 955.2 94.3039687435658 41.3671375689254
"4778" 955.4 88.4249555614878 38.0573557643406
"4779" 955.6 82.2754300728096 36.3668841908503
"4780" 955.8 75.9709455992785 34.8963015993871
"4781" 956 70.1267547863879 34.0441363087418
"4782" 956.2 63.8174455618835 33.0005852574697
"4783" 956.4 57.7589280181378 32.4724850111776
"4784" 956.6 52.0095322012214 31.7481721271013
"4785" 956.8 46.3218476197514 28.7043188038732
"4786" 957 41.5813406031203 25.0265177860675
"4787" 957.2 36.4219457671315 21.2324589881013
"4788" 957.4 31.7842177859071 17.6554728470677
"4789" 957.6 27.4992643345244 13.6712961646051
"4790" 957.8 27.6901455239645 14.2543461783871
"4791" 958 28.5052105267533 14.3801916180908
"4792" 958.2 27.969115347118 15.5142391134732
"4793" 958.4 25.6277081950357 17.4272283228555
"4794" 958.6 22.5335347198835 20.2241504772628
"4795" 958.8 19.2277707358531 24.3663553061446
"4796" 959 16.4748566799055 28.4884870372857
"4797" 959.2 13.4582511539443 33.1828920182705
"4798" 959.4 10.8507256794474 38.1001123119114
"4799" 959.6 8.69463537958468 43.2294180429898
"4800" 959.8 7.07810356229961 49.069203290639
"4801" 960 6.2060754592598 55.6085383378263
"4802" 960.2 5.91972962369884 61.4712667177512
"4803" 960.4 6.15054796865486 67.9175429228232
"4804" 960.6 7.06851133134109 73.9118988693424
"4805" 960.8 8.72815791031239 79.3891053129816
"4806" 961 11.1606659328752 84.7621574880732
"4807" 961.2 13.5883153652701 90.2888038039534
"4808" 961.4 14.8572714692207 95.6622168675337
"4809" 961.6 16.6504930567642 101.314668910573
"4810" 961.8 19.0639787520651 105.215104993176
"4811" 962 22.6180815725889 106.111569465776
"4812" 962.2 27.5066187044305 108.252118550886
"4813" 962.4 33.0132622668796 110.142675002573
"4814" 962.6 38.5675910432305 110.769073964248
"4815" 962.8 44.5787135938632 111.286189893217
"4816" 963 48.6555817232037 111.380214435638
"4817" 963.2 53.3148736345955 112.018835690057
"4818" 963.4 58.371978415242 111.375085132235
"4819" 963.6 63.891310724418 111.181263954573
"4820" 963.8 70.056104125242 109.762346653953
"4821" 964 75.230105607878 107.847393418653
"4822" 964.2 81.2427367253796 105.263304214619
"4823" 964.4 86.1789714333298 101.5609519525
"4824" 964.6 90.6507655974856 96.8462802944515
"4825" 964.8 94.6345423468411 92.5615610603039
"4826" 965 99.1959400761459 87.9050394037377
"4827" 965.2 102.91738549381 82.8969205524406
"4828" 965.4 106.310005127677 77.4724830742238
"4829" 965.6 108.151891687775 71.4505999827517
"4830" 965.8 107.934355304342 65.1809374011379
"4831" 966 105.222629067738 60.0088776833485
"4832" 966.2 101.127506588311 55.1345530091446
"4833" 966.4 96.4986763632514 51.5878953796065
"4834" 966.6 91.426900314318 47.8403202444732
"4835" 966.8 85.8051096216653 45.3036237945402
"4836" 967 79.6300497058693 43.9057146598537
"4837" 967.2 73.3914681341438 43.3086383696377
"4838" 967.4 66.7301205265514 42.6257382146398
"4839" 967.6 60.2361043480904 41.6898143774352
"4840" 967.8 53.894892061418 40.1417796377732
"4841" 968 47.8058821050593 38.5082598404427
"4842" 968.2 41.1656132838506 36.3124204849777
"4843" 968.4 35.0391054209293 34.2950489672586
"4844" 968.6 28.6986403287245 31.946977777799
"4845" 968.8 23.3115519028637 28.949290328421
"4846" 969 17.8269592021438 25.3636639368958
"4847" 969.2 17.2239995934455 24.4177141004743
"4848" 969.4 18.2332290831567 24.38974884788
"4849" 969.6 18.9846635775383 24.3818496259529
"4850" 969.8 18.9944675763839 26.0494257953232
"4851" 970 17.071819368475 28.7251891831301
"4852" 970.2 14.387641486844 32.1427213944991
"4853" 970.4 11.9051679996649 36.7265967895985
"4854" 970.6 9.39872383578291 41.3361569325732
"4855" 970.8 8.15803108771803 46.5394875820932
"4856" 971 7.18673099739691 52.3729930492492
"4857" 971.2 6.68921652237373 58.5517548141428
"4858" 971.4 6.60663884066803 64.1250704527857
"4859" 971.6 6.59348104144507 69.9833174008299
"4860" 971.8 6.9243650661154 75.4712277020074
"4861" 972 7.95441299054961 80.9494427827048
"4862" 972.2 9.5459267145899 87.0563842550888
"4863" 972.4 12.141019718638 92.1958579120132
"4864" 972.6 15.1340007623522 96.5334016792442
"4865" 972.8 18.6377930706873 101.644221174189
"4866" 973 22.5393216431863 105.674842651134
"4867" 973.2 27.4277027730662 109.762820709944
"4868" 973.4 32.9158644730144 112.64217070332
"4869" 973.6 39.0700334148411 115.470436597689
"4870" 973.8 44.953290302793 117.320839269782
"4871" 974 51.2817280732609 117.956202243245
"4872" 974.2 57.108026631668 117.477709476073
"4873" 974.4 63.3691939958311 115.798469186834
"4874" 974.6 69.1704816194255 113.731232351648
"4875" 974.8 75.217964356749 110.963672255122
"4876" 975 80.8720463230225 107.56364161617
"4877" 975.2 85.4236236518434 103.006251289484
"4878" 975.4 89.1676036433828 97.4857864009112
"4879" 975.6 90.8651181084635 91.6082458640407
"4880" 975.8 90.3642464963571 85.3226155505854
"4881" 976 88.268940782143 79.8889033898607
"4882" 976.2 85.0319068638499 73.7109219206982
"4883" 976.4 81.370494185987 68.4513865975042
"4884" 976.6 76.8002940571571 63.057623968084
"4885" 976.8 71.5939510243496 58.5958654375205
"4886" 977 66.3853964358252 54.9074094754598
"4887" 977.2 61.1406727968555 50.5576908696669
"4888" 977.4 55.7234715460563 46.7887489305732
"4889" 977.6 50.4464521817305 43.0319779557607
"4890" 977.8 44.988991798018 39.3585104698065
"4891" 978 40.4369518020201 35.3589715353487
"4892" 978.2 36.1259897739398 30.0626689739753
"4893" 978.4 32.3128094219293 24.4707560013597
"4894" 978.6 28.4501319313304 19.3250307668618
"4895" 978.8 25.0264466497847 14.7655895772398
"4896" 979 26.147915752755 15.250076271334
"4897" 979.2 26.9520144424008 14.8969054217456
"4898" 979.4 27.5052909628726 14.1440098256641
"4899" 979.6 27.0236412666766 14.9953923051249
"4900" 979.8 25.5516140990252 16.4424779893232
"4901" 980 22.5531794297768 18.7147731559967
"4902" 980.2 19.1528250451254 21.7866197690122
"4903" 980.4 16.002007014437 25.2100914484339
"4904" 980.6 13.4533074062239 29.5420629805967
"4905" 980.8 10.5228441787492 33.6782494325991
"4906" 981 8.30990693789062 38.7005596262992
"4907" 981.2 6.9234267560448 44.2270180824182
"4908" 981.4 5.94023903015181 50.0866060573784
"4909" 981.6 5.03627237237957 55.6866600481885
"4910" 981.8 4.62514262989206 61.5532350550277
"4911" 982 5.22589426630358 67.533937590778
"4912" 982.2 6.85979489771804 72.8638228067232
"4913" 982.4 8.5614829498411 78.6704338273039
"4914" 982.6 10.9993137206894 84.1278763781017
"4915" 982.8 13.9448731921011 90.5521080453056
"4916" 983 16.375023159905 95.7710317771706
"4917" 983.2 18.6144464115532 101.598877373789
"4918" 983.4 22.088105406418 106.664768577784
"4919" 983.6 27.1268846188555 111.275386078348
"4920" 983.8 32.279259497918 114.720159642869
"4921" 984 38.34974618888 117.864715327649
"4922" 984.2 44.5200262044523 120.441422641327
"4923" 984.4 50.9809742568769 121.743215642806
"4924" 984.6 57.3465069752659 121.905823785008
"4925" 984.8 63.499243395038 120.725896423453
"4926" 985 69.8805679643406 119.191929797376
"4927" 985.2 75.8017004561037 116.303733035687
"4928" 985.4 81.1755552721908 112.798158118482
"4929" 985.6 85.6608770075894 108.631157152787
"4930" 985.8 90.4299915768391 103.953846428402
"4931" 986 94.2939524476022 98.8702268212442
"4932" 986.2 96.9114488954565 92.7812625693809
"4933" 986.4 98.577585248838 86.5667057921732
"4934" 986.6 98.6239971926305 80.7798179752482
"4935" 986.8 97.0049363393518 74.6711083558021
"4936" 987 94.5050630875732 68.7513239241594
"4937" 987.2 91.3561393087972 62.7698937661556
"4938" 987.4 87.8937005910719 57.3472610648479
"4939" 987.6 84.0949290947495 51.70745952909
"4940" 987.8 80.1148372942248 46.5453296449482
"4941" 988 74.8279036604987 42.2616737002829
"4942" 988.2 68.5754306551116 38.2915836740893
"4943" 988.4 63.0819847591627 35.1004799135838
"4944" 988.6 57.2368253273601 31.7879713962258
"4945" 988.8 51.4974825638847 27.7392965693065
"4946" 989 46.745111516154 23.1710611190114
"4947" 989.2 42.1872876118116 18.2662236158072
"4948" 989.4 38.649176627973 13.0545808550347
"4949" 989.6 35.8423533889506 8.01946514355143
"4950" 989.8 35.7131655521268 9.51082404628746
"4951" 990 32.290342001979 10.7484457242805
"4952" 990.2 27.7964342924482 11.9193761791635
"4953" 990.4 23.3035230808491 14.8028952148835
"4954" 990.6 19.4153616502555 18.5813221123482
"4955" 990.8 15.6989287284894 23.235035197716
"4956" 991 13.4564575381555 28.3326986944857
"4957" 991.2 11.6185138162733 33.9003383337969
"4958" 991.4 9.96517586419803 39.6744146093732
"4959" 991.6 8.91784089997065 45.8868164196258
"4960" 991.8 8.9021160492194 51.846534854354
"4961" 992 9.51123156316479 58.351481126703
"4962" 992.2 11.6123379963411 63.5459822138039
"4963" 992.4 13.8552545798337 68.7398895214888
"4964" 992.6 17.5267143694357 73.5751798720084
"4965" 992.8 21.6092853528121 77.8547772889261
"4966" 993 25.1968336324722 82.4699103357298
"4967" 993.2 29.4279481621032 87.0100294096472
"4968" 993.4 33.6736613316217 91.0826444204991
"4969" 993.6 37.8901729825034 95.6055961043049
"4970" 993.8 42.6555324535476 99.4971382445732
"4971" 994 48.0876599334668 102.701565133061
"4972" 994.2 53.4101610164505 104.855313065119
"4973" 994.4 59.5203012145804 106.463777123898
"4974" 994.6 65.2492657791581 106.414140664893
"4975" 994.8 71.0025702756943 105.204252864034
"4976" 995 77.4106703211908 103.881635922619
"4977" 995.2 83.4413913796494 102.45982949011
"4978" 995.4 89.937174286293 101.049612355115
"4979" 995.6 95.454678093793 99.1628424256482
"4980" 995.8 102.043437510671 97.3896119621056
"4981" 996 108.106239426149 94.548861074227
"4982" 996.2 113.105544829479 90.9794422662805
"4983" 996.4 117.402470138184 86.1203754767251
"4984" 996.6 119.466068889497 80.6573396399548
"4985" 996.8 120.770283798793 74.4849952489857
"4986" 997 120.722745444189 68.1409159143379
"4987" 997.2 119.087464689255 62.0719607528503
"4988" 997.4 116.626428430565 56.3559859825261
"4989" 997.6 113.709951410677 50.3737577829587
"4990" 997.8 110.13761748578 45.7591133316077
"4991" 998 104.989439490953 41.1929032840214
"4992" 998.2 99.7962935320079 38.0891077652249
"4993" 998.4 93.9970951425204 35.1797019399949
"4994" 998.6 88.089669637671 33.3268033086202
"4995" 998.8 81.4064167853571 32.0743499673293
"4996" 999 74.3132623608069 31.5657275322769
"4997" 999.2 67.8787504508466 31.4185597525375
"4998" 999.4 60.9671510169421 30.7688271739708
"4999" 999.6 54.5631018650945 30.1468883114673
"5000" 999.8 47.8330675381108 29.2766376254647
"5001" 1000 41.6062262460746 27.6859072577177
"5002" 1000.2 35.5851252245966 26.4110773053946
"5003" 1000.4 28.4911917578109 24.013976911716
"5004" 1000.6 22.2920048550827 22.1971008185849
"5005" 1000.8 17.3562873970219 22.1812720564823
"5006" 1001 15.0586314020278 25.3298546387927
"5007" 1001.2 11.893705724443 30.4407097079982
"5008" 1001.4 9.27656405773382 35.7349510549284
"5009" 1001.6 6.67242783678291 41.6256285154786
"5010" 1001.8 5.00007155554303 46.4917774021107
"5011" 1002 3.54977344143654 54.5012335556102
"5012" 1002.2 3.7471028116417 60.7174566848626
"5013" 1002.4 4.94885866687907 67.0058270530277
"5014" 1002.6 5.96093715669433 72.437454710639
"5015" 1002.8 7.7023684700448 78.1109826414182
"5016" 1003 10.2760107005466 85.1683199532303
"5017" 1003.2 13.0857647403323 90.9102331592875
"5018" 1003.4 15.7478233382427 95.4624899294173
"5019" 1003.6 19.683122864443 99.9125738253732
"5020" 1003.8 24.0083446317535 105.130497307004
"5021" 1004 29.8356174542092 110.095018231042
"5022" 1004.2 34.3193449393466 113.035887083145
"5023" 1004.4 40.3172413718571 116.285548682085
"5024" 1004.6 47.072660882968 118.522789609023
"5025" 1004.8 53.1662341435096 119.548487624207
"5026" 1005 59.9562515701342 119.609272950195
"5027" 1005.2 66.3846878775651 118.554481845426
"5028" 1005.4 72.2757527848347 116.606809365281
"5029" 1005.6 78.6116339755471 114.047853219267
"5030" 1005.8 84.1861290772224 110.921616716573
"5031" 1006 89.4216247223795 106.807206637496
"5032" 1006.2 94.3855300106973 101.289378595184
"5033" 1006.4 98.1374148522075 95.5648491532837
"5034" 1006.6 100.601435604726 89.4757535009962
"5035" 1006.8 101.729902446803 83.3091315984963
"5036" 1007 101.271239880775 76.917101654216
"5037" 1007.2 99.4123194547107 70.764954859061
"5038" 1007.4 96.6536595983366 65.0168907843522
"5039" 1007.6 93.2480539650343 59.6367584806778
"5040" 1007.8 88.5473286877245 54.8880676127022
"5041" 1008 82.8109394666847 50.7526967640398
"5042" 1008.2 77.4509733982691 47.5096843467221
"5043" 1008.4 71.8012783677752 43.5959438830787
"5044" 1008.6 66.4061198602084 39.6945163310248
"5045" 1008.8 61.1470603951308 35.6681129711264
"5046" 1009 55.9532246013697 31.2769203894119
"5047" 1009.2 51.266320434962 26.7416995438918
"5048" 1009.4 47.2698305043243 21.0390454995419
"5049" 1009.6 44.3220731449489 15.2817611483154
"5050" 1009.8 41.3292220998213 9.34510449576672
"5051" 1010 39.4111828255632 6.91195860418607
"5052" 1010.2 36.618869234154 7.67099622582036
"5053" 1010.4 32.6437041151108 8.74730028359727
"5054" 1010.6 28.1489451008439 10.616042051425
"5055" 1010.8 23.6194340032589 13.6084873972891
"5056" 1011 19.7037838184424 17.2079623769634
"5057" 1011.2 15.6215461772628 22.0282511137111
"5058" 1011.4 12.740804838418 27.3851111061886
"5059" 1011.6 10.2979844631838 33.0241586426744
"5060" 1011.8 8.13206636391803 39.0460682934132
"5061" 1012 6.31959376099595 45.1448784302485
"5062" 1012.2 4.29248837184953 51.2649961774636
"5063" 1012.4 3.67651975983803 57.5121798599732
"5064" 1012.6 3.71641998096865 64.0289968663833
"5065" 1012.8 4.7024221505889 69.9252898407124
"5066" 1013 6.21467137561033 76.0639750150732
"5067" 1013.2 8.46175002795749 81.9999891732968
"5068" 1013.4 11.0753809499031 87.4041650180209
"5069" 1013.6 13.6298144033093 93.5421852860949
"5070" 1013.8 16.2724881034365 98.3046842626472
"5071" 1014 20.6727113163449 102.929548073744
"5072" 1014.2 25.2114593570349 106.802667350119
"5073" 1014.4 30.1571426488796 110.951576013265
"5074" 1014.6 35.0333748438466 114.552041490752
"5075" 1014.8 40.7388910710055 117.716260375986
"5076" 1015 46.9880817640225 119.648864178902
"5077" 1015.2 53.196440991198 120.554529246373
"5078" 1015.4 59.5997128049037 120.187313866916
"5079" 1015.6 66.1858020776137 119.252906353269
"5080" 1015.8 71.6907846236363 116.84413364532
"5081" 1016 77.0304596104411 113.208509697419
"5082" 1016.2 81.2824125507288 109.193559085289
"5083" 1016.4 85.2740244420651 104.401798203558
"5084" 1016.6 89.044636905668 99.0589835304482
"5085" 1016.8 92.1877350498785 93.3458901916916
"5086" 1017 94.4191592949451 87.8463456259381
"5087" 1017.2 93.7851081700357 81.721993798432
"5088" 1017.4 91.3474788062239 76.3198039113379
"5089" 1017.6 88.4430704850692 70.609873440108
"5090" 1017.8 85.0628875002021 65.4656468458004
"5091" 1018 81.1544356403917 59.7437795423626
"5092" 1018.2 76.4920482498851 55.3870670812655
"5093" 1018.4 71.2905737252128 51.5566921588995
"5094" 1018.6 65.4892461199819 47.8328622918923
"5095" 1018.8 59.6244411132847 44.9712182645732
"5096" 1019 53.0148086907552 42.8306381280383
"5097" 1019.2 46.8699069368239 41.9730563340202
"5098" 1019.4 39.8461218624894 41.897180428966
"5099" 1019.6 33.6049877484121 43.0681567437026
"5100" 1019.8 27.0802053911416 45.0567491194438
"5101" 1020 21.205002881825 47.6401503388987
"5102" 1020.2 14.9663525927037 50.8921026025374
"5103" 1020.4 9.45747493929011 55.1125563162243
"5104" 1020.6 4.73319017009876 59.6741341513202
"5105" 1020.8 2.00710427945533 64.5823353973941
"5106" 1021 2.53342279454301 70.7033414138648
"5107" 1021.2 3.91376757939563 77.0163378320657
"5108" 1021.4 6.07865898170676 82.5377851991506
"5109" 1021.6 8.68870736045226 88.1526880308608
"5110" 1021.8 11.6017359621235 94.0214269719567
"5111" 1022 14.7666345946046 98.9778437685732
"5112" 1022.2 18.9550835124497 103.952224714307
"5113" 1022.4 23.6360024021872 107.071847091612
"5114" 1022.6 29.2564744230937 110.119868150587
"5115" 1022.8 34.8938085843611 112.101532646219
"5116" 1023 40.9210711889838 114.044216394626
"5117" 1023.2 46.6070661766453 114.774174760924
"5118" 1023.4 52.6188859431646 114.695393696272
"5119" 1023.6 59.1622944852563 114.287484956235
"5120" 1023.8 64.702708343168 112.955520080906
"5121" 1024 71.2648865848087 111.714757888901
"5122" 1024.2 77.0368794597323 110.294754099116
"5123" 1024.4 83.108028589005 107.585714158791
"5124" 1024.6 88.3734487954381 104.368120429453
"5125" 1024.8 94.0503360613411 100.860286244073
"5126" 1025 98.9307054925181 96.5582560694607
"5127" 1025.2 102.625114764632 91.2255190911446
"5128" 1025.4 105.015438650726 85.2464994512655
"5129" 1025.6 105.959914959741 78.9225596384972
"5130" 1025.8 105.230146943687 72.5387644376116
"5131" 1026 102.77042994153 67.1237096760555
"5132" 1026.2 98.1993657721514 62.4671146518065
"5133" 1026.4 93.3074092465563 58.6717533760625
"5134" 1026.6 87.6564093434067 55.0074691743118
"5135" 1026.8 81.781307338011 52.3772028554336
"5136" 1027 74.9853290753271 51.1702960718232
"5137" 1027.2 68.146391754056 50.6968875301249
"5138" 1027.4 61.6405642863202 50.6876908794536
"5139" 1027.6 54.8544579409832 49.4600110041275
"5140" 1027.8 48.4197220427224 47.3941221104753
"5141" 1028 42.3582931911908 45.1467752039027
"5142" 1028.2 35.8797011981847 42.5391891353065
"5143" 1028.4 29.6696588867832 40.0802228206743
"5144" 1028.6 23.2757775252917 38.1305121864962
"5145" 1028.8 16.6576424343839 36.5297324927777
"5146" 1029 10.066438287018 34.8103563508398
"5147" 1029.2 9.56616448077848 35.7160018914453
"5148" 1029.4 9.95116116990599 37.6807617807298
"5149" 1029.6 10.7555853312097 39.0426063302398
"5150" 1029.8 11.0869250724251 43.212199652207
"5151" 1030 11.2663794512037 48.0684388892875
"5152" 1030.2 11.7430862849921 54.2079283423139
"5153" 1030.4 11.857826388644 59.6572928632307
"5154" 1030.6 12.6183997119323 65.3164339850017
"5155" 1030.8 13.2129715623153 71.2773959666006
"5156" 1031 14.4884936840699 76.7188447893959
"5157" 1031.2 16.5669445955659 82.515843179038
"5158" 1031.4 18.8776023960126 87.7095045140191
"5159" 1031.6 21.7881075841342 92.3042080026813
"5160" 1031.8 25.8803216456285 96.6051463107968
"5161" 1032 30.4463549822996 100.627970294284
"5162" 1032.2 35.3227195281459 104.233235332649
"5163" 1032.4 40.9251958803449 106.843255222134
"5164" 1032.6 46.377142864881 108.49824249524
"5165" 1032.8 52.3773592177018 110.651443239195
"5166" 1033 59.0564278813374 112.150753238396
"5167" 1033.2 64.9172545187232 112.235027095807
"5168" 1033.4 71.1892527353466 112.052936825002
"5169" 1033.6 77.4635234150919 111.531223275356
"5170" 1033.8 83.7858530246037 109.777314246245
"5171" 1034 89.3475586833347 106.45352049599
"5172" 1034.2 93.7556114801305 102.254267353086
"5173" 1034.4 97.4763393186154 96.564149378481
"5174" 1034.6 99.2238335585759 90.8348280873495
"5175" 1034.8 99.1683825796103 84.292795173227
"5176" 1035 97.569457350857 78.8488499641097
"5177" 1035.2 95.2231329196619 72.9355424401463
"5178" 1035.4 91.9210860464235 67.9699716920347
"5179" 1035.6 87.2292699666514 63.2893309054732
"5180" 1035.8 82.6340722352084 59.6538507876054
"5181" 1036 77.3199413147305 55.8723452724794
"5182" 1036.2 71.8611969611598 52.7206896756501
"5183" 1036.4 65.8658860908213 49.7370014394764
"5184" 1036.6 60.500181139697 46.6493593606995
"5185" 1036.8 55.4882427667737 42.2114625699546
"5186" 1037 51.3729992072265 37.7811995357008
"5187" 1037.2 46.8609378958116 32.8796673672859
"5188" 1037.4 42.5897675617245 28.3579828912506
"5189" 1037.6 38.3725938735632 22.9347059039925
"5190" 1037.8 34.4582309213612 18.0918280579823
"5191" 1038 29.2848495031571 14.2128984456275
"5192" 1038.2 26.340185586962 13.9918788515512
"5193" 1038.4 23.6052302563599 15.8212870681778
"5194" 1038.6 19.4759646586077 18.3976664582283
"5195" 1038.8 15.2589353793663 22.5564989427456
"5196" 1039 11.6021753329533 27.2235658789261
"5197" 1039.2 8.62251114680691 32.2677367313139
"5198" 1039.4 6.48145177948946 37.709525705703
"5199" 1039.6 5.42134919919804 44.8362017008132
"5200" 1039.8 4.6334019987155 52.1821807983959
"5201" 1040 5.24349084116803 58.3803753120357
"5202" 1040.2 6.94867414457188 64.6195236786116
"5203" 1040.4 9.79056309664303 69.8892391363857
"5204" 1040.6 13.3399907722642 75.205141843227
"5205" 1040.8 16.8112502585278 79.8130278174146
"5206" 1041 20.6490864607492 84.5623639964953
"5207" 1041.2 24.723524872118 89.2670370673732
"5208" 1041.4 29.0262505304037 94.0204361459017
"5209" 1041.6 33.5525296073411 98.5634068309962
"5210" 1041.8 38.504302028968 102.478213095861
"5211" 1042 43.8549443026357 105.200213460408
"5212" 1042.2 49.7931674503099 107.877779162992
"5213" 1042.4 55.7074295113026 109.283841830727
"5214" 1042.6 61.7384023760014 109.623380526573
"5215" 1042.8 68.0877714899315 110.040921355249
"5216" 1043 73.9413521865702 110.001562373225
"5217" 1043.2 80.2771566900937 108.183040104965
"5218" 1043.4 85.9415701863093 105.711738441051
"5219" 1043.6 91.637863695193 102.979656824248
"5220" 1043.8 97.2121653360055 99.2894204541732
"5221" 1044 101.614688608288 94.4628667966843
"5222" 1044.2 105.154639773162 88.875349709561
"5223" 1044.4 107.091384462438 83.0044805684953
"5224" 1044.6 107.596191646659 76.6674144293139
"5225" 1044.8 106.626464164525 70.328552989966
"5226" 1045 104.443284955849 64.6103981457111
"5227" 1045.2 100.934073563693 59.3174575102473
"5228" 1045.4 96.439842438536 54.980765158708
"5229" 1045.6 91.1125416940252 52.0187861531446
"5230" 1045.8 85.005555517987 51.5071659797456
"5231" 1046 79.2325954036946 52.7136779253604
"5232" 1046.2 73.5045403184342 54.6870503961861
"5233" 1046.4 67.4999793426653 57.2830625719358
"5234" 1046.6 61.4979494902729 59.5407786033151
"5235" 1046.8 55.7561676425158 61.956945459171
"5236" 1047 49.6870375093246 63.6729525664523
"5237" 1047.2 43.3233245747087 65.3927754486662
"5238" 1047.4 36.9615646898514 66.7123469931065
"5239" 1047.6 30.624365013962 68.0641294816391
"5240" 1047.8 24.9668030451137 70.0850329096058
"5241" 1048 18.6325873772904 72.1955073893391
"5242" 1048.2 12.9398677208847 74.8306506345732
"5243" 1048.4 7.66794692599303 78.8422004616732
"5244" 1048.6 7.33619113439629 81.4911667397906
"5245" 1048.8 8.42031880610447 86.4949727416749
"5246" 1049 9.75695553075673 91.1507359004764
"5247" 1049.2 12.1050509394916 95.8678044251761
"5248" 1049.4 15.483328789793 100.524908561657
"5249" 1049.6 19.4056248788305 105.082799452048
"5250" 1049.8 23.938091977168 109.094349279148
"5251" 1050 29.0369556968168 111.652901659042
"5252" 1050.2 34.677750858943 114.766018634211
"5253" 1050.4 39.906397114168 117.443630776086
"5254" 1050.6 45.6378898529858 119.197322327743
"5255" 1050.8 51.5198311960139 120.542791768491
"5256" 1051 57.7361438471239 121.280777844426
"5257" 1051.2 63.8602659459615 121.499419412486
"5258" 1051.4 69.8829529665267 120.957546915791
"5259" 1051.6 76.3574691869656 119.465247262192
"5260" 1051.8 82.1044018705449 117.242283062513
"5261" 1052 87.824470324391 114.072471037168
"5262" 1052.2 92.2139121451748 109.893554003952
"5263" 1052.4 96.4542778095674 104.602409911223
"5264" 1052.6 99.8490367763917 98.7882329566126
"5265" 1052.8 101.335175572839 92.7309362069548
"5266" 1053 101.580105963341 86.2251698098809
"5267" 1053.2 99.6134249947886 80.5994013282555
"5268" 1053.4 95.7212801685252 75.0114763896089
"5269" 1053.6 91.6975543374071 70.2543680648232
"5270" 1053.8 87.1917970685664 66.1296148952215
"5271" 1054 81.8923804220759 62.3470847444153
"5272" 1054.2 77.0510982370514 59.5114635925732
"5273" 1054.4 71.5674774733755 55.7548652555519
"5274" 1054.6 65.7342416637006 52.8424807295949
"5275" 1054.8 59.3839969522618 51.3853164407919
"5276" 1055 53.5796061295609 51.0729283575732
"5277" 1055.2 47.1581751363528 52.347175400584
"5278" 1055.4 42.0607976880904 55.558558227849
"5279" 1055.6 37.1832420091761 59.9805037644442
"5280" 1055.8 34.3352705075159 65.1362129983775
"5281" 1056 30.7198664929529 70.881597293829
"5282" 1056.2 27.920431489993 76.4128759911357
"5283" 1056.4 26.2230719726193 83.1916289023784
"5284" 1056.6 25.8671016203528 89.3991184884427
"5285" 1056.8 26.6627917841311 95.7279967814748
"5286" 1057 27.8615994485659 102.291088805587
"5287" 1057.2 29.6770596053151 107.872670840941
"5288" 1057.4 32.175400602718 114.364233625114
"5289" 1057.6 36.303791686918 117.663387442782
"5290" 1057.8 41.8844990984049 120.096388527744
"5291" 1058 47.7452036744398 122.013069383312
"5292" 1058.2 53.9125952821908 122.71196175121
"5293" 1058.4 60.8640599722817 122.883092885346
"5294" 1058.6 67.0836153856494 122.113575273946
"5295" 1058.8 73.2757037549894 120.57122085453
"5296" 1059 78.9862569699635 118.221244748528
"5297" 1059.2 84.5433229046363 115.198482136869
"5298" 1059.4 89.7034040534315 111.504068628843
"5299" 1059.6 93.750743094418 106.867125230881
"5300" 1059.8 96.8386906034895 101.178101207469
"5301" 1060 98.4323962042468 95.5152877933266
"5302" 1060.2 98.3321502807075 89.4153093059153
"5303" 1060.4 96.3544278976958 83.7403975237213
"5304" 1060.6 92.683055745056 78.3985618188145
"5305" 1060.8 88.4582668931847 74.4671445013732
"5306" 1061 83.1806851846738 70.9132984100964
"5307" 1061.2 77.5197715654878 69.7811156862592
"5308" 1061.4 71.1481559728385 69.5241102079482
"5309" 1061.6 64.9962381190939 69.8103284888479
"5310" 1061.8 58.5988345231847 69.1919781160065
"5311" 1062 52.791391299918 67.7933151494697
"5312" 1062.2 46.8745387513637 66.2072578551275
"5313" 1062.4 40.2498590512477 64.9483626256391
"5314" 1062.6 34.1395729474521 63.580253833505
"5315" 1062.8 27.5297572118057 62.3588310564833
"5316" 1063 21.6420984572729 60.9646505536377
"5317" 1063.2 15.3883780046201 58.8499155766051
"5318" 1063.4 9.27622617092902 56.6710369395072
"5319" 1063.6 2.99133327677672 54.6924673003449
"5320" 1063.8 5.26839886109244 54.7140279974336
"5321" 1064 6.58008400950894 55.2951465118686
"5322" 1064.2 7.22635570430625 56.8600070915849
"5323" 1064.4 6.33857710884395 59.7470694196472
"5324" 1064.6 5.21103493641801 64.040310609227
"5325" 1064.8 5.00493994125552 68.4043814940732
"5326" 1065 5.10668304013322 73.2875572391175
"5327" 1065.2 5.4023539538917 78.4281314452837
"5328" 1065.4 6.34050042171802 82.8667326506732
"5329" 1065.6 7.9718584936627 88.975900696254
"5330" 1065.8 10.1859922764553 92.9555779797373
"5331" 1066 13.2384620445847 97.4632348802398
"5332" 1066.2 16.814670002638 101.657403264733
"5333" 1066.4 21.2231178054064 104.84255027805
"5334" 1066.6 25.7172656648271 108.092473434989
"5335" 1066.8 31.0897505888305 110.759337192823
"5336" 1067 36.2557088650662 112.330443396832
"5337" 1067.2 42.0405921481342 114.046155438722
"5338" 1067.4 47.4336704081103 114.876243879958
"5339" 1067.6 53.6912646042194 115.09553498771
"5340" 1067.8 59.604534825038 114.546292159053
"5341" 1068 65.0867698827097 113.128618239573
"5342" 1068.2 71.1303886099615 111.412688666704
"5343" 1068.4 76.847707900618 109.109649919959
"5344" 1068.6 82.0265247961974 105.931044068544
"5345" 1068.8 86.8777279708886 101.812962507029
"5346" 1069 90.9845013664949 97.2352113443039
"5347" 1069.2 93.1564206827622 91.527316854794
"5348" 1069.4 93.1921598916154 85.7563330967311
"5349" 1069.6 91.7037567297204 79.8756568519918
"5350" 1069.8 89.2764647967395 74.6220055326089
"5351" 1070 86.0790729576971 69.0202888958406
"5352" 1070.2 82.887131830345 63.7372953256406
"5353" 1070.4 79.486372956793 57.8621135239141
"5354" 1070.6 76.5081909144072 52.2667412018558
"5355" 1070.8 72.9397316420829 46.7074308395512
"5356" 1071 69.1987628337607 41.6949952502586
"5357" 1071.2 66.5094203742514 35.7364314997065
"5358" 1071.4 64.3544455450079 29.8402025355058
"5359" 1071.6 62.088437563789 23.8602226717022
"5360" 1071.8 59.918707983018 17.9029937030732
"5361" 1072 56.9014890559862 12.7675844105845
"5362" 1072.2 52.7048422205847 7.8113710528065
"5363" 1072.4 48.6085028284015 4.37066471379295
"5364" 1072.6 45.2093753073449 5.10111829778049
"5365" 1072.8 39.3554684018927 6.17038955306684
"5366" 1073 33.7769807610156 7.80841571839024
"5367" 1073.2 28.8157508053109 10.3314947806803
"5368" 1073.4 24.2618962361855 14.4626677995732
"5369" 1073.6 20.1175683323109 19.4423308997874
"5370" 1073.8 16.6186844207699 24.4638947447584
"5371" 1074 13.6052401551741 29.7565234037195
"5372" 1074.2 11.5641640098758 35.4337535222633
"5373" 1074.4 9.91977268501263 41.0940534268705
"5374" 1074.6 8.33978415431802 47.2025617161357
"5375" 1074.8 7.86729450937854 53.2355165372311
"5376" 1075 7.96715528032345 59.3623418680462
"5377" 1075.2 8.51451972799911 65.9728201976678
"5378" 1075.4 9.68454047445969 71.9366657943648
"5379" 1075.6 11.6454180531055 77.7565504477857
"5380" 1075.8 13.3195256188899 83.1521617623056
"5381" 1076 16.1206649467673 89.0810158269978
"5382" 1076.2 19.4159025820013 94.0337276116565
"5383" 1076.4 23.300658007878 99.3777005150932
"5384" 1076.6 27.3569329859744 103.997080869348
"5385" 1076.8 32.573317815653 108.193756577585
"5386" 1077 37.6523345292805 111.280254464061
"5387" 1077.2 43.5528180128305 113.719315706023
"5388" 1077.4 50.3986927016395 115.907501020953
"5389" 1077.6 56.8712894440798 116.813318014132
"5390" 1077.8 63.166894930398 116.057439084213
"5391" 1078 69.6784482021488 114.346962971727
"5392" 1078.2 75.3374264662513 111.620191428335
"5393" 1078.4 81.015046070518 108.528867554081
"5394" 1078.6 85.912642097293 104.698196980761
"5395" 1078.8 90.5536310594243 99.8208756235985
"5396" 1079 94.4551564345476 94.5205661829065
"5397" 1079.2 97.3866936292879 88.5581645395184
"5398" 1079.4 98.8499263518069 82.1680892491658
"5399" 1079.6 98.2493779933104 75.8166528041934
"5400" 1079.8 96.6856841953823 69.9298090173232
"5401" 1080 93.5822641281877 64.3105614185282
"5402" 1080.2 89.5260092192759 59.7068823032784
"5403" 1080.4 84.3206240108491 56.2300597054352
"5404" 1080.6 78.9854701601514 53.9160656136732
"5405" 1080.8 72.6405939836201 52.2827739984668
"5406" 1081 66.2673682787532 51.5265977074853
"5407" 1081.2 59.4561407840158 51.4666325934536
"5408" 1081.4 53.0466624608731 52.1538193876743
"5409" 1081.6 46.2943755805248 53.7292071238541
"5410" 1081.8 39.9597923123051 56.1695523679925
"5411" 1082 34.3767223423868 59.4749506997294
"5412" 1082.2 29.3495731624847 64.0033608099732
"5413" 1082.4 25.2899181494297 68.5810019989918
"5414" 1082.6 22.0201744429878 74.3053178507127
"5415" 1082.8 20.1358827357055 79.8353511470232
"5416" 1083 18.9618123110396 86.288462197938
"5417" 1083.2 18.9963470279043 92.2768109412855
"5418" 1083.4 19.6160473279597 99.1888071494482
"5419" 1083.6 20.569169064118 104.897800794973
"5420" 1083.8 22.6673816810699 107.506762535788
"5421" 1084 27.0153646205576 110.267969890678
"5422" 1084.2 31.7043263280609 114.116205055537
"5423" 1084.4 36.9924901535644 117.710442061354
"5424" 1084.6 42.2901030074736 120.292958695499
"5425" 1084.8 47.9458124394045 122.640829891168
"5426" 1085 54.4577840214106 123.758653669931
"5427" 1085.2 60.2809341650448 123.925920636686
"5428" 1085.4 66.5673229273265 123.448681699235
"5429" 1085.6 72.7522720427796 121.740917395389
"5430" 1085.8 78.8200580764404 118.89898745423
"5431" 1086 84.3074461884251 115.478242893306
"5432" 1086.2 89.505510753118 111.76917948633
"5433" 1086.4 94.4614009568661 107.672654199521
"5434" 1086.6 98.300470833009 102.71069432008
"5435" 1086.8 100.773543547538 96.7593388869276
"5436" 1087 100.507322961741 91.0898264116111
"5437" 1087.2 99.4455669668936 84.7289099758902
"5438" 1087.4 96.963877664668 78.9386408643589
"5439" 1087.6 93.0986058454878 73.426744057015
"5440" 1087.8 88.7193230696855 69.2693690950848
"5441" 1088 83.6286441194074 65.0565894466689
"5442" 1088.2 78.7517876459514 61.3765962522065
"5443" 1088.4 72.6457500989847 58.5853884437065
"5444" 1088.6 66.779886247168 58.2696724543123
"5445" 1088.8 60.967546168097 59.9651629768679
"5446" 1089 55.5317985618528 63.2692929121058
"5447" 1089.2 50.6295458183093 67.4307043515732
"5448" 1089.4 46.4766011366028 72.2990900640732
"5449" 1089.6 42.7698930741567 77.4684305297095
"5450" 1089.8 40.0872228692037 83.3387342368946
"5451" 1090 39.1195607206342 89.709489995911
"5452" 1090.2 39.2779327767362 96.3695692413914
"5453" 1090.4 40.5580118172257 102.318305349765
"5454" 1090.6 42.776895930475 108.172314000282
"5455" 1090.8 45.6363022223737 113.536165803016
"5456" 1091 49.3225675288327 118.907352499939
"5457" 1091.2 52.6710669701132 121.951874686976
"5458" 1091.4 56.9350766734797 122.847605607176
"5459" 1091.6 62.5246539784586 123.993451651289
"5460" 1091.8 68.2140863624721 124.693446569952
"5461" 1092 72.6581142531752 123.748190273773
"5462" 1092.2 78.2453336481148 121.228760762754
"5463" 1092.4 83.8889922153061 118.178175718887
"5464" 1092.6 88.129731266364 114.335627021627
"5465" 1092.8 93.114607361318 109.898606598853
"5466" 1093 96.552336792438 105.344394044333
"5467" 1093.2 98.982634940118 99.0505449952132
"5468" 1093.4 99.3930124578401 93.2672905535992
"5469" 1093.6 98.7011226715496 87.2578457427968
"5470" 1093.8 96.9486272997855 81.4000385839708
"5471" 1094 93.5962977545732 76.2810938261594
"5472" 1094.2 89.2461488417532 71.894639558727
"5473" 1094.4 84.2637410233637 68.1715456556493
"5474" 1094.6 78.9042833607332 65.5553175075406
"5475" 1094.8 72.6444185746873 63.7285912603094
"5476" 1095 66.5167862533436 62.7984871374668
"5477" 1095.2 59.6893529227847 62.5060617375065
"5478" 1095.4 53.5047078878301 63.561675178738
"5479" 1095.6 47.5858829638858 65.9230752277022
"5480" 1095.8 42.4069770483158 69.0948071042095
"5481" 1096 36.9023468987285 72.8504988037205
"5482" 1096.2 32.2460488046855 76.9002806537476
"5483" 1096.4 28.1295402477395 82.1656851080732
"5484" 1096.6 25.4651027152839 87.3032173477683
"5485" 1096.8 23.534340522078 93.3590775382532
"5486" 1097 22.672311691918 99.5977058367563
"5487" 1097.2 22.5571160863265 105.714043943165
"5488" 1097.4 23.5938765366504 108.242861761151
"5489" 1097.6 26.4408536462701 111.80844002946
"5490" 1097.8 30.1248891718099 115.309304164127
"5491" 1098 34.2614445099668 117.819683887098
"5492" 1098.2 38.5863867095889 119.26483840851
"5493" 1098.4 44.093208826918 120.325057227925
"5494" 1098.6 49.9246012474797 122.04198780708
"5495" 1098.8 55.9033398141827 122.695473457353
"5496" 1099 61.5562399556478 121.798730740898
"5497" 1099.2 67.6014263361524 120.885579474823
"5498" 1099.4 73.6010355621263 119.203281745282
"5499" 1099.6 78.6805461276643 116.806308222588
"5500" 1099.8 83.7734161400945 113.829283948
"5501" 1100 88.346834953543 110.002032748657
"5502" 1100.2 91.9781513734565 105.084547077689
"5503" 1100.4 94.9441217459949 99.7517922664578
"5504" 1100.6 97.0712318111488 94.3491324296116
"5505" 1100.8 96.7559844369451 88.1621328072894
"5506" 1101 94.8686687024736 82.8556736016472
"5507" 1101.2 92.4097241208839 78.03935939963
"5508" 1101.4 88.1499828356028 72.599659964584
"5509" 1101.6 83.0878965205514 69.2049604779065
"5510" 1101.8 77.5308135273338 67.912072826517
"5511" 1102 71.3604021957985 67.5153719291819
"5512" 1102.2 65.3414995593839 68.6168201433459
"5513" 1102.4 60.6683639038948 71.2982405362011
"5514" 1102.6 55.8407367694529 74.8442368272592
"5515" 1102.8 51.1399141000808 78.9427382875499
"5516" 1103 47.9118138961249 84.1869045556077
"5517" 1103.2 45.2952793732143 89.8998070029435
"5518" 1103.4 43.9742038428347 95.7160253411982
"5519" 1103.6 43.382001175005 102.313746326356
"5520" 1103.8 43.9138472480364 108.135533524613
"5521" 1104 44.6927889620364 114.654045762823
"5522" 1104.2 46.9153745753334 120.590480402404
"5523" 1104.4 50.475337936958 121.961817276333
"5524" 1104.6 54.9183645646303 123.482496456258
"5525" 1104.8 59.4024094366873 123.874019319881
"5526" 1105 64.2900546970609 124.616153897945
"5527" 1105.2 70.057932626918 123.997451622253
"5528" 1105.4 75.6694132332464 122.625119086125
"5529" 1105.6 80.8069225813087 120.009270046573
"5530" 1105.8 85.2825338893609 116.848992235487
"5531" 1106 90.4775873304523 113.500305039176
"5532" 1106.2 94.8948137368555 109.240400850523
"5533" 1106.4 98.1476640852865 104.117834157665
"5534" 1106.6 100.551503443572 98.313746025227
"5535" 1106.8 101.52290519645 92.8498402843833
"5536" 1107 100.971327798536 86.3866609310863
"5537" 1107.2 99.5429899095692 80.6862996822592
"5538" 1107.4 96.7804640634064 75.4239143818639
"5539" 1107.6 92.6126227011847 70.6373477408732
"5540" 1107.8 87.9562822330514 67.0022864088732
"5541" 1108 82.6931574587224 63.806932029921
"5542" 1108.2 77.246915529043 61.5488092498345
"5543" 1108.4 70.6808097776521 60.9961485970944
"5544" 1108.6 64.7524740637847 61.9564750837398
"5545" 1108.8 58.2297169661598 63.1508048241006
"5546" 1109 52.427885166718 65.4444029808732
"5547" 1109.2 47.761082721962 69.2111425550017
"5548" 1109.4 43.4773014251506 73.8343298375964
"5549" 1109.6 40.0214680491908 79.01303654213
"5550" 1109.8 37.4389567457351 84.5531731257805
"5551" 1110 36.5446486642733 91.1884266285732
"5552" 1110.2 36.7152045640307 97.3047647349816
"5553" 1110.4 37.6879921651748 103.488337342208
"5554" 1110.6 39.751907007558 109.259874393373
"5555" 1110.8 42.9943446232394 114.589133953323
"5556" 1111 47.2777058341533 119.625526702176
"5557" 1111.2 51.6651292545674 122.776030550197
"5558" 1111.4 56.9290554997609 123.64804062483
"5559" 1111.6 63.300613257968 123.800119721373
"5560" 1111.8 69.4603621453445 123.308317305867
"5561" 1112 75.3919900162659 121.832445217747
"5562" 1112.2 81.9875061165899 119.528516957464
"5563" 1112.4 87.2139484404451 116.177718912843
"5564" 1112.6 91.31778274088 111.815592017029
"5565" 1112.8 94.3400739964575 106.572525480073
"5566" 1113 96.1507940248921 100.535727196573
"5567" 1113.2 96.6869487111518 94.7796514138979
"5568" 1113.4 95.1741663455966 89.347713173466
"5569" 1113.6 92.4102387493948 84.3002269367476
"5570" 1113.8 88.2717055443995 79.6725907950546
"5571" 1114 83.3302339426847 76.1115770087065
"5572" 1114.2 77.5395656814237 73.443434211326
"5573" 1114.4 71.8321887532514 73.2770946605398
"5574" 1114.6 65.8099066128041 74.7468404501554
"5575" 1114.8 60.3739963956971 76.9863265407592
"5576" 1115 54.9427541290609 80.0560512993232
"5577" 1115.2 50.7813635436766 84.6435255603663
"5578" 1115.4 47.7143604854537 90.0710161936089
"5579" 1115.6 45.6152199391417 95.8364538298758
"5580" 1115.8 44.3815184223596 101.800242966054
"5581" 1116 44.417767874418 107.556189054804
"5582" 1116.2 45.3930678121555 113.208135206211
"5583" 1116.4 46.6683668814106 119.526791223722
"5584" 1116.6 49.6406719311103 121.46229593615
"5585" 1116.8 54.453133623118 122.901740277893
"5586" 1117 59.921304455398 123.976679843213
"5587" 1117.2 65.3509492515532 123.909241736262
"5588" 1117.4 71.167160901021 123.451505120941
"5589" 1117.6 76.9226061423488 121.73492553605
"5590" 1117.8 82.2148488299926 118.608337560946
"5591" 1118 87.025701789644 115.063523684395
"5592" 1118.2 91.9468780725233 110.441610967376
"5593" 1118.4 94.843857966398 105.546918889973
"5594" 1118.6 97.2875595255532 99.556786934384
"5595" 1118.8 97.2457315743391 94.2170750034021
"5596" 1119 94.8157775984365 88.6785033279065
"5597" 1119.2 91.7116169408146 84.2092879381939
"5598" 1119.4 87.6731862328599 80.5096791773406
"5599" 1119.6 82.3527101744365 77.9896920302398
"5600" 1119.8 76.7556511525999 76.1229857509823
"5601" 1120 71.135468664618 75.3672549264398
"5602" 1120.2 65.352618045601 76.7922538533659
"5603" 1120.4 59.8905267584058 79.0673336155976
"5604" 1120.6 54.9844831494537 82.629340890216
"5605" 1120.8 50.8347638992752 87.530182507466
"5606" 1121 48.6081857988069 92.7703514674991
"5607" 1121.2 46.479334077399 98.435542575282
"5608" 1121.4 45.4612252121305 104.746880837886
"5609" 1121.6 45.6261261743411 110.272498621573
"5610" 1121.8 46.9459564028661 116.478742018184
"5611" 1122 49.0505477598439 120.966118201425
"5612" 1122.2 53.265247509268 122.672277031311
"5613" 1122.4 58.269948021718 123.957905350619
"5614" 1122.6 63.939994581543 123.725471140448
"5615" 1122.8 69.6351286785532 123.156615620708
"5616" 1123 76.1156347134773 122.610143227217
"5617" 1123.2 82.1296200230504 120.862669424411
"5618" 1123.4 87.1575578723466 117.716955859659
"5619" 1123.6 91.7982641928785 113.803359417271
"5620" 1123.8 95.2757491124116 108.856240959755
"5621" 1124 97.528610407318 103.495705709773
"5622" 1124.2 98.5371349422864 97.5327019044416
"5623" 1124.4 97.6477978744 92.2019893407659
"5624" 1124.6 95.3893704805766 86.4577806094024
"5625" 1124.8 92.6286961016323 81.233736985966
"5626" 1125 89.1463320738847 76.9554305322065
"5627" 1125.2 84.4380621581514 72.9611905209732
"5628" 1125.4 78.2065284461514 70.5464712075732
"5629" 1125.6 72.4537685048271 70.9005356230277
"5630" 1125.8 66.877253961418 72.9452576222777
"5631" 1126 61.7895110995732 76.4646375633663
"5632" 1126.2 56.5697062804698 80.4488796637111
"5633" 1126.4 52.531744061918 84.8315459740904
"5634" 1126.6 49.2092210719551 89.8469158989065
"5635" 1126.8 47.2907164800662 95.3860569762398
"5636" 1127 46.1590977205702 101.15097826053
"5637" 1127.2 45.869195934838 106.990557533253
"5638" 1127.4 47.5935165290699 112.934704479548
"5639" 1127.6 49.9770007023109 118.270560863537
"5640" 1127.8 52.8784881582345 122.429905372991
"5641" 1128 57.3251018387622 123.443694876482
"5642" 1128.2 62.9058314347362 124.960270789346
"5643" 1128.4 68.3532920643963 124.316027494269
"5644" 1128.6 74.099903809515 123.328491827872
"5645" 1128.8 79.8697583316524 121.834914688761
"5646" 1129 85.4859424083739 119.493793912308
"5647" 1129.2 90.544099705118 116.405366383133
"5648" 1129.4 95.3494969209921 112.609323763573
"5649" 1129.6 99.6938711718041 107.827213240915
"5650" 1129.8 102.763498182687 102.657844045612
"5651" 1130 105.183010983558 96.6825621846532
"5652" 1130.2 105.940194916348 91.0010862163453
"5653" 1130.4 104.500138747618 85.2441276736107
"5654" 1130.6 102.185367979448 79.6263038376334
"5655" 1130.8 98.7607545730998 74.777540972255
"5656" 1131 93.6576087590485 71.6386829587253
"5657" 1131.2 88.2160337470506 69.9786883919467
"5658" 1131.4 82.4832606267901 68.8844269689802
"5659" 1131.6 76.2836315695248 69.386810790663
"5660" 1131.8 71.1116173485692 71.8643318981197
"5661" 1132 65.4429123644019 74.86834136267
"5662" 1132.2 61.3365673648109 78.7717247827874
"5663" 1132.4 57.6880327412592 83.747242254832
"5664" 1132.6 54.7579787136588 89.3324297050917
"5665" 1132.8 53.045845593158 95.0000480824132
"5666" 1133 52.043607254478 101.387370137213
"5667" 1133.2 52.277154886996 106.979699557846
"5668" 1133.4 52.415067138513 112.500863524915
"5669" 1133.6 53.4357597503205 118.171157587317
"5670" 1133.8 55.5774744918785 121.767013519613
"5671" 1134 59.8257816031022 122.96104917331
"5672" 1134.2 65.0580150899049 124.313947939731
"5673" 1134.4 70.499332931518 124.098714045073
"5674" 1134.6 76.1959169664033 123.130764415176
"5675" 1134.8 81.3805494901642 121.285536085665
"5676" 1135 86.3592635691789 118.242539927138
"5677" 1135.2 90.9662793700219 114.779232824002
"5678" 1135.4 95.8128045496303 111.13680381108
"5679" 1135.6 99.7774252517622 106.539648070067
"5680" 1135.8 102.524223266438 101.870313999893
"5681" 1136 105.261185854675 95.3989223799245
"5682" 1136.2 106.926197085969 89.37911264732
"5683" 1136.4 106.432587357844 83.0624297356102
"5684" 1136.6 104.898158964894 78.1031557622927
"5685" 1136.8 102.60894072572 72.4258945291429
"5686" 1137 98.891758406818 66.5219390185732
"5687" 1137.2 94.2022724945664 62.0465907460127
"5688" 1137.4 90.037183760232 59.4782528993406
"5689" 1137.6 84.565722050168 57.2436072481669
"5690" 1137.8 78.9551779823847 56.5298478095398
"5691" 1138 72.397580021505 57.4907307403123
"5692" 1138.2 67.6641440602547 59.152461544114
"5693" 1138.4 62.5867927464019 62.7109876221216
"5694" 1138.6 58.2781474081812 66.7050586495837
"5695" 1138.8 54.3210522020485 71.0925770831493
"5696" 1139 51.2961286763769 76.6680366775967
"5697" 1139.2 50.4786075688439 82.485435873388
"5698" 1139.4 50.4360199266323 88.7125047519303
"5699" 1139.6 52.6194627234045 93.7831446353434
"5700" 1139.8 56.3245657410573 97.7946411650289
"5701" 1140 60.616509935143 101.533746267636
"5702" 1140.2 65.9180016654736 104.276570736647
"5703" 1140.4 71.0565758499949 105.419092557419
"5704" 1140.6 76.9848229831509 106.07368267008
"5705" 1140.8 82.9087165346883 105.209377480573
"5706" 1141 88.849901477168 103.586582243073
"5707" 1141.2 94.8044484952057 102.098945841792
"5708" 1141.4 100.887796548943 99.9612576824982
"5709" 1141.6 106.495095026251 97.1074219985361
"5710" 1141.8 111.958505659168 94.1094580560732
"5711" 1142 116.819766904772 90.3049927334268
"5712" 1142.2 118.820367205523 85.3258653074153
"5713" 1142.4 118.59793114708 79.0885144631272
"5714" 1142.6 117.595583852589 73.119028710389
"5715" 1142.8 114.927088761069 67.8971636337941
"5716" 1143 111.265200609508 63.6016896610672
"5717" 1143.2 106.642228461118 60.1269802803026
"5718" 1143.4 101.463578886132 57.8996085476855
"5719" 1143.6 95.9798422546946 56.8072652308498
"5720" 1143.8 90.6900101638637 55.2174062815188
"5721" 1144 84.5425392610609 54.7236826545072
"5722" 1144.2 78.835684414789 55.4073620887022
"5723" 1144.4 72.9703091464847 56.7418930539065
"5724" 1144.6 67.0973896632006 59.0951813359971
"5725" 1144.8 61.9719710098338 61.4656506996258
"5726" 1145 55.9807248733514 64.1678040607065
"5727" 1145.2 50.9046213704514 67.0715256723398
"5728" 1145.4 45.3481704772514 70.4123201346065
"5729" 1145.6 39.9215432030514 73.1472710415399
"5730" 1145.8 34.6389107707312 74.2999430931666
"5731" 1146 28.709109975418 76.4106630885391
"5732" 1146.2 23.5707501461339 79.01303654213
"5733" 1146.4 18.5899063233638 82.268136277284
"5734" 1146.6 14.6144754477694 86.9200365606408
"5735" 1146.8 12.1512633356988 91.7913061743403
"5736" 1147 12.2628178775544 94.8636152609914
"5737" 1147.2 14.7235655649635 99.8866091015732
"5738" 1147.4 17.7768793921264 103.970643782615
"5739" 1147.6 21.9229500430066 107.462392438155
"5740" 1147.8 26.4750618651263 111.165036002198
"5741" 1148 31.4876520649912 114.694417741902
"5742" 1148.2 36.5712596248578 117.480055686055
"5743" 1148.4 42.5711977146943 120.62422403131
"5744" 1148.6 48.2405471419991 122.414515744533
"5745" 1148.8 54.6314999866137 123.367750625051
"5746" 1149 61.7839625427631 123.448681699235
"5747" 1149.2 67.7247644882701 122.730080540545
"5748" 1149.4 74.2864733600609 120.986038227621
"5749" 1149.6 79.7094467498882 118.503703599364
"5750" 1149.8 84.7642758204033 114.894601292147
"5751" 1150 89.2217534144466 110.572947568402
"5752" 1150.2 92.9934386502513 105.709438827832
"5753" 1150.4 95.7580159728026 99.9215616143808
"5754" 1150.6 97.1211639723026 93.8647904664193
"5755" 1150.8 97.0076931360805 87.4397696299482
"5756" 1151 95.9067424813823 81.7576680197874
"5757" 1151.2 93.4055302893499 75.945953543255
"5758" 1151.4 89.7881035609878 71.0355741442708
"5759" 1151.6 85.0989261996323 67.1097118870127
"5760" 1151.8 79.7544139632628 64.032906874987
"5761" 1152 73.3573860927797 62.0651218003498
"5762" 1152.2 66.8249057279503 61.337369975928
"5763" 1152.4 60.567826078018 61.2034980935398
"5764" 1152.6 54.0881687975697 62.0174970469777
"5765" 1152.8 48.0701390222847 64.2889727717732
"5766" 1153 42.3384500206543 67.4906229449578
"5767" 1153.2 37.4804908718967 71.6527341737327
"5768" 1153.4 33.317848449918 76.2716928054732
"5769" 1153.6 30.2555383782121 81.7540678690085
"5770" 1153.8 28.3929810330479 87.7691759878979
"5771" 1154 28.5550655319777 93.4148048111254
"5772" 1154.2 28.4140562958726 99.2433920801641
"5773" 1154.4 29.2384612106363 105.456225206841
"5774" 1154.6 30.9536920197075 111.092437267889
"5775" 1154.8 32.9552922456376 115.649096306012
"5776" 1155 37.0734602852752 118.21492216968
"5777" 1155.2 41.8947483314838 120.613974798231
"5778" 1155.4 47.1179305475154 122.406791945508
"5779" 1155.6 52.9229933246577 123.551854280107
"5780" 1155.8 59.2881361193037 124.299013342959
"5781" 1156 65.4036590024703 123.851661635782
"5782" 1156.2 71.4805831184597 122.248727474323
"5783" 1156.4 77.0364514697796 120.111131655327
"5784" 1156.6 82.650823669918 117.131836103066
"5785" 1156.8 87.1812861388445 113.308080301132
"5786" 1157 91.411321480038 108.117426546173
"5787" 1157.2 94.2580801318259 102.795683090481
"5788" 1157.4 96.4086185374586 96.6883867037759
"5789" 1157.6 96.3986391157103 90.7686073931057
"5790" 1157.8 94.5961798327839 85.1801262126585
"5791" 1158 91.7705682315809 80.1300799360001
"5792" 1158.2 87.3961007781939 76.0124932351249
"5793" 1158.4 81.565556562772 73.0364590461462
"5794" 1158.6 75.9030146358483 72.2990900640732
"5795" 1158.8 69.9236323314008 72.0954012825387
"5796" 1159 63.9287304734239 73.1582169545143
"5797" 1159.2 58.3354499385771 76.1362631665618
"5798" 1159.4 53.9732339004697 80.4757397228145
"5799" 1159.6 50.4265360583612 85.6384669163232
"5800" 1159.8 48.1662293555445 91.3714310071636
"5801" 1160 47.6984458140126 97.3094348271002
"5802" 1160.2 48.1906556512468 103.165989285628
"5803" 1160.4 49.7381321123254 108.618449549869
"5804" 1160.6 52.037415666495 114.082322517612
"5805" 1160.8 54.6999671013206 119.397244414145
"5806" 1161 57.6734426565233 122.945675323692
"5807" 1161.2 62.9230428993763 123.676787283323
"5808" 1161.4 68.5632528029049 124.206330992402
"5809" 1161.6 73.530714435168 123.022259870865
"5810" 1161.8 79.2307827068868 121.189853581854
"5811" 1162 84.970209818321 119.364027283484
"5812" 1162.2 90.050769952918 116.724390844771
"5813" 1162.4 94.637301755747 113.132034650599
"5814" 1162.6 98.8937556932642 108.559825493996
"5815" 1162.8 102.259183355033 103.711412645958
"5816" 1163 105.002404411256 98.1584375499498
"5817" 1163.2 106.788156782222 92.154708754801
"5818" 1163.4 108.076280129456 86.0603936780732
"5819" 1163.6 108.141691260568 79.9814027183982
"5820" 1163.8 106.243593583953 74.3266295255143
"5821" 1164 103.538516655454 68.7243039837517
"5822" 1164.2 99.7786897675317 64.4786922877209
"5823" 1164.4 94.5493771551203 61.8293257340451
"5824" 1164.6 88.8481181856983 60.1249158581776
"5825" 1164.8 83.1934572234911 59.5537656706743
"5826" 1165 76.8799544124342 60.3909139148312
"5827" 1165.2 71.1425880243697 61.5760779205409
"5828" 1165.4 65.2397060399408 63.3766667946186
"5829" 1165.6 59.2697325513356 65.581787755705
"5830" 1165.8 54.0093994107607 68.3453044539664
"5831" 1166 48.304629961951 71.5608073955842
"5832" 1166.2 43.496020179518 75.3888921962732
"5833" 1166.4 39.0900062793027 80.1676853453314
"5834" 1166.6 35.881864925168 85.3927293517874
"5835" 1166.8 33.1190046790446 90.9567161187124
"5836" 1167 31.7004625298764 96.6193813567398
"5837" 1167.2 30.4507578218617 102.115552644686
"5838" 1167.4 28.9392518454635 108.903449548482
"5839" 1167.6 28.8600299325055 112.346430935098
"5840" 1167.8 30.9321286981648 114.713478003989
"5841" 1168 33.9898765953298 117.328794148397
"5842" 1168.2 36.0680593261022 117.113861701771
"5843" 1168.4 39.2981650290479 117.495412696846
"5844" 1168.6 43.1027026967699 119.235136614758
"5845" 1168.8 48.309879972038 120.990736606213
"5846" 1169 53.3052764584597 122.935710791531
"5847" 1169.2 58.7649859794312 123.637498556521
"5848" 1169.4 64.6032466995793 124.532157418186
"5849" 1169.6 69.9104057871453 123.697441040891
"5850" 1169.8 75.4099570327349 122.000508371799
"5851" 1170 81.2809606556422 119.639944233901
"5852" 1170.2 85.6475855418347 116.32011553999
"5853" 1170.4 89.6191941384045 112.356694018492
"5854" 1170.6 92.7071609263026 107.236623223419
"5855" 1170.8 94.4701823163763 101.752823624698
"5856" 1171 95.3335926029949 95.6823211324193
"5857" 1171.2 94.464772998918 89.834551744716
"5858" 1171.4 92.6183926398069 84.1635263560176
"5859" 1171.6 90.0910600415732 79.1775035328145
"5860" 1171.8 86.4282217408217 74.3942555779346
"5861" 1172 81.8806341100079 70.3145391241911
"5862" 1172.2 76.8468612248419 66.7872307617471
"5863" 1172.4 71.2733026771308 64.1367752950306
"5864" 1172.6 65.4499074690059 62.5216595935622
"5865" 1172.8 59.6183229887111 60.881326606849
"5866" 1173 52.0527396745732 60.397845542987
"5867" 1173.2 45.9210663717021 61.4691447563573
"5868" 1173.4 39.8566313935514 64.0985647972398
"5869" 1173.6 34.5469394515376 67.3926039416493
"5870" 1173.8 29.462086965618 71.2734834739732
"5871" 1174 25.8234849894635 76.2203534652323
"5872" 1174.2 22.6582344320265 81.7425852413322
"5873" 1174.4 20.6583373919049 87.2117241939416
"5874" 1174.6 18.712691312418 93.1574181834065
"5875" 1174.8 18.327435507983 99.3217920578719
"5876" 1175 18.6000502312269 103.004285128441
"5877" 1175.2 20.9043189857996 106.167680773455
"5878" 1175.4 23.7640103062362 110.077763193073
"5879" 1175.6 28.0459568945802 113.725105137681
"5880" 1175.8 32.699953756956 117.130143711282
"5881" 1176 37.5021635546103 119.639772054035
"5882" 1176.2 43.2797570369813 120.891741988383
"5883" 1176.4 49.3482431438311 122.159826517834
"5884" 1176.6 54.884797156293 121.93498706174
"5885" 1176.8 61.0466461316239 120.834031861397
"5886" 1177 66.6345015779454 119.107618336532
"5887" 1177.2 71.6304440683265 116.833162635263
"5888" 1177.4 76.6730361223271 113.29974937371
"5889" 1177.6 81.0075767664112 108.944029533998
"5890" 1177.8 84.241620128087 104.167131525221
"5891" 1178 87.0008291572561 98.2318150847422
"5892" 1178.2 88.6086751580802 92.2989448829921
"5893" 1178.4 88.9507779378775 85.8989913409381
"5894" 1178.6 87.7956856080662 79.9658960083509
"5895" 1178.8 85.7390984654239 73.9600687189261
"5896" 1179 81.8174397931116 69.3110528977345
"5897" 1179.2 77.1490353531391 64.7331062051942
"5898" 1179.4 71.5069317293051 61.5635143445087
"5899" 1179.6 65.6538074649724 59.7682885779862
"5900" 1179.8 59.2951358259503 60.0726366553474
"5901" 1180 53.3483765040148 61.8315372998635
"5902" 1180.2 47.2134014881112 64.0316859632095
"5903" 1180.4 41.7605269919074 67.2774019929668
"5904" 1180.6 37.3694866692587 71.7619626733754
"5905" 1180.8 33.3805219211594 76.088596735918
"5906" 1181 29.1032173902395 81.0575477887517
"5907" 1181.2 26.308937163906 86.327079546019
"5908" 1181.4 24.3749983872642 92.2719545256116
"5909" 1181.6 22.2162208199049 98.2655220695863
"5910" 1181.8 20.8735712865627 103.764235616442
"5911" 1182 21.794630887411 107.123818735404
"5912" 1182.2 24.2802699443895 109.921974850273
"5913" 1182.4 27.9621397496792 113.818427319633
"5914" 1182.6 32.473994926418 116.406664619323
"5915" 1182.8 37.6212610056588 118.658142752536
"5916" 1183 42.987111593038 120.824562373893
"5917" 1183.2 48.761666166158 121.842379546853
"5918" 1183.4 54.5288937076303 121.887266507724
"5919" 1183.6 60.4626108166494 121.724104416946
"5920" 1183.8 65.8868852107609 119.842353965002
"5921" 1184 70.90087189958 117.272003037517
"5922" 1184.2 76.2776641917362 114.302931884164
"5923" 1184.4 81.4417201138583 110.563148514857
"5924" 1184.6 85.1620387478882 106.2208391092
"5925" 1184.8 88.6152916514037 100.608057498587
"5926" 1185 90.4349776902288 94.6989274612624
"5927" 1185.2 90.6181472507699 88.587145966388
"5928" 1185.4 89.2910613676588 83.187445072425
"5929" 1185.6 87.1202392362229 77.5996934349512
"5930" 1185.8 83.7557355577115 72.4006911572036
"5931" 1186 79.0763466934514 68.7029758177732
"5932" 1186.2 73.6887605800376 65.8262537558884
"5933" 1186.4 67.7816918404514 64.5616023716732
"5934" 1186.6 61.4722639570514 64.8385594255398
"5935" 1186.8 56.166805393918 67.1840394754732
"5936" 1187 50.3553750782326 69.9600768835507
"5937" 1187.2 45.8217592596708 73.4478102883709
"5938" 1187.4 41.8113678059063 78.5466608113614
"5939" 1187.6 39.0019331661349 84.0231013437659
"5940" 1187.8 37.409888920798 89.7707527090932
"5941" 1188 37.0772478958899 96.0650405986154
"5942" 1188.2 38.3365094474249 101.309333693354
"5943" 1188.4 40.4300775232424 107.472518946925
"5944" 1188.6 42.9593063318547 112.214922895725
"5945" 1188.8 47.2553412611323 116.833227938895
"5946" 1189 51.5870035091951 120.778826920645
"5947" 1189.2 56.2571174767006 123.277438542269
"5948" 1189.4 61.9723553560743 123.660559330948
"5949" 1189.6 67.7914286118763 123.920206568948
"5950" 1189.8 73.9965521268739 124.018528868632
"5951" 1190 78.8407826775267 121.956624331573
"5952" 1190.2 83.9296832003658 118.759475505454
"5953" 1190.4 89.6026117065071 115.693079316258
"5954" 1190.6 94.3248332537622 111.779801418794
"5955" 1190.8 98.5268857092075 107.172105615192
"5956" 1191 101.396670971313 102.134607556889
"5957" 1191.2 103.602358490072 96.2765138501501
"5958" 1191.4 103.927472339362 90.1113714190917
"5959" 1191.6 102.528817025264 84.877001458727
"5960" 1191.8 100.295753349857 78.8156024519268
"5961" 1192 96.931421759918 74.3337395411594
"5962" 1192.2 91.5857433305063 71.3254129215732
"5963" 1192.4 85.9249468084345 70.1783998482105
"5964" 1192.6 79.9814166725023 70.6296166714271
"5965" 1192.8 74.0104973749506 72.764761740921
"5966" 1193 69.5718488441506 76.5108097967476
"5967" 1193.2 65.254458723918 80.7376252990732
"5968" 1193.4 62.3508426599424 85.6455913832195
"5969" 1193.6 61.5074245205305 90.6480358144857
"5970" 1193.8 60.691069595781 96.6783651471074
"5971" 1194 60.2909283043427 102.600456260395
"5972" 1194.2 60.6509833691072 108.698825834506
"5973" 1194.4 61.145716619891 114.467205013857
"5974" 1194.6 62.4722892686395 120.334650762548
"5975" 1194.8 65.2864931234115 122.927772442534
"5976" 1195 69.787899499398 123.618366654773
"5977" 1195.2 74.7424015458347 123.806610902323
"5978" 1195.4 79.6076700245452 122.590339624319
"5979" 1195.6 84.4148975516239 120.559111256456
"5980" 1195.8 88.6466250211022 117.159983250626
"5981" 1196 93.6349544612559 113.746157616438
"5982" 1196.2 98.1094508952884 109.589722551277
"5983" 1196.4 101.52437087535 104.704117990411
"5984" 1196.6 103.762278206206 99.361979408354
"5985" 1196.8 104.840413285839 92.6745654250205
"5986" 1197 104.037642104931 86.6267492159607
"5987" 1197.2 101.934380736016 81.0669339911707
"5988" 1197.4 98.4863546511226 75.8884180757436
"5989" 1197.6 94.0060628784514 71.2734834739732
"5990" 1197.8 88.7729554557944 68.0039704444608
"5991" 1198 82.9783332542135 66.0188724949482
"5992" 1198.2 76.9499974993246 65.4063118750787
"5993" 1198.4 70.5988643727514 65.5352795141732
"5994" 1198.6 64.5531289560593 66.9692660536058
"5995" 1198.8 58.5255109211427 69.7500251853934
"5996" 1199 52.8859367615811 73.154232597921
"5997" 1199.2 48.348690401297 77.6963362034469
"5998" 1199.4 45.3674036059921 83.187445072425
"5999" 1199.6 44.0238510030687 89.6732249383266
"6000" 1199.8 44.477486739158 95.6491661774132
"6001" 1200 45.4910357383427 101.965565411313
"6002" 1200.2 47.4751962687155 107.349002188649
"6003" 1200.4 50.3437411173083 113.089037867927
"6004" 1200.6 53.6845152330385 118.029068821826
"6005" 1200.8 58.0599295595889 122.735566045573
"6006" 1201 62.3697015429033 124.064348969456
"6007" 1201.2 67.8779776912097 124.266402886281
"6008" 1201.4 73.9054326081908 123.6915399673
"6009" 1201.6 79.9005602335642 121.956624331573
"6010" 1201.8 84.993376324521 119.705711878617
"6011" 1202 90.7086599140667 117.061923020627
"6012" 1202.2 95.6153348223055 113.918919520236
"6013" 1202.4 99.818699046478 109.249488503853
"6014" 1202.6 102.513837376918 103.610497120257
"6015" 1202.8 104.482244140675 97.5673276918705
"6016" 1203 105.155923460891 91.4463194933435
"6017" 1203.2 104.244327207452 85.0542606308232
"6018" 1203.4 102.133751359846 79.5512251182117
"6019" 1203.6 99.139987422906 73.9343984214768
"6020" 1203.8 95.2610245287847 69.2785271953398
"6021" 1204 90.0636096515005 66.0996555985292
"6022" 1204.2 84.1175543441521 64.4516666262221
"6023" 1204.4 77.5969756445609 63.8605548290732
"6024" 1204.6 71.6271050652658 65.2886146380732
"6025" 1204.8 65.7695653412406 68.4818568796054
"6026" 1205 61.0374294446767 72.6684158767456
"6027" 1205.2 57.075570726918 77.5872388113398
"6028" 1205.4 54.449379687147 82.5449890551515
"6029" 1205.6 52.370762774358 89.0021968846132
"6030" 1205.8 51.6729108900719 95.2029723853424
"6031" 1206 51.2878934420396 101.693613528195
"6032" 1206.2 51.5331008388411 107.915700615112
"6033" 1206.4 52.932297422979 114.07696394422
"6034" 1206.6 55.5497216984115 119.781657208067
"6035" 1206.8 58.942401501399 123.105316859181
"6036" 1207 63.3772793681072 123.825031821235
"6037" 1207.2 68.9825018370937 124.393448747668
"6038" 1207.4 74.5053188892323 124.020819873673
"6039" 1207.6 79.8286579215026 122.274192876512
"6040" 1207.8 85.1100539384037 119.71438496913
"6041" 1208 90.014419339598 116.665013621133
"6042" 1208.2 93.8140321086805 111.888802678123
"6043" 1208.4 96.195185183747 106.654519344705
"6044" 1208.6 97.1739869427864 101.155805797849
"6045" 1208.8 96.6168491446488 94.8035150961116
"6046" 1209 94.4194129392674 90.0997851969587
"6047" 1209.2 91.8265715985252 85.1377186716089
"6048" 1209.4 88.1217437082475 80.1182902696085
"6049" 1209.6 83.770552383793 75.8441600238118
"6050" 1209.8 78.8786452571764 72.2487651780563
"6051" 1210 72.9703091464847 69.9665923760398
"6052" 1210.2 66.8462733250658 69.4001876625391
"6053" 1210.4 61.0005714746847 70.1093983569398
"6054" 1210.6 54.8346380307703 71.9937095057436
"6055" 1210.8 49.8710731890059 75.481195362749
"6056" 1211 45.7564784868121 80.1228722796908
"6057" 1211.2 42.9154114159903 85.4402121728503
"6058" 1211.4 40.7090228667694 91.4410563736542
"6059" 1211.6 40.4012385112468 97.2972503445321
"6060" 1211.8 41.8737584637399 103.427414929368
"6061" 1212 44.3924364365644 108.904600977476
"6062" 1212.2 47.6657624905106 114.258564553092
"6063" 1212.4 51.9433227238531 118.152960896976
"6064" 1212.6 57.2403468587257 121.567153474573
"6065" 1212.8 62.1034540284752 124.070894698145
"6066" 1213 67.6474761786195 124.334140458633
"6067" 1213.2 73.1398324518746 123.745932471704
"6068" 1213.4 79.1336022382411 121.81281970745
"6069" 1213.6 85.3240100065998 119.7968313973
"6070" 1213.8 90.7665542306478 116.9777131056
"6071" 1214 95.2778788231812 112.973171537876
"6072" 1214.2 99.1153040083016 108.255786512724
"6073" 1214.4 102.311706932146 102.754232078219
"6074" 1214.6 104.461191661918 96.4908611877298
"6075" 1214.8 104.22151728838 90.6142067753039
"6076" 1215 102.396090373639 85.0021802255266
"6077" 1215.2 99.1900576768385 79.938029827505
"6078" 1215.4 95.1689250193637 75.4698908455188
"6079" 1215.6 90.4008561165135 72.7870226545844
"6080" 1215.8 84.5431938339298 71.4628732240437
"6081" 1216 78.6012119181567 71.8388063239823
"6082" 1216.2 73.079689276056 74.159149156987
"6083" 1216.4 67.8159224875585 77.5613227106181
"6084" 1216.6 63.0640625475343 81.8637697150499
"6085" 1216.8 58.9473315122471 86.5344963879656
"6086" 1217 55.9991850250826 92.2730290151554
"6087" 1217.2 53.8805608826973 97.7335602514044
"6088" 1217.4 51.846275353598 104.098087301933
"6089" 1217.6 50.67146659454 109.925774565951
"6090" 1217.8 50.7334465246588 116.201110555907
"6091" 1218 52.2088078096555 121.469785760323
"6092" 1218.2 55.387863679918 123.110057254227
"6093" 1218.4 60.2613740089575 124.759789578665
"6094" 1218.6 64.6452863578411 124.377335504312
"6095" 1218.8 69.7395979995071 123.263752550272
"6096" 1219 75.541609153411 122.439348774052
"6097" 1219.2 81.5256856385847 121.029312767287
"6098" 1219.4 86.675355858918 118.581210237573
"6099" 1219.6 91.7297051337694 115.388250959465
"6100" 1219.8 95.9986150159921 111.532268554092
"6101" 1220 99.333158711418 106.502204353115
"6102" 1220.2 102.074434358764 100.241127445765
"6103" 1220.4 103.016698483424 94.590134113763
"6104" 1220.6 102.842306774388 88.5888259685973
"6105" 1220.8 101.146160646523 82.851033050236
"6106" 1221 98.4129383532122 77.7539730671143
"6107" 1221.2 94.181786683345 72.8307834250338
"6108" 1221.4 89.4867087117456 70.0182233785387
"6109" 1221.6 83.361607983943 68.7110897939607
"6110" 1221.8 77.670847992772 68.7041427716518
"6111" 1222 71.9336600876422 69.6466592276076
"6112" 1222.2 66.0031082601514 72.4462234989398
"6113" 1222.4 61.3032386962357 76.0861213971379
"6114" 1222.6 56.9807557242776 80.7208503370675
"6115" 1222.8 52.7899160315203 85.6384669163232
"6116" 1223 49.3683204343864 91.0257362705858
"6117" 1223.2 47.2977158781838 97.1044396462947
"6118" 1223.4 46.8540149018547 102.995802609776
"6119" 1223.6 47.0755952524386 108.938694316779
"6120" 1223.8 47.987917396918 114.986613410197
"6121" 1224 49.847640739093 121.114393603311
"6122" 1224.2 53.6557432895759 122.433213669744
"6123" 1224.4 58.9559192730793 123.263236238928
"6124" 1224.6 65.1520626300589 124.293449473573
"6125" 1224.8 70.774784784005 123.147614923269
"6126" 1225 76.6665730417275 121.23332131143
"6127" 1225.2 82.5868806933956 118.556020580155
"6128" 1225.4 86.8923213591646 115.426318455299
"6129" 1225.6 91.8938996423828 111.490280737827
"6130" 1225.8 95.353975868781 106.873965252957
"6131" 1226 97.211840776958 101.174459402053
"6132" 1226.2 98.2347825664575 95.1548798301258
"6133" 1226.4 97.60270486304 89.8395275628659
"6134" 1226.6 95.2605154165533 84.0267448698555
"6135" 1226.8 92.163761269056 79.3655239465387
"6136" 1227 88.3676994637394 75.2433042806803
"6137" 1227.2 83.0576043427847 71.9485662927732
"6138" 1227.4 77.4783006027944 70.2007611210226
"6139" 1227.6 71.0235869615023 69.154878707281
"6140" 1227.8 65.1828318996422 69.2616650471249
"6141" 1228 58.750295412018 70.7109144583065
"6142" 1228.2 53.9251842391847 73.8223538603398
"6143" 1228.4 48.961594539418 78.1677077502323
"6144" 1228.6 45.3690616343318 82.951341836849
"6145" 1228.8 43.2353869393484 88.9206216384466
"6146" 1229 42.421080614198 94.9221539110132
"6147" 1229.2 42.3300637310396 101.130459721452
"6148" 1229.4 43.6248577963484 107.181381819814
"6149" 1229.6 46.5250268608692 112.500081937829
"6150" 1229.8 49.7843517248305 117.555603647473
"6151" 1230 54.0575930904245 122.052727530054
"6152" 1230.2 58.9863549783969 123.487080234432
"6153" 1230.4 64.1624129876239 123.445777608338
"6154" 1230.6 70.0703814670961 124.160069043094
"6155" 1230.8 74.896284517112 122.113575273946
"6156" 1231 80.6621618697817 119.053296124846
"6157" 1231.2 85.8982426465941 116.51500334363
"6158" 1231.4 90.814132832638 112.796269774933
"6159" 1231.6 94.7493863174949 108.28519860765
"6160" 1231.8 98.0241038865013 103.245795243198
"6161" 1232 100.171819290158 97.5030474567332
"6162" 1232.2 100.581856941536 91.5010282374811
"6163" 1232.4 99.4435930886194 85.4829314766771
"6164" 1232.6 96.6548410063963 80.5753457753232
"6165" 1232.8 92.1447485605533 77.3186821092908
"6166" 1233 86.7579708891908 74.3482378685163
"6167" 1233.2 81.4391365592514 72.1433017212732
"6168" 1233.4 75.3850284598847 70.9099773407732
"6169" 1233.6 69.0743776003637 70.6142052696601
"6170" 1233.8 63.5224936249862 71.5688322071982
"6171" 1234 57.9410615202514 74.5883132124398
"6172" 1234.2 53.1604404640416 78.2133581903148
"6173" 1234.4 48.8832527003663 82.1276333576766
"6174" 1234.6 45.3193207841403 87.6687640690176
"6175" 1234.8 43.7086063556305 93.6177510991107
"6176" 1235 43.3344993652297 99.640450031781
"6177" 1235.2 44.1749496240662 105.098786990314
"6178" 1235.4 46.137930826168 110.712971614609
"6179" 1235.6 49.0864249423026 115.894859967496
"6180" 1235.8 52.7194619974991 121.161893258506
"6181" 1236 56.7306661868882 122.979711955931
"6182" 1236.2 62.216586039318 122.507076476133
"6183" 1236.4 68.1373067340651 122.523648079264
"6184" 1236.6 74.4188260105998 121.626164210482
"6185" 1236.8 79.9425032489334 119.625791048912
"6186" 1237 85.8117465673093 117.61035534766
"6187" 1237.2 90.923184672598 114.468397987653
"6188" 1237.4 95.3928364374451 110.22513054437
"6189" 1237.6 99.1134572023411 105.314235018996
"6190" 1237.8 101.966472929242 99.9988889882759
"6191" 1238 102.898183617379 93.8890995448758
"6192" 1238.2 102.377757197966 88.1805854317418
"6193" 1238.4 101.00403677077 82.1200064273139
"6194" 1238.6 98.1759378317111 76.8988751855387
"6195" 1238.8 93.6304009756821 72.4894494155282
"6196" 1239 88.9208764776653 69.3010204450787
"6197" 1239.2 83.4917266566226 66.696020689505
"6198" 1239.4 77.6019514627107 65.1793728123293
"6199" 1239.6 71.9230652865514 65.1717733809732
"6200" 1239.8 65.6191318109967 66.2054027789889
"6201" 1240 59.5408529235075 68.1891475994153
"6202" 1240.2 54.1813506989941 71.2915458905297
"6203" 1240.4 49.1650821220079 74.8656592509327
"6204" 1240.6 44.2633225345732 78.702975821987
"6205" 1240.8 39.9019713089749 83.1688676185277
"6206" 1241 36.9240600888069 88.5390631445361
"6207" 1241.2 34.395384487618 94.5184024559232
"6208" 1241.4 32.7444607993347 100.627685593365
"6209" 1241.6 31.8001920587913 106.5972102527
"6210" 1241.8 31.306425365931 112.412059303534
"6211" 1242 32.1997425312805 114.736808319936
"6212" 1242.2 35.6113990522514 117.864776191981
"6213" 1242.4 40.275432771881 120.379507774832
"6214" 1242.6 45.5112822036873 121.976597196035
"6215" 1242.8 50.9343490977006 123.627397863051
"6216" 1243 56.961975060293 124.060848822865
"6217" 1243.2 62.3754290555063 123.560327860397
"6218" 1243.4 68.830335759021 122.781386146397
"6219" 1243.6 73.8397510934398 120.748700224356
"6220" 1243.8 78.68635912553 117.968907795722
"6221" 1244 83.36000940953 114.452044086991
"6222" 1244.2 86.7458315378037 108.725742932345
"6223" 1244.4 88.882357381918 103.170382993926
"6224" 1244.6 89.6346230098221 97.5213294677375
"6225" 1244.8 89.2285536992513 91.8159074537398
"6226" 1245 87.246579782518 85.7699133305607
"6227" 1245.2 83.9907888803109 81.1085499247874
"6228" 1245.4 79.8317965144895 76.5369039128589
"6229" 1245.6 74.8787163457847 73.1992004891398
"6230" 1245.8 68.7436508210866 71.9862005553597
"6231" 1246 62.836493820043 72.4008835835163
"6232" 1246.2 56.682854279443 73.4869761779232
"6233" 1246.4 50.8379276681416 75.7791267216202
"6234" 1246.6 45.4209503848726 79.2697332433345
"6235" 1246.8 41.0580221482284 83.618366637918
"6236" 1247 37.2865262912087 88.7293257523988
"6237" 1247.2 35.0790083339838 94.3041934845732
"6238" 1247.4 34.0711911404532 100.343734520587
"6239" 1247.6 33.9420004643411 106.572525480073
"6240" 1247.8 33.811178202118 112.484693089333
"6241" 1248 35.6175811293466 117.171696659859
"6242" 1248.2 40.217973799768 119.819403003786
"6243" 1248.4 44.9904708012725 122.375675253662
"6244" 1248.6 50.8153746574765 123.914094742729
"6245" 1248.8 56.4709127754112 124.042694264272
"6246" 1249 62.9277760521524 123.67881577737
"6247" 1249.2 68.8612975300485 121.725199619443
"6248" 1249.4 73.698721471521 118.623211996661
"6249" 1249.6 78.5554785978271 115.028763935846
"6250" 1249.8 81.4767665937441 110.515212344051
"6251" 1250 82.723524896558 105.240535149133
"6252" 1250.2 83.8905478062842 99.7458144725168
"6253" 1250.4 83.762113848558 93.4525505439332
"6254" 1250.6 81.544726436038 88.2024833915732
"6255" 1250.8 77.7801469523769 83.2982052667614
"6256" 1251 72.9007748293385 79.6769073211073
"6257" 1251.2 67.3172117813625 77.8406352824991
"6258" 1251.4 61.1047394737394 76.6203619536446
"6259" 1251.6 55.144444394293 77.3378692765107
"6260" 1251.8 49.5369492145317 79.5662621912777
"6261" 1252 44.5184930960559 82.7991348352628
"6262" 1252.2 39.7219712083533 86.6705646873732
"6263" 1252.4 35.7813307811863 91.4639060152317
"6264" 1252.6 32.8040394789462 96.8768953427844
"6265" 1252.8 30.8079251492513 102.439806941906
"6266" 1253 29.552963498918 108.65252563666
"6267" 1253.2 30.0289834352513 113.090753017365
"6268" 1253.4 32.681712716818 116.090219548011
"6269" 1253.6 36.7468147867555 118.865199404136
"6270" 1253.8 42.0556112945644 120.037767914159
"6271" 1254 47.7826557290396 121.682942107735
"6272" 1254.2 53.7473652216453 122.281183379073
"6273" 1254.4 59.5441571538732 121.264877585558
"6274" 1254.6 65.0738345583528 119.269839868791
"6275" 1254.8 69.8836488644249 116.061209304381
"6276" 1255 72.9929990402559 111.777750852681
"6277" 1255.2 76.2531920924327 107.030726488308
"6278" 1255.4 78.3553552325702 101.337246931269
"6279" 1255.6 78.6063186164565 95.7122804291116
"6280" 1255.8 78.2404776272701 89.9651590072915
"6281" 1256 76.9585572983796 84.2977883893424
"6282" 1256.2 74.4434378053327 79.0388357480122
"6283" 1256.4 71.3736731250978 73.1896217427192
"6284" 1256.6 67.5684577351049 68.4450405395842
"6285" 1256.8 62.8162088795743 64.3271084598544
"6286" 1257 57.4859808773051 61.8901673213474
"6287" 1257.2 51.4846883521571 59.5693197706058
"6288" 1257.4 45.0648361228022 58.30888691131
"6289" 1257.6 38.9897975972628 59.1443761181594
"6290" 1257.8 33.0467881465115 61.1178525485512
"6291" 1258 27.3502894298847 63.6917841243732
"6292" 1258.2 22.2330247950692 67.3446584645615
"6293" 1258.4 17.6635353216622 71.6695964696197
"6294" 1258.6 13.2220475640215 76.0348766177111
"6295" 1258.8 9.69514273667803 80.8492736114132
"6296" 1259 7.96124581260223 85.6470079438889
"6297" 1259.2 9.2387595094918 90.1796332612617
"6298" 1259.4 11.0242480983069 94.3330431776843
"6299" 1259.6 13.8101414896549 98.7796919290468
"6300" 1259.8 17.7689734666103 102.827613393535
"6301" 1260 21.8831207448391 105.383614442915
"6302" 1260.2 26.421617808638 106.829576245693
"6303" 1260.4 31.3000813546129 107.711232646726
"6304" 1260.6 35.4394864974112 107.423492626532
"6305" 1260.8 40.5121001677492 107.055570504015
"6306" 1261 45.6455283855323 105.426368386616
"6307" 1261.2 51.1827073253528 104.244167095834
"6308" 1261.4 55.7434675058745 101.726717788269
"6309" 1261.6 59.3103915968466 97.8761976302017
"6310" 1261.8 63.0182011741011 93.5581648007422
"6311" 1262 65.2408950622315 88.6132685740806
"6312" 1262.2 66.7593156033124 83.2673573678971
"6313" 1262.4 66.779886247168 76.9368680322968
"6314" 1262.6 64.9769047798491 71.5179100118145
"6315" 1262.8 62.4639341976233 65.680135341689
"6316" 1263 59.5365749827441 60.6064975963123
"6317" 1263.2 54.787429442043 56.2699301056669
"6318" 1263.4 49.6601020546898 53.485954319421
"6319" 1263.6 43.947157255543 51.5354250002607
"6320" 1263.8 37.5438310821939 51.2833321538835
"6321" 1264 31.5119873227045 52.1844519269889
"6322" 1264.2 26.5188834144236 54.2105755987979
"6323" 1264.4 21.4286604326339 58.07897797838
"6324" 1264.6 18.3202013014878 62.7434678748871
"6325" 1264.8 15.8984767866269 68.3378263476238
"6326" 1265 14.8778364888401 74.0213605421057
"6327" 1265.2 15.1828923742018 79.3569335672759
"6328" 1265.4 15.8070626871723 85.2803517639122
"6329" 1265.6 17.7799175019317 90.943006636491
"6330" 1265.8 20.6500591651873 96.041832692727
"6331" 1266 24.6247905934575 101.201927346705
"6332" 1266.2 29.1097085711894 105.309527129516
"6333" 1266.4 34.5259717749651 108.600064941514
"6334" 1266.6 39.907695350358 110.750249539493
"6335" 1266.8 45.836090911993 112.516824435036
"6336" 1267 51.565856336558 113.673877439373
"6337" 1267.2 58.3059886084852 114.289280146752
"6338" 1267.4 63.9392890183963 113.134262744747
"6339" 1267.6 70.1476636576974 111.383636066544
"6340" 1267.8 75.7507952033658 108.429778298155
"6341" 1268 81.3196471586792 104.62226469614
"6342" 1268.2 86.7959063622752 99.5731777928446
"6343" 1268.4 90.2986150437362 94.1170451506901
"6344" 1268.6 91.5507590643369 88.3252895176543
"6345" 1268.8 91.3881096426168 83.436548848284
"6346" 1269 89.4882009372513 76.6722227114991
"6347" 1269.2 86.0135720449912 71.4964001270854
"6348" 1269.4 82.0073500800919 66.8718983393558
"6349" 1269.6 77.7761561694019 63.2177185220893
"6350" 1269.8 72.1769891176922 60.8725176627345
"6351" 1270 64.7914211494847 59.7191813829732
"6352" 1270.2 58.7589503199514 59.9745011670065
"6353" 1270.4 53.3354835458394 60.5996480844159
"6354" 1270.6 47.5603461299941 63.2989265642688
"6355" 1270.8 42.4796867050609 66.5618847474963
"6356" 1271 37.7622357471733 71.793606611371
"6357" 1271.2 35.0116648436945 76.2556557701849
"6358" 1271.4 33.4302567053936 81.9646168201098
"6359" 1271.6 32.341574835038 88.1557468887332
"6360" 1271.8 32.3526380651789 93.7228094516601
"6361" 1272 33.509987406038 99.7515925378132
"6362" 1272.2 35.914320829918 104.953146653599
"6363" 1272.4 38.6502333932884 110.517721013018
"6364" 1272.6 42.8108047855766 115.06963966511
"6365" 1272.8 47.993644909521 119.407881223264
"6366" 1273 52.900443139878 122.288972796213
"6367" 1273.2 59.3528933768764 124.33672401324
"6368" 1273.4 65.4609962995998 124.895358979846
"6369" 1273.6 71.4019889177416 123.680605625058
"6370" 1273.8 77.1388208632231 121.428528254285
"6371" 1274 83.1460080452466 118.913187777587
"6372" 1274.2 87.9921382802037 115.380130717659
"6373" 1274.4 91.8463823455804 110.105582540002
"6374" 1274.6 94.1073365414116 104.718745362015
"6375" 1274.8 94.714683465493 98.9340282971607
"6376" 1275 94.2019593311863 93.2307738055244
"6377" 1275.2 91.9746621380988 87.5236466368021
"6378" 1275.4 88.8731933617533 82.423041341032
"6379" 1275.6 85.4321037899063 77.2636979883026
"6380" 1275.8 80.6159478440192 73.5922208308541
"6381" 1276 75.0136135315042 71.3791330397801
"6382" 1276.2 69.1837869256514 69.8281138491065
"6383" 1276.4 63.3216913624012 69.9294443442361
"6384" 1276.6 57.1426705749405 71.7148837785732
"6385" 1276.8 51.7035589062284 74.3337395411594
"6386" 1277 45.8664467287886 77.1537297463261
"6387" 1277.2 41.3534827983663 80.6727134895732
"6388" 1277.4 37.1677902547456 85.9417617503663
"6389" 1277.6 34.9430478285106 91.3422916584991
"6390" 1277.8 33.0934390513609 97.2641719977732
"6391" 1278 32.6872765862037 102.983829726287
"6392" 1278.2 33.1737758971254 108.671868392195
"6393" 1278.4 34.7410999767328 114.547061484203
"6394" 1278.6 39.6757893698917 119.419939144534
"6395" 1278.8 48.1407477332092 122.56301566589
"6396" 1279 54.3430926508228 123.625785147287
"6397" 1279.2 60.7462288576761 123.935387556654
"6398" 1279.4 66.3649499879796 123.328760120081
"6399" 1279.6 72.0262877914621 121.893621692941
"6400" 1279.8 77.295599386168 119.930158778745
"6401" 1280 82.6088806545488 116.647836957696
"6402" 1280.2 86.7574502062268 112.861334318103
"6403" 1280.4 90.5768085130219 108.547699112002
"6404" 1280.6 93.8839831244443 103.087786233231
"6405" 1280.8 94.9591013943411 97.6796075785732
"6406" 1281 94.588105436968 91.8115799997732
"6407" 1281.2 92.7046062575924 86.3381558396546
"6408" 1281.4 89.413870551471 81.9052742017261
"6409" 1281.6 85.0145088710215 77.5703766631249
"6410" 1281.8 79.8752842292284 74.8216972815387
"6411" 1282 73.8155241161764 73.8985462240001
"6412" 1282.2 68.4395631946112 74.7023022839709
"6413" 1282.4 62.7832812320227 75.749983006329
"6414" 1282.6 57.2644050818271 78.5616044124254
"6415" 1282.8 52.5541274445042 82.1634467698146
"6416" 1283 47.987917396918 86.4968696385042
"6417" 1283.2 44.6405732745937 91.6463180415326
"6418" 1283.4 42.244520492358 97.8873253689732
"6419" 1283.6 41.1374984874934 103.454091015464
"6420" 1283.8 40.1616584190937 109.225137803425
"6421" 1284 40.7458647045937 115.209304890033
"6422" 1284.2 42.827428541668 119.202508985645
"6423" 1284.4 46.8352941849856 121.835572578722
"6424" 1284.6 51.443855001437 122.957416533738
"6425" 1284.8 56.9902580630037 124.332396559273
"6426" 1285 62.8797683597097 124.937158251115
"6427" 1285.2 68.9131243502817 124.526120375158
"6428" 1285.4 75.029178591395 123.616369368327
"6429" 1285.6 80.7447769000544 121.130474028846
"6430" 1285.8 85.4717054484752 118.028532545259
"6431" 1286 89.4297218295937 114.456678774479
"6432" 1286.2 92.418752763478 109.452013349493
"6433" 1286.4 94.101266865718 104.420049877053
"6434" 1286.6 94.7543795336103 98.7132033144578
"6435" 1286.8 93.6415012686741 92.6750653876097
"6436" 1287 91.3901697294302 87.6404421141951
"6437" 1287.2 88.5295426055768 82.5100995325967
"6438" 1287.4 83.8696383518239 78.8948935776202
"6439" 1287.6 78.5041045453886 76.7413488389143
"6440" 1287.8 72.8718204652433 75.5579757289708
"6441" 1288 66.7754604419748 76.0875793094368
"6442" 1288.2 60.9982160250573 77.8182372085225
"6443" 1288.4 55.088967440825 80.4417482139104
"6444" 1288.6 49.9308458767248 83.5671900859141
"6445" 1288.8 45.3803625128571 88.6378674796829
"6446" 1289 42.4006934977328 93.8041321373139
"6447" 1289.2 39.748332642983 99.7314951671836
"6448" 1289.4 38.464056707078 105.541725945213
"6449" 1289.6 38.1479127327132 111.614530731236
"6450" 1289.8 38.8511416164856 117.851390974006
"6451" 1290 41.745997795398 118.986259928853
"6452" 1290.2 46.7661526537262 121.572488691792
"6453" 1290.4 51.824205338368 123.417140045323
"6454" 1290.6 57.8954157729317 124.805630326614
"6455" 1290.8 63.5723961820919 124.451495618443
"6456" 1291 69.609277473021 123.233859642029
"6457" 1291.2 75.3039870492362 120.906233232391
"6458" 1291.4 80.1765382254474 117.603714753338
"6459" 1291.6 84.4535173508895 112.865261755316
"6460" 1291.8 86.8801480466363 107.343238936531
"6461" 1292 87.5511808706792 101.41348987429
"6462" 1292.2 87.0086867725667 95.4936585343299
"6463" 1292.4 84.3401535121555 89.9177779576107
"6464" 1292.6 80.8032119214668 85.5505984912683
"6465" 1292.8 76.1306233227298 81.6303535967849
"6466" 1293 70.5545834484413 79.2461632575383
"6467" 1293.2 64.9520287023839 79.1900687498573
"6468" 1293.4 58.6767286945847 80.2111183997954
"6469" 1293.6 53.3338685650252 82.596884985466
"6470" 1293.8 48.2667431240885 86.7006601626868
"6471" 1294 44.7826170105732 91.2734834824007
"6472" 1294.2 41.7131091452513 96.5640861116102
"6473" 1294.4 39.8039713368401 102.002565489171
"6474" 1294.6 38.5383807289555 108.135277293786
"6475" 1294.8 38.2560759827661 113.871406540687
"6476" 1295 39.0744577835509 118.298556282282
"6477" 1295.2 42.0658262836303 118.040574892696
"6478" 1295.4 47.5675361544418 120.32455597843
"6479" 1295.6 52.7299882368775 121.814520099965
"6480" 1295.8 58.4487051586488 123.15000298315
"6481" 1296 63.9440515696368 123.964833437979
"6482" 1296.2 69.7544013486927 123.262174528277
"6483" 1296.4 75.0617058278037 121.617228299045
"6484" 1296.6 80.8352021747857 119.539614013132
"6485" 1296.8 85.9639935630276 116.237271472614
"6486" 1297 90.1860028893763 112.160350414532
"6487" 1297.2 94.643280475043 107.578658527323
"6488" 1297.4 97.6795303644055 102.414924081598
"6489" 1297.6 98.645093530718 96.6929480741732
"6490" 1297.8 98.021940159518 90.8249204953732
"6491" 1298 96.3667672242674 85.4261349129587
"6492" 1298.2 92.5276295603562 80.9571584974945
"6493" 1298.4 88.0765556088146 77.4897964858146
"6494" 1298.6 83.0496793668457 75.1544276120792
"6495" 1298.8 76.7670317945252 74.4040873150017
"6496" 1299 71.1336140414894 74.9651108113946
"6497" 1299.2 65.7178988522087 76.9863265407592
"6498" 1299.4 60.9717379892663 80.685841720708
"6499" 1299.6 56.8298331623823 85.1238089981446
"6500" 1299.8 53.4975051300888 90.281244510439
"6501" 1300 50.801844338743 96.1639168267482
"6502" 1300.2 49.6225978953124 102.203320725137
"6503" 1300.4 49.6930398074424 108.168406064854
"6504" 1300.6 50.4360199266323 114.308832957755
"6505" 1300.8 51.550277502278 120.705124644413
"6506" 1301 54.717973805878 122.398024636173
"6507" 1301.2 59.5294199761856 123.426739679122
"6508" 1301.4 64.881215819293 124.623417838532
"6509" 1301.6 70.4509122303775 124.161871481343
"6510" 1301.8 76.4251910315089 123.721045335255
"6511" 1302 81.4020440966799 121.950442254478
"6512" 1302.2 85.5032862845659 118.242937427503
"6513" 1302.4 90.0343134378335 114.189149211686
"6514" 1302.6 93.1421948803555 109.308558250498
"6515" 1302.8 95.3957450035891 103.933347962244
"6516" 1303 96.438092007718 97.8629834404107
"6517" 1303.2 96.1368386460385 92.1879120808744
"6518" 1303.4 94.1912160874537 86.8254257186089
"6519" 1303.6 91.4574470482004 81.8502900807379
"6520" 1303.8 87.9626430690024 77.4302512945491
"6521" 1304 82.4651457032087 74.8080069800964
"6522" 1304.2 77.0325946407801 72.990736585987
"6523" 1304.4 71.057272577825 72.4440094527243
"6524" 1304.6 64.9697319231567 73.9322121803573
"6525" 1304.8 60.1032429843109 76.6203619536446
"6526" 1305 54.8057973441818 80.1805250439138
"6527" 1305.2 51.0379903734241 84.7081946584888
"6528" 1305.4 48.0259145536985 90.4569813605488
"6529" 1305.6 46.6677629335804 95.7507995248589
"6530" 1305.8 45.7623696426323 102.049099669487
"6531" 1306 46.1427992118805 107.638701951111
"6532" 1306.2 48.1700076677232 112.644730205119
"6533" 1306.4 50.3674893402961 118.118911496744
"6534" 1306.6 53.6951634168026 122.386040917496
"6535" 1306.8 58.7667865203775 122.961880192208
"6536" 1307 65.1130091091867 123.96210859523
"6537" 1307.2 70.8295603342138 123.563877304827
"6538" 1307.4 76.7208157826922 121.768170691089
"6539" 1307.6 82.3472655019621 119.024137878867
"6540" 1307.8 87.6090872724949 115.929812480304
"6541" 1308 92.1678935858411 111.375999383073
"6542" 1308.2 95.5086971681372 106.185722231683
"6543" 1308.4 97.5685824163259 100.392237933468
"6544" 1308.6 97.9086076488775 94.5462969902759
"6545" 1308.8 96.6372644459813 87.9987096098516
"6546" 1309 93.783198999168 83.2042740600732
"6547" 1309.2 89.9918964512785 79.2416345266429
"6548" 1309.4 84.8782468857944 76.2047388266855
"6549" 1309.6 79.6585475734546 75.6190916377683
"6550" 1309.8 73.5155135683864 75.4616920231301
"6551" 1310 67.5792072501971 75.8315001624453
"6552" 1310.2 62.0563646948936 77.8514245986219
"6553" 1310.4 55.8460646881533 80.164110370432
"6554" 1310.6 51.013109635011 82.6336539672592
"6555" 1310.8 45.8032992565042 86.7789002590904
"6556" 1311 41.756383684918 91.0730278561287
"6557" 1311.2 37.2728322715966 95.9316252798946
"6558" 1311.4 34.1881475254365 101.088679647869
"6559" 1311.6 32.4757031319312 106.977370186692
"6560" 1311.8 32.0147438742055 112.346430935098
"6561" 1312 33.14527802954 116.04331680761
"6562" 1312.2 37.4437063903327 118.318396569841
"6563" 1312.4 41.901786138198 120.798597650093
"6564" 1312.6 47.8108851891908 122.15894685469
"6565" 1312.8 53.829980251918 123.177668099465
"6566" 1313 59.672043106918 123.574426352958
"6567" 1313.2 64.852005505018 121.873166290787
"6568" 1313.4 69.9763292092609 118.996645818373
"6569" 1313.6 74.2798678530276 115.565034102998
"6570" 1313.8 77.5705199911092 110.891069982691
"6571" 1314 80.5357805437097 105.890951480323
"6572" 1314.2 82.5959686196363 100.168198359686
"6573" 1314.4 83.1938886677068 93.876324092376
"6574" 1314.6 82.1890225109037 88.0281488174875
"6575" 1314.8 80.129512332497 82.5329492934021
"6576" 1315 76.3265588014895 77.8165938715731
"6577" 1315.2 71.291257007418 74.6964995616065
"6578" 1315.4 65.643929580918 72.4311520213318
"6579" 1315.6 58.4699725606217 71.2917549462769
"6580" 1315.8 52.4322126206847 71.4422541786732
"6581" 1316 46.355640659154 73.2727672065732
"6582" 1316.2 41.665507151618 76.5529773133065
"6583" 1316.4 37.8299739986506 80.6500698350964
"6584" 1316.6 34.6763598915966 85.6987421680017
"6585" 1316.8 32.7780555077601 91.2601712601258
"6586" 1317 32.4255396320025 96.8439823126154
"6587" 1317.2 33.9082791555071 102.925904510765
"6588" 1317.4 36.3892852896741 108.481882608293
"6589" 1317.6 39.0253380413205 113.88222851572
"6590" 1317.8 42.9482583557373 118.643775837091
"6591" 1318 47.208975682918 121.522214529535
"6592" 1318.2 53.1066772317752 122.83015182513
"6593" 1318.4 58.990469107168 123.520235272176
"6594" 1318.6 64.9020803294894 123.106490671287
"6595" 1318.8 71.0489805353406 121.676863575137
"6596" 1319 76.7068992061642 119.248303910589
"6597" 1319.2 81.248728584718 115.830804137902
"6598" 1319.4 84.8387334842416 111.738741847926
"6599" 1319.6 88.3847001757513 106.42106459124
"6600" 1319.8 90.645225471497 100.853453422021
"6601" 1320 90.3769517956555 95.2048448413857
"6602" 1320.2 89.0720995943026 89.3908688270347
"6603" 1320.4 86.545532239918 84.1374866979498
"6604" 1320.6 82.4243871251506 79.8484844666197
"6605" 1320.8 77.4444488803663 76.8764918029525
"6606" 1321 71.3650204273044 75.0917731409709
"6607" 1321.2 64.9369383063638 75.159120032043
"6608" 1321.4 58.9447180125204 76.5621536012358
"6609" 1321.6 53.2159909008827 79.3576765959379
"6610" 1321.8 47.9329332759298 82.5284275729261
"6611" 1322 43.489528998568 86.4904344160107
"6612" 1322.2 41.425333456468 91.9138160997357
"6613" 1322.4 39.8039713368401 97.6425151160018
"6614" 1322.6 38.981403828793 103.483805211365
"6615" 1322.8 40.2032499015156 108.952097423451
"6616" 1323 42.301642884718 114.546941277148
"6617" 1323.2 44.9895253197399 119.614463972354
"6618" 1323.4 49.6296110093357 122.09466463532
"6619" 1323.6 53.6428319180349 123.200907848742
"6620" 1323.8 57.1299562970396 123.009248269411
"6621" 1324 62.6235019451211 123.252832027526
"6622" 1324.2 68.1773993222857 122.907391423661
"6623" 1324.4 73.400890816168 121.538515911558
"6624" 1324.6 78.879447537968 119.236819513523
"6625" 1324.8 83.6797242921419 115.812285587558
"6626" 1325 87.5784766867441 111.226419995964
"6627" 1325.2 90.5786054564838 106.162556156915
"6628" 1325.4 92.3319564010609 100.409275619625
"6629" 1325.6 92.5122257691581 94.6469278387332
"6630" 1325.8 91.2391553883796 88.9964047539193
"6631" 1326 88.7368923630385 83.4224715883925
"6632" 1326.2 85.0711068527037 78.7717247827874
"6633" 1326.4 80.4482988234353 74.8888474292973
"6634" 1326.6 75.0583299969405 72.2925259485057
"6635" 1326.8 69.2853237723814 71.6578880434024
"6636" 1327 63.5896617273298 71.297920861079
"6637" 1327.2 57.6709687037111 71.4194231284352
"6638" 1327.4 51.4977371200004 72.7504180571849
"6639" 1327.6 46.0838376515847 75.0124037011732
"6640" 1327.8 40.8252349693318 77.7852571359525
"6641" 1328 35.6361273606323 81.9310039506501
"6642" 1328.2 32.2807868346122 86.3818980521849
"6643" 1328.4 28.7369293223466 92.2607360010927
"6644" 1328.6 26.4982901106827 97.6719708951026
"6645" 1328.8 25.827025633618 103.367736713902
"6646" 1329 25.8783906307006 109.075863524704
"6647" 1329.2 27.881484404293 111.489595049698
"6648" 1329.4 31.7026010972436 114.466103430666
"6649" 1329.6 35.7427681905252 118.224195285323
"6650" 1329.8 40.5475066092947 119.493347612625
"6651" 1330 46.235298540418 120.335738264941
"6652" 1330.2 51.872240077398 119.505554404853
"6653" 1330.4 56.588732155668 117.320839269782
"6654" 1330.6 61.9046436533828 115.116199561446
"6655" 1330.8 67.0607003795702 112.005361709964
"6656" 1331 71.0140660371207 108.761983270776
"6657" 1331.2 74.5053188892323 104.163370036059
"6658" 1331.4 76.3247041783609 98.6217561278875
"6659" 1331.6 77.0796970632659 92.8479111497036
"6660" 1331.8 76.5305673456323 87.308892247807
"6661" 1332 74.0543102961349 81.6909686217298
"6662" 1332.2 70.616174188618 77.1242012369065
"6663" 1332.4 66.6020843341898 72.4641918404101
"6664" 1332.6 61.3668833197972 69.5107355219248
"6665" 1332.8 55.8524132563397 68.4442670637659
"6666" 1333 49.2397880087037 67.6810784739303
"6667" 1333.2 43.3728971344019 68.7498798349603
"6668" 1333.4 37.1914229424064 70.2883335465383
"6669" 1333.6 32.1931807940159 73.4421023617905
"6670" 1333.8 27.5336587744722 77.7211813323081
"6671" 1334 23.9753561641032 82.6441091854991
"6672" 1334.2 20.9148244497055 88.3112106724857
"6673" 1334.4 19.4480845972598 94.05276293132
"6674" 1334.6 18.6760020287876 99.7737189980949
"6675" 1334.8 19.4563951869752 104.397052550259
"6676" 1335 22.900294632601 107.251724657524
"6677" 1335.2 26.864850917271 111.22097470862
"6678" 1335.4 31.630141402918 114.744201053795
"6679" 1335.6 37.1776045071103 117.817248171919
"6680" 1335.8 42.8018054589707 119.696668437665
"6681" 1336 49.0163638786836 119.960586189448
"6682" 1336.2 54.0762632938445 118.64039453447
"6683" 1336.4 58.4773149374721 115.814563654289
"6684" 1336.6 62.0930781639451 111.309333200343
"6685" 1336.8 64.9983202323775 106.2672645381
"6686" 1337 66.677325588158 100.379938853773
"6687" 1337.2 66.7852955646264 94.4827009606982
"6688" 1337.4 65.5042459402218 88.841741464877
"6689" 1337.6 63.5198274772795 83.3004686693322
"6690" 1337.8 59.7988475719878 78.1275667263871
"6691" 1338 55.1734359047158 74.143606538517
"6692" 1338.2 49.6783866485776 70.8572192317753
"6693" 1338.4 44.0593417958746 68.8404195187579
"6694" 1338.6 37.3969655696339 68.2140718707664
"6695" 1338.8 31.6601006996103 69.4636566271226
"6696" 1339 26.1014459041249 72.0013910756766
"6697" 1339.2 21.3272786159994 75.854143816922
"6698" 1339.4 17.9036685159668 80.5729709530244
"6699" 1339.6 14.6854915148084 86.6161454717375
"6700" 1339.8 12.5209422578535 92.4322206557667
"6701" 1340 13.2685660721789 96.0765681091819
"6702" 1340.2 16.534250985598 98.9882296580932
"6703" 1340.4 20.4253644399949 103.366880733996
"6704" 1340.6 24.9528277943518 106.424714251212
"6705" 1340.8 30.266993403418 109.340926436587
"6706" 1341 35.7745107786873 111.490843353727
"6707" 1341.2 41.4174934586973 112.088343266547
"6708" 1341.4 47.8352869259315 112.398798976006
"6709" 1341.6 52.9564527583609 111.012493249873
"6710" 1341.8 56.9680025854609 107.362594932845
"6711" 1342 61.2872016609474 103.714496691206
"6712" 1342.2 64.4124598235466 98.5661174340303
"6713" 1342.4 64.462534648018 93.8646478031017
"6714" 1342.6 63.9614856536072 88.2568689616948
"6715" 1342.8 62.086762420318 83.0387489458482
"6716" 1343 59.0640885984302 77.936918201378
"6717" 1343.2 54.9052584875485 73.6453045480514
"6718" 1343.4 49.6220016447659 70.7412066360732
"6719" 1343.6 43.586896712818 69.1011015827065
"6720" 1343.8 37.6885769562514 68.2312833354065
"6721" 1344 31.3413203179517 68.9404509320788
"6722" 1344.2 25.6896408587862 71.0472194522875
"6723" 1344.4 20.6037886958514 74.3503032442732
"6724" 1344.6 15.9574587236409 78.6455880651876
"6725" 1344.8 12.738062085904 83.9859585265873
"6726" 1345 10.6826011556565 89.6844699346193
"6727" 1345.2 11.4703879953466 93.3026969951446
"6728" 1345.4 15.2302604514045 95.8831293913299
"6729" 1345.6 18.8798392218805 99.4549455683982
"6730" 1345.8 23.3920932757408 103.178213011155
"6731" 1346 28.1789968645013 106.859219305365
"6732" 1346.2 33.3224850077394 109.535285927966
"6733" 1346.4 38.7786571326649 111.26836081289
"6734" 1346.6 44.3866457739728 111.873063787327
"6735" 1346.8 50.1077516328752 111.88602074343
"6736" 1347 55.7482695475897 109.98184872829
"6737" 1347.2 60.8630336986137 107.184954291443
"6738" 1347.4 65.3273733592468 103.400738843272
"6739" 1347.6 68.8854630678243 98.6005438758544
"6740" 1347.8 70.9719610796072 92.8357830912894
"6741" 1348 71.0501560007037 86.8986833321874
"6742" 1348.2 69.4403932500532 80.6042929336137
"6743" 1348.4 66.4833572992248 75.9326761276754
"6744" 1348.6 62.5197870075632 71.1578985744764
"6745" 1348.8 57.3951365583027 67.5548214378699
"6746" 1349 51.024914866109 65.8640687694833
"6747" 1349.2 45.3481704772514 66.6950371772398
"6748" 1349.4 39.195189462255 68.2265795810949
"6749" 1349.6 34.2810559457245 71.4342972471861
"6750" 1349.8 31.3019356245472 76.1128412087417
"6751" 1350 29.3793033332427 81.6893841682355
"6752" 1350.2 29.0745723549317 87.3524054479841
"6753" 1350.4 30.3083009185544 93.3718238572095
"6754" 1350.6 32.751817471078 98.3806551211732
"6755" 1350.8 35.8394225881873 103.651494052573
"6756" 1351 39.9135215810644 107.997418859341
"6757" 1351.2 44.6946701503864 110.612669370092
"6758" 1351.4 50.470794110293 113.451554491836
"6759" 1351.6 55.9205223519916 114.384852670485
"6760" 1351.8 62.203603677418 114.095462560021
"6761" 1352 67.883387008668 112.68505420799
"6762" 1352.2 73.368434911418 110.386094288198
"6763" 1352.4 78.4694212746263 106.64825592449
"6764" 1352.6 81.9005195189327 101.761414893603
"6765" 1352.8 83.8546426824635 96.0332080467095
"6766" 1353 83.4023378587772 90.2942893089816
"6767" 1353.2 81.0423596111388 84.5320156180277
"6768" 1353.4 77.1101370733109 80.3481544420732
"6769" 1353.6 71.5418467836273 77.516188055515
"6770" 1353.8 66.0031082601514 76.1245593706065
"6771" 1354 59.8396634757535 76.7878649412694
"6772" 1354.2 54.5238651120904 79.0521565903318
"6773" 1354.4 50.1803319964349 82.8738802431799
"6774" 1354.6 46.8612338463109 87.8269222080374
"6775" 1354.8 45.339515569318 93.3889369706232
"6776" 1355 44.8055305259049 99.1264576482179
"6777" 1355.2 46.0605359763796 104.984682755381
"6778" 1355.4 48.5697195413254 110.267690339388
"6779" 1355.6 52.3009465170291 115.167329886092
"6780" 1355.8 56.2666697162257 119.355158735458
"6781" 1356 61.366241334868 122.823196988398
"6782" 1356.2 66.5762992082817 124.065836635067
"6783" 1356.4 72.200022340418 123.313871257482
"6784" 1356.6 78.2491847781085 121.789708250002
"6785" 1356.8 83.4755854847416 119.047047929279
"6786" 1357 87.859347264198 115.642003503413
"6787" 1357.2 90.653151545078 110.490602301493
"6788" 1357.4 91.016657678278 105.349586989093
"6789" 1357.6 90.2233203326016 99.3870346689656
"6790" 1357.8 88.0484315469298 94.0888390107026
"6791" 1358 84.5094377596522 89.2755824195099
"6792" 1358.2 80.626536869955 85.8079588633509
"6793" 1358.4 75.1973251440805 84.0318996311982
"6794" 1358.6 69.9116756384243 83.3250593258517
"6795" 1358.8 64.2983253137153 82.9253287165461
"6796" 1359 58.1733198090952 84.4195217341301
"6797" 1359.2 53.0462888933205 86.8662500447927
"6798" 1359.4 48.1321658624736 90.3614020927213
"6799" 1359.6 44.8670924778401 94.9415094323914
"6800" 1359.8 43.3889601539865 100.498380676039
"6801" 1360 42.5090098004721 106.067265989911
"6802" 1360.2 43.7189121591518 111.592653084911
"6803" 1360.4 46.0947932312471 116.33148195389
"6804" 1360.6 48.5311267501022 121.433913444547
"6805" 1360.8 52.1439165418674 122.696125958788
"6806" 1361 57.1458918538763 123.97970906099
"6807" 1361.2 62.3818825908335 123.569362809855
"6808" 1361.4 67.9439390697688 123.090158915379
"6809" 1361.6 73.741677816043 122.127017831511
"6810" 1361.8 79.0714010317752 120.213278590716
"6811" 1362 84.3893312634833 117.22088449066
"6812" 1362.2 88.3488356600002 113.772401117354
"6813" 1362.4 92.1498661302557 108.952344158236
"6814" 1362.6 94.334949379918 103.897994594978
"6815" 1362.8 95.0426464249546 97.1919773998902
"6816" 1363 94.075302141918 91.6288996216089
"6817" 1363.2 91.4566647537961 86.0493111740122
"6818" 1363.4 87.8514051133886 81.8594541009026
"6819" 1363.6 83.465578796056 78.4119918483663
"6820" 1363.8 77.7371506484645 75.464672959922
"6821" 1364 71.8464438957298 74.3541215860084
"6822" 1364.2 65.8220596628017 74.7355472857708
"6823" 1364.4 60.6094904022552 77.0904873513522
"6824" 1364.6 55.8139906175768 80.7735177113849
"6825" 1364.8 51.284833488732 84.7848011425499
"6826" 1365 47.559499454218 89.5818593434482
"6827" 1365.2 45.4973537587338 95.6878399502311
"6828" 1365.4 44.8888421490752 101.659628812487
"6829" 1365.6 44.7081628116549 107.658944186442
"6830" 1365.8 45.6560222657661 113.615045976586
"6831" 1366 47.8917517532143 119.163012381981
"6832" 1366.2 51.4881618938026 122.361074836919
"6833" 1366.4 56.1510160348505 123.73029566683
"6834" 1366.6 56.367268335021 121.939441793764
"6835" 1366.8 58.6156700975207 120.217343518121
"6836" 1367 62.982545391418 118.900359967615
"6837" 1367.2 66.874657489038 116.446909941213
"6838" 1367.4 70.6860498423739 113.38253796497
"6839" 1367.6 74.4006241075518 109.888513269601
"6840" 1367.8 76.9290385795798 105.026097077279
"6841" 1368 77.873314490718 100.068362168173
"6842" 1368.2 77.9943559237269 94.4932014004702
"6843" 1368.4 76.7985115818391 89.574172418639
"6844" 1368.6 74.4250114732795 84.7410415982358
"6845" 1368.8 70.9801279894698 80.780153725987
"6846" 1369 67.0406526542973 76.5183576815732
"6847" 1369.2 61.5939971186354 73.611437517008
"6848" 1369.4 56.0605860692817 72.1795933238573
"6849" 1369.6 50.1190669178057 71.4260626936069
"6850" 1369.8 44.580047398168 73.3878381415959
"6851" 1370 40.8822379836514 77.1112188750065
"6852" 1370.2 37.8209165368599 81.8365973296778
"6853" 1370.4 36.558245980158 87.4131557880532
"6854" 1370.6 36.3644884438531 93.5454840228848
"6855" 1370.8 36.9238702881943 99.1418314978363
"6856" 1371 39.518224493358 104.196753252373
"6857" 1371.2 43.1171854744361 108.339221596465
"6858" 1371.4 47.4486500564565 111.730517727265
"6859" 1371.6 52.4514584027996 114.064714860784
"6860" 1371.8 58.1515061994523 116.568054940203
"6861" 1372 64.1269494849317 117.437695346929
"6862" 1372.2 69.175132017718 116.120125345959
"6863" 1372.4 74.7374839845089 113.907559953573
"6864" 1372.6 78.9129853062097 109.47191963774
"6865" 1372.8 80.8466571999916 104.281520438897
"6866" 1373 81.837003968724 98.5476819265135
"6867" 1373.2 80.8057054848805 92.9653874136357
"6868" 1373.4 77.653457348931 88.2193436018329
"6869" 1373.6 73.640102854881 84.0865938410547
"6870" 1373.8 68.7899886146847 81.1876805116065
"6871" 1374 63.6379963458814 80.3354887231463
"6872" 1374.2 57.1767123835808 80.0613348187011
"6873" 1374.4 51.4514260895252 81.6510271898946
"6874" 1374.6 46.0007308651794 85.0055767736982
"6875" 1374.8 42.300644241495 89.3159705853039
"6876" 1375 39.0637456612143 94.299385202388
"6877" 1375.2 37.1669433159451 100.077835783614
"6878" 1375.4 36.682876654398 105.926003857453
"6879" 1375.6 37.2175502360334 111.85534813015
"6880" 1375.8 38.8227070997232 117.303206299885
"6881" 1376 41.970592656268 118.446518232861
"6882" 1376.2 47.3029858897801 120.37188084447
"6883" 1376.4 52.479814614318 121.951431386813
"6884" 1376.6 58.1394499943076 122.244933927015
"6885" 1376.8 63.8064260504565 121.698974380019
"6886" 1377 69.6251872302514 119.798306665698
"6887" 1377.2 73.8931387048763 116.958415000073
"6888" 1377.4 77.4009699262468 112.726698542395
"6889" 1377.6 79.7464838505752 107.462744581787
"6890" 1377.8 81.1169076792719 102.135553639942
"6891" 1378 80.898204813418 96.6809643554962
"6892" 1378.2 78.3222741452851 91.6025475398137
"6893" 1378.4 74.3921645335325 87.3500270981394
"6894" 1378.6 69.9115036613017 83.8247101927359
"6895" 1378.8 64.5427198244592 81.2821208305261
"6896" 1379 58.8684513386775 80.8551238909529
"6897" 1379.2 53.1338010950305 81.8703363748482
"6898" 1379.4 47.9700106908491 84.7464891202628
"6899" 1379.6 44.8769588231032 88.6736950457213
"6900" 1379.8 42.2483468727075 94.0120903418232
"6901" 1380 41.1773020159575 99.8131562645074
"6902" 1380.2 41.9738803972687 105.123390408248
"6903" 1380.4 43.3442264096103 110.437274753381
"6904" 1380.6 45.7533283548805 115.934431205211
"6905" 1380.8 49.9103056013411 120.253937636227
"6906" 1381 54.6142571831372 123.47182602182
"6907" 1381.2 60.5900815555609 124.899911236616
"6908" 1381.4 65.8141037842018 124.672394091195
"6909" 1381.6 71.4878209375941 123.157949932742
"6910" 1381.8 76.6807918190466 120.042653262887
"6911" 1382 80.8351215055941 116.147474506742
"6912" 1382.2 84.8501885094474 111.314905915308
"6913" 1382.4 87.307034960321 106.244091100663
"6914" 1382.6 87.8402596834586 100.162045698641
"6915" 1382.8 86.353393283798 94.8338738500932
"6916" 1383 83.0301784007622 90.4145429776511
"6917" 1383.2 78.2223957773625 86.8080815578695
"6918" 1383.4 73.2175360295934 85.1136928719887
"6919" 1383.6 67.264259812994 84.3751516364972
"6920" 1383.8 61.3198044249949 85.526119553727
"6921" 1384 56.3399035525847 88.1255508766102
"6922" 1384.2 51.6397794325533 91.7795059291967
"6923" 1384.4 47.3779028016168 96.1999311499708
"6924" 1384.6 45.0568995371872 101.354614639496
"6925" 1384.8 43.6380440904241 107.015959166658
"6926" 1385 43.2383961667492 112.730717277443
"6927" 1385.2 43.8469916184697 118.523013442849
"6928" 1385.4 45.8884260584024 120.003184564433
"6929" 1385.6 50.3103176923625 121.586386603314
"6930" 1385.8 54.9183645646303 123.807944706628
"6931" 1386 60.3270622755089 124.618008521073
"6932" 1386.2 66.1649322624312 124.534306450928
"6933" 1386.4 72.4021762614323 124.226683040945
"6934" 1386.6 78.0992463410971 121.962437329439
"6935" 1386.8 83.8879663921533 117.890090383485
"6936" 1387 86.8171369165101 113.567627056455
"6937" 1387.2 89.7803040800014 108.022222558907
"6938" 1387.4 90.4756472514635 102.331339589236
"6939" 1387.6 89.3628733743206 97.1265926820537
"6940" 1387.8 86.7575227063864 92.1744287981934
"6941" 1388 82.6554602277395 87.8037394189303
"6942" 1388.2 77.840858585968 85.7163610877232
"6943" 1388.4 72.425915437478 84.8738058004132
"6944" 1388.6 66.885043378558 86.1980067142132
"6945" 1388.8 62.1167939080867 88.9079105261394
"6946" 1389 58.0179374671886 92.315601108832
"6947" 1389.2 54.4073135222945 96.8930291811026
"6948" 1389.4 51.586825316032 102.029520483548
"6949" 1389.6 49.7615887321748 107.719885572316
"6950" 1389.8 49.156329967918 113.52890773149
"6951" 1390 49.3005784334736 119.465934159647
"6952" 1390.2 51.2453100190998 122.553475774768
"6953" 1390.4 55.5717804735013 123.26567915649
"6954" 1390.6 60.207565535293 124.185263124407
"6955" 1390.8 65.4537654066082 124.282478463517
"6956" 1391 70.6237310858434 124.276010479976
"6957" 1391.2 75.605470256724 121.782234395603
"6958" 1391.4 80.9347177062618 118.767831689886
"6959" 1391.6 84.987648811918 114.996223730045
"6960" 1391.8 87.7884024747563 110.427141461853
"6961" 1392 88.9560410575667 105.262008677465
"6962" 1392.2 89.048531614238 99.4088581836532
"6963" 1392.4 87.7572193505847 94.2555096274482
"6964" 1392.6 85.7617822437328 89.4093622200546
"6965" 1392.8 82.2562947498401 85.6447894951706
"6966" 1393 77.8534591136945 81.7632318891732
"6967" 1393.2 72.900306214671 79.8387876545849
"6968" 1393.4 67.5634645189894 79.3466579526446
"6969" 1393.6 61.77138601904 79.2763179778902
"6970" 1393.8 55.7915834707107 80.3877348137195
"6971" 1394 50.7048285559903 83.1174642907419
"6972" 1394.2 46.0092263762973 86.7744235825732
"6973" 1394.4 42.9597487687257 91.9424022619962
"6974" 1394.6 41.9818668126549 97.1278571978232
"6975" 1394.8 41.4883063417882 103.312603826352
"6976" 1395 42.275678160918 108.979070713758
"6977" 1395.2 43.9533987756873 114.491766239073
"6978" 1395.4 46.8605017582338 119.934109003994
"6979" 1395.6 51.0346641010446 122.89825640356
"6980" 1395.8 56.2141734711207 123.703980068384
"6981" 1396 61.8481342444418 122.976667052287
"6982" 1396.2 67.1652429753969 121.309334738249
"6983" 1396.4 71.9348112330323 118.167629279902
"6984" 1396.6 76.4425419493807 114.132329204379
"6985" 1396.8 79.145585956918 109.45087516982
"6986" 1397 80.5290794489479 104.128159877558
"6987" 1397.2 81.1845804435651 98.1989020545732
"6988" 1397.4 79.9886178119433 92.4702294490795
"6989" 1397.6 77.5826444658401 87.5263889601576
"6990" 1397.8 74.1649409974004 82.7621100871261
"6991" 1398 69.5862401445514 78.8292180997732
"6992" 1398.2 64.1283143079413 76.1892699031778
"6993" 1398.4 58.6490955547975 75.7503649474888
"6994" 1398.6 53.1197686891533 77.2132958773967
"6995" 1398.8 48.135647721987 80.4712630462973
"6996" 1399 44.403910297109 84.5893024447979
"6997" 1399.2 42.6090090745667 90.0200140575732
"6998" 1399.4 42.1797215729615 96.3362153471819
"6999" 1399.6 42.8315426704392 101.813849868137
"7000" 1399.8 44.5176321967257 107.001942065996
"7001" 1400 47.6683515655334 111.615673756612
"7002" 1400.2 51.5359019112961 115.658595595207
"7003" 1400.4 56.5967407555414 119.174689638716
"7004" 1400.6 62.1606101412557 122.03755334082
"7005" 1400.8 67.9419762393206 123.600494831898
"7006" 1401 73.4165952862083 123.765779280218
"7007" 1401.2 79.1518677449342 121.906370027444
"7008" 1401.4 84.6940477043334 119.218344613896
"7009" 1401.6 89.336740048418 116.28765963524
"7010" 1401.8 92.9642142858011 111.49654988643
"7011" 1402 95.685115017518 106.320667659213
"7012" 1402.2 97.0349297804721 100.598884632843
"7013" 1402.4 95.8881962500966 95.1805029128232
"7014" 1402.6 93.3452352021298 90.6752414993496
"7015" 1402.8 90.5655877524008 86.5595431097456
"7016" 1403 85.4475059683759 82.8687660326575
"7017" 1403.2 80.547681042118 81.3883661893107
"7018" 1403.4 74.8464268815719 80.8624557019578
"7019" 1403.6 70.1135713207752 81.9106744278946
"7020" 1403.8 64.9979397658939 84.2671071818864
"7021" 1404 60.2611177781305 88.8808118008482
"7022" 1404.2 56.9956792690719 94.3641120779578
"7023" 1404.4 55.5057298603259 98.8907252874021
"7024" 1404.6 54.349274727918 104.650571468356
"7025" 1404.8 54.5581214193528 110.605524426834
"7026" 1405 56.4216443497328 116.941586012425
"7027" 1405.2 58.1959004760662 121.062283845129
"7028" 1405.4 61.3315276280485 123.147614923269
"7029" 1405.6 65.6314807407399 123.418473849628
"7030" 1405.8 70.842067285678 123.415841809133
"7031" 1406 76.419289957918 123.218044868424
"7032" 1406.2 81.5414218348271 120.929837526755
"7033" 1406.4 86.2273729482842 117.436568188362
"7034" 1406.6 89.4336862574116 113.241581648313
"7035" 1406.8 91.8882734833795 108.320151120458
"7036" 1407 93.8839831244443 102.959670819744
"7037" 1407.2 94.7294782999959 96.7624121404433
"7038" 1407.4 93.8913853483347 91.1289241365315
"7039" 1407.6 91.7635032397253 86.1722296872117
"7040" 1407.8 88.3265955972101 81.4122705101687
"7041" 1408 83.7699927992284 78.6447790272628
"7042" 1408.2 78.6531515400215 76.5317877111249
"7043" 1408.4 72.8940793804565 76.2986561724963
"7044" 1408.6 67.3377459746945 77.3690842201967
"7045" 1408.8 62.0980242282313 79.3729131595852
"7046" 1409 57.8701538407975 83.2723141495491
"7047" 1409.2 54.0270618904 88.1571233319226
"7048" 1409.4 51.6755655112978 93.5400418031175
"7049" 1409.6 50.854422904438 99.6165759740532
"7050" 1409.8 51.233507871918 105.479011150804
"7051" 1410 52.3931485767694 111.030387856816
"7052" 1410.2 55.2236289811831 116.034790337188
"7053" 1410.4 58.7898681537132 119.999885206645
"7054" 1410.6 64.3153450124505 123.873630238106
"7055" 1410.8 68.7509245707694 124.188187079789
"7056" 1411 74.0722155828391 123.54525545881
"7057" 1411.2 80.1903569860132 121.839164866764
"7058" 1411.4 85.0595511239796 119.541905018173
"7059" 1411.6 89.5146152666583 116.362406567391
"7060" 1411.8 93.685831284918 112.499473009035
"7061" 1412 96.5311322680013 107.740938051073
"7062" 1412.2 97.949238932878 102.389608475893
"7063" 1412.4 97.440330346398 96.9058588093332
"7064" 1412.6 96.3855369041228 91.5638202256816
"7065" 1412.8 94.4753400376738 86.3653282250266
"7066" 1413 90.5593730720592 82.2626709881496
"7067" 1413.2 86.2421072699297 78.7480028590499
"7068" 1413.4 80.9690176965089 76.0743018938573
"7069" 1413.6 74.9986064909067 74.9412957644027
"7070" 1413.8 69.4178719937087 75.269937531422
"7071" 1414 64.8189214214664 77.2889236782183
"7072" 1414.2 62.0501063396592 81.410417112832
"7073" 1414.4 60.873368708087 86.3282691736154
"7074" 1414.6 61.4822597662138 91.5340134453478
"7075" 1414.8 62.143884812678 96.6358256818132
"7076" 1415 64.5096811201812 102.037239842639
"7077" 1415.2 67.5475061339297 106.445721015003
"7078" 1415.4 71.2311534801032 110.229224081906
"7079" 1415.6 75.8615292244365 113.436348299425
"7080" 1415.8 81.219518270443 115.642328062461
"7081" 1416 86.7978654712138 116.498546828545
"7082" 1416.2 92.3158504633654 116.063315311178
"7083" 1416.4 96.814744836513 113.782666345421
"7084" 1416.6 100.172019018803 109.159011427842
"7085" 1416.8 101.677773270558 103.755352947773
"7086" 1417 101.521984927758 98.5883729115732
"7087" 1417.2 99.5086610111773 93.5012103596472
"7088" 1417.4 96.3739438665651 89.2273263133261
"7089" 1417.6 92.3044496310641 85.1494403065507
"7090" 1417.8 87.6754785534365 82.8700984482028
"7091" 1418 82.2467476557805 81.8703363748482
"7092" 1418.2 77.4052921275383 83.1377189136238
"7093" 1418.4 73.7962271981228 86.3880810055491
"7094" 1418.6 72.103099227603 90.6015527344636
"7095" 1418.8 73.0551648742658 95.3935829831384
"7096" 1419 74.4567614836843 100.606540079664
"7097" 1419.2 76.933391489158 105.334008154813
"7098" 1419.4 79.7995123341032 110.234032364092
"7099" 1419.6 83.5283656008801 114.527097983485
"7100" 1419.8 87.9835784811488 117.337899424842
"7101" 1420 92.263415981092 116.59998892153
"7102" 1420.2 96.9364149760334 114.082322517612
"7103" 1420.4 100.850171740844 110.594653527981
"7104" 1420.6 104.397101520893 106.520760366168
"7105" 1420.8 106.408545946918 101.324918143652
"7106" 1421 107.233010228619 95.9075994802745
"7107" 1421.2 106.014206704206 90.4094849145732
"7108" 1421.4 103.541477349002 85.937608689019
"7109" 1421.6 100.553053062366 81.2412514072628
"7110" 1421.8 96.4045793990924 78.4581640817476
"7111" 1422 91.3822168361506 76.4111777170499
"7112" 1422.2 85.5101097176497 75.7663306202927
"7113" 1422.4 80.2332545697595 77.0202367940488
"7114" 1422.6 75.0960275281108 78.9552877828021
"7115" 1422.8 71.044592131318 82.9957926013261
"7116" 1423 68.3366241726474 87.3212101190673
"7117" 1423.2 66.7892228773016 92.682287449943
"7118" 1423.4 66.8311324125628 98.6601175431258
"7119" 1423.6 68.3877693122153 103.535705419411
"7120" 1423.8 71.3225108416217 108.23859525724
"7121" 1424 75.4796915154055 112.628797306423
"7122" 1424.2 80.358368625551 115.103909252712
"7123" 1424.4 85.9869490371154 117.528955641468
"7124" 1424.6 91.0928676513775 116.951397507154
"7125" 1424.8 95.8877747448401 114.258252326976
"7126" 1425 99.4929416271103 110.402322240573
"7127" 1425.2 102.225527781476 105.401583877534
"7128" 1425.4 103.441392970563 100.105259407257
"7129" 1425.6 103.671864058398 94.7611726234532
"7130" 1425.8 102.143365098308 89.3930609706951
"7131" 1426 98.5820363443466 85.2304498280375
"7132" 1426.2 94.4757219788337 81.231111465272
"7133" 1426.4 89.6341267105459 78.4445778890615
"7134" 1426.6 84.1383207984602 77.4349437145129
"7135" 1426.8 78.8844634505203 77.8313465555504
"7136" 1427 74.1844690879895 80.3435178842517
"7137" 1427.2 69.4698159914482 83.8166348653563
"7138" 1427.4 65.0833970141768 87.8069031877967
"7139" 1427.6 61.7260382218109 92.236288696216
"7140" 1427.8 58.805982911747 97.3225926263232
"7141" 1428 57.0151049317673 103.160654068409
"7142" 1428.2 56.2126254947416 108.880713059058
"7143" 1428.4 55.8380312938531 114.885452148638
"7144" 1428.6 56.4508900190239 120.384994873326
"7145" 1428.8 59.5557076561258 122.851901496365
"7146" 1429 64.3563638253564 123.893308182135
"7147" 1429.2 69.7387828968763 124.320496060865
"7148" 1429.4 74.6090732986222 123.212804983024
"7149" 1429.6 79.9185358115796 121.513226740527
"7150" 1429.8 84.6098039506494 118.893174456364
"7151" 1430 88.2899228388758 114.682844664221
"7152" 1430.2 90.6139237596613 109.593556181668
"7153" 1430.4 91.4938094102642 102.992389525342
"7154" 1430.6 90.031296410068 97.4296971119982
"7155" 1430.8 87.5369126031908 91.9521941533394
"7156" 1431 83.6084637771298 87.9810195709261
"7157" 1431.2 78.4060843297028 85.6372344136111
"7158" 1431.4 72.9436323100066 84.5526320270289
"7159" 1431.6 67.3494873755305 84.7183420166607
"7160" 1431.8 61.5576520121497 86.5100266999756
"7161" 1432 56.0706397502143 89.2554971901287
"7162" 1432.2 51.6714670685445 92.7744645763563
"7163" 1432.4 47.6980786196157 97.2795696828173
"7164" 1432.6 44.960430601838 101.994944674133
"7165" 1432.8 42.7349292131305 107.054495665611
"7166" 1433 41.7159191802947 113.276988089859
"7167" 1433.2 42.2988609500252 118.595119911037
"7168" 1433.4 44.7273472735719 119.115484361919
"7169" 1433.6 49.5510639446072 120.819790478708
"7170" 1433.8 54.030443193021 122.838661272426
"7171" 1434 59.7546581371908 123.077828313846
"7172" 1434.2 65.2288597004532 121.539725949432
"7173" 1434.4 70.707050721918 117.796624018399
"7174" 1434.6 74.1304817708906 113.516310690833
"7175" 1434.8 76.4877105138775 108.15146138683
"7176" 1435 78.3779332532659 102.883841348921
"7177" 1435.2 78.1989554017097 97.1873596898648
"7178" 1435.4 76.107713272318 92.4762769290532
"7179" 1435.6 73.3467976415847 87.9716858466843
"7180" 1435.8 68.5763205750805 84.8887355165982
"7181" 1436 63.0902226283533 82.9362264702555
"7182" 1436.2 57.4039481161533 81.9648403327967
"7183" 1436.4 51.4456586639424 83.4797534467317
"7184" 1436.6 45.8600766172107 85.2988673275976
"7185" 1436.8 40.231747769101 87.3269655707561
"7186" 1437 36.3709418346766 91.3674936892628
"7187" 1437.2 32.7653064617351 95.7528350868293
"7188" 1437.4 29.885311963558 100.722673207933
"7189" 1437.6 27.8313894208745 106.586636743008
"7190" 1437.8 27.429049092078 110.667162423333
"7191" 1438 31.1319810044297 112.532335338352
"7192" 1438.2 35.2820034385533 115.486826095291
"7193" 1438.4 39.4102854272752 118.901132727252
"7194" 1438.6 44.9884859917102 121.172624554495
"7195" 1438.8 50.6768668753838 121.663187384518
"7196" 1439 56.1724498990919 121.685688083225
"7197" 1439.2 61.6940904329865 120.35605916582
"7198" 1439.4 66.7684312219621 118.291016265691
"7199" 1439.6 71.5286487678752 115.764037705273
"7200" 1439.8 75.8049133947631 112.532526693179
"7201" 1440 79.9690386260037 108.747998409887
"7202" 1440.2 82.9679642249037 104.013145562645
"7203" 1440.4 84.7562240997876 98.2609916114862
"7204" 1440.6 84.6402829124315 93.1515702726408
"7205" 1440.8 82.6609397960739 88.0676017094953
"7206" 1441 79.535056813918 83.1950009444303
"7207" 1441.2 75.6318814861571 79.1021299249319
"7208" 1441.4 70.8276012252752 76.8892823072874
"7209" 1441.6 65.2061522610343 75.6277072721546
"7210" 1441.8 59.0497850710215 75.3051783454007
"7211" 1442 53.257794671881 76.7539635086472
"7212" 1442.2 47.9013683175847 78.4484021507065
"7213" 1442.4 43.0108421429297 81.3565518547708
"7214" 1442.6 39.0438337161651 85.694596539832
"7215" 1442.8 36.2891865297805 90.7259299858857
"7216" 1443 35.5855467298531 96.1149800664693
"7217" 1443.2 36.6772568922605 101.533412816559
"7218" 1443.4 38.6652668831585 106.791910962814
"7219" 1443.6 41.626560065918 111.941659437287
"7220" 1443.8 45.4686818535383 115.86313092332
"7221" 1444 50.1730006465804 119.245502521807
"7222" 1444.2 55.8047620620589 121.54521145446
"7223" 1444.4 61.8607596131575 121.879827261179
"7224" 1444.6 67.9380495850891 120.716467129021
"7225" 1444.8 73.2923953631466 118.401311794102
"7226" 1445 77.608474307958 114.146435412533
"7227" 1445.2 80.3873770951789 109.160531102312
"7228" 1445.4 82.4480854155892 103.310040150546
"7229" 1445.6 82.7750027837441 97.3465817733123
"7230" 1445.8 80.885222451518 91.3442149713732
"7231" 1446 78.0116834618547 86.8105769954592
"7232" 1446.2 73.9148444470826 81.9988864077124
"7233" 1446.4 69.0280958290079 78.3008797312136
"7234" 1446.6 63.3951990375252 76.5832694910732
"7235" 1446.8 57.0338417065252 75.521497749966
"7236" 1447 51.2143293827476 76.2336308808118
"7237" 1447.2 45.7308633943036 78.3921973871394
"7238" 1447.4 40.8446678151226 81.4914874503118
"7239" 1447.6 36.1605380383663 84.8404993271249
"7240" 1447.8 33.4947331308055 89.7084373719732
"7241" 1448 31.9483006945518 95.3135264097563
"7242" 1448.2 31.545931487891 101.156775319898
"7243" 1448.4 32.8651739889312 106.306045420021
"7244" 1448.6 35.1304491050699 111.672621702434
"7245" 1448.8 38.6261919823625 116.379016996758
"7246" 1449 42.8962983883327 119.691043858537
"7247" 1449.2 48.1277274481488 122.570789913765
"7248" 1449.4 53.8355441213037 123.826084445173
"7249" 1449.6 59.4361663907068 123.657130890306
"7250" 1449.8 65.325098046021 122.449190415426
"7251" 1450 70.2480968012279 119.296154392911
"7252" 1450.2 73.8637209099317 115.063523684395
"7253" 1450.4 77.3054772702224 110.571657395791
"7254" 1450.6 78.8117537937752 104.842162101116
"7255" 1450.8 77.8140166755532 99.7199436447489
"7256" 1451 75.5345660358439 95.1408345847954
"7257" 1451.2 71.1281858762351 91.7488846910854
"7258" 1451.4 65.776998790393 89.1437046293232
"7259" 1451.6 60.4909305498411 87.9678022341501
"7260" 1451.8 54.4560916296269 88.8663915191175
"7261" 1452 49.7167880304302 91.3451649002927
"7262" 1452.2 45.1883092366004 94.3958336862202
"7263" 1452.4 41.9634441405383 99.2391343435225
"7264" 1452.6 40.1449480140805 104.605697652223
"7265" 1452.8 39.1666553890219 109.953840647664
"7266" 1453 39.4639286405509 115.803970793143
"7267" 1453.2 41.6813049654964 119.230328332573
"7268" 1453.4 45.3566142898692 121.168183328378
"7269" 1453.6 50.6065964485891 122.617699865165
"7270" 1453.8 55.8819684985001 123.991173584558
"7271" 1454 61.6659013748434 124.618977354051
"7272" 1454.2 67.280062861466 124.448170772929
"7273" 1454.4 73.0531489795609 123.10278142503
"7274" 1454.6 77.7664760370492 119.88795945177
"7275" 1454.8 81.5003866769334 115.898854540389
"7276" 1455 83.8637471960037 110.984673902945
"7277" 1455.2 84.9469578268583 105.674417309827
"7278" 1455.4 85.0560693678775 99.9199421929381
"7279" 1455.6 83.445344218198 94.4911394959332
"7280" 1455.8 80.9709373228578 89.4381539820551
"7281" 1456 77.5424152199645 84.6217668303173
"7282" 1456.2 72.8506500123831 80.9534948050848
"7283" 1456.4 67.6199658282552 78.5125088524918
"7284" 1456.6 61.9891482055256 76.8913951690795
"7285" 1456.8 55.6275380534565 77.022672509227
"7286" 1457 49.8848695710121 78.4046184988085
"7287" 1457.2 43.9031099562395 80.8674489180732
"7288" 1457.4 39.302717285818 84.9136183769065
"7289" 1457.6 35.7910705587155 90.207354469801
"7290" 1457.8 34.138333721998 96.0438299791732
"7291" 1458 33.432093234638 101.979365839853
"7292" 1458.2 34.044860716318 107.750674822498
"7293" 1458.4 36.0840901778411 114.576650913035
"7294" 1458.6 38.630880057493 118.324808590048
"7295" 1458.8 43.0195324103234 119.57769423206
"7296" 1459 49.2428790472514 120.815258347865
"7297" 1459.2 54.8895700834621 121.103224953735
"7298" 1459.4 60.3103425670013 119.722576221281
"7299" 1459.6 64.8997293987631 117.041611826334
"7300" 1459.8 69.7050318034392 113.794192849658
"7301" 1460 73.750116351278 110.028430217853
"7302" 1460.2 76.3095798573546 105.395884651531
"7303" 1460.4 78.2481096342659 99.7962970187906
"7304" 1460.6 77.2392286042338 94.6424181761784
"7305" 1460.8 74.2333847730055 90.0930398432607
"7306" 1461 70.7007178624546 85.0898829653049
"7307" 1461.2 65.971310881005 81.4220215514101
"7308" 1461.4 60.7569976371323 79.9169545646803
"7309" 1461.6 54.447434049601 78.8535996087073
"7310" 1461.8 49.1000209283518 79.6919977171274
"7311" 1462 43.6527358338823 82.2908721692517
"7312" 1462.2 38.8761108354762 85.8399954411662
"7313" 1462.4 35.5058513945278 90.6184692768659
"7314" 1462.6 33.480127973668 96.1812266426148
"7315" 1462.8 32.506450831168 101.709867280176
"7316" 1463 32.4839813586488 107.281562168458
"7317" 1463.2 33.904651207798 113.325950140453
"7318" 1463.4 36.1626085012555 117.540998490336
"7319" 1463.6 40.6317865853305 119.819403003786
"7320" 1463.8 45.5722120813484 121.330512953864
"7321" 1464 50.9990502913359 121.613657457499
"7322" 1464.2 56.0054531817323 119.241456071345
"7323" 1464.4 60.708803557242 115.9445108207
"7324" 1464.6 65.345686131864 112.283010342843
"7325" 1464.8 68.6703373225414 108.021660551898
"7326" 1465 70.7973628047006 102.629838616095
"7327" 1465.2 72.2524853097399 96.8490920981211
"7328" 1465.4 72.6366209495207 91.4125057517786
"7329" 1465.6 70.5672406706872 85.8356989528808
"7330" 1465.8 67.3651865519293 80.8783891106855
"7331" 1466 63.7732181553277 76.5621536012358
"7332" 1466.2 58.5167587670529 74.3886668530338
"7333" 1466.4 52.6570910044008 73.0444567041938
"7334" 1466.6 47.014240254418 72.4440094527243
"7335" 1466.8 41.016389056618 73.7228224191065
"7336" 1467 35.498885249118 75.9860808436732
"7337" 1467.2 30.6679192856239 79.5363749891496
"7338" 1467.4 26.9289990584239 84.526183968832
"7339" 1467.6 25.1323871051206 90.2270745131934
"7340" 1467.8 25.1627309747068 95.1270192387985
"7341" 1468 27.6431897352075 98.4756313477047
"7342" 1468.2 31.3127947786958 101.689714921018
"7343" 1468.4 36.6172682303571 104.382939320598
"7344" 1468.6 42.3987576958141 105.80117086069
"7345" 1468.8 47.8510762849991 106.077792229289
"7346" 1469 53.3009974461419 104.482752747364
"7347" 1469.2 58.3149805895587 101.691968803292
"7348" 1469.4 62.0392166273856 97.4705409713524
"7349" 1469.6 65.0100848528592 92.9983206111026
"7350" 1469.8 67.0552977817609 88.2340119847589
"7351" 1470 67.3234199431712 82.2749670152061
"7352" 1470.2 65.8323321499546 77.191223999561
"7353" 1470.4 63.3406073083374 72.3095597107667
"7354" 1470.6 59.1318093375309 67.7824844804764
"7355" 1470.8 54.4263575016993 65.0492523405419
"7356" 1471 48.8620630981847 63.6009075910732
"7357" 1471.2 42.769007913118 64.2197335083065
"7358" 1471.4 38.6363369293906 67.4135847534633
"7359" 1471.6 35.3993538078847 71.5677503437065
"7360" 1471.8 33.859862059243 77.2112912479857
"7361" 1472 34.6295728081258 82.7667516038329
"7362" 1472.2 36.5085135476488 88.1775173109963
"7363" 1472.4 40.4831135754949 92.5316017636116
"7364" 1472.6 45.183727226518 95.5797105412482
"7365" 1472.8 50.402636710318 98.6321883829857
"7366" 1473 55.7828200419462 99.9926621987844
"7367" 1473.2 60.5537618526263 98.5613263242815
"7368" 1473.4 65.3560598170485 96.8216427921384
"7369" 1473.6 70.285123960168 93.8660387704482
"7370" 1473.8 74.731582910918 90.291463442755
"7371" 1474 77.7957760004659 85.399715945765
"7372" 1474.2 79.5461845526895 79.8270053429446
"7373" 1474.4 79.8937799716812 75.6659631305074
"7374" 1474.6 78.8349365828823 70.4676497246089
"7375" 1474.8 76.9200382026323 65.330343658466
"7376" 1475 73.9747388341946 60.4326588465413
"7377" 1475.2 69.4046266732406 56.1486130746054
"7378" 1475.4 64.475517009918 52.7646923926669
"7379" 1475.6 58.6830496947607 51.1429455902923
"7380" 1475.8 52.8674948007111 52.2502942816077
"7381" 1476 48.9765741877642 55.6524208519688
"7382" 1476.2 47.1824208517589 60.0396096789595
"7383" 1476.4 47.0098144492248 65.819711261255
"7384" 1476.6 48.1666157901298 70.6839315100437
"7385" 1476.8 51.493155109918 74.4834115572479
"7386" 1477 55.290495965668 78.2163916073573
"7387" 1477.2 60.1058840615509 80.1846424156112
"7388" 1477.4 65.0753916632284 80.3414394272973
"7389" 1477.6 70.392228445843 79.7720621327607
"7390" 1477.8 75.5269579944117 77.108315646396
"7391" 1478 79.6139369874876 73.2678371957251
"7392" 1478.2 83.0691442200291 68.647199744425
"7393" 1478.4 84.868907696979 63.0135348758415
"7394" 1478.6 84.3354024369421 57.4217725686696
"7395" 1478.8 82.2971662250559 52.3398278119525
"7396" 1479 77.9209164843514 48.3985618061732
"7397" 1479.2 72.5915871267567 46.198260857057
"7398" 1479.4 67.6494806606422 46.3545113084008
"7399" 1479.6 64.1161105699496 49.3305587341521
"7400" 1479.8 61.067647011168 53.2109610829794
"7401" 1480 58.9100349084398 58.4051405784862
"7402" 1480.2 58.2409641439878 63.5586394360499
"7403" 1480.4 59.749937278318 69.2466122223357
"7404" 1480.6 62.4817971467037 74.0053433423589
"7405" 1480.8 65.6607302845533 77.6165127646437
"7406" 1481 70.3801454644361 80.5225560507298
"7407" 1481.2 75.6946930146622 82.6155390436778
"7408" 1481.4 80.9077041026132 82.7150606665244
"7409" 1481.6 86.350796811418 82.1935044550017
"7410" 1481.8 92.4059231352474 81.4516552035732
"7411" 1482 98.0188854861298 79.8158776041732
"7412" 1482.2 103.073975238671 76.9574240784159
"7413" 1482.4 107.879880295585 72.3510195116732
"7414" 1482.6 111.458538856783 67.3300545795394
"7415" 1482.8 113.693941977859 62.092662605632
"7416" 1483 113.252783812003 56.5350196447683
"7417" 1483.2 111.395563587125 51.0953117401594
"7418" 1483.4 107.761957174993 46.7984857019982
"7419" 1483.6 103.199837181861 44.5846979443686
"7420" 1483.8 98.0016750092351 42.5045695035732
"7421" 1484 92.1574532248726 42.6284920489823
"7422" 1484.2 86.7748873001514 44.1533294648732
"7423" 1484.4 81.4481719026983 46.8358278253754
"7424" 1484.6 77.2861767041438 51.6215378443151
"7425" 1484.8 74.9786665728858 56.6302168225087
"7426" 1485 74.0287446977111 62.6182770955387
"7427" 1485.2 74.5648775819749 68.2981621694368
"7428" 1485.4 77.3790574269537 73.2913134378589
"7429" 1485.6 80.9614938276805 78.7058856617232
"7430" 1485.8 85.2094993000826 82.5461176118517
"7431" 1486 90.8572037274121 85.0989352291261
"7432" 1486.2 96.593880350518 86.2205094748398
"7433" 1486.4 102.849588115711 86.863957112918
"7434" 1486.6 108.771335812718 86.5061214366398
"7435" 1486.8 114.811952437953 85.1080992492908
"7436" 1487 119.671326863958 82.0488438509732
"7437" 1487.2 120.873197775247 77.5520166227251
"7438" 1487.4 120.714475474772 72.4510786911951
"7439" 1487.6 119.307449806132 67.7367171677874
"7440" 1487.8 116.355721168228 63.4509389277456
"7441" 1488 112.899726896918 59.0292615791446
"7442" 1488.2 108.270302241369 55.7251791439358
"7443" 1488.4 103.481094670127 53.752145461771
"7444" 1488.6 98.5511978434878 52.3228580846895
"7445" 1488.8 93.1267045621794 53.2858309541641
"7446" 1489 88.1380352996514 55.3787450544065
"7447" 1489.2 83.2604302287006 58.383973684084
"7448" 1489.4 79.3710690846549 62.174897628689
"7449" 1489.6 76.1769525357847 66.9027549676398
"7450" 1489.8 74.910706638399 72.5776356769909
"7451" 1490 75.328771558318 78.3261515761482
"7452" 1490.2 76.9331751164597 83.9020760121982
"7453" 1490.4 79.3802671143411 88.5570017357655
"7454" 1490.6 83.7502160890446 91.765237897801
"7455" 1490.8 89.238981299171 94.2009602453683
"7456" 1491 94.6419440554357 95.0373150977496
"7457" 1491.2 100.256783374304 94.7593582210671
"7458" 1491.4 106.495604138483 94.5195479584438
"7459" 1491.6 112.492840676394 93.3447652758659
"7460" 1491.8 116.694117215873 90.5820913171073
"7461" 1492 118.482142513918 86.5717720797439
"7462" 1492.2 118.748622573971 80.9494427827048
"7463" 1492.4 117.493485723072 75.6645177258424
"7464" 1492.6 115.93479258435 70.2043684277759
"7465" 1492.8 113.459779950976 65.2025687510615
"7466" 1493 109.909306983401 60.2411618648835
"7467" 1493.2 105.892270624848 56.561750202736
"7468" 1493.4 101.039411989704 54.0125060163589
"7469" 1493.6 95.9174828621585 52.7096919591428
"7470" 1493.8 89.7324926934342 52.3586009715409
"7471" 1494 84.4504476298491 53.6917841201594
"7472" 1494.2 78.8069156464832 55.4121417100188
"7473" 1494.4 74.0781849163906 59.2090173592984
"7474" 1494.6 71.096521578918 64.1641745831861
"7475" 1494.8 68.6968785567567 69.6502694506054
"7476" 1495 67.071989389918 75.2901387242923
"7477" 1495.2 67.2715932041305 81.1546836751107
"7478" 1495.4 68.4567746592514 86.9637496936148
"7479" 1495.6 70.9131457170805 91.8700006283232
"7480" 1495.8 74.9136526204912 95.4061110312073
"7481" 1496 79.7202929532229 98.5218778872073
"7482" 1496.2 84.3769969743995 101.386793143351
"7483" 1496.4 90.0219202598069 103.31491429961
"7484" 1496.6 95.8470127070945 104.251737373361
"7485" 1496.8 101.634896388823 104.235700338073
"7486" 1497 107.813422966811 103.067287767073
"7487" 1497.2 111.913384035491 99.7757840609634
"7488" 1497.4 115.056796258764 94.4240306713424
"7489" 1497.6 116.777020103394 88.5523738769268
"7490" 1497.8 116.550367063198 82.7135407802532
"7491" 1498 115.238260244431 77.0188618969284
"7492" 1498.2 112.463890461704 71.8261611662874
"7493" 1498.4 108.797300536518 67.4004121738065
"7494" 1498.6 104.670906738764 62.8512118571776
"7495" 1498.8 99.7612849156484 59.7856977540563
"7496" 1499 94.003899151468 58.5264268834107
"7497" 1499.2 88.2751178736922 58.5189410860248
"7498" 1499.4 82.3838829701764 59.0767732727754
"7499" 1499.6 76.7752579454987 60.9395234015732
"7500" 1499.8 72.0936774610244 64.3107941885838
"7501" 1500 67.4826271413202 68.2646799910188
"7502" 1500.2 63.7758360317285 72.8627978834153
"7503" 1500.4 62.2595621338835 77.924034107987
"7504" 1500.6 61.6655189407733 83.4707541201258
"7505" 1500.8 62.2592423712752 89.1409226946303
"7506" 1501 63.6857566610014 94.8288972780315
"7507" 1501.2 65.6524706084838 100.684341076218
"7508" 1501.4 69.0474981947012 105.537846878043
"7509" 1501.6 73.3278650304805 109.337768564773
"7510" 1501.8 78.6562507776103 112.664249140842
"7511" 1502 84.2251636130025 115.099743046362
"7512" 1502.2 90.4149504945284 116.018458278093
"7513" 1502.4 95.2753790102351 114.604174494549
"7514" 1502.6 99.039757332478 111.207228678373
"7515" 1502.8 103.075282378567 106.569996448534
"7516" 1503 106.078993683303 101.853936251035
"7517" 1503.2 108.293584894798 96.3605996095332
"7518" 1503.4 109.54428566738 90.2896477278039
"7519" 1503.6 109.332106405957 84.7545703934563
"7520" 1503.8 108.34651539199 78.6408956452238
"7521" 1504 106.083223231071 73.2269471057496
"7522" 1504.2 102.367785805543 68.2583299226982
"7523" 1504.4 98.0677430992551 64.0742532581013
"7524" 1504.6 92.9738953097568 60.8934569561216
"7525" 1504.8 87.2369524130192 58.639165568281
"7526" 1505 81.8376427596983 58.3701570519138
"7527" 1505.2 75.6494057057087 58.0381164746197
"7528" 1505.4 69.5948950524847 59.3816399735732
"7529" 1505.6 62.9419755104805 62.5014638176669
"7530" 1505.8 58.2242275298093 66.4019932836275
"7531" 1506 53.4362294953906 70.9530616626831
"7532" 1506.2 50.2239383171063 75.7837087317026
"7533" 1506.4 47.9926670415156 81.9456182417195
"7534" 1506.6 47.588060650398 87.5689441308532
"7535" 1506.8 47.8797310477514 93.6929406117815
"7536" 1507 49.3434783018011 99.4583597609758
"7537" 1507.2 52.2820832561488 104.450408631035
"7538" 1507.4 56.3016222290334 109.124058915035
"7539" 1507.6 60.643255243994 113.166414989409
"7540" 1507.8 66.0189755913624 116.585773130721
"7541" 1508 71.0183145795204 118.601544057417
"7542" 1508.2 77.7311917920233 120.084431089152
"7543" 1508.4 83.1169117446885 119.875189915475
"7544" 1508.6 87.4879555482143 117.287782329758
"7545" 1508.8 92.8891055135207 114.407291966436
"7546" 1509 97.3401257456587 110.392705676203
"7547" 1509.2 100.753215694589 105.48680877597
"7548" 1509.4 103.489979524842 100.037796100915
"7549" 1509.6 104.964052768424 93.9344426709656
"7550" 1509.8 104.892206076998 88.0986244963732
"7551" 1510 103.467541654956 82.2106240531116
"7552" 1510.2 101.169235608704 76.4580824298946
"7553" 1510.4 97.4092831660244 71.8930459791157
"7554" 1510.6 92.7328078999862 68.3955298836868
"7555" 1510.8 87.2713642915999 64.9788082745504
"7556" 1511 81.8290829606433 62.8426520581226
"7557" 1511.2 76.0730936405847 63.4364643403398
"7558" 1511.4 70.0427405012904 65.354907549903
"7559" 1511.6 65.2125801371438 68.3729725539925
"7560" 1511.8 60.468891526987 72.8474829374352
"7561" 1512 57.5978843568483 77.8784865271429
"7562" 1512.2 55.4677551377642 83.9232971806885
"7563" 1512.4 54.7296030765377 89.8773909268408
"7564" 1512.6 55.7186471475071 95.856741695354
"7565" 1512.8 57.575302739781 101.480060644368
"7566" 1513 60.4169061209305 106.514104851523
"7567" 1513.2 64.6989344007552 111.060497797364
"7568" 1513.4 69.2667722193651 114.377979655361
"7569" 1513.6 74.336919109158 118.176160546293
"7570" 1513.8 79.7036337520225 120.596382831006
"7571" 1514 84.3006654947097 119.484566253115
"7572" 1514.2 89.630141427358 117.646480180773
"7573" 1514.4 94.7843388303026 114.446827294035
"7574" 1514.6 98.8488167482257 110.547125507919
"7575" 1514.8 102.661737702361 105.692518543687
"7576" 1515 104.865452551462 99.7863655476618
"7577" 1515.2 104.906301212775 94.1575096553134
"7578" 1515.4 104.417917122251 88.5727211198324
"7579" 1515.6 102.599330979674 83.0237875653659
"7580" 1515.8 99.836225235043 78.088043256755
"7581" 1516 96.5886290580641 73.3033997458878
"7582" 1516.2 92.063036047418 69.2309252017065
"7583" 1516.4 87.032370811168 66.8845984759971
"7584" 1516.6 81.482411098918 64.9060167961967
"7585" 1516.8 75.4393310274019 64.7546626567022
"7586" 1517 70.093746039056 66.4234521351939
"7587" 1517.2 64.3125469350031 68.3629484241795
"7588" 1517.4 59.1276214788535 71.853083114928
"7589" 1517.6 54.4645114234349 76.2222431348653
"7590" 1517.8 51.0336670201989 81.0359278843035
"7591" 1518 48.7510697518505 86.4568820279921
"7592" 1518.2 47.7611368979054 92.6131997636744
"7593" 1518.4 48.2813543439728 98.3856346572444
"7594" 1518.6 49.2979557340999 104.450668018885
"7595" 1518.8 51.0888942203737 110.154178361219
"7596" 1519 53.8972962025106 115.244262401055
"7597" 1519.2 57.5599126901103 120.298876581265
"7598" 1519.4 61.7833851211812 123.821984751942
"7599" 1519.6 66.5301168932224 123.514507759573
"7600" 1519.8 72.6084674186565 123.520499618912
"7601" 1520 78.4364002173061 122.346095188573
"7602" 1520.2 83.9180572046344 119.776750131946
"7603" 1520.4 89.0304660176786 116.476604808432
"7604" 1520.6 92.8327046457752 112.17938840195
"7605" 1520.8 95.9080069971518 106.595286763924
"7606" 1521 97.8453117094575 100.694590309297
"7607" 1521.2 98.2243948302288 95.077872078884
"7608" 1521.4 96.8165777892642 89.1511944534962
"7609" 1521.6 94.3161797000626 83.9855619840551
"7610" 1521.8 91.594907350671 79.1010840313261
"7611" 1522 87.3154164921273 74.8306506345732
"7612" 1522.2 82.0579624764847 72.1346468133398
"7613" 1522.4 76.4546963994635 70.8651291814823
"7614" 1522.6 70.2943970758109 70.8571205816089
"7615" 1522.8 64.4873191570998 71.8299547135959
"7616" 1523 58.308895107418 73.7011851492732
"7617" 1523.2 52.6844777313298 76.9750313531143
"7618" 1523.4 48.1328367855692 81.306735814922
"7619" 1523.6 44.3512919249301 86.0549191881153
"7620" 1523.8 41.4666553644668 91.4924038828171
"7621" 1524 39.725942283758 97.3161014453732
"7622" 1524.2 38.5638197585237 103.547269457038
"7623" 1524.4 38.2367211253625 108.935796174092
"7624" 1524.6 38.2408967388391 114.669419612442
"7625" 1524.8 39.6888223452884 118.557168826647
"7626" 1525 43.5582729510385 120.614592221911
"7627" 1525.2 48.4497185559323 121.795272119387
"7628" 1525.4 54.2797916642279 123.256689023249
"7629" 1525.6 59.964146249668 124.021844796981
"7630" 1525.8 65.9480877740037 124.721867416273
"7631" 1526 72.1060455415897 124.089994548275
"7632" 1526.2 77.2901900687097 122.838343077281
"7633" 1526.4 82.7865483625089 120.776409613391
"7634" 1526.6 87.908680239418 117.796859206115
"7635" 1526.8 92.519104734944 114.511155480872
"7636" 1527 97.030087710358 110.179025615893
"7637" 1527.2 99.726844620983 104.961532389755
"7638" 1527.4 100.756093903879 99.2340745955468
"7639" 1527.6 100.842563699412 93.2935412607124
"7640" 1527.8 99.6830491967717 87.554948511439
"7641" 1528 96.577764315056 82.8707616595387
"7642" 1528.2 93.0635732490215 78.1702513164352
"7643" 1528.4 88.8385966114686 74.379914698944
"7644" 1528.6 83.7941090888535 72.3640018735732
"7645" 1528.8 78.2616183938394 70.8921812941237
"7646" 1529 72.4284157442143 70.7291859306102
"7647" 1529.2 66.7647401582847 71.5893876135398
"7648" 1529.4 61.3096976743036 73.0663007281635
"7649" 1529.6 54.7919263445084 76.135143384525
"7650" 1529.8 49.5195443626484 79.5305573808428
"7651" 1530 45.4430794108385 83.7309448780618
"7652" 1530.2 42.0746098729546 88.333890225439
"7653" 1530.4 39.9904267853701 94.1014552302444
"7654" 1530.6 39.2568681849307 99.702555363244
"7655" 1530.8 39.630521923793 105.02546068699
"7656" 1531 41.366912827918 110.677548312853
"7657" 1531.2 43.3431168060291 116.119369758758
"7658" 1531.4 46.4794035141716 121.287392718137
"7659" 1531.6 50.9013617298011 121.723953429989
"7660" 1531.8 56.5130017112513 122.321366880192
"7661" 1532 62.2626144133271 122.694258530437
"7662" 1532.2 68.0882649074024 121.262879367542
"7663" 1532.4 73.757905768418 118.911670358664
"7664" 1532.6 77.8881514757466 115.324492023802
"7665" 1532.8 81.4937001092658 110.492634323356
"7666" 1533 84.2141164153764 105.333791782115
"7667" 1533.2 86.2986845136504 99.7293579574323
"7668" 1533.4 85.740625802118 93.8939508485332
"7669" 1533.6 83.6780530552555 88.9635743579607
"7670" 1533.8 80.3835468952394 84.4236887671089
"7671" 1534 75.5324225847494 81.0293374068262
"7672" 1534.2 70.0292506645808 78.580439815922
"7673" 1534.4 64.3506866070334 77.5519534174578
"7674" 1534.6 58.0216603503805 77.9318123334357
"7675" 1534.8 52.5075908304762 79.3005080282825
"7676" 1535 46.805918633232 81.7596089044569
"7677" 1535.2 41.7795664740252 85.3324541001089
"7678" 1535.4 37.5808937994064 89.2682447289452
"7679" 1535.6 33.6141517685768 93.9238866477379
"7680" 1535.8 31.718421463838 98.5000928506532
"7681" 1536 30.6509003910323 105.482007080473
"7682" 1536.2 30.897936191758 111.575927756333
"7683" 1536.4 32.389609574068 115.608249362473
"7684" 1536.6 35.665059481438 118.378685391933
"7685" 1536.8 40.354288599718 120.258531395053
"7686" 1537 46.7800647391332 122.296795080092
"7687" 1537.2 52.7469311564249 123.279758201929
"7688" 1537.4 57.529953393418 122.832933759823
"7689" 1537.6 62.6354083232224 120.759989234704
"7690" 1537.8 67.6424819128476 118.204538892306
"7691" 1538 72.2868524232557 114.22284588543
"7692" 1538.2 75.3035085838099 110.246183023127
"7693" 1538.4 78.2332638124386 105.534825730943
"7694" 1538.6 79.3156366127913 100.431502601038
"7695" 1538.8 79.4982149760937 94.6305069053029
"7696" 1539 77.7363164085627 89.07708461431
"7697" 1539.2 74.7972583887651 83.980924769032
"7698" 1539.4 70.6443772506766 79.8042382452283
"7699" 1539.6 65.4078866372817 76.5832694910732
"7700" 1539.8 59.9914967311989 75.5001904224496
"7701" 1540 54.2597411975732 75.8781929396076
"7702" 1540.2 48.2633967835766 77.2862168915122
"7703" 1540.4 42.7591592247801 80.4488796637111
"7704" 1540.6 39.1704783436738 84.9206630694104
"7705" 1540.8 36.4369019798168 90.4883650881428
"7706" 1541 35.4413919321323 96.6744018428874
"7707" 1541.2 35.768918376638 102.415573199693
"7708" 1541.4 36.2845585581773 108.733848322314
"7709" 1541.6 37.2047363199783 114.655218867814
"7710" 1541.8 38.835352257418 118.661101695419
"7711" 1542 42.6617769758661 119.371954098755
"7712" 1542.2 48.3522611018535 121.045765069234
"7713" 1542.4 53.7274879211285 121.649147339205
"7714" 1542.6 59.5599227086908 121.779592123846
"7715" 1542.8 65.6721521067876 120.765633739878
"7716" 1543 70.738208390478 118.690262077533
"7717" 1543.2 75.9378607041264 115.849504921115
"7718" 1543.4 79.8055226868347 111.727605017865
"7719" 1543.6 82.7276207403124 107.288383886249
"7720" 1543.8 84.5304438928311 102.037165572834
"7721" 1544 84.825369288168 96.2731850394065
"7722" 1544.2 83.3497371256303 90.7722796854773
"7723" 1544.4 80.3047254122751 85.907387269966
"7724" 1544.6 75.7858132627975 82.0851318986936
"7725" 1544.8 70.7130890297785 80.2107829382476
"7726" 1545 65.2106809919297 78.5940260086081
"7727" 1545.2 58.6473638283823 78.8227269188232
"7728" 1545.4 53.5607164495476 80.9419772919435
"7729" 1545.6 48.4369543849886 84.3612316058673
"7730" 1545.8 44.248997169718 88.8011993756673
"7731" 1546 41.7958237717028 93.7027321611048
"7732" 1546.2 39.9338598028026 99.4272332189578
"7733" 1546.4 39.5841236937631 105.527536772207
"7734" 1546.6 40.5538924139305 110.462365664361
"7735" 1546.8 42.739797598843 116.046404076598
"7736" 1547 46.2502781887642 121.039869852789
"7737" 1547.2 51.041368915798 122.616128316093
"7738" 1547.4 56.6270891340089 122.723763898391
"7739" 1547.6 62.3743716685642 122.579777702773
"7740" 1547.8 68.1997109758583 120.76495976911
"7741" 1548 72.6620416903886 117.683899929779
"7742" 1548.2 76.8790819418764 113.604638175907
"7743" 1548.4 80.0599957950919 109.025062978138
"7744" 1548.6 82.0172069025598 103.965395937319
"7745" 1548.8 81.7437665424312 98.532002129639
"7746" 1549 79.5639065070291 94.015696553462
"7747" 1549.2 76.8183773792884 89.1977978039065
"7748" 1549.4 73.0185444260644 84.7384092650854
"7749" 1549.6 68.4623097747901 81.5377010905848
"7750" 1549.8 63.1195814336958 78.9321153385361
"7751" 1550 56.9124995957351 77.8799224662073
"7752" 1550.2 51.3772411643823 78.6094452590375
"7753" 1550.4 45.7227190791939 80.4981231054008
"7754" 1550.6 40.9685903605317 83.8150351767323
"7755" 1550.8 37.4440497381349 88.3260504506214
"7756" 1551 35.3007708497125 93.4985756844773
"7757" 1551.2 34.8586498227864 99.6389193021653
"7758" 1551.4 35.7442701740448 104.655341472728
"7759" 1551.6 37.1981321733625 110.556187270499
"7760" 1551.8 40.071922228393 115.895484119511
"7761" 1552 43.4537072962884 119.946762378166
"7762" 1552.2 47.2035663654597 121.394055315906
"7763" 1552.4 52.4748350782468 122.127351282587
"7764" 1552.6 58.5705708394649 123.082438527589
"7765" 1552.8 64.196307308781 122.858276041614
"7766" 1553 69.5868583522609 121.15542714003
"7767" 1553.2 73.887729387418 118.379056316559
"7768" 1553.4 78.4569563257006 113.980938520834
"7769" 1553.6 81.1685092141717 109.487743909707
"7770" 1553.8 83.8771305574991 102.909394176398
"7771" 1554 84.9207085083711 97.4929861262607
"7772" 1554.2 83.8297624802964 91.4568457327218
"7773" 1554.4 81.1166884649058 86.776006797439
"7774" 1554.6 77.7613220675807 81.5830429625611
"7775" 1554.8 73.4960704918955 77.5919552499327
"7776" 1555 68.5817359704237 74.9575568688765
"7777" 1555.2 63.2757185090499 71.9203189558919
"7778" 1555.4 57.6048516351488 69.7803691921556
"7779" 1555.6 51.6331895753562 69.2817849415844
"7780" 1555.8 45.4497927108506 69.1111179368316
"7781" 1556 39.666223419018 70.2089297981732
"7782" 1556.2 34.9702773395811 72.959497169421
"7783" 1556.4 30.1116426683225 76.6598508393597
"7784" 1556.6 26.7497349849551 81.1823914012028
"7785" 1556.8 25.515448948018 86.4125402446107
"7786" 1557 24.9034233155894 91.6502277875874
"7787" 1557.2 27.0823201650257 96.1436943014809
"7788" 1557.4 30.4013882766082 100.146256339573
"7789" 1557.6 35.232746830168 103.364259295536
"7790" 1557.8 39.9015287284555 104.732275680748
"7791" 1558 44.965623546598 105.926003857453
"7792" 1558.2 50.4246068612257 105.938387033419
"7793" 1558.4 56.1235308542513 105.215559557668
"7794" 1558.6 61.6472167388466 103.367736713902
"7795" 1558.8 66.3208670228466 100.31873629053
"7796" 1559 70.6273019273895 96.4963580225446
"7797" 1559.2 74.0034417434833 91.3238947527471
"7798" 1559.4 76.263501615118 86.1253054875732
"7799" 1559.6 77.1508635947153 80.4463993429381
"7800" 1559.8 75.0783270072345 75.1511013396997
"7801" 1560 72.1907492247752 70.8246646768589
"7802" 1560.2 67.9503704716627 67.2981185279136
"7803" 1560.4 61.9030337769071 65.7204192838775
"7804" 1560.6 56.0593651575042 65.7653806871594
"7805" 1560.8 50.6718796071137 67.3926039416493
"7806" 1561 45.6992291024124 70.3933085110001
"7807" 1561.2 41.6964650915334 74.4925385719028
"7808" 1561.4 39.8928395843357 79.4057007016111
"7809" 1561.6 39.8484694867028 84.9075928080922
"7810" 1561.8 40.7907093682468 90.3401270907238
"7811" 1562 43.835125728906 95.6978422138382
"7812" 1562.2 48.081587603032 99.2933644628517
"7813" 1562.4 52.9024246582733 102.580449195823
"7814" 1562.6 58.4936441036872 104.710055869035
"7815" 1562.8 63.4540101130496 105.691091435284
"7816" 1563 69.3320174615237 106.229681415813
"7817" 1563.2 75.2076028472514 104.86318116324
"7818" 1563.4 80.5114015650276 102.461740612696
"7819" 1563.6 86.0134382521856 99.4386261909394
"7820" 1563.8 90.5634910811206 95.4479560013327
"7821" 1564 93.3933173079307 90.9616461295605
"7822" 1564.2 95.5383144637257 85.1965672901116
"7823" 1564.4 95.0663946479424 79.6847874132805
"7824" 1564.6 92.6875324215732 74.4769931897111
"7825" 1564.8 88.9502883453483 70.5736435929453
"7826" 1565 83.9775925234345 67.7345772180237
"7827" 1565.2 78.6631731908612 68.2893105590504
"7828" 1565.4 73.1879658146763 69.5834938138919
"7829" 1565.6 68.1853680354724 72.8409625607688
"7830" 1565.8 64.2581718500192 76.7517484573035
"7831" 1566 60.8875345727202 81.6699300794743
"7832" 1566.2 58.9802198740891 87.5653227351653
"7833" 1566.4 59.0499715992097 93.0870970564482
"7834" 1566.6 60.0669994689462 98.4676918009534
"7835" 1566.8 62.8080422152297 103.494694097158
"7836" 1567 65.9174864923823 107.703845588502
"7837" 1567.2 69.866442788893 112.025117478073
"7838" 1567.4 75.0333806745674 114.971439220963
"7839" 1567.6 80.1602600317338 116.673144679376
"7840" 1567.8 86.2657714834814 117.760212985024
"7841" 1568 91.7806275255674 116.85303868595
"7842" 1568.2 96.2671294756843 114.303774894677
"7843" 1568.4 100.736252439841 110.656976262458
"7844" 1568.6 104.106230880855 105.963669140333
"7845" 1568.8 106.064597657619 100.758281972002
"7846" 1569 107.514643180798 95.1350646461732
"7847" 1569.2 107.107716521532 89.5836190009346
"7848" 1569.4 105.333075284975 84.46562854013
"7849" 1569.6 102.762917576162 79.3865539152941
"7850" 1569.8 98.6907556311939 75.2335515211249
"7851" 1570 94.1380259128955 72.6076034957417
"7852" 1570.2 88.9754917172876 71.2322785862036
"7853" 1570.4 82.9418076435387 71.0971024191939
"7854" 1570.6 77.9189765911939 72.8922497026077
"7855" 1570.8 73.8984291362367 75.5582335542435
"7856" 1571 71.2845419926422 79.9609219233318
"7857" 1571.2 68.6069627675063 84.6178241704791
"7858" 1571.4 67.1952396611206 90.2024244589529
"7859" 1571.6 65.919804771293 95.9919005315732
"7860" 1571.8 64.9199132441872 101.379580720073
"7861" 1572 65.3930542090667 106.583051719452
"7862" 1572.2 66.5875256409668 112.091612502439
"7863" 1572.4 69.0756527144843 116.98735158985
"7864" 1572.6 73.2362071513254 121.033434152018
"7865" 1572.8 76.8279151193607 121.739542214557
"7866" 1573 81.1362147815847 120.732573066716
"7867" 1573.2 84.8596798160466 117.978457720787
"7868" 1573.4 89.5764144219565 115.300667249765
"7869" 1573.6 93.9100720813726 111.987182004989
"7870" 1573.8 97.921326854793 108.103362320781
"7871" 1574 101.305479076995 102.757708367919
"7872" 1574.2 102.246076162731 97.6000906119357
"7873" 1574.4 102.181488912278 92.0141048454132
"7874" 1574.6 100.465509166029 86.7840401469435
"7875" 1574.8 97.3799033528271 82.1420808137095
"7876" 1575 93.2978191202663 78.5546921998204
"7877" 1575.2 88.4053649840192 75.8108918926406
"7878" 1575.4 83.3014691016122 73.5201957510202
"7879" 1575.6 77.5922845390004 72.4663334320791
"7880" 1575.8 71.9494325642087 73.5127899440267
"7881" 1576 66.6361529547037 75.6003192329303
"7882" 1576.2 62.4610125771594 78.796986028849
"7883" 1576.4 59.8853247667037 83.8487555972517
"7884" 1576.6 57.9750629442752 89.1743059109446
"7885" 1576.8 58.049247869418 95.0182233890732
"7886" 1577 60.4077102812513 101.03338440274
"7887" 1577.2 63.8829103726004 105.282689641891
"7888" 1577.4 68.4643477036931 108.709746807861
"7889" 1577.6 73.8655443386016 110.538719207371
"7890" 1577.8 79.3479084800349 111.40044668795
"7891" 1578 85.523171240293 111.045354853433
"7892" 1578.2 91.5665484234045 109.114612289952
"7893" 1578.4 96.0210130899686 105.953809118636
"7894" 1578.6 100.374276694957 101.93175260608
"7895" 1578.8 103.111026024318 97.1447342682932
"7896" 1579 104.032773719218 91.7921064569232
"7897" 1579.2 102.959617273484 86.4256203652599
"7898" 1579.4 100.333695913021 80.9816041692628
"7899" 1579.6 96.4856940013514 77.8036115096732
"7900" 1579.8 91.7755694624894 75.6791407158946
"7901" 1580 86.4109003387328 75.6095923485732
"7902" 1580.2 80.9005510234 76.6184626408021
"7903" 1580.4 75.4076156586376 78.4356308841219
"7904" 1580.6 70.6253099247699 81.6728361840917
"7905" 1580.8 66.5115313274058 85.7073367629878
"7906" 1581 63.664119391168 90.7887065384942
"7907" 1581.2 62.9265256106167 96.5609903682855
"7908" 1581.4 63.1059692545518 102.466624966489
"7909" 1581.6 64.247093173956 107.713822991409
"7910" 1581.8 67.051217610878 113.081881736733
"7911" 1582 71.2691106253533 116.687312736867
"7912" 1582.2 76.4246992753763 119.949767554532
"7913" 1582.4 80.8291051452406 120.034397198638
"7914" 1582.6 85.669222811668 118.143055523448
"7915" 1582.8 90.9024128935581 116.322279266973
"7916" 1583 96.3550048915581 113.570018544173
"7917" 1583.2 100.391221206268 109.566582693261
"7918" 1583.4 104.02678185988 104.819906623573
"7919" 1583.6 106.251745991502 99.443185571742
"7920" 1583.8 107.265381832318 93.9043367380532
"7921" 1584 106.763938103931 88.1846326439607
"7922" 1584.2 105.331773577565 82.2351789276555
"7923" 1584.4 102.8299960726 77.2545339681379
"7924" 1584.6 99.2077608976112 72.1441868823118
"7925" 1584.8 94.6439860381898 68.6583842268993
"7926" 1585 89.4090281999067 66.4924336506186
"7927" 1585.2 83.559589002918 65.5655716919398
"7928" 1585.4 77.6766034854071 65.7627530726819
"7929" 1585.6 71.7412635968731 67.8289273626631
"7930" 1585.8 66.7375524583637 70.914775170171
"7931" 1586 61.8255878456239 74.6107141506202
"7932" 1586.2 58.0538844272394 79.6619438845017
"7933" 1586.4 56.490521430905 85.1035767458329
"7934" 1586.6 55.6895664564673 91.2268251637704
"7935" 1586.8 56.0194380426207 96.7989122172489
"7936" 1587 58.2883966412601 101.822005947981
"7937" 1587.2 61.7684541396588 106.449914284351
"7938" 1587.4 66.1391826459921 109.959960279536
"7939" 1587.6 71.2329185457155 112.205062874029
"7940" 1587.8 77.1622805158873 112.801063262404
"7941" 1588 82.8226490480063 112.042300015882
"7942" 1588.2 88.2703317494894 109.677164597302
"7943" 1588.4 92.9841264075383 106.190449639345
"7944" 1588.6 96.9379951077155 101.783019941143
"7945" 1588.8 98.8714620382138 95.9882435282211
"7946" 1589 98.2194087168391 90.5683480272968
"7947" 1589.2 96.3556158262357 85.2913796525849
"7948" 1589.4 93.0453680978514 80.7549351149398
"7949" 1589.6 88.388725714325 77.996233530422
"7950" 1589.8 83.2374340965106 76.1913944929806
"7951" 1590 77.3414853204697 76.6705646831594
"7952" 1590.2 72.6141149182629 78.926809647849
"7953" 1590.4 68.6164427883663 82.2798403592628
"7954" 1590.6 65.3746657785477 87.0581122314991
"7955" 1590.8 63.3002716168654 92.2082253199284
"7956" 1591 62.3181539294769 97.5173280548232
"7957" 1591.2 63.0182011741011 103.163284105066
"7958" 1591.4 64.5182437706016 108.226544119611
"7959" 1591.6 67.7257440427394 112.766966729502
"7960" 1591.8 72.5625785446985 116.385291218634
"7961" 1592 77.552824541724 119.933701074319
"7962" 1592.2 82.0422754558555 119.857132993058
"7963" 1592.4 86.7658907511154 117.795435701521
"7964" 1592.6 91.9132395639565 115.580287352227
"7965" 1592.8 96.3661138493357 111.924052255687
"7966" 1593 99.7622510625284 107.814279965703
"7967" 1593.2 103.11801652688 103.247043547227
"7968" 1593.4 105.307641657798 97.5965204624132
"7969" 1593.6 106.263143493638 92.3256815310132
"7970" 1593.8 105.929197199841 86.7544507181116
"7971" 1594 103.213114597441 81.690648684005
"7972" 1594.2 99.4902034118213 77.385244427799
"7973" 1594.4 95.2481913894352 74.6336768678145
"7974" 1594.6 90.738835133618 74.9128722599398
"7975" 1594.8 85.7063152742394 75.164482797716
"7976" 1595 80.6400671523831 76.8051773049453
"7977" 1595.2 75.4479038204592 79.2385443337967
"7978" 1595.4 70.9064227082394 82.9075343595017
"7979" 1595.6 67.56006046388 87.0669375595605
"7980" 1595.8 65.2257963664765 92.3770714518849
"7981" 1596 64.2893226089838 97.6966896337048
"7982" 1596.2 64.0439906143687 103.695378092799
"7983" 1596.4 64.6809341285889 108.828005443079
"7984" 1596.6 66.910501473601 114.091212878012
"7985" 1596.8 69.8387498935414 119.063412251002
"7986" 1597 73.7506933451402 122.115297643684
"7987" 1597.2 78.1970359664825 121.498053806396
"7988" 1597.4 83.4862104356572 120.771278245051
"7989" 1597.6 87.8718384015937 118.088231360019
"7990" 1597.8 93.280781593638 115.356391541613
"7991" 1598 97.7542000205934 111.572420832599
"7992" 1598.2 101.118644306905 107.413092329674
"7993" 1598.4 104.171585127226 102.388210375381
"7994" 1598.6 105.250382608997 96.3027939349679
"7995" 1598.8 104.406961542589 91.1687065851808
"7996" 1599 102.635840295978 85.4542894327418
"7997" 1599.2 99.2186513620753 80.9746628056743
"7998" 1599.4 94.8956162180169 77.8351401028589
"7999" 1599.6 90.0104798642628 74.7679771633318
"8000" 1599.8 84.2043796439514 72.5327725782732
"8001" 1600 79.1048273788599 71.7782860111081
"8002" 1600.2 73.2985930910699 71.6064235399149
"8003" 1600.4 66.8016507950592 72.0585345347496
"8004" 1600.6 61.5605238902785 73.8569734920732
"8005" 1600.8 56.0137989858109 76.4812652190017
"8006" 1601 50.7404698581877 81.1453298104271
"8007" 1601.2 46.819504825918 86.149053710561
"8008" 1601.4 45.0336384572351 91.0934337366219
"8009" 1601.6 43.3996305884249 97.1958812173677
"8010" 1601.8 42.8155544301741 102.706314777659
"8011" 1602 43.5607676553231 108.423744553535
"8012" 1602.2 45.0519063210719 113.862621008535
"8013" 1602.4 47.858093777918 119.043382321213
"8014" 1602.6 51.6930151549575 122.294849023178
"8015" 1602.8 56.764349722466 122.730230828354
"8016" 1603 62.787809962918 122.479975795667
"8017" 1603.2 68.1230271820961 121.359080003025
"8018" 1603.4 73.6382246196524 118.932139707683
"8019" 1603.6 78.1911080820166 115.368532792742
"8020" 1603.8 81.8663180865323 111.001365511102
"8021" 1604 84.5765406850847 105.826039670823
"8022" 1604.2 85.6793955579329 100.192760322499
"8023" 1604.4 84.4344873048746 94.9138000433558
"8024" 1604.6 82.2214070839949 89.4557806365347
"8025" 1604.8 78.4698774821229 85.0835882555973
"8026" 1605 73.3473385733305 82.6736200174107
"8027" 1605.2 67.703030778475 81.2199446937124
"8028" 1605.4 61.5494923663026 81.501587364727
"8029" 1605.6 55.8308867797555 83.7933487312857
"8030" 1605.8 51.0682778113726 87.3689567468573
"8031" 1606 47.3799628884302 92.1146073250976
"8032" 1606.2 44.9723001898609 97.8483782832731
"8033" 1606.4 44.856571706638 103.023147736613
"8034" 1606.6 45.2869117133076 108.962460284391
"8035" 1606.8 47.1585735720121 114.927820865244
"8036" 1607 50.5544304802257 119.884439643689
"8037" 1607.2 54.852341251543 122.905959545511
"8038" 1607.4 59.8338233090565 123.196939214635
"8039" 1607.6 65.3822850564719 123.232890370665
"8040" 1607.8 71.29034275658 122.828819631052
"8041" 1608 77.1517276889926 120.950975700812
"8042" 1608.2 81.4588068045544 116.993821441619
"8043" 1608.4 86.0203366903271 112.727345235391
"8044" 1608.6 88.601938364878 107.130767041773
"8045" 1608.8 88.9388024336572 101.433203519225
"8046" 1609 87.9607925371856 95.5603741360239
"8047" 1609.2 85.678959583093 90.4143533002857
"8048" 1609.4 81.4125060733026 87.5283992159962
"8049" 1609.6 76.095573920931 85.9735635952355
"8050" 1609.8 70.548016788643 84.9958400022732
"8051" 1610 65.2095197788796 86.2800951871501
"8052" 1610.2 60.8313982161273 89.2365436126778
"8053" 1610.4 56.1527281340265 93.3094004522358
"8054" 1610.6 52.719988309468 97.9067989118232
"8055" 1610.8 49.4817106838927 103.064822761649
"8056" 1611 47.6181665833104 108.448394607776
"8057" 1611.2 47.0015950967232 113.868781469976
"8058" 1611.4 47.2584322996799 120.058726663335
"8059" 1611.6 50.6988395462996 121.920752015797
"8060" 1611.8 55.4838975898632 123.882637747696
"8061" 1612 60.1875192411827 123.909706129176
"8062" 1612.2 66.2656201507772 123.278631043362
"8063" 1612.4 71.6335192756908 122.1985683488
"8064" 1612.6 76.6079399042774 119.139046100464
"8065" 1612.8 79.7985223936533 115.158066871882
"8066" 1613 82.2981946507424 110.109341911208
"8067" 1613.2 83.0613470056748 104.440962005952
"8068" 1613.4 82.174234331747 98.9983422347311
"8069" 1613.6 79.2151343242394 94.443290219216
"8070" 1613.8 75.6495122640827 90.6248393884438
"8071" 1614 71.8316855609297 86.8997184706778
"8072" 1614.2 66.6126135073026 84.098059744727
"8073" 1614.4 61.5396262525325 82.1508257781876
"8074" 1614.6 56.1920957093076 81.7703131774823
"8075" 1614.8 51.0988759707328 83.5480662363139
"8076" 1615 46.1628388460924 86.175121527422
"8077" 1615.2 41.7611333295156 89.8252786290732
"8078" 1615.4 38.8952708508026 94.2692409717655
"8079" 1615.6 36.6679722285284 99.185224354768
"8080" 1615.8 35.4428561082864 105.019766668613
"8081" 1616 34.9711444171831 110.525889299621
"8082" 1616.2 35.602744144318 116.280735708893
"8083" 1616.4 38.925230147495 119.145443658612
"8084" 1616.6 43.381775394798 121.624275866933
"8085" 1616.8 49.2286602699323 122.368350666116
"8086" 1617 54.7789726217913 122.422892258968
"8087" 1617.2 61.0764986215544 122.080546876982
"8088" 1617.4 66.4377082799466 119.658746275273
"8089" 1617.6 70.5994825804609 116.036667305173
"8090" 1617.8 74.4120170795334 111.566740238681
"8091" 1618 76.3651967833347 106.037003051698
"8092" 1618.2 77.1928223544597 100.503271291823
"8093" 1618.4 76.5356254087102 95.1134835770407
"8094" 1618.6 74.0775964302055 89.5964645005857
"8095" 1618.8 70.3236181727785 85.4052372752127
"8096" 1619 66.2572342637801 81.2143913481594
"8097" 1619.2 61.385714877718 78.2854862366673
"8098" 1619.4 56.0908110803571 76.9537417696829
"8099" 1619.6 50.1053853895732 76.070690029849
"8100" 1619.8 44.015314655518 75.7424706409614
"8101" 1620 38.3190769353483 76.5832694910732
"8102" 1620.2 32.2835869518847 78.3531981634398
"8103" 1620.4 26.8945298462135 81.1728294764027
"8104" 1620.6 21.7556302845888 85.0661347423171
"8105" 1620.8 18.0676815597914 89.7883035477124
"8106" 1621 15.2082752678927 94.639434222244
"8107" 1621.2 15.0803727329321 97.8917137729957
"8108" 1621.4 16.9167979162514 101.590544100948
"8109" 1621.6 19.2705271753087 105.617104783995
"8110" 1621.8 22.867047120418 109.669446972025
"8111" 1622 27.2333438967855 112.379395185344
"8112" 1622.2 31.8618519127788 115.384919871054
"8113" 1622.4 36.615368372518 116.758486626813
"8114" 1622.6 41.6418334328592 118.01609566075
"8115" 1622.8 47.214703195521 117.655262366764
"8116" 1623 52.1314545700013 116.055058984531
"8117" 1623.2 56.6014322923093 113.168129775791
"8118" 1623.4 60.4796223839327 109.081176000161
"8119" 1623.6 63.976994312958 104.887414905453
"8120" 1623.8 65.886137825321 99.0185347536329
"8121" 1624 65.690666083758 93.5979529972132
"8122" 1624.2 64.7098739325284 88.0018468894823
"8123" 1624.4 61.5735772910945 83.2752952163496
"8124" 1624.6 57.3902020859063 79.0002798095143
"8125" 1624.8 52.492033307871 76.3014758710084
"8126" 1625 46.2760571184762 76.0398217836313
"8127" 1625.2 40.5035075545686 77.0642425373683
"8128" 1625.4 35.2485973883017 79.2008759485848
"8129" 1625.6 30.331905212918 83.1706989861939
"8130" 1625.8 27.6873500110662 88.0390017972769
"8131" 1626 26.5842027997269 93.8459924763379
"8132" 1626.2 27.6714102262879 99.1058889818334
"8133" 1626.4 29.6658536023963 103.933719311269
"8134" 1626.6 33.1784082665476 108.382843722795
"8135" 1626.8 37.8194433352433 111.398679412898
"8136" 1627 43.3242535451488 113.682865228381
"8137" 1627.2 48.7352803927829 113.788262573952
"8138" 1627.4 54.608921965918 113.153437460853
"8139" 1627.6 60.2625311804342 111.308993644234
"8140" 1627.8 65.085688019218 107.60184131643
"8141" 1628 68.8100757517538 102.796983366319
"8142" 1628.2 71.2358910522563 97.3512301893379
"8143" 1628.4 71.485992435918 91.6265813426982
"8144" 1628.6 69.8235757043076 85.3160153951057
"8145" 1628.8 66.4606107190459 80.2968288252592
"8146" 1629 62.3377547503847 75.6269021644399
"8147" 1629.2 57.3987186481246 72.3837576416819
"8148" 1629.4 50.957632681543 70.8961098178345
"8149" 1629.6 44.7309138565114 70.6106697004853
"8150" 1629.8 38.6362407518731 71.0891047611462
"8151" 1630 33.0358178293318 72.4983021690904
"8152" 1630.2 28.0186843652817 76.0388954523118
"8153" 1630.4 24.3026548142436 81.007839575829
"8154" 1630.6 21.5858929855496 86.3712870814679
"8155" 1630.8 20.4412000682466 92.262253420016
"8156" 1631 21.0354814685802 98.0778503017218
"8157" 1631.2 21.9947391050824 104.163674905614
"8158" 1631.4 23.889408120043 109.282593526698
"8159" 1631.6 26.307373023918 112.558523217008
"8160" 1631.8 30.5068848733093 116.035538404138
"8161" 1632 34.772223857364 118.430334139816
"8162" 1632.2 40.2234663374949 120.208998691189
"8163" 1632.4 46.4195077295396 122.177675358519
"8164" 1632.6 51.9556517526055 122.406950009979
"8165" 1632.8 58.2939154590719 121.237601210958
"8166" 1633 63.6570637597006 118.863435496269
"8167" 1633.2 68.3336555463969 115.834800720137
"8168" 1633.4 72.392929267242 110.919788214897
"8169" 1633.6 75.0507326409597 105.885542162865
"8170" 1633.8 77.9176708938763 100.80619306949
"8171" 1634 79.7120890216453 95.4312985404368
"8172" 1634.2 79.778476099543 89.7495481846565
"8173" 1634.4 78.2806571705934 84.2234737702745
"8174" 1634.6 74.9610386096157 78.8249912842708
"8175" 1634.8 70.5900668015005 75.1516430991336
"8176" 1635 65.6553426463246 71.0215400551226
"8177" 1635.2 60.061513963918 68.0661568024679
"8178" 1635.4 54.4318897581908 67.0899173516982
"8179" 1635.6 48.1892169409854 67.5926192022361
"8180" 1635.8 42.0636329165514 69.0058975954398
"8181" 1636 36.4852496998385 71.6883289474141
"8182" 1636.2 32.0107606495317 75.2289731019595
"8183" 1636.4 28.1774166144573 79.8762674673934
"8184" 1636.6 25.6993383526522 85.5139841424086
"8185" 1636.8 25.419379469958 91.0066735619732
"8186" 1637 26.413785826377 96.8134073665568
"8187" 1637.2 29.5053067273864 101.467499246864
"8188" 1637.4 33.3260651346649 105.914369031852
"8189" 1637.6 37.8474261811254 109.512555485963
"8190" 1637.8 42.837165313093 112.039722635211
"8191" 1638 48.4984400067694 112.651428721087
"8192" 1638.2 54.4173789214918 112.724249590229
"8193" 1638.4 60.3637898529329 111.313025239528
"8194" 1638.6 65.1904611652561 108.566506557813
"8195" 1638.8 69.666633268242 104.6498559677
"8196" 1639 72.7916471184323 99.6399442254732
"8197" 1639.2 75.0103218575945 93.4336115689261
"8198" 1639.4 74.7035129392424 87.8252931471813
"8199" 1639.6 72.6080394287037 82.4485151351803
"8200" 1639.8 68.785661160718 77.1879742427311
"8201" 1640 64.2100350025247 73.4915710588203
"8202" 1640.2 58.6275530813271 70.8164453243573
"8203" 1640.4 52.687532404718 69.8713883887732
"8204" 1640.6 46.8783783275576 71.5065621573871
"8205" 1640.8 41.9448373254019 74.6547605701216
"8206" 1641 38.316057781418 78.7426690204398
"8207" 1641.2 35.7735482310024 84.2577223419587
"8208" 1641.4 34.680996449418 89.4195798196982
"8209" 1641.6 33.9718965557661 95.0880652094213
"8210" 1641.8 35.2922493222097 101.211891878865
"8211" 1642 36.8521256566417 106.321419269639
"8212" 1642.2 38.796405171718 111.859592363848
"8213" 1642.4 42.470413589418 116.703404319895
"8214" 1642.6 47.6849956192514 120.528564522573
"8215" 1642.8 53.1194590938775 122.909248995316
"8216" 1643 59.039152964293 124.45775749137
"8217" 1643.2 65.3376269798399 124.293449473573
"8218" 1643.4 70.758980169518 122.761530769373
"8219" 1643.6 76.5227431543087 120.398740903573
"8220" 1643.8 81.1696541985998 116.439120524073
"8221" 1644 84.935331831127 112.243104898036
"8222" 1644.2 88.8290052097262 107.124720462258
"8223" 1644.4 90.985500009718 101.491229032413
"8224" 1644.6 91.7072535978801 94.8119846019276
"8225" 1644.8 90.3274992460496 89.4153093059153
"8226" 1645 87.616577096668 84.0388544679303
"8227" 1645.2 83.2936852049662 80.5882499302238
"8228" 1645.4 77.2132113202642 79.2047079516501
"8229" 1645.6 71.3324205939302 79.6515399010976
"8230" 1645.8 67.1036905061855 82.266826764736
"8231" 1646 64.0767730372752 86.7002386574303
"8232" 1646.2 62.9554303317535 91.6962177459276
"8233" 1646.4 64.345693390918 96.3362153471819
"8234" 1646.6 66.3709418473181 101.460720481948
"8235" 1646.8 69.1524539678168 106.22988972613
"8236" 1647 73.6031160688411 110.861698123189
"8237" 1647.2 78.1440894674895 114.157091065417
"8238" 1647.4 83.0994546570953 117.169583798067
"8239" 1647.6 87.6125756837536 118.125938368203
"8240" 1647.8 92.5712027846466 116.960269623202
"8241" 1648 97.1252679855482 114.321928490929
"8242" 1648.2 101.005886110072 110.277491837689
"8243" 1648.4 104.94553362511 106.028264923496
"8244" 1648.6 108.12621229061 100.835320163496
"8245" 1648.8 109.33697239069 94.2598233869403
"8246" 1649 108.37587309638 88.4171916845347
"8247" 1649.2 106.580098586311 82.5876118698231
"8248" 1649.4 103.142982607457 77.3985903510567
"8249" 1649.6 98.7835720576514 74.3719405141065
"8250" 1649.8 93.7082146675042 71.9611009870214
"8251" 1650 87.9848810592658 70.3983029467579
"8252" 1650.2 82.4583265796767 70.7344916212973
"8253" 1650.4 76.886654986318 72.1389742673065
"8254" 1650.6 71.5553300506112 75.1316053877095
"8255" 1650.8 67.253138625732 79.1057725997825
"8256" 1651 63.8707289311619 84.1399540457927
"8257" 1651.2 61.930974077518 90.2069600689332
"8258" 1651.4 61.5667661950261 96.1989165726813
"8259" 1651.6 62.1463285513886 102.202433364029
"8260" 1651.8 63.7083774430998 107.89520897495
"8261" 1652 66.9191590536269 112.993864609725
"8262" 1652.2 71.6173992697839 116.551528779549
"8263" 1652.4 77.3489945843051 119.638644553622
"8264" 1652.6 82.0039059752401 120.101686860099
"8265" 1652.8 87.5502541608746 117.892580606356
"8266" 1653 93.4507452721342 115.788248055843
"8267" 1653.2 98.6707454265205 112.998794620573
"8268" 1653.4 102.529011566152 108.370666904274
"8269" 1653.6 105.449473961556 103.072156152786
"8270" 1653.8 107.607306896386 97.5868764221446
"8271" 1654 108.259734588214 90.9912870589806
"8272" 1654.2 107.031699318118 85.2100489736232
"8273" 1654.4 104.940905766272 79.6182923889146
"8274" 1654.6 102.00797293047 74.7635004868146
"8275" 1654.8 98.0416375361939 70.1301402914697
"8276" 1655 93.2046372188419 66.600962091008
"8277" 1655.2 88.0168665885847 63.7264037561065
"8278" 1655.4 82.2702044233044 62.1108865093686
"8279" 1655.6 75.9014221150939 61.5886414965732
"8280" 1655.8 69.3916949338081 61.2890485296501
"8281" 1656 63.4458814109525 62.215376208987
"8282" 1656.2 57.6781216542332 64.7890759301819
"8283" 1656.4 52.5230891539847 68.3308147766398
"8284" 1656.6 47.3459324677972 72.1599933294303
"8285" 1656.8 42.8810354854686 76.4366709100675
"8286" 1657 39.1116048420343 81.4969425125266
"8287" 1657.2 36.2533895760121 86.720966798279
"8288" 1657.4 33.463900021293 92.7084448343648
"8289" 1657.6 31.688828792329 98.3642937883677
"8290" 1657.8 30.3410477212983 103.508870921841
"8291" 1658 28.886406410321 109.249410997215
"8292" 1658.2 29.812610736918 112.614316979689
"8293" 1658.4 33.1323861370609 113.80091912368
"8294" 1658.6 37.354457254639 116.771227456399
"8295" 1658.8 42.0331129780496 119.712042287284
"8296" 1659 47.3837382469565 121.392390910535
"8297" 1659.2 52.7405144762559 121.8460988181
"8298" 1659.4 59.0428978763796 122.579777702773
"8299" 1659.6 64.7405735653764 121.302096919115
"8300" 1659.8 69.8905284866285 118.743489761323
"8301" 1660 75.1718543144833 115.425931845356
"8302" 1660.2 78.9371367658476 110.678425993658
"8303" 1660.4 80.9418022974106 105.581409343976
"8304" 1660.6 82.2674382950587 99.6898451790263
"8305" 1660.8 81.939390237798 93.6706542238532
"8306" 1661 79.863830913983 88.4368403141836
"8307" 1661.2 76.8932243742674 83.7837879256093
"8308" 1661.4 72.9273296604976 79.4910235029936
"8309" 1661.6 67.9894096308514 76.8126245513065
"8310" 1661.8 62.1945462156273 74.4230648539918
"8311" 1662 56.0972570265966 73.5045950976446
"8312" 1662.2 49.7862149341773 73.5131813158324
"8313" 1662.4 43.8686903328827 74.8489786749026
"8314" 1662.6 37.7379608426945 77.0391794942673
"8315" 1662.8 32.0327404910529 79.6268310758316
"8316" 1663 26.9997656585847 83.5418154694732
"8317" 1663.2 22.7435563608814 88.0869087063659
"8318" 1663.4 19.2011526789055 92.6343371851857
"8319" 1663.6 16.5443082077281 97.9228214470795
"8320" 1663.8 16.7918503017209 99.9542636635873
"8321" 1664 18.3474412798583 103.796818999215
"8322" 1664.2 20.8940697527207 106.680142427402
"8323" 1664.4 24.0022121792351 109.023342092415
"8324" 1664.6 28.1495537441585 112.560023655092
"8325" 1664.8 32.9862507724722 115.898710158236
"8326" 1665 37.7929449636827 118.061915761573
"8327" 1665.2 43.2277180335847 120.496108617823
"8328" 1665.4 48.727912025218 120.832722715659
"8329" 1665.6 54.0934458316533 120.421650953985
"8330" 1665.8 59.3523282243061 118.695532528931
"8331" 1666 63.7313168277631 115.604409508953
"8332" 1666.2 67.9193516598775 111.951433802425
"8333" 1666.4 70.5926009525364 106.792883991271
"8334" 1666.6 71.9853140474565 101.424519665112
"8335" 1666.8 71.7148919746812 95.8723261456521
"8336" 1667 69.278990912918 90.7390371781885
"8337" 1667.2 65.9927327982313 85.5997544516214
"8338" 1667.4 61.5717953982847 81.0665118005398
"8339" 1667.6 56.3959058980357 77.5065445226673
"8340" 1667.8 50.5828801999529 75.7318680827476
"8341" 1668 44.1454549174912 74.1229535895366
"8342" 1668.2 38.1948369323518 74.0470165006093
"8343" 1668.4 32.6581633161622 76.2617295975034
"8344" 1668.6 26.9247900026506 78.8476349387476
"8345" 1668.8 22.1762000050252 82.1610485502517
"8346" 1669 18.6493627177839 86.8425018218049
"8347" 1669.2 15.3128299135414 91.4817942870927
"8348" 1669.4 13.8659428697513 95.7160253411982
"8349" 1669.6 15.548240599293 99.3889518954065
"8350" 1669.8 18.0520135801098 102.89389320745
"8351" 1670 22.2008469702864 107.279722562521
"8352" 1670.2 26.696843880918 110.05612592324
"8353" 1670.4 31.4682833844245 111.956833626521
"8354" 1670.6 35.5978757586055 112.662876006411
"8355" 1670.8 41.2736592424392 113.563801638475
"8356" 1671 47.8019014652165 112.487250808394
"8357" 1671.2 53.0324923066323 110.05612592324
"8358" 1671.4 56.8395277832817 107.410477929982
"8359" 1671.6 60.6280170286453 102.972870589619
"8360" 1671.8 63.7948703217323 98.143263360716
"8361" 1672 65.514105961918 92.027708897883
"8362" 1672.2 64.8400217863411 87.343650219727
"8363" 1672.4 63.4858226676713 81.0571262834953
"8364" 1672.6 60.9613259438836 74.5396666609525
"8365" 1672.8 57.5426535300593 69.7124955681275
"8366" 1673 52.4502590244606 65.4792067595838
"8367" 1673.2 47.1481208615118 62.0349101868857
"8368" 1673.4 41.3208463824664 59.3942035496054
"8369" 1673.6 34.8348092154071 58.2231052866275
"8370" 1673.8 29.1366812423419 58.1723047400623
"8371" 1674 22.841082396618 59.4638615989398
"8372" 1674.2 17.2510564295387 61.7856152633318
"8373" 1674.4 11.8541858874827 65.5474982077261
"8374" 1674.6 8.68631335272572 69.5428347683809
"8375" 1674.8 5.98070353477516 74.3577217367875
"8376" 1675 4.99252898612929 79.4549313733196
"8377" 1675.2 6.0910688127541 83.2010816759994
"8378" 1675.4 9.40123756458967 87.7471318920956
"8379" 1675.6 13.3401853131518 91.6385942425082
"8380" 1675.8 17.3194622304668 94.7554097213415
"8381" 1676 21.8023248425154 97.7133279990927
"8382" 1676.2 26.7888022777097 98.9562064987398
"8383" 1676.4 32.5923635202121 99.8140606086026
"8384" 1676.6 38.0051643780233 99.3365669263363
"8385" 1676.8 43.1628062240847 97.6201050865315
"8386" 1677 47.8016487261789 94.8855775174862
"8387" 1677.2 51.1996408408745 90.161126686921
"8388" 1677.4 52.3948068199591 84.9675633510115
"8389" 1677.6 51.1271463527373 79.9876201748503
"8390" 1677.8 47.9436593449862 74.9944054267209
"8391" 1678 43.9590577539514 70.3733730489065
"8392" 1678.2 39.1934141743374 67.1668692548958
"8393" 1678.4 33.6437885997478 65.5537862853923
"8394" 1678.6 27.7272334464549 65.4546522139521
"8395" 1678.8 21.739293594929 66.912836508749
"8396" 1679 16.427191787232 69.8943339586429
"8397" 1679.2 12.2431476322514 73.8959205777732
"8398" 1679.4 8.30516452258468 78.8407579770176
"8399" 1679.6 7.25343865675731 82.4948807133946
"8400" 1679.8 8.11006236069769 87.8482189397257
"8401" 1680 10.0657550048127 92.3910033098363
"8402" 1680.2 13.0692392178285 97.2804483917971
"8403" 1680.4 17.2245279761032 101.478150504869
"8404" 1680.6 22.0462003142092 104.208585278409
"8405" 1680.8 27.1542224770873 106.755277189896
"8406" 1681 32.7196071785802 107.288309757803
"8407" 1681.2 38.0054797390411 106.917057392035
"8408" 1681.4 43.4952887788476 105.631761367742
"8409" 1681.6 48.0257826191264 102.569630560907
"8410" 1681.8 51.8935969769744 98.6596844769394
"8411" 1682 54.3731896051022 93.1870270789679
"8412" 1682.2 54.7441549023763 88.2511672486982
"8413" 1682.4 54.0774087963651 82.7987661677849
"8414" 1682.6 51.2895680710317 77.7915143088118
"8415" 1682.8 46.8457612881877 73.5528361374496
"8416" 1683 41.8876659962663 70.5508472846181
"8417" 1683.2 35.6588614505955 69.2984893217022
"8418" 1683.4 30.2372103378827 69.2268523038555
"8419" 1683.6 24.6284181310079 70.870300908899
"8420" 1683.8 19.5658179515609 73.8569734920732
"8421" 1684 15.6149120662795 77.9745720103563
"8422" 1684.2 12.5082041877097 82.8256218379898
"8423" 1684.4 10.3982521838151 88.7771438227349
"8424" 1684.6 11.0392641270984 92.7016166795404
"8425" 1684.8 13.4957380749317 97.7400733737238
"8426" 1685 16.9465842877102 102.194771886132
"8427" 1685.2 20.6580171033712 107.004594712058
"8428" 1685.4 25.1984629449597 111.343543478323
"8429" 1685.6 30.0289834352513 114.085466394425
"8430" 1685.8 36.0641173133796 116.863543893881
"8431" 1686 41.6644252881263 117.905045555282
"8432" 1686.2 46.9127584113969 116.756365564869
"8433" 1686.4 51.8079329258495 114.844779778409
"8434" 1686.6 56.751011679418 111.469548755588
"8435" 1686.8 59.7964574084597 106.902493845032
"8436" 1687 62.3870500955702 101.51222659166
"8437" 1687.2 63.037071311398 95.6076226193332
"8438" 1687.4 61.7782605046417 90.4094849145732
"8439" 1687.6 60.0955926639055 84.2753189168232
"8440" 1687.8 56.9928260027202 79.0206722719688
"8441" 1688 52.2763302027985 75.2243548704536
"8442" 1688.2 46.6628698073419 72.4557250826493
"8443" 1688.4 40.7134672789514 71.4379267247065
"8444" 1688.6 34.9671985185771 72.8036318560959
"8445" 1688.8 30.3863473757245 75.9320574667345
"8446" 1689 27.1810096129533 80.0174860477967
"8447" 1689.2 25.067557462468 85.7747817162732
"8448" 1689.4 25.1679999466417 91.0295635158495
"8449" 1689.6 26.4844052316453 96.3341627998459
"8450" 1689.8 29.2716789910847 101.082068259865
"8451" 1690 32.6254558152514 106.007552323314
"8452" 1690.2 36.9817594750291 109.762820709944
"8453" 1690.4 42.5447102388457 112.182313546862
"8454" 1690.6 48.053672216931 113.408497729885
"8455" 1690.8 54.4508758210485 114.150273676051
"8456" 1691 60.3229396076577 113.953798502806
"8457" 1691.2 65.8863942811092 111.933477276426
"8458" 1691.4 71.1397961185847 108.698387241198
"8459" 1691.6 75.4685228658298 104.338795564926
"8460" 1691.8 78.1455932159721 98.667319706911
"8461" 1692 78.1124063223763 92.9356361676148
"8462" 1692.2 75.5713280920446 88.1860500220795
"8463" 1692.4 71.648271959668 84.1602479818004
"8464" 1692.6 66.7833227547298 81.8961101815614
"8465" 1692.8 61.2653329764635 81.3302616897031
"8466" 1693 56.5797383507373 83.3520852889346
"8467" 1693.2 52.4577747906273 87.1080400918639
"8468" 1693.4 49.8879036047153 91.9305265047489
"8469" 1693.6 49.1837574930589 98.1330759942352
"8470" 1693.8 49.7981340562138 103.613095517376
"8471" 1694 51.308668914497 109.237326080599
"8472" 1694.2 53.4588374352474 114.831598653514
"8473" 1694.4 56.9879788875927 120.013962466537
"8474" 1694.6 60.8554353262642 122.995213283573
"8475" 1694.8 65.010390320198 124.433658982093
"8476" 1695 69.040115453958 124.366150700213
"8477" 1695.2 74.4502984030847 124.071667457782
"8478" 1695.4 80.1010066529961 122.778164420558
"8479" 1695.6 85.1100539384037 120.465507336202
"8480" 1695.8 90.154628848118 117.542621285573
"8481" 1696 95.0700070536927 114.123323151348
"8482" 1696.2 99.203335092418 110.027831031919
"8483" 1696.4 102.523953503074 104.981764642067
"8484" 1696.6 103.692635837438 98.6403023591732
"8485" 1696.8 103.252833361995 92.7612897049193
"8486" 1697 101.301609334506 87.0795090872232
"8487" 1697.2 98.3508266609847 82.9446268220732
"8488" 1697.4 94.1667687825771 80.035397541755
"8489" 1697.6 89.030087706987 78.3135049649869
"8490" 1697.8 83.6942209041032 77.5088638117213
"8491" 1698 78.5702312818044 78.62356568513
"8492" 1698.2 74.6944904483466 82.0497711625375
"8493" 1698.4 71.1756823222107 85.954318282061
"8494" 1698.6 68.7925631759054 91.1982866502694
"8495" 1698.8 68.0509296521072 96.9094377307218
"8496" 1699 68.4658850886549 102.313969135771
"8497" 1699.2 70.3140711184586 107.967252197708
"8498" 1699.4 73.4114487610867 112.590554083718
"8499" 1699.6 77.6748210100891 116.816633942481
"8500" 1699.8 82.3340540395581 119.183591829733
"8501" 1700 87.3651649389777 118.544394584424
"8502" 1700.2 92.3535163949305 117.579945576036
"8503" 1700.4 96.6436200021349 114.429982709549
"8504" 1700.6 100.522112994285 110.528859185674
"8505" 1700.8 103.243478982437 105.515038153155
"8506" 1701 104.878817038701 100.024253420513
"8507" 1701.2 105.187242271881 94.5782655691287
"8508" 1701.4 103.183537265174 88.6236185458903
"8509" 1701.6 100.241160376071 83.7197501943379
"8510" 1701.8 96.3785258766474 79.9808299671379
"8511" 1702 91.3795528768004 77.8776873393379
"8512" 1702.2 86.4541748783995 77.4559727076843
"8513" 1702.4 82.0501939145446 78.7675909842479
"8514" 1702.6 77.8088835094365 80.5284650240176
"8515" 1702.8 74.4994277334121 83.7930623556555
"8516" 1703 72.0788014913518 87.6691116556816
"8517" 1703.2 70.9464657076063 92.7260778042615
"8518" 1703.4 70.0341621051293 98.3799237205027
"8519" 1703.6 70.4171705863427 104.051635344012
"8520" 1703.8 71.5681592833864 108.921675649193
"8521" 1704 72.9806722599312 114.449061101244
"8522" 1704.2 75.4206467348411 119.704683863535
"8523" 1704.4 76.9657117572912 120.921910711484
"8524" 1704.6 80.395138289793 120.355466363906
"8525" 1704.8 83.7858530246037 119.625363058959
"8526" 1705 88.1472997081434 118.753089395122
"8527" 1705.2 92.3333649755889 117.766115110687
"8528" 1705.4 96.1075411008796 115.225769008035
"8529" 1705.6 99.8937607025544 112.437349618924
"8530" 1705.8 104.233578823412 108.846124833599
"8531" 1706 107.776562332131 104.620302809361
"8532" 1706.2 111.048948718735 99.9372719772805
"8533" 1706.4 112.963795695905 95.3158061001576
"8534" 1706.6 115.028150966313 90.1430048545205
"8535" 1706.8 115.461368549869 84.3679369864756
"8536" 1707 114.296503906159 78.6127411254406
"8537" 1707.2 112.122312519612 73.7218041946438
"8538" 1707.4 108.845003168616 69.6995985301429
"8539" 1707.6 104.624946454066 65.6957887158459
"8540" 1707.8 99.9056954581315 63.2077900032024
"8541" 1708 94.9913609366596 62.1794118976406
"8542" 1708.2 89.6445476612084 62.6816726113796
"8543" 1708.4 84.870807554818 64.6135318192732
"8544" 1708.6 79.5682032698329 67.016373652637
"8545" 1708.8 75.3932645819503 70.8479970323474
"8546" 1709 71.6274855937045 75.1019674113597
"8547" 1709.2 68.0741110332101 79.5349334578878
"8548" 1709.4 66.1700568789707 85.0798837135205
"8549" 1709.6 64.7778459856714 90.8309670748882
"8550" 1709.8 64.7073449009894 96.5353051082446
"8551" 1710 66.3790347482427 102.068320309184
"8552" 1710.2 69.0103903218835 106.95080464578
"8553" 1710.4 72.524581387918 110.933693332294
"8554" 1710.6 77.6939218535544 113.88395565921
"8555" 1710.8 83.3791847531388 116.089271161184
"8556" 1711 88.820042044798 116.909082024853
"8557" 1711.2 94.0684693198654 115.581601356468
"8558" 1711.4 98.1847190048796 112.274778283842
"8559" 1711.6 101.613502149048 107.541144559495
"8560" 1711.8 103.742168541303 102.18348851465
"8561" 1712 104.871434297958 96.6046680132532
"8562" 1712.2 104.185111054424 90.7348656305479
"8563" 1712.4 102.479327300981 85.4005938929023
"8564" 1712.6 100.041150308058 79.6129904600615
"8565" 1712.8 96.6801502392729 75.4839565882506
"8566" 1713 91.657337238043 72.732818973005
"8567" 1713.2 86.4702935516339 70.5110647660277
"8568" 1713.4 80.4317455311971 69.8399891878987
"8569" 1713.6 74.7563806808394 70.9753267579777
"8570" 1713.8 69.2731561435248 73.3252801311125
"8571" 1714 65.0034663938514 77.1631483226065
"8572" 1714.2 61.229926534918 81.5195861670034
"8573" 1714.4 58.6515308613611 86.0858654007884
"8574" 1714.6 56.9024725682513 92.0539174219065
"8575" 1714.8 56.4931188146478 97.4725915374651
"8576" 1715 56.6411609248796 103.501697569112
"8577" 1715.2 57.9170201093254 108.935796174092
"8578" 1715.4 60.3852909414241 114.143745091754
"8579" 1715.6 63.3227458387975 119.643261289392
"8580" 1715.8 67.1983042624586 123.098721304127
"8581" 1716 71.3728604250752 122.535266747687
"8582" 1716.2 77.392967100418 121.956624331573
"8583" 1716.4 83.0722183676557 120.188043554704
"8584" 1716.6 87.64811875058 117.617589854291
"8585" 1716.8 92.8473870788764 113.967062445615
"8586" 1717 96.5968762801872 109.348753640227
"8587" 1717.2 99.0980726986343 104.030438670195
"8588" 1717.4 100.467817141478 98.0379207670132
[truncated: 19,544 more chars]
