# Supplementary material for: Adaptive switch to sexually dimorphic movements by partner-seeking termites
Source: Sci Adv. 2019 Jun 19;5(6):eaau6108. doi: 10.1126/sciadv.aau6108 (PMC6584256; doi:10.1126/sciadv.aau6108)
Supplement: Data file S1 [file aau6108_Data_file_S1.zip › Dataset/CfExperimetns/170627_174_F_04_set1_tandem-position_5FPS.txt]

"time" "x" "y"
"1" 0 75.991870695939 94.4756767646722
"2" 0.2 73.8973480028813 97.4655052094051
"3" 0.4 72.3661361911364 101.378869872289
"4" 0.6 71.1235688094216 105.31635602651
"5" 0.8 69.3204143964278 109.165135662417
"6" 1 67.1883380650435 113.395701883778
"7" 1.2 65.3136097402309 117.18336052584
"8" 1.4 64.3943190061067 120.853017519368
"9" 1.6 64.1406083529859 123.454277522055
"10" 1.8 64.0410239021747 122.787993691642
"11" 2 65.102890755179 122.289222961131
"12" 2.2 66.7036680506219 121.833958356831
"13" 2.4 68.8730226348539 122.180825189563
"14" 2.6 71.8031358178518 123.138819754439
"15" 2.8 74.3369128326843 123.021261035731
"16" 3 77.9943445531569 121.995521716486
"17" 3.2 80.7954726877667 121.689079049336
"18" 3.4 82.1321290822973 121.499049955558
"19" 3.6 85.109451041241 120.440924276255
"20" 3.8 88.1491608390404 119.506909284261
"21" 4 91.5432993287279 118.313116236253
"22" 4.2 94.2252083259525 116.885914678476
"23" 4.4 96.7696077930379 115.044835436591
"24" 4.6 99.7358846503317 112.743016967708
"25" 4.8 102.624676642458 110.181481497314
"26" 5 105.791502706441 107.298379500794
"27" 5.2 109.21698742895 104.569243661693
"28" 5.4 111.377869629475 102.083678977026
"29" 5.6 113.720855924857 98.9610414068729
"30" 5.8 115.266890022013 96.4121446771099
"31" 6 117.123200364751 93.504603201663
"32" 6.2 119.088407277386 90.8246343389826
"33" 6.4 119.816785398646 88.6186925971958
"34" 6.6 120.519752320768 84.9627179362066
"35" 6.8 120.75568900424 81.3959360837749
"36" 7 121.295551252358 76.8035271645752
"37" 7.2 121.244253397867 71.9778014089438
"38" 7.4 120.502730536702 67.268027071359
"39" 7.6 119.645102268412 62.9287558917151
"40" 7.8 117.950531421301 58.2042588452514
"41" 8 115.150307211418 53.837311761589
"42" 8.2 112.315964910142 49.1600773805944
"43" 8.4 109.292726273226 45.4207215878797
"44" 8.6 105.675602051572 41.8537176281305
"45" 8.8 101.744989574042 38.5570564646577
"46" 9 97.3430021119652 35.3161711161307
"47" 9.2 92.2374625061235 33.1277733474307
"48" 9.4 86.8352905370363 31.6495914206811
"49" 9.6 81.3455933847221 29.8560937978455
"50" 9.8 76.4480098233958 29.0014223196995
"51" 10 70.9710579580072 28.2656886315245
"52" 10.2 65.2899600452218 27.7533072365257
"53" 10.4 59.9633215990973 28.0631159253513
"54" 10.6 54.9332417452381 29.3605828991778
"55" 10.8 51.4022038689736 31.6689467640941
"56" 11 47.7364208040158 34.7980592520442
"57" 11.2 43.7911471341563 38.5321243820481
"58" 11.4 39.6125530515197 43.049832797307
"59" 11.6 37.2698960985288 46.9236089521441
"60" 11.8 35.0571118356659 52.1112693955404
"61" 12 33.929216256326 57.508041713818
"62" 12.2 33.3618033019019 62.389649555722
"63" 12.4 34.1875698117769 68.1790566591172
"64" 12.6 35.8176321267367 72.364348430067
"65" 12.8 38.4530365834358 77.5740155522791
"66" 13 41.4167166353491 81.2145169565252
"67" 13.2 43.8043278579355 85.4276135338961
"68" 13.4 46.8098491037668 89.6533193148748
"69" 13.6 49.5127837559919 94.1762324495412
"70" 13.8 52.5898043973406 97.8353342947368
"71" 14 56.788842336197 101.813312326263
"72" 14.2 60.6615144795414 104.052517276661
"73" 14.4 64.7533915948274 105.090370415723
"74" 14.6 69.5355051804745 104.506841496039
"75" 14.8 74.090171272402 103.31131942885
"76" 15 78.7674020685144 102.044544285614
"77" 15.2 83.0098425702551 98.6942887628697
"78" 15.4 84.6205745356511 94.8133965304626
"79" 15.6 84.86541728231 90.2046898596775
"80" 15.8 83.9805593401208 85.9962124891202
"81" 16 82.0237161717256 82.8823792701687
"82" 16.2 79.5199721213733 79.4554584254265
"83" 16.4 76.7848324805222 76.1067325137683
"84" 16.6 73.471696037486 74.496505799501
"85" 16.8 69.556267619184 73.518716763296
"86" 17 65.4913123986527 73.6314880710898
"87" 17.2 60.4679796819513 74.117655007711
"88" 17.4 55.9217763527344 75.1075685886122
"89" 17.6 51.7755810682293 77.3592031987803
"90" 17.8 48.4464947689445 81.2946552630233
"91" 18 45.6132510753686 85.2090552445952
"92" 18.2 44.8829376024309 89.4609002653785
"93" 18.4 45.6186541930894 94.1377484354583
"94" 18.6 47.5578277486631 98.1874940108818
"95" 18.8 50.6374600181534 100.985591069442
"96" 19 55.25224458493 103.429031203791
"97" 19.2 59.3341675271183 105.034006099953
"98" 19.4 63.8917089247832 104.893150696034
"99" 19.6 68.0984257100249 103.192777848239
"100" 19.8 72.7352688517722 100.231581991198
"101" 20 77.3346345917371 97.2612797704807
"102" 20.2 79.1944858545435 94.3755839989052
"103" 20.4 80.3577988085518 91.5099037499431
"104" 20.6 80.2817615876068 88.8864836474528
"105" 20.8 78.9789790552465 87.7517535076828
"106" 21 77.0582511060742 86.2086035304917
"107" 21.2 75.5956958981929 84.6438458684935
"108" 21.4 74.1716905683267 83.7374088502436
"109" 21.6 73.9631419273435 83.7980635151142
"110" 21.8 73.7249218885959 83.9115016288036
"111" 22 74.0581669389439 84.6837850807779
"112" 22.2 73.8411804504087 84.7465855586609
"113" 22.4 73.867155803409 84.9369350455498
"114" 22.6 73.6199461723713 84.4782305617706
"115" 22.8 73.631188216076 84.4943244947659
"116" 23 73.4997634838516 84.2385147929264
"117" 23.2 73.4417113492129 84.237615103718
"118" 23.4 73.0732568533815 84.1874412846783
"119" 23.6 72.1194113074606 84.0266010604838
"120" 23.8 70.2197835148372 83.6524097045607
"121" 24 67.2971419289008 83.0523115935777
"122" 24.2 64.0156804574094 82.9493412467091
"123" 24.4 59.6097384124853 83.9526769241799
"124" 24.6 54.8544329863575 85.3833004403114
"125" 24.8 49.9758856599193 87.6613183538794
"126" 25 44.6867870345176 90.723490830373
"127" 25.2 41.2836708356754 94.907534018134
"128" 25.4 38.9748930241051 99.8530936444192
"129" 25.6 37.713875542812 105.223118384358
"130" 25.8 38.2532776648106 110.671457615184
"131" 26 40.5239869961155 114.805632635917
"132" 26.2 44.8509237001148 118.323134618913
"133" 26.4 50.5074488080145 121.097752959329
"134" 26.6 55.0695837799916 121.554687658031
"135" 26.8 60.3581888770308 120.9690072036
"136" 27 65.3330763767924 118.764299801427
"137" 27.2 69.4996914867514 116.579982838786
"138" 27.4 73.4150409748327 112.853338539727
"139" 27.6 76.5452923341803 108.199364899503
"140" 27.8 78.3404122699341 103.689453718614
"141" 28 78.4146480778228 98.5465684789478
"142" 28.2 77.8650605231695 93.4943442079397
"143" 28.4 75.4269191413458 88.7574786383756
"144" 28.6 72.0153913902733 84.7763441234379
"145" 28.8 68.0913234373875 82.00590329546
"146" 29 63.1893429830641 79.3788186627351
"147" 29.2 58.5490037862795 78.0083530295861
"148" 29.4 53.7315084614418 79.1695955328345
"149" 29.6 49.0613951975525 80.5282337949369
"150" 29.8 44.4839465403821 84.0790800048561
"151" 30 42.0116693483407 87.9060205664175
"152" 30.2 41.4786405924145 92.4208745496696
"153" 30.4 41.1137109533836 96.9609565511479
"154" 30.6 41.7018460072841 101.148102736493
"155" 30.8 43.4703661105833 105.909288022716
"156" 31 46.53656847953 110.207954527184
"157" 31.2 50.665357339433 113.647124091945
"158" 31.4 55.6364335708685 116.065609001841
"159" 31.6 60.3259733894858 117.620570534329
"160" 31.8 65.1230895590614 118.491146149019
"161" 32 71.0765811583514 117.706821640645
"162" 32.2 76.1374158710873 116.070324375928
"163" 32.4 81.0752679391318 114.165557635071
"164" 32.6 86.3553389882409 110.694003745964
"165" 32.8 90.2422665056241 107.310046637885
"166" 33 93.3797984900068 102.91014940616
"167" 33.2 94.3809037816654 97.7806849076603
"168" 33.4 94.4471871073148 92.3356805082836
"169" 33.6 93.2405967873558 86.9299432792272
"170" 33.8 90.884674443566 82.8675812437147
"171" 34 87.2268376365524 79.5271607325515
"172" 34.2 83.2973422476493 78.6860159909494
"173" 34.4 79.7191362232713 80.0982393223501
"174" 34.6 78.3505959646873 82.1390238459434
"175" 34.8 77.4693348763757 84.8652419003764
"176" 35 77.037711377233 88.5197874483957
"177" 35.2 77.5115432333813 93.2318120241791
"178" 35.4 78.4568226863452 96.6761567203305
"179" 35.6 79.8955030460009 100.216605411692
"180" 35.8 81.9868759253577 104.264375642248
"181" 36 84.631595234429 107.772591517306
"182" 36.2 88.2812926891771 111.040667426265
"183" 36.4 92.7176203686703 113.13097750861
"184" 36.6 96.3806709669961 112.950872659462
"185" 36.8 98.0922850101228 110.067757275701
"186" 37 100.618895716023 105.375874167918
"187" 37.2 102.178364808117 101.308866337196
"188" 37.4 101.877196493875 99.3907745030843
"189" 37.6 101.385233624021 95.6789542277464
"190" 37.8 99.93951248708 91.2384190421621
"191" 38 97.9052086782744 86.8980771179583
"192" 38.2 94.7552322991835 83.4247673663653
"193" 38.4 91.3433914184353 79.5954909191991
"194" 38.6 87.4244468773186 76.0516789409974
"195" 38.8 83.0687123682792 73.9834667003605
"196" 39 77.2541201679053 72.0476572477169
"197" 39.2 72.3114644674438 71.2232687057514
"198" 39.4 67.3531135952651 70.4199675004959
"199" 39.6 62.3166801345384 70.5302017859838
"200" 39.8 56.6756765953599 71.3530294001253
"201" 40 51.1587905878876 72.8428884313523
"202" 40.2 46.1874423964716 75.3564507254336
"203" 40.4 41.5467534838148 78.7240298453981
"204" 40.6 37.5749720859192 82.8672768170372
"205" 40.8 34.4268127822347 87.2862064956351
"206" 41 31.1842154672785 92.254511066686
"207" 41.2 28.3528263378526 96.3261049006935
"208" 41.4 24.8078580193397 100.378788767613
"209" 41.6 22.5503931427994 104.124537324975
"210" 41.8 22.3913260068739 107.54359868255
"211" 42 22.9105471156324 110.482921490607
"212" 42.2 22.9936913874193 111.71912806504
"213" 42.4 23.2044206643594 111.022153757231
"214" 42.6 24.4739834725348 110.740945604887
"215" 42.8 27.5036908430039 111.522604015848
"216" 43 30.6942648432674 112.555810806538
"217" 43.2 34.8444402744534 113.046772802862
"218" 43.4 39.0045187993193 113.186364439194
"219" 43.6 43.0566547364883 113.304830949349
"220" 43.8 47.8594650646187 112.79303656652
"221" 44 52.2118781220767 112.15309307958
"222" 44.2 57.2400576382836 111.132962828648
"223" 44.4 61.4947302740262 109.150973689221
"224" 44.6 65.9173651473479 106.991679057147
"225" 44.8 69.4397188274173 104.993798395154
"226" 45 73.8597906167399 102.846534731634
"227" 45.2 78.1489506148226 100.655842808394
"228" 45.4 82.3197962635937 97.8452477142823
"229" 45.6 85.4029853558966 93.8503642990826
"230" 45.8 89.0277456191667 90.1300364879586
"231" 46 91.8732885480419 85.9752123953547
"232" 46.2 93.8847109699019 81.4037570582428
"233" 46.4 94.5679713294617 76.0338376956986
"234" 46.6 93.5370482109046 70.8264738892236
"235" 46.8 91.0813677315649 66.7669066910655
"236" 47 88.3269224577267 63.6707005925669
"237" 47.2 84.307772442563 61.0080152586441
"238" 47.4 80.3739483482029 58.7103046862079
"239" 47.6 76.0687836557342 57.8529993728894
"240" 47.8 71.2097679862047 57.9159924665192
"241" 48 66.5064275013088 59.0032518008722
"242" 48.2 60.0672784833931 60.3031311009256
"243" 48.4 55.8966403365362 61.8838825872062
"244" 48.6 51.4083223542574 64.3731221470205
"245" 48.8 46.8769768466146 67.5249497677445
"246" 49 43.0771003309228 71.9842818481245
"247" 49.2 40.8681027910999 76.2850478103115
"248" 49.4 40.8348990650343 80.5567012957428
"249" 49.6 41.5986987318855 84.7021355838389
"250" 49.8 42.6842267471854 89.5899622250431
"251" 50 43.6578248427161 94.0695278679386
"252" 50.2 44.0621662874304 98.7706856785701
"253" 50.4 43.3862814887491 103.909599596992
"254" 50.6 44.0013804173186 108.423088861708
"255" 50.8 44.2016901637171 114.125393542153
"256" 51 44.7169685713285 119.282285397381
"257" 51.2 45.5506714772294 121.697199079385
"258" 51.4 47.3944374974823 121.232008188763
"259" 51.6 51.6520288058266 121.09446402707
"260" 51.8 55.9465360569181 121.73108748963
"261" 52 57.9802775415718 121.465858916496
"262" 52.2 62.1136341859665 120.915529871896
"263" 52.4 67.2091744019421 119.733885996784
"264" 52.6 72.1103032566857 117.636848637703
"265" 52.8 76.7936521078026 115.432130321278
"266" 53 81.5412989874427 111.87529410964
"267" 53.2 86.0621074027975 107.907410130125
"268" 53.4 88.9632762475344 103.520105544866
"269" 53.6 90.0430519377476 99.0455849530176
"270" 53.8 89.855665036602 93.5241592137657
"271" 54 88.0331713591567 88.1427361280253
"272" 54.2 85.5095735383157 84.7758763254667
"273" 54.4 82.1814893738517 82.4696569798731
"274" 54.6 79.6432097531692 81.2510598534421
"275" 54.8 77.3063840829027 81.0119785276258
"276" 55 75.3603018717243 80.9412162300118
"277" 55.2 73.733399895315 81.6169471101946
"278" 55.4 73.0818846508914 82.1375297920171
"279" 55.6 73.9443254695286 82.3254632345287
"280" 55.8 74.5692771981106 82.3798222286187
"281" 56 74.4352690144103 82.4775449316253
"282" 56.2 74.0014189227296 82.4452908205307
"283" 56.4 73.8632131243334 82.440448840015
"284" 56.6 73.7410497107601 82.4374749000864
"285" 56.8 73.6100140173826 82.3776749330713
"286" 57 73.6809330917604 82.3739512930278
"287" 57.2 73.5809483283127 82.2979733672324
"288" 57.4 73.5193277738181 82.2790548220276
"289" 57.6 73.5076700286102 82.273820914192
"290" 57.8 73.5045506667845 82.3279061947305
"291" 58 73.56489868232 82.3548788179825
"292" 58.2 73.4818510169156 82.3174186638812
"293" 58.4 73.4511991439445 82.3037834069066
"294" 58.6 73.3812455461533 82.2776594241899
"295" 58.8 73.3326408225027 82.2485961503763
"296" 59 73.5218060197926 82.3243838691625
"297" 59.2 73.430186980573 82.3383054857424
"298" 59.4 73.3964910535992 82.3094031303598
"299" 59.6 73.3969171016554 82.3187709735432
"300" 59.8 73.3660763050678 82.289681519792
"301" 60 73.4260519654854 82.3064526921529
"302" 60.2 73.4008020153822 82.2919154876731
"303" 60.4 73.4264443812515 82.3104141815719
"304" 60.6 73.4683917615049 82.305434648655
"305" 60.8 73.4249891911701 82.3066022597337
"306" 61 73.4192689890305 82.2957640619223
"307" 61.2 73.3838484597246 82.2647096361815
"308" 61.4 73.4066234860992 82.2868715969912
"309" 61.6 73.4274763235743 82.3076032910752
"310" 61.8 73.3620899171178 82.3185893909542
"311" 62 73.4135151145966 82.3210772967965
"312" 62.2 73.4554781328806 82.3082630417521
"313" 62.4 73.4007532976915 82.3043634233342
"314" 62.6 73.4995200516719 82.2860012426732
"315" 62.8 73.4003235070106 82.2981314318709
"316" 63 73.3161207881288 82.3260124505241
"317" 63.2 73.3391867755447 82.472942705184
"318" 63.4 72.1776286437301 83.0168817203219
"319" 63.6 70.5723160990227 83.4687809301155
"320" 63.8 68.0970741931035 83.6703358764996
"321" 64 65.8310448359355 82.6595668323064
"322" 64.2 63.6224819272407 80.9438363601119
"323" 64.4 61.0257981978156 78.8188404502239
"324" 64.6 58.3879125227199 76.8398990166866
"325" 64.8 55.0002192640068 75.079004319428
"326" 65 51.4613660094779 73.5965154676077
"327" 65.2 46.7994691956352 72.3513634999591
"328" 65.4 42.2147836869516 71.3783849130999
"329" 65.6 37.6432218468482 71.1018901253862
"330" 65.8 32.9111799891904 71.5889433092412
"331" 66 27.7847398589859 72.1440487904131
"332" 66.2 22.1988312763978 72.8475679996656
"333" 66.4 17.237160564552 73.6445204201597
"334" 66.6 12.849136725067 75.00017083433
"335" 66.8 7.91455347497461 75.8266041588027
"336" 67 4.15528092229954 76.1722976575507
"337" 67.2 4.1143395667779 74.3784817332022
"338" 67.4 3.67448473829895 71.6332967040473
"339" 67.6 2.16831702816259 67.8470232235902
"340" 67.8 1.55883050971398 64.8861701670302
"341" 68 2.09868657686243 61.3879897345473
"342" 68.2 2.0178742951032 58.3511990909557
"343" 68.4 2.91489997112143 56.6969316868081
"344" 68.6 3.28590260953847 56.2665477890112
"345" 68.8 4.42541560463481 55.451890503389
"346" 69 5.71854524972496 52.4262891529929
"347" 69.2 6.73737340354513 48.973394028803
"348" 69.4 6.68637031780196 45.5529049047573
"349" 69.6 5.93594948067492 42.3394372238366
"350" 69.8 6.42979029236323 39.180462548865
"351" 70 7.20679228003416 35.3576966556343
"352" 70.2 8.30546698383328 33.9095599240774
"353" 70.4 9.7838646854062 32.7124887759594
"354" 70.6 11.2792024788807 31.7390895800374
"355" 70.8 13.014463634653 30.2278405022938
"356" 71 15.3887120951709 27.8595116193978
"357" 71.2 17.781660002592 24.7752563464273
"358" 71.4 19.5653414775823 21.3321746247071
"359" 71.6 20.1145035624282 19.3130083497981
"360" 71.8 21.3977521113397 18.1084796649049
"361" 72 23.3350433347999 16.7857348664947
"362" 72.2 25.2732453370903 15.7347054474325
"363" 72.4 27.9961467231225 14.6484870261125
"364" 72.6 30.2338704145918 13.2933087670698
"365" 72.8 32.5252153809827 11.0277967089919
"366" 73 34.4558486198375 9.09765515999667
"367" 73.2 36.1178391663867 8.31281224445654
"368" 73.4 38.2542575159536 7.49004062335227
"369" 73.6 39.8710375349014 7.17562210608426
"370" 73.8 41.5754041569297 7.03152623988816
"371" 74 43.2747487417775 6.71983792479471
"372" 74.2 45.7161593959908 5.9829169152512
"373" 74.4 48.0983907521718 4.71309132209174
"374" 74.6 50.3399810456221 3.99579760457471
"375" 74.8 51.7527045670093 4.19464353397008
"376" 75 54.555052586621 3.86066670073652
"377" 75.2 57.6361911414102 3.75167382840005
"378" 75.4 61.2934220359229 3.90351797906723
"379" 75.6 65.3000497702103 3.78200874285018
"380" 75.8 69.8411394770044 3.4572038561115
"381" 76 74.2478696085687 2.4735352131875
"382" 76.2 78.0769177845757 2.4019433278299
"383" 76.4 82.1780354888697 3.47761973571833
"384" 76.6 85.5977249909056 4.90415755206106
"385" 76.8 88.3928867952408 6.45089573552682
"386" 77 89.9950759354612 7.93495602389896
"387" 77.2 91.7110190369099 9.23842278373169
"388" 77.4 93.4760407455376 10.6273210199779
"389" 77.6 95.4714499878247 11.9401211923835
"390" 77.8 97.7622331084223 13.3272082605443
"391" 78 100.609213937225 14.9457753746281
"392" 78.2 103.225340363564 16.2146077951354
"393" 78.4 104.615226091715 17.8184099772838
"394" 78.6 105.965521758584 20.1059502749451
"395" 78.8 107.736781250205 22.0809267891205
"396" 79 110.093869960989 25.1135214756386
"397" 79.2 113.190015301596 28.9400828489641
"398" 79.4 115.561849163201 31.4899435475473
"399" 79.6 117.946302169445 34.9451845249804
"400" 79.8 119.648803130453 38.0958727342625
"401" 80 120.765812578094 41.8474567541591
"402" 80.2 122.460067270959 46.0825461851257
"403" 80.4 122.234805052723 47.4321730090257
"404" 80.6 121.858240644265 48.4962106990239
"405" 80.8 122.24460559792 49.7707798472004
"406" 81 122.206115450528 49.4443613557409
"407" 81.2 121.685089286026 48.7944036309966
"408" 81.4 121.150563018978 48.5978908685692
"409" 81.6 120.929198172537 48.3004634603525
"410" 81.8 120.065227094478 48.125316378256
"411" 82 120.493565360972 48.0097035913605
"412" 82.2 120.487552568143 48.0147842968213
"413" 82.4 120.696415106668 47.8109086371286
"414" 82.6 120.90637792532 47.8420022063844
"415" 82.8 120.563386142647 48.0569824620435
"416" 83 120.310205988994 47.5773456357221
"417" 83.2 120.077702023625 47.4479760788831
"418" 83.4 119.633211877296 46.8826710211456
"419" 83.6 118.974448633508 45.9813042314759
"420" 83.8 117.993157256149 44.3783052406813
"421" 84 116.273268096416 42.6830920998038
"422" 84.2 113.966902620163 41.0835404112336
"423" 84.4 110.878242173856 39.092278671161
"424" 84.6 107.57822002273 36.7009556242374
"425" 84.8 105.111647325846 35.1857813310978
"426" 85 101.841574457734 33.5419394112505
"427" 85.2 97.2534200312862 31.7245282429194
"428" 85.4 92.3312943549213 28.8462076433926
"429" 85.6 87.9564979602344 25.8007666264832
"430" 85.8 83.0079008381898 23.8742802692759
"431" 86 77.9100816105845 22.015494687153
"432" 86.2 71.6250245105577 20.1658328236529
"433" 86.4 66.12198929486 18.6958330336498
"434" 86.6 60.4276007285316 17.0819503683302
"435" 86.8 54.2209363824038 15.649487728347
"436" 87 48.3436208715967 15.174798640387
"437" 87.2 42.8324095093974 15.6532307668367
"438" 87.4 37.8141502797246 17.4301617780982
"439" 87.6 32.1259284562765 20.2236982438101
"440" 87.8 27.6097203837022 23.4483849219133
"441" 88 22.0471630719523 26.6500000665467
"442" 88.2 16.9963908482077 30.39642955473
"443" 88.4 12.0702489783762 34.1592459140177
"444" 88.6 7.36762241994556 38.138150243223
"445" 88.8 5.84631325583093 39.8601334308974
"446" 89 5.29589023798387 39.4367350457154
"447" 89.2 5.10734387014315 38.9078108879882
"448" 89.4 5.53211826687617 38.0039135438181
"449" 89.6 5.1088323281541 36.9575269104762
"450" 89.8 5.45706112470622 35.8615935825669
"451" 90 6.16629885135495 34.876246360825
"452" 90.2 6.3199784584859 34.1965545701084
"453" 90.4 6.99294272412081 33.3818891329254
"454" 90.6 7.70752028326056 32.5928293161524
"455" 90.8 8.56357374703061 31.8643814139786
"456" 91 8.98681273120101 31.6371780618207
"457" 91.2 9.31828277484089 31.0059962930471
"458" 91.4 9.82107506175061 30.6352743582463
"459" 91.6 10.6181823299345 29.9421839213072
"460" 91.8 11.1665584351576 29.0893607967906
"461" 92 12.3098198815276 27.9209189574959
"462" 92.2 13.3709909917358 26.5730658884766
"463" 92.4 14.8712771645227 24.9827804287925
"464" 92.6 15.9039109913798 23.6389848800817
"465" 92.8 16.7155454364691 22.1817079172036
"466" 93 18.2027877409593 21.3507536665816
"467" 93.2 19.1403192093007 20.3942994595221
"468" 93.4 20.5892211945281 19.130459741773
"469" 93.6 22.737548019344 17.6945615613496
"470" 93.8 25.5330324572902 15.2383396057779
"471" 94 27.8087563790475 12.9005927340799
"472" 94.2 29.7986563976573 10.3284744231128
"473" 94.4 32.8522818195629 8.18215978349777
"474" 94.6 35.343085804662 7.08846013474365
"475" 94.8 37.1900823072028 6.05161819035987
"476" 95 38.6063766764459 5.95809501444088
"477" 95.2 39.1789020951039 6.06103191791324
"478" 95.4 40.6989851092026 6.20024238060144
"479" 95.6 43.0983064849191 6.08448347402547
"480" 95.8 44.9059274687159 6.22598038359613
"481" 96 46.7678067060744 6.20039553474933
"482" 96.2 49.5977887156933 6.0225679432938
"483" 96.4 53.4683632752535 5.96652506206368
"484" 96.6 56.6062069254689 5.4268366800243
"485" 96.8 60.8056792097333 4.05015153632638
"486" 97 65.516959420328 2.77948050182984
"487" 97.2 70.0929474735254 1.65163999640969
"488" 97.4 73.6391139119746 1.16867053790583
"489" 97.6 76.5889109273553 1.94152575523405
"490" 97.8 78.285585076772 2.19576882111539
"491" 98 78.1490610228777 2.69434408391536
"492" 98.2 78.3059548193244 2.51341454134969
"493" 98.4 78.1569423497684 2.48856786630566
"494" 98.6 77.9698182655093 2.03245463334872
"495" 98.8 77.3309540719253 2.39637075791055
"496" 99 77.3188064406856 2.89290691192304
"497" 99.2 78.0472504908602 2.83200529204711
"498" 99.4 78.0627691074181 3.22922990618252
"499" 99.6 78.0918923640997 3.21367556344587
"500" 99.8 78.1468704318305 3.54664221475243
"501" 100 78.3173805472358 3.88003063627066
"502" 100.2 78.6395335644933 4.46345070384845
"503" 100.4 79.7766149828834 5.35171408638256
"504" 100.6 81.2717916363918 6.55317454228036
"505" 100.8 83.2403629679882 7.90680132519355
"506" 101 85.8211840589814 9.72149149892089
"507" 101.2 89.0997053395634 11.105758146443
"508" 101.4 92.7854947014864 12.5248175772538
"509" 101.6 96.4786321342895 14.2976750238759
"510" 101.8 100.340508096248 16.8587800520836
"511" 102 104.125524171656 18.9424718624939
"512" 102.2 107.990431122588 21.7590386717107
"513" 102.4 110.293014436958 23.7325248568161
"514" 102.6 110.144107023385 24.3528654899846
"515" 102.8 109.739668385564 25.9847489694746
"516" 103 109.849104524542 29.2513256761789
"517" 103.2 111.10612553219 31.7108502941385
"518" 103.4 113.612198258014 34.0414143137435
"519" 103.6 116.90980913441 36.0176441469222
"520" 103.8 118.683957785805 38.4757605533681
"521" 104 120.013654182282 42.2140157561078
"522" 104.2 121.961426844674 45.8285163457639
"523" 104.4 122.185130303311 49.2054612075108
"524" 104.6 122.382064800603 53.3217855991891
"525" 104.8 123.160134672717 57.4381816844232
"526" 105 123.741920753248 60.4820279450015
"527" 105.2 123.198181167638 63.8845179093602
"528" 105.4 122.737411679876 68.0359952246782
"529" 105.6 123.1385934965 71.7636199121045
"530" 105.8 123.346540600371 75.2895613887002
"531" 106 122.147826218215 77.3898336571566
"532" 106.2 121.086403524271 79.1763324933409
"533" 106.4 119.381102805978 81.5739840480005
"534" 106.6 117.244768361362 85.2201854276454
"535" 106.8 116.431234906732 89.0860841374207
"536" 107 116.989513665851 92.3386620140911
"537" 107.2 116.025312482621 93.7105435880101
"538" 107.4 113.844006946977 96.5946372422204
"539" 107.6 112.356821418258 99.6931927652779
"540" 107.8 110.571546492853 102.173745365923
"541" 108 108.055645946389 105.25869905524
"542" 108.2 105.842549803499 107.495731273972
"543" 108.4 103.334114087648 109.770766967735
"544" 108.6 100.492826696196 111.634140002327
"545" 108.8 99.3712448552694 111.94748101986
"546" 109 97.9510323689234 112.949959002747
"547" 109.2 96.3068682247636 114.684756728163
"548" 109.4 95.2376606696262 116.043886628489
"549" 109.6 94.5061966071505 117.055652754019
"550" 109.8 93.7722262114632 117.84515448864
"551" 110 93.5627102945517 118.013516919448
"552" 110.2 93.4229180276751 118.198613442355
"553" 110.4 93.5507567224776 118.552604140042
"554" 110.6 93.500814780273 118.668529005242
"555" 110.8 93.6900046136574 118.552533280434
"556" 111 94.0883270744044 118.462696729519
"557" 111.2 94.5477100827834 118.269192575374
"558" 111.4 94.608827131288 118.048984850274
"559" 111.6 94.690766521894 117.943898659697
"560" 111.8 94.7969882593767 117.93829964208
"561" 112 94.6550285159643 117.601454521316
"562" 112.2 94.8581011216427 117.001681357629
"563" 112.4 95.1021565822836 116.545754596815
"564" 112.6 95.7679153364485 115.666477606867
"565" 112.8 96.7923680086515 114.941695906021
"566" 113 97.4080519884174 114.366093767381
"567" 113.2 98.1330827380989 113.878584538561
"568" 113.4 98.899713670057 113.314965155147
"569" 113.6 100.093793525839 112.692692125149
"570" 113.8 101.153493207031 111.632504623383
"571" 114 102.541452048781 110.501643796966
"572" 114.2 104.049224416504 109.335186273566
"573" 114.4 105.711690288654 107.690432940783
"574" 114.6 107.375823220901 105.900447096515
"575" 114.8 109.236622344333 104.070714660666
"576" 115 110.896833475063 102.701417808113
"577" 115.2 112.775266487463 100.464821217396
"578" 115.4 114.726549795278 97.8885498893141
"579" 115.6 115.28338781193 96.4901201915043
"580" 115.8 116.433567438635 94.2756712749796
"581" 116 117.612830208414 91.7344890976583
"582" 116.2 119.530468230876 88.9402044462949
"583" 116.4 120.880734692629 86.6839246059852
"584" 116.6 121.673383211779 83.2644807821663
"585" 116.8 122.626133611105 80.1068711223033
"586" 117 123.576445668635 76.7762507362197
"587" 117.2 124.372802626582 73.5571505420465
"588" 117.4 125.380113596076 69.7222495136725
"589" 117.6 124.998102832312 66.6401650637262
"590" 117.8 124.949177142784 62.3218652087313
"591" 118 125.194630151182 58.6560247428994
"592" 118.2 125.283777047055 56.010814293151
"593" 118.4 125.220785004938 53.9223338305978
"594" 118.6 124.613319595747 51.7095907419188
"595" 118.8 124.140717562604 49.350933630067
"596" 119 123.124379391393 46.2701339473332
"597" 119.2 122.37309579217 44.7914920654933
"598" 119.4 121.495824086828 42.1005114111733
"599" 119.6 120.906882213446 39.5757720226204
"600" 119.8 120.276902580368 37.5612568406128
"601" 120 119.4625891406 35.5765845485455
"602" 120.2 118.336521036855 33.8285994684364
"603" 120.4 117.091824770461 31.797051327956
"604" 120.6 116.019626545638 29.5658124400122
"605" 120.8 115.228909690703 28.0232427710446
"606" 121 113.910599659346 25.8994314428155
"607" 121.2 112.751699028189 24.2822975261093
"608" 121.4 112.11144447489 23.123728002376
"609" 121.6 111.377439900118 22.1129413693822
"610" 121.8 110.265661838035 21.3950936380532
"611" 122 109.327456000004 20.2887052766086
"612" 122.2 107.904289866262 18.6923937212893
"613" 122.4 106.356187533733 17.0798489722846
"614" 122.6 104.844151369469 15.6922072865084
"615" 122.8 103.597464487534 14.5830724506802
"616" 123 101.888226965275 13.0659809964686
"617" 123.2 99.6048907240389 11.2928794242621
"618" 123.4 98.614463663169 9.84023267607302
"619" 123.6 97.4411098152998 9.05451746002713
"620" 123.8 95.4661199544688 8.23975754908848
"621" 124 93.0375771146861 7.43353184033358
"622" 124.2 90.6572819084592 6.77117883629275
"623" 124.4 88.2954150122329 6.45157883014781
"624" 124.6 84.9484799253569 6.27827417752515
"625" 124.8 81.9718540577622 6.55262948820397
"626" 125 78.4920680837011 7.05548682126097
"627" 125.2 74.6278641845868 7.27912567270575
"628" 125.4 70.7373221778431 7.42664756500455
"629" 125.6 65.9244045245624 7.47471806020002
"630" 125.8 60.9435500417556 7.76267489568637
"631" 126 56.2592943571969 8.54072425901777
"632" 126.2 50.5936189040767 9.96124164692333
"633" 126.4 45.0460988194134 11.6248424938831
"634" 126.6 39.6228623562973 14.0258018892464
"635" 126.8 33.451945708193 15.5185050324718
"636" 127 27.6093815019513 17.8056175394333
"637" 127.2 23.0880322095702 21.3456135258599
"638" 127.4 18.166626064717 25.2654643892474
"639" 127.6 14.3184347928355 29.3343379478989
"640" 127.8 11.5324679903862 35.3376674975372
"641" 128 8.16165924210741 41.7840332824219
"642" 128.2 5.3349121663046 47.4537574809104
"643" 128.4 3.49749127646047 52.421130644513
"644" 128.6 2.11040238298913 59.1731791997249
"645" 128.8 1.57704106630172 65.7671167937611
"646" 129 1.22813625291923 71.2769269450237
"647" 129.2 1.35973278816762 72.4147371026864
"648" 129.4 1.79361069101306 73.5199697651753
"649" 129.6 5.04649589090332 75.5467151315226
"650" 129.8 8.63389024082133 78.5336033584414
"651" 130 12.6765059966073 82.2704196996491
"652" 130.2 16.4117390775015 86.5044922924934
"653" 130.4 20.1790223469221 90.8868487428925
"654" 130.6 23.5924417907331 94.8608766808857
"655" 130.8 27.0042384002726 100.587498627303
"656" 131 31.0455418563541 105.470281615327
"657" 131.2 34.1189281134001 108.474717235548
"658" 131.4 38.9809531729146 110.447946916941
"659" 131.6 44.0814190369143 111.738405235348
"660" 131.8 48.1135010578242 111.73882118052
"661" 132 53.5074229052222 111.975511473799
"662" 132.2 59.6733039860843 112.451824520401
"663" 132.4 65.198762495793 112.740535539993
"664" 132.6 69.6070323251364 112.249076955166
"665" 132.8 74.9984987755137 111.113873249427
"666" 133 80.8661762298581 110.34646091444
"667" 133.2 86.1227837840139 108.964207805714
"668" 133.4 91.0452528347696 106.735497350753
"669" 133.6 96.3352053014971 103.85899368055
"670" 133.8 101.158177219667 100.639698271749
"671" 134 105.161655131374 97.1843876318221
"672" 134.2 110.298372107282 93.2874603551184
"673" 134.4 114.097190656846 89.4121414384307
"674" 134.6 115.777664825835 84.2154066164247
"675" 134.8 116.877750916466 78.5675120618397
"676" 135 117.034750393162 73.093086198435
"677" 135.2 116.69461226305 67.8809951043711
"678" 135.4 115.772961780522 62.573223273844
"679" 135.6 113.928804318623 57.8397805634383
"680" 135.8 111.270815435839 52.6828167691599
"681" 136 108.478056951679 47.8241048722129
"682" 136.2 105.561255072735 42.8657021704941
"683" 136.4 102.166716513288 37.436874568472
"684" 136.6 98.758529327416 32.6796887976596
"685" 136.8 95.3080734252664 28.8388342793759
"686" 137 90.4107587117199 24.6843764583909
"687" 137.2 85.2097206901561 20.9289438486703
"688" 137.4 79.8983367528641 18.3284073129063
"689" 137.6 73.8847432437675 15.5915276983563
"690" 137.8 68.0641795973591 12.9180252844118
"691" 138 62.1040003174432 10.6500830117378
"692" 138.2 56.483104278839 8.60768310456341
"693" 138.4 51.060528062814 7.20194219834065
"694" 138.6 44.708005131262 5.71214245343979
"695" 138.8 38.85915716402 6.10568640894611
"696" 139 34.7277430853908 8.22423634539933
"697" 139.2 29.205223472736 11.4622737724705
"698" 139.4 25.3780927731568 14.9236980162689
"699" 139.6 21.2386100427368 18.9488854449999
"700" 139.8 16.7630686196447 23.7565408027475
"701" 140 12.2912305655213 28.3234850863164
"702" 140.2 8.81976548113399 33.7410954043654
"703" 140.4 6.24186391980332 39.6042967178426
"704" 140.6 3.9580815052035 45.3714903324484
"705" 140.8 2.55764641730267 51.745792928366
"706" 141 1.23382677518812 59.2032216874696
"707" 141.2 0.556382928155654 65.7663652052191
"708" 141.4 0.93193178787658 71.7736317841869
"709" 141.6 1.60614609376483 77.788930536415
"710" 141.8 3.07607439491373 82.4216298062405
"711" 142 5.22966019294301 87.84039325589
"712" 142.2 7.12474823675052 93.3026971053189
"713" 142.4 10.2589877227694 97.7181180437304
"714" 142.6 13.7794952692919 103.01387198645
"715" 142.8 17.3105063673227 107.629107327109
"716" 143 21.8438450756384 112.017150229839
"717" 143.2 27.3083709437243 115.816328725227
"718" 143.4 33.0442905797214 118.932927581318
"719" 143.6 38.9740051390536 121.70288903877
"720" 143.8 45.0101191069456 122.816829427589
"721" 144 51.4558809371263 123.675652640494
"722" 144.2 57.3841361302197 124.330824078697
"723" 144.4 62.6563437429988 124.365153374702
"724" 144.6 68.6283193551107 124.901019411469
"725" 144.8 74.3657588336305 124.57552233475
"726" 145 80.4398620429955 123.499651533788
"727" 145.2 85.4077860664512 120.43265543088
"728" 145.4 90.0397431999372 116.376508085052
"729" 145.6 94.6217612351669 112.015249437922
"730" 145.8 98.7991153681289 107.392211298328
"731" 146 102.908665345036 101.990784973038
"732" 146.2 106.496806071019 95.9572631749964
"733" 146.4 109.303973689601 90.9217572428128
"734" 146.6 111.771054057284 85.4061775932069
"735" 146.8 113.942216488766 78.86379211218
"736" 147 115.144734471891 72.3275549361129
"737" 147.2 115.618466841623 65.9554757011399
"738" 147.4 114.969739656985 60.1553092464756
"739" 147.6 113.50150093353 53.4531238555572
"740" 147.8 111.869262326455 47.5287117419531
"741" 148 109.465505451606 42.749794067643
"742" 148.2 106.148203164299 37.6996975797243
"743" 148.4 102.126790994634 32.8645691591506
"744" 148.6 97.8420300499422 29.1326889846424
"745" 148.8 92.5853189602478 26.0784909767949
"746" 149 86.0804168852502 23.5980468093199
"747" 149.2 79.7313024472303 21.8837561301541
"748" 149.4 74.1535972260495 21.0196469618037
"749" 149.6 66.9302173156537 20.5629816878247
"750" 149.8 60.3734345915502 21.1890252933758
"751" 150 53.9548257009781 22.2826928496188
"752" 150.2 47.8527390836895 23.4778159616223
"753" 150.4 41.5506797072674 25.4194347830713
"754" 150.6 34.7850580750251 28.1696222972499
"755" 150.8 28.2565917111653 32.0472722986909
"756" 151 23.1491012252808 35.4257877401755
"757" 151.2 17.7773771972957 38.9497078577963
"758" 151.4 12.9924915706737 42.8090123446242
"759" 151.6 8.33053107166327 48.1016641176249
"760" 151.8 4.50830776384946 53.8840306355316
"761" 152 1.16801442087051 60.6391338480946
"762" 152.2 1.25957104231911 64.2782585654468
"763" 152.4 1.75446995216175 70.7485484152916
"764" 152.6 1.98261777312595 76.7488145384178
"765" 152.8 2.28255086549108 80.5513496178359
"766" 153 3.28612623140855 84.772332389815
"767" 153.2 4.97173183673736 87.4907363759702
"768" 153.4 6.23614037781391 91.1847050772785
"769" 153.6 8.76665316559898 96.170907230981
"770" 153.8 11.736784130078 100.932880043765
"771" 154 15.7017169129494 105.85958719312
"772" 154.2 19.6409050011758 110.07073083404
"773" 154.4 23.7613893084326 113.795771050938
"774" 154.6 28.7435749359713 116.424818493537
"775" 154.8 33.8110379478642 119.476213710229
"776" 155 39.1287294977482 121.66181999489
"777" 155.2 44.6123864913223 123.417541603592
"778" 155.4 50.1392947113507 124.565031250939
"779" 155.6 56.8839223800102 125.451910739003
"780" 155.8 62.9157604117431 125.791291381297
"781" 156 68.8809030254403 124.787325325724
"782" 156.2 74.0737694233728 124.045475580246
"783" 156.4 79.5211979183825 123.230629534344
"784" 156.6 85.2869591977646 121.401827731949
"785" 156.8 91.2618635950093 118.505561977547
"786" 157 96.6824876544152 115.691695267954
"787" 157.2 100.576176129439 112.113559219787
"788" 157.4 105.959599483687 107.944030676868
"789" 157.6 109.92503349559 104.21341637778
"790" 157.8 112.139902484242 99.139340330386
"791" 158 114.462920001897 94.3846467158154
"792" 158.2 116.837890327611 88.6517313678271
"793" 158.4 118.057781642874 83.6332293974654
"794" 158.6 118.145121810849 77.8873552778371
"795" 158.8 116.835225033699 71.7029186316735
"796" 159 115.206211133879 66.0069474654382
"797" 159.2 113.340245722004 60.1339888468564
"798" 159.4 110.608799584606 55.4265947971233
"799" 159.6 106.879613834165 50.5684490989588
"800" 159.8 103.379692319851 46.7845381520741
"801" 160 99.0409376890095 42.8047791855231
"802" 160.2 94.1196437935019 38.6910675877015
"803" 160.4 89.8824058428338 36.0227532902351
"804" 160.6 84.9866737938672 33.2431115016767
"805" 160.8 79.0313252591047 30.5525212154365
"806" 161 74.9623854760835 29.0299680032863
"807" 161.2 69.352320208991 27.3620313678731
"808" 161.4 63.2145379810923 26.2984933560959
"809" 161.6 56.5748274169154 25.2816328321446
"810" 161.8 49.4559569709836 24.6372363720032
"811" 162 42.2491719618866 24.9449546869939
"812" 162.2 35.1811178077958 26.1764025023385
"813" 162.4 28.573400703238 28.2817969060002
"814" 162.6 21.8652362436008 30.8214596247887
"815" 162.8 16.0013422959986 34.1599947931006
"816" 163 10.4663535945098 38.6068566651309
"817" 163.2 6.54427158034654 42.7975769183263
"818" 163.4 5.23725374642934 48.5647386146567
"819" 163.6 4.45029954630225 55.418618453935
"820" 163.8 4.57008015618715 61.921233200987
"821" 164 5.46761837829841 69.1770556670692
"822" 164.2 7.3146000214439 75.5394396658532
"823" 164.4 10.2193461661579 82.5274682198239
"824" 164.6 13.4094089118973 87.7134253318289
"825" 164.8 16.7581984143359 91.9669027039949
"826" 165 21.7703700838603 95.7254658883578
"827" 165.2 28.2739201930689 99.2618658474886
"828" 165.4 33.6622510105507 101.933539582392
"829" 165.6 39.4756720228781 103.554295999016
"830" 165.8 46.3816210208418 105.263684012544
"831" 166 52.0172114478503 106.693669283508
"832" 166.2 58.3814473079655 106.78905956509
"833" 166.4 64.6701937299271 105.667381354808
"834" 166.6 71.2871761281742 104.945033622771
"835" 166.8 77.4250387079658 104.314281968996
"836" 167 83.4451193933074 103.659051896231
"837" 167.2 89.8387755290156 102.802046749762
"838" 167.4 95.9636340046889 100.70203191027
"839" 167.6 103.341923910543 97.5100454641875
"840" 167.8 108.716041480196 94.3248462877003
"841" 168 113.49270964827 91.2647647467164
"842" 168.2 117.1268997005 87.8412144581005
"843" 168.4 118.050699458663 81.6994447082908
"844" 168.6 118.192847520672 76.47179711708
"845" 168.8 118.196083271384 70.3792650736879
"846" 169 116.959033225916 64.457114717836
"847" 169.2 114.774889978313 58.6153650307244
"848" 169.4 111.663718804489 53.3602473257751
"849" 169.6 108.411184595253 47.5428028988284
"850" 169.8 105.428655355423 42.6984707763527
"851" 170 102.885945826486 39.397366320861
"852" 170.2 99.1253615177264 34.0343413760323
"853" 170.4 94.7583798683601 29.3680917582182
"854" 170.6 89.522540526651 25.1159368131909
"855" 170.8 84.3700720335815 21.8573960371483
"856" 171 79.0263410826624 19.0625231095959
"857" 171.2 72.5608457879138 16.4079548144332
"858" 171.4 65.9374998572498 14.2337935756321
"859" 171.6 59.313570303044 13.3568634608187
"860" 171.8 53.5686386357761 13.2841381032817
"861" 172 46.8006178122928 14.1779878558112
"862" 172.2 39.7119683135148 14.3190833075156
"863" 172.4 33.149659703773 15.0531388070745
"864" 172.6 26.6232923488739 16.51122835487
"865" 172.8 21.365109396446 19.8211506567563
"866" 173 16.0411081891602 23.9259297490559
"867" 173.2 12.0423425944367 28.9187393118707
"868" 173.4 9.23240439839807 34.151885446305
"869" 173.6 6.79141752774811 40.010636944005
"870" 173.8 4.53310769447646 46.5794175620353
"871" 174 3.45207098507597 52.2727060908977
"872" 174.2 2.33585682067218 58.7591530970619
"873" 174.4 1.5530658919397 65.5657082312976
"874" 174.6 1.4500334139655 72.6980104033847
"875" 174.8 1.59893376061437 78.1972344715448
"876" 175 2.81917818999306 83.7917858589162
"877" 175.2 4.17038842522851 88.9919726547269
"878" 175.4 7.11102621733275 94.3746030407524
"879" 175.6 10.0919724266666 98.9974591503415
"880" 175.8 13.2956739076981 103.720376334032
"881" 176 17.6904431859557 108.771720809576
"882" 176.2 22.7143484353345 113.025258392752
"883" 176.4 28.2447422115702 116.463997349529
"884" 176.6 34.0375703363036 119.166595415154
"885" 176.8 38.9899880344013 120.933536551994
"886" 177 45.1368813601293 122.502200512924
"887" 177.2 51.0616787303973 122.845468242292
"888" 177.4 57.8124075357034 123.975179158343
"889" 177.6 64.0188962188277 124.922256232793
"890" 177.8 69.3558252379148 125.065043712267
"891" 178 75.5599483244382 124.617969214478
"892" 178.2 80.2203146620173 122.934018950058
"893" 178.4 82.593353578675 121.395857636532
"894" 178.6 85.2991782252579 119.820399860998
"895" 178.8 89.3700964439512 117.558575470091
"896" 179 93.5102882785553 114.543893406461
"897" 179.2 97.5463429781515 111.766255474598
"898" 179.4 102.636110946692 107.472216654826
"899" 179.6 106.822767875705 103.161430934979
"900" 179.8 110.853296559381 98.4005602583367
"901" 180 114.392347180811 93.7551951992654
"902" 180.2 116.86569694223 88.1494182542349
"903" 180.4 118.938368979533 82.5738998771778
"904" 180.6 120.17772781508 76.9133914769601
"905" 180.8 121.248347778101 70.5093303766479
"906" 181 120.848919794669 64.4137280367871
"907" 181.2 120.084454244239 58.2692050951243
"908" 181.4 118.467415446849 51.9911458184328
"909" 181.6 116.344222606081 45.9746115440835
"910" 181.8 113.763565219165 41.1851284561348
"911" 182 109.966027302815 36.573388592414
"912" 182.2 105.782104370675 32.4356356376316
"913" 182.4 100.884825670852 28.674469183718
"914" 182.6 95.9504193007219 25.3406276039238
"915" 182.8 91.1289832129727 21.8061079384464
"916" 183 86.893719332574 18.4799240529709
"917" 183.2 82.3779606065937 15.5765637974537
"918" 183.4 76.7947285017911 11.8596135483215
"919" 183.6 71.2239446580277 8.48085555449757
"920" 183.8 65.6494113603535 5.89254800877759
"921" 184 60.1584780639124 4.66985479743692
"922" 184.2 53.7333953402852 5.52031279425827
"923" 184.4 48.1157593011402 7.0598734629095
"924" 184.6 41.3567322851105 9.91915146312797
"925" 184.8 35.299324079416 13.6343439660917
"926" 185 29.3740074048859 17.5211204811167
"927" 185.2 23.9762288107794 21.9135981892579
"928" 185.4 19.4578179252727 26.011893885744
"929" 185.6 15.2158020322383 30.8628312399322
"930" 185.8 11.1589465160449 36.468351973197
"931" 186 8.10073417957053 42.1282837885645
"932" 186.2 5.86370095173719 49.5150227067765
"933" 186.4 3.26348224045675 56.3154752897943
"934" 186.6 1.77754603714699 63.404650592468
"935" 186.8 1.63734883003437 69.7760293860419
"936" 187 2.20375104942789 76.9118298117203
"937" 187.2 3.72154846427051 82.7220572357366
"938" 187.4 5.74555813224219 88.7954853307903
"939" 187.6 8.64179594842075 92.9849714749362
"940" 187.8 12.5114670621519 98.2915482834566
"941" 188 16.5734569950071 103.46845409476
"942" 188.2 20.4515903438316 108.482514444134
"943" 188.4 25.3764817051383 113.062480691481
"944" 188.6 30.516251333716 116.482383601232
"945" 188.8 36.2806473250965 120.341859538928
"946" 189 42.821190361301 123.090346728247
"947" 189.2 48.9361944413057 124.948270312002
"948" 189.4 54.4171025202666 125.269011718056
"949" 189.6 59.1454667449071 124.669301737704
"950" 189.8 60.7688533918221 124.136487244227
"951" 190 64.6784018144654 121.957631200518
"952" 190.2 70.4550106478668 120.125016180282
"953" 190.4 74.6862777812467 118.181547172129
"954" 190.6 79.2513822461525 115.50192741275
"955" 190.8 85.8857368098373 112.584427685599
"956" 191 91.7428762953029 109.390024626222
"957" 191.2 97.333592063097 105.082792359023
"958" 191.4 102.188756236762 100.611817285716
"959" 191.6 105.948361536654 95.4905983986043
"960" 191.8 107.896099549452 88.8821400505749
"961" 192 109.430564312805 82.0922650134889
"962" 192.2 109.545291449064 75.6487204395794
"963" 192.4 108.634023804484 69.4680601236691
"964" 192.6 106.671453965758 63.2827946824021
"965" 192.8 104.339398893511 56.6323335184101
"966" 193 101.282322811395 50.5781192692099
"967" 193.2 97.4493306225636 46.1084938898528
"968" 193.4 92.5295795696187 41.7335427010066
"969" 193.6 87.4579467996252 38.6446652772153
"970" 193.8 81.3575167698605 36.1497549649074
"971" 194 75.4986394183045 33.9809951340321
"972" 194.2 70.2876487268931 33.8153344935133
"973" 194.4 64.054880386056 33.465225403545
"974" 194.6 57.3559941710417 33.6444320947207
"975" 194.8 50.2583749118687 34.6621890735836
"976" 195 43.9280721147092 36.3154974779782
"977" 195.2 37.7308498939202 39.1909103363441
"978" 195.4 31.6254195543042 41.8062252796049
"979" 195.6 26.1870352922798 44.6252640618974
"980" 195.8 20.5056661591608 48.5999599817026
"981" 196 15.5961942841944 53.1089397892056
"982" 196.2 11.052903120208 58.6103342102354
"983" 196.4 7.12041083174884 64.8707916230979
"984" 196.6 4.32701884085944 70.0642804372736
"985" 196.8 3.92347590186457 76.0053005274725
"986" 197 5.51211997289792 82.8429790945769
"987" 197.2 6.253698280386 87.9915314635166
"988" 197.4 7.34208906604808 91.5541820090366
"989" 197.6 10.2243426099449 96.9603474983006
"990" 197.8 13.3550310972337 102.456370742162
"991" 198 16.5920844458798 106.486281853596
"992" 198.2 21.9922089873914 111.197144278703
"993" 198.4 26.8789552283515 114.878430335968
"994" 198.6 31.6239805774986 118.062069637342
"995" 198.8 37.7619811325675 120.930288900059
"996" 199 43.4494715663203 123.006250085773
"997" 199.2 49.9788481526694 124.544097933216
"998" 199.4 55.8996020527931 125.793698684542
"999" 199.6 61.2602082098067 124.964079225464
"1000" 199.8 67.2859814770693 123.606417542512
"1001" 200 72.9768582613731 122.578185163461
"1002" 200.2 78.783581460462 120.462777651545
"1003" 200.4 84.5085953889243 117.63186587169
"1004" 200.6 89.0477224938366 114.995548490419
"1005" 200.8 93.2638885062823 111.630442419249
"1006" 201 99.5694098101746 106.967665511994
"1007" 201.2 103.019681191412 102.810972231254
"1008" 201.4 106.602412737582 97.2961514650846
"1009" 201.6 108.90800426089 92.3660654987834
"1010" 201.8 110.532428933369 85.9694754611875
"1011" 202 111.80777302031 78.4024055875643
"1012" 202.2 111.566484103502 72.7586889488825
"1013" 202.4 110.509158595424 67.6251975227354
"1014" 202.6 108.837756877961 61.7272779024794
"1015" 202.8 106.32772700939 55.9444298966055
"1016" 203 102.460701992027 49.8159332897229
"1017" 203.2 99.0902589168473 45.7815633255003
"1018" 203.4 94.1910967647964 41.7175060573581
"1019" 203.6 89.0074964134475 39.1126989584935
"1020" 203.8 83.0059237057913 36.475266194007
"1021" 204 77.0408522960984 34.5735601881154
"1022" 204.2 71.3159101288887 33.1152617546722
"1023" 204.4 66.2031052474434 31.6476020281186
"1024" 204.6 59.9772281763598 30.9830259062184
"1025" 204.8 53.984483385009 31.7679376573518
"1026" 205 47.4335262483031 33.1790724060938
"1027" 205.2 41.2363784735397 33.9272934160098
"1028" 205.4 36.5182080989808 34.969600307184
"1029" 205.6 30.7678754174306 37.3750952902922
"1030" 205.8 24.6144931365551 40.6732425767595
"1031" 206 18.8155356573474 44.3609817043513
"1032" 206.2 13.5881967472575 48.7682586094741
"1033" 206.4 8.86606791454348 53.9698594525535
"1034" 206.6 5.38061372640775 59.612036299265
"1035" 206.8 3.74465508297567 65.3310665323898
"1036" 207 4.5019580726854 71.883418843921
"1037" 207.2 6.05865370237627 78.4077197730083
"1038" 207.4 8.24939379787736 85.159500528442
"1039" 207.6 10.5139516682327 91.0946403750234
"1040" 207.8 11.6902770265118 96.3833725764466
"1041" 208 14.1008964833087 102.716798445709
"1042" 208.2 18.6520024296312 106.324629595455
"1043" 208.4 23.6178168956135 110.231048575683
"1044" 208.6 28.811549163299 114.559075784211
"1045" 208.8 33.4571408180869 117.944803259316
"1046" 209 38.9386743061997 121.025033302694
"1047" 209.2 45.4864123596187 123.808667954755
"1048" 209.4 51.1804234918148 124.840111788382
"1049" 209.6 57.7212487186112 124.935057454136
"1050" 209.8 63.5574142648885 125.171464484164
"1051" 210 69.0427487920216 124.160589734374
"1052" 210.2 75.7652635398799 122.590896827815
"1053" 210.4 82.0338975159104 120.368631166433
"1054" 210.6 87.4313815313602 117.81166708351
"1055" 210.8 92.4208757463956 114.820544618739
"1056" 211 97.3838617042804 110.95232509686
"1057" 211.2 102.261212299788 106.181323200286
"1058" 211.4 106.151415520763 101.032015712165
"1059" 211.6 109.166389626806 95.3786373134449
"1060" 211.8 111.265366431998 89.4419575026807
"1061" 212 112.114548480682 83.2680011431103
"1062" 212.2 111.584260460822 77.1462053809485
"1063" 212.4 110.764004052974 71.1216026557654
"1064" 212.6 109.264621796205 64.6548760441669
"1065" 212.8 107.339596724733 58.6919795940511
"1066" 213 104.807783746834 54.2696284758252
"1067" 213.2 101.751834354765 50.3515487936121
"1068" 213.4 97.7540318863507 45.9280098246488
"1069" 213.6 93.684262726981 42.1732217616218
"1070" 213.8 89.8405698294132 39.4461523480121
"1071" 214 83.7679825919488 37.0859024582299
"1072" 214.2 77.8043675608524 35.1404288542049
"1073" 214.4 71.5703083224594 34.5429208054363
"1074" 214.6 64.771178281068 34.8295022331351
"1075" 214.8 58.1010984819413 36.1490426226954
"1076" 215 51.8417094311779 38.0542517714391
"1077" 215.2 44.7245700710323 41.0220449689544
"1078" 215.4 38.6029381204243 44.1124903488521
"1079" 215.6 32.3469360677262 47.7459045352641
"1080" 215.8 26.3513890039467 51.4802076352435
"1081" 216 21.7781269203198 55.8535839988291
"1082" 216.2 16.3990162945295 60.9870349487905
"1083" 216.4 12.2226730072021 66.3367254914467
"1084" 216.6 9.02845037144863 72.3182855708254
"1085" 216.8 7.40264048007104 79.4906794092328
"1086" 217 6.97386445892459 85.7726344369225
"1087" 217.2 8.95255584043239 90.791951562701
"1088" 217.4 12.4776003526686 95.8493193389002
"1089" 217.6 15.9904171945804 102.05550926441
"1090" 217.8 19.7205038248678 108.454363929162
"1091" 218 23.2107280337918 111.684627707588
"1092" 218.2 28.4355874568399 115.463570445171
"1093" 218.4 33.5587130030867 118.768549420387
"1094" 218.6 39.1907401176749 121.710964139606
"1095" 218.8 45.28308689671 123.526487774393
"1096" 219 51.0149083086574 125.01268360742
"1097" 219.2 57.0520165612735 125.936603787563
"1098" 219.4 63.5916924455251 125.927148072468
"1099" 219.6 69.5704627368287 125.580405825289
"1100" 219.8 75.3825424988018 124.572787743961
"1101" 220 81.5380570295451 122.69616201173
"1102" 220.2 87.5297362514271 120.271298844064
"1103" 220.4 93.6952908620744 117.367643156366
"1104" 220.6 99.1881373677025 113.95173181727
"1105" 220.8 103.181118024249 108.900177657674
"1106" 221 106.680180196727 104.057032016162
"1107" 221.2 109.481017187458 98.9725379788346
"1108" 221.4 111.979540136783 93.2281993146536
"1109" 221.6 112.903982875693 86.866338079814
"1110" 221.8 112.732474055406 80.2172259646179
"1111" 222 112.254153186085 73.8943459534932
"1112" 222.2 110.982555771174 67.7102059746416
"1113" 222.4 109.741839968997 60.8051431721812
"1114" 222.6 108.606546470628 55.0646712190716
"1115" 222.8 107.056029239985 49.2923571158523
"1116" 223 104.068357345102 44.1623260984467
"1117" 223.2 100.476760725816 38.8954526610911
"1118" 223.4 96.5238807253274 34.2872799908235
"1119" 223.6 92.0114050314749 30.2321973969554
"1120" 223.8 87.2752911106834 27.1706936139777
"1121" 224 81.0384403196725 23.9286419340686
"1122" 224.2 75.6263596978639 22.047128032086
"1123" 224.4 69.6333130435045 20.9015094397539
"1124" 224.6 62.9270274150678 20.9608302029974
"1125" 224.8 56.4907316053657 21.586835100859
"1126" 225 50.2082574717319 22.9672376074668
"1127" 225.2 45.5344835697258 25.3844050791599
"1128" 225.4 40.7325869904835 29.026647419659
"1129" 225.6 36.1293841503843 33.1977396937411
"1130" 225.8 31.3575214710027 38.4436156975928
"1131" 226 27.9883395876943 43.775645681265
"1132" 226.2 25.0304765889724 49.5810858241939
"1133" 226.4 22.396278046444 56.2560803112512
"1134" 226.6 20.7619418411304 62.5604571689581
"1135" 226.8 19.8372229027144 68.5837940612716
"1136" 227 19.698878844248 75.065139193139
"1137" 227.2 20.0146367820153 82.0373473161125
"1138" 227.4 21.3746606137227 85.7915335008924
"1139" 227.6 24.2446533199034 89.1821631030101
"1140" 227.8 27.7370887464356 92.7590447218204
"1141" 228 32.0258950047071 97.245399826028
"1142" 228.2 35.4296930502023 102.011440915906
"1143" 228.4 38.7568830664777 107.179305200484
"1144" 228.6 38.3990255422091 111.150328850163
"1145" 228.8 36.8898268839544 116.058350038617
"1146" 229 37.8886782176327 119.315286584689
"1147" 229.2 40.6253490209535 117.960926402863
"1148" 229.4 43.6836496421767 116.676926211853
"1149" 229.6 47.7434581439214 115.318085259614
"1150" 229.8 51.4963706619324 114.444528064959
"1151" 230 56.5615819026776 113.25167638801
"1152" 230.2 61.7484486060378 113.073208934245
"1153" 230.4 68.0601304392312 112.119182252392
"1154" 230.6 74.0602835853557 111.167839189752
"1155" 230.8 80.2137940433495 110.837286961295
"1156" 231 86.9294534996159 110.079124696857
"1157" 231.2 93.0535529603537 109.23670922551
"1158" 231.4 98.3868175052969 107.053095357758
"1159" 231.6 104.308951463639 104.20669372729
"1160" 231.8 107.42256200998 100.04161981417
"1161" 232 109.070082136243 94.9075128920003
"1162" 232.2 108.468518590122 89.1474862627827
"1163" 232.4 107.336916172698 84.0920073779675
"1164" 232.6 105.668941235956 78.4261526609429
"1165" 232.8 103.893739613822 72.6642453695687
"1166" 233 100.874188585544 66.7898585605796
"1167" 233.2 97.788642358563 61.6119251840004
"1168" 233.4 94.5166040297033 56.604018970518
"1169" 233.6 90.5510032223491 52.7352049165426
"1170" 233.8 85.3085109858314 49.6195249831728
"1171" 234 80.3240404117813 47.1153002747814
"1172" 234.2 74.8824439290551 45.3563597965511
"1173" 234.4 68.487460933662 44.4129328153375
"1174" 234.6 62.2701033536095 44.1086478945464
"1175" 234.8 56.4127976839533 44.9637769084005
"1176" 235 50.2540330008634 46.9121451695397
"1177" 235.2 45.2105737203567 48.2826446851473
"1178" 235.4 39.714370303829 50.7954744182294
"1179" 235.6 33.8203905839806 53.7661133676434
"1180" 235.8 28.5686853241112 56.7187594414508
"1181" 236 23.2255540175222 60.4766334900148
"1182" 236.2 18.0458175185087 64.9648305569569
"1183" 236.4 14.2362187783516 69.242108224109
"1184" 236.6 9.9115976655667 74.5816211543841
"1185" 236.8 7.17853787593788 80.1288012870139
"1186" 237 6.22921944177869 84.6682873403607
"1187" 237.2 6.43511345111033 84.4746818796562
"1188" 237.4 6.61773193100218 83.8691136980882
"1189" 237.6 6.62952605836948 83.3861049129212
"1190" 237.8 6.74306763316327 83.1056584192059
"1191" 238 6.45734949929654 83.5562796723249
"1192" 238.2 5.84399353631017 84.8938141023715
"1193" 238.4 5.49610783948101 85.2961524799109
"1194" 238.6 5.05369418122036 85.6382552537242
"1195" 238.8 4.41419241029968 85.7615092066113
"1196" 239 4.12747342539722 86.5230404662806
"1197" 239.2 4.56469164270125 87.4064225421635
"1198" 239.4 5.62251372344199 89.3105022874968
"1199" 239.6 5.86026378446354 90.2279095330729
"1200" 239.8 6.15537442417877 90.7816649117997
"1201" 240 6.552209225954 91.447529162696
"1202" 240.2 6.57196914443415 92.2943419010408
"1203" 240.4 6.95657161572163 92.8834165722533
"1204" 240.6 6.84622153957162 92.7293758550937
"1205" 240.8 7.00166824126901 93.4640356261757
"1206" 241 7.87361880027853 94.4971465398059
"1207" 241.2 8.65785113198072 95.3370829713533
"1208" 241.4 9.17199786293335 95.4064833634251
"1209" 241.6 9.73739353470165 95.4870292512983
"1210" 241.8 10.2642919655288 95.2800533101498
"1211" 242 10.3955992830316 95.3740827027683
"1212" 242.2 10.3978248307859 95.3245642652355
"1213" 242.4 10.372680421062 95.1797966637187
"1214" 242.6 10.5216996586188 95.1285690927236
"1215" 242.8 10.668455759159 95.2553129977356
"1216" 243 10.7531776207981 95.4151608554217
"1217" 243.2 10.8216148821277 95.3912267003054
"1218" 243.4 11.0536870098898 95.2854485774329
"1219" 243.6 11.4225041093216 95.2054562465339
"1220" 243.8 11.4814289072658 95.0738120158327
"1221" 244 11.6591486187124 95.1796875886094
"1222" 244.2 12.0737454878099 95.5623026842213
"1223" 244.4 12.480447499934 95.7448661048866
"1224" 244.6 12.8949302468331 95.869925554382
"1225" 244.8 12.9986808654534 95.9062415191965
"1226" 245 13.7174316288262 96.5435574670147
"1227" 245.2 14.2449876078534 97.0640321577329
"1228" 245.4 14.3868100764883 97.0662614522005
"1229" 245.6 14.7952866434771 97.5734702459513
"1230" 245.8 14.9601977270716 97.9923630686756
"1231" 246 15.2198449650716 98.5348667758432
"1232" 246.2 15.7568426618443 99.018467731042
"1233" 246.4 16.1492901665849 99.1856926677925
"1234" 246.6 16.5321161409095 99.4506496017621
"1235" 246.8 16.7452724883216 99.4968480968116
"1236" 247 17.3909131649555 99.9620493982283
"1237" 247.2 17.7215811906662 100.415554878113
"1238" 247.4 18.47596167945 101.14888288814
"1239" 247.6 19.3922318312661 101.747124159478
"1240" 247.8 20.3663390724019 102.226518715877
"1241" 248 21.3845387940221 102.533135476493
"1242" 248.2 22.2665212079082 102.673365748882
"1243" 248.4 23.3511738145172 102.876332568305
"1244" 248.6 24.2917620988292 103.007986883403
"1245" 248.8 25.0259396817706 103.033386326367
"1246" 249 26.0601171515716 103.119545274621
"1247" 249.2 27.0586541360078 102.910012321159
"1248" 249.4 27.8555778023416 102.236559203108
"1249" 249.6 28.6117535394428 102.056960940906
"1250" 249.8 29.6556960427417 101.972642507947
"1251" 250 30.8350298583916 101.804246551838
"1252" 250.2 31.7861255592838 101.729420938706
"1253" 250.4 32.7972139952543 102.317599100661
"1254" 250.6 33.3501632422499 102.471437122909
"1255" 250.8 33.6169861585085 102.311163669211
"1256" 251 33.1923022203841 102.027056337947
"1257" 251.2 32.245476483618 101.844157276772
"1258" 251.4 32.2814016304927 101.623450080326
"1259" 251.6 32.4570712813297 101.636145904527
"1260" 251.8 32.4532398361567 101.679450145319
"1261" 252 32.4355857455064 101.689267981446
"1262" 252.2 32.4242366872312 101.716739908223
"1263" 252.4 32.3825273968716 101.734141797578
"1264" 252.6 32.3988647511728 101.742018736259
"1265" 252.8 32.3825273968716 101.734141797578
"1266" 253 32.3825273968716 101.734141797578
"1267" 253.2 32.2580757896923 101.758315850771
"1268" 253.4 32.2373060928274 101.748633736443
"1269" 253.6 32.2580757896923 101.758315850771
"1270" 253.8 32.3226314999239 101.736797280694
"1271" 254 32.2373060928274 101.748633736443
"1272" 254.2 32.2373060928274 101.748633736443
"1273" 254.4 32.2527037778716 101.75705184799
"1274" 254.6 32.2527037778716 101.75705184799
"1275" 254.8 32.2527037778716 101.75705184799
"1276" 255 32.2373060928274 101.748633736443
"1277" 255.2 32.2580757896923 101.758315850771
"1278" 255.4 32.2373060928274 101.748633736443
"1279" 255.6 32.1954023184509 101.74488582122
"1280" 255.8 32.1372055237268 101.735932468185
"1281" 256 32.1372055237268 101.735932468185
"1282" 256.2 32.1335715157304 101.75705184799
"1283" 256.4 32.1557889367112 101.744105005548
"1284" 256.6 32.0487785875773 101.742018736259
"1285" 256.8 32.0659347987194 101.750074696274
"1286" 257 32.0659347987194 101.750074696274
"1287" 257.2 32.0659347987194 101.750074696274
"1288" 257.4 32.0487785875773 101.742018736259
"1289" 257.6 32.0659347987194 101.750074696274
"1290" 257.8 32.0225221253076 101.650121118315
"1291" 258 32.0149215704401 101.320072781189
"1292" 258.2 31.9867620613747 100.820655605706
"1293" 258.4 31.5434568488085 100.430439349936
"1294" 258.6 31.2936317925091 100.087816029135
"1295" 258.8 31.2022893081013 99.4559300914833
"1296" 259 31.2246629949154 98.9843152676346
"1297" 259.2 31.3022375248292 98.2910620597359
"1298" 259.4 31.2066963333573 97.4523468860293
"1299" 259.6 30.9092227586452 96.7488921809611
"1300" 259.8 30.6914594561385 95.684874932358
"1301" 260 30.4913400647406 94.8452731094707
"1302" 260.2 30.3386246728872 93.9507746903084
"1303" 260.4 30.228204303889 92.7231343349495
"1304" 260.6 29.8432782410516 91.7992318301294
"1305" 260.8 29.6602109045663 90.4056134153754
"1306" 261 29.1028691483857 89.0128198619224
"1307" 261.2 28.8796671164863 88.3585835848497
"1308" 261.4 28.2762643031266 87.3282711619748
"1309" 261.6 26.9988381234645 84.9488022197798
"1310" 261.8 25.4488042304506 81.5575676091924
"1311" 262 22.9806794649224 77.3097540018022
"1312" 262.2 20.6174353758508 73.8707363395924
"1313" 262.4 18.2034711209844 69.4993536827435
"1314" 262.6 15.9297974265692 65.1380075049742
"1315" 262.8 13.8104551203674 60.3669231579804
"1316" 263 12.6360993660302 55.0683820503427
"1317" 263.2 11.3013584058646 50.3596992711863
"1318" 263.4 9.83766967391859 45.4927000982162
"1319" 263.6 9.21590166210128 40.5941503456024
"1320" 263.8 9.87350808858274 35.9757684933671
"1321" 264 10.0842907420021 31.0971374149323
"1322" 264.2 11.1700012658345 30.9074295989296
"1323" 264.4 12.2341755153063 30.7044640627211
"1324" 264.6 13.8110696336095 28.1922323933204
"1325" 264.8 15.3096230466814 25.1979702471285
"1326" 265 16.6333041547748 22.3849352219453
"1327" 265.2 16.8253354014421 22.653088822179
"1328" 265.4 16.6147261358746 23.4310700610975
"1329" 265.6 16.4242142737807 24.3091333287465
"1330" 265.8 16.268999158864 23.9487841688326
"1331" 266 15.9767709533808 24.3662213650928
"1332" 266.2 16.147826021891 24.1636658796236
"1333" 266.4 16.0151462390794 23.8320194670382
"1334" 266.6 16.0325175141089 23.9025751802489
"1335" 266.8 15.730568717705 24.4807495334433
"1336" 267 15.3414033034177 24.5759117251619
"1337" 267.2 15.2788762272848 25.1615480819265
"1338" 267.4 14.9763721199432 25.7704944383687
"1339" 267.6 14.648339419845 26.139182366324
"1340" 267.8 14.7735543808109 26.7329413763367
"1341" 268 14.6422473134087 27.6496713555697
"1342" 268.2 15.3546404860701 28.7496137367766
"1343" 268.4 15.6811273210848 30.2064922917151
"1344" 268.6 16.3357967318437 31.9747957082639
"1345" 268.8 17.2653622061485 33.5714160651678
"1346" 269 19.4061900896428 35.3650532756937
"1347" 269.2 22.0817888042304 37.7783537362983
"1348" 269.4 25.5708521324612 41.8620434926387
"1349" 269.6 29.6395511559974 45.237536213875
"1350" 269.8 33.7846469237399 48.783438138137
"1351" 270 38.7577311041778 51.9745591590139
"1352" 270.2 43.609966892763 55.2195355111534
"1353" 270.4 49.0417579881906 57.8284679305393
"1354" 270.6 54.6421638795148 60.0676574607572
"1355" 270.8 60.6890502363313 61.5731297704214
"1356" 271 66.8729524720334 63.0326346499071
"1357" 271.2 73.0202434735017 64.8091963740726
"1358" 271.4 79.4109008562794 66.1708351469176
"1359" 271.6 86.0191312494058 67.6079733343788
"1360" 271.8 92.805610765308 68.3258792445125
"1361" 272 99.3559965930497 68.9285856837922
"1362" 272.2 106.111397088844 68.989423345216
"1363" 272.4 112.361299545161 68.6838519738998
"1364" 272.6 118.645720533249 67.4644139607275
"1365" 272.8 120.424917230554 64.8855995639336
"1366" 273 120.290725774479 62.0057064546057
"1367" 273.2 119.766354677642 57.6756156066032
"1368" 273.4 119.215330714148 52.2450112657066
"1369" 273.6 117.502090909288 46.9625017140729
"1370" 273.8 115.321497508183 42.2165593775901
"1371" 274 112.677998748145 37.6873268371298
"1372" 274.2 108.895180627709 33.5721725594759
"1373" 274.4 104.724003410725 29.1132502293458
"1374" 274.6 100.456614829949 25.4598692145275
"1375" 274.8 95.7679820312335 22.1639183905969
"1376" 275 90.391800427071 18.7151063375273
"1377" 275.2 84.8947588756307 15.9604206417401
"1378" 275.4 78.5903478216172 14.115693907565
"1379" 275.6 73.2165505785335 13.3098032633859
"1380" 275.8 66.6763128395277 12.5006994656287
"1381" 276 60.826958859352 12.4780308713029
"1382" 276.2 54.2308723575572 12.5915244259798
"1383" 276.4 47.945169668659 13.3025587428952
"1384" 276.6 41.1535579764578 14.0067613664415
"1385" 276.8 35.0281655137057 15.1614631915526
"1386" 277 28.6922387164171 16.4399945070642
"1387" 277.2 23.1011987546192 18.9625441772676
"1388" 277.4 17.7830698121312 22.9559683058855
"1389" 277.6 13.034733695604 27.0402143527518
"1390" 277.8 8.31614739707717 31.9243183108342
"1391" 278 5.54650469907046 36.8633089240649
"1392" 278.2 4.95191050868944 42.0806933460089
"1393" 278.4 4.12630235463662 47.7565811664517
"1394" 278.6 4.23619674842658 53.7292663954321
"1395" 278.8 4.18094721311144 60.1370151060244
"1396" 279 4.21932222508157 66.7707123809522
"1397" 279.2 4.94796456134089 73.35626626175
"1398" 279.4 6.52501330372676 79.5901137375573
"1399" 279.6 7.49158213759671 85.2665367263761
"1400" 279.8 9.32500061546983 91.5430886161454
"1401" 280 11.366934445321 97.3961716110521
"1402" 280.2 14.3504784435452 102.26401802846
"1403" 280.4 18.6493134634531 107.751213622857
"1404" 280.6 22.8132758564805 112.689752508989
"1405" 280.8 27.3265525227139 115.72368555139
"1406" 281 32.9606620717764 118.900233764768
"1407" 281.2 38.8666703817849 121.423816757369
"1408" 281.4 45.3875900685673 123.75903784427
"1409" 281.6 51.5569746102129 125.105780729497
"1410" 281.8 57.8014669318343 125.75648905999
"1411" 282 63.6320922432287 125.638656714116
"1412" 282.2 69.8526350577787 124.158598215771
"1413" 282.4 75.2528205630946 122.993109619394
"1414" 282.6 81.2804670325529 121.784118551126
"1415" 282.8 87.20099587701 119.473296872354
"1416" 283 92.8466998456069 116.370501750787
"1417" 283.2 96.7799087948852 112.172628445602
"1418" 283.4 100.679799667669 106.725048751871
"1419" 283.6 104.292196084072 101.490107762753
"1420" 283.8 107.782243437484 96.2075571536341
"1421" 284 110.653667543391 90.6697159718598
"1422" 284.2 113.008088971733 84.9523131270806
"1423" 284.4 115.393317235217 78.5434971280955
"1424" 284.6 116.614221044088 72.2944533933559
"1425" 284.8 116.955544424005 65.3868389791355
"1426" 285 116.63569923129 59.3104468376729
"1427" 285.2 115.42995127553 52.9980612726595
"1428" 285.4 113.550405827244 46.8630146127786
"1429" 285.6 111.037070782677 41.0012054142711
"1430" 285.8 107.232493447313 35.2534723945329
"1431" 286 102.988901813315 30.4560052969101
"1432" 286.2 97.9146439375256 26.5420537337547
"1433" 286.4 91.4120647360703 22.7002286655276
"1434" 286.6 84.9656750942678 19.3475931815414
"1435" 286.8 78.7172481405613 15.888357065885
"1436" 287 73.1955786909027 13.6821267978859
"1437" 287.2 66.101471364018 11.6618728786125
"1438" 287.4 59.5830521388691 9.99023170762127
"1439" 287.6 52.8811046817319 8.77347087264348
"1440" 287.8 46.3429971089113 7.40868105878994
"1441" 288 40.7515251814473 6.49276726904629
"1442" 288.2 35.4543285210995 7.20168617950203
"1443" 288.4 32.313940780501 9.90658943791091
"1444" 288.6 27.2723926139056 13.5783981717563
"1445" 288.8 23.5100202157216 17.8048762660362
"1446" 289 18.7668910564615 22.7189207749992
"1447" 289.2 14.1048836210897 28.093440061707
"1448" 289.4 10.3716486129279 34.1253122519408
"1449" 289.6 7.85045340430327 40.2836188313425
"1450" 289.8 5.39874862035287 46.8686094605545
"1451" 290 3.14379483579545 53.807256830444
"1452" 290.2 1.66958492999551 61.0473099764966
"1453" 290.4 1.12539045784025 67.9935564584863
"1454" 290.6 1.28983076249583 74.2803096625407
"1455" 290.8 1.85526684624634 81.534553063402
"1456" 291 4.04685151529281 85.7426522288753
"1457" 291.2 7.25592779830963 92.0100954546632
"1458" 291.4 10.1802108873626 97.2254913688067
"1459" 291.6 13.7436624847702 102.602641546702
"1460" 291.8 18.977768304586 108.60089500863
"1461" 292 24.6008451337458 113.457905499564
"1462" 292.2 30.4928053352815 117.39046306608
"1463" 292.4 36.4284703972636 119.775970134385
"1464" 292.6 43.1923991392311 121.52435531174
"1465" 292.8 49.9765995398436 122.364290740929
"1466" 293 56.5736843453353 121.659943003211
"1467" 293.2 63.2109575814468 120.914130332543
"1468" 293.4 69.1800078705331 119.4408350866
"1469" 293.6 74.5715264511839 116.209275603595
"1470" 293.8 79.8346224606514 112.86300957524
"1471" 294 83.9359510201426 108.679052705452
"1472" 294.2 87.2429775573181 103.599008545324
"1473" 294.4 89.6669969292976 97.9278626222578
"1474" 294.6 90.6538191257345 91.4024524548498
"1475" 294.8 90.7038820329969 85.645860522831
"1476" 295 89.8373688001306 79.6672745621198
"1477" 295.2 88.6885703239159 73.7814289307955
"1478" 295.4 86.5712267030909 66.9127292827222
"1479" 295.6 83.7097675187261 60.8327318846762
"1480" 295.8 80.2632064433543 55.1551920481593
"1481" 296 75.6714544595876 49.6393887417478
"1482" 296.2 70.7247167706499 44.9234727019202
"1483" 296.4 65.3242251238155 40.6111083334318
"1484" 296.6 60.1262463742474 36.4328253765058
"1485" 296.8 54.0643203491436 32.2724230258133
"1486" 297 48.0167975579766 28.6477678259325
"1487" 297.2 43.8405093427604 26.3829797957917
"1488" 297.4 37.7278528735828 23.526273996693
"1489" 297.6 31.7770740110462 20.7407398111479
"1490" 297.8 25.0556431128119 17.8234519915744
"1491" 298 21.6682871450291 17.3087044291418
"1492" 298.2 21.4853455767467 16.7394160535493
"1493" 298.4 22.1464925767161 16.1953090757499
"1494" 298.6 22.9110144978981 15.807919963568
"1495" 298.8 23.6474845686832 15.5798620904643
"1496" 299 24.8090892693528 15.9022127160713
"1497" 299.2 25.1665667970527 16.0012260557987
"1498" 299.4 25.0850296842362 15.9332069399482
"1499" 299.6 24.8496770653624 16.5202530657274
"1500" 299.8 24.5677507273014 17.2547361446084
"1501" 300 24.3728948590193 18.1307706178737
"1502" 300.2 24.4852045741536 19.0868703555798
"1503" 300.4 24.4258793918149 19.75314489935
"1504" 300.6 24.079317204111 20.7453235997612
"1505" 300.8 23.4354365615006 22.2702140101231
"1506" 301 23.7056267775161 23.0074264295817
"1507" 301.2 23.8561219458438 24.2487698217227
"1508" 301.4 23.7206440723745 27.3284266853904
"1509" 301.6 23.6463632656961 29.6349663762772
"1510" 301.8 24.0566050984944 32.6010286425494
"1511" 302 24.7722550018935 36.7969215558327
"1512" 302.2 25.0050480552227 42.5275861426028
"1513" 302.4 25.1235830196477 48.4580721193994
"1514" 302.6 24.8281151368172 54.5722354819229
"1515" 302.8 24.4338322714322 61.2274609144315
"1516" 303 24.9681464978586 66.043424543137
"1517" 303.2 26.0756783921155 71.6309243528044
"1518" 303.4 26.5869952287189 77.9881803839357
"1519" 303.6 27.0134043395087 84.2695637363091
"1520" 303.8 27.442296345161 89.9598902916673
"1521" 304 27.2707368293272 95.6002959155157
"1522" 304.2 28.1785587740346 101.2593249485
"1523" 304.4 29.4775692752446 107.0291483709
"1524" 304.6 31.3295988869886 113.421910121567
"1525" 304.8 33.3708388358273 117.659623906194
"1526" 305 37.432389951934 121.194870954992
"1527" 305.2 42.1878863314015 123.695062656506
"1528" 305.4 47.018732126742 124.481519035663
"1529" 305.6 53.3310410288398 125.003084818423
"1530" 305.8 59.0823828285595 125.017899131237
"1531" 306 65.4168939498911 125.125656347618
"1532" 306.2 71.6655815425669 124.790466944701
"1533" 306.4 78.7316527258276 123.588153368953
"1534" 306.6 84.7135401320239 121.335228991654
"1535" 306.8 90.0357991879141 118.113115509361
"1536" 307 94.9178954591512 114.523496796966
"1537" 307.2 98.8896320307059 109.805492952345
"1538" 307.4 102.038658371534 104.316844011813
"1539" 307.6 104.174026769425 98.5880349850087
"1540" 307.8 105.274597893594 91.9312619955411
"1541" 308 106.380142684808 85.6290412403036
"1542" 308.2 106.510962450842 79.0240843135971
"1543" 308.4 105.384477797835 72.357236914621
"1544" 308.6 103.780788701971 65.2861790870983
"1545" 308.8 101.940934905931 58.7241993913126
"1546" 309 99.3424202225898 52.0010742260443
"1547" 309.2 96.2118307162552 45.6593006917706
"1548" 309.4 93.4574556230798 40.6348027918664
"1549" 309.6 90.2333046896677 35.9361913494474
"1550" 309.8 85.7366515800551 30.4140821326944
"1551" 310 81.2342594326276 24.8183663373192
"1552" 310.2 76.9995099640342 20.4902211964254
"1553" 310.4 71.1574162538384 14.9819004173014
"1554" 310.6 65.842214911087 10.4028747588443
"1555" 310.8 60.5969691258994 6.44025330149023
"1556" 311 54.9207596279988 4.5164128303516
"1557" 311.2 48.2755517523818 3.73034673861827
"1558" 311.4 44.0656597942652 5.0811398305943
"1559" 311.6 38.5419170988591 6.75826759126593
"1560" 311.8 33.9294461826555 8.75209298841899
"1561" 312 28.0720984454092 11.6425062191154
"1562" 312.2 22.8761661681358 15.366941794683
"1563" 312.4 17.7399207050981 19.450608081266
"1564" 312.6 12.8785886519794 24.5054910667882
"1565" 312.8 8.90762831455541 29.8659873066792
"1566" 313 5.91480099171283 35.2429911254912
"1567" 313.2 3.74790203530039 41.8903043135328
"1568" 313.4 2.62116724073825 47.4148168092481
"1569" 313.6 2.60880467034816 54.1629447885852
"1570" 313.8 3.28672084446751 60.3116304024377
"1571" 314 4.48910686420671 67.5558286307531
"1572" 314.2 5.81045753734858 74.0608855298697
"1573" 314.4 6.78095098401327 80.8415242878784
"1574" 314.6 7.68081757592613 87.6167720074455
"1575" 314.8 8.83424886335265 94.1673409247901
"1576" 315 12.2391106836392 98.2323463546952
"1577" 315.2 17.1599302120968 103.247717155878
"1578" 315.4 22.5444752056532 108.963344889877
"1579" 315.6 28.5557239586472 113.764394794977
"1580" 315.8 34.762632278196 118.255736340385
"1581" 316 41.1051299466874 122.350782703197
"1582" 316.2 47.6544040575069 124.453406169638
"1583" 316.4 54.8338809022792 125.015116934834
"1584" 316.6 62.0441869893591 125.432886821149
"1585" 316.8 69.4763783865392 125.482324364815
"1586" 317 76.3336070553069 124.434220990445
"1587" 317.2 81.788108784788 122.872790211743
"1588" 317.4 88.1554398583872 120.161584272458
"1589" 317.6 93.6849146716442 116.247074290213
"1590" 317.8 99.2052724993477 112.114180478429
"1591" 318 104.421188405228 107.779859022032
"1592" 318.2 107.945812232232 102.682209176484
"1593" 318.4 111.951670569385 96.6925017051161
"1594" 318.6 115.101745895314 90.6079500832241
"1595" 318.8 117.002038202067 84.3905445103204
"1596" 319 117.408158620678 78.4339358991611
"1597" 319.2 116.909532790943 72.0821763670538
"1598" 319.4 115.144972728656 65.1639210594593
"1599" 319.6 113.785435908593 58.9666611834606
"1600" 319.8 111.90583446454 54.0910541159597
"1601" 320 108.923909484847 47.9198664914248
"1602" 320.2 105.297910174687 42.2466060265529
"1603" 320.4 100.824233622504 37.523216303686
"1604" 320.6 96.8443706431974 33.7681351638651
"1605" 320.8 91.4022477282218 29.8734648356391
"1606" 321 85.4110331685021 25.8060667258679
"1607" 321.2 80.364069304326 23.0062785233859
"1608" 321.4 73.5311677336616 20.2582989627907
"1609" 321.6 66.8821196026427 18.8129601842959
"1610" 321.8 60.4700235056618 18.1900167935774
"1611" 322 53.3305880192432 17.9366877124871
"1612" 322.2 46.1164154974499 18.3453437785033
"1613" 322.4 39.0521713687298 19.5866610381164
"1614" 322.6 31.7340351046776 21.2789581567663
"1615" 322.8 25.6810135877612 22.5821990338717
"1616" 323 19.2975631651981 25.3102318962096
"1617" 323.2 12.8726358801701 28.5602340377867
"1618" 323.4 8.59443088673669 33.1152449225347
"1619" 323.6 6.52877402199569 38.8412921494038
"1620" 323.8 4.02221880672331 45.6121104519266
"1621" 324 2.17169036548891 52.7409069282722
"1622" 324.2 1.43978814229611 58.7390013691953
"1623" 324.4 2.35209126897644 64.7180741536441
"1624" 324.6 4.39029704706583 71.4622163205933
"1625" 324.8 7.41220265320064 77.7120054050484
"1626" 325 10.368931084238 84.0015938808395
"1627" 325.2 13.5665666603216 90.2432448054941
"1628" 325.4 16.2575495153378 96.896953973096
"1629" 325.6 19.6415971380705 103.245121482526
"1630" 325.8 24.0612949363088 109.717489230714
"1631" 326 28.9261159198629 116.05947059218
"1632" 326.2 34.3202136753275 119.403734638194
"1633" 326.4 40.7318273528011 122.556641584219
"1634" 326.6 47.897586604413 124.233779744685
"1635" 326.8 55.0078627434178 124.977039292797
"1636" 327 62.0693735675751 124.524927163312
"1637" 327.2 67.9041881620642 123.970099120317
"1638" 327.4 74.2760316773528 122.188242487762
"1639" 327.6 79.674879917722 119.20618921886
"1640" 327.8 85.4769805464186 115.338470193002
"1641" 328 90.3650341538027 111.52153352279
"1642" 328.2 93.4293112563114 107.241040727747
"1643" 328.4 95.8746409404844 102.514490974266
"1644" 328.6 98.107295997135 96.6629220439136
"1645" 328.8 99.1118571832224 91.0646798810046
"1646" 329 99.8654357313748 84.8201805464883
"1647" 329.2 100.223395967661 77.9661020765306
"1648" 329.4 99.1972698726787 71.5875927946916
"1649" 329.6 98.093283156851 66.095918838861
"1650" 329.8 96.481308674338 59.7504352952564
"1651" 330 95.0318450736663 53.6115894927262
"1652" 330.2 93.4247121137316 48.6117241038783
"1653" 330.4 90.9978114818498 41.7649648774943
"1654" 330.6 88.2141125346973 35.1328604827142
"1655" 330.8 85.1666905605929 29.2316585815319
"1656" 331 82.1078078328034 23.7400765904317
"1657" 331.2 78.0987423048882 17.1759593047584
"1658" 331.4 74.1324276640031 11.6186251181612
"1659" 331.6 69.7157475445968 6.97413741551218
"1660" 331.8 65.3305654434314 2.78622640569356
"1661" 332 64.3633626667353 1.38286623583546
"1662" 332.2 64.2336620625703 2.46921636756524
"1663" 332.4 64.6589780894023 3.4342633437635
"1664" 332.6 64.146015361446 5.42944422536034
"1665" 332.8 61.3591529787806 7.58111954305154
"1666" 333 57.6131830508527 10.0440852128886
"1667" 333.2 54.0468993569324 13.298629208493
"1668" 333.4 49.7942943289742 16.8404270349411
"1669" 333.6 43.7456166213737 21.6936294842137
"1670" 333.8 39.1521731760497 25.5225248514604
"1671" 334 35.109886628879 29.9549069723037
"1672" 334.2 30.4815623411098 35.1172909765088
"1673" 334.4 26.7622620661215 39.9701765456635
"1674" 334.6 22.295825239099 45.348778507547
"1675" 334.8 18.7298996321871 50.1221193331727
"1676" 335 14.7788759636634 56.9903510295154
"1677" 335.2 12.5646714324205 62.6535996803754
"1678" 335.4 11.0807821486939 69.6273566892227
"1679" 335.6 10.3689396839924 75.7168797678472
"1680" 335.8 10.7428370474911 82.86575961453
"1681" 336 11.5918015240476 90.034807584959
"1682" 336.2 13.4605885339437 96.2702317825605
"1683" 336.4 16.2494280874422 102.253484715898
"1684" 336.6 19.8054703590033 108.314242038438
"1685" 336.8 25.7083085083412 112.664811800438
"1686" 337 32.2626055935956 116.993010265338
"1687" 337.2 37.8517531344333 119.876439564376
"1688" 337.4 44.6464722078663 122.436352235191
"1689" 337.6 52.010381936432 123.612732432751
"1690" 337.8 58.7374171556531 123.048548425572
"1691" 338 65.1962721106214 120.849438207042
"1692" 338.2 70.8612688217119 118.007650405982
"1693" 338.4 76.811501105054 113.742765708266
"1694" 338.6 82.2323591844734 109.976438133359
"1695" 338.8 86.3965127498972 105.743431621488
"1696" 339 90.6171474393296 100.307311328017
"1697" 339.2 94.8086982968257 94.6202210962437
"1698" 339.4 97.244678756131 88.9517513700873
"1699" 339.6 98.1802775009092 83.1103379650607
"1700" 339.8 98.5109639790564 76.5858832931704
"1701" 340 97.8837813163131 70.9873449309405
"1702" 340.2 96.0683083456789 64.4542993175514
"1703" 340.4 93.4831534818963 58.7687603045891
"1704" 340.6 90.307541699671 54.0361167156179
"1705" 340.8 86.3179520486315 49.2765703137253
"1706" 341 81.2571822114814 45.3391024315689
"1707" 341.2 75.3499678794289 41.8716211846147
"1708" 341.4 68.455011012705 38.9782690602734
"1709" 341.6 61.8594658877605 37.4177427019196
"1710" 341.8 55.8466232944677 35.578356570955
"1711" 342 49.1742028716422 33.9943991428815
"1712" 342.2 42.1986775096354 33.3060390711794
"1713" 342.4 34.4899032337275 33.7550809879961
"1714" 342.6 27.7278305185479 35.2637737725961
"1715" 342.8 21.7377009222886 37.3739202802685
"1716" 343 15.245727305324 40.6839136740885
"1717" 343.2 9.54754406325271 44.6102860286838
"1718" 343.4 5.01070909920768 49.5753130150152
"1719" 343.6 1.28818072519235 54.3108518840419
"1720" 343.8 0.526842123145193 59.3004455914217
"1721" 344 0.290374830256968 65.5773550940201
"1722" 344.2 0.817040267072446 72.3783487953569
"1723" 344.4 1.82928141325401 77.5844243529016
"1724" 344.6 3.88821606580688 83.3662646899638
"1725" 344.8 5.84908594982919 89.9732819410764
"1726" 345 7.76863958201357 94.347067064337
"1727" 345.2 12.1183548149775 100.201721789321
"1728" 345.4 16.8167645728404 105.110439795482
"1729" 345.6 21.5615048148243 109.478306175756
"1730" 345.8 26.7367678400409 113.653671031521
"1731" 346 32.8094911940022 117.53166196742
"1732" 346.2 38.7960574578804 120.385263019706
"1733" 346.4 45.869367832012 122.424930271319
"1734" 346.6 53.1994643210112 123.439570539282
"1735" 346.8 59.3402718444411 123.857241926646
"1736" 347 65.5849713529733 122.949724001836
"1737" 347.2 71.8624726529817 121.585163591545
"1738" 347.4 78.0900254799892 119.493465918201
"1739" 347.6 84.3424603807087 116.273148500255
"1740" 347.8 90.2954742416646 112.527602229105
"1741" 348 94.9985875799703 109.557003168899
"1742" 348.2 99.8993204584505 105.234811451384
"1743" 348.4 104.30180441296 100.214320913601
"1744" 348.6 107.019391902336 95.0826537202282
"1745" 348.8 109.224077825639 88.5448288429755
"1746" 349 109.833795747151 82.4295036155751
"1747" 349.2 109.878551017162 76.0526192577327
"1748" 349.4 109.336950237014 69.3204972495245
"1749" 349.6 107.581245931538 63.3632206816605
"1750" 349.8 105.442424529642 57.932851751036
"1751" 350 102.825947042256 53.1216902053267
"1752" 350.2 98.4812555980835 47.7944747482731
"1753" 350.4 94.5823784613883 43.4567364654049
"1754" 350.6 89.3945019817669 39.0199594577799
"1755" 350.8 85.0251684207296 35.3925344145735
"1756" 351 79.3943000791097 32.0225698290644
"1757" 351.2 73.2238459748925 29.0514919795625
"1758" 351.4 66.9242762715805 26.583878747232
"1759" 351.6 59.9415357059796 24.4541683338696
"1760" 351.8 52.9564761871227 22.5401358652485
"1761" 352 46.0769846597454 21.7023905995783
"1762" 352.2 39.2283234740034 21.4472413248831
"1763" 352.4 31.7743651167898 22.0557961357949
"1764" 352.6 24.8240395341293 23.5422315414391
"1765" 352.8 18.5640835988447 25.7748800377161
"1766" 353 12.5002363291719 29.7453497729304
"1767" 353.2 8.42023334219352 34.8802327877483
"1768" 353.4 5.88646955501899 41.0322326315519
"1769" 353.6 3.26146420025734 47.7625713581491
"1770" 353.8 1.87791707917084 54.4570681854308
"1771" 354 1.43576087027529 60.4802817818777
"1772" 354.2 1.66183744397279 67.4208994770975
"1773" 354.4 2.65171422870861 74.406164825239
"1774" 354.6 4.26896948098195 80.6166738388275
"1775" 354.8 6.26680588168057 87.7185365488113
"1776" 355 8.52354575598566 94.3913354343177
"1777" 355.2 12.0193335486848 99.3273336975171
"1778" 355.4 16.703995980182 104.252320081234
"1779" 355.6 22.0337097810662 108.531400174344
"1780" 355.8 27.6776085434343 112.531635952131
"1781" 356 33.5747873153953 115.982453165573
"1782" 356.2 40.0560535634196 119.155191479046
"1783" 356.4 46.4067433074015 121.626493440736
"1784" 356.6 52.2012812666442 122.461700809364
"1785" 356.8 59.0289915550072 123.307931940448
"1786" 357 66.0213424368212 123.3908516618
"1787" 357.2 72.9943898214648 122.908245292369
"1788" 357.4 78.7994220070347 121.691715741437
"1789" 357.6 85.1601128868986 120.0769413714
"1790" 357.8 92.3947434238474 117.027906144065
"1791" 358 97.4750428337003 113.242373208994
"1792" 358.2 102.410984420055 109.046465396236
"1793" 358.4 106.443223544571 104.294555199928
"1794" 358.6 109.965427739421 98.3485961142758
"1795" 358.8 113.105123577028 92.5467010269838
"1796" 359 114.899847876722 87.100278929343
"1797" 359.2 116.152085098519 80.9389380470075
"1798" 359.4 116.761649642658 74.9409670323164
"1799" 359.6 116.646508288398 68.3462833212188
"1800" 359.8 114.932048607477 61.916808096471
"1801" 360 112.107252436172 56.5454109274661
"1802" 360.2 108.21011755098 51.7291509044364
"1803" 360.4 103.414508185806 47.7177061240228
"1804" 360.6 98.406908127359 44.6030070163395
"1805" 360.8 92.5392455837833 41.9834754201112
"1806" 361 87.639139104871 40.5336781884092
"1807" 361.2 81.8767576885413 39.2381695657141
"1808" 361.4 75.062840475771 37.220360523353
"1809" 361.6 68.528375537259 36.1144743899958
"1810" 361.8 61.6287820091831 35.6430520888913
"1811" 362 55.3661929186479 35.8750126334476
"1812" 362.2 48.626813832169 36.2976863308947
"1813" 362.4 41.59215916381 36.9512440906392
"1814" 362.6 34.5429634969527 38.874617564035
"1815" 362.8 27.4431192300094 41.5197027426763
"1816" 363 21.2770757689198 44.4077571430787
"1817" 363.2 15.0822798945361 47.8094808243443
"1818" 363.4 8.65889422155426 51.248305474193
"1819" 363.6 2.69145072564011 55.3293555970145
"1820" 363.8 1.35842343177053 57.4216959025396
"1821" 364 1.42001376092225 59.4775319848407
"1822" 364.2 0.299565246625575 64.3151484298812
"1823" 364.4 0.173377099178046 66.9376106175026
"1824" 364.6 0.49162520601062 68.3832787662683
"1825" 364.8 0.782024374627638 72.5700983383865
"1826" 365 1.78831559854219 77.8071527249629
"1827" 365.2 3.00710265681142 83.0978164623713
"1828" 365.4 5.00060013710569 88.1421189011628
"1829" 365.6 7.24788111354008 92.0056880098582
"1830" 365.8 8.37398399618709 94.0982238241458
"1831" 366 10.5369095203572 97.5545586400937
"1832" 366.2 13.213534431539 101.226646952025
"1833" 366.4 16.0544706400551 106.048077535524
"1834" 366.6 20.0307512279895 108.85526892547
"1835" 366.8 24.4322580370208 112.982946453039
"1836" 367 27.4786971860473 115.461953756921
"1837" 367.2 29.2119399381525 116.876629703157
"1838" 367.4 33.8446701490684 119.614297872479
"1839" 367.6 39.3091457828656 121.419879561684
"1840" 367.8 45.6292006544684 123.803434584685
"1841" 368 50.879250541571 124.937735643405
"1842" 368.2 57.6002079830272 125.250961989982
"1843" 368.4 64.0637420082478 125.681038357031
"1844" 368.6 70.573012600215 125.088638008351
"1845" 368.8 76.8682164906859 123.992103549307
"1846" 369 82.0620589234512 122.283545595409
"1847" 369.2 88.4428405777586 119.641139833029
"1848" 369.4 94.3733612257339 117.198782240463
"1849" 369.6 98.0863293910222 114.082815487653
"1850" 369.8 102.537762070226 109.81202932012
"1851" 370 107.112815324482 105.292513358619
"1852" 370.2 111.825159720197 100.448044108316
"1853" 370.4 115.862077896691 95.6081142411006
"1854" 370.6 118.709609795339 90.4957046364166
"1855" 370.8 119.28305978414 84.7167544757674
"1856" 371 119.977555441375 78.4379144399531
"1857" 371.2 121.102466541757 72.7278252877232
"1858" 371.4 121.358101337158 67.0396933415249
"1859" 371.6 121.182647647084 61.171610634373
"1860" 371.8 120.441331504172 54.5827821493155
"1861" 372 119.08869270501 48.1226820982159
"1862" 372.2 116.633842291019 42.0861907987399
"1863" 372.4 113.922367285374 36.6494535055038
"1864" 372.6 110.385370454055 31.2763899639173
"1865" 372.8 106.398811637428 26.7829424183641
"1866" 373 101.213492088011 22.4302975284466
"1867" 373.2 95.8168885257461 19.0245304243388
"1868" 373.4 90.0166613857059 16.0761182999933
"1869" 373.6 84.5726149078438 13.5076255392381
"1870" 373.8 78.2666871925202 12.2757919209018
"1871" 374 71.0558870726409 11.8201251822336
"1872" 374.2 65.9576245125329 12.5884978551177
"1873" 374.4 60.346182289113 14.1511256914826
"1874" 374.6 54.1595003048454 16.4743844866639
"1875" 374.8 48.3948453213723 20.2809360033788
"1876" 375 43.3624188108535 24.8161353659691
"1877" 375.2 38.8313136611599 29.1972776137425
"1878" 375.4 34.8398036226814 34.4287110299665
"1879" 375.6 30.2599810564587 40.3150533792866
"1880" 375.8 26.1785324843206 46.1044484368388
"1881" 376 21.7642481301881 52.6240313424607
"1882" 376.2 17.8435571277969 58.926180424823
"1883" 376.4 14.7492248640316 64.0538065996884
"1884" 376.6 12.2942968632479 70.0869740143003
"1885" 376.8 10.9096459430144 77.0031021634598
"1886" 377 10.6876138914049 84.4608092734042
"1887" 377.2 11.8828241187787 90.9269310240121
"1888" 377.4 14.7363959678164 96.9017769540359
"1889" 377.6 18.1675421779614 103.432144303532
"1890" 377.8 21.5417030253421 109.721009470257
"1891" 378 26.6077904715506 114.293265193573
"1892" 378.2 33.5058500920658 118.078633026758
"1893" 378.4 39.7525233441198 120.672167791794
"1894" 378.6 46.5077053192145 122.581027189607
"1895" 378.8 53.3771358473678 123.674498125656
"1896" 379 60.5143868613512 123.890541473202
"1897" 379.2 67.9688086642752 123.165950381126
"1898" 379.4 74.3927926283378 121.403054592367
"1899" 379.6 81.0117424972185 118.57789978322
"1900" 379.8 86.8215230216543 115.337425936637
"1901" 380 93.0648792773554 111.210263473038
"1902" 380.2 97.8931880485431 107.010321051222
"1903" 380.4 101.211166398691 102.420953566337
"1904" 380.6 103.979945193048 95.8694616240101
"1905" 380.8 105.897846171118 89.3875780273094
"1906" 381 106.35571116795 83.8752798538837
"1907" 381.2 106.271057930498 77.1458204653632
"1908" 381.4 104.956270559735 70.750411952586
"1909" 381.6 102.481199571197 64.3367492879941
"1910" 381.8 99.1284167970616 57.9464918131261
"1911" 382 96.0076197122792 53.0678658702223
"1912" 382.2 91.1745849696347 48.177863706055
"1913" 382.4 86.1167876312552 44.5457900746788
"1914" 382.6 80.1016164898418 41.6260763979519
"1915" 382.8 73.4891134549175 39.3646647006197
"1916" 383 67.3897158312863 36.9736785019282
"1917" 383.2 60.920384829342 35.3681090738767
"1918" 383.4 54.0479539558323 35.0223544220777
"1919" 383.6 46.5391746025149 35.1195783638625
"1920" 383.8 39.8313467666843 36.2642840485084
"1921" 384 33.7732107807142 38.1045339823781
"1922" 384.2 26.8031421359714 40.8430301664167
"1923" 384.4 20.2289681070277 44.4097785972917
"1924" 384.6 14.0960123304816 48.668509292244
"1925" 384.8 8.47735790045828 53.2038406273871
"1926" 385 4.17686532690664 58.7910660164265
"1927" 385.2 1.11212317342355 65.1807445209209
"1928" 385.4 1.59708795736041 69.4112062886424
"1929" 385.6 4.81789535880932 74.9546909567335
"1930" 385.8 8.57922303867195 80.8388306776007
"1931" 386 12.3697142284636 85.7203128851403
"1932" 386.2 16.6097513287406 90.374237339079
"1933" 386.4 21.1535211823208 94.2600949832251
"1934" 386.6 27.0397910913952 98.1386629256214
"1935" 386.8 33.1738452822066 100.81601244144
"1936" 387 38.9045891019566 102.006570957867
"1937" 387.2 45.6962535392682 103.297132372167
"1938" 387.4 51.1304085650214 105.458821532159
"1939" 387.6 56.2288331808042 108.424306928769
"1940" 387.8 61.1316339694914 111.156279011604
"1941" 388 66.4540852837021 112.445752741576
"1942" 388.2 72.1102401365794 112.921531388283
"1943" 388.4 76.6176966618465 110.478579700569
"1944" 388.6 79.9658765552198 106.405715960619
"1945" 388.8 82.8850829110678 100.853446037921
"1946" 389 84.6699351774841 95.2522478651671
"1947" 389.2 84.6845383861117 89.3477872227355
"1948" 389.4 83.0992930951566 83.3905221258995
"1949" 389.6 81.5328740445119 77.3937915356995
"1950" 389.8 79.8741177482329 71.86222920238
"1951" 390 77.3153031594865 66.1897334749007
"1952" 390.2 74.3381360437697 61.3645292550198
"1953" 390.4 70.8915567651059 56.1341651335046
"1954" 390.6 66.9296638008406 50.1715320975946
"1955" 390.8 63.4387938904249 44.5655258747919
"1956" 391 59.2452634819249 38.9939031892203
"1957" 391.2 54.9458374368877 33.9165140836913
"1958" 391.4 50.968831807585 29.564540568745
"1959" 391.6 45.9131418009828 25.4304706966769
"1960" 391.8 40.2317381715597 21.9345881273975
"1961" 392 34.1340570390312 19.1550795638706
"1962" 392.2 28.0602075465504 16.7371009950158
"1963" 392.4 22.5981166152015 16.9385651025236
"1964" 392.6 21.1688104716657 18.3739657826734
"1965" 392.8 19.6547298893839 21.901762683069
"1966" 393 16.306304513899 25.55745602598
"1967" 393.2 14.541729802827 27.8071013181046
"1968" 393.4 11.6115000596581 31.5883192137041
"1969" 393.6 9.34400049340314 36.6306870710273
"1970" 393.8 7.46238358769082 42.0906636422148
"1971" 394 6.27418394316326 47.1968329815991
"1972" 394.2 5.05331022310895 52.9606090711364
"1973" 394.4 4.36327403389741 58.839237228079
"1974" 394.6 4.42634734176026 64.9354088007238
"1975" 394.8 5.56451334670763 71.2819095023656
"1976" 395 6.64192613877669 78.0034242758002
"1977" 395.2 8.49974337583445 84.3507622824287
"1978" 395.4 9.87189349335453 90.6244538947006
"1979" 395.6 10.3266002987636 95.961227667623
"1980" 395.8 12.8402990798819 97.8656599594831
"1981" 396 16.5796500133117 102.635292616171
"1982" 396.2 20.9322376867078 107.493413856165
"1983" 396.4 25.4899228765641 112.526056794434
"1984" 396.6 30.3145637554444 117.298938623882
"1985" 396.8 35.5880952435238 120.044952417135
"1986" 397 42.4253873359987 122.077661752182
"1987" 397.2 48.4803797389962 123.660980538461
"1988" 397.4 54.5376811775979 124.897602630125
"1989" 397.6 59.9919442164824 125.578116421179
"1990" 397.8 64.2221810990787 125.331297907322
"1991" 398 68.3078806308948 125.028127364222
"1992" 398.2 73.6378586926183 123.709545854775
"1993" 398.4 79.6640644635789 121.031377607323
"1994" 398.6 85.6185430667794 117.596148356524
"1995" 398.8 90.5825252418821 113.591020223128
"1996" 399 95.0553455962507 108.527303121156
"1997" 399.2 98.9722932297771 102.379406147905
"1998" 399.4 102.187662100906 96.3747734623975
"1999" 399.6 104.493682847189 89.916510186528
"2000" 399.8 105.762916551696 83.5559931674511
"2001" 400 106.744768319002 76.6979079725184
"2002" 400.2 107.749246957274 69.6791791821521
"2003" 400.4 108.425981702594 63.2510913881059
"2004" 400.6 108.452211207623 56.4461528126724
"2005" 400.8 107.994213991986 49.4806514334435
"2006" 401 107.328672365188 42.5578741977209
"2007" 401.2 105.791574890861 35.7652910530741
"2008" 401.4 103.516931292793 29.6254543376839
"2009" 401.6 100.502277278555 24.4394509087756
"2010" 401.8 96.5476147373603 19.4327730532802
"2011" 402 91.8136868825991 14.4609985715453
"2012" 402.2 86.7543506578176 10.721500594297
"2013" 402.4 80.7669922176837 7.4229181623367
"2014" 402.6 74.335908825935 5.80894444821391
"2015" 402.8 67.915400533009 4.96643360850049
"2016" 403 60.9259268589311 4.01933660901884
"2017" 403.2 54.1945184652111 4.02424603512859
"2018" 403.4 47.7381808349594 4.63404845364471
"2019" 403.6 41.1296132190276 6.21270721306495
"2020" 403.8 34.3458452381424 8.97010381678822
"2021" 404 27.8961205468011 12.7218702967782
"2022" 404.2 23.2294348171366 16.9398315598332
"2023" 404.4 18.8078069024463 21.9896103279626
"2024" 404.6 15.2307831320369 27.6698092346157
"2025" 404.8 11.5883400676527 33.6097788075558
"2026" 405 8.28513269632695 40.6681961706639
"2027" 405.2 5.85665430276821 47.5666423771669
"2028" 405.4 4.17787064503289 54.4598489287514
"2029" 405.6 3.41899398881823 61.389054607516
"2030" 405.8 3.49650500047728 68.4237611228574
"2031" 406 4.35728492500294 76.3600766471844
"2032" 406.2 4.94851344394862 82.8571357615484
"2033" 406.4 5.37708592105384 88.3159371857451
"2034" 406.6 8.04268672610536 93.5439562559057
"2035" 406.8 10.7545065621891 99.0423284003776
"2036" 407 16.201560726511 103.213041251944
"2037" 407.2 21.3621158281458 107.422000727003
"2038" 407.4 26.3332654130303 110.870933344772
"2039" 407.6 32.2568875354705 112.809768874555
"2040" 407.8 38.7013339449252 114.292440888128
"2041" 408 45.0210033654008 115.050539951868
"2042" 408.2 51.2679322112106 114.773813978193
"2043" 408.4 58.093297475041 114.431405151216
"2044" 408.6 63.8013685407574 113.805746851639
"2045" 408.8 69.4008873522479 110.160286697745
"2046" 409 74.2812745715918 106.19628081077
"2047" 409.2 79.428437018465 101.784484418164
"2048" 409.4 83.0455640957832 96.9495329991964
"2049" 409.6 85.9343453369499 91.2327952762657
"2050" 409.8 87.5087109458316 85.4370149786562
"2051" 410 88.7427983614962 78.8566932378967
"2052" 410.2 89.121373532603 72.6386412422941
"2053" 410.4 88.6157192041876 66.8082599302193
"2054" 410.6 88.6607548439355 60.4547661449493
"2055" 410.8 87.7823066351442 54.5236540466557
"2056" 411 85.6534541633824 48.0348701963585
"2057" 411.2 83.1858857462744 42.5619612194804
"2058" 411.4 80.552081178876 36.568718530342
"2059" 411.6 77.4789213859816 30.7097680329438
"2060" 411.8 74.6446075617905 25.0521469977453
"2061" 412 71.6400027456859 19.3421274810741
"2062" 412.2 68.2657042590835 14.3429903066509
"2063" 412.4 64.2281263171551 8.91056416985892
"2064" 412.6 59.8661239176654 4.38644034808482
"2065" 412.8 56.7013029512084 1.37335699579027
"2066" 413 57.3664952453146 2.23937147373433
"2067" 413.2 58.0250514375341 1.7967204739832
"2068" 413.4 58.7901811999103 1.50914376910935
"2069" 413.6 59.4636078476276 1.22945054464997
"2070" 413.8 60.6652431489997 1.24064263307147
"2071" 414 61.8726691432513 1.39976847009297
"2072" 414.2 62.6093922767792 1.46863258091299
"2073" 414.4 62.7276414395088 1.72083555825434
"2074" 414.6 62.9436804954341 1.84313290115112
"2075" 414.8 62.9018053018224 1.96707195058873
"2076" 415 63.0935964993391 2.01577814814977
"2077" 415.2 63.9505444805496 2.14635866542486
"2078" 415.4 63.9662846374608 2.02573753159869
"2079" 415.6 63.9666749257756 2.06444468016826
"2080" 415.8 64.4308413229307 2.06134706509283
"2081" 416 64.7908197152204 2.2431746967092
"2082" 416.2 64.7771545248197 2.18990675058837
"2083" 416.4 64.9498145174466 2.36589977665689
"2084" 416.6 65.8607661414705 2.87087908233664
"2085" 416.8 66.1894392593608 3.11110583987678
"2086" 417 66.6422290994997 2.87594122841768
"2087" 417.2 66.6493664466145 2.91568099936527
"2088" 417.4 67.0198458657882 3.39223484554475
"2089" 417.6 67.2337511624884 3.54979378931424
"2090" 417.8 67.5224970621788 4.1858674357275
"2091" 418 68.5817451958404 4.88537153919037
"2092" 418.2 70.4071576757502 6.00088180228366
"2093" 418.4 71.625829170093 6.92047372126529
"2094" 418.6 74.8114977403317 8.83192995784483
"2095" 418.8 78.4176570507118 10.8052782628642
"2096" 419 82.6404325017963 12.4273902906608
"2097" 419.2 87.4639721337648 14.2038061140501
"2098" 419.4 92.5304611791959 15.1421841486347
"2099" 419.6 97.9035187328197 16.1231502782611
"2100" 419.8 103.360706458659 16.6154113092214
"2101" 420 104.300630193908 18.0736415961473
"2102" 420.2 104.80070635251 18.4374627353587
"2103" 420.4 104.604970923034 18.2259752809694
"2104" 420.6 103.701804915775 18.135807426883
"2105" 420.8 103.758766360451 18.3837402811232
"2106" 421 104.07308895712 19.3075099322484
"2107" 421.2 103.941108984804 18.9768903813196
"2108" 421.4 103.794864455808 19.2830566865934
"2109" 421.6 103.701594557162 19.4025729641315
"2110" 421.8 103.644836617999 19.5015152402973
"2111" 422 103.210628710971 19.3955364245162
"2112" 422.2 103.141065812371 19.2319450663348
"2113" 422.4 102.966838122335 19.2989566009449
"2114" 422.6 103.101043518018 19.2616491892174
"2115" 422.8 102.941850962807 19.3399638723436
"2116" 423 103.013066668035 19.166830345604
"2117" 423.2 103.032697832138 19.1381440088378
"2118" 423.4 103.007038617385 18.996079758815
"2119" 423.6 102.575401478733 18.8792803925575
"2120" 423.8 101.668644570572 18.5620076438794
"2121" 424 100.948303462595 18.1037167773359
"2122" 424.2 100.06856154781 18.1182180330699
"2123" 424.4 99.1665645180877 17.765340734225
"2124" 424.6 97.9564782394777 17.5499698617045
"2125" 424.8 96.8357238697963 17.4024157609478
"2126" 425 96.3747939480228 18.0181944458157
"2127" 425.2 94.8908603957235 18.0456266031649
"2128" 425.4 93.6521621010034 18.5294386164699
"2129" 425.6 90.6710902748062 19.1166975105254
"2130" 425.8 87.2548922360932 19.7805492861698
"2131" 426 84.5085381881279 20.505959705217
"2132" 426.2 80.5910981674797 21.8780670687003
"2133" 426.4 75.8049590617096 23.4331670951249
"2134" 426.6 70.4548251015151 25.5990486742919
"2135" 426.8 64.4792277181471 28.1434513454033
"2136" 427 58.8490140676716 30.7099142588441
"2137" 427.2 52.4691801328986 33.2808715415676
"2138" 427.4 46.888625054647 36.0596164219987
"2139" 427.6 41.0859168768963 38.9074195029133
"2140" 427.8 34.8167220253094 41.7289450666065
"2141" 428 29.1656789166204 44.1881704307008
"2142" 428.2 23.3152689178337 47.7565988122531
"2143" 428.4 17.9117687580499 51.8594609287723
"2144" 428.6 12.9585721860561 56.0937255490942
"2145" 428.8 7.73815807042264 60.5189696890249
"2146" 429 2.36278443165349 65.269385162655
"2147" 429.2 1.89404619481471 65.7993720284381
"2148" 429.4 2.71677325678385 66.5242520858971
"2149" 429.6 3.16535836642153 69.135491897473
"2150" 429.8 3.98906769423833 72.6719919610821
"2151" 430 5.37965787016617 76.850830109535
"2152" 430.2 7.58094243705564 81.8444591281043
"2153" 430.4 10.7087591007227 86.1824704489972
"2154" 430.6 14.5992810606413 90.3428289128774
"2155" 430.8 18.6860051038297 95.4075636604289
"2156" 431 22.3134673337068 99.6956074229656
"2157" 431.2 26.9294048080818 104.26889861938
"2158" 431.4 31.76340477845 108.214520161478
"2159" 431.6 37.3820268588301 112.211102696415
"2160" 431.8 42.7146332493089 115.873826345575
"2161" 432 48.4549642318267 118.714375897953
"2162" 432.2 54.1959553121712 120.751036137549
"2163" 432.4 59.6979707674771 120.941151923556
"2164" 432.6 65.8111316343889 121.158630867717
"2165" 432.8 72.5737921080038 121.074718760937
"2166" 433 78.0392851887329 121.246834799836
"2167" 433.2 84.1920450164471 120.48312913851
"2168" 433.4 89.1593816802855 119.955831200208
"2169" 433.6 92.5243037997639 116.803602487399
"2170" 433.8 95.1301194189344 112.134776323634
"2171" 434 97.8617926724955 107.172025270838
"2172" 434.2 100.996973010214 101.839948298522
"2173" 434.4 103.779421503896 96.3644057220765
"2174" 434.6 106.696193286234 91.4773723988799
"2175" 434.8 109.860521789984 85.5160438099326
"2176" 435 111.880160678914 81.0411212331998
"2177" 435.2 113.925122336292 75.7164561632393
"2178" 435.4 115.80105637798 69.4682338053371
"2179" 435.6 117.516533269717 62.9352767260925
"2180" 435.8 118.288692862989 57.4053528408921
"2181" 436 117.745995090397 50.9509159594081
"2182" 436.2 115.457481090022 44.5437053967734
"2183" 436.4 113.166001167615 39.3730104220696
"2184" 436.6 109.946512223371 34.3557701795062
"2185" 436.8 105.827874122362 29.0910069830671
"2186" 437 101.534074338426 24.3412405819157
"2187" 437.2 96.8327270466313 20.6918411142486
"2188" 437.4 92.102117382607 18.0698842730094
"2189" 437.6 86.396449869143 14.6007632531683
"2190" 437.8 80.5554290038273 11.0414640588898
"2191" 438 74.6634450749685 7.79290166770996
"2192" 438.2 69.3488636203412 5.08687962078848
"2193" 438.4 63.3701397627796 3.06006365318743
"2194" 438.6 57.0212265404216 0.530023008179299
"2195" 438.8 55.7128135394728 1.74282549999697
"2196" 439 54.1561885715174 2.82725774763248
"2197" 439.2 50.9529594731018 5.17902336219445
"2198" 439.4 47.8789816137026 8.19203053455346
"2199" 439.6 44.1664859545736 12.6519143566446
"2200" 439.8 40.5404877327074 17.2412909802654
"2201" 440 36.2522831416729 21.4443259916284
"2202" 440.2 31.9676965430447 26.5185668602921
"2203" 440.4 27.7982936930972 32.2481344361868
"2204" 440.6 24.7483816682421 37.5371459822669
"2205" 440.8 21.8199279336137 43.4892395104839
"2206" 441 18.5432650614793 49.8068816746426
"2207" 441.2 16.0438372162289 56.7065909700273
"2208" 441.4 14.6878280120943 63.5833094828107
"2209" 441.6 13.9988554460139 70.4066407372702
"2210" 441.8 13.3323051351834 77.2469593788927
"2211" 442 13.0136110872213 84.1876767315083
"2212" 442.2 13.7079353371875 91.6640614549109
"2213" 442.4 15.2834270468392 98.3343426005803
"2214" 442.6 17.7495399674519 105.235833664849
"2215" 442.8 21.644895202214 110.100352354078
"2216" 443 27.3589234798852 114.993133671752
"2217" 443.2 33.6471973859199 119.197097098707
"2218" 443.4 39.8756199312356 122.10770964028
"2219" 443.6 47.3580510331398 124.183599964648
"2220" 443.8 54.3935393416012 125.457279498957
"2221" 444 58.8749192033695 125.807318326951
"2222" 444.2 64.6761607276311 125.238045814939
"2223" 444.4 70.3175364802859 124.024112367426
"2224" 444.6 76.4455969787609 121.769000846084
"2225" 444.8 82.3067759231259 118.937440771249
"2226" 445 87.6665257493898 115.696515796064
"2227" 445.2 92.4611142946752 111.946016940143
"2228" 445.4 97.6941122606016 107.280203661023
"2229" 445.6 101.980940741187 102.930550875508
"2230" 445.8 106.00954099783 97.9756662154355
"2231" 446 109.133069616831 93.0687152010715
"2232" 446.2 112.86021311612 87.3071526977952
"2233" 446.4 116.858769862512 81.528977241161
"2234" 446.6 119.860618828143 75.8028119232393
"2235" 446.8 121.72631978311 70.3119791738811
"2236" 447 122.014618610854 64.4047992603499
"2237" 447.2 121.599053462439 57.9401200623767
"2238" 447.4 120.31357185592 52.1804665480524
"2239" 447.6 117.918176130046 46.5120979682359
"2240" 447.8 114.717065698352 41.3666970318952
"2241" 448 110.329055903018 35.8018639483164
"2242" 448.2 106.063858186937 31.5167434798282
"2243" 448.4 100.88601462191 27.3758254659551
"2244" 448.6 95.6315748354064 24.1757234905858
"2245" 448.8 89.6293436168333 20.7475577373292
"2246" 449 85.0361302846274 18.0967915064869
"2247" 449.2 78.5286801840779 15.6113480224482
"2248" 449.4 71.8147057899649 14.4534781428575
"2249" 449.6 64.9110268171827 13.5702597794839
"2250" 449.8 58.0280590035504 13.5808077287434
"2251" 450 51.0645363868906 13.5938923085888
"2252" 450.2 44.1953583723601 13.7506124277984
"2253" 450.4 36.6523143383865 14.5787671160481
"2254" 450.6 28.7045094583304 15.6374703285487
"2255" 450.8 21.4669533911091 17.697302476507
"2256" 451 19.4170860804214 18.3626106991585
"2257" 451.2 18.844079400481 18.1564308938285
"2258" 451.4 20.1102401565099 18.0835215020211
"2259" 451.6 21.296863173976 19.0001660312457
"2260" 451.8 21.6537184602781 20.1522971647101
"2261" 452 22.0124818994444 22.1964185953539
"2262" 452.2 22.167599934262 24.3422134576406
"2263" 452.4 22.3618782024174 28.4343452581209
"2264" 452.6 22.2725953098179 33.5024348903927
"2265" 452.8 22.705311472888 37.9602637573879
"2266" 453 23.3234879033719 44.2796282114954
"2267" 453.2 24.3483972572434 50.1943314564883
"2268" 453.4 25.897577354747 55.4324780796215
"2269" 453.6 28.4876030211881 61.8039328560674
"2270" 453.8 31.3841774117139 67.36251883171
"2271" 454 34.5521044209232 72.4181573388245
"2272" 454.2 38.4049753857693 77.1603641369601
"2273" 454.4 42.2759343366309 82.4143248429826
"2274" 454.6 45.8975291453906 87.2835586382422
"2275" 454.8 50.3616328713157 91.0068664807002
"2276" 455 55.3792248091885 94.7849138111117
"2277" 455.2 60.431104674324 98.4214664342909
"2278" 455.4 65.3311582383644 101.458772607948
"2279" 455.6 71.1033166967947 103.953492254252
"2280" 455.8 77.2243076505914 106.129363288923
"2281" 456 83.4191864935325 107.421297563559
"2282" 456.2 89.5641313594739 108.905883036513
"2283" 456.4 96.1410957842078 109.438611345501
"2284" 456.6 102.299005498467 108.70002935294
"2285" 456.8 102.644140099221 106.915346146231
"2286" 457 102.311529439888 105.239327676656
"2287" 457.2 101.877409881341 104.043560423485
"2288" 457.4 102.732773023313 101.049355300742
"2289" 457.6 103.529943605108 96.4248135343903
"2290" 457.8 103.239956528592 92.0057024091494
"2291" 458 103.63704447935 86.6950587174632
"2292" 458.2 103.627632311329 80.5492692769351
"2293" 458.4 103.371409663449 74.3068195057085
"2294" 458.6 104.136151944382 67.4346794703331
"2295" 458.8 105.313399763321 61.1382779646345
"2296" 459 105.385580470197 54.8699832951515
"2297" 459.2 105.091589353327 48.6779314600372
"2298" 459.4 104.194183597182 42.4972276107021
"2299" 459.6 101.962136841264 36.3957366528481
"2300" 459.8 99.0254337597653 30.7078262256763
"2301" 460 95.6141059470692 24.3974763191622
"2302" 460.2 92.5052229342918 19.1383107886292
"2303" 460.4 88.8171977612986 13.8634115889306
"2304" 460.6 84.4862264786326 9.40467246726066
"2305" 460.8 79.0569467868659 6.27658370402681
"2306" 461 73.6107605738477 4.52019538983549
"2307" 461.2 67.6623628766975 2.71124522395168
"2308" 461.4 62.2030153587822 0.809490427474863
"2309" 461.6 58.1450917626987 1.34963457051558
"2310" 461.8 53.3893533183564 1.41733013777133
"2311" 462 49.5969573999458 2.72215405307711
"2312" 462.2 44.7385293193643 5.20059664627892
"2313" 462.4 40.2788947048575 7.80922353669757
"2314" 462.6 34.7124365285984 11.3931835367856
"2315" 462.8 30.5543375702428 15.8105932177759
"2316" 463 27.3290796911399 20.8761281171065
"2317" 463.2 23.5269245804487 27.1686055005182
"2318" 463.4 20.9820566007588 33.4441006989068
"2319" 463.6 19.1342390247014 40.2902939757684
"2320" 463.8 17.7389576359545 46.3003947720794
"2321" 464 16.9365747280965 53.4338575237344
"2322" 464.2 16.1740835388219 60.60687175996
"2323" 464.4 16.3450407504215 67.3268537539001
"2324" 464.6 17.0965565516991 74.0813198423768
"2325" 464.8 18.0925569099301 80.9754567802623
"2326" 465 19.3533992839419 87.5988680919644
"2327" 465.2 20.7820648126297 93.9024269274198
"2328" 465.4 23.5424965344104 100.099241876677
"2329" 465.6 26.0501930941438 106.773374643928
"2330" 465.8 28.8440433705885 113.138919985153
"2331" 466 32.3616110125656 118.035143044813
"2332" 466.2 38.1950886556592 120.123307045941
"2333" 466.4 44.7858360425073 122.825454461381
"2334" 466.6 51.319958818267 124.262961668503
"2335" 466.8 56.9114972119701 124.961065389565
"2336" 467 63.134762392479 125.380333195084
"2337" 467.2 70.2831806533685 125.468579119761
"2338" 467.4 76.8779879547281 124.334634255117
"2339" 467.6 82.2328002912864 122.582878173886
"2340" 467.8 86.4162006117367 120.085143784418
"2341" 468 92.7357017531754 115.227928419005
"2342" 468.2 97.5893826187768 110.656058336652
"2343" 468.4 101.233496245154 106.095327712339
"2344" 468.6 104.337498535104 101.500803413035
"2345" 468.8 106.772085071681 95.6451833808223
"2346" 469 109.471859049031 88.0085818474443
"2347" 469.2 110.859467979029 82.1342979293965
"2348" 469.4 111.529850191423 76.532533261356
"2349" 469.6 111.894415014378 69.6471429663416
"2350" 469.8 111.326577952057 63.0041300129243
"2351" 470 109.804135527318 55.2017361808107
"2352" 470.2 108.008028521635 49.8855261835571
"2353" 470.4 105.748698989601 44.6178127069258
"2354" 470.6 102.298579315016 38.834308070645
"2355" 470.8 98.6867522585202 33.5662185354668
"2356" 471 94.4734263964397 28.1328240587673
"2357" 471.2 90.492242384043 22.3029134477709
"2358" 471.4 86.087723206861 17.0303602328317
"2359" 471.6 81.5399321006906 13.266759026114
"2360" 471.8 75.7280111175536 8.66094112748981
"2361" 472 70.1136411732678 5.24991159995868
"2362" 472.2 64.2791480834674 3.27641064032717
"2363" 472.4 58.3592219069253 3.12634196284508
"2364" 472.6 51.6268720277916 3.12645872400551
"2365" 472.8 45.2270905681024 3.3546366725286
"2366" 473 39.4347726554787 6.36882142814776
"2367" 473.2 34.6766025241181 9.63990445705493
"2368" 473.4 31.0011570777197 12.1214131175448
"2369" 473.6 26.202411573192 16.4978236674661
"2370" 473.8 21.7529067227532 21.468201066489
"2371" 474 17.4401453250659 26.3507924108524
"2372" 474.2 13.9807948912566 32.3613754752587
"2373" 474.4 10.7499811859101 38.2483336200373
"2374" 474.6 8.00555573927771 45.0514157337298
"2375" 474.8 5.94187343554905 52.4533093300981
"2376" 475 4.76429345108814 59.6011499490985
"2377" 475.2 4.62354072523458 66.5450015130221
"2378" 475.4 5.16411665387493 73.5985484534028
"2379" 475.6 6.32315789989858 80.4662170980941
"2380" 475.8 8.21743209296544 86.8535798024876
"2381" 476 10.5503829019334 94.0220035831456
"2382" 476.2 13.7118735827429 100.079625623004
"2383" 476.4 18.4685321286259 105.970386612629
"2384" 476.6 24.9047196375156 112.986417470064
"2385" 476.8 30.7696658114458 117.497791777924
"2386" 477 36.5087819843213 120.733141700259
"2387" 477.2 42.8229876602896 122.717557509342
"2388" 477.4 49.6117341044639 123.856035230762
"2389" 477.6 56.9113081867561 123.55689503006
"2390" 477.8 63.6594563677241 122.510783337193
"2391" 478 70.6776331844204 120.575175430988
"2392" 478.2 76.9001578461693 118.258530268169
"2393" 478.4 83.0654449394579 116.617331107519
"2394" 478.6 89.2448623972556 113.94759824712
"2395" 478.8 94.6681039572897 110.489255389123
"2396" 479 100.303930339245 106.421546356546
"2397" 479.2 105.430779096621 101.868856565606
"2398" 479.4 109.889342543404 97.9706305436119
"2399" 479.6 113.12028645854 93.1880643576469
"2400" 479.8 115.873861080599 87.1771570392535
"2401" 480 117.675797463556 81.3173427958364
"2402" 480.2 118.639262201614 75.2839524785363
"2403" 480.4 119.464503157325 68.4283360363358
"2404" 480.6 119.795105911548 62.4445993768253
"2405" 480.8 118.74963373621 55.8201081639835
"2406" 481 117.194674810834 48.5855379186386
"2407" 481.2 115.030082543424 42.8780371083983
"2408" 481.4 111.678668856342 36.9661210291367
"2409" 481.6 108.23446705774 31.9975199550372
"2410" 481.8 103.43874396748 27.0363589003185
"2411" 482 98.2132304911528 22.7479321033147
"2412" 482.2 92.0770724747742 19.3444736327668
"2413" 482.4 86.0160130889812 17.1902885899485
"2414" 482.6 79.1932978335392 15.1031334132066
"2415" 482.8 72.5490320733061 14.2079841222488
"2416" 483 65.6601586251642 13.8421169350816
"2417" 483.2 59.4089866427472 14.006255654508
"2418" 483.4 52.5386834749176 15.0072851617936
"2419" 483.6 45.4288409906125 16.0240758696869
"2420" 483.8 39.784530535102 17.6413667126438
"2421" 484 35.2829825444801 19.1184511083578
"2422" 484.2 28.4987270018106 21.8013268830014
"2423" 484.4 21.8556505136499 24.4103936692269
"2424" 484.6 15.7291777091343 28.02230785438
"2425" 484.8 9.26311531575167 32.4021021075611
"2426" 485 6.4587636562248 36.5711273549297
"2427" 485.2 7.54379459007357 42.4611898786356
"2428" 485.4 9.04172808568048 48.581053529372
"2429" 485.6 10.6142250768415 55.0867580132172
"2430" 485.8 12.6822600768257 61.2105061274831
"2431" 486 15.2994281485687 68.5187744812619
"2432" 486.2 19.4595884628982 74.8273182014784
"2433" 486.4 23.5334349233043 80.7152952341189
"2434" 486.6 27.8529342555331 86.4416547728853
"2435" 486.8 32.6186896702567 91.9871187269484
"2436" 487 36.9126734117642 96.923015462716
"2437" 487.2 42.3723426505621 101.45057278351
"2438" 487.4 48.7522828469784 104.743268942647
"2439" 487.6 54.6624246775911 107.388510009549
"2440" 487.8 61.1121979779735 108.98921400935
"2441" 488 67.7770351204846 110.033570913296
"2442" 488.2 74.8654241509348 110.31869743228
"2443" 488.4 81.795837887651 108.92417702495
"2444" 488.6 87.3192729428569 107.491211689787
"2445" 488.8 93.3897914073836 104.436101296861
"2446" 489 99.5381905139458 101.285658773702
"2447" 489.2 105.85724921928 97.2353755540801
"2448" 489.4 111.538707024542 92.8341145753075
"2449" 489.6 114.301953786408 87.8666970751059
"2450" 489.8 115.26262101385 80.9067133912357
"2451" 490 115.587008064311 73.9539171163926
"2452" 490.2 114.981375415719 67.1775784132529
"2453" 490.4 113.620463614702 61.203273815459
"2454" 490.6 111.326471670006 54.6194087306803
"2455" 490.8 108.275042920796 48.1476122102358
"2456" 491 104.419583334914 42.747926237626
"2457" 491.2 100.805467770465 37.9291422326847
"2458" 491.4 95.9629985941272 32.7620721966058
"2459" 491.6 90.7557220002109 27.9551404065748
"2460" 491.8 85.3590794992339 23.4235811064409
"2461" 492 79.9235392959111 19.3784139564227
"2462" 492.2 75.1890177566346 16.4869628526566
"2463" 492.4 69.0034612949656 13.6097678961441
"2464" 492.6 62.8610210809084 11.8449826873239
"2465" 492.8 55.9194878999318 10.87391231599
"2466" 493 48.3845345281564 11.5017135717544
"2467" 493.2 40.6876082345289 12.7440537150539
"2468" 493.4 34.2477613075209 14.2070513558311
"2469" 493.6 27.7374955073179 16.3712096301824
"2470" 493.8 21.688269617022 19.6735536189174
"2471" 494 16.3632929466517 24.575639921812
"2472" 494.2 11.7972258323888 29.9135047124224
"2473" 494.4 8.74001558232496 36.2052909960182
"2474" 494.6 6.63443275842856 42.9106064506416
"2475" 494.8 4.95105792774984 49.9650641212543
"2476" 495 3.79114571955072 56.7997578146669
"2477" 495.2 3.34886907913079 63.3426773068741
"2478" 495.4 3.39203976186583 70.1773118032696
"2479" 495.6 3.40446929976643 77.2264099645489
"2480" 495.8 3.85065199128736 83.7638149276783
"2481" 496 6.58875233050423 87.316822702989
"2482" 496.2 10.7952516170778 92.2790388381098
"2483" 496.4 15.2467780619636 97.2471587765476
"2484" 496.6 20.18721535706 101.616246548209
"2485" 496.8 25.7159072936135 105.881501599279
"2486" 497 31.7767140496194 109.895384468743
"2487" 497.2 38.1531556373685 112.927117653598
"2488" 497.4 44.9037942832504 115.355381138439
"2489" 497.6 51.5456381458124 117.915363740211
"2490" 497.8 58.6257606330956 119.771769078376
"2491" 498 64.9022327684744 120.350354097345
"2492" 498.2 71.9418854720093 119.745769183747
"2493" 498.4 78.8338078749986 117.715051370617
"2494" 498.6 85.0038750882087 114.812435035352
"2495" 498.8 90.5652717141675 111.590486469139
"2496" 499 95.6595090283006 107.794255335115
"2497" 499.2 101.424373966849 102.881577792555
"2498" 499.4 106.496125634089 97.931570379186
"2499" 499.6 110.891275207893 92.7273633079939
"2500" 499.8 114.340851229627 87.082088555537
"2501" 500 117.503762254946 80.3225789719488
"2502" 500.2 119.636232919635 74.1581916942619
"2503" 500.4 120.609148399357 67.7216911651784
"2504" 500.6 120.62775732165 59.6006141226109
"2505" 500.8 118.926858010156 53.3864993043026
"2506" 501 116.896500970365 46.6309912125872
"2507" 501.2 114.272543271941 41.2745100448713
"2508" 501.4 110.777988691441 36.4087990935609
"2509" 501.6 107.070040438977 32.0370531377189
"2510" 501.8 103.879902516463 28.7070623961186
"2511" 502 98.9963205043059 24.1731862564194
"2512" 502.2 94.368962163555 20.5592325619449
"2513" 502.4 88.2842940966584 17.1289158606868
"2514" 502.6 81.7012053510146 14.622161355738
"2515" 502.8 74.8414388708465 12.383032825292
"2516" 503 67.8073831390257 11.2648975699607
"2517" 503.2 61.1132580157788 11.6058205772801
"2518" 503.4 54.5460792221138 12.4837659766654
"2519" 503.6 46.8359761487603 14.8351561874113
"2520" 503.8 40.2684642984191 17.4454092348299
"2521" 504 33.5854161726609 21.2868345337568
"2522" 504.2 28.0773385668401 25.6224498222291
"2523" 504.4 22.4858437175708 30.7744040286716
"2524" 504.6 17.1347856544834 35.835478251411
"2525" 504.8 12.4868123305894 41.0242755003395
"2526" 505 8.15056850222048 45.8076230399207
"2527" 505.2 4.17536635028127 52.2440228591472
"2528" 505.4 1.0299325815252 59.1186238181486
"2529" 505.6 1.56385945641357 65.25097819888
"2530" 505.8 4.00445023829794 72.1229199823569
"2531" 506 6.36204102605166 77.8031614843847
"2532" 506.2 8.6334728211126 84.6901092068308
"2533" 506.4 11.3802340695538 91.1334121729658
"2534" 506.6 15.3891226196836 97.4182104712532
"2535" 506.8 20.4365693626198 102.817281448846
"2536" 507 25.9882751636058 107.088391209177
"2537" 507.2 32.2690448015248 110.764861367525
"2538" 507.4 38.5503904215807 112.815925762206
"2539" 507.6 45.0768237120758 114.110791136709
"2540" 507.8 52.2670082814112 114.874672290789
"2541" 508 59.454521735038 114.008611846858
"2542" 508.2 65.8492478628227 112.032381536648
"2543" 508.4 71.7431037994704 109.198123207194
"2544" 508.6 77.2335143409748 106.190255625387
"2545" 508.8 82.6691719290626 101.250269934843
"2546" 509 86.5960929339458 95.833446181538
"2547" 509.2 89.6369220610997 89.8292750904591
"2548" 509.4 92.2569521820246 83.8697863518469
"2549" 509.6 93.4434386081893 77.8232929478305
"2550" 509.8 93.6333623767234 70.8326840204957
"2551" 510 93.1176965070169 63.920043521998
"2552" 510.2 92.2867792421498 58.3969116648658
"2553" 510.4 90.961814062459 51.9647512665081
"2554" 510.6 87.9017589715856 45.6391708882633
"2555" 510.8 84.1655985188638 40.2297837476737
"2556" 511 80.4121823853936 35.5929627807404
"2557" 511.2 75.4810872919825 30.0390082652208
"2558" 511.4 70.364551257731 25.7289151406759
"2559" 511.6 65.0780214049975 22.2057678682866
"2560" 511.8 58.8247445663703 18.7805470204983
"2561" 512 51.5999875850909 16.3863622985489
"2562" 512.2 45.253137579686 14.5991952129369
"2563" 512.4 37.9748898576001 13.2849888391597
"2564" 512.6 31.1626631643134 12.3903430902513
"2565" 512.8 25.0358205167935 12.7098664981476
"2566" 513 24.2216541061254 14.6621970479183
"2567" 513.2 20.0821226714512 18.01871853764
"2568" 513.4 17.8128403108616 19.0505149406895
"2569" 513.6 18.9607318759485 18.2859103955632
"2570" 513.8 20.4015601161469 17.6984702569479
"2571" 514 21.3684215780776 17.5863771788087
"2572" 514.2 21.7488563599376 17.6595944519921
"2573" 514.4 21.8612104273606 18.408460398572
"2574" 514.6 21.9013283111698 19.8050319026866
"2575" 514.8 21.4228248939366 21.0173414380311
"2576" 515 21.5804842662772 21.9945495758671
"2577" 515.2 21.7684973367936 23.5977738999224
"2578" 515.4 21.7978343319375 25.5875369418764
"2579" 515.6 22.3030788451934 27.9082800036117
"2580" 515.8 23.5391028990309 32.4284178705794
"2581" 516 24.5795822084265 35.9276973895976
"2582" 516.2 25.301423309509 40.9953532345985
"2583" 516.4 26.23462520821 46.5647111372039
"2584" 516.6 27.583750744094 52.7015343044582
"2585" 516.8 28.8832477029876 58.8261923138151
"2586" 517 29.9636700616212 64.6354441032706
"2587" 517.2 31.9170888599656 70.5503665577143
"2588" 517.4 34.854073400133 76.1559210012215
"2589" 517.6 38.2995140231347 81.0957911880941
"2590" 517.8 42.400502811078 86.4717219979326
"2591" 518 46.0835120506578 90.8639013993206
"2592" 518.2 49.7528717355421 94.5871278991047
"2593" 518.4 53.9543360361449 98.5667136440536
"2594" 518.6 58.4673692962794 101.817626326086
"2595" 518.8 63.8293841271388 104.165449942399
"2596" 519 69.7938544571062 104.506331380416
"2597" 519.2 75.8596855460506 104.926983184605
"2598" 519.4 81.78744139407 105.068625350208
"2599" 519.6 88.6083201938452 104.766109813171
"2600" 519.8 94.7883981454266 103.454454976909
"2601" 520 100.477562479745 101.89640383156
"2602" 520.2 106.17109921603 100.061948871093
"2603" 520.4 111.411599503277 97.1868407745066
"2604" 520.6 112.78756799514 93.0776846165442
"2605" 520.8 113.420286890823 87.6376970218329
"2606" 521 113.449618396858 82.3415690774295
"2607" 521.2 112.909116015245 77.1699279057382
"2608" 521.4 111.896506744266 71.2656854448527
"2609" 521.6 110.370224453694 64.939245275151
"2610" 521.8 109.020922865154 58.6541946445755
"2611" 522 106.899804191059 52.7976766372587
"2612" 522.2 104.332918506511 47.3160737055402
"2613" 522.4 100.806163201673 42.2040361091416
"2614" 522.6 96.3608335660743 36.8881377962427
"2615" 522.8 92.3455412472581 31.8594312357938
"2616" 523 87.8353729598968 27.0771230333468
"2617" 523.2 82.869646646279 22.2011780895368
"2618" 523.4 78.0033718015836 17.1306301156621
"2619" 523.6 74.196295612963 13.8548054396316
"2620" 523.8 69.1742726458026 10.4307957679333
"2621" 524 63.2300988262742 7.09854149850202
"2622" 524.2 56.691530585541 4.99854460859526
"2623" 524.4 50.1056023607315 2.97186220528075
"2624" 524.6 48.2252235474554 3.76191172210714
"2625" 524.8 47.5770974015921 4.74066936383295
"2626" 525 44.8594446044082 6.80061850106441
"2627" 525.2 40.9367752660593 10.0946941048696
"2628" 525.4 37.2156751049154 13.4637162530192
"2629" 525.6 34.0977400306703 17.4623226885409
"2630" 525.8 30.1859794923065 22.4673329620246
"2631" 526 26.7458798114198 28.6223658282486
"2632" 526.2 24.5434195103899 35.1226166420756
"2633" 526.4 22.3884429455852 41.6227226390088
"2634" 526.6 20.6152134490608 47.8062928516119
"2635" 526.8 19.568291965978 54.7040994054718
"2636" 527 19.3183456403463 61.7687606737084
"2637" 527.2 19.9683100987921 68.7892132049329
"2638" 527.4 20.8156053202557 75.4492435167264
"2639" 527.6 21.993185753927 82.1624239169525
"2640" 527.8 23.0394719674696 88.7415831919027
"2641" 528 24.4547241919326 94.6230246375815
"2642" 528.2 27.5156373970246 100.724935483521
"2643" 528.4 31.1613810256177 106.906073755486
"2644" 528.6 36.236550012698 111.346561078655
"2645" 528.8 42.3554874726873 114.424282634097
"2646" 529 48.9538536994069 115.8621054121
"2647" 529.2 54.7681842612052 115.400463444488
"2648" 529.4 60.9324248438163 113.51286591307
"2649" 529.6 66.360007448006 110.061527837178
"2650" 529.8 71.1303751746484 105.487715001439
"2651" 530 74.581122766697 100.202864032835
"2652" 530.2 77.8640800204527 94.2119065170835
"2653" 530.4 80.2372267912595 88.630002949127
"2654" 530.6 81.4771439497869 82.5618855553589
"2655" 530.8 81.4910291571034 76.1218266340234
"2656" 531 80.6793201508506 69.5245351300003
"2657" 531.2 79.1658232305223 62.9625098466309
"2658" 531.4 76.6787207590057 56.7611085206075
"2659" 531.6 73.8802596281164 50.596348684885
"2660" 531.8 70.7118329308433 44.8649773707485
"2661" 532 67.0455685071547 39.490442382994
"2662" 532.2 62.7052701399178 34.6104189611381
"2663" 532.4 57.1976698918634 29.8741303624349
"2664" 532.6 52.1042661661395 26.8213249037081
"2665" 532.8 45.9417977683414 24.0543498958835
"2666" 533 39.1412552151495 21.3262889249426
"2667" 533.2 33.5539554615671 19.3038469204245
"2668" 533.4 27.0504046660174 17.687979290467
"2669" 533.6 23.3116506600131 16.9447398502864
"2670" 533.8 23.7961711765982 15.5842817045678
"2671" 534 25.260608675712 14.9542657168126
"2672" 534.2 26.2640835379424 15.4002137689743
"2673" 534.4 25.9321981664277 15.9360260100275
"2674" 534.6 25.6186587489875 17.2786458777409
"2675" 534.8 25.2194189266038 19.104448558807
"2676" 535 24.3615199961732 21.637013988916
"2677" 535.2 23.458774029661 24.0046766260626
"2678" 535.4 21.9806451199921 28.3863912719176
"2679" 535.6 20.425755728175 32.5685264923762
"2680" 535.8 19.2727938829069 36.6277647197603
"2681" 536 18.2655530067837 41.5600132736933
"2682" 536.2 17.429382344958 47.1850556594251
"2683" 536.4 17.4141108785696 52.7704475176866
"2684" 536.6 18.046680908501 58.0722923654733
"2685" 536.8 18.6297582085464 65.0391246292594
"2686" 537 19.1729001707898 71.2263972714069
"2687" 537.2 20.7087352037946 77.4134433819909
"2688" 537.4 22.8277092912537 83.4825387174266
"2689" 537.6 25.1717167712324 89.36427438272
"2690" 537.8 27.9754827787219 94.1516633083717
"2691" 538 32.6944955967622 99.1200963605613
"2692" 538.2 37.8704895096208 102.95758868731
"2693" 538.4 43.7025508104096 105.978356514974
"2694" 538.6 49.6674196833491 107.304765386884
"2695" 538.8 55.999689734966 107.199294088979
"2696" 539 61.5483100038031 105.480298140716
"2697" 539.2 68.051387333866 103.237823599927
"2698" 539.4 73.8450364465374 99.7527860893128
"2699" 539.6 78.159130893117 95.310561451763
"2700" 539.8 82.2422146362849 90.7831147314003
"2701" 540 86.1267097253916 85.1614270430228
"2702" 540.2 89.5688643745426 79.6904195296395
"2703" 540.4 91.2944387935007 74.3263559581781
"2704" 540.6 93.0022951043596 67.9463871931691
"2705" 540.8 94.2395689187355 62.08955227912
"2706" 541 94.9804794200654 55.5294410558655
"2707" 541.2 94.7734000075619 48.9696719935397
"2708" 541.4 93.4937889629147 41.852936935364
"2709" 541.6 92.0937350566155 34.9670243889368
"2710" 541.8 90.4524784147322 28.4375239189954
"2711" 542 88.8847887714014 21.753079724478
"2712" 542.2 87.1113168963856 16.1054805127874
"2713" 542.4 85.0865439706452 9.71697175097822
"2714" 542.6 81.7193105451864 4.48057557071758
"2715" 542.8 78.9717590139371 3.45018099419978
"2716" 543 75.2972861618749 3.16331380299936
"2717" 543.2 71.0080499853773 1.52139277652224
"2718" 543.4 67.9725977067525 0.15959155577988
"2719" 543.6 67.6718336599988 0.769429329768711
"2720" 543.8 67.2672984098677 0.393725409318526
"2721" 544 67.9528993241129 0.162138486249055
"2722" 544.2 68.9225594765731 0.325963038087271
"2723" 544.4 69.6337839651639 0.649202408050335
"2724" 544.6 69.9544390894886 0.312593620698712
"2725" 544.8 70.796886951764 0.452711414060465
"2726" 545 71.1132692156339 1.19261394444871
"2727" 545.2 70.5570582554505 1.61661416510836
"2728" 545.4 69.6073856817789 2.50821885903944
"2729" 545.6 69.3329182077706 3.14846346856156
"2730" 545.8 68.9904371048851 3.60371632595048
"2731" 546 68.8377184187244 4.19224018636001
"2732" 546.2 68.3857340609671 5.29704636848551
"2733" 546.4 67.5522370754375 7.02496400695341
"2734" 546.6 66.0349345308961 10.2603517088828
"2735" 546.8 64.7452539989592 13.3530116225247
"2736" 547 62.951058772676 17.4586481996287
"2737" 547.2 61.5829755787365 22.1577283828013
"2738" 547.4 59.6944971421746 27.2856561553633
"2739" 547.6 58.6972683788076 32.3365428436628
"2740" 547.8 58.2416333247673 39.5251724635721
"2741" 548 58.8669807385845 44.7207048248723
"2742" 548.2 60.3846944234249 50.0668260416327
"2743" 548.4 62.5660112006156 55.8660062571971
"2744" 548.6 65.2683823310063 61.1809984939246
"2745" 548.8 69.221757596238 65.7798846755394
"2746" 549 74.1565603927862 69.5615956483867
"2747" 549.2 79.7896313282397 72.3301101777902
"2748" 549.4 85.652889689851 73.6873397804213
"2749" 549.6 91.9193483780533 73.5977279120625
"2750" 549.8 98.3914284093076 73.0249240667037
"2751" 550 104.233677674862 71.8714898187499
"2752" 550.2 110.471037702186 69.9920627176667
"2753" 550.4 116.805852736973 68.5003051613711
"2754" 550.6 121.083293264485 67.0223577899471
"2755" 550.8 120.272661728052 65.1152209506482
"2756" 551 120.801232392315 64.7902809405198
"2757" 551.2 122.075284034738 65.2514171075383
"2758" 551.4 121.553022888833 66.4756696200149
"2759" 551.6 121.212031172724 68.7655407649583
"2760" 551.8 120.981724228795 71.2067521138335
"2761" 552 120.890256190213 74.4382863002234
"2762" 552.2 120.630920485605 78.4559597391219
"2763" 552.4 120.143102015007 81.6259625147274
"2764" 552.6 119.122463577218 85.6194651541169
"2765" 552.8 117.506432693589 90.11555390461
"2766" 553 116.584584597508 92.5420519418
"2767" 553.2 115.109741125197 92.6089617164602
"2768" 553.4 113.342888108887 93.3675933929288
"2769" 553.6 111.217961398372 95.2216436600134
"2770" 553.8 108.799308393547 98.3147373549625
"2771" 554 107.474179182539 101.493719445827
"2772" 554.2 105.799065589354 104.75832435975
"2773" 554.4 103.246501228594 108.812921651154
"2774" 554.6 102.041829789893 108.929222168473
"2775" 554.8 99.8377271076933 109.028774070091
"2776" 555 96.0938621381992 110.719069604864
"2777" 555.2 91.6399892959951 112.818086161869
"2778" 555.4 87.9459043783855 115.931890873703
"2779" 555.6 84.388295305298 119.29555444864
"2780" 555.8 81.9202090395917 121.347924696214
"2781" 556 79.380463841188 122.409491732173
"2782" 556.2 76.656008380769 122.827926757892
"2783" 556.4 72.5553798348875 123.894836114874
"2784" 556.6 68.6915507553705 124.567908710453
"2785" 556.8 64.6515105167636 124.443834486053
"2786" 557 59.8347578143659 124.98542582074
"2787" 557.2 55.3526857743613 124.645208154092
"2788" 557.4 50.1685467124284 124.192893440386
"2789" 557.6 45.9817973448568 123.54265447966
"2790" 557.8 42.1340666445744 122.260498315544
"2791" 558 37.187174128508 120.312437105786
"2792" 558.2 33.4261621996751 118.392601290711
"2793" 558.4 29.4329242448059 115.488198499039
"2794" 558.6 25.1646497820367 113.385483299778
"2795" 558.8 21.8560979387768 110.215989492632
"2796" 559 17.9028502650024 107.100298568498
"2797" 559.2 15.4232297544137 102.811616327726
"2798" 559.4 12.5124423982401 98.7423504704114
"2799" 559.6 9.30859010696885 94.5134143991321
"2800" 559.8 7.48365391984693 91.5843473669363
"2801" 560 6.72561596985163 89.1211183982902
"2802" 560.2 5.63449907844168 86.1868288811897
"2803" 560.4 4.74455232623108 83.7017683797312
"2804" 560.6 3.9960362200921 81.5542992835969
"2805" 560.8 3.37482810589146 79.8278278546845
"2806" 561 3.08818602619898 77.8598389334976
"2807" 561.2 2.62534515612897 75.1394469514772
"2808" 561.4 2.17007191389836 73.4303094201414
"2809" 561.6 1.36713287633677 71.4385235978054
"2810" 561.8 1.21007584561939 70.6262444419477
"2811" 562 1.24535341268148 69.4673436055856
"2812" 562.2 0.858115595654326 68.174053317633
"2813" 562.4 0.85136753512735 65.9596203490096
"2814" 562.6 0.771460884962551 64.8440256668745
"2815" 562.8 1.18678293545396 63.595640065762
"2816" 563 1.31868129348213 62.2086727810491
"2817" 563.2 1.64759177011818 60.4226002426123
"2818" 563.4 1.86792551312038 58.2265764957444
"2819" 563.6 1.8545835448546 55.9032665403372
"2820" 563.8 1.96312051604217 53.3122669894409
"2821" 564 2.03601210555132 50.696252274888
"2822" 564.2 2.66972254854799 48.6886194742478
"2823" 564.4 2.94788718054545 47.1415965988269
"2824" 564.6 3.74047652254128 45.4298520774983
"2825" 564.8 4.31163399109053 44.4075692827581
"2826" 565 5.46939273536887 42.3407480462393
"2827" 565.2 6.6086602804135 40.7350113182058
"2828" 565.4 6.49777424755962 39.0728977394249
"2829" 565.6 7.01932886469164 36.5516195535431
"2830" 565.8 8.46893621348369 34.8025902546549
"2831" 566 10.3685400993343 31.4746787208224
"2832" 566.2 11.4511006938771 28.7589689806882
"2833" 566.4 12.5299451537275 26.684277437928
"2834" 566.6 13.5002034036381 25.7305883220874
"2835" 566.8 14.4512022888994 24.5896251117252
"2836" 567 15.4405033917115 23.8949227132776
"2837" 567.2 16.4577420596586 23.1945967908163
"2838" 567.4 17.1881609663374 22.8163954313398
"2839" 567.6 18.3951614579198 21.5092653895672
"2840" 567.8 19.9625623692438 20.3204175629215
"2841" 568 21.895756434289 18.5546449865185
"2842" 568.2 24.3262573706293 16.3156581572875
"2843" 568.4 27.7353766074136 14.0889424976955
"2844" 568.6 30.6499775798198 11.3073727428591
"2845" 568.8 32.9772675010372 8.78126674175791
"2846" 569 35.9692599927286 7.5909525965292
"2847" 569.2 38.2382215297946 6.40793534487575
"2848" 569.4 40.3771848784395 5.14177576897843
"2849" 569.6 41.5976451515587 4.64150722204699
"2850" 569.8 42.1154563428554 4.81870122796533
"2851" 570 43.2031856476703 4.83759661344493
"2852" 570.2 43.6973364889086 4.37805762172385
"2853" 570.4 44.8036500677643 4.19206325301986
"2854" 570.6 46.7021435405128 4.27186972333458
"2855" 570.8 48.4382614120126 4.22383788577677
"2856" 571 51.2650506148001 4.07297015450215
"2857" 571.2 53.502523763658 3.70907357953217
"2858" 571.4 56.5355306928563 2.93008767024807
"2859" 571.6 60.7641277600371 1.8728817893967
"2860" 571.8 65.1497867285293 0.269293190069528
"2861" 572 66.7237893366464 0.735377499816596
"2862" 572.2 68.6654566716813 1.4139674124078
"2863" 572.4 71.1950840357265 1.70148888567473
"2864" 572.6 73.0175780599145 2.39095253536818
"2865" 572.8 75.6565113503063 2.92222639586086
"2866" 573 78.3522295705905 2.97114579201674
"2867" 573.2 80.460093327363 3.45026154443358
"2868" 573.4 82.3036790475867 3.5080086234201
"2869" 573.6 84.3298776715266 3.88181419323086
"2870" 573.8 86.0483683108529 4.4516253360581
"2871" 574 86.6007341166526 5.26311304931744
"2872" 574.2 88.1967905342075 6.2413745180092
"2873" 574.4 89.645466570078 7.1119638806386
"2874" 574.6 91.8666234836373 8.47537277054132
"2875" 574.8 94.4138271631976 10.263109287507
"2876" 575 96.1606382364048 11.5163734314416
"2877" 575.2 98.7577486915792 12.8442115460893
"2878" 575.4 101.025233578489 14.3615918155387
"2879" 575.6 103.331142088346 15.9407710208661
"2880" 575.8 104.807819446234 17.5314356822499
"2881" 576 106.69200241038 20.2073432518277
"2882" 576.2 109.114182029419 23.2034224572984
"2883" 576.4 111.518393924145 25.5353812022645
"2884" 576.6 113.984169558244 28.3151220303469
"2885" 576.8 115.554828055591 31.8444938355021
"2886" 577 117.68532276617 36.4974706752707
"2887" 577.2 120.382310682801 40.4391315129847
"2888" 577.4 121.630863443061 44.8457211157711
"2889" 577.6 122.313654771905 48.1209428118544
"2890" 577.8 122.101979152161 49.865484818758
"2891" 578 121.663469110669 52.5426267258087
"2892" 578.2 121.792674209034 56.2002851595267
"2893" 578.4 122.607173903764 60.3319376277105
"2894" 578.6 123.460920261733 65.0511331390167
"2895" 578.8 123.854505413692 69.4908947504166
"2896" 579 123.172642788533 74.0129077726007
"2897" 579.2 122.366533684457 78.4700892729984
"2898" 579.4 121.79864918176 82.4307274372139
"2899" 579.6 120.385500641187 83.1652655924454
"2900" 579.8 118.560623688607 85.6651884135488
"2901" 580 116.623685584968 89.0964605267849
"2902" 580.2 114.44118103325 92.8179509960959
"2903" 580.4 112.453857042048 97.5119136429968
"2904" 580.6 111.394362185064 100.880593368431
"2905" 580.8 108.706827643979 101.981329716162
"2906" 581 105.536065604716 105.163506501432
"2907" 581.2 102.134581753445 109.593396305396
"2908" 581.4 100.654855615086 110.937842367733
"2909" 581.6 97.6117296042141 111.12669676796
"2910" 581.8 94.3365415376454 113.038159145089
"2911" 582 92.4073425783401 114.96281926716
"2912" 582.2 90.5237482428615 117.474439265532
"2913" 582.4 88.961692855522 118.0604356122
"2914" 582.6 87.3233036982304 118.544267352753
"2915" 582.8 85.0039931616094 120.310494812905
"2916" 583 83.3236802975956 121.218011048179
"2917" 583.2 81.5139922488315 122.20146714173
"2918" 583.4 79.8832288221978 122.973993035823
"2919" 583.6 77.4940548937868 123.06860805313
"2920" 583.8 74.6865887843257 124.110734469612
"2921" 584 71.8979078872601 124.699715355507
"2922" 584.2 68.8796433457005 125.538289185223
"2923" 584.4 65.0393661795607 125.876249082952
"2924" 584.6 60.4128517774124 125.719055665884
"2925" 584.8 56.0916964481868 125.671923912677
"2926" 585 51.0105230715145 125.314263187987
"2927" 585.2 46.8331905158392 124.320458538196
"2928" 585.4 42.1331637003303 123.130519182121
"2929" 585.6 37.3072931892036 121.098319310476
"2930" 585.8 32.7724941434059 119.260663932739
"2931" 586 28.7033691773558 116.72872688836
"2932" 586.2 25.4526895515152 113.709125274552
"2933" 586.4 21.1300925180735 110.496283487273
"2934" 586.6 17.8374059245859 107.553251583201
"2935" 586.8 15.0879118220436 104.798870052979
"2936" 587 12.8745794016429 101.746653639948
"2937" 587.2 11.3461785216903 100.495567427557
"2938" 587.4 11.5492031131805 99.4521616457149
"2939" 587.6 9.77429713310019 97.4491227583901
"2940" 587.8 8.56807576437611 95.3265993151497
"2941" 588 8.3324211428294 93.1060977656158
"2942" 588.2 7.40543552266109 91.5597388873806
"2943" 588.4 6.66663233429025 91.1707889788754
"2944" 588.6 8.01690107044593 90.9776277245703
"2945" 588.8 8.94944810028649 90.9845675378386
"2946" 589 10.2362954946063 90.5738901249228
"2947" 589.2 10.7514716064016 88.2766148906673
"2948" 589.4 10.5198047220867 85.4863360630568
"2949" 589.6 9.0893044512693 82.2453201303388
"2950" 589.8 7.22385352312496 79.2631452021241
"2951" 590 4.80288396612394 76.0282240208619
"2952" 590.2 3.76082287704774 71.4099907731131
"2953" 590.4 3.25229972064449 66.9618096430722
"2954" 590.6 2.43765020539454 61.8552987273956
"2955" 590.8 1.40376682821614 57.0572548468614
"2956" 591 1.25352451846382 51.6721948659456
"2957" 591.2 2.92152364096264 48.2372299445099
"2958" 591.4 5.66559330115306 43.8289167674104
"2959" 591.6 6.78183444384349 39.3747438697485
"2960" 591.8 8.70949833104919 34.1177274444772
"2961" 592 11.3532178297322 28.9888875563226
"2962" 592.2 13.7137297783079 24.3876799845582
"2963" 592.4 17.7505529274467 20.9862616240139
"2964" 592.6 21.5719143843672 17.359452964772
"2965" 592.8 25.5073481038247 13.4723387640049
"2966" 593 28.6224188557585 10.8055691210714
"2967" 593.2 33.750785408588 8.55620164885434
"2968" 593.4 38.3273070996432 6.78785341419265
"2969" 593.6 42.0002986967489 4.75390206957983
"2970" 593.8 44.630366851658 3.88201232091101
"2971" 594 46.0707942299644 3.88223978168624
"2972" 594.2 46.9333585725401 3.68675861414259
"2973" 594.4 46.767988012302 3.27778053081789
"2974" 594.6 46.3351185551912 3.04244338376187
"2975" 594.8 45.8976302584918 4.22638023739294
"2976" 595 45.7601572102153 4.42310987806878
"2977" 595.2 46.4701052770793 5.07427307345761
"2978" 595.4 46.8143151632018 5.2464973639386
"2979" 595.6 47.8357613517339 5.35115882750948
"2980" 595.8 49.5530424689558 5.33201912418595
"2981" 596 51.7526696033021 5.7153547052562
"2982" 596.2 54.2233357955889 5.77882394288242
"2983" 596.4 57.504020955105 5.62330100691902
"2984" 596.6 61.1107234349967 5.05834671525191
"2985" 596.8 65.2773140341918 4.56578317325792
"2986" 597 69.8721616978953 5.11453462453887
"2987" 597.2 74.6991839184836 5.5020600315461
"2988" 597.4 79.8822458918408 6.10011900648506
"2989" 597.6 85.0131719132523 6.1221446680576
"2990" 597.8 89.8727301541582 6.8457950810566
"2991" 598 93.1304966717822 8.21567484136076
"2992" 598.2 95.9289439782634 10.5582733152523
"2993" 598.4 99.5624763737967 12.9436689209876
"2994" 598.6 102.714575052231 15.063647050867
"2995" 598.8 104.894609851843 17.6519211532986
"2996" 599 108.142148474947 20.3449016906971
"2997" 599.2 110.632790518985 22.5218618514589
"2998" 599.4 111.238633915725 24.5068936208318
"2999" 599.6 112.766605147482 27.241516722288
"3000" 599.8 115.253162545454 29.9173617681498
"3001" 600 117.002352319448 32.843416305725
"3002" 600.2 118.991215146566 36.4782327253545
"3003" 600.4 120.348540947393 39.3647188254597
"3004" 600.6 120.705821649032 42.5886939102703
"3005" 600.8 121.864707654736 46.291636520405
"3006" 601 122.724072725898 51.1659266662856
"3007" 601.2 123.402610859475 54.754411072887
"3008" 601.4 123.593036106353 58.609931246116
"3009" 601.6 123.491624418767 63.6216585648822
"3010" 601.8 124.244988515124 67.4938938962698
"3011" 602 123.716619670295 69.2944175481236
"3012" 602.2 122.708875572972 71.0229590802947
"3013" 602.4 121.597973535609 73.1604104671341
"3014" 602.6 119.877779295983 74.7817152390632
"3015" 602.8 117.828054742326 77.6280369710142
"3016" 603 116.306735338375 82.6535197821283
"3017" 603.2 115.696037073722 87.250849478936
"3018" 603.4 115.701420819355 90.6045040924473
"3019" 603.6 115.232731853713 94.6544035702343
"3020" 603.8 114.071721265687 97.7204767306963
"3021" 604 111.778931266765 101.496574866146
"3022" 604.2 111.024646598731 103.40378571606
"3023" 604.4 110.22983491052 103.208920353375
"3024" 604.6 107.909152215723 104.160891023111
"3025" 604.8 105.456000937121 106.680580702093
"3026" 605 103.278652349486 108.576924894969
"3027" NA NA NA
"3028" NA NA NA
"3029" NA NA NA
"3030" NA NA NA
"3031" NA NA NA
"3032" NA NA NA
"3033" NA NA NA
"3034" NA NA NA
"3035" NA NA NA
"3036" NA NA NA
"3037" NA NA NA
"3038" NA NA NA
"3039" NA NA NA
"3040" NA NA NA
"3041" NA NA NA
"3042" NA NA NA
"3043" NA NA NA
"3044" NA NA NA
"3045" NA NA NA
"3046" NA NA NA
"3047" NA NA NA
"3048" NA NA NA
"3049" NA NA NA
"3050" NA NA NA
"3051" NA NA NA
"3052" NA NA NA
"3053" NA NA NA
"3054" NA NA NA
"3055" NA NA NA
"3056" NA NA NA
"3057" NA NA NA
"3058" NA NA NA
"3059" NA NA NA
"3060" NA NA NA
"3061" NA NA NA
"3062" NA NA NA
"3063" NA NA NA
"3064" NA NA NA
"3065" NA NA NA
"3066" NA NA NA
"3067" NA NA NA
"3068" NA NA NA
"3069" NA NA NA
"3070" NA NA NA
"3071" NA NA NA
"3072" NA NA NA
"3073" NA NA NA
"3074" NA NA NA
"3075" NA NA NA
"3076" NA NA NA
"3077" NA NA NA
"3078" NA NA NA
"3079" NA NA NA
"3080" NA NA NA
"3081" NA NA NA
"3082" NA NA NA
"3083" NA NA NA
"3084" NA NA NA
"3085" NA NA NA
"3086" NA NA NA
"3087" NA NA NA
"3088" NA NA NA
"3089" NA NA NA
"3090" NA NA NA
"3091" NA NA NA
"3092" NA NA NA
"3093" NA NA NA
"3094" NA NA NA
"3095" NA NA NA
"3096" NA NA NA
"3097" NA NA NA
"3098" NA NA NA
"3099" NA NA NA
"3100" NA NA NA
"3101" NA NA NA
"3102" NA NA NA
"3103" NA NA NA
"3104" NA NA NA
"3105" NA NA NA
"3106" NA NA NA
"3107" NA NA NA
"3108" NA NA NA
"3109" NA NA NA
"3110" NA NA NA
"3111" NA NA NA
"3112" NA NA NA
"3113" NA NA NA
"3114" NA NA NA
"3115" NA NA NA
"3116" NA NA NA
"3117" NA NA NA
"3118" NA NA NA
"3119" NA NA NA
"3120" NA NA NA
"3121" NA NA NA
"3122" NA NA NA
"3123" NA NA NA
"3124" NA NA NA
"3125" NA NA NA
"3126" NA NA NA
"3127" NA NA NA
"3128" NA NA NA
"3129" NA NA NA
"3130" NA NA NA
"3131" NA NA NA
"3132" NA NA NA
"3133" NA NA NA
"3134" NA NA NA
"3135" NA NA NA
"3136" NA NA NA
"3137" NA NA NA
"3138" NA NA NA
"3139" NA NA NA
"3140" NA NA NA
"3141" NA NA NA
"3142" NA NA NA
"3143" NA NA NA
"3144" NA NA NA
"3145" NA NA NA
"3146" NA NA NA
"3147" NA NA NA
"3148" NA NA NA
"3149" NA NA NA
"3150" NA NA NA
"3151" NA NA NA
"3152" NA NA NA
"3153" NA NA NA
"3154" NA NA NA
"3155" NA NA NA
"3156" NA NA NA
"3157" NA NA NA
"3158" NA NA NA
"3159" NA NA NA
"3160" NA NA NA
"3161" NA NA NA
"3162" NA NA NA
"3163" NA NA NA
"3164" NA NA NA
"3165" NA NA NA
"3166" NA NA NA
"3167" NA NA NA
"3168" NA NA NA
"3169" NA NA NA
"3170" NA NA NA
"3171" NA NA NA
"3172" NA NA NA
"3173" NA NA NA
"3174" NA NA NA
"3175" NA NA NA
"3176" NA NA NA
"3177" NA NA NA
"3178" NA NA NA
"3179" NA NA NA
"3180" NA NA NA
"3181" NA NA NA
"3182" NA NA NA
"3183" NA NA NA
"3184" NA NA NA
"3185" NA NA NA
"3186" NA NA NA
"3187" NA NA NA
"3188" NA NA NA
"3189" NA NA NA
"3190" NA NA NA
"3191" NA NA NA
"3192" NA NA NA
"3193" NA NA NA
"3194" NA NA NA
"3195" NA NA NA
"3196" NA NA NA
"3197" NA NA NA
"3198" NA NA NA
"3199" NA NA NA
"3200" NA NA NA
"3201" NA NA NA
"3202" NA NA NA
"3203" NA NA NA
"3204" NA NA NA
"3205" NA NA NA
"3206" NA NA NA
"3207" NA NA NA
"3208" NA NA NA
"3209" NA NA NA
"3210" NA NA NA
"3211" NA NA NA
"3212" NA NA NA
"3213" NA NA NA
"3214" NA NA NA
"3215" NA NA NA
"3216" NA NA NA
"3217" NA NA NA
"3218" NA NA NA
"3219" NA NA NA
"3220" NA NA NA
"3221" NA NA NA
"3222" NA NA NA
"3223" NA NA NA
"3224" NA NA NA
"3225" NA NA NA
"3226" NA NA NA
"3227" NA NA NA
"3228" NA NA NA
"3229" NA NA NA
"3230" NA NA NA
"3231" NA NA NA
"3232" NA NA NA
"3233" NA NA NA
"3234" NA NA NA
"3235" NA NA NA
"3236" NA NA NA
"3237" NA NA NA
"3238" NA NA NA
"3239" NA NA NA
"3240" NA NA NA
"3241" NA NA NA
"3242" NA NA NA
"3243" NA NA NA
"3244" NA NA NA
"3245" NA NA NA
"3246" NA NA NA
"3247" NA NA NA
"3248" NA NA NA
"3249" NA NA NA
"3250" NA NA NA
"3251" NA NA NA
"3252" NA NA NA
"3253" NA NA NA
"3254" NA NA NA
"3255" NA NA NA
"3256" NA NA NA
"3257" NA NA NA
"3258" NA NA NA
"3259" NA NA NA
"3260" NA NA NA
"3261" NA NA NA
"3262" NA NA NA
"3263" NA NA NA
"3264" NA NA NA
"3265" NA NA NA
"3266" NA NA NA
"3267" NA NA NA
"3268" NA NA NA
"3269" NA NA NA
"3270" NA NA NA
"3271" NA NA NA
"3272" NA NA NA
"3273" NA NA NA
"3274" NA NA NA
"3275" NA NA NA
"3276" NA NA NA
"3277" NA NA NA
"3278" NA NA NA
"3279" NA NA NA
"3280" NA NA NA
"3281" NA NA NA
"3282" NA NA NA
"3283" NA NA NA
"3284" NA NA NA
"3285" NA NA NA
"3286" NA NA NA
"3287" NA NA NA
"3288" NA NA NA
"3289" NA NA NA
"3290" NA NA NA
"3291" NA NA NA
"3292" NA NA NA
"3293" NA NA NA
"3294" NA NA NA
"3295" NA NA NA
"3296" NA NA NA
"3297" NA NA NA
"3298" NA NA NA
"3299" NA NA NA
"3300" NA NA NA
"3301" NA NA NA
"3302" NA NA NA
"3303" NA NA NA
"3304" NA NA NA
"3305" NA NA NA
"3306" NA NA NA
"3307" NA NA NA
"3308" NA NA NA
"3309" NA NA NA
"3310" NA NA NA
"3311" NA NA NA
"3312" NA NA NA
"3313" NA NA NA
"3314" NA NA NA
"3315" NA NA NA
"3316" NA NA NA
"3317" NA NA NA
"3318" NA NA NA
"3319" NA NA NA
"3320" NA NA NA
"3321" NA NA NA
"3322" NA NA NA
"3323" NA NA NA
"3324" NA NA NA
"3325" NA NA NA
"3326" NA NA NA
"3327" NA NA NA
"3328" NA NA NA
"3329" NA NA NA
"3330" NA NA NA
"3331" NA NA NA
"3332" NA NA NA
"3333" NA NA NA
"3334" NA NA NA
"3335" NA NA NA
"3336" NA NA NA
"3337" NA NA NA
"3338" NA NA NA
"3339" NA NA NA
"3340" NA NA NA
"3341" NA NA NA
"3342" NA NA NA
"3343" NA NA NA
"3344" NA NA NA
"3345" NA NA NA
"3346" NA NA NA
"3347" NA NA NA
"3348" NA NA NA
"3349" NA NA NA
"3350" NA NA NA
"3351" NA NA NA
"3352" NA NA NA
"3353" NA NA NA
"3354" NA NA NA
"3355" NA NA NA
"3356" NA NA NA
"3357" NA NA NA
"3358" NA NA NA
"3359" NA NA NA
"3360" NA NA NA
"3361" NA NA NA
"3362" NA NA NA
"3363" NA NA NA
"3364" NA NA NA
"3365" NA NA NA
"3366" NA NA NA
"3367" NA NA NA
"3368" NA NA NA
"3369" NA NA NA
"3370" NA NA NA
"3371" NA NA NA
"3372" NA NA NA
"3373" NA NA NA
"3374" NA NA NA
"3375" NA NA NA
"3376" NA NA NA
"3377" NA NA NA
"3378" NA NA NA
"3379" NA NA NA
"3380" NA NA NA
"3381" NA NA NA
"3382" NA NA NA
"3383" NA NA NA
"3384" NA NA NA
"3385" NA NA NA
"3386" NA NA NA
"3387" NA NA NA
"3388" NA NA NA
"3389" NA NA NA
"3390" NA NA NA
"3391" NA NA NA
"3392" NA NA NA
"3393" NA NA NA
"3394" NA NA NA
"3395" NA NA NA
"3396" NA NA NA
"3397" NA NA NA
"3398" NA NA NA
"3399" NA NA NA
"3400" NA NA NA
"3401" NA NA NA
"3402" NA NA NA
"3403" NA NA NA
"3404" NA NA NA
"3405" NA NA NA
"3406" NA NA NA
"3407" NA NA NA
"3408" NA NA NA
"3409" NA NA NA
"3410" NA NA NA
"3411" NA NA NA
"3412" NA NA NA
"3413" NA NA NA
"3414" NA NA NA
"3415" NA NA NA
"3416" NA NA NA
"3417" NA NA NA
"3418" NA NA NA
"3419" NA NA NA
"3420" NA NA NA
"3421" NA NA NA
"3422" NA NA NA
"3423" NA NA NA
"3424" NA NA NA
"3425" NA NA NA
"3426" NA NA NA
"3427" NA NA NA
"3428" NA NA NA
"3429" NA NA NA
"3430" NA NA NA
"3431" NA NA NA
"3432" NA NA NA
"3433" NA NA NA
"3434" NA NA NA
"3435" NA NA NA
"3436" NA NA NA
"3437" NA NA NA
"3438" NA NA NA
"3439" NA NA NA
"3440" NA NA NA
"3441" NA NA NA
"3442" NA NA NA
"3443" NA NA NA
"3444" NA NA NA
"3445" NA NA NA
"3446" NA NA NA
"3447" NA NA NA
"3448" NA NA NA
"3449" NA NA NA
"3450" NA NA NA
"3451" NA NA NA
"3452" NA NA NA
"3453" NA NA NA
"3454" NA NA NA
"3455" NA NA NA
"3456" NA NA NA
"3457" NA NA NA
"3458" NA NA NA
"3459" NA NA NA
"3460" NA NA NA
"3461" NA NA NA
"3462" NA NA NA
"3463" NA NA NA
"3464" NA NA NA
"3465" NA NA NA
"3466" NA NA NA
"3467" NA NA NA
"3468" NA NA NA
"3469" NA NA NA
"3470" NA NA NA
"3471" NA NA NA
"3472" NA NA NA
"3473" NA NA NA
"3474" NA NA NA
"3475" NA NA NA
"3476" NA NA NA
"3477" NA NA NA
"3478" NA NA NA
"3479" NA NA NA
"3480" NA NA NA
"3481" NA NA NA
"3482" NA NA NA
"3483" NA NA NA
"3484" NA NA NA
"3485" NA NA NA
"3486" NA NA NA
"3487" NA NA NA
"3488" NA NA NA
"3489" NA NA NA
"3490" NA NA NA
"3491" NA NA NA
"3492" NA NA NA
"3493" NA NA NA
"3494" NA NA NA
"3495" NA NA NA
"3496" NA NA NA
"3497" NA NA NA
"3498" NA NA NA
"3499" NA NA NA
"3500" NA NA NA
"3501" NA NA NA
"3502" NA NA NA
"3503" NA NA NA
"3504" NA NA NA
"3505" NA NA NA
"3506" NA NA NA
"3507" NA NA NA
"3508" NA NA NA
"3509" NA NA NA
"3510" NA NA NA
"3511" NA NA NA
"3512" NA NA NA
"3513" NA NA NA
"3514" NA NA NA
"3515" NA NA NA
"3516" NA NA NA
"3517" NA NA NA
"3518" NA NA NA
"3519" NA NA NA
"3520" NA NA NA
"3521" NA NA NA
"3522" NA NA NA
"3523" NA NA NA
"3524" NA NA NA
"3525" NA NA NA
"3526" NA NA NA
"3527" NA NA NA
"3528" NA NA NA
"3529" NA NA NA
"3530" NA NA NA
"3531" NA NA NA
"3532" NA NA NA
"3533" NA NA NA
"3534" NA NA NA
"3535" NA NA NA
"3536" NA NA NA
"3537" NA NA NA
"3538" NA NA NA
"3539" NA NA NA
"3540" NA NA NA
"3541" NA NA NA
"3542" NA NA NA
"3543" NA NA NA
"3544" NA NA NA
"3545" NA NA NA
"3546" NA NA NA
"3547" NA NA NA
"3548" NA NA NA
"3549" NA NA NA
"3550" NA NA NA
"3551" NA NA NA
"3552" NA NA NA
"3553" NA NA NA
"3554" NA NA NA
"3555" NA NA NA
"3556" NA NA NA
"3557" NA NA NA
"3558" NA NA NA
"3559" NA NA NA
"3560" NA NA NA
"3561" NA NA NA
"3562" NA NA NA
"3563" NA NA NA
"3564" NA NA NA
"3565" NA NA NA
"3566" NA NA NA
"3567" NA NA NA
"3568" NA NA NA
"3569" NA NA NA
"3570" NA NA NA
"3571" NA NA NA
"3572" NA NA NA
"3573" NA NA NA
"3574" NA NA NA
"3575" NA NA NA
"3576" NA NA NA
"3577" NA NA NA
"3578" NA NA NA
"3579" NA NA NA
"3580" NA NA NA
"3581" NA NA NA
"3582" NA NA NA
"3583" NA NA NA
"3584" NA NA NA
"3585" NA NA NA
"3586" NA NA NA
"3587" NA NA NA
"3588" NA NA NA
"3589" NA NA NA
"3590" NA NA NA
"3591" NA NA NA
"3592" NA NA NA
"3593" NA NA NA
"3594" NA NA NA
"3595" NA NA NA
"3596" NA NA NA
"3597" NA NA NA
"3598" NA NA NA
"3599" NA NA NA
"3600" NA NA NA
"3601" NA NA NA
"3602" NA NA NA
"3603" NA NA NA
"3604" NA NA NA
"3605" NA NA NA
"3606" NA NA NA
"3607" NA NA NA
"3608" NA NA NA
"3609" NA NA NA
"3610" NA NA NA
"3611" NA NA NA
"3612" NA NA NA
"3613" NA NA NA
"3614" NA NA NA
"3615" NA NA NA
"3616" NA NA NA
"3617" NA NA NA
"3618" NA NA NA
"3619" NA NA NA
"3620" NA NA NA
"3621" NA NA NA
"3622" NA NA NA
"3623" NA NA NA
"3624" NA NA NA
"3625" NA NA NA
"3626" NA NA NA
"3627" NA NA NA
"3628" NA NA NA
"3629" NA NA NA
"3630" NA NA NA
"3631" NA NA NA
"3632" NA NA NA
"3633" NA NA NA
"3634" NA NA NA
"3635" NA NA NA
"3636" NA NA NA
"3637" NA NA NA
"3638" NA NA NA
"3639" NA NA NA
"3640" NA NA NA
"3641" NA NA NA
"3642" NA NA NA
"3643" NA NA NA
"3644" NA NA NA
"3645" NA NA NA
"3646" NA NA NA
"3647" NA NA NA
"3648" NA NA NA
"3649" NA NA NA
"3650" NA NA NA
"3651" NA NA NA
"3652" NA NA NA
"3653" NA NA NA
"3654" NA NA NA
"3655" NA NA NA
"3656" NA NA NA
"3657" NA NA NA
"3658" NA NA NA
"3659" NA NA NA
"3660" NA NA NA
"3661" NA NA NA
"3662" NA NA NA
"3663" NA NA NA
"3664" NA NA NA
"3665" NA NA NA
"3666" NA NA NA
"3667" NA NA NA
"3668" NA NA NA
"3669" NA NA NA
"3670" NA NA NA
"3671" NA NA NA
"3672" NA NA NA
"3673" NA NA NA
"3674" NA NA NA
"3675" NA NA NA
"3676" NA NA NA
"3677" NA NA NA
"3678" NA NA NA
"3679" NA NA NA
"3680" NA NA NA
"3681" NA NA NA
"3682" NA NA NA
"3683" NA NA NA
"3684" NA NA NA
"3685" NA NA NA
"3686" NA NA NA
"3687" NA NA NA
"3688" NA NA NA
"3689" NA NA NA
"3690" NA NA NA
"3691" NA NA NA
"3692" NA NA NA
"3693" NA NA NA
"3694" NA NA NA
"3695" NA NA NA
"3696" NA NA NA
"3697" NA NA NA
"3698" NA NA NA
"3699" NA NA NA
"3700" NA NA NA
"3701" NA NA NA
"3702" NA NA NA
"3703" NA NA NA
"3704" NA NA NA
"3705" NA NA NA
"3706" NA NA NA
"3707" NA NA NA
"3708" NA NA NA
"3709" NA NA NA
"3710" NA NA NA
"3711" NA NA NA
"3712" NA NA NA
"3713" NA NA NA
"3714" NA NA NA
"3715" NA NA NA
"3716" NA NA NA
"3717" NA NA NA
"3718" NA NA NA
"3719" NA NA NA
"3720" NA NA NA
"3721" NA NA NA
"3722" NA NA NA
"3723" NA NA NA
"3724" NA NA NA
"3725" NA NA NA
"3726" NA NA NA
"3727" NA NA NA
"3728" NA NA NA
"3729" NA NA NA
"3730" NA NA NA
"3731" NA NA NA
"3732" NA NA NA
"3733" NA NA NA
"3734" NA NA NA
"3735" NA NA NA
"3736" NA NA NA
"3737" NA NA NA
"3738" NA NA NA
"3739" NA NA NA
"3740" NA NA NA
"3741" NA NA NA
"3742" NA NA NA
"3743" NA NA NA
"3744" NA NA NA
"3745" NA NA NA
"3746" NA NA NA
"3747" NA NA NA
"3748" NA NA NA
"3749" NA NA NA
"3750" NA NA NA
"3751" NA NA NA
"3752" NA NA NA
"3753" NA NA NA
"3754" NA NA NA
"3755" NA NA NA
"3756" NA NA NA
"3757" NA NA NA
"3758" NA NA NA
"3759" NA NA NA
"3760" NA NA NA
"3761" NA NA NA
"3762" NA NA NA
"3763" NA NA NA
"3764" NA NA NA
"3765" NA NA NA
"3766" NA NA NA
"3767" NA NA NA
"3768" NA NA NA
"3769" NA NA NA
"3770" NA NA NA
"3771" NA NA NA
"3772" NA NA NA
"3773" NA NA NA
"3774" NA NA NA
"3775" NA NA NA
"3776" NA NA NA
"3777" NA NA NA
"3778" NA NA NA
"3779" NA NA NA
"3780" NA NA NA
"3781" NA NA NA
"3782" NA NA NA
"3783" NA NA NA
"3784" NA NA NA
"3785" NA NA NA
"3786" NA NA NA
"3787" NA NA NA
"3788" NA NA NA
"3789" NA NA NA
"3790" NA NA NA
"3791" NA NA NA
"3792" NA NA NA
"3793" NA NA NA
"3794" NA NA NA
"3795" NA NA NA
"3796" NA NA NA
"3797" NA NA NA
"3798" NA NA NA
"3799" NA NA NA
"3800" NA NA NA
"3801" NA NA NA
"3802" NA NA NA
"3803" NA NA NA
"3804" NA NA NA
"3805" NA NA NA
"3806" NA NA NA
"3807" NA NA NA
"3808" NA NA NA
"3809" NA NA NA
"3810" NA NA NA
"3811" NA NA NA
"3812" NA NA NA
"3813" NA NA NA
"3814" NA NA NA
"3815" NA NA NA
"3816" NA NA NA
"3817" NA NA NA
"3818" NA NA NA
"3819" NA NA NA
"3820" NA NA NA
"3821" NA NA NA
"3822" NA NA NA
"3823" NA NA NA
"3824" NA NA NA
"3825" NA NA NA
"3826" NA NA NA
"3827" NA NA NA
"3828" NA NA NA
"3829" NA NA NA
"3830" NA NA NA
"3831" NA NA NA
"3832" NA NA NA
"3833" NA NA NA
"3834" NA NA NA
"3835" NA NA NA
"3836" NA NA NA
"3837" NA NA NA
"3838" NA NA NA
"3839" NA NA NA
"3840" NA NA NA
"3841" NA NA NA
"3842" NA NA NA
"3843" NA NA NA
"3844" NA NA NA
"3845" NA NA NA
"3846" NA NA NA
"3847" NA NA NA
"3848" NA NA NA
"3849" NA NA NA
"3850" NA NA NA
"3851" NA NA NA
"3852" NA NA NA
"3853" NA NA NA
"3854" NA NA NA
"3855" NA NA NA
"3856" NA NA NA
"3857" NA NA NA
"3858" NA NA NA
"3859" NA NA NA
"3860" NA NA NA
"3861" NA NA NA
"3862" NA NA NA
"3863" NA NA NA
"3864" NA NA NA
"3865" NA NA NA
"3866" NA NA NA
"3867" NA NA NA
"3868" NA NA NA
"3869" NA NA NA
"3870" NA NA NA
"3871" NA NA NA
"3872" NA NA NA
"3873" NA NA NA
"3874" NA NA NA
"3875" NA NA NA
"3876" NA NA NA
"3877" NA NA NA
"3878" NA NA NA
"3879" NA NA NA
"3880" NA NA NA
"3881" NA NA NA
"3882" NA NA NA
"3883" NA NA NA
"3884" NA NA NA
"3885" NA NA NA
"3886" NA NA NA
"3887" NA NA NA
"3888" NA NA NA
"3889" NA NA NA
"3890" NA NA NA
"3891" NA NA NA
"3892" NA NA NA
"3893" NA NA NA
"3894" NA NA NA
"3895" NA NA NA
"3896" NA NA NA
"3897" NA NA NA
"3898" NA NA NA
"3899" NA NA NA
"3900" NA NA NA
"3901" NA NA NA
"3902" NA NA NA
"3903" NA NA NA
"3904" NA NA NA
"3905" NA NA NA
"3906" NA NA NA
"3907" NA NA NA
"3908" NA NA NA
"3909" NA NA NA
"3910" NA NA NA
"3911" NA NA NA
"3912" NA NA NA
"3913" NA NA NA
"3914" NA NA NA
"3915" NA NA NA
"3916" NA NA NA
"3917" NA NA NA
"3918" NA NA NA
"3919" NA NA NA
"3920" NA NA NA
"3921" NA NA NA
"3922" NA NA NA
"3923" NA NA NA
"3924" NA NA NA
"3925" NA NA NA
"3926" NA NA NA
"3927" NA NA NA
"3928" NA NA NA
"3929" NA NA NA
"3930" NA NA NA
"3931" NA NA NA
"3932" NA NA NA
"3933" NA NA NA
"3934" NA NA NA
"3935" NA NA NA
"3936" NA NA NA
"3937" NA NA NA
"3938" NA NA NA
"3939" NA NA NA
"3940" NA NA NA
"3941" NA NA NA
"3942" NA NA NA
"3943" NA NA NA
"3944" NA NA NA
"3945" NA NA NA
"3946" NA NA NA
"3947" NA NA NA
"3948" NA NA NA
"3949" NA NA NA
"3950" NA NA NA
"3951" NA NA NA
"3952" NA NA NA
"3953" NA NA NA
"3954" NA NA NA
"3955" NA NA NA
"3956" NA NA NA
"3957" NA NA NA
"3958" NA NA NA
"3959" NA NA NA
"3960" NA NA NA
"3961" NA NA NA
"3962" NA NA NA
"3963" NA NA NA
"3964" NA NA NA
"3965" NA NA NA
"3966" NA NA NA
"3967" NA NA NA
"3968" NA NA NA
"3969" NA NA NA
"3970" NA NA NA
"3971" NA NA NA
"3972" NA NA NA
"3973" NA NA NA
"3974" NA NA NA
"3975" NA NA NA
"3976" NA NA NA
"3977" NA NA NA
"3978" NA NA NA
"3979" NA NA NA
"3980" NA NA NA
"3981" NA NA NA
"3982" NA NA NA
"3983" NA NA NA
"3984" NA NA NA
"3985" NA NA NA
"3986" NA NA NA
"3987" NA NA NA
"3988" NA NA NA
"3989" NA NA NA
"3990" NA NA NA
"3991" NA NA NA
"3992" NA NA NA
"3993" NA NA NA
"3994" NA NA NA
"3995" NA NA NA
"3996" NA NA NA
"3997" NA NA NA
"3998" NA NA NA
"3999" NA NA NA
"4000" NA NA NA
"4001" NA NA NA
"4002" NA NA NA
"4003" NA NA NA
"4004" NA NA NA
"4005" NA NA NA
"4006" NA NA NA
"4007" NA NA NA
"4008" NA NA NA
"4009" NA NA NA
"4010" NA NA NA
"4011" NA NA NA
"4012" NA NA NA
"4013" NA NA NA
"4014" NA NA NA
"4015" NA NA NA
"4016" NA NA NA
"4017" NA NA NA
"4018" NA NA NA
"4019" NA NA NA
"4020" NA NA NA
"4021" NA NA NA
"4022" NA NA NA
"4023" NA NA NA
"4024" NA NA NA
"4025" NA NA NA
"4026" NA NA NA
"4027" NA NA NA
"4028" NA NA NA
"4029" NA NA NA
"4030" NA NA NA
"4031" NA NA NA
"4032" NA NA NA
"4033" NA NA NA
"4034" NA NA NA
"4035" NA NA NA
"4036" NA NA NA
"4037" NA NA NA
"4038" NA NA NA
"4039" NA NA NA
"4040" NA NA NA
"4041" NA NA NA
"4042" NA NA NA
"4043" NA NA NA
"4044" NA NA NA
"4045" NA NA NA
"4046" NA NA NA
"4047" NA NA NA
"4048" NA NA NA
"4049" NA NA NA
"4050" NA NA NA
"4051" NA NA NA
"4052" NA NA NA
"4053" NA NA NA
"4054" NA NA NA
"4055" NA NA NA
"4056" NA NA NA
"4057" NA NA NA
"4058" NA NA NA
"4059" NA NA NA
"4060" NA NA NA
"4061" NA NA NA
"4062" NA NA NA
"4063" NA NA NA
"4064" NA NA NA
"4065" NA NA NA
"4066" NA NA NA
"4067" NA NA NA
"4068" NA NA NA
"4069" NA NA NA
"4070" NA NA NA
"4071" NA NA NA
"4072" NA NA NA
"4073" NA NA NA
"4074" NA NA NA
"4075" NA NA NA
"4076" NA NA NA
"4077" NA NA NA
"4078" NA NA NA
"4079" NA NA NA
"4080" NA NA NA
"4081" NA NA NA
"4082" NA NA NA
"4083" NA NA NA
"4084" NA NA NA
"4085" NA NA NA
"4086" NA NA NA
"4087" NA NA NA
"4088" NA NA NA
"4089" NA NA NA
"4090" NA NA NA
"4091" NA NA NA
"4092" NA NA NA
"4093" NA NA NA
"4094" NA NA NA
"4095" NA NA NA
"4096" NA NA NA
"4097" NA NA NA
"4098" NA NA NA
"4099" NA NA NA
"4100" NA NA NA
"4101" NA NA NA
"4102" NA NA NA
"4103" NA NA NA
"4104" NA NA NA
"4105" NA NA NA
"4106" NA NA NA
"4107" NA NA NA
"4108" NA NA NA
"4109" NA NA NA
"4110" NA NA NA
"4111" NA NA NA
"4112" NA NA NA
"4113" NA NA NA
"4114" NA NA NA
"4115" NA NA NA
"4116" NA NA NA
"4117" NA NA NA
"4118" NA NA NA
"4119" NA NA NA
"4120" NA NA NA
"4121" NA NA NA
"4122" NA NA NA
"4123" NA NA NA
"4124" NA NA NA
"4125" NA NA NA
"4126" NA NA NA
"4127" NA NA NA
"4128" NA NA NA
"4129" NA NA NA
"4130" NA NA NA
"4131" NA NA NA
"4132" NA NA NA
"4133" NA NA NA
"4134" NA NA NA
"4135" NA NA NA
"4136" NA NA NA
"4137" NA NA NA
"4138" NA NA NA
"4139" NA NA NA
"4140" NA NA NA
"4141" NA NA NA
"4142" NA NA NA
"4143" NA NA NA
"4144" NA NA NA
"4145" NA NA NA
"4146" NA NA NA
"4147" NA NA NA
"4148" NA NA NA
"4149" NA NA NA
"4150" NA NA NA
"4151" NA NA NA
"4152" NA NA NA
"4153" NA NA NA
"4154" NA NA NA
"4155" NA NA NA
"4156" NA NA NA
"4157" NA NA NA
"4158" NA NA NA
"4159" NA NA NA
"4160" NA NA NA
"4161" NA NA NA
"4162" NA NA NA
"4163" NA NA NA
"4164" NA NA NA
"4165" NA NA NA
"4166" NA NA NA
"4167" NA NA NA
"4168" NA NA NA
"4169" NA NA NA
"4170" NA NA NA
"4171" NA NA NA
"4172" NA NA NA
"4173" NA NA NA
"4174" NA NA NA
"4175" NA NA NA
"4176" NA NA NA
"4177" NA NA NA
"4178" NA NA NA
"4179" NA NA NA
"4180" NA NA NA
"4181" NA NA NA
"4182" NA NA NA
"4183" NA NA NA
"4184" NA NA NA
"4185" NA NA NA
"4186" NA NA NA
"4187" NA NA NA
"4188" NA NA NA
"4189" NA NA NA
"4190" NA NA NA
"4191" NA NA NA
"4192" NA NA NA
"4193" NA NA NA
"4194" NA NA NA
"4195" NA NA NA
"4196" NA NA NA
"4197" NA NA NA
"4198" NA NA NA
"4199" NA NA NA
"4200" NA NA NA
"4201" NA NA NA
"4202" NA NA NA
"4203" NA NA NA
"4204" NA NA NA
"4205" NA NA NA
"4206" NA NA NA
"4207" NA NA NA
"4208" NA NA NA
"4209" NA NA NA
"4210" NA NA NA
"4211" NA NA NA
"4212" NA NA NA
"4213" NA NA NA
"4214" NA NA NA
"4215" NA NA NA
"4216" NA NA NA
"4217" NA NA NA
"4218" NA NA NA
"4219" NA NA NA
"4220" NA NA NA
"4221" NA NA NA
"4222" NA NA NA
"4223" NA NA NA
"4224" NA NA NA
"4225" NA NA NA
"4226" NA NA NA
"4227" NA NA NA
"4228" NA NA NA
"4229" NA NA NA
"4230" NA NA NA
"4231" NA NA NA
"4232" NA NA NA
"4233" NA NA NA
"4234" NA NA NA
"4235" NA NA NA
"4236" NA NA NA
"4237" NA NA NA
"4238" NA NA NA
"4239" NA NA NA
"4240" NA NA NA
"4241" NA NA NA
"4242" NA NA NA
"4243" NA NA NA
"4244" NA NA NA
"4245" NA NA NA
"4246" NA NA NA
"4247" NA NA NA
"4248" NA NA NA
"4249" NA NA NA
"4250" NA NA NA
"4251" NA NA NA
"4252" NA NA NA
"4253" NA NA NA
"4254" NA NA NA
"4255" NA NA NA
"4256" NA NA NA
"4257" NA NA NA
"4258" NA NA NA
"4259" NA NA NA
"4260" NA NA NA
"4261" NA NA NA
"4262" NA NA NA
"4263" NA NA NA
"4264" NA NA NA
"4265" NA NA NA
"4266" NA NA NA
"4267" NA NA NA
"4268" NA NA NA
"4269" NA NA NA
"4270" NA NA NA
"4271" NA NA NA
"4272" NA NA NA
"4273" NA NA NA
"4274" NA NA NA
"4275" NA NA NA
"4276" NA NA NA
"4277" NA NA NA
"4278" NA NA NA
"4279" NA NA NA
"4280" NA NA NA
"4281" NA NA NA
"4282" NA NA NA
"4283" NA NA NA
"4284" NA NA NA
"4285" NA NA NA
"4286" NA NA NA
"4287" NA NA NA
"4288" NA NA NA
"4289" NA NA NA
"4290" NA NA NA
"4291" NA NA NA
"4292" NA NA NA
"4293" NA NA NA
"4294" NA NA NA
"4295" NA NA NA
"4296" NA NA NA
"4297" NA NA NA
"4298" NA NA NA
"4299" NA NA NA
"4300" NA NA NA
"4301" NA NA NA
"4302" NA NA NA
"4303" NA NA NA
"4304" NA NA NA
"4305" NA NA NA
"4306" NA NA NA
"4307" NA NA NA
"4308" NA NA NA
"4309" NA NA NA
"4310" NA NA NA
"4311" NA NA NA
"4312" NA NA NA
"4313" NA NA NA
"4314" NA NA NA
"4315" NA NA NA
"4316" NA NA NA
"4317" NA NA NA
"4318" NA NA NA
"4319" NA NA NA
"4320" NA NA NA
"4321" NA NA NA
"4322" NA NA NA
"4323" NA NA NA
"4324" NA NA NA
"4325" NA NA NA
"4326" NA NA NA
"4327" NA NA NA
"4328" NA NA NA
"4329" NA NA NA
"4330" NA NA NA
"4331" NA NA NA
"4332" NA NA NA
"4333" NA NA NA
"4334" NA NA NA
"4335" NA NA NA
"4336" NA NA NA
"4337" NA NA NA
"4338" NA NA NA
"4339" NA NA NA
"4340" NA NA NA
"4341" NA NA NA
"4342" NA NA NA
"4343" NA NA NA
"4344" NA NA NA
"4345" NA NA NA
"4346" NA NA NA
"4347" NA NA NA
"4348" NA NA NA
"4349" NA NA NA
"4350" NA NA NA
"4351" NA NA NA
"4352" NA NA NA
"4353" NA NA NA
"4354" NA NA NA
"4355" NA NA NA
"4356" NA NA NA
"4357" NA NA NA
"4358" NA NA NA
"4359" NA NA NA
"4360" NA NA NA
"4361" NA NA NA
"4362" NA NA NA
"4363" NA NA NA
"4364" NA NA NA
"4365" NA NA NA
"4366" NA NA NA
"4367" NA NA NA
"4368" NA NA NA
"4369" NA NA NA
"4370" NA NA NA
"4371" NA NA NA
"4372" NA NA NA
"4373" NA NA NA
"4374" NA NA NA
"4375" NA NA NA
"4376" NA NA NA
"4377" NA NA NA
"4378" NA NA NA
"4379" NA NA NA
"4380" NA NA NA
"4381" NA NA NA
"4382" NA NA NA
"4383" NA NA NA
"4384" NA NA NA
"4385" NA NA NA
"4386" NA NA NA
"4387" NA NA NA
"4388" NA NA NA
"4389" NA NA NA
"4390" NA NA NA
"4391" NA NA NA
"4392" NA NA NA
"4393" NA NA NA
"4394" NA NA NA
"4395" NA NA NA
"4396" NA NA NA
"4397" NA NA NA
"4398" NA NA NA
"4399" NA NA NA
"4400" NA NA NA
"4401" NA NA NA
"4402" NA NA NA
"4403" NA NA NA
"4404" NA NA NA
"4405" NA NA NA
"4406" NA NA NA
"4407" NA NA NA
"4408" NA NA NA
"4409" NA NA NA
"4410" NA NA NA
"4411" NA NA NA
"4412" NA NA NA
"4413" NA NA NA
"4414" NA NA NA
"4415" NA NA NA
"4416" NA NA NA
"4417" NA NA NA
"4418" NA NA NA
"4419" NA NA NA
"4420" NA NA NA
"4421" NA NA NA
"4422" NA NA NA
"4423" NA NA NA
"4424" NA NA NA
"4425" NA NA NA
"4426" NA NA NA
"4427" NA NA NA
"4428" NA NA NA
"4429" NA NA NA
"4430" NA NA NA
"4431" NA NA NA
"4432" NA NA NA
"4433" NA NA NA
"4434" NA NA NA
"4435" NA NA NA
"4436" NA NA NA
"4437" NA NA NA
"4438" NA NA NA
"4439" NA NA NA
"4440" NA NA NA
"4441" NA NA NA
"4442" NA NA NA
"4443" NA NA NA
"4444" NA NA NA
"4445" NA NA NA
"4446" NA NA NA
"4447" NA NA NA
"4448" NA NA NA
"4449" NA NA NA
"4450" NA NA NA
"4451" NA NA NA
"4452" NA NA NA
"4453" NA NA NA
"4454" NA NA NA
"4455" NA NA NA
"4456" NA NA NA
"4457" NA NA NA
"4458" NA NA NA
"4459" NA NA NA
"4460" NA NA NA
"4461" NA NA NA
"4462" NA NA NA
"4463" NA NA NA
"4464" NA NA NA
"4465" NA NA NA
"4466" NA NA NA
"4467" NA NA NA
"4468" NA NA NA
"4469" NA NA NA
"4470" NA NA NA
"4471" NA NA NA
"4472" NA NA NA
"4473" NA NA NA
"4474" NA NA NA
"4475" NA NA NA
"4476" NA NA NA
"4477" NA NA NA
"4478" NA NA NA
"4479" NA NA NA
"4480" NA NA NA
"4481" NA NA NA
"4482" NA NA NA
"4483" NA NA NA
"4484" NA NA NA
"4485" NA NA NA
"4486" NA NA NA
"4487" NA NA NA
"4488" NA NA NA
"4489" NA NA NA
"4490" NA NA NA
"4491" NA NA NA
"4492" NA NA NA
"4493" NA NA NA
"4494" NA NA NA
"4495" NA NA NA
"4496" NA NA NA
"4497" NA NA NA
"4498" NA NA NA
"4499" NA NA NA
"4500" NA NA NA
"4501" NA NA NA
"4502" NA NA NA
"4503" NA NA NA
"4504" NA NA NA
"4505" NA NA NA
"4506" NA NA NA
"4507" NA NA NA
"4508" NA NA NA
"4509" NA NA NA
"4510" NA NA NA
"4511" NA NA NA
"4512" NA NA NA
"4513" NA NA NA
"4514" NA NA NA
"4515" NA NA NA
"4516" NA NA NA
"4517" NA NA NA
"4518" NA NA NA
"4519" NA NA NA
"4520" NA NA NA
"4521" NA NA NA
"4522" NA NA NA
"4523" NA NA NA
"4524" NA NA NA
"4525" NA NA NA
"4526" NA NA NA
"4527" NA NA NA
"4528" NA NA NA
"4529" NA NA NA
"4530" NA NA NA
"4531" NA NA NA
"4532" NA NA NA
"4533" NA NA NA
"4534" NA NA NA
"4535" NA NA NA
"4536" NA NA NA
"4537" NA NA NA
"4538" NA NA NA
"4539" NA NA NA
"4540" NA NA NA
"4541" NA NA NA
"4542" NA NA NA
"4543" NA NA NA
"4544" NA NA NA
"4545" NA NA NA
"4546" NA NA NA
"4547" NA NA NA
"4548" NA NA NA
"4549" NA NA NA
"4550" NA NA NA
"4551" NA NA NA
"4552" NA NA NA
"4553" NA NA NA
"4554" NA NA NA
"4555" NA NA NA
"4556" NA NA NA
"4557" NA NA NA
"4558" NA NA NA
"4559" NA NA NA
"4560" NA NA NA
"4561" NA NA NA
"4562" NA NA NA
"4563" NA NA NA
"4564" NA NA NA
"4565" NA NA NA
"4566" NA NA NA
"4567" NA NA NA
"4568" NA NA NA
"4569" NA NA NA
"4570" NA NA NA
"4571" NA NA NA
"4572" NA NA NA
"4573" NA NA NA
"4574" NA NA NA
"4575" NA NA NA
"4576" NA NA NA
"4577" NA NA NA
"4578" NA NA NA
"4579" NA NA NA
"4580" NA NA NA
"4581" NA NA NA
"4582" NA NA NA
"4583" NA NA NA
"4584" NA NA NA
"4585" NA NA NA
"4586" NA NA NA
"4587" NA NA NA
"4588" NA NA NA
"4589" NA NA NA
"4590" NA NA NA
"4591" NA NA NA
"4592" NA NA NA
"4593" NA NA NA
"4594" NA NA NA
"4595" NA NA NA
"4596" NA NA NA
"4597" NA NA NA
"4598" NA NA NA
"4599" NA NA NA
"4600" NA NA NA
"4601" NA NA NA
"4602" NA NA NA
"4603" NA NA NA
"4604" NA NA NA
"4605" NA NA NA
"4606" NA NA NA
"4607" NA NA NA
"4608" NA NA NA
"4609" NA NA NA
"4610" NA NA NA
"4611" NA NA NA
"4612" NA NA NA
"4613" NA NA NA
"4614" NA NA NA
"4615" NA NA NA
"4616" NA NA NA
"4617" NA NA NA
"4618" NA NA NA
"4619" NA NA NA
"4620" NA NA NA
"4621" NA NA NA
"4622" NA NA NA
"4623" NA NA NA
"4624" NA NA NA
"4625" NA NA NA
"4626" NA NA NA
"4627" NA NA NA
"4628" NA NA NA
"4629" NA NA NA
"4630" NA NA NA
"4631" NA NA NA
"4632" NA NA NA
"4633" NA NA NA
"4634" NA NA NA
"4635" NA NA NA
"4636" NA NA NA
"4637" NA NA NA
"4638" NA NA NA
"4639" NA NA NA
"4640" NA NA NA
"4641" NA NA NA
"4642" NA NA NA
"4643" NA NA NA
"4644" NA NA NA
"4645" NA NA NA
"4646" NA NA NA
"4647" NA NA NA
"4648" NA NA NA
"4649" NA NA NA
"4650" NA NA NA
"4651" NA NA NA
"4652" NA NA NA
"4653" NA NA NA
"4654" NA NA NA
"4655" NA NA NA
"4656" NA NA NA
"4657" NA NA NA
"4658" NA NA NA
"4659" NA NA NA
"4660" NA NA NA
"4661" NA NA NA
"4662" NA NA NA
"4663" NA NA NA
"4664" NA NA NA
"4665" NA NA NA
"4666" NA NA NA
"4667" NA NA NA
"4668" NA NA NA
"4669" NA NA NA
"4670" NA NA NA
"4671" NA NA NA
"4672" NA NA NA
"4673" NA NA NA
"4674" NA NA NA
"4675" NA NA NA
"4676" NA NA NA
"4677" NA NA NA
"4678" NA NA NA
"4679" NA NA NA
"4680" NA NA NA
"4681" NA NA NA
"4682" NA NA NA
"4683" NA NA NA
"4684" NA NA NA
"4685" NA NA NA
"4686" NA NA NA
"4687" NA NA NA
"4688" NA NA NA
"4689" NA NA NA
"4690" NA NA NA
"4691" NA NA NA
"4692" NA NA NA
"4693" NA NA NA
"4694" NA NA NA
"4695" NA NA NA
"4696" NA NA NA
"4697" NA NA NA
"4698" NA NA NA
"4699" NA NA NA
"4700" NA NA NA
"4701" NA NA NA
"4702" NA NA NA
"4703" NA NA NA
"4704" NA NA NA
"4705" NA NA NA
"4706" NA NA NA
"4707" NA NA NA
"4708" NA NA NA
"4709" NA NA NA
"4710" NA NA NA
"4711" NA NA NA
"4712" NA NA NA
"4713" NA NA NA
"4714" NA NA NA
"4715" NA NA NA
"4716" NA NA NA
"4717" NA NA NA
"4718" NA NA NA
"4719" NA NA NA
"4720" NA NA NA
"4721" NA NA NA
"4722" NA NA NA
"4723" NA NA NA
"4724" NA NA NA
"4725" NA NA NA
"4726" NA NA NA
"4727" NA NA NA
"4728" NA NA NA
"4729" NA NA NA
"4730" NA NA NA
"4731" NA NA NA
"4732" NA NA NA
"4733" NA NA NA
"4734" NA NA NA
"4735" NA NA NA
"4736" NA NA NA
"4737" NA NA NA
"4738" NA NA NA
"4739" NA NA NA
"4740" NA NA NA
"4741" NA NA NA
"4742" NA NA NA
"4743" NA NA NA
"4744" NA NA NA
"4745" NA NA NA
"4746" NA NA NA
"4747" NA NA NA
"4748" NA NA NA
"4749" NA NA NA
"4750" NA NA NA
"4751" NA NA NA
"4752" NA NA NA
"4753" NA NA NA
"4754" NA NA NA
"4755" NA NA NA
"4756" NA NA NA
"4757" NA NA NA
"4758" NA NA NA
"4759" NA NA NA
"4760" NA NA NA
"4761" NA NA NA
"4762" NA NA NA
"4763" NA NA NA
"4764" NA NA NA
"4765" NA NA NA
"4766" NA NA NA
"4767" NA NA NA
"4768" NA NA NA
"4769" NA NA NA
"4770" NA NA NA
"4771" NA NA NA
"4772" NA NA NA
"4773" NA NA NA
"4774" NA NA NA
"4775" NA NA NA
"4776" NA NA NA
"4777" NA NA NA
"4778" NA NA NA
"4779" NA NA NA
"4780" NA NA NA
"4781" NA NA NA
"4782" NA NA NA
"4783" NA NA NA
"4784" NA NA NA
"4785" NA NA NA
"4786" NA NA NA
"4787" NA NA NA
"4788" NA NA NA
"4789" NA NA NA
"4790" NA NA NA
"4791" NA NA NA
"4792" NA NA NA
"4793" NA NA NA
"4794" NA NA NA
"4795" NA NA NA
"4796" NA NA NA
"4797" NA NA NA
"4798" NA NA NA
"4799" NA NA NA
"4800" NA NA NA
"4801" NA NA NA
"4802" NA NA NA
"4803" NA NA NA
"4804" NA NA NA
"4805" NA NA NA
"4806" NA NA NA
"4807" NA NA NA
"4808" NA NA NA
"4809" NA NA NA
"4810" NA NA NA
"4811" NA NA NA
"4812" NA NA NA
"4813" NA NA NA
"4814" NA NA NA
"4815" NA NA NA
"4816" NA NA NA
"4817" NA NA NA
"4818" NA NA NA
"4819" NA NA NA
"4820" NA NA NA
"4821" NA NA NA
"4822" NA NA NA
"4823" NA NA NA
"4824" NA NA NA
"4825" NA NA NA
"4826" NA NA NA
"4827" NA NA NA
"4828" NA NA NA
"4829" NA NA NA
"4830" NA NA NA
"4831" NA NA NA
"4832" NA NA NA
"4833" NA NA NA
"4834" NA NA NA
"4835" NA NA NA
"4836" NA NA NA
"4837" NA NA NA
"4838" NA NA NA
"4839" NA NA NA
"4840" NA NA NA
"4841" NA NA NA
"4842" NA NA NA
"4843" NA NA NA
"4844" NA NA NA
"4845" NA NA NA
"4846" NA NA NA
"4847" NA NA NA
"4848" NA NA NA
"4849" NA NA NA
"4850" NA NA NA
"4851" NA NA NA
"4852" NA NA NA
"4853" NA NA NA
"4854" NA NA NA
"4855" NA NA NA
"4856" NA NA NA
"4857" NA NA NA
"4858" NA NA NA
"4859" NA NA NA
"4860" NA NA NA
"4861" NA NA NA
"4862" NA NA NA
"4863" NA NA NA
"4864" NA NA NA
"4865" NA NA NA
"4866" NA NA NA
"4867" NA NA NA
"4868" NA NA NA
"4869" NA NA NA
"4870" NA NA NA
"4871" NA NA NA
"4872" NA NA NA
"4873" NA NA NA
"4874" NA NA NA
"4875" NA NA NA
"4876" NA NA NA
"4877" NA NA NA
"4878" NA NA NA
"4879" NA NA NA
"4880" NA NA NA
"4881" NA NA NA
"4882" NA NA NA
"4883" NA NA NA
"4884" NA NA NA
"4885" NA NA NA
"4886" NA NA NA
"4887" NA NA NA
"4888" NA NA NA
"4889" NA NA NA
"4890" NA NA NA
"4891" NA NA NA
"4892" NA NA NA
"4893" NA NA NA
"4894" NA NA NA
"4895" NA NA NA
"4896" NA NA NA
"4897" NA NA NA
"4898" NA NA NA
"4899" NA NA NA
"4900" NA NA NA
"4901" NA NA NA
"4902" NA NA NA
"4903" NA NA NA
"4904" NA NA NA
"4905" NA NA NA
"4906" NA NA NA
"4907" NA NA NA
"4908" NA NA NA
"4909" NA NA NA
"4910" NA NA NA
"4911" NA NA NA
"4912" NA NA NA
"4913" NA NA NA
"4914" NA NA NA
"4915" NA NA NA
"4916" NA NA NA
"4917" NA NA NA
"4918" NA NA NA
"4919" NA NA NA
"4920" NA NA NA
"4921" NA NA NA
"4922" NA NA NA
"4923" NA NA NA
"4924" NA NA NA
"4925" NA NA NA
"4926" NA NA NA
"4927" NA NA NA
"4928" NA NA NA
"4929" NA NA NA
"4930" NA NA NA
"4931" NA NA NA
"4932" NA NA NA
"4933" NA NA NA
"4934" NA NA NA
"4935" NA NA NA
"4936" NA NA NA
"4937" NA NA NA
"4938" NA NA NA
"4939" NA NA NA
"4940" NA NA NA
"4941" NA NA NA
"4942" NA NA NA
"4943" NA NA NA
"4944" NA NA NA
"4945" NA NA NA
"4946" NA NA NA
"4947" NA NA NA
"4948" NA NA NA
"4949" NA NA NA
"4950" NA NA NA
"4951" NA NA NA
"4952" NA NA NA
"4953" NA NA NA
"4954" NA NA NA
"4955" NA NA NA
"4956" NA NA NA
"4957" NA NA NA
"4958" NA NA NA
"4959" NA NA NA
"4960" NA NA NA
"4961" NA NA NA
"4962" NA NA NA
"4963" NA NA NA
"4964" NA NA NA
"4965" NA NA NA
"4966" NA NA NA
"4967" NA NA NA
"4968" NA NA NA
"4969" NA NA NA
"4970" NA NA NA
"4971" NA NA NA
"4972" NA NA NA
"4973" NA NA NA
"4974" NA NA NA
"4975" NA NA NA
"4976" NA NA NA
"4977" NA NA NA
"4978" NA NA NA
"4979" NA NA NA
"4980" NA NA NA
"4981" NA NA NA
"4982" NA NA NA
"4983" NA NA NA
"4984" NA NA NA
"4985" NA NA NA
"4986" NA NA NA
"4987" NA NA NA
"4988" NA NA NA
"4989" NA NA NA
"4990" NA NA NA
"4991" NA NA NA
"4992" NA NA NA
"4993" NA NA NA
"4994" NA NA NA
"4995" NA NA NA
"4996" NA NA NA
"4997" NA NA NA
"4998" NA NA NA
"4999" NA NA NA
"5000" NA NA NA
"5001" NA NA NA
"5002" NA NA NA
"5003" NA NA NA
"5004" NA NA NA
"5005" NA NA NA
"5006" NA NA NA
"5007" NA NA NA
"5008" NA NA NA
"5009" NA NA NA
"5010" NA NA NA
"5011" NA NA NA
"5012" NA NA NA
"5013" NA NA NA
"5014" NA NA NA
"5015" NA NA NA
"5016" NA NA NA
"5017" NA NA NA
"5018" NA NA NA
"5019" NA NA NA
"5020" NA NA NA
"5021" NA NA NA
"5022" NA NA NA
"5023" NA NA NA
"5024" NA NA NA
"5025" NA NA NA
"5026" NA NA NA
"5027" NA NA NA
"5028" NA NA NA
"5029" NA NA NA
"5030" NA NA NA
"5031" NA NA NA
"5032" NA NA NA
"5033" NA NA NA
"5034" NA NA NA
"5035" NA NA NA
"5036" NA NA NA
"5037" NA NA NA
"5038" NA NA NA
"5039" NA NA NA
"5040" NA NA NA
"5041" NA NA NA
"5042" NA NA NA
"5043" NA NA NA
"5044" NA NA NA
"5045" NA NA NA
"5046" NA NA NA
"5047" NA NA NA
"5048" NA NA NA
"5049" NA NA NA
"5050" NA NA NA
"5051" NA NA NA
"5052" NA NA NA
"5053" NA NA NA
"5054" NA NA NA
"5055" NA NA NA
"5056" NA NA NA
"5057" NA NA NA
"5058" NA NA NA
"5059" NA NA NA
"5060" NA NA NA
"5061" NA NA NA
"5062" NA NA NA
"5063" NA NA NA
"5064" NA NA NA
"5065" NA NA NA
"5066" NA NA NA
"5067" NA NA NA
"5068" NA NA NA
"5069" NA NA NA
"5070" NA NA NA
"5071" NA NA NA
"5072" NA NA NA
"5073" NA NA NA
"5074" NA NA NA
"5075" NA NA NA
"5076" NA NA NA
"5077" NA NA NA
"5078" NA NA NA
"5079" NA NA NA
"5080" NA NA NA
"5081" NA NA NA
"5082" NA NA NA
"5083" NA NA NA
"5084" NA NA NA
"5085" NA NA NA
"5086" NA NA NA
"5087" NA NA NA
"5088" NA NA NA
"5089" NA NA NA
"5090" NA NA NA
"5091" NA NA NA
"5092" NA NA NA
"5093" NA NA NA
"5094" NA NA NA
"5095" NA NA NA
"5096" NA NA NA
"5097" NA NA NA
"5098" NA NA NA
"5099" NA NA NA
"5100" NA NA NA
"5101" NA NA NA
"5102" NA NA NA
"5103" NA NA NA
"5104" NA NA NA
"5105" NA NA NA
"5106" NA NA NA
"5107" NA NA NA
"5108" NA NA NA
"5109" NA NA NA
"5110" NA NA NA
"5111" NA NA NA
"5112" NA NA NA
"5113" NA NA NA
"5114" NA NA NA
"5115" NA NA NA
"5116" NA NA NA
"5117" NA NA NA
"5118" NA NA NA
"5119" NA NA NA
"5120" NA NA NA
"5121" NA NA NA
"5122" NA NA NA
"5123" NA NA NA
"5124" NA NA NA
"5125" NA NA NA
"5126" NA NA NA
"5127" NA NA NA
"5128" NA NA NA
"5129" NA NA NA
"5130" NA NA NA
"5131" NA NA NA
"5132" NA NA NA
"5133" NA NA NA
"5134" NA NA NA
"5135" NA NA NA
"5136" NA NA NA
"5137" NA NA NA
"5138" NA NA NA
"5139" NA NA NA
"5140" NA NA NA
"5141" NA NA NA
"5142" NA NA NA
"5143" NA NA NA
"5144" NA NA NA
"5145" NA NA NA
"5146" NA NA NA
"5147" NA NA NA
"5148" NA NA NA
"5149" NA NA NA
"5150" NA NA NA
"5151" NA NA NA
"5152" NA NA NA
"5153" NA NA NA
"5154" NA NA NA
"5155" NA NA NA
"5156" NA NA NA
"5157" NA NA NA
"5158" NA NA NA
"5159" NA NA NA
"5160" NA NA NA
"5161" NA NA NA
"5162" NA NA NA
"5163" NA NA NA
"5164" NA NA NA
"5165" NA NA NA
"5166" NA NA NA
"5167" NA NA NA
"5168" NA NA NA
"5169" NA NA NA
"5170" NA NA NA
"5171" NA NA NA
"5172" NA NA NA
"5173" NA NA NA
"5174" NA NA NA
"5175" NA NA NA
"5176" NA NA NA
"5177" NA NA NA
"5178" NA NA NA
"5179" NA NA NA
"5180" NA NA NA
"5181" NA NA NA
"5182" NA NA NA
"5183" NA NA NA
"5184" NA NA NA
"5185" NA NA NA
"5186" NA NA NA
"5187" NA NA NA
"5188" NA NA NA
"5189" NA NA NA
"5190" NA NA NA
"5191" NA NA NA
"5192" NA NA NA
"5193" NA NA NA
"5194" NA NA NA
"5195" NA NA NA
"5196" NA NA NA
"5197" NA NA NA
"5198" NA NA NA
"5199" NA NA NA
"5200" NA NA NA
"5201" NA NA NA
"5202" NA NA NA
"5203" NA NA NA
"5204" NA NA NA
"5205" NA NA NA
"5206" NA NA NA
"5207" NA NA NA
"5208" NA NA NA
"5209" NA NA NA
"5210" NA NA NA
"5211" NA NA NA
"5212" NA NA NA
"5213" NA NA NA
"5214" NA NA NA
"5215" NA NA NA
"5216" NA NA NA
"5217" NA NA NA
"5218" NA NA NA
"5219" NA NA NA
"5220" NA NA NA
"5221" NA NA NA
"5222" NA NA NA
"5223" NA NA NA
"5224" NA NA NA
"5225" NA NA NA
"5226" NA NA NA
"5227" NA NA NA
"5228" NA NA NA
"5229" NA NA NA
"5230" NA NA NA
"5231" NA NA NA
"5232" NA NA NA
"5233" NA NA NA
"5234" NA NA NA
"5235" NA NA NA
"5236" NA NA NA
"5237" NA NA NA
"5238" NA NA NA
"5239" NA NA NA
"5240" NA NA NA
"5241" NA NA NA
"5242" NA NA NA
"5243" NA NA NA
"5244" NA NA NA
"5245" NA NA NA
"5246" NA NA NA
"5247" NA NA NA
"5248" NA NA NA
"5249" NA NA NA
"5250" NA NA NA
"5251" NA NA NA
"5252" NA NA NA
"5253" NA NA NA
"5254" NA NA NA
"5255" NA NA NA
"5256" NA NA NA
"5257" NA NA NA
"5258" NA NA NA
"5259" NA NA NA
"5260" NA NA NA
"5261" NA NA NA
"5262" NA NA NA
"5263" NA NA NA
"5264" NA NA NA
"5265" NA NA NA
"5266" NA NA NA
"5267" NA NA NA
"5268" NA NA NA
"5269" NA NA NA
"5270" NA NA NA
"5271" NA NA NA
"5272" NA NA NA
"5273" NA NA NA
"5274" NA NA NA
"5275" NA NA NA
"5276" NA NA NA
"5277" NA NA NA
"5278" NA NA NA
"5279" NA NA NA
"5280" NA NA NA
"5281" NA NA NA
"5282" NA NA NA
"5283" NA NA NA
"5284" NA NA NA
"5285" NA NA NA
"5286" NA NA NA
"5287" NA NA NA
"5288" NA NA NA
"5289" NA NA NA
"5290" NA NA NA
"5291" NA NA NA
"5292" NA NA NA
"5293" NA NA NA
"5294" NA NA NA
"5295" NA NA NA
"5296" NA NA NA
"5297" NA NA NA
"5298" NA NA NA
"5299" NA NA NA
"5300" NA NA NA
"5301" NA NA NA
"5302" NA NA NA
"5303" NA NA NA
"5304" NA NA NA
"5305" NA NA NA
"5306" NA NA NA
"5307" NA NA NA
"5308" NA NA NA
"5309" NA NA NA
"5310" NA NA NA
"5311" NA NA NA
"5312" NA NA NA
"5313" NA NA NA
"5314" NA NA NA
"5315" NA NA NA
"5316" NA NA NA
"5317" NA NA NA
"5318" NA NA NA
"5319" NA NA NA
"5320" NA NA NA
"5321" NA NA NA
"5322" NA NA NA
"5323" NA NA NA
"5324" NA NA NA
"5325" NA NA NA
"5326" NA NA NA
"5327" NA NA NA
"5328" NA NA NA
"5329" NA NA NA
"5330" NA NA NA
"5331" NA NA NA
"5332" NA NA NA
"5333" NA NA NA
"5334" NA NA NA
"5335" NA NA NA
"5336" NA NA NA
"5337" NA NA NA
"5338" NA NA NA
"5339" NA NA NA
"5340" NA NA NA
"5341" NA NA NA
"5342" NA NA NA
"5343" NA NA NA
"5344" NA NA NA
"5345" NA NA NA
"5346" NA NA NA
"5347" NA NA NA
"5348" NA NA NA
"5349" NA NA NA
"5350" NA NA NA
"5351" NA NA NA
"5352" NA NA NA
"5353" NA NA NA
"5354" NA NA NA
"5355" NA NA NA
"5356" NA NA NA
"5357" NA NA NA
"5358" NA NA NA
"5359" NA NA NA
"5360" NA NA NA
"5361" NA NA NA
"5362" NA NA NA
"5363" NA NA NA
"5364" NA NA NA
"5365" NA NA NA
"5366" NA NA NA
"5367" NA NA NA
"5368" NA NA NA
"5369" NA NA NA
"5370" NA NA NA
"5371" NA NA NA
"5372" NA NA NA
"5373" NA NA NA
"5374" NA NA NA
"5375" NA NA NA
"5376" NA NA NA
"5377" NA NA NA
"5378" NA NA NA
"5379" NA NA NA
"5380" NA NA NA
"5381" NA NA NA
"5382" NA NA NA
"5383" NA NA NA
"5384" NA NA NA
"5385" NA NA NA
"5386" NA NA NA
"5387" NA NA NA
"5388" NA NA NA
"5389" NA NA NA
"5390" NA NA NA
"5391" NA NA NA
"5392" NA NA NA
"5393" NA NA NA
"5394" NA NA NA
"5395" NA NA NA
"5396" NA NA NA
"5397" NA NA NA
"5398" NA NA NA
"5399" NA NA NA
"5400" NA NA NA
"5401" NA NA NA
"5402" NA NA NA
"5403" NA NA NA
"5404" NA NA NA
"5405" NA NA NA
"5406" NA NA NA
"5407" NA NA NA
"5408" NA NA NA
"5409" NA NA NA
"5410" NA NA NA
"5411" NA NA NA
"5412" NA NA NA
"5413" NA NA NA
"5414" NA NA NA
"5415" NA NA NA
"5416" NA NA NA
"5417" NA NA NA
"5418" NA NA NA
"5419" NA NA NA
"5420" NA NA NA
"5421" NA NA NA
"5422" NA NA NA
"5423" NA NA NA
"5424" NA NA NA
"5425" NA NA NA
"5426" NA NA NA
"5427" NA NA NA
"5428" NA NA NA
"5429" NA NA NA
"5430" NA NA NA
"5431" NA NA NA
"5432" NA NA NA
"5433" NA NA NA
"5434" NA NA NA
"5435" NA NA NA
"5436" NA NA NA
"5437" NA NA NA
"5438" NA NA NA
"5439" NA NA NA
"5440" NA NA NA
"5441" NA NA NA
"5442" NA NA NA
"5443" NA NA NA
"5444" NA NA NA
"5445" NA NA NA
"5446" NA NA NA
"5447" NA NA NA
"5448" NA NA NA
"5449" NA NA NA
"5450" NA NA NA
"5451" NA NA NA
"5452" NA NA NA
"5453" NA NA NA
"5454" NA NA NA
"5455" NA NA NA
"5456" NA NA NA
"5457" NA NA NA
"5458" NA NA NA
"5459" NA NA NA
"5460" NA NA NA
"5461" NA NA NA
"5462" NA NA NA
"5463" NA NA NA
"5464" NA NA NA
"5465" NA NA NA
"5466" NA NA NA
"5467" NA NA NA
"5468" NA NA NA
"5469" NA NA NA
"5470" NA NA NA
"5471" NA NA NA
"5472" NA NA NA
"5473" NA NA NA
"5474" NA NA NA
"5475" NA NA NA
"5476" NA NA NA
"5477" NA NA NA
"5478" NA NA NA
"5479" NA NA NA
"5480" NA NA NA
"5481" NA NA NA
"5482" NA NA NA
"5483" NA NA NA
"5484" NA NA NA
"5485" NA NA NA
"5486" NA NA NA
"5487" NA NA NA
"5488" NA NA NA
"5489" NA NA NA
"5490" NA NA NA
"5491" NA NA NA
"5492" NA NA NA
"5493" NA NA NA
"5494" NA NA NA
"5495" NA NA NA
"5496" NA NA NA
"5497" NA NA NA
"5498" NA NA NA
"5499" NA NA NA
"5500" NA NA NA
"5501" NA NA NA
"5502" NA NA NA
"5503" NA NA NA
"5504" NA NA NA
"5505" NA NA NA
"5506" NA NA NA
"5507" NA NA NA
"5508" NA NA NA
"5509" NA NA NA
"5510" NA NA NA
"5511" NA NA NA
"5512" NA NA NA
"5513" NA NA NA
"5514" NA NA NA
"5515" NA NA NA
"5516" NA NA NA
"5517" NA NA NA
"5518" NA NA NA
"5519" NA NA NA
"5520" NA NA NA
"5521" NA NA NA
"5522" NA NA NA
"5523" NA NA NA
"5524" NA NA NA
"5525" NA NA NA
"5526" NA NA NA
"5527" NA NA NA
"5528" NA NA NA
"5529" NA NA NA
"5530" NA NA NA
"5531" NA NA NA
"5532" NA NA NA
"5533" NA NA NA
"5534" NA NA NA
"5535" NA NA NA
"5536" NA NA NA
"5537" NA NA NA
"5538" NA NA NA
"5539" NA NA NA
"5540" NA NA NA
"5541" NA NA NA
"5542" NA NA NA
"5543" NA NA NA
"5544" NA NA NA
"5545" NA NA NA
"5546" NA NA NA
"5547" NA NA NA
"5548" NA NA NA
"5549" NA NA NA
"5550" NA NA NA
"5551" NA NA NA
"5552" NA NA NA
"5553" NA NA NA
"5554" NA NA NA
"5555" NA NA NA
"5556" NA NA NA
"5557" NA NA NA
"5558" NA NA NA
"5559" NA NA NA
"5560" NA NA NA
"5561" NA NA NA
"5562" NA NA NA
"5563" NA NA NA
"5564" NA NA NA
"5565" NA NA NA
"5566" NA NA NA
"5567" NA NA NA
"5568" NA NA NA
"5569" NA NA NA
"5570" NA NA NA
"5571" NA NA NA
"5572" NA NA NA
"5573" NA NA NA
"5574" NA NA NA
"5575" NA NA NA
"5576" NA NA NA
"5577" NA NA NA
"5578" NA NA NA
"5579" NA NA NA
"5580" NA NA NA
"5581" NA NA NA
"5582" NA NA NA
"5583" NA NA NA
"5584" NA NA NA
"5585" NA NA NA
"5586" NA NA NA
"5587" NA NA NA
"5588" NA NA NA
"5589" NA NA NA
"5590" NA NA NA
"5591" NA NA NA
"5592" NA NA NA
"5593" NA NA NA
"5594" NA NA NA
"5595" NA NA NA
"5596" NA NA NA
"5597" NA NA NA
"5598" NA NA NA
"5599" NA NA NA
"5600" NA NA NA
"5601" NA NA NA
"5602" NA NA NA
"5603" NA NA NA
"5604" NA NA NA
"5605" NA NA NA
"5606" NA NA NA
"5607" NA NA NA
"5608" NA NA NA
"5609" NA NA NA
"5610" NA NA NA
"5611" NA NA NA
"5612" NA NA NA
"5613" NA NA NA
"5614" NA NA NA
"5615" NA NA NA
"5616" NA NA NA
"5617" NA NA NA
"5618" NA NA NA
"5619" NA NA NA
"5620" NA NA NA
"5621" NA NA NA
"5622" NA NA NA
"5623" NA NA NA
"5624" NA NA NA
"5625" NA NA NA
"5626" NA NA NA
"5627" NA NA NA
"5628" NA NA NA
"5629" NA NA NA
"5630" NA NA NA
"5631" NA NA NA
"5632" NA NA NA
"5633" NA NA NA
"5634" NA NA NA
"5635" NA NA NA
"5636" NA NA NA
"5637" NA NA NA
"5638" NA NA NA
"5639" NA NA NA
"5640" NA NA NA
"5641" NA NA NA
"5642" NA NA NA
"5643" NA NA NA
"5644" NA NA NA
"5645" NA NA NA
"5646" NA NA NA
"5647" NA NA NA
"5648" NA NA NA
"5649" NA NA NA
"5650" NA NA NA
"5651" NA NA NA
"5652" NA NA NA
"5653" NA NA NA
"5654" NA NA NA
"5655" NA NA NA
"5656" NA NA NA
"5657" NA NA NA
"5658" NA NA NA
"5659" NA NA NA
"5660" NA NA NA
"5661" NA NA NA
"5662" NA NA NA
"5663" NA NA NA
"5664" NA NA NA
"5665" NA NA NA
"5666" NA NA NA
"5667" NA NA NA
"5668" NA NA NA
"5669" NA NA NA
"5670" NA NA NA
"5671" NA NA NA
"5672" NA NA NA
"5673" NA NA NA
"5674" NA NA NA
"5675" NA NA NA
"5676" NA NA NA
"5677" NA NA NA
"5678" NA NA NA
"5679" NA NA NA
"5680" NA NA NA
"5681" NA NA NA
"5682" NA NA NA
"5683" NA NA NA
"5684" NA NA NA
"5685" NA NA NA
"5686" NA NA NA
"5687" NA NA NA
"5688" NA NA NA
"5689" NA NA NA
"5690" NA NA NA
"5691" NA NA NA
"5692" NA NA NA
"5693" NA NA NA
"5694" NA NA NA
"5695" NA NA NA
"5696" NA NA NA
"5697" NA NA NA
"5698" NA NA NA
"5699" NA NA NA
"5700" NA NA NA
"5701" NA NA NA
"5702" NA NA NA
"5703" NA NA NA
"5704" NA NA NA
"5705" NA NA NA
"5706" NA NA NA
"5707" NA NA NA
"5708" NA NA NA
"5709" NA NA NA
"5710" NA NA NA
"5711" NA NA NA
"5712" NA NA NA
"5713" NA NA NA
"5714" NA NA NA
"5715" NA NA NA
"5716" NA NA NA
"5717" NA NA NA
"5718" NA NA NA
"5719" NA NA NA
"5720" NA NA NA
"5721" NA NA NA
"5722" NA NA NA
"5723" NA NA NA
"5724" NA NA NA
"5725" NA NA NA
"5726" NA NA NA
"5727" NA NA NA
"5728" NA NA NA
"5729" NA NA NA
"5730" NA NA NA
"5731" NA NA NA
"5732" NA NA NA
"5733" NA NA NA
"5734" NA NA NA
"5735" NA NA NA
"5736" NA NA NA
"5737" NA NA NA
"5738" NA NA NA
"5739" NA NA NA
"5740" NA NA NA
"5741" NA NA NA
"5742" NA NA NA
"5743" NA NA NA
"5744" NA NA NA
"5745" NA NA NA
"5746" NA NA NA
"5747" NA NA NA
"5748" NA NA NA
"5749" NA NA NA
"5750" NA NA NA
"5751" NA NA NA
"5752" NA NA NA
"5753" NA NA NA
"5754" NA NA NA
"5755" NA NA NA
"5756" NA NA NA
"5757" NA NA NA
"5758" NA NA NA
"5759" NA NA NA
"5760" NA NA NA
"5761" NA NA NA
"5762" NA NA NA
"5763" NA NA NA
"5764" NA NA NA
"5765" NA NA NA
"5766" NA NA NA
"5767" NA NA NA
"5768" NA NA NA
"5769" NA NA NA
"5770" NA NA NA
"5771" NA NA NA
"5772" NA NA NA
"5773" NA NA NA
"5774" NA NA NA
"5775" NA NA NA
"5776" NA NA NA
"5777" NA NA NA
"5778" NA NA NA
"5779" NA NA NA
"5780" NA NA NA
"5781" NA NA NA
"5782" NA NA NA
"5783" NA NA NA
"5784" NA NA NA
"5785" NA NA NA
"5786" NA NA NA
"5787" NA NA NA
"5788" NA NA NA
"5789" NA NA NA
"5790" NA NA NA
"5791" NA NA NA
"5792" NA NA NA
"5793" NA NA NA
"5794" NA NA NA
"5795" NA NA NA
"5796" NA NA NA
"5797" NA NA NA
"5798" NA NA NA
"5799" NA NA NA
"5800" NA NA NA
"5801" NA NA NA
"5802" NA NA NA
"5803" NA NA NA
"5804" NA NA NA
"5805" NA NA NA
"5806" NA NA NA
"5807" NA NA NA
"5808" NA NA NA
"5809" NA NA NA
"5810" NA NA NA
"5811" NA NA NA
"5812" NA NA NA
"5813" NA NA NA
"5814" NA NA NA
"5815" NA NA NA
"5816" NA NA NA
"5817" NA NA NA
"5818" NA NA NA
"5819" NA NA NA
"5820" NA NA NA
"5821" NA NA NA
"5822" NA NA NA
"5823" NA NA NA
"5824" NA NA NA
"5825" NA NA NA
"5826" NA NA NA
"5827" NA NA NA
"5828" NA NA NA
"5829" NA NA NA
"5830" NA NA NA
"5831" NA NA NA
"5832" NA NA NA
"5833" NA NA NA
"5834" NA NA NA
"5835" NA NA NA
"5836" NA NA NA
"5837" NA NA NA
"5838" NA NA NA
"5839" NA NA NA
"5840" NA NA NA
"5841" NA NA NA
"5842" NA NA NA
"5843" NA NA NA
"5844" NA NA NA
"5845" NA NA NA
"5846" NA NA NA
"5847" NA NA NA
"5848" NA NA NA
"5849" NA NA NA
"5850" NA NA NA
"5851" NA NA NA
"5852" NA NA NA
"5853" NA NA NA
"5854" NA NA NA
"5855" NA NA NA
"5856" NA NA NA
"5857" NA NA NA
"5858" NA NA NA
"5859" NA NA NA
"5860" NA NA NA
"5861" NA NA NA
"5862" NA NA NA
"5863" NA NA NA
"5864" NA NA NA
"5865" NA NA NA
"5866" NA NA NA
"5867" NA NA NA
"5868" NA NA NA
"5869" NA NA NA
"5870" NA NA NA
"5871" NA NA NA
"5872" NA NA NA
"5873" NA NA NA
"5874" NA NA NA
"5875" NA NA NA
"5876" NA NA NA
"5877" NA NA NA
"5878" NA NA NA
"5879" NA NA NA
"5880" NA NA NA
"5881" NA NA NA
"5882" NA NA NA
"5883" NA NA NA
"5884" NA NA NA
"5885" NA NA NA
"5886" NA NA NA
"5887" NA NA NA
"5888" NA NA NA
"5889" NA NA NA
"5890" NA NA NA
"5891" NA NA NA
"5892" NA NA NA
"5893" NA NA NA
"5894" NA NA NA
"5895" NA NA NA
"5896" NA NA NA
"5897" NA NA NA
"5898" NA NA NA
"5899" NA NA NA
"5900" NA NA NA
"5901" NA NA NA
"5902" NA NA NA
"5903" NA NA NA
"5904" NA NA NA
"5905" NA NA NA
"5906" NA NA NA
"5907" NA NA NA
"5908" NA NA NA
"5909" NA NA NA
"5910" NA NA NA
"5911" NA NA NA
"5912" NA NA NA
"5913" NA NA NA
"5914" NA NA NA
"5915" NA NA NA
"5916" NA NA NA
"5917" NA NA NA
"5918" NA NA NA
"5919" NA NA NA
"5920" NA NA NA
"5921" NA NA NA
"5922" NA NA NA
"5923" NA NA NA
"5924" NA NA NA
"5925" NA NA NA
"5926" NA NA NA
"5927" NA NA NA
"5928" NA NA NA
"5929" NA NA NA
"5930" NA NA NA
"5931" NA NA NA
"5932" NA NA NA
"5933" NA NA NA
"5934" NA NA NA
"5935" NA NA NA
"5936" NA NA NA
"5937" NA NA NA
"5938" NA NA NA
"5939" NA NA NA
"5940" NA NA NA
"5941" NA NA NA
"5942" NA NA NA
"5943" NA NA NA
"5944" NA NA NA
"5945" NA NA NA
"5946" NA NA NA
"5947" NA NA NA
"5948" NA NA NA
"5949" NA NA NA
"5950" NA NA NA
"5951" NA NA NA
"5952" NA NA NA
"5953" NA NA NA
"5954" NA NA NA
"5955" NA NA NA
"5956" NA NA NA
"5957" NA NA NA
"5958" NA NA NA
"5959" NA NA NA
"5960" NA NA NA
"5961" NA NA NA
"5962" NA NA NA
"5963" NA NA NA
"5964" NA NA NA
"5965" NA NA NA
"5966" NA NA NA
"5967" NA NA NA
"5968" NA NA NA
"5969" NA NA NA
"5970" NA NA NA
"5971" NA NA NA
"5972" NA NA NA
"5973" NA NA NA
"5974" NA NA NA
"5975" NA NA NA
"5976" NA NA NA
"5977" NA NA NA
"5978" NA NA NA
"5979" NA NA NA
"5980" NA NA NA
"5981" NA NA NA
"5982" NA NA NA
"5983" NA NA NA
"5984" NA NA NA
"5985" NA NA NA
"5986" NA NA NA
"5987" NA NA NA
"5988" NA NA NA
"5989" NA NA NA
"5990" NA NA NA
"5991" NA NA NA
"5992" NA NA NA
"5993" NA NA NA
"5994" NA NA NA
"5995" NA NA NA
"5996" NA NA NA
"5997" NA NA NA
"5998" NA NA NA
"5999" NA NA NA
"6000" NA NA NA
"6001" NA NA NA
"6002" NA NA NA
"6003" NA NA NA
"6004" NA NA NA
"6005" NA NA NA
"6006" NA NA NA
"6007" NA NA NA
"6008" NA NA NA
"6009" NA NA NA
"6010" NA NA NA
"6011" NA NA NA
"6012" NA NA NA
"6013" NA NA NA
"6014" NA NA NA
"6015" NA NA NA
"6016" NA NA NA
"6017" NA NA NA
"6018" NA NA NA
"6019" NA NA NA
"6020" NA NA NA
"6021" NA NA NA
"6022" NA NA NA
"6023" NA NA NA
"6024" NA NA NA
"6025" NA NA NA
"6026" NA NA NA
"6027" NA NA NA
"6028" NA NA NA
"6029" NA NA NA
"6030" NA NA NA
"6031" NA NA NA
"6032" NA NA NA
"6033" NA NA NA
"6034" NA NA NA
"6035" NA NA NA
"6036" NA NA NA
"6037" NA NA NA
"6038" NA NA NA
"6039" NA NA NA
"6040" NA NA NA
"6041" NA NA NA
"6042" NA NA NA
"6043" NA NA NA
"6044" NA NA NA
"6045" NA NA NA
"6046" NA NA NA
"6047" NA NA NA
"6048" NA NA NA
"6049" NA NA NA
"6050" NA NA NA
"6051" NA NA NA
"6052" NA NA NA
"6053" NA NA NA
"6054" NA NA NA
"6055" NA NA NA
"6056" NA NA NA
"6057" NA NA NA
"6058" NA NA NA
"6059" NA NA NA
"6060" NA NA NA
"6061" NA NA NA
"6062" NA NA NA
"6063" NA NA NA
"6064" NA NA NA
"6065" NA NA NA
"6066" NA NA NA
"6067" NA NA NA
"6068" NA NA NA
"6069" NA NA NA
"6070" NA NA NA
"6071" NA NA NA
"6072" NA NA NA
"6073" NA NA NA
"6074" NA NA NA
"6075" NA NA NA
"6076" NA NA NA
"6077" NA NA NA
"6078" NA NA NA
"6079" NA NA NA
"6080" NA NA NA
"6081" NA NA NA
"6082" NA NA NA
"6083" NA NA NA
"6084" NA NA NA
"6085" NA NA NA
"6086" NA NA NA
"6087" NA NA NA
"6088" NA NA NA
"6089" NA NA NA
"6090" NA NA NA
"6091" NA NA NA
"6092" NA NA NA
"6093" NA NA NA
"6094" NA NA NA
"6095" NA NA NA
"6096" NA NA NA
"6097" NA NA NA
"6098" NA NA NA
"6099" NA NA NA
"6100" NA NA NA
"6101" NA NA NA
"6102" NA NA NA
"6103" NA NA NA
"6104" NA NA NA
"6105" NA NA NA
"6106" NA NA NA
"6107" NA NA NA
"6108" NA NA NA
"6109" NA NA NA
"6110" NA NA NA
"6111" NA NA NA
"6112" NA NA NA
"6113" NA NA NA
"6114" NA NA NA
"6115" NA NA NA
"6116" NA NA NA
"6117" NA NA NA
"6118" NA NA NA
"6119" NA NA NA
"6120" NA NA NA
"6121" NA NA NA
"6122" NA NA NA
"6123" NA NA NA
"6124" NA NA NA
"6125" NA NA NA
"6126" NA NA NA
"6127" NA NA NA
"6128" NA NA NA
"6129" NA NA NA
"6130" NA NA NA
"6131" NA NA NA
"6132" NA NA NA
"6133" NA NA NA
"6134" NA NA NA
"6135" NA NA NA
"6136" NA NA NA
"6137" NA NA NA
"6138" NA NA NA
"6139" NA NA NA
"6140" NA NA NA
"6141" NA NA NA
"6142" NA NA NA
"6143" NA NA NA
"6144" NA NA NA
"6145" NA NA NA
"6146" NA NA NA
"6147" NA NA NA
"6148" NA NA NA
"6149" NA NA NA
"6150" NA NA NA
"6151" NA NA NA
"6152" NA NA NA
"6153" NA NA NA
"6154" NA NA NA
"6155" NA NA NA
"6156" NA NA NA
"6157" NA NA NA
"6158" NA NA NA
"6159" NA NA NA
"6160" NA NA NA
"6161" NA NA NA
"6162" NA NA NA
"6163" NA NA NA
"6164" NA NA NA
"6165" NA NA NA
"6166" NA NA NA
"6167" NA NA NA
"6168" NA NA NA
"6169" NA NA NA
"6170" NA NA NA
"6171" NA NA NA
"6172" NA NA NA
"6173" NA NA NA
"6174" NA NA NA
"6175" NA NA NA
"6176" NA NA NA
"6177" NA NA NA
"6178" NA NA NA
"6179" NA NA NA
"6180" NA NA NA
"6181" NA NA NA
"6182" NA NA NA
"6183" NA NA NA
"6184" NA NA NA
"6185" NA NA NA
"6186" NA NA NA
"6187" NA NA NA
"6188" NA NA NA
"6189" NA NA NA
"6190" NA NA NA
"6191" NA NA NA
"6192" NA NA NA
"6193" NA NA NA
"6194" NA NA NA
"6195" NA NA NA
"6196" NA NA NA
"6197" NA NA NA
"6198" NA NA NA
"6199" NA NA NA
"6200" NA NA NA
"6201" NA NA NA
"6202" NA NA NA
"6203" NA NA NA
"6204" NA NA NA
"6205" NA NA NA
"6206" NA NA NA
"6207" NA NA NA
"6208" NA NA NA
"6209" NA NA NA
"6210" NA NA NA
"6211" NA NA NA
"6212" NA NA NA
"6213" NA NA NA
"6214" NA NA NA
"6215" NA NA NA
"6216" NA NA NA
"6217" NA NA NA
"6218" NA NA NA
"6219" NA NA NA
"6220" NA NA NA
"6221" NA NA NA
"6222" NA NA NA
"6223" NA NA NA
"6224" NA NA NA
"6225" NA NA NA
"6226" NA NA NA
"6227" NA NA NA
"6228" NA NA NA
"6229" NA NA NA
"6230" NA NA NA
"6231" NA NA NA
"6232" NA NA NA
"6233" NA NA NA
"6234" NA NA NA
"6235" NA NA NA
"6236" NA NA NA
"6237" NA NA NA
"6238" NA NA NA
"6239" NA NA NA
"6240" NA NA NA
"6241" NA NA NA
"6242" NA NA NA
"6243" NA NA NA
"6244" NA NA NA
"6245" NA NA NA
"6246" NA NA NA
"6247" NA NA NA
"6248" NA NA NA
"6249" NA NA NA
"6250" NA NA NA
"6251" NA NA NA
"6252" NA NA NA
"6253" NA NA NA
"6254" NA NA NA
"6255" NA NA NA
"6256" NA NA NA
"6257" NA NA NA
"6258" NA NA NA
"6259" NA NA NA
"6260" NA NA NA
"6261" NA NA NA
"6262" NA NA NA
"6263" NA NA NA
"6264" NA NA NA
"6265" NA NA NA
"6266" NA NA NA
"6267" NA NA NA
"6268" NA NA NA
"6269" NA NA NA
"6270" NA NA NA
"6271" NA NA NA
"6272" NA NA NA
"6273" NA NA NA
"6274" NA NA NA
"6275" NA NA NA
"6276" NA NA NA
"6277" NA NA NA
"6278" NA NA NA
"6279" NA NA NA
"6280" NA NA NA
"6281" NA NA NA
"6282" NA NA NA
"6283" NA NA NA
"6284" NA NA NA
"6285" NA NA NA
"6286" NA NA NA
"6287" NA NA NA
"6288" NA NA NA
"6289" NA NA NA
"6290" NA NA NA
"6291" NA NA NA
"6292" NA NA NA
"6293" NA NA NA
"6294" NA NA NA
"6295" NA NA NA
"6296" NA NA NA
"6297" NA NA NA
"6298" NA NA NA
"6299" NA NA NA
"6300" NA NA NA
"6301" NA NA NA
"6302" NA NA NA
"6303" NA NA NA
"6304" NA NA NA
"6305" NA NA NA
"6306" NA NA NA
"6307" NA NA NA
"6308" NA NA NA
"6309" NA NA NA
"6310" NA NA NA
"6311" NA NA NA
"6312" NA NA NA
"6313" NA NA NA
"6314" NA NA NA
"6315" NA NA NA
"6316" NA NA NA
"6317" NA NA NA
"6318" NA NA NA
"6319" NA NA NA
"6320" NA NA NA
"6321" NA NA NA
"6322" NA NA NA
"6323" NA NA NA
"6324" NA NA NA
"6325" NA NA NA
"6326" NA NA NA
"6327" NA NA NA
"6328" NA NA NA
"6329" NA NA NA
"6330" NA NA NA
"6331" NA NA NA
"6332" NA NA NA
"6333" NA NA NA
"6334" NA NA NA
"6335" NA NA NA
"6336" NA NA NA
"6337" NA NA NA
"6338" NA NA NA
"6339" NA NA NA
"6340" NA NA NA
"6341" NA NA NA
"6342" NA NA NA
"6343" NA NA NA
"6344" NA NA NA
"6345" NA NA NA
"6346" NA NA NA
"6347" NA NA NA
"6348" NA NA NA
"6349" NA NA NA
"6350" NA NA NA
"6351" NA NA NA
"6352" NA NA NA
"6353" NA NA NA
"6354" NA NA NA
"6355" NA NA NA
"6356" NA NA NA
"6357" NA NA NA
"6358" NA NA NA
"6359" NA NA NA
"6360" NA NA NA
"6361" NA NA NA
"6362" NA NA NA
"6363" NA NA NA
"6364" NA NA NA
"6365" NA NA NA
"6366" NA NA NA
"6367" NA NA NA
"6368" NA NA NA
"6369" NA NA NA
"6370" NA NA NA
"6371" NA NA NA
"6372" NA NA NA
"6373" NA NA NA
"6374" NA NA NA
"6375" NA NA NA
"6376" NA NA NA
"6377" NA NA NA
"6378" NA NA NA
"6379" NA NA NA
"6380" NA NA NA
"6381" NA NA NA
"6382" NA NA NA
"6383" NA NA NA
"6384" NA NA NA
"6385" NA NA NA
"6386" NA NA NA
"6387" NA NA NA
"6388" NA NA NA
"6389" NA NA NA
"6390" NA NA NA
"6391" NA NA NA
"6392" NA NA NA
"6393" NA NA NA
"6394" NA NA NA
"6395" NA NA NA
"6396" NA NA NA
"6397" NA NA NA
"6398" NA NA NA
"6399" NA NA NA
"6400" NA NA NA
"6401" NA NA NA
"6402" NA NA NA
"6403" NA NA NA
"6404" NA NA NA
"6405" NA NA NA
"6406" NA NA NA
"6407" NA NA NA
"6408" NA NA NA
"6409" NA NA NA
"6410" NA NA NA
"6411" NA NA NA
"6412" NA NA NA
"6413" NA NA NA
"6414" NA NA NA
"6415" NA NA NA
"6416" NA NA NA
"6417" NA NA NA
"6418" NA NA NA
"6419" NA NA NA
"6420" NA NA NA
"6421" NA NA NA
"6422" NA NA NA
"6423" NA NA NA
"6424" NA NA NA
"6425" NA NA NA
"6426" NA NA NA
"6427" NA NA NA
"6428" NA NA NA
"6429" NA NA NA
"6430" NA NA NA
"6431" NA NA NA
"6432" NA NA NA
"6433" NA NA NA
"6434" NA NA NA
"6435" NA NA NA
"6436" NA NA NA
"6437" NA NA NA
"6438" NA NA NA
"6439" NA NA NA
"6440" NA NA NA
"6441" NA NA NA
"6442" NA NA NA
"6443" NA NA NA
"6444" NA NA NA
"6445" NA NA NA
"6446" NA NA NA
"6447" NA NA NA
"6448" NA NA NA
"6449" NA NA NA
"6450" NA NA NA
"6451" NA NA NA
"6452" NA NA NA
"6453" NA NA NA
"6454" NA NA NA
"6455" NA NA NA
"6456" NA NA NA
"6457" NA NA NA
"6458" NA NA NA
"6459" NA NA NA
"6460" NA NA NA
"6461" NA NA NA
"6462" NA NA NA
"6463" NA NA NA
"6464" NA NA NA
"6465" NA NA NA
"6466" NA NA NA
"6467" NA NA NA
"6468" NA NA NA
"6469" NA NA NA
"6470" NA NA NA
"6471" NA NA NA
"6472" NA NA NA
"6473" NA NA NA
"6474" NA NA NA
"6475" NA NA NA
"6476" NA NA NA
"6477" NA NA NA
"6478" NA NA NA
"6479" NA NA NA
"6480" NA NA NA
"6481" NA NA NA
"6482" NA NA NA
"6483" NA NA NA
"6484" NA NA NA
"6485" NA NA NA
"6486" NA NA NA
"6487" NA NA NA
"6488" NA NA NA
"6489" NA NA NA
"6490" NA NA NA
"6491" NA NA NA
"6492" NA NA NA
"6493" NA NA NA
"6494" NA NA NA
"6495" NA NA NA
"6496" NA NA NA
"6497" NA NA NA
"6498" NA NA NA
"6499" NA NA NA
"6500" NA NA NA
"6501" NA NA NA
"6502" NA NA NA
"6503" NA NA NA
"6504" NA NA NA
"6505" NA NA NA
"6506" NA NA NA
"6507" NA NA NA
"6508" NA NA NA
"6509" NA NA NA
"6510" NA NA NA
"6511" NA NA NA
"6512" NA NA NA
"6513" NA NA NA
"6514" NA NA NA
"6515" NA NA NA
"6516" NA NA NA
"6517" NA NA NA
"6518" NA NA NA
"6519" NA NA NA
"6520" NA NA NA
"6521" NA NA NA
"6522" NA NA NA
"6523" NA NA NA
"6524" NA NA NA
"6525" NA NA NA
"6526" NA NA NA
"6527" NA NA NA
"6528" NA NA NA
"6529" NA NA NA
"6530" NA NA NA
"6531" NA NA NA
"6532" NA NA NA
"6533" NA NA NA
"6534" NA NA NA
"6535" NA NA NA
"6536" NA NA NA
"6537" NA NA NA
"6538" NA NA NA
"6539" NA NA NA
"6540" NA NA NA
"6541" NA NA NA
"6542" NA NA NA
"6543" NA NA NA
"6544" NA NA NA
"6545" NA NA NA
"6546" NA NA NA
"6547" NA NA NA
"6548" NA NA NA
"6549" NA NA NA
"6550" NA NA NA
"6551" NA NA NA
"6552" NA NA NA
"6553" NA NA NA
"6554" NA NA NA
"6555" NA NA NA
"6556" NA NA NA
"6557" NA NA NA
"6558" NA NA NA
"6559" NA NA NA
"6560" NA NA NA
"6561" NA NA NA
"6562" NA NA NA
"6563" NA NA NA
"6564" NA NA NA
"6565" NA NA NA
"6566" NA NA NA
"6567" NA NA NA
"6568" NA NA NA
"6569" NA NA NA
"6570" NA NA NA
"6571" NA NA NA
"6572" NA NA NA
"6573" NA NA NA
"6574" NA NA NA
"6575" NA NA NA
"6576" NA NA NA
"6577" NA NA NA
"6578" NA NA NA
"6579" NA NA NA
"6580" NA NA NA
"6581" NA NA NA
"6582" NA NA NA
"6583" NA NA NA
"6584" NA NA NA
"6585" NA NA NA
"6586" NA NA NA
"6587" NA NA NA
"6588" NA NA NA
"6589" NA NA NA
"6590" NA NA NA
"6591" NA NA NA
"6592" NA NA NA
"6593" NA NA NA
"6594" NA NA NA
"6595" NA NA NA
"6596" NA NA NA
"6597" NA NA NA
"6598" NA NA NA
"6599" NA NA NA
"6600" NA NA NA
"6601" NA NA NA
"6602" NA NA NA
"6603" NA NA NA
"6604" NA NA NA
"6605" NA NA NA
"6606" NA NA NA
"6607" NA NA NA
"6608" NA NA NA
"6609" NA NA NA
"6610" NA NA NA
"6611" NA NA NA
"6612" NA NA NA
"6613" NA NA NA
"6614" NA NA NA
"6615" NA NA NA
"6616" NA NA NA
"6617" NA NA NA
"6618" NA NA NA
"6619" NA NA NA
"6620" NA NA NA
"6621" NA NA NA
"6622" NA NA NA
"6623" NA NA NA
"6624" NA NA NA
"6625" NA NA NA
"6626" NA NA NA
"6627" NA NA NA
"6628" NA NA NA
"6629" NA NA NA
"6630" NA NA NA
"6631" NA NA NA
"6632" NA NA NA
"6633" NA NA NA
"6634" NA NA NA
"6635" NA NA NA
"6636" NA NA NA
"6637" NA NA NA
"6638" NA NA NA
"6639" NA NA NA
"6640" NA NA NA
"6641" NA NA NA
"6642" NA NA NA
"6643" NA NA NA
"6644" NA NA NA
"6645" NA NA NA
"6646" NA NA NA
"6647" NA NA NA
"6648" NA NA NA
"6649" NA NA NA
"6650" NA NA NA
"6651" NA NA NA
"6652" NA NA NA
"6653" NA NA NA
"6654" NA NA NA
"6655" NA NA NA
"6656" NA NA NA
"6657" NA NA NA
"6658" NA NA NA
"6659" NA NA NA
"6660" NA NA NA
"6661" NA NA NA
"6662" NA NA NA
"6663" NA NA NA
"6664" NA NA NA
"6665" NA NA NA
"6666" NA NA NA
"6667" NA NA NA
"6668" NA NA NA
"6669" NA NA NA
"6670" NA NA NA
"6671" NA NA NA
"6672" NA NA NA
"6673" NA NA NA
"6674" NA NA NA
"6675" NA NA NA
"6676" NA NA NA
"6677" NA NA NA
"6678" NA NA NA
"6679" NA NA NA
"6680" NA NA NA
"6681" NA NA NA
"6682" NA NA NA
"6683" NA NA NA
"6684" NA NA NA
"6685" NA NA NA
"6686" NA NA NA
"6687" NA NA NA
"6688" NA NA NA
"6689" NA NA NA
"6690" NA NA NA
"6691" NA NA NA
"6692" NA NA NA
"6693" NA NA NA
"6694" NA NA NA
"6695" NA NA NA
"6696" NA NA NA
"6697" NA NA NA
"6698" NA NA NA
"6699" NA NA NA
"6700" NA NA NA
"6701" NA NA NA
"6702" NA NA NA
"6703" NA NA NA
"6704" NA NA NA
"6705" NA NA NA
"6706" NA NA NA
"6707" NA NA NA
"6708" NA NA NA
"6709" NA NA NA
"6710" NA NA NA
"6711" NA NA NA
"6712" NA NA NA
"6713" NA NA NA
"6714" NA NA NA
"6715" NA NA NA
"6716" NA NA NA
"6717" NA NA NA
"6718" NA NA NA
"6719" NA NA NA
"6720" NA NA NA
"6721" NA NA NA
"6722" NA NA NA
"6723" NA NA NA
"6724" NA NA NA
"6725" NA NA NA
"6726" NA NA NA
"6727" NA NA NA
"6728" NA NA NA
"6729" NA NA NA
"6730" NA NA NA
"6731" NA NA NA
"6732" NA NA NA
"6733" NA NA NA
"6734" NA NA NA
"6735" NA NA NA
"6736" NA NA NA
"6737" NA NA NA
"6738" NA NA NA
"6739" NA NA NA
"6740" NA NA NA
"6741" NA NA NA
"6742" NA NA NA
"6743" NA NA NA
"6744" NA NA NA
"6745" NA NA NA
"6746" NA NA NA
"6747" NA NA NA
"6748" NA NA NA
"6749" NA NA NA
"6750" NA NA NA
"6751" NA NA NA
"6752" NA NA NA
"6753" NA NA NA
"6754" NA NA NA
"6755" NA NA NA
"6756" NA NA NA
"6757" NA NA NA
"6758" NA NA NA
"6759" NA NA NA
"6760" NA NA NA
"6761" NA NA NA
"6762" NA NA NA
"6763" NA NA NA
"6764" NA NA NA
"6765" NA NA NA
"6766" NA NA NA
"6767" NA NA NA
"6768" NA NA NA
"6769" NA NA NA
"6770" NA NA NA
"6771" NA NA NA
"6772" NA NA NA
"6773" NA NA NA
"6774" NA NA NA
"6775" NA NA NA
"6776" NA NA NA
"6777" NA NA NA
"6778" NA NA NA
"6779" NA NA NA
"6780" NA NA NA
"6781" NA NA NA
"6782" NA NA NA
"6783" NA NA NA
"6784" NA NA NA
"6785" NA NA NA
"6786" NA NA NA
"6787" NA NA NA
"6788" NA NA NA
"6789" NA NA NA
"6790" NA NA NA
"6791" NA NA NA
"6792" NA NA NA
"6793" NA NA NA
"6794" NA NA NA
"6795" NA NA NA
"6796" NA NA NA
"6797" NA NA NA
"6798" NA NA NA
"6799" NA NA NA
"6800" NA NA NA
"6801" NA NA NA
"6802" NA NA NA
"6803" NA NA NA
"6804" NA NA NA
"6805" NA NA NA
"6806" NA NA NA
"6807" NA NA NA
"6808" NA NA NA
"6809" NA NA NA
"6810" NA NA NA
"6811" NA NA NA
"6812" NA NA NA
"6813" NA NA NA
"6814" NA NA NA
"6815" NA NA NA
"6816" NA NA NA
"6817" NA NA NA
"6818" NA NA NA
"6819" NA NA NA
"6820" NA NA NA
"6821" NA NA NA
"6822" NA NA NA
"6823" NA NA NA
"6824" NA NA NA
"6825" NA NA NA
"6826" NA NA NA
"6827" NA NA NA
"6828" NA NA NA
"6829" NA NA NA
"6830" NA NA NA
"6831" NA NA NA
"6832" NA NA NA
"6833" NA NA NA
"6834" NA NA NA
"6835" NA NA NA
"6836" NA NA NA
"6837" NA NA NA
"6838" NA NA NA
"6839" NA NA NA
"6840" NA NA NA
"6841" NA NA NA
"6842" NA NA NA
"6843" NA NA NA
"6844" NA NA NA
"6845" NA NA NA
"6846" NA NA NA
"6847" NA NA NA
"6848" NA NA NA
"6849" NA NA NA
"6850" NA NA NA
"6851" NA NA NA
"6852" NA NA NA
"6853" NA NA NA
"6854" NA NA NA
"6855" NA NA NA
"6856" NA NA NA
"6857" NA NA NA
"6858" NA NA NA
"6859" NA NA NA
"6860" NA NA NA
"6861" NA NA NA
"6862" NA NA NA
"6863" NA NA NA
"6864" NA NA NA
"6865" NA NA NA
"6866" NA NA NA
"6867" NA NA NA
"6868" NA NA NA
"6869" NA NA NA
"6870" NA NA NA
"6871" NA NA NA
"6872" NA NA NA
"6873" NA NA NA
"6874" NA NA NA
"6875" NA NA NA
"6876" NA NA NA
"6877" NA NA NA
"6878" NA NA NA
"6879" NA NA NA
"6880" NA NA NA
"6881" NA NA NA
"6882" NA NA NA
"6883" NA NA NA
"6884" NA NA NA
"6885" NA NA NA
"6886" NA NA NA
"6887" NA NA NA
"6888" NA NA NA
"6889" NA NA NA
"6890" NA NA NA
"6891" NA NA NA
"6892" NA NA NA
"6893" NA NA NA
"6894" NA NA NA
"6895" NA NA NA
"6896" NA NA NA
"6897" NA NA NA
"6898" NA NA NA
"6899" NA NA NA
"6900" NA NA NA
"6901" NA NA NA
"6902" NA NA NA
"6903" NA NA NA
"6904" NA NA NA
"6905" NA NA NA
"6906" NA NA NA
"6907" NA NA NA
"6908" NA NA NA
"6909" NA NA NA
"6910" NA NA NA
"6911" NA NA NA
"6912" NA NA NA
"6913" NA NA NA
"6914" NA NA NA
"6915" NA NA NA
"6916" NA NA NA
"6917" NA NA NA
"6918" NA NA NA
"6919" NA NA NA
"6920" NA NA NA
"6921" NA NA NA
"6922" NA NA NA
"6923" NA NA NA
"6924" NA NA NA
"6925" NA NA NA
"6926" NA NA NA
"6927" NA NA NA
"6928" NA NA NA
"6929" NA NA NA
"6930" NA NA NA
"6931" NA NA NA
"6932" NA NA NA
"6933" NA NA NA
"6934" NA NA NA
"6935" NA NA NA
"6936" NA NA NA
"6937" NA NA NA
"6938" NA NA NA
"6939" NA NA NA
"6940" NA NA NA
"6941" NA NA NA
"6942" NA NA NA
"6943" NA NA NA
"6944" NA NA NA
"6945" NA NA NA
"6946" NA NA NA
"6947" NA NA NA
"6948" NA NA NA
"6949" NA NA NA
"6950" NA NA NA
"6951" NA NA NA
"6952" NA NA NA
"6953" NA NA NA
"6954" NA NA NA
"6955" NA NA NA
"6956" NA NA NA
"6957" NA NA NA
"6958" NA NA NA
"6959" NA NA NA
"6960" NA NA NA
"6961" NA NA NA
"6962" NA NA NA
"6963" NA NA NA
"6964" NA NA NA
"6965" NA NA NA
"6966" NA NA NA
"6967" NA NA NA
"6968" NA NA NA
"6969" NA NA NA
"6970" NA NA NA
"6971" NA NA NA
"6972" NA NA NA
"6973" NA NA NA
"6974" NA NA NA
"6975" NA NA NA
"6976" NA NA NA
"6977" NA NA NA
"6978" NA NA NA
"6979" NA NA NA
"6980" NA NA NA
"6981" NA NA NA
"6982" NA NA NA
"6983" NA NA NA
"6984" NA NA NA
"6985" NA NA NA
"6986" NA NA NA
"6987" NA NA NA
"6988" NA NA NA
"6989" NA NA NA
"6990" NA NA NA
"6991" NA NA NA
"6992" NA NA NA
"6993" NA NA NA
"6994" NA NA NA
"6995" NA NA NA
"6996" NA NA NA
"6997" NA NA NA
"6998" NA NA NA
"6999" NA NA NA
"7000" NA NA NA
"7001" NA NA NA
"7002" NA NA NA
"7003" NA NA NA
"7004" NA NA NA
"7005" NA NA NA
"7006" NA NA NA
"7007" NA NA NA
"7008" NA NA NA
"7009" NA NA NA
"7010" NA NA NA
"7011" NA NA NA
"7012" NA NA NA
"7013" NA NA NA
"7014" NA NA NA
"7015" NA NA NA
"7016" NA NA NA
"7017" NA NA NA
"7018" NA NA NA
"7019" NA NA NA
"7020" NA NA NA
"7021" NA NA NA
"7022" NA NA NA
"7023" NA NA NA
"7024" NA NA NA
"7025" NA NA NA
"7026" NA NA NA
"7027" NA NA NA
"7028" NA NA NA
"7029" NA NA NA
"7030" NA NA NA
"7031" NA NA NA
"7032" NA NA NA
"7033" NA NA NA
"7034" NA NA NA
"7035" NA NA NA
"7036" NA NA NA
"7037" NA NA NA
"7038" NA NA NA
"7039" NA NA NA
"7040" NA NA NA
"7041" NA NA NA
"7042" NA NA NA
"7043" NA NA NA
"7044" NA NA NA
"7045" NA NA NA
"7046" NA NA NA
"7047" NA NA NA
"7048" NA NA NA
"7049" NA NA NA
"7050" NA NA NA
"7051" NA NA NA
"7052" NA NA NA
"7053" NA NA NA
"7054" NA NA NA
"7055" NA NA NA
"7056" NA NA NA
"7057" NA NA NA
"7058" NA NA NA
"7059" NA NA NA
"7060" NA NA NA
"7061" NA NA NA
"7062" NA NA NA
"7063" NA NA NA
"7064" NA NA NA
"7065" NA NA NA
"7066" NA NA NA
"7067" NA NA NA
"7068" NA NA NA
"7069" NA NA NA
"7070" NA NA NA
"7071" NA NA NA
"7072" NA NA NA
"7073" NA NA NA
"7074" NA NA NA
"7075" NA NA NA
"7076" NA NA NA
"7077" NA NA NA
"7078" NA NA NA
"7079" NA NA NA
"7080" NA NA NA
"7081" NA NA NA
"7082" NA NA NA
"7083" NA NA NA
"7084" NA NA NA
"7085" NA NA NA
"7086" NA NA NA
"7087" NA NA NA
"7088" NA NA NA
"7089" NA NA NA
"7090" NA NA NA
"7091" NA NA NA
"7092" NA NA NA
"7093" NA NA NA
"7094" NA NA NA
"7095" NA NA NA
"7096" NA NA NA
"7097" NA NA NA
"7098" NA NA NA
"7099" NA NA NA
"7100" NA NA NA
"7101" NA NA NA
"7102" NA NA NA
"7103" NA NA NA
"7104" NA NA NA
"7105" NA NA NA
"7106" NA NA NA
"7107" NA NA NA
"7108" NA NA NA
"7109" NA NA NA
"7110" NA NA NA
"7111" NA NA NA
"7112" NA NA NA
"7113" NA NA NA
"7114" NA NA NA
"7115" NA NA NA
"7116" NA NA NA
"7117" NA NA NA
"7118" NA NA NA
"7119" NA NA NA
"7120" NA NA NA
"7121" NA NA NA
"7122" NA NA NA
"7123" NA NA NA
"7124" NA NA NA
"7125" NA NA NA
"7126" NA NA NA
"7127" NA NA NA
"7128" NA NA NA
"7129" NA NA NA
"7130" NA NA NA
"7131" NA NA NA
"7132" NA NA NA
"7133" NA NA NA
"7134" NA NA NA
"7135" NA NA NA
"7136" NA NA NA
"7137" NA NA NA
"7138" NA NA NA
"7139" NA NA NA
"7140" NA NA NA
"7141" NA NA NA
"7142" NA NA NA
"7143" NA NA NA
"7144" NA NA NA
"7145" NA NA NA
"7146" NA NA NA
"7147" NA NA NA
"7148" NA NA NA
"7149" NA NA NA
"7150" NA NA NA
"7151" NA NA NA
"7152" NA NA NA
"7153" NA NA NA
"7154" NA NA NA
"7155" NA NA NA
"7156" NA NA NA
"7157" NA NA NA
"7158" NA NA NA
"7159" NA NA NA
"7160" NA NA NA
"7161" NA NA NA
"7162" NA NA NA
"7163" NA NA NA
"7164" NA NA NA
"7165" NA NA NA
"7166" NA NA NA
"7167" NA NA NA
"7168" NA NA NA
"7169" NA NA NA
"7170" NA NA NA
"7171" NA NA NA
"7172" NA NA NA
"7173" NA NA NA
"7174" NA NA NA
"7175" NA NA NA
"7176" NA NA NA
"7177" NA NA NA
"7178" NA NA NA
"7179" NA NA NA
"7180" NA NA NA
"7181" NA NA NA
"7182" NA NA NA
"7183" NA NA NA
"7184" NA NA NA
"7185" NA NA NA
"7186" NA NA NA
"7187" NA NA NA
"7188" NA NA NA
"7189" NA NA NA
"7190" NA NA NA
"7191" NA NA NA
"7192" NA NA NA
"7193" NA NA NA
"7194" NA NA NA
"7195" NA NA NA
"7196" NA NA NA
"7197" NA NA NA
"7198" NA NA NA
"7199" NA NA NA
"7200" NA NA NA
"7201" NA NA NA
"7202" NA NA NA
"7203" NA NA NA
"7204" NA NA NA
"7205" NA NA NA
"7206" NA NA NA
"7207" NA NA NA
"7208" NA NA NA
"7209" NA NA NA
"7210" NA NA NA
"7211" NA NA NA
"7212" NA NA NA
"7213" NA NA NA
"7214" NA NA NA
"7215" NA NA NA
"7216" NA NA NA
"7217" NA NA NA
"7218" NA NA NA
"7219" NA NA NA
"7220" NA NA NA
"7221" NA NA NA
"7222" NA NA NA
"7223" NA NA NA
"7224" NA NA NA
"7225" NA NA NA
"7226" NA NA NA
"7227" NA NA NA
"7228" NA NA NA
"7229" NA NA NA
"7230" NA NA NA
"7231" NA NA NA
"7232" NA NA NA
"7233" NA NA NA
"7234" NA NA NA
"7235" NA NA NA
"7236" NA NA NA
"7237" NA NA NA
"7238" NA NA NA
"7239" NA NA NA
"7240" NA NA NA
"7241" NA NA NA
"7242" NA NA NA
"7243" NA NA NA
"7244" NA NA NA
"7245" NA NA NA
"7246" NA NA NA
"7247" NA NA NA
"7248" NA NA NA
"7249" NA NA NA
"7250" NA NA NA
"7251" NA NA NA
"7252" NA NA NA
"7253" NA NA NA
"7254" NA NA NA
"7255" NA NA NA
"7256" NA NA NA
"7257" NA NA NA
"7258" NA NA NA
"7259" NA NA NA
"7260" NA NA NA
"7261" NA NA NA
"7262" NA NA NA
"7263" NA NA NA
"7264" NA NA NA
"7265" NA NA NA
"7266" NA NA NA
"7267" NA NA NA
"7268" NA NA NA
"7269" NA NA NA
"7270" NA NA NA
"7271" NA NA NA
"7272" NA NA NA
"7273" NA NA NA
"7274" NA NA NA
"7275" NA NA NA
"7276" NA NA NA
"7277" NA NA NA
"7278" NA NA NA
"7279" NA NA NA
"7280" NA NA NA
"7281" NA NA NA
"7282" NA NA NA
"7283" NA NA NA
"7284" NA NA NA
"7285" NA NA NA
"7286" NA NA NA
"7287" NA NA NA
"7288" NA NA NA
"7289" NA NA NA
"7290" NA NA NA
"7291" NA NA NA
"7292" NA NA NA
"7293" NA NA NA
"7294" NA NA NA
"7295" NA NA NA
"7296" NA NA NA
"7297" NA NA NA
"7298" NA NA NA
"7299" NA NA NA
"7300" NA NA NA
"7301" NA NA NA
"7302" NA NA NA
"7303" NA NA NA
"7304" NA NA NA
"7305" NA NA NA
"7306" NA NA NA
"7307" NA NA NA
"7308" NA NA NA
"7309" NA NA NA
"7310" NA NA NA
"7311" NA NA NA
"7312" NA NA NA
"7313" NA NA NA
"7314" NA NA NA
"7315" NA NA NA
"7316" NA NA NA
"7317" NA NA NA
"7318" NA NA NA
"7319" NA NA NA
"7320" NA NA NA
"7321" NA NA NA
"7322" NA NA NA
"7323" NA NA NA
"7324" NA NA NA
"7325" NA NA NA
"7326" NA NA NA
"7327" NA NA NA
"7328" NA NA NA
"7329" NA NA NA
"7330" NA NA NA
"7331" NA NA NA
"7332" NA NA NA
"7333" NA NA NA
"7334" NA NA NA
"7335" NA NA NA
"7336" NA NA NA
"7337" NA NA NA
"7338" NA NA NA
"7339" NA NA NA
"7340" NA NA NA
"7341" NA NA NA
"7342" NA NA NA
"7343" NA NA NA
"7344" NA NA NA
"7345" NA NA NA
"7346" NA NA NA
"7347" NA NA NA
"7348" NA NA NA
"7349" NA NA NA
"7350" NA NA NA
"7351" NA NA NA
"7352" NA NA NA
"7353" NA NA NA
"7354" NA NA NA
"7355" NA NA NA
"7356" NA NA NA
"7357" NA NA NA
"7358" NA NA NA
"7359" NA NA NA
"7360" NA NA NA
"7361" NA NA NA
"7362" NA NA NA
"7363" NA NA NA
"7364" NA NA NA
"7365" NA NA NA
"7366" NA NA NA
"7367" NA NA NA
"7368" NA NA NA
"7369" NA NA NA
"7370" NA NA NA
"7371" NA NA NA
"7372" NA NA NA
"7373" NA NA NA
"7374" NA NA NA
"7375" NA NA NA
"7376" NA NA NA
"7377" NA NA NA
"7378" NA NA NA
"7379" NA NA NA
"7380" NA NA NA
"7381" NA NA NA
"7382" NA NA NA
"7383" NA NA NA
"7384" NA NA NA
"7385" NA NA NA
"7386" NA NA NA
"7387" NA NA NA
"7388" NA NA NA
"7389" NA NA NA
"7390" NA NA NA
"7391" NA NA NA
"7392" NA NA NA
"7393" NA NA NA
"7394" NA NA NA
"7395" NA NA NA
"7396" NA NA NA
"7397" NA NA NA
"7398" NA NA NA
"7399" NA NA NA
"7400" NA NA NA
"7401" NA NA NA
"7402" NA NA NA
"7403" NA NA NA
"7404" NA NA NA
"7405" NA NA NA
"7406" NA NA NA
"7407" NA NA NA
"7408" NA NA NA
"7409" NA NA NA
"7410" NA NA NA
"7411" NA NA NA
"7412" NA NA NA
"7413" NA NA NA
"7414" NA NA NA
"7415" NA NA NA
"7416" NA NA NA
"7417" NA NA NA
"7418" NA NA NA
"7419" NA NA NA
"7420" NA NA NA
"7421" NA NA NA
"7422" NA NA NA
"7423" NA NA NA
"7424" NA NA NA
"7425" NA NA NA
"7426" NA NA NA
"7427" NA NA NA
"7428" NA NA NA
"7429" NA NA NA
"7430" NA NA NA
"7431" NA NA NA
"7432" NA NA NA
"7433" NA NA NA
"7434" NA NA NA
"7435" NA NA NA
"7436" NA NA NA
"7437" NA NA NA
"7438" NA NA NA
"7439" NA NA NA
"7440" NA NA NA
"7441" NA NA NA
"7442" NA NA NA
"7443" NA NA NA
"7444" NA NA NA
"7445" NA NA NA
"7446" NA NA NA
"7447" NA NA NA
"7448" NA NA NA
"7449" NA NA NA
"7450" NA NA NA
"7451" NA NA NA
"7452" NA NA NA
"7453" NA NA NA
"7454" NA NA NA
"7455" NA NA NA
"7456" NA NA NA
"7457" NA NA NA
"7458" NA NA NA
"7459" NA NA NA
"7460" NA NA NA
"7461" NA NA NA
"7462" NA NA NA
"7463" NA NA NA
"7464" NA NA NA
"7465" NA NA NA
"7466" NA NA NA
"7467" NA NA NA
"7468" NA NA NA
"7469" NA NA NA
"7470" NA NA NA
"7471" NA NA NA
"7472" NA NA NA
"7473" NA NA NA
"7474" NA NA NA
"7475" NA NA NA
"7476" NA NA NA
"7477" NA NA NA
"7478" NA NA NA
"7479" NA NA NA
"7480" NA NA NA
"7481" NA NA NA
"7482" NA NA NA
"7483" NA NA NA
"7484" NA NA NA
"7485" NA NA NA
"7486" NA NA NA
"7487" NA NA NA
"7488" NA NA NA
"7489" NA NA NA
"7490" NA NA NA
"7491" NA NA NA
"7492" NA NA NA
"7493" NA NA NA
"7494" NA NA NA
"7495" NA NA NA
"7496" NA NA NA
"7497" NA NA NA
"7498" NA NA NA
"7499" NA NA NA
"7500" NA NA NA
"7501" NA NA NA
"7502" NA NA NA
"7503" NA NA NA
"7504" NA NA NA
"7505" NA NA NA
"7506" NA NA NA
"7507" NA NA NA
"7508" NA NA NA
"7509" NA NA NA
"7510" NA NA NA
"7511" NA NA NA
"7512" NA NA NA
"7513" NA NA NA
"7514" NA NA NA
"7515" NA NA NA
"7516" NA NA NA
"7517" NA NA NA
"7518" NA NA NA
"7519" NA NA NA
"7520" NA NA NA
"7521" NA NA NA
"7522" NA NA NA
"7523" NA NA NA
"7524" NA NA NA
"7525" NA NA NA
"7526" NA NA NA
"7527" NA NA NA
"7528" NA NA NA
"7529" NA NA NA
"7530" NA NA NA
"7531" NA NA NA
"7532" NA NA NA
"7533" NA NA NA
"7534" NA NA NA
"7535" NA NA NA
"7536" NA NA NA
"7537" NA NA NA
"7538" NA NA NA
"7539" NA NA NA
"7540" NA NA NA
"7541" NA NA NA
"7542" NA NA NA
"7543" NA NA NA
"7544" NA NA NA
"7545" NA NA NA
"7546" NA NA NA
"7547" NA NA NA
"7548" NA NA NA
"7549" NA NA NA
"7550" NA NA NA
"7551" NA NA NA
"7552" NA NA NA
"7553" NA NA NA
"7554" NA NA NA
"7555" NA NA NA
"7556" NA NA NA
"7557" NA NA NA
"7558" NA NA NA
"7559" NA NA NA
"7560" NA NA NA
"7561" NA NA NA
"7562" NA NA NA
"7563" NA NA NA
"7564" NA NA NA
"7565" NA NA NA
"7566" NA NA NA
"7567" NA NA NA
"7568" NA NA NA
"7569" NA NA NA
"7570" NA NA NA
"7571" NA NA NA
"7572" NA NA NA
"7573" NA NA NA
"7574" NA NA NA
"7575" NA NA NA
"7576" NA NA NA
"7577" NA NA NA
"7578" NA NA NA
"7579" NA NA NA
"7580" NA NA NA
"7581" NA NA NA
"7582" NA NA NA
"7583" NA NA NA
"7584" NA NA NA
"7585" NA NA NA
"7586" NA NA NA
"7587" NA NA NA
"7588" NA NA NA
"7589" NA NA NA
"7590" NA NA NA
"7591" NA NA NA
"7592" NA NA NA
"7593" NA NA NA
"7594" NA NA NA
"7595" NA NA NA
"7596" NA NA NA
"7597" NA NA NA
"7598" NA NA NA
"7599" NA NA NA
"7600" NA NA NA
"7601" NA NA NA
"7602" NA NA NA
"7603" NA NA NA
"7604" NA NA NA
"7605" NA NA NA
"7606" NA NA NA
"7607" NA NA NA
"7608" NA NA NA
"7609" NA NA NA
"7610" NA NA NA
"7611" NA NA NA
"7612" NA NA NA
"7613" NA NA NA
"7614" NA NA NA
"7615" NA NA NA
"7616" NA NA NA
"7617" NA NA NA
"7618" NA NA NA
"7619" NA NA NA
"7620" NA NA NA
"7621" NA NA NA
"7622" NA NA NA
"7623" NA NA NA
"7624" NA NA NA
"7625" NA NA NA
"7626" NA NA NA
"7627" NA NA NA
"7628" NA NA NA
"7629" NA NA NA
"7630" NA NA NA
"7631" NA NA NA
"7632" NA NA NA
"7633" NA NA NA
"7634" NA NA NA
"7635" NA NA NA
"7636" NA NA NA
"7637" NA NA NA
"7638" NA NA NA
"7639" NA NA NA
"7640" NA NA NA
"7641" NA NA NA
"7642" NA NA NA
"7643" NA NA NA
"7644" NA NA NA
"7645" NA NA NA
"7646" NA NA NA
"7647" NA NA NA
"7648" NA NA NA
"7649" NA NA NA
"7650" NA NA NA
"7651" NA NA NA
"7652" NA NA NA
"7653" NA NA NA
"7654" NA NA NA
"7655" NA NA NA
"7656" NA NA NA
"7657" NA NA NA
"7658" NA NA NA
"7659" NA NA NA
"7660" NA NA NA
"7661" NA NA NA
"7662" NA NA NA
"7663" NA NA NA
"7664" NA NA NA
"7665" NA NA NA
"7666" NA NA NA
"7667" NA NA NA
"7668" NA NA NA
"7669" NA NA NA
"7670" NA NA NA
"7671" NA NA NA
"7672" NA NA NA
"7673" NA NA NA
"7674" NA NA NA
"7675" NA NA NA
"7676" NA NA NA
"7677" NA NA NA
"7678" NA NA NA
"7679" NA NA NA
"7680" NA NA NA
"7681" NA NA NA
"7682" NA NA NA
"7683" NA NA NA
"7684" NA NA NA
"7685" NA NA NA
"7686" NA NA NA
"7687" NA NA NA
"7688" NA NA NA
"7689" NA NA NA
"7690" NA NA NA
"7691" NA NA NA
"7692" NA NA NA
"7693" NA NA NA
"7694" NA NA NA
"7695" NA NA NA
"7696" NA NA NA
"7697" NA NA NA
"7698" NA NA NA
"7699" NA NA NA
"7700" NA NA NA
"7701" NA NA NA
"7702" NA NA NA
"7703" NA NA NA
"7704" NA NA NA
"7705" NA NA NA
"7706" NA NA NA
"7707" NA NA NA
"7708" NA NA NA
"7709" NA NA NA
"7710" NA NA NA
"7711" NA NA NA
"7712" NA NA NA
"7713" NA NA NA
"7714" NA NA NA
"7715" NA NA NA
"7716" NA NA NA
"7717" NA NA NA
"7718" NA NA NA
"7719" NA NA NA
"7720" NA NA NA
"7721" NA NA NA
"7722" NA NA NA
"7723" NA NA NA
"7724" NA NA NA
"7725" NA NA NA
"7726" NA NA NA
"7727" NA NA NA
"7728" NA NA NA
"7729" NA NA NA
"7730" NA NA NA
"7731" NA NA NA
"7732" NA NA NA
"7733" NA NA NA
"7734" NA NA NA
"7735" NA NA NA
"7736" NA NA NA
"7737" NA NA NA
"7738" NA NA NA
"7739" NA NA NA
"7740" NA NA NA
"7741" NA NA NA
"7742" NA NA NA
"7743" NA NA NA
"7744" NA NA NA
"7745" NA NA NA
"7746" NA NA NA
"7747" NA NA NA
"7748" NA NA NA
"7749" NA NA NA
"7750" NA NA NA
"7751" NA NA NA
"7752" NA NA NA
"7753" NA NA NA
"7754" NA NA NA
"7755" NA NA NA
"7756" NA NA NA
"7757" NA NA NA
"7758" NA NA NA
"7759" NA NA NA
"7760" NA NA NA
"7761" NA NA NA
"7762" NA NA NA
"7763" NA NA NA
"7764" NA NA NA
"7765" NA NA NA
"7766" NA NA NA
"7767" NA NA NA
"7768" NA NA NA
"7769" NA NA NA
"7770" NA NA NA
"7771" NA NA NA
"7772" NA NA NA
"7773" NA NA NA
"7774" NA NA NA
"7775" NA NA NA
"7776" NA NA NA
"7777" NA NA NA
"7778" NA NA NA
"7779" NA NA NA
"7780" NA NA NA
"7781" NA NA NA
"7782" NA NA NA
"7783" NA NA NA
"7784" NA NA NA
"7785" NA NA NA
"7786" NA NA NA
"7787" NA NA NA
"7788" NA NA NA
"7789" NA NA NA
"7790" NA NA NA
"7791" NA NA NA
"7792" NA NA NA
"7793" NA NA NA
"7794" NA NA NA
"7795" NA NA NA
"7796" NA NA NA
"7797" NA NA NA
"7798" NA NA NA
"7799" NA NA NA
"7800" NA NA NA
"7801" NA NA NA
"7802" NA NA NA
"7803" NA NA NA
"7804" NA NA NA
"7805" NA NA NA
"7806" NA NA NA
"7807" NA NA NA
"7808" NA NA NA
"7809" NA NA NA
"7810" NA NA NA
"7811" NA NA NA
"7812" NA NA NA
"7813" NA NA NA
"7814" NA NA NA
"7815" NA NA NA
"7816" NA NA NA
"7817" NA NA NA
"7818" NA NA NA
"7819" NA NA NA
"7820" NA NA NA
"7821" NA NA NA
"7822" NA NA NA
"7823" NA NA NA
"7824" NA NA NA
"7825" NA NA NA
"7826" NA NA NA
"7827" NA NA NA
"7828" NA NA NA
"7829" NA NA NA
"7830" NA NA NA
"7831" NA NA NA
"7832" NA NA NA
"7833" NA NA NA
"7834" NA NA NA
"7835" NA NA NA
"7836" NA NA NA
"7837" NA NA NA
"7838" NA NA NA
"7839" NA NA NA
"7840" NA NA NA
"7841" NA NA NA
"7842" NA NA NA
"7843" NA NA NA
"7844" NA NA NA
"7845" NA NA NA
"7846" NA NA NA
"7847" NA NA NA
"7848" NA NA NA
"7849" NA NA NA
"7850" NA NA NA
"7851" NA NA NA
"7852" NA NA NA
"7853" NA NA NA
"7854" NA NA NA
"7855" NA NA NA
"7856" NA NA NA
"7857" NA NA NA
"7858" NA NA NA
"7859" NA NA NA
"7860" NA NA NA
"7861" NA NA NA
"7862" NA NA NA
"7863" NA NA NA
"7864" NA NA NA
"7865" NA NA NA
"7866" NA NA NA
"7867" NA NA NA
"7868" NA NA NA
"7869" NA NA NA
"7870" NA NA NA
"7871" NA NA NA
"7872" NA NA NA
"7873" NA NA NA
"7874" NA NA NA
"7875" NA NA NA
"7876" NA NA NA
"7877" NA NA NA
"7878" NA NA NA
"7879" NA NA NA
"7880" NA NA NA
"7881" NA NA NA
"7882" NA NA NA
"7883" NA NA NA
"7884" NA NA NA
"7885" NA NA NA
"7886" NA NA NA
"7887" NA NA NA
"7888" NA NA NA
"7889" NA NA NA
"7890" NA NA NA
"7891" NA NA NA
"7892" NA NA NA
"7893" NA NA NA
"7894" NA NA NA
"7895" NA NA NA
"7896" NA NA NA
"7897" NA NA NA
"7898" NA NA NA
"7899" NA NA NA
"7900" NA NA NA
"7901" NA NA NA
"7902" NA NA NA
"7903" NA NA NA
"7904" NA NA NA
"7905" NA NA NA
"7906" NA NA NA
"7907" NA NA NA
"7908" NA NA NA
"7909" NA NA NA
"7910" NA NA NA
"7911" NA NA NA
"7912" NA NA NA
"7913" NA NA NA
"7914" NA NA NA
"7915" NA NA NA
"7916" NA NA NA
"7917" NA NA NA
"7918" NA NA NA
"7919" NA NA NA
"7920" NA NA NA
"7921" NA NA NA
"7922" NA NA NA
"7923" NA NA NA
"7924" NA NA NA
"7925" NA NA NA
"7926" NA NA NA
"7927" NA NA NA
"7928" NA NA NA
"7929" NA NA NA
"7930" NA NA NA
"7931" NA NA NA
"7932" NA NA NA
"7933" NA NA NA
"7934" NA NA NA
"7935" NA NA NA
"7936" NA NA NA
"7937" NA NA NA
"7938" NA NA NA
"7939" NA NA NA
"7940" NA NA NA
"7941" NA NA NA
"7942" NA NA NA
"7943" NA NA NA
"7944" NA NA NA
"7945" NA NA NA
"7946" NA NA NA
"7947" NA NA NA
"7948" NA NA NA
"7949" NA NA NA
"7950" NA NA NA
"7951" NA NA NA
"7952" NA NA NA
"7953" NA NA NA
"7954" NA NA NA
"7955" NA NA NA
"7956" NA NA NA
"7957" NA NA NA
"7958" NA NA NA
"7959" NA NA NA
"7960" NA NA NA
"7961" NA NA NA
"7962" NA NA NA
"7963" NA NA NA
"7964" NA NA NA
"7965" NA NA NA
"7966" NA NA NA
"7967" NA NA NA
"7968" NA NA NA
"7969" NA NA NA
"7970" NA NA NA
"7971" NA NA NA
"7972" NA NA NA
"7973" NA NA NA
"7974" NA NA NA
"7975" NA NA NA
"7976" NA NA NA
"7977" NA NA NA
"7978" NA NA NA
"7979" NA NA NA
"7980" NA NA NA
"7981" NA NA NA
"7982" NA NA NA
"7983" NA NA NA
"7984" NA NA NA
"7985" NA NA NA
"7986" NA NA NA
"7987" NA NA NA
"7988" NA NA NA
"7989" NA NA NA
"7990" NA NA NA
"7991" NA NA NA
"7992" NA NA NA
"7993" NA NA NA
"7994" NA NA NA
"7995" NA NA NA
"7996" NA NA NA
"7997" NA NA NA
"7998" NA NA NA
"7999" NA NA NA
"8000" NA NA NA
"8001" NA NA NA
"8002" NA NA NA
"8003" NA NA NA
"8004" NA NA NA
"8005" NA NA NA
"8006" NA NA NA
"8007" NA NA NA
"8008" NA NA NA
"8009" NA NA NA
"8010" NA NA NA
"8011" NA NA NA
"8012" NA NA NA
"8013" NA NA NA
"8014" NA NA NA
"8015" NA NA NA
"8016" NA NA NA
"8017" NA NA NA
"8018" NA NA NA
"8019" NA NA NA
"8020" NA NA NA
"8021" NA NA NA
"8022" NA NA NA
"8023" NA NA NA
"8024" NA NA NA
"8025" NA NA NA
"8026" NA NA NA
"8027" NA NA NA
"8028" NA NA NA
"8029" NA NA NA
"8030" NA NA NA
"8031" NA NA NA
"8032" NA NA NA
"8033" NA NA NA
"8034" NA NA NA
"8035" NA NA NA
"8036" NA NA NA
"8037" NA NA NA
"8038" NA NA NA
"8039" NA NA NA
"8040" NA NA NA
"8041" NA NA NA
"8042" NA NA NA
"8043" NA NA NA
"8044" NA NA NA
"8045" NA NA NA
"8046" NA NA NA
"8047" NA NA NA
"8048" NA NA NA
"8049" NA NA NA
"8050" NA NA NA
"8051" NA NA NA
"8052" NA NA NA
"8053" NA NA NA
"8054" NA NA NA
"8055" NA NA NA
"8056" NA NA NA
"8057" NA NA NA
"8058" NA NA NA
"8059" NA NA NA
"8060" NA NA NA
"8061" NA NA NA
"8062" NA NA NA
"8063" NA NA NA
"8064" NA NA NA
"8065" NA NA NA
"8066" NA NA NA
"8067" NA NA NA
"8068" NA NA NA
"8069" NA NA NA
"8070" NA NA NA
"8071" NA NA NA
"8072" NA NA NA
"8073" NA NA NA
"8074" NA NA NA
"8075" NA NA NA
"8076" NA NA NA
"8077" NA NA NA
"8078" NA NA NA
"8079" NA NA NA
"8080" NA NA NA
"8081" NA NA NA
"8082" NA NA NA
"8083" NA NA NA
"8084" NA NA NA
"8085" NA NA NA
"8086" NA NA NA
"8087" NA NA NA
"8088" NA NA NA
"8089" NA NA NA
"8090" NA NA NA
"8091" NA NA NA
"8092" NA NA NA
"8093" NA NA NA
"8094" NA NA NA
"8095" NA NA NA
"8096" NA NA NA
"8097" NA NA NA
"8098" NA NA NA
"8099" NA NA NA
"8100" NA NA NA
"8101" NA NA NA
"8102" NA NA NA
"8103" NA NA NA
"8104" NA NA NA
"8105" NA NA NA
"8106" NA NA NA
"8107" NA NA NA
"8108" NA NA NA
"8109" NA NA NA
"8110" NA NA NA
"8111" NA NA NA
"8112" NA NA NA
"8113" NA NA NA
"8114" NA NA NA
"8115" NA NA NA
"8116" NA NA NA
"8117" NA NA NA
"8118" NA NA NA
"8119" NA NA NA
"8120" NA NA NA
"8121" NA NA NA
"8122" NA NA NA
"8123" NA NA NA
"8124" NA NA NA
"8125" NA NA NA
"8126" NA NA NA
"8127" NA NA NA
"8128" NA NA NA
"8129" NA NA NA
"8130" NA NA NA
"8131" NA NA NA
"8132" NA NA NA
"8133" NA NA NA
"8134" NA NA NA
"8135" NA NA NA
"8136" NA NA NA
"8137" NA NA NA
"8138" NA NA NA
"8139" NA NA NA
"8140" NA NA NA
"8141" NA NA NA
"8142" NA NA NA
"8143" NA NA NA
"8144" NA NA NA
"8145" NA NA NA
"8146" NA NA NA
"8147" NA NA NA
"8148" NA NA NA
"8149" NA NA NA
"8150" NA NA NA
"8151" NA NA NA
"8152" NA NA NA
"8153" NA NA NA
"8154" NA NA NA
"8155" NA NA NA
"8156" NA NA NA
"8157" NA NA NA
"8158" NA NA NA
"8159" NA NA NA
"8160" NA NA NA
"8161" NA NA NA
"8162" NA NA NA
"8163" NA NA NA
"8164" NA NA NA
"8165" NA NA NA
"8166" NA NA NA
"8167" NA NA NA
"8168" NA NA NA
"8169" NA NA NA
"8170" NA NA NA
"8171" NA NA NA
"8172" NA NA NA
"8173" NA NA NA
"8174" NA NA NA
"8175" NA NA NA
"8176" NA NA NA
"8177" NA NA NA
"8178" NA NA NA
"8179" NA NA NA
"8180" NA NA NA
"8181" NA NA NA
"8182" NA NA NA
"8183" NA NA NA
"8184" NA NA NA
"8185" NA NA NA
"8186" NA NA NA
"8187" NA NA NA
"8188" NA NA NA
"8189" NA NA NA
"8190" NA NA NA
"8191" NA NA NA
"8192" NA NA NA
"8193" NA NA NA
"8194" NA NA NA
"8195" NA NA NA
"8196" NA NA NA
"8197" NA NA NA
"8198" NA NA NA
"8199" NA NA NA
"8200" NA NA NA
"8201" NA NA NA
"8202" NA NA NA
"8203" NA NA NA
"8204" NA NA NA
"8205" NA NA NA
"8206" NA NA NA
"8207" NA NA NA
"8208" NA NA NA
"8209" NA NA NA
"8210" NA NA NA
"8211" NA NA NA
"8212" NA NA NA
"8213" NA NA NA
"8214" NA NA NA
"8215" NA NA NA
"8216" NA NA NA
"8217" NA NA NA
"8218" NA NA NA
"8219" NA NA NA
"8220" NA NA NA
"8221" NA NA NA
"8222" NA NA NA
"8223" NA NA NA
"8224" NA NA NA
"8225" NA NA NA
"8226" NA NA NA
"8227" NA NA NA
"8228" NA NA NA
"8229" NA NA NA
"8230" NA NA NA
"8231" NA NA NA
"8232" NA NA NA
"8233" NA NA NA
"8234" NA NA NA
"8235" NA NA NA
"8236" NA NA NA
"8237" NA NA NA
"8238" NA NA NA
"8239" NA NA NA
"8240" NA NA NA
"8241" NA NA NA
"8242" NA NA NA
"8243" NA NA NA
"8244" NA NA NA
"8245" NA NA NA
"8246" NA NA NA
"8247" NA NA NA
"8248" NA NA NA
"8249" NA NA NA
"8250" NA NA NA
"8251" NA NA NA
"8252" NA NA NA
"8253" NA NA NA
"8254" NA NA NA
"8255" NA NA NA
"8256" NA NA NA
"8257" NA NA NA
"8258" NA NA NA
"8259" NA NA NA
"8260" NA NA NA
"8261" NA NA NA
"8262" NA NA NA
"8263" NA NA NA
"8264" NA NA NA
"8265" NA NA NA
"8266" NA NA NA
"8267" NA NA NA
"8268" NA NA NA
"8269" NA NA NA
"8270" NA NA NA
"8271" NA NA NA
"8272" NA NA NA
"8273" NA NA NA
"8274" NA NA NA
"8275" NA NA NA
"8276" NA NA NA
"8277" NA NA NA
"8278" NA NA NA
"8279" NA NA NA
"8280" NA NA NA
"8281" NA NA NA
"8282" NA NA NA
"8283" NA NA NA
"8284" NA NA NA
"8285" NA NA NA
"8286" NA NA NA
"8287" NA NA NA
"8288" NA NA NA
"8289" NA NA NA
"8290" NA NA NA
"8291" NA NA NA
"8292" NA NA NA
"8293" NA NA NA
"8294" NA NA NA
"8295" NA NA NA
"8296" NA NA NA
"8297" NA NA NA
"8298" NA NA NA
"8299" NA NA NA
"8300" NA NA NA
"8301" NA NA NA
"8302" NA NA NA
"8303" NA NA NA
"8304" NA NA NA
"8305" NA NA NA
"8306" NA NA NA
"8307" NA NA NA
"8308" NA NA NA
"8309" NA NA NA
"8310" NA NA NA
"8311" NA NA NA
"8312" NA NA NA
"8313" NA NA NA
"8314" NA NA NA
"8315" NA NA NA
"8316" NA NA NA
"8317" NA NA NA
"8318" NA NA NA
"8319" NA NA NA
"8320" NA NA NA
"8321" NA NA NA
"8322" NA NA NA
"8323" NA NA NA
"8324" NA NA NA
"8325" NA NA NA
"8326" NA NA NA
"8327" NA NA NA
"8328" NA NA NA
"8329" NA NA NA
"8330" NA NA NA
"8331" NA NA NA
"8332" NA NA NA
"8333" NA NA NA
"8334" NA NA NA
"8335" NA NA NA
"8336" NA NA NA
"8337" NA NA NA
"8338" NA NA NA
"8339" NA NA NA
"8340" NA NA NA
"8341" NA NA NA
"8342" NA NA NA
"8343" NA NA NA
"8344" NA NA NA
"8345" NA NA NA
"8346" NA NA NA
"8347" NA NA NA
"8348" NA NA NA
"8349" NA NA NA
"8350" NA NA NA
"8351" NA NA NA
"8352" NA NA NA
"8353" NA NA NA
"8354" NA NA NA
"8355" NA NA NA
"8356" NA NA NA
"8357" NA NA NA
"8358" NA NA NA
"8359" NA NA NA
"8360" NA NA NA
"8361" NA NA NA
"8362" NA NA NA
"8363" NA NA NA
"8364" NA NA NA
"8365" NA NA NA
"8366" NA NA NA
"8367" NA NA NA
"8368" NA NA NA
"8369" NA NA NA
"8370" NA NA NA
"8371" NA NA NA
"8372" NA NA NA
"8373" NA NA NA
"8374" NA NA NA
"8375" NA NA NA
"8376" NA NA NA
"8377" NA NA NA
"8378" NA NA NA
"8379" NA NA NA
"8380" NA NA NA
"8381" NA NA NA
"8382" NA NA NA
"8383" NA NA NA
"8384" NA NA NA
"8385" NA NA NA
"8386" NA NA NA
"8387" NA NA NA
"8388" NA NA NA
"8389" NA NA NA
"8390" NA NA NA
"8391" NA NA NA
"8392" NA NA NA
"8393" NA NA NA
"8394" NA NA NA
"8395" NA NA NA
"8396" NA NA NA
"8397" NA NA NA
"8398" NA NA NA
"8399" NA NA NA
"8400" NA NA NA
"8401" NA NA NA
"8402" NA NA NA
"8403" NA NA NA
"8404" NA NA NA
"8405" NA NA NA
"8406" NA NA NA
"8407" NA NA NA
"8408" NA NA NA
"8409" NA NA NA
"8410" NA NA NA
"8411" NA NA NA
"8412" NA NA NA
"8413" NA NA NA
"8414" NA NA NA
"8415" NA NA NA
"8416" NA NA NA
"8417" NA NA NA
"8418" NA NA NA
"8419" NA NA NA
"8420" NA NA NA
"8421" NA NA NA
"8422" NA NA NA
"8423" NA NA NA
"8424" NA NA NA
"8425" NA NA NA
"8426" NA NA NA
"8427" NA NA NA
"8428" NA NA NA
"8429" NA NA NA
"8430" NA NA NA
"8431" NA NA NA
"8432" NA NA NA
"8433" NA NA NA
"8434" NA NA NA
"8435" NA NA NA
"8436" NA NA NA
"8437" NA NA NA
"8438" NA NA NA
"8439" NA NA NA
"8440" NA NA NA
"8441" NA NA NA
"8442" NA NA NA
"8443" NA NA NA
"8444" NA NA NA
"8445" NA NA NA
"8446" NA NA NA
"8447" NA NA NA
"8448" NA NA NA
"8449" NA NA NA
"8450" NA NA NA
"8451" NA NA NA
"8452" NA NA NA
"8453" NA NA NA
"8454" NA NA NA
"8455" NA NA NA
"8456" NA NA NA
"8457" NA NA NA
"8458" NA NA NA
"8459" NA NA NA
"8460" NA NA NA
"8461" NA NA NA
"8462" NA NA NA
"8463" NA NA NA
"8464" NA NA NA
"8465" NA NA NA
"8466" NA NA NA
"8467" NA NA NA
"8468" NA NA NA
"8469" NA NA NA
"8470" NA NA NA
"8471" NA NA NA
"8472" NA NA NA
"8473" NA NA NA
"8474" NA NA NA
"8475" NA NA NA
"8476" NA NA NA
"8477" NA NA NA
"8478" NA NA NA
"8479" NA NA NA
"8480" NA NA NA
"8481" NA NA NA
"8482" NA NA NA
"8483" NA NA NA
"8484" NA NA NA
"8485" NA NA NA
"8486" NA NA NA
"8487" NA NA NA
"8488" NA NA NA
"8489" NA NA NA
"8490" NA NA NA
"8491" NA NA NA
"8492" NA NA NA
"8493" NA NA NA
"8494" NA NA NA
"8495" NA NA NA
"8496" NA NA NA
"8497" NA NA NA
"8498" NA NA NA
"8499" NA NA NA
"8500" NA NA NA
"8501" NA NA NA
"8502" NA NA NA
"8503" NA NA NA
"8504" NA NA NA
"8505" NA NA NA
"8506" NA NA NA
"8507" NA NA NA
"8508" NA NA NA
"8509" NA NA NA
"8510" NA NA NA
"8511" NA NA NA
"8512" NA NA NA
"8513" NA NA NA
"8514" NA NA NA
"8515" NA NA NA
"8516" NA NA NA
"8517" NA NA NA
"8518" NA NA NA
"8519" NA NA NA
"8520" NA NA NA
"8521" NA NA NA
"8522" NA NA NA
"8523" NA NA NA
"8524" NA NA NA
"8525" NA NA NA
"8526" NA NA NA
"8527" NA NA NA
"8528" NA NA NA
"8529" NA NA NA
"8530" NA NA NA
"8531" NA NA NA
"8532" NA NA NA
"8533" NA NA NA
"8534" NA NA NA
"8535" NA NA NA
"8536" NA NA NA
"8537" NA NA NA
"8538" NA NA NA
"8539" NA NA NA
"8540" NA NA NA
"8541" NA NA NA
"8542" NA NA NA
"8543" NA NA NA
"8544" NA NA NA
"8545" NA NA NA
"8546" NA NA NA
"8547" NA NA NA
"8548" NA NA NA
"8549" NA NA NA
"8550" NA NA NA
"8551" NA NA NA
"8552" NA NA NA
"8553" NA NA NA
"8554" NA NA NA
"8555" NA NA NA
"8556" NA NA NA
"8557" NA NA NA
"8558" NA NA NA
"8559" NA NA NA
"8560" NA NA NA
"8561" NA NA NA
"8562" NA NA NA
"8563" NA NA NA
"8564" NA NA NA
"8565" NA NA NA
"8566" NA NA NA
"8567" NA NA NA
"8568" NA NA NA
"8569" NA NA NA
"8570" NA NA NA
"8571" NA NA NA
"8572" NA NA NA
"8573" NA NA NA
"8574" NA NA NA
"8575" NA NA NA
"8576" NA NA NA
"8577" NA NA NA
"8578" NA NA NA
"8579" NA NA NA
"8580" NA NA NA
"8581" NA NA NA
"8582" NA NA NA
"8583" NA NA NA
"8584" NA NA NA
"8585" NA NA NA
"8586" NA NA NA
"8587" NA NA NA
"8588" NA NA NA
"8589" NA NA NA
"8590" NA NA NA
"8591" NA NA NA
"8592" NA NA NA
"8593" NA NA NA
"8594" NA NA NA
"8595" NA NA NA
"8596" NA NA NA
"8597" NA NA NA
"8598" NA NA NA
"8599" NA NA NA
"8600" NA NA NA
"8601" NA NA NA
"8602" NA NA NA
"8603" NA NA NA
"8604" NA NA NA
"8605" NA NA NA
"8606" NA NA NA
"8607" NA NA NA
"8608" NA NA NA
"8609" NA NA NA
"8610" NA NA NA
"8611" NA NA NA
"8612" NA NA NA
"8613" NA NA NA
"8614" NA NA NA
"8615" NA NA NA
"8616" NA NA NA
"8617" NA NA NA
"8618" NA NA NA
"8619" NA NA NA
"8620" NA NA NA
"8621" NA NA NA
"8622" NA NA NA
"8623" NA NA NA
"8624" NA NA NA
"8625" NA NA NA
"8626" NA NA NA
"8627" NA NA NA
"8628" NA NA NA
"8629" NA NA NA
"8630" NA NA NA
"8631" NA NA NA
"8632" NA NA NA
"8633" NA NA NA
"8634" NA NA NA
"8635" NA NA NA
"8636" NA NA NA
"8637" NA NA NA
"8638" NA NA NA
"8639" NA NA NA
"8640" NA NA NA
"8641" NA NA NA
"8642" NA NA NA
"8643" NA NA NA
"8644" NA NA NA
"8645" NA NA NA
"8646" NA NA NA
"8647" NA NA NA
"8648" NA NA NA
"8649" NA NA NA
"8650" NA NA NA
"8651" NA NA NA
"8652" NA NA NA
"8653" NA NA NA
"8654" NA NA NA
"8655" NA NA NA
"8656" NA NA NA
"8657" NA NA NA
"8658" NA NA NA
"8659" NA NA NA
"8660" NA NA NA
"8661" NA NA NA
"8662" NA NA NA
"8663" NA NA NA
"8664" NA NA NA
"8665" NA NA NA
"8666" NA NA NA
"8667" NA NA NA
"8668" NA NA NA
"8669" NA NA NA
"8670" NA NA NA
"8671" NA NA NA
"8672" NA NA NA
"8673" NA NA NA
"8674" NA NA NA
"8675" NA NA NA
"8676" NA NA NA
"8677" NA NA NA
"8678" NA NA NA
"8679" NA NA NA
"8680" NA NA NA
"8681" NA NA NA
"8682" NA NA NA
"8683" NA NA NA
"8684" NA NA NA
"8685" NA NA NA
"8686" NA NA NA
"8687" NA NA NA
"8688" NA NA NA
"8689" NA NA NA
"8690" NA NA NA
"8691" NA NA NA
"8692" NA NA NA
"8693" NA NA NA
"8694" NA NA NA
"8695" NA NA NA
"8696" NA NA NA
"8697" NA NA NA
"8698" NA NA NA
"8699" NA NA NA
"8700" NA NA NA
"8701" NA NA NA
"8702" NA NA NA
"8703" NA NA NA
"8704" NA NA NA
"8705" NA NA NA
"8706" NA NA NA
"8707" NA NA NA
"8708" NA NA NA
"8709" NA NA NA
"8710" NA NA NA
"8711" NA NA NA
"8712" NA NA NA
"8713" NA NA NA
"8714" NA NA NA
"8715" NA NA NA
"8716" NA NA NA
"8717" NA NA NA
"8718" NA NA NA
"8719" NA NA NA
"8720" NA NA NA
"8721" NA NA NA
"8722" NA NA NA
"8723" NA NA NA
"8724" NA NA NA
"8725" NA NA NA
"8726" NA NA NA
"8727" NA NA NA
"8728" NA NA NA
"8729" NA NA NA
"8730" NA NA NA
"8731" NA NA NA
"8732" NA NA NA
"8733" NA NA NA
"8734" NA NA NA
"8735" NA NA NA
"8736" NA NA NA
"8737" NA NA NA
"8738" NA NA NA
"8739" NA NA NA
"8740" NA NA NA
"8741" NA NA NA
"8742" NA NA NA
"8743" NA NA NA
"8744" NA NA NA
"8745" NA NA NA
"8746" NA NA NA
"8747" NA NA NA
"8748" NA NA NA
"8749" NA NA NA
"8750" NA NA NA
"8751" NA NA NA
"8752" NA NA NA
"8753" NA NA NA
"8754" NA NA NA
"8755" NA NA NA
"8756" NA NA NA
"8757" NA NA NA
"8758" NA NA NA
"8759" NA NA NA
"8760" NA NA NA
"8761" NA NA NA
"8762" NA NA NA
"8763" NA NA NA
"8764" NA NA NA
"8765" NA NA NA
"8766" NA NA NA
"8767" NA NA NA
"8768" NA NA NA
"8769" NA NA NA
"8770" NA NA NA
"8771" NA NA NA
"8772" NA NA NA
"8773" NA NA NA
"8774" NA NA NA
"8775" NA NA NA
"8776" NA NA NA
"8777" NA NA NA
"8778" NA NA NA
"8779" NA NA NA
"8780" NA NA NA
"8781" NA NA NA
"8782" NA NA NA
"8783" NA NA NA
"8784" NA NA NA
"8785" NA NA NA
"8786" NA NA NA
"8787" NA NA NA
"8788" NA NA NA
"8789" NA NA NA
"8790" NA NA NA
"8791" NA NA NA
"8792" NA NA NA
"8793" NA NA NA
"8794" NA NA NA
"8795" NA NA NA
"8796" NA NA NA
"8797" NA NA NA
"8798" NA NA NA
"8799" NA NA NA
"8800" NA NA NA
"8801" NA NA NA
"8802" NA NA NA
"8803" NA NA NA
"8804" NA NA NA
"8805" NA NA NA
"8806" NA NA NA
"8807" NA NA NA
"8808" NA NA NA
"8809" NA NA NA
"8810" NA NA NA
"8811" NA NA NA
"8812" NA NA NA
"8813" NA NA NA
"8814" NA NA NA
"8815" NA NA NA
"8816" NA NA NA
"8817" NA NA NA
"8818" NA NA NA
"8819" NA NA NA
"8820" NA NA NA
"8821" NA NA NA
"8822" NA NA NA
"8823" NA NA NA
"8824" NA NA NA
"8825" NA NA NA
"8826" NA NA NA
"8827" NA NA NA
"8828" NA NA NA
"8829" NA NA NA
"8830" NA NA NA
"8831" NA NA NA
"8832" NA NA NA
"8833" NA NA NA
"8834" NA NA NA
"8835" NA NA NA
"8836" NA NA NA
"8837" NA NA NA
"8838" NA NA NA
"8839" NA NA NA
"8840" NA NA NA
"8841" NA NA NA
"8842" NA NA NA
"8843" NA NA NA
"8844" NA NA NA
"8845" NA NA NA
"8846" NA NA NA
"8847" NA NA NA
"8848" NA NA NA
"8849" NA NA NA
"8850" NA NA NA
"8851" NA NA NA
"8852" NA NA NA
"8853" NA NA NA
"8854" NA NA NA
"8855" NA NA NA
"8856" NA NA NA
"8857" NA NA NA
"8858" NA NA NA
"8859" NA NA NA
"8860" NA NA NA
"8861" NA NA NA
"8862" NA NA NA
"8863" NA NA NA
"8864" NA NA NA
"8865" NA NA NA
"8866" NA NA NA
"8867" NA NA NA
"8868" NA NA NA
"8869" NA NA NA
"8870" NA NA NA
"8871" NA NA NA
"8872" NA NA NA
"8873" NA NA NA
"8874" NA NA NA
"8875" NA NA NA
"8876" NA NA NA
"8877" NA NA NA
"8878" NA NA NA
"8879" NA NA NA
"8880" NA NA NA
"8881" NA NA NA
"8882" NA NA NA
"8883" NA NA NA
"8884" NA NA NA
"8885" NA NA NA
"8886" NA NA NA
"8887" NA NA NA
"8888" NA NA NA
"8889" NA NA NA
"8890" NA NA NA
"8891" NA NA NA
"8892" NA NA NA
"8893" NA NA NA
"8894" NA NA NA
"8895" NA NA NA
"8896" NA NA NA
"8897" NA NA NA
"8898" NA NA NA
"8899" NA NA NA
"8900" NA NA NA
"8901" NA NA NA
"8902" NA NA NA
"8903" NA NA NA
"8904" NA NA NA
"8905" NA NA NA
"8906" NA NA NA
"8907" NA NA NA
"8908" NA NA NA
"8909" NA NA NA
"8910" NA NA NA
"8911" NA NA NA
"8912" NA NA NA
"8913" NA NA NA
"8914" NA NA NA
"8915" NA NA NA
"8916" NA NA NA
"8917" NA NA NA
"8918" NA NA NA
"8919" NA NA NA
"8920" NA NA NA
"8921" NA NA NA
"8922" NA NA NA
"8923" NA NA NA
"8924" NA NA NA
"8925" NA NA NA
"8926" NA NA NA
"8927" NA NA NA
"8928" NA NA NA
"8929" NA NA NA
"8930" NA NA NA
"8931" NA NA NA
"8932" NA NA NA
"8933" NA NA NA
"8934" NA NA NA
"8935" NA NA NA
"8936" NA NA NA
"8937" NA NA NA
"8938" NA NA NA
"8939" NA NA NA
"8940" NA NA NA
"8941" NA NA NA
"8942" NA NA NA
"8943" NA NA NA
"8944" NA NA NA
"8945" NA NA NA
"8946" NA NA NA
"8947" NA NA NA
"8948" NA NA NA
"8949" NA NA NA
"8950" NA NA NA
"8951" NA NA NA
"8952" NA NA NA
"8953" NA NA NA
"8954" NA NA NA
"8955" NA NA NA
"8956" NA NA NA
"8957" NA NA NA
"8958" NA NA NA
"8959" NA NA NA
"8960" NA NA NA
"8961" NA NA NA
"8962" NA NA NA
"8963" NA NA NA
"8964" NA NA NA
"8965" NA NA NA
"8966" NA NA NA
"8967" NA NA NA
"8968" NA NA NA
"8969" NA NA NA
"8970" NA NA NA
"8971" NA NA NA
"8972" NA NA NA
"8973" NA NA NA
"8974" NA NA NA
"8975" NA NA NA
"8976" NA NA NA
"8977" NA NA NA
"8978" NA NA NA
"8979" NA NA NA
"8980" NA NA NA
"8981" NA NA NA
"8982" NA NA NA
"8983" NA NA NA
"8984" NA NA NA
"8985" NA NA NA
"8986" NA NA NA
"8987" NA NA NA
"8988" NA NA NA
"8989" NA NA NA
"8990" NA NA NA
"8991" NA NA NA
"8992" NA NA NA
"8993" NA NA NA
"8994" NA NA NA
"8995" NA NA NA
"8996" NA NA NA
"8997" NA NA NA
"8998" NA NA NA
"8999" NA NA NA
"9000" NA NA NA
"9001" NA NA NA
