# Supplementary material for: Adaptive switch to sexually dimorphic movements by partner-seeking termites
Source: Sci Adv. 2019 Jun 19;5(6):eaau6108. doi: 10.1126/sciadv.aau6108 (PMC6584256; doi:10.1126/sciadv.aau6108)
Supplement: Data file S1 [file aau6108_Data_file_S1.zip › Dataset/CfExperimetns/170627_174_F_05_set1_after-position_5FPS.txt]

"time" "x" "y"
"1" 0 77.884863253699 26.7257849903281
"2" 0.2 79.3915213193267 27.1647736976213
"3" 0.4 79.6428418008917 27.8012962559886
"4" 0.6 79.6858580886515 28.3420873123504
"5" 0.8 79.9247849069237 28.3193996896125
"6" 1 79.8822413184972 28.2515102741721
"7" 1.2 79.8377220858969 28.1334361272611
"8" 1.4 79.7590676860973 27.9695971606403
"9" 1.6 79.7447084070261 27.7812217781216
"10" 1.8 80.0060416660521 27.6072244082411
"11" 2 80.0987728224807 27.5293302368411
"12" 2.2 79.9617090401134 27.5142435910067
"13" 2.4 80.054261867395 27.6777000871268
"14" 2.6 80.0916915341716 28.0149042923216
"15" 2.8 79.8343820291711 28.3268895137856
"16" 3 79.7649406593378 28.2229592869268
"17" 3.2 79.964621749514 28.2292443986403
"18" 3.4 80.5146848202311 28.6517005125575
"19" 3.6 81.6295323872253 28.8201479343268
"20" 3.8 82.6934069919462 28.9708155477806
"21" 4 83.2484067095242 29.3083169960821
"22" 4.2 83.2398211200754 29.6415507567967
"23" 4.4 83.588572051059 29.8071081884233
"24" 4.6 84.0166391191131 30.1685090737476
"25" 4.8 84.6832109785525 30.806021315074
"26" 5 85.3137548690672 30.9671469443436
"27" 5.2 85.9765371727057 31.3248164694625
"28" 5.4 86.9085209606422 31.6988083565048
"29" 5.6 87.2807236119098 32.5440766245708
"30" 5.8 87.9991624806396 33.158441707407
"31" 6 88.4172429923921 33.5811771066662
"32" 6.2 88.8681313215618 33.883658157102
"33" 6.4 89.5124480013215 33.68970911219
"34" 6.6 90.0550124968266 33.4877063905322
"35" 6.8 90.508417302553 33.3410877607189
"36" 7 91.397847202936 33.5151066542721
"37" 7.2 91.9667990574401 33.7046395845223
"38" 7.4 92.9322835196272 33.876048786811
"39" 7.6 94.113029644126 33.9454279286203
"40" 7.8 95.9757133674626 34.6417123231689
"41" 8 97.0240634938235 35.2713080694471
"42" 8.2 98.4896470730993 35.4295071953102
"43" 8.4 99.7598386777029 36.2213306327458
"44" 8.6 100.755153090036 36.4752079321236
"45" 8.8 101.87713778282 36.9270075447055
"46" 9 102.431320259792 37.0060422853681
"47" 9.2 103.090433524059 37.2158954073842
"48" 9.4 104.027862276561 38.0966760837405
"49" 9.6 105.268089473876 38.7179549285393
"50" 9.8 106.71431732232 39.3714333530059
"51" 10 107.755034530369 39.4608201070715
"52" 10.2 108.964948094328 39.0394254093338
"53" 10.4 110.171159565832 39.008574638873
"54" 10.6 111.490123896681 38.4903353486453
"55" 10.8 112.898210841219 37.7998526873561
"56" 11 113.383648876242 37.2677301114174
"57" 11.2 113.929949595904 37.0808845884059
"58" 11.4 113.880344236818 37.1453118522738
"59" 11.6 113.756441383534 37.3645245926987
"60" 11.8 113.221105483347 37.8098391195869
"61" 12 112.783844482542 37.9173162873342
"62" 12.2 113.048007324681 37.9286452587806
"63" 12.4 113.071922201865 37.9195146735599
"64" 12.6 113.168877590646 37.9117982969315
"65" 12.8 113.437478181681 37.9286452587806
"66" 13 113.427228948602 37.953678783823
"67" 13.2 113.518759056185 37.9681168338995
"68" 13.4 113.518759056185 37.9681168338995
"69" 13.6 113.549239384124 37.9376365059603
"70" 13.8 113.516055635286 37.9605116058757
"71" 14 113.574134622733 37.9434295507441
"72" 14.2 113.551217458504 37.9527717720461
"73" 14.4 113.572022659553 38.0455491821489
"74" 14.6 113.575794934634 38.1617286366031
"75" 14.8 113.607635352215 38.2112032033212
"76" 15 113.538590808017 38.247161631026
"77" 15.2 113.516121335498 38.254651455199
"78" 15.4 113.587274665142 38.3108251364971
"79" 15.6 113.459523701888 38.3537856374144
"80" 15.8 113.485698383024 38.4790251879268
"81" 16 113.480355707222 38.595713311007
"82" 16.2 113.526500091852 38.6273950382125
"83" 16.4 113.545046323138 38.7906018735268
"84" 16.6 113.513103590807 38.8426753695251
"85" 16.8 113.636031951916 38.8618412207596
"86" 17 113.695877115652 38.8725619494779
"87" 17.2 113.632213610181 38.9307102207852
"88" 17.4 113.531239684292 38.9973923523625
"89" 17.6 113.584448316398 39.2760232327634
"90" 17.8 113.408084154737 39.540569475254
"91" 18 113.616703708796 40.0862448736656
"92" 18.2 114.008914930886 40.7154270480633
"93" 18.4 113.906163450274 41.5977154329261
"94" 18.6 114.078012896912 42.578539330191
"95" 18.8 114.520397149925 43.3599409152223
"96" 19 114.966863742095 44.1610476373442
"97" 19.2 115.591022920387 44.2124289466881
"98" 19.4 116.582700816781 44.2647947762007
"99" 19.6 117.748288094629 44.064674506792
"100" 19.8 118.438933103656 43.4243777602625
"101" 20 118.561254620082 42.7681300074977
"102" 20.2 118.425323442756 42.3174404912007
"103" 20.4 118.510336094106 42.3371049511375
"104" 20.6 118.225678717739 42.9556490383856
"105" 20.8 118.410721432604 43.6286002993817
"106" 21 118.876754936706 44.2943624480997
"107" 21.2 119.264327331329 45.2279118173391
"108" 21.4 119.687126817262 46.3497869609613
"109" 21.6 119.708260894774 47.4970654544497
"110" 21.8 119.820293962102 48.478539998629
"111" 22 120.184118511003 49.9067642070399
"112" 22.2 120.862350599529 51.7904714158605
"113" 22.4 121.579853285837 53.0629700733937
"114" 22.6 122.229706110964 53.6472721932582
"115" 22.8 122.089723066419 53.4552496144587
"116" 23 122.417294150737 53.512510528298
"117" 23.2 122.440746159331 53.2520257185625
"118" 23.4 122.401909093647 53.0904063149091
"119" 23.6 122.434582264815 53.1538943359654
"120" 23.8 122.235122298269 53.1638712934028
"121" 24 121.732241805557 53.9922885774803
"122" 24.2 121.341650127761 54.6052051187464
"123" 24.4 120.601188043222 55.4003937874076
"124" 24.6 119.738916919296 55.9052543217407
"125" 24.8 118.985787593689 57.0247220907057
"126" 25 118.56655809685 58.1673154482496
"127" 25.2 117.528505395047 59.6322233064662
"128" 25.4 116.660903648559 60.8101351666613
"129" 25.6 116.019639296594 61.9089610811164
"130" 25.8 115.858429028793 62.7860126506845
"131" 26 115.858970901289 63.1143873836821
"132" 26.2 116.277369847306 64.3389627811625
"133" 26.4 117.072539513681 65.4002708664875
"134" 26.6 118.222861908263 66.9312850618666
"135" 26.8 119.931825561412 68.2544114659052
"136" 27 121.638712867197 69.2968416605305
"137" 27.2 122.028002043803 69.0206874609784
"138" 27.4 121.236632093106 68.7205099224125
"139" 27.6 120.437704374602 68.7799554742704
"140" 27.8 119.645710218476 68.6779011448945
"141" 28 118.260924949142 68.5580639581253
"142" 28.2 116.632459449274 68.9134850306549
"143" 28.4 114.568637018533 68.9429034262647
"144" 28.6 112.563800313275 68.4734941716666
"145" 28.8 110.257363966698 67.7948110738908
"146" 29 108.070641234763 67.0342321262639
"147" 29.2 105.594951379362 66.5017062522307
"148" 29.4 103.049350323422 65.9335549566039
"149" 29.6 100.541665361014 65.4889004525356
"150" 29.8 98.3689850246462 65.6213067695263
"151" 30 96.6999681021057 65.0789574094625
"152" 30.2 94.4287876448742 64.0093783032496
"153" 30.4 92.1786009231927 62.9916532631805
"154" 30.6 89.8043865789207 61.9603344338445
"155" 30.8 87.1997919007063 61.517629235433
"156" 31 84.7464583826807 61.3744903734587
"157" 31.2 82.1285275532592 60.8418256328191
"158" 31.4 79.3680513098235 60.1725519228268
"159" 31.6 76.8948117393584 60.1755407782819
"160" 31.8 74.1825848688903 60.8967523412576
"161" 32 71.9263760064307 60.8434618395875
"162" 32.2 69.4240789566069 61.3509977009158
"163" 32.4 67.4207174854167 62.0911966417965
"164" 32.6 65.6252939271092 62.1013599765411
"165" 32.8 63.7502385098332 61.1273684911379
"166" 33 61.8985743611517 59.9727584312489
"167" 33.2 60.2836939901884 58.185822562174
"168" 33.4 58.8839579047279 55.9135632430456
"169" 33.6 56.9672706163421 53.5675380020613
"170" 33.8 55.2270402529188 51.3321816766363
"171" 34 54.2961752112476 49.0717562984235
"172" 34.2 53.8609001281047 46.5061308280845
"173" 34.4 53.5451605736725 43.4002220541043
"174" 34.6 53.8934998044658 40.5281844879679
"175" 34.8 55.1403403912173 37.7426945711735
"176" 35 56.8793997784629 35.0660400189351
"177" 35.2 59.2206620564426 32.9528664724934
"178" 35.4 62.0273250576807 31.7919337428644
"179" 35.6 65.4117966134714 30.6290524462404
"180" 35.8 68.5644435959422 29.8353401022433
"181" 36 71.6416016163662 28.8753379290399
"182" 36.2 74.5092378457291 28.9538602792415
"183" 36.4 77.4850633569328 29.5794524622595
"184" 36.6 81.0744644694134 29.6825476891125
"185" 36.8 84.4268925512961 30.5730045630228
"186" 37 87.5939946209121 31.499541893877
"187" 37.2 91.1900703730471 32.7046631558339
"188" 37.4 94.15713741035 34.2503968347936
"189" 37.6 97.2635324321847 35.7442721074605
"190" 37.8 100.613671357345 37.0122615224895
"191" 38 103.882239783248 38.2509065431125
"192" 38.2 106.869283220409 38.0660729160616
"193" 38.4 110.001553078825 37.2112173909515
"194" 38.6 112.421608363006 35.6511885726375
"195" 38.8 112.842366712185 33.9527061652605
"196" 39 113.010316596584 32.7888918630883
"197" 39.2 113.048007324681 31.2572979652503
"198" 39.4 112.398889229681 29.5828051525637
"199" 39.6 111.781435431998 27.8950981055637
"200" 39.8 111.24827505806 27.0881692384512
"201" 40 110.271779164527 25.4899105575612
"202" 40.2 109.466102120145 23.9125522761558
"203" 40.4 108.567509254315 22.6546568995881
"204" 40.6 107.231071621745 21.6983951206125
"205" 40.8 105.791069871985 20.749059906675
"206" 41 104.602143336995 19.4557967988544
"207" 41.2 102.617787788437 17.6675300721491
"208" 41.4 100.230018877769 16.2363804405883
"209" 41.6 97.7309485387299 14.8379617460797
"210" 41.8 95.2274155921846 13.1913702598408
"211" 42 92.3275295534791 11.8673968753706
"212" 42.2 89.2337489555355 10.5136715578948
"213" 42.4 86.455802699514 9.01895499827916
"214" 42.6 83.6977269604463 7.25146051876875
"215" 42.8 80.8548408512283 6.08246837804107
"216" 43 77.8404504000947 4.72902817147968
"217" 43.2 75.0380858743369 3.33849550234687
"218" 43.4 71.9284045004776 3.22895682381562
"219" 43.6 68.6831603537295 3.33943553617348
"220" 43.8 65.4724006057782 3.72573996344177
"221" 44 62.7587703257051 3.8682293013686
"222" 44.2 60.0388071861685 4.12154367990518
"223" 44.4 56.9205831806967 4.3903102355325
"224" 44.6 54.268099456983 4.64319456872877
"225" 44.8 52.4318938630436 5.45997309891894
"226" 45 50.3590314963392 6.12589370007592
"227" 45.2 47.9968749164856 7.05365761146616
"228" 45.4 46.180330515484 7.88175684933381
"229" 45.6 43.9558772928807 8.9922978818445
"230" 45.8 41.2749684488697 10.6460095408645
"231" 46 38.9527222997045 12.2243619721601
"232" 46.2 37.6548182047551 14.6138880441084
"233" 46.4 36.6803104126 17.1849304310238
"234" 46.6 36.4033882575557 19.0435021120625
"235" 46.8 37.0420740974575 19.2294280807018
"236" 47 37.3813359138386 18.9652662995599
"237" 47.2 38.6655111725071 19.7349469985464
"238" 47.4 39.2028631361335 19.629790474471
"239" 47.6 39.9197293063912 19.9355270310335
"240" 47.8 41.0108784280268 21.3059283339433
"241" 48 42.472118963471 22.7977080234351
"242" 48.2 43.6897388739307 23.3179447676375
"243" 48.4 44.9630670440063 24.4941316600078
"244" 48.6 46.628977272388 25.8875816556613
"245" 48.8 48.3742077928473 26.6780582208268
"246" 49 49.6764252404967 27.4501007367885
"247" 49.2 50.2062759995166 29.122683332175
"248" 49.4 51.0878676262647 30.9709172840685
"249" 49.6 53.0066774665194 32.9930499736125
"250" 49.8 54.8723685073097 33.9101910239673
"251" 50 56.4563339191527 35.4856634584125
"252" 50.2 56.6781862560713 36.9455706239484
"253" 50.4 56.4319270787807 38.8740599143125
"254" 50.6 55.9410177669349 40.683449099121
"255" 50.8 55.4478214816397 43.1639856326453
"256" 51 55.0397596820924 45.976502828394
"257" 51.2 53.8385352592315 49.0273671202735
"258" 51.4 52.8184314884493 52.0513718273067
"259" 51.6 52.2777840963856 55.4578567007355
"260" 51.8 51.6311863046017 58.5375552173756
"261" 52 51.1587579798602 61.4077784808946
"262" 52.2 51.1364335701944 63.5861644473189
"263" 52.4 51.1763283113502 66.2369276458908
"264" 52.6 51.2923300075966 69.168019573789
"265" 52.8 51.1149286384029 72.4882798427236
"266" 53 51.7080117525525 75.2489735527407
"267" 53.2 52.7163310949942 77.81190393296
"268" 53.4 53.5554722567426 81.0117046614355
"269" 53.6 54.7482490406462 84.0405922997159
"270" 53.8 56.7291783995255 86.8038208799832
"271" 54 58.0847867333122 89.493655526823
"272" 54.2 59.3435167885352 92.3696524453398
"273" 54.4 60.0621051370385 95.0725607031354
"274" 54.6 60.8803512494513 98.1311575250804
"275" 54.8 60.5313201770545 101.179569265024
"276" 55 60.2799693208699 104.567969000126
"277" 55.2 59.6133074935726 107.410053632288
"278" 55.4 57.5742600378223 109.250065116312
"279" 55.6 55.3396543059509 111.638093115937
"280" 55.8 53.2521675185479 113.07928743602
"281" 56 51.9527824469639 113.144773686312
"282" 56.2 51.4490183880914 114.002988229612
"283" 56.4 52.8908389902587 113.942245068429
"284" 56.6 55.0628780056898 114.049016603622
"285" 56.8 57.1468760885479 113.627303951621
"286" 57 59.3120518187845 112.68025701716
"287" 57.2 61.958166681204 111.447768214528
"288" 57.4 64.7150248456266 110.224068292775
"289" 57.6 66.7487406354637 108.778199940424
"290" 57.8 69.5534887480418 107.735392401224
"291" 58 72.535475655768 106.311884121477
"292" 58.2 75.0873384681106 104.62292843065
"293" 58.4 77.5060096887378 102.745425839184
"294" 58.6 80.1136098075093 101.113357486041
"295" 58.8 82.2112916005418 99.1381838541125
"296" 59 83.632335688717 96.7848357060579
"297" 59.2 85.3098214265981 94.3150577519061
"298" 59.4 86.0835203278956 91.8868674152947
"299" 59.6 85.9601305639743 89.9093920025391
"300" 59.8 85.1289117467618 87.3294976448017
"301" 60 84.0691710118599 84.4950594318106
"302" 60.2 83.2862298893267 81.311562754878
"303" 60.4 81.773830388655 78.0851203062792
"304" 60.6 80.8675544271676 74.5208034391255
"305" 60.8 79.507305215918 70.6925086910193
"306" 61 77.8471031729434 67.2400805857481
"307" 61.2 76.0074442875758 63.8177837687576
"308" 61.4 74.4270638870465 60.7214751341735
"309" 61.6 72.9073819016162 57.1213977435641
"310" 61.8 71.8091592264658 53.8860692528439
"311" 62 69.9756463073367 51.1704338115165
"312" 62.2 67.5490167238581 48.160427138556
"313" 62.4 64.8034733263767 44.7270279533085
"314" 62.6 61.9871415565616 42.522721815922
"315" 62.8 58.620221733846 39.9053910104471
"316" 63 55.4125025657759 38.198358887803
"317" 63.2 52.0204367479871 36.7087275851528
"318" 63.4 48.4793031034664 35.9109903625649
"319" 63.6 46.8931366727557 36.7741628769875
"320" 63.8 45.7455433772417 38.5691327311491
"321" 64 44.2541549736075 41.4790816545881
"322" 64.2 42.9339057641127 45.1383091783005
"323" 64.4 41.0908118456723 48.4278782224528
"324" 64.6 39.6311413964741 51.9773401768026
"325" 64.8 38.2632699212173 55.4303710524905
"326" 65 37.0239397917633 59.2903797396456
"327" 65.2 36.7968138256386 62.2459114850915
"328" 65.4 35.9394352601679 66.0248389822535
"329" 65.6 34.9378268779412 69.2040210815789
"330" 65.8 35.1292746994645 73.1471444556666
"331" 66 35.4613129170491 76.7231111104546
"332" 66.2 35.7488608450973 79.8449515860569
"333" 66.4 36.9601748993876 82.721091896259
"334" 66.6 38.0182170457079 85.4476931232034
"335" 66.8 38.8000249954521 88.8283338823839
"336" 67 40.0204350736165 91.4101053964841
"337" 67.2 42.0947629833592 92.6238201150053
"338" 67.4 44.6569248354807 93.9027513642579
"339" 67.6 47.8325032873771 95.5622386343357
"340" 67.8 50.7326702046807 96.8910550306943
"341" 68 54.7782548724374 98.7188886522071
"342" 68.2 58.0432883094697 100.528725828264
"343" 68.4 61.2759565016984 102.429155151683
"344" 68.6 62.9974615560261 104.733581833012
"345" 68.8 65.4834403202482 107.911804375991
"346" 69 68.9325380898969 110.199507067558
"347" 69.2 72.3293462220435 111.373198283674
"348" 69.4 75.1737368035079 112.066255877076
"349" 69.6 77.790076131264 111.237023902585
"350" 69.8 80.0108738951211 109.600895607374
"351" 70 82.849318893709 107.293801579782
"352" 70.2 84.5326970789824 104.964578341302
"353" 70.4 86.4141925652191 101.882788312202
"354" 70.6 88.105084939741 99.0620803533194
"355" 70.8 89.9504051442908 95.8166795680023
"356" 71 91.1824642946057 92.4944601517875
"357" 71.2 91.8984628359512 88.8182702716371
"358" 71.4 91.8136634573193 85.4505196878646
"359" 71.6 91.7632666681441 82.0315472285637
"360" 71.8 91.807596684388 78.0703436341979
"361" 72 90.8449497082674 74.4829619300588
"362" 72.2 90.0290432605616 70.8026334880887
"363" 72.4 88.8196744288057 67.3249060181625
"364" 72.6 87.4857367435807 64.1831744383625
"365" 72.8 85.7335470560691 60.9287323529761
"366" 73 83.8376930496807 58.1503341920271
"367" 73.2 81.5750528328235 56.154201810922
"368" 73.4 79.0280370695854 53.9873837890411
"369" 73.6 75.8994537122905 52.3304363451491
"370" 73.8 73.0976446970487 51.0208770024285
"371" 74 69.8039726613856 50.318118341965
"372" 74.2 66.3630047632923 49.2124189688439
"373" 74.4 62.8577670502923 48.5557904165464
"374" 74.6 60.8395998822013 48.362664371753
"375" 74.8 60.4660252186543 48.4830575669283
"376" 75 59.6409909084349 49.3376235656803
"377" 75.2 58.8531375731307 50.2011706720625
"378" 75.4 59.0435822210027 50.9120099960956
"379" 75.6 59.0960443971017 51.2264356210599
"380" 75.8 58.7733588653258 51.5431699852415
"381" 76 57.9869607200222 52.710407912954
"382" 76.2 57.8025564393756 53.8066366197311
"383" 76.4 57.960985262562 55.3084098395193
"384" 76.6 57.4968136356551 56.268094692792
"385" 76.8 56.7172223976075 56.5196228801979
"386" 77 56.5129122887283 56.7724095204458
"387" 77.2 56.4271110413016 56.7570540386286
"388" 77.4 55.8432877916563 56.712775093832
"389" 77.6 55.2054029830854 57.4493469623744
"390" 77.8 53.4924363554541 58.7772378034406
"391" 78 52.3092482338167 60.2466626630445
"392" 78.2 50.4081111571807 62.2528208653744
"393" 78.4 48.0873841439367 64.5682312923165
"394" 78.6 46.23075510172 67.0487497136519
"395" 78.8 44.0993014814902 69.5476718377553
"396" 79 41.5090111785854 70.7068112931125
"397" 79.2 39.0792114912948 71.6273323081479
"398" 79.4 37.347003783361 71.0590376692519
"399" 79.6 35.7445333911307 69.7980459601125
"400" 79.8 34.036501498861 68.7254049113256
"401" 80 33.8945468203807 68.9671747985125
"402" 80.2 33.7582320204307 70.4439184646375
"403" 80.4 34.1347205155307 72.3588168448875
"404" 80.6 34.8497753433386 74.314541336902
"405" 80.8 35.99537116927 76.5477150086571
"406" 81 37.4229270045937 79.1571999889777
"407" 81.2 38.1397791616807 81.9617978180847
"408" 81.4 38.5487810056099 85.2303978381435
"409" 81.6 38.6076340905297 88.2281008536219
"410" 81.8 38.4006397045311 91.2935613434162
"411" 82 38.6879233307918 94.9549783530014
"412" 82.2 38.2288010718521 98.4501186734125
"413" 82.4 38.9961157254691 102.206515157016
"414" 82.6 40.7225201973634 104.92906624393
"415" 82.8 43.3651798264307 107.638024686974
"416" 83 46.4048118030638 109.50405384408
"417" 83.2 50.0510962049307 110.891116082182
"418" 83.4 53.7829185987554 111.975555824482
"419" 83.6 57.735583089768 112.301416524273
"420" 83.8 61.3769087264907 111.942687396082
"421" 84 64.1995284972374 111.477450404324
"422" 84.2 67.7252836955907 110.797643076502
"423" 84.4 71.3244957133935 109.202085091345
"424" 84.6 75.5440136421964 108.620091016549
"425" 84.8 78.7244419963936 108.67764908588
"426" 85 80.1671139351241 109.344034959084
"427" 85.2 79.3897174678676 111.324011119781
"428" 85.4 78.4005256400767 113.436134606058
"429" 85.6 76.739859674447 114.487096864949
"430" 85.8 73.9822257444521 114.815313159927
"431" 86 71.3184519443826 115.066543262189
"432" 86.2 68.0221215820924 115.06830557376
"433" 86.4 64.6590892952729 114.63067912536
"434" 86.6 61.1847198382095 113.362608262814
"435" 86.8 57.5133578250507 112.359421213073
"436" 87 53.5290709579407 111.642794836192
"437" 87.2 49.4462361618625 110.863617079249
"438" 87.4 46.3548679755172 109.216990583016
"439" 87.6 42.5612720318538 107.183503320026
"440" 87.8 38.403244741416 105.40408264173
"441" 88 34.4572822765845 104.23625750792
"442" 88.2 30.6375476031049 102.814552701249
"443" 88.4 26.9822964344165 100.78302461182
"444" 88.6 25.2223290711807 97.7939192901034
"445" 88.8 22.694586842416 94.1743395982301
"446" 89 20.3683682052362 89.9639814447792
"447" 89.2 17.9233567140696 85.6293150548347
"448" 89.4 15.3104594037479 82.1416538355369
"449" 89.6 11.9017424795754 78.9676931547441
"450" 89.8 8.05420242310004 75.9353528518705
"451" 90 4.66656802017248 74.7749727311207
"452" 90.2 5.07257894583815 74.8166999560219
"453" 90.4 4.91703489945186 73.4155040895362
"454" 90.6 5.03904800656496 70.5464093836869
"455" 90.8 5.79531592533553 67.194105849816
"456" 91 6.62268157387075 63.0659939153563
"457" 91.2 7.74134694493959 58.8233135967911
"458" 91.4 9.03823602692391 54.4841220378017
"459" 91.6 10.6718345101017 50.1741810249546
"460" 91.8 11.811767419437 45.8586797119906
"461" 92 12.5309511448014 41.5076887094056
"462" 92.2 14.245400443628 36.8194303230862
"463" 92.4 16.5054431954434 32.5408677074345
"464" 92.6 18.7799660936146 27.4953952318274
"465" 92.8 21.5190830653361 22.9584478932596
"466" 93 25.7203409866889 21.1556898280715
"467" 93.2 30.2658257116342 18.9962523530544
"468" 93.4 35.0439046343984 16.707514541798
"469" 93.6 39.9328348831151 14.4101822801945
"470" 93.8 44.4603048705758 11.9961735297012
"471" 94 49.1965971446727 9.4191579411165
"472" 94.2 53.3415067388711 6.49048546632678
"473" 94.4 58.2215507778618 4.1016724633999
"474" 94.6 62.4892556090063 2.63545720512413
"475" 94.8 66.0570920700274 2.73367709991894
"476" 95 67.7988538204681 2.48552174183297
"477" 95.2 65.7597541039307 2.69546288948749
"478" 95.4 64.498230330779 2.36850955393217
"479" 95.6 65.1400491726104 2.99770850247187
"480" 95.8 69.8368872420083 0.737476497759048
"481" 96 67.7870607396563 0.511813785758841
"482" 96.2 67.7135995698807 0.782252216284499
"483" 96.4 67.8600406121127 1.0969446687405
"484" 96.6 67.8164198761287 1.3337429497965
"485" 96.8 67.7603360727207 1.4801839920285
"486" 97 68.0213765398026 1.75622067031982
"487" 97.2 66.1926828672908 1.17856191748538
"488" 97.4 66.268596678401 0.300602188993855
"489" 97.6 67.1258526402261 0.506030471951343
"490" 97.8 67.203518382971 0.557037552330239
"491" 98 67.2057295723527 0.7417472471565
"492" 98.2 67.1425800929248 1.06870649825816
"493" 98.4 67.3895598168567 1.0346293316205
"494" 98.6 67.0049525959246 2.01270147858811
"495" 98.8 66.8777100162857 0.539327133175521
"496" 99 67.0904461986807 0.654892226891564
"497" 99.2 67.3520311026359 0.757070309530408
"498" 99.4 67.3570839392422 0.861704271112497
"499" 99.6 67.5795491353783 0.932654388472962
"500" 99.8 67.8430327419062 0.760676116477156
"501" 100 67.9734450118792 1.0237360398644
"502" 100.2 68.2036352899568 0.873330266843837
"503" 100.4 68.2984144035947 0.867789753253122
"504" 100.6 69.0469287068916 0.986456654995309
"505" 100.8 69.554003921133 1.3006317448744
"506" 101 69.6899377326109 1.38854663193808
"507" 101.2 70.2157123438758 1.81954926495396
"508" 101.4 71.1087963105854 2.3392206968744
"509" 101.6 71.8689540211037 2.86897714949711
"510" 101.8 72.9015986682045 3.86928477794583
"511" 102 74.0855881263736 4.63527820448651
"512" 102.2 74.4689255840508 4.86834737875423
"513" 102.4 74.6914096981968 4.6590451268625
"514" 102.6 74.9646674768984 4.7030176429754
"515" 102.8 75.6980540537737 5.92029668121715
"516" 103 77.083773823133 7.7269008853744
"517" 103.2 79.3040088549151 9.79519205355
"518" 103.4 81.3824687671527 12.1703800749645
"519" 103.6 83.8630244875344 15.9196608602466
"520" 103.8 85.6697639610087 18.0934528682205
"521" 104 87.53613284135 20.2846465766991
"522" 104.2 88.8913149014856 22.3601789345393
"523" 104.4 90.2281308713367 24.5804794624125
"524" 104.6 91.8360945519734 26.9673341941735
"525" 104.8 93.7359523909978 29.3326572037588
"526" 105 96.0978428843193 31.0358770955789
"527" 105.2 98.4843511801397 32.22049302776
"528" 105.4 100.739385240525 32.5733615501211
"529" 105.6 104.194500164663 33.0139144838089
"530" 105.8 107.66208150941 32.996558720072
"531" 106 110.739913639345 33.5038314254158
"532" 106.2 112.051611048856 35.5018914107875
"533" 106.4 112.998914359513 38.3540017699654
"534" 106.6 114.010229441975 41.7741450100075
"535" 106.8 115.269311449774 45.3868047874684
"536" 107 116.602338002849 48.8009847577301
"537" 107.2 117.162417403758 52.5298402277407
"538" 107.4 116.918589381415 55.5651264558514
"539" 107.6 116.821619913933 59.4770682496125
"540" 107.8 115.804008728028 62.1109474350871
"541" 108 114.6977172149 65.2937996667589
"542" 108.2 113.768037480479 68.6574527360411
"543" 108.4 113.088297413336 72.111368550397
"544" 108.6 112.195831774322 75.6650748956894
"545" 108.8 111.314862011031 79.1258729852625
"546" 109 110.183086105393 82.0135683478837
"547" 109.2 108.44636005626 84.9072242066713
"548" 109.4 107.648046523573 88.2663329494773
"549" 109.6 107.128752047573 91.3891172983963
"550" 109.8 105.812837173488 94.8402730827952
"551" 110 104.01009949355 96.9427087271919
"552" 110.2 102.082632378053 98.3993694405307
"553" 110.4 100.077555848442 99.9141479621721
"554" 110.6 98.4875142762862 101.489897025814
"555" 110.8 95.9804479931573 103.924064836781
"556" 111 93.174174982764 106.321757438779
"557" 111.2 90.1243405621995 108.917821568405
"558" 111.4 87.3151114157521 112.059111362979
"559" 111.6 85.0847144175064 115.425092826732
"560" 111.8 84.1359364987347 117.831030616883
"561" 112 84.0567704067432 117.01443253463
"562" 112.2 82.5892023585498 116.805722434192
"563" 112.4 80.0778013147961 116.635661426449
"564" 112.6 76.7390355428505 117.078338298565
"565" 112.8 72.7869124716246 117.417228078827
"566" 113 69.0786021925093 118.34280635047
"567" 113.2 66.2869432594645 119.416984016558
"568" 113.4 64.616964615628 120.702570252218
"569" 113.6 63.263009867617 122.327042636949
"570" 113.8 63.1567905429807 123.251150761285
"571" 114 62.9087591024701 123.86275045156
"572" 114.2 63.1080189671942 124.546771340288
"573" 114.4 63.725558344059 124.311685327504
"574" 114.6 64.5882796551241 125.077187880537
"575" 114.8 64.290466524032 124.613437523018
"576" 115 64.3569377764029 124.749498913501
"577" 115.2 64.951772896207 124.64169216556
"578" 115.4 65.6738752055214 124.601420842666
"579" 115.6 66.0918029756038 124.6551826091
"580" 115.8 66.4435859057502 124.586435430699
"581" 116 66.67953657891 124.257863088236
"582" 116.2 67.0870594955763 123.970055465708
"583" 116.4 67.3199558108414 124.108366001416
"584" 116.6 67.5585258525064 123.811222197181
"585" 116.8 68.016755263978 123.581866063937
"586" 117 67.9865738342559 123.557087482745
"587" 117.2 68.0322575437898 123.523780361185
"588" 117.4 68.0424860713473 123.433231665307
"589" 117.6 68.0761865978134 123.626020377789
"590" 117.8 67.8729285568352 123.945117015576
"591" 118 67.2936483849415 124.132617214717
"592" 118.2 66.629230710128 124.071151524165
"593" 118.4 66.2218917211232 123.98447143202
"594" 118.6 66.0054916684664 123.492862950621
"595" 118.8 65.5467253472988 123.690190636449
"596" 119 65.5922114604915 123.708180936477
"597" 119.2 65.3705704673267 123.677720049073
"598" 119.4 65.5220365313023 123.771338372748
"599" 119.6 65.5153295469196 123.67427340432
"600" 119.8 64.5294916012373 123.589115266528
"601" 120 64.0442277100021 123.649346777095
"602" 120.2 63.9642470875825 123.708462889318
"603" 120.4 63.947106184663 123.839712352427
"604" 120.6 63.5427207558261 123.895547997412
"605" 120.8 63.0385827214701 123.818337108218
"606" 121 62.5192882454701 123.965242782349
"607" 121.2 62.5045145761672 124.557297579667
"608" 121.4 62.1817099018969 124.47308766464
"609" 121.6 61.7505957645491 124.464038792191
"610" 121.8 61.7520094518703 124.468338757794
"611" 122 61.2313012885491 124.672439864797
"612" 122.2 60.926184725617 124.557648454312
"613" 122.4 59.9334725604146 124.447238826044
"614" 122.6 59.3665153089727 124.149910380126
"615" 122.8 58.9723013628642 123.532518281163
"616" 123 58.2444090484862 123.083429136335
"617" 123.2 56.9677126631401 122.283629873937
"618" 123.4 55.0857825267249 121.068609971648
"619" 123.6 52.8336689562036 119.198315074365
"620" 123.8 50.0660083773834 117.634540815153
"621" 124 47.2562821847918 115.946736302974
"622" 124.2 44.4822301403991 114.921836950496
"623" 124.4 41.7860752299403 114.456122592084
"624" 124.6 39.7450981427768 114.961685723766
"625" 124.8 37.2722661935966 115.45167422107
"626" 125 36.0814846931716 116.272541132676
"627" 125.2 35.3540312250078 116.139618071285
"628" 125.4 34.5462613877607 115.311610309133
"629" 125.6 33.5032213402521 115.108343614241
"630" 125.8 32.8884733252495 114.892696884594
"631" 126 31.6748125962865 114.358754877834
"632" 126.2 30.5573449614071 114.282231485575
"633" 126.4 29.6832128684862 113.667610547196
"634" 126.6 28.5884700495378 113.442892044784
"635" 126.8 28.0632823785498 112.714458478416
"636" 127 26.9714072835261 111.864439160267
"637" 127.2 24.8916462680675 110.725554225424
"638" 127.4 22.185205368998 109.891074758593
"639" 127.6 20.1497547540399 109.78309040037
"640" 127.8 19.5637669084211 110.201902461776
"641" 128 19.3581828170724 110.566008295674
"642" 128.2 18.9928892885194 110.577319831483
"643" 128.4 19.0115118941275 110.568186735432
"644" 128.6 18.9492226272537 110.33583566595
"645" 128.8 19.9374794719876 110.35121692685
"646" 129 20.5448604454454 110.268650012495
"647" 129.2 21.2155001029534 109.825028127249
"648" 129.4 20.918130114148 109.074543927014
"649" 129.6 20.797507390264 108.121257046585
"650" 129.8 20.3296014301182 106.863848324068
"651" 130 20.07791061537 105.219096959603
"652" 130.2 20.1572798566312 102.893428437365
"653" 130.4 20.9547228721381 101.734656234112
"654" 130.6 22.0870886723307 99.1641485779125
"655" 130.8 23.1566061923866 97.0342775579654
"656" 131 24.2978084446127 94.7260714433406
"657" 131.2 25.8998460828369 93.190639308675
"658" 131.4 27.3405736301705 91.8389171123778
"659" 131.6 28.5717784413807 89.5286395757325
"660" 131.8 30.352722451117 87.1082552316852
"661" 132 31.1130757833057 84.642877471151
"662" 132.2 31.9931301236422 82.3172870654106
"663" 132.4 33.6861077876529 79.7692211416403
"664" 132.6 35.0147391900378 77.4448889471035
"665" 132.8 36.9928157103416 75.0762227482386
"666" 133 39.0649088164034 73.1870969888814
"667" 133.2 40.7318507410366 71.4681498045362
"668" 133.4 42.1335636514438 70.3583373684283
"669" 133.6 43.1247860912485 69.5207955195362
"670" 133.8 44.5943431935012 69.0007957870228
"671" 134 47.1911258863671 68.3094751422566
"672" 134.2 49.9847482934506 68.0626603273736
"673" 134.4 53.1025013515112 67.299491394443
"674" 134.6 56.1001677297227 67.3875813703604
"675" 134.8 58.9544660079603 67.299491394443
"676" 135 61.9354985954612 67.8554413197101
"677" 135.2 64.7697148937468 68.6859618188439
"678" 135.4 67.1526306212269 69.7571351558058
"679" 135.6 68.5034850930856 70.2760329209761
"680" 135.8 70.0926173880557 70.9340026263625
"681" 136 72.4078499653253 71.8371351163893
"682" 136.2 74.5336670213474 71.7270917860228
"683" 136.4 77.6984024353912 71.6258258591914
"684" 136.6 81.1346987258858 71.5207055199202
"685" 136.8 84.2237772035763 71.7538670028734
"686" 137 87.6014588315514 71.5674523535522
"687" 137.2 91.1024511013253 72.1010740442737
"688" 137.4 94.8378699376319 73.3206990366369
"689" 137.6 97.9306469172605 74.4275125754612
"690" 137.8 101.623528852681 75.1013407962625
"691" 138 104.580373692319 76.8454539673797
"692" 138.2 107.691186848894 79.1229998395961
"693" 138.4 110.024241458523 81.5573058118172
"694" 138.6 112.602452664273 84.5216022381405
"695" 138.8 113.675666970259 86.0190243390505
"696" 139 113.205104813218 85.0414116447974
"697" 139.2 113.919365852206 83.6242613836125
"698" 139.4 115.028367614511 81.5514842802565
"699" 139.6 115.080771885339 79.2956686132704
"700" 139.8 114.724425361333 76.8474684718125
"701" 140 114.444488415546 73.6664389316665
"702" 140.2 113.375811962656 70.5575141312625
"703" 140.4 111.459376197444 67.7857798656125
"704" 140.6 108.864553119319 64.7752149077677
"705" 140.8 105.867762550758 62.9090721262535
"706" 141 103.082336360918 61.5098328102704
"707" 141.2 99.6574711649434 60.5530640070871
"708" 141.4 96.2380490645027 58.9390703708752
"709" 141.6 92.9020447044756 57.1568871613305
"710" 141.8 89.4898486273005 56.8859604819679
"711" 142 85.8589124972152 56.7977773540435
"712" 142.2 82.1597227741057 57.9646230882625
"713" 142.4 78.3336007730691 59.1133475319183
"714" 142.6 74.2416547914958 60.6683908710243
"715" 142.8 71.218171520732 62.5961639163561
"716" 143 68.4045145373392 65.1703089072223
"717" 143.2 65.9440198857371 68.5039976287899
"718" 143.4 63.4627136193662 72.1819845122335
"719" 143.6 62.8502939120372 75.110089779282
"720" 143.8 62.5167486124948 78.7782788620019
"721" 144 62.2448673381672 82.1611141100179
"722" 144.2 62.2985636902342 86.0062929643714
"723" 144.4 62.4525271859651 89.6556999764198
"724" 144.6 62.8327356648748 93.7429411246999
"725" 144.8 63.8350577146995 97.3843402464899
"726" 145 63.8461539598707 101.243922954293
"727" 145.2 64.303056731916 105.148253745465
"728" 145.4 64.3140202873935 108.9899970009
"729" 145.6 64.0503047518069 112.796762954049
"730" 145.8 64.4795489721251 113.826283859307
"731" 146 63.1620334199018 113.823232449459
"732" 146.2 60.944225150595 113.92880330447
"733" 146.4 59.7596582921573 113.806432843837
"734" 146.6 59.3731532914584 114.706199499196
"735" 146.8 58.7887520755996 115.104734617883
"736" 147 58.3379738486443 116.201728249585
"737" 147.2 57.3288902645989 117.575498181549
"738" 147.4 56.1470106006539 119.573812452059
"739" 147.6 55.3721563784175 121.788988958586
"740" 147.8 54.5300110604307 123.019934052836
"741" 148 55.3806007151052 121.924678490858
"742" 148.2 56.318904163416 121.830588786965
"743" 148.4 56.9883304299462 122.078476884046
"744" 148.6 57.659687589895 122.293153614327
"745" 148.8 58.4531544496364 122.633386689152
"746" 149 59.4048879538807 123.441165330912
"747" 149.2 60.5283531878824 123.991770209142
"748" 149.4 61.8830765921251 124.641312564335
"749" 149.6 62.8814278142596 124.996998912297
"750" 149.8 64.4208005061534 125.081663789185
"751" 150 64.8172845621518 125.18155080793
"752" 150.2 66.0951317863473 125.023570998057
"753" 150.4 66.9606225796807 124.711582173984
"754" 150.6 67.3513181878033 124.382753993999
"755" 150.8 68.2000707157939 123.927146576377
"756" 151 68.5593077165093 123.721213423327
"757" 151.2 69.5999612489731 123.592789519896
"758" 151.4 70.8686775030358 123.13553383908
"759" 151.6 71.622139815176 122.574986998164
"760" 151.8 72.7002557903321 122.174729972356
"761" 152 74.2342539901401 121.202935964423
"762" 152.2 75.7814162484029 119.682771560862
"763" 152.4 77.6704756259926 117.565395976668
"764" 152.6 80.2388325345172 115.632024987257
"765" 152.8 83.3306460849071 113.282834569499
"766" 153 86.0348965636995 111.618397793829
"767" 153.2 89.1579405817098 110.078029495962
"768" 153.4 91.9069242034476 107.491640503846
"769" 153.6 94.7007720881672 105.132877180099
"770" 153.8 97.9822260005365 103.007926343536
"771" 154 100.77022215304 100.715603846137
"772" 154.2 103.54419043097 98.2785573675564
"773" 154.4 106.381796316922 96.1464449198357
"774" 154.6 108.329550658902 93.4403056379134
"775" 154.8 110.392832090872 91.8607233333864
"776" 155 112.926086012924 91.2782103994386
"777" 155.2 113.864202772829 90.7803650430994
"778" 155.4 113.144542836245 89.3797751592792
"779" 155.6 112.327853664567 86.6885886924616
"780" 155.8 111.771220254342 83.8274635698734
"781" 156 110.87405181379 80.1827552653943
"782" 156.2 110.301391107055 76.4512242086038
"783" 156.4 109.613277266827 72.8433051609659
"784" 156.6 108.750512654706 69.9029034985356
"785" 156.8 106.64004664327 67.0201533945869
"786" 157 103.393057508294 64.7234697939066
"787" 157.2 99.8735923023584 62.5606474314803
"788" 157.4 96.2974876093361 60.9105828325201
"789" 157.6 92.2592022362872 60.026158310301
"790" 157.8 88.2289769623557 58.3638307166875
"791" 158 84.3720084402757 57.6552458937282
"792" 158.2 80.5007067469047 58.5049489905405
"793" 158.4 76.5845964340741 59.2248699077846
"794" 158.6 73.0211690861685 61.6080754590515
"795" 158.8 70.3518688223392 64.6605137204174
"796" 159 67.7631685880443 68.3479912404555
"797" 159.2 65.4565684571197 72.0256292763686
"798" 159.4 64.1906883894202 75.8872100731251
"799" 159.6 62.9439245745858 80.192888833147
"800" 159.8 61.5759756533068 84.3777236957527
"801" 160 61.180974926123 87.5376945140452
"802" 160.2 61.4791808885695 90.811441179918
"803" 160.4 61.2075816348521 94.8706960352696
"804" 160.6 61.3068039722307 99.1797274121925
"805" 160.8 61.255801836195 103.41309016547
"806" 161 59.5594279926518 107.475606462776
"807" 161.2 58.4310894808956 111.356770350743
"808" 161.4 58.2550216141664 114.11055637107
"809" 161.6 59.36362258927 116.371110136907
"810" 161.8 59.7290961267347 118.36786882518
"811" 162 61.134228092491 120.372179744518
"812" 162.2 62.6358732717432 120.644857308809
"813" 162.4 65.209162862636 122.084508512362
"814" 162.6 68.5482820670844 122.457007015502
"815" 162.8 71.5971804011093 121.699674213184
"816" 163 74.7269869275218 120.587593653098
"817" 163.2 77.5801946138807 118.984505952955
"818" 163.4 80.1585168956904 117.03934840603
"819" 163.6 82.8054062151079 115.557090387156
"820" 163.8 85.5459662145421 113.470839929949
"821" 164 88.541302630373 111.741061329343
"822" 164.2 91.317123181048 110.55338921047
"823" 164.4 93.7765484099165 108.752480166848
"824" 164.6 95.3252633739049 106.708599468603
"825" 164.8 96.1986661713603 105.018689625418
"826" 165 97.1653857762207 101.816445114082
"827" 165.2 98.6227486306521 98.0124276150697
"828" 165.4 99.290522052416 94.2201596990537
"829" 165.6 100.09337474136 90.2830786571756
"830" 165.8 100.608076783275 86.2580098522363
"831" 166 100.966920933508 82.4483589884394
"832" 166.2 100.605992379437 78.3295629762882
"833" 166.4 99.1468936594499 74.7829400486381
"834" 166.6 97.5483874562739 71.1578933591294
"835" 166.8 95.2455274679627 68.3916234209458
"836" 167 92.972554968408 65.3223498720257
"837" 167.2 90.6015035995807 63.7190550004375
"838" 167.4 87.0944752159738 62.6801302976987
"839" 167.6 83.8580132683068 62.6165420273429
"840" 167.8 80.1524477977311 61.9906280662175
"841" 168 76.6112085769412 62.4259190240411
"842" 168.2 72.7881362359996 62.8010005636642
"843" 168.4 68.4146471124807 63.0309898197375
"844" 168.6 64.3866815715732 64.546626925439
"845" 168.8 60.459785327441 65.8727590996869
"846" 169 56.3495702204775 67.4277506663391
"847" 169.2 52.6734787609916 68.7229100229318
"848" 169.4 48.9008369365875 68.1246415152057
"849" 169.6 44.9036988070588 68.2483446929738
"850" 169.8 40.5710214811352 69.452028463191
"851" 170 37.2288855726315 71.2984664747846
"852" 170.2 34.4802428851151 74.0822253871125
"853" 170.4 31.7435911036319 77.0444204011247
"854" 170.6 31.2697492871443 79.5631425383489
"855" 170.8 30.7338776667999 82.9096359579244
"856" 171 30.2964729722845 86.7547252530842
"857" 171.2 29.9436696642011 89.2636404252758
"858" 171.4 30.6498561130371 90.1488622751372
"859" 171.6 30.2873782857302 90.4997716611471
"860" 171.8 28.0392445270074 90.7697019580778
"861" 172 25.268694649395 90.2526844451268
"862" 172.2 21.9157214952507 89.0768533816125
"863" 172.4 18.8416736346536 86.6382745922882
"864" 172.6 17.7683805264958 83.9515478180663
"865" 172.8 16.221591553901 80.8484563773667
"866" 173 14.3917936561057 77.6166734143875
"867" 173.2 12.1499282096162 74.2204247234673
"868" 173.4 9.94332553029972 71.1302835741363
"869" 173.6 7.08660278282702 68.4602293984662
"870" 173.8 6.36672620295626 66.3740757881401
"871" 174 7.8405133238617 64.2548012626384
"872" 174.2 9.74349406527527 61.3051251549909
"873" 174.4 11.768796967741 57.8688222107935
"874" 174.6 13.5784934498359 53.7625906753539
"875" 174.8 15.6701329653676 49.774163855656
"876" 175 18.0741958422755 46.4331520475004
"877" 175.2 20.2714283466044 42.3469517425786
"878" 175.4 23.0409649855462 38.7401997626209
"879" 175.6 25.4071626982315 34.2934865639345
"880" 175.8 27.9945383012904 30.8335448965881
"881" 176 29.8417088259266 27.0232917556617
"882" 176.2 32.9642896781849 23.8519398593184
"883" 176.4 36.3127492064856 20.8244605146613
"884" 176.6 40.0016398439246 18.7536154701247
"885" 176.8 44.4978636283361 17.3225754919654
"886" 177 48.652325870949 16.0273194711247
"887" 177.2 52.5865514840007 14.1146185931085
"888" 177.4 56.6501145158742 12.6494794833786
"889" 177.6 60.1195264065947 10.5315353925656
"890" 177.8 62.9572244681923 8.00351289307761
"891" 178 64.5588856281807 7.94442025929798
"892" 178.2 66.2342540667633 9.89839378373646
"893" 178.4 69.1686882307053 11.9999323044977
"894" 178.6 71.384202777902 14.4548756572273
"895" 178.8 74.2232347863832 16.7994311176869
"896" 179 77.5997745695331 19.36795474676
"897" 179.2 80.7761967229348 21.6792408161699
"898" 179.4 83.8630244875344 23.8009044624662
"899" 179.6 86.5736453509203 26.1982319642984
"900" 179.8 88.2387137337807 28.8029926703875
"901" 180 90.0335252664557 31.6558666979125
"902" 180.2 92.4535483496563 34.535101252954
"903" 180.4 94.2434748983984 37.7703497598786
"904" 180.6 96.7153584827452 39.7993672890883
"905" 180.8 99.5811816757295 42.3371841118808
"906" 181 102.928256223631 44.4986682074875
"907" 181.2 105.66737364616 46.4603728305381
"908" 181.4 106.146072957189 47.6524776403666
"909" 181.6 106.703816753218 48.2049447685051
"910" 181.8 107.251764570504 47.9729500785621
"911" 182 107.373819839077 47.6787872884228
"912" 182.2 108.139387019515 47.1202201502489
"913" 182.4 110.210433937966 47.2136455506293
"914" 182.6 111.448394876288 47.135710468425
"915" 182.8 113.274151693261 47.6296160511931
"916" 183 114.499100356406 48.7697605761206
"917" 183.2 115.652181105808 49.6247758077057
"918" 183.4 116.986743035037 51.6334638599429
"919" 183.6 117.721657608681 53.6840983597806
"920" 183.8 118.807068193763 55.3876242511125
"921" 184 120.248224963065 55.1629295259202
"922" 184.2 121.372946893056 53.7064083850625
"923" 184.4 121.341821148336 52.8177550717273
"924" 184.6 120.549279359095 52.7959015157101
"925" 184.8 120.061728341156 52.5055399093125
"926" 185 119.717264920212 52.4286797313382
"927" 185.2 119.639306489333 52.7042360583922
"928" 185.4 119.472583113629 52.6799551191864
"929" 185.6 118.97329044827 52.1969591533817
"930" 185.8 118.043978317922 51.563423336259
"931" 186 116.589551642994 50.9318135989938
"932" 186.2 114.792444020319 50.1854063754696
"933" 186.4 112.516910701499 48.6877598804885
"934" 186.6 109.664891829554 47.3671650772989
"935" 186.8 107.267250067542 47.0861250583903
"936" 187 104.36007408476 46.6689433119546
"937" 187.2 101.49596303575 46.6990374369081
"938" 187.4 98.2612062160588 47.0860038411923
"939" 187.6 94.3127657514285 47.5524866192038
"940" 187.8 90.5033909957135 48.8336597476617
"941" 188 86.9826702199557 49.6104732056125
"942" 188.2 83.0980257078151 49.6748395377217
"943" 188.4 78.8148619973358 51.0698697502332
"944" 188.6 75.5185955441607 52.4572455230445
"945" 188.8 72.0351681991527 54.5853142856925
"946" 189 69.4366186412487 57.3770413886685
"947" 189.2 67.6898661895322 60.5268139188703
"948" 189.4 65.8993144943557 64.1150170383875
"949" 189.6 65.4016750236561 68.5051304102355
"950" 189.8 64.7248896000168 72.6807687787273
"951" 190 65.1055113923912 76.9417614161388
"952" 190.2 65.055733964447 81.2947160707153
"953" 190.4 64.4588863540861 85.5926681473693
"954" 190.6 64.6880665559975 89.8210897717214
"955" 190.8 65.1470259627413 94.045557345158
"956" 191 66.0156564298441 97.7538146861221
"957" 191.2 65.6904563613564 101.276764821153
"958" 191.4 64.7679135651944 105.445348756998
"959" 191.6 64.3090363991618 107.558347822273
"960" 191.8 63.3763104805625 107.40322752554
"961" 192 61.6794481757001 108.138237751875
"962" 192.2 59.4056091962084 109.917150442751
"963" 192.4 57.9234562126251 112.639840230112
"964" 192.6 57.1551944330941 115.800546031151
"965" 192.8 57.413022713795 119.455580227613
"966" 193 57.9344036408146 121.851521481836
"967" 193.2 58.2624401066807 121.581880582045
"968" 193.4 57.6448325988166 120.586180094049
"969" 193.6 57.3465285194238 119.887928610154
"970" 193.8 56.1280921686256 119.594932185622
"971" 194 54.2633873195405 119.091588772472
"972" 194.2 51.1185011471293 118.61839988079
"973" 194.4 48.065722145795 117.808674889441
"974" 194.6 44.6309601116807 116.469636990612
"975" 194.8 40.8408666909719 116.249062880661
"976" 195 36.6577332932945 116.093019957276
"977" 195.2 33.3477602838866 115.59523673323
"978" 195.4 31.5961694424691 113.471210713324
"979" 195.6 28.9718712308443 111.120903887812
"980" 195.8 25.6872379770591 108.939867088612
"981" 196 21.9882649922601 107.316465198687
"982" 196.2 19.2171095058158 105.897783908261
"983" 196.4 19.9203814612656 104.424209699433
"984" 196.6 19.7716277084088 101.46051412603
"985" 196.8 19.3165677115311 98.1293208709489
"986" 197 18.9246231261952 94.4689450523115
"987" 197.2 18.5464960805642 91.1489895916707
"988" 197.4 17.4653678359307 87.4396332975569
"989" 197.6 16.1805616754824 84.7221662994659
"990" 197.8 15.3158341075798 81.169523046374
"991" 198 13.8228166797576 77.3660971856638
"992" 198.2 12.5012788145525 73.2783175925356
"993" 198.4 11.3861272154499 69.1805515671766
"994" 198.6 8.87691723137115 65.5818693811601
"995" 198.8 5.07733846371268 63.4403236904445
"996" 199 4.65047840444068 63.6708904377885
"997" 199.2 5.63451997801126 63.4200583308109
"998" 199.4 6.55458799428413 62.3645246032332
"999" 199.6 7.94553851110173 60.9632070460599
"1000" 199.8 10.1484866650875 58.7245313394769
"1001" 200 11.8754623947576 55.5091258432535
"1002" 200.2 13.4288782083386 51.9609639917178
"1003" 200.4 15.0625117153014 48.6994695343539
"1004" 200.6 18.0897314273078 46.1756483029176
"1005" 200.8 20.386672002126 43.5185817056461
"1006" 201 24.5801849722427 39.7524615413811
"1007" 201.2 28.4849455945741 37.2580750961699
"1008" 201.4 32.6034299901323 35.0283492908383
"1009" 201.6 36.5312328579734 34.2469561473686
"1010" 201.8 40.6195193800588 34.0534580212428
"1011" 202 45.8627012773148 33.4490158549784
"1012" 202.2 49.1027837611008 33.6639871642427
"1013" 202.4 51.0191405044575 34.760153283472
"1014" 202.6 54.6241331842057 34.7294408777375
"1015" 202.8 57.7200414272993 33.1877854021125
"1016" 203 61.3449721162167 30.5845621939245
"1017" 203.2 62.7113537056891 28.0870263211503
"1018" 203.4 63.2023952501679 24.7575721939715
"1019" 203.6 62.8392727765112 21.8304191399345
"1020" 203.8 63.7150321046807 20.2703353116125
"1021" 204 65.5448295693263 19.7755744329038
"1022" 204.2 68.5018885844487 19.7043043327725
"1023" 204.4 72.0441292476311 20.2596060869018
"1024" 204.6 75.9944466042417 21.1791006446125
"1025" 204.8 79.7833652759922 22.1421365068666
"1026" 205 83.496503703879 24.2637527489513
"1027" 205.2 86.7165318010057 26.7193235854375
"1028" 205.4 90.4297287119617 28.8955590565794
"1029" 205.6 93.2967548201241 29.6639208220386
"1030" 205.8 94.0891223928592 29.1331155872732
"1031" 206 94.6195446076307 27.5047564803875
"1032" 206.2 94.3724047670709 25.0453113470271
"1033" 206.4 92.7784407055491 23.023962598823
"1034" 206.6 90.1828224283057 19.9327939022125
"1035" 206.8 87.6690730250465 16.3566281632223
"1036" 207 83.8248179800278 14.8810457394059
"1037" 207.2 79.7335211616303 13.9089779806125
"1038" 207.4 75.1502398013914 12.5699707367117
"1039" 207.6 70.7277079310027 10.8526219333074
"1040" 207.8 65.2814989124493 10.1204887352489
"1041" 208 60.0996079587479 9.30733071219232
"1042" 208.2 55.6801671850088 7.56790559008125
"1043" 208.4 51.1616966955947 6.08609068883906
"1044" 208.6 47.6734394408258 5.56048170717701
"1045" 208.8 46.2031548047673 7.14383852752588
"1046" 209 43.7285795468282 9.77164822100594
"1047" 209.2 39.4905630069902 12.5520120582077
"1048" 209.4 36.0646951870194 15.3098167082093
"1049" 209.6 31.8860804415587 18.8074447755637
"1050" 209.8 28.3251135652807 22.3475132156125
"1051" 210 24.3341455314368 25.7957551934418
"1052" 210.2 20.7242599112381 30.3561407286781
"1053" 210.4 17.0675818297798 34.8599350732819
"1054" 210.6 13.1736985847576 38.7119468310997
"1055" 210.8 10.0945486469371 43.5487088415356
"1056" 211 8.94943775114222 48.5851994965869
"1057" 211.2 7.04868681655248 53.7615002028689
"1058" 211.4 7.01371983065459 59.287412875769
"1059" 211.6 8.80528577285458 64.0660509560038
"1060" 211.8 9.66630164316716 68.9541924366125
"1061" 212 11.2031015415568 74.1115218675063
"1062" 212.2 12.6810034843255 78.7722552865938
"1063" 212.4 13.5825490528193 83.3774679692759
"1064" 212.6 13.5981219545653 87.4815208327471
"1065" 212.8 15.2241560349509 90.8768403153152
"1066" 213 18.2878931934521 91.6288148065268
"1067" 213.2 22.7057481490268 92.529662325401
"1068" 213.4 27.1547037078345 94.2523218852086
"1069" 213.6 31.1489739809837 94.8402352554004
"1070" 213.8 35.758443064595 94.7557094012982
"1071" 214 40.6843220940807 94.1555533568925
"1072" 214.2 45.0366589210557 93.2271522015187
"1073" 214.4 49.1868322671034 92.0279985351692
"1074" 214.6 52.0763446613307 89.8557950956125
"1075" 214.8 55.4619591825378 87.5597716624411
"1076" 215 59.0134758091199 85.2403834444349
"1077" 215.2 62.1080262262482 82.4804100378287
"1078" 215.4 64.8561133874701 79.8422943774809
"1079" 215.6 68.4953232185735 79.1279594362821
"1080" 215.8 72.6584369691251 78.932580041418
"1081" 216 76.6041570419443 78.720469229567
"1082" 216.2 80.7896602557676 77.7584916068821
"1083" 216.4 84.6694443714095 76.2441187035108
"1084" 216.6 88.3815197146807 73.6830177586875
"1085" 216.8 91.9972684422013 71.7985099074307
"1086" 217 94.8152565854771 70.8889090241877
"1087" 217.2 96.9498785686807 71.8535865942792
"1088" 217.4 97.3272472239095 71.9566386760278
"1089" 217.6 96.8595664858981 70.8462305709081
"1090" 217.8 95.8979743737063 68.7245044953048
"1091" 218 94.3900231068602 66.5374758367663
"1092" 218.2 92.7987415280939 63.3234953084142
"1093" 218.4 91.1877071715269 59.9530881859459
"1094" 218.6 88.7535352951765 56.9176883321839
"1095" 218.8 86.1485534678807 53.6577245279375
"1096" 219 82.7896048084856 51.2000209309296
"1097" 219.2 79.3831201227432 48.7209785660578
"1098" 219.4 75.3604201219145 46.4203718580883
"1099" 219.6 71.4001646982708 43.8503482085059
"1100" 219.8 66.8941275553148 42.1408654685149
"1101" 220 62.3344687416563 40.8141314109296
"1102" 220.2 57.5183291197295 39.5792238155637
"1103" 220.4 53.4066003741681 38.3670932273436
"1104" 220.6 49.1885733556895 38.487001708639
"1105" 220.8 45.3946284587395 39.8267907250075
"1106" 221 42.1890396590616 42.0652481108744
"1107" 221.2 38.7627231399468 45.2708046511367
"1108" 221.4 35.1569768186887 48.2326677007415
"1109" 221.6 32.0412614527544 51.5663405148092
"1110" 221.8 28.9223022126807 54.8975400893875
"1111" 222 26.2308369407295 58.4131478597589
"1112" 222.2 23.538440365916 60.4032888591167
"1113" 222.4 20.4171907628089 61.0482669205869
"1114" 222.6 16.5326596223774 62.0501298130715
"1115" 222.8 12.2899811883364 63.9240592643748
"1116" 223 8.02069955368069 65.540781185832
"1117" 223.2 6.08917741733921 68.419065811954
"1118" 223.4 7.0945471288503 69.6380847152732
"1119" 223.6 8.35115967477159 71.7170750918761
"1120" 223.8 9.95337812522849 74.1719730193777
"1121" 224 11.8108279861529 76.9094953120014
"1122" 224.2 14.4582835967541 79.8617585173648
"1123" 224.4 16.3877722461119 82.7559914914015
"1124" 224.6 17.6499028372235 86.4395792927839
"1125" 224.8 19.4824541143044 90.040890156365
"1126" 225 21.4633451937716 93.325626367067
"1127" 225.2 23.736775945195 96.8291780590411
"1128" 225.4 25.3445160067101 100.524241904024
"1129" 225.6 27.709378686595 103.921256902698
"1130" 225.8 30.7447318831712 107.080694884443
"1131" 226 34.1071329964932 110.160440935104
"1132" 226.2 37.0303773265898 113.372753570103
"1133" 226.4 39.8421832221524 116.266328304254
"1134" 226.6 43.1580080232134 117.937735859678
"1135" 226.8 46.8305431421664 118.268621425327
"1136" 227 50.9384283932845 118.702358287188
"1137" 227.2 54.8499335501093 119.062400124355
"1138" 227.4 59.42056961875 119.224211401672
"1139" 227.6 63.6501202951807 119.073746054083
"1140" 227.8 67.996714923623 118.901333238805
"1141" 228 71.9860948711707 118.267694113762
"1142" 228.2 76.1986656465421 118.25631847982
"1143" 228.4 80.2568299275544 117.315381149341
"1144" 228.6 84.1749667815157 115.777690485221
"1145" 228.8 87.7064368958807 113.298231440755
"1146" 229 90.9742828484236 110.99478951507
"1147" 229.2 94.7171572721052 108.495282431094
"1148" 229.4 97.4953874292865 105.344751485536
"1149" 229.6 99.9167300970042 101.937028346083
"1150" 229.8 102.774295494885 98.6283425542533
"1151" 230 104.208546207475 94.7890926176125
"1152" 230.2 105.016588875477 90.9523635279426
"1153" 230.4 106.496413403463 86.8441442112858
"1154" 230.6 107.548096437512 82.8999183878835
"1155" 230.8 108.193287256286 79.247838858902
"1156" 231 107.50723324585 75.6401088151125
"1157" 231.2 106.281776334426 72.0622578914854
"1158" 231.4 104.369797716142 68.2151964515356
"1159" 231.6 101.610213609706 65.4323106698946
"1160" 231.8 98.1215367301557 63.3166017815375
"1161" 232 94.6629855878345 61.3179005908176
"1162" 232.2 91.1427262666891 60.6356622275789
"1163" 232.4 87.67540588451 59.255418168393
"1164" 232.6 83.7165970689328 58.567211961831
"1165" 232.8 79.6811553321177 59.4116109627217
"1166" 233 75.6720074546129 60.3781321814854
"1167" 233.2 71.6560919593109 61.8269848489906
"1168" 233.4 67.5764800780774 63.8095291878109
"1169" 233.6 63.6448854718339 66.0949319246044
"1170" 233.8 59.6068119629369 68.0293332665464
"1171" 234 55.5296529267307 69.9700622552875
"1172" 234.2 51.6049561736642 72.1718869273646
"1173" 234.4 49.2970999383832 75.0559025296125
"1174" 234.6 47.9963016835169 78.4134099175435
"1175" 234.8 47.0441520883865 80.335032717352
"1176" 235 47.3888348288158 81.1716476084503
"1177" 235.2 47.8859923044261 81.3511678363943
"1178" 235.4 47.1748012947888 81.6277846481801
"1179" 235.6 45.1491057060966 81.5562745322851
"1180" 235.8 42.0982404017253 80.7206170479428
"1181" 236 38.7629325328807 79.7963192462411
"1182" 236.2 34.5313483156294 78.6876350508689
"1183" 236.4 30.2471986101539 77.8587017326661
"1184" 236.6 26.0180583221203 77.5505305188452
"1185" 236.8 21.6950777880024 77.6772107323777
"1186" 237 16.8961194891415 77.6636639199603
"1187" 237.2 12.6201649125378 76.3668892536214
"1188" 237.4 10.6203907010939 74.5569935805629
"1189" 237.6 10.591840495827 73.5455155475881
"1190" 237.8 9.94533470535566 73.9913488538125
"1191" 238 9.50202033457811 75.6051563023048
"1192" 238.2 10.0683720897261 77.863633344167
"1193" 238.4 11.5927397114088 79.7295528136125
"1194" 238.6 13.2160709233816 82.3502912906218
"1195" 238.8 15.0433080281853 85.6371341305377
"1196" 239 17.2759892072438 88.9104774815348
"1197" 239.2 19.3993579248571 92.4408124504066
"1198" 239.4 22.123577932234 94.9756352934571
"1199" 239.6 25.0165708825769 97.7774853568578
"1200" 239.8 27.6069195069637 100.852835425811
"1201" 240 29.4293491774543 101.859580848622
"1202" 240.2 29.9821123331711 102.633435134882
"1203" 240.4 30.912534023222 103.422958802301
"1204" 240.6 33.0190947179165 104.648339154877
"1205" 240.8 35.8691141332095 106.078754254497
"1206" 241 38.9632318307664 106.317429984813
"1207" 241.2 42.5337063903095 105.936524809891
"1208" 241.4 46.1652392453171 106.103417715916
"1209" 241.6 49.4822637690491 106.127477531749
"1210" 241.8 52.4012453499333 105.524822626707
"1211" 242 55.7407146588322 105.045158518613
"1212" 242.2 58.5055141167232 104.187493971815
"1213" 242.4 61.0202084981655 104.12065698937
"1214" 242.6 63.7347023499837 104.156063430916
"1215" 242.8 66.8252745513615 103.930608938474
"1216" 243 69.4311274877797 102.388273167395
"1217" 243.2 71.4420340432384 99.7610875645067
"1218" 243.4 72.6640388512826 96.2234545440397
"1219" 243.6 74.261291977563 92.7233697388184
"1220" 243.8 75.4907980163277 88.9546664460831
"1221" 244 76.5875432501422 84.9761746468529
"1222" 244.2 76.9058986048928 81.2598978981883
"1223" 244.4 76.8990617623506 77.5780099239717
"1224" 244.6 76.8902748100521 74.0766615177268
"1225" 244.8 77.2939111506031 70.3050295756901
"1226" 245 76.7063473577151 66.6621340597849
"1227" 245.2 77.0738824997807 62.7778337626875
"1228" 245.4 76.3557529020491 59.374575918823
"1229" 245.6 74.3207842052452 56.8449990708544
"1230" 245.8 71.9310125642521 56.5020345604276
"1231" 246 70.6123279653986 56.4411928514587
"1232" 246.2 67.8759891136468 56.6715578390193
"1233" 246.4 65.875825220918 57.0379244926379
"1234" 246.6 65.0994711776967 55.8939363652125
"1235" 246.8 66.1716944334499 53.9712152797151
"1236" 247 67.8693879126807 51.7508085458828
"1237" 247.2 70.196556752441 49.1898875969513
"1238" 247.4 73.0781648213392 46.8430136201003
"1239" 247.6 75.7553938252167 44.2658944586205
"1240" 247.8 78.2869417299978 40.9882850461735
"1241" 248 81.3123145562759 38.0654442302554
"1242" 248.2 82.9171255694989 34.7923409576042
"1243" 248.4 84.483720106133 31.1136985366601
"1244" 248.6 85.3054509901104 27.2475501410092
"1245" 248.8 84.1466947213501 23.1725905958687
"1246" 249 82.2608110432904 19.9093623221979
"1247" 249.2 79.1102134602417 17.559871461271
"1248" 249.4 75.4739714256298 15.3843463965362
"1249" 249.6 71.3778443930939 13.4197253338026
"1250" 249.8 66.9683239808078 12.1035495163837
"1251" 250 62.492071794605 10.8848513262596
"1252" 250.2 58.4121560543984 9.69389822178991
"1253" 250.4 53.8037436836479 9.00228365922725
"1254" 250.6 49.26060238924 9.39375651979894
"1255" 250.8 44.6152917438703 9.25883024832801
"1256" 251 39.6881633004856 10.5905596217832
"1257" 251.2 36.0615283352096 13.3167247765794
"1258" 251.4 31.8912194012872 16.0382981578174
"1259" 251.6 27.7819315433847 19.0873824952845
"1260" 251.8 24.2391526394856 22.5533311481735
"1261" 252 20.9024481489557 26.3460806808125
"1262" 252.2 17.2251941407807 30.6237689268625
"1263" 252.4 13.7933739226634 35.2325074013625
"1264" 252.6 11.5059644022192 40.6826027913048
"1265" 252.8 10.3541958849371 45.9521101984074
"1266" 253 9.03578595396515 51.372045415147
"1267" 253.2 8.32134372399646 56.8566809924283
"1268" 253.4 9.41801166344384 61.7797292813493
"1269" 253.6 10.9926078048428 66.9156107436666
"1270" 253.8 13.9293106503529 71.5408462235789
"1271" 254 16.5472890693937 75.7637234784212
"1272" 254.2 18.3847495863723 80.1299434142667
"1273" 254.4 19.4137056331958 83.9114469650368
"1274" 254.6 19.4987135386704 87.5470760979321
"1275" 254.8 19.9485757320072 91.8230203427043
"1276" 255 20.5776819361062 93.7422170516338
"1277" 255.2 22.7900453857983 93.8230521585831
"1278" 255.4 26.4164614157561 94.7094837946408
"1279" 255.6 30.2457468723894 95.8112960643018
"1280" 255.8 34.0006967206219 96.9693657484654
"1281" 256 37.543598853069 96.8738330625251
"1282" 256.2 41.501054049651 95.9215144823551
"1283" 256.4 44.998579468453 94.8417932946323
"1284" 256.6 48.2672818671661 92.7938422401659
"1285" 256.8 51.8292386370108 90.6876745960008
"1286" 257 55.1761786186352 87.561457683467
"1287" 257.2 57.8308642921672 84.7014465466665
"1288" 257.4 60.7928415377253 81.5586748741661
"1289" 257.6 64.2469642781055 79.5744537997629
"1290" 257.8 67.3168053292448 77.0731618402279
"1291" 258 69.8987360623122 74.1437207855862
"1292" 258.2 73.7013782455169 71.8024778707073
"1293" 258.4 77.285016701207 70.1636019399283
"1294" 258.6 80.6269333017295 67.5166333384174
"1295" 258.8 83.9696625136228 65.0873798508604
"1296" 259 87.2511043004612 63.1627924573198
"1297" 259.2 90.4238668916319 60.2053470879052
"1298" 259.4 91.9307654341214 57.0346238921549
"1299" 259.6 92.0419124845344 53.2360352484174
"1300" 259.8 91.8821619013444 49.2198534670284
"1301" 260 89.7496609302961 45.9221509017151
"1302" 260.2 87.3169660388807 42.2689475511625
"1303" 260.4 84.9681084639002 39.0757614882223
"1304" 260.6 81.7929710504307 37.5159373452254
"1305" 260.8 79.1904475695451 37.8911410904599
"1306" 261 75.4656790078873 37.7857946519018
"1307" 261.2 71.5627598532146 38.736094814121
"1308" 261.4 67.8039306257899 40.4748178652259
"1309" 261.6 64.108759473779 42.570202194924
"1310" 261.8 60.1609807109367 44.7862275235725
"1311" 262 56.7894020359799 47.1949361056361
"1312" 262.2 53.610427092514 50.2534092235172
"1313" 262.4 51.2100860939065 53.8360226111286
"1314" 262.6 49.0846612891104 57.9449349609183
"1315" 262.8 47.3772289751422 62.0801982510997
"1316" 263 46.6333244047315 66.5700586876888
"1317" 263.2 45.7798991398307 70.9891776644375
"1318" 263.4 45.2590257279239 75.5120395693422
"1319" 263.6 44.3081243865568 79.7915924191523
"1320" 263.8 43.7515888056241 84.0284292540842
"1321" 264 44.6322084157095 87.6163376678625
"1322" 264.2 45.7059482091947 91.17344416322
"1323" 264.4 46.3829362769975 95.4433522420779
"1324" 264.6 47.1896197871176 99.6492855774571
"1325" 264.8 47.7506610167413 103.916086438219
"1326" 265 46.9080663889407 106.583568403762
"1327" 265.2 46.2342818063307 109.940807191102
"1328" 265.4 44.2818228062146 112.286291442447
"1329" 265.6 42.5693610419607 112.429525967332
"1330" 265.8 41.2505528015653 112.063123768786
"1331" 266 41.1456952631422 112.115552537997
"1332" 266.2 42.4252969765054 111.232525432396
"1333" 266.4 44.8019159664034 111.346102878395
"1334" 266.6 47.5056259609664 111.085930994531
"1335" 266.8 50.7051318612564 111.06425358134
"1336" 267 53.9591689710042 110.501568858348
"1337" 267.2 57.8054609678007 110.618486482282
"1338" 267.4 61.6832294461564 111.6586005467
"1339" 267.6 65.221735067498 112.358971823622
"1340" 267.8 68.7277363062632 111.787163742214
"1341" 268 72.3054609739107 110.984589087862
"1342" 268.2 76.0906935277698 109.082544531276
"1343" 268.4 79.6460611530569 107.088916481088
"1344" 268.6 83.4441224994491 105.200946861412
"1345" 268.8 87.0985568916219 103.025255740642
"1346" 269 90.2356026617583 100.847948312108
"1347" 269.2 93.8405386245124 99.0565620738501
"1348" 269.4 97.5863924288263 97.7094938333698
"1349" 269.6 100.860508903275 97.3806659931219
"1350" 269.8 104.279128821532 97.0050918171768
"1351" 270 106.078528830996 95.2434752841125
"1352" 270.2 107.814492683743 92.2517363498357
"1353" 270.4 109.271530979127 87.9536472493714
"1354" 270.6 110.048398443575 84.3417076991388
"1355" 270.8 110.130392308207 80.3376739762967
"1356" 271 109.773206535406 77.1200980717125
"1357" 271.2 109.392447526523 73.1427123548756
"1358" 271.4 107.963833704924 69.1050685343693
"1359" 271.6 106.389749021533 65.6882817429864
"1360" 271.8 104.182594427206 62.0119294205956
"1361" 272 101.673461013835 58.7880044256894
"1362" 272.2 98.9538226363217 55.9485288614074
"1363" 272.4 95.4252832481166 54.3174115970484
"1364" 272.6 91.530547167284 52.2766855462323
"1365" 272.8 87.3721410769557 51.8596674047875
"1366" 273 83.2126551420758 51.5934242893706
"1367" 273.2 79.011641125985 51.6131436413168
"1368" 273.4 74.9630836072704 51.8907085649715
"1369" 273.6 70.0517677148358 51.6675060652849
"1370" 273.8 65.6243892329002 52.7515714994662
"1371" 274 61.245216913949 54.4551106951247
"1372" 274.2 56.5869040239619 56.7416440274016
"1373" 274.4 52.9491710168758 59.7715462146613
"1374" 274.6 48.9192938944887 62.7610865158365
"1375" 274.8 46.1508463829002 65.6642719453686
"1376" 275 45.0137733471935 69.3137039969202
"1377" 275.2 43.6922354819884 73.5113343445869
"1378" 275.4 42.0857338970754 78.6260520521125
"1379" 275.6 40.6671710838642 83.3955812473923
"1380" 275.8 39.9522681337389 87.7912214264669
"1381" 276 40.9650496028886 91.0473445492065
"1382" 276.2 41.964012052795 94.6073395510125
"1383" 276.4 43.5656784529704 98.0820019817807
"1384" 276.6 45.5508531834521 101.191251657441
"1385" 276.8 46.550585080001 102.749927351632
"1386" 277 47.1355761574826 103.582805678179
"1387" 277.2 46.6211428070724 104.968870412602
"1388" 277.4 45.8006974134868 107.195196616949
"1389" 277.6 45.6695490636807 110.631392477348
"1390" 277.8 44.8594496811207 113.917304641073
"1391" 278 44.2873093555042 116.393270155907
"1392" 278.2 43.9169302071807 116.869493737133
"1393" 278.4 44.9975209182689 116.69110081126
"1394" 278.6 47.1824935466422 116.437181085862
"1395" 278.8 49.7911338610593 116.302000667049
"1396" 279 52.8728692829525 116.699034064962
"1397" 279.2 55.9905267741807 116.317343899093
"1398" 279.4 59.3812142351218 116.274901562112
"1399" 279.6 62.6382597353277 115.965615881554
"1400" 279.8 65.757844933063 115.293587736142
"1401" 280 69.1550198678263 114.838649000457
"1402" 280.2 71.7373680905336 113.495148778818
"1403" 280.4 73.496695809148 111.127455734005
"1404" 280.6 75.1407710001661 108.270582217846
"1405" 280.8 77.5868786021856 105.129993754791
"1406" 281 79.6336987991218 101.570467539495
"1407" 281.2 80.7413997365307 97.9606836297825
"1408" 281.4 80.6841134891175 94.049224031661
"1409" 281.6 80.5171528564951 90.377766347262
"1410" 281.8 79.8446332531655 86.6259408168549
"1411" 282 78.3517178353664 83.1791518327554
"1412" 282.2 76.9665695816899 79.1256943289061
"1413" 282.4 75.9509081954307 75.664450743675
"1414" 282.6 74.4562283714175 71.902555152323
"1415" 282.8 74.6381228067496 68.3912503645694
"1416" 283 74.7346369174264 64.5566923930278
"1417" 283.2 75.3439827766057 60.6065337349125
"1418" 283.4 75.5855712163217 56.6242774423561
"1419" 283.6 76.354288725895 54.466494763922
"1420" 283.8 77.3942871914727 52.9495366862925
"1421" 284 78.2331124245588 50.3070877465881
"1422" 284.2 79.7213343984612 47.6726182098076
"1423" 284.4 79.6146702035319 45.2855227247117
"1424" 284.6 78.7777906760939 41.6515343151828
"1425" 284.8 77.1169066908707 38.2782660661249
"1426" 285 74.95269122251 35.2602136615149
"1427" 285.2 72.2572168419468 32.6035791166125
"1428" 285.4 69.2139896808949 29.5310868002792
"1429" 285.6 66.0170265196319 26.387877553271
"1430" 285.8 62.919338955971 23.5295363273141
"1431" 286 59.6313003454167 20.4333937770765
"1432" 286.2 56.0376401843016 17.4519064217093
"1433" 286.4 52.4852890611807 15.4987852493502
"1434" 286.6 48.9404957142666 13.3582418468859
"1435" 286.8 44.8501023805527 11.7372884819805
"1436" 287 40.6349257902661 10.6127246299052
"1437" 287.2 36.7249217546129 11.1925837830617
"1438" 287.4 35.4763664781338 13.3156434719016
"1439" 287.6 34.5618402220407 16.1305197489405
"1440" 287.8 32.6829306515823 19.6105759363666
"1441" 288 30.4200234757782 23.3322728621735
"1442" 288.2 28.9561692437242 27.2966153520995
"1443" 288.4 27.6296618683272 31.4788141416556
"1444" 288.6 26.866761578514 35.4993670626403
"1445" 288.8 27.3536994032954 39.2317299398694
"1446" 289 27.52438002952 43.5226727860768
"1447" 289.2 27.9616074320807 47.7637322253375
"1448" 289.4 29.1841877889393 52.0301168631815
"1449" 289.6 29.6005187050427 56.2740062015263
"1450" 289.8 30.0769282046718 60.2904764111346
"1451" 290 31.2424833009627 64.4669555542535
"1452" 290.2 33.1292312217633 68.4445542628522
"1453" 290.4 34.5559639950754 72.3774362849809
"1454" 290.6 36.2573366861807 75.9954155618493
"1455" 290.8 37.220195193764 79.4338434592236
"1456" 291 36.5259167420018 82.8917703222822
"1457" 291.2 35.3407819360407 86.1947690398125
"1458" 291.4 34.1506534142261 90.0131570580367
"1459" 291.6 31.7058733377101 92.8150099404654
"1460" 291.8 29.42521118337 95.3008245526999
"1461" 292 26.9784885718352 96.9795711345579
"1462" 292.2 25.0943600753092 97.5228071091268
"1463" 292.4 23.0053411159499 97.4280073345933
"1464" 292.6 21.6252350239826 97.1565365376785
"1465" 292.8 20.2528307323441 96.6528105326798
"1466" 293 17.7345609282689 95.197655183289
"1467" 293.2 15.7055365561529 92.8705880257236
"1468" 293.4 13.4261874067338 90.041913912232
"1469" 293.6 9.9988015379175 87.5053043095072
"1470" 293.8 8.97419403272268 86.1672769793184
"1471" 294 9.82068648738337 84.010223494153
"1472" 294.2 10.602474920209 80.5011460208766
"1473" 294.4 10.4600170264701 76.0534945492967
"1474" 294.6 9.30023234094338 72.0853620948667
"1475" 294.8 7.78287141131092 68.2483446929738
"1476" 295 5.60618468692476 64.8345925581086
"1477" 295.2 4.38563822168067 61.8431037058875
"1478" 295.4 5.00668634500499 57.9788335114233
"1479" 295.6 4.64845188941239 53.6445046838076
"1480" 295.8 3.70647829749059 49.5761396865381
"1481" 296 5.24312867994957 46.4019751931839
"1482" 296.2 8.00997032896992 43.1933239061166
"1483" 296.4 10.5392777622807 39.7990531996875
"1484" 296.6 12.1306420183386 35.8013398372441
"1485" 296.8 15.0344205701557 32.9800676117125
"1486" 297 17.2933515407557 30.0428082318375
"1487" 297.2 19.5003530637557 26.6641485473625
"1488" 297.4 22.7450390299348 23.610633180801
"1489" 297.6 25.9456320913235 20.1652400009934
"1490" 297.8 30.195206964827 18.6427904295149
"1491" 298 34.4667206729002 17.7371915262466
"1492" 298.2 39.1161386103584 16.4099602606869
"1493" 298.4 43.5134383993287 15.3079572989565
"1494" 298.6 48.1916869521565 14.9768819433544
"1495" 298.8 52.8153491094857 14.2423386294006
"1496" 299 57.6021303203876 15.1344681772073
"1497" 299.2 62.5133589370774 15.1224532953976
"1498" 299.4 67.4187604748294 14.9615149247365
"1499" 299.6 72.5653848851971 14.6783425423912
"1500" 299.8 77.6743167376557 14.5937975708375
"1501" 300 82.5511622679512 15.2848955164076
"1502" 300.2 87.3365459945331 14.5793786361043
"1503" 300.4 90.3437717920249 12.9959561355141
"1504" 300.6 90.1890639484499 12.1204079680817
"1505" 300.8 90.5980205268758 12.8482240204905
"1506" 301 91.8099921573155 15.121417691969
"1507" 301.2 94.3952501650526 18.3798459175794
"1508" 301.4 97.5575403819832 21.7540338144696
"1509" 301.6 99.8193134296551 25.6630087162279
"1510" 301.8 102.535486569754 29.3409625932191
"1511" 302 104.836931653548 33.3117079475216
"1512" 302.2 107.254628326806 36.7936364198375
"1513" 302.4 109.105017243482 40.357589815067
"1514" 302.6 110.201624478106 44.2941960075625
"1515" 302.8 111.710824048981 48.3219737870375
"1516" 303 114.074794129499 51.7584639927034
"1517" 303.2 116.495307224243 54.0695389953976
"1518" 303.4 117.899890034765 57.1270407056803
"1519" 303.6 117.157254926079 60.0117655278667
"1520" 303.8 115.997333643501 63.3684480088689
"1521" 304 114.665006864904 67.3916724507911
"1522" 304.2 113.896261648825 71.77510564946
"1523" 304.4 113.502389991181 76.2048415577625
"1524" 304.6 112.048929908898 80.152890701656
"1525" 304.8 109.62131835595 83.9057277172427
"1526" 305 107.510005051023 87.7956992467441
"1527" 305.2 104.753027052998 90.979268721574
"1528" 305.4 102.42673666369 93.7141045200985
"1529" 305.6 99.6008305030825 95.9238901444071
"1530" 305.8 97.3523317875807 98.6719990404307
"1531" 306 94.6821338844972 101.154023075741
"1532" 306.2 91.7545071989797 103.647431330874
"1533" 306.4 89.2619598944443 106.603041946612
"1534" 306.6 86.8224560719625 109.439097914403
"1535" 306.8 85.8690508528571 112.842212342083
"1536" 307 84.8326140571079 116.424788831322
"1537" 307.2 82.398814605764 117.803935297001
"1538" 307.4 79.8774660177554 117.846737995893
"1539" 307.6 75.9379832776099 119.255674831984
"1540" 307.8 72.2643342806623 120.745479120979
"1541" 308 68.5266199838682 122.710443818255
"1542" 308.2 64.9669833522546 124.63384927416
"1543" 308.4 61.9317276655079 124.34520980504
"1544" 308.6 58.3349885996513 123.525932517436
"1545" 308.8 53.833740047209 123.816918975339
"1546" 309 50.2319219599664 123.548998418531
"1547" 309.2 50.280737040426 122.101042652518
"1548" 309.4 48.2067815398651 119.701362807273
"1549" 309.6 44.6271417699454 118.046612127289
"1550" 309.8 40.5937277860394 117.376991197319
"1551" 310 35.9819341546127 116.638533737661
"1552" 310.2 33.8326896842689 115.568508341083
"1553" 310.4 31.7432359900171 113.202207028304
"1554" 310.6 28.371164207492 110.865175853405
"1555" 310.8 24.3925105335185 108.866183412964
"1556" 311 20.245757009514 107.295434581279
"1557" 311.2 19.3927721611302 105.699040783117
"1558" 311.4 18.9981438659165 102.645871069358
"1559" 311.6 17.998571985395 98.8989374705268
"1560" 311.8 15.8416954118158 94.8241800822071
"1561" 312 13.3260808408503 91.3510849930232
"1562" 312.2 11.3323820528988 87.5649983276216
"1563" 312.4 8.85290223957812 83.9837729439202
"1564" 312.6 5.69440065105905 80.71901931518
"1565" 312.8 4.56694362062895 77.2651423908711
"1566" 313 3.97993941230567 73.1377585588875
"1567" 313.2 2.24837665930051 68.8951817007034
"1568" 313.4 1.30587287347058 64.6383753209486
"1569" 313.6 0.89662846105567 63.0244986387875
"1570" 313.8 1.95227756811658 62.6627401312279
"1571" 314 3.60324986292846 61.4554423373824
"1572" 314.2 5.61676220185864 59.6520000752142
"1573" 314.4 7.93708434144338 56.8365878631718
"1574" 314.6 10.94285015031 54.0546938181039
"1575" 314.8 13.6956850555328 50.7698545683342
"1576" 315 16.2104970984958 48.2216877687469
"1577" 315.2 19.4244498848319 44.6608113618898
"1578" 315.4 22.3811072455249 41.5933326683502
"1579" 315.6 25.145416759084 37.9219836764864
"1580" 315.8 28.7531058567708 35.5054562396699
"1581" 316 31.8855263163557 32.2530553453125
"1582" 316.2 35.0759417532807 30.4744717650125
"1583" 316.4 36.3449676290057 30.5166644411875
"1584" 316.6 38.2181025020691 29.3236551225381
"1585" 316.8 38.3686207951722 28.2830930842989
"1586" 317 38.3098928693359 25.9859320550004
"1587" 317.2 38.2796753028445 22.4974818789401
"1588" 317.4 36.4650544765807 19.0305197501625
"1589" 317.6 33.7505044240616 16.4838130907792
"1590" 317.8 30.7468233812422 14.3763430090125
"1591" 318 28.6445400510993 15.3098654042404
"1592" 318.2 27.6920688707283 16.9443778343744
"1593" 318.4 24.9741984445436 19.581432559177
"1594" 318.6 21.908660356949 22.4108418102466
"1595" 318.8 18.7098655606889 25.4813702480305
"1596" 319 15.2472014816967 28.5842398723725
"1597" 319.2 12.2293258909348 32.2524168684977
"1598" 319.4 8.88196844070507 35.8143388645637
"1599" 319.6 7.1441218948129 40.5989973710588
"1600" 319.8 5.37429501252683 45.2397446992792
"1601" 320 3.40876869510692 49.7562587449814
"1602" 320.2 2.53011039890019 54.5216057194906
"1603" 320.4 2.41556480335567 59.1557547925875
"1604" 320.6 1.71215183040949 64.1078107273328
"1605" 320.8 2.01859551318929 68.3241002168108
"1606" 321 4.23662328508938 72.6919837627777
"1607" 321.2 5.68387441168067 77.3674841901403
"1608" 321.4 7.56946794589425 81.7109385327193
"1609" 321.6 9.41630345793066 86.0764852980569
"1610" 321.8 11.6386143699637 90.9654196127257
"1611" 322 14.6442249696515 95.0928546776028
"1612" 322.2 17.073400370873 99.5176682788817
"1613" 322.4 20.0489803291429 104.475649246584
"1614" 322.6 23.2655216100399 108.508802256593
"1615" 322.8 25.1611265079378 111.217344290498
"1616" 323 25.5516089775534 111.202338703367
"1617" 323.2 28.6675081940825 111.819039498771
"1618" 323.4 32.7750090235924 112.387829675583
"1619" 323.6 37.3634082124134 113.447703047355
"1620" 323.8 42.2607150281559 114.280630820741
"1621" 324 46.841742905137 115.462558625748
"1622" 324.2 50.6052731953816 117.187913462089
"1623" 324.4 54.6916950629926 119.694979745218
"1624" 324.6 58.738460043014 121.525545708335
"1625" 324.8 63.444566231764 123.541418014474
"1626" 325 67.6273866034768 123.032662079282
"1627" 325.2 72.2480991010884 121.709217419574
"1628" 325.4 76.5987779864018 119.485539524305
"1629" 325.6 81.2323977052826 117.379662747098
"1630" 325.8 85.7812289929454 114.552829439495
"1631" 326 89.920856911395 111.209925797984
"1632" 326.2 93.6425273428943 108.18361299735
"1633" 326.4 97.2629825909748 104.376948714936
"1634" 326.6 101.115689401887 100.837345926318
"1635" 326.8 104.260334784215 96.5826752373892
"1636" 327 106.980837460589 91.9925251184198
"1637" 327.2 109.398010532088 86.7296883053559
"1638" 327.4 111.151899205075 81.4411747377967
"1639" 327.6 112.325655393322 75.8048849469202
"1640" 327.8 112.523068343507 70.3957990580299
"1641" 328 111.644569236525 65.3963537745349
"1642" 328.2 110.184870213762 59.7472417269909
"1643" 328.4 108.120354307855 54.3495997496299
"1644" 328.6 104.613835908807 50.1134033598898
"1645" 328.8 100.597922262581 46.4427769020125
"1646" 329 95.6354144263057 44.1221797123875
"1647" 329.2 90.4308782717521 43.3905308881661
"1648" 329.4 84.630544437145 43.0427890515589
"1649" 329.6 79.5602286374565 42.9178418123366
"1650" 329.8 74.6851279101807 43.3755230825862
"1651" 330 69.0275512506017 43.3960215487441
"1652" 330.2 63.3971880719565 43.1965149255349
"1653" 330.4 57.4724963910705 42.9542622314599
"1654" 330.6 52.1005678487783 43.0622965204418
"1655" 330.8 46.2154740256294 42.2904183804587
"1656" 331 41.1761497548212 42.8843222344472
"1657" 331.2 34.9637005456728 43.5792972048251
"1658" 331.4 28.7946605032437 44.4218922647385
"1659" 331.6 23.2619924242807 46.2869885592125
"1660" 331.8 18.7960599306807 48.1258773044673
"1661" 332 14.1068308124007 50.3852605638045
"1662" 332.2 9.36894976083643 53.5456186405469
"1663" 332.4 5.29131251613305 57.5235318875173
"1664" 332.6 4.96984450718067 61.5542461536125
"1665" 332.8 5.68387441168067 66.185791480099
"1666" 333 7.46631761308608 70.9225992003692
"1667" 333.2 9.46279434851851 75.2909885423963
"1668" 333.4 11.6926831993412 79.3579475922547
"1669" 333.6 14.6648869117878 81.8785973638446
"1670" 333.8 18.162284627017 83.6561271810034
"1671" 334 22.3049038553196 85.456216896168
"1672" 334.2 26.2916036058534 87.1365803849216
"1673" 334.4 30.8982415147082 88.447983007007
"1674" 334.6 34.9943383356235 89.6146940888982
"1675" 334.8 38.9272941335392 90.8809117852634
"1676" 335 43.654786361123 91.806894292699
"1677" 335.2 48.1599156012288 93.1475728196798
"1678" 335.4 52.4112895983507 93.5285052771225
"1679" 335.6 55.0373480978386 92.1229254526756
"1680" 335.8 58.2183000762207 91.8459911748825
"1681" 336 61.0040094726219 94.0063325618772
"1682" 336.2 65.2086103756059 95.3265866663695
"1683" 336.4 68.8026482681335 97.1749078045181
"1684" 336.6 71.2654281891386 100.222271738005
"1685" 336.8 74.1366528959651 103.637346430007
"1686" 337 77.4079464908146 108.018351221604
"1687" 337.2 78.1514185374807 109.594886257203
"1688" 337.4 79.3865975411093 109.129038647727
"1689" 337.6 81.6074599317017 107.008911576539
"1690" 337.8 81.8037896853474 104.565204533219
"1691" 338 82.4862291758907 101.263396497142
"1692" 338.2 83.0821195871007 97.1427948300825
"1693" 338.4 84.3323210380707 92.5820910946125
"1694" 338.6 85.4409517231564 88.5399129768164
"1695" 338.8 86.7277852034937 84.4068430121639
"1696" 339 87.8038641622495 80.1190236706125
"1697" 339.2 89.1912091279175 75.8690083538756
"1698" 339.4 90.2874647418962 71.577524875716
"1699" 339.6 90.9700897874372 67.1479507809603
"1700" 339.8 91.5621983801807 62.5376600675375
"1701" 340 91.2246569707807 58.4611984309375
"1702" 340.2 90.7140883445823 54.1330173101207
"1703" 340.4 90.8481684756807 49.4762487859684
"1704" 340.6 89.8517721998557 44.7810345788125
"1705" 340.8 89.4949222776298 40.1190464165193
"1706" 341 88.3199085056637 35.623628558604
"1707" 341.2 86.7734523667311 30.9115082504864
"1708" 341.4 84.9282114492807 26.2714320998875
"1709" 341.6 82.8575247262307 21.3283978064625
"1710" 341.8 80.9118334710608 16.181427774348
"1711" 342 80.4822518201422 12.6506875195356
"1712" 342.2 81.3932092968026 12.1357773308564
"1713" 342.4 80.2664965625113 12.6808884234593
"1714" 342.6 77.2666206418345 13.3930123153561
"1715" 342.8 74.5612053647716 14.9357647854307
"1716" 343 70.8955420051231 16.5939142425859
"1717" 343.2 66.8807311218345 17.8735915762279
"1718" 343.4 63.2456697898345 19.9940440198946
"1719" 343.6 59.2647224533671 21.9558419582905
"1720" 343.8 54.9051161890987 23.9139096678092
"1721" 344 50.4584827213527 26.2442989635165
"1722" 344.2 46.0655111016307 28.3940482705375
"1723" 344.4 41.3113379861765 30.5145990654307
"1724" 344.6 36.8999636002307 33.4961164972375
"1725" 344.8 33.1668744338841 36.5841032991718
"1726" 345 28.9033036342904 40.0541882753198
"1727" 345.2 25.7133286558602 44.1112778572023
"1728" 345.4 24.1301173200285 48.3111081145777
"1729" 345.6 22.8720738996289 53.3865498479056
"1730" 345.8 21.993107661185 58.5050844586647
"1731" 346 22.0703724452824 63.4579429384178
"1732" 346.2 21.4072080241329 67.9878531508386
"1733" 346.4 20.7469873428091 72.7047848790987
"1734" 346.6 19.1131512478842 76.5586396415771
"1735" 346.8 17.0881051632862 80.9872935628235
"1736" 347 15.904987799873 84.6728367678433
"1737" 347.2 14.4587708413625 85.8371639802034
"1738" 347.4 15.3912013045363 86.0494201220455
"1739" 347.6 18.7623557219018 87.1482236570452
"1740" 347.8 22.3340568746433 88.945816457762
"1741" 348 26.5783957823716 91.6154952404216
"1742" 348.2 30.338228973176 94.2200526427433
"1743" 348.4 34.6151285710732 96.6114765030143
"1744" 348.6 39.1161057657929 98.2174959438574
"1745" 348.8 44.4158238287664 99.7669010946982
"1746" 349 49.2320619027101 100.79534416723
"1747" 349.2 53.8828021362983 101.234453466789
"1748" 349.4 58.4523925597438 100.514997497718
"1749" 349.6 62.6805001407744 100.193000758487
"1750" 349.8 67.5355557495378 98.797728036939
"1751" 350 72.1652514653907 96.5079573331725
"1752" 350.2 76.4184660311856 94.0320024038402
"1753" 350.4 80.6387382436418 90.9977387734183
"1754" 350.6 83.803327974063 87.4922415614654
"1755" 350.8 87.8369817572084 84.2048614574736
"1756" 351 91.4378346330078 80.3374185436966
"1757" 351.2 94.370793280511 75.7722507130232
"1758" 351.4 97.2625841553155 71.2289280216994
"1759" 351.6 100.172749910356 67.0457852373125
"1760" 351.8 103.060390262969 62.3452900693837
"1761" 352 105.998257526546 57.6573556740495
"1762" 352.2 108.68791408657 52.3543724071888
"1763" 352.4 110.238709339763 47.7737882351699
"1764" 352.6 110.603523571803 44.6961742620027
"1765" 352.8 108.639748686601 43.0227862025505
"1766" 353 105.477872095765 41.6988691300831
"1767" 353.2 101.952997196697 40.4126334426797
"1768" 353.4 97.7299491837155 39.0857288583342
"1769" 353.6 92.7565756749807 38.2184506383625
"1770" 353.8 88.0888664718502 37.2013155895023
"1771" 354 83.0961405379527 37.1931036955005
"1772" 354.2 77.3737859692185 37.6863374436797
"1773" 354.4 71.9687337126298 38.283912547943
"1774" 354.6 66.9833417130057 39.5004588759875
"1775" 354.8 61.5618598871197 41.2700972922954
"1776" 355 57.0018946447774 43.433381656419
"1777" 355.2 52.1277420449184 44.8431796554486
"1778" 355.4 47.1237829894146 46.115705139306
"1779" 355.6 41.9444487701162 47.186749996056
"1780" 355.8 36.5585940584756 48.7083654940997
"1781" 356 31.1936700677899 49.5111963204948
"1782" 356.2 25.5521229420274 51.3264482986851
"1783" 356.4 20.3990061024658 53.8249126719927
"1784" 356.6 16.2380153419047 57.4206621246525
"1785" 356.8 13.4194622462417 61.6112418887832
"1786" 357 11.6568897867155 65.9321243664995
"1787" 357.2 11.2380116166213 69.803830180761
"1788" 357.4 12.0165097030789 73.5979717994266
"1789" 357.6 12.3842156367362 77.2881475340847
"1790" 357.8 10.7632235050557 78.8682230337086
"1791" 358 8.35750611240709 79.7993636276031
"1792" 358.2 8.78935820874998 79.8529495207808
"1793" 358.4 10.8478294315156 79.7976156818261
"1794" 358.6 13.9384928530973 80.5373442207236
"1795" 358.8 17.7319699106628 82.6088552207196
"1796" 359 21.922546168066 84.6783338865024
"1797" 359.2 26.5402706319217 85.9541316888803
"1798" 359.4 30.4943482172988 87.4233725614398
"1799" 359.6 34.9076609490297 88.6432914841974
"1800" 359.8 39.4235905051251 90.0216808310014
"1801" 360 43.5649084710461 91.4398929082183
"1802" 360.2 47.7492478146515 91.5573668009523
"1803" 360.4 52.7362367783198 91.6746641494372
"1804" 360.6 57.7785520722261 91.9919837355216
"1805" 360.8 62.2145706620076 91.7731900839202
"1806" 361 66.4665365733894 92.8770301902047
"1807" 361.2 70.3952765774962 95.327293445894
"1808" 361.4 74.8267536763625 97.2274162253761
"1809" 361.6 79.2705961133505 99.372111318537
"1810" 361.8 84.0796943588846 100.341258070962
"1811" 362 89.3858156352467 100.250257873471
"1812" 362.2 93.9718034298019 99.3565235769761
"1813" 362.4 98.7850551634768 97.9477138721173
"1814" 362.6 103.851096493542 96.8199967564244
"1815" 362.8 108.103891167764 94.3455285860292
"1816" 363 108.509825164855 90.9395400890038
"1817" 363.2 108.713804117883 87.2152541476951
"1818" 363.4 108.736254739663 82.3731293385594
"1819" 363.6 108.750162253575 77.290235340823
"1820" 363.8 107.815551028463 72.2042985157516
"1821" 364 107.427539957284 66.950879695147
"1822" 364.2 106.057335501579 61.7544825829176
"1823" 364.4 104.51322354456 57.2241807923108
"1824" 364.6 103.488889273049 52.3470184376914
"1825" 364.8 101.560253475353 47.4263817330243
"1826" 365 99.7168819736383 42.5779937763922
"1827" 365.2 97.4080164638294 37.9242016506704
"1828" 365.4 94.7203456737881 33.0059250432654
"1829" 365.6 91.6762031548487 28.0150233055705
"1830" 365.8 88.6963419907557 22.3280396727625
"1831" 366 87.4386481766892 18.420898840943
"1832" 366.2 87.3173916900905 16.3032660359404
"1833" 366.4 85.7445423655527 15.0306540487725
"1834" 366.6 82.1956839165687 13.7313792698205
"1835" 366.8 77.8614427565546 13.4835056158226
"1836" 367 73.5584443595735 14.2671520723179
"1837" 367.2 69.2212702262344 16.2490218900257
"1838" 367.4 65.2314592509832 18.6088111793688
"1839" 367.6 61.2194144369617 21.3990497511827
"1840" 367.8 57.2321598662967 25.2690639375885
"1841" 368 53.8801013579978 29.3928193686613
"1842" 368.2 50.4851251684519 33.3990238330277
"1843" 368.4 47.4934125891441 37.163237930271
"1844" 368.6 45.7232691818876 41.7359992117849
"1845" 368.8 44.6207108786017 47.1677393217967
"1846" 369 43.7122083464499 52.4998809310484
"1847" 369.2 43.1193616261068 57.417952762169
"1848" 369.4 42.7235515556038 62.0635541973817
"1849" 369.6 43.7485995825451 66.3720226587057
"1850" 369.8 46.1628788158807 70.7425127883375
"1851" 370 47.6544838699701 75.1242307501388
"1852" 370.2 47.9090064914307 78.8532433853625
"1853" 370.4 47.6375832171939 79.5951336682762
"1854" 370.6 47.8423864764175 78.9266962224283
"1855" 370.8 48.6932591716625 77.9875558895761
"1856" 371 49.8399892138577 76.8860708930373
"1857" 371.2 52.4073948897807 75.6967591215852
"1858" 371.4 55.9542201688671 74.2010470045023
"1859" 371.6 59.6426141545741 72.9776604975879
"1860" 371.8 63.7063044664286 71.8648597936881
"1861" 372 67.7908391684118 70.7946331530243
"1862" 372.2 71.5228313500258 69.5033578337983
"1863" 372.4 75.4196562808386 67.5227162165862
"1864" 372.6 79.3554206867927 65.7018869468366
"1865" 372.8 82.9821341179102 63.6112056251453
"1866" 373 86.8481112312462 61.3669596212846
"1867" 373.2 90.9088237730823 58.6789722311699
"1868" 373.4 94.0692840061151 55.3652775625961
"1869" 373.6 97.4567099772567 51.8901759552525
"1870" 373.8 100.860419287339 48.4072299075637
"1871" 374 102.77728391831 44.5358354532496
"1872" 374.2 103.151452983988 40.7358637632022
"1873" 374.4 103.301499128256 36.1055712391375
"1874" 374.6 104.347679006739 33.1765197161662
"1875" 374.8 106.24675178054 33.2859578082158
"1876" 375 109.808908030631 33.0449794212125
"1877" 375.2 112.798346518911 34.0582694115612
"1878" 375.4 114.340788740773 36.3379173337301
"1879" 375.6 115.209570581031 39.7211590282875
"1880" 375.8 117.285450248841 42.9292304773965
"1881" 376 119.334716074756 46.5141798924625
"1882" 376.2 120.216911573867 50.8294949840193
"1883" 376.4 122.015655628714 54.629956155352
"1884" 376.6 122.455470057583 59.1635917061735
"1885" 376.8 121.856822099089 62.6876627925342
"1886" 377 121.824304009113 67.4084112103837
"1887" 377.2 121.660393319037 71.6556526128473
"1888" 377.4 121.787599055465 74.8813121454401
"1889" 377.6 119.583917420723 77.5170965167049
"1890" 377.8 117.321846817424 80.5360676856302
"1891" 378 115.092729323931 84.5576484374573
"1892" 378.2 113.157858079219 88.2579659386894
"1893" 378.4 110.847496982631 91.8226229234625
"1894" 378.6 107.708156890549 94.7651777404283
"1895" 378.8 105.77545805098 98.5187917279489
"1896" 379 105.314763865979 102.281413398747
"1897" 379.2 104.493940979194 106.377934937521
"1898" 379.4 101.533832534099 108.001596387658
"1899" 379.6 98.3428509130861 109.988982279991
"1900" 379.8 95.4677255850973 112.856212928446
"1901" 380 92.0025460608428 115.680169037234
"1902" 380.2 88.5399283507082 118.762393564695
"1903" 380.4 86.6411483694071 119.091829144188
"1904" 380.6 83.9098172824584 118.492721720029
"1905" 380.8 79.9289494938428 118.718743471126
"1906" 381 76.3091141900568 119.584212804236
"1907" 381.2 72.3086344401529 121.024282290529
"1908" 381.4 68.0295441529423 122.116357764687
"1909" 381.6 63.506599688855 123.496787009879
"1910" 381.8 61.3235443862596 124.99358250127
"1911" 382 61.9804443063751 123.761396924446
"1912" 382.2 61.8846476150173 123.296302738226
"1913" 382.4 62.355300516207 123.053061038323
"1914" 382.6 62.1679673115973 122.888693707835
"1915" 382.8 62.568256803514 122.098933358918
"1916" 383 62.343112239032 121.715212947504
"1917" 383.2 62.2428574736904 121.694092337748
"1918" 383.4 62.3088237959084 121.584173426266
"1919" 383.6 62.1632724322939 120.826076733848
"1920" 383.8 62.2655450964282 120.654242962263
"1921" 384 63.0442767398473 120.609567952057
"1922" 384.2 63.6748212492382 120.527486745551
"1923" 384.4 64.9073595528649 120.152528076981
"1924" 384.6 66.5855765692362 119.394274629751
"1925" 384.8 68.8783028946235 118.747114192498
"1926" 385 72.2434452297576 118.126136436891
"1927" 385.2 75.4775661390272 117.28456941087
"1928" 385.4 79.0213653230173 117.107186644315
"1929" 385.6 82.459848036709 116.156100703216
"1930" 385.8 86.0171562292564 114.750457551128
"1931" 386 90.3059639492689 113.90752968623
"1932" 386.2 94.2271887813196 111.532733256974
"1933" 386.4 97.8548989895941 108.981061121564
"1934" 386.6 101.107943622938 106.072619731841
"1935" 386.8 104.865445074313 103.303562422216
"1936" 387 107.535224376053 99.5005097725943
"1937" 387.2 110.318264680928 96.2286412424532
"1938" 387.4 112.672202111786 92.6435864930862
"1939" 387.6 114.212879251526 88.4820251636488
"1940" 387.8 115.880212065496 83.8292460451914
"1941" 388 118.151768902933 79.8684076408908
"1942" 388.2 119.521281568612 75.8852068544314
"1943" 388.4 119.597267262128 71.3695950322178
"1944" 388.6 120.082609263946 66.4737570966036
"1945" 388.8 120.160083843811 61.390555503569
"1946" 389 120.544489119245 56.1782168027151
"1947" 389.2 119.472640033008 51.726925481747
"1948" 389.4 118.981297587627 46.9824221074774
"1949" 389.6 118.440680729296 42.1605947614587
"1950" 389.8 115.987039506076 39.0707590614192
"1951" 390 112.577396705806 36.7936364198375
"1952" 390.2 108.807475493724 35.1720722683797
"1953" 390.4 104.773459818944 33.3312746652178
"1954" 390.6 101.15175909435 30.7953215662554
"1955" 390.8 96.7540239710514 28.9909011671987
"1956" 391 92.1054077333649 28.541466406323
"1957" 391.2 87.8577096345415 29.3421840271255
"1958" 391.4 83.2333417198531 30.7435200236987
"1959" 391.6 79.3113216611849 32.8163152990074
"1960" 391.8 75.9812358441315 36.2237426562682
"1961" 392 73.727155237721 39.9092985793706
"1962" 392.2 71.3112970310465 43.9393975561247
"1963" 392.4 70.3260502414499 47.7896137288689
"1964" 392.6 71.0955048448307 52.0089645666375
"1965" 392.8 72.1337637367824 55.6054638829938
"1966" 393 72.664348791484 58.9567096455879
"1967" 393.2 74.3995159483807 62.1644171629125
"1968" 393.4 75.8649955063865 65.9867954308982
"1969" 393.6 77.9274727947057 70.1161138266625
"1970" 393.8 79.6043141692459 74.3921087211603
"1971" 394 82.2323957782198 77.9142799496821
"1972" 394.2 85.4799618300307 80.8947197941375
"1973" 394.4 89.2869844471976 82.9047304783074
"1974" 394.6 92.7451601498617 84.5307883783539
"1975" 394.8 93.836472142117 85.6955382140216
"1976" 395 93.5315869491394 85.6752363553373
"1977" 395.2 93.332360968978 85.8663503712071
"1978" 395.4 93.8329628310966 86.2816244875683
"1979" 395.6 95.6492819492443 87.5437544626943
"1980" 395.8 97.6170277218751 89.7800646511958
"1981" 396 99.6336659490701 92.5131581995683
"1982" 396.2 101.583860524653 95.5860653898069
"1983" 396.4 103.869722411605 99.1663531299332
"1984" 396.6 105.690548771535 102.655223714294
"1985" 396.8 106.019988166383 102.841665742072
"1986" 397 106.902639731486 102.908238772241
"1987" 397.2 107.476880718028 102.840414797682
"1988" 397.4 107.974166802295 101.754308433319
"1989" 397.6 108.181476235309 103.120059711155
"1990" 397.8 107.897916963185 102.727239728894
"1991" 398 108.912534952172 101.731115589958
"1992" 398.2 108.95009656842 100.95402116856
"1993" 398.4 109.460254599604 99.9160253679515
"1994" 398.6 109.96581554256 99.3844010625608
"1995" 398.8 110.295306521816 98.4340557510616
"1996" 399 111.413561249578 97.1392330025869
"1997" 399.2 113.159768527124 94.9426231583429
"1998" 399.4 115.002135015889 91.8539499271777
"1999" 399.6 116.905783313413 89.1842936180263
"2000" 399.8 118.747264198781 85.8702099923125
"2001" 400 120.256518779664 82.7661052580193
"2002" 400.2 121.774085781929 79.5589581407117
"2003" 400.4 122.807882953062 76.3299343160701
"2004" 400.6 123.304073225681 73.8708459048946
"2005" 400.8 122.687411035431 71.2787067181901
"2006" 401 122.145647086911 67.7258612722279
"2007" 401.2 122.379214055615 63.3653392847861
"2008" 401.4 121.729107742549 58.9441081295072
"2009" 401.6 121.382683664481 54.1971981099342
"2010" 401.8 121.059979240109 49.439193304915
"2011" 402 120.868172163918 45.0666465406125
"2012" 402.2 119.569059195866 41.8095672497718
"2013" 402.4 118.896403039144 39.9211982265881
"2014" 402.6 119.583196281121 39.9408139904345
"2015" 402.8 119.889712045981 40.1333490186125
"2016" 403 119.871794240714 40.6408413474307
"2017" 403.2 120.093598975492 41.832761473883
"2018" 403.4 119.985869540054 42.4096631517566
"2019" 403.6 120.014510234568 42.9402612971528
"2020" 403.8 119.981260080758 43.337530235828
"2021" 404 119.999283180417 43.5835415171565
"2022" 404.2 120.061649180412 43.5815909964418
"2023" 404.4 119.878475211731 44.2615219118562
"2024" 404.6 119.924295312555 44.3727992995705
"2025" 404.8 119.98186553291 44.795293894342
"2026" 405 120.138951936011 45.0248025642406
"2027" 405.2 120.192562881779 45.1049551494977
"2028" 405.4 120.246616978215 44.970929126604
"2029" 405.6 120.228671696597 45.1222852344696
"2030" 405.8 119.987388864085 45.0882838104458
"2031" 406 119.719674769388 45.5922738760759
"2032" 406.2 119.754106366639 46.0845073517638
"2033" 406.4 120.077956293531 46.3746195020375
"2034" 406.6 120.112202868888 46.7521152493539
"2035" 406.8 119.991332602922 46.8192653971125
"2036" 407 119.770470688361 46.7063515772259
"2037" 407.2 119.819053945148 46.9278064556207
"2038" 407.4 119.607855312829 47.5483162162075
"2039" 407.6 119.5793717758 47.6847561904458
"2040" 407.8 119.585323940937 48.391633278472
"2041" 408 120.155850464931 48.9840742439375
"2042" 408.2 119.594504425385 49.9875261512299
"2043" 408.4 119.416022277168 51.6410477592023
"2044" 408.6 119.128258968259 54.4075095737861
"2045" 408.8 119.122443548143 57.83081748431
"2046" 409 119.243839541456 61.6321403250125
"2047" 409.2 119.614741364427 65.1339728283338
"2048" 409.4 120.632616514017 69.186979615509
"2049" 409.6 122.124236176209 72.0647663478525
"2050" 409.8 121.038544661328 73.5490972467928
"2051" 410 119.962765336672 76.6269883595447
"2052" 410.2 119.236633230401 80.5348993314769
"2053" 410.4 118.549692287849 84.6715779738646
"2054" 410.6 116.746287114629 87.9829482789081
"2055" 410.8 114.419622081942 91.8912036613255
"2056" 411 113.346250773735 95.8557515412882
"2057" 411.2 112.333440958945 99.325408825315
"2058" 411.4 110.820507335523 99.814633237323
"2059" 411.6 107.764300919539 101.140110014356
"2060" 411.8 104.444561006086 103.718852356937
"2061" 412 101.31172033919 106.849938650604
"2062" 412.2 97.9336795713779 109.461543649365
"2063" 412.4 95.1185613236718 112.744962895055
"2064" 412.6 92.5211998092285 116.319493152986
"2065" 412.8 89.2502459876152 117.843098081341
"2066" 413 84.8391895391092 118.888761033943
"2067" 413.2 80.5511056423649 119.472662282744
"2068" 413.4 76.6030881682373 119.984672712594
"2069" 413.6 72.3107849333321 121.059914308282
"2070" 413.8 68.5793967316364 122.874651821807
"2071" 414 66.1015288922111 125.168948364647
"2072" 414.2 65.8383155929984 124.773495387211
"2073" 414.4 65.6820917604217 124.452630419657
"2074" 414.6 65.1904108028489 124.034592733276
"2075" 414.8 63.1766459200042 123.216646836877
"2076" 415 60.2501279432146 122.439002617642
"2077" 415.2 56.2371916502807 121.762731399555
"2078" 415.4 51.9417232129328 121.274239794647
"2079" 415.6 47.7515801870825 121.475732803641
"2080" 415.8 46.2788203053242 120.809087859365
"2081" 416 45.1490412828302 119.069749285164
"2082" 416.2 42.2941349696807 116.86632027089
"2083" 416.4 38.6822105202747 115.125127035424
"2084" 416.6 34.8422592390807 112.831035014458
"2085" 416.8 30.9475506690807 110.63583563864
"2086" 417 27.2500787165706 108.35030111242
"2087" 417.2 23.4372543099307 106.754502835446
"2088" 417.4 19.3652865678345 106.00011110068
"2089" 417.6 19.297359053552 106.475789092345
"2090" 417.8 20.0563288358788 105.721221138311
"2091" 418 20.7473089242507 104.055902541832
"2092" 418.2 21.1134115298307 101.006345731522
"2093" 418.4 20.6602262656418 97.3691794923018
"2094" 418.6 20.4016336677011 94.0962584060104
"2095" 418.8 19.7809718094403 90.5935427766606
"2096" 419 19.0645301330787 86.8572476237581
"2097" 419.2 17.9447386768842 83.3519764481877
"2098" 419.4 16.696304005985 79.1809069107082
"2099" 419.6 14.9174451977468 75.0784339015051
"2100" 419.8 13.0785000545577 71.1101158144322
"2101" 420 10.6755925622307 67.7533239608625
"2102" 420.2 8.04900695932729 63.9428055197253
"2103" 420.4 4.62484079527121 60.7988158036834
"2104" 420.6 2.9297590657521 60.6300256278744
"2105" 420.8 3.64786009419288 61.0539502560027
"2106" 421 3.89189957619249 60.590280226707
"2107" 421.2 3.91635776283642 60.3422043336043
"2108" 421.4 4.30838780376333 59.5510999001166
"2109" 421.6 4.89844151673067 58.8409325165125
"2110" 421.8 5.40092549847556 57.290039591074
"2111" 422 6.22314175214222 54.320740407792
"2112" 422.2 7.25669330027358 51.3395399896391
"2113" 422.4 8.98667529505355 47.9876779681125
"2114" 422.6 10.8119073621807 45.0171375333667
"2115" 422.8 12.479858641072 41.2362853295951
"2116" 423 14.0200910317061 36.8679549407142
"2117" 423.2 16.449578486441 33.5209278293811
"2118" 423.4 19.9138096259734 30.6308933937588
"2119" 423.6 23.5393716687782 27.4644636620515
"2120" 423.8 27.2302313465546 25.1807227832007
"2121" 424 31.0005187056327 24.0321044957565
"2122" 424.2 34.924550662092 22.0533161435238
"2123" 424.4 39.4380153516807 20.8259804009325
"2124" 424.6 43.6328080246151 19.2242974634404
"2125" 424.8 47.6839434142299 17.3056746351043
"2126" 425 52.1825491093109 16.3930820181167
"2127" 425.2 56.4981158419102 15.2593564438174
"2128" 425.4 60.2370682612185 14.8908372839738
"2129" 425.6 64.4440416575268 15.1805836846638
"2130" 425.8 68.8774301307983 16.3439890529486
"2131" 426 73.0656614834243 17.5873138522792
"2132" 426.2 77.209855658628 18.4425554125335
"2133" 426.4 81.587416987014 19.4514478686894
"2134" 426.6 85.3595749698907 20.0619629483436
"2135" 426.8 88.8618671049807 19.2479743119875
"2136" 427 90.9279780775249 18.7039388594158
"2137" 427.2 92.1334223037807 20.2605985401875
"2138" 427.4 92.9967493701307 22.2728646346875
"2139" 427.6 94.3926805608151 25.4229147446965
"2140" 427.8 97.2874199780807 28.9230795179625
"2141" 428 99.8741555866557 32.9995411545625
"2142" 428.2 102.754389137193 36.7557890796704
"2143" 428.4 104.109814799748 41.1981208853688
"2144" 428.6 105.40259621584 46.0943259447974
"2145" 428.8 107.169637864367 50.8922063931972
"2146" 429 108.721280661202 55.9129189784108
"2147" 429.2 111.056323023437 59.1477595575149
"2148" 429.4 114.164919617069 62.715148267315
"2149" 429.6 117.731080290705 66.6791382101044
"2150" 429.8 120.167023809189 70.8451479363092
"2151" 430 119.562489949886 72.8222705206638
"2152" 430.2 118.470381756189 75.0592600370004
"2153" 430.4 117.823976223655 79.6800438063667
"2154" 430.6 116.563231469911 84.2400913711766
"2155" 430.8 114.783544126049 89.0871026146914
"2156" 431 113.363794506032 93.7645386514503
"2157" 431.2 111.259081862867 96.9685891365871
"2158" 431.4 108.667321844619 99.4305742172585
"2159" 431.6 105.867580979262 103.150913895931
"2160" 431.8 103.078919949891 106.456136272481
"2161" 432 100.47464726861 109.157005708002
"2162" 432.2 97.1735924835646 111.102821312309
"2163" 432.4 93.1467420156539 113.804775382746
"2164" 432.6 89.2223956322403 116.500604092392
"2165" 432.8 85.4825119368325 119.12174806447
"2166" 433 84.2492094268882 119.047738103773
"2167" 433.2 83.7655688169029 118.243893116946
"2168" 433.4 82.5883013896015 117.612341914286
"2169" 433.6 79.1139128533935 116.679154316325
"2170" 433.8 74.8149515291807 115.881612363377
"2171" 434 70.3260502414499 115.34741166868
"2172" 434.2 65.8842209231176 114.60042896171
"2173" 434.4 61.4604714341262 114.59683488286
"2174" 434.6 56.8621096143603 115.23568239837
"2175" 434.8 52.629065685961 116.598247304762
"2176" 435 48.7816416663128 118.573759419311
"2177" 435.2 47.7634015609467 120.598980908713
"2178" 435.4 48.2443841738473 119.801776544946
"2179" 435.6 48.3336954578402 118.622775522751
"2180" 435.8 48.1323794829454 116.202353069142
"2181" 436 47.5166435241064 113.189341191721
"2182" 436.2 47.3037993263866 109.462979906348
"2183" 436.4 46.5731214519207 105.130842107153
"2184" 436.6 47.3517317013615 101.208456246464
"2185" 436.8 49.1393803351352 97.1337858577337
"2186" 437 50.6381384432729 92.272026917195
"2187" 437.2 51.2658293390205 87.4055318399232
"2188" 437.4 52.0401795103235 82.9600744756928
"2189" 437.6 51.8574038010638 79.209045032762
"2190" 437.8 51.7370950464175 75.1208143391125
"2191" 438 52.0001586954438 70.8776318444283
"2192" 438.2 52.1042849619416 66.3182085203951
"2193" 438.4 54.0240181847381 62.6630675552355
"2194" 438.6 56.791105758014 58.7815845763982
"2195" 438.8 59.8789535561646 55.6326139837415
"2196" 439 62.4902207483774 52.4665928236125
"2197" 439.2 65.8621150342961 50.2329608146638
"2198" 439.4 70.3381825186228 49.0997621093811
"2199" 439.6 74.8323668927051 48.2109112641979
"2200" 439.8 79.8110150157385 48.1791946291993
"2201" 440 84.2332493888213 47.135710468425
"2202" 440.2 88.096541038827 46.2033948142954
"2203" 440.4 91.6337113906468 46.7829587917989
"2204" 440.6 95.6579752381441 48.1032526533198
"2205" 440.8 99.4830223540466 50.0664390869784
"2206" 441 102.742734084221 52.9125997727576
"2207" 441.2 105.561866671689 55.7739027240387
"2208" 441.4 108.445169923772 57.883778380067
"2209" 441.6 109.566071286886 56.9604873274587
"2210" 441.8 111.535562163331 54.3944735657625
"2211" 442 112.533004538565 51.6104006916951
"2212" 442.2 114.446856819406 48.2408340251625
"2213" 442.4 114.46843045021 45.933955591915
"2214" 442.6 113.277107828798 44.6477199045117
"2215" 442.8 111.198867429707 42.6417671178995
"2216" 443 108.625420898912 40.0743382827034
"2217" 443.2 105.598552034435 38.3301209547057
"2218" 443.4 101.840287930832 36.7938682477286
"2219" 443.6 97.4657263999285 36.3225088042497
"2220" 443.8 92.5891364945781 35.4031089519715
"2221" 444 87.4604435212583 35.6589108396297
"2222" 444.2 82.695463393437 37.0055816600158
"2223" 444.4 77.7619476804807 36.9351723870734
"2224" 444.6 73.0864128600758 37.3903015849028
"2225" 444.8 68.341373781757 37.1121993764599
"2226" 445 64.1529117687654 37.2508245967481
"2227" 445.2 59.6583122415485 37.0744470535794
"2228" 445.4 55.6769697282908 36.1517246358922
"2229" 445.6 51.1221410616807 35.1891419487974
"2230" 445.8 46.1271773206557 34.2458478969625
"2231" 446 41.2184535551092 33.6279856564528
"2232" 446.2 37.1172840467468 35.3041249763067
"2233" 446.4 34.6007218504538 37.840162067873
"2234" 446.6 32.2685059924057 41.7561442561125
"2235" 446.8 30.0553083421352 45.9550263466621
"2236" 447 28.4224812795307 50.2044162625375
"2237" 447.2 28.254637886395 54.2296439352107
"2238" 447.4 28.3467125390612 58.8118658124355
"2239" 447.6 29.3017005475169 62.7808555193366
"2240" 447.8 31.0591288064915 66.6278935339909
"2241" 448 31.7588908437515 70.5752643517364
"2242" 448.2 32.8474911106198 73.2643365874125
"2243" 448.4 34.1302678872757 74.4024927447282
"2244" 448.6 35.1505903342057 76.0198429006875
"2245" 448.8 36.5559310098807 79.1775202076038
"2246" 449 37.6610545666182 81.9655328229964
"2247" 449.2 39.5097599832333 84.8063395987178
"2248" 449.4 42.3366435882913 87.4500370585683
"2249" 449.6 45.1947655427664 90.7200494735268
"2250" 449.8 48.9331705968751 92.7948575813069
"2251" 450 52.4166680054236 95.0487398556125
"2252" 450.2 56.3537832465749 96.4168810712279
"2253" 450.4 60.4121665036513 96.4615262976713
"2254" 450.6 64.8393046452207 96.6247985902725
"2255" 450.8 68.8989791881163 95.4549206833749
"2256" 451 73.1793024680173 94.9690461488996
"2257" 451.2 77.6376317301656 94.175380964158
"2258" 451.4 81.0358873947317 92.7092652520002
"2259" 451.6 82.8411058567689 90.8829290224066
"2260" 451.8 85.837985121069 89.8028573092241
"2261" 452 89.7420712418007 88.6133830617825
"2262" 452.2 93.5882510536895 87.0984792938426
"2263" 452.4 96.9016583673378 86.1576765772411
"2264" 452.6 99.243429171014 87.7714047683347
"2265" 452.8 100.390204472181 90.0974112754181
"2266" 453 100.924841739517 92.1218073545216
"2267" 453.2 100.606985420888 94.114254749037
"2268" 453.4 100.807494676109 97.5339348478982
"2269" 453.6 100.844587138681 97.4152389676696
"2270" 453.8 101.729984220261 96.4300631617725
"2271" 454 103.383360132458 94.3347099511125
"2272" 454.2 104.825440353064 91.9924249372854
"2273" 454.4 105.81093067279 88.9564714803579
"2274" 454.6 107.648676298578 85.2354057835099
"2275" 454.8 108.650088620858 81.4356419659576
"2276" 455 109.800159047611 76.9152025338995
"2277" 455.2 110.514692380951 72.7085511482341
"2278" 455.4 110.196651876185 68.3848741808144
"2279" 455.6 109.678094231486 63.9922897104261
"2280" 455.8 107.565709922333 60.094280539943
"2281" 456 105.335152831783 56.3479861506381
"2282" 456.2 102.638513510317 52.7305317514968
"2283" 456.4 99.8976383883277 48.7944390290411
"2284" 456.6 96.6275199215027 44.7959973010023
"2285" 456.8 92.7757191577824 42.1357133116633
"2286" 457 88.5964378066386 40.8511972648478
"2287" 457.2 83.7507863295236 40.1451511657943
"2288" 457.4 79.1869528160924 40.0166168569906
"2289" 457.6 76.0349606667063 41.6279850424843
"2290" 457.8 72.9165471333118 44.4569011825223
"2291" 458 69.8579057841929 47.1786551716613
"2292" 458.2 66.7360915664921 50.0691123842109
"2293" 458.4 64.9594389892417 52.7167407724174
"2294" 458.6 63.3413933963392 56.0224934123198
"2295" 458.8 62.0368243468758 59.9077026931247
"2296" 459 61.5664512102307 63.9884390098625
"2297" 459.2 62.64510641706 68.314027694647
"2298" 459.4 63.7929262760807 72.8553921875625
"2299" 459.6 65.0347174143415 77.047283954969
"2300" 459.8 66.5290467651672 81.2909449880719
"2301" 460 69.5937118778602 84.5929453099971
"2302" 460.2 72.9054154288459 87.3360879859777
"2303" 460.4 76.1204001424584 90.5806436350291
"2304" 460.6 80.0653896061664 93.4611824575554
"2305" 460.8 84.5679509065557 96.4733222462464
"2306" 461 89.0364335069575 100.062018000032
"2307" 461.2 90.9303503996348 103.705235845447
"2308" 461.4 90.7574179847292 105.998038673603
"2309" 461.6 90.1784241982227 109.100023328874
"2310" 461.8 90.7207714663816 113.457001046902
"2311" 462 90.9282465958115 114.021187802369
"2312" 462.2 92.0820995086059 112.678059332902
"2313" 462.4 94.7235963101856 111.118590199553
"2314" 462.6 97.6397983725093 109.232897542927
"2315" 462.8 100.321583416424 106.510310790184
"2316" 463 103.404858701844 103.738184200411
"2317" 463.2 106.108007577566 100.464239391041
"2318" 463.4 108.867448584405 97.1342550562455
"2319" 463.6 111.579736660238 93.6712308363116
"2320" 463.8 114.100631262519 89.7926376593422
"2321" 464 115.302838602049 85.5852813127178
"2322" 464.2 116.573048640579 80.9903821981379
"2323" 464.4 117.914699685629 76.6374928793429
"2324" 464.6 119.233332629918 71.7189954412481
"2325" 464.8 118.822797940744 66.4875436756125
"2326" 465 118.404939813944 61.2365199281651
"2327" 465.2 118.103916042403 56.1268976370847
"2328" 465.4 115.837550727809 51.6809934881253
"2329" 465.6 112.892879101977 47.2714476632905
"2330" 465.8 109.481103392656 43.3140276841125
"2331" 466 105.551525530117 39.334434440151
"2332" 466.2 101.165845585698 35.7622537788922
"2333" 466.4 96.9017542961203 32.6942318160866
"2334" 466.6 91.6271101896807 31.7608447622418
"2335" 466.8 86.2465212072605 32.0046449415621
"2336" 467 80.856006324779 32.4311903766289
"2337" 467.2 75.1101591497763 32.6340594445516
"2338" 467.4 70.0286143438887 34.4543446290765
"2339" 467.6 64.6423436689664 35.9909937132091
"2340" 467.8 60.1179679294612 38.1258325687101
"2341" 468 55.5709748347295 42.118700460393
"2342" 468.2 50.9830443270378 45.5921230937077
"2343" 468.4 46.3731093214871 48.4619529633302
"2344" 468.6 43.5009753319047 51.8060502501405
"2345" 468.8 41.7016066573217 56.0583796159459
"2346" 469 39.3326666772463 60.9200258509568
"2347" 469.2 38.696986729955 65.3329176836213
"2348" 469.4 39.1417511955012 69.1572498919715
"2349" 469.6 40.1187121648158 73.5646852843422
"2350" 469.8 42.7386158347315 76.6269883595447
"2351" 470 45.0262266659575 82.1150618127375
"2352" 470.2 46.9748027465996 85.6312643584233
"2353" 470.4 49.2075460076433 90.0741899686966
"2354" 470.6 52.6836307013196 94.1399745226125
"2355" 470.8 56.0578651933816 97.0955851383508
"2356" 471 59.4426548248625 98.6790803287398
"2357" 471.2 60.5508764452352 100.180313450267
"2358" 471.4 61.0481880433536 102.096827731977
"2359" 471.6 60.9637700251038 103.547193683997
"2360" 471.8 60.8700402254521 106.795922751984
"2361" 472 60.9544430742467 110.876198613509
"2362" 472.2 61.0663876161106 115.382515844594
"2363" 472.4 61.9768380947362 119.621465963001
"2364" 472.6 64.1846549351502 122.395238522186
"2365" 472.8 66.5007800413536 122.804301614902
"2366" 473 68.9886439677486 121.864249508282
"2367" 473.2 72.4399429698277 120.142881739965
"2368" 473.4 76.4781635537278 118.812585888226
"2369" 473.6 80.7330539324521 116.844270862584
"2370" 473.8 84.517357878563 114.55664778123
"2371" 474 87.8874337083894 112.358135581117
"2372" 474.2 91.6945186072384 110.288035439766
"2373" 474.4 95.3565886991352 107.708509732643
"2374" 474.6 98.7421657532084 104.594382063751
"2375" 474.8 101.881877854491 101.154344657182
"2376" 475 104.925769634153 97.7089438303943
"2377" 475.2 108.137133882326 94.8551846418307
"2378" 475.4 111.490123896681 91.6270408191864
"2379" 475.6 114.355274722959 87.5359034691342
"2380" 475.8 117.472919918496 83.8108146512511
"2381" 476 119.638794327189 79.2595017793022
"2382" 476.2 121.443268020014 74.7296790767407
"2383" 476.4 121.940350785389 70.3891455351169
"2384" 476.6 123.382415064732 65.2687684937935
"2385" 476.8 123.180907228168 60.9750330842279
"2386" 477 121.704882282544 56.5135490922579
"2387" 477.2 120.707600845681 51.7423136860335
"2388" 477.4 118.493825916472 47.2680035584386
"2389" 477.6 115.561864674408 43.3091995329927
"2390" 477.8 111.991355956124 40.0712594616994
"2391" 478 109.286451184424 36.3185319064587
"2392" 478.2 106.191356522874 32.5512132870999
"2393" 478.4 101.821086533768 30.1922465063168
"2394" 478.6 97.4302259589807 27.7838772612375
"2395" 478.8 93.890251656032 28.0036125082611
"2396" 479 89.4850204761807 28.7954196259458
"2397" 479.2 85.1294380587307 30.8477146696375
"2398" 479.4 81.1178345855071 33.0735191589431
"2399" 479.6 77.8211472507447 36.0184595907885
"2400" 479.8 76.2413749060084 39.0805776544528
"2401" 480 73.7468572092261 42.6815398874141
"2402" 480.2 73.3573863522261 46.4957792720836
"2403" 480.4 74.3042736650612 49.6127709687806
"2404" 480.6 74.9623783507569 50.7502805724261
"2405" 480.8 74.8019691672807 50.6987338031429
"2406" 481 74.4091116071763 51.4370350798908
"2407" 481.2 73.0882973964807 52.1874720427625
"2408" 481.4 72.7646336842841 52.7922710402418
"2409" 481.6 73.0233855869807 53.1741315471625
"2410" 481.8 74.2461480459349 54.2423158834938
"2411" 482 76.0220929949244 55.8245516411083
"2412" 482.2 78.5138517482096 57.7324963116455
"2413" 482.4 81.3637741660167 59.8696548734685
"2414" 482.6 84.3213907269226 61.0537970416609
"2415" 482.8 87.456002946971 61.8170342856206
"2416" 483 90.3916575531315 62.8386486792928
"2417" 483.2 93.531189935014 65.5973245738982
"2418" 483.4 95.8458585127047 68.5751074691325
"2419" 483.6 98.115124709949 71.9971314087832
"2420" 483.8 99.2786615395922 76.410433917232
"2421" 484 100.905680606445 79.988109096831
"2422" 484.2 101.125871646514 83.8226030237514
"2423" 484.4 99.8023239333128 87.1441961100842
"2424" 484.6 97.2819274403538 90.881901007324
"2425" 484.8 94.8520744822227 94.4311676867246
"2426" 485 92.2811272891712 98.2183957610087
"2427" 485.2 89.3091913999622 101.21473154637
"2428" 485.4 86.3528740046994 105.03787868951
"2429" 485.6 83.5731468071901 109.182367810895
"2430" 485.8 81.3647421712535 113.681580240826
"2431" 486 80.028297143595 118.16105328387
"2432" 486.2 81.0335028792807 118.372143116322
"2433" 486.4 82.4692819304915 117.364367337775
"2434" 486.6 84.4306712013293 117.143316310829
"2435" 486.8 86.6691461800707 116.515075257262
"2436" 487 90.0004966104454 115.904522413789
"2437" 487.2 93.1544468837983 114.629196274201
"2438" 487.4 96.2713664467373 112.930106246179
"2439" 487.6 99.3484644614671 111.189723010117
"2440" 487.8 102.348377392097 108.773981353224
"2441" 488 105.315760218736 106.159974182686
"2442" 488.2 107.884838624084 103.337203751218
"2443" 488.4 110.55935456046 100.388011237028
"2444" 488.6 112.981936375725 97.0610059501125
"2445" 488.8 115.418996576944 94.1707222218493
"2446" 489 117.486632091525 90.2889135486556
"2447" 489.2 118.984983245672 86.8742156777385
"2448" 489.4 119.843602277853 83.1239927828108
"2449" 489.6 121.292966270636 79.0618884873268
"2450" 489.8 122.788079350164 75.2077301518328
"2451" 490 123.307318816156 71.4500515118875
"2452" 490.2 122.689951062759 68.2554026960821
"2453" 490.4 122.981178583552 64.0608406435356
"2454" 490.6 123.821273772342 60.8339344610964
"2455" 490.8 123.373894331697 60.953130068999
"2456" 491 123.194748072839 61.2296871061125
"2457" 491.2 123.184068199714 61.6600687674192
"2458" 491.4 123.643530065525 61.8585867686453
"2459" 491.6 123.213856812477 62.3980996771125
"2460" 491.8 122.890041143464 62.5717826268557
"2461" 492 122.51514507945 62.7725908857664
"2462" 492.2 121.520648764672 62.8535825437735
"2463" 492.4 119.858754106065 62.3365166783561
"2464" 492.6 117.328829244293 61.3203398055866
"2465" 492.8 114.068214171336 60.0561045679842
"2466" 493 110.509613932128 58.7732875781914
"2467" 493.2 106.562327375486 58.6189121240193
"2468" 493.4 102.244424421811 59.043570252256
"2469" 493.6 98.0500787296976 59.3846514360871
"2470" 493.8 93.9169302282496 60.4541028995004
"2471" 494 89.856788112408 62.3868339911662
"2472" 494.2 85.9015557107063 64.4736131757407
"2473" 494.4 81.7415165672905 66.8263516569052
"2474" 494.6 79.1831970701233 70.1013224471207
"2475" 494.8 76.7564047405898 73.951865306877
"2476" 495 74.7568725417333 77.5874631001125
"2477" 495.2 72.0647406529964 81.5607491237177
"2478" 495.4 70.339453084707 85.2880535534283
"2479" 495.6 69.2361421238195 88.7522943341125
"2480" 495.8 69.9141099119307 91.6233936004587
"2481" 496 70.1532752682923 95.0285730798455
"2482" 496.2 69.4777583036251 99.1778521821403
"2483" 496.4 68.652110897137 102.810427678933
"2484" 496.6 68.6777236536241 106.672852760603
"2485" 496.8 69.8636229489862 110.789853659362
"2486" 497 70.3299701494283 115.084042851379
"2487" 497.2 69.9553039448826 116.61319195393
"2488" 497.4 67.7764866073412 116.686406703071
"2489" 497.6 65.5361358978091 116.589932270603
"2490" 497.8 62.1892832358391 116.663729727929
"2491" 498 58.0240140371711 116.804182470343
"2492" 498.2 53.4161244094107 116.460549337282
"2493" 498.4 49.0629585108094 116.58275063885
"2494" 498.6 44.7691210273137 116.75786924564
"2495" 498.8 40.4283841023378 117.897696799613
"2496" 499 38.3313011342648 117.242151792781
"2497" 499.2 36.2744832018977 115.046476186103
"2498" 499.4 33.0154204645486 112.529612629075
"2499" 499.6 29.2088939753788 109.873127444065
"2500" 499.8 25.0418861511944 107.214046685576
"2501" 500 21.3949589203816 104.15701936807
"2502" 500.2 17.6422070178863 100.939334904631
"2503" 500.4 14.1542754440716 98.2789875392761
"2504" 500.6 13.1695970143771 95.6491740934875
"2505" 500.8 12.2306940555378 91.730123594925
"2506" 501 10.8618837110877 87.705088770232
"2507" 501.2 9.05233366894852 84.4205901894428
"2508" 501.4 8.37862448456851 80.6832104260798
"2509" 501.6 7.9527544820545 76.9304585235844
"2510" 501.8 6.89265230959663 72.9056306552511
"2511" 502 6.02551551431225 68.3665697400862
"2512" 502.2 5.71337977963521 63.6196219104307
"2513" 502.4 6.40316743586986 59.1682985611801
"2514" 502.6 6.65811600469807 54.4782944675951
"2515" 502.8 8.00020108752278 49.6685521930599
"2516" 503 10.0990063587155 45.5035312410734
"2517" 503.2 11.6967578179964 41.1206918052178
"2518" 503.4 14.1125910536471 37.0219459817385
"2519" 503.6 16.540515663185 33.3757474244038
"2520" 503.8 17.7585619334622 29.3830806015873
"2521" 504 19.449469715565 26.336638963067
"2522" 504.2 22.9884128954612 24.0890495680515
"2523" 504.4 26.6945289106407 21.8604149971245
"2524" 504.6 30.9073472257774 20.9979757568141
"2525" 504.8 34.6028771513636 19.1652513352467
"2526" 505 37.2062855202997 16.7310961745887
"2527" 505.2 38.9390058161494 14.0854569626906
"2528" 505.4 39.403465517592 12.0966821379593
"2529" 505.6 37.2155586359426 9.61243439942202
"2530" 505.8 35.9567450760345 10.7542640389125
"2531" 506 36.485060083443 11.147565756801
"2532" 506.2 37.2796976858057 11.2995232387125
"2533" 506.4 37.8275842683711 11.1795909430649
"2534" 506.6 38.9867237237283 11.1888640587077
"2535" 506.8 40.0435208246729 11.2739642137219
"2536" 507 42.4548689741569 10.7746648933268
"2537" 507.2 45.1255262792997 10.4222864988982
"2538" 507.4 48.7188208953148 10.3499109621735
"2539" 507.6 52.6203475035274 10.3220770234028
"2540" 507.8 56.6308168630887 9.6871138907325
"2541" 508 60.1118946134184 9.60883663324364
"2542" 508.2 63.8162505194942 10.8163153279939
"2543" 508.4 68.2649442518213 10.7353990442766
"2544" 508.6 72.9560116053962 11.3438423362332
"2545" 508.8 77.0479177759807 10.5303182961375
"2546" 509 80.0480797902997 10.0513618731839
"2547" 509.2 82.6209740157969 8.11220243456599
"2548" 509.4 81.7019881043282 7.31989725235021
"2549" 509.6 80.9229434101968 8.00409724545121
"2550" 509.8 80.7593153959527 8.8738987413165
"2551" 510 80.9723003160378 9.37133339270773
"2552" 510.2 81.3583785697539 9.86861364295397
"2553" 510.4 81.5487536687872 10.1962353028174
"2554" 510.6 82.1008635522482 11.1511032634774
"2555" 510.8 82.7412834942605 12.524556362873
"2556" 511 83.9439123743171 14.507668719472
"2557" 511.2 85.9358102470678 17.4016521175802
"2558" 511.4 88.3815197146807 20.2798346008076
"2559" 511.6 91.3978249270919 22.4804777286206
"2560" 511.8 94.6779652361807 24.0189923102375
"2561" 512 98.061561491042 25.4556433881419
"2562" 512.2 101.217031947287 26.8253639430879
"2563" 512.4 103.949444446866 27.5928238051251
"2564" 512.6 107.290329822031 29.0983414036125
"2565" 512.8 110.45046202221 30.504942763191
"2566" 513 112.940348713803 33.2210329142954
"2567" 513.2 115.004938761902 36.9962996021207
"2568" 513.4 116.203719909604 41.0554295945869
"2569" 513.6 117.587470170555 45.282655587352
"2570" 513.8 119.42354706784 49.701022452478
"2571" 514 121.755689086876 53.3626924376857
"2572" 514.2 121.295828216725 55.623719416639
"2573" 514.4 119.272995307992 57.9748235154696
"2574" 514.6 117.267811403416 61.9523003903811
"2575" 514.8 116.025148960393 65.7614115693413
"2576" 515 115.116231875646 68.5792707782935
"2577" 515.2 114.579926028881 69.6941870649125
"2578" 515.4 113.151866219881 71.9531180355125
"2579" 515.6 112.80111062069 75.177612172425
"2580" 515.8 112.585923257054 79.5414185860786
"2581" 516 112.420347679102 83.8849815440836
"2582" 516.2 111.734750220086 87.8923469735464
"2583" 516.4 111.16731922241 91.8522718310449
"2584" 516.6 110.210913581879 96.3592869060349
"2585" 516.8 107.491092775698 99.4778117145321
"2586" 517 103.658601799167 102.118863971423
"2587" 517.2 99.7884544543834 105.203052109288
"2588" 517.4 95.6034221773378 107.374565168098
"2589" 517.6 91.2339650793128 109.928241244584
"2590" 517.8 86.7262685724307 112.463135859807
"2591" 518 82.2397705616152 115.273318408052
"2592" 518.2 78.1920589747329 118.771466200534
"2593" 518.4 75.3265042297357 120.570395891686
"2594" 518.6 72.1094762992656 119.800960044197
"2595" 518.8 66.8653391895889 119.823612321842
"2596" 519 61.6790482336326 119.684019864891
"2597" 519.2 56.1704252176521 119.711518219355
"2598" 519.4 50.168864773595 120.219684956584
"2599" 519.6 44.9907569986235 120.086152091327
"2600" 519.8 40.6960062197907 118.178115816653
"2601" 520 36.2585849902095 115.381115877459
"2602" 520.2 31.3770405499192 112.755966861787
"2603" 520.4 27.3644187846807 109.711727514303
"2604" 520.6 22.5819973604374 106.539884510342
"2605" 520.8 18.1083456246266 103.620607456072
"2606" 521 16.4940089723414 101.932869080979
"2607" 521.2 15.8750285031807 98.9650856954458
"2608" 521.4 14.2838119838158 94.7434789136395
"2609" 521.6 12.9574744940467 90.0574853608446
"2610" 521.8 11.677398155514 85.975511372168
"2611" 522 10.449234958644 81.6376027001997
"2612" 522.2 7.92416404211657 78.3148082475869
"2613" 522.4 5.11951719189555 74.8499014151662
"2614" 522.6 2.70396948254114 72.8277669291009
"2615" 522.8 3.58416513578812 72.870359456034
"2616" 523 3.49541911996639 72.6568929650663
"2617" 523.2 3.85094094342645 72.0259512861718
"2618" 523.4 4.1149889820705 71.6430816301379
"2619" 523.6 5.44661055626688 70.4158273194918
"2620" 523.8 7.25200707275962 68.4998097701125
"2621" 524 8.84624461809093 66.4542555681766
"2622" 524.2 10.9901397882654 63.2562558027057
"2623" 524.4 13.6810093420807 61.2686341918125
"2624" 524.6 16.1496553895268 58.548330052151
"2625" 524.8 18.9492943662217 56.6230768876617
"2626" 525 20.7767023231166 55.9119119432279
"2627" 525.2 23.4856721350495 53.9287047293994
"2628" 525.4 26.5303020326057 51.9310703952375
"2629" 525.6 29.4173922851383 50.9285129985108
"2630" 525.8 31.7387236992509 49.2607004800423
"2631" 526 34.8219390204546 48.4262560201255
"2632" 526.2 37.1650378911561 47.6716319448092
"2633" 526.4 39.4986706490823 46.5989908960223
"2634" 526.6 42.1769770696075 45.1616394325637
"2635" 526.8 45.5386868557287 44.8797005292525
"2636" 527 49.2656633099807 44.8459463883125
"2637" 527.2 52.9833009766889 45.2773438894814
"2638" 527.4 57.1329746213807 44.6122638741125
"2639" 527.6 60.8777578507291 44.0961102921206
"2640" 527.8 65.2373187339226 43.094165103548
"2641" 528 69.2185149613287 41.4959777236365
"2642" 528.2 72.6289057872004 39.3595184707149
"2643" 528.4 77.3234788769549 37.8897037321851
"2644" 528.6 81.9600002187783 36.3716304973442
"2645" 528.8 86.4712578922521 35.4102421178506
"2646" 529 91.4674909859922 34.3338512845961
"2647" 529.2 95.8180829158602 34.700729885074
"2648" 529.4 100.707253062383 36.1925047823563
"2649" 529.6 105.585349632503 37.7261110663074
"2650" 529.8 110.008857686451 39.9237157977682
"2651" 530 113.614510389408 42.4304760291827
"2652" 530.2 115.312219256054 44.1457790058413
"2653" 530.4 114.33057514687 42.901054275397
"2654" 530.6 114.096095565876 41.2985951598808
"2655" 530.8 113.038105523232 40.42270166096
"2656" 531 112.060664538075 40.7892999356651
"2657" 531.2 110.308396082706 39.7838238905356
"2658" 531.4 107.701034542138 38.7691008189515
"2659" 531.6 104.086877013198 36.9636723547227
"2660" 531.8 100.511074738146 35.8704338050694
"2661" 532 96.6014046439964 35.7193459726125
"2662" 532.2 92.2683941007755 34.6147260419832
"2663" 532.4 87.658717944032 34.0421651649909
"2664" 532.6 82.0264952431441 33.4933458712223
"2665" 532.8 76.9724440449349 33.2537974117735
"2666" 533 72.6793529966307 34.9566322109875
"2667" 533.2 68.0002501206327 36.8939900773245
"2668" 533.4 63.2297390527045 39.042212411303
"2669" 533.6 58.7869275274407 41.7545863726845
"2670" 533.8 54.6433406950495 45.4018468683584
"2671" 534 51.5420393293838 49.5820742889562
"2672" 534.2 48.4312515042261 54.0791952976373
"2673" 534.4 45.679126215902 59.2408318281535
"2674" 534.6 43.3485560703392 64.0810570795149
"2675" 534.8 42.6752685300477 68.5671036643648
"2676" 535 42.4142218172557 73.6960001205875
"2677" 535.2 41.8253274566251 78.5178657029458
"2678" 535.4 41.8320105277357 83.4456050271905
"2679" 535.6 42.7999571833316 88.0958277323766
"2680" 535.8 44.0352988009748 92.9486519012007
"2681" 536 45.7103507725093 96.9515831855268
"2682" 536.2 46.8091119415696 100.403964139362
"2683" 536.4 48.6221090843664 103.246174083898
"2684" 536.6 50.9236607210941 104.670667309959
"2685" 536.8 53.4265102989307 105.737551153279
"2686" 537 55.592284051032 107.59250844818
"2687" 537.2 57.6723327475898 110.720811098349
"2688" 537.4 56.9226099416612 113.568142127137
"2689" 537.6 56.4746855000844 117.572542230924
"2690" 537.8 56.1708373561251 122.116964417112
"2691" 538 56.1782447097617 123.10467654545
"2692" 538.2 57.2168336617618 122.480119675667
"2693" 538.4 58.6743350433261 122.546562574531
"2694" 538.6 61.0384077512111 123.292714844839
"2695" 538.8 64.0694154970861 124.041511850126
"2696" 539 66.3005847410265 124.500501795855
"2697" 539.2 67.9622892180201 123.396739450282
"2698" 539.4 70.4519956343408 122.189438767525
"2699" 539.6 73.5938746599071 121.131039763386
"2700" 539.8 77.0692189328846 120.079489852904
"2701" 540 81.2510186786618 119.290238826056
"2702" 540.2 85.2801777052362 117.782298027168
"2703" 540.4 89.2902850476807 115.861320604441
"2704" 540.6 93.5969339471999 113.639731757218
"2705" 540.8 97.1961794533255 111.313091376127
"2706" 541 100.69149324835 107.98823546632
"2707" 541.2 103.833051222652 104.742656882108
"2708" 541.4 107.9919036766 101.027643822531
"2709" 541.6 111.366957899168 97.5486767240484
"2710" 541.8 113.937241670751 93.3506928743559
"2711" 542 116.345527247281 88.6679089817625
"2712" 542.2 118.642840853063 84.5115775969516
"2713" 542.4 121.446596830758 80.4086302053048
"2714" 542.6 121.989875115312 77.9035091234158
"2715" 542.8 122.951694831252 73.8874899586125
"2716" 543 123.780802580697 69.526693313842
"2717" 543.2 123.090311921982 65.9167674196642
"2718" 543.4 122.012730325185 61.4830154954001
"2719" 543.6 121.585885850742 57.0217084989603
"2720" 543.8 121.449450097109 52.2276737264612
"2721" 544 121.493200181168 47.7629832429202
"2722" 544.2 120.01187940027 43.6618884068176
"2723" 544.4 117.580642298388 40.1176806508022
"2724" 544.6 115.080456082639 35.8698977324612
"2725" 544.8 113.012305829456 31.3410444218375
"2726" 545 110.262799767479 27.1346227968898
"2727" 545.2 108.186006380328 21.969747766883
"2728" 545.4 104.995776516949 20.2988331791979
"2729" 545.6 100.806080133045 18.6915480805532
"2730" 545.8 95.7262909596057 16.5119415415625
"2731" 546 90.9913073376551 15.6532748102535
"2732" 546.2 86.3032416105197 15.3777451955701
"2733" 546.4 80.8299307170504 15.0937548733352
"2734" 546.6 75.8798560796266 15.5019488732071
"2735" 546.8 71.1402829913841 17.1336646525532
"2736" 547 66.2798401873636 18.9815984108076
"2737" 547.2 62.3546114921344 21.9471328107974
"2738" 547.4 57.7526449198758 25.4062843364418
"2739" 547.6 54.8561156272045 29.3239872175887
"2740" 547.8 51.1844563988007 33.1799959849725
"2741" 548 48.0031554382675 37.7053254665712
"2742" 548.2 46.5982872611422 43.1192922556125
"2743" 548.4 44.8770605372633 48.5888177691342
"2744" 548.6 44.3830182819512 54.3341375067682
"2745" 548.8 44.3823148752908 59.4110562399515
"2746" 549 45.9985847876979 64.0063457159315
"2747" 549.2 47.9932827483025 68.7949130385117
"2748" 549.4 50.1253597157993 73.3131854745616
"2749" 549.6 52.8747599181807 77.2953599573625
"2750" 549.8 56.2413724108925 80.6834263532142
"2751" 550 59.1689476376111 83.9866386157777
"2752" 550.2 62.4926220992293 86.7227950158514
"2753" 550.4 65.9185562093146 89.9635950649607
"2754" 550.6 70.0097232529509 92.3119176172341
"2755" 550.8 74.2418729824521 94.5813748272125
"2756" 551 78.0443140518057 94.8290383465356
"2757" 551.2 82.7420787697087 94.9443956384723
"2758" 551.4 87.3043692916906 94.2787958181768
"2759" 551.6 89.7828511315336 91.9215179744066
"2760" 551.8 92.6228328523882 89.5508320660747
"2761" 552 95.2852243138395 86.3833166135751
"2762" 552.2 98.1914644522079 84.1447360743307
"2763" 552.4 101.441040935407 84.5060821919144
"2764" 552.6 105.125057319424 85.7199855188982
"2765" 552.8 108.797694928724 87.8305466392125
"2766" 553 110.282436953546 90.2583574099906
"2767" 553.2 109.476103428951 89.9154437854233
"2768" 553.4 110.139039153813 88.1945123250461
"2769" 553.6 110.079146142812 85.9679193476651
"2770" 553.8 109.761846968743 82.4141197922196
"2771" 554 109.449710203371 78.7541523487364
"2772" 554.2 108.987350302568 74.8865673743951
"2773" 554.4 108.009012696946 70.6752170495505
"2774" 554.6 106.823131234168 66.7405332921253
"2775" 554.8 105.334503995791 62.3881978756633
"2776" 555 103.47296532335 58.6354151264345
"2777" 555.2 100.70403429497 55.3345145887943
"2778" 555.4 97.7310586209393 51.8958165676642
"2779" 555.6 93.7839277927311 49.1708184286629
"2780" 555.8 89.9257374985754 47.755362018323
"2781" 556 87.7810854768057 48.0558353680875
"2782" 556.2 84.1446488946044 47.2219386560447
"2783" 556.4 79.9721947939557 46.7446168161875
"2784" 556.6 75.8842881804175 46.716773066323
"2785" 556.8 71.1489798117045 45.7899495607553
"2786" 557 66.8520631741376 45.8791633284918
"2787" 557.2 62.5423278437964 44.8059263801414
"2788" 557.4 57.6366236868858 44.8303009778176
"2789" 557.6 54.1389440113938 46.24144387976
"2790" 557.8 51.5116119186807 48.9978680034562
"2791" 558 49.3127882614444 52.2825908439275
"2792" 558.2 48.7661616152381 55.2216202792764
"2793" 558.4 48.9584140783473 55.6722375696894
"2794" 558.6 48.7259051109857 55.5064458685023
"2795" 558.8 47.0546833212371 54.9164901499028
"2796" 559 43.3492269240959 54.2225122805956
"2797" 559.2 39.8908148033148 52.0771219666125
"2798" 559.4 36.248823661984 48.9868941832027
"2799" 559.6 31.7732288859207 46.5964880669085
"2800" 559.8 27.2399158058036 44.6356746906535
"2801" 560 22.7904730400727 41.9789215863165
"2802" 560.2 19.599535241972 39.6385881399038
"2803" 560.4 19.8995606921807 36.7481981531875
"2804" 560.6 21.5355583316129 33.1184727919684
"2805" 560.8 22.943582916628 28.2339894139546
"2806" 561 23.2938201502291 23.6677356636689
"2807" 561.2 24.6412892154124 20.4508218063198
"2808" 561.4 28.0764201951338 19.8818787016359
"2809" 561.6 32.0195228373949 18.3538914120887
"2810" 561.8 36.1305089968499 16.2757624193048
"2811" 562 40.0347852132129 14.7193286346931
"2812" 562.2 43.8258442809468 12.520702829048
"2813" 562.4 47.7825051303972 10.0204028099353
"2814" 562.6 52.1770857452082 7.96571403678573
"2815" 562.8 56.5252764429188 6.47193923504107
"2816" 563 59.6344161122727 5.2315672866525
"2817" 563.2 61.8127860262824 6.37370707780741
"2818" 563.4 65.5980200575714 8.40074728875535
"2819" 563.6 70.2356688337815 9.5298854876209
"2820" 563.8 74.8499040419884 11.1194345774843
"2821" 564 79.2502371356725 12.3095935596535
"2822" 564.2 83.9374748394906 13.9218530502654
"2823" 564.4 88.4821330194057 14.7528315041125
"2824" 564.6 93.0924144795413 16.8268170240387
"2825" 564.8 97.2509350644652 18.5725557424487
"2826" 565 101.902649633531 20.4261236544125
"2827" 565.2 106.485914313882 22.3006021600075
"2828" 565.4 107.582100083706 22.8268619626894
"2829" 565.6 108.542687665316 22.2231905974176
"2830" 565.8 107.498879815117 21.921425440433
"2831" 566 108.880985797754 23.0187963187345
"2832" 566.2 108.573842113778 23.6140851082954
"2833" 566.4 109.247420878456 24.2332012815875
"2834" 566.6 108.770059431393 24.8671300131645
"2835" 566.8 109.070971581656 25.3651207499296
"2836" 567 111.206872364317 25.3523398881034
"2837" 567.2 114.316284217988 24.2898742844971
"2838" 567.4 112.576209294656 24.408858970954
"2839" 567.6 112.208210789274 24.7685208605578
"2840" 567.8 111.700563795221 24.8612753867335
"2841" 568 111.615759657003 24.8769798567738
"2842" 568.2 111.549800882834 24.8769798567738
"2843" 568.4 112.088351133033 24.9824133868365
"2844" 568.6 111.92250255996 25.0749094147735
"2845" 568.8 111.73077255629 25.4917779391979
"2846" 569 111.758284158877 25.5037169365469
"2847" 569.2 111.615759657003 25.8475161052657
"2848" 569.4 111.407121910763 25.905957329842
"2849" 569.6 111.318107601506 25.9241539190625
"2850" 569.8 111.449833808025 26.1638799465608
"2851" 570 111.185320617289 26.338178373569
"2852" 570.2 111.171160694827 27.1174120447332
"2853" 570.4 110.99036040761 27.4956515938337
"2854" 570.6 110.804526437664 28.3483685963315
"2855" 570.8 110.441065297987 29.0041145833706
"2856" 571 109.608200715657 29.7028001736765
"2857" 571.2 108.24666167773 31.0967738337928
"2858" 571.4 107.057574619395 33.2712434428982
"2859" 571.6 105.526965060933 36.3902831632427
"2860" 571.8 103.812874363497 39.6701383460205
"2861" 572 102.129731871303 42.775641499436
"2862" 572.2 100.569606402374 45.7597206640928
"2863" 572.4 99.70384189632 49.120974314301
"2864" 572.6 98.8244049698514 52.3905985100515
"2865" 572.8 97.9568298320168 56.4791245100159
"2866" 573 96.2911833214594 60.0133887740059
"2867" 573.2 93.5993906095287 62.9698428951885
"2868" 573.4 91.2721891667694 66.1640315927819
"2869" 573.6 88.8593131977217 69.0637976231453
"2870" 573.8 86.0654663517207 71.7594211959645
"2871" 574 84.5624475140111 75.2929717469168
"2872" 574.2 84.1464627381131 78.427807877153
"2873" 574.4 84.6235896004128 81.5412877823357
"2874" 574.6 86.581532780978 84.8277614192071
"2875" 574.8 88.9008141906807 88.0649246370857
"2876" 575 91.3121468009763 90.7058575748038
"2877" 575.2 94.3176749173963 93.6254442161171
"2878" 575.4 96.7226872354307 96.199121368418
"2879" 575.6 97.035191232595 98.8395895304125
"2880" 575.8 96.2618133879807 100.581822497392
"2881" 576 94.9743550078599 102.109430077641
"2882" 576.2 94.302447384961 103.27252013208
"2883" 576.4 92.9645384156052 106.360541224329
"2884" 576.6 92.135586030764 109.942393924224
"2885" 576.8 91.024532637341 111.364874311443
"2886" 577 90.9707796714029 110.645605193807
"2887" 577.2 90.7526378881146 110.185438980339
"2888" 577.4 91.3007967689509 108.908288370477
"2889" 577.6 92.7687943685336 107.859276377524
"2890" 577.8 94.627625465548 106.026784045949
"2891" 578 96.7464050119788 103.685755431199
"2892" 578.2 99.1934667479443 100.891982925331
"2893" 578.4 102.208341790606 98.0346830926125
"2894" 578.6 104.55608667626 94.7187209362854
"2895" 578.8 105.409609496579 93.106684493837
"2896" 579 105.898179940671 91.7066749481446
"2897" 579.2 107.082021924272 89.6539783788034
"2898" 579.4 107.249219009347 86.7183909697791
"2899" 579.6 107.174647704386 83.1409002307286
"2900" 579.8 107.074971969097 78.5645868873647
"2901" 580 105.709021697559 74.6494981570907
"2902" 580.2 104.765926194629 70.289045544792
"2903" 580.4 102.397875040344 66.7839551243028
"2904" 580.6 100.451949851949 62.6213329731979
"2905" 580.8 97.8555030076726 58.9776661023302
"2906" 581 94.7267832086146 55.6306411908109
"2907" 581.2 91.1078157136807 52.8655629698076
"2908" 581.4 87.6695837395194 49.6617744744109
"2909" 581.6 84.3165506607463 46.4042554675223
"2910" 581.8 81.9064326017468 42.6590085155216
"2911" 582 80.2445103044549 38.276033695177
"2912" 582.2 79.4669645433474 33.4890427744074
"2913" 582.4 78.4086036033962 27.9332863400004
"2914" 582.6 77.3627400520557 22.8992635963625
"2915" 582.8 75.9954663019519 18.2096604100278
"2916" 583 74.8987087027291 14.518311418177
"2917" 583.2 72.8335958201569 13.1949480761125
"2918" 583.4 69.2341452958873 12.2674065998687
"2919" 583.6 65.1463647780252 11.7063402767385
"2920" 583.8 60.9774470953328 11.7550348062473
"2921" 584 56.2299555797135 12.121242899301
"2922" 584.2 51.5240749861047 12.8433857158605
"2923" 584.4 47.7062901027463 15.3200117412191
"2924" 584.6 43.2093914836307 17.2843920746125
"2925" 584.8 39.4922858809348 20.0670868589158
"2926" 585 36.0106718100807 23.3990845295125
"2927" 585.2 32.1925699045154 26.6037966583646
"2928" 585.4 29.7430879030526 30.7141626450505
"2929" 585.6 28.0575448861213 35.5642177499091
"2930" 585.8 27.1578298953155 40.4641170218038
"2931" 586 27.1375096766894 45.1039002747603
"2932" 586.2 27.0876894915491 49.5558106291914
"2933" 586.4 27.3102315350111 54.4884545769081
"2934" 586.6 27.3965769288366 58.8946485276767
"2935" 586.8 26.6298904140228 63.2966157770336
"2936" 587 24.7556355442583 66.9810972616384
"2937" 587.2 22.7517291565589 71.3203690055169
"2938" 587.4 20.9059759646894 75.2353977941429
"2939" 587.6 17.4923227398756 77.4191324754769
"2940" 587.8 13.9767814131937 80.4001200282734
"2941" 588 11.368540489663 83.5380952648072
"2942" 588.2 12.3435764055749 86.1708016024587
"2943" 588.4 14.4404179611119 87.9084408106125
"2944" 588.6 17.0397668208127 91.2336401085842
"2945" 588.8 20.0022852062438 94.9945416457387
"2946" 589 23.1326681268922 98.573950433074
"2947" 589.2 26.9819027644128 102.051101305425
"2948" 589.4 30.9408098273249 105.603150419507
"2949" 589.6 34.9333807226052 108.418123110367
"2950" 589.8 39.0085054346152 110.304835045388
"2951" 590 42.1907802438748 111.48466210571
"2952" 590.2 43.5993886525996 112.381947365342
"2953" 590.4 44.8798879682954 113.170449608686
"2954" 590.6 47.7116395030861 115.276663194396
"2955" 590.8 49.9941452777278 117.886674039509
"2956" 591 52.5256396454644 120.567852855261
"2957" 591.2 54.5122308691329 122.977751456134
"2958" 591.4 55.2357258157798 123.160381520232
"2959" 591.6 55.8830865377669 122.685502334802
"2960" 591.8 56.6354762208642 122.317655057493
"2961" 592 58.9782243844104 122.58889081591
"2962" 592.2 62.0564443740919 123.353928712164
"2963" 592.4 65.4876238256422 123.810912984257
"2964" 592.6 68.5704354552807 123.461566185327
"2965" 592.8 70.5619797029018 122.94209338018
"2966" 593 72.2972556170205 122.321783233496
"2967" 593.2 73.3954649780392 122.413354188792
"2968" 593.4 73.5237966274898 122.273932974631
"2969" 593.6 73.5792450639284 121.66019966586
"2970" 593.8 73.9781154985996 121.315215851126
"2971" 594 75.0467794202521 120.258863870175
"2972" 594.2 76.7243385293788 118.886070955584
"2973" 594.4 79.5720598539664 116.766376691184
"2974" 594.6 82.7768486201378 114.919172055127
"2975" 594.8 86.2232020488057 113.156638098055
"2976" 595 90.0583070180265 110.898141117267
"2977" 595.2 94.2732210122395 109.619531917495
"2978" 595.4 98.5654613829029 108.438603670807
"2979" 595.6 102.058315501218 108.047023520207
"2980" 595.8 102.692664538563 108.508394472524
"2981" 596 101.774216981877 109.058099313059
"2982" 596.2 101.381584835453 109.563020459812
"2983" 596.4 100.577727477403 109.253607501196
"2984" 596.6 100.146346593248 109.434600339396
"2985" 596.8 100.217106313514 109.506042315918
"2986" 597 99.7987857634029 109.185089480057
"2987" 597.2 99.92553874675 109.441166211484
"2988" 597.4 99.6773656100568 109.497274920649
"2989" 597.6 99.4350735609664 109.362721161927
"2990" 597.8 99.4052925934211 108.90990779192
"2991" 598 99.1890146508391 107.875570489286
"2992" 598.2 98.7451537571378 107.259578534127
"2993" 598.4 98.4706695341093 106.013271791727
"2994" 598.6 98.7162665968928 103.467604845309
"2995" 598.8 98.8464836207988 100.456483694322
"2996" 599 99.0843315987101 96.6982634852595
"2997" 599.2 98.8922396375653 92.8442349406702
"2998" 599.4 98.3105770659354 88.6543142443012
"2999" 599.6 97.9524054042918 84.4320527907236
"3000" 599.8 97.5191968244788 79.9475135684474
"3001" 600 97.0475145135484 75.4260607821332
"3002" 600.2 95.6901493843163 71.3526287876294
"3003" 600.4 95.1385794363927 66.4937752093245
"3004" 600.6 93.6733777082045 61.826257545803
"3005" 600.8 92.105697259723 57.2194575192057
"3006" 601 89.1840657230443 53.4708482565381
"3007" 601.2 86.0276685242872 50.0786895364322
"3008" 601.4 82.767414867846 46.9127997367857
"3009" 601.6 79.3965176183086 43.2974223374962
"3010" 601.8 75.8646229852417 41.4980802329784
"3011" 602 71.2346595364463 39.8635593103781
"3012" 602.2 66.8669793135168 38.6531469364076
"3013" 602.4 62.3435620783217 37.8697577129715
"3014" 602.6 58.3321800673005 37.428511469034
"3015" 602.8 53.951630193732 37.7266188509971
"3016" 603 48.8459712170823 39.2373532219076
"3017" 603.2 44.3505847328319 39.9609781631335
"3018" 603.4 42.1900614899865 41.6032528039844
"3019" 603.6 40.3017612038984 44.7337117757576
"3020" 603.8 37.5768554366725 47.99406273626
"3021" 604 34.4920521107538 53.077713761832
"3022" 604.2 33.6088275663336 56.4578644160092
"3023" 604.4 32.8170107826807 59.9715269028473
"3024" 604.6 32.8102957679048 64.1070709375694
"3025" 604.8 33.1338684290535 68.4183949581973
"3026" 605 34.1398081978969 72.1787304328557
"3027" 605.2 34.1664931380754 76.456631050402
"3028" 605.4 33.8518904884235 80.4565650800125
"3029" 605.6 33.9367394965557 84.1934880207663
"3030" 605.8 31.873880374063 87.7098870403772
"3031" 606 29.638781619426 91.3328449495181
"3032" 606.2 26.8907380126537 95.4662806842882
"3033" 606.4 23.8846604735405 98.2166788201826
"3034" 606.6 21.5147192462101 98.6876195293478
"3035" 606.8 20.9785664312278 97.7995308770653
"3036" 607 19.919961546595 96.6548434849554
"3037" 607.2 18.1861338716052 94.5992561936031
"3038" 607.4 15.9365239016543 91.4478426338756
"3039" 607.6 13.9395276790459 88.2843648551951
"3040" 607.8 12.0613160848577 84.7719940860992
"3041" 608 9.60793440858501 80.9792462591168
"3042" 608.2 6.98323950271546 76.8542418780212
"3043" 608.4 5.16779870309389 73.230861406315
"3044" 608.6 5.50495782751259 69.7309522410495
"3045" 608.8 6.56933806947556 65.3490904013048
"3046" 609 6.49008999521849 61.0185873558898
"3047" 609.2 6.51627290997478 56.4267586805032
"3048" 609.4 6.91719879218067 52.2487531917311
"3049" 609.6 7.39012768996639 47.364197310478
"3050" 609.8 7.34237114440566 42.4442094368125
"3051" 610 6.84696634255773 38.6659164727027
"3052" 610.2 7.6030061708111 38.0866514425516
"3053" 610.4 10.734995050084 36.4982876866125
"3054" 610.6 14.5923496890113 34.4254014724968
"3055" 610.8 18.0727569105378 31.3500720726545
"3056" 611 21.8056074620443 28.3934313401166
"3057" 611.2 25.2031747667381 25.2579033628666
"3058" 611.4 28.8568711087047 21.8884568988285
"3059" 611.6 31.5929595178235 18.3404363031167
"3060" 611.8 35.7302527930407 15.4793244760365
"3061" 612 39.4349961977504 11.9465279259613
"3062" 612.2 43.5670149840947 9.19881480376875
"3063" 612.4 48.1474423901059 7.66824416962825
"3064" 612.6 53.3737694537119 6.87111788497968
"3065" 612.8 58.5902447446557 6.5025405166625
"3066" 613 63.8523661809782 5.94896616771167
"3067" 613.2 68.9630220791367 5.3967029300205
"3068" 613.4 73.8176700923171 6.0229978182158
"3069" 613.6 77.9307183851807 8.4758595254625
"3070" 613.8 82.8315600024307 10.3745299533375
"3071" 614 87.4370528864557 12.8898625714625
"3072" 614.2 91.9216679806891 15.2344880401503
"3073" 614.4 96.1157618166057 17.1967611317875
"3074" 614.6 100.045672560219 19.9873863984074
"3075" 614.8 104.245965956481 22.3702323489375
"3076" 615 108.412665649566 24.7215828384732
"3077" 615.2 111.009776506381 27.8098419850375
"3078" 615.4 111.607281796754 31.2610129103686
"3079" 615.6 112.944148429481 35.6349606202625
"3080" 615.8 114.721038658228 40.4302499907603
"3081" 616 116.340508855286 45.0175535754444
"3082" 616.2 117.945180013568 50.018006479169
"3083" 616.4 119.256436833299 54.7209029535362
"3084" 616.6 120.234591312107 59.0063165181082
"3085" 616.8 120.99915388835 62.3518912703498
"3086" 617 121.900488361246 63.8155182058666
"3087" 617.2 122.543834914418 62.5697309022311
"3088" 617.4 122.454956582491 61.7893321663963
"3089" 617.6 122.664941562911 62.183391384151
"3090" 617.8 122.614589803765 62.1706356051671
"3091" 618 122.889510408706 62.7270225437385
"3092" 618.2 122.545629977839 62.565503817402
"3093" 618.4 122.522893173422 63.0293110660435
"3094" 618.6 122.428036536126 63.9085265721167
"3095" 618.8 121.704420459394 63.4801513189516
"3096" 619 121.865372136435 63.6878228429158
"3097" 619.2 121.39333585886 63.4749699526638
"3098" 619.4 121.549871154315 63.5174325872711
"3099" 619.6 121.371654401274 63.4579429384178
"3100" 619.8 121.289606730859 63.6952356669515
"3101" 620 121.386070367585 63.7206072393603
"3102" 620.2 120.966119182646 63.493698131369
"3103" 620.4 120.755602856067 63.8987079790831
"3104" 620.6 120.658916988556 63.9754566479625
"3105" 620.8 120.341734283044 64.5530644602654
"3106" 621 120.470863658092 65.1391235656629
"3107" 621.2 120.474584093629 65.4922292632792
"3108" 621.4 120.198947649927 66.1714976523092
"3109" 621.6 119.9039308233 66.5740927549458
"3110" 621.8 119.531739378509 67.6304171740223
"3111" 622 119.368927790746 68.8147916653912
"3112" 622.2 118.56763938823 70.0087433089814
"3113" 622.4 117.609000749218 71.9369169061993
"3114" 622.6 116.591242194461 74.5714387806613
"3115" 622.8 114.919980153487 77.8450164087738
"3116" 623 112.899944023672 80.9237155239183
"3117" 623.2 110.967583830206 83.5950510693375
"3118" 623.4 109.801325894899 86.6123865301755
"3119" 623.6 109.309782581154 90.2800401362732
"3120" 623.8 109.63534874982 94.5773311407191
"3121" 624 109.905380409577 97.0945810239918
"3122" 624.2 108.301331254993 97.4469993887464
"3123" 624.4 105.453325613181 98.9977383026488
"3124" 624.6 101.971313226516 101.804332213117
"3125" 624.8 98.5411111832128 104.384129999851
"3126" 625 95.1966641909926 107.214046685576
"3127" 625.2 90.8553808989584 109.383431120196
"3128" 625.4 87.4194339667342 112.184298424157
"3129" 625.6 83.8627049395798 114.989171317062
"3130" 625.8 79.7128426096352 117.309949869958
"3131" 626 75.3330657904625 119.197113204331
"3132" 626.2 71.3710524985522 120.902696714631
"3133" 626.4 66.8516197297656 120.601947278405
"3134" 626.6 61.8900829461664 120.905895514155
"3135" 626.8 56.8649990757467 120.227173434877
"3136" 627 52.1619547648033 118.518645618792
"3137" 627.2 46.6508628896513 116.752194279024
"3138" 627.4 40.9691703875336 115.438684722083
"3139" 627.6 35.9809978400235 114.095719386041
"3140" 627.8 31.2995441417278 111.934383583471
"3141" 628 27.5939283968414 108.453028517362
"3142" 628.2 23.9669810410289 104.506158671871
"3143" 628.4 20.6048524684788 100.408957355478
"3144" 628.6 17.0908091513834 95.9434702027746
"3145" 628.8 13.6406956919701 91.3146026038493
"3146" 629 10.4768220753023 86.8031856758827
"3147" 629.2 7.38231068339142 82.101784397158
"3148" 629.4 5.72876669114796 77.505565022706
"3149" 629.6 4.82821874099885 72.839459288867
"3150" 629.8 2.91641482616849 68.3525707875881
"3151" 630 1.75042814891455 66.4310075834673
"3152" 630.2 2.32745889607093 67.1144967624905
"3153" 630.4 3.13664547337033 66.8803720400004
"3154" 630.6 4.56399403469936 65.7995998253975
"3155" 630.8 6.33629310716372 64.5434899910956
"3156" 631 8.2064816291462 62.4954673913625
"3157" 631.2 10.444073775014 59.6002342471253
"3158" 631.4 11.3091781885289 57.1471979443446
"3159" 631.6 11.2155407957988 55.5894409679216
"3160" 631.8 12.7265185220346 53.3730603934444
"3161" 632 15.0842333283155 50.8680689583603
"3162" 632.2 17.9165049119557 47.7507498634375
"3163" 632.4 21.8064781122463 45.4880412383502
"3164" 632.6 25.3340625137626 44.7857167421207
"3165" 632.8 28.5230127626471 44.114243016352
"3166" 633 32.44685253016 42.7491340030918
"3167" 633.2 36.2469726157563 40.7333741484444
"3168" 633.4 38.9815044291315 38.7521108426945
"3169" 633.6 40.0773966752557 36.7481981531875
"3170" 633.8 42.4475628830443 34.1679000794389
"3171" 634 45.8266465522185 32.0177363989402
"3172" 634.2 49.6898933940032 29.4846713666044
"3173" 634.4 53.5394353890113 27.5919582542241
"3174" 634.6 57.0078246526647 24.6334474989645
"3175" 634.8 60.5467175933711 21.9796796284458
"3176" 635 63.0332025466255 19.3677033779353
"3177" 635.2 66.2299873285644 16.5145078224032
"3178" 635.4 67.8353864886569 13.7482439761363
"3179" 635.6 68.8131057584884 10.331837955551
"3180" 635.8 69.0188019052904 8.25056805005153
"3181" 636 68.3834894439207 8.9237510110125
"3182" 636.2 68.8021542508739 9.96844930978896
"3183" 636.4 70.3217340715875 11.8791086835362
"3184" 636.6 72.4939452315126 14.0628026048058
"3185" 636.8 75.5387182051057 16.9500962556875
"3186" 637 77.5459971727782 20.5648132766613
"3187" 637.2 78.9513065832857 24.3755981544444
"3188" 637.4 79.4869374078089 29.3746326953305
"3189" 637.6 79.8873457858235 33.2254233420747
"3190" 637.8 79.7152430463502 37.372946814621
"3191" 638 77.8358472789884 40.8124264103048
"3192" 638.2 75.633473614827 43.8032410776613
"3193" 638.4 73.2700504630807 48.1824133966125
"3194" 638.6 70.8499665373253 51.7037449466786
"3195" 638.8 68.1783895843501 55.7239854457943
"3196" 639 67.7233363413057 59.8113640685375
"3197" 639.2 67.1963549404964 64.0003964484546
"3198" 639.4 67.2127593603832 68.3447724730423
"3199" 639.6 68.2326758549244 72.4637939687385
"3200" 639.8 69.2721723268311 76.817137997993
"3201" 640 71.1578766270024 80.4610806841516
"3202" 640.2 73.0507412781271 84.6918288219964
"3203" 640.4 75.935996022978 88.210193006126
"3204" 640.6 78.4680439193751 92.5784848829736
"3205" 640.8 81.6559669215302 96.2493211109665
"3206" 641 85.0097798740486 98.8246475667163
"3207" 641.2 88.1534511948158 101.203081145504
"3208" 641.4 91.5185077391711 102.498618299766
"3209" 641.6 93.8302933709454 102.047760256407
"3210" 641.8 95.6634445258625 102.209102550822
"3211" 642 98.0968639404282 101.517233182875
"3212" 642.2 100.228228274643 99.5780068624069
"3213" 642.4 103.075306438229 96.9898526204683
"3214" 642.6 106.271214412881 93.987726823967
"3215" 642.8 109.181623907917 91.3641095054489
"3216" 643 111.032324819154 88.3969875873756
"3217" 643.2 113.367245732058 84.7192491209158
"3218" 643.4 114.501159093655 81.9649191609318
"3219" 643.6 114.897993895431 78.4811596201928
"3220" 643.8 116.032859606899 74.0314959897722
"3221" 644 117.032593784758 69.6099681530997
"3222" 644.2 117.335544259069 65.0538880209659
"3223" 644.4 117.257679283385 60.6387074144038
"3224" 644.6 116.140271628965 55.8442452558711
"3225" 644.8 114.909951334023 51.3733412951914
"3226" 645 113.569502201003 46.0601272860108
"3227" 645.2 111.401007683638 41.1323307648159
"3228" 645.4 108.97983694442 36.4164660779991
"3229" 645.6 106.206302603381 32.2595465262625
"3230" 645.8 102.666594481198 29.6758326743366
"3231" 646 98.4663527388962 27.318862488009
"3232" 646.2 93.7350357929175 25.2104656556651
"3233" 646.4 88.8451754968235 24.2786395482375
"3234" 646.6 84.2947580223584 24.1189082153563
"3235" 646.8 79.3333779208981 24.2824495892299
"3236" 647 74.3158020975083 25.5528136019573
"3237" 647.2 69.0070527844438 26.659023930823
"3238" 647.4 64.6757268852807 28.2674702420125
"3239" 647.6 60.479018781902 30.9978099275059
"3240" 647.8 56.1562932959617 33.1250194375546
"3241" 648 51.3705437342555 35.348275313581
"3242" 648.2 46.9145788524512 37.507081053924
"3243" 648.4 42.604860352861 38.9883472641535
"3244" 648.6 37.3757352400249 40.5174992354895
"3245" 648.8 31.8499348411468 41.9475790841294
"3246" 649 26.4480167682101 43.4923987908898
"3247" 649.2 21.5190553291976 45.6079450198328
"3248" 649.4 16.2774817220807 45.7547117213125
"3249" 649.6 11.9061350080378 46.4081572702792
"3250" 649.8 9.98969110851399 46.0125043361839
"3251" 650 9.68609316616505 43.6761138714797
"3252" 650.2 10.3834894194807 43.5896532136817
"3253" 650.4 11.243976594165 42.8758729699875
"3254" 650.6 11.6898670906722 43.8091177565701
"3255" 650.8 12.1719144676726 44.5923715453948
"3256" 651 11.8918038293171 45.7425876973894
"3257" 651.2 11.0999870456642 47.8766304923563
"3258" 651.4 10.4806906931935 50.5824859427407
"3259" 651.6 9.80465514580136 53.9069634930349
"3260" 651.8 9.08259018088582 57.7993476348433
"3261" 652 9.27081147112033 61.4781426528194
"3262" 652.2 10.4736826705754 64.8408335609283
"3263" 652.4 13.0750930564286 68.3530763519991
"3264" 652.6 14.8817141746134 72.198691956831
"3265" 652.8 16.2145230112736 76.379414114462
"3266" 653 17.7250150739307 80.0577180727514
"3267" 653.2 19.5750016446807 83.7400500167746
"3268" 653.4 21.6521795486807 87.0285251707236
"3269" 653.6 22.6120875194686 89.4230496989458
"3270" 653.8 24.179493552204 91.4901167291919
"3271" 654 26.5704974223345 94.5556597642183
"3272" 654.2 28.856165652058 97.6562349957163
"3273" 654.4 31.2227282091666 100.844697126295
"3274" 654.6 33.0264432246524 103.329282195792
"3275" 654.8 34.4785148974054 103.451543819328
"3276" 655 36.6345964107005 102.997544409038
"3277" 655.2 39.6949858140312 102.993409983283
"3278" 655.4 42.6900970076307 102.498019113832
"3279" 655.6 45.4261297780557 101.714371293644
"3280" 655.8 49.2455996597716 101.610733688703
"3281" 656 52.9582179589664 101.543894998031
"3282" 656.2 56.6565219396507 101.613920268442
"3283" 656.4 60.6069019321513 100.844982609789
"3284" 656.6 64.9162572387246 100.512744919019
"3285" 656.8 68.8586438894607 99.9275114576325
"3286" 657 72.1310978671615 98.3567455320548
"3287" 657.2 76.0747448028748 97.0099587989523
"3288" 657.4 79.3250739854018 94.3833938082375
"3289" 657.6 82.8715057313537 92.0765279629298
"3290" 657.8 85.9310989060557 88.683637612526
"3291" 658 88.6006715118917 85.3107773882364
"3292" 658.2 90.4899943839753 81.3987136293268
"3293" 658.4 92.5060046014948 77.2996682633028
"3294" 658.6 94.818152925605 73.0234537716545
"3295" 658.8 96.5863724354807 68.7724393700125
"3296" 659 98.5385676011892 65.0022734582396
"3297" 659.2 100.861753898218 61.5338606266621
"3298" 659.4 103.087769014517 58.4076195848994
"3299" 659.6 106.813281228607 55.3876242511125
"3300" 659.8 109.455138668856 52.7814150996875
"3301" 660 111.691041402276 50.1359497587077
"3302" 660.2 114.181013454135 48.5396965794803
"3303" 660.4 115.897635761731 49.4124921866375
"3304" 660.6 117.205779543707 51.000952493323
"3305" 660.8 117.799551780081 52.9631681662875
"3306" 661 117.971568075256 55.8290245557125
"3307" 661.2 118.672230547799 60.1239859442905
"3308" 661.4 118.789456874956 64.0501052288875
"3309" 661.6 118.666603294517 67.8059982980797
"3310" 661.8 119.000420255831 71.5247000928125
"3311" 662 118.111128465681 73.1153810666651
"3312" 662.2 115.505928447429 74.8202562968058
"3313" 662.4 112.236877936548 77.4184778109183
"3314" 662.6 109.410745592359 79.8384726295532
"3315" 662.8 106.701325707133 81.8970428003951
"3316" 663 103.868582126077 83.6880540239832
"3317" 663.2 100.811541126572 85.2494170505489
"3318" 663.4 97.5470672160807 87.1047145875307
"3319" 663.6 94.1586707601807 89.1393156888672
"3320" 663.8 90.9094740735418 91.2550052115014
"3321" 664 88.1040068410385 94.0685119800437
"3322" 664.2 85.2286603961093 96.7141914250697
"3323" 664.4 83.1337870053779 100.103523699979
"3324" 664.6 81.4531026138976 103.340304955896
"3325" 664.8 80.6379226755042 107.255978383348
"3326" 665 81.2312342374499 109.984697560757
"3327" 665.2 83.242668129264 112.091696061001
"3328" 665.4 84.6973359322482 112.799488194018
"3329" 665.6 84.3523509678592 112.705911179068
"3330" 665.8 83.2612761813207 113.099415841372
"3331" 666 80.7028344850042 113.525695512701
"3332" 666.2 77.3768447209423 114.148584811669
"3333" 666.4 73.502018325709 115.513106363829
"3334" 666.6 69.2884500451163 116.166286752157
"3335" 666.8 65.075683496123 116.822907030776
"3336" 667 60.6485982239007 116.908440822832
"3337" 667.2 56.4902252322184 117.001178977839
"3338" 667.4 52.398525751453 117.404109970939
"3339" 667.6 48.9361920174374 118.943303244531
"3340" 667.8 47.7479071823988 120.521314118131
"3341" 668 47.5590611421955 119.806489613622
"3342" 668.2 47.2992766303506 119.421548793506
"3343" 668.4 46.4904925367689 117.947335242171
"3344" 668.6 44.8063974346537 115.343329377126
"3345" 668.8 42.6233305750021 112.573769281157
"3346" 669 40.6489156525352 109.216037332667
"3347" 669.2 38.7397748062482 105.638136670261
"3348" 669.4 35.9842171858316 102.399696093707
"3349" 669.6 34.1608606766536 99.0943245233692
"3350" 669.8 31.9380215090844 95.7085773319978
"3351" 670 28.8039336188866 92.406447374789
"3352" 670.2 25.6015506951017 88.9401969405599
"3353" 670.4 21.5435997946079 86.4249109098579
"3354" 670.6 17.3431642989155 84.5860850652473
"3355" 670.8 13.0782248490341 83.0669151572159
"3356" 671 10.5058945459664 82.7303330356411
"3357" 671.2 10.8870684047596 82.6813319403493
"3358" 671.4 11.841724448032 81.0032277783963
"3359" 671.6 13.0504715081486 78.1931081483831
"3360" 671.8 14.7986726801989 74.3831801402489
"3361" 672 16.4522799519485 70.1388329599875
"3362" 672.2 18.2372539184633 66.0777525999864
"3363" 672.4 19.7614150463217 61.7007138263304
"3364" 672.6 22.0024794861548 57.502853905509
"3365" 672.8 23.6443005988531 53.0004364982935
"3366" 673 25.5708891238739 48.4115139007301
"3367" 673.2 28.0245388812908 43.8388231609176
"3368" 673.4 30.5411462965589 39.4514927936038
"3369" 673.6 32.5663947529589 34.7270419630386
"3370" 673.8 35.1014700951681 30.2045695520663
"3371" 674 37.5640859003774 26.0815384538994
"3372" 674.2 38.8375811138057 21.3835728445375
"3373" 674.4 40.8545585493178 17.1221125508625
"3374" 674.6 41.1111821533527 13.0178686597965
"3375" 674.8 40.0585282424942 12.126653719765
"3376" 675 40.0762238988655 13.133309130957
"3377" 675.2 41.5968926021203 14.3991740592504
"3378" 675.4 44.1318106800083 15.6918144036039
"3379" 675.6 47.7557581759589 17.4108289905082
"3380" 675.8 52.1437039652872 19.5467282548912
"3381" 676 56.1592974788807 21.6172553587375
"3382" 676.2 60.2319593998026 24.3486968060515
"3383" 676.4 63.5982999430588 26.9578881222848
"3384" 676.6 67.0743523616146 30.0382214882736
"3385" 676.8 70.080681125565 33.289176575629
"3386" 677 72.5181120618327 37.0030419172845
"3387" 677.2 75.0551252243307 40.9577289992625
"3388" 677.4 77.3619672924188 44.7575426858506
"3389" 677.6 78.7621088412567 49.3726363356045
"3390" 677.8 80.3485491737468 53.2262219331332
"3391" 678 80.9903010699328 57.4249823055873
"3392" 678.2 81.1082561566726 61.8107524976044
"3393" 678.4 81.8871978706726 65.8750693440399
"3394" 678.6 83.4672207710709 69.3626618720028
"3395" 678.8 85.862297752598 70.9423177755133
"3396" 679 88.6532691544519 70.99616393546
"3397" 679.2 92.2336631636971 70.8451479363092
"3398" 679.4 96.0829208417993 70.1380078098667
"3399" 679.6 100.481540558114 70.2995327715594
"3400" 679.8 103.906707871127 69.3039651621828
"3401" 680 107.537841373907 67.1276305623342
"3402" 680.2 110.588687316366 65.2908630585399
"3403" 680.4 114.213174305206 63.7612476766125
"3404" 680.6 116.704527106102 62.2258956205051
"3405" 680.8 117.142531377837 63.5682055996647
"3406" 681 117.90166514763 66.0326155317217
"3407" 681.2 117.854726818156 69.2462955793625
"3408" 681.4 118.123898001976 73.3128608253338
"3409" 681.6 117.111046519316 77.2574030518074
"3410" 681.8 114.764924685956 80.7356858608625
"3411" 682 112.930184208277 84.8679498345369
"3412" 682.2 110.804388883501 89.1267855427663
"3413" 682.4 109.408469316163 93.1260072914573
"3414" 682.6 109.22347368387 96.9645154224774
"3415" 682.8 108.757282168992 99.3503745591167
"3416" 683 106.660685269881 99.557160079067
"3417" 683.2 103.148956375931 100.519362911807
"3418" 683.4 99.1398938237741 101.980350466332
"3419" 683.6 95.0515143285863 103.641593732065
"3420" 683.8 91.1447380273412 105.473933774025
"3421" 684 87.71096285691 108.035865925117
"3422" 684.2 83.491099718222 110.140437803768
"3423" 684.4 78.9870105579534 112.586730567794
"3424" 684.6 75.2932490728649 115.454962915797
"3425" 684.8 71.4159853627072 118.807611014197
"3426" 685 68.686242718955 121.172009314214
"3427" 685.2 68.754548951317 122.224363956467
"3428" 685.4 68.7090727878642 121.620895267447
"3429" 685.6 67.4683486143836 120.346350207484
"3430" 685.8 65.3865111993057 118.332106601651
"3431" 686 62.1146830069143 116.226976020519
"3432" 686.2 58.5077948361669 113.677833660924
"3433" 686.4 55.5231617457807 110.405693768594
"3434" 686.6 52.1068409642845 107.70531795699
"3435" 686.8 48.481157726595 105.030321533584
"3436" 687 44.8581514449307 102.546053852862
"3437" 687.2 41.309639192264 99.4338932085014
"3438" 687.4 36.9888428470845 97.5178852246702
"3439" 687.6 32.1472665052227 95.5741008558648
"3440" 687.8 27.6436620406429 92.5747425878766
"3441" 688 22.5248827652918 89.5745105877792
"3442" 688.2 17.6690070967072 86.9364869904886
"3443" 688.4 12.711893569978 86.1014363839909
"3444" 688.6 10.9700258725012 87.4590513602279
"3445" 688.8 11.4405269910228 87.7478694923756
"3446" 689 11.4065459027789 87.5711312291036
"3447" 689.2 11.8713395557633 85.9360746357134
"3448" 689.4 11.4096604600981 83.0485218558734
"3449" 689.6 10.8939012268123 79.756884101823
"3450" 689.8 10.5034326568577 75.4281401628514
"3451" 690 9.95932620042858 71.1415567735453
"3452" 690.2 9.43182584715893 66.7042926742908
"3453" 690.4 8.66292435917625 62.0344786557541
"3454" 690.6 8.79298364619349 57.0137482993561
"3455" 690.8 7.85546949313523 51.9741214093894
"3456" 691 8.10059101152683 46.9307805570228
"3457" 691.2 8.66648883793709 42.0640592498945
"3458" 691.4 11.5780795398856 38.2509065431125
"3459" 691.6 14.787196109491 35.1855022979315
"3460" 691.8 19.1025288017626 32.4407675288502
"3461" 692 23.4893474007479 30.2863911606797
"3462" 692.2 28.1111728245484 28.4224002468356
"3463" 692.4 33.4157015215402 26.9739549108852
"3464" 692.6 38.3906987614286 25.638923791436
"3465" 692.8 43.6307537948633 25.3831280981429
"3466" 693 49.2455996597716 26.7035784481745
"3467" 693.2 54.2478097191298 28.2335840770532
"3468" 693.4 58.6979774091323 31.023709430556
"3469" 693.6 62.0820441037055 34.2741194040753
"3470" 693.8 65.3204119786563 38.2588226174418
"3471" 694 67.6046694395635 42.1364868899016
"3472" 694.2 69.7980475965447 46.4843204600925
"3473" 694.4 71.2812813706972 50.815365140629
"3474" 694.6 72.6955809490057 55.5044655082125
"3475" 694.8 74.3225717059002 59.8887041147345
"3476" 695 74.873089932472 64.5368026875081
"3477" 695.2 77.0366809417311 68.1927059991167
"3478" 695.4 80.0234536650113 71.9787608825712
"3479" 695.6 83.3800647927057 73.3357395778625
"3480" 695.8 87.8222795097576 73.0586160834587
"3481" 696 92.9551419643692 73.2298588394158
"3482" 696.2 97.9495204349807 72.5795169971875
"3483" 696.4 102.958071647994 71.451646802121
"3484" 696.6 107.137787069706 71.1774219119875
"3485" 696.8 110.714482783164 72.0325524871379
"3486" 697 113.022880172616 74.1419023732657
"3487" 697.2 112.983095515181 76.0750179387625
"3488" 697.4 112.269065610681 76.4107285022535
"3489" 697.6 111.973604960543 75.3412906575866
"3490" 697.8 112.200908210706 73.2286350921875
"3491" 698 111.92250255996 70.5142762649345
"3492" 698.2 111.967962090983 66.9850190559822
"3493" 698.4 112.122597937963 62.7925637502279
"3494" 698.6 111.879594753681 58.656766798586
"3495" 698.8 110.844251392156 53.1514124138375
"3496" 699 109.852349010835 48.4553758775869
"3497" 699.2 108.204587692758 43.8749322944074
"3498" 699.4 106.26584240106 39.4696817249315
"3499" 699.6 104.852891375306 34.4016362397625
"3500" 699.8 102.059821342763 30.9595013186207
"3501" 700 98.5837563102417 29.3484893524174
"3502" 700.2 94.1519557454048 28.4503424777418
"3503" 700.4 89.5420981017755 27.3658675914401
"3504" 700.6 84.1355237050336 25.809112737352
"3505" 700.8 79.02273033084 25.1346999385682
"3506" 701 73.5827273488417 23.6490500060955
"3507" 701.2 68.2621043601557 22.2501455013625
"3508" 701.4 63.1990104930252 20.9456363213688
"3509" 701.6 58.7072456209594 18.0973858853994
"3510" 701.8 53.7518482881447 15.3173045995245
"3511" 702 48.6352738682135 13.6695491750797
"3512" 702.2 43.3229053286471 12.1678141493184
"3513" 702.4 38.3521177927569 12.4765173709684
"3514" 702.6 33.8679638888711 14.6230078851125
"3515" 702.8 29.8537866790057 17.2486905793875
"3516" 703 25.8129728915071 20.7842651752571
"3517" 703.2 21.8991610677539 24.9344863064174
"3518" 703.4 17.6958047596557 29.0172016417375
"3519" 703.6 14.1990268644512 33.6698353972518
"3520" 703.8 13.1637121525268 38.8284552071253
"3521" 704 11.0098883811557 44.3493710456375
"3522" 704.2 9.34254003804432 49.7563906616786
"3523" 704.4 7.92749285286018 55.4758377358176
"3524" 704.6 6.32963499929274 60.9913040815694
"3525" 704.8 4.19761780795654 65.5776591734832
"3526" 705 5.29558376939885 69.9255091496761
"3527" 705.2 7.89759094945654 72.9507453973797
"3528" 705.4 11.1376466243988 77.4954063520943
"3529" 705.6 13.396405719069 81.7903452123018
"3530" 705.8 15.0621420814605 86.2648023315299
"3531" 706 17.2638962762561 90.2856827396596
"3532" 706.2 19.5940933533571 93.9948775366713
"3533" 706.4 23.5497883348115 96.5131988101265
"3534" 706.6 27.4954557085311 98.9737810468742
"3535" 706.8 32.4237950135941 101.041847498103
"3536" 707 37.0644476760014 103.391744503046
"3537" 707.2 41.6425673724354 104.96065069115
"3538" 707.4 45.4475142760452 107.276426138622
"3539" 707.6 49.8440716474476 108.739459754428
"3540" 707.8 54.1214306520358 110.020921710379
"3541" 708 58.3922637256807 112.063052437127
"3542" 708.2 62.5604841920205 111.401474155671
"3543" 708.4 66.3816092389407 109.886281271122
"3544" 708.6 70.642892500408 107.618026604249
"3545" 708.8 75.4640696241807 105.577700302674
"3546" 709 80.5744566458846 104.111184715904
"3547" 709.2 85.518973184849 102.106774429167
"3548" 709.4 90.0883184703572 99.898033859436
"3549" 709.6 95.4331273764034 99.5038751373353
"3550" 709.8 100.779675329181 98.8360942791317
"3551" 710 104.644989872237 98.6152151247446
"3552" 710.2 104.218740809195 99.6001290615251
"3553" 710.4 103.319103997802 99.6633794037034
"3554" 710.6 102.327723634529 98.7349438254004
"3555" 710.8 100.521352821987 96.925883407888
"3556" 711 98.0023321790205 94.2534126363018
"3557" 711.2 95.8998345914748 90.6118267592007
"3558" 711.4 93.0811347224807 86.8364686422982
"3559" 711.6 90.8806243804307 82.6181283363625
"3560" 711.8 87.8407761190198 78.0870018080038
"3561" 712 85.5044962936213 73.5376263074091
"3562" 712.2 83.1940759554857 68.5537195780023
"3563" 712.4 80.6797335175057 64.0501052288875
"3564" 712.6 78.2177251461931 59.3483175530836
"3565" 712.8 75.5764778796563 54.6197650411735
"3566" 713 71.2559587239385 49.8802629138469
"3567" 713.2 67.0747417286403 45.383876835427
"3568" 713.4 63.5260089154167 40.8572455181565
"3569" 713.6 59.4829949508856 35.7736165018666
"3570" 713.8 55.2223185089956 30.9199610024944
"3571" 714 51.7016736968967 26.3502350366205
"3572" 714.2 49.6951198416327 20.8851799711965
"3573" 714.4 46.7649358489932 17.6850196488703
"3574" 714.6 43.8211586849676 17.4301776139814
"3575" 714.8 42.0291231193253 19.2811007932819
"3576" 715 42.362463190207 19.0950899185599
"3577" 715.2 43.0514394138473 17.7696851265887
"3578" 715.4 44.2057877594557 15.0319522849625
"3579" 715.6 45.9196970124856 11.3979992033686
"3580" 715.8 49.4231894492555 9.3242619867936
"3581" 716 52.9568384872179 9.14198344162902
"3582" 716.2 57.3786009085287 8.5062382523085
"3583" 716.4 61.5316348760443 8.35338542538936
"3584" 716.6 66.2763882598692 9.44602504548135
"3585" 716.8 71.1567859937993 9.77002497486674
"3586" 717 75.9173881626561 10.2473134479977
"3587" 717.2 80.7415633797479 9.84735332904107
"3588" 717.4 85.4703548822247 11.3914383609645
"3589" 717.6 90.2574710092307 13.2436319332375
"3590" 717.8 94.1956865854327 16.1073961238439
"3591" 718 97.9378583132739 19.2031411554261
"3592" 718.2 102.532294185681 21.5196216124814
"3593" 718.4 106.573054327056 24.4603926148375
"3594" 718.6 109.296104735581 27.8455434802625
"3595" 718.8 112.674368616339 31.213516464393
"3596" 719 115.589304666606 34.8365453634125
"3597" 719.2 115.904126942681 38.8708143238375
"3598" 719.4 116.771483017896 43.3576752801556
"3599" 719.6 118.124003535334 48.1791946291993
"3600" 719.8 119.416022277168 53.1723007012535
"3601" 720 121.518998464431 57.7374317550125
"3602" 720.2 122.7337006045 62.710953316342
"3603" 720.4 121.406651101835 65.0694702988433
"3604" 720.6 118.873705857958 67.2108466957553
"3605" 720.8 116.067185408145 71.0459105859405
"3606" 721 113.678422016943 74.9502833141549
"3607" 721.2 110.791651368011 78.3165139192075
"3608" 721.4 108.685279153412 82.0532864982343
"3609" 721.6 106.17760475076 85.3529653629283
"3610" 721.8 103.570883137681 88.1139948740292
"3611" 722 101.078990895208 91.5398959309736
"3612" 722.2 99.0913727609926 94.5473110152547
"3613" 722.4 97.2591642492395 99.0007235516419
"3614" 722.6 95.5036191869237 102.952207651556
"3615" 722.8 93.7467304306615 105.947682331468
"3616" 723 94.3042496727486 108.943648359069
"3617" 723.2 96.0848162361361 110.374353809444
"3618" 723.4 95.5039531240385 109.157827843447
"3619" 723.6 93.9678300402507 108.503659728772
"3620" 723.8 91.8921109789796 107.843727460149
"3621" 724 88.1413460195307 107.163879980692
"3622" 724.2 84.5411251077317 106.805725759949
"3623" 724.4 80.6206637708607 106.899039797932
"3624" 724.6 76.2986500320378 106.690474179817
"3625" 724.8 71.7799932523541 107.513132010419
"3626" 725 67.7458058138249 109.089663572074
"3627" 725.2 64.7250360396532 112.059207071741
"3628" 725.4 61.9058387353137 115.478689733658
"3629" 725.6 60.3493244494844 119.211705952669
"3630" 725.8 58.6461665557603 121.568373460719
"3631" 726 57.513457689373 121.536086942356
"3632" 726.2 56.0504453675653 120.223287205353
"3633" 726.4 52.453148262302 118.642607079506
"3634" 726.6 49.8647065805093 116.937002019012
"3635" 726.8 47.027337372488 114.328142798301
"3636" 727 43.7367544368863 111.833599156977
"3637" 727.2 39.8966445851573 109.45309504036
"3638" 727.4 36.0514735189093 107.111208683841
"3639" 727.6 31.0414818757689 105.438447717348
"3640" 727.8 26.2559248070653 104.187573650795
"3641" 728 21.7361830668571 103.945476098848
"3642" 728.2 20.0171036985726 105.564452994612
"3643" 728.4 20.8791930465614 106.817429574319
"3644" 728.6 22.0166843251038 108.306976945987
"3645" 728.8 23.175535418436 107.974476560091
"3646" 729 23.8665295784165 108.498956684462
"3647" 729.2 23.7662797663412 108.543249977356
"3648" 729.4 23.6396611340989 109.074411566485
"3649" 729.6 24.1353513157352 109.573642392276
"3650" 729.8 24.8293807958146 110.292582833014
"3651" 730 25.5539056115996 111.371428385018
"3652" 730.2 26.8556505480591 112.753874490045
"3653" 730.4 27.7857554390716 113.32318455194
"3654" 730.6 29.5065084981807 114.030807576541
"3655" 730.8 32.0518556476895 115.398879354259
"3656" 731 34.0873409611199 116.241535678725
"3657" 731.2 36.5637204270207 117.231701634142
"3658" 731.4 39.3328582202907 118.450745416552
"3659" 731.6 41.4863435625696 119.996511973446
"3660" 731.8 43.8916867257084 121.132468639696
"3661" 732 45.5902124076251 121.972715951557
"3662" 732.2 47.9818129804645 122.995905405207
"3663" 732.4 50.1592825540973 123.656816786918
"3664" 732.6 51.6726431384018 123.792188423824
"3665" 732.8 52.8995444272625 124.171718241467
"3666" 733 54.7477606759352 124.401860111512
"3667" 733.2 56.8694677622753 124.483613904018
"3668" 733.4 59.0473370325614 125.079682327778
"3669" 733.6 61.3330509212894 125.297643082612
"3670" 733.8 62.9111243101038 125.200275368362
"3671" 734 64.3347561727373 124.889800958773
"3672" 734.2 65.8005473053137 124.382922537732
"3673" 734.4 67.8336566413963 124.0899261132
"3674" 734.6 69.8769331483079 123.633540329976
"3675" 734.8 70.970457755209 123.357637304348
"3676" 735 72.2745679942826 123.584727565904
"3677" 735.2 72.401081529176 122.738783152977
"3678" 735.4 72.6716707733045 122.274777531952
"3679" 735.6 73.7219770070591 121.736265426261
"3680" 735.8 75.0568955464079 120.900163042667
"3681" 736 77.9920570675522 119.373398303658
"3682" 736.2 81.2755857452983 117.622776194671
"3683" 736.4 84.5567161702961 115.894168833314
"3684" 736.6 88.1681462418688 114.134097230979
"3685" 736.8 92.538325024926 112.463476068452
"3686" 737 97.7421666360358 110.312114874491
"3687" 737.2 100.497970680186 108.357551438341
"3688" 737.4 101.961322346778 105.438410646069
"3689" 737.6 104.813480633824 101.558467036898
"3690" 737.8 108.240824175424 98.1385419878125
"3691" 738 111.507357120442 94.6569712354444
"3692" 738.2 114.113927564891 90.6005726993493
"3693" 738.4 116.729979712286 86.219642808831
"3694" 738.6 119.259737433782 82.0927827594769
"3695" 738.8 122.355362163758 78.6643333756638
"3696" 739 121.684523578656 79.4893791184625
"3697" 739.2 120.970576894424 79.6496613557664
"3698" 739.4 119.772205026732 78.8041434268946
"3699" 739.6 118.606818647317 77.2546425495852
"3700" 739.8 117.011044115207 74.3623710912704
"3701" 740 115.123003319118 70.5393497341503
"3702" 740.2 113.608711058465 66.3498858727073
"3703" 740.4 111.942306162859 61.9426168104515
"3704" 740.6 110.049081725781 58.0295348977625
"3705" 740.8 107.780248953732 54.0772858593413
"3706" 741 105.826834549812 49.5934471572191
"3707" 741.2 103.671737849962 44.641769242067
"3708" 741.4 101.678703890756 39.9580871329625
"3709" 741.6 99.5788068534307 35.5343473155375
"3710" 741.8 98.2156588539307 30.1336847651375
"3711" 742 97.4757187733697 25.1087197676209
"3712" 742.2 97.4949231839865 20.134074157786
"3713" 742.4 99.2948176868682 16.7904537741984
"3714" 742.6 99.7673484069784 16.769061678582
"3715" 742.8 100.878639235468 16.7438150381207
"3716" 743 101.777694400243 17.7245752827844
"3717" 743.2 101.91508189535 18.1667526037481
"3718" 743.4 101.98188495802 18.431346196191
"3719" 743.6 101.8451789339 19.345737829954
"3720" 743.8 101.254443522631 19.3551324437861
"3721" 744 100.762259965656 19.9283609005881
"3722" 744.2 100.308648608963 20.6531485471253
"3723" 744.4 99.594475221241 21.4465820665177
"3724" 744.6 98.4395495866976 22.0482587718159
"3725" 744.8 96.2973737705763 23.2799854703429
"3726" 745 93.2743803717462 25.3472901169322
"3727" 745.2 90.8939885765042 28.1852122514864
"3728" 745.4 89.2679383591643 30.7232648971617
"3729" 745.6 88.2087791968377 32.9801749039596
"3730" 745.8 87.9535418520451 35.6038249557057
"3731" 746 87.6224703293984 38.7377451143625
"3732" 746.2 88.0513648215341 42.4276457336987
"3733" 746.4 89.6185993238294 46.4539352957117
"3734" 746.6 91.6962098578581 50.7453829071931
"3735" 746.8 94.8426588354906 55.2701392405299
"3736" 747 97.0957960247468 59.2260043913811
"3737" 747.2 99.9592326222216 62.3502139160059
"3738" 747.4 102.871912772985 65.0792170567005
"3739" 747.6 105.90983653573 67.9432708132518
"3740" 747.8 109.39394741429 70.8888810026857
"3741" 748 112.683663619745 74.0068439309189
"3742" 748.2 115.701475439851 77.5003862824906
"3743" 748.4 116.284098510486 78.469313780393
"3744" 748.6 114.991884191315 79.1070949260857
"3745" 748.8 113.207790240373 80.7381824689202
"3746" 749 111.234840477807 84.1282824926713
"3747" 749.2 108.275339026189 87.7038035806633
"3748" 749.4 105.604786502014 90.8294722381125
"3749" 749.6 101.775607949224 93.3610328086125
"3750" 749.8 97.7858456106526 96.1455674404349
"3751" 750 93.7765484099165 98.6372606449521
"3752" 750.2 89.6368783791394 102.158071798833
"3753" 750.4 85.5726086854079 105.473576461312
"3754" 750.6 82.1991084531131 109.41354786064
"3755" 750.8 78.5577909599731 113.859692348263
"3756" 751 74.945934287636 117.911606473077
"3757" 751.2 71.9295354307869 121.926824514949
"3758" 751.4 70.5704404302084 121.658975538974
"3759" 751.6 67.6371346493321 121.474397055181
"3760" 751.8 63.4774085163325 122.706966399889
"3761" 752 59.2195942431261 123.435264257322
"3762" 752.2 55.9565820664605 124.290021232392
"3763" 752.4 56.0478019002101 123.24719357076
"3764" 752.6 54.8457736477648 121.799685198715
"3765" 752.8 51.7629976536534 119.306873173122
"3766" 753 49.0182704509704 116.445370893603
"3767" 753.2 45.9760770529862 113.079798050057
"3768" 753.4 43.1106891340452 109.507693758631
"3769" 753.6 40.6295648052747 105.750833437731
"3770" 753.8 38.5811794662807 101.550542738076
"3771" 754 36.3295970024165 97.1859305646219
"3772" 754.2 34.8268273749354 92.6996672023861
"3773" 754.4 33.606671878066 87.636883148851
"3774" 754.6 33.3218804121251 82.9751432886125
"3775" 754.8 33.9604114637816 77.7893447828694
"3776" 755 34.1884808090397 72.5792673363817
"3777" 755.2 35.1468810879485 67.0926144713089
"3778" 755.4 36.9657220855068 61.6784252674386
"3779" 755.6 38.9686530368345 56.7674163043305
"3780" 755.8 41.6060697889807 52.0381748809125
"3781" 756 44.4879340907485 47.1460248449345
"3782" 756.2 48.1393642544124 43.6385867316125
"3783" 756.4 52.547034440949 41.783058908832
"3784" 756.6 56.5145708947782 40.6304784864906
"3785" 756.8 61.2582019367143 39.008574638873
"3786" 757 66.0804624508671 38.3070167513244
"3787" 757.2 71.3206988916345 37.9123664904894
"3788" 757.4 76.4795907430526 37.6506064205464
"3789" 757.6 81.6514196675294 36.5408349230915
"3790" 757.8 86.8911445685607 35.6881883040525
"3791" 758 91.8009236299947 34.6893404003811
"3792" 758.2 96.4802557382111 35.2553676473169
"3793" 758.4 99.2898701404124 37.3785551520271
"3794" 758.6 102.372108591269 40.2673604962899
"3795" 758.8 104.045114869896 43.2512617195546
"3796" 759 106.386819254562 46.2906978054696
"3797" 759.2 108.928482243729 50.0791048059052
"3798" 759.4 112.034095589515 54.0952891347034
"3799" 759.6 115.566365493248 57.8333692090532
"3800" 759.8 119.360680798556 61.5996844202625
"3801" 760 122.255098384161 63.8173314800205
"3802" 760.2 121.512507283481 62.4630114866125
"3803" 760.4 122.320032012756 63.3914140056797
"3804" 760.6 121.461211121827 63.4794354304906
"3805" 760.8 120.888502609861 63.1546947025961
"3806" 761 120.461268850655 62.1767337626638
"3807" 761.2 119.414729268036 61.6787051602571
"3808" 761.4 118.640409373911 60.665453685074
"3809" 761.6 117.59534273614 58.1086571304233
"3810" 761.8 116.304789490974 55.1223811674659
"3811" 762 115.08117722224 51.9252943443922
"3812" 762.2 113.610939991941 48.3526023425285
"3813" 762.4 112.061127780248 44.5451516642905
"3814" 762.6 110.868985029913 39.9900953700608
"3815" 762.8 108.862845912172 35.815063386621
"3816" 763 106.681148992876 31.7718277948837
"3817" 763.2 103.826238685796 28.9534968700175
"3818" 763.4 100.457193459585 26.4810972445725
"3819" 763.6 96.2875580717485 25.4511778698413
"3820" 763.8 91.5577975795366 24.9230817925532
"3821" 764 86.5742382817596 24.072800783902
"3822" 764.2 81.5106865007143 23.9337614679318
"3823" 764.4 76.7126673716218 24.859982077436
"3824" 764.6 72.3303020142857 26.3785911333016
"3825" 764.8 67.217103387949 27.4802958107101
"3826" 765 62.2724230969996 28.2388195123022
"3827" 765.2 57.2313616119782 29.7420948862571
"3828" 765.4 52.7225717261597 32.0995580075537
"3829" 765.6 47.7393982149952 34.4410021113302
"3830" 765.8 44.3127858323282 37.8167423090797
"3831" 766 40.6733682262276 41.8291700418
"3832" 766.2 37.3956681747295 46.4313777549784
"3833" 766.4 35.6828671721057 51.6584407953375
"3834" 766.6 35.0645077464697 56.4506295718235
"3835" 766.8 35.7974530188756 61.4079195321972
"3836" 767 37.6837031436285 65.7560158050734
"3837" 767.2 39.0984766558345 70.6119401869202
"3838" 767.4 40.4708086064039 75.1080638051036
"3839" 767.6 40.7171948636623 78.3503257420345
"3840" 767.8 39.5371533880079 81.8787238154216
"3841" 768 37.4233888277443 85.7274040114125
"3842" 768.2 35.8890986640638 90.1360685160704
"3843" 768.4 34.6017704380593 94.6769149274086
"3844" 768.6 34.6864708962807 98.8952282242696
"3845" 768.8 34.7450843321856 103.360022236345
"3846" 769 35.7459905950174 106.459971019551
"3847" 769.2 37.3084315831302 107.217619812704
"3848" 769.4 40.4477546105695 109.354581427085
"3849" 769.6 43.5511187947648 112.510623263538
"3850" 769.8 46.9406403151625 115.596278099158
"3851" 770 51.3958232855185 118.473131218964
"3852" 770.2 55.8736855170807 119.852132372922
"3853" 770.4 59.8608934156182 121.660263471702
"3854" 770.6 62.4273221540591 121.960825199667
"3855" 770.8 64.0596548023898 122.210201379849
"3856" 771 64.7714866923229 123.371727560383
"3857" 771.2 63.7232936077079 124.221287259631
"3858" 771.4 63.1578245364063 123.598447219772
"3859" 771.6 62.5141636289307 123.072610501418
"3860" 771.8 61.6203104683834 122.880116772045
"3861" 772 60.3084104099595 123.42893195143
"3862" 772.2 57.1304948443885 123.590973035084
"3863" 772.4 55.8061772352007 124.757576827572
"3864" 772.6 58.1287217791107 121.632722318243
"3865" 772.8 58.4275555832729 121.285715128467
"3866" 773 58.5839658920545 121.228218614145
"3867" 773.2 58.8407453185898 121.144467489331
"3868" 773.4 59.2860494103345 121.425403985132
"3869" 773.6 60.0549588827816 121.82099038664
"3870" 773.8 62.1115349727077 122.164332494315
"3871" 774 64.9708259576999 123.03946109443
"3872" 774.2 67.5850741870707 123.054290946292
"3873" 774.4 69.8385816849891 122.425750501556
"3874" 774.6 72.0772005049748 121.796223711348
"3875" 774.8 75.1892560755498 121.002543911958
"3876" 775 78.5601842809743 119.71284538086
"3877" 775.2 82.1333114094146 117.822661129915
"3878" 775.4 85.4734706490807 115.501523717498
"3879" 775.6 89.3630833387087 112.816376085855
"3880" 775.8 92.8659984395664 110.019257749441
"3881" 776 96.1471160071577 106.524433149787
"3882" 776.2 99.9617865294807 103.394543934184
"3883" 776.4 103.229801084126 99.751895507567
"3884" 776.6 105.464144248097 96.0909350192514
"3885" 776.8 107.536299214457 92.0117944825768
"3886" 777 108.662853971792 87.8435290011125
"3887" 777.2 108.760118651424 82.9083768559839
"3888" 777.4 108.432950001468 78.1027364905682
"3889" 777.6 108.280346833819 72.9742479490953
"3890" 777.8 107.031012644079 68.3556835490193
"3891" 778 104.962326028501 64.3304743137664
"3892" 778.2 101.74336603945 60.7120570354843
"3893" 778.4 98.883399189361 56.8082351639404
"3894" 778.6 95.9559829937135 53.2455345376125
"3895" 778.8 93.3781196624741 49.3733573395051
"3896" 779 90.0598040796565 46.1251278213302
"3897" 779.2 87.7999957353584 42.2051623102571
"3898" 779.4 85.3677571307521 38.2138140805411
"3899" 779.6 84.7911177076167 33.7190236510605
"3900" 779.8 83.9535686765567 29.3815929359761
"3901" 780 84.1432262219824 25.0290424494401
"3902" 780.2 83.9801823876075 22.5976611644174
"3903" 780.4 82.915094052361 20.3033232803748
"3904" 780.6 80.3828179474996 19.7779008947159
"3905" 780.8 78.0673748262333 20.8477087750599
"3906" 781 74.5901742714906 22.6479315075133
"3907" 781.2 70.7811462245378 24.5112401989458
"3908" 781.4 67.5875756665587 27.4074679268808
"3909" 781.6 64.1055172087041 30.3823781352844
"3910" 781.8 61.5070163346572 34.5844035533859
"3911" 782 60.336526972133 39.0607586425887
"3912" 782.2 60.5123494359603 44.2018892140532
"3913" 782.4 60.8621580771557 49.3021421104875
"3914" 782.6 61.1366499010987 54.7555322045059
"3915" 782.8 61.3665015544102 59.3270261981453
"3916" 783 62.1065978869816 63.8922201771966
"3917" 783.2 62.9053426914438 68.6091349229546
"3918" 783.4 63.2489986005781 72.9354500859458
"3919" 783.6 63.946609371005 77.1892203769638
"3920" 783.8 63.6740351723649 80.4299170740072
"3921" 784 61.9431151426537 82.8768983877476
"3922" 784.2 59.8559388637869 86.1437586974797
"3923" 784.4 57.6742127356364 89.2767587772408
"3924" 784.6 54.3821563832362 92.1565581212236
"3925" 784.8 51.0506785191119 94.5401647609978
"3926" 785 47.2820312099517 97.0045872745658
"3927" 785.2 45.3888493469239 99.375024240126
"3928" 785.4 45.0834521429525 100.881979746214
"3929" 785.6 45.4343968481335 103.035341926358
"3930" 785.8 46.9080663889407 105.983783283983
"3931" 786 48.659310642416 109.123147491907
"3932" 786.2 51.0536230405418 112.329706029168
"3933" 786.4 54.3398255251199 114.67273250707
"3934" 786.6 57.5661134229534 116.123834078185
"3935" 786.8 61.0571885593352 117.933103241158
"3936" 787 64.8107910907357 119.248338854163
"3937" 787.2 67.4132508729509 118.876637061802
"3938" 787.4 70.7358934202007 117.870433839622
"3939" 787.6 75.0348954273894 116.854066153671
"3940" 787.8 79.7463944280521 116.017108947241
"3941" 788 84.6166347636807 115.171400800612
"3942" 788.2 88.8969194821107 114.205513075252
"3943" 788.4 92.0278157829403 111.677397823872
"3944" 788.6 95.2193171231758 108.852897868117
"3945" 788.8 98.5354913133603 104.912814052642
"3946" 789 101.378861263027 101.157939772786
"3947" 789.2 104.791960006954 97.329226445971
"3948" 789.4 107.718221452762 93.8592748058557
"3949" 789.6 110.854321044655 90.3850760038433
"3950" 789.8 113.13382293724 86.7631324429939
"3951" 790 115.361329914965 82.8117445957332
"3952" 790.2 117.993615707103 78.7860932376039
"3953" 790.4 119.315542544471 76.3094095735705
"3954" 790.6 118.43929372482 75.2109696300847
"3955" 790.8 116.925172162383 72.1436429682611
"3956" 791 115.895173589646 67.7936140495177
"3957" 791.2 114.153708486503 63.599518252943
"3958" 791.4 112.253103690312 59.28871758926
"3959" 791.6 110.697979780748 55.0872696071549
"3960" 791.8 109.274169020646 50.4856634647332
"3961" 792 107.484137938966 46.1826932820999
"3962" 792.2 106.413455943263 41.4293274065429
"3963" 792.4 104.626927366185 37.0775846755957
"3964" 792.6 102.519202728303 33.2450605281419
"3965" 792.8 99.2394951219534 30.4309111126869
"3966" 793 95.5473578322708 27.6841152589322
"3967" 793.2 91.566454892279 25.3153662761945
"3968" 793.4 87.47387355081 24.5287738486384
"3969" 793.6 82.9036231129773 24.8339655795108
"3970" 793.8 78.6180880822074 25.2836134560321
"3971" 794 73.6091321527061 26.9826564939769
"3972" 794.2 68.5717124089102 28.7822953803092
"3973" 794.4 64.0338789129447 31.3666196747805
"3974" 794.6 60.6827232894664 34.7394867530173
"3975" 794.8 56.5685015259687 38.1216022185885
"3976" 795 53.2689804197783 41.8907175197101
"3977" 795.2 50.7648578788129 46.2640280183315
"3978" 795.4 48.4394657986647 50.4319970666445
"3979" 795.6 48.3261836085831 55.1453923766369
"3980" 795.8 49.0009158583771 59.7239649536036
"3981" 796 50.3983743857557 64.0208949146125
"3982" 796.2 51.18473459227 68.848710746175
"3983" 796.4 53.2609851847057 73.2253895017125
"3984" 796.6 55.134672748084 76.2897723875032
"3985" 796.8 57.8879901642757 79.7617404877447
"3986" 797 60.6675345655686 83.258293078328
"3987" 797.2 64.2285308834039 86.3192606173178
"3988" 797.4 67.6473531250451 89.6592397098368
"3989" 797.6 69.564513452195 92.5079061694696
"3990" 797.8 71.3676707889485 95.4127096445946
"3991" 798 72.8553497329543 99.034080008688
"3992" 798.2 74.533270007222 101.025390499117
"3993" 798.4 77.8929515141988 101.185856390158
"3994" 798.6 80.4018659844629 100.028311142801
"3995" 798.8 83.8691654421655 98.8175588556731
"3996" 799 87.6778756997007 96.7650080987925
"3997" 799.2 91.4805765999183 94.7029719990679
"3998" 799.4 95.3705679414282 92.3060583513018
"3999" 799.6 99.0270564726807 89.5492671063069
"4000" 799.8 102.220717500081 86.0318994087034
"4001" 800 105.967356969491 82.4207613480179
"4002" 800.2 108.931703267077 78.4570575135866
"4003" 800.4 112.169283820871 74.9110579960174
"4004" 800.6 115.011193758339 71.458838354393
"4005" 800.8 117.823813899041 67.5569923403256
"4006" 801 118.944340708935 64.5816903835715
"4007" 801.2 118.847522943202 64.2652687856713
"4008" 801.4 120.225858656168 64.7912532488439
"4009" 801.6 121.646071583028 66.12777822296
"4010" 801.8 121.082889290521 67.2304838818226
"4011" 802 121.262596816906 68.3667405606375
"4012" 802.2 121.123894764458 69.7899990415794
"4013" 802.4 120.906154615916 69.8422296287637
"4014" 802.6 120.787170160552 70.4450701257738
"4015" 802.8 120.632787234732 72.1216687001803
"4016" 803 120.024615719637 74.165199613169
"4017" 803.2 119.385449778496 77.0818342682177
"4018" 803.4 119.485927302783 80.6449757680997
"4019" 803.6 118.835977005097 83.1157855425292
"4020" 803.8 117.390124565119 85.333426880034
"4021" 804 116.309000601935 88.0602684328328
"4022" 804.2 115.596070897596 90.9317908530871
"4023" 804.4 113.698284559136 93.4931747065232
"4024" 804.6 111.816347349552 95.7977222729202
"4025" 804.8 109.872829659986 99.1964944626464
"4026" 805 107.54800148322 102.183394395439
"4027" 805.2 105.124289889163 105.508494538147
"4028" 805.4 103.945929148125 108.662188792418
"4029" 805.6 103.472903047869 107.925773159065
"4030" 805.8 102.008146490279 107.494821011706
"4031" 806 99.0975321515664 107.760326778841
"4032" 806.2 95.6753601552288 108.333191330593
"4033" 806.4 92.7809631024751 109.857125555566
"4034" 806.6 90.3374472575392 112.07767946482
"4035" 806.8 88.579232749121 114.792649324998
"4036" 807 87.7581213932561 117.684590104273
"4037" 807.2 87.9127122016251 118.745156534751
"4038" 807.4 87.0348947212352 118.010997412558
"4039" 807.6 85.7486481891666 117.795779192173
"4040" 807.8 83.9148523704071 117.232656940018
"4041" 808 80.8240204960011 117.334287501622
"4042" 808.2 77.2482671988158 118.125765319477
"4043" 808.4 73.423733558005 119.297686636937
"4044" 808.6 69.884014436617 120.850594024503
"4045" 808.8 67.5709149194657 123.568683670697
"4046" 809 66.1150146829509 124.648524987612
"4047" 809.2 64.3461191414862 124.031862797362
"4048" 809.4 61.6235616921669 123.246668110888
"4049" 809.6 57.6385654931529 123.014911115196
"4050" 809.8 53.610427092514 123.036548385029
"4051" 810 49.6561139678788 122.791802285688
"4052" 810.2 47.0163174476994 121.392014768958
"4053" 810.4 44.652597381514 118.564845952807
"4054" 810.6 41.4000666501524 116.112009662801
"4055" 810.8 38.043570586886 113.526581913461
"4056" 811 34.7165997738977 110.751273998999
"4057" 811.2 30.8801827370591 108.30478397945
"4058" 811.4 26.774648629795 106.525147775213
"4059" 811.6 22.4635771674307 104.810754762085
"4060" 811.8 18.2619284696521 103.427927150498
"4061" 812 18.4561580918443 103.133210675158
"4062" 812.2 18.3641013438261 101.419538904358
"4063" 812.4 17.6654600642438 98.0838396085445
"4064" 812.6 16.700335795395 94.3662385442982
"4065" 812.8 15.4743229099211 89.664804579199
"4066" 813 15.2622372006531 85.3572280409061
"4067" 813.2 14.4433624825418 81.1107318713069
"4068" 813.4 13.4721626506459 76.579918926569
"4069" 813.6 12.8844487083592 71.8775421430232
"4070" 813.8 12.5197198369019 67.1561927575417
"4071" 814 11.9064547706462 61.9616237166815
"4072" 814.2 11.6982893125945 57.066377945078
"4073" 814.4 12.233134349128 51.855055249902
"4074" 814.6 12.9312779423557 46.7186520923875
"4075" 814.8 15.1248737655676 41.994906824969
"4076" 815 16.6522768656285 37.4533379620386
"4077" 815.2 19.4825848311552 33.8974145059684
"4078" 815.4 22.0254224533057 30.6692071935125
"4079" 815.6 25.9947796042307 28.2025584325125
"4080" 815.8 30.1654931882247 26.7397058936205
"4081" 816 35.0093548003097 25.2476053497254
"4082" 816.2 39.1170913655127 23.3964880571325
"4083" 816.4 44.0135063139978 22.9966313106125
"4084" 816.6 48.8883164769038 22.4548054627199
"4085" 816.8 53.3427531253823 23.4949864932254
"4086" 817 58.1133038832013 24.4311286544389
"4087" 817.2 62.2155693052307 26.4142380807875
"4088" 817.4 66.4824916901929 27.005331350954
"4089" 817.6 70.8438145383178 27.9896058187657
"4090" 817.8 74.9415295577057 29.9551772890125
"4091" 818 79.7807049559307 32.4348084119125
"4092" 818.2 83.6523803032049 34.2870983049351
"4093" 818.4 86.7083618663617 34.332695421397
"4094" 818.6 90.5528197424557 32.9411205260125
"4095" 818.8 92.8799081130307 31.3507811932625
"4096" 819 93.7691999031807 28.7280248510551
"4097" 819.2 93.4351415664856 26.0870667287588
"4098" 819.4 92.7111374083307 24.5090764719625
"4099" 819.6 92.8689475943774 25.6537589880141
"4100" 819.8 94.1832172427647 27.8186514448982
"4101" 820 96.5529588155085 30.5221447005141
"4102" 820.2 99.0006516688163 33.9931319199769
"4103" 820.4 101.000160896986 37.5765747700423
"4104" 820.6 101.327880106891 41.4141299321083
"4105" 820.8 101.592982118798 45.587031971394
"4106" 821 101.951388500664 50.1462706840278
"4107" 821.2 102.075089266594 54.8677653245951
"4108" 821.4 102.432429863373 59.7633459735612
"4109" 821.6 102.292120490531 64.6570306477125
"4110" 821.8 101.350679212748 70.0356891948922
"4111" 822 100.738065194886 74.7995841023561
"4112" 822.2 100.506331103855 79.5759083470896
"4113" 822.4 100.592429724854 84.448142042651
"4114" 822.6 100.56966653374 89.2830438353184
"4115" 822.8 99.9042758795685 93.9324993931826
"4116" 823 100.602970958875 97.4937513467791
"4117" 823.2 103.353723629535 100.272370198285
"4118" 823.4 105.980881592208 101.688627860103
"4119" 823.6 106.51197821539 100.325479860603
"4120" 823.8 107.801173515284 99.1369591029898
"4121" 824 109.946665315236 97.399989844168
"4122" 824.2 111.210945671751 95.6461582793293
"4123" 824.4 113.952257053542 93.0630029354299
"4124" 824.6 115.539277806525 90.3057010855952
"4125" 824.8 117.142444539296 87.2926108230484
"4126" 825 119.523785472426 83.6341631850617
"4127" 825.2 121.335815137621 80.1091218691633
"4128" 825.4 123.115338048479 76.659606058436
"4129" 825.6 122.129003033194 74.962695828792
"4130" 825.8 122.310922540331 71.3916308833375
"4131" 826 123.285983049263 67.8474992910387
"4132" 826.2 123.570211644631 65.3775517331625
"4133" 826.4 123.275708401361 61.7058888682427
"4134" 826.6 123.393531517765 57.7195400965957
"4135" 826.8 122.765141563613 54.4499486164024
"4136" 827 122.535117943911 50.7522552906638
"4137" 827.2 121.585885850742 48.2670809742212
"4138" 827.4 120.044817106575 45.678184114323
"4139" 827.6 119.507282470011 42.5185829676972
"4140" 827.8 119.013060976628 40.7312209482178
"4141" 828 119.200992292412 39.9217037909991
"4142" 828.2 118.722694274193 39.189177244067
"4143" 828.4 117.15341324355 38.0338244260961
"4144" 828.6 116.231931580656 36.8358290960125
"4145" 828.8 115.023859477266 34.9119063910271
"4146" 829 114.159342270086 32.0865229788711
"4147" 829.2 113.723755905629 28.8087348689202
"4148" 829.4 112.802193751 27.5947285048666
"4149" 829.6 111.746680096133 26.8758846878744
"4150" 829.8 110.263290697131 25.6028404620375
"4151" 830 108.203369835168 23.8167366111247
"4152" 830.2 105.660524109105 21.0191579460045
"4153" 830.4 103.267615163697 18.4299556886685
"4154" 830.6 100.670433503437 14.6372568189052
"4155" 830.8 100.708430660217 15.0108955272466
"4156" 831 101.054879943011 15.5956121051414
"4157" 831.2 101.699081942427 16.1947249774322
"4158" 831.4 101.112817756449 16.7511496064885
"4159" 831.6 100.107524011455 17.5461332419512
"4160" 831.8 98.7148082856031 18.3341727179056
"4161" 832 96.0443588261557 19.1895536834375
"4162" 832.2 93.3093624627731 19.9605041536629
"4163" 832.4 89.7237830450372 20.1946989422821
"4164" 832.6 85.9764821626976 20.7214173776294
"4165" 832.8 81.8903387646807 21.328897128074
"4166" 833 78.1744037028118 22.7295351764404
"4167" 833.2 73.734554971062 23.9461040495701
"4168" 833.4 69.4856919692307 24.9115296908625
"4169" 833.6 65.6025458152979 27.2483548328625
"4170" 833.8 61.749131588395 29.6330910723506
"4171" 834 58.6179095396569 32.8292249305887
"4172" 834.2 56.8901722661765 35.6324392524555
"4173" 834.4 55.6854412695307 38.4521331525625
"4174" 834.6 55.6480610206117 40.319131094078
"4175" 834.8 54.6053925166242 42.3968866337577
"4176" 835 53.4558253096726 44.8279385959996
"4177" 835.2 52.3005400649115 48.5752130643561
"4178" 835.4 51.6097978490168 51.8938415633184
"4179" 835.6 51.7095929376557 56.0432335270625
"4180" 835.8 51.7879032103986 60.1794473165099
"4181" 836 51.7030467466976 63.0087107664769
"4182" 836.2 52.4588842573163 66.3786238596718
"4183" 836.4 53.917167211916 69.564036159478
"4184" 836.6 55.972218315091 72.6125554438176
"4185" 836.8 57.4658951901044 75.4684775899938
"4186" 837 58.9148870124243 77.4992496154074
"4187" 837.2 60.2542077350228 80.5904883922441
"4188" 837.4 61.591403548011 83.8672340283464
"4189" 837.6 62.6403810362918 87.2557165039736
"4190" 837.8 64.7606385495996 90.3891245574503
"4191" 838 67.7258986495754 92.1618725383756
"4192" 838.2 71.0129741156092 94.7033162979161
"4193" 838.4 75.0013496610477 97.3843739552364
"4194" 838.6 79.0657978648158 99.7574776042071
"4195" 838.8 83.5924706582362 102.005122107029
"4196" 839 88.4713042736152 103.763908596519
"4197" 839.2 93.3286818950205 104.701062907088
"4198" 839.4 97.434807969063 103.57891529226
"4199" 839.6 101.248894980709 102.14081869927
"4200" 839.8 103.340629926624 100.121659005594
"4201" 840 105.163952406344 97.921845741519
"4202" 840.2 107.451926063575 94.4577007480599
"4203" 840.4 109.855677821578 92.4256369896638
"4204" 840.6 113.328153028839 90.4058372708493
"4205" 840.8 114.659151724578 88.8871111692279
"4206" 841 114.16425862019 90.5408465137286
"4207" 841.2 114.086596276681 92.7735809326375
"4208" 841.4 112.809412565437 94.4838316756395
"4209" 841.6 111.574061581379 97.5276994770349
"4210" 841.8 109.803575989136 101.119153183318
"4211" 842 108.024831912604 103.547193683997
"4212" 842.2 105.430518761194 105.560944248153
"4213" 842.4 103.744385731297 108.794270506556
"4214" 842.6 102.564750090431 109.27163855939
"4215" 842.8 100.465934916597 109.729627437529
"4216" 843 98.0115203128395 111.844518900631
"4217" 843.2 95.7814659976807 114.566696048955
"4218" 843.4 93.0806710666985 117.177871197836
"4219" 843.6 90.8165897575455 117.950327996504
"4220" 843.8 87.7599747776984 118.855864040728
"4221" 844 85.5424821518122 120.562497400139
"4222" 844.2 84.9180513399676 119.773930319421
"4223" 844.4 84.0005626807898 119.328117038049
"4224" 844.6 82.0692848341131 119.322247862153
"4225" 844.8 78.5570296281942 119.560842621396
"4226" 845 75.5718695935289 120.491850900702
"4227" 845.2 73.2588224744104 122.167841240775
"4228" 845.4 71.2542437244261 123.491914563794
"4229" 845.6 69.903291277014 122.867056438001
"4230" 845.8 67.5028271060924 122.514071957583
"4231" 846 63.4974898241942 122.78538061764
"4232" 846.2 59.1481526475218 123.099134693566
"4233" 846.4 55.010016809628 124.412792626797
"4234" 846.6 53.3017486100293 123.804075942924
"4235" 846.8 51.7460156752084 122.109751993835
"4236" 847 49.5928426507082 120.327423246952
"4237" 847.2 46.6450461634564 118.323566802127
"4238" 847.4 43.0406207789307 116.451605932418
"4239" 847.6 38.932452219998 115.684453756468
"4240" 847.8 34.5810846643865 114.724654817583
"4241" 848 30.7546698637093 114.522282705613
"4242" 848.2 28.4152552479071 112.801507378301
"4243" 848.4 26.1455192507362 110.11549208289
"4244" 848.6 22.641199482517 107.32533335414
"4245" 848.8 18.4451852847347 105.136385926558
"4246" 849 16.9853620867333 102.277865587297
"4247" 849.2 16.2917987193162 98.7735857465471
"4248" 849.4 14.2051291207338 94.7224574857364
"4249" 849.6 11.7960167597789 90.9929109013178
"4250" 849.8 8.2873642845996 87.8066871632882
"4251" 850 6.87052666468893 85.8001481549513
"4252" 850.2 6.35609671006203 83.7529848024515
"4253" 850.4 5.864912852855 81.6661877172272
"4254" 850.6 5.02925531587558 78.6139498503413
"4255" 850.8 4.46288863959802 74.9722145768687
"4256" 851 4.27436083396639 71.8452226076209
"4257" 851.2 4.81539916733585 68.5927008078453
"4258" 851.4 4.8707064708534 65.1810459825852
"4259" 851.6 4.82054734533068 60.9018824681375
"4260" 851.8 4.85832934727042 57.1535583505869
"4261" 852 5.50411863152685 53.2588497805869
"4262" 852.2 6.37193959238068 49.0295125105875
"4263" 852.4 7.56575243666328 44.6399219494647
"4264" 852.6 9.55528130647557 40.4196267425612
"4265" 852.8 12.2821598473557 37.3064397148875
"4266" 853 15.1200016663649 33.8471527301914
"4267" 853.2 18.0202846464124 30.2255903881003
"4268" 853.4 21.036322050284 27.115580677067
"4269" 853.6 24.6194281845447 24.1785455379885
"4270" 853.8 28.6204622985057 22.2598822727875
"4271" 854 33.6212839345344 21.6698972530271
"4272" 854.2 38.4676388096637 21.0745816293159
"4273" 854.4 43.4325882439884 21.848191604074
"4274" 854.6 47.9648732127217 22.8540381553174
"4275" 854.8 51.7498007072592 24.1639709591414
"4276" 855 55.9871692667927 25.2842130109228
"4277" 855.2 59.2350702845113 27.2986091369915
"4278" 855.4 62.0526564955344 29.266162179393
"4279" 855.6 64.9962422462872 29.2643453754486
"4280" 855.8 68.2426308173057 27.2548460138125
"4281" 856 70.46690725735 24.4655227417173
"4282" 856.2 70.754005398266 21.293092114954
"4283" 856.4 70.7607139358332 16.8960214177735
"4284" 856.6 70.2743704546557 13.6331027902375
"4285" 856.8 67.5147477827295 11.2428441465149
"4286" 857 65.1157072440479 10.0720814909484
"4287" 857.2 61.8552332836574 8.68282252737994
"4288" 857.4 59.4184885234902 8.40074728875535
"4289" 857.6 55.8891356006642 9.32545318418275
"4290" 857.8 51.8114426577997 10.6201129659458
"4291" 858 46.9634935637964 10.7063044044555
"4292" 858.2 42.0857626064118 11.1270432877554
"4293" 858.4 37.3430390483016 12.7342836215964
"4294" 858.6 32.8556359916394 15.2801728986456
"4295" 858.8 28.6002987482319 18.6163619608881
"4296" 859 24.1104525923258 21.8805669730802
"4297" 859.2 20.4923503574493 25.4257277851249
"4298" 859.4 16.3401403943914 28.9309654981249
"4299" 859.6 12.6876922161935 32.5869350628946
"4300" 859.8 12.281274686317 37.5711028654398
"4301" 860 11.7338848333975 43.0400194263116
"4302" 860.2 10.2618651869438 48.469391922823
"4303" 860.4 8.7984821282253 53.7775795476214
"4304" 860.6 9.02770978754553 59.6805755442611
"4305" 860.8 9.8451235091851 64.8021343917807
"4306" 861 11.7323235327832 69.6266122068176
"4307" 861.2 14.5712913123756 74.4848986460447
"4308" 861.4 17.0248142071068 79.3366952535081
"4309" 861.6 19.4514195458249 83.6991596253433
"4310" 861.8 21.9576468875042 88.5461038804066
"4311" 862 25.2410536316134 92.7843163472856
"4312" 862.2 28.173319795373 96.821331576574
"4313" 862.4 31.702691386264 100.80064741964
"4314" 862.6 36.2897925909307 104.168849090362
"4315" 862.8 40.6472296315092 106.562240237784
"4316" 863 45.7177692650235 108.695056835641
"4317" 863.2 50.7441252298865 110.081551267465
"4318" 863.4 55.1392547581664 112.051924698355
"4319" 863.6 59.2939477703716 113.262993601312
"4320" 863.8 62.8923997496711 113.111699153016
"4321" 864 65.6585680479454 111.677618112818
"4322" 864.2 70.1837435821615 109.902309494853
"4323" 864.4 74.2255522989207 108.527027980192
"4324" 864.6 78.4248429758643 107.036228920215
"4325" 864.8 82.418630917245 105.685278937048
"4326" 865 84.9249658588057 104.039025471362
"4327" 865.2 86.2306918729788 101.888197629661
"4328" 865.4 89.3356602931564 99.6870982820203
"4329" 865.6 92.4947432869579 100.009030407306
"4330" 865.8 96.3999653146146 100.724236557933
"4331" 866 99.6002399980769 102.664242336197
"4332" 866.2 102.514750453383 104.336391733802
"4333" 866.4 101.98179210896 103.479785266439
"4334" 866.6 102.158883982578 101.503784334344
"4335" 866.8 103.228047949642 99.0253759521659
"4336" 867 104.954431991595 95.3714442799839
"4337" 867.2 107.173786325525 91.6495049140896
"4338" 867.4 109.453156848123 88.339271404639
"4339" 867.6 111.577419088767 84.5005708118625
"4340" 867.8 113.705853057933 80.5314045780243
"4341" 868 116.302181179449 76.2082212635464
"4342" 868.2 118.929344551815 72.5816170851419
"4343" 868.4 120.741707050672 69.6660219407905
"4344" 868.6 119.635144862637 67.1344039685429
"4345" 868.8 118.141876164918 64.3932837164809
"4346" 869 116.409755774575 58.9611901846388
"4347" 869.2 114.649165292347 54.2508353821766
"4348" 869.4 112.006089561937 49.9699847659202
"4349" 869.6 110.135158058042 46.2645148907133
"4350" 869.8 107.017700222131 42.1034224369375
"4351" 870 102.71856285642 37.6599268514038
"4352" 870.2 98.6309844147146 35.4751015368667
"4353" 870.4 95.4601525406557 33.8661138113875
"4354" 870.6 91.3564609500705 30.8575614610786
"4355" 870.8 86.8356367892773 28.2048494375537
"4356" 871 82.7331281601561 23.4957073541453
"4357" 871.2 80.348159806721 19.5751507711609
"4358" 871.4 77.4681578529169 15.1724582411164
"4359" 871.6 75.915361252133 10.9601272061839
"4360" 871.8 75.3280639280854 8.4254755971363
"4361" 872 75.3347415151768 9.6069601937499
"4362" 872.2 73.2002702678682 10.9670820429161
"4363" 872.4 69.7468371720653 12.9303076219971
"4364" 872.6 66.2310352993501 15.1192345279844
"4365" 872.8 63.3405821622757 18.0676254784968
"4366" 873 60.5505813915557 20.7734018352375
"4367" 873.2 58.3078783733307 24.2591660053875
"4368" 873.4 56.6363992787057 28.4102762229125
"4369" 873.6 53.6065882220597 32.628706268677
"4370" 873.8 51.1029867572381 36.9356443047191
"4371" 874 49.2130953855659 40.9867796943338
"4372" 874.2 48.4624212775525 45.3362802108433
"4373" 874.4 49.4267973312101 50.047946072999
"4374" 874.6 50.0659489071044 54.6548909438752
"4375" 874.8 52.6991787941233 58.8226295144895
"4376" 875 55.4565747928097 62.6839210318464
"4377" 875.2 58.2347727780413 66.8578602281699
"4378" 875.4 62.0464793621233 69.8427393371453
"4379" 875.6 66.2024526447207 71.9339041399005
"4380" 875.8 70.1710968298692 73.7406402912191
"4381" 876 74.2478272988122 75.7494339679546
"4382" 876.2 78.9100400328546 75.9296719305342
"4383" 876.4 83.2950968984756 75.611813923792
"4384" 876.6 87.8868469595255 74.5187013475435
"4385" 876.8 91.9590070939068 72.7292374969255
"4386" 877 95.814726594284 70.2824704558026
"4387" 877.2 99.9218738135567 68.1194587541166
"4388" 877.4 102.133086557256 66.1564934471625
"4389" 877.6 102.174232268761 64.4585261464028
"4390" 877.8 103.397430269672 63.4452016533092
"4391" 878 105.207789638115 64.7603250923951
"4392" 878.2 107.969054035022 66.5445394107832
"4393" 878.4 110.503883178148 69.336334540927
"4394" 878.6 112.8801865489 73.1940418473686
"4395" 878.8 114.814647132033 77.3740330704765
"4396" 879 116.693709936927 81.2938210097601
"4397" 879.2 115.57110113742 83.658128414656
"4398" 879.4 113.536496196172 87.3209339246294
"4399" 879.6 111.788942054207 91.6419890259918
"4400" 879.8 109.247420878456 95.3343518174125
"4401" 880 106.972957439154 98.8727409188357
"4402" 880.2 104.103724426098 100.578097123978
"4403" 880.4 100.705057080877 102.158706279351
"4404" 880.6 97.211975308926 104.990044718094
"4405" 880.8 93.9499003458428 108.585483696207
"4406" 881 90.3112280708846 112.286291442447
"4407" 881.2 86.2709926241486 115.214278326154
"4408" 881.4 81.6723780098458 117.922708689512
"4409" 881.6 77.5592785863751 118.788431074418
"4410" 881.8 72.6895364089468 119.25548510842
"4411" 882 67.7294809057972 119.674893914078
"4412" 882.2 62.7283726002807 119.789412390755
"4413" 882.4 57.6521477668956 119.466499971267
"4414" 882.6 52.566122635275 120.374143569594
"4415" 882.8 47.0534940506904 120.211834318875
"4416" 883 41.8722082079307 118.380790458776
"4417" 883.2 36.9776081108249 115.733137613593
"4418" 883.4 32.6799747404029 112.578534632251
"4419" 883.6 28.1066179650014 108.708389126433
"4420" 883.8 25.1039604773866 104.407495448818
"4421" 884 21.6997386962351 100.009030407306
"4422" 884.2 20.5876258728807 95.5537537335225
"4423" 884.4 19.3802662161807 90.8070027655933
"4424" 884.6 17.9625194984096 85.7026525924629
"4425" 884.8 17.6684490685093 80.3081952297268
"4426" 885 16.4628079158091 75.1273650721813
"4427" 885.2 15.3104594037479 69.7244065123604
"4428" 885.4 13.9342754191468 64.4246683737057
"4429" 885.6 11.6747867608789 60.1384972050349
"4430" 885.8 8.51905473629358 56.0283666287576
"4431" 886 4.98644985379695 53.7799247832637
"4432" 886.2 5.00075489265686 53.3382656940411
"4433" 886.4 6.53816019027889 50.6513804365232
"4434" 886.6 8.64318716273197 46.401499648792
"4435" 886.8 11.3524660516376 42.363853093328
"4436" 887 14.9479547110909 38.6986315881253
"4437" 887.2 19.4614059780557 35.7420651059375
"4438" 887.4 23.5482589589496 32.4104801202848
"4439" 887.6 28.7420512375402 30.1508783477365
"4440" 887.8 33.7432313921849 29.3078047216629
"4441" 888 38.2664870138247 29.4597703589085
"4442" 888.2 43.0224674762739 30.1314293548074
"4443" 888.4 47.9441897831344 30.2143881450999
"4444" 888.6 53.102223990126 31.8377288599906
"4445" 888.8 57.9930560972557 34.0121653827625
"4446" 889 62.3389017432807 36.4858246191885
"4447" 889.2 66.6480073051287 40.0440303687405
"4448" 889.4 70.7936117242544 43.9493121147928
"4449" 889.6 74.7071141682371 46.8035609270722
"4450" 889.8 78.5766440961069 50.1201905293912
"4451" 890 82.9099291382905 52.2639413207832
"4452" 890.2 87.6821473155516 54.9636035600238
"4453" 890.4 92.2177012433282 57.8297980675469
"4454" 890.6 95.8770161812647 60.6984488571645
"4455" 890.8 99.3775802439807 62.2682760581125
"4456" 891 103.141046953765 61.8793506785032
"4457" 891.2 107.478906950655 60.885155194151
"4458" 891.4 111.120798084008 59.4367781609573
"4459" 891.6 115.434764627835 57.6761816373305
"4460" 891.8 119.206927826054 56.6715578390193
"4461" 892 119.089714904697 57.2744305457385
"4462" 892.2 118.857614274931 59.0486503069125
"4463" 892.4 119.005945806557 61.7656118804142
"4464" 892.6 119.358701779973 65.4616204425393
"4465" 892.8 118.301035743061 69.6773421821166
"4466" 893 117.234000821345 74.1755020209318
"4467" 893.2 116.110964572952 79.1255429252142
"4468" 893.4 114.822263451014 84.1835015885356
"4469" 893.6 112.359718310155 88.5362946921556
"4470" 893.8 108.811241741142 92.2637410028038
"4471" 894 105.511219929762 95.480315670126
"4472" 894.2 101.706901819011 97.8953311346033
"4473" 894.4 97.8267781042897 100.874279704558
"4474" 894.6 93.6800219966713 103.359878081313
"4475" 894.8 89.474201841264 105.622152380835
"4476" 895 84.8221888270973 107.482957586501
"4477" 895.2 80.168266642063 109.730263827818
"4478" 895.4 75.5586554037378 111.636489117555
"4479" 895.6 70.5956839116807 113.517986785046
"4480" 895.8 65.7514082998521 114.574212153212
"4481" 896 61.010373375514 116.228020810807
"4482" 896.2 56.5330040392878 118.787915901327
"4483" 896.4 52.9207882921898 120.291172248085
"4484" 896.6 50.7108307173723 119.113428259781
"4485" 896.8 48.0247454725203 117.802166212046
"4486" 897 44.8651279478209 116.69652499765
"4487" 897.2 42.7540815055664 115.271550449555
"4488" 897.4 39.0638178616219 113.277503299907
"4489" 897.6 34.8562214018788 110.957032187603
"4490" 897.8 31.4135121988969 107.539877251288
"4491" 898 28.1656159762235 103.631935694641
"4492" 898.2 25.0421533008863 99.108457885276
"4493" 898.4 22.2219609876251 95.2038069560847
"4494" 898.6 18.4534698249862 91.0783008411958
"4495" 898.8 15.0266593755415 86.8551761451603
"4496" 899 13.2147732147155 82.2086194859951
"4497" 899.2 12.2387869564625 77.7043043572125
"4498" 899.4 10.7702972278858 72.7590231165356
"4499" 899.6 8.78665890578068 68.0129711988625
"4500" 899.8 6.95880892647556 63.0788414741766
"4501" 900 4.66252765907911 58.5307757767453
"4502" 900.2 3.04103645346638 56.7476812120649
"4503" 900.4 3.02093233875267 57.9565740238845
"4504" 900.6 3.53266485717654 58.1412797731249
"4505" 900.8 3.60020532673068 58.3183924500375
"4506" 901 3.84293292913969 58.9056315004076
"4507" 901.2 4.15710573534183 58.6112198154555
"4508" 901.4 4.27528814553066 58.5877764594625
"4509" 901.6 4.23559617021346 58.2990785263912
"4510" 901.8 4.13840889506327 58.1528673358125
"4511" 902 4.17792043128066 58.4352337071375
"4512" 902.2 4.32126287341622 58.7560643490505
"4513" 902.4 4.39513751087581 59.3947410765881
"4514" 902.6 4.28981602670448 60.1910981541125
"4515" 902.8 3.01291306995936 61.542540745342
"4516" 903 3.31381442321667 62.2625638188765
"4517" 903.2 3.10069106354682 62.7921705836046
"4518" 903.4 2.89213014194515 63.2719950298026
"4519" 903.6 2.83733194590198 64.4316483321043
"4520" 903.8 2.61501861128571 66.228987392394
"4521" 904 2.5102869522605 67.0799321219738
"4522" 904.2 2.35318946372268 68.4218065032344
"4523" 904.4 2.61803971683454 69.9994390100997
"4524" 904.6 3.12993045859447 71.0604687379746
"4525" 904.8 3.92650591058313 72.2472793575881
"4526" 905 4.66288866225695 73.8049749465362
"4527" 905.2 5.49145726209139 76.9232761921928
"4528" 905.4 6.71164472876401 81.2008871622792
"4529" 905.6 7.68879199944482 85.3621832266408
"4530" 905.8 8.90425641697192 89.6024499750397
"4531" 906 9.64697220954674 91.3163108093625
"4532" 906.2 11.5064062797515 92.947435438347
"4533" 906.4 13.4567685456261 95.4889599454943
"4534" 906.6 15.9723962174307 97.9755669803893
"4535" 906.8 19.0533250839284 100.407239505897
"4536" 907 22.3940288001092 103.175698405013
"4537" 907.2 25.5822945602261 105.304805756612
"4538" 907.4 28.51139259291 108.114474721943
"4539" 907.6 30.6840208555592 111.382249752603
"4540" 907.8 31.1936088927554 113.591677885304
"4541" 908 31.6340385534751 112.729018136622
"4542" 908.2 32.6627648987203 111.770279059286
"4543" 908.4 34.4119866732521 110.935441574955
"4544" 908.6 37.1813753861218 110.01282111623
"4545" 908.8 40.6813261644115 109.718808802612
"4546" 909 42.5238229109884 109.958483176151
"4547" 909.2 42.8783412551807 110.411201437279
"4548" 909.4 43.4012419428196 111.666163087612
"4549" 909.6 44.5289558396092 113.575265770586
"4550" 909.8 46.1333734479261 116.527467511803
"4551" 910 47.6646686424637 119.84872533798
"4552" 910.2 48.3136631387265 122.09612117553
"4553" 910.4 49.1541069081674 121.8509983304
"4554" 910.6 50.2006251946717 122.46702453263
"4555" 910.8 51.7356438275745 122.909118269329
"4556" 911 54.2105766294701 124.481120847323
"4557" 911.2 56.892459285128 125.048245077691
"4558" 911.4 59.120203303645 125.415875307059
"4559" 911.6 61.8032931487869 125.370022622409
"4560" 911.8 64.1835773477988 125.672951362994
"4561" 912 65.6883511134807 124.777168391894
"4562" 912.2 67.3843864681146 124.500330101773
"4563" 912.4 67.5808909815696 124.291510035362
"4564" 912.6 68.4257748512521 124.10697503407
"4565" 912.8 69.339913391447 124.231148119052
"4566" 913 70.2833723754071 123.879381282594
"4567" 913.2 71.9026582298826 123.118104248247
"4568" 913.4 74.264128459995 122.708589195127
"4569" 913.6 77.0416052513871 122.085401794145
"4570" 913.8 80.5587193583664 121.829497832184
"4571" 914 83.2424640040769 121.689526275311
"4572" 914.2 85.8704576103386 121.115955986402
"4573" 914.4 88.6792803087174 120.305984484181
"4574" 914.6 91.8665097072862 118.233570749686
"4575" 914.8 94.3283942987816 116.486311583879
"4576" 915 96.2862008154751 114.261422162762
"4577" 915.2 99.3619286114096 111.695282404024
"4578" 915.4 102.925305686835 109.120439940494
"4579" 915.6 106.398677602444 106.730505136176
"4580" 915.8 109.293648613059 104.343409226721
"4581" 916 111.738861586866 101.373004724041
"4582" 916.2 114.384295265077 98.5987443337849
"4583" 916.4 115.504919314256 96.3112745503875
"4584" 916.6 116.456738984619 93.2162737290196
"4585" 916.8 118.034565818578 90.3584455178946
"4586" 917 119.646292760356 87.6650215249875
"4587" 917.2 120.634642117648 85.4879277158687
"4588" 917.4 122.118057452104 82.6274800377311
"4589" 917.6 122.605022969527 79.8993221615356
"4590" 917.8 122.963011175765 76.4388541320108
"4591" 918 123.786275239109 72.6405286433436
"4592" 918.2 124.188837553487 69.7996823922848
"4593" 918.4 123.613652624835 67.2831294433305
"4594" 918.6 123.756762540629 64.106691393256
"4595" 918.8 124.269428341322 60.4657250404587
"4596" 919 123.796093832143 58.4592074384612
"4597" 919.2 122.922239052151 56.7082250141335
"4598" 919.4 122.675340657631 53.2455345376125
"4599" 919.6 122.350894549339 49.6890506592178
"4600" 919.8 121.722888122476 47.4101293040997
"4601" 920 120.766916809534 45.4191848163453
"4602" 920.2 120.351418096117 42.433557242433
"4603" 920.4 119.56685560332 41.5614088276125
"4604" 920.6 117.699126236788 40.5507158598604
"4605" 920.8 114.953860616722 38.4488343556863
"4606" 921 112.414292031935 35.491604539282
"4607" 921.2 109.546015202156 32.0680566882375
"4608" 921.4 106.917932407361 28.1852122514864
"4609" 921.6 104.267497678656 24.0858831383198
"4610" 921.8 101.94200241804 19.6384594160109
"4611" 922 100.581799006673 16.1390127263383
"4612" 922.2 99.0330483320191 14.5620906485048
"4613" 922.4 97.2289993495307 14.5094122184875
"4614" 922.6 94.1203894366294 14.667946830151
"4615" 922.8 89.663391582958 14.6944654233016
"4616" 923 84.7606407948403 14.7108297450243
"4617" 923.2 80.3039574690953 15.4098656734418
"4618" 923.4 75.9476626049557 17.6349158459125
"4619" 923.6 71.9926289690195 20.2950125284472
"4620" 923.8 67.8019205201295 23.516948019833
"4621" 924 64.0556892809367 27.1946078545965
"4622" 924.2 60.6981784822045 31.1353358064935
"4623" 924.4 57.3285476216162 34.2776756229109
"4624" 924.6 54.0790038080247 37.0373153527005
"4625" 924.8 51.3345797109534 40.2063077466456
"4626" 925 49.6897895627964 44.4711745691662
"4627" 925.2 47.7860997045905 48.996471335424
"4628" 925.4 46.2423003239748 52.9509767466041
"4629" 925.6 44.5461992364658 56.6542092282158
"4630" 925.8 44.9836667579904 60.5110616752762
"4631" 926 47.0564452861685 63.8942377253442
"4632" 926.2 49.2851368528307 66.6498231993625
"4633" 926.4 50.519626317091 69.0374127052023
"4634" 926.6 52.645474655592 71.1486303835802
"4635" 926.8 54.6305452044124 71.7976463356857
"4636" 927 57.8258651047338 71.8263963967895
"4637" 927.2 61.5454373871552 71.3625305890786
"4638" 927.4 65.4721276376979 70.4661899303108
"4639" 927.6 69.5414265918703 69.4253626400522
"4640" 927.8 73.3348549803336 68.5700861919679
"4641" 928 76.9470548104499 67.5361190598433
"4642" 928.2 81.4586752315057 66.7731556374125
"4643" 928.4 85.3726664272689 66.2453517141167
"4644" 928.6 89.2180444854952 66.4686983115641
"4645" 928.8 92.1834971282521 65.6071431669318
"4646" 929 96.156754442521 65.0082089918814
"4647" 929.2 99.8574984652922 65.2579745237613
"4648" 929.4 102.235240142206 65.9165397920447
"4649" 929.6 105.012258189655 65.6087376393048
"4650" 929.8 107.968242129963 65.225924403792
"4651" 930 111.721165930494 64.9527644509938
"4652" 930.2 115.056518190532 63.6228406778439
"4653" 930.4 118.806382226937 61.4791415806373
"4654" 930.6 118.781018339721 60.4585348092525
"4655" 930.8 117.112051049898 59.9647534966386
"4656" 931 114.864418821551 58.6108313435263
"4657" 931.2 112.125926748706 56.9538297059715
"4658" 931.4 108.331082501014 54.710211264792
"4659" 931.6 103.969081632933 52.5745973469823
"4660" 931.8 99.3618082836559 50.9280220000918
"4661" 932 95.2644293237502 48.6802587529516
"4662" 932.2 90.4194232465462 46.0092314718394
"4663" 932.4 85.7285112425355 43.3674228822496
"4664" 932.6 80.6740404325741 41.3379419424486
"4665" 932.8 76.3152519003662 38.7691540544431
"4666" 933 71.5709442690465 36.5964470082954
"4667" 933.2 66.5014902685831 35.162054339832
"4668" 933.4 60.9025600827238 34.1782500815522
"4669" 933.6 55.8436771067872 34.9372118745387
"4670" 933.8 49.8764780727633 36.0830666903067
"4671" 934 44.7892815982661 38.4171441040271
"4672" 934.2 39.938763596395 42.0188825326601
"4673" 934.4 36.4900692714612 46.9316736525881
"4674" 934.6 34.4290814603502 52.3616050273777
"4675" 934.8 33.2863730975268 57.7926900133561
"4676" 935 33.511284919072 63.1177740867864
"4677" 935.2 35.4640339523798 67.6662961808691
"4678" 935.4 38.8732826090307 71.3429470262125
"4679" 935.6 42.6149387885319 74.7243694860505
"4680" 935.8 47.260161135126 77.0687141015032
"4681" 936 51.7712591566807 79.5143189189546
"4682" 936.2 56.2980037665491 81.8101471286388
"4683" 936.4 61.0993684070894 84.0848530058038
"4684" 936.6 66.6266218144352 85.9540052373034
"4685" 936.8 71.6840183625498 86.8128265306405
"4686" 937 76.3591036128634 88.2005439533625
"4687" 937.2 81.1915822271218 89.1303101659066
"4688" 937.4 85.6221777035716 90.1461279162852
"4689" 937.6 88.5582240849862 91.8860922483069
"4690" 937.8 90.5788147988769 94.0162174278648
"4691" 938 93.1595142158208 95.3593458973321
"4692" 938.2 95.3605227481958 94.1203042773095
"4693" 938.4 98.4538729472844 91.4393982971879
"4694" 938.6 101.502198367634 88.7929400466031
"4695" 938.8 105.06911787587 85.8593328782882
"4696" 939 109.434395112342 83.512500181169
"4697" 939.2 114.172006552339 82.0424630784283
"4698" 939.4 118.309221401569 80.6696548822332
"4699" 939.6 120.203327284276 78.0332623868439
"4700" 939.8 120.521985258185 75.1621218542489
"4701" 940 121.282534015538 71.0990095370663
"4702" 940.2 120.513439857973 67.5111971670196
"4703" 940.4 120.150539498699 62.6105383263852
"4704" 940.6 119.915908597672 58.1243525052107
"4705" 940.8 118.073215373406 54.2795279632762
"4706" 941 116.002044757011 49.9152286502142
"4707" 941.2 113.289747856612 45.9530284910263
"4708" 941.4 109.97514827496 42.5251841686633
"4709" 941.6 105.354307598689 40.7362587068498
"4710" 941.8 100.260955293973 39.638181055878
"4711" 942 95.0706816836557 38.8902878666875
"4712" 942.2 89.9819315695945 39.5804794687332
"4713" 942.4 84.4202629030084 40.4846364582596
"4714" 942.6 79.4162411075086 42.0147273660879
"4715" 942.8 73.99946283 43.3058455232512
"4716" 943 68.864702325014 43.878261105151
"4717" 943.2 63.7448276893692 44.9229892572928
"4718" 943.4 59.1406587057983 46.8307204223184
"4719" 943.6 54.9861826350665 49.4244267594865
"4720" 943.8 52.5117730794567 53.9652766813485
"4721" 944 49.8602554850007 58.4145917517165
"4722" 944.2 47.1508152739102 62.6726447074568
"4723" 944.4 45.0673420242857 67.17811805231
"4724" 944.6 44.2724563564605 71.5613841979978
"4725" 944.8 46.2739003935083 74.7100792686556
"4726" 945 48.5670779394652 78.3328297402332
"4727" 945.2 51.7479574814756 81.656934234151
"4728" 945.4 55.0134029869285 85.3751569177364
"4729" 945.6 58.5777260385378 88.7951824939607
"4730" 945.8 61.8722579572084 90.908808894168
"4731" 946 66.0089690868325 92.9402651863178
"4732" 946.2 69.5510284354283 94.3219702501826
"4733" 946.4 73.1378664146443 95.4570941481034
"4734" 946.6 77.183929249718 95.6505390614443
"4735" 946.8 81.2649384462288 95.5892555001029
"4736" 947 85.8428895411658 94.3057888478699
"4737" 947.2 90.4898552872407 93.7037671627725
"4738" 947.4 94.2482490572907 92.9326148659125
"4739" 947.6 97.4373072472898 93.7965320396216
"4740" 947.8 99.726017564261 95.0962645732821
"4741" 948 101.839518590486 96.9352034166567
"4742" 948.2 104.941498867477 99.3857678354797
"4743" 948.4 106.752126253698 101.946325178134
"4744" 948.6 106.687750193842 102.028409677104
"4745" 948.8 107.000390406264 101.48222141939
"4746" 949 108.430496984032 100.203088404558
"4747" 949.2 108.486636927383 99.069763298153
"4748" 949.4 108.664689861353 97.7762160693307
"4749" 949.6 109.57634468556 95.5199100590522
"4750" 949.8 111.366044685601 92.3373793172054
"4751" 950 113.153916066496 88.7386286900072
"4752" 950.2 115.092729323931 84.9034716984142
"4753" 950.4 117.005427303859 81.0860996121464
"4754" 950.6 118.785082383446 77.4638484368038
"4755" 950.8 120.351447554619 73.1188881788691
"4756" 951 122.289688677223 69.0158036456294
"4757" 951.2 122.64731844721 65.5809602521755
"4758" 951.4 120.820780410963 62.5495605659458
"4759" 951.6 118.32417235327 59.2740107942535
"4760" 951.8 115.431435817091 55.6089901655612
"4761" 952 111.840969544722 52.4279676146538
"4762" 952.2 107.759058543908 49.5341063709066
"4763" 952.4 103.626058175756 46.7121609114375
"4764" 952.6 99.1186966743277 44.4578937725285
"4765" 952.8 94.401687699879 42.2373499843894
"4766" 953 89.3248348817694 39.9061576853625
"4767" 953.2 84.6166347636807 37.7975880046371
"4768" 953.4 79.9738948651569 35.5338836597554
"4769" 953.6 75.1945557911367 33.0086288078925
"4770" 953.8 70.7855100436638 31.8115459452343
"4771" 954 66.9340193790659 33.4782923528256
"4772" 954.2 63.5066861354791 36.2061845438625
"4773" 954.4 60.1765337950774 40.5249657205546
"4774" 954.6 59.0770833159057 45.5307659785375
"4775" 954.8 57.8484943051151 51.1992163463256
"4776" 955 58.1997666354393 56.3142962901815
"4777" 955.2 58.757057365846 62.1228950632819
"4778" 955.4 60.3406909331517 66.8319517888274
"4779" 955.6 62.8609858177055 70.9648491474059
"4780" 955.8 66.5602421748655 74.7351618238478
"4781" 956 70.0666526642557 78.5806137854625
"4782" 956.2 73.6123748479175 82.3226087825862
"4783" 956.4 77.7219479708428 84.6803940679098
"4784" 956.6 82.0517411018158 86.9610792665584
"4785" 956.8 85.9429409253564 89.6873752655584
"4786" 957 87.8431685606623 92.5677985860987
"4787" 957.2 88.4622208832482 94.7680401388557
"4788" 957.4 88.4684658081394 97.405812718007
"4789" 957.6 89.2429661585124 98.9046226703975
"4790" 957.8 90.0916962341999 98.9933805867663
"4791" 958 92.0165810466807 97.5077519331419
"4792" 958.2 94.1605988337302 95.4857698601669
"4793" 958.4 97.2591642492395 93.2579375817595
"4794" 958.6 99.6509310862084 90.2885404922792
"4795" 958.8 102.415816920036 86.4706745628088
"4796" 959 105.534159187275 82.5624021602823
"4797" 959.2 108.427618012578 78.7242519690484
"4798" 959.4 111.182474648294 74.8791678550074
"4799" 959.6 114.330970147739 70.9910050136965
"4800" 959.8 118.085378326375 67.5819245961084
"4801" 960 121.509261693006 64.8420293047875
"4802" 960.2 120.77196717779 63.2015878736965
"4803" 960.4 119.286314442889 60.0189407463082
"4804" 960.6 116.919213342965 56.337798841897
"4805" 960.8 113.638704791131 52.7327312425625
"4806" 961 110.053336449429 49.177364157352
"4807" 961.2 105.997924692884 46.2218567096803
"4808" 961.4 101.02859800735 43.7187387050821
"4809" 961.6 95.7515067009884 42.1439507077407
"4810" 961.8 90.4692238580591 41.3789540117206
"4811" 962 84.7321557805875 41.5581082271294
"4812" 962.2 79.0803548129369 42.4530074010753
"4813" 962.4 73.6388375570535 44.3372138338583
"4814" 962.6 68.1939469601807 45.8390970736625
"4815" 962.8 63.2019691623927 48.2291498994525
"4816" 963 59.1712054396807 51.9071148464934
"4817" 963.2 55.4126533481441 56.0319927015149
"4818" 963.4 52.1492134023178 60.5606766823948
"4819" 963.6 51.4254457998754 65.2812180123382
"4820" 963.8 52.1402315475228 70.3344224912441
"4821" 964 52.4936110880397 75.781583271715
"4822" 964.2 52.6285849425297 81.0816780530087
"4823" 964.4 53.175714671317 85.8230014035852
"4824" 964.6 53.8375173170265 90.503699885762
"4825" 964.8 52.9841826827664 94.1770669851839
"4826" 965 51.4473303209234 98.6396863656222
"4827" 965.2 49.792061342492 102.550340481792
"4828" 965.4 46.6265345980236 106.013271791727
"4829" 965.6 43.5049898776615 109.422960747776
"4830" 965.8 41.8310141749788 110.617587703382
"4831" 966 38.8646277010973 112.921124737946
"4832" 966.2 37.8544121501052 114.546777728065
"4833" 966.4 38.9880441673797 114.60042896171
"4834" 966.6 41.6292439116246 115.648229606846
"4835" 966.8 44.8545452332918 116.296538831946
"4836" 967 48.766944652841 117.816863225518
"4837" 967.2 52.9372896429284 119.173303184466
"4838" 967.4 57.3720460405203 120.34474954265
"4839" 967.6 61.630291659768 120.124865098379
"4840" 967.8 65.5437975069403 118.583015711449
"4841" 968 69.2835830633409 115.908748539593
"4842" 968.2 73.1463361908572 113.220228173877
"4843" 968.4 77.2548718980336 110.26483167076
"4844" 968.6 80.9224458428292 107.567078721365
"4845" 968.8 85.3995105267413 105.784759742006
"4846" 969 89.5247624003643 104.365571615072
"4847" 969.2 93.7092813097961 103.168957563257
"4848" 969.4 97.6695803788651 102.080642480865
"4849" 969.6 101.892173767245 101.007772505949
"4850" 969.8 106.54654331575 101.173586831207
"4851" 970 109.032916853426 100.601650104658
"4852" 970.2 109.653062243751 98.2518217120019
"4853" 970.4 111.608356121127 94.9050065631482
"4854" 970.6 113.826949038681 90.8920657687018
"4855" 970.8 115.668394581865 86.7605267057704
"4856" 971 117.482508836839 82.223532862823
"4857" 971.2 119.805493134168 77.7156223137407
"4858" 971.4 121.343053296575 73.1427123548756
"4859" 971.6 121.06974041447 68.3016579305862
"4860" 971.8 120.667655116758 63.0422245559971
"4861" 972 120.256575686569 57.502853905509
"4862" 972.2 119.413841332198 51.7212261834918
"4863" 972.4 117.672564643513 46.3823380071167
"4864" 972.6 115.42241298797 41.079694872902
"4865" 972.8 112.567883768207 35.9073663863366
"4866" 973 108.937289707941 31.4613494603688
"4867" 973.2 105.347706397723 26.8143258693413
"4868" 973.4 101.495851078623 23.5395300809761
"4869" 973.6 96.2582132372017 20.8703604414444
"4870" 973.8 91.5102689325807 19.6731466642125
"4871" 974 86.4054433900789 19.1926843857541
"4872" 974.2 80.9149382998046 19.0306920824001
"4873" 974.4 76.0613673670588 20.399067975831
"4874" 974.6 70.926243210479 21.1878282828646
"4875" 974.8 65.5040649030953 23.3449385811003
"4876" 975 60.5724421869038 26.1885756620588
"4877" 975.2 55.8179563538026 29.3358236334906
"4878" 975.4 51.9968542978938 32.957933748801
"4879" 975.6 48.5415008303392 36.0296560863198
"4880" 975.8 45.0805146270608 40.8693738337695
"4881" 976 41.3598305640905 45.7593938846207
"4882" 976.2 38.9089841042557 51.5318627668125
"4883" 976.4 37.8418233147954 57.0285096650305
"4884" 976.6 36.4862362249438 63.0677162382704
"4885" 976.8 36.3811600538824 68.6705441934192
"4886" 977 36.6688418271394 74.1090238405758
"4887" 977.2 36.5278025590973 79.7872521998347
"4888" 977.4 37.8450444590861 84.5681141812071
"4889" 977.6 39.3043733909454 90.2490842943478
"4890" 977.8 40.6361018927378 95.3677350337268
"4891" 978 42.0319668847098 100.893323557583
"4892" 978.2 44.2806812906052 105.882888286499
"4893" 978.4 47.7070586396529 109.772901977196
"4894" 978.6 51.5440678234307 113.400750885918
"4895" 978.8 55.8835100071672 116.641565567126
"4896" 979 60.4694416296807 118.409973782694
"4897" 979.2 64.9205371382521 119.181096004584
"4898" 979.4 69.3679234005664 119.218188467155
"4899" 979.6 72.8341960218166 117.576288810826
"4900" 979.8 75.6549489055817 116.432360901989
"4901" 980 79.0953126144454 117.027114883965
"4902" 980.2 80.0180201493779 118.987500573787
"4903" 980.4 78.728121256011 119.083975006255
"4904" 980.6 78.5618054219862 118.106857074668
"4905" 980.8 78.4211631680695 117.641655773251
"4906" 981 78.5283969330297 116.464737986122
"4907" 981.2 78.6126137305223 114.272918526543
"4908" 981.4 79.9687042532561 111.217904176726
"4909" 981.6 80.5522557213242 107.798447547306
"4910" 981.8 81.6974939714088 104.035559306778
"4911" 982 83.0927827697874 100.590821921079
"4912" 982.2 84.8243525540807 97.7972913321554
"4913" 982.4 86.0958750378634 96.278319324026
"4914" 982.6 87.645043670447 95.0244737586031
"4915" 982.8 88.3202821585486 94.9446360101879
"4916" 983 89.7873240461378 94.6815244761553
"4917" 983.2 92.063789635408 94.0770297376428
"4918" 983.4 94.7806897502438 93.4328769472824
"4919" 983.6 98.3703016942101 93.445036326789
"4920" 983.8 102.66336610871 93.8778306765548
"4921" 984 106.845323305792 94.8720354853069
"4922" 984.2 110.806009869602 96.0229814486299
"4923" 984.4 112.559398431353 94.4303073432852
"4924" 984.6 114.501808023655 91.7964343658366
"4925" 984.8 116.795348543383 88.9365035232341
"4926" 985 117.481201688272 86.0220471814907
"4927" 985.2 118.589715535723 82.3667325995701
"4928" 985.4 120.387791442778 78.6339681264418
"4929" 985.6 120.874357045948 74.5657064509746
"4930" 985.8 120.583421731855 70.426279385969
"4931" 986 120.256575686569 65.8831923457849
"4932" 986.2 120.287382289444 61.3287630258756
"4933" 986.4 120.421323121732 56.8073620332535
"4934" 986.6 120.094789355994 52.0606189641972
"4935" 986.8 118.966573383734 46.8714266726036
"4936" 987 116.732740302211 42.7569150234473
"4937" 987.2 113.095012428112 39.4696817249315
"4938" 987.4 109.000173460476 37.2339548609458
"4939" 987.6 104.535287164538 35.5141782890143
"4940" 987.8 99.4131406265763 34.6152807605951
"4941" 988 93.953595397424 34.4854471513205
"4942" 988.2 88.6859337178531 34.6953062192935
"4943" 988.4 83.1746269625567 35.2043431864968
"4944" 988.6 78.2594652913581 36.7495592072577
"4945" 988.8 74.1647693061561 39.2341608378338
"4946" 989 69.1676241026807 42.0579841702875
"4947" 989.2 64.5867049751092 44.4206194841601
"4948" 989.4 60.2108585197053 47.4577422118666
"4949" 989.6 56.5686947518202 51.1200501707288
"4950" 989.8 55.1813674936893 54.6086825371125
"4951" 990 54.6853165881187 59.3129111115381
"4952" 990.2 54.7239142862448 63.3151870369715
"4953" 990.4 56.4384182597307 66.0039506948375
"4954" 990.6 56.4830928580336 67.1944823740327
"4955" 990.8 56.6738089794438 71.1441119044809
"4956" 991 54.166163286128 73.6210098985599
"4957" 991.2 51.2362963128703 76.8891015634228
"4958" 991.4 48.1317970240366 80.5249975300278
"4959" 991.6 44.3114811188372 84.0848530058038
"4960" 991.8 40.7455246573235 87.4807183515857
"4961" 992 36.3678621996536 89.8417601097747
"4962" 992.2 31.968910692204 92.8805640878274
"4963" 992.4 28.1362792103716 96.2395765062579
"4964" 992.6 24.052096542905 97.8818066814536
"4965" 992.8 22.4403943783235 97.35907038149
"4966" 993 21.7820031676807 97.5153886166125
"4967" 993.2 22.475236084671 99.112345172661
"4968" 993.4 23.4821401356487 102.198706616921
"4969" 993.6 25.8905388748571 104.331128614113
"4970" 993.8 29.1989357185872 105.81682040351
"4971" 994 33.0730518090418 108.586458348001
"4972" 994.2 36.5999267918751 111.521914622057
"4973" 994.4 39.8274862086807 114.349184546946
"4974" 994.6 43.8641514461853 116.004941232883
"4975" 994.8 46.9362393275685 118.301727314818
"4976" 995 49.5961234310716 120.981597858222
"4977" 995.2 50.6267614628649 122.444939875639
"4978" 995.4 52.084999569264 122.48119179264
"4979" 995.6 54.0841694214965 123.34345597556
"4980" 995.8 56.1435331822878 124.017953123898
"4981" 996 57.0764838033834 123.974845667396
"4982" 996.2 57.4273584493293 123.701163443558
"4983" 996.4 59.1137834543538 122.93085864392
"4984" 996.6 62.5584216808625 122.610687574219
"4985" 996.8 66.8822142553341 122.127890167226
"4986" 997 71.0815951713664 120.99120817807
"4987" 997.2 75.793770201146 120.145830558335
"4988" 997.4 80.172299096419 119.040629968753
"4989" 997.6 85.0061056206807 118.287167656612
"4990" 997.8 89.7379945375031 117.551904917229
"4991" 998 92.2697371037307 114.774140526472
"4992" 998.2 94.1117900088751 111.049500897362
"4993" 998.4 96.3708652279407 106.809461500823
"4994" 998.6 98.5310322680108 102.565037495263
"4995" 998.8 99.8371558552407 98.3384703610725
"4996" 999 100.997779009101 93.5830311971025
"4997" 999.2 101.776489354275 89.1501201764937
"4998" 999.4 103.700706756681 84.9929732524982
"4999" 999.6 105.219643098981 80.4376816445216
"5000" 999.8 107.159736062918 76.1120946841888
"5001" 1000 109.246643009664 72.0656676027282
"5002" 1000.2 111.354799276876 68.141144517621
"5003" 1000.4 110.666375800902 65.0468461691877
"5004" 1000.6 107.93828283327 62.8824416403048
"5005" 1000.8 105.001088791623 61.8847062747034
"5006" 1001 100.778038897008 60.6880280570915
"5007" 1001.2 96.3172634760959 59.3978538380193
"5008" 1001.4 91.5719638736453 59.4322618678337
"5009" 1001.6 86.9666623076129 59.2592286177311
"5010" 1001.8 82.5676793855502 60.1103817301255
"5011" 1002 76.5653320474221 61.4781426528194
"5012" 1002.2 71.273166831 62.9266672687554
"5013" 1002.4 66.8862880881565 64.9956190217818
"5014" 1002.6 62.7969936560378 67.6930487091839
"5015" 1002.8 59.1733336957299 71.4006227651453
"5016" 1003 55.8056931471298 77.1352808339345
"5017" 1003.2 53.7151970306544 82.3567728928493
"5018" 1003.4 53.2414239231942 86.6102046206125
"5019" 1003.6 53.5949135782939 91.582694178537
"5020" 1003.8 54.6788183218316 96.5466104786031
"5021" 1004 57.0471467843751 101.893329546224
"5022" 1004.2 59.0535148691853 105.627544846837
"5023" 1004.4 60.8115935975124 110.068240599547
"5024" 1004.6 60.4803613733349 114.032107546024
"5025" 1004.8 58.5031809923991 116.109155873778
"5026" 1005 56.7748281788733 116.475592202493
"5027" 1005.2 56.4000171612134 117.24251218036
"5028" 1005.4 54.0113066917897 119.020080996603
"5029" 1005.6 53.4350513264965 119.185683756534
"5030" 1005.8 54.713927854014 117.836391201751
"5031" 1006 56.5997449495798 117.786929858631
"5032" 1006.2 59.3811071788115 117.642902781014
"5033" 1006.4 63.2736318000807 117.68525815034
"5034" 1006.6 67.5389277915898 117.716730542825
"5035" 1006.8 72.160985832195 117.95333549347
"5036" 1007 77.3972613325625 118.294248944922
"5037" 1007.2 81.6230548432101 117.130210110818
"5038" 1007.4 85.8266413097001 114.812180107263
"5039" 1007.6 90.1104207946326 112.171726219295
"5040" 1007.8 94.2174588140675 108.976609622292
"5041" 1008 99.0532708572865 105.850314617218
"5042" 1008.2 104.19878006419 101.832023948362
"5043" 1008.4 108.06132438926 97.9800843743415
"5044" 1008.6 111.81828915582 93.9957260570569
"5045" 1008.8 112.918183705681 90.9399977515855
"5046" 1009 112.777833847302 86.2838911998828
"5047" 1009.2 112.276278033958 81.1179442945847
"5048" 1009.4 111.473479842963 76.0612033741766
"5049" 1009.6 109.977678735331 70.7068112931125
"5050" 1009.8 108.270274311655 65.7354620207159
"5051" 1010 106.176157118969 60.3880339829345
"5052" 1010.2 102.809544626257 56.1104557569006
"5053" 1010.4 98.5705455501315 52.1313924958666
"5054" 1010.6 94.1341242775966 48.5882485753352
"5055" 1010.8 89.6606016002381 45.8360111023912
"5056" 1011 84.6488224378129 44.1589541300836
"5057" 1011.2 79.3621357015686 43.1327222851642
"5058" 1011.4 74.1620782055319 42.7105087941332
"5059" 1011.6 69.7177241831891 43.6803943377311
"5060" 1011.8 64.6316997449242 44.1793303272734
"5061" 1012 59.1529657576724 45.6202745356869
"5062" 1012.2 54.6030368461182 48.693593896425
"5063" 1012.4 49.780630332014 51.4836425654696
"5064" 1012.6 45.6318583355839 55.4818510713544
"5065" 1012.8 41.7780592610939 59.6895068988852
"5066" 1013 38.1195607292135 63.5026645666371
"5067" 1013.2 34.0045776581233 65.4691731560797
"5068" 1013.4 29.9523077849121 67.6173310376538
"5069" 1013.6 25.7578514995557 69.6292752554125
"5070" 1013.8 21.7235825391307 69.7298885601375
"5071" 1014 17.029192140388 68.0042635171003
"5072" 1014.2 13.1742715767708 65.826720172342
"5073" 1014.4 8.55765004186467 63.4185133224525
"5074" 1014.6 6.51452553324847 63.1572377882142
"5075" 1014.8 6.76715674071346 64.8306963413256
"5076" 1015 6.90901663131933 67.9930612740999
"5077" 1015.2 7.19120704998155 72.0952346874621
"5078" 1015.4 8.20666311603203 76.4067699165044
"5079" 1015.6 10.3539184840418 80.8619032682236
"5080" 1015.8 12.2246243798443 85.7521885204943
"5081" 1016 14.9224038394374 90.0557936438017
"5082" 1016.2 18.4809426009261 93.7859101071579
"5083" 1016.4 22.1173808500973 97.2088606273069
"5084" 1016.6 26.022514650108 100.251126333358
"5085" 1016.8 30.6051102551901 102.171892384896
"5086" 1017 35.1718669828751 104.482589502946
"5087" 1017.2 39.9496731442101 106.198297722671
"5088" 1017.4 44.6517808807656 108.598161525396
"5089" 1017.6 49.6466456995845 110.643802087987
"5090" 1017.8 53.9195903903249 112.961902669555
"5091" 1018 57.8581322646521 116.621716087155
"5092" 1018.2 61.6518891865185 120.974867444558
"5093" 1018.4 65.5641414888158 124.423965214207
"5094" 1018.6 67.0090113831261 123.824735114322
"5095" 1018.8 68.1552380829559 122.639236499053
"5096" 1019 70.4781078039071 121.307403925046
"5097" 1019.2 74.7071734303882 119.77891452399
"5098" 1019.4 78.9710939007449 117.947720579411
"5099" 1019.6 83.6225567667664 116.859107847613
"5100" 1019.8 88.7595355464748 115.629601808848
"5101" 1020 93.4874952541855 113.991644418244
"5102" 1020.2 97.1274674814637 111.265669470509
"5103" 1020.4 100.699279968791 108.550396231612
"5104" 1020.6 104.813480633824 106.106002948155
"5105" 1020.8 105.66643230852 103.086781473509
"5106" 1021 107.517521155281 98.9941976584943
"5107" 1021.2 109.307683598897 94.3329555778828
"5108" 1021.4 111.213394603549 89.6063970906914
"5109" 1021.6 113.084939905948 85.0209844569918
"5110" 1021.8 115.280509915698 80.0772946502196
"5111" 1022 118.192268227556 75.7666868436375
"5112" 1022.2 120.402133506857 71.2266512465032
"5113" 1022.4 121.307596490248 66.5085961543693
"5114" 1022.6 120.851334138145 61.2853257999696
"5115" 1022.8 119.01879359852 56.5956440279091
"5116" 1023 116.536162982549 51.9917116909546
"5117" 1023.2 113.661919014528 47.0932152372057
"5118" 1023.4 110.561885020831 42.5642962843875
"5119" 1023.6 107.014509641664 37.9175458943244
"5120" 1023.8 103.154138411143 33.5428911834948
"5121" 1024 98.6540886180959 29.7551608997396
"5122" 1024.2 94.2543881741891 25.8274463249091
"5123" 1024.4 89.2318644191307 22.8960180058875
"5124" 1024.6 84.0078819955966 19.9408669675957
"5125" 1024.8 78.8735899231722 17.5990493206633
"5126" 1025 73.4925745835815 15.2447664571001
"5127" 1025.2 67.9348190166567 13.5818224607325
"5128" 1025.4 62.4987897793122 13.5434220007967
"5129" 1025.6 57.0582141235427 14.224583675078
"5130" 1025.8 51.3479687014538 15.5715930676377
"5131" 1026 45.75536467624 16.8696166139091
"5132" 1026.2 40.1531093842053 18.4134319087027
"5133" 1026.4 35.0672868453473 20.9812741775649
"5134" 1026.6 30.8229199948407 23.8856634535245
"5135" 1026.8 27.3612264006069 28.0352775070469
"5136" 1027 23.8049105424266 32.6610420299404
"5137" 1027.2 22.1758748253247 37.8713374875617
"5138" 1027.4 21.3788666665754 43.1910368871651
"5139" 1027.6 20.4054436372923 47.8766304923563
"5140" 1027.8 22.0696296339134 51.8655990011728
"5141" 1028 24.664305700437 55.7525486255285
"5142" 1028.2 28.1268574962654 59.8401343027481
"5143" 1028.4 31.9575998833501 63.4007457263315
"5144" 1028.6 35.2343051100113 66.1366980275712
"5145" 1028.8 38.5117947421765 68.4578080110243
"5146" 1029 41.0924342912448 72.0666304818689
"5147" 1029.2 41.6928466290491 75.807512955402
"5148" 1029.4 42.6357760723123 79.9140390090335
"5149" 1029.6 42.3590467791807 83.940706454925
"5150" 1029.8 41.3313835772945 87.5922367484937
"5151" 1030 40.6375855912407 92.2899879518625
"5152" 1030.2 41.415916370563 96.9999124823478
"5153" 1030.4 42.7058613042236 101.20608864247
"5154" 1030.6 45.2164147012095 104.951535716449
"5155" 1030.8 46.9871981312881 109.398496322089
"5156" 1031 49.4687270461146 114.352042299565
"5157" 1031.2 53.04805658391 117.601127247952
"5158" 1031.4 57.1321408917174 119.351959540888
"5159" 1031.6 60.6085383643235 121.402934512612
"5160" 1031.8 62.3889765677521 122.387043910211
"5161" 1032 64.0022525006984 123.319268994843
"5162" 1032.2 66.1571196404644 122.462575943369
"5163" 1032.4 66.8834301575726 121.529249385153
"5164" 1032.6 67.2121558414932 120.766566951621
"5165" 1032.8 67.7544012787093 119.696681234327
"5166" 1033 69.8021825394751 117.504586028061
"5167" 1033.2 72.7527532735268 115.216339745651
"5168" 1033.4 75.9295800294521 112.31899042887
"5169" 1033.6 79.3833564521467 109.196993479642
"5170" 1033.8 82.7842671126521 106.695773103041
"5171" 1034 85.5168268388222 103.689359025848
"5172" 1034.2 88.6182569022689 100.921349444495
"5173" 1034.4 91.0119646304937 97.0227868473228
"5174" 1034.6 93.3778009726312 93.183650042058
"5175" 1034.8 95.7504988959009 88.8517463725208
"5176" 1035 98.4082709989423 84.4832812177433
"5177" 1035.2 99.9596426532036 79.9010629157776
"5178" 1035.4 101.333922317988 75.0692177725869
"5179" 1035.6 103.156107676977 69.9234687784684
"5180" 1035.8 104.259946961604 64.5468470120997
"5181" 1036 104.280084891061 59.441661808067
"5182" 1036.2 103.242505748445 54.3026697208982
"5183" 1036.4 101.177193104714 49.0707932026621
"5184" 1036.6 99.0238108822057 43.8787604267625
"5185" 1036.8 95.6756433838739 39.221310821268
"5186" 1037 91.9938619133557 35.8426784106625
"5187" 1037.2 87.0516458360168 32.8686811285201
"5188" 1037.4 82.1840922076722 30.5341026137396
"5189" 1037.6 76.7759714582859 28.8967731530599
"5190" 1037.8 70.9099937261017 28.4833874188756
"5191" 1038 65.3173288760228 29.3579886416125
"5192" 1038.2 60.4694416296807 31.7727079550125
"5193" 1038.4 55.8639487456557 34.2555846683875
"5194" 1038.6 51.3514263242694 38.3671196214109
"5195" 1038.8 47.2732525925042 42.3141676268562
"5196" 1039 42.4049600102905 45.2028030190759
"5197" 1039.2 37.4345772632727 48.6030419221725
"5198" 1039.4 33.4724617371441 52.7579043589296
"5199" 1039.6 29.6915071552557 57.4031359360875
"5200" 1039.8 28.067534314132 62.2998703016744
"5201" 1040 27.2936059015898 67.6170091609125
"5202" 1040.2 28.4771926618235 72.9346773263089
"5203" 1040.4 30.5411462965589 77.2911265784821
"5204" 1040.6 32.2575890062625 82.0982437530034
"5205" 1040.8 34.0753012437576 86.7025791187471
"5206" 1041 36.011420792498 91.848088325651
"5207" 1041.2 38.0980926785155 96.3374477066033
"5208" 1041.4 40.7300100215365 100.790938388305
"5209" 1041.6 43.3691230671947 105.500147837538
"5210" 1041.8 46.7452304782521 109.218060557898
"5211" 1042 50.6416723408956 111.855438644285
"5212" 1042.2 53.5887898226807 114.262635467612
"5213" 1042.4 54.370113621433 117.368873984603
"5214" 1042.6 53.4664560278538 118.167330469843
"5215" 1042.8 53.4986345317084 117.594775021946
"5216" 1043 55.1151626635447 116.502408001234
"5217" 1043.2 58.2899784501049 115.226477487461
"5218" 1043.4 61.3667519374748 113.38059852676
"5219" 1043.6 65.0939353977486 111.526256080729
"5220" 1043.8 69.4272713406807 109.222424377024
"5221" 1044 74.1943946303607 107.206721774963
"5222" 1044.2 78.9926755886007 105.738416644073
"5223" 1044.4 83.5898479588625 104.439314963279
"5224" 1044.6 88.4720028430746 103.121408527976
"5225" 1044.8 93.4284129033057 101.798319739584
"5226" 1045 97.8149277850786 100.367534042194
"5227" 1045.2 101.656912068995 100.742432860327
"5228" 1045.4 103.076149886897 102.024127817018
"5229" 1045.6 102.652411365877 102.347981836024
"5230" 1045.8 103.054038163926 101.944088676084
"5231" 1046 104.809506441405 99.7753793718574
"5232" 1046.2 106.00728173503 96.775520030661
"5233" 1046.4 106.65544239296 93.0464601933433
"5234" 1046.6 107.548964674011 88.748125685796
"5235" 1046.8 107.735765185059 83.7821549742882
"5236" 1047 108.015103750172 78.7760207154401
"5237" 1047.2 108.753487963424 73.6393315364532
"5238" 1047.4 108.450974258451 68.192276771006
"5239" 1047.6 108.609327061846 62.6733042909431
"5240" 1047.8 108.37786578714 57.0244544744503
"5241" 1048 107.383597843049 51.7388972750072
"5242" 1048.2 105.822651425853 46.2887792298194
"5243" 1048.4 103.885192952102 40.8029655797704
"5244" 1048.6 102.052170629207 35.1653572536039
"5245" 1048.8 99.5320483465875 29.8970867205108
"5246" 1049 96.2804402550546 24.8818960386994
"5247" 1049.2 92.4285832755732 20.4173256901497
"5248" 1049.4 88.0285282216972 17.0698075803976
"5249" 1049.6 83.1746269625567 14.3660429532902
"5250" 1049.8 77.5704578424557 12.7665301334125
"5251" 1050 72.1889737812261 11.7652788834059
"5252" 1050.2 66.9726230822773 12.177632742352
"5253" 1050.4 61.4901238756117 12.6969178135694
"5254" 1050.6 56.4012712494202 14.9072016056965
"5255" 1050.8 51.6490722211513 17.6629533837974
"5256" 1051 46.6638079994368 20.6376411604906
"5257" 1051.2 42.8113849792397 24.979763758329
"5258" 1051.4 39.6135964757381 29.6665857687436
"5259" 1051.6 35.9961062333148 34.566765550271
"5260" 1051.8 32.9168751049884 39.7705086475612
"5261" 1052 31.1543956956555 45.1484681492259
"5262" 1052.2 31.3112886301717 50.8287287731928
"5263" 1052.4 31.6254940082993 56.6319506332227
"5264" 1052.6 33.5206766167563 61.0971361001587
"5265" 1052.8 36.6987369907807 65.1179044951625
"5266" 1053 39.6295051897057 69.5676090363875
"5267" 1053.2 41.6242887338319 74.8660763976293
"5268" 1053.4 43.4906175123564 80.0348137555855
"5269" 1053.6 45.0251518275534 84.2721992638943
"5270" 1053.8 47.4005306503473 87.2809599854458
"5271" 1054 47.5866531850302 89.6137937864086
"5272" 1054.2 45.8741196148322 92.6292996833398
"5273" 1054.4 43.0793788011078 95.7016392210688
"5274" 1054.6 39.8593520060716 98.2789875392761
"5275" 1054.8 40.2995720959534 98.7428119235216
"5276" 1055 42.3497736635378 98.9879593806982
"5277" 1055.2 45.5230508514146 98.5992371789061
"5278" 1055.4 49.5113198472923 98.8665625930008
"5279" 1055.6 53.6804300243277 97.6719406277596
"5280" 1055.8 58.2915841844154 96.8344769822655
"5281" 1056 64.4335608474629 96.1104656902066
"5282" 1056.2 69.5892295188391 94.745389617157
"5283" 1056.4 74.7815503068166 92.9791244925251
"5284" 1056.6 79.6184254321807 90.9669325405831
"5285" 1056.8 84.7599306450297 89.3891649178861
"5286" 1057 89.9356938964235 87.4559127672411
"5287" 1057.2 95.082778884517 85.1290351492943
"5288" 1057.4 99.9417770175614 82.5916276434932
"5289" 1057.6 104.463145468265 79.0166231092735
"5290" 1057.8 108.506381060003 75.3661589750193
"5291" 1058 112.936729936966 71.6553964756377
"5292" 1058.2 116.668766054587 68.3853889533667
"5293" 1058.4 119.790322488484 66.953631750383
"5294" 1058.6 118.594721446456 67.0100837420875
"5295" 1058.8 117.41540702027 65.2858429971766
"5296" 1059 115.377620043403 62.5711978357792
"5297" 1059.2 113.031363270963 59.237393876074
"5298" 1059.4 109.383735678406 56.6631413077875
"5299" 1059.6 105.380511496437 53.756926706369
"5300" 1059.8 100.732218796185 51.7072882956797
"5301" 1060 96.1936559880057 50.0259087864125
"5302" 1060.2 91.27121440656 48.7834072190522
"5303" 1060.4 85.9429409253564 48.270132058099
"5304" 1060.6 80.3357009271557 48.8120579487625
"5305" 1060.8 74.9633213794664 49.6753850151125
"5306" 1061 69.5246390549307 50.789355423306
"5307" 1061.2 63.8749748032887 53.0430096919725
"5308" 1061.4 58.065022372003 55.0190753822984
"5309" 1061.6 52.3722168768903 57.7118858170802
"5310" 1061.8 48.1361978246807 61.2122717425881
"5311" 1062 44.0768349086319 65.7845962751735
"5312" 1062.2 40.1397066477633 70.7330978936538
"5313" 1062.4 37.6659229523307 75.8705457388375
"5314" 1062.6 36.4961194139842 81.3430749354696
"5315" 1062.8 36.9985115291988 86.0850090710216
"5316" 1063 39.0267050073723 90.7111750151919
"5317" 1063.2 40.3337983227807 96.0717499733325
"5318" 1063.4 41.444717576795 101.714255379698
"5319" 1063.6 43.298358846063 107.248341699877
"5320" 1063.8 44.0284776856418 107.983205663166
"5321" 1064 43.4475153321649 108.88247138337
"5322" 1064.2 41.188814250905 110.537789576678
"5323" 1064.4 38.0977774025924 111.906718616936
"5324" 1064.6 36.7381882458748 113.488735447554
"5325" 1064.8 37.0279234147995 113.189341191721
"5326" 1065 37.8289892858928 112.854245903916
"5327" 1065.2 35.873275146639 115.544643705237
"5328" 1065.4 35.6357235952061 116.128574940697
"5329" 1065.6 35.876520737114 115.015612457812
"5330" 1065.8 36.5765968104562 113.963246305429
"5331" 1066 37.2397519568826 112.823340922353
"5332" 1066.2 37.9205487107278 111.622072047197
"5333" 1066.4 39.0897385276326 109.771237571824
"5334" 1066.6 40.9051482887292 106.996294074069
"5335" 1066.8 42.9544878009403 103.899215420132
"5336" 1067 45.3823634822564 101.288141665734
"5337" 1067.2 47.9458738783797 98.673717799729
"5338" 1067.4 50.566294304603 95.3726686913698
"5339" 1067.6 54.1166575565392 92.0934153966785
"5340" 1067.8 58.2898340813321 89.3948616960437
"5341" 1068 61.9155324968751 86.3866194990014
"5342" 1068.2 65.4769240768236 83.2014073102982
"5343" 1068.4 69.2376159668372 79.8819544533081
"5344" 1068.6 73.0002431157676 76.4986380520647
"5345" 1068.8 76.7017948053247 73.2867806706973
"5346" 1069 80.1678009906319 69.8629577696125
"5347" 1069.2 83.9390188010953 66.6395323027345
"5348" 1069.4 87.6220004318697 63.2307086351873
"5349" 1069.6 91.0793178460953 59.4770682496125
"5350" 1069.8 94.5073099950758 55.2557067027738
"5351" 1070 97.2043328619207 50.9274039967485
"5352" 1070.2 100.167200997608 46.6842069547657
"5353" 1070.4 102.146015712754 42.3850439186453
"5354" 1070.6 102.776920509086 38.4874859479844
"5355" 1070.8 102.471333529802 35.7464395974473
"5356" 1071 104.329606419213 34.1933863853502
"5357" 1071.2 106.651337969313 33.0023972741805
"5358" 1071.4 109.578471106906 33.0644529640625
"5359" 1071.6 109.172297333071 33.6611666470027
"5360" 1071.8 108.220532416487 34.2989228470831
"5361" 1072 106.931621518228 33.9210066242038
"5362" 1072.2 104.926693280455 33.192865456769
"5363" 1072.4 102.327486235017 32.5330714614659
"5364" 1072.6 98.7469107685228 32.1286979839546
"5365" 1072.8 94.606220604628 32.4020108660599
"5366" 1073 90.0965580498912 32.2619380139809
"5367" 1073.2 85.0979320829002 31.7296445106613
"5368" 1073.4 80.0561640449627 32.120901558792
"5369" 1073.6 75.0052861570366 32.4814568987396
"5370" 1073.8 70.2451601403807 34.2231287636375
"5371" 1074 65.4069270103581 36.1999027558464
"5372" 1074.2 60.4029466053148 38.9332721502954
"5373" 1074.4 56.0668630621527 42.4649812158525
"5374" 1074.6 51.7619860410378 46.3865200004458
"5375" 1074.8 47.9709677641352 50.4677382600009
"5376" 1075 43.9721052452557 54.8878033179625
"5377" 1075.2 40.1536284710465 57.5613782619296
"5378" 1075.4 35.7267765242344 58.5275318627117
"5379" 1075.6 31.3659177509549 59.5807177518786
"5380" 1075.8 26.4004784136057 60.3728512207125
"5381" 1076 21.1889952808925 62.0548372268752
"5382" 1076.2 16.3813406172807 64.3625906798205
"5383" 1076.4 12.0058590057708 67.1004814177764
"5384" 1076.6 9.35634254915524 70.4251600518921
"5385" 1076.8 9.81755035116739 73.6737979839753
"5386" 1077 11.9413728474807 76.5155715675864
"5387" 1077.2 14.7876120838577 79.2332359692939
"5388" 1077.4 18.7076925933782 81.8110945367385
"5389" 1077.6 22.9358665399996 85.0780620825866
"5390" 1077.8 27.6345922620591 87.5259874465314
"5391" 1078 32.2438272572845 88.3860937484427
"5392" 1078.2 36.7117193526807 89.1676038725639
"5393" 1078.4 41.0923024571559 89.2966537662561
"5394" 1078.6 45.8977239091958 90.0800358920671
"5395" 1078.8 50.957952367063 91.1425762604066
"5396" 1079 55.7808116973345 93.0464601933433
"5397" 1079.2 60.403305069058 94.9703557837634
"5398" 1079.4 65.445204821447 97.7289302702947
"5399" 1079.6 68.8719147482918 101.258636297779
"5400" 1079.8 72.4412845493564 104.118849453315
"5401" 1080 77.1423349534352 106.295005905167
"5402" 1080.2 80.6412250251131 108.778464751477
"5403" 1080.4 84.3843815003321 109.58660309886
"5404" 1080.6 87.1694041432252 107.659626251741
"5405" 1080.8 89.1752984137093 104.807766758155
"5406" 1081 90.8176217417983 101.219180099848
"5407" 1081.2 92.3772022105696 97.0069127755291
"5408" 1081.4 93.8559632129084 91.999812882662
"5409" 1081.6 94.9757958915336 86.7553016065537
"5410" 1081.8 95.4902400415455 81.0909464398828
"5411" 1082 95.2288223351486 75.8920142776675
"5412" 1082.2 94.7704502036984 70.3133193505682
"5413" 1082.4 93.1162634664454 65.0802120074612
"5414" 1082.6 90.4140042416479 60.332627181383
"5415" 1082.8 87.5392755748873 55.2540454034637
"5416" 1083 84.0262464010854 50.8592527788506
"5417" 1083.2 79.8069787835854 47.0696395194696
"5418" 1083.4 75.0337671450758 43.5181857946367
"5419" 1083.6 70.1134818982521 40.0869834403982
"5420" 1083.8 65.2404596279307 37.2615249305722
"5421" 1084 59.9343150050222 34.6554255827588
"5422" 1084.2 54.6959256455127 33.0179761084605
"5423" 1084.4 49.9671585202324 32.774811993397
"5424" 1084.6 44.4318238825366 33.3198094214345
"5425" 1084.8 41.7146783287782 35.2665465209784
"5426" 1085 38.9480358864226 39.1366386533867
"5427" 1085.2 36.7744307618586 44.0467609913498
"5428" 1085.4 35.886569231918 48.7600184811464
"5429" 1085.6 34.9194640815302 54.50355987217
"5430" 1085.8 35.0878239150197 59.7444168887396
"5431" 1086 35.7345015660261 65.3262123929216
"5432" 1086.2 37.0150240908754 70.6510905362851
"5433" 1086.4 38.583247453132 75.8520774673736
"5434" 1086.6 39.4083413816235 81.6027221734697
"5435" 1086.8 39.8862742625675 87.1221505898766
"5436" 1087 40.7524794940557 92.7094181055548
"5437" 1087.2 42.0357124828033 98.2257442677446
"5438" 1087.4 43.8294979739766 103.606500863164
"5439" 1087.6 46.3934140908322 108.160925374613
"5440" 1087.8 49.6571589390201 112.141388995695
"5441" 1088 53.1488320027362 114.598013150029
"5442" 1088.2 57.7681575205798 116.429141549824
"5443" 1088.4 62.528073302395 118.5549288708
"5444" 1088.6 66.7514623046251 120.018149243279
"5445" 1088.8 70.9232762213068 118.785835950155
"5446" 1089 75.4750923842845 117.508225942612
"5447" 1089.2 80.0412975115447 115.299963996127
"5448" 1089.4 84.6945289350807 112.756681487213
"5449" 1089.6 89.7375981111658 110.520887399207
"5450" 1089.8 94.3047223315557 108.32570150642
"5451" 1090 98.5733040179234 106.826136903535
"5452" 1090.2 98.800180245302 107.393327471981
"5453" 1090.4 97.8975909873807 108.281307275867
"5454" 1090.6 96.8141538760898 109.66215849614
"5455" 1090.8 95.1991143353093 111.629070625041
"5456" 1091 93.5370153538153 113.722119823122
"5457" 1091.2 91.3148317547888 117.139807564369
"5458" 1091.4 89.258988282386 118.662728840148
"5459" 1091.6 86.581532780978 119.294177890477
"5460" 1091.8 84.8475599620789 119.341840950789
"5461" 1092 82.6905243436079 119.558258908094
"5462" 1092.2 81.5330260518367 119.044670607842
"5463" 1092.4 78.7986984219462 119.552086280674
"5464" 1092.6 76.2887318300894 120.762847625891
"5465" 1092.8 73.9270507063771 121.75067634922
"5466" 1093 71.5556954100754 123.391285729928
"5467" 1093.2 68.9102746278488 124.387728868028
"5468" 1093.4 66.9948488065079 124.129230511612
"5469" 1093.6 63.7009971188428 124.125721765153
"5470" 1093.8 60.1371408067357 124.693784597906
"5471" 1094 58.3099648243503 124.612591664496
"5472" 1094.2 56.8760218358505 124.184344312131
"5473" 1094.4 55.2512533882084 123.992194469335
"5474" 1094.6 53.6912194670293 124.032756079145
"5475" 1094.8 52.4485465275014 123.431122371707
"5476" 1095 50.8695113165996 122.792398110558
"5477" 1095.2 48.4172838254513 122.467726396888
"5478" 1095.4 45.9871757820108 122.091125735661
"5479" 1095.6 44.1678393169787 120.957289974314
"5480" 1095.8 41.0515374735378 119.418487765041
"5481" 1096 37.7044882038571 118.134433987201
"5482" 1096.2 33.8423524266194 116.816716461817
"5483" 1096.4 30.9038206079438 115.916178404349
"5484" 1096.6 28.8514893295898 113.896768904976
"5485" 1096.8 26.3565775319175 111.65933026556
"5486" 1097 22.6798487570265 109.664210084341
"5487" 1097.2 19.3440764462824 107.981699847497
"5488" 1097.4 19.5679203563716 106.677395473858
"5489" 1097.6 19.360246686148 104.229817659098
"5490" 1097.8 18.629684030603 100.511415241496
"5491" 1098 17.7362498101903 96.480544576699
"5492" 1098.2 16.4375975188473 93.1302352637236
"5493" 1098.4 15.1952248255079 90.7055496927034
"5494" 1098.6 14.4318023835498 87.1440587548181
"5495" 1098.8 13.4503139199993 83.3175100006656
"5496" 1099 12.3990872705745 79.6261534710461
"5497" 1099.2 10.8860102243532 75.6797452297629
"5498" 1099.4 9.31784478889915 71.6848522547385
"5499" 1099.6 7.42798024398396 67.85707644326
"5500" 1099.8 4.38563822168067 63.9812541149178
"5501" 1100 3.22949244932634 61.5317570227621
"5502" 1100.2 4.79525412300826 59.843036554897
"5503" 1100.4 6.44673178350369 56.157949353232
"5504" 1100.6 7.60884531409447 51.4895581737246
"5505" 1100.8 9.00510125601111 46.8717592952299
"5506" 1101 10.35864386481 41.9508796846125
"5507" 1101.2 11.3578620456539 37.2355003802196
"5508" 1101.4 11.2821221773392 32.5275848030515
"5509" 1101.6 10.21864361489 30.8283166056357
"5510" 1101.8 11.281958396491 31.1732809693539
"5511" 1102 12.3994961945281 31.0555974900617
"5512" 1102.2 13.6331569998708 30.8332570393398
"5513" 1102.4 15.5916330421929 29.212332873954
"5514" 1102.6 19.0546685797287 27.7959508578045
"5515" 1102.8 23.2297961667687 26.1227840561325
"5516" 1103 27.7052057845557 25.5444198334875
"5517" 1103.2 32.3521584694871 25.4611861422738
"5518" 1103.4 38.1363627506543 25.7331765426914
"5519" 1103.6 42.87946042431 26.0430096805953
"5520" 1103.8 47.1875653960822 24.5596259047149
"5521" 1104 51.3262991722049 23.1777561984109
"5522" 1104.2 55.873041763598 22.2520231156869
"5523" 1104.4 60.8750063237468 20.9001408021332
"5524" 1104.6 65.8991235772689 20.2648805377049
"5525" 1104.8 71.3043931760577 20.7374875144076
"5526" 1105 76.182356040779 22.1325593546453
"5527" 1105.2 80.4432530804824 23.7296870903108
"5528" 1105.4 85.4498470069348 25.6250275313502
"5529" 1105.6 89.8106436517053 26.7615162616125
"5530" 1105.8 94.3055204275741 29.2419986869322
"5531" 1106 97.5592985322509 32.7097984412489
"5532" 1106.2 101.072570079364 36.4951212568808
"5533" 1106.4 104.666336980648 39.5689917988274
"5534" 1106.6 106.763212640783 41.7644662829715
"5535" 1106.8 107.375279624898 42.9228634755603
"5536" 1107 107.218926831581 44.7972625311875
"5537" 1107.2 107.435044973798 48.008951586352
"5538" 1107.4 107.614888869531 52.1095778713625
"5539" 1107.6 107.106926455189 56.0213395438583
"5540" 1107.8 106.856419341604 60.2493523421253
"5541" 1108 107.758527053117 64.6367249021766
"5542" 1108.2 109.591051122879 68.2643032877117
"5543" 1108.4 112.687267924345 71.2952740907109
"5544" 1108.6 115.816147300053 73.433643753348
"5545" 1108.8 117.539691716476 72.0550615002682
"5546" 1109 118.194130451599 69.555424770506
"5547" 1109.2 118.451915465556 66.9646454754375
"5548" 1109.4 117.891426956604 64.2838709633561
"5549" 1109.6 116.560077859733 60.8367998380862
"5550" 1109.8 114.905748846123 56.6370329737895
"5551" 1110 112.86851206015 52.2362970125169
"5552" 1110.2 110.558639430356 47.8416263967375
"5553" 1110.4 107.921638779552 43.6818612712792
"5554" 1110.6 105.185976974054 39.9771205957481
"5555" 1110.8 101.151145432286 35.892807782873
"5556" 1111 96.4756922992824 33.0326571794091
"5557" 1111.2 91.5202642023621 31.3145339792851
"5558" 1111.4 86.326345813901 30.365771989104
"5559" 1111.6 80.7724131566251 30.0179253715292
"5560" 1111.8 75.2893070601422 31.0223940134074
"5561" 1112 69.4056340708473 32.551031461303
"5562" 1112.2 64.2811482137626 34.8286708160305
"5563" 1112.4 59.3508813283767 37.5950376199245
"5564" 1112.6 54.3999277941927 40.9133293215645
"5565" 1112.8 50.183730965287 44.8673110626204
"5566" 1113 47.2212009579687 49.9147797685485
"5567" 1113.2 45.4469942882521 55.8147330480747
"5568" 1113.4 43.8812287119557 61.7717007154375
"5569" 1113.6 43.49268516652 67.582930460925
"5570" 1113.8 43.5085028040435 73.4221929170638
"5571" 1114 42.5750260726079 78.9435298113034
"5572" 1114.2 42.4095337421251 84.514995658418
"5573" 1114.4 43.7629964875092 89.1807122768125
"5574" 1114.6 45.528906809764 94.6556627869736
"5575" 1114.8 47.749176469926 99.7064683750181
"5576" 1115 50.1066049018395 104.692086807127
"5577" 1115.2 52.854740388148 109.707889058958
"5578" 1115.4 55.6707318961853 114.553249807392
"5579" 1115.6 59.3150640445185 117.59243585764
"5580" 1115.8 62.4904795903293 119.638035043504
"5581" 1116 62.5628474860557 121.437708696273
"5582" 1116.2 60.7740772505025 122.575203230712
"5583" 1116.4 60.1826494531625 122.28101426294
"5584" 1116.6 58.9077769312243 122.212126390263
"5585" 1116.8 58.0876775426422 122.848470578016
"5586" 1117 57.732805696424 122.374888332736
"5587" 1117.2 56.2678772329534 122.504468249582
"5588" 1117.4 56.5890255681945 121.992500488805
"5589" 1117.6 56.5817505525996 121.318724597585
"5590" 1117.8 56.6275426674095 120.726311413587
"5591" 1118 56.8231886063876 120.523267576975
"5592" 1118.2 57.0163651921717 120.258863870175
"5593" 1118.4 57.7112798332898 119.540555687322
"5594" 1118.6 58.4548151057443 118.666016581149
"5595" 1118.8 60.0649911243345 118.054983107247
"5596" 1119 62.5429102874236 117.289380413441
"5597" 1119.2 66.0762795116411 115.838514248741
"5598" 1119.4 69.8240907044165 114.778255690245
"5599" 1119.6 73.9672796639454 113.697520890789
"5600" 1119.8 78.5281719787419 112.564330574164
"5601" 1120 82.8955445003664 111.157996350384
"5602" 1120.2 87.7548710921999 110.149473692564
"5603" 1120.4 92.2325252842252 109.086400678375
"5604" 1120.6 97.5740305831037 108.932377264439
"5605" 1120.8 100.142012259387 108.202927133701
"5606" 1121 100.907002340123 105.89150865017
"5607" 1121.2 102.221504309893 102.385741353643
"5608" 1121.4 102.808818494151 98.1047878468725
"5609" 1121.6 102.72112854059 93.416109495461
"5610" 1121.8 101.562291296549 88.4779500826408
"5611" 1122 100.51512908669 83.6536554105559
"5612" 1122.2 98.8073549636038 79.2502040665356
"5613" 1122.4 97.8386710372192 74.5399368643561
"5614" 1122.6 97.0502464085798 69.861866814831
"5615" 1122.8 95.2875029595344 65.594610491271
"5616" 1123 92.6007873321807 61.4118589585802
"5617" 1123.2 88.9359304154922 58.1426517067764
"5618" 1123.4 84.8097337600084 55.1699787722007
"5619" 1123.6 80.4761126200004 51.7195749503502
"5620" 1123.8 76.0388532276565 48.7603378940964
"5621" 1124 71.3650484734594 45.5550813038994
"5622" 1124.2 66.6355442377047 42.5864961232365
"5623" 1124.4 61.7477854909629 40.078906855806
"5624" 1124.6 57.0971185742283 37.4410544436363
"5625" 1124.8 52.0852511654249 34.6415080195195
"5626" 1125 47.279159089876 32.3084332327922
"5627" 1125.2 41.9825582840807 30.7535925458625
"5628" 1125.4 36.8153688549468 29.9369601037657
"5629" 1125.6 32.6762776158656 31.2322489562512
"5630" 1125.8 28.4845498444823 33.5949594798852
"5631" 1126 24.4542925411767 36.7880540042205
"5632" 1126.2 20.7726245299557 40.3897506661375
"5633" 1126.4 18.5493950545807 44.7355963121625
"5634" 1126.6 18.0365917595307 48.9613551106125
"5635" 1126.8 18.131873022761 53.464611894675
"5636" 1127 18.9807228370169 58.2650080825694
"5637" 1127.2 20.2787823161017 63.4161901629546
"5638" 1127.4 22.9224365104479 68.898233980147
"5639" 1127.6 25.7840039847881 73.1085482446125
"5640" 1127.8 27.9570918279416 77.7246245758386
"5641" 1128 31.29270242856 81.3747314336987
"5642" 1128.2 33.8726817898123 82.8897330129546
"5643" 1128.4 37.2750611279842 84.9839319647464
"5644" 1128.6 40.806333318309 88.2048522593028
"5645" 1128.8 44.5393880947075 91.2154656767464
"5646" 1129 46.8812361743473 93.7865657820014
"5647" 1129.2 50.039894609486 97.0351561144709
"5648" 1129.4 53.8448964165261 99.0685511857398
"5649" 1129.6 57.6565965513473 102.152976784224
"5650" 1129.8 61.1651953936418 102.80286513802
"5651" 1130 65.1576515718863 103.647431330874
"5652" 1130.2 67.5259454296898 105.073483671849
"5653" 1130.4 71.1628744801273 105.495129702913
"5654" 1130.6 75.3316495328007 105.189262735702
"5655" 1130.8 79.3477554340769 104.30663359166
"5656" 1131 83.8454824668207 102.868016427982
"5657" 1131.2 88.2096943365924 100.791525825495
"5658" 1131.4 93.0564682348707 99.0005708179725
"5659" 1131.6 97.9159190277101 97.015185849289
"5660" 1131.8 102.805672767998 95.3158769177856
"5661" 1132 107.561840252801 95.0632890542935
"5662" 1132.2 110.424390006162 95.6412076441398
"5663" 1132.4 109.65077413505 97.0495509249066
"5664" 1132.6 108.750397868129 98.739759644078
"5665" 1132.8 106.961640023017 99.8227083906579
"5666" 1133 104.67799011082 102.290012826501
"5667" 1133.2 102.03253069661 105.169237729692
"5668" 1133.4 99.3255294658956 108.048088023519
"5669" 1133.6 96.7488242914683 111.404218086444
"5670" 1133.8 95.5390519834417 114.282166454542
"5671" 1134 93.8931224485898 114.29686169444
"5672" 1134.2 91.3484062736623 114.285265272759
"5673" 1134.4 87.5894765345431 115.918184370457
"5674" 1134.6 84.1089316822342 118.161980595434
"5675" 1134.8 80.5063262549842 120.022399421282
"5676" 1135 76.448466148066 119.75929603353
"5677" 1135.2 72.0093188741251 120.670873549918
"5678" 1135.4 67.0684006784731 121.785056862877
"5679" 1135.6 61.5896011741497 122.726446097462
"5680" 1135.8 57.7712156023563 124.038003103667
"5681" 1136 55.9819101623001 123.867285510444
"5682" 1136.2 54.8973090716114 121.830966840603
"5683" 1136.4 51.918626507978 119.79943738064
"5684" 1136.6 48.4104047208863 117.68294184108
"5685" 1136.8 44.0639003418976 115.781326859688
"5686" 1137 38.662854908137 113.950050443224
"5687" 1137.2 33.7597486514937 111.97191590993
"5688" 1137.4 29.3829263993249 110.583883494603
"5689" 1137.6 24.1955422663625 108.911541935376
"5690" 1137.8 19.7156438985973 107.764242094335
"5691" 1138 20.0252156628642 105.573981333622
"5692" 1138.2 19.0544938638302 102.90852867694
"5693" 1138.4 16.6034832542362 99.0876968911681
"5694" 1138.6 13.9673106328311 95.3049404488603
"5695" 1138.8 11.0632930971534 91.7535803624489
"5696" 1139 8.78203806510439 87.5981843652057
"5697" 1139.2 6.63181066420654 83.6779815018194
"5698" 1139.4 4.34161108132415 79.7972868756994
"5699" 1139.6 2.80811760761343 75.71047539852
"5700" 1139.8 2.62311756373152 71.6397810296549
"5701" 1140 2.29462665336102 67.5122989632928
"5702" 1140.2 1.84242681357812 63.3185158477151
"5703" 1140.4 2.99227265568929 59.7322388110953
"5704" 1140.6 4.04853319419328 55.9194647070999
"5705" 1140.8 5.45085765962941 53.0657787574587
"5706" 1141 5.74060406031933 49.5930179291083
"5707" 1141.2 5.03792274641239 46.3015541359784
"5708" 1141.4 4.45906305537739 43.1639856326453
"5709" 1141.6 3.91949987314524 43.6406311980534
"5710" 1141.8 4.2757069313984 43.7443301632173
"5711" 1142 5.42202677335864 43.6671919357989
"5712" 1142.2 5.63773874542448 43.4797942058935
"5713" 1142.4 6.59476800072986 43.5247250329814
"5714" 1142.6 8.27084750248556 42.6063306390759
"5715" 1142.8 10.5035762670557 41.2076394658375
"5716" 1143 13.1035538847687 39.0968372445165
"5717" 1143.2 16.391640673003 37.7439506755299
"5718" 1143.4 20.3473976299916 36.7241153263856
"5719" 1143.6 24.1595357156383 35.9965964131888
"5720" 1143.8 27.9787061526319 35.8460031618808
"5721" 1144 32.255908700562 36.4784840837142
"5722" 1144.2 36.2967094230905 37.5964678079895
"5723" 1144.4 40.3309485360221 38.8034485312954
"5724" 1144.6 44.2643382116247 40.7700040461885
"5725" 1144.8 48.5256686816807 41.6100926847375
"5726" 1145 52.5209905564057 42.7849964366875
"5727" 1145.2 55.7665810314057 43.9469178267375
"5728" 1145.4 60.0161230912053 44.9996064750633
"5729" 1145.6 64.108759473779 44.5367107843666
"5730" 1145.8 68.6322357896146 44.0656098751001
"5731" 1146 72.7601203136971 45.0794160769076
"5732" 1146.2 76.5675703856807 45.547943859832
"5733" 1146.4 80.9805348427287 45.9795662294205
"5734" 1146.6 85.4262434742948 47.4464054778723
"5735" 1146.8 89.3472807828514 50.1867634167832
"5736" 1147 93.1946499199204 53.0491897254059
"5737" 1147.2 96.1013513948967 57.2212530458685
"5738" 1147.4 98.9642385925194 61.2485324701609
"5739" 1147.6 101.791043199777 64.9422238236448
"5740" 1147.8 104.862786468217 69.1853418070272
"5741" 1148 108.352370782624 73.5985277098706
"5742" 1148.2 111.844478528869 77.8428538260141
"5743" 1148.4 115.165956282582 81.770251353596
"5744" 1148.6 117.053993282395 81.6474513195117
"5745" 1148.8 117.267274942181 79.5964836041375
"5746" 1149 117.242308861604 77.3228226459971
"5747" 1149.2 116.844501504655 74.2397070814647
"5748" 1149.4 117.040083608931 70.2570651844339
"5749" 1149.6 117.414180616312 65.7086019616125
"5750" 1149.8 116.543084928368 60.6251606019864
"5751" 1150 115.781515746958 55.0991273200014
"5752" 1150.2 114.063294601476 50.4892792419202
"5753" 1150.4 111.99375000487 45.4158273089573
"5754" 1150.6 109.126893950816 41.0201103483922
"5755" 1150.8 104.63474748453 36.9187783463824
"5756" 1151 100.797676083076 33.6247127921083
"5757" 1151.2 96.1644456737307 30.8022764029875
"5758" 1151.4 91.6931221993417 28.0091432442057
"5759" 1151.6 86.7323196733163 25.7086247075193
"5760" 1151.8 81.4706503411893 25.0424724789918
"5761" 1152 75.9911982840858 24.3844010309573
"5762" 1152.2 70.3646418778671 24.6821379572905
"5763" 1152.4 64.9306532644079 25.8795739903894
"5764" 1152.6 59.6809227634594 28.0831632681535
"5765" 1152.8 54.0447818728873 30.4985052283646
"5766" 1153 48.848133799842 32.9867681855964
"5767" 1153.2 43.4834868340678 36.1150986176286
"5768" 1153.4 38.1936084671197 39.4842309236125
"5769" 1153.6 33.6524885888258 43.5747218867818
"5770" 1153.8 29.1365111840307 47.6988204158375
"5771" 1154 25.6182911091307 52.1258058237375
"5772" 1154.2 24.5424053716722 55.8200029143922
"5773" 1154.4 22.2715922393332 61.780887386782
"5774" 1154.6 20.8340669151548 67.7197488869832
"5775" 1154.8 19.0176554182841 73.7028270522763
"5776" 1155 16.7617701865289 79.6391399360946
"5777" 1155.2 15.4254990560825 84.9528301948742
"5778" 1155.4 16.2148609176219 88.7904777514654
"5779" 1155.6 16.5693881623776 91.0281417156731
"5780" 1155.8 14.4669415586422 92.4360395232375
"5781" 1156 14.1436535116079 92.468790481667
"5782" 1156.2 15.3550648332683 93.0920168558393
"5783" 1156.4 18.2024004690399 93.67109698603
"5784" 1156.6 22.1603462859093 95.2824223698125
"5785" 1156.8 26.8486330551401 96.7118856773963
"5786" 1157 31.4318172629731 98.1191909200747
"5787" 1157.2 36.2429118396251 100.050555398751
"5788" 1157.4 41.2778014952235 101.847788244955
"5789" 1157.6 46.3048025003408 104.640562579787
"5790" 1157.8 51.4745194561093 106.617878931641
"5791" 1158 56.9605640021293 108.375680333145
"5792" 1158.2 62.3139168203788 109.865778937329
"5793" 1158.4 67.8767364194165 110.894569880348
"5794" 1158.6 73.8286701518263 112.017821240049
"5795" 1158.8 79.8017058354748 112.193094247083
"5796" 1159 85.5742328341027 113.120425828888
"5797" 1159.2 89.8650381570399 113.530329422574
"5798" 1159.4 91.4286298490942 110.872241725266
"5799" 1159.6 92.6084240156513 107.637812556877
"5800" 1159.8 94.2426742783571 103.472001723671
"5801" 1160 96.4557925623894 98.5867485792338
"5802" 1160.2 98.2636935929607 93.3727169343225
"5803" 1160.4 99.8243694535203 88.0443881852257
"5804" 1160.6 101.635776363907 83.0363808447446
"5805" 1160.8 102.570545787707 77.6396243756036
"5806" 1161 103.772109747131 72.3101329877625
"5807" 1161.2 104.172692625757 66.7515917142566
"5808" 1161.4 104.422074517907 61.2754075980212
"5809" 1161.6 103.964754795325 55.5031452680193
"5810" 1161.8 102.503083871406 50.0908205959125
"5811" 1162 100.607849951092 44.8342731721503
"5812" 1162.2 98.2710248090924 39.4962314262091
"5813" 1162.4 95.3941770502437 34.0501851568982
"5814" 1162.6 93.0892220954676 28.5620208792191
"5815" 1162.8 89.9630074370443 24.1060331457034
"5816" 1163 86.1555196132905 20.8529583822466
"5817" 1163.2 84.4721536393097 19.6599549093786
"5818" 1163.4 83.1034447127135 16.1372620641043
"5819" 1163.6 82.6433157548807 11.9908340098875
"5820" 1163.8 83.9664697040113 8.80188432349959
"5821" 1164 83.9756945344444 9.02985881929753
"5822" 1164.2 83.2145396784807 9.7151557924365
"5823" 1164.4 81.1840102613078 10.7734075217142
"5824" 1164.6 78.2293127088807 11.6175911052625
"5825" 1164.8 74.1420852111929 12.5822439230271
"5826" 1165 69.3965236414438 12.6893192442178
"5827" 1165.2 65.0087916181634 13.5094346014487
"5828" 1165.4 60.2439585019438 14.5785945417704
"5829" 1165.6 54.9673406244349 15.5757812245532
"5830" 1165.8 49.7525018812307 16.8851844461875
"5831" 1166 44.1181568166307 17.8231600934625
"5832" 1166.2 38.6688104091057 19.6634098927875
"5833" 1166.4 33.424321271562 21.797413135104
"5834" 1166.6 27.9706113282371 23.7933714239915
"5835" 1166.8 24.2518706960939 26.8130165402241
"5836" 1167 21.538060399721 30.8007059559835
"5837" 1167.2 18.5730296108602 35.6694138114587
"5838" 1167.4 15.5171813482448 40.5261486863561
"5839" 1167.6 12.8329010949328 45.8881354910915
"5840" 1167.8 10.8644012602981 51.1186849880821
"5841" 1168 9.14840471872304 56.457018807621
"5842" 1168.2 6.75167367795567 62.0410847248625
"5843" 1168.4 6.84438467543719 66.9515220009081
"5844" 1168.6 9.01899841702549 70.6374228070953
"5845" 1168.8 12.8681814631213 74.6829346750278
"5846" 1169 17.4578780117576 78.1483677104074
"5847" 1169.2 21.722261325309 82.6798807215063
"5848" 1169.4 25.6556592589239 86.7224845073152
"5849" 1169.6 28.5365762677672 91.2339227434586
"5850" 1169.8 31.8338804640399 95.436950289127
"5851" 1170 35.0446384881386 99.7745622481826
"5852" 1170.2 38.9361971320845 103.603367365295
"5853" 1170.4 42.5203989913664 107.218776825298
"5854" 1170.6 47.1253381893603 109.786871670826
"5855" 1170.8 52.2905536326807 111.060319532279
"5856" 1171 57.3804031658277 111.582159569436
"5857" 1171.2 62.8972646354657 112.459664459818
"5858" 1171.4 68.6637542150767 112.942547777385
"5859" 1171.6 74.1973253021559 112.664905186256
"5860" 1171.8 78.1139987884748 110.776489463289
"5861" 1172 80.6996707161378 108.023683263098
"5862" 1172.2 84.5426353008507 104.772528918712
"5863" 1172.4 88.5869687428069 101.089949621312
"5864" 1172.6 92.0128718004235 96.9590016780411
"5865" 1172.8 96.1556634877395 93.3075760243184
"5866" 1173 99.5375279842826 89.0276968656804
"5867" 1173.2 102.142823328681 84.3122052338274
"5868" 1173.4 106.010901412732 79.9159662152535
"5869" 1173.6 110.24509410791 76.8340604587027
"5870" 1173.8 114.45406313046 73.4947185011294
"5871" 1174 117.125800485578 71.254400660433
"5872" 1174.2 118.767079382733 71.6668227915072
"5873" 1174.4 118.258034139812 72.8420681845599
"5874" 1174.6 117.438095493496 73.7815812167967
"5875" 1174.8 117.067218873558 73.4565181086535
"5876" 1175 116.163774180681 72.1710608720107
"5877" 1175.2 114.325745048523 70.5257415087177
"5878" 1175.4 112.375587554476 67.4562276019971
"5879" 1175.6 110.106830852853 65.4332863558022
"5880" 1175.8 106.839383663092 63.4372341065032
"5881" 1176 103.257974927783 61.6774121511253
"5882" 1176.2 99.3618082836559 60.5714491701084
"5883" 1176.4 94.8418409519676 59.2344470600059
"5884" 1176.6 90.322041177628 58.8928619641125
"5885" 1176.8 86.2023375386092 59.3866553720946
"5886" 1177 82.0048890167395 60.6356622275789
"5887" 1177.2 78.1634509704612 62.3236885784174
"5888" 1177.4 74.5100296677479 63.1852235519738
"5889" 1177.6 70.3217340715875 63.9163758993159
"5890" 1177.8 66.3653337901197 65.7212676805393
"5891" 1178 61.4462098107283 67.4210373169934
"5892" 1178.2 56.5621694836484 69.5090837113706
"5893" 1178.4 51.7208318005402 71.9594482780918
"5894" 1178.6 48.0597694038178 75.030775377548
"5895" 1178.8 45.9633025066722 79.4556029735193
"5896" 1179 44.192946510185 84.1085599275342
"5897" 1179.2 42.5254570544443 88.5103503168852
"5898" 1179.4 40.963139548718 92.8186855404536
"5899" 1179.6 40.5023119510074 96.6271894014739
"5900" 1179.8 39.4567399121134 99.6712096744298
"5901" 1180 37.3658791416224 101.184481382719
"5902" 1180.2 35.3044803127656 101.484807005094
"5903" 1180.4 33.1596008883751 101.28748599089
"5904" 1180.6 30.404455196264 102.29361903814
"5905" 1180.8 28.0184358841712 102.719356136716
"5906" 1181 27.4617864989307 103.389907376362
"5907" 1181.2 28.4193932419913 104.663250202525
"5908" 1181.4 30.2835595769525 105.877038019001
"5909" 1181.6 32.4428132926219 107.950916579171
"5910" 1181.8 35.3396385353596 110.658541237392
"5911" 1182 38.687398790917 112.859360167694
"5912" 1182.2 42.8789714669234 114.24120826836
"5913" 1182.4 46.9128598764115 115.766841822372
"5914" 1182.6 51.3579674521577 116.943671856319
"5915" 1182.8 55.6695739383196 117.77508560389
"5916" 1183 59.9263263061577 118.10851130019
"5917" 1183.2 64.3532304560265 118.767636377398
"5918" 1183.4 69.6428037566904 118.691763595438
"5919" 1183.6 74.366635386933 119.066109370612
"5920" 1183.8 79.201955857955 119.893304111143
"5921" 1184 81.7655568396224 119.977395550583
"5922" 1184.2 82.9632207481146 119.077132130716
"5923" 1184.4 83.7527175899716 117.80209940744
"5924" 1184.6 85.7268087018582 116.121418498528
"5925" 1184.8 88.739147042492 113.91848040215
"5926" 1185 92.5595932992288 111.628713966747
"5927" 1185.2 96.4056180121038 109.198266022584
"5928" 1185.4 100.165795073624 106.629006670413
"5929" 1185.6 104.532077239892 104.419758200161
"5930" 1185.8 108.29508421138 102.473961533462
"5931" 1186 111.19371244799 101.236616067418
"5932" 1186.2 111.386041167655 101.214242588983
"5933" 1186.4 110.665153808672 100.66538169944
"5934" 1186.6 110.24243849638 99.0824630972851
"5935" 1186.8 109.873124356457 96.5220061033714
"5936" 1187 109.708208559787 92.785443134993
"5937" 1187.2 109.225043386233 88.6429691812704
"5938" 1187.4 108.953483271524 84.5285111124734
"5939" 1187.6 108.476675655655 79.9903002517735
"5940" 1187.8 106.985359205539 75.8279509541081
"5941" 1188 105.619329585017 71.5251257440223
"5942" 1188.2 102.902291499831 67.3898178276625
"5943" 1188.4 100.26250910923 63.212157615924
"5944" 1188.6 97.0732110067307 58.7078633070375
"5945" 1188.8 92.9408015724188 55.4123525594934
"5946" 1189 88.5757186819451 51.8872146892323
"5947" 1189.2 83.8701489544307 48.7081990535625
"5948" 1189.4 78.6788544946722 46.9479888159515
"5949" 1189.6 73.3804005392307 45.3425217309875
"5950" 1189.8 68.4535941981807 44.3483601240141
"5951" 1190 62.9961740490608 44.9121457047778
"5952" 1190.2 57.4613333845587 45.9627461546857
"5953" 1190.4 52.2390533540691 47.525784844315
"5954" 1190.6 47.6077032496964 50.6633734226991
"5955" 1190.8 42.7577907518235 54.0646597527315
"5956" 1191 39.0360814272567 58.3148872123245
"5957" 1191.2 37.4225036667057 62.9985339149875
"5958" 1191.4 36.9981896524575 67.8812699655381
"5959" 1191.6 38.0394609106352 72.4570697201761
"5960" 1191.8 39.8796474841717 77.2153793349428
"5961" 1192 41.1942404198196 82.1096524952791
"5962" 1192.2 41.0213781815405 86.7909870433321
"5963" 1192.4 39.7788023515557 91.5110462378625
"5964" 1192.6 38.0915589603378 96.6770989624982
"5965" 1192.8 35.1538359246807 100.120599124814
"5966" 1193 32.1292964766266 102.346932491288
"5967" 1193.2 29.3010536882954 105.73834518153
"5968" 1193.4 30.4877481815933 106.690011167108
"5969" 1193.6 32.9576530365973 107.385589872251
"5970" 1193.8 36.7003755413117 108.663834345302
"5971" 1194 40.9381993934584 110.880008950335
"5972" 1194.2 45.7521640939534 112.917190688885
"5973" 1194.4 50.8833145927656 114.583520261745
"5974" 1194.6 56.1157138353592 116.781445504104
"5975" 1194.8 60.9477391733649 119.076358603691
"5976" 1195 66.2793463405247 121.184973757778
"5977" 1195.2 71.8483063977077 122.062578846991
"5978" 1195.4 75.8282969997084 121.601276152751
"5979" 1195.6 79.2596401578534 119.182950627712
"5980" 1195.8 83.235115497341 116.721935721877
"5981" 1196 87.9496065206999 113.87566121867
"5982" 1196.2 92.5214506761251 111.157687246529
"5983" 1196.4 97.6506740265836 108.920960736331
"5984" 1196.6 102.402470566681 106.862689184612
"5985" 1196.8 104.951301251635 104.34125247431
"5986" 1197 108.367402203948 101.373004724041
"5987" 1197.2 111.382323927332 98.0207734191482
"5988" 1197.4 114.431653790339 93.6821754450862
"5989" 1197.6 117.489989598913 89.2615162879487
"5990" 1197.8 119.755560973014 85.0656364355869
"5991" 1198 121.057560166463 80.1393438892386
"5992" 1198.2 123.002618381562 75.0955097354091
"5993" 1198.4 123.669939788317 70.6172222667778
"5994" 1198.6 123.269846998853 66.3848649951307
"5995" 1198.8 121.82135084026 60.7821372616651
"5996" 1199 119.97920992138 55.3652210602231
"5997" 1199.2 118.292198250075 49.9247830200335
"5998" 1199.4 116.58372536562 44.9684321505864
"5999" 1199.6 113.094215731443 40.5316214769006
"6000" 1199.8 109.277667599773 36.5277434657133
"6001" 1200 105.212770083857 33.2156047490411
"6002" 1200.2 100.156194671546 30.4074871414276
"6003" 1200.4 95.0612271374894 29.1593020594908
"6004" 1200.6 89.5267494965735 28.2846255059518
"6005" 1200.8 84.1801588032496 27.903068773509
"6006" 1201 78.3475205303912 28.9172716192178
"6007" 1201.2 73.2716172998617 30.387624240578
"6008" 1201.4 67.8227845622704 32.0043931827663
"6009" 1201.6 62.9455896798758 34.8232463585393
"6010" 1201.8 58.0522494854426 37.9356206112553
"6011" 1202 54.094250634361 41.9381101483174
"6012" 1202.2 51.4601116400691 46.5118731091497
"6013" 1202.4 50.3531011491298 51.852681133765
"6014" 1202.6 49.5609570331976 57.1930527153413
"6015" 1202.8 50.2167045394243 62.0435813329202
"6016" 1203 52.5654742376218 65.8591537214612
"6017" 1203.2 55.007193329441 70.288907990629
"6018" 1203.4 57.3604481798894 75.2218509817255
"6019" 1203.6 59.849674961585 79.1571999889777
"6020" 1203.8 62.1059025112859 83.8702429775072
"6021" 1204 62.9395991371401 88.7575574538017
"6022" 1204.2 63.7704907380399 94.0719116543989
"6023" 1204.4 65.3360407786165 99.5747008849703
"6024" 1204.6 66.6635262208153 104.887872210978
"6025" 1204.8 67.8174584650807 110.360508405098
"6026" 1205 69.0053445789307 113.696460240307
"6027" 1205.2 71.6649584463534 117.699420726958
"6028" 1205.4 73.9579965395431 117.944147452282
"6029" 1205.6 73.7507551660935 117.618992883594
"6030" 1205.8 71.9732567577362 118.416991275612
"6031" 1206 69.7590428114585 119.881113201001
"6032" 1206.2 66.2062420908969 121.466091948883
"6033" 1206.4 63.0888916413621 121.78895872486
"6034" 1206.6 59.3734085984771 123.257229389303
"6035" 1206.8 59.0311325876017 123.039395394218
"6036" 1207 59.5904523560844 122.414129489961
"6037" 1207.2 60.4729190480467 121.84804406347
"6038" 1207.4 57.083208900764 124.367240479779
"6039" 1207.6 56.8895553357557 124.356421844862
"6040" 1207.8 57.1893109257724 123.957720409447
"6041" 1208 57.1760214003122 124.098482812376
"6042" 1208.2 57.2308686475996 123.711689682937
"6043" 1208.4 57.6958267415124 123.401247601332
"6044" 1208.6 58.7900718793137 122.932232923585
"6045" 1208.8 60.3056454748676 122.760622640285
"6046" 1209 61.8269177234962 122.854942367836
"6047" 1209.2 64.196213224644 122.117559938301
"6048" 1209.4 67.3513916728707 121.605459358252
"6049" 1209.6 70.5177897402807 121.430197472602
"6050" 1209.8 73.9302962968521 120.950406469241
"6051" 1210 77.1256906168956 120.281840830781
"6052" 1210.2 80.4400234781378 119.080946355641
"6053" 1210.4 84.499415379535 118.396824499845
"6054" 1210.6 88.6597131839664 117.155847548184
"6055" 1210.8 92.7047722697292 115.87093583503
"6056" 1211 95.5005748947534 113.609976728458
"6057" 1211.2 98.6151161431615 110.958374703257
"6058" 1211.4 102.407234736185 108.407471146475
"6059" 1211.6 105.547087115792 105.932286581779
"6060" 1211.8 107.650561642716 103.211543510436
"6061" 1212 109.515196453663 101.08496369832
"6062" 1212.2 112.37744011002 98.156604404369
"6063" 1212.4 113.591216677865 95.4997061110862
"6064" 1212.6 114.820771225508 92.8238316265435
"6065" 1212.8 116.185018045608 89.2680481659579
"6066" 1213 118.171563598663 85.4943929986901
"6067" 1213.2 119.784532910587 81.4920734715617
"6068" 1213.4 120.115133057153 77.6866011364398
"6069" 1213.6 120.868172163918 73.0880497784546
"6070" 1213.8 122.028747086092 68.0781557470579
"6071" 1214 122.621340086475 63.6708347990946
"6072" 1214.2 121.933712802903 60.4579578153903
"6073" 1214.4 120.243316377732 56.1071551564176
"6074" 1214.6 118.279899170381 51.6097569382125
"6075" 1214.8 115.292415653155 47.4793854937227
"6076" 1215 111.676537298322 44.121264289433
"6077" 1215.2 106.93062886387 41.4640411133625
"6078" 1215.4 102.205534737859 40.7791665131294
"6079" 1215.6 97.1094075920281 40.2543710363244
"6080" 1215.8 91.5149425828647 39.9007050933645
"6081" 1216 86.2018494798912 40.290503925823
"6082" 1216.2 80.4576423978592 40.7789896952464
"6083" 1216.4 75.0481939633163 42.0267934957227
"6084" 1216.6 69.9157602121722 44.2216928169515
"6085" 1216.8 65.1713599597532 47.280976816298
"6086" 1217 61.3040220375378 51.1652655950649
"6087" 1217.2 58.6591810863447 55.4109925025325
"6088" 1217.4 57.2674804036889 60.1921622821371
"6089" 1217.6 56.536107850722 65.1775053384307
"6090" 1217.8 56.8164735916117 70.2043043540522
"6091" 1218 57.0028001277347 75.5857232449909
"6092" 1218.2 57.8694605032212 80.9716490602611
"6093" 1218.4 59.5159095315083 85.8066411857677
"6094" 1218.6 61.8786180031898 90.0186647267216
"6095" 1218.8 65.5927537213079 92.8122329646579
"6096" 1219 70.0167407458699 94.785583871153
"6097" 1219.2 74.8232130322079 97.0008149994852
"6098" 1219.4 80.1083258812373 98.6372606449521
"6099" 1219.6 85.0779497593506 99.0102508703406
"6100" 1219.8 89.765068568595 98.6838011876125
"6101" 1220 95.7004751161027 98.3562645341721
"6102" 1220.2 100.767991203471 97.5478445213625
"6103" 1220.4 103.634570196058 97.7995308770653
"6104" 1220.6 104.361735275442 100.153547479778
"6105" 1220.8 103.336955673256 102.098407317537
"6106" 1221 101.356800326372 104.177700700749
"6107" 1221.2 99.0556414897082 107.839343933053
"6108" 1221.4 97.2376950825014 112.088702224924
"6109" 1221.6 94.1210902388912 114.939084850823
"6110" 1221.8 90.8548834904565 117.666028789845
"6111" 1222 87.1345296900754 119.359920718876
"6112" 1222.2 84.3347320481378 118.658092282327
"6113" 1222.4 80.3501585574534 118.917402316122
"6114" 1222.6 76.2748771355716 119.958351697558
"6115" 1222.8 72.2214567551211 122.235473133539
"6116" 1223 67.7963621269932 124.29962401155
"6117" 1223.2 64.8191395186059 124.79897478907
"6118" 1223.4 63.2875939628788 124.441542047886
"6119" 1223.6 60.8792327053068 125.097827599456
"6120" 1223.8 59.8360964977367 124.085551536996
"6121" 1224 56.9311356363693 123.486236172226
"6122" 1224.2 52.6187188918195 123.400775760557
"6123" 1224.4 49.1080203440521 122.882923769212
"6124" 1224.6 47.425986261916 121.506029739465
"6125" 1224.8 43.5862474040675 120.374143569594
"6126" 1225 39.3121257817413 119.774238201522
"6127" 1225.2 36.2428418160981 117.84854028368
"6128" 1225.4 32.6672142992191 115.957832338786
"6129" 1225.6 28.7240261400261 114.165857860722
"6130" 1225.8 25.1275463404948 111.504170784259
"6131" 1226 20.7540361481443 109.679861716912
"6132" 1226.2 19.371494350032 107.78548950345
"6133" 1226.4 17.8967363154261 104.931857905667
"6134" 1226.6 15.3224009358158 101.560973284369
"6135" 1226.8 13.1111519828912 98.8648709720072
"6136" 1227 10.7052262143937 96.1753830883255
"6137" 1227.2 9.60991971730136 93.0051370254918
"6138" 1227.4 7.44924380218959 89.4802339120768
"6139" 1227.6 5.59098337394792 86.1726094910522
"6140" 1227.8 3.9623003336372 82.3407009070647
"6141" 1228 2.85532795169838 78.5335670845948
"6142" 1228.2 1.65934222268067 74.2700675261081
"6143" 1228.4 1.51287454996273 70.6352418621253
"6144" 1228.6 1.75268647766416 66.522950117158
"6145" 1228.8 2.10398811775567 62.5668703818125
"6146" 1229 2.60001336035017 59.1965172085532
"6147" 1229.2 3.78645228783454 55.63562065151
"6148" 1229.4 5.17118113664678 52.4665928236125
"6149" 1229.6 6.4773653243617 48.5181641354056
"6150" 1229.8 7.37158145868066 44.779668014402
"6151" 1230 7.92008624895567 40.7272920755375
"6152" 1230.2 10.073200240846 37.6119812115877
"6153" 1230.4 14.0290653916972 34.9951233046373
"6154" 1230.6 17.6276473596807 32.5769486306638
"6155" 1230.8 22.0239943934967 30.0517660615485
"6156" 1231 25.6745658927385 27.5018327666538
"6157" 1231.2 30.0907147836807 24.9268188360753
"6158" 1231.4 33.7086093561435 22.3518049054968
"6159" 1231.6 38.5313782747299 20.0862411633584
"6160" 1231.8 43.6208690272661 17.9208444506857
"6161" 1232 48.4834760055057 17.0117624747125
"6162" 1232.2 53.9144490703417 17.0973580472396
"6163" 1232.4 59.2781190082689 16.9298317706209
"6164" 1232.6 64.5842859014633 17.4209890998212
"6165" 1232.8 70.0796350261557 17.9432469410375
"6166" 1233 75.4002487694622 19.5219403314948
"6167" 1233.2 80.8687758610741 21.5675073735879
"6168" 1233.4 85.9599791602824 24.2497592940108
"6169" 1233.6 91.0231003012824 27.1146805132989
"6170" 1233.8 96.4176017307807 28.6277307847375
"6171" 1234 102.024705117951 29.5388904057928
"6172" 1234.2 105.779929127122 28.5034016692975
"6173" 1234.4 105.913746587541 27.1872169657753
"6174" 1234.6 105.784542282168 28.4425656871253
"6175" 1234.8 106.60701029463 31.1733373980495
"6176" 1235 108.526184662901 35.0460234740701
"6177" 1235.2 110.7401510894 39.6752111234637
"6178" 1235.4 113.00140397427 44.7504095199715
"6179" 1235.6 114.602698368607 49.8520302671945
"6180" 1235.8 116.664522425395 55.1797973652343
"6181" 1236 118.812819761763 60.5263864263232
"6182" 1236.2 121.518180248345 65.6104160312764
"6183" 1236.4 121.250397873396 68.9754566500694
"6184" 1236.6 119.75482750624 73.8181773484684
"6185" 1236.8 119.167320620257 79.0892363199006
"6186" 1237 117.952699642494 84.2348724729769
"6187" 1237.2 115.16455796559 88.2819497472437
"6188" 1237.4 113.031073809159 93.2899120434212
"6189" 1237.6 111.117297093399 97.9015306628689
"6190" 1237.8 107.341563785957 100.4445340203
"6191" 1238 103.066931453017 103.115507454385
"6192" 1238.2 98.4392439755418 105.607727534279
"6193" 1238.4 93.9493756734751 108.532196658855
"6194" 1238.6 89.4613610315966 110.9854990665
"6195" 1238.8 84.7562563916618 113.282834569499
"6196" 1239 79.8351845103325 116.211148892068
"6197" 1239.2 75.0816800554898 118.145541890431
"6198" 1239.4 70.399194109951 120.427502996883
"6199" 1239.6 65.5187761916718 123.450241495427
"6200" 1239.8 63.0869664884374 124.508175129234
"6201" 1240 61.0716789733751 123.144734734196
"6202" 1240.2 56.8914056256526 122.46214964707
"6203" 1240.4 52.2097200585863 122.270058307443
"6204" 1240.6 48.3289662286504 121.70979033934
"6205" 1240.8 43.8312466186407 120.398099701552
"6206" 1241 38.8280892926052 119.135920184603
"6207" 1241.2 34.0005484355059 116.600721033098
"6208" 1241.4 29.2973482231251 114.197723658112
"6209" 1241.6 25.6322983943386 111.239111709323
"6210" 1241.8 21.655595959707 107.576719089112
"6211" 1242 17.3525165707908 103.894611583255
"6212" 1242.2 14.483810532005 100.213614643937
"6213" 1242.4 11.3030542393709 96.7387446657806
"6214" 1242.6 10.1581527093592 92.5507943293178
"6215" 1242.8 8.58635960789496 87.7276150555768
"6216" 1243 6.7408346305203 82.7755088556219
"6217" 1243.2 5.28738606176176 78.1435994139368
"6218" 1243.4 5.36778212194155 73.4980191016125
"6219" 1243.6 5.31745634683954 69.0755229216592
"6220" 1243.8 5.30559524597376 64.318593903009
"6221" 1244 6.24493822596764 59.7242975762299
"6222" 1244.2 7.41446961852889 54.7755986186839
"6223" 1244.4 8.09244418523329 49.8735368546388
"6224" 1244.6 10.7581872439738 45.7180029738711
"6225" 1244.8 13.4028787413756 41.9574808855786
"6226" 1245 16.8784110500281 38.1980969353837
"6227" 1245.2 20.3726379598167 34.7939632163805
"6228" 1245.4 24.6824528019246 32.4610897786857
"6229" 1245.6 29.0095974047669 30.6595823390004
"6230" 1245.8 33.6941668867068 30.6867051595516
"6231" 1246 39.2201757197993 30.494495407943
"6232" 1246.2 44.1668406737557 30.5101732602375
"6233" 1246.4 49.8227857025514 30.3439766445349
"6234" 1246.6 55.177219984563 30.9016896574528
"6235" 1246.8 60.7950648052053 31.5724390607846
"6236" 1247 66.2567854386559 31.8439500070918
"6237" 1247.2 71.2000352415083 32.140243097078
"6238" 1247.4 75.9397348511725 31.6075552855961
"6239" 1247.6 80.696594755827 30.380745444954
"6240" 1247.8 84.7900965739412 31.1111529755032
"6241" 1248 86.7775698412291 33.7657098995964
"6242" 1248.2 88.486011895827 34.956236407271
"6243" 1248.4 91.9604972432727 38.1278337523005
"6244" 1248.6 94.1492480781565 42.1393333250964
"6245" 1248.8 97.0539520483749 46.5859047596538
"6246" 1249 99.5218760041151 51.5344166740715
"6247" 1249.2 100.842386738359 56.2721851805701
"6248" 1249.4 102.950033088753 60.8527798251448
"6249" 1249.6 106.012404746616 65.0458733259109
"6250" 1249.8 109.770752552364 68.0232620954906
"6251" 1250 113.2829262543 69.9495068489458
"6252" 1250.2 116.27792943187 69.2071246598366
"6253" 1250.4 119.056986261252 68.3268934372427
"6254" 1250.6 119.272939835715 65.8835337872142
"6255" 1250.8 119.715615244091 62.0635541973817
"6256" 1251 120.700943224194 57.306683644792
"6257" 1251.2 121.475350868388 51.9763967449746
"6258" 1251.4 120.27449179742 47.9925872646293
"6259" 1251.6 118.03054828837 44.163477053259
"6260" 1251.8 116.189738904481 38.3125727621375
"6261" 1252 114.497886229311 33.5919841486629
"6262" 1252.2 112.712806996935 28.980223192883
"6263" 1252.4 111.022130689479 24.3870003915157
"6264" 1252.6 108.088745078881 21.7048863015625
"6265" 1252.8 103.815632583336 18.8029027657027
"6266" 1253 100.444475001435 15.2242402190059
"6267" 1253.2 97.3184101322936 12.473589418927
"6268" 1253.4 93.5548272886134 11.6834302263268
"6269" 1253.6 89.1507246572557 9.9006737439875
"6270" 1253.8 84.7288023704967 7.3035522458925
"6271" 1254 80.2582704115378 5.68372440539821
"6272" 1254.2 75.5821878349102 4.30309430263709
"6273" 1254.4 71.133681790418 4.41645099135826
"6274" 1254.6 66.1500165683636 5.22029479680762
"6275" 1254.8 61.3760787066315 6.94319593164529
"6276" 1255 56.6146001552791 9.48986376851013
"6277" 1255.2 53.572038387971 13.0703592804593
"6278" 1255.4 51.2292455473557 17.3622862460125
"6279" 1255.6 48.4022825975071 20.9323284762654
"6280" 1255.8 44.4634457645839 24.1608560229351
"6281" 1256 40.6033121558247 27.4314061356525
"6282" 1256.2 37.1985579239307 31.1008707266875
"6283" 1256.4 33.9554640569884 35.090200742074
"6284" 1256.6 31.7860585141512 39.5387786626881
"6285" 1256.8 28.5101122223557 42.8271891128625
"6286" 1257 24.8328582141807 45.2039190557846
"6287" 1257.2 21.5158647487307 48.2960090632375
"6288" 1257.4 18.5089076886552 49.4234391782396
"6289" 1257.6 14.2247282616552 48.538878248782
"6290" 1257.8 9.79958043997837 47.5640169213759
"6291" 1258 9.42002790601675 46.5702594393584
"6292" 1258.2 10.5766669645527 46.6681507045965
"6293" 1258.4 10.8898015335807 48.1629398537625
"6294" 1258.6 11.2118104742789 51.2390641403893
"6295" 1258.8 11.1331375989371 55.6722375696894
"6296" 1259 12.1411883306372 59.9342731686994
"6297" 1259.2 13.7828709508345 64.1240880476638
"6298" 1259.4 16.704699614521 68.2581632860075
"6299" 1259.6 19.9000971534162 72.3457003676786
"6300" 1259.8 22.164641202628 76.9690927043493
"6301" 1260 24.6139962724152 81.9560853235417
"6302" 1260.2 26.7115914434235 86.3394296438411
"6303" 1260.4 28.2922758263571 91.1807596777595
"6304" 1260.6 29.8832396542508 95.2392287171358
"6305" 1260.8 32.4530193275405 98.6498286517994
"6306" 1261 34.2900589745025 101.424236392642
"6307" 1261.2 35.9889513199788 105.531997089862
"6308" 1261.4 38.1101051916235 110.00813001067
"6309" 1261.6 37.5142653610443 113.884966757794
"6310" 1261.8 37.1557161296607 114.361301418052
"6311" 1262 38.6879233307918 114.01020065289
"6312" 1262.2 42.696459650344 114.087823465791
"6313" 1262.4 47.2536468762865 114.227682954805
"6314" 1262.6 51.642720920047 113.675215726197
"6315" 1262.8 56.5357859739807 112.448999510182
"6316" 1263 61.4726241401352 111.378977506188
"6317" 1263.2 66.6532850326602 109.86982811451
"6318" 1263.4 71.8122784443714 108.887669963448
"6319" 1263.6 77.2578825136326 109.10464322042
"6320" 1263.8 80.8212030787983 109.172785934465
"6321" 1264 82.9515575218275 110.70856501719
"6322" 1264.2 85.5745225471131 113.294221444802
"6323" 1264.4 88.8025692898158 116.35735710391
"6324" 1264.6 89.9245661576521 116.866526340127
"6325" 1264.8 91.7050043610807 114.875402949292
"6326" 1265 95.3919951406807 112.359792137698
"6327" 1265.2 99.5634974643976 109.913544231112
"6328" 1265.4 103.614157677347 106.714834507418
"6329" 1265.6 107.448445191964 103.241100114962
"6330" 1265.8 111.305460990344 99.4011885995004
"6331" 1266 114.995361609681 95.0882513918299
"6332" 1266.2 118.019901057735 90.8768403153152
"6333" 1266.4 119.828186939585 87.007577784856
"6334" 1266.6 120.94579896402 82.256033329456
"6335" 1266.8 122.585050105065 77.5059072368946
"6336" 1267 123.521173227202 73.0758196011671
"6337" 1267.2 123.864075107638 68.5537195780023
"6338" 1267.4 124.290296348168 63.6041501880747
"6339" 1267.6 123.883286295065 58.7147705893305
"6340" 1267.8 123.637145297377 53.9191275771781
"6341" 1268 122.362851987931 49.8928395769375
"6342" 1268.2 120.557278760523 45.2306342698757
"6343" 1268.4 119.303043588396 40.2251208872159
"6344" 1268.6 118.387857758812 37.9126818515072
"6345" 1268.8 117.873646235803 37.8186888847345
"6346" 1269 118.004023980006 37.6277531719125
"6347" 1269.2 117.484175378803 37.4007201601491
"6348" 1269.4 117.02126463895 37.6143344280999
"6349" 1269.6 116.208836924466 37.2031977501084
"6350" 1269.8 114.291068476606 36.1412727343625
"6351" 1270 112.004097732558 35.4352237900469
"6352" 1270.2 109.500576935506 33.9829550684875
"6353" 1270.4 106.852780217994 33.1778836006633
"6354" 1270.6 102.895800318881 31.7889359073875
"6355" 1270.8 98.6275130935169 31.1967835210694
"6356" 1271 93.2206951129057 30.3251746031625
"6357" 1271.2 89.0418295009738 30.1962463194659
"6358" 1271.4 84.210376369741 29.5381748714315
"6359" 1271.6 78.5833138985467 28.9244704853089
"6360" 1271.8 73.1634342520789 29.1086813378691
"6361" 1272 67.0505004697576 28.9219144342023
"6362" 1272.2 61.3281929455249 28.5332894225551
"6363" 1272.4 55.584268380241 28.7458031278797
"6364" 1272.6 49.7490912607315 29.458106856265
"6365" 1272.8 43.8051967645987 30.7200725130879
"6366" 1273 37.8130918581315 31.3202407189568
"6367" 1273.2 31.6128967164557 32.3763877833625
"6368" 1273.4 25.8355042633997 33.3889583654389
"6369" 1273.6 20.4415743015057 35.5278561345875
"6370" 1273.8 15.8573252824079 38.1237652302902
"6371" 1274 12.3446636381162 42.0136975647738
"6372" 1274.2 9.26062513514678 46.528812554604
"6373" 1274.4 6.41346169201126 51.3207116245051
"6374" 1274.6 6.07116335911765 56.5544003899402
"6375" 1274.8 5.95325842110566 61.8074022106625
"6376" 1275 6.13825707818067 66.6686134600072
"6377" 1275.2 7.28432296066428 70.8228012477928
"6378" 1275.4 6.95197297584139 70.601329602675
"6379" 1275.6 5.26111544724479 70.4255267852792
"6380" 1275.8 3.89714935018915 69.4448817084261
"6381" 1276 3.85454159849885 67.9746142205216
"6382" 1276.2 3.73652012668067 66.9224527992625
"6383" 1276.4 2.96909502404358 64.954787399677
"6384" 1276.6 2.40955248001675 61.9415887545633
"6385" 1276.8 1.84758647023068 58.4449704785625
"6386" 1277 1.89171559114286 55.8474616915201
"6387" 1277.2 3.22696242210566 52.9144843091625
"6388" 1277.4 3.51906556485566 48.6660063773875
"6389" 1277.6 3.35542498703552 44.799670549927
"6390" 1277.8 3.91136322646292 41.2347558507738
"6391" 1278 5.36736228271373 40.0164004692654
"6392" 1278.2 7.73383123427744 37.0133943039351
"6393" 1278.4 9.43279744231183 33.181400633965
"6394" 1278.6 10.9974426916964 29.1658087961637
"6395" 1278.8 12.6534605088618 26.1328428310219
"6396" 1279 15.6036758569102 24.4566149603502
"6397" 1279.2 17.4730954322997 21.556207347422
"6398" 1279.4 19.1824150208247 19.2057816358125
"6399" 1279.6 20.5919533268473 19.0710123551363
"6400" 1279.8 21.8113181784226 19.239075112298
"6401" 1280 23.7488309955307 19.0694668358625
"6402" 1280.2 26.5792455369687 18.4922710257885
"6403" 1280.4 30.112352053514 17.1360222243268
"6404" 1280.6 33.66878038051 16.5846111039052
"6405" 1280.8 36.860246374418 16.7672979989345
"6406" 1281 39.8471233947479 18.0720614268646
"6407" 1281.2 43.459381110949 19.453396440832
"6408" 1281.4 45.7392105177783 21.9485430694174
"6409" 1281.6 48.4852318167462 23.7862143048584
"6410" 1281.8 52.0214071054856 23.943393800393
"6411" 1282 56.0554385836807 23.9313613674125
"6412" 1282.2 59.7945826447065 23.7128995533711
"6413" 1282.4 62.5455193335197 21.7578059293074
"6414" 1282.6 65.2718685680113 19.0066489557012
"6415" 1282.8 69.1561996242087 16.4234018334045
"6416" 1283 73.0955433659132 13.824441670566
"6417" 1283.2 75.0393317210744 10.2105381889432
"6418" 1283.4 76.9580554897041 7.40055483121406
"6419" 1283.6 78.1294178936501 7.69528262847509
"6420" 1283.8 80.4127279560624 7.80825890760486
"6421" 1284 84.1290295175153 7.92891364084872
"6422" 1284.2 87.2151843215847 9.1418546909325
"6423" 1284.4 91.6081116112905 10.4670688622466
"6424" 1284.6 96.1405748792694 12.3699399166609
"6425" 1284.8 100.568977980312 14.6879196946125
"6426" 1285 104.420448900417 17.2116908479725
"6427" 1285.2 107.965573579201 20.494576108067
"6428" 1285.4 110.831732686038 23.9641263760173
"6429" 1285.6 112.436886386461 28.0312545840271
"6430" 1285.8 114.430309628623 32.4694989855141
"6431" 1286 116.455877323431 36.6393029969056
"6432" 1286.2 119.219378871778 40.560817032393
"6433" 1286.4 120.425788599559 45.5922738760759
"6434" 1286.6 122.071849045342 50.420220524121
"6435" 1286.8 123.016530003433 55.1928888226125
"6436" 1287 122.995593250259 59.5806889363373
"6437" 1287.2 123.174249606681 64.9525702980243
"6438" 1287.4 122.339197684469 70.1908174175956
"6439" 1287.6 121.798119245281 75.5265131484875
"6440" 1287.8 120.875337556955 80.2465495264444
"6441" 1288 119.451557331856 85.4288096877125
"6442" 1288.2 117.679813632309 90.0682337448852
"6443" 1288.4 115.36759924292 94.391579589524
"6444" 1288.6 112.951471813117 98.5206894611766
"6445" 1288.8 109.75274520415 102.207101317169
"6446" 1289 107.317737030486 106.148659280112
"6447" 1289.2 106.508283630185 106.244051417552
"6448" 1289.4 104.830172241981 106.259599463622
"6449" 1289.6 101.795457429194 108.448642584288
"6450" 1289.8 98.0811986771092 111.276692230612
"6451" 1290 94.7599591008123 114.214805713244
"6452" 1290.2 91.6135633772633 117.657240879204
"6453" 1290.4 88.8942684619916 119.36721289031
"6454" 1290.6 87.8811086741716 118.241139282603
"6455" 1290.8 84.8738324994354 118.00792440065
"6456" 1291 80.8445373894029 118.528783836418
"6457" 1291.2 76.9750723008751 119.145446026668
"6458" 1291.4 72.5741958652407 119.899577004592
"6459" 1291.6 68.1578848437918 120.970189115946
"6460" 1291.8 63.3395962335185 122.97836167291
"6461" 1292 58.4393678706276 124.246416433188
"6462" 1292.2 54.2166640527534 124.100905358376
"6463" 1292.4 49.3358179964018 122.818511281324
"6464" 1292.6 44.0745731731093 121.503084161555
"6465" 1292.8 38.9275438400787 120.302584809826
"6466" 1293 34.8709184153505 117.772772185103
"6467" 1293.2 30.1836160890201 114.799795579255
"6468" 1293.4 25.3960120209239 112.627559617504
"6469" 1293.6 19.7258777424374 109.108286918667
"6470" 1293.8 18.5364126926807 106.312647009376
"6471" 1294 16.0560982875754 102.838156995612
"6472" 1294.2 13.1745823398223 98.8584311883912
"6473" 1294.4 10.7162478534438 94.3791232944546
"6474" 1294.6 8.51266274147013 89.7669684089283
"6475" 1294.8 7.14380001807158 85.6813756374034
"6476" 1295 6.23910221079674 81.6143135680232
"6477" 1295.2 5.15091429157541 77.0476701579546
"6478" 1295.4 4.68121878279674 72.9207676528446
"6479" 1295.6 5.97454145245059 69.0656339502674
"6480" 1295.8 6.74637824086487 64.7793381624546
"6481" 1296 8.37948482800794 60.6313182439943
"6482" 1296.2 10.1907684954134 56.7675597875522
"6483" 1296.4 12.1467302084443 52.6117592339489
"6484" 1296.6 14.6134815968111 48.8834609392125
"6485" 1296.8 15.9241356981937 44.5180006377081
"6486" 1297 18.1513056548067 40.134439973394
"6487" 1297.2 20.6741016055366 36.1748288392735
"6488" 1297.4 23.75702478132 32.3354188544158
"6489" 1297.6 26.0304810994557 28.5206262990625
"6490" 1297.8 28.4323227474226 26.007701699677
"6491" 1298 32.2280548525831 25.0168134794418
"6492" 1298.2 36.4800513429134 24.6563591293797
"6493" 1298.4 41.7109928122053 25.0823222388092
"6494" 1298.6 47.2109294892654 25.3191538505193
"6495" 1298.8 52.7250872334658 25.7057605500753
"6496" 1299 57.7893540374434 27.2401033316549
"6497" 1299.2 63.2456697898345 28.9185856234587
"6498" 1299.4 68.6313961111589 30.7747594402647
"6499" 1299.6 73.9432020214327 32.7387673479679
"6500" 1299.8 79.5598983908282 33.77837645576
"6501" 1300 84.8080695916976 34.0888493339854
"6502" 1300.2 90.7675882983703 33.8357843279832
"6503" 1300.4 96.115602197402 33.3122883809895
"6504" 1300.6 101.656789449284 31.8729189138108
"6505" 1300.8 107.051443633846 30.8236007371001
"6506" 1301 108.820823632851 29.0413456684418
"6507" 1301.2 108.783301440531 28.4881703943125
"6508" 1301.4 108.798915362275 29.6632495835855
"6509" 1301.6 109.367188487623 31.9331784611207
"6510" 1301.8 110.464517306581 34.5996172587375
"6511" 1302 112.770269910263 38.9021528941617
"6512" 1302.2 114.317033200406 43.0219245413625
"6513" 1302.4 115.378394931854 47.5579725184472
"6514" 1302.6 117.319095294303 53.0262526265285
"6515" 1302.8 118.524101874396 58.234790516078
"6516" 1303 119.780745336263 63.8538268147518
"6517" 1303.2 120.109560895861 69.5107313934732
"6518" 1303.4 119.41961388876 74.4682798330862
"6519" 1303.6 118.814794299756 79.9848362324864
"6520" 1303.8 116.778061548632 84.8813339871003
"6521" 1304 113.753715202322 88.9170704659202
"6522" 1304.2 110.843151646623 93.3224075996538
"6523" 1304.4 107.658662730809 97.3189887827407
"6524" 1304.6 104.448351705386 101.199133805737
"6525" 1304.8 100.935106359268 105.038012264356
"6526" 1305 96.5919536377928 108.124526229098
"6527" 1305.2 92.1888470026615 110.816068043968
"6528" 1305.4 87.255572813447 113.052970531697
"6529" 1305.6 82.118142473492 115.513106363829
"6530" 1305.8 76.8629488949651 117.565395976668
"6531" 1306 71.5430454557347 119.466106466991
"6532" 1306.2 65.781391373764 120.843971708585
"6533" 1306.4 59.9185684355455 121.827492834207
"6534" 1306.6 54.2561074904377 122.156396824753
"6535" 1306.8 48.9389603862036 122.510603922429
"6536" 1307 45.6622005569448 120.64603831882
"6537" 1307.2 41.1166347453507 118.407903622282
"6538" 1307.4 35.8152015309071 116.112009662801
"6539" 1307.6 30.2761770965378 114.244089236327
"6540" 1307.8 25.1258385435455 111.690724312829
"6541" 1308 20.002385593955 108.843361035551
"6542" 1308.2 19.4758636083534 107.371361728149
"6543" 1308.4 17.7741455719467 105.155925459594
"6544" 1308.6 16.2837974657077 101.936409155531
"6545" 1308.8 13.5347869501543 98.6496370773493
"6546" 1309 11.3788804239196 95.8150438721877
"6547" 1309.2 9.27110598931225 91.9944683980862
"6548" 1309.4 6.76611095972376 88.0897462095608
"6549" 1309.6 5.91412762273727 83.9769897069332
"6550" 1309.8 4.38902492478502 79.4145894249081
"6551" 1310 2.66323693167206 74.4515511997849
"6552" 1310.2 1.17804490346117 70.2714272050028
"6553" 1310.4 0.627410892167859 66.377692921074
"6554" 1310.6 0.484272030193502 62.5761910518946
"6555" 1310.8 0.707302350014002 58.8567998477236
"6556" 1311 1.04156086330137 54.1688490692935
"6557" 1311.2 2.07826885878151 49.8155727045369
"6558" 1311.4 3.01577520740481 44.8383360382332
"6559" 1311.6 5.07803085634734 40.5042736443268
"6560" 1311.8 7.93271991105258 36.8684459391332
"6561" 1312 10.7652352346889 33.0992692982489
"6562" 1312.2 13.3434679326807 28.7939650195705
"6563" 1312.4 16.0633263968542 24.8431308833315
"6564" 1312.6 19.8579765642197 22.2643449596906
"6565" 1312.8 24.4169033389047 19.5609790573965
"6566" 1313 29.1008096888057 18.0049131600625
"6567" 1313.2 33.9728597776484 16.5316244773464
"6568" 1313.4 38.591479522003 16.0719896822984
"6569" 1313.6 43.4143871658903 14.5245932061931
"6570" 1313.8 47.8448862893636 12.8482240204905
"6571" 1314 52.057484458413 9.96520221602982
"6572" 1314.2 56.4541825563235 7.74853815520774
"6573" 1314.4 60.3909192794791 8.16742373387056
"6574" 1314.6 63.8479467622283 9.40224377818393
"6575" 1314.8 67.9732468078807 10.9068067912375
"6576" 1315 72.8114130729328 13.1987664178478
"6577" 1315.2 77.6827219847833 15.6998781606638
"6578" 1315.4 82.8754709323865 17.4633086587806
"6579" 1315.6 88.3717829432557 18.9785903025625
"6580" 1315.8 93.5095526651807 21.3608537112125
"6581" 1316 97.8946454094706 23.2628242773016
"6582" 1316.2 102.363097829771 25.6888752128256
"6583" 1316.4 107.617762015197 28.2715139285059
"6584" 1316.6 112.595207873047 31.0456956886125
"6585" 1316.8 114.253809097953 32.2608447624525
"6586" 1317 113.887909694559 35.4551831304734
"6587" 1317.2 113.703958241733 40.1880115950335
"6588" 1317.4 113.153916066496 45.2033029816651
"6589" 1317.6 113.692529893344 51.5566786090284
"6590" 1317.8 113.947581605008 57.2574290291877
"6591" 1318 113.674547398985 62.325285560369
"6592" 1318.2 112.61193311727 67.2331972821766
"6593" 1318.4 110.843151646623 72.294200089067
"6594" 1318.6 108.836441108308 77.3366174634006
"6595" 1318.8 107.531683731899 82.5089584749307
"6596" 1319 106.303245660933 88.0649571363228
"6597" 1319.2 105.172041105347 93.5629806603903
"6598" 1319.4 103.758945389503 99.1266574580331
"6599" 1319.6 101.582276487765 104.455492361285
"6600" 1319.8 98.3816476239378 108.910193118555
"6601" 1320 94.8824986736618 113.190978235301
"6602" 1320.2 91.3569367123023 116.831037875937
"6603" 1320.4 86.8914203001409 118.811057658949
"6604" 1320.6 82.7825810916261 120.662939884312
"6605" 1320.8 77.6282048578882 120.712174879443
"6606" 1321 72.4709139639029 121.37769103114
"6607" 1321.2 66.6119534315093 122.31540909187
"6608" 1321.4 60.869631868066 123.357435051869
"6609" 1321.6 55.0576513405093 123.910384982441
"6610" 1321.8 50.6901824748261 123.541483581958
"6611" 1322 47.5824369011585 121.034143524126
"6612" 1322.2 43.1146202417607 119.319265427663
"6613" 1322.4 37.9246428787664 117.048279406727
"6614" 1322.6 32.8134376555522 114.48893351908
"6615" 1322.8 27.1937934568521 112.816029427327
"6616" 1323 24.3106915342205 111.159506309037
"6617" 1323.2 20.4061046341717 108.588647833639
"6618" 1323.4 19.5822814737835 107.451142037089
"6619" 1323.6 20.4532202437983 108.489302763848
"6620" 1323.8 21.0401539162521 109.321919453098
"6621" 1324 22.3277665368748 109.828465645845
"6622" 1324.2 23.2460536829381 109.849917803979
"6623" 1324.4 23.2100629766807 109.898270864171
"6624" 1324.6 23.3760874125172 109.411726011516
"6625" 1324.8 23.8591810716807 109.286063405946
"6626" 1325 24.4866618968473 109.282457194307
"6627" 1325.2 24.6683729493311 109.488151304778
"6628" 1325.4 24.6612596682747 109.587699801246
"6629" 1325.6 22.0254224533057 109.648487675654
"6630" 1325.8 21.624450232001 109.412525895651
"6631" 1326 22.0137443941199 108.954426746818
"6632" 1326.2 21.0066676653196 109.358187638724
"6633" 1326.4 21.0715794748195 108.972322993362
"6634" 1326.6 20.7827186140935 108.843392656145
"6635" 1326.8 20.932789953488 108.664736299723
"6636" 1327 20.9839697450042 108.848226886965
"6637" 1327.2 21.3055749809731 108.495282431094
"6638" 1327.4 21.5660349042975 108.452118538725
"6639" 1327.6 21.514793388768 108.5428336907
"6640" 1327.8 22.3532270912807 108.357515426241
"6641" 1328 22.6695246357534 108.150303442149
"6642" 1328.2 23.5830108276261 108.440636262822
"6643" 1328.4 25.044980734511 108.842499374362
"6644" 1328.6 26.3852817703536 109.223780423622
"6645" 1328.8 28.323398913709 109.450588306754
"6646" 1329 31.2744007216219 110.154099760436
"6647" 1329.2 34.9185306152432 110.745226790331
"6648" 1329.4 38.8443558900399 111.337192557913
"6649" 1329.6 42.6054467091194 112.333827413898
"6650" 1329.8 46.7986211440746 113.589913078249
"6651" 1330 50.8328198536235 114.692908033441
"6652" 1330.2 54.5877104466529 117.104330239057
"6653" 1330.4 57.7820927163807 119.933567188476
"6654" 1330.6 60.9097130332459 122.754229051247
"6655" 1330.8 61.7282670781985 124.383082052336
"6656" 1331 60.8384140205228 124.679272686849
"6657" 1331.2 61.3138695939727 123.936218405489
"6658" 1331.4 61.4292090987164 123.645869358729
"6659" 1331.6 61.9255714103563 123.36432378345
"6660" 1331.8 62.4446152616092 122.776514767211
"6661" 1332 63.4494296547999 121.824563513768
"6662" 1332.2 65.9105786024748 121.055465414701
"6663" 1332.4 69.1287983474657 120.310960147192
"6664" 1332.6 72.8112586925392 119.396792173726
"6665" 1332.8 76.6252697719029 118.770400016224
"6666" 1333 80.6962064201052 117.611105036914
"6667" 1333.2 85.3917581359454 117.050024934377
"6668" 1333.4 89.8617516322508 116.354373029818
"6669" 1333.6 93.5366517701175 114.853774082282
"6670" 1333.8 97.6335368925889 113.331240329466
"6671" 1334 101.374600996066 111.383886044466
"6672" 1334.2 104.386747165341 109.025622139695
"6673" 1334.4 106.92302696035 107.069672124339
"6674" 1334.6 107.981408765315 104.975610151291
"6675" 1334.8 109.7288884283 102.105170544975
"6676" 1335 112.364783024689 98.7905206032311
"6677" 1335.2 114.735714371681 95.1580650084546
"6678" 1335.4 117.066943668034 91.3230258241384
"6679" 1335.6 118.507314337457 87.6935603377849
"6680" 1335.8 119.969095996615 83.9434997909895
"6681" 1336 121.94037974879 79.8211930152596
"6682" 1336.2 123.388139339623 76.4286276813338
"6683" 1336.4 122.375504289782 75.9734694639006
"6684" 1336.6 122.151888607056 74.4035388441375
"6685" 1336.8 121.936288668359 71.1333746126839
"6686" 1337 121.786960851582 66.9864526246621
"6687" 1337.2 122.165619951373 62.8491535328689
"6688" 1337.4 123.080239399819 58.5000335997246
"6689" 1337.6 123.148284882881 55.1149946512125
"6690" 1337.8 122.418027026006 51.3468641097375
"6691" 1338 121.844107612011 47.2120368545956
"6692" 1338.2 120.545321321931 43.9150215065522
"6693" 1338.4 119.479104616301 40.0807758175299
"6694" 1338.6 118.088597093788 36.0412227139348
"6695" 1338.8 116.151004644386 33.0090118939814
"6696" 1339 114.219612279754 30.2827158949813
"6697" 1339.2 112.297797067345 26.7519391093912
"6698" 1339.4 111.005660147729 24.310699649271
"6699" 1339.6 110.40995081672 23.4844841288859
"6700" 1339.8 109.965974164956 23.4924144225416
"6701" 1340 109.065353722455 22.5652818668383
"6702" 1340.2 107.965573579201 21.7659892362902
"6703" 1340.4 107.139985695511 21.286938005556
"6704" 1340.6 105.885543271559 20.1658431304662
"6705" 1340.8 104.017937051495 17.7628549285077
"6706" 1341 103.066246167052 16.0322223300641
"6707" 1341.2 102.303557333157 16.3725357030649
"6708" 1341.4 100.42400153002 15.9335826835299
"6709" 1341.6 96.5064010861767 13.8747045451965
"6710" 1341.8 93.0111801773666 11.4562772117365
"6711" 1342 89.6106562365032 8.24594608407217
"6712" 1342.2 86.551722250035 6.91996945224242
"6713" 1342.4 82.9289277166807 6.05155799256488
"6714" 1342.6 78.5201594940274 4.11567046346734
"6715" 1342.8 74.8118604906331 2.87706140416012
"6716" 1343 70.6081469791047 1.9849382227005
"6717" 1343.2 67.1153723335287 1.6484354022525
"6718" 1343.4 63.4078884207051 1.76255352978323
"6719" 1343.6 60.4823166993336 1.79997497206704
"6720" 1343.8 59.1384939766255 2.37818725368336
"6721" 1344 57.34758929154 3.12246088635468
"6722" 1344.2 54.9766661305616 4.0269277438744
"6723" 1344.4 52.1596914247287 5.7924053207325
"6724" 1344.6 48.8687739604664 7.73926503956487
"6725" 1344.8 45.7264717273961 10.1820414720894
"6726" 1345 43.1658078401092 12.7992951420173
"6727" 1345.2 40.9304414927899 15.6534146762512
"6728" 1345.4 39.8761700658057 18.4008751980125
"6729" 1345.6 39.6410728070397 20.1638133678176
"6730" 1345.8 39.559325946484 22.3145252468502
"6731" 1346 40.2202299300252 25.1447212754108
"6732" 1346.2 41.2437438704989 28.6187450590423
"6733" 1346.4 43.0698310932057 31.8960403930625
"6734" 1346.6 44.9033768859758 34.4072761182928
"6735" 1346.8 47.2305733856887 36.036576267427
"6736" 1347 49.7115365291849 38.5503736306377
"6737" 1347.2 53.0570322792567 40.8541297513005
"6738" 1347.4 56.9855031041729 42.9823689074484
"6739" 1347.6 60.8272481893636 45.1299751352467
"6740" 1347.8 64.9840579804057 47.0561935017875
"6741" 1348 69.3994519937521 47.6785741133506
"6742" 1348.2 74.0122615921929 48.6003821211979
"6743" 1348.4 78.4196508857694 48.4807983273786
"6744" 1348.6 82.9885188860577 48.3452249843748
"6745" 1348.8 87.5211631887654 48.8854412995023
"6746" 1349 91.0413460207527 51.3137590868925
"6747" 1349.2 94.6035541374856 53.3025302727832
"6748" 1349.4 98.3037534525378 56.0120140377315
"6749" 1349.6 101.444891552937 59.2932380051085
"6750" 1349.8 102.771722991213 63.1866185433338
"6751" 1350 104.33082627329 68.0517599630759
"6752" 1350.2 105.680789685126 73.1641869384696
"6753" 1350.4 106.52949508647 77.4098097267441
"6754" 1350.6 107.087122852291 82.4327446092311
"6755" 1350.8 108.429995734538 87.4911506066839
"6756" 1351 110.473538947901 92.4764718791549
"6757" 1351.2 111.849635456988 93.7671477193304
"6758" 1351.4 111.909554050373 92.5754334731253
"6759" 1351.6 112.544196399571 91.4243979049978
"6760" 1351.8 113.606813336898 90.0860909067082
"6761" 1352 115.202160294813 88.3496113388957
"6762" 1352.2 118.034565818578 86.1241982520484
"6763" 1352.4 118.653833758222 84.6522090553666
"6764" 1352.6 118.665629346833 82.4426464106803
"6765" 1352.8 119.926458731359 78.6205510513074
"6766" 1353 121.019177531281 74.7962552916125
"6767" 1353.2 122.543371193689 71.2867258887282
"6768" 1353.4 121.992521792706 68.8077247638946
"6769" 1353.6 121.38685656652 65.3121762678803
"6770" 1353.8 120.89161171435 60.9401239906908
"6771" 1354 120.662834080508 56.337798841897
"6772" 1354.2 119.949711610437 51.2280053234233
"6773" 1354.4 119.880250324596 46.073329687943
"6774" 1354.6 119.242924118501 42.5600520506894
"6775" 1354.8 116.227021584809 39.4609292484074
"6776" 1355 113.51602692595 35.3004193365117
"6777" 1355.2 110.852807948862 30.8622259460588
"6778" 1355.4 107.926948370243 26.7872664009183
"6779" 1355.6 103.877738964408 22.6221813682075
"6780" 1355.8 99.493777747598 19.7188531614803
"6781" 1356 94.8327549357576 17.4574902332792
"6782" 1356.2 89.4291398749589 17.5192034898473
"6783" 1356.4 84.8684478177755 17.9379868461297
"6784" 1356.6 79.5700166250959 19.3813735815108
"6785" 1356.8 74.9722801522061 21.9195353529769
"6786" 1357 70.3607138905154 25.3903213435794
"6787" 1357.2 67.5395940418339 29.1643001777818
"6788" 1357.4 66.2256888721214 34.2637811595871
"6789" 1357.6 66.3388357728912 39.5833068433756
"6790" 1357.8 67.4863018238282 44.1727789999568
"6791" 1358 69.51985047882 48.6389243191617
"6792" 1358.2 71.7475934802654 53.5260855786718
"6793" 1358.4 73.9508795732135 57.912800053465
"6794" 1358.6 76.9371489139629 62.1939415665883
"6795" 1358.8 79.6979947470516 66.952395988806
"6796" 1359 82.5711460895153 72.2038718444944
"6797" 1359.2 86.1004865411766 75.8380630110257
"6798" 1359.4 90.2132327928403 79.6084568328646
"6799" 1359.6 93.8487874261329 83.8748774133342
"6800" 1359.8 98.2136483111585 87.4982900850992
"6801" 1360 102.415452928581 90.5320581291307
"6802" 1360.2 107.265060581904 91.6188462072107
"6803" 1360.4 110.477499668481 92.7581996560386
"6804" 1360.6 110.148613167014 94.3530184102023
"6805" 1360.8 108.750162253575 96.1932375494283
"6806" 1361 107.736727761521 99.8200450742585
"6807" 1361.2 106.23934861549 103.296080306267
"6808" 1361.4 103.76922477782 104.72781189439
"6809" 1361.6 100.581366773552 108.000134653833
"6810" 1361.8 97.380656940817 111.315639316312
"6811" 1362 94.671132414128 114.156726725797
"6812" 1362.2 92.2870469195973 114.781929943612
"6813" 1362.4 89.0060765844645 116.374900836207
"6814" 1362.6 84.8843959778682 118.221096707657
"6815" 1362.8 81.1042507964238 120.170205653301
"6816" 1363 77.7442444597079 120.386769640258
"6817" 1363.2 73.2469442409834 120.938427985915
"6818" 1363.4 68.0379089565749 121.848579050911
"6819" 1363.6 62.7061171227378 122.619567284955
"6820" 1363.8 57.2014270750352 123.704353213067
"6821" 1364 54.7686912095214 124.143017090621
"6822" 1364.2 55.6120786772845 123.695668614197
"6823" 1364.4 55.7130718716276 123.788012681143
"6824" 1364.6 55.5349530653045 123.400312577411
"6825" 1364.8 54.7456109991271 123.138166277282
"6826" 1365 55.4203554745185 123.04502785564
"6827" 1365.2 55.3860002700546 122.99807167476
"6828" 1365.4 55.7308795361807 123.014911115196
"6829" 1365.6 55.5009582670171 123.08457503536
"6830" 1365.8 55.5027608913664 123.14628025347
"6831" 1366 55.4063204886807 122.996224382158
"6832" 1366.2 55.4349055057082 123.118035534264
"6833" 1366.4 55.4634905227357 123.300265017814
"6834" 1366.6 55.2862033084844 123.171932984594
"6835" 1366.8 55.3432633023093 123.138861760955
"6836" 1367 54.899630247535 123.3427262567
"6837" 1367.2 54.9564144986979 123.518164167009
"6838" 1367.4 55.1761786186352 123.452967478094
"6839" 1367.6 55.2915656826003 123.430269420032
"6840" 1367.8 56.1751020933676 123.54333087456
"6841" 1368 56.604692356373 123.53337338851
"6842" 1368.2 57.3775896508649 123.763674531797
"6843" 1368.4 58.7388682933882 124.323965940112
"6844" 1368.6 60.4153484550973 124.85047283939
"6845" 1368.8 61.9379968794697 125.311935591126
"6846" 1369 63.1259268146901 125.529121044792
"6847" 1369.2 64.2012805685716 125.315346303385
"6848" 1369.4 65.4027391516807 125.160607040335
"6849" 1369.6 65.8795458978261 124.869225139912
"6850" 1369.8 66.552605491395 124.867370516784
"6851" 1370 67.0525331064063 124.467001697329
"6852" 1370.2 68.0154394840557 124.039352621536
"6853" 1370.4 68.7626696947908 123.725467146099
"6854" 1370.6 69.6541475680593 123.251975765748
"6855" 1370.8 71.4370879329354 122.538278803301
"6856" 1371 73.1465425877077 121.259075907775
"6857" 1371.2 75.6291310826235 119.726355204384
"6858" 1371.4 78.5743766083536 117.493666284407
"6859" 1371.6 81.7504317577972 114.891586786845
"6860" 1371.8 85.0485933505352 112.183097134176
"6861" 1372 89.0491840409664 110.379054636384
"6862" 1372.2 92.9010802826713 107.705936055687
"6863" 1372.4 96.8959895192844 105.434629375612
"6864" 1372.6 101.017685297347 102.596540815807
"6865" 1372.8 105.456866257335 100.31485792814
"6866" 1373 109.364113255259 99.4174832913189
"6867" 1373.2 110.13687769863 98.4934665597566
"6868" 1373.4 111.107368054457 95.6575678619573
"6869" 1373.6 113.191865929518 91.9259555066936
"6870" 1373.8 115.360917589496 87.6624592167177
"6871" 1374 118.012110451189 83.6671691898921
"6872" 1374.2 120.005673142952 79.5150137822142
"6873" 1374.4 122.732849302081 75.7050206246125
"6874" 1374.6 122.044784121381 75.7601956626875
"6875" 1374.8 120.78276188826 74.499027532323
"6876" 1375 119.354189617606 71.7324178832125
"6877" 1375.2 117.738301662399 67.8656713234587
"6878" 1375.4 116.213283187926 63.5830152505278
"6879" 1375.6 114.260447036037 59.4194942968386
"6880" 1375.8 113.003593981339 54.8444148979283
"6881" 1376 110.226798259689 50.8072506009318
"6882" 1376.2 107.497229396345 46.9190877596209
"6883" 1376.4 103.764035351315 43.0464643717832
"6884" 1376.6 100.59459620292 38.8801755723976
"6885" 1376.8 96.8753896069594 34.5477410175387
"6886" 1377 93.1077176539902 30.7242276796601
"6887" 1377.2 89.3062469680495 26.8955963927109
"6888" 1377.4 85.0318557599865 22.8571513893728
"6889" 1377.6 81.3481953317367 19.1154243969885
"6890" 1377.8 77.6556159544426 14.9042923929458
"6891" 1378 73.0065407041848 12.9111600825133
"6892" 1378.2 67.9047943542261 11.6300906520505
"6893" 1378.4 63.0720960867759 9.45170039494583
"6894" 1378.6 57.730878832035 7.97798083543139
"6895" 1378.8 52.3767480026725 7.01342838126824
"6896" 1379 47.2902503718419 7.29111430562056
"6897" 1379.2 42.4260868447299 8.7373157811043
"6898" 1379.4 37.9075165933135 10.8540659460187
"6899" 1379.6 33.1175473494996 13.8844443833212
"6900" 1379.8 29.0768030485154 17.3981218565464
"6901" 1380 25.6102420447527 21.0721259825565
"6902" 1380.2 21.5815554999447 24.5742479287005
"6903" 1380.4 18.5721141879057 27.6313345089125
"6904" 1380.6 15.896665773014 31.4584682208176
"6905" 1380.8 13.0849116494622 35.2382349139654
"6906" 1381 13.0134078843756 39.9903229976803
"6907" 1381.2 12.7922676520112 44.6276666763667
"6908" 1381.4 14.6141991186552 48.7270124763159
"6909" 1381.6 16.2424857900024 53.0694259761864
"6910" 1381.8 18.509782206732 56.990446624151
"6911" 1382 21.0974786311352 58.8043458602489
"6912" 1382.2 23.8962735342521 61.0287696005173
"6913" 1382.4 27.4098570513307 63.5210739814625
"6914" 1382.6 31.1818769367633 65.6635392178274
"6915" 1382.8 34.9954071014942 67.3126937963752
"6916" 1383 39.4028991268692 69.0286813983338
"6917" 1383.2 43.4852666740057 70.8723364073375
"6918" 1383.4 46.6821732918807 72.6736391209625
"6919" 1383.6 49.1844430789204 74.6439003007199
"6920" 1383.8 51.3009145698118 75.3719485529158
"6921" 1384 51.8713773713332 75.9008562532735
"6922" 1384.2 51.5449000261166 76.5272368782792
"6923" 1384.4 51.5018751472557 76.7630831194625
"6924" 1384.6 51.4250628393474 76.9899415716382
"6925" 1384.8 51.7567099579996 76.9025315929746
"6926" 1385 53.5530883274557 76.5683476909625
"6927" 1385.2 56.9303368856372 77.203072297769
"6928" 1385.4 60.3770248161552 78.5512384411633
"6929" 1385.6 64.4380153622152 80.5588571384314
"6930" 1385.8 68.5418076828858 82.8320044266382
"6931" 1386 72.0137572884499 85.9444424718946
"6932" 1386.2 75.5667483046625 89.2928326750398
"6933" 1386.4 79.864375682855 92.0461220253464
"6934" 1386.6 84.3043232274071 95.1834624791031
"6935" 1386.8 89.1641706749378 97.3892742438696
"6936" 1387 93.7160902408625 100.350264369685
"6937" 1387.2 97.580450432395 101.02433557587
"6938" 1387.4 100.054190399475 99.1496388793184
"6939" 1387.6 101.797443512096 95.9807754599427
"6940" 1387.8 104.941917618709 92.2908979305003
"6941" 1388 108.070296459339 87.9289392767704
"6942" 1388.2 111.803032106578 83.8439628926894
"6943" 1388.4 115.577958511474 79.8550847427282
"6944" 1388.6 120.001946658536 76.4378958931609
"6945" 1388.8 120.866155921345 75.5060286840141
"6946" 1389 119.91867269945 76.6037995253817
"6947" 1389.2 119.798835512681 77.7241195411651
"6948" 1389.4 119.917749583866 78.3909512966965
"6949" 1389.6 119.580644556378 78.9407925065789
"6950" 1389.8 119.245965962801 79.266216794078
"6951" 1390 119.171882425803 79.745384962271
"6952" 1390.2 119.145240741163 80.2365364291901
"6953" 1390.4 119.224365998606 80.2877943753125
"6954" 1390.6 119.182978014284 80.8883090823728
"6955" 1390.8 119.317849645566 80.9618130660879
"6956" 1391 119.030535078927 80.9298892253502
"6957" 1391.2 118.960577834827 80.9852605766987
"6958" 1391.4 118.349511490224 80.8274577294659
"6959" 1391.6 117.954674360732 81.1343109474074
"6960" 1391.8 117.507448637331 81.6217320605375
"6961" 1392 117.291896663025 82.1906057289659
"6962" 1392.2 116.663095792219 82.6489198357407
"6963" 1392.4 115.780960945168 83.9105391075612
"6964" 1392.6 114.541515404416 86.2089316164307
"6965" 1392.8 112.811079220006 88.7230840198375
"6966" 1393 111.147658143112 91.7595017845694
"6967" 1393.2 110.090669291867 95.0212348515871
"6968" 1393.4 109.656070224626 98.0877927549307
"6969" 1393.6 109.460254599604 98.1634065114515
"6970" 1393.8 108.518215645518 97.2838113502882
"6971" 1394 105.956698324586 96.5429362252351
"6972" 1394.2 103.15324300486 95.1724397189993
"6973" 1394.4 100.199213955767 93.8890654128144
"6974" 1394.6 97.2044841127389 92.0791821239232
"6975" 1394.8 93.9823065985203 90.3775390738578
"6976" 1395 90.6250735187583 89.326417231729
"6977" 1395.2 86.4666213344307 89.1742210958625
"6978" 1395.4 82.6543008303345 89.5861614253817
"6979" 1395.6 78.3208194539234 90.8200190619717
"6980" 1395.8 74.1902498028917 92.6499805100529
"6981" 1396 70.2834054767888 95.4171582338557
"6982" 1396.2 66.0121889186529 98.3736669866681
"6983" 1396.4 62.6728369410418 102.271981768307
"6984" 1396.6 59.1662122235653 106.08624407867
"6985" 1396.8 55.9761019276251 110.562662326112
"6986" 1397 53.914508009636 115.644329698398
"6987" 1397.2 52.8695899510524 119.910537334905
"6988" 1397.4 54.0306665442311 121.031329291255
"6989" 1397.6 53.5141125197161 121.085843195409
"6990" 1397.8 52.5826567754307 120.919573359729
"6991" 1398 51.743189185005 120.743290178234
"6992" 1398.2 50.949042903014 119.895538047557
"6993" 1398.4 49.7423014540236 119.129166556984
"6994" 1398.6 47.4919787341712 117.497203182509
"6995" 1398.8 44.3588298333922 115.62828007517
"6996" 1399 40.8516503141251 113.007673817279
"6997" 1399.2 37.0507032467362 110.512175363168
"6998" 1399.4 32.9222731764645 108.188995346288
"6999" 1399.6 28.0187298244407 107.089880517862
"7000" 1399.8 23.2211907154521 107.114917930098
"7001" 1400 20.8263570833751 108.550396231612
"7002" 1400.2 21.6282315024574 108.047487260923
"7003" 1400.4 21.5609174006708 107.250874659246
"7004" 1400.6 21.5660349042975 106.635801177575
"7005" 1400.8 21.7351224163751 105.524784666585
"7006" 1401 21.6347032922768 103.135253354478
"7007" 1401.2 21.422916561936 99.7458688792189
"7008" 1401.4 23.0310430389017 97.075354876423
"7009" 1401.6 24.6145184913171 93.4790542804307
"7010" 1401.8 26.7664433274686 89.820388654067
"7011" 1402 28.9934555423249 86.0397296794298
"7012" 1402.2 31.8665589665156 82.6487976775483
"7013" 1402.4 35.288255070017 79.591687023524
"7014" 1402.6 38.5617059234307 75.905351898759
"7015" 1402.8 42.2369245613078 73.6894539296295
"7016" 1403 47.5442901380535 70.6859074900532
"7017" 1403.2 52.7477585517676 69.1461056125255
"7018" 1403.4 58.1555265380924 68.0454271036125
"7019" 1403.6 62.8094855390939 67.2503915525464
"7020" 1403.8 67.7921374947633 67.0186402987943
"7021" 1404 73.9766938513272 66.8098643848539
"7022" 1404.2 79.0586940912463 67.1196357222191
"7023" 1404.4 82.9507468123109 66.8704688039234
"7024" 1404.6 88.2945943350024 66.9345884853864
"7025" 1404.8 93.7547154498212 67.620549805067
"7026" 1405 100.081313792491 68.0454271036125
"7027" 1405.2 104.272349466148 69.483956559306
"7028" 1405.4 109.232410022509 72.1227001378312
"7029" 1405.6 113.65635436578 74.7404633231166
"7030" 1405.8 114.577392885095 76.4364658926369
"7031" 1406 114.851355578521 75.2980944911083
"7032" 1406.2 116.657327766707 73.0011080081987
"7033" 1406.4 116.281597297084 70.9190019981167
"7034" 1406.6 115.100349405915 68.1842819308908
"7035" 1406.8 113.652017213079 64.4576743785362
"7036" 1407 112.733043935976 60.5133993995429
"7037" 1407.2 110.113993535281 56.8059472886875
"7038" 1407.4 107.001472269756 53.6836892517375
"7039" 1407.6 102.486085778918 51.9087913419769
"7040" 1407.8 97.6322847711166 50.3627844336638
"7041" 1408 92.425855506579 49.3112187618159
"7042" 1408.2 86.9047760485557 48.3154826060875
"7043" 1408.4 81.3983755768912 47.8510215270599
"7044" 1408.6 75.6081421769734 47.7201146557832
"7045" 1408.8 70.0392969731092 48.4540611372091
"7046" 1409 64.4565670132061 48.8920425004684
"7047" 1409.2 59.0506549363235 50.3152299944696
"7048" 1409.4 53.3816902399902 52.933339644303
"7049" 1409.6 48.6046014420327 56.1307346462685
"7050" 1409.8 43.4552187879952 59.502195401677
"7051" 1410 38.6016107243528 63.1131937096371
"7052" 1410.2 33.6534154100085 66.8259363874322
"7053" 1410.4 30.5371813758514 71.3733447516369
"7054" 1410.6 28.2132655242961 76.2243151006125
"7055" 1410.8 25.6202666859416 81.0740739460386
"7056" 1411 24.2883202567084 86.1846716472236
"7057" 1411.2 22.9847808142983 90.6881935939066
"7058" 1411.4 23.0165758522095 94.8215485223625
"7059" 1411.6 24.9729949244096 97.1865830021358
"7060" 1411.8 26.9187742463826 100.749744355353
"7061" 1412 29.9106763686524 104.203754497358
"7062" 1412.2 33.3615137283894 107.718516731224
"7063" 1412.4 37.082818942841 111.269343723877
"7064" 1412.6 40.8259478602625 114.817336385158
"7065" 1412.8 44.5584116187101 115.583781708024
"7066" 1413 49.9615179078207 115.451819817653
"7067" 1413.2 55.0797944166504 115.623816442582
"7068" 1413.4 60.6189354939837 115.069115525037
"7069" 1413.6 66.037718040651 114.060830436098
"7070" 1413.8 70.7281040030607 113.812147509682
"7071" 1414 75.4717063076513 113.273684958171
"7072" 1414.2 79.7716173026007 112.787839155772
"7073" 1414.4 84.6468849273311 113.106827131467
"7074" 1414.6 89.2402612678825 114.896270011723
"7075" 1414.8 92.3105933602983 115.14085406673
"7076" 1415 94.6527217547084 113.115860166446
"7077" 1415.2 96.9895468967084 110.724941849862
"7078" 1415.4 100.287325377879 107.841265331603
"7079" 1415.6 102.889005811718 104.724846038089
"7080" 1415.8 106.865157469806 101.793772346336
"7081" 1416 110.097765582906 98.1093316735375
"7082" 1416.2 113.373746586899 95.6022605584398
"7083" 1416.4 114.196616292782 95.7737717617227
"7084" 1416.6 113.224434294091 96.5633487439458
"7085" 1416.8 113.125901496081 97.1710738010038
"7086" 1417 112.351580622757 97.7607332525193
"7087" 1417.2 111.516528700545 98.265725126426
"7088" 1417.4 111.066186592159 99.2961550719222
"7089" 1417.6 109.708208559787 100.754085802108
"7090" 1417.8 108.347952236816 101.622435817689
"7091" 1418 106.785176847386 103.522049274273
"7092" 1418.2 104.956054786832 106.2865968753
"7093" 1418.4 103.33671530154 109.249259825482
"7094" 1418.6 100.989247742709 109.841213929098
"7095" 1418.8 97.7390695157596 111.345020451139
"7096" 1419 94.7709470173563 114.069654412342
"7097" 1419.2 92.8091884047859 117.129004318691
"7098" 1419.4 91.4995249089393 117.619023686414
"7099" 1419.6 88.9305195950281 118.633730707333
"7100" 1419.8 87.4994145891539 119.685089839773
"7101" 1420 86.4860948772806 118.974052622594
"7102" 1420.2 84.3343577205339 118.740954801924
"7103" 1420.4 80.4586727440418 119.20314541289
"7104" 1420.6 77.227407862066 119.820039194713
"7105" 1420.8 73.6602046022859 121.160369329744
"7106" 1421 70.1641080971672 122.939765461856
"7107" 1421.2 66.7357495253414 124.932514154175
"7108" 1421.4 64.796498582222 124.511555114356
"7109" 1421.6 61.9600528187443 124.037173763594
"7110" 1421.8 58.1399649944165 123.86835852249
"7111" 1422 54.4708949482075 124.51174653188
"7112" 1422.2 54.3643151256544 123.486945238665
"7113" 1422.4 54.0988111830378 123.40592749147
"7114" 1422.6 53.2505651310754 122.07255107377
"7115" 1422.8 51.0982261844965 119.57857102456
"7116" 1423 48.4666579457716 116.874450638949
"7117" 1423.2 45.4504717066182 113.860414076604
"7118" 1423.4 42.095152974204 110.676106329631
"7119" 1423.6 38.155700926275 107.635507142999
"7120" 1423.8 34.3606017021669 104.862929035062
"7121" 1424 31.4775222277648 101.241447812398
"7122" 1424.2 28.877791257595 97.2001026847554
"7123" 1424.4 27.3831433451134 93.2973693031413
"7124" 1424.6 25.6686695665922 88.7632087091612
"7125" 1424.8 23.2181051477692 84.6927212567983
"7126" 1425 20.5386062650169 80.6427948231297
"7127" 1425.2 16.953197826827 77.0032568146125
"7128" 1425.4 13.5740346800247 72.9402968343885
"7129" 1425.6 10.4364574560327 68.5159078988685
"7130" 1425.8 7.71639299074468 64.2099181038765
"7131" 1426 6.36081185360924 58.9948662361839
"7132" 1426.2 4.77510907868067 53.7453554707625
"7133" 1426.4 5.34588533462895 49.1158004504573
"7134" 1426.6 6.30277494018929 43.9150215065522
"7135" 1426.8 7.14090312739968 38.8383315960257
"7136" 1427 9.52665353408067 34.6093540301625
"7137" 1427.2 12.5421795301643 30.4934132438502
"7138" 1427.4 16.8075420591685 27.426466505271
"7139" 1427.6 21.2367439678807 23.8112745198375
"7140" 1427.8 25.1379437188307 20.6338414448125
"7141" 1428 30.0166831331765 18.0032501302323
"7142" 1428.2 34.2859599204996 15.0068564593999
"7143" 1428.4 39.3472364301243 12.5062972249508
"7144" 1428.6 44.6756194366167 9.8678283683805
"7145" 1428.8 49.7169302096247 8.3286395415165
"7146" 1429 55.0482585717613 8.34331379832217
"7147" 1429.2 60.7395585143742 8.46266777062863
"7148" 1429.4 66.0401518384102 9.59925948102234
"7149" 1429.6 71.5044492446807 11.1098540977832
"7150" 1429.8 77.239792684062 12.4633149690362
"7151" 1430 82.6882790570709 13.5005085452223
"7152" 1430.2 87.6229635276311 15.6664249882323
"7153" 1430.4 92.2443224800112 17.5198349090701
"7154" 1430.6 96.4426862944519 18.5826282646125
"7155" 1430.8 98.6114027009244 16.8545558906965
"7156" 1431 98.0595614072759 16.0603408097554
"7157" 1431.2 97.3655235424145 16.3902842469835
"7158" 1431.4 97.2862910770459 17.6749918326473
"7159" 1431.6 97.69748354706 19.7879734168797
"7160" 1431.8 98.9089382619512 23.1732765626945
"7161" 1432 100.568575578958 26.9055222927722
"7162" 1432.2 102.339195189353 30.8002308627722
"7163" 1432.4 103.517237014127 34.6861216329679
"7164" 1432.6 105.275523700202 38.9739676558908
"7165" 1432.8 107.351170890935 43.7761117517396
"7166" 1433 109.080685544054 48.0503893772905
"7167" 1433.2 110.466084143362 52.8896387544918
"7168" 1433.4 113.424386724303 57.1042415998226
"7169" 1433.6 116.262738086968 61.9352039864158
"7170" 1433.8 118.721818769457 66.8707829989005
"7171" 1434 119.524167360086 71.4380079571497
"7172" 1434.2 118.564391963051 73.6356769045177
"7173" 1434.4 116.786261789732 77.2396023774074
"7174" 1434.6 114.752358425399 80.8879789523817
"7175" 1434.8 112.779847062484 83.8477282687764
"7176" 1435 111.496781518168 88.0415932403561
"7177" 1435.2 109.815732092655 92.6220368235356
"7178" 1435.4 108.486577457104 97.3283545892396
"7179" 1435.6 108.525233138437 100.767996584531
"7180" 1435.8 109.180158813784 99.5321313876297
"7181" 1436 109.902535064333 98.6716989858413
"7182" 1436.2 110.686840254118 97.0088446746214
"7183" 1436.4 111.648797208792 95.6077026596403
"7184" 1436.6 112.519439733038 93.5488134003803
"7185" 1436.8 114.447345094079 90.6037170068426
"7186" 1437 116.80525559221 87.649884527394
"7187" 1437.2 118.758046160359 84.4725157077566
"7188" 1437.4 119.931987942424 80.5484402565356
"7189" 1437.6 121.471521645086 76.4496288195381
"7190" 1437.8 122.328267827131 72.2178730880305
"7191" 1438 122.606271273556 67.5813076656875
"7192" 1438.2 123.09833579557 63.2793600060871
"7193" 1438.4 123.223758613926 58.5892067196718
"7194" 1438.6 122.208754625042 57.0747858207217
"7195" 1438.8 121.721353974915 55.2843298064299
"7196" 1439 121.127819401917 53.2113704273493
"7197" 1439.2 120.236136124049 51.3733412951914
"7198" 1439.4 118.570504348296 47.9760271305099
"7199" 1439.6 117.0226965171 43.6409050105232
"7200" 1439.8 115.378174845193 39.0947600666125
"7201" 1440 113.16784451145 35.2000514966125
"7202" 1440.2 109.46218943437 33.5671837369487
"7203" 1440.4 105.390614204003 31.8873488117905
"7204" 1440.6 100.831604776781 31.2631502504375
"7205" 1440.8 96.3203976597479 31.3729821230663
"7206" 1441 91.7902219161166 32.234081124074
"7207" 1441.2 87.4435440674057 33.5772562591125
"7208" 1441.4 82.9017066352774 36.1056759356044
"7209" 1441.6 79.6854311710194 38.907353390798
"7210" 1441.8 78.5492581897551 41.6965970589679
"7211" 1442 77.4397188005012 43.7783967828433
"7212" 1442.2 77.1684069694823 44.9250207744307
"7213" 1442.4 77.2526899884706 44.9848249319991
"7214" 1442.6 76.3618329555705 45.7762756444684
"7215" 1442.8 74.3658895028036 48.3963031295551
"7216" 1443 72.7633126977708 52.5112862006453
"7217" 1443.2 71.5742703506975 56.8260481305369
"7218" 1443.4 71.2008121853666 61.2602653965381
"7219" 1443.6 71.8439879405268 65.339103969074
"7220" 1443.8 73.9014365515831 69.122013212393
"7221" 1444 76.6083414395815 72.1622306251249
"7222" 1444.2 80.1039228503418 75.1106215756373
"7223" 1444.4 83.9575302364499 78.0984355492535
"7224" 1444.6 87.5611687428962 79.4005170895952
"7225" 1444.8 91.3845450068122 80.8842997405072
"7226" 1445 95.2330731243186 82.9628324281901
"7227" 1445.2 99.669341745628 84.8268380648756
"7228" 1445.4 104.886663059978 86.3119611715585
"7229" 1445.6 109.092863621698 87.6029076383108
"7230" 1445.8 113.569620079591 87.7658666576036
"7231" 1446 115.02893668356 87.9117983180004
"7232" 1446.2 113.847094083008 88.7511751649832
"7233" 1446.4 113.013540877159 90.1901196365771
"7234" 1446.6 111.479691641582 93.2010715637732
"7235" 1446.8 109.694597233901 96.0081143960193
"7236" 1447 107.331131530859 99.0779086024339
"7237" 1447.2 104.493558144145 102.1971528768
"7238" 1447.4 102.725243050616 103.544445124668
"7239" 1447.6 100.066836467057 105.666882638961
"7240" 1447.8 97.1724333441093 106.76253953567
"7241" 1448 93.7653815614454 107.477442203995
"7242" 1448.2 89.6797559046807 107.835118023084
"7243" 1448.4 85.788828605137 108.104206317768
"7244" 1448.6 81.4580261134107 108.281661340282
"7245" 1448.8 77.1972149378307 107.670192094792
"7246" 1449 72.7824004942119 106.907316053644
"7247" 1449.2 68.1983584423797 105.869475478088
"7248" 1449.4 63.1645799601207 105.376208747063
"7249" 1449.6 58.5683611098688 104.04256027287
"7250" 1449.8 54.2561074904377 101.2487276415
"7251" 1450 49.7290337654884 99.2330549603048
"7252" 1450.2 44.433728075123 97.592783466401
"7253" 1450.4 39.2523797095592 97.3358194987433
"7254" 1450.6 33.5659931999884 98.128305894776
"7255" 1450.8 27.9282242157664 99.2290603874125
"7256" 1451 23.0986106245203 101.330488363641
"7257" 1451.2 21.0692215672095 104.726840991257
"7258" 1451.4 21.4568014289975 106.41794688586
"7259" 1451.6 21.6684075010557 108.104751693314
"7260" 1451.8 22.4541740548395 108.393879905902
"7261" 1452 24.075553770014 108.730706813557
"7262" 1452.2 25.6457446359009 110.619236838979
"7263" 1452.4 26.7957224005656 111.511064073763
"7264" 1452.6 28.7758040004146 113.420568507677
"7265" 1452.8 29.4046743750201 114.660443621246
"7266" 1453 30.7559172208577 115.157614221604
"7267" 1453.2 33.0046649228716 116.460195272867
"7268" 1453.4 36.1419379137362 118.366504312668
"7269" 1453.6 38.9648264599984 120.067085872248
"7270" 1453.8 41.5659424885625 121.063032673776
"7271" 1454 44.7546599750675 122.512559029726
"7272" 1454.2 48.3922051481292 123.674241192687
"7273" 1454.4 50.3807798689701 124.86375888227
"7274" 1454.6 51.5434777160716 124.982525752858
"7275" 1454.8 52.015837581761 124.758643235871
"7276" 1455 53.57240431737 124.998922716564
"7277" 1455.2 55.2443281853267 125.563034728533
"7278" 1455.4 57.4228331501573 125.748992486986
"7279" 1455.6 59.5048642735592 125.930988214556
"7280" 1455.8 61.9115364245185 126.42044194964
"7281" 1456 64.1637428654962 126.473618194525
"7282" 1456.2 65.7056609293473 125.503197146029
"7283" 1456.4 66.5980962473788 125.033096840122
"7284" 1456.6 68.189700393204 124.915452054715
"7285" 1456.8 69.4673104007461 124.475022393996
"7286" 1457 70.6112627459607 124.510911951472
"7287" 1457.2 71.0259564775093 124.518701368613
"7288" 1457.4 72.0508886591988 123.874304132485
"7289" 1457.6 72.7731800667261 123.559186802731
"7290" 1457.8 74.2938024300521 123.272394626213
"7291" 1458 75.8953994985218 122.767902469388
"7292" 1458.2 76.9844352173321 122.117559938301
"7293" 1458.4 78.6203260247203 122.397820464157
"7294" 1458.6 80.4740811028625 122.121685275985
"7295" 1458.8 83.34266467069 121.854283916986
"7296" 1459 85.2096129153293 121.395917019694
"7297" 1459.2 85.4797863927077 120.438029236261
"7298" 1459.4 87.4715952422253 118.937444891068
"7299" 1459.6 90.760810526447 116.820282092398
"7300" 1459.8 94.4085199891995 114.921551571594
"7301" 1460 97.645537206341 112.966848779858
"7302" 1460.2 101.39994373107 110.000093310446
"7303" 1460.4 104.30328430902 107.415051940924
"7304" 1460.6 107.713647551127 104.582661875925
"7305" 1460.8 110.621304292604 101.390124322151
"7306" 1461 113.252479524606 97.5510901118375
"7307" 1461.2 115.787968967786 93.8222482971651
"7308" 1461.4 117.718180190315 89.9531628098625
"7309" 1461.6 120.394692635783 86.1008965768433
"7310" 1461.8 120.715503152924 83.0078814186212
"7311" 1462 120.817451600219 78.4612759203048
"7312" 1462.2 121.316773211758 74.2769608156125
"7313" 1462.4 121.26351223986 69.4302123729458
"7314" 1462.6 121.794019552049 65.1141464430335
"7315" 1462.8 121.240804995145 60.5481131063625
"7316" 1463 120.933141878689 55.7341873018328
"7317" 1463.2 119.635144862637 50.6513199596821
"7318" 1463.4 118.771837955234 45.7899495607553
"7319" 1463.6 116.665465454104 41.0168097479091
"7320" 1463.8 114.778988911347 36.0588846684587
"7321" 1464 111.446849357014 32.8232806256894
"7322" 1464.2 107.673309498081 29.5657064320125
"7323" 1464.4 104.118675481266 26.020571704393
"7324" 1464.6 101.033821566376 22.1274731834091
"7325" 1464.8 99.5999970722344 18.2510952210505
"7326" 1465 99.4228601891441 15.1217205678564
"7327" 1465.2 98.2512811884124 15.1850491624905
"7328" 1465.4 96.9935360688754 16.4422618734886
"7329" 1465.6 95.3834117609121 17.7554050394142
"7330" 1465.8 92.2080158746976 19.071117136104
"7331" 1466 88.32452397951 20.9891148607101
"7332" 1466.2 84.2208821186645 23.3850552029431
"7333" 1466.4 81.2871759330435 26.7925360643824
"7334" 1466.6 79.3453481646289 31.4351665456125
"7335" 1466.8 78.3723315153856 36.032199611842
"7336" 1467 77.7626134426294 41.0654160268176
"7337" 1467.2 78.6946804508345 45.3296225893561
"7338" 1467.4 79.9494220145071 49.5697021517117
"7339" 1467.6 80.1949950342101 53.5433651929654
"7340" 1467.8 81.4879928380278 57.1144929683067
"7341" 1468 81.5569781158925 61.3782141278498
"7342" 1468.2 79.8068280012173 65.2178053531979
"7343" 1468.4 77.4752447638992 69.5411261090663
"7344" 1468.6 74.567642899598 73.3596121028439
"7345" 1468.8 71.7741690048445 77.1140545584142
"7346" 1469 70.4097203493293 81.550592226072
"7347" 1469.2 69.743058522032 86.1540675808828
"7348" 1469.4 69.870835372264 90.8907778359736
"7349" 1469.6 70.9705951104751 95.3884652137433
"7350" 1469.8 72.455680247447 100.014796608575
"7351" 1470 73.9722890480568 104.787893365365
"7352" 1470.2 75.9845443148988 109.368285031312
"7353" 1470.4 78.9813705938134 112.090100392135
"7354" 1470.6 80.1670163885745 113.179240133834
"7355" 1470.8 80.4599185262443 116.035317974322
"7356" 1471 78.8664282428788 118.404743764386
"7357" 1471.2 77.2752814414683 118.394013643931
"7358" 1471.4 77.0868648616807 118.092432228112
"7359" 1471.6 77.8189258243751 117.342340207224
"7360" 1471.8 77.9241676521119 116.307655227457
"7361" 1472 78.3964448630496 115.734810098603
"7362" 1472.2 79.2434494452632 115.076869039205
"7363" 1472.4 80.9921712781296 113.919530188827
"7364" 1472.6 83.9200811155845 111.879623076545
"7365" 1472.8 87.3975294809517 109.802526837295
"7366" 1473 91.1641542653222 107.146831445065
"7367" 1473.2 94.9825514192191 104.970260276882
"7368" 1473.4 99.0762129886127 102.09576756269
"7369" 1473.6 102.585750969975 98.9167200334654
"7370" 1473.8 106.447322974307 95.5454563109168
"7371" 1474 109.417582550502 92.2830331151303
"7372" 1474.2 111.802372083758 87.9688759435952
"7373" 1474.4 113.755828273489 83.3634852445777
"7374" 1474.6 115.414791763373 79.0837635293561
"7375" 1474.8 118.331264167463 75.2286243879342
"7376" 1475 120.237256258812 71.9529052099076
"7377" 1475.2 121.983117902356 72.0732048830875
"7378" 1475.4 121.897832512311 73.2525542757722
"7379" 1475.6 121.696257636527 74.3568522734587
"7380" 1475.8 121.362219941486 75.0592031300955
"7381" 1476 121.258304261761 76.0201569900883
"7382" 1476.2 121.616366178681 77.6998713555881
"7383" 1476.4 121.200490517816 79.5744245909091
"7384" 1476.6 121.159301206003 81.4837810538191
"7385" 1476.8 120.231204609002 83.7427959922647
"7386" 1477 119.11838068206 86.3975624860435
"7387" 1477.2 118.711837753596 88.0107594255871
"7388" 1477.4 118.497182911654 89.4526585945072
"7389" 1477.6 118.338869899011 90.2848731584091
"7390" 1477.8 118.428596307101 90.3369061542596
"7391" 1478 118.477297647476 90.3817471930997
"7392" 1478.2 118.474416407924 90.4481835419738
"7393" 1478.4 118.673697481347 90.6081063236638
"7394" 1478.6 117.770750573849 90.8114714842175
"7395" 1478.8 116.84950919386 91.6000919252535
"7396" 1479 115.656790565103 92.8708367299746
"7397" 1479.2 114.411155324181 93.6061308479315
"7398" 1479.4 113.008061595758 95.1952075283304
"7399" 1479.6 111.283535007315 97.5029707052299
"7400" 1479.8 109.984169916281 100.124843358512
"7401" 1480 108.803435103477 102.860160998833
"7402" 1480.2 108.307206892922 103.984186184026
"7403" 1480.4 107.52752591124 103.726674608218
"7404" 1480.6 105.710100647221 103.845726144843
"7405" 1480.8 102.990923419157 105.019679116753
"7406" 1481 100.016522974248 106.431113370099
"7407" 1481.2 97.1265829389862 108.03831417889
"7408" 1481.4 93.8665676174307 109.870269691446
"7409" 1481.6 90.8998681469639 112.548504144179
"7410" 1481.8 88.5077702065522 115.007036952704
"7411" 1482 86.8025838079239 118.280150163694
"7412" 1482.2 85.529995623017 118.879990553993
"7413" 1482.4 84.2675806937278 117.776446438471
"7414" 1482.6 82.6025140460521 116.666227042241
"7415" 1482.8 79.1173062628407 115.997079017452
"7416" 1483 75.2693341956807 114.328177488855
"7417" 1483.2 71.0179139996433 112.863694975024
"7418" 1483.4 67.2091420789093 111.232181275527
"7419" 1483.6 63.0028568233093 109.347884176898
"7420" 1483.8 58.8886481512689 108.046375122554
"7421" 1484 54.059552104662 107.502100840809
"7422" 1484.2 48.6022646168907 108.203767168882
"7423" 1484.4 44.0528775817939 109.884150204169
"7424" 1484.6 40.2867678796712 111.70657987466
"7425" 1484.8 37.9887343741903 114.879297657862
"7426" 1485 37.7552073091712 116.975459204263
"7427" 1485.2 37.5054980517093 115.935505529584
"7428" 1485.4 37.131149506373 115.242554130257
"7429" 1485.6 36.222971610563 114.247362100671
"7430" 1485.8 35.2294613338069 112.498042588001
"7431" 1486 33.9496920823963 110.165449693668
"7432" 1486.2 32.7104574350108 106.867588189103
"7433" 1486.4 30.9911428200476 102.765503410668
"7434" 1486.6 28.8157488650108 98.7217684724144
"7435" 1486.8 26.9933191945203 94.6213017138106
"7436" 1487 25.1537080154235 90.4233097729554
"7437" 1487.2 25.0643361763599 86.2440040349427
"7438" 1487.4 24.9957278452897 82.5195804073943
"7439" 1487.6 24.8436768490973 78.0310271316958
"7440" 1487.8 26.7988393662546 74.3277613621777
"7441" 1488 28.5259380661762 71.2956131049488
"7442" 1488.2 30.2973036730459 67.6254759186734
"7443" 1488.4 32.8929245937908 65.8934355886633
"7444" 1488.6 35.5181796296162 63.2869726813948
"7445" 1488.8 37.2243562071935 59.9564169966894
"7446" 1489 39.6067860563807 56.9325253172125
"7447" 1489.2 43.2978931946319 54.0719726975881
"7448" 1489.4 46.8411280644124 51.6433210933686
"7449" 1489.6 50.853980799484 49.9382246371863
"7450" 1489.8 54.7857002612661 48.1317505209052
"7451" 1490 59.4181869587539 47.1533237338076
"7452" 1490.2 63.9844161141057 46.0208501402625
"7453" 1490.4 68.9396411619978 46.0292411790515
"7454" 1490.6 73.78427865151 46.7416878686857
"7455" 1490.8 78.8968850703832 48.3433517672737
"7456" 1491 84.1118805330087 50.3416398278205
"7457" 1491.2 88.7334382851931 52.7273129840836
"7458" 1491.4 92.8266804292407 55.7474953229805
"7459" 1491.6 97.7073618332592 58.7206579075051
"7460" 1491.8 102.142823328681 61.8602589698268
"7461" 1492 106.298252059152 65.3094748023728
"7462" 1492.2 109.362055134033 69.5098375259325
"7463" 1492.4 111.011266285615 73.7310631389978
"7464" 1492.6 113.496389739882 77.5563708888394
"7465" 1492.8 116.949153429507 79.0085489130505
"7466" 1493 117.523676589706 77.7464970333875
"7467" 1493.2 117.967122434521 75.4093718788226
"7468" 1493.4 117.66200891887 72.3892552204233
"7469" 1493.6 118.205956152602 68.2689495084995
"7470" 1493.8 118.077261434637 63.8222083324907
"7471" 1494 117.605149232655 59.2340650653305
"7472" 1494.2 118.258407361185 54.1521179610495
"7473" 1494.4 117.451761137602 49.2790813360599
"7474" 1494.6 115.88374141573 44.9218020070175
"7475" 1494.8 113.011074743413 40.7119594584659
"7476" 1495 110.463952856063 36.230738141369
"7477" 1495.2 106.89502235695 33.0257786170579
"7478" 1495.4 102.411423919715 29.900785669328
"7479" 1495.6 97.5262506702755 27.3255775027849
"7480" 1495.8 92.3078375136546 26.0638554221168
"7481" 1496 86.490305373032 24.8352144553693
"7482" 1496.2 81.1684746762755 25.1969178188366
"7483" 1496.4 75.2339277541352 26.0340748262241
"7484" 1496.6 69.6465532517647 27.4357263165873
"7485" 1496.8 63.9097675331807 28.5465910228625
"7486" 1497 58.2046195032605 29.7529142725201
"7487" 1497.2 52.4884814452545 31.901254620383
"7488" 1497.4 47.4112627361847 34.8905519889165
"7489" 1497.6 43.1750809557521 39.0947600666125
"7490" 1497.8 39.7317146864676 44.1536246955141
"7491" 1498 36.5507809820195 49.4119825484637
"7492" 1498.2 34.5133012094493 54.8806683835299
"7493" 1498.4 32.8562851548151 60.6782094640579
"7494" 1498.6 32.5538547982212 66.3507025636936
"7495" 1498.8 33.2597426115781 71.9567797273305
"7496" 1499 35.4157809258488 76.4035406277275
"7497" 1499.2 38.6211605454063 81.3287959786391
"7498" 1499.4 40.7651012347918 86.2964642080291
"7499" 1499.6 43.5563090432918 90.8907778359736
"7500" 1499.8 47.0206338065479 95.1153749874886
"7501" 1500 49.9904710243599 99.7799534423766
"7502" 1500.2 53.2398888466182 104.766965049327
"7503" 1500.4 55.9466674434374 109.396004128342
"7504" 1500.6 59.2519066082482 114.638071338775
"7505" 1500.8 62.5374284810081 119.135042265657
"7506" 1501 66.3504515703807 122.613834813467
"7507" 1501.2 68.2267006255247 122.346240074521
"7508" 1501.4 67.6335615222036 122.078255539888
"7509" 1501.6 66.3972595357633 123.503933264135
"7510" 1501.8 64.3136632367362 124.799985876446
"7511" 1502 63.7695116590825 124.035340215729
"7512" 1502.2 63.6467038841543 123.777340175902
"7513" 1502.4 64.3099629500111 123.38754253176
"7514" 1502.6 64.3852026784374 123.209938939234
"7515" 1502.8 64.4939738186807 123.131638491928
"7516" 1503 64.4939738186807 122.929239222477
"7517" 1503.2 65.1176125118209 122.56406725451
"7518" 1503.4 65.8689239653625 122.093360122749
"7519" 1503.6 66.9069455064403 121.724996952055
"7520" 1503.8 67.8441444312084 121.493089803585
"7521" 1504 69.3544730496526 120.947945193687
"7522" 1504.2 71.9829420118521 120.149209277698
"7523" 1504.4 75.4848666116904 119.342142113923
"7524" 1504.6 79.0392608406224 118.532950236273
"7525" 1504.8 82.971393386447 117.005917734519
"7526" 1505 87.421573916498 115.493463240055
"7527" 1505.2 91.6938766223093 114.258926221355
"7528" 1505.4 95.1792286539862 112.888668833196
"7529" 1505.6 95.848827309426 110.710857211952
"7530" 1505.8 97.3920137239542 107.172551218641
"7531" 1506 98.9484133188634 102.88434424468
"7532" 1506.2 100.610904624481 98.4167354570982
"7533" 1506.4 102.352538405527 93.8965552369875
"7534" 1506.6 103.531542647075 89.1004576759761
"7535" 1506.8 104.146351294979 84.350774328401
"7536" 1507 105.215315645014 79.386962707918
"7537" 1507.2 106.013617021496 74.5024439433493
"7538" 1507.4 107.344351468449 69.4552472306042
"7539" 1507.6 108.022139917829 64.2455462205343
"7540" 1507.8 108.738496459827 58.6506300896369
"7541" 1508 109.90278468958 52.7546048859318
"7542" 1508.2 111.406186211982 47.8869527464746
"7543" 1508.4 113.700216458228 43.9631457791125
"7544" 1508.6 117.127874170959 40.8846234039732
"7545" 1508.8 117.010310010358 41.3875953872984
"7546" 1509 116.52023903285 42.1060079073159
"7547" 1509.2 115.770916620576 41.595275858656
"7548" 1509.4 115.012443664812 41.5101626622178
"7549" 1509.6 113.528919165498 41.0026028153951
"7550" 1509.8 111.729798270219 39.8037967549971
"7551" 1510 108.942060323765 38.1683915310362
"7552" 1510.2 105.41855142952 37.0338101149875
"7553" 1510.4 101.665298190968 35.3806756621777
"7554" 1510.6 97.5153814514434 33.5607532566972
"7555" 1510.8 93.2312020244434 32.4451502934261
"7556" 1511 88.7011694656639 31.9228233329486
"7557" 1511.2 84.1314464926722 31.8378398045447
"7558" 1511.4 79.3148056780678 32.6506925267335
"7559" 1511.6 74.3006502692961 33.0529685669971
"7560" 1511.8 68.8199608517993 34.1086529368837
"7561" 1512 63.9335157561685 35.6180202211979
"7562" 1512.2 59.7726539245791 38.03182918605
"7563" 1512.4 55.6923381492901 41.4183999973078
"7564" 1512.6 51.3011720201403 44.5012856191609
"7565" 1512.8 47.0326970631807 48.3484173684486
"7566" 1513 44.0773922002647 52.5257923938765
"7567" 1513.2 41.4486982313148 56.5164564504662
"7568" 1513.4 40.2464128447815 60.6291164988898
"7569" 1513.6 40.4553400902238 64.516686838897
"7570" 1513.8 41.9848160861502 67.8049711832038
"7571" 1514 44.2098249573636 70.9110460108076
"7572" 1514.2 46.8543259564034 74.15259197052
"7573" 1514.4 50.5110201234612 77.6112113231003
"7574" 1514.6 54.062976092079 80.8484563773667
"7575" 1514.8 57.4625945896214 84.5847361241803
"7576" 1515 61.2618133732324 86.9481936976642
"7577" 1515.2 65.327205409717 88.9600121245125
"7578" 1515.4 70.0275566982587 90.5704205213006
"7579" 1515.6 74.6396289782881 91.3081210016218
"7580" 1515.8 79.7538129205664 91.1243573155554
"7581" 1516 84.6355411159622 91.3947721713309
"7582" 1516.2 89.963351188904 90.373829148127
"7583" 1516.4 94.9413573862672 89.2491193375933
"7584" 1516.6 99.749279129836 87.598376633195
"7585" 1516.8 103.106251238102 85.154813523402
"7586" 1517 107.24352499097 83.8736593885335
"7587" 1517.2 111.730579817089 83.7157023674299
"7588" 1517.4 116.108599142606 84.5265355356625
"7589" 1517.6 115.904126942681 85.7144216495125
"7590" 1517.8 115.256081770152 87.554376395158
"7591" 1518 114.10612726361 89.7041427265151
"7592" 1518.2 113.17895011281 93.5221931632332
"7593" 1518.4 111.315533512508 97.3363215559228
"7594" 1518.6 109.359299869127 100.773854161265
"7595" 1518.8 106.80648718045 104.842101063254
"7596" 1519 104.104602460236 108.600883194557
"7597" 1519.2 101.781677624917 111.074875513803
"7598" 1519.4 99.8803517139261 111.028847139794
"7599" 1519.6 95.8173993207967 112.479878985273
"7600" 1519.8 92.4269164138771 115.101852433291
"7601" 1520 88.3286711618134 117.590945416666
"7602" 1520.2 84.0827910889996 119.928988769311
"7603" 1520.4 82.6131405353293 119.529263903261
"7604" 1520.6 78.5851961708733 119.677114109576
"7605" 1520.8 74.0281233336526 120.074365701351
"7606" 1521 69.3872322806152 120.784149038874
"7607" 1521.2 64.5624918398196 121.532758131612
"7608" 1521.4 60.0871831959584 123.090641559612
"7609" 1521.6 56.709152205017 124.232629854179
"7610" 1521.8 55.2276641322587 122.560627702227
"7611" 1522 53.4058565413625 120.439879302576
"7612" 1522.2 49.3842192186524 118.632547473197
"7613" 1522.4 44.998579468453 117.041632143632
"7614" 1522.6 40.1857993971207 116.596864137233
"7615" 1522.8 35.4979315362049 114.721429616311
"7616" 1523 31.1378769935392 113.113818914575
"7617" 1523.2 26.2413814591564 111.677506898981
"7618" 1523.4 23.0914740939403 109.231970231362
"7619" 1523.6 19.8162667773355 105.507008915409
"7620" 1523.8 16.3388528874261 102.37905347024
"7621" 1524 13.4675471437603 98.6723123717718
"7622" 1524.2 11.1855888601131 95.7083841899909
"7623" 1524.4 9.60808834963521 92.468790481667
"7624" 1524.6 7.06902641440101 88.8689155511803
"7625" 1524.8 6.08138743976918 86.7434748843647
"7626" 1525 5.68835108819792 84.477068260147
"7627" 1525.2 3.94198011501111 81.5888528178995
"7628" 1525.4 3.33040521596274 78.6776486186381
"7629" 1525.6 3.40860357179274 75.2674254950522
"7630" 1525.8 3.37367975562939 71.7870103794074
"7631" 1526 2.89915778413067 68.2985831606625
"7632" 1526.2 2.86375630147058 64.2849059717385
"7633" 1526.4 3.43650756176471 60.0956396107301
"7634" 1526.6 3.90452716303361 56.4365772735369
"7635" 1526.8 4.16550251989806 52.3074177777082
"7636" 1527 5.74087014685141 48.3407348831979
"7637" 1527.2 7.83851010516807 45.0502822188898
"7638" 1527.4 9.79279195303067 41.2660600943875
"7639" 1527.6 10.6037419041289 37.542472484259
"7640" 1527.8 9.79122511624963 34.7288812931728
"7641" 1528 8.48581566899563 34.1307955479983
"7642" 1528.2 8.71201032485568 34.4665480492625
"7643" 1528.4 9.98724515627197 34.3307976998299
"7644" 1528.6 11.4726762947833 33.8385679024843
"7645" 1528.8 13.5568302282546 32.5798721948821
"7646" 1529 16.3674083264612 30.4250754611979
"7647" 1529.2 19.0354887362135 28.5013655818174
"7648" 1529.4 22.3963653331846 26.7124490670298
"7649" 1529.6 26.094680462266 24.5988447548564
"7650" 1529.8 30.0467422675678 22.549577396798
"7651" 1530 34.1087557917307 21.5458523682875
"7652" 1530.2 38.9503585643445 21.4889318025621
"7653" 1530.4 43.4389432463171 21.2863928917199
"7654" 1530.6 48.5368603729738 22.0576484111211
"7655" 1530.8 53.2887772577647 23.4002845797722
"7656" 1531 57.2563070594307 25.8914886213786
"7657" 1531.2 61.4307546179902 27.7630127510411
"7658" 1531.4 66.4567832964188 29.954559081303
"7659" 1531.6 70.0711546123339 32.0978951813141
"7660" 1531.8 73.7329176653106 34.1399956469826
"7661" 1532 76.5992346829978 36.7294370570271
"7662" 1532.2 79.2845932690378 39.1194883749935
"7663" 1532.4 82.4085862760113 41.1059791964431
"7664" 1532.6 84.6511845977694 43.2574915919673
"7665" 1532.8 85.2196864132291 44.8405021720318
"7666" 1533 85.4492965958876 44.6603881466728
"7667" 1533.2 86.5887173570616 44.1022425137553
"7668" 1533.4 88.6017562111985 42.3959892354696
"7669" 1533.6 90.8450275816726 40.8452849937738
"7670" 1533.8 93.5556191106323 38.3419924693464
"7671" 1534 96.0040207731092 35.2000514966125
"7672" 1534.2 98.83078769435 31.9013048941479
"7673" 1534.4 100.550390066592 28.4858670720399
"7674" 1534.6 101.297386590315 25.0389784875637
"7675" 1534.8 102.331376680085 24.5699699313506
"7676" 1535 104.16872635795 25.4556433881419
"7677" 1535.2 106.957206779496 26.6666031956209
"7678" 1535.4 111.091153750486 28.952685635954
"7679" 1535.6 113.728789716998 31.4098351077588
"7680" 1535.8 114.23238181605 34.3721598934813
"7681" 1536 115.61336495302 39.1215831283894
"7682" 1536.2 116.965820098062 43.9015345700955
"7683" 1536.4 117.856982228486 47.568501706765
"7684" 1536.6 119.344452846181 51.0795299469283
"7685" 1536.8 120.055237160206 55.9718305366125
"7686" 1537 120.018875544884 61.1801780988667
"7687" 1537.2 120.800807546501 65.1293888922279
"7688" 1537.4 120.129603515872 68.3265234612734
"7689" 1537.6 118.270162398956 72.6898670733375
"7690" 1537.8 116.433407850911 77.3927276716125
"7691" 1538 115.508164904731 83.1179492695125
"7692" 1538.2 115.256109047842 87.4727615468498
"7693" 1538.4 114.250286926724 90.4586282481864
"7694" 1538.6 111.237134280168 92.1926202376125
"7695" 1538.8 107.232349273545 94.7505856119769
"7696" 1539 103.1716142717 97.3549462195464
"7697" 1539.2 98.7782278695973 99.3689813990014
"7698" 1539.4 93.7579651669211 100.525049630161
"7699" 1539.6 89.1276904180593 101.471857937399
"7700" 1539.8 84.1553197680108 102.012579612651
"7701" 1540 79.2510119861758 102.610020344748
"7702" 1540.2 74.133989904992 103.851026174037
"7703" 1540.4 69.3781148247486 105.971569780409
"7704" 1540.6 65.1649314009891 108.495797513341
"7705" 1540.8 60.9033258300228 111.293774285744
"7706" 1541 56.997587132995 114.470353258013
"7707" 1541.2 54.7317013256628 117.195258289666
"7708" 1541.4 55.2753166549625 118.290708300767
"7709" 1541.6 54.8221142031807 121.041788808849
"7710" 1541.8 55.0990315556348 122.871489762401
"7711" 1542 55.363045949014 122.748051453918
"7712" 1542.2 55.128127019395 123.175954223527
"7713" 1542.4 53.0882199071134 122.766082512112
"7714" 1542.6 52.4624822091942 123.318710079477
"7715" 1542.8 52.0665217237869 123.198636428515
"7716" 1543 51.4323390893798 122.729892742214
"7717" 1543.2 51.25308384981 122.846662689423
"7718" 1543.4 50.7545096919891 122.542227767201
"7719" 1543.6 50.9581533324175 122.803663033402
"7720" 1543.8 50.6724792540534 122.585509660231
"7721" 1544 50.5727089598414 122.400953583675
"7722" 1544.2 50.6361957722128 122.39269072719
"7723" 1544.4 50.1241219906182 122.147102042952
"7724" 1544.6 49.4822637690491 121.983724387086
"7725" 1544.8 48.6287995939704 121.570370581977
"7726" 1545 47.014325796341 121.252290124528
"7727" 1545.2 45.8493048438345 120.777534194161
"7728" 1545.4 43.9039478452807 120.427402746984
"7729" 1545.6 41.5440429487918 119.628678386279
"7730" 1545.8 39.3631171099499 118.466923436766
"7731" 1546 36.1884908276201 117.209238214006
"7732" 1546.2 32.4649890465461 116.043965316776
"7733" 1546.4 29.6757645248209 114.596294301491
"7734" 1546.6 26.5177430085937 112.851509174134
"7735" 1546.8 23.1974252792559 110.732122359763
"7736" 1547 20.0514079608325 108.046170568532
"7737" 1547.2 18.1695198563763 106.508214259691
"7738" 1547.4 17.8770453646017 105.595200693849
"7739" 1547.6 17.3691803363988 103.795311132058
"7740" 1547.8 16.0930656068858 101.263629513895
"7741" 1548 14.7632662386534 98.2435810977307
"7742" 1548.2 14.4368448339834 95.068987576007
"7743" 1548.4 13.6338007533534 91.2826746898943
"7744" 1548.6 13.1913888361378 87.3186706557268
"7745" 1548.8 13.6608145569029 83.346583087418
"7746" 1549 14.6698733985014 79.1306495146408
"7747" 1549.2 16.0018745162403 75.295302047218
"7748" 1549.4 18.4565212348345 72.3296065306125
"7749" 1549.6 20.9398140495525 68.8210400068689
"7750" 1549.8 23.9350948827908 66.3027100485617
"7751" 1550 27.1680189508089 64.1573761550997
"7752" 1550.2 29.2135871393445 61.7451632403772
"7753" 1550.4 31.1400329603914 58.762501883877
"7754" 1550.6 33.7592789851 55.802222260177
"7755" 1550.8 35.9492806410959 51.8394787318328
"7756" 1551 37.3718394492908 47.9645737647311
"7757" 1551.2 39.175201683949 43.8349053749784
"7758" 1551.4 41.86741963182 39.802405202965
"7759" 1551.6 44.900184501902 35.8757727922273
"7760" 1551.8 48.6326433437367 32.3917069704045
"7761" 1552 52.8441816277551 29.3268738899513
"7762" 1552.2 57.4824254702096 26.941767236753
"7763" 1552.4 62.2489751389002 26.4448732884418
"7764" 1552.6 66.9683239808078 26.4776646200701
"7765" 1552.8 72.2003038425207 27.2880808602765
"7766" 1553 76.9463120179699 29.1723730541166
"7767" 1553.2 81.6893215481646 31.8120738265802
"7768" 1553.4 85.313913233471 34.6043285997496
"7769" 1553.6 88.5233270523576 37.9213542794971
"7770" 1553.8 90.1673860833636 42.3150191037588
"7771" 1554 92.34905616851 46.4377106144418
"7772" 1554.2 94.1712343362129 50.9055685016044
"7773" 1554.4 95.7476463994538 55.4252621910747
"7774" 1554.6 97.6623505897527 59.5798885558605
"7775" 1554.8 99.1451746834102 64.2464900558256
"7776" 1555 100.867620361406 68.0045954815076
"7777" 1555.2 103.038922942754 72.6082523470027
"7778" 1555.4 105.952437425723 76.5450558063772
"7779" 1555.6 109.305971330625 79.4023972937325
"7780" 1555.8 114.776877958193 82.1202072610515
"7781" 1556 115.861934266506 81.8424322128375
"7782" 1556.2 115.083415890394 80.7049233076647
"7783" 1556.4 114.30947930399 78.7575989934886
"7784" 1556.6 112.77269171887 76.3048952779228
"7785" 1556.8 110.420787245444 74.1505536076388
"7786" 1557 107.835089700219 70.8449569389715
"7787" 1557.2 104.986305249256 67.8662015764974
"7788" 1557.4 101.93336001063 64.7758356234192
"7789" 1557.6 98.3502710490413 61.6574665719978
"7790" 1557.8 94.0860575495535 60.1338877457396
"7791" 1558 89.4201086666807 57.6076081360125
"7792" 1558.2 84.8146157826557 55.1052578797875
"7793" 1558.4 80.0259864655987 53.044414340965
"7794" 1558.6 75.7059184628016 50.4438570824189
"7795" 1558.8 71.1211604647759 47.870218503303
"7796" 1559 67.1187142447532 45.0006877664431
"7797" 1559.2 62.4167959146807 42.0699740789018
"7798" 1559.4 58.184343085876 39.1089595249406
"7799" 1559.6 54.0723061359641 35.1213395386361
"7800" 1559.8 50.0895904175411 31.6434881667985
"7801" 1560 48.7292321162727 28.7556070494525
"7802" 1560.2 47.537742605388 24.3455303763198
"7803" 1560.4 46.8958994481187 19.1169436552075
"7804" 1560.6 46.5933353112757 14.0055410030092
"7805" 1560.8 45.301715476514 8.78403606866011
"7806" 1561 43.4057497073682 6.80722032250312
"7807" 1561.2 41.5816146421458 7.71971242363575
"7808" 1561.4 39.3846201535436 8.8364341575883
"7809" 1561.6 37.0603585875758 10.3660495395157
"7810" 1561.8 34.1723693650407 12.6283978027965
"7811" 1562 30.3733952444065 15.5328201827819
"7812" 1562.2 26.6393063761197 17.8321844181979
"7813" 1562.4 22.795260681827 20.1690095601979
"7814" 1562.6 19.945926270395 24.1557707659696
"7815" 1562.8 17.5761470810691 28.2357117368687
"7816" 1563 14.204924658757 32.3362304774854
"7817" 1563.2 12.1096242577047 37.3488920383005
"7818" 1563.4 10.5585789728931 42.2645243570638
"7819" 1563.6 9.18120981743719 47.5660334316212
"7820" 1563.8 10.517307611373 52.4333047161766
"7821" 1564 12.062834945257 57.3151749332142
"7822" 1564.2 13.7944341881543 61.6225743741388
"7823" 1564.4 14.4253314243474 66.4409403252022
"7824" 1564.6 15.4351950353617 71.0101061271556
"7825" 1564.8 17.4626173355281 75.5047841953074
"7826" 1565 19.5258791942482 80.0242875162071
"7827" 1565.2 21.1601480326707 84.5239390632825
"7828" 1565.4 21.9313003295307 88.4731735532625
"7829" 1565.6 22.5703135964539 92.6543640371486
"7830" 1565.8 22.2501550058928 96.5436784986428
"7831" 1566 22.035223493849 97.3791380857808
"7832" 1566.2 23.2983430376007 97.1505842472225
"7833" 1566.4 25.8708169544379 96.3217675759037
"7834" 1566.6 28.8936043600596 95.439577277023
"7835" 1566.8 32.7635539983866 94.8769144775243
"7836" 1567 36.8281590934332 93.9873983105919
"7837" 1567.2 41.6635631059664 92.9278458350104
"7838" 1567.4 46.5134025871807 91.9253363161419
"7839" 1567.6 51.5347488012747 91.4252469649095
"7840" 1567.8 56.2709457912207 90.9813658723425
"7841" 1568 61.4490198457716 90.6622751530367
"7842" 1568.2 67.0673093160866 90.4727786314541
"7843" 1568.4 72.2821305351952 89.765044604661
"7844" 1568.6 77.5360545834207 89.4896924900325
"7845" 1568.8 83.2364710471273 89.4738867795251
"7846" 1569 88.4033712149084 89.5704402102858
"7847" 1569.2 93.5193506741618 88.0113199049144
"7848" 1569.4 99.0703310123473 86.2856455731125
"7849" 1569.6 104.390821783996 84.7175129120335
"7850" 1569.8 107.298361283206 82.1785983720362
"7851" 1570 109.595400808573 81.9962030264233
"7852" 1570.2 112.839841866629 84.0741673735952
"7853" 1570.4 114.822263451014 86.6689343530172
"7854" 1570.6 114.19088082309 87.6849739254486
"7855" 1570.8 113.793373964801 89.248086258397
"7856" 1571 114.1016650896 91.9596332070857
"7857" 1571.2 114.578797127846 93.4795674172647
"7858" 1571.4 114.302586014486 94.4329393265505
"7859" 1571.6 113.502996643606 94.806078885519
"7860" 1571.8 112.027800478026 96.7525312447895
"7861" 1572 110.627244497982 100.5696011705
"7862" 1572.2 109.251513144707 102.630439205212
"7863" 1572.4 108.267511053362 104.035291606214
"7864" 1572.6 106.620044832628 106.115356699586
"7865" 1572.8 105.041047904194 107.564438476504
"7866" 1573 103.847204968947 109.336484199869
"7867" 1573.2 103.51305261649 109.262065706676
"7868" 1573.4 101.251601727978 110.539855474126
"7869" 1573.6 98.6015234992918 113.029311087112
"7870" 1573.8 95.7269864432789 115.84601996363
"7871" 1574 93.0529121966111 117.13230189803
"7872" 1574.2 89.553348696707 118.427240508691
"7873" 1574.4 85.7467957326539 119.911122033568
"7874" 1574.6 82.3797623194948 120.20005549409
"7875" 1574.8 78.2100178223871 121.084926198181
"7876" 1575 73.9861668186003 122.348792308184
"7877" 1575.2 69.6988290024422 123.414605085924
"7878" 1575.4 65.5146971350385 124.222131816952
"7879" 1575.6 61.0297330379965 125.68028111756
"7880" 1575.8 57.6097158000418 124.702618162196
"7881" 1576 53.6639508652596 123.541607815086
"7882" 1576.2 49.1820666057835 122.673264691052
"7883" 1576.4 45.1864554045172 121.331781182968
"7884" 1576.6 40.5474171867716 120.557113964582
"7885" 1576.8 37.0863532246521 118.665510774841
"7886" 1577 34.845198641775 116.347161878348
"7887" 1577.2 31.378132338764 113.119466378085
"7888" 1577.4 27.3247504566529 109.964031194057
"7889" 1577.6 23.3594175826099 106.789160763232
"7890" 1577.8 18.617704117662 104.819483816426
"7891" 1578 16.6346721116536 102.276757562099
"7892" 1578.2 14.0891215392448 98.4940589752279
"7893" 1578.4 10.8571138009396 95.0441032977911
"7894" 1578.6 8.87138589923329 91.9500550547441
"7895" 1578.8 7.55176768849963 89.8893701694918
"7896" 1579 7.84427258427043 88.1714168593561
"7897" 1579.2 7.36067191086555 84.8254025980579
"7898" 1579.4 5.78497599107891 80.370628737524
"7899" 1579.6 3.85776036591209 75.9507198704885
"7900" 1579.8 2.19763527707094 72.1459536061735
"7901" 1580 0.909610822955669 67.6689386085125
"7902" 1580.2 0.514844528864879 65.1209792650862
"7903" 1580.4 0.265976656689287 61.6829506034832
"7904" 1580.6 0.685665080180673 57.9997649989228
"7905" 1580.8 0.929493473848742 53.2684445880243
"7906" 1581 1.45502964195936 49.0283951761617
"7907" 1581.2 2.63301936518067 44.4824402551125
"7908" 1581.4 3.86525279089915 40.9199274160831
"7909" 1581.6 6.15989434801402 37.1008024312023
"7910" 1581.8 8.51872981622376 32.5263564466901
"7911" 1582 11.4090960095807 28.4167674038625
"7912" 1582.2 13.5335297108967 24.6209844315405
"7913" 1582.4 16.5028555246647 22.0068560393565
"7914" 1582.6 19.8959256308487 18.9378256861965
"7915" 1582.8 23.1204228587997 15.9428813449458
"7916" 1583 26.3633569725479 12.5762573918156
"7917" 1583.2 29.0414686689269 10.412459764411
"7918" 1583.4 32.9317386320295 9.85425425231017
"7919" 1583.6 36.9125402633213 9.80736301783125
"7920" 1583.8 41.1859605578967 10.2759938265165
"7921" 1584 45.1355970823097 10.6644344702819
"7922" 1584.2 49.2662277604981 10.9286792487864
"7923" 1584.4 53.3972999846557 11.9940796003625
"7924" 1584.6 57.6332143403984 12.2882766724512
"7925" 1584.8 61.7847038680741 12.622447198883
"7926" 1585 64.8340902420113 14.6492944856538
"7927" 1585.2 68.6261646185587 16.856924060832
"7928" 1585.4 72.6828482479115 18.675834965433
"7929" 1585.6 75.533273123565 18.041875339191
"7930" 1585.8 79.1012248855194 16.3620162009109
"7931" 1586 82.8032584534887 14.2922173039005
"7932" 1586.2 83.8437313575411 12.345056244752
"7933" 1586.4 83.8177201852192 12.8237856782022
"7934" 1586.6 84.9027062781143 15.2118096969488
"7935" 1586.8 86.4208501867063 18.5926146968433
"7936" 1587 88.4511811687782 22.8921391294662
"7937" 1587.2 89.3535324518089 27.4805393822279
"7938" 1587.4 89.8561828740909 32.1708337199458
"7939" 1587.6 88.9922551744981 36.9250122777603
"7940" 1587.8 87.4328086527576 41.5447647738946
"7941" 1588 84.8275981445557 45.6508528261125
"7942" 1588.2 82.4777374342545 49.9350322531125
"7943" 1588.4 80.3456577386129 54.2357146825278
"7944" 1588.6 78.1265179417053 58.2033070041781
"7945" 1588.8 75.6144750364368 62.8556487733442
"7946" 1589 72.3770342248446 66.9057459892764
"7947" 1589.2 68.9498554514549 68.9657090479754
"7948" 1589.4 63.8714862096294 69.842984905151
"7949" 1589.6 59.0831894267993 70.0092843910278
"7950" 1589.8 53.2083501739589 69.3120540646386
"7951" 1590 47.4304899470397 68.3283760168176
"7952" 1590.2 41.8488721441848 66.5036375126786
"7953" 1590.4 35.9907154521187 64.9296602476125
"7954" 1590.6 30.1258310084922 63.1930033114814
"7955" 1590.8 23.9214964088007 61.3060233940845
"7956" 1591 17.9142979104327 59.1997649994285
"7957" 1591.2 12.4545949283984 57.8375215774028
"7958" 1591.4 6.36869400190566 57.6270816788625
"7959" 1591.6 2.80935459571217 59.3666670618015
"7960" 1591.8 2.46678180426606 62.317355718954
"7961" 1592 2.12204691603967 64.0774846972535
"7962" 1592.2 2.5835103579349 65.1375980780447
"7963" 1592.4 3.45560867522376 67.2564128674487
"7964" 1592.6 3.78093347002277 70.799054390823
"7965" 1592.8 4.45887205803967 74.3302217875099
"7966" 1593 4.72165229438656 77.9998440075243
"7967" 1593.2 4.86858208436068 81.0965955216825
"7968" 1593.4 6.48363689476556 82.7461148286785
"7969" 1593.6 8.71230537853523 85.8513265568216
"7970" 1593.8 11.3532361221394 89.9272576381813
"7971" 1594 13.917052285717 93.6938533591398
"7972" 1594.2 15.6074947836526 98.6207093353882
"7973" 1594.4 17.4890856124788 102.977967046843
"7974" 1594.6 20.4486795130861 106.199536103775
"7975" 1594.8 24.2379325472954 109.547298700447
"7976" 1595 28.0159634893816 113.023851215285
"7977" 1595.2 31.1617596404307 114.010478053786
"7978" 1595.4 35.0277215519378 114.518573459355
"7979" 1595.6 39.7495920372807 115.698113769127
"7980" 1595.8 44.5573101739787 116.624426690189
"7981" 1596 49.6219570199029 118.150131614335
"7982" 1596.2 54.2622498462432 119.354735094996
"7983" 1596.4 59.0695510965014 121.366191978933
"7984" 1596.6 64.298013639058 122.957143687245
"7985" 1596.8 69.2113271031361 123.12663226587
"7986" 1597 70.9546080347983 121.555668182024
"7987" 1597.2 74.366635386933 119.269944585491
"7988" 1597.4 78.520066200146 116.97222149585
"7989" 1597.6 83.5356544258847 115.147555646102
"7990" 1597.8 88.4884332832689 113.300413350318
"7991" 1598 93.3508793530696 110.923283490001
"7992" 1598.2 98.0628325063214 108.467208281574
"7993" 1598.4 101.671749054024 104.744709571784
"7994" 1598.6 105.722414568926 101.242506696631
"7995" 1598.8 109.515196453663 97.7279317096656
"7996" 1599 113.269602812284 95.4829774777849
"7997" 1599.2 115.757221268549 93.5386861819809
"7998" 1599.4 116.142721701924 90.2242134738557
"7999" 1599.6 117.311688285523 85.8073480294283
"8000" 1599.8 118.23520767676 81.2288432808249
"8001" 1600 120.378048582065 77.2795481063305
"8002" 1600.2 121.349886118628 72.8284025404546
"8003" 1600.4 122.565496838597 68.2450718286293
"8004" 1600.6 123.447212087655 63.1554041212792
"8005" 1600.8 123.455345964342 58.887781909456
"8006" 1601 122.152304708399 53.7781442565869
"8007" 1601.2 121.785251771539 48.6408171486567
"8008" 1601.4 120.935610395017 44.0127842216713
"8009" 1601.6 118.602058117361 40.1082570586377
"8010" 1601.8 115.88845857487 36.6124429378022
"8011" 1602 112.779632448429 32.0373735850075
"8012" 1602.2 110.165284506066 27.0488308282518
"8013" 1602.4 108.700499303047 22.3031831993686
"8014" 1602.6 105.700194935925 19.5118382620219
"8015" 1602.8 103.169610133499 15.5642291228625
"8016" 1603 100.348261456811 14.3254122046356
"8017" 1603.2 99.391195891827 14.4282724566125
"8018" 1603.4 96.9572073213662 13.3279125891206
"8019" 1603.6 93.3376661936247 11.4163644958125
"8020" 1603.8 89.1238176652533 9.22904590859637
"8021" 1604 84.6994356545389 7.58850997843139
"8022" 1604.2 80.5495374536971 5.49704594622725
"8023" 1604.4 76.4190521655447 3.77650416490049
"8024" 1604.6 71.8513379546487 2.1158004306525
"8025" 1604.8 68.9498554514549 1.53071469483024
"8026" 1605 67.6669857350271 2.26471936621092
"8027" 1605.2 66.7106316439204 3.37073346971994
"8028" 1605.4 64.5699681322417 4.52684668556372
"8029" 1605.6 61.493719316594 6.32196301826604
"8030" 1605.8 58.2184840782004 8.474786180581
"8031" 1606 54.9894649620479 11.6999479635656
"8032" 1606.2 51.8605778065527 14.7813927002925
"8033" 1606.4 49.8397370203392 18.6934533052223
"8034" 1606.6 47.3194334815232 22.5417375275023
"8035" 1606.8 45.3927350661435 26.7711725638522
"8036" 1607 44.8769417055754 30.4478237590072
"8037" 1607.2 44.9810202271985 33.6328949529696
"8038" 1607.4 44.0200254340336 36.8386655784444
"8039" 1607.6 42.6803602362057 40.3183476756875
"8040" 1607.8 40.3972080408212 44.5097997781249
"8041" 1608 37.9390434818824 47.5147490703268
"8042" 1608.2 35.6807670841512 50.2017706971923
"8043" 1608.4 34.5696296391807 52.2850597970447
"8044" 1608.6 33.8302951309773 54.0013720482311
"8045" 1608.8 31.938204746373 56.6509079283048
"8046" 1609 30.1264162789057 60.0839936684375
"8047" 1609.2 29.0321529672192 63.9210305923048
"8048" 1609.4 28.9671085944594 67.9937274323293
"8049" 1609.6 30.4118574201544 71.707819723823
"8050" 1609.8 32.7301040625237 74.4346804188604
"8051" 1610 35.2462527382061 75.7292250281549
"8052" 1610.2 38.4037902188067 76.4730527907974
"8053" 1610.4 41.9155736604958 77.7723799355789
"8054" 1610.6 45.6063916274104 78.6137714395044
"8055" 1610.8 48.1528418783986 80.0491186449971
"8056" 1611 51.5215983509115 82.6921943754074
"8057" 1611.2 55.4822342997908 85.60132107296
"8058" 1611.4 59.8749861111017 88.2842460235072
"8059" 1611.6 64.4795489721251 90.9881455502236
"8060" 1611.8 68.991349831011 92.9286844260712
"8061" 1612 74.4110558256251 94.6628752102514
"8062" 1612.2 79.4469602750109 95.9183131526879
"8063" 1612.4 84.3458597869093 97.5636088179554
"8064" 1612.6 89.6974591254534 99.6562981153943
"8065" 1612.8 94.7811286477075 101.167837040443
"8066" 1613 99.5409973973817 101.648330219417
"8067" 1613.2 103.352429932633 100.135578773161
"8068" 1613.4 104.93929425687 101.252203595937
"8069" 1613.6 104.134268654096 102.972879619103
"8070" 1613.8 102.734378120917 105.298682000999
"8071" 1614 100.742932795501 108.587138765292
"8072" 1614.2 97.775185860895 111.993040414023
"8073" 1614.4 94.6037803110378 114.375071994782
"8074" 1614.6 90.8750285347841 117.649241252906
"8075" 1614.8 88.1856040714625 119.289169952349
"8076" 1615 85.4991971644055 118.565871572631
"8077" 1615.2 81.5963984952467 118.69868403382
"8078" 1615.4 77.1458755975898 119.586584061331
"8079" 1615.6 72.5394975525261 119.809644643067
"8080" 1615.8 67.9906382738222 120.638689812084
"8081" 1616 63.2305118123414 122.150579461318
"8082" 1616.2 58.8105842757918 123.317832892862
"8083" 1616.4 55.3695779550014 123.118810835433
"8084" 1616.6 51.7807008744261 123.024549535394
"8085" 1616.8 46.8627461437625 122.805029597812
"8086" 1617 45.8111748298625 121.650779603431
"8087" 1617.2 44.4720171762694 120.012487153977
"8088" 1617.4 41.1232957889797 117.44998730979
"8089" 1617.6 37.086493196209 115.384507495952
"8090" 1617.8 32.4275399256807 113.565752078829
"8091" 1618 27.6104003785754 111.403099438586
"8092" 1618.2 22.7458823011995 109.612255454943
"8093" 1618.4 19.8381576291401 108.490747541802
"8094" 1618.6 19.3594017059842 106.255300110005
"8095" 1618.8 17.5114893847859 103.063640123349
"8096" 1619 14.7048926098046 99.8648514560373
"8097" 1619.2 11.9210526288546 96.1889299007429
"8098" 1619.4 8.75799972951085 92.6519019086031
"8099" 1619.6 8.32170652870723 89.8178820033381
"8100" 1619.8 6.88798847790568 86.1915234493375
"8101" 1620 4.89025698422849 81.9512300500647
"8102" 1620.2 3.53896244559372 78.7237019916212
"8103" 1620.4 2.02551140447555 74.8994484246638
"8104" 1620.6 2.30956051784169 71.4912540079176
"8105" 1620.8 1.71406126870547 66.9928901594885
"8106" 1621 0.238731309852809 63.3047367540633
"8107" 1621.2 0.654917380943825 61.8651395570072
"8108" 1621.4 0.363344370939287 59.3159078949918
"8109" 1621.6 1.2216183391497 56.3716413278691
"8110" 1621.8 2.21109260343068 52.6515914806875
"8111" 1622 4.11456650520869 49.8088436954445
"8112" 1622.2 6.36196141339968 46.9979069885464
"8113" 1622.4 8.86779866765567 43.7716559410875
"8114" 1622.6 11.2931130904575 40.3801211869596
"8115" 1622.8 14.6842692436643 37.6986240983502
"8116" 1623 18.9610899548332 35.9767928102905
"8117" 1623.2 23.0246006638235 33.7065344007217
"8118" 1623.4 27.3149097774349 33.220791406943
"8119" 1623.6 32.2442595223865 32.9275926867217
"8120" 1623.8 37.4673593914756 33.1162159711253
"8121" 1624 43.3842242002923 33.5531155035133
"8122" 1624.2 48.7723335577807 33.4312046877375
"8123" 1624.4 53.6134670395154 32.8224553007117
"8124" 1624.6 59.1517318968307 32.8956822593625
"8125" 1624.8 64.0000107805344 32.5434169517101
"8126" 1625 69.0796444600526 31.818199867786
"8127" 1625.2 74.2074435684756 32.1908065844074
"8128" 1625.4 79.3539500430608 33.0542065544637
"8129" 1625.6 83.4614245946129 33.0755649856888
"8130" 1625.8 87.1447789231543 33.3244418431651
"8131" 1626 90.4213084164087 35.5853679978045
"8132" 1626.2 92.9825914400271 39.4576528598802
"8133" 1626.4 93.8002921144538 43.6920435159066
"8134" 1626.6 94.1099869030557 48.6919711011875
"8135" 1626.8 93.6938184469871 53.905122279306
"8136" 1627 92.3166651496151 59.8537695703174
"8137" 1627.2 90.7644805229369 64.9811605262241
"8138" 1627.4 89.6280562333975 70.0100146123736
"8139" 1627.6 89.8779687515467 75.2819347234071
"8140" 1627.8 91.0324716490825 80.1537978542732
"8141" 1628 91.3001016399354 85.4356682939993
"8142" 1628.2 92.6693053533196 89.3112571381403
"8143" 1628.4 94.8597183027806 92.6493633335489
"8144" 1628.6 96.5099207487362 97.0970680665014
"8145" 1628.8 96.087300484748 100.865836630036
"8146" 1629 93.6488180019261 103.561628617858
"8147" 1629.2 92.0972822152482 105.136385926558
"8148" 1629.4 89.453491882995 107.64534014487
"8149" 1629.6 85.8068868219891 109.383936663884
"8150" 1629.8 81.6545123742036 111.801941918493
"8151" 1630 77.6930947968325 114.587194515112
"8152" 1630.2 73.9876210117352 117.25684020764
"8153" 1630.4 70.9599112872084 118.993985137835
"8154" 1630.6 66.738888433955 120.196608849338
"8155" 1630.8 63.8424736389284 119.562774041466
"8156" 1631 59.7013185505973 118.752368958029
"8157" 1631.2 54.8388058113378 117.916243030898
"8158" 1631.4 49.6661752411199 117.591943977295
"8159" 1631.6 44.3570322755907 116.444970503002
"8160" 1631.8 39.2468861348196 114.125599425335
"8161" 1632 33.7665778245093 111.74776650527
"8162" 1632.2 28.470369048426 109.619603961679
"8163" 1632.4 23.2065542302212 107.115318929694
"8164" 1632.6 18.764763165386 105.274668130773
"8165" 1632.8 17.7145828188325 102.624875335827
"8166" 1633 14.9083061974128 99.0396570004071
"8167" 1633.2 11.7190082898089 95.4415395233561
"8168" 1633.4 9.39873558288251 91.8817581774382
"8169" 1633.6 6.98434893993929 87.7774980224832
"8170" 1633.8 5.42646551193929 84.6147260630521
"8171" 1634 3.83305563824478 81.6502766126638
"8172" 1634.2 2.8550860818912 79.562148673323
"8173" 1634.4 2.84545801445341 76.461538258967
"8174" 1634.6 2.75920792284868 72.9465283681005
"8175" 1634.8 2.84142043778594 69.7160520954809
"8176" 1635 3.117361328373 66.2012659516638
"8177" 1635.2 4.69013361897157 63.1345536612579
"8178" 1635.4 5.77757319756764 59.0605037677777
"8179" 1635.6 6.55743333952814 55.3183116409684
"8180" 1635.8 8.38560918546445 51.0315155216936
"8181" 1636 9.03656937235567 46.4460224924875
"8182" 1636.2 10.4120042500825 41.8291700418
"8183" 1636.4 9.42279463888067 37.9685401717875
"8184" 1636.6 8.67866925906703 37.2595261798398
"8185" 1636.8 10.0902407742101 37.1823163346209
"8186" 1637 13.1470091818046 36.5913470949222
"8187" 1637.2 16.7647679609824 36.3908474501987
"8188" 1637.4 20.8877870333617 36.085314277897
"8189" 1637.6 25.1355981660504 37.103767590352
"8190" 1637.8 29.416265250827 38.4329762526857
"8191" 1638 31.1326325464243 38.6986315881253
"8192" 1638.2 31.0897921994633 38.8114059068821
"8193" 1638.4 31.0827003852704 39.2279124963561
"8194" 1638.6 31.7316001975987 40.00991016776
"8195" 1638.8 33.3603854460758 42.0545291868786
"8196" 1639 36.3570792227295 43.5594259883198
"8197" 1639.2 39.9594556726228 44.8735204958191
"8198" 1639.4 43.6513818955898 45.2887414921249
"8199" 1639.6 47.967748996722 46.5472795506951
"8200" 1639.8 52.1240862502532 48.0504958482738
"8201" 1640 56.1852622026807 50.2491216539189
"8202" 1640.2 60.1156722679057 51.9732630714125
"8203" 1640.4 63.8555849483914 54.7068549432158
"8204" 1640.6 66.7745761335547 58.5386581532188
"8205" 1640.8 70.0922215843392 62.1685335215637
"8206" 1641 72.6981932535343 66.5318736918564
"8207" 1641.2 75.6328403288807 70.7230392454875
"8208" 1641.4 79.212324276879 73.893927493439
"8209" 1641.6 83.1649706603171 76.4270974476456
"8210" 1641.8 87.6762914114688 78.854893685604
"8211" 1642 92.0267411559937 79.529737330456
"8212" 1642.2 96.3861707493386 79.0975167737441
"8213" 1642.4 101.528792698275 78.8804361704233
"8214" 1642.6 106.922995556476 79.0571330434074
"8215" 1642.8 112.182158890524 79.7713967899844
"8216" 1643 115.39448876892 81.4998748908852
"8217" 1643.2 116.160581796607 84.40958786576
"8218" 1643.4 115.33657944015 87.7154287044886
"8219" 1643.6 114.555866972883 92.5070554249153
"8220" 1643.8 113.413975629965 96.8662705216125
"8221" 1644 112.410080920974 99.2333132301039
"8222" 1644.2 110.267524076011 100.056544845908
"8223" 1644.4 107.584983071582 102.718765631711
"8224" 1644.6 105.403756595017 106.35165621164
"8225" 1644.8 102.386242614306 109.242402486461
"8226" 1645 99.3811208881352 112.887685320931
"8227" 1645.2 96.216092896072 115.394923205499
"8228" 1645.4 92.8660304158272 118.340887774819
"8229" 1645.6 90.5577735384438 119.154936057297
"8230" 1645.8 87.3012017422878 119.365167350095
"8231" 1646 83.8480329839373 120.148355822807
"8232" 1646.2 80.3215355930265 119.899649802884
"8233" 1646.4 76.0122137932918 119.881113201001
"8234" 1646.6 71.4578135757195 120.075708582447
"8235" 1646.8 66.962983009117 120.245143874076
"8236" 1647 62.5584216808625 119.395389276985
"8237" 1647.2 57.7577052888863 118.494642786042
"8238" 1647.4 52.9692355221064 117.708745591761
"8239" 1647.6 47.7244714901378 116.83685237007
"8240" 1647.8 42.6270490025619 117.107186644315
"8241" 1648 38.0336733192288 118.230993975314
"8242" 1648.2 38.5380729830787 117.999791101933
"8243" 1648.4 38.9317032375807 117.072018582772
"8244" 1648.6 38.7687304809137 115.878498375943
"8245" 1648.8 37.8207839835664 114.066045415984
"8246" 1649 35.6040499428642 111.458921714163
"8247" 1649.2 33.4458811572862 107.574932525548
"8248" 1649.4 31.1701054445093 103.669028157213
"8249" 1649.6 29.2180115670696 99.5276547111125
"8250" 1649.8 26.9415647113664 96.1503859939839
"8251" 1650 24.8918148117999 92.3784228482914
"8252" 1650.2 22.7644521763293 88.8838723263422
"8253" 1650.4 21.0006793689284 85.2857654983373
"8254" 1650.6 19.5263177875557 80.7901654152643
"8255" 1650.8 16.8553068466468 77.7062847175023
"8256" 1651 12.286332749395 75.6646552976965
"8257" 1651.2 8.6729840784124 75.7905142273686
"8258" 1651.4 6.75876996899422 77.4488378798244
"8259" 1651.6 6.22890977765481 79.5045998186211
"8260" 1651.8 6.2798828443625 81.4609278051852
"8261" 1652 6.72628170541596 84.5253900331419
"8262" 1652.2 8.14099483367151 87.368898614218
"8263" 1652.4 9.70480038904178 89.9279193283903
"8264" 1652.6 10.9435856043093 93.8209793444982
"8265" 1652.8 13.008090250264 97.2304978971403
"8266" 1653 14.3080452888022 100.717300116996
"8267" 1653.2 15.7967703403255 102.508138076285
"8268" 1653.4 18.6650874300966 104.517821871524
"8269" 1653.6 21.6391971867807 107.813942247467
"8270" 1653.8 23.7671243236625 110.575644688012
"8271" 1654 26.9094294657554 110.981859151949
"8272" 1654.2 29.7754288518235 112.092726407184
"8273" 1654.4 30.5049701497625 112.788547284603
"8274" 1654.6 30.9093248257084 113.112253954807
"8275" 1654.8 32.2710235999704 113.748194211014
"8276" 1655 33.6869503604657 114.927526525669
"8277" 1655.2 35.8803488694691 116.871590887901
"8278" 1655.4 38.6552552959454 118.989742535907
"8279" 1655.6 40.2933952712601 120.463836558351
"8280" 1655.8 42.348424846717 120.953272704985
"8281" 1656 44.6321734165311 121.661368445762
"8282" 1656.2 46.9916061012036 122.796454092704
"8283" 1656.4 48.2860850938898 123.325504288531
"8284" 1656.6 49.6952614673989 123.969901524658
"8285" 1656.8 51.5326643974374 124.483613904018
"8286" 1657 54.1057022139284 124.529420749998
"8287" 1657.2 56.3114796100418 124.792773453168
"8288" 1657.4 58.6920382640989 124.699274220494
"8289" 1657.6 61.4820658578807 124.49644589107
"8290" 1657.8 64.6346160725973 124.583613178112
"8291" 1658 66.1492249609307 124.406908807807
"8292" 1658.2 68.2052618627541 124.254289961108
"8293" 1658.4 70.0205774125592 124.424063590276
"8294" 1658.6 71.3783705377672 123.81840280843
"8295" 1658.8 73.0572909787389 123.528008509059
"8296" 1659 74.7282109695833 122.254255766409
"8297" 1659.2 76.8416424702362 121.666187962251
"8298" 1659.4 79.2475008064664 120.961302380121
"8299" 1659.6 81.0435076352403 120.76691788375
"8300" 1659.8 83.8730994912261 121.105520403631
"8301" 1660 85.2204932483871 120.316703865567
"8302" 1660.2 87.3247311899237 118.647519197201
"8303" 1660.4 90.201432465433 117.061585051557
"8304" 1660.6 94.0185340499517 115.946702600061
"8305" 1660.8 97.1082872047082 113.906513797145
"8306" 1661 99.9188355377741 111.520566505556
"8307" 1661.2 103.38141082887 109.624072648207
"8308" 1661.4 105.686657252735 106.974969071315
"8309" 1661.6 108.400987526629 104.126406753382
"8310" 1661.8 111.679689358052 100.988457645259
"8311" 1662 114.496565599839 98.072263613902
"8312" 1662.2 114.623123976442 95.9425697280196
"8313" 1662.4 115.402376198978 92.2171814628287
"8314" 1662.6 116.651459427707 88.6738357121951
"8315" 1662.8 117.575606037306 84.6953062403625
"8316" 1663 119.131810711612 80.7569500743194
"8317" 1663.2 121.421630750181 76.6689609956875
"8318" 1663.4 122.882146463931 74.0335415299875
"8319" 1663.6 122.002390390928 73.7151577210019
"8320" 1663.8 120.627709387835 72.3395929628433
"8321" 1664 118.557189105322 70.1459066828176
"8322" 1664.2 116.495671084907 66.9718422195343
"8323" 1664.4 114.321151554706 63.4143240560915
"8324" 1664.6 111.762081995103 59.745668840647
"8325" 1664.8 109.424651400951 55.9622533843912
"8326" 1665 106.325677004266 52.7990679454418
"8327" 1665.2 104.13167860664 49.0603190168994
"8328" 1665.4 102.017291399565 44.9926148901084
"8329" 1665.6 99.69707837074 40.9375953363159
"8330" 1665.8 96.1174800703865 38.8187485068898
"8331" 1666 92.7089736813474 36.2685997453048
"8332" 1666.2 89.2455916706479 33.4559456643092
"8333" 1666.4 85.8488950161561 29.7655496750305
"8334" 1666.6 82.2860914096968 26.1961553401609
"8335" 1666.8 78.9290727445154 22.2648981853398
"8336" 1667 76.7314461014676 17.7015302602518
"8337" 1667.2 74.9206949607855 12.7908197137415
"8338" 1667.4 74.0323747538487 7.8051907097085
"8339" 1667.6 72.5677665050616 4.90478269139821
"8340" 1667.8 70.2276799523106 4.40527572988021
"8341" 1668 69.3800627519534 4.73870962033977
"8342" 1668.2 66.9208379222452 4.98883899770927
"8343" 1668.4 63.2113164629607 5.0477370421485
"8344" 1668.6 58.5781711480887 5.9294990623965
"8345" 1668.8 53.9083556540653 6.59558077694583
"8346" 1669 49.0221142007367 6.9171971557485
"8347" 1669.2 44.2790163945479 7.13583635809687
"8348" 1669.4 39.2662801706413 9.05745911625029
"8349" 1669.6 33.76768767772 10.6797432371401
"8350" 1669.8 30.0121924334791 12.6777475294512
"8351" 1670 25.8160346458758 16.8822554986857
"8352" 1670.2 21.2325896120727 19.8974818778445
"8353" 1670.4 17.0558052283711 23.3150082810173
"8354" 1670.6 15.0850042851197 26.9673341941735
"8355" 1670.8 13.633074467373 31.9711050753304
"8356" 1671 12.1979654120924 37.8270706104949
"8357" 1671.2 11.808688708062 43.0268754420871
"8358" 1671.4 11.9605163302824 47.373766278265
"8359" 1671.6 12.5466605830385 53.063305054062
"8360" 1671.8 13.8935101079175 58.1036710170335
"8361" 1672 15.9491313653532 63.5475557019753
"8362" 1672.2 17.805595251241 67.8674792120521
"8363" 1672.4 19.4132722210112 72.2173861141888
"8364" 1672.6 22.5279569129184 75.8763452365715
"8365" 1672.8 26.0192715390756 78.6887819520495
"8366" 1673 31.1168858242981 80.6507360579951
"8367" 1673.2 35.9362242834329 82.3627894043028
"8368" 1673.4 40.6289592945732 84.9310809533811
"8369" 1673.6 45.2490584039108 86.9399336352408
"8370" 1673.8 49.7107558459467 89.137596542796
"8371" 1674 53.8557168897835 89.317087742005
"8372" 1674.2 58.1288352172243 89.0919784634377
"8373" 1674.4 63.3530239363153 88.5825249861894
"8374" 1674.6 68.3542393877215 87.7892150380615
"8375" 1674.8 72.9288691391292 87.0275814891732
"8376" 1675 77.7590357488395 86.6672299485844
"8377" 1675.2 82.5112875838599 86.9016953878012
"8378" 1675.4 87.3392565093127 86.6040808649993
"8379" 1675.6 92.7773231879237 87.2059373021919
"8380" 1675.8 98.0042404837367 87.8247227759303
"8381" 1676 103.311235899681 87.2509854189795
"8382" 1676.2 109.10504572815 86.8089611346567
"8383" 1676.4 113.77228646226 86.4769645905862
"8384" 1676.6 115.083080271167 86.7330107466936
"8385" 1676.8 114.273009678322 88.5542300948689
"8386" 1677 113.955613518225 91.3962914317821
"8387" 1677.2 113.230889292315 95.5894834512734
"8388" 1677.4 111.829662592527 99.7789799222535
"8389" 1677.6 110.298409650476 101.696374910561
"8390" 1677.8 107.369932198944 104.45411941106
"8391" 1678 105.916045576314 107.278362973888
"8392" 1678.2 105.177155369126 107.272223691822
"8393" 1678.4 103.434042025762 107.606543434018
"8394" 1678.6 101.298363152755 108.350200931285
"8395" 1678.8 97.8846086254807 109.117910908955
"8396" 1679 95.0001421989284 110.972976424695
"8397" 1679.2 92.658866319628 113.808252801112
"8398" 1679.4 90.0794759947596 116.565296499349
"8399" 1679.6 89.2247987973886 119.303927858515
"8400" 1679.8 89.424704193017 118.67319186886
"8401" 1680 90.1471209330807 118.265923791685
"8402" 1680.2 91.2585038428771 118.422786972889
"8403" 1680.4 92.1647867710258 118.576685815798
"8404" 1680.6 92.1211611842084 118.604514280835
"8405" 1680.8 92.2422557488676 119.004230823239
"8406" 1681 92.6043935438196 119.112990121918
"8407" 1681.2 92.7992320069378 119.388813794984
"8408" 1681.4 92.776976529395 119.48525419767
"8409" 1681.6 92.9127421448263 119.342142113923
"8410" 1681.8 93.4828242730336 119.207388014818
"8411" 1682 93.7812631598134 118.745571408657
"8412" 1682.2 93.9434368655228 118.37257793227
"8413" 1682.4 94.2596446860695 117.854422259946
"8414" 1682.6 95.2802025798751 116.199171117696
"8415" 1682.8 96.2582727438261 115.50422135114
"8416" 1683 97.1292712058443 114.626141600812
"8417" 1683.2 98.3861998807079 113.486054183049
"8418" 1683.4 100.649851710181 112.116939542474
"8419" 1683.6 102.811537441643 110.567561330603
"8420" 1683.8 104.862226038176 108.833021101294
"8421" 1684 106.605659112103 107.399849296255
"8422" 1684.2 107.746876215514 105.557240571335
"8423" 1684.4 110.438897247256 103.432128774577
"8424" 1684.6 111.997107512258 101.247817662862
"8425" 1684.8 114.243751183891 98.591558089902
"8426" 1685 116.37978322742 95.5800348342091
"8427" 1685.2 117.748988896891 92.8656532097967
"8428" 1685.4 119.457194410049 89.6952237773756
"8429" 1685.6 120.741707050672 86.581599416426
"8430" 1685.8 121.338172709395 83.11042168152
"8431" 1686 123.076063676345 79.7524628640243
"8432" 1686.2 123.052127388808 76.8778339962566
"8433" 1686.4 123.943289519232 73.1580572518583
"8434" 1686.6 124.330098601648 69.4996610293464
"8435" 1686.8 124.779138138112 65.9469849861556
"8436" 1687 124.920035641128 62.4288473763493
"8437" 1687.2 124.808046845791 59.3681484336718
"8438" 1687.4 124.349153358631 55.8420069176125
"8439" 1687.6 124.015375743227 52.901883781436
"8440" 1687.8 123.472080262034 49.0824510913604
"8441" 1688 122.032241839545 46.3373777265871
"8442" 1688.2 121.30205636426 42.6580767670599
"8443" 1688.4 120.417994310988 40.6859316020484
"8444" 1688.6 119.020932387633 39.0750268765245
"8445" 1688.8 118.406477198906 38.3904669335375
"8446" 1689 117.823116403361 37.0481288964948
"8447" 1689.2 117.933808400705 35.8523360213442
"8448" 1689.4 117.392348916583 34.9435706883442
"8449" 1689.6 116.913984438017 33.5964105635551
"8450" 1689.8 116.703287089148 33.5325628820797
"8451" 1690 115.690615370937 33.504833992315
"8452" 1690.2 114.341951824796 33.2666452037365
"8453" 1690.4 112.539442073391 32.0563886563646
"8454" 1690.6 110.015928421424 29.7163447469513
"8455" 1690.8 107.289632422424 26.9514235389927
"8456" 1691 104.434585726896 24.2025961681001
"8457" 1691.2 101.838446944639 21.0045478795705
"8458" 1691.4 99.4296187870588 17.2538453407301
"8459" 1691.6 98.0442511069697 13.2821733201281
"8460" 1691.8 94.8056949258419 11.402544562177
"8461" 1692 91.3664159870113 9.5274308393625
"8462" 1692.2 87.9256274712156 7.46912264742645
"8463" 1692.4 84.6228662973927 6.5339578324605
"8464" 1692.6 81.6604871113692 5.19696184329282
"8465" 1692.8 78.7029092709927 4.5460985783325
"8466" 1693 75.8378360111403 4.66846780888669
"8467" 1693.2 72.1344130352381 4.75322045703872
"8468" 1693.4 67.9715442030413 5.24484760439938
"8469" 1693.6 63.2509126667557 5.8631591930875
"8470" 1693.8 58.1388480213927 7.0075543945725
"8471" 1694 53.1605812729145 8.62285336503991
"8472" 1694.2 48.2462882535927 9.6653035227405
"8473" 1694.4 43.101574551266 10.3467445324418
"8474" 1694.6 37.991409311395 12.0636279676839
"8475" 1694.8 32.5226076151846 13.4305728334314
"8476" 1695 27.8504784142167 14.9122549082445
"8477" 1695.2 23.6366262962521 18.1220635210173
"8478" 1695.4 19.5348181435616 21.750942775922
"8479" 1695.6 16.2567099430407 25.3313792747085
"8480" 1695.8 13.0766650621374 29.9079501142267
"8481" 1696 9.09856287781513 34.511659029478
"8482" 1696.2 6.18369534483068 39.2245836856125
"8483" 1696.4 3.86527961765608 44.1440475432928
"8484" 1696.6 4.27298136221786 49.3315133631332
"8485" 1696.8 4.95334150476541 54.7968167646464
"8486" 1697 5.60050144535041 59.959440411952
"8487" 1697.2 6.15032033481342 64.012852743524
"8488" 1697.4 6.3156054148503 68.80002688905
"8489" 1697.6 7.32947650116716 73.5155628339098
"8490" 1697.8 9.1636110566628 78.2446951713
"8491" 1698 10.3679105852007 82.0858514984625
"8492" 1698.2 12.0452317426807 85.6911900545335
"8493" 1698.4 12.118336304836 88.1920360948358
"8494" 1698.6 10.8082331088127 90.4363271277446
"8495" 1698.8 10.6015930994007 90.7749463181325
"8496" 1699 12.468085815995 90.6495737946411
"8497" 1699.2 14.734975460603 90.7443936528455
"8498" 1699.4 17.8187765765418 92.6109407877236
"8499" 1699.6 21.0912910976612 94.729852713797
"8500" 1699.8 23.8009424388582 97.0992250529022
"8501" 1700 27.1917288763882 99.471316159471
"8502" 1700.2 30.6804849385664 102.393047444755
"8503" 1700.4 34.286378106817 105.501901614549
"8504" 1700.6 38.6734984842362 108.391722919501
"8505" 1700.8 42.6923439548826 110.789853659362
"8506" 1701 46.5550441253505 114.392459086612
"8507" 1701.2 50.232432406699 117.847673019814
"8508" 1701.4 53.3796295476251 121.420965570807
"8509" 1701.6 56.3382686107878 123.583275828139
"8510" 1701.8 58.5153723299048 123.649106955138
"8511" 1702 61.3060827299029 123.555842861029
"8512" 1702.2 65.1315234723836 123.253885120137
"8513" 1702.4 69.5411731950863 123.412751104867
"8514" 1702.6 72.3833551453107 122.224718020882
"8515" 1702.8 76.6324821951807 121.402934512612
"8516" 1703 81.1745544869509 120.097680829694
"8517" 1703.2 85.9000339686521 119.192223743355
"8518" 1703.4 90.0406417446532 117.461775289943
"8519" 1703.6 94.4673080430863 116.266328304254
"8520" 1703.8 95.8183883113412 113.810039364677
"8521" 1704 98.2930537037192 110.437831923228
"8522" 1704.2 101.638365837709 107.088953206298
"8523" 1704.4 105.302269159297 103.483635176061
"8524" 1704.6 108.132253534978 99.8381787727746
"8525" 1704.8 111.654487744589 96.8626973944841
"8526" 1705 115.545403784918 93.8154154751125
"8527" 1705.2 116.815190038849 92.1099007635594
"8528" 1705.4 117.292912379546 89.1390378041587
"8529" 1705.6 118.695334751181 84.8900416688625
"8530" 1705.8 120.750129272594 80.3909817690349
"8531" 1706 123.072790812 76.3159553022596
"8532" 1706.2 122.825419186933 73.4912456954038
"8533" 1706.4 122.628324644732 69.0806872448689
"8534" 1706.6 123.181023012889 64.0999179870473
"8535" 1706.8 123.773183781731 59.3723365905873
"8536" 1707 123.014466690988 55.6489358944843
"8537" 1707.2 120.952945481587 51.5325228869091
"8538" 1707.4 118.665629346833 47.4067722830955
"8539" 1707.6 116.519080927418 42.8083988522178
"8540" 1707.8 113.879314868193 38.0234424711671
"8541" 1708 110.8973009993 32.8896506310461
"8542" 1708.2 107.708072186143 28.0747733662075
"8543" 1708.4 104.090177613681 23.6782053103625
"8544" 1708.6 100.198797854424 19.9241389942792
"8545" 1708.8 95.5283644883697 16.6876398091251
"8546" 1709 90.3858697348514 13.8203179481247
"8547" 1709.2 85.5732298510491 12.313514031323
"8548" 1709.4 79.624634387872 12.1445056632473
"8549" 1709.6 74.2032402396552 12.1365555212142
"8550" 1709.8 68.6747344305451 12.9551044410108
"8551" 1710 62.9339084811176 14.2886302445789
"8552" 1710.2 57.4780436187731 15.4995900520579
"8553" 1710.4 52.247645826401 15.5262722173074
"8554" 1710.6 46.5588408538307 16.1159795036125
"8555" 1710.8 41.0380914558557 15.7589645513625
"8556" 1711 35.260055249317 14.6074505092819
"8557" 1711.2 30.790495754388 12.8957204664662
"8558" 1711.4 28.5486635043392 13.3801842154174
"8559" 1711.6 26.1249123270854 16.0448856170173
"8560" 1711.8 23.2057712867964 19.3647887460257
"8561" 1712 20.0398539578742 23.0332750740399
"8562" 1712.2 16.4750669373392 27.2871435970759
"8563" 1712.4 13.4351081343277 31.3664363943772
"8564" 1712.6 11.7922995194565 36.377417420647
"8565" 1712.8 9.30990453540242 41.8120248573342
"8566" 1713 8.32437393203719 46.8751459983342
"8567" 1713.2 8.98272585857812 52.4865656880741
"8568" 1713.4 8.43889245028243 58.2466160730727
"8569" 1713.6 7.51147759984447 63.8116102874315
"8570" 1713.8 7.74055384952277 69.111347343823
"8571" 1714 7.89087593468067 74.4624231284696
"8572" 1714.2 8.96743217148255 78.8073152182634
"8573" 1714.4 12.3280617697878 82.4349843024161
"8574" 1714.6 14.9233968808882 86.1447991940087
"8575" 1714.8 18.233490915014 89.0840658048903
"8576" 1715 22.3270174172561 91.8986799681785
"8577" 1715.2 26.4927459142521 94.6703967373839
"8578" 1715.4 30.2266621582939 97.3549462195464
"8579" 1715.6 34.0005484355059 98.9497505430397
"8580" 1715.8 37.472114835395 99.8410860198411
[truncated: 19,945 more chars]
