# Supplementary material for: Adaptive switch to sexually dimorphic movements by partner-seeking termites
Source: Sci Adv. 2019 Jun 19;5(6):eaau6108. doi: 10.1126/sciadv.aau6108 (PMC6584256; doi:10.1126/sciadv.aau6108)
Supplement: Data file S1 [file aau6108_Data_file_S1.zip › Dataset/CfExperimetns/170627_174_F_05_set1_before-position_5FPS.txt]

"time" "x" "y"
"1" 0 83.0301904763545 12.6826984988427
"2" 0.2 82.8224480615043 18.8276684740986
"3" 0.4 81.4467679757643 24.8169503632444
"4" 0.6 78.576893843463 31.0300157376275
"5" 0.8 76.1917871902646 36.3667321087515
"6" 1 73.5296554728135 42.751764089687
"7" 1.2 69.8621179282767 48.7936068274104
"8" 1.4 65.4093541083353 53.8409826427717
"9" 1.6 60.9538075042553 59.0474290591477
"10" 1.8 56.5312237352471 63.9895298589313
"11" 2 51.9912182753808 69.2616733546317
"12" 2.2 47.0792976944873 74.6605367745637
"13" 2.4 42.5009997676042 80.6069530909313
"14" 2.6 38.143931657433 85.971649912166
"15" 2.8 33.3391615124614 90.9248397628837
"16" 3 27.4167316552233 94.3878847997087
"17" 3.2 21.2553445760701 97.5521261198999
"18" 3.4 20.4608039682989 99.3099182135896
"19" 3.6 22.78635591089 102.336954080693
"20" 3.8 26.4578768944202 105.816733318726
"21" 4 30.7256507248575 109.271133628396
"22" 4.2 35.0469120125436 113.18553343329
"23" 4.4 40.1996844764393 116.854251538516
"24" 4.6 40.2577533248604 116.991119135811
"25" 4.8 41.3257655942923 115.948342325134
"26" 5 43.5322475030536 114.105310591116
"27" 5.2 47.6508341138782 111.484075709831
"28" 5.4 52.8521745469925 108.717333187371
"29" 5.6 58.7252763129801 105.998414552722
"30" 5.8 64.7223952506494 103.306626312379
"31" 6 71.3030700891041 100.936741976774
"32" 6.2 78.3295943064436 98.8132749173753
"33" 6.4 85.6470255773674 97.1563734748837
"34" 6.6 93.0298205257144 95.0108063430176
"35" 6.8 100.928236744844 92.8486914961682
"36" 7 108.736501069173 89.7793372422955
"37" 7.2 115.187234870648 85.6864567362337
"38" 7.4 118.754976374409 80.2143911953837
"39" 7.6 121.386500439331 73.6271836842226
"40" 7.8 122.518532824022 68.3911687507409
"41" 8 121.249412607535 62.8861304429575
"42" 8.2 120.83609121167 55.1385836626688
"43" 8.4 120.178434817677 47.3924711161862
"44" 8.6 118.890240777018 41.6184677434985
"45" 8.8 117.317978429017 36.5051391075201
"46" 9 114.296237770249 31.870495920138
"47" 9.2 112.172132431034 26.9504181260569
"48" 9.4 111.055853754278 26.3462782927577
"49" 9.6 109.895299601161 24.6113408764931
"50" 9.8 111.582620268342 25.3762763220742
"51" 10 111.823218082735 26.6228993567907
"52" 10.2 112.667574798557 28.6589592596456
"53" 10.4 112.417200676199 28.3931299445504
"54" 10.6 112.345582884766 28.5071840279091
"55" 10.8 112.228647324795 29.7157307913375
"56" 11 112.671787364365 29.9709273200076
"57" 11.2 112.882173950182 29.8258009749903
"58" 11.4 114.0930890464 34.0239112235308
"59" 11.6 115.499407685111 34.3124687632409
"60" 11.8 115.854283522863 35.3773568792772
"61" 12 116.36789692828 36.5308373312224
"62" 12.2 116.169721473009 37.3695058868361
"63" 12.4 116.100920937594 38.6917724087708
"64" 12.6 115.749340230533 39.7681517997885
"65" 12.8 115.273367848639 41.6777478600683
"66" 13 114.364282949807 44.8395321957877
"67" 13.2 113.157903252038 49.1478085616176
"68" 13.4 110.964981309911 53.8814876118997
"69" 13.6 108.185422871192 58.8532947037814
"70" 13.8 104.708521463063 63.6899216745877
"71" 14 101.224409593519 68.5332160221792
"72" 14.2 97.3705282187117 73.5284748168837
"73" 14.4 93.8438424361913 78.9197900667157
"74" 14.6 91.4134429627599 84.7977982320301
"75" 14.8 90.6148693844233 90.1880907250587
"76" 15 91.6372303840483 95.4784031993087
"77" 15.2 93.8647873133899 99.7404817006932
"78" 15.4 93.2308153072733 103.365188053559
"79" 15.6 89.9157216996624 106.364351134689
"80" 15.8 86.1172258756905 110.181300495867
"81" 16 80.4122732112487 111.570095784367
"82" 16.2 74.3278644960021 111.970052619893
"83" 16.4 68.378401728634 111.744143520553
"84" 16.6 62.0483011926026 110.902008721073
"85" 16.8 55.9171846740398 110.066081789939
"86" 17 49.2947388436771 108.565578579943
"87" 17.2 42.6937260210483 106.889899309409
"88" 17.4 37.2678715064852 103.863927123217
"89" 17.6 31.2879288611524 100.226139835962
"90" 17.8 26.2845489313861 96.1540143700465
"91" 18 20.3104340342471 92.2478042612647
"92" 18.2 13.8114257769572 89.476887625166
"93" 18.4 13.0625327733493 89.0388194711121
"94" 18.6 13.7580305788201 88.0917533676095
"95" 18.8 14.2640411670953 86.3259678834277
"96" 19 15.1434064436079 82.1966979931914
"97" 19.2 15.4929315716849 76.2048386547299
"98" 19.4 14.7614843857745 70.4423527242774
"99" 19.6 14.3077649036365 64.5116343699746
"100" 19.8 14.5520911724521 58.1069691599091
"101" 20 14.8294851173972 51.0091569750402
"102" 20.2 15.9171486102481 44.5906828495366
"103" 20.4 15.6627848392065 37.5476951678165
"104" 20.6 12.5982928579376 32.9585938793837
"105" 20.8 12.3667690034446 33.8418201397936
"106" 21 12.3191946944428 33.9734346083959
"107" 21.2 11.7918309297717 34.3573386776418
"108" 21.4 11.6839205247814 34.5662933472326
"109" 21.6 11.6025920657858 35.4891402028603
"110" 21.8 10.6756668813185 37.3633238097409
"111" 22 8.52286635982796 40.985014602907
"112" 22.2 5.79355120689773 45.5046880364651
"113" 22.4 5.3373691246553 47.4162713856997
"114" 22.6 6.43074364387329 49.5825082923337
"115" 22.8 6.75313896438996 53.7674653819551
"116" 23 7.44289290761356 59.0737230916398
"117" 23.2 7.19141947659539 65.9805899913023
"118" 23.4 5.34063094308268 70.9431591541415
"119" 23.6 5.56308912355663 72.511523134717
"120" 23.8 7.10725135605258 73.8451177900545
"121" 24 9.10851033767567 77.7353782801932
"122" 24.2 11.8442302346867 83.0594283093228
"123" 24.4 14.4561721950554 89.1618151964639
"124" 24.6 16.9760727959577 95.1512071095478
"125" 24.8 19.29928689775 101.119462424357
"126" 25 20.4759176833209 105.078780663615
"127" 25.2 20.7586346236519 105.551634170217
"128" 25.4 21.5958028777349 105.317146548302
"129" 25.6 22.9539149284793 105.584522820364
"130" 25.8 25.8953275912398 105.612075469421
"131" 26 30.5761277602315 105.801349546654
"132" 26.2 36.5873869711413 106.149319410695
"133" 26.4 42.333884264191 107.134993738505
"134" 26.6 48.3468321818087 109.375625809542
"135" 26.8 53.9263057617351 112.612539768427
"136" 27 58.5127339961983 117.210877019909
"137" 27.2 63.0358997071989 121.756366060518
"138" 27.4 63.0682947190695 120.940726237832
"139" 27.6 64.0837900465358 119.237980099437
"140" 27.8 68.6375172512875 117.526771234122
"141" 28 74.5821160937054 115.551916631402
"142" 28.2 80.7932649394216 113.621589705298
"143" 28.4 87.1322096921189 111.167164217571
"144" 28.6 93.6021001283886 108.901655765735
"145" 28.8 100.072802253832 105.778919578553
"146" 29 105.640455318839 102.229481048115
"147" 29.2 109.900487225281 97.8459284348182
"148" 29.4 113.233362581637 92.1222212406027
"149" 29.6 115.531267460998 85.9785598789837
"150" 29.8 118.141437333003 79.6367861108498
"151" 30 120.386670811598 73.0935656932337
"152" 30.2 122.136895380043 66.0529754441378
"153" 30.4 122.650272266053 61.9551741474935
"154" 30.6 122.127538392241 60.7677084044872
"155" 30.8 121.21099578224 56.3378473009939
"156" 31 119.749689588543 50.9860761664888
"157" 31.2 117.223011705906 45.5657338561764
"158" 31.4 114.487216417711 39.7205045714447
"159" 31.6 112.064976833698 33.3870118220837
"160" 31.8 109.927823690585 26.4166835320434
"161" 32 107.346579966264 21.1520934465559
"162" 32.2 106.026419489712 20.1124972283341
"163" 32.4 105.126154058954 20.2568507250683
"164" 32.6 104.227620726191 19.8208692877936
"165" 32.8 101.18273016198 18.8923684039509
"166" 33 96.2243138532479 18.7769596956706
"167" 33.2 89.9008394799233 18.1716836752837
"168" 33.4 83.5681742596771 17.5766769374467
"169" 33.6 77.0198803526017 17.0902880164783
"170" 33.8 70.5528674062319 17.3887129524182
"171" 34 64.2419103051813 16.7879166304131
"172" 34.2 57.2372169395233 16.5975722949087
"173" 34.4 49.8461759130332 16.3202486591978
"174" 34.6 42.2258973368661 16.7553698127647
"175" 34.8 34.9594839191233 17.2921286565587
"176" 35 29.2602270450233 19.5239264907877
"177" 35.2 24.7907539072688 23.528678281111
"178" 35.4 21.8696280625913 29.2669294494997
"179" 35.6 19.0510243040526 36.0474460826642
"180" 35.8 16.9989182944856 43.0550405766952
"181" 36 15.3850136749975 50.385320800795
"182" 36.2 14.4878265395174 57.7347224449257
"183" 36.4 14.0049531693002 64.7137839678581
"184" 36.6 13.513040846191 71.7496818436499
"185" 36.8 14.1335589307111 79.2660454907374
"186" 37 16.5568349681768 85.7107609253721
"187" 37.2 19.5291551935404 92.1217502014691
"188" 37.4 23.5261120181052 98.0027825814349
"189" 37.6 27.4462370231778 102.278505351793
"190" 37.8 29.4289977497233 106.633497661884
"191" 38 33.2414165454753 110.901321357356
"192" 38.2 35.9692341893454 112.931429713372
"193" 38.4 36.8938558422233 114.673288924241
"194" 38.6 37.1428617999774 113.137448148179
"195" 38.8 40.7788276407983 112.086089659884
"196" 39 46.2339439869455 111.112412517384
"197" 39.2 52.5234906687885 110.293394816649
"198" 39.4 58.3038332335691 109.641280386192
"199" 39.6 64.8488220870715 108.562305715598
"200" 39.8 71.867655518618 107.398773731778
"201" 40 79.1968820933733 106.286219481059
"202" 40.2 86.2715602082653 104.566138350917
"203" 40.4 94.0097570212733 103.154224672684
"204" 40.6 101.652864091542 101.654244876521
"205" 40.8 107.93903973254 99.8731701846886
"206" 41 109.066834653189 96.2934940761855
"207" 41.2 109.47191648471 91.0313617066786
"208" 41.4 109.85932524656 84.6588396033616
"209" 41.6 110.322542416275 77.8339184573406
"210" 41.8 111.220605106677 71.0978275636736
"211" 42 112.869641863942 64.1221635129746
"212" 42.2 114.839105387404 56.4023983891296
"213" 42.4 116.24775134854 48.7638278852008
"214" 42.6 117.124852384223 41.8040153349081
"215" 42.8 116.638013812973 37.1370298747789
"216" 43 113.901426917345 33.0361714078105
"217" 43.2 111.239168793239 27.7308563894917
"218" 43.4 108.035105124885 22.2491922765531
"219" 43.6 104.689169629856 19.6608011550947
"220" 43.8 100.845574392409 15.7237536686512
"221" 44 97.8191303100038 14.2402445203959
"222" 44.2 95.594416570692 12.1513161935634
"223" 44.4 92.7494536699499 10.85206575654
"224" 44.6 91.5101330610473 10.3386457992997
"225" 44.8 87.089595900302 8.866090222679
"226" 45 81.8159190547709 7.73881036935991
"227" 45.2 75.7980077469634 6.1060605274034
"228" 45.4 69.1117506240566 4.16247876976467
"229" 45.6 66.3372625240642 3.1198152669519
"230" 45.8 66.4721740765934 2.89522598189947
"231" 46 66.2724215274473 3.67402049431572
"232" 46.2 64.7425316946884 5.54316661590697
"233" 46.4 61.6009133331608 9.20594283750091
"234" 46.6 57.6736240280079 13.9294472636529
"235" 46.8 54.0637842434558 18.474202899093
"236" 47 50.015098823014 23.2927725717442
"237" 47.2 44.2755456788014 27.842731893165
"238" 47.4 38.0990688091603 31.455399928679
"239" 47.6 31.1582889246842 34.8166944263212
"240" 47.8 23.6583924329124 36.984762500556
"241" 48 16.3786330016757 38.6955614237647
"242" 48.2 10.1968456913014 40.8869628615947
"243" 48.4 7.33425421134234 45.7214920425028
"244" 48.6 6.93286789929588 50.9255545701821
"245" 48.8 8.14892623533347 57.3742358526719
"246" 49 9.58378244210233 64.9527872101982
"247" 49.2 11.0317345798201 72.1799843227547
"248" 49.4 11.689047881025 78.6967978560389
"249" 49.6 11.9897072522798 85.290075912416
"250" 49.8 13.7904446049833 93.5483154556357
"251" 50 15.3250201646419 93.5907526832791
"252" 50.2 19.2942424435266 94.0565685392526
"253" 50.4 25.2259580845983 95.7348048468337
"254" 50.6 31.5117979364359 98.5578552201514
"255" 50.8 37.6319659341185 100.890896450472
"256" 51 43.8167003253983 102.888086253734
"257" 51.2 50.5671798135952 104.038098204355
"258" 51.4 57.4783483498954 104.205157509769
"259" 51.6 64.1240871887779 103.963931311522
"260" 51.8 71.0018523101171 103.422373634406
"261" 52 78.4385730616787 102.636784819812
"262" 52.2 85.9966396033241 101.89220818143
"263" 52.4 93.2582102912826 100.674813589816
"264" 52.6 100.717144229069 98.8074636037042
"265" 52.8 105.967657833694 95.9061392952703
"266" 53 110.527762692408 94.5325698066732
"267" 53.2 112.177014616895 96.1530965472517
"268" 53.4 112.349876348809 95.6111557658106
"269" 53.6 114.143272966349 93.0129272146988
"270" 53.8 114.322642574113 89.4824773517905
"271" 54 116.443278384473 84.5892233218579
"272" 54.2 118.893175710764 78.3424183665773
"273" 54.4 121.371642608951 72.5386995456277
"274" 54.6 123.303838440914 66.978564134479
"275" 54.8 123.768021961345 61.5973675878106
"276" 55 123.049917225141 55.4734146236624
"277" 55.2 122.895252601535 50.7657207558997
"278" 55.4 121.993238096723 47.0838292777936
"279" 55.6 119.973643249538 41.9991337992628
"280" 55.8 117.1757831886 37.3426376286914
"281" 56 114.597965464007 31.3949982121477
"282" 56.2 111.433057812633 26.6805485558522
"283" 56.4 109.281920164635 23.2015065445402
"284" 56.6 107.93568284087 22.0089965400416
"285" 56.8 105.336458885735 19.4646042525373
"286" 57 102.182772045033 15.8589686339551
"287" 57.2 98.2838102059913 13.0992152337157
"288" 57.4 93.5020648923257 10.6570428249467
"289" 57.6 90.5809155148387 9.1239760742068
"290" 57.8 86.585939943812 7.34879110229501
"291" 58 82.1497512179138 6.03873916816943
"292" 58.2 76.6291563718662 5.45144184412181
"293" 58.4 70.1968064997971 5.2540207591788
"294" 58.6 63.7424188403753 5.87998342836372
"295" 58.8 56.8347637206233 7.18548974102772
"296" 59 50.5693083533362 9.18621409701275
"297" 59.2 44.1164820602477 11.6152742728106
"298" 59.4 37.0161690039258 13.8611103554953
"299" 59.6 30.4627585506035 16.1496539862969
"300" 59.8 25.0587724357117 19.9898181720698
"301" 60 22.3362325494753 24.9846636430884
"302" 60.2 19.1586829149306 31.2883021959081
"303" 60.4 16.1521186314134 37.860240188487
"304" 60.6 12.6587176759975 44.1883369228837
"305" 60.8 8.89522867788996 51.1957213103361
"306" 61 5.25614180731632 57.9134106897209
"307" 61.2 4.28649020338997 62.2678213879075
"308" 61.4 6.13832385815014 66.125362104152
"309" 61.6 8.29915679280394 71.8282041938515
"310" 61.8 10.5749732095913 77.9632496419237
"311" 62 13.0331330080002 83.6375503393465
"312" 62.2 15.4418010386633 90.2923390911157
"313" 62.4 17.6552319218423 96.9709111620266
"314" 62.6 19.0299230184186 102.873683946001
"315" 62.8 20.2539434793729 104.117781706301
"316" 63 23.086186650009 104.472861717098
"317" 63.2 28.3878123253433 105.74342693002
"318" 63.4 34.2142963460633 107.404130664268
"319" 63.6 40.3299938870459 108.991262097271
"320" 63.8 46.6563774065291 110.420913984776
"321" 64 51.837405691543 111.56360279981
"322" 64.2 56.6883226783913 113.383287260932
"323" 64.4 62.1839224746331 115.755203088671
"324" 64.6 67.7443807182477 119.004738623664
"325" 64.8 71.423522085197 120.080491461463
"326" 65 76.2168655868059 117.872836364179
"327" 65.2 82.2275742680728 116.274911915406
"328" 65.4 88.8313456133118 114.665328816123
"329" 65.6 94.9870531407631 112.74554768914
"330" 65.8 99.7698966960078 109.327337756134
"331" 66 103.077936808423 104.598512434059
"332" 66.2 107.001882966568 99.1822765041526
"333" 66.4 110.17656138077 93.4449453081778
"334" 66.6 114.070751747248 87.0528503262087
"335" 66.8 118.093620230206 81.0669723571358
"336" 67 121.544220042579 75.0981603920656
"337" 67.2 122.839168798127 70.1738325019237
"338" 67.4 121.612089266582 66.6478230098837
"339" 67.6 121.244513949215 60.4890352912889
"340" 67.8 121.271374008318 54.8752829386682
"341" 68 120.750414427028 47.4054295302984
"342" 68.2 119.51507272436 42.4828314765047
"343" 68.4 117.891429944033 38.5502826120266
"344" 68.6 116.451005980842 34.3124687632409
"345" 68.8 114.838281546352 31.8037918490853
"346" 69 111.383107780269 28.5740962013383
"347" 69.2 106.606048206676 24.6591553790266
"348" 69.4 102.114519919683 21.4922368206095
"349" 69.6 98.0596257552717 16.6238511081095
"350" 69.8 93.5051315919871 12.8313328848916
"351" 70 87.8225371193808 9.16356008983647
"352" 70.2 83.4607504057878 7.39276361840791
"353" 70.4 77.5712624488951 5.98748927713562
"354" 70.6 72.437029580638 5.64022136907884
"355" 70.8 66.7072217667717 6.96246113930308
"356" 71 61.4078006998983 9.38587025945872
"357" 71.2 55.7553730597947 11.3811447332367
"358" 71.4 48.9579531200282 12.9800054871764
"359" 71.6 42.2595411200663 14.2666750495614
"360" 71.8 35.2970253285233 15.4810891715087
"361" 72 28.5218418004299 15.6282136653548
"362" 72.2 25.7955458014299 18.9274502639085
"363" 72.4 23.7383957835566 23.812210816979
"364" 72.6 21.6519447639138 30.0035610278599
"365" 72.8 19.6741361483053 36.6798495813755
"366" 73 18.2217860781159 43.9694607387845
"367" 73.2 16.8425978876733 51.7083700534587
"368" 73.4 15.4091110257479 57.9570894330558
"369" 73.6 12.8557145481833 64.9206495827077
"370" 73.8 9.99563840084233 71.3523836793599
"371" 74 7.72437318932815 77.7770574451257
"372" 74.2 9.73389640944644 81.5614453578176
"373" 74.4 12.2912813985002 86.1493278701299
"374" 74.6 15.5998317894278 92.2791361519974
"375" 74.8 18.6921787596139 97.5154169211806
"376" 75 22.5386347271288 103.016836527852
"377" 75.2 27.2006819012158 107.901700029578
"378" 75.4 28.9141628636889 110.169456994647
"379" 75.6 29.9739550341303 110.658029850884
"380" 75.8 33.6659213794073 112.23980082478
"381" 76 39.1923723753381 114.232435885482
"382" 76.2 45.2626511166035 116.15675751514
"383" 76.4 50.5870020562483 118.191045343359
"384" 76.6 56.8180261300745 120.247810897347
"385" 76.8 63.0324304015798 121.79125185591
"386" 77 68.1307972315242 122.017022072592
"387" 77.2 70.4696304187276 121.794638559014
"388" 77.4 72.4206792889324 119.678410941947
"389" 77.6 76.7667889303549 116.592335803594
"390" 77.8 81.7000864523549 112.800119564384
"391" 78 86.860280789413 108.383878180125
"392" 78.2 91.7183701459233 103.757904501034
"393" 78.4 96.452937666531 98.4179927467043
"394" 78.6 100.131791959543 92.8115387504821
"395" 78.8 104.65848435974 87.2611732266973
"396" 79 109.811100471215 82.0819358785395
"397" 79.2 115.183583581364 76.9830001787118
"398" 79.4 120.377891755395 74.0882061578181
"399" 79.6 122.342525452604 72.5949811755028
"400" 79.8 122.253932299393 68.7438462779321
"401" 80 122.084324022957 63.2472817638192
"402" 80.2 121.798502668223 57.8198169178837
"403" 80.4 120.449603602516 51.5882832058837
"404" 80.6 117.839946416748 46.8316309359657
"405" 80.8 113.491919308272 42.5346819726706
"406" 81 108.286859859993 38.8156363827299
"407" 81.2 102.529272398945 35.0357717833837
"408" 81.4 96.7726632808313 30.8372759449237
"409" 81.6 90.3958443755943 26.4548493533515
"410" 81.8 84.6411282872947 21.9019489945504
"411" 82 78.043686553125 17.3308097102526
"412" 82.2 71.9206938996332 12.5326564473755
"413" 82.4 65.9143439852401 8.06573315221985
"414" 82.6 60.3644258771979 5.82875810886677
"415" 82.8 55.0670685728846 6.84938895501275
"416" 83 49.5594481118633 10.1080790519557
"417" 83.2 43.533406642509 14.7554678724551
"418" 83.4 37.7433316484359 19.1947346823325
"419" 83.6 31.6870774179036 23.4538023637444
"420" 83.8 26.3148141085892 28.0585438695666
"421" 84 20.7735620781014 31.9564188692984
"422" 84.2 17.0593400028087 37.2031929347374
"423" 84.4 12.4257387220553 43.4343213437317
"424" 84.6 8.24083320000379 49.9829033319081
"425" 84.8 4.86217787871936 55.6915273528601
"426" 85 6.07457999404298 60.7057321205722
"427" 85.2 6.3171479772483 67.5825530666837
"428" 85.4 7.49529731967329 74.6903962069337
"429" 85.6 8.7814200460107 81.6542066864192
"430" 85.8 10.2588798697117 86.1455190913256
"431" 86 13.9420386462464 88.9625058295376
"432" 86.2 18.8717004827624 93.0669294763837
"433" 86.4 24.0353257018848 97.2971821693376
"434" 86.6 29.3214720805515 101.672451580097
"435" 86.8 34.5199382376519 105.956560219955
"436" 87 40.0405330836995 110.586935964288
"437" 87.2 45.6000274610079 114.529769626753
"438" 87.4 51.7184767166043 117.58195619755
"439" 87.6 58.0338231787315 119.509446759425
"440" 87.8 64.0195433170512 121.865426205867
"441" 88 68.0859908497454 121.227740424335
"442" 88.2 72.9664398188782 120.390205749547
"443" 88.4 78.6671902390375 120.30059298599
"444" 88.6 84.6748487078142 120.181182411893
"445" 88.8 89.4450902490128 117.979398680278
"446" 89 93.8606836932492 116.082642620651
"447" 89.2 97.2057284690114 112.755011357782
"448" 89.4 101.718034399398 108.597079899259
"449" 89.6 105.753634884121 104.206794629807
"450" 89.8 110.581098233141 100.262484028644
"451" 90 114.916803896554 96.1418647102789
"452" 90.2 118.163441336223 91.6119550146642
"453" 90.4 118.830466137292 87.6109799709958
"454" 90.6 120.202928512127 82.2873812407063
"455" 90.8 122.270300698248 76.5587480701276
"456" 91 123.959746686166 70.6787399670313
"457" 91.2 122.470339896548 68.8223686281337
"458" 91.4 121.237015516048 63.7754754395087
"459" 91.6 120.425617897298 57.5277137751337
"460" 91.8 119.534505410053 51.141816613713
"461" 92 118.909395081461 44.4724591054493
"462" 92.2 117.702457468757 39.1483199852651
"463" 92.4 116.083017841748 33.6856061457837
"464" 92.6 113.715484420639 29.0409165152529
"465" 92.8 111.422999037743 24.6213210672037
"466" 93 108.030099325059 20.9661370742587
"467" 93.2 104.284390718944 17.9609467309535
"468" 93.4 100.329670658516 14.8551895314453
"469" 93.6 96.6468846924865 11.7597634610942
"470" 93.8 92.9449555904752 9.62948774908219
"471" 94 91.153946507128 9.04941071355038
"472" 94.2 89.6331555416995 9.08341213757419
"473" 94.4 86.8863350467433 8.77764660444372
"474" 94.6 82.0658740532572 9.00393577356168
"475" 94.8 76.0018799128844 8.80442674932173
"476" 95 69.84741779839 7.62444194309801
"477" 95.2 63.5293350070566 6.09746890057419
"478" 95.4 57.3072787768845 5.25412629253661
"479" 95.6 51.2122765613808 5.56632138699395
"480" 95.8 45.7342260884138 7.02478046485991
"481" 96 40.2273583741839 10.3197058621908
"482" 96.2 34.1920934405146 14.3309490193247
"483" 96.4 28.1185905954421 18.6779957893837
"484" 96.6 22.8333493563092 22.9074058771181
"485" 96.8 18.5856588635619 28.1494976936711
"486" 97 14.6563262651265 33.883063682424
"487" 97.2 11.8502082356457 41.3646732096337
"488" 97.4 10.6383700525621 47.957513563768
"489" 97.6 9.84035917027372 54.9822435311694
"490" 97.8 8.63167963713315 62.4870824337362
"491" 98 8.01929230601639 69.2118394851337
"492" 98.2 7.66717724550061 76.0300341308921
"493" 98.4 8.79843905863551 81.7767342133494
"494" 98.6 10.6528673809913 86.8307221140997
"495" 98.8 12.6126847334153 92.0465158310437
"496" 99 15.5107431933502 96.8453780890703
"497" 99.2 19.0907778398249 101.705271375001
"498" 99.4 18.2142343545695 106.391326680288
"499" 99.6 18.117737550107 107.590569457767
"500" 99.8 20.4253129072417 104.256177079095
"501" 100 23.0794938795885 102.189014287945
"502" 100.2 27.1856694342508 100.447223560177
"503" 100.4 32.4857538698142 99.6100398739837
"504" 100.6 38.3116664181444 99.3907062860942
"505" 100.8 44.183870834941 100.589370625698
"506" 101 49.8838544256939 101.924936824875
"507" 101.2 55.2369832780038 104.451827576737
"508" 101.4 60.9219545819341 106.481142670991
"509" 101.6 66.5511038875512 109.233162425958
"510" 101.8 72.1503910827475 112.436822824118
"511" 102 77.7915964277063 115.032425691087
"512" 102.2 83.0174209400594 117.284355060007
"513" 102.4 83.2827318015952 118.722115143479
"514" 102.6 82.6114751009644 117.349741926661
"515" 102.8 83.6717184192498 116.012966914238
"516" 103 85.9289322221965 112.996014132339
"517" 103.2 89.4204920896233 109.152075870484
"518" 103.4 93.4397433178504 104.869876803774
"519" 103.6 97.5060831129691 100.536188369528
"520" 103.8 101.067431034181 94.968075354621
"521" 104 104.337771390114 89.4258678930854
"522" 104.2 108.085741798719 83.9177510399881
"523" 104.4 111.410484892174 78.1712653881706
"524" 104.6 114.781845165128 72.081868776598
"525" 104.8 118.138085160637 65.9104654238447
"526" 105 119.896968484047 59.8522656758417
"527" 105.2 119.157010807441 53.9785035460208
"528" 105.4 116.636363512732 48.3834001368414
"529" 105.6 112.865599092071 43.6212673550917
"530" 105.8 107.725622368623 39.0927598771337
"531" 106 102.050039213282 34.7526690175812
"532" 106.2 96.2818797467072 31.009145665045
"533" 106.4 90.0917440475348 27.43789768781
"534" 106.6 84.1239122682492 23.969427432763
"535" 106.8 77.8076084317027 20.9906801757846
"536" 107 71.0036480409964 17.7665030694299
"537" 107.2 64.5111704644118 15.4792269474657
"538" 107.4 58.1119706301902 13.3332324997267
"539" 107.6 51.4879304756623 12.1282358893471
"540" 107.8 44.9826183516531 12.9598554797928
"541" 108 39.3711458834692 15.2270286056378
"542" 108.2 33.7719069091281 19.0396472994551
"543" 108.4 28.7928620166233 23.5523733612222
"544" 108.6 24.7182550031519 28.4024030601932
"545" 108.8 20.7007341942721 34.3755711843227
"546" 109 17.5729855681673 40.5615843024997
"547" 109.2 15.5373340554878 47.4006668012804
"548" 109.4 15.1505279157725 54.672126221146
"549" 109.6 15.3989270567192 62.0621523685118
"550" 109.8 15.9890075927483 68.6763170567587
"551" 110 16.6251433258483 75.5894247685087
"552" 110.2 17.0625064325404 82.6097952874203
"553" 110.4 17.394130077467 89.2818618619257
"554" 110.6 16.4657901541659 95.4069470024575
"555" 110.8 18.5070623190136 98.6734252807789
"556" 111 21.3241497854342 100.670739411095
"557" 111.2 25.6142967588745 103.508673344093
"558" 111.4 30.9219693682233 106.973511902122
"559" 111.6 35.8305385818423 110.460203383836
"560" 111.8 41.3458073307002 113.795766857791
"561" 112 46.7264494621995 117.45213257855
"562" 112.2 51.6367526730526 120.261811227152
"563" 112.4 55.3409119419945 121.524706841248
"564" 112.6 59.811675749345 120.423023801753
"565" 112.8 65.7011524478059 119.576348025666
"566" 113 71.6721608876677 118.566451974967
"567" 113.2 77.8292927595391 117.128712334726
"568" 113.4 84.5285977758449 115.303610163208
"569" 113.6 90.9049969503624 113.680097920997
"570" 113.8 97.0944627717357 111.615076695082
"571" 114 101.208476694823 110.823554965109
"572" 114.2 99.7570926424097 110.170641179553
"573" 114.4 99.3367188180551 106.931057992158
"574" 114.6 99.0635647287363 102.094186601023
"575" 114.8 99.0248897888215 96.6521478118034
"576" 115 99.6646758288843 90.5947797145786
"577" 115.2 100.147309722128 83.9888718051794
"578" 115.4 100.432780571298 77.6698482629837
"579" 115.6 100.699482274546 70.6755739662969
"580" 115.8 100.767076390223 64.071154232782
"581" 116 100.041395648121 57.1074514187555
"582" 116.2 98.7320911623983 50.1894337111587
"583" 116.4 95.7988683152149 42.6009977157829
"584" 116.6 91.6237843663662 36.4360122454551
"585" 116.8 86.7524073262394 30.4217984855369
"586" 117 81.277829070183 24.7493439069724
"587" 117.2 75.7888076479792 20.0350103895609
"588" 117.4 70.3852828445619 15.5852291808443
"589" 117.6 64.6970496016104 12.7102971740611
"590" 117.8 58.6665331061265 9.48773992178695
"591" 118 52.9541619690658 8.53795335890734
"592" 118.2 48.8116640664233 10.3386457992997
"593" 118.4 44.7932042725055 14.0357544454644
"594" 118.6 40.5985026340073 18.2713882146757
"595" 118.8 36.4763430835193 23.5557288024517
"596" 119 32.8014613069278 29.0343799414292
"597" 119.2 29.6472445422942 35.0403718328758
"598" 119.4 27.0044118412793 41.5243562610037
"599" 119.6 25.0584480638018 48.1248894692556
"600" 119.8 23.4007828459919 55.4797730084705
"601" 120 23.1462178723285 62.2645676631206
"602" 120.2 23.9827246004357 69.1385982841492
"603" 120.4 25.0564956966823 76.4314160679657
"604" 120.6 26.716950684516 83.9048650476886
"605" 120.8 27.6796244836983 91.3175562103587
"606" 121 29.5897317541995 97.7065783363599
"607" 121.2 33.5154225942931 104.417438677093
"608" 121.4 36.7088571851483 109.697335070284
"609" 121.6 41.0315942269913 113.233730451844
"610" 121.8 45.7434992040566 114.469280380098
"611" 122 51.6271721933515 115.674547641473
"612" 122.2 57.5724281814028 116.646560378602
"613" 122.4 63.9704024305823 118.038003269422
"614" 122.6 69.2999175956429 118.931967283223
"615" 122.8 74.002507073164 120.356294270248
"616" 123 74.8586477878428 119.52165127199
"617" 123.2 78.4177085514822 117.763554712223
"618" 123.4 84.0943370075189 116.41655402931
"619" 123.6 89.6954821189596 114.753374922975
"620" 123.8 95.5989674529885 112.430404475492
"621" 124 100.572340961723 109.256374845748
"622" 124.2 105.535639740215 105.8949212748
"623" 124.4 108.689645959967 101.983149053089
"624" 124.6 111.492252847274 97.090916187993
"625" 124.8 115.170724693015 92.1677598021794
"626" 125 117.652948461511 87.5978344759685
"627" 125.2 119.778907821038 82.6328795815934
"628" 125.4 122.17509845557 76.7912320514209
"629" 125.6 123.289891071857 72.5722130379081
"630" 125.8 123.511541153077 67.5977519293959
"631" 126 123.784165562109 62.4232347522608
"632" 126.2 123.59439606439 60.5553860325266
"633" 126.4 123.995361720989 58.6809126407822
"634" 126.6 124.135327810223 56.3917571088837
"635" 126.8 123.59070189637 54.6058907402008
"636" 127 121.95999058454 52.4368863739813
"637" 127.2 119.650028186576 48.635327937646
"638" 127.4 115.658054882457 44.4647355955934
"639" 127.6 111.240945552851 41.0436011601647
"640" 127.8 106.006932205828 37.5313308460938
"641" 128 101.014305716841 34.7495953710663
"642" 128.2 95.5239477102737 31.4241659791862
"643" 128.4 89.2941891111386 29.1640035240363
"644" 128.6 83.2670707399796 27.6734634403459
"645" 128.8 76.8516345099754 27.6438724189168
"646" 129 70.5610714025451 28.8838255943359
"647" 129.2 65.2761612086406 31.660868805994
"648" 129.4 59.5454808853433 35.5732415660437
"649" 129.6 54.8427259574559 40.1185174249302
"650" 129.8 49.4867468852233 45.5638490765742
"651" 130 45.1113936189256 51.5704448460211
"652" 130.2 42.1826227971995 57.7703603011218
"653" 130.4 41.203366707077 63.7632055242984
"654" 130.6 40.7342938829692 71.3906416154821
"655" 130.8 40.6035657551483 78.3968605293837
"656" 131 41.8803597654528 84.271911353146
"657" 131.2 42.8067315803142 90.6448069979333
"658" 131.4 44.7457072417424 96.5528422995326
"659" 131.6 48.078972016692 102.268178473009
"660" 131.8 51.9020700294093 107.995136084419
"661" 132 56.2843967063053 113.48541801222
"662" 132.2 58.5336291613225 118.017205079983
"663" 132.4 57.2940707312923 120.70928780122
"664" 132.6 57.2964117456178 119.434821120709
"665" 132.8 57.4028212144916 118.266960496176
"666" 133 59.169520875772 117.084873432176
"667" 133.2 63.3914209306407 115.922095376075
"668" 133.4 68.3555849835654 114.23159578441
"669" 133.6 73.4862507645811 111.977704803654
"670" 133.8 79.2895894725823 109.61611208814
"671" 134 85.010294218663 106.366016239979
"672" 134.2 90.3626406389376 103.086803667186
"673" 134.4 95.5599492180636 99.1135463529173
"674" 134.6 100.939092685398 95.2836677708087
"675" 134.8 106.965321994787 91.693795044653
"676" 135 112.872081897304 88.3430248882547
"677" 135.2 118.232609657822 85.9319510715067
"678" 135.4 120.237478346215 81.8570787616015
"679" 135.6 121.940690441414 77.1666271874313
"680" 135.8 122.784949347018 71.9748479009821
"681" 136 123.752088486935 66.8991615362677
"682" 136.2 123.169697586256 61.6437126047928
"683" 136.4 122.498895637954 55.3455314734131
"684" 136.6 120.854035839998 49.8194363970087
"685" 136.8 119.637258650281 43.9584852695723
"686" 137 117.34193450124 39.441261805187
"687" 137.2 114.320662213823 34.4640285653077
"688" 137.4 111.08966348443 29.118067894173
"689" 137.6 107.341715381009 23.9111240505028
"690" 137.8 104.065407710442 18.3128668609462
"691" 138 102.10283972009 17.327018754165
"692" 138.2 100.7790601089 15.7569643618837
"693" 138.4 100.957211769231 16.6309737653877
"694" 138.6 101.131621112375 17.1808698150757
"695" 138.8 102.413199309262 17.4913267719618
"696" 139 103.247706156346 18.6839876487222
"697" 139.2 103.783061456413 19.3394524928011
"698" 139.4 103.947755055723 20.8554919444292
"699" 139.6 105.929063210308 22.8183705922606
"700" 139.8 106.530027977395 22.8587220199931
"701" 140 107.783833604239 24.2625053357224
"702" 140.2 108.725509185148 29.7705667071479
"703" 140.4 109.591916052492 30.4001186561642
"704" 140.6 108.39594829146 27.4827129115631
"705" 140.8 109.177863065437 26.5729565585707
"706" 141 109.494219516693 26.3475757426145
"707" 141.2 109.573768156716 25.9151781321449
"708" 141.4 110.381952356162 25.9278025435402
"709" 141.6 110.769533361084 27.054638368814
"710" 141.8 111.370031001191 27.9333812351317
"711" 142 111.841031090923 29.1028323950837
"712" 142.2 112.846758439364 28.4330236608056
"713" 142.4 113.333793316489 28.7885336013434
"714" 142.6 113.359967433223 29.1857928540545
"715" 142.8 113.625999439371 28.772314230646
"716" 143 113.784269017272 28.8849820295423
"717" 143.2 113.571728910117 28.8329695280477
"718" 143.4 113.902589590762 29.342803240829
"719" 143.6 114.157024070805 29.4035401265349
"720" 143.8 116.606717047679 29.1276379794284
"721" 144 116.709842454633 29.120284094687
"722" 144.2 116.582147091682 29.1426307832034
"723" 144.4 116.479791277317 29.4827693300634
"724" 144.6 116.081308332261 29.9979216521891
"725" 144.8 116.028899507549 30.8044275501628
"726" 145 115.978077083057 32.2476550134313
"727" 145.2 115.539368659271 35.6997122600806
"728" 145.4 115.62260765008 39.8577919176694
"729" 145.6 115.435051407885 45.2939316137224
"730" 145.8 115.588779324215 50.4697229045797
"731" 146 116.336411381028 56.540579306274
"732" 146.2 118.41261892753 62.069446510795
"733" 146.4 121.391461697374 67.8611369829439
"734" 146.6 122.187973525223 72.7505716918357
"735" 146.8 121.499389050047 77.8386189676837
"736" 147 119.294761444652 83.2374268949551
"737" 147.2 117.625600628938 88.1521781856694
"738" 147.4 114.875972274449 93.8835619184805
"739" 147.6 111.810261870987 98.9902598724113
"740" 147.8 108.949080154079 103.166687740108
"741" 148 104.661784960223 105.332170433336
"742" 148.2 100.611288047423 109.476115623508
"743" 148.4 96.8912131842717 113.92560658394
"744" 148.6 94.4146724122578 115.313773428815
"745" 148.8 89.6906595174388 116.666848906151
"746" 149 85.4337069360636 118.560906288161
"747" 149.2 80.2605890933972 119.352825620779
"748" 149.4 75.1056474242664 120.954385840539
"749" 149.6 69.6393671269156 122.531897773268
"750" 149.8 66.1690819267233 123.049352643331
"751" 150 63.4239024922324 121.83820387622
"752" 150.2 59.4459118140755 121.195192109545
"753" 150.4 54.2781185864521 121.181444391011
"754" 150.6 48.9639436627638 120.647431020965
"755" 150.8 44.0175108335054 119.605873129653
"756" 151 39.4386188146555 117.606894067867
"757" 151.2 35.8026659411457 116.119575201918
"758" 151.4 32.677270530901 114.357466531148
"759" 151.6 30.5754154100663 113.13111614671
"760" 151.8 29.2789216461593 111.981192175732
"761" 152 28.4213667376387 111.234246990599
"762" 152.2 26.5938496394079 109.511587430791
"763" 152.4 22.8947153582153 107.516298271084
"764" 152.6 19.6612683848079 104.858908654476
"765" 152.8 17.5572363403874 102.061272080227
"766" 153 15.3001859210353 99.0598024752597
"767" 153.2 12.794597582931 95.7003516556376
"768" 153.4 11.0899583165069 92.8198770670927
"769" 153.6 9.35737433433017 90.1042752092043
"770" 153.8 8.35379373973493 88.5125357726279
"771" 154 7.04348093401399 86.3236491732093
"772" 154.2 5.41375649077249 83.3301580513837
"773" 154.4 4.03429782306363 80.7200487366148
"774" 154.6 4.04736106609398 79.6536874615992
"775" 154.8 3.71621978659618 77.963381665943
"776" 155 3.08492695292056 76.8074144784159
"777" 155.2 2.70360837626213 74.6691580712041
"778" 155.4 1.95323991466677 73.1209415433272
"779" 155.6 1.62624481756539 71.7519410831995
"780" 155.8 2.26701168561217 69.6337662468837
"781" 156 2.01942660378364 66.6433463333665
"782" 156.2 1.26933568335605 65.8746257038041
"783" 156.4 0.628975100808191 65.7378329257611
"784" 156.6 0.318369467884018 64.8233375071516
"785" 156.8 0.666292735014605 62.7948837781707
"786" 157 1.18211138414434 60.7784288666732
"787" 157.2 2.13116777941338 57.3885020845118
"788" 157.4 3.1173315196371 54.8887129682199
"789" 157.6 4.12575619891377 52.1106687204313
"790" 157.8 3.95844127365879 49.9738636857386
"791" 158 3.83828961398519 48.4230597331218
"792" 158.2 5.35591652420755 46.9146329218837
"793" 158.4 6.53873329058694 44.5719067062928
"794" 158.6 8.07603157815353 41.7186690079535
"795" 158.8 10.1123676990658 37.8004015281514
"796" 159 12.2872088066061 33.2679392215322
"797" 159.2 14.5840137740706 27.5035243314028
"798" 159.4 17.610519689828 23.2988108796047
"799" 159.6 21.8722644807002 19.6876240879145
"800" 159.8 25.779183733746 15.1373516348383
"801" 160 27.8985215301789 13.1720318591282
"802" 160.2 29.7600946773168 11.3046680181931
"803" 160.4 30.9623589385789 10.9996499678615
"804" 160.6 33.2648328180838 10.8055519163023
"805" 160.8 36.3610597098473 10.4944341420997
"806" 161 41.5483518217807 9.88936243429356
"807" 161.2 47.2208254120618 8.49483084366834
"808" 161.4 53.3043421777722 6.27495958770327
"809" 161.6 59.8817646284342 5.03738757117278
"810" 161.8 66.7083099505225 5.56018798767112
"811" 162 73.6277579421281 6.76204218831229
"812" 162.2 81.2212929780378 7.95812453985952
"813" 162.4 88.4704763486507 8.56745797742404
"814" 162.6 93.1022899244633 10.9867253053477
"815" 162.8 97.8022672307349 15.0384057264884
"816" 163 103.975717065969 18.8607474992068
"817" 163.2 108.395759525747 22.4150613934551
"818" 163.4 110.304583655828 24.1683272115116
"819" 163.6 110.136014228057 24.4829661818123
"820" 163.8 111.707937105948 26.3351117604028
"821" 164 113.682432551385 28.917310255674
"822" 164.2 115.238082454757 31.2550195011726
"823" 164.4 116.296454053461 35.0450448990266
"824" 164.6 117.517489670955 39.435525895591
"825" 164.8 118.378069093441 45.0552236691095
"826" 165 119.526078219113 51.4840154173955
"827" 165.2 120.336390762436 57.9283579763919
"828" 165.4 120.355902613895 64.9393441838437
"829" 165.6 121.264896927137 70.8103566836475
"830" 165.8 121.785836949296 76.4922530457618
"831" 166 120.397663940627 81.6529206510773
"832" 166.2 118.214766953037 87.1539165040233
"833" 166.4 115.031842331565 92.6600432558593
"834" 166.6 111.230423699711 97.8469478515812
"835" 166.8 107.693015506177 103.321485800419
"836" 167 103.523799799926 108.128497774431
"837" 167.2 98.3823654871167 112.234003455302
"838" 167.4 93.3022182977233 116.019745315584
"839" 167.6 87.7198026807233 118.399038183799
"840" 167.8 82.5906408291885 120.020006132336
"841" 168 77.904453802118 119.479203120831
"842" 168.2 71.485641350032 119.369759136301
"843" 168.4 64.413046659197 119.298133336436
"844" 168.6 57.6680169669756 118.966741466884
"845" 168.8 51.5191580240509 117.412215546272
"846" 169 45.323359868945 116.088043828188
"847" 169.2 38.9654379005768 114.887369990548
"848" 169.4 33.7233699401985 113.507711934057
"849" 169.6 30.6655408976365 111.705202182652
"850" 169.8 28.1678540222947 109.823449443027
"851" 170 25.4247180452873 107.51941403794
"852" 170.2 23.2862907244075 107.678919435936
"853" 170.4 23.1878683789277 105.45718278364
"854" 170.6 22.2301197546867 106.18069821025
"855" 170.8 22.6781695617233 105.909890605162
"856" 171 23.3130387229306 106.126868904811
"857" 171.2 22.5902245294975 105.897481499327
"858" 171.4 23.1377451729833 105.453660612412
"859" 171.6 22.0998643498142 105.211338926475
"860" 171.8 21.9746093039168 104.568883333916
"861" 172 22.6682677602741 104.176750702333
"862" 172.2 24.1530510038053 103.806109500548
"863" 172.4 26.1374940436136 103.539895814006
"864" 172.6 30.1124809203409 103.135896632354
"865" 172.8 35.8747404330733 102.508352168159
"866" 173 41.244701451953 102.149319686695
"867" 173.2 47.0937817998719 101.440552901884
"868" 173.4 52.9490964383751 101.517056105937
"869" 173.6 58.6027650395426 102.114762956859
"870" 173.8 64.8903192795733 103.443082224959
"871" 174 71.2927140765792 104.899582208121
"872" 174.2 77.5967527827971 107.531621714638
"873" 174.4 83.8543044249983 109.437687832284
"874" 174.6 89.3894195513053 108.936270707097
"875" 174.8 95.5171358950526 106.411847580664
"876" 175 100.899045854165 103.178687305024
"877" 175.2 106.352658436955 99.9586637874447
"878" 175.4 111.073074452377 98.8973414937812
"879" 175.6 111.402390816019 99.9838705627105
"880" 175.8 111.201779590967 99.5523981871477
"881" 176 112.113660690823 98.4935567505837
"882" 176.2 111.156056948771 98.0125911525742
"883" 176.4 111.209364695527 96.3263536157034
"884" 176.6 111.097790872148 92.4113202004337
"885" 176.8 110.923536238715 86.868970838263
"886" 177 109.701199179493 80.9984129640403
"887" 177.2 108.127415467427 74.6363763790278
"888" 177.4 106.355824866687 68.6046765840788
"889" 177.6 104.265656481736 62.7065110894735
"890" 177.8 101.960022558515 56.2465999915766
"891" 178 98.7262490995433 49.6160027860357
"892" 178.2 95.5996874607351 42.8512558705058
"893" 178.4 92.537110248043 35.5657075396296
"894" 178.6 89.9062224104672 28.3910189913959
"895" 178.8 87.8041880330733 20.5636838553587
"896" 179 86.9834593417077 13.8522084518681
"897" 179.2 88.741786286107 10.0326485101628
"898" 179.4 89.9986531531699 10.702762400815
"899" 179.6 93.2161724107117 11.1557737722093
"900" 179.8 95.1574396918201 11.8339877458111
"901" 180 96.4184732124414 13.6221955291544
"902" 180.2 97.6167597001346 13.8598643810128
"903" 180.4 99.2028601027599 14.9368590613715
"904" 180.6 100.512540318326 15.4012272011593
"905" 180.8 99.4952106228327 15.8756312636259
"906" 181 101.863029266898 15.1727580763837
"907" 181.2 105.011871123819 15.3849978130635
"908" 181.4 104.950747208965 15.9014454862547
"909" 181.6 104.397066487106 15.4222628441493
"910" 181.8 104.00219721853 15.5025519472305
"911" 182 103.125035609735 15.8958454426744
"912" 182.2 101.804574387442 16.2217110988081
"913" 182.4 98.8262678339124 16.4049915021022
"914" 182.6 94.1809025482721 17.3370127980057
"915" 182.8 88.3565566215328 18.1587013133837
"916" 183 82.6533240323354 19.3662848039096
"917" 183.2 76.8995033586849 21.5624102987042
"918" 183.4 70.5931574948871 23.8183396003061
"919" 183.6 64.6086020263433 26.6434537567477
"920" 183.8 58.2894215393697 29.7779152138837
"921" 184 51.5784650345513 32.5166742803077
"922" 184.2 44.5146045008453 35.1507730206869
"923" 184.4 36.8845085416553 39.3339721612357
"924" 184.6 27.1321582823753 43.1352077255557
"925" 184.8 20.9348238208662 45.2052886050504
"926" 185 14.3867001451217 49.0628081175243
"927" 185.2 9.3193191666233 54.0279286541317
"928" 185.4 6.07808917958972 60.2696183390135
"929" 185.6 5.31244298980731 63.0324948679717
"930" 185.8 4.20680172180868 61.4833761174691
"931" 186 4.58013886541377 59.2664229581694
"932" 186.2 4.37903114206176 58.0984383771222
"933" 186.4 4.73559548700379 56.8065594037374
"934" 186.6 5.27505378753531 53.0246517264997
"935" 186.8 5.21991196015354 47.5758276326046
"936" 187 5.7642291839273 42.1163519636437
"937" 187.2 7.82572934041377 40.2132613506456
"938" 187.4 11.4003815568611 35.6537117651593
"939" 187.6 15.3241365098331 30.4080347304935
"940" 187.8 18.8861954303808 24.4479912023404
"941" 188 22.7739917566995 18.4307127055742
"942" 188.2 26.8763031017117 16.1162436795814
"943" 188.4 32.4299206350695 12.6561771542299
"944" 188.6 38.110203287931 8.38098551623757
"945" 188.8 43.6960096470373 5.43145792048837
"946" 189 49.8242882946233 3.49162829605295
"947" 189.2 56.2965858091324 2.52085629747463
"948" 189.4 63.7613988552691 2.42873648454784
"949" 189.6 70.3384972745273 3.16615049678772
"950" 189.8 77.0187014137913 4.95148490527572
"951" 190 83.7622267676642 7.22233920415931
"952" 190.2 89.7537060450566 10.1220010895742
"953" 190.4 96.241795956509 13.1759471746218
"954" 190.6 101.944617184434 16.4476665848447
"955" 190.8 106.415913393688 21.7077167583721
"956" 191 110.032049785199 27.8178952099569
"957" 191.2 113.233310243955 34.7428770332008
"958" 191.4 115.541429883633 41.2321892705722
"959" 191.6 116.559491462772 48.5416160180611
"960" 191.8 117.671367941627 55.2568474073031
"961" 192 120.273829933456 61.7477361811163
"962" 192.2 123.296003017619 68.2751469782791
"963" 192.4 122.427887573135 75.1590594715237
"964" 192.6 120.972447544102 81.5084395267063
"965" 192.8 120.04749319543 86.5923788246854
"966" 193 119.696647547389 86.7565359627598
"967" 193.2 118.917654741842 88.9373019767647
"968" 193.4 117.067774758628 92.6237385011768
"969" 193.6 114.906145452953 96.8754436763919
"970" 193.8 111.978043290479 99.4674484775779
"971" 194 107.834547551394 103.482900078835
"972" 194.2 103.445875943248 108.115386776323
"973" 194.4 99.5543338029794 112.716209176493
"974" 194.6 95.4494191773257 116.510315038088
"975" 194.8 91.9561523533549 117.863240705384
"976" 195 86.1210084484166 119.199114835346
"977" 195.2 80.0807076258812 120.480211551542
"978" 195.4 73.9073738362322 121.944642532795
"979" 195.6 67.2930811543812 123.602811229594
"980" 195.8 61.8524465949733 123.74857810005
"981" 196 56.4698910230128 123.387577334936
"982" 196.2 50.0952245429711 122.035094479423
"983" 196.4 44.649697908344 120.034428816246
"984" 196.6 38.9061219367233 118.249465971909
"985" 196.8 34.3935920370179 116.094393896509
"986" 197 32.3183914885594 114.080355000489
"987" 197.2 31.5077588685892 112.545221970981
"988" 197.4 29.7535567972233 111.484180153611
"989" 197.6 28.3914557623927 111.114506446722
"990" 197.8 25.8631399171076 109.864067222289
"991" 198 22.5270548692073 108.005473667476
"992" 198.2 20.6598651593628 106.727091433721
"993" 198.4 20.0392745030737 105.859667113986
"994" 198.6 18.8325164813454 104.907140835181
"995" 198.8 17.6581577903912 102.983571029998
"996" 199 16.0820559873436 101.103792386433
"997" 199.2 14.5750945941393 98.4645198648074
"998" 199.4 12.8425771730069 94.0900171007419
"999" 199.6 10.6744399041851 89.583989713212
"1000" 199.8 8.37859725048484 84.8431025343453
"1001" 200 6.38134129725383 79.7461342489906
"1002" 200.2 4.23846601912575 75.1370211205911
"1003" 200.4 3.05282507848313 69.6695444096002
"1004" 200.6 2.71464724646524 65.5526979657385
"1005" 200.8 3.92291312832167 61.6762168789985
"1006" 201 5.22616592186614 54.126025853479
"1007" 201.2 7.28778892220718 47.7532516220369
"1008" 201.4 10.0520310065404 41.7533524592008
"1009" 201.6 12.3029213219692 36.4116893191788
"1010" 201.8 14.7035941454446 29.4235605816952
"1011" 202 17.9101943045436 23.1964662787978
"1012" 202.2 23.495445021491 20.4980820384349
"1013" 202.4 28.7149678452233 17.7161207940655
"1014" 202.6 35.6976239242947 14.7554678724551
"1015" 202.8 42.1472528217576 12.0168549106929
"1016" 203 50.5042017597117 9.51939234202326
"1017" 203.2 56.2633415930248 7.21833610765471
"1018" 203.4 63.1816745135692 4.47987962273334
"1019" 203.6 68.8874618513941 3.52187987856665
"1020" 203.8 74.5110410549062 5.94103219359104
"1021" 204 81.0592424778092 8.81038649836028
"1022" 204.2 87.6765281410566 11.4480566265028
"1023" 204.4 94.5142434907311 14.542910674829
"1024" 204.6 100.402333841604 18.399802320098
"1025" 204.8 106.796085256583 22.7207032850437
"1026" 205 111.780801444731 27.6134788118673
"1027" 205.2 115.723370638956 33.4426213092774
"1028" 205.4 118.492600433215 39.1804163757892
"1029" 205.6 119.95564056437 46.2496826782252
"1030" 205.8 121.886447700449 53.3377611683757
"1031" 206 122.896381147011 60.1719755581908
"1032" 206.2 122.832937264415 67.1359598173237
"1033" 206.4 121.393199662565 74.0762671604691
"1034" 206.6 119.711587992798 80.9057019665587
"1035" 206.8 116.515107026133 86.0372997459411
"1036" 207 112.586390331579 91.967720404768
"1037" 207.2 110.49751495576 96.9442226828593
"1038" 207.4 111.685242748123 99.5126721597337
"1039" 207.6 111.920105477041 98.0608471179994
"1040" 207.8 110.869611750493 98.2333450620663
"1041" 208 108.013897379018 100.182262440807
"1042" 208.2 104.04433116254 103.609557268103
"1043" 208.4 99.7793782968713 107.344931094004
"1044" 208.6 96.0653842045193 111.501364079908
"1045" 208.8 92.2284229405707 116.095219046629
"1046" 209 90.9893080329075 117.764164785621
"1047" 209.2 89.0829506802233 116.086801001361
"1048" 209.4 84.0514082573584 115.650976062695
"1049" 209.6 78.3315051804075 116.493259883831
"1050" 209.8 73.355589378486 118.267014164477
"1051" 210 69.6094078302233 120.274964089115
"1052" 210.2 66.1707463320951 122.102481187345
"1053" 210.4 64.1006758888719 121.766721141532
"1054" 210.6 60.6278711974929 121.523702310666
"1055" 210.8 56.0522813624688 122.436572738338
"1056" 211 51.4282000966324 121.703659398347
"1057" 211.2 47.1860465763364 120.013232726127
"1058" 211.4 42.8089444829108 119.283186538196
"1059" 211.6 39.9544476601483 117.717189134009
"1060" 211.8 35.5459480066929 115.884841641927
"1061" 212 31.3002485339302 114.38038637497
"1062" 212.2 30.161573885509 114.426624048141
"1063" 212.4 31.0747030376351 114.764383648497
"1064" 212.6 31.4699953008872 114.609137206187
"1065" 212.8 31.4622353519079 113.68491746003
"1066" 213 30.5005419280848 112.51650488903
"1067" 213.2 29.3994923817688 111.304197409088
"1068" 213.4 27.4186693211785 108.70389373504
"1069" 213.6 24.2798307217117 105.386587088698
"1070" 213.8 20.4309845376043 101.653834561669
"1071" 214 16.7741454340188 97.2979992410656
"1072" 214.2 13.9626442388569 92.6492145496013
"1073" 214.4 11.3047286193302 87.8269112667463
"1074" 214.6 9.19948197985408 82.515265181353
"1075" 214.8 6.06334280210331 76.7512163349397
"1076" 215 4.35733481268297 70.879654203416
"1077" 215.2 5.69691291008884 65.5732325500938
"1078" 215.4 6.8498808071985 59.4324193919085
"1079" 215.6 8.26938428489557 53.4570887466148
"1080" 215.8 10.2585554978018 47.1978844542474
"1081" 216 12.3149991750483 39.5893352198087
"1082" 216.2 15.2068202882733 33.4973618982337
"1083" 216.4 19.248065990428 27.4564235701908
"1084" 216.6 22.5117021792959 21.3791646363192
"1085" 216.8 27.1478113015804 16.6502745021456
"1086" 217 33.3429770131686 13.5266351573447
"1087" 217.2 39.3809492676327 9.9118348072223
"1088" 217.4 45.8912411871374 7.54460621311028
"1089" 217.6 53.2424317372391 6.51393158237191
"1090" 217.8 60.7793245603193 5.79274195639572
"1091" 218 67.6252531492863 5.9465921450097
"1092" 218.2 75.1114564449852 7.689353752598
"1093" 218.4 82.2102880190079 10.0107712562991
"1094" 218.6 88.5207306527798 13.5520567682224
"1095" 218.8 95.1749240017983 16.1594175807837
"1096" 219 101.58370883232 19.5134735955289
"1097" 219.2 106.466649907297 24.4931439916642
"1098" 219.4 111.270019992928 29.2703261461542
"1099" 219.6 113.02774163657 35.7365126560176
"1100" 219.8 114.872831380441 42.109065089545
"1101" 220 115.398198251523 49.3066331019587
"1102" 220.2 115.528343747265 56.2104332112721
"1103" 220.4 115.42011928883 63.2277155388509
"1104" 220.6 115.915608191118 70.2860252358918
"1105" 220.8 116.054625743559 76.7566100153795
"1106" 221 115.700038165698 83.8624348892837
"1107" 221.2 115.451447939317 90.3109280730363
"1108" 221.4 115.500956946562 91.0040541744769
"1109" 221.6 115.540786041467 89.8513402578753
"1110" 221.8 116.97102776003 89.2458603541358
"1111" 222 117.205321569554 88.259700344735
"1112" 222.2 118.434605185586 87.0615401329644
"1113" 222.4 119.589372889174 85.7691394837444
"1114" 222.6 118.914634490437 84.8152015099448
"1115" 222.8 119.561382065615 83.1883906594357
"1116" 223 120.871938935844 79.837483914416
"1117" 223.2 122.299250912938 75.1419969387409
"1118" 223.4 123.945121112619 70.3372291126279
"1119" 223.6 124.103140136091 66.2272374012226
"1120" 223.8 124.113162802101 61.6670290419081
"1121" 224 123.643036646975 57.0252963696037
"1122" 224.2 123.045463983492 52.6814198969594
"1123" 224.4 122.436979482977 49.024798794646
"1124" 224.6 121.848756972352 46.0822960097466
"1125" 224.8 121.041198224057 43.4681249412885
"1126" 225 120.829425575215 42.6703205904821
"1127" 225.2 119.951656991481 42.448281642416
"1128" 225.4 118.663890448175 40.9500752005692
"1129" 225.6 116.621390056882 38.1341232758593
"1130" 225.8 114.496715706906 33.8562767083228
"1131" 226 112.150391275711 29.0338042269325
"1132" 226.2 110.914130092063 24.9704772309142
"1133" 226.4 109.710153417246 24.4787511292474
"1134" 226.6 107.447757945377 22.2429104885369
"1135" 226.8 104.470092272794 19.6516729318837
"1136" 227 100.715349792028 15.9091014153993
"1137" 227.2 96.9538849763396 12.6562932755349
"1138" 227.4 93.9243730257002 10.100649146376
"1139" 227.6 91.7448459863336 8.72195533859238
"1140" 227.8 90.150952795903 8.20792376643841
"1141" 228 88.8534949815256 7.59317213453488
"1142" 228.2 86.7555482202475 7.3142412682063
"1143" 228.4 84.2547995603886 7.44610690094157
"1144" 228.6 80.7284815591659 7.97073960595749
"1145" 228.8 75.3711036829852 9.052501752098
"1146" 229 69.4355943899093 10.6713118489912
"1147" 229.2 64.311970889077 13.7842786390301
"1148" 229.4 60.3073945711768 17.6590313379302
"1149" 229.6 55.671915019009 22.9250827538123
"1150" 229.8 52.0121253786281 28.5724101803123
"1151" 230 49.2430779387926 34.337720170453
"1152" 230.2 47.4404793666995 40.1792599266218
"1153" 230.4 45.8643512721501 46.4016713053471
"1154" 230.6 45.0790256272394 52.7975273989885
"1155" 230.8 44.7170066784989 59.8285051961121
"1156" 231 44.6424413601185 66.9943683154402
"1157" 231.2 46.0609054350828 73.5016517551069
"1158" 231.4 46.114499220955 79.7536756694203
"1159" 231.6 44.2353814966733 85.7254038219337
"1160" 231.8 43.3090424786623 92.1185837717374
"1161" 232 39.2458946895749 97.071176724915
"1162" 232.2 35.0733060222931 102.925976635558
"1163" 232.4 32.1632098230526 105.968547418225
"1164" 232.6 30.383649017025 104.824920348918
"1165" 232.8 31.2899817758018 104.392162619809
"1166" 233 32.8703965756944 104.965103219363
"1167" 233.2 35.5214347270804 107.653540382598
"1168" 233.4 39.7777948071519 110.96095162855
"1169" 233.6 44.768077120441 113.988424464101
"1170" 233.8 50.2721797801733 116.392988220209
"1171" 234 55.7442453210233 119.116038628734
"1172" 234.2 61.3106826464541 120.860834779986
"1173" 234.4 65.9597972995423 122.314176332651
"1174" 234.6 66.9688668823059 121.2428234477
"1175" 234.8 69.7935213262597 118.729518308529
"1176" 235 75.2984642771162 116.821174335018
"1177" 235.2 81.2156393688233 115.886381052429
"1178" 235.4 87.3752707687618 114.429572423371
"1179" 235.6 93.742935320118 113.524398701963
"1180" 235.8 97.130895889094 112.486752208177
"1181" 236 96.4593944115078 111.224329430315
"1182" 236.2 98.7889744059865 110.589701630357
"1183" 236.4 104.219682906331 108.815937959668
"1184" 236.6 103.899207567946 108.045193149161
"1185" 236.8 103.537019985266 108.417453254004
"1186" 237 103.655101812893 108.807493180053
"1187" 237.2 102.942963161562 109.213876204818
"1188" 237.4 101.846828928736 109.33446222303
"1189" 237.6 101.237127424534 109.971979174616
"1190" 237.8 100.609921483013 110.425713901094
"1191" 238 99.7674345239233 111.469427469634
"1192" 238.2 98.4904134131258 112.295074022176
"1193" 238.4 96.4504410584733 113.877655602084
"1194" 238.6 94.3031165216265 116.13365507161
"1195" 238.8 90.8597102923225 117.727516012793
"1196" 239 87.8115375520002 119.777870855016
"1197" 239.2 85.5040292915746 119.212353719046
"1198" 239.4 81.6367959904606 119.966823413248
"1199" 239.6 78.0641710175983 120.511642532984
"1200" 239.8 74.6623688619103 121.279859687153
"1201" 240 71.3503758491208 122.931355062499
"1202" 240.2 69.5153976233612 122.928600184642
"1203" 240.4 66.9563456675823 122.974629602166
"1204" 240.6 64.0124430145423 122.831232470392
"1205" 240.8 62.1439752969313 122.968296024202
"1206" 241 60.4693486356729 122.707805570361
"1207" 241.2 58.438510071971 122.042469262818
"1208" 241.4 54.8300137303812 121.706703109989
"1209" 241.6 51.0836922870817 121.641337794601
"1210" 241.8 49.026363967425 120.763543992035
"1211" 242 45.6486280978643 118.920138116473
"1212" 242.2 41.2929610958791 116.878922282638
"1213" 242.4 36.8065606501371 115.585731527237
"1214" 242.6 32.8074545847936 113.398525308212
"1215" 242.8 29.7156083547464 110.766881962199
"1216" 243 25.7969323473925 107.408444802991
"1217" 243.2 20.7648167007471 104.887060882479
"1218" 243.4 20.1495154901561 103.530325634593
"1219" 243.6 20.8061967329168 100.218745132747
"1220" 243.8 21.0961453781241 94.8678298440821
"1221" 244 21.2729166047098 89.0266079283162
"1222" 244.2 21.5628666530415 83.3446425047432
"1223" 244.4 21.4783480506427 77.7362258230208
"1224" 244.6 20.2416018831745 71.707777721152
"1225" 244.8 18.7912504088633 65.9052319092037
"1226" 245 15.4231767179827 60.7569542830792
"1227" 245.2 11.9828167638745 55.7305623981628
"1228" 245.4 8.13641465675819 50.6402688717907
"1229" 245.6 6.02080060080022 50.0303997778837
"1230" 245.8 6.78524588091685 49.5938155107628
"1231" 246 7.03758990195502 48.6783342824447
"1232" 246.2 8.80976146204829 46.1032353031337
"1233" 246.4 11.6995607320266 41.7429707223755
"1234" 246.6 15.3377704758679 37.2229242406688
"1235" 246.8 19.511324560543 33.1139565709739
"1236" 247 24.3231298073453 28.7108283942984
"1237" 247.2 29.1683362646999 24.5626570193681
"1238" 247.4 34.8208657969007 22.0544568480531
"1239" 247.6 40.9895816287394 19.3501471071095
"1240" 247.8 47.4755277553927 17.4499062322305
"1241" 248 53.6566815275033 15.1462740581077
"1242" 248.2 59.6808969063925 11.3619355371222
"1243" 248.4 65.4137445070869 6.61620136956554
"1244" 248.6 68.5069057119464 3.53956317076064
"1245" 248.8 69.461344529215 4.51702855490851
"1246" 249 73.3826014928393 7.18548974102772
"1247" 249.2 78.2890440719376 11.0925871935266
"1248" 249.4 83.3094346960553 15.2802520329157
"1249" 249.6 87.9830849800553 18.9070046532997
"1250" 249.8 92.9649935312965 23.4228907423471
"1251" 250 97.977962511062 28.2106091038595
"1252" 250.2 103.242308530992 33.3089030661895
"1253" 250.4 107.740459353652 38.7326538863361
"1254" 250.6 112.111583512919 44.5684604793157
"1255" 250.8 115.267855338047 51.2735907534277
"1256" 251 119.187490042895 56.3554064955637
"1257" 251.2 122.248628822625 58.1199010208181
"1258" 251.4 121.57638257009 57.8076459536025
"1259" 251.6 119.800785772404 60.6401231237458
"1260" 251.8 117.376665438318 65.6293791022113
"1261" 252 114.049917150328 71.0869532079482
"1262" 252.2 110.770823805909 76.7656895745289
"1263" 252.4 107.626788903836 82.1334774343111
"1264" 252.6 104.021250244992 86.9174743334209
"1265" 252.8 99.6018562032971 91.5218155846788
"1266" 253 94.9379958971233 96.6046230941337
"1267" 253.2 90.0457226387273 101.5527205087
"1268" 253.4 85.7355158144561 107.097952850548
"1269" 253.6 81.189041359077 112.675045589981
"1270" 253.8 78.4946243305962 118.385835781867
"1271" 254 78.845431010509 118.219096518178
"1272" 254.2 77.6808555908095 117.841976491927
"1273" 254.4 74.0211725379647 118.077002009082
"1274" 254.6 68.0036946478549 119.236637937963
"1275" 254.8 61.8439055674075 121.262569676568
"1276" 255 56.1244260474894 122.13610522981
"1277" 255.2 52.4897721773549 120.080491461463
"1278" 255.4 47.4785018762675 118.728922978981
"1279" 255.6 41.6812454030463 117.93274804122
"1280" 255.8 37.6204317267107 115.814973103094
"1281" 256 32.8526795995054 113.863674596961
"1282" 256.2 34.1213514364606 113.946528132163
"1283" 256.4 35.257394960618 114.040276766936
"1284" 256.6 35.490473250058 113.588181119388
"1285" 256.8 35.5703150485199 113.920123328299
"1286" 257 35.0283231658367 113.985441934497
"1287" 257.2 35.3689784190538 114.217177371774
"1288" 257.4 35.7285343097709 113.906711364431
"1289" 257.6 35.7476082793453 114.704727048006
"1290" 257.8 36.4483011818153 114.956749523212
"1291" 258 37.3830312386153 115.539397925284
"1292" 258.2 37.9282904384153 116.094004425652
"1293" 258.4 38.8596103251918 116.617649526238
"1294" 258.6 39.3371769216842 117.381473369251
"1295" 258.8 40.5529973616185 118.40452143944
"1296" 259 42.5102728832471 119.572585022217
"1297" 259.2 44.8962648571452 120.661548243048
"1298" 259.4 46.8187614947572 120.970205960096
"1299" 259.6 49.2603602438266 121.264941399925
"1300" 259.8 51.3419682793201 122.07308564086
"1301" 260 53.3276261497843 122.908946482859
"1302" 260.2 55.0161041535885 123.288174628032
"1303" 260.4 57.1727452100877 123.036381862485
"1304" 260.6 61.0688683231519 122.878837128714
"1305" 260.8 65.2048465019688 122.741068135629
"1306" 261 67.967586717525 123.02932540628
"1307" 261.2 69.1491240901324 122.089589611193
"1308" 261.4 72.0530789595419 121.413859240955
"1309" 261.6 75.4623904288775 120.910455837332
"1310" 261.8 78.9248426008324 120.949502193429
"1311" 262 82.0460704503589 120.428907480875
"1312" 262.2 85.4226139533737 119.39757206091
"1313" 262.4 90.4748301363873 118.452767631007
"1314" 262.6 92.0864971197996 117.131607598307
"1315" 262.8 94.339170817551 113.733431379968
"1316" 263 98.2163615152807 109.561977985556
"1317" 263.2 102.764362836377 105.475071523114
"1318" 263.4 107.670447330548 101.398360225709
"1319" 263.6 112.087481382529 97.2304051253879
"1320" 263.8 116.512826751795 93.7558674209089
"1321" 264 116.100445844383 92.5907277142535
"1322" 264.2 116.78910164543 88.4872893992458
"1323" 264.4 118.717566539272 83.5090613312252
"1324" 264.6 121.151530418165 77.3770477206275
"1325" 264.8 122.93648782852 71.5456218860634
"1326" 265 123.796519828931 66.742815901835
"1327" 265.2 123.080906709565 61.1509009956398
"1328" 265.4 123.036227849367 54.7832644734769
"1329" 265.6 122.862423058077 50.3217113132008
"1330" 265.8 120.518812709509 45.4803910357885
"1331" 266 118.516268429796 39.5178275328918
"1332" 266.2 116.641154706981 34.856740824924
"1333" 266.4 114.535650126887 30.3107113462597
"1334" 266.6 112.085884474665 25.9918961853721
"1335" 266.8 108.52910886059 21.9763271096025
"1336" 267 105.140895935104 18.0381508100266
"1337" 267.2 102.240671349171 15.1756645753166
"1338" 267.4 99.9482675806249 14.0886797460727
"1339" 267.6 97.0746511335489 11.7263938650233
"1340" 267.8 94.0605782184672 10.1080537205179
"1341" 268 91.3615085286564 9.48556355428529
"1342" 268.2 87.639222503413 9.80074625569407
"1343" 268.4 82.8451854345113 11.1393978812917
"1344" 268.6 77.5286485892233 13.2808163116886
"1345" 268.8 72.252902938365 16.2629698060176
"1346" 269 68.0001987854093 20.1317184067907
"1347" 269.2 64.2610836207115 24.8435954586633
"1348" 269.4 61.1152339013661 30.5908583519075
"1349" 269.6 58.1512346784828 36.2383745441204
"1350" 269.8 55.6249698710671 42.4752737002978
"1351" 270 54.0614839356995 49.1185434063361
"1352" 270.2 53.4401851876281 55.9621027507647
"1353" 270.4 54.3742243063998 62.6603832834551
"1354" 270.6 55.9718423530827 69.7717038420712
"1355" 270.8 57.036409115941 76.8285074546902
"1356" 271 59.5899559444975 84.0148729451418
"1357" 271.2 61.8513996303039 91.0473346291982
"1358" 271.4 65.3154098101897 97.0778247306148
"1359" 271.6 69.8271435061839 101.250417522876
"1360" 271.8 74.0851817917152 105.595955674553
"1361" 272 79.089698446955 108.929159217372
"1362" 272.2 80.5049355239836 112.213767433942
"1363" 272.4 78.8694132061371 114.675847025108
"1364" 272.6 77.318244792913 113.624947212685
"1365" 272.8 73.9246070599932 111.828740185052
"1366" 273 68.1041555991152 111.107149397695
"1367" 273.2 61.8785836510109 110.091631229937
"1368" 273.4 55.2955216327874 109.259929338576
"1369" 273.6 48.6475299195447 109.473389327509
"1370" 273.8 41.7805500138131 110.578138393038
"1371" 274 35.0069366902061 112.563974878099
"1372" 274.2 34.3806037308131 112.08276084914
"1373" 274.4 34.2058684521086 109.530054144818
"1374" 274.6 33.6316479439913 105.257367300484
"1375" 274.8 33.9504212238339 99.562131511928
"1376" 275 34.0006437616519 93.5893149909313
"1377" 275.2 34.354113110862 88.0250819536232
"1378" 275.4 34.5859996069423 82.1376047247846
"1379" 275.6 33.1809003388233 76.0308250731087
"1380" 275.8 30.6048592168954 70.0530326885722
"1381" 276 29.3917532688627 63.2756012999575
"1382" 276.2 28.0500176015648 56.1162777222252
"1383" 276.4 27.0986637886733 49.1833006639087
"1384" 276.6 26.8011886341026 42.3887129629527
"1385" 276.8 27.8980289744428 35.7656338365423
"1386" 277 29.820562536062 29.0272415459563
"1387" 277.2 32.5915614916419 23.5192091165116
"1388" 277.4 37.8291992389556 20.6575504208286
"1389" 277.6 44.4354278914051 18.9113564268424
"1390" 277.8 51.3929375837111 18.5085917987374
"1391" 278 58.2141396724983 17.6880906945087
"1392" 278.2 65.2695897093661 17.6748628677829
"1393" 278.4 72.8373422930393 18.1810309758517
"1394" 278.6 79.6172509716953 18.4894918945957
"1395" 278.8 86.1021186093257 21.3046240493877
"1396" 279 91.1133069511413 26.3269480301378
"1397" 279.2 94.5007119511746 32.2667289830057
"1398" 279.4 97.2908075839423 38.7132135529912
"1399" 279.6 100.280237818973 45.177718535424
"1400" 279.8 103.389722886957 51.3998295653998
"1401" 280 104.297853175813 57.4941937423591
"1402" 280.2 104.034304135057 64.0791699768123
"1403" 280.4 103.573181991068 71.5055674421378
"1404" 280.6 102.991244672761 78.812617986925
"1405" 280.8 102.083110979602 85.4879522349241
"1406" 281 99.5306609711756 91.9325183294075
"1407" 281.2 96.2962084532564 98.472849346892
"1408" 281.4 93.3574738049836 105.106728985545
"1409" 281.6 90.9223004418536 111.681345435943
"1410" 281.8 89.908100800986 116.210740063536
"1411" 282 90.8258327652983 114.818876839834
"1412" 282.2 93.1151195526939 114.469825857489
"1413" 282.4 95.7105564501894 112.814422166477
"1414" 282.6 100.266807789422 111.157179282556
"1415" 282.8 103.886062013637 108.306183794289
"1416" 283 106.615472104687 104.942624185152
"1417" 283.2 110.45987529911 101.051082044884
"1418" 283.4 114.264476254125 97.8363512825968
"1419" 283.6 114.683039445988 94.1828481492663
"1420" 283.8 117.441089404864 89.0374040712684
"1421" 284 120.362932401926 84.2104909389003
"1422" 284.2 122.724244936016 79.348567520976
"1423" 284.4 124.416257608715 73.8838935770968
"1424" 284.6 123.976293876948 69.0560511423337
"1425" 284.8 124.334736889007 62.7894650532037
"1426" 285 124.017209599494 57.3728831475558
"1427" 285.2 123.233891229909 52.6059328644966
"1428" 285.4 121.978989162931 47.4655916952008
"1429" 285.6 120.545704744873 42.0040545332087
"1430" 285.8 118.812559431223 36.8580520939813
"1431" 286 117.684716741161 34.6888993013681
"1432" 286.2 116.276470129828 34.194937413814
"1433" 286.4 114.676318546805 31.936610274
"1434" 286.6 113.155365409679 28.4848719686437
"1435" 286.8 112.13171428784 25.06775203704
"1436" 287 110.905395287944 23.706396660186
"1437" 287.2 109.971368127919 22.098036752415
"1438" 287.4 108.03086619476 21.6275250844691
"1439" 287.6 104.37680628437 19.8131608482008
"1440" 287.8 99.3278598639655 16.2133755224306
"1441" 288 94.8824151602389 12.4708040059462
"1442" 288.2 92.2660696393135 9.35558621600402
"1443" 288.4 90.769610762554 10.2164273316579
"1444" 288.6 87.2622535844916 10.193547323274
"1445" 288.8 81.6561443381198 10.6535531322285
"1446" 289 75.7934450962477 11.232136275274
"1447" 289.2 69.6191446016483 13.1020713533337
"1448" 289.4 64.1786262002153 16.3489600645237
"1449" 289.6 59.1678796163661 20.2327881788361
"1450" 289.8 54.6889647608661 24.5849704538837
"1451" 290 50.7185133822953 30.3917212845157
"1452" 290.2 47.4469581834953 36.6326022970837
"1453" 290.4 45.9935857879442 43.2403225887907
"1454" 290.6 44.3716962966233 49.7562122945557
"1455" 290.8 44.8812540011983 56.0379877471087
"1456" 291 46.2379899804916 62.360477153152
"1457" 291.2 49.3880809347833 68.3729192591557
"1458" 291.4 52.9476545819794 74.2915843822252
"1459" 291.6 56.3736302259353 80.1847914102517
"1460" 291.8 60.1572497238002 85.6340279670222
"1461" 292 64.633168649631 90.8799008178453
"1462" 292.2 67.7610174515102 97.1851049315477
"1463" 292.4 70.9374396049118 103.0207830184
"1464" 292.6 75.0650908667709 108.163561742955
"1465" 292.8 78.9847502999273 113.149604746732
"1466" 293 79.2823866148526 117.200692580832
"1467" 293.2 79.4305646075733 116.100885077459
"1468" 293.4 80.9447031204755 114.72658918024
"1469" 293.6 84.485126580772 112.045878804441
"1470" 293.8 89.0070368691131 109.127651426909
"1471" 294 93.8048824754216 105.167885566396
"1472" 294.2 98.5292151545102 101.031927740441
"1473" 294.4 102.960244248904 96.9775999667526
"1474" 294.6 108.128075587523 93.5570136381087
"1475" 294.8 113.332964120471 89.9433732032437
"1476" 295 116.910183407924 85.4845145635294
"1477" 295.2 120.253494309876 80.2417507183961
"1478" 295.4 121.264187277628 74.6217828149085
"1479" 295.6 122.821259471565 68.1233792648593
"1480" 295.8 123.7397235539 61.5335902078601
"1481" 296 123.419203976385 55.3950467436579
"1482" 296.2 122.134144219784 50.5243628160301
"1483" 296.4 119.640451034354 45.7206812782936
"1484" 296.6 116.012975905368 40.0580613022789
"1485" 296.8 112.684246137609 34.8857297319165
"1486" 297 109.630679280981 28.6974476751095
"1487" 297.2 107.109011290034 22.1571665552617
"1488" 297.4 104.14756171934 18.1333451377978
"1489" 297.6 99.2217565382555 16.4605246196902
"1490" 297.8 93.6560923559652 13.6588471644966
"1491" 298 87.3287486088575 11.1688076806398
"1492" 298.2 81.0700666550594 9.29238661249847
"1493" 298.4 75.0818034311216 9.2778856136549
"1494" 298.6 68.1398917395258 9.74143969662321
"1495" 298.8 61.5483429496267 11.5055135783291
"1496" 299 56.9278567547355 15.1236784155423
"1497" 299.2 53.5819031229593 20.0536068563077
"1498" 299.4 51.4361456366642 25.5458696811278
"1499" 299.6 50.0474976429208 32.1343775419509
"1500" 299.8 48.4553135657666 38.4352083580648
"1501" 300 45.7520534735256 44.3845819283488
"1502" 300.2 42.9549960542858 49.9665022154072
"1503" 300.4 38.3339922669442 54.9335057605814
"1504" 300.6 33.473814879192 59.6454615600712
"1505" 300.8 28.3849581877653 64.8065078640669
"1506" 301 23.3312822296156 69.390097300453
"1507" 301.2 17.3953868573753 72.7879608941077
"1508" 301.4 11.645844252901 74.6765018609333
"1509" 301.6 7.12430136230024 76.0750150357299
"1510" 301.8 8.49364094978329 77.3899485404197
"1511" 302 10.6154781787193 80.2938432502117
"1512" 302.2 14.0793832970202 84.4377158009775
"1513" 302.4 18.3321693637709 88.4334626935028
"1514" 302.6 23.4493218585833 91.7100130105957
"1515" 302.8 28.8022093171913 94.8849794368597
"1516" 303 34.4850276846435 96.7276282457493
"1517" 303.2 40.286021370933 98.5383668384321
"1518" 303.4 46.3656593891004 100.131675431638
"1519" 303.6 52.5233529979306 101.288564274762
"1520" 303.8 59.4071712346623 102.137167442859
"1521" 304 66.2199587503855 101.426517916046
"1522" 304.2 71.9855073443577 99.3197368066232
"1523" 304.4 78.4114491984233 97.3358687394142
"1524" 304.6 83.8567178127874 93.8908101354222
"1525" 304.8 88.2911338965704 89.8368963772143
"1526" 305 93.1252812686023 84.3101169818999
"1527" 305.2 97.6481171501495 79.9398461650395
"1528" 305.4 103.387153064587 75.9479149891565
"1529" 305.6 108.998330216736 74.246323063119
"1530" 305.8 115.103466448719 74.8760654405532
"1531" 306 117.682653865859 75.751979342299
"1532" 306.2 117.868677873412 74.6596429070231
"1533" 306.4 117.27048061771 70.3675519194924
"1534" 306.6 116.260816197265 65.4292265189341
"1535" 306.8 114.954943323795 59.7377154237829
"1536" 307 114.0989634183 53.4923629512171
"1537" 307.2 113.539034493913 46.9683530400906
"1538" 307.4 113.021978356172 40.1391830130389
"1539" 307.6 111.502652109788 34.1311943090611
"1540" 307.8 108.429998721967 29.1920445230119
"1541" 308 103.730854619101 26.2473460630301
"1542" 308.2 97.7800329530623 23.1206040395702
"1543" 308.4 91.9959351891903 21.4316513113961
"1544" 308.6 85.9096098714494 20.9216865960142
"1545" 308.8 78.7989887949754 20.2374886010903
"1546" 309 72.4741108279919 20.7170849456606
"1547" 309.2 65.7605193610468 21.3961096275224
"1548" 309.4 58.5671300925593 21.6426479528677
"1549" 309.6 51.3337333303241 22.659435264514
"1550" 309.8 43.6223006476371 23.9123498071682
"1551" 310 36.2379049251707 24.403900669489
"1552" 310.2 29.3774011831977 26.1961148537812
"1553" 310.4 22.8352142621265 27.7834475187627
"1554" 310.6 18.649380860625 31.8593496299821
"1555" 310.8 15.9111134213483 36.9182142588837
"1556" 311 13.1867964409306 43.2320751439081
"1557" 311.2 12.4364062628165 50.5882012595193
"1558" 311.4 11.9710785016112 57.8735370360906
"1559" 311.6 11.6875752900654 64.70388513591
"1560" 311.8 13.0738182281033 71.5042649494357
"1561" 312 13.6262177269483 78.7473843006837
"1562" 312.2 15.4698920075619 84.53383766849
"1563" 312.4 17.7907852708331 91.0356648034935
"1564" 312.6 21.2589377588153 96.7544395504597
"1565" 312.8 26.0198295147833 100.231635361756
"1566" 313 31.9972020836507 102.992154541868
"1567" 313.2 38.2697733780184 105.57788266149
"1568" 313.4 44.2326455443721 106.822332016793
"1569" 313.6 50.6969670623419 107.549964396011
"1570" 313.8 57.1862861351464 107.708703532063
"1571" 314 63.2301437931543 106.695051963996
"1572" 314.2 69.6602083767885 104.552933054779
"1573" 314.4 75.3938967324494 101.535380588805
"1574" 314.6 81.5830516994091 98.7762965084235
"1575" 314.8 88.0597645304775 96.7371972135363
"1576" 315 94.6585334751707 95.6258213350943
"1577" 315.2 101.716207050139 95.2155649185728
"1578" 315.4 108.409214634719 96.0861468342199
"1579" 315.6 112.055293708397 94.8195483328837
"1580" 315.8 111.595697739121 92.456092704935
"1581" 316 111.456602969537 89.5536448448507
"1582" 316.2 111.368605141783 83.7988433199769
"1583" 316.4 111.091411608111 77.6156804771251
"1584" 316.6 110.693673947206 70.9047285673459
"1585" 316.8 108.993794141592 64.6799702587258
"1586" 317 107.062985450488 58.3766636803713
"1587" 317.2 104.626378518678 52.328599710925
"1588" 317.4 102.020982563979 46.0122004483471
"1589" 317.6 98.9697641566905 39.677498226646
"1590" 317.8 95.2163250705404 34.2077504085423
"1591" 318 91.6096830996035 28.4067202958507
"1592" 318.2 87.1667540637833 22.8453339592837
"1593" 318.4 82.3706638791139 19.3656552712743
"1594" 318.6 76.5290067229233 15.6271407428837
"1595" 318.8 70.6656527944073 11.7407408844997
"1596" 319 65.0167674844793 7.88030574991572
"1597" 319.2 59.6046804556073 6.57168367039572
"1598" 319.4 54.3785434142643 7.53338298785093
"1599" 319.6 48.2754174153803 9.74752560139612
"1600" 319.8 42.5474650567394 13.0212456808595
"1601" 320 36.9896780371995 16.3937183026932
"1602" 320.2 31.7911790673092 20.4549565744462
"1603" 320.4 27.2679094578331 25.6393915545423
"1604" 320.6 24.7021410644938 31.6294979766706
"1605" 320.8 23.4319841236588 38.7640129709563
"1606" 321 23.1079305073785 45.8469455725217
"1607" 321.2 23.6878482120132 52.5406867301442
"1608" 321.4 25.3103434369483 58.8778794127337
"1609" 321.6 27.3301825758899 65.4701373232408
"1610" 321.8 29.8519714761427 72.0072351523111
"1611" 322 32.1663762527843 78.4776044875423
"1612" 322.2 35.1034975615954 84.8080339002326
"1613" 322.4 38.0469349149162 90.970840257805
"1614" 322.6 40.5503756236448 97.6681574935862
"1615" 322.8 43.7270112032477 103.185255684054
"1616" 323 47.5678904678087 105.408089355713
"1617" 323.2 52.654861974691 107.599846051698
"1618" 323.4 58.2085336525869 108.853374254537
"1619" 323.6 64.0107642608483 110.836537327009
"1620" 323.8 69.6787204403674 113.187390021062
"1621" 324 75.458244091432 114.736749289553
"1622" 324.2 79.8483069716861 115.232971267545
"1623" 324.4 81.3568621348575 118.270126925908
"1624" 324.6 80.8516968537107 118.32198719101
"1625" 324.8 80.1217634618354 116.888444393754
"1626" 325 81.3882696946287 114.307126168722
"1627" 325.2 82.9966433894775 110.850564879062
"1628" 325.4 85.5050997565962 106.173613994579
"1629" 325.6 88.5603273934797 101.553732467166
"1630" 325.8 92.3195878021888 97.2201661152544
"1631" 326 95.4185671212492 91.9589520383665
"1632" 326.2 99.2281915406136 86.8464782684447
"1633" 326.4 103.013544293399 81.3905931835237
"1634" 326.6 106.92442517708 76.0322160404552
"1635" 326.8 110.802961433399 70.0523175945397
"1636" 327 114.058178493391 64.0088033934047
"1637" 327.2 116.990874409415 57.9101741567077
"1638" 327.4 119.185674556696 51.3398805333089
"1639" 327.6 120.304466921699 46.340003788605
"1640" 327.8 118.016014514647 41.5115499311295
"1641" 328 115.822252375097 35.8065313365224
"1642" 328.2 113.051370306092 30.74839997231
"1643" 328.4 109.948851843998 26.8114455197337
"1644" 328.6 106.547982664372 22.1108112355862
"1645" 328.8 104.383591490938 17.9825121161694
"1646" 329 104.409407844887 18.5019549620197
"1647" 329.2 104.126262531848 19.2956722266572
"1648" 329.4 101.958020333116 19.8383614418507
"1649" 329.6 97.8752552769983 20.4630705506337
"1650" 329.8 92.4650223957105 20.4406010781145
"1651" 330 86.7632075933549 21.3496292119627
"1652" 330.2 80.9170450451233 22.2806012166337
"1653" 330.4 75.0124908209775 23.3978544801464
"1654" 330.6 68.9006985658463 24.8935675810149
"1655" 330.8 62.2541549242561 26.7068417349165
"1656" 331 55.0316102157357 28.1041561590077
"1657" 331.2 48.2559780877745 30.4617892383798
"1658" 331.4 41.279361020638 33.0108399699569
"1659" 331.6 34.0207101758299 35.8083287292362
"1660" 331.8 26.7676135602233 38.3747719354691
"1661" 332 19.9690102804313 41.1753903731317
"1662" 332.2 13.8261409890422 44.5532741825924
"1663" 332.4 8.08537657841377 48.648705547098
"1664" 332.6 6.47494549510424 53.6129134545742
"1665" 332.8 6.81037303298136 58.5453634337466
"1666" 333 7.4280486850313 65.6123498247397
"1667" 333.2 8.04355664512246 72.560797925682
"1668" 333.4 8.45926451381008 79.5271843526606
"1669" 333.6 10.6513698806419 85.3967689166279
"1670" 333.8 13.7433400981839 90.1765650454979
"1671" 334 17.4085108450415 95.8964942632246
"1672" 334.2 20.4877733853396 101.057120352744
"1673" 334.4 24.5326500269771 104.586279054576
"1674" 334.6 29.5693884074791 108.363472863907
"1675" 334.8 33.6282925027618 111.899343377168
"1676" 335 39.5726553952477 114.625566304713
"1677" 335.2 46.0262759373957 115.333918473142
"1678" 335.4 52.049644191344 114.85043740928
"1679" 335.6 56.7108411752142 113.818644866175
"1680" 335.8 63.0515606974936 112.170299574911
"1681" 336 70.2238316822147 109.585865825004
"1682" 336.2 76.9711025111965 107.818138185259
"1683" 336.4 82.8317797821561 106.598587108875
"1684" 336.6 89.4951406705483 105.841573585984
"1685" 336.8 96.3785744122411 104.639777798669
"1686" 337 103.813530636079 102.826805104765
"1687" 337.2 107.577823171608 99.9592321209863
"1688" 337.4 110.0744312293 95.3188699444222
"1689" 337.6 113.517122340434 90.0126580188574
"1690" 337.8 116.957476478736 84.6450245396854
"1691" 338 120.991741607295 80.4894936261218
"1692" 338.2 121.450875787595 80.7728473415779
"1693" 338.4 120.846099143963 80.4254909456064
"1694" 338.6 122.487087143399 77.3899485404197
"1695" 338.8 122.425455755101 74.2567536551764
"1696" 339 123.963592629184 69.2862069519231
"1697" 339.2 124.541026619598 63.8988078775587
"1698" 339.4 124.170734251769 58.6084149341234
"1699" 339.6 123.764257151192 53.2535011220333
"1700" 339.8 122.718784612586 48.9782002851821
"1701" 340 121.119425276531 46.1423488293709
"1702" 340.2 119.436550374159 40.698803679924
"1703" 340.4 118.41675571476 36.3545897666398
"1704" 340.6 116.825021645104 32.7669494894313
"1705" 340.8 115.113600536747 30.316480383329
"1706" 341 112.791216340461 25.8553872969551
"1707" 341.2 110.652500814078 22.8120356875402
"1708" 341.4 109.090445511594 22.4596321750934
"1709" 341.6 105.857797828176 20.1914120722932
"1710" 341.8 101.549014033893 16.059553258476
"1711" 342 97.7656779604852 12.9441192835504
"1712" 342.2 94.9311956123185 11.0091291527409
"1713" 342.4 92.2526442702695 8.71353370952218
"1714" 342.6 90.5017373735804 8.66612193364562
"1715" 342.8 87.6278875584713 8.62497402849972
"1716" 343 82.8705712726659 8.61560118885913
"1717" 343.2 76.9173531233808 8.85995682335616
"1718" 343.4 70.5949384335885 8.7668091545098
"1719" 343.6 64.270971083413 9.56236323115096
"1720" 343.8 57.8302892282721 11.4411206375667
"1721" 344 51.3454411377355 13.2776498819569
"1722" 344.2 44.3436543949193 15.2927151003397
"1723" 344.4 37.6942644538532 17.3363146875136
"1724" 344.6 31.4605764487027 19.3909527714126
"1725" 344.8 24.7759292589794 21.5673629195667
"1726" 345 20.1527423905461 25.8862733435451
"1727" 345.2 16.7977729609556 31.8356706866947
"1728" 345.4 14.9717544076413 38.3813902926952
"1729" 345.6 13.1146666675934 45.2586151047184
"1730" 345.8 11.6338888310804 52.344314869472
"1731" 346 10.593307308777 59.5225448794788
"1732" 346.2 9.38391433315013 67.0404602966154
"1733" 346.4 8.83897177632329 74.7423256545337
"1734" 346.6 9.12110066541844 81.596537773274
"1735" 346.8 10.5224189858249 88.1742018353212
"1736" 347 12.1359015915642 90.7625602391337
"1737" 347.2 14.3015730762462 92.8692209879066
"1738" 347.4 18.2411977215925 97.2342676462837
"1739" 347.6 22.4354992585156 101.725166220461
"1740" 347.8 27.2544521314733 105.606065427142
"1741" 348 32.0591461812684 109.147976177252
"1742" 348.2 37.6078857467233 111.529702721312
"1743" 348.4 43.4167010895404 113.574311633786
"1744" 348.6 49.2952570471983 115.393346353909
"1745" 348.8 55.0386157683409 116.076802250657
"1746" 349 61.4804519943772 116.79302805132
"1747" 349.2 66.5943661958612 117.432360590599
"1748" 349.4 70.6047222425566 119.615859561884
"1749" 349.6 71.3198340105483 120.005330418884
"1750" 349.8 71.17810989314 117.747841932939
"1751" 350 72.8816585126965 114.609536254196
"1752" 350.2 76.081397462632 110.28662141044
"1753" 350.4 79.3395780542572 105.589407709079
"1754" 350.6 82.3653830888266 100.584360769966
"1755" 350.8 85.8853622156099 95.533032759993
"1756" 351 89.0534949011225 90.0346206611694
"1757" 351.2 92.3072585947315 84.4506848612772
"1758" 351.4 95.2378671744528 78.3915398892608
"1759" 351.6 97.880594796812 72.2490839909321
"1760" 351.8 100.417472628822 65.5509667643168
"1761" 352 103.267726575247 58.6883987497647
"1762" 352.2 106.689506247461 51.9808451014313
"1763" 352.4 110.816019112819 46.2248830071967
"1764" 352.6 114.80336074053 41.0909702648522
"1765" 352.8 116.210048743363 36.6736627905349
"1766" 353 114.398556385223 32.2041271099493
"1767" 353.2 111.12763447237 27.3397643204691
"1768" 353.4 107.080764111122 22.7643970468134
"1769" 353.6 102.451692398676 18.8572760251456
"1770" 353.8 97.252261525002 15.5143431722772
"1771" 354 90.9212531252633 12.9496584246277
"1772" 354.2 84.6809481368199 11.9342588074635
"1773" 354.4 77.9511074149856 11.1663160638018
"1774" 354.6 71.1640988741495 11.204624672687
"1775" 354.8 64.704180279899 11.8447120595864
"1776" 355 58.3867559928031 13.0273954985392
"1777" 355.2 51.6715834001014 14.8007025829081
"1778" 355.4 44.7611671536233 16.9503030677317
"1779" 355.6 37.9150668294753 19.7743409183404
"1780" 355.8 31.4258086514852 23.1074540281218
"1781" 356 25.6672038372709 27.7903774277647
"1782" 356.2 21.3978224530816 33.1083510461829
"1783" 356.4 17.1533370015378 39.5209684268998
"1784" 356.6 14.7032170922076 46.086624013301
"1785" 356.8 13.6147206352657 53.1428660334007
"1786" 357 12.1254405974712 60.391612081049
"1787" 357.2 12.1350968997109 67.2701180431069
"1788" 357.4 13.9569192555952 73.21518145533
"1789" 357.6 16.5544893178156 79.4054901846914
"1790" 357.8 19.7814800627858 85.8465049165322
"1791" 358 23.9469925880436 91.3842936645009
"1792" 358.2 28.5412039244079 95.277925572276
"1793" 358.4 33.4275652149233 98.5165255447145
"1794" 358.6 40.0436241222471 101.258181627574
"1795" 358.8 45.3738473589208 101.85620667364
"1796" 359 49.7594855806014 101.869298131018
"1797" 359.2 50.4054986504541 101.773433976243
"1798" 359.4 51.5485219869691 101.648490732316
"1799" 359.6 54.9166197498983 101.229589521009
"1800" 359.8 59.7428127862233 101.101014206038
"1801" 360 65.4605530230284 101.027977841502
"1802" 360.2 71.3888867458268 100.346005493418
"1803" 360.4 77.6298670040369 99.1598379680956
"1804" 360.6 81.7157330406687 96.7996312613291
"1805" 360.8 86.336851078325 93.3012721106803
"1806" 361 91.2359455777193 89.0055273795877
"1807" 361.2 96.0364303710526 83.9998579396398
"1808" 361.4 99.7513363951673 79.0226103729637
"1809" 361.6 104.168664600957 73.8666444050853
"1810" 361.8 108.678008437607 67.9678695678757
"1811" 362 112.577859289492 61.7715212230545
"1812" 362.2 116.787929182533 55.8168239390266
"1813" 362.4 120.876235678847 50.0397470784517
"1814" 362.6 119.781486929126 46.6961492703959
"1815" 362.8 118.055782725345 41.2118929750788
"1816" 363 115.795705808747 35.4839723727885
"1817" 363.2 113.477988905041 29.4817886118672
"1818" 363.4 110.456734405102 24.7022304968515
"1819" 363.6 106.735871825676 20.7242633079075
"1820" 363.8 102.321940664293 16.1343586031628
"1821" 364 97.7260879387673 13.1521832702677
"1822" 364.2 92.148054660516 10.8584975669325
"1823" 364.4 87.2122638867587 9.15435999085222
"1824" 364.6 85.2510599903846 9.74529323044823
"1825" 364.8 82.5584816227874 9.34900368047347
"1826" 365 77.379512365744 9.83121355413992
"1827" 365.2 71.5670113483022 9.96273126125214
"1828" 365.4 65.1225769003941 10.6621789235667
"1829" 365.6 58.5920034177996 11.6906245667651
"1830" 365.8 52.2812002841983 13.5175069341337
"1831" 366 45.8090871782389 16.295529531329
"1832" 366.2 39.4392165611997 19.4370039555845
"1833" 366.4 33.3569538319062 22.8782648284935
"1834" 366.6 27.2069366869193 26.3879608745557
"1835" 366.8 21.6328297815353 30.3169428799717
"1836" 367 16.2456186332072 35.0420535713998
"1837" 367.2 11.3707451724282 39.7158068355313
"1838" 367.4 7.75730498710966 45.1915194333383
"1839" 367.6 6.3904983219833 51.2237384837317
"1840" 367.8 6.18836954840127 57.3676346517058
"1841" 368 5.87867662015013 64.567478676152
"1842" 368.2 6.7390747389983 70.6788463798337
"1843" 368.4 9.38074790341843 76.479587326835
"1844" 368.6 13.3662754352688 82.1174874284519
"1845" 368.8 18.0941593956043 87.2465038912171
"1846" 369 23.6122910703092 92.1480216731493
"1847" 369.2 29.3097411694791 96.6189640753023
"1848" 369.4 35.3637917611519 100.476148875027
"1849" 369.6 41.592837564077 103.577892970786
"1850" 369.8 47.8085391274184 107.092629972981
"1851" 370 53.7209122950676 109.743943877761
"1852" 370.2 59.96919942762 111.853265483661
"1853" 370.4 67.0674150046251 112.523085234553
"1854" 370.6 73.6339400192233 112.261526982857
"1855" 370.8 79.6349248905854 110.710630799961
"1856" 371 86.2592869669733 108.451028327884
"1857" 371.2 92.8888325635391 105.919467757384
"1858" 371.4 99.1211386815103 103.357426858945
"1859" 371.6 105.566258603339 100.214202517446
"1860" 371.8 110.680880022951 95.9879609038837
"1861" 372 112.596046633818 91.1340596447432
"1862" 372.2 115.795279458603 85.4890353018234
"1863" 372.4 118.76964253238 79.7557168389994
"1864" 372.6 121.137020419033 73.809759324717
"1865" 372.8 123.448212558443 67.0626253047374
"1866" 373 123.822419600326 63.5819883150376
"1867" 373.2 123.693723058979 62.186797235742
"1868" 373.4 123.151913896298 60.3773422121837
"1869" 373.6 122.052785293868 58.2736631231482
"1870" 373.8 120.652255105345 54.1435919993715
"1871" 374 118.066355847232 49.2616181731968
"1872" 374.2 115.050840909955 44.3751562770545
"1873" 374.4 111.540342837885 39.0152844916015
"1874" 374.6 107.589307568673 34.3801625074337
"1875" 374.8 103.437733695366 29.6011805392787
"1876" 375 99.5385016543209 25.1042649298837
"1877" 375.2 95.0998154159241 20.5686161306475
"1878" 375.4 90.8017724788845 15.7634018967102
"1879" 375.6 86.0305860567582 11.4908998584651
"1880" 375.8 81.0229850823073 6.8437305505402
"1881" 376 77.0519524882077 5.28993508000872
"1882" 376.2 73.458115905302 4.65551158755301
"1883" 376.4 67.8159573516185 3.02378005319017
"1884" 376.6 64.1789808403453 3.91135073556665
"1885" 376.8 59.0256918431757 4.73122986252658
"1886" 377 52.8684427672394 5.79404856830307
"1887" 377.2 47.2974013744073 7.90211611790772
"1888" 377.4 41.9815105805146 11.2673160575688
"1889" 377.6 36.5885106903353 15.2335155300757
"1890" 377.8 31.1546132934713 19.2902439765877
"1891" 378 26.618519247778 24.2340409837743
"1892" 378.2 23.3697103353729 30.2808539583562
"1893" 378.4 21.3922719801407 36.4150136199498
"1894" 378.6 19.3866658556136 43.0515886492008
"1895" 378.8 19.2483133049168 49.5278567365934
"1896" 379 19.0647454995566 56.9476685030632
"1897" 379.2 18.8927028174672 64.124178513713
"1898" 379.4 19.7006020420781 71.3476474106176
"1899" 379.6 20.526502696002 78.3564236644493
"1900" 379.8 21.1516950738039 85.4973749169482
"1901" 380 22.2903631100951 91.6904662339094
"1902" 380.2 24.274386735491 98.2143848580727
"1903" 380.4 25.3674497354712 104.95222814971
"1904" 380.6 24.9703013266905 106.203589939949
"1905" 380.8 25.8226678743872 105.664077031482
"1906" 381 27.690212557543 104.952175383031
"1907" 381.2 32.3511201320048 104.304309203354
"1908" 381.4 38.2843351299338 104.122435557542
"1909" 381.6 43.7146758943798 103.218572031666
"1910" 381.8 49.7860013290199 102.414230044384
"1911" 382 55.5661102897069 101.638480714458
"1912" 382.2 61.8234373349755 101.088995137158
"1913" 382.4 67.9541566879733 100.92685427153
"1914" 382.6 75.611626925485 100.250300843575
"1915" 382.8 82.0358583360438 100.135659090397
"1916" 383 88.9610293684668 98.9276191984576
"1917" 383.2 95.5752318303843 97.1530728744007
"1918" 383.4 101.769021578796 94.5494314481902
"1919" 383.6 107.458893842314 91.4494988512391
"1920" 383.8 113.343739480848 88.9645031159837
"1921" 384 115.867053059158 89.8170824892854
"1922" 384.2 115.844272206407 89.2049364583717
"1923" 384.4 116.966629848567 87.6599785944384
"1924" 384.6 117.585136124314 85.6699337301792
"1925" 384.8 117.468322746302 85.7451840347499
"1926" 385 117.347855858796 85.4345570367869
"1927" 385.2 117.63367721353 84.5896565486176
"1928" 385.4 118.41675571476 82.6731238820545
"1929" 385.6 118.212125193348 79.1855390148087
"1930" 385.8 116.601301396125 74.8767250240395
"1931" 386 113.580989462265 70.8751375459168
"1932" 386.2 109.482284911617 67.8790191343345
"1933" 386.4 104.981594363126 64.5928101140057
"1934" 386.6 99.359744722072 61.9992646858585
"1935" 386.8 93.3993177813555 60.2017048036688
"1936" 387 86.9441065571983 58.7642837461087
"1937" 387.2 80.5810868505892 58.0921298748106
"1938" 387.4 73.5041164002233 58.5987586318837
"1939" 387.6 67.4076411305701 60.7157211933192
"1940" 387.8 61.7256657170436 63.3393492194306
"1941" 388 57.3260961863772 66.0376520005837
"1942" 388.2 52.5662838940605 70.4912059630698
"1943" 388.4 47.7114843742466 74.0568267546744
"1944" 388.6 41.7653325932709 77.314997037717
"1945" 388.8 35.0415692467272 81.1880683378837
"1946" 389 28.633450689107 85.2458112201163
"1947" 389.2 22.7358112485593 89.3233355988997
"1948" 389.4 16.7928321670566 93.6882282244551
"1949" 389.6 17.0582268048561 96.6269365286494
"1950" 389.8 19.2653245702744 100.314783125446
"1951" 390 21.9612546879122 104.377451660595
"1952" 390.2 25.4513726347415 107.532786818314
"1953" 390.4 28.9726628483511 110.322245452869
"1954" 390.6 33.3321299896584 112.714396335044
"1955" 390.8 37.6604334020328 115.143126783479
"1956" 391 42.3308690059433 117.732897791908
"1957" 391.2 45.0910002856452 119.675700136267
"1958" 391.4 45.9505987867471 120.23097623286
"1959" 391.6 48.0566426097824 120.953962847482
"1960" 391.8 51.9795697629572 122.192439613166
"1961" 392 55.0237242355733 122.543382170334
"1962" 392.2 57.3627131045567 123.370758080653
"1963" 392.4 59.1037672133871 123.512806470142
"1964" 392.6 60.7414560093002 123.503910510397
"1965" 392.8 61.4498324377027 123.302421172495
"1966" 393 63.7035523348526 123.271065938211
"1967" 393.2 67.3558029568131 122.518582530294
"1968" 393.4 69.7753562823364 121.530475716875
"1969" 393.6 73.7818260547798 120.057259866484
"1970" 393.8 79.4273190170983 117.924906924409
"1971" 394 85.3527599722319 115.666311704548
"1972" 394.2 91.5034637749671 113.108584774818
"1973" 394.4 97.490939181341 110.169282108766
"1974" 394.6 102.685699218559 106.481327354367
"1975" 394.8 108.022541548852 102.467625242521
"1976" 395 111.7967633651 98.0885496244247
"1977" 395.2 115.257865101461 93.2060262110266
"1978" 395.4 117.263949118866 87.9821710655504
"1979" 395.6 119.782048715046 82.7616562359241
"1980" 395.8 121.130385994833 76.7835645810789
"1981" 396 122.657811384461 70.0912399519313
"1982" 396.2 123.540216340727 64.2974962115077
"1983" 396.4 122.788141731092 59.457509947728
"1984" 396.6 122.99857953654 54.6407214672496
"1985" 396.8 121.962020966964 51.1928662289295
"1986" 397 121.209622732439 48.5971470241237
"1987" 397.2 120.265545375071 43.4997524477077
"1988" 397.4 117.949081407177 38.1711631399302
"1989" 397.6 116.176302393788 33.2831529268837
"1990" 397.8 113.212440593451 28.1875758811337
"1991" 398 110.446035734887 23.2025517609384
"1992" 398.2 107.884342212497 22.0701613180934
"1993" 398.4 103.873643147239 19.6332727339152
"1994" 398.6 98.5042828987274 16.178622893016
"1995" 398.8 93.2289307708685 12.9615686947063
"1996" 399 87.3351599748431 10.5715300591812
"1997" 399.2 81.0381428143217 8.79437469699028
"1998" 399.4 74.0548525339499 7.40464012387591
"1999" 399.6 66.9635810165539 6.47403914214818
"2000" 399.8 60.1950671966741 6.49266577980176
"2001" 400 53.2794511831519 7.00623423357419
"2002" 400.2 46.3938289861673 8.55954292452372
"2003" 400.4 39.4456688972873 11.2920704572357
"2004" 400.6 33.3291569296813 14.567740371044
"2005" 400.8 27.9796468672073 19.3774854485557
"2006" 401 24.6117236982469 24.7086606735609
"2007" 401.2 22.0105052354376 30.9617829776218
"2008" 401.4 19.7231367101995 37.5518771611456
"2009" 401.6 19.4027835020348 44.4437276487854
"2010" 401.8 20.4506695725654 51.4413775317521
"2011" 402 21.8309872274797 58.2925080434735
"2012" 402.2 24.4597573249423 65.0620435976358
"2013" 402.4 27.7161635506588 71.5015512170128
"2014" 402.6 31.340853388903 78.2883360978759
"2015" 402.8 35.2562382230264 84.6166385593483
"2016" 403 39.1540134926879 90.3299000285688
"2017" 403.2 43.0924343278618 96.1647207543683
"2018" 403.4 47.5923206910464 101.928889437968
"2019" 403.6 51.0097995861745 107.972897438396
"2020" 403.8 54.8311525340566 113.198863537027
"2021" 404 60.0166424363829 117.441586682329
"2022" 404.2 65.8797292843758 120.788672933528
"2023" 404.4 70.2110012075537 121.383547231303
"2024" 404.6 72.3567563079801 119.871998053424
"2025" 404.8 77.5849437868428 118.16711988437
"2026" 405 83.0578032343259 115.814357692704
"2027" 405.2 88.8052410256668 112.735207754884
"2028" 405.4 94.846436081618 109.684352708384
"2029" 405.6 100.370890518447 106.060483067677
"2030" 405.8 105.665167507071 101.68479733763
"2031" 406 110.014595168413 97.4170936353548
"2032" 406.2 113.995994070845 93.1078402806904
"2033" 406.4 117.411322684 89.4345504505614
"2034" 406.6 117.809671974448 89.6525682966837
"2035" 406.8 117.735157232306 95.2732618054713
"2036" 407 117.454404647839 96.1334774878178
"2037" 407.2 116.139321780858 95.104031393649
"2038" 407.4 117.018916311119 95.0906200493557
"2039" 407.6 117.753525814814 95.2519529851436
"2040" 407.8 117.379135009868 94.0953256649085
"2041" 408 118.109984551929 91.1768503174131
"2042" 408.2 118.46636311389 86.6473179573709
"2043" 408.4 118.327814789312 81.6497797570692
"2044" 408.6 117.718960471172 76.1876586060617
"2045" 408.8 116.707113481151 70.4305063602628
"2046" 409 115.224994545199 64.8397916330789
"2047" 409.2 113.520650764936 58.8701112781542
"2048" 409.4 111.573242371732 52.6675795638414
"2049" 409.6 109.309470520423 46.8886681980837
"2050" 409.8 107.178617641173 40.5129102639677
"2051" 410 106.09835779342 35.9934870055149
"2052" 410.2 104.184683160398 32.3062301939087
"2053" 410.4 102.885797852303 28.8681112919317
"2054" 410.6 102.848408650031 23.6710121761237
"2055" 410.8 104.134501338439 21.1646174148453
"2056" 411 105.494241753811 21.7298418558761
"2057" 411.2 106.439530968788 22.7266081657789
"2058" 411.4 107.973796821688 23.8754692802791
"2059" 411.6 109.468349901771 26.0037571472409
"2060" 411.8 111.382494068615 29.1578776095397
"2061" 412 113.658264450926 33.021523648899
"2062" 412.2 116.253909680381 36.6442557557971
"2063" 412.4 117.684330361342 39.0633950109313
"2064" 412.6 120.275169074312 42.595903660795
"2065" 412.8 120.714894235441 46.9020693458515
"2066" 413 120.916909720595 52.2736311480465
"2067" 413.2 121.773774359842 58.3236562011456
"2068" 413.4 122.883227286479 64.1607887219333
"2069" 413.6 123.325719099609 69.7860789967341
"2070" 413.8 122.201064982601 75.4409185488753
"2071" 414 121.580398988303 81.1818368041717
"2072" 414.2 119.492104936926 85.6122138541181
"2073" 414.4 117.950907508344 90.3092245373031
"2074" 414.6 115.046610352199 92.8785788160313
"2075" 414.8 111.367593667441 96.2769231526257
"2076" 415 107.888829203938 100.998534389574
"2077" 415.2 105.260012196575 105.892983739108
"2078" 415.4 101.95082245953 110.32478182101
"2079" 415.6 99.2220680318762 110.59472742509
"2080" 415.8 94.375172325341 113.628699720943
"2081" 416 89.8452483405054 117.551996900858
"2082" 416.2 85.8440178267105 119.156483679268
"2083" 416.4 80.6136098407148 119.973424614214
"2084" 416.6 75.1452200968131 121.609817197294
"2085" 416.8 70.8666470879075 122.325073505752
"2086" 417 66.6514438214561 121.911275446099
"2087" 417.2 60.7439949327487 123.221215489536
"2088" 417.4 57.6383035940128 122.027845746463
"2089" 417.6 53.0601970082063 121.207849194875
"2090" 417.8 49.3987672425952 120.962377263082
"2091" 418 50.1866655267885 121.103751125727
"2092" 418.2 50.9084219260758 120.891749063367
"2093" 418.4 49.8075507040745 120.473124616272
"2094" 418.6 49.8672643891888 120.339961988548
"2095" 418.8 49.3926247614483 119.667789009484
"2096" 419 49.1670159888431 119.401275067669
"2097" 419.2 48.9771891806483 119.064109181134
"2098" 419.4 48.6585617295336 119.010389062927
"2099" 419.6 47.1758864670233 119.770609315732
"2100" 419.8 46.6812901429306 120.163651905469
"2101" 420 47.105965714743 119.938885259553
"2102" 420.2 48.1580832845202 120.223393528923
"2103" 420.4 48.9549893417993 120.197469375004
"2104" 420.6 50.4577417215456 120.62118791728
"2105" 420.8 52.5131950913513 121.331608510588
"2106" 421 55.483964797077 121.921020406567
"2107" 421.2 58.9856901678535 122.848358579506
"2108" 421.4 61.9091069032657 123.287227499197
"2109" 421.6 62.8893852467318 123.415950918036
"2110" 421.8 64.4761117600341 123.345657048289
"2111" 422 66.3523285393826 123.226794380618
"2112" 422.2 68.4858016410021 123.226794380618
"2113" 422.4 70.0155227409413 122.548541826986
"2114" 422.6 71.4935147110951 122.455335126166
"2115" 422.8 73.6719917696199 122.156373485418
"2116" 423 76.7264052000182 121.693037465884
"2117" 423.2 79.4253936668165 121.547811044629
"2118" 423.4 81.3265395450538 120.841482541257
"2119" 423.6 83.2637978756351 119.362758052573
"2120" 423.8 86.7461255382233 117.032478639262
"2121" 424 91.0045548259175 114.148246649289
"2122" 424.2 95.9968630838266 111.067886234834
"2123" 424.4 100.860420645207 107.87808772833
"2124" 424.6 105.657099372557 103.993750742217
"2125" 424.8 109.981462300676 100.343234217479
"2126" 425 113.169488516822 98.5131367062362
"2127" 425.2 112.324544910955 98.9105755462496
"2128" 425.4 113.355675743339 97.8870336776854
"2129" 425.6 113.968902027104 96.1796052938361
"2130" 425.8 114.341093471895 94.3279211855231
"2131" 426 115.1316779984 91.0328442862535
"2132" 426.2 115.851091138789 86.2096884859247
"2133" 426.4 117.171455734634 81.0116413684735
"2134" 426.6 117.864847012523 74.8202198259337
"2135" 426.8 117.92614078674 68.7409628342526
"2136" 427 118.476734697777 62.3228725289829
"2137" 427.2 118.755563696053 55.7521383030788
"2138" 427.4 119.927142696784 49.5047724424203
"2139" 427.6 119.988242124887 47.2604830428997
"2140" 427.8 117.948856842008 44.9157783582721
"2141" 428 115.83431759535 40.0955923239007
"2142" 428.2 113.812740716017 34.297064662049
"2143" 428.4 112.781211757681 28.7016675021738
"2144" 428.6 111.465898961992 25.6768452196524
"2145" 428.8 111.109353288215 25.4146245190556
"2146" 429 110.134180561122 26.0218318641719
"2147" 429.2 106.386584469795 26.213765942682
"2148" 429.4 101.081386204644 26.08135848341
"2149" 429.6 95.5249242907636 27.1835367632224
"2150" 429.8 89.4756944015678 29.2182554109677
"2151" 430 84.0613305321823 31.2655661922608
"2152" 430.2 79.998463779955 34.6922141574935
"2153" 430.4 76.4890210482713 36.9909154855237
"2154" 430.6 71.4949413442709 41.1065714909075
"2155" 430.8 66.8009578223249 45.1954842171572
"2156" 431 62.3311711900358 50.5598367241181
"2157" 431.2 57.8925784604752 55.8992201726776
"2158" 431.4 54.6330362821452 62.0248850770556
"2159" 431.6 51.7642825004359 67.9460591998837
"2160" 431.8 49.163721187554 74.4505291817499
"2161" 432 46.8408178884614 81.2375249546456
"2162" 432.2 45.4308057561427 88.3021932661498
"2163" 432.4 44.4620535354473 95.6296477154437
"2164" 432.6 44.1979323758079 103.022403767238
"2165" 432.8 43.2829617330095 109.937558316433
"2166" 433 42.8943475204098 115.794864402672
"2167" 433.2 44.3824621577111 117.336030155054
"2168" 433.4 44.848049114031 117.474768491607
"2169" 433.6 44.4515217284712 117.882016848628
"2170" 433.8 45.1614038717111 118.678596361298
"2171" 434 46.8480818290483 119.294546104859
"2172" 434.2 49.4518363322149 120.033695243203
"2173" 434.4 53.362429580025 120.538054924435
"2174" 434.6 57.9494086334888 120.731423580016
"2175" 434.8 63.4659283989363 121.608369888275
"2176" 435 69.304604550832 122.471979179884
"2177" 435.2 72.6719137143259 122.365457236089
"2178" 435.4 73.0346649208036 121.30704402725
"2179" 435.6 74.7665391780854 119.749040688272
"2180" 435.8 79.0473610976974 117.559945871341
"2181" 436 84.0094896049667 114.985866778078
"2182" 436.2 89.2860081355823 112.24920138632
"2183" 436.4 94.8484508881207 109.902389812089
"2184" 436.6 101.064130433698 107.210002546257
"2185" 436.8 106.056025170996 104.562865486573
"2186" 437 107.416349005296 104.948931508892
"2187" 437.2 107.164135216448 103.981850243809
"2188" 437.4 107.980469405585 102.052578534312
"2189" 437.6 110.275315328884 97.8065644923548
"2190" 437.8 113.421633652248 92.9500882192837
"2191" 438 117.236585826805 87.9878464150149
"2192" 438.2 119.92457321692 82.6980660047772
"2193" 438.4 122.32303196757 78.0628787998595
"2194" 438.6 122.492247632255 76.6209139913447
"2195" 438.8 123.338129649801 72.4949571000009
"2196" 439 124.117352232208 67.7093807560145
"2197" 439.2 124.018793223089 62.892138157868
"2198" 439.4 123.971502767199 59.6342565453361
"2199" 439.6 122.821688817969 55.3278635531803
"2200" 439.8 122.056055976885 49.703746801045
"2201" 440 121.380763765151 43.9778970243434
"2202" 440.2 119.742607324715 39.3901836600067
"2203" 440.4 118.333132050822 35.1967735156081
"2204" 440.6 117.327135697549 32.5555368296977
"2205" 440.8 117.685690418303 34.5294596692837
"2206" 441 117.554190336822 35.7487794546633
"2207" 441.2 120.055718934375 40.0497173111261
"2208" 441.4 121.631586586652 41.5775982111255
"2209" 441.6 123.170923783366 43.0168333133361
"2210" 441.8 122.448667727893 42.9665291537466
"2211" 442 122.954351663191 43.0262061398998
"2212" 442.2 122.685985440731 43.4987819629493
"2213" 442.4 122.207127829666 43.8946375880968
"2214" 442.6 121.269221759993 44.161706436935
"2215" 442.8 119.56064143251 44.37987996731
"2216" 443 115.881163933299 45.0425545168081
"2217" 443.2 111.064949897342 46.2941200310702
"2218" 443.4 105.840016124257 47.8375806670434
"2219" 443.6 100.512793764579 48.9682065315201
"2220" 443.8 94.6975625547353 50.5694274439717
"2221" 444 89.0894418611733 52.5652059388587
"2222" 444.2 82.8264908333753 55.1433731885797
"2223" 444.4 77.4544636640804 58.8707700240742
"2224" 444.6 71.8309495985513 62.6212136429797
"2225" 444.8 66.1283233486652 65.9685133755814
"2226" 445 61.1039634992772 70.663367409876
"2227" 445.2 56.6981398168185 76.0971278499551
"2228" 445.4 54.8624833007753 81.7395590713957
"2229" 445.6 53.2548774266983 88.3121394305087
"2230" 445.8 52.515597928503 94.8789591415786
"2231" 446 52.7271025368765 101.82060107686
"2232" 446.2 53.7936454455483 108.613307851634
"2233" 446.4 56.4312463736987 114.398439857318
"2234" 446.6 60.2331383555043 119.127679837545
"2235" 446.8 63.6691856535404 122.307324833835
"2236" 447 62.678093147516 121.677205317225
"2237" 447.2 61.3633696854647 122.455191642944
"2238" 447.4 60.5127232919451 121.79125185591
"2239" 447.6 58.7574848061208 121.636447683243
"2240" 447.8 57.2321560187826 121.056021572655
"2241" 448 55.7798348993354 121.464726963504
"2242" 448.2 55.1210919498233 121.365232827909
"2243" 448.4 53.3125924921016 121.449194842371
"2244" 448.6 52.3014572454388 121.447939426565
"2245" 448.8 50.5415637895983 121.043919370884
"2246" 449 49.1167495710733 120.930323704259
"2247" 449.2 47.5086449009865 120.644199280805
"2248" 449.4 45.6652721515823 119.985357554422
"2249" 449.6 43.9590503142481 119.996747039115
"2250" 449.8 43.3251181988387 119.69575101973
"2251" 450 42.9922371244797 119.39948686355
"2252" 450.2 41.5708349369669 118.863548333832
"2253" 450.4 41.7091318924051 118.973822755193
"2254" 450.6 42.7260168957741 119.055857679926
"2255" 450.8 43.1553488509156 119.106551518115
"2256" 451 43.886787535926 119.724630702127
"2257" 451.2 43.4788589034334 119.77186609564
"2258" 451.4 41.3148763811422 119.440422238911
"2259" 451.6 40.7268981931983 119.025162095434
"2260" 451.8 40.831472218503 118.877625253841
"2261" 452 41.3821933797475 119.246281033601
"2262" 452.2 41.9539102835619 119.684349187655
"2263" 452.4 42.4699385997599 119.837509643103
"2264" 452.6 43.1882074343846 120.241944434158
"2265" 452.8 43.6405950973414 120.42955720538
"2266" 453 44.5850870518872 120.995917360497
"2267" 453.2 46.2445728212496 121.245487621436
"2268" 453.4 47.4675067946613 122.031008044272
"2269" 453.6 48.9317509139983 122.325927608509
"2270" 453.8 50.2086928640526 122.696795690835
"2271" 454 50.4599047332473 122.905070772868
"2272" 454.2 50.941437180172 122.761585714576
"2273" 454.4 51.4450107180384 122.733808327447
"2274" 454.6 52.8299733050911 122.649011387611
"2275" 454.8 53.8392545327496 122.690629485568
"2276" 455 54.7893702198957 122.565989386746
"2277" 455.2 56.3304661109561 122.320891347427
"2278" 455.4 58.7524768607543 121.879156282503
"2279" 455.6 61.8166618794797 121.190387043602
"2280" 455.8 66.4936409742233 120.914095751884
"2281" 456 71.513884589682 120.949827023168
"2282" 456.2 76.2748257425654 121.013171671647
"2283" 456.4 79.0161192069182 119.861204197791
"2284" 456.6 82.3710695779233 117.697715591159
"2285" 456.8 87.5217384414797 115.062046464653
"2286" 457 92.9608717132837 111.959623548272
"2287" 457.2 98.0538718486014 108.987778080388
"2288" 457.4 103.394354374732 105.586107108596
"2289" 457.6 107.880372122471 102.200800014748
"2290" 457.8 111.608931791589 100.310137487664
"2291" 458 111.406121967273 100.304596235634
"2292" 458.2 112.283381324443 100.804100525811
"2293" 458.4 113.159049927628 100.160862943169
"2294" 458.6 114.439061354351 99.3779152432117
"2295" 458.8 115.189862253414 97.4932966765742
"2296" 459 117.227672690471 94.6201392540997
"2297" 459.2 118.902598392788 91.2577745277386
"2298" 459.4 121.029217256463 87.1395692849333
"2299" 459.6 123.009513614208 82.5999001945087
"2300" 459.8 123.431164500767 79.3746920276917
"2301" 460 124.446904495823 74.7664728476677
"2302" 460.2 124.9652003286 69.3930932301222
"2303" 460.4 125.567679309108 65.8892668228341
"2304" 460.6 125.124218658075 63.1081008980869
"2305" 460.8 124.789638849983 59.8232550062917
"2306" 461 124.760934541152 57.3996790642695
"2307" 461.2 124.68910668502 54.7466484368681
"2308" 461.4 123.661970922485 51.8848802431376
"2309" 461.6 123.188565320443 48.1083769307374
"2310" 461.8 122.169278924087 44.8052587603717
"2311" 462 120.79569187894 40.692299308868
"2312" 462.2 119.900215577806 37.1533278995924
"2313" 462.4 118.873078712261 34.6565501594627
"2314" 462.6 117.115505083655 30.7843079083717
"2315" 462.8 114.485438345631 26.5333233821068
"2316" 463 111.783537773938 23.1334838264176
"2317" 463.2 107.976746834689 19.2651751348608
"2318" 463.4 104.374041565873 15.4052779910106
"2319" 463.6 100.335982693544 12.9563418634562
"2320" 463.8 98.3276000145954 10.6666708355116
"2321" 464 95.7250893267349 8.8008337066279
"2322" 464.2 93.4256971533887 7.19446221250026
"2323" 464.4 90.7027953809278 5.59826617513372
"2324" 464.6 89.2837715908639 6.06887679400872
"2325" 464.8 85.1599740641507 6.01705204287565
"2326" 465 79.879307395543 7.24926080528536
"2327" 465.2 74.4458697019856 8.62837072515421
"2328" 465.4 68.7474641303053 10.8087690475395
"2329" 465.6 62.8918144886873 13.3079716130677
"2330" 465.8 57.3346910665758 15.6516156874493
"2331" 466 52.0333669955273 18.3118931838037
"2332" 466.2 46.7666329633185 21.580480985598
"2333" 466.4 41.0557221075208 24.8725136761317
"2334" 466.6 35.5865621904326 29.1106821953023
"2335" 466.8 30.4841920483396 33.4341106233953
"2336" 467 25.5709329431507 38.456205358166
"2337" 467.2 20.8975088035193 43.7677083973237
"2338" 467.4 15.7377988899833 48.5067897852997
"2339" 467.6 10.25837667739 53.5201822981456
"2340" 467.8 6.66855690958693 57.9171846321337
"2341" 468 5.73304638821524 64.4690895329563
"2342" 468.2 5.84619050137596 70.8983077571433
"2343" 468.4 8.25832517069909 75.2800467087144
"2344" 468.6 11.8490540924811 79.2376713118134
"2345" 468.8 16.3837213266695 84.3278026312376
"2346" 469 21.8438153274184 90.4055452868837
"2347" 469.2 27.3827302311995 94.6619053669551
"2348" 469.4 31.9117446394793 98.1627661693717
"2349" 469.6 37.9324447942233 101.734201563908
"2350" 469.8 44.4521236118087 104.860297012128
"2351" 470 51.8014070191014 107.75758021664
"2352" 470.2 57.661343192339 109.806129408851
"2353" 470.4 64.1248919914856 109.957833610703
"2354" 470.6 71.3667763313209 109.381958669006
"2355" 470.8 78.7772131336929 108.220732516788
"2356" 471 86.1703860104842 106.442713387005
"2357" 471.2 93.3635894630688 105.108660245993
"2358" 471.4 100.351200729359 103.681660629875
"2359" 471.6 106.321987003198 100.790334606723
"2360" 471.8 109.5551367533 100.262153898653
"2361" 472 109.315798058156 101.142722246531
"2362" 472.2 109.554311428322 100.346171981388
"2363" 472.4 111.591680208913 98.0360404105217
"2364" 472.6 113.081938089878 94.4300774758837
"2365" 472.8 115.857421798732 89.1590185044515
"2366" 473 118.385091417443 83.8067057260057
"2367" 473.2 121.584921875675 78.5842672051982
"2368" 473.4 122.615752991109 74.2765568181706
"2369" 473.6 123.505942905311 71.5385383848517
"2370" 473.8 121.932802963741 69.5106576426596
"2371" 474 121.347697817995 63.9102824454585
"2372" 474.2 121.026052135173 57.3135048037837
"2373" 474.4 120.358737450953 51.4669726110804
"2374" 474.6 119.455395738207 44.6092167199644
"2375" 474.8 118.594790779997 39.4581505467386
"2376" 475 116.186291466535 34.2344833808673
"2377" 475.2 113.92726391961 28.2494875649846
"2378" 475.4 110.189275199954 23.2617681833068
"2379" 475.6 106.364149512594 18.7313909875208
"2380" 475.8 103.042567538995 16.1403018195609
"2381" 476 99.2800058453142 14.7881153705036
"2382" 476.2 93.7182923553381 11.9292958574329
"2383" 476.4 87.707239104691 10.0468190552224
"2384" 476.6 81.5773851817657 8.60456311511254
"2385" 476.8 74.9409038474754 7.26060852346355
"2386" 477 68.4758259862721 7.64140495951787
"2387" 477.2 61.6506555350059 8.88534376316198
"2388" 477.4 54.6163892194299 10.783968708454
"2389" 477.6 48.3989505937636 13.3478986576982
"2390" 477.8 42.2759137480107 16.4807054819782
"2391" 478 35.6676311908874 20.1385115031337
"2392" 478.2 29.7088974722873 25.8894381775957
"2393" 478.4 24.3251180306652 31.1244578667674
"2394" 478.6 18.9689233045804 36.0218130800742
"2395" 478.8 14.0670639063453 41.5412016671764
"2396" 479 10.3555670369692 47.6456888747772
"2397" 479.2 7.27861551748521 54.2682136266694
"2398" 479.4 4.9051116739792 60.2179760531121
"2399" 479.6 6.80882833101019 65.4272681656788
"2400" 479.8 8.56064260290625 72.119413586274
"2401" 480 11.6833454478423 78.6657808830266
"2402" 480.2 15.0278491563661 85.0055009441932
"2403" 480.4 19.5773823540695 90.927835692553
"2404" 480.6 24.4434541371501 96.5135882393471
"2405" 480.8 29.1823328736233 101.785084813845
"2406" 481 34.6567352396153 105.677995826044
"2407" 481.2 41.0503399062725 108.096673695695
"2408" 481.4 48.4662203497798 109.673628148553
"2409" 481.6 55.3760183289506 110.207187828538
"2410" 481.8 62.6536514502481 110.150537522066
"2411" 482 69.9829167668545 109.801406791089
"2412" 482.2 76.6990976678165 108.418022323053
"2413" 482.4 83.715026259832 106.954105555762
"2414" 482.6 90.4785545844733 105.156753995759
"2415" 482.8 96.4442717542646 103.130405793826
"2416" 483 102.886446970398 101.450289673309
"2417" 483.2 107.098474424531 101.334030958089
"2418" 483.4 107.738604730523 100.087141673809
"2419" 483.6 108.041386912901 97.2254731430612
"2420" 483.8 109.759179536639 94.1029219560037
"2421" 484 112.338545240761 91.6490624308589
"2422" 484.2 114.012472231328 90.2779794699533
"2423" 484.4 114.701861123418 88.8534062668041
"2424" 484.6 114.913214303402 86.8527828562141
"2425" 484.8 115.163463113385 84.2968177009648
"2426" 485 114.579861784172 79.9827231856165
"2427" 485.2 113.05436493186 77.0279681219634
"2428" 485.4 111.27959714515 75.0618833003182
"2429" 485.6 108.687381277248 71.9748479009821
"2430" 485.8 105.392445163025 68.7893762621482
"2431" 486 101.606978760102 66.770873222675
"2432" 486.2 99.2484673343577 65.6976013951862
"2433" 486.4 96.5445631822483 64.3921376297587
"2434" 486.6 91.7320240093009 63.4469993000561
"2435" 486.8 86.1766471422737 63.5407837921358
"2436" 487 80.8570575797923 63.5779420881855
"2437" 487.2 75.4154691774334 64.4375486225392
"2438" 487.4 69.5509872016733 65.6806370483337
"2439" 487.6 63.4619998233353 67.8806280959077
"2440" 487.8 59.0189162866793 71.6320113905317
"2441" 488 56.0171768363163 76.3302496641395
"2442" 488.2 53.3615631265055 80.7452022827466
"2443" 488.4 49.7369714411991 86.0407495803434
"2444" 488.6 46.530216811903 91.1104469681728
"2445" 488.8 41.9921172109225 95.4989260684025
"2446" 489 37.7896388133233 100.560997883159
"2447" 489.2 34.0984601750459 106.663859637295
"2448" 489.4 30.4660034868575 111.00317069164
"2449" 489.6 30.455023125691 110.090575000093
"2450" 489.8 29.5002943273709 109.325741564097
"2451" 490 28.6160546116995 109.508163511169
"2452" 490.2 29.4332542618217 109.584324674072
"2453" 490.4 29.0621705472 109.374889430535
"2454" 490.6 28.7898660869541 108.804548028853
"2455" 490.8 29.3331755547471 108.126469280384
"2456" 491 31.0957655033362 107.716059129997
"2457" 491.2 34.2802167026861 108.090526377603
"2458" 491.4 38.6677483169628 108.608125816422
"2459" 491.6 43.6280399765054 109.646071384832
"2460" 491.8 49.3438318088451 110.067823314085
"2461" 492 55.1860037593233 110.210138365334
"2462" 492.2 60.6810338983241 110.031821806295
"2463" 492.4 67.1047073188268 109.817533834772
"2464" 492.6 73.5041164002233 109.806260253054
"2465" 492.8 80.1709410700468 109.85508713169
"2466" 493 87.0799577013662 110.159463515732
"2467" 493.2 93.580173994813 109.842471218704
"2468" 493.4 99.9652246258115 109.475434867724
"2469" 493.6 100.573874311554 110.076379148435
"2470" 493.8 99.7414698001233 109.739527746459
"2471" 494 100.958454311335 108.303298002815
"2472" 494.2 103.175304522673 104.660178653084
"2473" 494.4 106.178504801711 100.344968214713
"2474" 494.6 108.779497004796 95.0959470055934
"2475" 494.8 111.516472043423 89.4708152300837
"2476" 495 113.936472317596 83.5678012861634
"2477" 495.2 116.355566972463 77.1324213972226
"2478" 495.4 118.555040449272 70.3595015596542
"2479" 495.6 121.196881019199 63.8170348297374
"2480" 495.8 123.164741706271 58.3143830855028
"2481" 496 122.488057628158 53.8804149708509
"2482" 496.2 121.95999058454 48.0735462036886
"2483" 496.4 121.676987760839 45.3910229292997
"2484" 496.6 121.605350454589 46.857637186713
"2485" 496.8 122.283570917396 48.5008415031201
"2486" 497 121.801618435079 50.0895993481477
"2487" 497.2 121.935775183395 50.6050289111624
"2488" 497.4 121.987056019628 50.506419714217
"2489" 497.6 121.27287533276 52.7250314795667
"2490" 497.8 121.474990585393 54.0507441082063
"2491" 498 122.06322114134 56.6787890165165
"2492" 498.2 122.032185182423 59.4649418178517
"2493" 498.4 122.088268985831 63.1820516770597
"2494" 498.6 122.338015576691 68.5845360146378
"2495" 498.8 122.165987267167 73.4300601379644
"2496" 499 121.965878573711 78.3619905490738
"2497" 499.2 120.180457075321 82.8757753848837
"2498" 499.4 118.786385314489 87.6206192663998
"2499" 499.6 116.411341774199 91.8439909854037
"2500" 499.8 113.395668928448 96.7733937988337
"2501" 500 110.722331466711 101.142908507103
"2502" 500.2 108.225443301773 104.936053843459
"2503" 500.4 104.354641276248 108.004561735713
"2504" 500.6 100.105292576296 111.823275992152
"2505" 500.8 96.2398671484553 114.0936821041
"2506" 501 91.1633741746983 116.198252791709
"2507" 501.2 86.6227931001733 119.813840580859
"2508" 501.4 84.3517264434494 119.176717059353
"2509" 501.6 80.1733739957543 119.480291534963
"2510" 501.8 76.2100921805972 120.619452581805
"2511" 502 74.4182463455787 121.178034679768
"2512" 502.2 72.5975894054819 121.118903702548
"2513" 502.4 69.5171647325128 121.160077345778
"2514" 502.6 65.5438787089075 121.525633325594
"2515" 502.8 60.4828074145233 122.760836732159
"2516" 503 57.8019496821733 123.354779789084
"2517" 503.2 57.8515984445747 122.714082685586
"2518" 503.4 57.716881047618 122.386568904226
"2519" 503.6 57.1217791810071 121.493038917695
"2520" 503.8 55.5280218452406 120.098221456616
"2521" 504 53.0441268714282 118.347418956572
"2522" 504.2 49.5880726366379 116.015628956933
"2523" 504.4 45.5572075881745 113.536314477006
"2524" 504.6 41.0165473529062 110.835349915859
"2525" 504.8 36.0452526741258 109.179307166176
"2526" 505 30.8848769056519 107.121881752408
"2527" 505.2 25.161448621025 105.711857259231
"2528" 505.4 20.9754828663771 106.087572699935
"2529" 505.6 21.4041377752657 106.015185171392
"2530" 505.8 21.6130514354059 106.141296810719
"2531" 506 21.6006335240233 106.214816490609
"2532" 506.2 21.7773203030526 106.244026804884
"2533" 506.4 21.9849114362633 106.513021343452
"2534" 506.6 22.1826233087111 106.69999268625
"2535" 506.8 22.1630629444007 106.657577849279
"2536" 507 22.5921236747117 106.666708355116
"2537" 507.2 23.0798113830046 107.313043167587
"2538" 507.4 23.6428589152156 107.92074877643
"2539" 507.6 24.4426806581317 108.647250286372
"2540" 507.8 24.8999237687006 109.775819349043
"2541" 508 25.890560866979 109.884043236846
"2542" 508.2 26.6754487009332 110.324056113456
"2543" 508.4 28.0638212561764 111.481598433915
"2544" 508.6 28.9746150832233 112.401797096997
"2545" 508.8 30.7236561234517 113.416015079718
"2546" 509 32.6035430159005 114.670295241238
"2547" 509.2 35.4371735030501 115.850974610884
"2548" 509.4 36.8025736101139 117.104583931852
"2549" 509.6 37.8750808695489 118.042880364233
"2550" 509.8 38.8910623969193 118.854573860068
"2551" 510 40.6650736526867 119.99899755942
"2552" 510.2 43.1317224136867 120.847600727518
"2553" 510.4 44.9182430033886 121.194128516834
"2554" 510.6 47.0399017271216 121.686436264918
"2555" 510.8 49.6133249137483 122.377857056109
"2556" 511 52.1221663509233 123.013992789209
"2557" 511.2 53.6803770653577 123.237829436506
"2558" 511.4 54.3492315241324 123.463359543156
"2559" 511.6 54.9481404845114 123.597483944604
"2560" 511.8 55.3034783023697 122.98494079642
"2561" 512 57.2180850377759 122.598386387857
"2562" 512.2 59.9919337848449 121.819352338424
"2563" 512.4 63.6456353324108 121.115786017116
"2564" 512.6 68.3453357504865 119.960917075542
"2565" 512.8 74.0144575231888 118.879446274798
"2566" 513 79.8176439768549 118.232213096226
"2567" 513.2 85.491897354664 117.507876053375
"2568" 513.4 91.4301157564799 117.30890534107
"2569" 513.6 92.9941622526386 115.171050911375
"2570" 513.8 94.5126326278115 113.311231879522
"2571" 514 98.4951630577233 109.862860184509
"2572" 514.2 103.015534194921 105.145435339901
"2573" 514.4 107.343387582191 100.993619131556
"2574" 514.6 112.413511372127 97.071569336666
"2575" 514.8 115.573460137173 94.7741100662337
"2576" 515 116.037579575098 94.4170951139837
"2577" 515.2 117.685310446736 92.2610731096642
"2578" 515.4 117.846331184895 89.6734252059657
"2579" 515.6 118.773821738457 86.1035674605047
"2580" 515.8 120.40210715654 81.2513969325179
"2581" 516 122.645447230271 75.4449187164075
"2582" 516.2 124.0694173575 69.9413483595914
"2583" 516.4 123.808771476277 67.508653468176
"2584" 516.6 123.648489238973 64.8742648599966
"2585" 516.8 124.285369861691 60.1789887484001
"2586" 517 123.7035887982 56.6997108097674
"2587" 517.2 123.177105860461 53.1678039037171
"2588" 517.4 122.966915239223 48.1041795703953
"2589" 517.6 122.503412731719 47.8545130065449
"2590" 517.8 122.245436438551 48.3192819143427
"2591" 518 121.065769360986 48.5616325629261
"2592" 518.2 117.859380754881 48.1889542346995
"2593" 518.4 113.210340211325 46.9080317209176
"2594" 518.6 108.489917315352 44.4812722683196
"2595" 518.8 104.163773044715 42.2729064786214
"2596" 519 99.7006680912947 38.4544604170504
"2597" 519.2 95.3209755731733 34.6268273835337
"2598" 519.4 90.8096048129233 30.8554512515837
"2599" 519.6 86.2109989135648 25.9971981142252
"2600" 519.8 81.6709277815024 21.3574949024651
"2601" 520 76.7228838134464 16.2751859154126
"2602" 520.2 72.1636120552 11.7656428661163
"2603" 520.4 68.534702533088 6.32766992925214
"2604" 520.6 67.7889266274278 4.40624930977008
"2605" 520.8 66.1224265636452 5.21995203539153
"2606" 521 62.3403492942479 5.49664194878536
"2607" 521.2 56.8897842067709 6.22729251957419
"2608" 521.4 50.9663069728349 6.49978928145397
"2609" 521.6 44.8688801875124 5.99585100832122
"2610" 521.8 39.7570751893874 7.91277788261809
"2611" 522 34.1525801948772 10.9455013130991
"2612" 522.2 28.9204367225383 14.0426792511514
"2613" 522.4 23.8325611818713 18.3430508523637
"2614" 522.6 19.4106010724831 22.5865045078601
"2615" 522.8 15.226496680528 28.0344245805947
"2616" 523 12.3633739283185 34.0095469855742
"2617" 523.2 10.511163317638 40.7590935234447
"2618" 523.4 7.96622202794909 46.8266878896579
"2619" 523.6 5.43871741506582 53.9680421431436
"2620" 523.8 5.3690631137397 60.5780367576214
"2621" 524 4.72667882087931 67.6625244159877
"2622" 524.2 4.93061508227459 74.150962425935
"2623" 524.4 5.97419725038996 77.5499159673361
"2624" 524.6 7.6741942666553 81.0727849642117
"2625" 524.8 11.0796094187915 86.5757485263837
"2626" 525 15.3844426033597 91.5621557107019
"2627" 525.2 20.0514710719561 95.9225535843875
"2628" 525.4 26.1382286553113 101.181944252836
"2629" 525.6 31.7256393906043 105.322897317693
"2630" 525.8 37.5248590136419 109.396023508047
"2631" 526 43.5608609061445 113.07254471764
"2632" 526.2 49.6551118911139 116.483864753509
"2633" 526.4 55.9651582989282 119.097629213908
"2634" 526.6 62.2933992319216 121.766902628418
"2635" 526.8 64.2200632363515 123.067836302986
"2636" 527 63.9705471614842 122.790329271692
"2637" 527.2 64.2799818297361 121.330197094832
"2638" 527.4 66.5910086884733 119.080896718073
"2639" 527.6 70.1953074672755 115.390382988692
"2640" 527.8 74.1848437241972 111.089270046171
"2641" 528 78.7116103589043 107.144957953979
"2642" 528.2 83.0164469923758 102.942326121672
"2643" 528.4 87.3386538505823 98.4246503681914
"2644" 528.6 91.9974909267733 94.3099906283087
"2645" 528.8 96.3790380680233 89.7272168776087
"2646" 529 101.000145564491 84.8435743342932
"2647" 529.2 105.458702252239 79.3455715913068
"2648" 529.4 109.734328783247 73.5714003683273
"2649" 529.6 114.319395641931 67.8637320268593
"2650" 529.8 119.910347953487 62.9359060954357
"2651" 530 122.497077379985 59.4117017699075
"2652" 530.2 121.798502668223 55.1422047760087
"2653" 530.4 121.755955431744 49.4609213819341
"2654" 530.6 121.245705322804 45.3787357519402
"2655" 530.8 120.314650890727 45.0219976829085
"2656" 531 117.416137310887 42.65663640964
"2657" 531.2 112.853442493518 38.9560194259739
"2658" 531.4 108.613029622368 34.7750775807144
"2659" 531.6 103.741217480041 30.5343255559912
"2660" 531.8 98.7919027582947 26.294314770717
"2661" 532 93.1445753317947 22.4366986632885
"2662" 532.2 87.2675658591654 18.4221037800325
"2663" 532.4 81.3971830424894 14.3655483163111
"2664" 532.6 75.5854486600313 10.4414661055477
"2665" 532.8 68.9032940000526 6.94479041854226
"2666" 533 62.3763776287947 3.47935925074086
"2667" 533.2 59.8757031048847 3.63736729996246
"2668" 533.4 55.7800515127152 5.38887324126275
"2669" 533.6 49.9974579814547 8.01582873308207
"2670" 533.8 44.8484086255913 11.1767870835637
"2671" 534 39.3336815414464 15.0423979961482
"2672" 534.2 33.6775803779652 19.1334254205531
"2673" 534.4 28.4757652716327 23.3715796211829
"2674" 534.6 22.6766599847582 27.7520629266977
"2675" 534.8 18.0694310872233 32.4685097176587
"2676" 535 14.8613677520905 38.01765803229
"2677" 535.2 11.5437003031346 44.0658420565692
"2678" 535.4 9.31052466340072 50.9255545701821
"2679" 535.6 7.79259340718331 58.2840661794277
"2680" 535.8 7.69963540428941 65.5899214534044
"2681" 536 8.1592067942151 72.4983988890804
"2682" 536.2 10.2863468066867 79.4781962827618
"2683" 536.4 12.5048138696023 86.5778424557224
"2684" 536.6 15.3981803026793 92.8690782810277
"2685" 536.8 18.3532315566652 99.2577046103256
"2686" 537 22.3139697145286 103.512775705922
"2687" 537.2 27.6431681999907 106.989757825651
"2688" 537.4 33.288207673903 109.838518255946
"2689" 537.6 39.4624322379754 112.365049502363
"2690" 537.8 45.6015376044184 114.511574834372
"2691" 538 52.3604697057996 116.738836140824
"2692" 538.2 58.5391938100708 118.339627375104
"2693" 538.4 65.4892161324864 118.987239933042
"2694" 538.6 72.3255437199103 119.295251668005
"2695" 538.8 79.0641486346371 119.702035584841
"2696" 539 85.7988531995877 120.108749234019
"2697" 539.2 88.6360169098954 117.437589495548
"2698" 539.4 91.8455532845369 114.596746427324
"2699" 539.6 96.5819149777148 110.563412637036
"2700" 539.8 101.054228632249 106.00198276946
"2701" 540 105.596515017023 101.264444340458
"2702" 540.2 109.783326729773 96.2313801895087
"2703" 540.4 113.922891158231 90.6598718847608
"2704" 540.6 118.167733026108 85.1214021168424
"2705" 540.8 121.916620878953 79.4865276265641
"2706" 541 123.245561055614 76.824728167591
"2707" 541.2 122.655966732425 77.2650917218111
"2708" 541.4 121.508896133531 76.690845023294
"2709" 541.6 120.022779608342 74.2205007181634
"2710" 541.8 117.845856284785 69.5361303020159
"2711" 542 115.989168456669 64.1888109323543
"2712" 542.2 113.492029390482 58.682696316582
"2713" 542.4 111.333867674404 53.0855113364821
"2714" 542.6 108.979252494659 47.2541716177299
"2715" 542.8 106.245207460813 41.8962051579165
"2716" 543 102.881346756795 35.9799931467829
"2717" 543.2 100.083956871199 29.6233632865028
"2718" 543.4 96.9929183235804 23.5649277331694
"2719" 543.6 93.340947192467 18.3065256862787
"2720" 543.8 89.4443796355193 12.7533651126997
"2721" 544 87.5063726510873 8.26666084005972
"2722" 544.2 87.8903848777814 8.828006092
"2723" 544.4 87.2895732456652 9.54958388132558
"2724" 544.6 85.6523615481483 10.5607740114087
"2725" 544.8 82.2540082807911 10.8588732450363
"2726" 545 76.6886134074586 11.3516889541358
"2727" 545.2 71.2785686459376 11.5910171593301
"2728" 545.4 65.3677161330778 12.3048363112019
"2729" 545.6 59.3315131791259 13.3029532983085
"2730" 545.8 53.5562985550055 14.9874453299079
"2731" 546 47.5235604515648 17.3560113763959
"2732" 546.2 41.9728091318818 20.0981395240545
"2733" 546.4 36.4442228203209 24.1258381427862
"2734" 546.6 31.6528661208611 28.2077649872381
"2735" 546.8 27.4024203901367 33.3015531248522
"2736" 547 23.4711322265753 38.7513237591637
"2737" 547.2 20.9909818091993 44.9548155694597
"2738" 547.4 18.5326417598153 51.6443670092917
"2739" 547.6 16.9991778379062 58.411939277713
"2740" 547.8 15.5655378453627 64.8973324094329
"2741" 548 14.2699963021346 71.9349945901256
"2742" 548.2 14.3444132318217 78.5691068270333
"2743" 548.4 16.4205689026013 84.4571701769546
"2744" 548.6 20.6236353122 89.0137153250465
"2745" 548.8 25.3354648183414 92.9457948397578
"2746" 549 30.9638479549975 96.440249641045
"2747" 549.2 37.364989943433 98.7959201470934
"2748" 549.4 44.6098481485266 100.766959862318
"2749" 549.6 51.2813675008115 101.810386572816
"2750" 549.8 58.0370433226668 102.141600444484
"2751" 550 64.8735731236771 102.180220243749
"2752" 550.2 71.0716317494865 100.917842014857
"2753" 550.4 77.2954256276569 98.7004703238749
"2754" 550.6 83.15433874589 95.4886392923453
"2755" 550.8 88.9553089707863 91.6481427830266
"2756" 551 94.8992633959175 88.044042928049
"2757" 551.2 100.925397876809 83.9143643368838
"2758" 551.4 106.395857585438 79.157256012098
"2759" 551.6 112.47354878874 74.36913595631
"2760" 551.8 117.814407344158 69.4624416349247
"2761" 552 122.321951500031 65.5064137516357
"2762" 552.2 121.322125091066 62.4966859692969
"2763" 552.4 120.664920824272 56.7622293874935
"2764" 552.6 120.188689792623 50.4425897682087
"2765" 552.8 120.38310857815 44.2358333688593
"2766" 553 119.23369458554 43.0135914924203
"2767" 553.2 116.413504785901 41.5328538069746
"2768" 553.4 112.097732751013 38.1499022072114
"2769" 553.6 107.117431719613 34.8971465630956
"2770" 553.8 101.806738264694 31.1362350622639
"2771" 554 95.9351046196379 28.3973518508593
"2772" 554.2 90.0353542044838 26.1875830279257
"2773" 554.4 83.2878929286543 24.896099471832
"2774" 554.6 76.4834020157361 24.3985570522427
"2775" 554.8 69.677001945901 23.9133209869912
"2776" 555 62.8053186703259 23.3999138291658
"2777" 555.2 55.2844797239794 22.8814312582252
"2778" 555.4 47.9383627464184 22.2354795929569
"2779" 555.6 40.4972794855594 22.6005237063123
"2780" 555.8 33.8341991944352 23.9424535598498
"2781" 556 26.2514101227709 25.2340885488837
"2782" 556.2 19.0442084298843 26.2825793023329
"2783" 556.4 16.7475906028597 28.1331250657267
"2784" 556.6 16.8376645901513 31.5850599903637
"2785" 556.8 16.5337126673453 37.3108515456154
"2786" 557 16.2715376072905 43.8839605388417
"2787" 557.2 15.9203673776613 50.7095597020738
"2788" 557.4 15.779914552147 57.2191076299685
"2789" 557.6 16.1188312117483 63.8338960680587
"2790" 557.8 16.8883527972965 70.7388502232496
"2791" 558 18.1552821901104 77.6922533069079
"2792" 558.2 19.7766116770733 84.4920794414337
"2793" 558.4 21.9774286890894 91.1671090361357
"2794" 558.6 25.3344825161061 96.6451929750712
"2795" 558.8 29.7535567972233 101.592541529006
"2796" 559 34.6937914591699 106.274748424647
"2797" 559.2 40.8602270499113 109.535315193772
"2798" 559.4 46.6039967812746 111.147365030191
"2799" 559.6 53.2885644174905 112.527042296832
"2800" 559.8 59.9751287360128 112.909444717226
"2801" 560 66.1395765587688 112.271383370638
"2802" 560.2 72.89827284489 110.401711423627
"2803" 560.4 79.9287211353515 108.820526320422
"2804" 560.6 85.9971431209156 106.353877559422
"2805" 560.8 92.5715443395054 103.754076368679
"2806" 561 98.930519849025 101.118232192642
"2807" 561.2 105.215773679232 98.5732415925906
"2808" 561.4 111.781585539065 96.7122400414627
"2809" 561.6 111.570934634809 96.6465782880789
"2810" 561.8 111.100823637018 95.956037063146
"2811" 562 111.237983147445 92.3138375980253
"2812" 562.2 112.667951098902 87.324774362962
"2813" 562.4 114.807339846703 81.8672282620738
"2814" 562.6 117.004528054418 75.9412942724447
"2815" 562.8 119.429221621473 69.9550797039087
"2816" 563 122.264641016759 64.1770853160018
"2817" 563.2 123.699856458302 60.8405160843798
"2818" 563.4 123.262061123044 61.2976699612509
"2819" 563.6 122.0757531088 60.5989225246125
"2820" 563.8 120.185956663802 57.2629419205943
"2821" 564 118.133482039531 52.3905265950888
"2822" 564.2 115.953273383492 47.1014522760545
"2823" 564.4 113.092683511753 41.4194936874047
"2824" 564.6 109.74725278974 36.2329158110477
"2825" 564.8 105.53969058051 30.9175963282198
"2826" 565 100.96342120243 26.2791150357102
"2827" 565.2 96.0037859883423 22.3161481599313
"2828" 565.4 90.1707830739129 18.2448773363406
"2829" 565.6 84.8245213925291 13.8932980296275
"2830" 565.8 79.0289489604088 9.97143759902888
"2831" 566 73.0240709253163 6.19228471090697
"2832" 566.2 68.079124699176 2.64682330932466
"2833" 566.4 68.523610289496 3.06965614142917
"2834" 566.6 74.1936713601577 2.76076879756405
"2835" 566.8 74.8926646730059 1.98154948494893
"2836" 567 74.368925704743 2.50268842523805
"2837" 567.2 75.5390261492 3.03726885381395
"2838" 567.4 76.1480852261989 3.14824117022519
"2839" 567.6 76.9178874725642 3.34405606340645
"2840" 567.8 77.1412221986642 3.69256789386797
"2841" 568 77.3681579736091 3.92563706813569
"2842" 568.2 77.595093748554 4.23844043360026
"2843" 568.4 78.4737645355433 3.77995656741972
"2844" 568.6 78.5115988473661 4.88106388896643
"2845" 568.8 78.3280887693812 3.42713696791003
"2846" 569 78.3603311484421 4.41666839282903
"2847" 569.2 85.2646089449292 6.03546630382489
"2848" 569.4 84.0482284558795 4.42985360413372
"2849" 569.6 84.7066063939332 4.56042048812799
"2850" 569.8 84.2617735564506 4.39739769938372
"2851" 570 83.8490615480772 3.9440136761068
"2852" 570.2 83.3616539824326 3.91886180144186
"2853" 570.4 82.6875919251995 3.59681871555038
"2854" 570.6 81.7856556308512 3.20332231997674
"2855" 570.8 81.7900345563989 3.30281611781502
"2856" 571 81.6099786115358 3.59208556277434
"2857" 571.2 81.0400683793185 3.66173052505039
"2858" 571.4 81.1140118170749 4.24627489289153
"2859" 571.6 80.4850864582688 4.78391801958827
"2860" 571.8 78.7902170395057 6.21046877541807
"2861" 572 75.8007580411042 9.32142210574086
"2862" 572.2 72.0597008596957 13.4201392198837
"2863" 572.4 68.8519330138532 17.7104520462066
"2864" 572.6 65.1833281685024 22.2209729265116
"2865" 572.8 61.2557179525225 26.7940164433247
"2866" 573 56.415333566931 31.1530469320606
"2867" 573.2 51.7454750064186 35.2365926940243
"2868" 573.4 47.0931239099108 41.13342488829
"2869" 573.6 42.116445365617 46.5128952662381
"2870" 573.8 37.3222737849233 51.6392140102606
"2871" 574 32.9055535003861 56.693672501907
"2872" 574.2 28.5730676105024 62.1221112684651
"2873" 574.4 23.8971826771367 67.455387254057
"2874" 574.6 19.7856360018087 72.8793567218837
"2875" 574.8 15.98509755068 78.2256364649546
"2876" 575 14.2290672879675 83.7332151010698
"2877" 575.2 15.6798651000045 86.7228143447822
"2878" 575.4 19.3347120508618 90.0949672445068
"2879" 575.6 23.9561208112546 93.9188969760712
"2880" 575.8 29.5445724349306 97.1658727640789
"2881" 576 35.7094813508545 98.8962227950886
"2882" 576.2 41.7557503737733 100.304596235634
"2883" 576.4 48.0729896783165 101.331633085943
"2884" 576.6 54.5268903945419 101.461232770397
"2885" 576.8 61.2494500488286 101.604540631147
"2886" 577 67.9581801472398 100.648736118231
"2887" 577.2 74.7281676650804 98.9820181170712
"2888" 577.4 81.1739591543022 96.8967262368837
"2889" 577.6 87.3222849051902 94.8034544958176
"2890" 577.8 93.5299416949856 92.2177553127608
"2891" 578 99.5021007968266 88.6974527129333
"2892" 578.2 104.738402177994 84.6645745942198
"2893" 578.4 109.610914630882 80.3489644589813
"2894" 578.6 113.906265221975 74.8381354853557
"2895" 578.8 118.271798057593 69.8566130889467
"2896" 579 121.956145634152 66.6230947015028
"2897" 579.2 121.355636613086 67.0728906656418
"2898" 579.4 121.259235327762 66.4331147169222
"2899" 579.6 120.287222590634 65.4993833033453
"2900" 579.8 118.550654391154 62.7508566378141
"2901" 580 116.194628601802 58.41528888933
"2902" 580.2 113.011493508539 53.8943606486469
"2903" 580.4 109.641218148479 49.096957228049
"2904" 580.6 105.910666716554 44.7677150572639
"2905" 580.8 101.681342724028 40.6269890016719
"2906" 581 96.8692520533673 36.4986243222757
"2907" 581.2 91.9305572740266 32.2711671754985
"2908" 581.4 86.1204182597643 28.4147672143837
"2909" 581.6 80.6465612901655 24.7212316077102
"2910" 581.8 74.6107082002709 21.1600997431218
"2911" 582 68.5749732340313 17.8632227565397
"2912" 582.2 62.3602244596104 14.6702150350934
"2913" 582.4 56.1471241911332 11.9548349300231
"2914" 582.6 49.5307367065373 9.58014969590851
"2915" 582.8 44.92128295039 8.05409630121705
"2916" 583 44.85637114089 6.52794753563927
"2917" 583.2 46.763617315955 6.0518572342008
"2918" 583.4 48.1790880131991 5.16272887268211
"2919" 583.6 48.5330426071849 5.6187383612068
"2920" 583.8 48.8376287902233 5.2760819499325
"2921" 584 48.9908792276895 5.12704548286116
"2922" 584.2 49.1250953751519 5.0434247558361
"2923" 584.4 48.8895582378233 5.13938961412987
"2924" 584.6 48.6738960170069 5.22671872821954
"2925" 584.8 48.7757129103925 5.1903204185068
"2926" 585 49.2534700698327 4.81526747303997
"2927" 585.2 49.3974282353513 4.97017950641172
"2928" 585.4 49.149624261691 5.08734741648856
"2929" 585.6 48.6251901409506 5.43893718817918
"2930" 585.8 48.428887239778 5.67332045486809
"2931" 586 47.9983753162154 6.06006003248215
"2932" 586.2 47.2765789324916 6.56165242100568
"2933" 586.4 46.4240896915415 7.28007214854281
"2934" 586.6 45.1592929185566 8.6887895496615
"2935" 586.8 42.3640179540729 10.8783294163048
"2936" 587 38.9471462003273 13.6600532677957
"2937" 587.2 35.3329057145619 17.4160488787105
"2938" 587.4 31.8156389315721 21.5748739854419
"2939" 587.6 27.7291197384421 26.5039258222275
"2940" 587.8 24.0099086211427 31.5305340703837
"2941" 588 20.8120828177509 36.7178565476711
"2942" 588.2 17.6467495369907 43.0893648922791
"2943" 588.4 15.4792915666867 49.6187639127618
"2944" 588.6 14.2519984809138 56.1290188323361
"2945" 588.8 12.7223207796608 62.7916558267744
"2946" 589 11.8663952428087 69.2062982331032
"2947" 589.2 11.5015826456879 76.2844155792774
"2948" 589.4 11.6626354895733 83.3950698608837
"2949" 589.6 13.3888436632767 87.9488067258074
"2950" 589.8 16.9978869088618 90.9907502156068
"2951" 590 22.1313524784953 94.8039694986037
"2952" 590.2 27.8616996317958 98.1999175268456
"2953" 590.4 33.7908585225184 100.431759534572
"2954" 590.6 39.8900483123022 101.426887257778
"2955" 590.8 46.4908172159925 101.933216891935
"2956" 591 53.1889204270453 101.268921676765
"2957" 591.2 59.2246671918074 100.634038029866
"2958" 591.4 65.6297238005142 98.8169355833655
"2959" 591.6 71.088713804618 96.2749394300942
"2960" 591.8 77.0804748784146 93.1465169993359
"2961" 592 82.8514169682233 89.6478861333755
"2962" 592.2 88.4433318744184 85.4120855999813
"2963" 592.4 93.6097512968299 80.7124031108919
"2964" 592.6 98.5314523370501 75.4564066706947
"2965" 592.8 103.722109241747 70.4467093849075
"2966" 593 108.740146454662 65.1184374494691
"2967" 593.2 112.74251363554 59.9413248381276
"2968" 593.4 117.030527411044 54.5762549369306
"2969" 593.6 119.775154069662 48.621338547274
"2970" 593.8 120.078599363711 47.5658281947877
"2971" 594 120.208695399486 48.6193660172772
"2972" 594.2 120.032083663247 49.7329299107262
"2973" 594.4 119.094371677345 49.4224452693959
"2974" 594.6 117.777299289967 48.5557366184735
"2975" 594.8 116.218164229127 46.5999404694277
"2976" 595 113.649320075571 43.9572948890702
"2977" 595.2 109.968325386848 40.1670503243587
"2978" 595.4 105.203798569548 36.6033919828087
"2979" 595.6 100.114791865492 34.3217418788837
"2980" 595.8 94.4582922603059 31.4581118035862
"2981" 596 88.5604897744916 29.1826264243228
"2982" 596.2 81.9192408186823 27.4155509992936
"2983" 596.4 75.6040134375483 25.6462785392087
"2984" 596.6 67.9903678213721 23.8231954994209
"2985" 596.8 61.2663626951489 22.6225952542887
"2986" 597 54.4200444072233 21.8911303596337
"2987" 597.2 47.1603076327433 21.4557019415077
"2988" 597.4 40.0163377129992 21.6695348720303
"2989" 597.6 32.7180509145624 21.7412687472663
"2990" 597.8 25.6274690352959 22.4156596589805
"2991" 598 20.4913864711905 25.8736294916624
"2992" 598.2 17.0158624868771 30.7336167783683
"2993" 598.4 14.9631635204184 36.0189482150788
"2994" 598.6 13.0800497618153 42.4030025143957
"2995" 598.8 11.5582772727618 49.7341356217042
"2996" 599 10.7993084232233 56.796630768138
"2997" 599.2 10.5886110743545 63.7512665269493
"2998" 599.4 11.5974044416659 70.5701989085231
"2999" 599.6 13.1268604495804 77.2902687293361
"3000" 599.8 15.5378705167233 83.9700030307409
"3001" 600 17.7029934529491 90.8086266845853
"3002" 600.2 21.1935066548393 96.1530965472517
"3003" 600.4 25.6895582280473 101.1632496517
"3004" 600.6 30.7731715279848 104.778018553407
"3005" 600.8 36.9856823044428 106.453011167176
"3006" 601 43.4526759886771 107.462623295833
"3007" 601.2 50.4230172222487 107.909729848663
"3008" 601.4 57.4485160711371 108.138780140806
"3009" 601.6 64.1201989140438 107.475686780012
"3010" 601.8 69.6060503228354 106.517104072435
"3011" 602 77.4229514834888 104.842391272317
"3012" 602.2 83.1044065847361 103.051697301781
"3013" 602.4 88.8949302664992 99.7147941044872
"3014" 602.6 93.7125738238668 96.438392416762
"3015" 602.8 99.2964881543095 92.3484228953665
"3016" 603 106.148265397773 87.7863537735587
"3017" 603.2 112.510113658425 84.0845532827997
"3018" 603.4 117.718635821945 81.0507958227116
"3019" 603.6 119.953304673584 77.7594478426542
"3020" 603.8 120.581406240098 73.0870745122837
"3021" 604 122.233036269008 66.8613345816275
"3022" 604.2 123.651531980044 64.5199327547118
"3023" 604.4 122.464862962622 65.2410623883759
"3024" 604.6 121.918826998028 65.9733734770301
"3025" 604.8 122.29615987439 67.0063834814075
"3026" 605 121.57638257009 66.9145699770478
"3027" 605.2 120.851309543999 65.9862418474597
"3028" 605.4 120.036306659502 64.5653244657608
"3029" 605.6 119.192530999028 62.100829915152
"3030" 605.8 117.692830717348 58.5176188700087
"3031" 606 115.037033199977 53.8484911301132
"3032" 606.2 112.350588795498 48.9398813782837
"3033" 606.4 108.659313836471 44.1384846531877
"3034" 606.6 104.985297043054 39.6434632932144
"3035" 606.8 101.323923152711 34.3775338473796
"3036" 607 97.5459608597889 29.4299453498427
"3037" 607.2 93.0399745873433 24.3035128478917
"3038" 607.4 87.8987059605648 20.3007910268837
"3039" 607.6 82.449382535191 15.9516997903837
"3040" 607.8 76.9941404078717 12.0935041132275
"3041" 608 71.1826247565304 8.39688517448215
"3042" 608.2 66.2587220446042 5.32161822512181
"3043" 608.4 65.2035187604108 3.44907673246966
"3044" 608.6 66.4030663563163 3.65619540951163
"3045" 608.8 66.3871450367624 3.79594921448528
"3046" 609 66.8707476770328 4.79305063347895
"3047" 609.2 65.816158054904 5.41471303314422
"3048" 609.4 64.825826255941 6.85881163703695
"3049" 609.6 61.6476019502397 8.56771542775257
"3050" 609.8 56.9987183878443 10.9231284834724
"3051" 610 51.9758847770737 13.6010744999073
"3052" 610.2 46.8881805758846 16.7149370343434
"3053" 610.4 41.7845882432397 19.7474444540968
"3054" 610.6 36.3049759064393 23.4124035270757
"3055" 610.8 31.3492628543808 27.1405535050648
"3056" 611 26.0065102060859 31.5795895600059
"3057" 611.2 21.0314867783273 36.4238459177317
"3058" 611.4 16.9161142858745 41.8454734730233
"3059" 611.6 13.2089614490526 48.0830454928837
"3060" 611.8 9.00593098866517 53.6503653402326
"3061" 612 5.88695019461039 59.5127587882305
"3062" 612.2 5.5414518537233 65.6594883620128
"3063" 612.4 7.3072731121555 71.5305113244769
"3064" 612.6 9.33955938438865 78.5261730317735
"3065" 612.8 12.489109399562 85.0262408157386
"3066" 613 16.1936331276564 91.0996416435845
"3067" 613.2 20.4488383762553 96.8416810224277
"3068" 613.4 25.3499396407433 102.322314922132
"3069" 613.6 30.9776080620804 106.327484845669
"3070" 613.8 37.3937278870343 109.297437434435
"3071" 614 43.6854550841241 111.289981186347
"3072" 614.2 50.5604233018179 112.04398470237
"3073" 614.4 57.3463389544125 112.149247096154
"3074" 614.6 63.834011157953 111.584338916181
"3075" 614.8 70.2418818715054 109.978952459191
"3076" 615 76.5139745144075 108.153800568594
"3077" 615.2 82.7325953508335 105.209838653528
"3078" 615.4 88.844031583072 101.499464460085
"3079" 615.6 94.4120519186867 97.7231643968593
"3080" 615.8 100.048296841126 93.6416364726886
"3081" 616 105.362832502823 89.2955533444337
"3082" 616.2 111.166913902347 85.0184015596193
"3083" 616.4 116.974584100814 80.7617970849467
"3084" 616.6 122.132334831366 76.1558575823599
"3085" 616.8 121.597166038757 74.3030157302397
"3086" 617 121.298681735073 69.8057825420587
"3087" 617.2 122.009200017092 64.019426789146
"3088" 617.4 121.881504654141 57.6921215549329
"3089" 617.6 121.186936859711 51.1891560466441
"3090" 617.8 120.123777983123 44.7952623417087
"3091" 618 119.000544031535 38.4490943741317
"3092" 618.2 116.98351215386 33.4464794153031
"3093" 618.4 114.278232055418 28.5208426103959
"3094" 618.6 110.572947483401 24.0583472251982
"3095" 618.8 106.948757832527 19.1718448360597
"3096" 619 102.590939915687 15.1236784155423
"3097" 619.2 98.948498759554 12.7448470081498
"3098" 619.4 94.1235404493307 9.69924409019777
"3099" 619.6 89.1849549522947 7.96136514478848
"3100" 619.8 84.4404580647833 5.99526680203572
"3101" 620 79.6313823237351 4.60644439297033
"3102" 620.2 74.9049551278201 3.27819246784339
"3103" 620.4 72.4876924563453 2.26164084534714
"3104" 620.6 72.0690660886618 2.08953321085295
"3105" 620.8 71.4956055343721 2.48920508457793
"3106" 621 69.9925968992072 3.18710654160952
"3107" 621.2 68.6944604201281 4.50249301000276
"3108" 621.4 65.9703824182538 6.55534373276158
"3109" 621.6 62.5708905025193 9.65006132412372
"3110" 621.8 58.4675453903541 13.4381147978991
"3111" 622 54.090956628828 17.7888549569302
"3112" 622.2 50.9642633109852 22.8045322504551
"3113" 622.4 47.200080868746 28.3144489633383
"3114" 622.6 43.8016800345954 34.0590754869535
"3115" 622.8 41.7295260027353 40.1378400100837
"3116" 623 40.0030769695342 47.2844665928165
"3117" 623.2 38.7294766846413 54.7806672796542
"3118" 623.4 37.5819210229233 61.9774183163587
"3119" 623.6 37.3190281944483 69.3059616089087
"3120" 623.8 37.2609800107069 76.9070812949575
"3121" 624 36.7972928198266 84.1589906602887
"3122" 624.2 36.1056410125804 91.4997729327409
"3123" 624.4 34.6456907327111 98.3311189053472
"3124" 624.6 32.8979461833965 105.411928963419
"3125" 624.8 30.4361777616427 110.231915230456
"3126" 625 30.4526070533772 109.110132855115
"3127" 625.2 31.4412638442233 108.801873975925
"3128" 625.4 32.9555265362393 109.258011943588
"3129" 625.6 36.1814091525892 109.701768071908
"3130" 625.8 41.8452435406413 111.324173994277
"3131" 626 47.4159537493709 112.617089544154
"3132" 626.2 53.2156303284334 114.656379125127
"3133" 626.4 59.3555238387863 115.706968579724
"3134" 626.6 65.7571869900778 116.360827369138
"3135" 626.8 72.1629819709016 116.450421060353
"3136" 627 79.0216202077233 116.657247613094
"3137" 627.2 85.514555530953 116.629916324884
"3138" 627.4 92.0156329453259 116.27373357532
"3139" 627.6 94.015129033094 115.283555862323
"3140" 627.8 93.7196683829561 115.924839773418
"3141" 628 91.7345980982983 116.633161915359
"3142" 628.2 90.0383193636336 118.131209970243
"3143" 628.4 87.542000767745 119.522160775997
"3144" 628.6 85.0793222942826 119.468432740307
"3145" 628.8 82.3154784385054 120.095208308961
"3146" 629 79.5778472649906 120.846945604125
"3147" 629.2 78.9672346376017 119.801823124235
"3148" 629.4 76.7292084090654 120.729609556463
"3149" 629.6 73.9748681317276 122.272163696727
"3150" 629.8 73.6836116647537 121.550795935501
"3151" 630 73.5423680022501 121.237495659928
"3152" 630.2 73.3997938492411 120.788908690705
"3153" 630.4 72.6405071086146 120.663479722162
"3154" 630.6 71.0758502744059 120.643159503536
"3155" 630.8 68.0904714879233 121.246916302411
"3156" 631 64.1950674342501 122.5728243125
"3157" 631.2 61.9106433896974 122.713719711815
"3158" 631.4 59.2919707638778 122.287865683847
"3159" 631.6 55.2728512837578 122.784227366961
"3160" 631.8 53.3463679906287 122.180753223749
"3161" 632 51.0992928896443 121.850192373094
"3162" 632.2 48.273178272832 121.50338209204
"3163" 632.4 46.1479497094028 120.281621710602
"3164" 632.6 42.2888738874494 119.508613963579
"3165" 632.8 39.3085751556233 118.011691191458
"3166" 633 36.182508243901 116.43679028009
"3167" 633.2 34.3604753144476 115.599820506837
"3168" 633.4 34.0727321563016 115.386996285588
"3169" 633.6 34.3206851374284 115.195198894397
"3170" 633.8 34.0610378994284 115.49479186132
"3171" 634 34.3379533431608 115.937910070036
"3172" 634.2 34.8131691917638 116.187814270992
"3173" 634.4 35.3219374283855 116.422900283776
"3174" 634.6 36.1434991452508 115.986753441764
"3175" 634.8 36.7816354257996 116.091918446146
"3176" 635 37.7052534609733 116.197170928217
"3177" 635.2 38.0793504683549 115.909053598331
"3178" 635.4 38.0189938735566 115.867618664602
"3179" 635.6 37.4585885848733 116.207989563134
"3180" 635.8 37.7506917276233 116.379300295162
"3181" 636 38.31342251727 115.71265785793
"3182" 636.2 39.4474299829016 114.15762305871
"3183" 636.4 41.6681194309483 112.131527926534
"3184" 636.6 45.2607642529474 109.99883923372
"3185" 636.8 48.8489178005711 107.401150365536
"3186" 637 52.3484623488698 104.512672161841
"3187" 637.2 55.8583534493022 101.570376520884
"3188" 637.4 59.0118730826099 98.4491548909762
"3189" 637.6 62.3369874030552 94.6954691218041
"3190" 637.8 65.5016553726336 91.0247040851914
"3191" 638 69.8008976682483 87.8512655830587
"3192" 638.2 74.5524421236483 84.8555855746337
"3193" 638.4 79.914681070683 82.3062266047547
"3194" 638.6 85.300462526647 79.5740747016719
"3195" 638.8 90.9891413787111 76.9323867784691
"3196" 639 96.508228401077 74.3485801173959
"3197" 639.2 102.901250029394 72.2460707755423
"3198" 639.4 109.101752730023 70.0784121419587
"3199" 639.6 114.553108312604 67.5905897669075
"3200" 639.8 117.092928543486 62.6211625648345
"3201" 640 118.253657749427 56.9880655961549
"3202" 640.2 119.841649094028 50.6541864350301
"3203" 640.4 119.062707380028 45.9108746969325
"3204" 640.6 118.733398687931 43.4315602170057
"3205" 640.8 118.634850051117 40.9001813269001
"3206" 641 117.697976165662 40.702097788274
"3207" 641.2 114.429466770699 38.1824490248599
"3208" 641.4 110.194846143554 34.4290341259912
"3209" 641.6 105.390472370094 30.5662796099079
"3210" 641.8 100.525668834232 27.2029012833052
"3211" 642 95.0891706732977 24.862857373892
"3212" 642.2 89.4209212586117 21.6762776348011
"3213" 642.4 83.0413242456035 19.5486723746606
"3214" 642.6 76.5127787705483 17.3245845613087
"3215" 642.8 70.3085399423791 15.3579163526624
"3216" 643 63.4727871842149 13.4986879641526
"3217" 643.2 56.6667440616531 12.126194719768
"3218" 643.4 50.0335463652487 10.254863356638
"3219" 643.6 43.1662211763281 9.31499075134339
"3220" 643.8 38.6124732746995 8.82067386102658
"3221" 644 39.0610727077878 10.6027572946498
"3222" 644.2 37.5325880477033 14.4639211166437
"3223" 644.4 34.712185757077 20.0854738051276
"3224" 644.6 32.4410079338453 26.1193425178129
"3225" 644.8 30.1133828908296 32.9826163600648
"3226" 645 28.2616493067479 39.3806065077854
"3227" 645.2 27.9698931622668 45.8647549595359
"3228" 645.4 28.3983248720526 52.310229184713
"3229" 645.6 29.687008555551 58.7853118995224
"3230" 645.8 31.7567030507192 64.8077609719912
"3231" 646 33.8809092924713 71.3734027414837
"3232" 646.2 35.9296013817475 77.7801983391337
"3233" 646.4 38.5389807421913 83.2694005976917
"3234" 646.6 41.1001410978233 89.7888830966337
"3235" 646.8 42.7491210991555 97.1167662690871
"3236" 647 44.0639504719118 104.33285287272
"3237" 647.2 45.9213470073209 111.664954505567
"3238" 647.4 46.9193729025854 113.413424247246
"3239" 647.6 49.3206166609097 112.556975328799
"3240" 647.8 53.7476246370182 111.267202216961
"3241" 648 59.5318494053483 109.730718286598
"3242" 648.2 65.1942245695051 107.852659465766
"3243" 648.4 71.5817740051224 105.485332811278
"3244" 648.6 77.4227398474075 102.916442465252
"3245" 648.8 83.2473253600498 99.8537005671647
"3246" 649 89.3481937638698 96.1356912289527
"3247" 649.2 94.6329103924733 91.6030562552458
"3248" 649.4 99.9264684571983 87.0788150500087
"3249" 649.6 104.973361645823 82.0075150210117
"3250" 649.8 109.243434254381 76.3365494735215
"3251" 650 112.748093819084 69.9253373256214
"3252" 650.2 116.078934679538 63.5613711646257
"3253" 650.4 119.291670406104 57.7054484916218
"3254" 650.6 122.129243792819 53.3316289467408
"3255" 650.8 121.019560954223 51.7592704113959
"3256" 651 119.718158334492 49.6694267884691
"3257" 651.2 117.140684532882 45.2047608667618
"3258" 651.4 113.861022227215 40.081189703611
"3259" 651.6 110.359366690852 35.3875519122869
"3260" 651.8 106.263998404467 30.4365325980789
"3261" 652 101.858238543306 26.0055198055862
"3262" 652.2 97.0971843311745 21.2095563598837
"3263" 652.4 92.3127090065648 17.5016671440545
"3264" 652.6 87.1670053353039 12.9364415426418
"3265" 652.8 82.455764034128 8.23955861407419
"3266" 653 76.9610476503396 5.23219376109302
"3267" 653.2 72.3543984303593 3.97624987934772
"3268" 653.4 71.2291120291757 4.19338915524086
"3269" 653.6 67.340176803901 4.65543555367711
"3270" 653.8 62.9025356707036 7.27140639874199
"3271" 654 58.4196105156464 10.6159490494837
"3272" 654.2 54.3652750679577 14.7711162551025
"3273" 654.4 51.1880644729249 19.3375835310773
"3274" 654.6 47.9724760792311 24.77564889429
"3275" 654.8 45.9707799475126 30.0321978395283
"3276" 655 43.7231820324093 36.1030426977209
"3277" 655.2 42.7858508583772 42.8934295436273
"3278" 655.4 40.6216483306519 48.9802194313301
"3279" 655.6 38.5877449663185 53.4861808741218
"3280" 655.8 37.3637958845539 60.9066148671647
"3281" 656 36.8294551493335 68.6728670196396
"3282" 656.2 36.3284949207717 76.2600056392305
"3283" 656.4 35.562631683461 83.451468646187
"3284" 656.6 33.5468406648796 91.1956437181415
"3285" 656.8 31.8592325688087 98.7395883407374
"3286" 657 31.1626180278331 104.952123474347
"3287" 657.2 33.3294185589593 105.531554783812
"3288" 657.4 36.8743822993733 105.413155643284
"3289" 657.6 42.4696138377361 104.889200832243
"3290" 657.8 48.6524890205189 103.950099902205
"3291" 658 55.2644723715153 103.081155803937
"3292" 658.2 62.1423113994647 101.762873611125
"3293" 658.4 68.7499969308927 99.7635750795945
"3294" 658.6 75.2753621237972 98.0335295789098
"3295" 658.8 82.1503694256233 96.3740450577794
"3296" 659 88.8519086464097 94.4267768754007
"3297" 659.2 95.7372433566592 92.2164183313966
"3298" 659.4 102.559929839389 89.3733938697102
"3299" 659.6 109.306937376638 86.0770358436398
"3300" 659.8 115.518285099098 82.9698975086587
"3301" 660 118.850111717711 78.8608994981234
"3302" 660.2 120.845747513909 74.8052525574623
"3303" 660.4 122.212701833604 73.2873738101694
"3304" 660.6 121.575472348403 74.6402976052427
"3305" 660.8 121.376303167778 76.6551512206988
"3306" 661 121.558588620311 79.0537680415237
"3307" 661.2 121.038559532614 82.4926373873471
"3308" 661.4 120.040974515206 85.7013482690014
"3309" 661.6 118.542002645408 89.1247643733879
"3310" 661.8 118.066605685986 90.5577155944001
"3311" 662 117.737353561044 90.6651925248837
"3312" 662.2 115.969642215156 92.1724667454769
"3313" 662.4 114.264368947097 96.0305081403627
"3314" 662.6 112.576624918579 99.3611745975617
"3315" 662.8 109.589717869868 101.617585109611
"3316" 663 107.151282678167 105.818205334564
"3317" 663.2 104.039270065838 108.13498230458
"3318" 663.4 100.981285361573 111.313639126834
"3319" 663.6 97.6101459477111 112.082923230152
"3320" 663.8 93.6444333574073 115.757501605204
"3321" 664 90.9237830214284 117.708451005807
"3322" 664.2 87.3417868489292 118.128888194682
"3323" 664.4 82.7118565777983 119.765156723734
"3324" 664.6 78.9600372089669 120.258320035397
"3325" 664.8 73.9135601216849 120.970685534525
"3326" 665 69.0154647732983 123.260657665309
"3327" 665.2 67.6084566382967 122.018192034572
"3328" 665.4 66.7253089839905 121.672892421556
"3329" 665.6 63.2898198375103 122.289097212249
"3330" 665.8 59.9700041194733 123.049694284434
"3331" 666 59.2678483264672 122.959609358567
"3332" 666.2 58.7741288598387 123.187673489756
"3333" 666.4 58.0650921714541 122.947999116217
"3334" 666.6 56.0878591255055 122.368329677618
"3335" 666.8 55.7702100448233 122.228559894259
"3336" 667 55.2182987257027 122.153321205975
"3337" 667.2 54.0717371367355 122.044511166103
"3338" 667.4 53.2087240299436 122.462077378435
"3339" 667.6 52.2197005057105 123.151056571576
"3340" 667.8 52.3162633026086 122.542211629507
"3341" 668 51.7159134163453 121.598044573933
"3342" 668.2 50.6748926463113 120.396878453788
"3343" 668.4 49.7619729575033 118.882615761772
"3344" 668.6 48.3832461237233 116.503183744431
"3345" 668.8 47.0766342163685 112.779180270997
"3346" 669 46.3969447530233 108.353660613634
"3347" 669.2 46.5657154577233 104.325882834159
"3348" 669.4 47.2336789167717 100.140222782545
"3349" 669.6 48.883514724525 95.3466769927889
"3350" 669.8 51.5971596356873 91.4638674289717
"3351" 670 54.3434271894528 87.582413637646
"3352" 670.2 57.7167465432469 83.3930253944428
"3353" 670.4 61.4116744691749 79.5673670297224
"3354" 670.6 65.5312295176696 75.3395679480573
"3355" 670.8 69.5815884832947 70.5363495027885
"3356" 671 73.8784914875721 65.950398452
"3357" 671.2 78.2170156853163 61.3039205533721
"3358" 671.4 82.4054100190781 55.9635485591176
"3359" 671.6 86.4683633766419 50.4953494831395
"3360" 671.8 90.6285673095776 44.7219426639703
"3361" 672 94.3749974394599 38.9468321832578
"3362" 672.2 97.103616141567 32.5528950700087
"3363" 672.4 98.3025048071273 26.5655595853477
"3364" 672.6 98.1342533969033 20.8730535394357
"3365" 672.8 96.2912525732709 15.8249672099313
"3366" 673 93.4030812632541 11.970109259976
"3367" 673.2 88.9832461408313 9.09857059061172
"3368" 673.4 84.0198295392233 6.79913465088372
"3369" 673.6 78.9628417975461 4.93458125674198
"3370" 673.8 73.356053099215 3.81211849141265
"3371" 674 67.9949883100781 4.47487308491598
"3372" 674.2 62.3590183563113 6.27568581907572
"3373" 674.4 56.8191848863433 9.07987598947572
"3374" 674.6 52.6137583066485 12.9632009703325
"3375" 674.8 48.5810482518847 17.5356501655058
"3376" 675 45.1225961089193 22.8141762907237
"3377" 675.2 42.4181104779113 28.4474827663717
"3378" 675.4 40.3528851484606 34.3261426795278
"3379" 675.6 41.1293514120983 39.8749471816087
"3380" 675.8 43.2384617385136 46.3178630603515
"3381" 676 46.0591905180184 52.530036507646
"3382" 676.2 49.0952475341764 59.04908431029
"3383" 676.4 51.7990970826577 65.1623002875559
"3384" 676.6 54.5830787194559 71.532814069
"3385" 676.8 57.2489916398512 78.1900484851628
"3386" 677 60.1132850648331 84.6648081832984
"3387" 677.2 61.617073100862 91.2226704182367
"3388" 677.4 62.7417383851233 98.2631198268587
"3389" 677.6 64.258274626904 104.867241870615
"3390" 677.8 64.8895491394606 111.985971445231
"3391" 678 65.9077702833515 118.497379152038
"3392" 678.2 66.4157468028233 118.038502591034
"3393" 678.4 69.9040510003016 118.187799752884
"3394" 678.6 75.340193297509 119.59185855669
"3395" 678.8 79.8745049395015 119.992912507501
"3396" 679 81.6298947349051 118.389616469693
"3397" 679.2 85.8473466374541 116.130594713345
"3398" 679.4 90.7002449169182 113.203893023477
"3399" 679.6 95.9217948811047 109.490717480045
"3400" 679.8 100.516230753511 105.546499902799
"3401" 680 105.662793390934 101.556710876778
"3402" 680.2 110.40807629301 97.6352310859493
"3403" 680.4 114.901622908848 92.9728073526087
"3404" 680.6 117.991425041048 87.6954772402587
"3405" 680.8 120.658821553887 82.241555082228
"3406" 681 122.98890149728 76.7845349385773
"3407" 681.2 123.903576556471 71.3933590994457
"3408" 681.4 123.838436091363 65.8646247837854
"3409" 681.6 123.790550330256 59.6394758399329
"3410" 681.8 123.620122267105 55.1885886083877
"3411" 682 122.613750987537 49.6838367271634
"3412" 682.2 121.581780981667 44.2951273191579
"3413" 682.4 119.703946799475 39.4901530415924
"3414" 682.6 117.131134172239 35.1614075437063
"3415" 682.8 115.250523884911 31.5153203650322
"3416" 683 114.513839758895 29.5037277305557
"3417" 683.2 113.044536608934 26.5708661257743
"3418" 683.4 110.58838412527 22.7463057103721
"3419" 683.6 108.674515002042 20.8318876500655
"3420" 683.8 106.680233131819 19.6207625464075
"3421" 684 103.717241464507 17.0020444244192
"3422" 684.2 100.654494970622 14.3207905766962
"3423" 684.4 97.9617148789 11.7978320411018
"3424" 684.6 95.3518735944953 11.1362821144357
"3425" 684.8 91.8871408506233 9.63136672298772
"3426" 685 87.1636382969273 8.18565090180372
"3427" 685.2 81.3437878443523 7.47128596860952
"3428" 685.4 75.4261392473697 6.12468511803007
"3429" 685.6 69.0730873058299 5.14547970067061
"3430" 685.8 62.9669363635934 4.43164251226955
"3431" 686 56.3925258442878 3.87810322338372
"3432" 686.2 49.9187828632069 3.89406514375257
"3433" 686.4 46.7675506153874 3.64076941989934
"3434" 686.6 45.416214201302 5.93739204602545
"3435" 686.8 42.1243277420905 9.29418232853997
"3436" 687 38.7808270486186 13.7069588432558
"3437" 687.2 35.0438692714733 18.3615507180712
"3438" 687.4 31.4289970455776 23.7825173758129
"3439" 687.6 28.464378069014 29.8956622171628
"3440" 687.8 26.4256391491989 35.898623885274
"3441" 688 26.3253330954945 42.3598042552736
"3442" 688.2 26.0447820544352 48.9841094247566
"3443" 688.4 27.1799944676351 55.2768013221778
"3444" 688.6 29.0271627385328 62.045266612479
"3445" 688.8 31.1028711324036 68.1599489328263
"3446" 689 33.2162293892397 74.3276349633509
"3447" 689.2 33.5319434045993 80.6864298740677
"3448" 689.4 32.9224797806879 86.2665229771908
"3449" 689.6 30.7303249782709 89.2154954460504
"3450" 689.8 27.5748233202959 93.5317817895773
"3451" 690 27.8128601337105 97.0298786666273
"3452" 690.2 30.795312178955 97.640837223835
"3453" 690.4 36.1471018023555 98.833351297173
"3454" 690.6 42.0856717011885 98.7413505277185
"3455" 690.8 48.7187147190384 98.0433197122535
"3456" 691 54.9887407913383 96.7462227493704
"3457" 691.2 61.1697723950623 94.8921615435109
"3458" 691.4 67.6142237908549 93.1318412858837
"3459" 691.6 73.9077498338415 90.8611081681019
"3460" 691.8 80.0738748038286 88.2976196836469
"3461" 692 86.8370020715233 84.4304132224087
"3462" 692.2 92.5849696258101 80.7149095281399
"3463" 692.4 98.0470621792394 76.8976071228676
"3464" 692.6 103.745382943753 73.1335491859762
"3465" 692.8 109.031161137192 68.9775484227197
"3466" 693 113.786530752795 64.2151756729075
"3467" 693.2 118.432587863418 59.5930175676398
"3468" 693.4 122.697045669019 55.0260535263325
"3469" 693.6 122.282390702678 53.5444891012701
"3470" 693.8 121.911970555696 51.1528118539625
"3471" 694 121.726840030535 49.1455219907797
"3472" 694.2 121.567353297809 47.6587439088349
"3473" 694.4 121.752861552169 48.5455421355712
"3474" 694.6 121.578104431316 49.7888674634651
"3475" 694.8 121.525540187249 50.8825753282427
"3476" 695 121.091563969803 51.5031887329257
"3477" 695.2 121.530127791971 53.4047229171022
"3478" 695.4 121.642714325423 53.5387532577397
"3479" 695.6 121.678178338418 53.7414554234447
"3480" 695.8 121.470852582176 54.4938594406456
"3481" 696 121.735174073589 55.0745223404935
"3482" 696.2 121.501032801066 55.992063919679
"3483" 696.4 122.200144489505 58.1514756945478
"3484" 696.6 121.934659146687 59.3302038999081
"3485" 696.8 122.324896873387 61.6080295504228
"3486" 697 122.165808517101 64.437655057152
"3487" 697.2 122.474624075975 68.5131287676757
"3488" 697.4 122.848516098695 72.5262364782037
"3489" 697.6 121.908903856034 76.5174847535451
"3490" 697.8 120.642859633518 80.9231004597608
"3491" 698 118.758117268417 86.0344677923273
"3492" 698.2 116.716227222781 90.1299361285149
"3493" 698.4 114.194398274699 94.8478163789563
"3494" 698.6 113.411676840791 99.1532367671295
"3495" 698.8 112.039012109898 98.5487317886587
"3496" 699 109.211944484687 99.3253778411033
"3497" 699.2 105.280541079812 101.980786671271
"3498" 699.4 102.200456839346 105.769425705917
"3499" 699.6 100.025388410371 110.405156019092
"3500" 699.8 98.5496052205297 111.299819193198
"3501" 700 95.1573869036855 111.602796691674
"3502" 700.2 90.3833872705453 112.712103551502
"3503" 700.4 84.8647832628843 114.345900790613
"3504" 700.6 80.1602371940348 116.914038507449
"3505" 700.8 75.3876230037479 120.170270262695
"3506" 701 73.0181100316592 120.73433997173
"3507" 701.2 69.4966662663549 119.6568564942
"3508" 701.4 64.2426314447826 118.745601234519
"3509" 701.6 58.7009509698788 117.768873116783
"3510" 701.8 53.0416562437537 116.176098108901
"3511" 702 47.523724232413 115.310415921427
"3512" 702.2 41.9470751817741 114.973014882392
"3513" 702.4 36.8061371807368 115.591327372884
"3514" 702.6 36.0789126204334 113.546878112329
"3515" 702.8 34.9153438886633 109.912322983348
"3516" 703 32.2621485735925 105.326273682876
"3517" 703.2 29.4295088663335 101.136949635403
"3518" 703.4 26.3781427032233 96.2995375894837
"3519" 703.6 22.8163688980781 91.9581938915369
"3520" 703.8 20.7263556867576 86.7566096749906
"3521" 704 17.5724500457389 81.6140520877275
"3522" 704.2 14.1487577934233 76.5653488582607
"3523" 704.4 10.8871589924714 71.8700512929664
"3524" 704.6 7.09020705851236 67.1975448965868
"3525" 704.8 5.22293111408377 61.5877210228139
"3526" 705 5.25732967115774 55.6809195884575
"3527" 705.2 7.07623107834195 50.1624237972058
"3528" 705.4 9.66180623769948 45.2516541832647
"3529" 705.6 11.9389895375594 39.8498869666296
"3530" 705.8 15.3842986747355 34.9961914117374
"3531" 706 18.3988182858431 29.9485098867845
"3532" 706.2 21.1542875577471 25.0980828527885
"3533" 706.4 25.4949332007351 21.1175553700412
"3534" 706.6 30.7696566183729 18.2624579852617
"3535" 706.8 36.9928197485102 16.4273650173755
"3536" 707 42.7327263131495 16.1240885303673
"3537" 707.2 49.2071267827618 14.9979955123453
"3538" 707.4 55.5413435681023 13.9855001413353
"3539" 707.6 61.7576753531033 12.0710121712357
"3540" 707.8 67.7538800074428 10.1428844475666
"3541" 708 73.9728016688165 10.4099915793413
"3542" 708.2 80.2809093120233 10.998646500275
"3543" 708.4 86.5351621573483 11.9239220109087
"3544" 708.6 91.7401470110458 15.9297135323273
"3545" 708.8 94.9411073722894 20.7331787827267
"3546" 709 99.2598558379307 25.6330586950788
"3547" 709.2 102.730262823882 31.0223220984447
"3548" 709.4 106.200823024175 36.5936552113837
"3549" 709.6 108.027699765028 43.352399473713
"3550" 709.8 107.995391448105 49.2382556619515
"3551" 710 109.185393192756 55.8118073354821
"3552" 710.2 110.768687997983 61.0633302149797
"3553" 710.4 113.233186555294 63.9357264692119
"3554" 710.6 116.957031608443 68.3703607839325
"3555" 710.8 120.68572879108 69.6446757946988
"3556" 711 120.553527450121 68.4021062717555
"3557" 711.2 119.517761329631 68.9711464955077
"3558" 711.4 118.837890869077 69.760423436152
"3559" 711.6 117.756515202719 72.2236928981946
"3560" 711.8 116.784474492391 76.3933220731358
"3561" 712 115.925529427747 81.0427895261456
"3562" 712.2 114.733308196199 85.1954337673465
"3563" 712.4 114.547853547073 89.8894964013587
"3564" 712.6 114.198992805603 92.3507537269416
"3565" 712.8 112.774660947562 94.8129471319176
"3566" 713 110.684334309931 96.8587290801032
"3567" 713.2 107.892477642879 99.697511197605
"3568" 713.4 104.181956864399 103.073214734428
"3569" 713.6 100.958454311335 107.437061096729
"3570" 713.8 99.9945722110497 110.881197724867
"3571" 714 100.194933361356 109.891725834309
"3572" 714.2 100.533393876023 109.317600984709
"3573" 714.4 100.849403563248 108.758172011859
"3574" 714.6 100.691800510299 108.483756971329
"3575" 714.8 100.787221434551 108.236147855056
"3576" 715 102.181302534904 107.42308065613
"3577" 715.2 104.494409054736 105.892108234371
"3578" 715.4 107.502631211282 103.620280555346
"3579" 715.6 111.538180255125 100.818038007498
"3580" 715.8 113.600302066744 98.0222219090408
"3581" 716 116.257543332921 93.3827608856316
"3582" 716.2 118.988080964111 89.5196289108277
"3583" 716.4 120.42608155308 86.581930603479
"3584" 716.6 121.366839135048 83.3658595466087
"3585" 716.8 122.988552509057 80.2885761205266
"3586" 717 122.191114419231 78.1539647260934
"3587" 717.2 121.974929637634 74.2175386408068
"3588" 717.4 123.164843051797 69.0155078645968
"3589" 717.6 123.961514369909 64.8528237157763
"3590" 717.8 123.527373301736 60.4542864546642
"3591" 718 123.324977156143 56.4095555082628
"3592" 718.2 122.110079353823 53.3486914795237
"3593" 718.4 120.768497095992 48.0412015165118
"3594" 718.6 119.731794410917 43.5099038171418
"3595" 718.8 118.224165287046 39.3073876343515
"3596" 719 117.149385981515 35.8806475401042
"3597" 719.2 115.353687296438 31.9694615441456
"3598" 719.4 113.932418036688 28.5941691445766
"3599" 719.6 111.609345863169 25.5506584505991
"3600" 719.8 109.041834136639 22.2431520957683
"3601" 720 106.565213960599 18.2607055854551
"3602" 720.2 104.607440189479 16.1132245256512
"3603" 720.4 103.162322160773 15.9127527046837
"3604" 720.6 100.107735963019 14.7725537705688
"3605" 720.8 95.9883307956042 12.6968361997409
"3606" 721 90.9764756597843 11.209971267152
"3607" 721.2 85.6782215754814 9.8897743548192
"3608" 721.4 79.4962213066905 9.23492369917061
"3609" 721.6 73.6094650746577 10.2788332912936
"3610" 721.8 67.3629399270473 11.2141762858357
"3611" 722 61.5156143061813 13.7212427395812
"3612" 722.2 55.0992815818313 16.4486646039157
"3613" 722.4 49.848550413584 20.050720941105
"3614" 722.6 44.2539350296249 24.297722918931
"3615" 722.8 40.1837763334672 29.2997843243959
"3616" 723 38.107909529278 35.1179257922822
"3617" 723.2 36.7998456353612 41.5795536824613
"3618" 723.4 38.4268131353753 46.9520221241557
"3619" 723.6 41.5924322610713 52.3204884170437
"3620" 723.8 45.5097111421989 57.4240132014203
"3621" 724 50.2119335069811 61.0572934166962
"3622" 724.2 56.3108626000781 61.924965386424
"3623" 724.4 62.6180867086659 62.7935513048181
"3624" 724.6 69.0911862766944 62.1168714145366
"3625" 724.8 75.4112871841042 60.4193803364313
"3626" 725 81.4264481977709 57.9898240380028
"3627" 725.2 86.9669279138453 54.6917832632381
"3628" 725.4 91.3684502054094 50.4983686370698
"3629" 725.6 94.3557868980695 46.0697807551607
"3630" 725.8 97.9069926922538 40.8585097485326
"3631" 726 101.978422756483 36.4111865815294
"3632" 726.2 105.839397630208 33.4364879099546
"3633" 726.4 110.542794900923 33.7180620505337
"3634" 726.6 115.585515187509 34.3217418788837
"3635" 726.8 115.796424654921 36.5347817097442
"3636" 727 116.418151232409 38.7640129709563
"3637" 727.2 117.520361549084 41.063512605093
"3638" 727.4 120.547936088325 45.5606131455947
"3639" 727.6 121.393199662565 48.5548435229081
"3640" 727.8 121.712308298232 52.6992328635558
"3641" 728 122.624940828199 58.3391113938837
"3642" 728.2 123.643700662863 63.6906112295476
"3643" 728.4 123.669862639662 64.7891287573715
"3644" 728.6 122.818093041833 64.6688044275667
"3645" 728.8 122.151356607044 64.0846387373196
"3646" 729 122.852546812961 64.8735668835504
"3647" 729.2 122.427915392482 64.7781310683926
"3648" 729.4 122.071815550329 65.02844418341
"3649" 729.6 121.827712982498 64.8952041533837
"3650" 729.8 121.359179541527 65.3319308076997
"3651" 730 121.158657688866 65.9616124523123
"3652" 730.2 120.521903748057 66.0265242618123
"3653" 730.4 120.026410268873 65.4566913055587
"3654" 730.6 119.573845133039 64.6371147988117
"3655" 730.8 118.530908190003 62.2228179622736
"3656" 731 117.057812318674 57.982628505646
"3657" 731.2 115.480062236066 53.1461666338837
"3658" 731.4 114.836711099348 47.7682232168087
"3659" 731.6 114.463468194723 42.1955443712337
"3660" 731.8 115.315499583987 36.6381223564743
"3661" 732 115.252276503767 32.4013909066357
"3662" 732.2 113.021387434871 28.3727043618277
"3663" 732.4 110.369030980108 23.7860558754222
"3664" 732.6 106.803874673723 19.9113201698837
"3665" 732.8 103.304722442864 15.866503040415
"3666" 733 98.379588372516 13.5784607064691
"3667" 733.2 94.5077233312947 11.5284236287409
"3668" 733.4 90.6500342072076 10.2859721659152
"3669" 733.6 85.8308690242733 9.25280104998372
"3670" 733.8 80.1382124266014 7.90208993499296
"3671" 734 74.3193647195368 7.42624874266338
"3672" 734.2 68.1235274178031 7.95445576450557
"3673" 734.4 62.2155949465461 9.39969596376561
"3674" 734.6 55.9714366542733 11.3656804492087
"3675" 734.8 51.7377209243362 14.2461943440047
"3676" 735 46.6457230368745 18.9059419111163
"3677" 735.2 42.2402285155869 23.3403803874374
"3678" 735.4 39.2801376009852 29.2462565836932
"3679" 735.6 37.5817116299894 34.1783077191821
"3680" 735.8 36.4625410088514 39.7271252881565
"3681" 736 37.5353372537527 46.8229927202367
"3682" 736.2 38.2946417816855 53.2508982929089
"3683" 736.4 40.3104335227355 58.3232792452252
"3684" 736.6 43.1870557732483 64.4116111726087
"3685" 736.8 46.8693352118362 67.9680454579402
"3686" 737 52.8216560100953 70.6848182663077
"3687" 737.2 56.9856064017471 72.6320736380742
"3688" 737.4 62.8481937527033 73.3145254927717
"3689" 737.6 69.13338789389 73.0757565557555
"3690" 737.8 74.1817323628087 70.5710294474691
"3691" 738 79.8718065906867 67.9080620431032
"3692" 738.2 84.4934261013353 64.5342944925637
"3693" 738.4 89.4456639974294 59.5828414843036
"3694" 738.6 94.5573530462153 55.2960457645237
"3695" 738.8 98.7798550096249 50.4014704369152
"3696" 739 103.235769617664 45.4242168864349
"3697" 739.2 107.140510336944 39.8196211858372
"3698" 739.4 109.528612789295 34.2209987505397
"3699" 739.6 112.945768267842 30.3064828055266
"3700" 739.8 114.311649665066 32.7842439778341
"3701" 740 114.48627504671 34.1006908519378
"3702" 740.2 114.76269580437 35.173511476713
"3703" 740.4 115.635515827055 37.2308295334357
"3704" 740.6 117.295245884161 40.5431331206493
"3705" 740.8 119.411423222094 44.6531892360773
"3706" 741 121.96585342709 48.8133033497587
"3707" 741.2 121.036063956639 52.3309183145701
"3708" 741.4 119.146391594366 56.9914185871218
"3709" 741.6 117.830768312536 62.447826085829
"3710" 741.8 117.408974566789 68.6547684642608
"3711" 742 118.650548138091 74.4447506071813
"3712" 742.2 119.526589335723 78.9377922752171
"3713" 742.4 116.950698748979 80.7859317619569
"3714" 742.6 112.720586109648 85.3132138316087
"3715" 742.8 109.145527966843 89.8272400749746
"3716" 743 105.149415138906 93.8981172809569
"3717" 743.2 100.700500175352 97.1064413137299
"3718" 743.4 95.2187669782148 100.183024117841
"3719" 743.6 88.8028049760654 101.847105814015
"3720" 743.8 82.3095444715277 102.856194799501
"3721" 744 75.7602403736557 103.405450919181
"3722" 744.2 69.0388671888286 103.603141081542
"3723" 744.4 62.2727089513515 103.584307020756
"3724" 744.6 55.428674062531 103.544361291832
"3725" 744.8 48.4139938229601 102.837865011647
"3726" 745 41.8539764260002 101.063957114537
"3727" 745.2 35.4917607570233 99.2400425598337
"3728" 745.4 29.1605225056313 96.4709047665637
"3729" 745.6 23.6861201396393 92.5917750308437
"3730" 745.8 18.558534023921 88.1411798392093
"3731" 746 14.6245764528279 82.2960978302791
"3732" 746.2 12.1533281995124 76.7852220091415
"3733" 746.4 10.1675682929713 70.5987544070097
"3734" 746.6 8.0024783320107 64.244552708553
"3735" 746.8 5.58100748763736 58.114962801704
"3736" 747 5.9990801106983 52.4516102722337
"3737" 747.2 8.0243285670983 46.2492868745087
"3738" 747.4 10.3422434505456 40.412722747173
"3739" 747.6 13.982669394901 35.2820074904953
"3740" 747.8 18.2086773882475 30.2364857390611
"3741" 748 21.4448451812233 25.1929249623715
"3742" 748.2 24.4145604658483 19.3303594748587
"3743" 748.4 28.1138947115855 14.7756204702302
"3744" 748.6 32.9071462823808 11.2826495558758
"3745" 748.8 38.2464368029675 9.41976026232558
"3746" 749 43.8508161886355 6.68913143173104
"3747" 749.2 48.8255521745024 4.73705251653488
"3748" 749.4 51.7547848858129 3.24739295495835
"3749" 749.6 54.8989020182889 3.44393898935094
"3750" 749.8 58.8693594775913 3.68025202802772
"3751" 750 64.8253563584123 3.91337026949002
"3752" 750.2 69.4373160562 2.63874053502325
"3753" 750.4 69.1712531160983 2.59102375064153
"3754" 750.6 69.1904811941225 3.76518940349716
"3755" 750.8 70.8389769820745 5.68865989332174
"3756" 751 75.3735765138233 7.87017950763372
"3757" 751.2 80.0708504399692 9.90532435466241
"3758" 751.4 85.2596451006733 11.4046275349087
"3759" 751.6 90.3966420629614 11.6520651706456
"3760" 751.8 95.5123607147314 12.3836441972224
"3761" 752 95.1296507651724 12.5157746875278
"3762" 752.2 93.9015203528745 11.8381025604419
"3763" 752.4 96.72090693139 12.2264831674115
"3764" 752.6 97.4332058543033 13.3765184838997
"3765" 752.8 98.2962732734153 13.1708778714037
"3766" 753 98.1555082405722 13.9062230026512
"3767" 753.2 97.8707732711042 13.896159156217
"3768" 753.4 98.3204004936848 14.3621926603196
"3769" 753.6 97.9920965340983 14.0895422553525
"3770" 753.8 97.4314469536588 14.5194521227063
"3771" 754 97.1320150582233 14.8203796819551
"3772" 754.2 96.5315808203483 15.2571434287337
"3773" 754.4 95.8295910095459 16.259507403174
"3774" 754.6 93.9370874589306 17.5459971602984
"3775" 754.8 92.137383542995 19.5750054403483
"3776" 755 89.7770882560055 22.1832335023837
"3777" 755.2 87.1419292546867 25.3670785976154
"3778" 755.4 83.8776417660328 28.7424173004313
"3779" 755.6 80.6955271062469 32.8998154692066
"3780" 755.8 77.1683880464983 36.4930419066587
"3781" 756 73.7456487146419 40.5985628998372
"3782" 756.2 69.7613964573453 44.4923141771276
"3783" 756.4 65.9722525688846 46.4246534566257
"3784" 756.6 61.9725334425483 46.3920928554087
"3785" 756.8 57.7054195396588 45.8969832632708
"3786" 757 53.1712648339852 43.7957750273361
"3787" 757.2 48.7697210510541 42.6004941981914
"3788" 757.4 45.8784430930172 41.1647349261738
"3789" 757.6 41.0995372670372 39.466380176
"3790" 757.8 34.5600498541535 36.5408200176047
"3791" 758 29.7815188074695 33.8523795640376
"3792" 758.2 23.9454478118079 31.5515055780683
"3793" 758.4 18.9117750337582 28.3106064037907
"3794" 758.6 17.7815158031507 28.2106091038595
"3795" 758.8 17.3784690158514 30.3218869067184
"3796" 759 15.2481421962721 33.9227717326886
"3797" 759.2 12.9860915137561 38.6527429389657
"3798" 759.4 11.6225801534672 44.466982739274
"3799" 759.6 10.89587144562 50.683809562768
"3800" 759.8 11.2714987542764 56.0482415152466
"3801" 760 12.0183838699306 62.7657801588105
"3802" 760.2 14.2668554081265 68.1439355223918
"3803" 760.4 16.9226557860566 74.1157721409313
"3804" 760.6 18.9327581535733 79.6821143574837
"3805" 760.8 21.7136925182076 85.8402517242538
"3806" 761 25.5269604270378 90.8054857905773
"3807" 761.2 30.1590059457926 95.0472389877453
"3808" 761.4 34.9990492125328 99.1624574922885
"3809" 761.6 39.9779584009062 102.71345765403
"3810" 761.8 45.7016435017561 105.874774380351
"3811" 762 50.2625975606757 108.787951529574
"3812" 762.2 53.7537595526861 113.189053960148
"3813" 762.4 56.3954405939273 117.580225215964
"3814" 762.6 60.2783352145983 117.892451019659
"3815" 762.8 64.9743537572773 116.170270538695
"3816" 763 70.4669269978286 113.298915574226
"3817" 763.2 75.740893982627 110.534161443764
"3818" 763.4 80.8301975206888 107.393413500685
"3819" 763.6 85.6718350909983 102.375282958684
"3820" 763.8 89.3977729562983 97.4939148842837
"3821" 764 92.5551823883928 92.433214183638
"3822" 764.2 95.6909728873233 87.1242533166587
"3823" 764.4 98.4209781325804 81.4044410362171
"3824" 764.6 100.722746373979 75.7291434804203
"3825" 764.8 102.009520611727 69.6713185333713
"3826" 765 102.432064303898 63.3210927730087
"3827" 765.2 101.416194485223 56.9694722134337
"3828" 765.4 98.8982444554249 51.0983037406257
"3829" 765.6 94.9661771217355 46.0850283321764
"3830" 765.8 90.6969179116313 41.0756858337397
"3831" 766 86.3828375959796 36.1469092283543
"3832" 766.2 81.1390327043886 32.6554932813052
"3833" 766.4 75.7237836421502 31.0761514038837
"3834" 766.6 69.1624740598954 29.8066466705477
"3835" 766.8 63.2169357475621 28.5547835968589
"3836" 767 56.6538689920002 27.8080295569912
"3837" 767.2 50.3117550446749 26.3260726990208
"3838" 767.4 43.8700578328073 24.7677621094357
"3839" 767.6 38.5483521959907 21.6111038326046
"3840" 767.8 34.2835091823302 17.7489145465402
"3841" 768 32.8567288245143 16.0912117391598
"3842" 768.2 34.4098291164753 14.6897528797105
"3843" 768.4 36.5074516848847 11.6721204128758
"3844" 768.6 37.5003600775515 10.762223600357
"3845" 768.8 41.0193619571122 11.6285732776837
"3846" 769 40.9996516705973 11.3598086557539
"3847" 769.2 40.7026968217036 11.8438555939152
"3848" 769.4 39.4933473761535 12.6653507373256
"3849" 769.6 36.7964881279733 13.6927688197837
"3850" 769.8 33.1715360122069 15.7984653548427
"3851" 770 30.1369893463628 18.9180185268372
"3852" 770.2 27.348777104653 23.2421073948525
"3853" 770.4 24.8856903791993 28.4194408646677
"3854" 770.6 23.7297408756233 33.4584148125337
"3855" 770.8 21.859647476077 39.533685217274
"3856" 771 21.8505439905983 45.2853465034337
"3857" 771.2 22.3001537299292 51.4900972755476
"3858" 771.4 23.9737234455456 57.3756270148589
"3859" 771.6 25.9631327736332 63.0489420307198
"3860" 771.8 28.5996844715513 68.9462203606597
"3861" 772 31.6773997181524 74.5578636698995
"3862" 772.2 34.5387742538014 80.2935024632119
"3863" 772.4 37.301872930509 86.0100884721694
"3864" 772.6 40.1635265046185 91.5373140944563
"3865" 772.8 42.9472594723396 97.2318523231395
"3866" 773 46.3542285945136 102.401666468351
"3867" 773.2 51.1578365089913 106.129782020164
"3868" 773.4 56.4842399493233 107.928488261409
"3869" 773.6 62.0012960891716 108.806924111004
"3870" 773.8 67.6520671129925 108.953678750166
"3871" 774 73.5826651444922 108.218654959422
"3872" 774.2 78.8449471957798 106.273378231788
"3873" 774.4 84.3957535838059 103.540308826579
"3874" 774.6 88.2299773157192 99.5736678022143
"3875" 774.8 92.1954987688101 95.241206864016
"3876" 775 95.0054827205539 90.1040540725118
"3877" 775.2 97.1826242656301 84.257626787121
"3878" 775.4 99.2060005781495 78.1712653881706
"3879" 775.6 99.883642495077 71.4544633426154
"3880" 775.8 99.9394508190983 65.0834484009337
"3881" 776 98.3913041625233 59.0563868888587
"3882" 776.2 96.6842335926894 52.3969303242312
"3883" 776.4 93.9130277838381 46.451737231187
"3884" 776.6 90.9549235090297 40.3376008689966
"3885" 776.8 89.1725907981042 34.5412056157647
"3886" 777 87.9299933019614 27.7996505434075
"3887" 777.2 85.6395337381757 21.3950186727409
"3888" 777.4 83.8490615480772 16.2393090386299
"3889" 777.6 85.0604469852702 14.0621575857197
"3890" 777.8 85.3427940376042 13.8405204623599
"3891" 778 86.9648284040772 13.9384350526606
"3892" 778.2 88.3709492697702 13.5753190144697
"3893" 778.4 87.2600993741004 14.0075378894575
"3894" 778.6 85.6743017397593 14.9593280467477
"3895" 778.8 82.7767683872983 14.4879384861587
"3896" 779 77.9635577128733 13.0890889914337
"3897" 779.2 72.7548800905708 12.1164020290786
"3898" 779.4 66.6307347158873 11.5974156091237
"3899" 779.6 60.5393577027996 11.6279131575871
"3900" 779.8 54.4832918113515 12.2017944877299
"3901" 780 48.2768780325258 12.7917492657325
"3902" 780.2 41.6929289445792 13.6181752488668
"3903" 780.4 35.45864040068 15.3276264092853
"3904" 780.6 29.4289977497233 17.6641351457647
"3905" 780.8 24.0571497098818 19.984148053713
"3906" 781 22.1609035797702 24.4074772247822
"3907" 781.2 20.3969831135804 30.3621214993837
"3908" 781.4 19.0141979280132 36.5396529496988
"3909" 781.6 18.6357306666543 42.8319039381596
"3910" 781.8 18.4505262268685 49.5843928287386
"3911" 782 19.2183701153733 55.5998330329837
"3912" 782.2 20.3204224315373 61.6694627440986
"3913" 782.4 22.4422705467111 66.9992967101032
"3914" 782.6 26.0611315405489 71.6928292273023
"3915" 782.8 29.4660902122947 76.8482502170266
"3916" 783 34.4381083011393 81.2713140172425
"3917" 783.2 39.2587228859273 85.1326291775797
"3918" 783.4 43.4424007168977 87.9690880651861
"3919" 783.6 47.3223275092553 91.2519952827637
"3920" 783.8 50.5476825257397 96.1411953394247
"3921" 784 53.5348833685869 101.553209761347
"3922" 784.2 57.0964881365273 106.120434719596
"3923" 784.4 61.414815363183 110.316719368674
"3924" 784.6 66.7659539311502 113.992280358372
"3925" 784.8 72.3454406006483 116.496847115409
"3926" 785 78.1374765955681 118.100504560798
"3927" 785.2 83.3979853137611 117.094663061808
"3928" 785.4 87.8766250169489 114.5515895393
"3929" 785.6 92.1614638020755 111.258605201388
"3930" 785.8 96.9008656878087 107.358610070445
"3931" 786 101.324368023004 103.356242889567
"3932" 786.2 104.908766479297 98.787084786713
"3933" 786.4 108.173304461239 93.3024965269886
"3934" 786.6 110.144336254916 87.3896427531914
"3935" 786.8 111.998483839095 81.4144274684478
"3936" 787 113.038765893111 75.1613425765475
"3937" 787.2 113.599294452597 68.5150253214141
"3938" 787.4 113.933091214662 61.7778540825179
"3939" 787.6 113.619614671223 53.8776945044229
"3940" 787.8 113.101420395384 47.6869734349176
"3941" 788 112.281866945006 40.8727545837272
"3942" 788.2 111.632653180427 34.1578120548922
"3943" 788.4 112.220052729809 29.6069280083715
"3944" 788.6 112.677346468804 29.7716334258676
"3945" 788.8 112.035326439359 30.315913092621
"3946" 789 110.006372434854 30.4750353192703
"3947" 789.2 106.407912635773 29.3137957759587
"3948" 789.4 101.747354733689 27.9031741395108
"3949" 789.6 97.0236498886448 26.1857707807267
"3950" 789.8 91.952903962543 25.5703530046542
"3951" 790 86.1069938754541 24.3286520266273
"3952" 790.2 80.1184059544474 23.8015520633665
"3953" 790.4 73.7189968730509 24.0298625657458
"3954" 790.6 67.7340565608031 24.4693292470434
"3955" 790.8 61.2258826032741 25.5234411912312
"3956" 791 55.3052054458597 27.5859346054788
"3957" 791.2 49.2752600220136 30.666788218166
"3958" 791.4 43.5647126809193 33.8813801632357
"3959" 791.6 38.4487201162931 37.8390562076047
"3960" 791.8 32.7982297666281 41.9566070915028
"3961" 792 27.0773502260264 46.5435622628522
"3962" 792.2 21.9215745362397 51.3839706251624
"3963" 792.4 18.0029859278926 56.2312664932695
"3964" 792.6 13.9680433157753 61.9201661003797
"3965" 792.8 12.0393836319113 67.6562928822757
"3966" 793 10.8746898794168 73.4803144420934
"3967" 793.2 9.19521658846059 79.1185918350108
"3968" 793.4 10.7414963428874 80.616033016665
"3969" 793.6 11.2241857217688 80.8919417358672
"3970" 793.8 13.0379742435404 82.2678208763959
"3971" 794 11.7904009292477 82.4736388089569
"3972" 794.2 9.23828410121524 82.2025771024886
"3973" 794.4 7.7209307694953 79.4432388985237
"3974" 794.6 7.77853445917452 76.8342274567862
"3975" 794.8 7.86402806193063 72.2714022133959
"3976" 795 7.2192923056793 66.9490138059637
"3977" 795.2 6.01392469664135 61.7177178719575
"3978" 795.4 4.40346669342643 55.7203255793681
"3979" 795.6 4.3470745589233 53.7368641003337
"3980" 795.8 6.92676486134525 52.7091993309081
"3981" 796 10.3643992995733 48.9983020068337
"3982" 796.2 12.3506461225342 44.3192514966652
"3983" 796.4 14.023995095164 39.405766822943
"3984" 796.6 14.8368229741233 33.6823605553087
"3985" 796.8 14.827007041955 28.3656875535423
"3986" 797 17.156374064339 24.6890439335779
"3987" 797.2 20.96882524489 23.2960073795266
"3988" 797.4 25.9348425407843 20.8422505110057
"3989" 797.6 30.7649733638512 17.707337800814
"3990" 797.8 34.4261928341999 14.0286874339462
"3991" 798 36.9942662975436 9.38242181957903
"3992" 798.2 40.5651470213861 9.36843464551162
"3993" 798.4 46.2540314798762 9.61877490486719
"3994" 798.6 52.3776972302721 9.93706651500567
"3995" 798.8 58.5289619485733 9.36315112613372
"3996" 799 63.5360966538796 7.36508448996184
"3997" 799.2 68.8488663141918 5.45285349952152
"3998" 799.4 73.3508819646823 6.00423101651487
"3999" 799.6 77.1946668596991 9.62593925814178
"4000" 799.8 81.4008680283729 14.3248156200018
"4001" 800 84.7636550284118 19.6772120044739
"4002" 800.2 88.1124659217971 24.5136738762362
"4003" 800.4 91.0114596011749 29.5392072692708
"4004" 800.6 93.2659290183965 35.2949079047735
"4005" 800.8 94.41771956182 41.0365685590938
"4006" 801 95.8130070891833 47.2604830428997
"4007" 801.2 97.0625031992312 53.0756325416711
"4008" 801.4 97.6447638055342 59.0962340122535
"4009" 801.6 97.8058614616043 65.2475825478123
"4010" 801.8 97.2969549020348 71.4959902899165
"4011" 802 95.4118521064733 77.0856419774837
"4012" 802.2 93.392461545077 82.9771011362984
"4013" 802.4 91.0269474578353 88.5007194287975
"4014" 802.6 88.3356732635404 94.0849366351276
"4015" 802.8 84.2419244907357 97.2915617062391
"4016" 803 79.8940789354098 101.001573037638
"4017" 803.2 75.0198071520483 104.394040234134
"4018" 803.4 70.6043585909628 108.169561994253
"4019" 803.6 67.11875806403 112.849758006943
"4020" 803.8 65.2658175945284 117.61019466835
"4021" 804 66.6001629180182 118.890178819781
"4022" 804.2 68.8931775254013 119.349611122918
"4023" 804.4 70.5081867309926 119.196429408191
"4024" 804.6 73.8197220946888 119.376357368211
"4025" 804.8 78.3086812580048 118.845645486136
"4026" 805 83.1178970282759 119.61927597291
"4027" 805.2 86.0728030396809 119.385917728231
"4028" 805.4 87.7267575174554 118.090432038634
"4029" 805.6 91.4457405460233 115.977552639409
"4030" 805.8 95.4977647955174 114.577830380859
"4031" 806 97.5708403488927 111.457357091834
"4032" 806.2 101.079984600121 107.672086613884
"4033" 806.4 105.018527173778 103.675919249203
"4034" 806.6 108.837423328715 100.055058213867
"4035" 806.8 112.378588889596 95.5291774367397
"4036" 807 116.307602061338 90.809913936228
"4037" 807.2 119.793685469895 86.1107245796378
"4038" 807.4 122.71993372015 81.2292319243959
"4039" 807.6 123.056555357104 77.5159145433123
"4040" 807.8 123.914108363447 73.3986511978837
"4041" 808 124.664121575418 68.1740421405667
"4042" 808.2 124.578627972662 63.5162240052252
"4043" 808.4 124.907723795534 58.5463928023711
"4044" 808.6 123.495482830866 54.6175009825504
"4045" 808.8 122.704101571492 50.4768663700545
"4046" 809 122.442385939877 46.6099662031015
"4047" 809.2 121.26769158086 45.2656635676498
"4048" 809.4 118.701734390614 42.7982742706642
"4049" 809.6 115.582930876592 38.6846667797034
"4050" 809.8 113.197956140091 33.5696232266606
"4051" 810 110.864820804638 28.2516960832008
"4052" 810.2 108.706050339311 22.7643240210277
"4053" 810.4 107.601661751772 21.5016595026337
"4054" 810.6 104.724100297343 21.0506522502277
"4055" 810.8 100.082256799998 19.4309727795837
"4056" 811 95.3274667541233 17.8438790373087
"4057" 811.2 89.9764426462821 16.909012611161
"4058" 811.4 84.2827223676983 15.2246875239837
"4059" 811.6 78.9472091090282 12.4353795733227
"4060" 811.8 73.1951147285539 9.9535267158424
"4061" 812 67.4641772227152 7.49641312067404
"4062" 812.2 62.0754835724153 4.99510564125972
"4063" 812.4 56.6981398168185 3.36499082447896
"4064" 812.6 56.5022155273387 3.30288472689141
"4065" 812.8 56.7357354717117 3.67129117916279
"4066" 813 56.1953069182 5.21709799144186
"4067" 813.2 55.0525450789913 7.43163532265172
"4068" 813.4 51.2671850886519 10.7340267220028
"4069" 813.6 47.3505582453142 14.4911840766337
"4070" 813.8 43.7233959881997 19.1058003921514
"4071" 814 39.4698835578138 23.6199822937577
"4072" 814.2 36.1087807289005 28.2046982875766
"4073" 814.4 31.8805869709193 33.6570449496037
"4074" 814.6 27.9512398365749 39.030890808704
"4075" 814.8 24.2642970595057 44.6907840590135
"4076" 815 20.1527910683185 50.4415079047171
"4077" 815.2 16.9817749406406 56.8568732241987
"4078" 815.4 15.1211785783201 63.2755498098918
"4079" 815.6 13.8635750006117 69.7807566254209
"4080" 815.8 13.1178771188014 76.7973929734228
"4081" 816 13.4586641186764 83.7835264708603
"4082" 816.2 16.0602560312709 87.595791247098
"4083" 816.4 19.1699359190541 92.0662889668607
"4084" 816.6 24.0839159362077 96.1279269931181
"4085" 816.8 29.1136388012075 99.6618670982617
"4086" 817 33.9576107093717 102.96496617811
"4087" 817.2 38.8442292811535 105.54056393914
"4088" 817.4 42.9000758352977 106.841644621272
"4089" 817.6 47.2257387367193 108.195535445692
"4090" 817.8 52.5774217812485 109.239788634917
"4091" 818 57.6029614109819 109.693306061418
"4092" 818.2 63.1427881054395 108.370327159316
"4093" 818.4 68.7518573193976 106.514393424269
"4094" 818.6 73.939795663986 104.133842896053
"4095" 818.8 78.9601248092496 100.449793704252
"4096" 819 83.6428217496473 96.7263976487557
"4097" 819.2 87.279602426383 92.5187246986736
"4098" 819.4 91.1292688715102 87.5792212535723
"4099" 819.6 94.2131118867725 82.6406030914493
"4100" 819.8 97.7525106230501 78.1029684784979
"4101" 820 100.732802954807 72.8222343295237
"4102" 820.2 103.736402203991 67.1982751544437
"4103" 820.4 106.732780787128 61.9030788392885
"4104" 820.6 109.705432558373 55.9763215280837
"4105" 820.8 111.767253278175 50.2425505699081
"4106" 821 112.368200114305 43.7701346092198
"4107" 821.2 111.990328252773 38.1839945441337
"4108" 821.4 114.153566652594 33.8453729543273
"4109" 821.6 114.898428430034 33.7247576781278
"4110" 821.8 113.508789630614 33.4604729918593
"4111" 822 110.950781585551 32.2392433347608
"4112" 822.2 107.365361825898 30.6866805468837
"4113" 822.4 102.357965823054 28.4180678148668
"4114" 822.6 96.9989458487483 26.2467127770837
"4115" 822.8 91.485233109114 23.6478402965644
"4116" 823 85.9115451303662 21.491022693514
"4117" 823.2 79.5988090003044 20.707805616181
"4118" 823.4 73.3390863760708 20.6583560792142
"4119" 823.6 66.9060218816351 20.754628215993
"4120" 823.8 60.2839176302153 22.0632764784277
"4121" 824 53.6934685227359 23.6412945678753
"4122" 824.2 47.2978355386414 26.0939039927526
"4123" 824.4 41.0185668868296 29.1063079880333
"4124" 824.6 34.5479024770124 32.9484514091493
"4125" 824.8 28.6344986598927 36.9815166846771
"4126" 825 22.7542380884811 41.2094934150478
"4127" 825.2 16.7417817335436 45.2350398510712
"4128" 825.4 10.6483507267117 48.2611755747674
"4129" 825.6 7.54105222929649 51.7402718330057
"4130" 825.8 9.02688596382499 56.473171920799
"4131" 826 10.9877620637072 61.9815014785692
"4132" 826.2 13.604765165516 67.7117433997374
"4133" 826.4 16.5104835311987 73.7753525185886
"4134" 826.6 19.4974908962233 79.6549132182647
"4135" 826.8 22.616424181955 85.4785806243472
"4136" 827 26.2977757009852 91.3297658126218
"4137" 827.2 30.0963722911452 96.9220824124697
"4138" 827.4 34.2641727689907 102.216475461953
"4139" 827.6 38.7925262700983 107.300872203306
"4140" 827.8 44.0040358076153 111.121240523476
"4141" 828 50.0344061855426 113.645064042665
"4142" 828.2 56.1160129572506 114.342660201047
"4143" 828.4 62.8022844446038 114.375810656937
"4144" 828.6 69.282399280478 113.448012908261
"4145" 828.8 75.5970989187102 112.21026877371
"4146" 829 81.6479169326287 110.114174149668
"4147" 829.2 87.7802378137061 107.316190830763
"4148" 829.4 92.9710016287361 103.917188095114
"4149" 829.6 98.0770869965369 99.9684850864431
"4150" 829.8 102.855163842038 94.2664342586568
"4151" 830 106.058730017562 88.4721389940077
"4152" 830.2 108.93614579419 82.4972140756988
"4153" 830.4 111.816266417383 76.5733296120854
"4154" 830.6 115.146089159143 70.5278740745128
"4155" 830.8 118.456076542986 64.9675648590559
"4156" 831 121.755228128557 59.2169663414075
"4157" 831.2 122.51776739607 56.6890950749805
"4158" 831.4 121.994874528896 52.5243224084215
"4159" 831.6 121.246752287473 48.4076045403837
"4160" 831.8 120.796094069059 44.9864329413263
"4161" 832 119.153096770293 44.1883369228837
"4162" 832.2 116.064444336593 42.7286394252199
"4163" 832.4 111.299433582941 39.8908422529094
"4164" 832.6 106.235896340598 37.0642658302587
"4165" 832.8 101.03872413082 34.1995549433543
"4166" 833 94.8444333579129 32.4370610651251
"4167" 833.2 88.8994809376696 31.5096120821978
"4168" 833.4 82.8107765309711 31.017448550075
"4169" 833.6 76.3602360182233 30.9708890100999
"4170" 833.8 69.7697781831056 31.5288976382114
"4171" 834 62.9304654477853 32.6200868397598
"4172" 834.2 56.0258135963299 33.8801287486788
"4173" 834.4 49.0525468821813 34.9064936417745
"4174" 834.6 42.3838370424953 36.5173189234117
"4175" 834.8 33.6862625240038 38.6280863140057
"4176" 835 26.4498053409113 40.9541709263557
"4177" 835.2 20.4442533860038 43.6595431576886
"4178" 835.4 14.1335589307111 46.3668405782984
"4179" 835.6 10.0994779770514 50.2160069831728
"4180" 835.8 7.53327328381384 55.5381923697892
"4181" 836 4.69858935021566 59.5322994646929
"4182" 836.2 4.18479503517329 58.5922674509337
"4183" 836.4 4.71733152031131 58.3619603508277
"4184" 836.6 5.48381016688731 59.1128601631237
"4185" 836.8 6.83550018504588 60.7816799674886
"4186" 837 8.56480189619787 64.4507232883329
"4187" 837.2 10.7035369010102 69.5262893164001
"4188" 837.4 13.1715400067688 74.9436595562308
"4189" 837.6 16.0929963115673 79.9417615954837
"4190" 837.8 19.5715309289342 85.192315586415
"4191" 838 23.8260003394672 89.8134229270545
"4192" 838.2 28.5094989679083 94.5803457592932
"4193" 838.4 33.7031907444925 98.5374970523991
"4194" 838.6 39.0773460011524 102.308428906065
"4195" 838.8 45.1962345987599 105.373258628664
"4196" 839 51.1995458921981 107.181156962203
"4197" 839.2 57.4834454337107 107.737543900774
"4198" 839.4 64.0875032220792 107.899828047214
"4199" 839.6 70.5331086238162 107.554900692308
"4200" 839.8 76.8641276919691 106.503674042884
"4201" 840 83.7707085406017 104.805440756505
"4202" 840.2 89.776076781664 102.73438829124
"4203" 840.4 95.6732075499865 100.227726987542
"4204" 840.6 102.053607171953 96.9967542711952
"4205" 840.8 107.558269905139 93.5660412889257
"4206" 841 112.655360210747 89.4706058371498
"4207" 841.2 116.709631387918 86.8015987065449
"4208" 841.4 117.312872797947 87.5673323749527
"4209" 841.6 116.984387484977 87.4770649632116
"4210" 841.8 116.388818476503 85.9970432416888
"4211" 842 115.091682486664 83.1189196204685
"4212" 842.2 115.012468075071 77.5475060050786
"4213" 842.4 114.59670822475 71.6528651634363
"4214" 842.6 113.786530752795 65.373587825077
"4215" 842.8 112.349743305543 59.659166679514
"4216" 843 110.69539085965 53.4302888164493
"4217" 843.2 108.649700231044 47.5837238813453
"4218" 843.4 105.648025678756 41.769848536674
"4219" 843.6 101.740753532723 35.7487014877227
"4220" 843.8 97.8559467641724 29.9759512428668
"4221" 844 93.9230683466507 24.435254506166
"4222" 844.2 89.3362650587599 19.3001992316642
"4223" 844.4 84.97186941189 13.6643312651456
"4224" 844.6 82.7631774771842 9.15725898037591
"4225" 844.8 83.1243532380894 7.50140887334829
"4226" 845 83.3637209416618 8.84535461496833
"4227" 845.2 82.8360834699162 9.17582688848215
"4228" 845.4 81.0705300656507 10.2415544837224
"4229" 845.6 77.6048260846696 11.3955345169664
"4230" 845.8 72.5157113681729 12.7459291649089
"4231" 846 67.4431773611241 14.5113013729664
"4232" 846.2 62.4629267081281 16.9748335496456
"4233" 846.4 57.1811711332721 19.7403329643715
"4234" 846.6 52.3293648468473 23.2908886196917
"4235" 846.8 46.7423607098053 26.5344529949329
"4236" 847 41.8809084564655 30.657267383204
"4237" 847.2 37.663220404002 35.3709721111296
"4238" 847.4 33.9048215666757 40.4667265115504
"4239" 847.6 30.432319655617 46.2000919007735
"4240" 847.8 27.8409584417194 52.7137619816239
"4241" 848 25.8669622034108 59.1494947656103
"4242" 848.2 23.7699649149528 65.9572039219247
"4243" 848.4 21.9296552584264 72.5223417696337
"4244" 848.6 20.0576747010422 79.2100470562696
"4245" 848.8 17.6882689418393 85.4753635317397
"4246" 849 15.832238024921 91.4471533928139
"4247" 849.2 18.1338236022473 94.0811115880117
"4248" 849.4 21.7588371899675 97.2409097849302
"4249" 849.6 26.5339310460233 101.543373208132
"4250" 849.8 31.6391401667314 104.1731306889
"4251" 850 37.2362132891023 106.52566030094
"4252" 850.2 43.3732346450415 108.386652979619
"4253" 850.4 49.4262358763674 109.886789538011
"4254" 850.6 55.6987496102941 111.070478339565
"4255" 850.8 62.2427496546592 111.533507076448
"4256" 851 68.5229891238549 112.328654842752
"4257" 851.2 74.9263805119465 112.460491703964
"4258" 851.4 81.6301947894945 112.170805072282
"4259" 851.6 87.9490045567454 111.184217616388
"4260" 851.8 94.0195770129669 109.586152791448
"4261" 852 100.318194724528 107.658884211952
"4262" 852.2 103.775738760548 104.880878805384
"4263" 852.4 106.480388548694 101.569303598413
"4264" 852.6 110.430422981527 97.6863092311296
"4265" 852.8 114.678176487685 93.235034418935
"4266" 853 117.610094763436 88.7348642882772
"4267" 853.2 120.356494867099 83.4122366204209
"4268" 853.4 122.735765868809 78.3224494306886
"4269" 853.6 123.812897018772 73.9349717222772
"4270" 853.8 124.206140693314 68.0909037334788
"4271" 854 124.175832779351 62.5838244407077
"4272" 854.2 123.80149564708 56.8306845826456
"4273" 854.4 123.298448282785 50.9155608165201
"4274" 854.6 123.625090796014 50.332315170907
"4275" 854.8 123.061982928727 49.5151942347656
"4276" 855 122.227840620822 47.1477020961514
"4277" 855.2 121.718135665985 44.9209130586694
"4278" 855.4 121.852429402269 42.7862418376837
"4279" 855.6 121.208014594707 43.1110102781176
"4280" 855.8 120.636175579364 43.1903178518212
"4281" 856 119.294761444652 42.936466311098
"4282" 856.2 117.190811158393 42.3100823060611
"4283" 856.4 113.265845309448 41.0433597526087
"4284" 856.6 108.440972513317 39.2275343968583
"4285" 856.8 103.526378394054 37.4683143393922
"4286" 857 97.9978725849436 36.289999966943
"4287" 857.2 92.0530617685648 35.692805952713
"4288" 857.4 86.0823317297711 35.3558152267446
"4289" 857.6 79.8289943672068 35.2787887230821
"4290" 857.8 73.536040240961 36.5266151458345
"4291" 858 67.6184328092393 38.7419764585957
"4292" 858.2 61.14923532539 41.2673054953837
"4293" 858.4 55.0042506927233 44.3583440430028
"4294" 858.6 48.6007006855483 47.7390129025337
"4295" 858.8 41.1508628838512 51.7543366720465
"4296" 859 35.5611352534264 55.7629239543525
"4297" 859.2 29.9051907842153 60.0507059867797
"4298" 859.4 24.6270334236884 64.8242540360233
"4299" 859.6 19.4642802029907 69.4435595492791
"4300" 859.8 14.5958826040579 74.4750627790412
"4301" 860 10.6981073343965 79.5351172203798
"4302" 860.2 9.584530274009 83.8030869491694
"4303" 860.4 10.2990125256136 84.1993430127374
"4304" 860.6 8.8200302974856 83.6972822198673
"4305" 860.8 8.84179402891026 82.0313574108663
"4306" 861 8.16621912504383 80.8784889387299
"4307" 861.2 7.63368929752731 79.9074881600677
"4308" 861.4 7.28226856304149 79.5593720267928
"4309" 861.6 6.85629339033957 78.244393255907
"4310" 861.8 5.04049124758207 75.6641229004334
"4311" 862 5.12670998691796 75.3816822026089
"4312" 862.2 5.76564306132414 75.6994748320938
"4313" 862.4 4.32667370450902 74.029223061598
"4314" 862.6 4.32278497859427 74.8057717134966
"4315" 862.8 4.53831893212246 74.7503441721778
"4316" 863 4.19480685663857 74.2898133283074
"4317" 863.2 4.55154675884829 74.6189932164837
"4318" 863.4 5.32053351046699 75.1038135213879
"4319" 863.6 5.35001702570634 75.42852049496
"4320" 863.8 5.42853803383674 75.8631180493207
"4321" 864 4.88558293053531 76.5144180538837
"4322" 864.2 5.19092808242331 77.1656133267877
"4323" 864.4 5.46387432529648 77.4865119815179
"4324" 864.6 5.55831870186109 78.2133696663089
"4325" 864.8 5.77701890432815 78.8826521359644
"4326" 865 6.13188967293531 79.4743965670837
"4327" 865.2 6.3203935677233 80.7460498255742
"4328" 865.4 6.49382980873111 81.5623254895322
"4329" 865.6 7.76260707954661 83.1617777936582
"4330" 865.8 9.0598671521105 85.399038957177
"4331" 866 10.7933623032691 87.2263531513723
"4332" 866.2 13.0878271023396 89.6779291896977
"4333" 866.4 16.346225394403 92.8204674496884
"4334" 866.6 20.3609689202698 96.6068874595814
"4335" 866.8 24.2761892994141 100.599176928365
"4336" 867 28.2865499025233 104.691136592999
"4337" 867.2 31.8936492242772 109.499603712115
"4338" 867.4 33.400884927869 113.100145014592
"4339" 867.6 34.4231500931295 112.759549683446
"4340" 867.8 37.5553380914138 113.273048462169
"4341" 868 42.7234556297993 114.03136676698
"4342" 868.2 48.2824009911072 114.720813641911
"4343" 868.4 54.2676427675277 115.210887724162
"4344" 868.6 60.4090129363549 115.321430901805
"4345" 868.8 65.4045012325242 115.023779870353
"4346" 869 72.3774328496161 114.414800825696
"4347" 869.2 78.5309309359098 113.590063279994
"4348" 869.4 84.4692189896079 112.309119979704
"4349" 869.6 89.4963364144075 111.225154081252
"4350" 869.8 95.7205993029413 110.225284454217
"4351" 870 101.399550431505 108.990295668345
"4352" 870.2 102.974077913223 106.743348416422
"4353" 870.4 104.541698112648 103.556677891584
"4354" 870.6 107.948372367539 99.1310590480943
"4355" 870.8 111.900243326906 94.968370530274
"4356" 871 116.907397822398 91.5609754959837
"4357" 871.2 117.12163361681 91.5685932455284
"4358" 871.4 116.638013812973 91.7297462006837
"4359" 871.6 116.587318226215 91.0793405987184
"4360" 871.8 117.356001754638 89.7310957540301
"4361" 872 117.394721954428 88.7413496039546
"4362" 872.2 118.481818306628 86.2882819414551
"4363" 872.4 120.509765767418 82.2488222980057
"4364" 872.6 121.9592366727 78.1495774455742
"4365" 872.8 123.332232864781 75.2161818638837
"4366" 873 123.20492520739 75.6674734918361
"4367" 873.2 122.215358194856 75.9941093308603
"4368" 873.4 122.060278162272 76.6836144097936
"4369" 873.6 122.11378860008 76.7709742533361
"4370" 873.8 121.120069562481 77.0986243393837
"4371" 874 121.189568074342 77.8373825522647
"4372" 874.2 121.054110788312 78.6470850853595
"4373" 874.4 120.556489305349 80.3937931255766
"4374" 874.6 119.976977429331 80.8045893402222
"4375" 874.8 119.891015478822 81.4855382050412
"4376" 875 119.925180033727 82.6880139524457
"4377" 875.2 119.65802233843 84.062427637892
"4378" 875.4 118.819659160387 85.864761362954
"4379" 875.6 118.163441336223 88.2232720722647
"4380" 875.8 117.998786990175 90.164896627274
"4381" 876 117.250587070341 92.360055204427
"4382" 876.2 116.437737132443 94.7308883003959
"4383" 876.4 115.012843753175 97.2893635236154
"4384" 876.6 112.486032827272 99.6831844007862
"4385" 876.8 109.580424976852 103.397329868908
"4386" 877 107.620454327685 105.557816247312
"4387" 877.2 104.174128172887 107.086243896211
"4388" 877.4 100.082361496465 109.977502815803
"4389" 877.6 96.626554246543 113.411993178523
"4390" 877.8 92.6101746512797 117.022528075892
"4391" 878 89.1581117228022 118.754923983252
"4392" 878.2 84.9115128170917 118.8130029707
"4393" 878.4 80.0236621745426 119.899507805077
"4394" 878.6 74.6621890369667 121.417305885707
"4395" 878.8 70.8214679972664 122.314176332651
"4396" 879 67.9386870511298 121.016013359323
"4397" 879.2 63.4278062793772 120.238347170935
"4398" 879.4 58.5910442689413 121.240319204756
"4399" 879.6 55.6788142170473 122.7399351295
"4400" 879.8 54.0727662263983 122.478470360834
"4401" 880 52.4235971570552 122.167602795842
"4402" 880.2 50.8375840243009 121.800477702298
"4403" 880.4 48.4120331001103 121.723517793823
"4404" 880.6 47.6432514954233 121.181645297127
"4405" 880.8 47.9256178667483 120.819973628109
"4406" 881 48.0510503927527 120.338071627245
"4407" 881.2 47.593038723777 119.784308389842
"4408" 881.4 48.0201800705877 119.253893708909
"4409" 881.6 48.3193984422479 119.279595106113
"4410" 881.8 48.6616695049671 119.510713159718
"4411" 882 48.5045567185266 119.729721260515
"4412" 882.2 49.0525468821813 120.118789716161
"4413" 882.4 49.2335908281733 119.953400971284
"4414" 882.6 48.9896174173453 119.847008932298
"4415" 882.8 48.4562719094108 120.968865091149
"4416" 883 48.9580297271991 120.621992609134
"4417" 883.2 49.2572187268313 120.720918206812
"4418" 883.4 49.6427446209572 120.882686811803
"4419" 883.6 49.8461759130332 120.827189031727
"4420" 883.8 50.084786835043 120.808747077449
"4421" 884 50.7900543103405 121.300523867813
"4422" 884.2 51.1350811953135 121.412107667392
"4423" 884.4 51.4562661783453 121.664539598298
"4424" 884.6 51.8742349029306 122.000181149859
"4425" 884.8 52.6706179347971 122.484748716179
"4426" 885 54.3971343568115 123.280376672985
"4427" 885.2 54.7556859587843 123.675222477933
"4428" 885.4 55.2187897241216 123.782317571655
"4429" 885.6 55.9409952539561 123.757904509461
"4430" 885.8 56.5283370628845 123.913986981008
"4431" 886 57.9322369569554 123.935972312
"4432" 886.2 59.929632140394 124.314841283737
"4433" 886.4 61.608752259308 124.742792312223
"4434" 886.6 62.3347695620842 124.690269713232
"4435" 886.8 63.5773591913209 124.568155662274
"4436" 887 65.4293111322492 124.664431504203
"4437" 887.2 66.7857441169733 124.776348417134
"4438" 887.4 68.5434875900128 124.562822727989
"4439" 887.6 70.1091713192941 124.105688792432
"4440" 887.8 71.3396234958339 123.83685050176
"4441" 888 72.646597232618 123.548148653173
"4442" 888.2 74.1099599555566 123.197659921986
"4443" 888.4 76.4627283490128 122.174751420594
"4444" 888.6 78.8660556987492 121.202841387246
"4445" 888.8 81.468465365825 120.392600875562
"4446" 889 84.9231400983157 119.313665087405
"4447" 889.2 89.8316748277319 118.090432038634
"4448" 889.4 94.1494006319669 116.223801414166
"4449" 889.6 96.7782456964483 113.997742449659
"4450" 889.8 100.974375394756 111.10194287069
"4451" 890 105.798788591143 107.882526512424
"4452" 890.2 108.987127973735 105.230769290737
"4453" 890.4 110.388223654551 103.558300686821
"4454" 890.6 112.365007730231 99.8858618579575
"4455" 890.8 115.226181956348 95.3096324946087
"4456" 891 118.232609657822 90.5353689058837
"4457" 891.2 120.636223496546 85.6470496455845
"4458" 891.4 123.056555357104 80.8944196758599
"4459" 891.6 124.007581369127 76.8041843714917
"4460" 891.8 123.739472185076 72.1280823365231
"4461" 892 124.251203437099 66.5813018166771
"4462" 892.2 124.506104066087 60.5803863522997
"4463" 892.4 124.336055098062 56.2349701228606
"4464" 892.6 123.217760875935 52.5916657527312
"4465" 892.8 122.28453654762 47.3974480338672
"4466" 893 122.153142798175 43.8083653550788
"4467" 893.2 120.69703040077 42.8982147090712
"4468" 893.4 119.133363250075 39.5790619871482
"4469" 893.6 117.249483058463 35.5389681306277
"4470" 893.8 116.088260718669 32.8727105621991
"4471" 894 114.726206471271 30.3621214993837
"4472" 894.2 113.29099863563 27.2828675362275
"4473" 894.4 111.596781537968 24.2619209833488
"4474" 894.6 110.422957714154 22.6715700384683
"4475" 894.8 108.13659526252 20.2997767798603
"4476" 895 106.445620946483 18.3643379617997
"4477" 895.2 104.661784960223 16.4615795764562
"4478" 895.4 102.617062960973 14.8659022496564
"4479" 895.6 100.314691010169 13.2313956507222
"4480" 895.8 97.9575347118645 11.2616976765097
"4481" 896 95.6677254020605 9.64921596102325
"4482" 896.2 92.7007698128249 7.67848682020403
"4483" 896.4 89.6288232199556 6.08152693011206
"4484" 896.6 88.4199583053302 5.57720700029593
"4485" 896.8 86.4274675643142 5.11571929376802
"4486" 897 84.162536418124 3.46930747653257
"4487" 897.2 81.3411024998569 2.5922547832883
"4488" 897.4 77.4202918678532 1.95374918584435
"4489" 897.6 73.2686223936652 1.35861926860465
"4490" 897.8 70.2824134711193 1.50856252939572
"4491" 898 68.2736445003561 1.54127808138372
"4492" 898.2 65.5349434800695 2.19738667894526
"4493" 898.4 61.1282904481913 3.08514055853172
"4494" 898.6 56.3923248270713 4.55578251456372
"4495" 898.8 51.4606792339556 6.2655289097971
"4496" 899 46.1029570738685 8.78732055798856
"4497" 899.2 40.6185572921042 11.4356924723123
"4498" 899.4 35.1029032399556 14.0610794491199
"4499" 899.6 29.8012264073249 16.7458552097353
"4500" 899.8 24.2700544137471 20.5202547637647
"4501" 900 18.9721581123628 24.1411548261395
"4502" 900.2 13.7935603718393 26.9986511783317
"4503" 900.4 14.7394552598733 26.4771497008087
"4504" 900.6 15.12676238989 27.3545409925504
"4505" 900.8 16.2585580427105 30.0042743444478
"4506" 901 16.9191086926413 35.0996194648591
"4507" 901.2 17.3913440855043 41.0436011601647
"4508" 901.4 18.4019062090526 46.9494636489325
"4509" 901.6 18.7912504088633 52.9000210522597
"4510" 901.8 19.9764200453073 58.8474963220686
"4511" 902 21.0618655051733 65.4502001246087
"4512" 902.2 22.045681765025 72.0628627213961
"4513" 902.4 22.3463403915593 78.0909960830197
"4514" 902.6 23.5622065863423 84.6036659330028
"4515" 902.8 24.6334399210526 91.4916306848593
"4516" 903 25.8426202748483 98.0618932174087
"4517" 903.2 27.1509023401281 104.642868837217
"4518" 903.4 28.4584116457709 109.767810749169
"4519" 903.6 28.2680340748954 109.443859774826
"4520" 903.8 28.8884040862311 109.354722425767
"4521" 904 31.5185398079138 109.27324458155
"4522" 904.2 36.4054210789364 110.289841554376
"4523" 904.4 41.9791419913453 111.519298737908
"4524" 904.6 47.9840384952983 112.968890269084
"4525" 904.8 53.8582413126127 113.603762232441
"4526" 905 60.3792931837985 113.845027365096
"4527" 905.2 66.7958166391371 113.574584601866
"4528" 905.4 73.1753887044068 112.792377788939
"4529" 905.6 79.1723083369197 111.337285571723
"4530" 905.8 85.6356507806613 109.622659666297
"4531" 906 91.7723140979561 107.312833323375
"4532" 906.2 98.5947691102319 103.760590506944
"4533" 906.4 104.278805284173 100.564243473634
"4534" 906.6 110.005457142283 96.852718230443
"4535" 906.8 115.125132269711 93.5824056106484
"4536" 907 115.743703630828 93.0031086216652
"4537" 907.2 115.736577232659 92.4795822968757
"4538" 907.4 117.494686055156 88.9905769352619
"4539" 907.6 119.790493085822 83.882440496146
"4540" 907.8 122.577444382223 78.7467510147374
"4541" 908 123.391216823272 74.456238728274
"4542" 908.2 123.452157618436 68.5302654853837
"4543" 908.4 123.521416120376 62.2855293714515
"4544" 908.6 123.064282953473 55.7813767066499
"4545" 908.8 122.699939248538 49.5749701467144
"4546" 909 120.655421535077 43.9445218335423
"4547" 909.2 118.117156393797 37.7705345401446
"4548" 909.4 115.744001163951 31.2810795958589
"4549" 909.6 112.759009713014 26.0025606161902
"4550" 909.8 110.293898681372 22.7856962343056
"4551" 910 106.822131120145 18.5532434055009
"4552" 910.2 103.036961228676 14.5063977819853
"4553" 910.4 98.5743861323099 12.0155907749546
"4554" 910.6 93.4090731225925 8.71053777985295
"4555" 910.8 87.5127030980328 5.75436362178848
"4556" 911 82.2915526112858 3.72292342879778
"4557" 911.2 82.6232113879499 3.34866627714934
"4558" 911.4 83.7442040096541 3.50361201472988
"4559" 911.6 84.8166096130859 3.30578917779212
"4560" 911.8 84.6594483450282 3.46171771366421
"4561" 912 84.1674515576023 4.99626149025469
"4562" 912.2 83.3194101754249 6.56670849428695
"4563" 912.4 81.8279237858744 8.63478024046511
"4564" 912.6 79.6564893689307 12.1472344677374
"4565" 912.8 77.0217182674138 16.0753413322885
"4566" 913 74.0244750042479 20.5678871610559
"4567" 913.2 72.2796200258153 25.9455219810037
"4568" 913.4 70.3579221335202 31.3936107222197
"4569" 913.6 69.4162302851513 36.2618260412197
"4570" 913.8 69.4931947519249 41.9237523430692
"4571" 914 70.1048147603273 48.0269616894757
"4572" 914.2 71.479511697306 53.2427296562804
"4573" 914.4 73.1517380057947 59.2664229581694
"4574" 914.6 76.1911633981303 65.4129890524186
"4575" 914.8 79.3046782622643 71.3236015499329
"4576" 915 82.5754139986957 77.0050899997105
"4577" 915.2 86.4609224697115 82.4852822946633
"4578" 915.4 90.7124967459113 87.7249472017717
"4579" 915.6 95.2646321225273 91.8720328871077
"4580" 915.8 100.412721758035 95.288828791728
"4581" 916 105.535719566175 97.0170505666886
"4582" 916.2 107.30153187989 99.1964589163123
"4583" 916.4 106.106488822941 101.60366462832
"4584" 916.6 103.169913541884 104.988698421163
"4585" 916.8 100.322430495148 108.541904861184
"4586" 917 97.0752854095846 112.057724835564
"4587" 917.2 94.1302396725648 113.577478063518
"4588" 917.4 90.4791046845538 116.917068566909
"4589" 917.6 88.235278814988 118.763823877522
"4590" 917.8 86.4964647324541 118.494050341294
"4591" 918 82.3834237610217 119.874459835214
"4592" 918.2 78.0533978391309 120.439530421926
"4593" 918.4 73.0783389379097 122.145219732062
"4594" 918.6 69.3791120191277 122.394085008484
"4595" 918.8 65.1873626131348 123.499079316043
"4596" 919 63.2070535669075 122.940027490489
"4597" 919.2 60.5743554493009 123.287853475151
"4598" 919.4 57.0176169873843 123.105694472629
"4599" 919.6 54.1010812053698 122.435046598616
"4600" 919.8 50.0084017906596 122.036479948875
"4601" 920 45.7276063421437 121.01749509445
"4602" 920.2 41.9501441611707 119.810594990384
"4603" 920.4 38.8509468986483 118.638936828909
"4604" 920.6 38.5379053890286 117.457111065415
"4605" 920.8 35.7782528789521 116.157930455807
"4606" 921 33.6493123318927 114.70454829794
"4607" 921.2 30.5768285274672 113.032852149664
"4608" 921.4 26.9015915350313 111.214713529156
"4609" 921.6 23.4460287716623 108.14705107364
"4610" 921.8 19.7774583528494 106.395299543545
"4611" 922 20.2048762847902 105.905667608907
"4612" 922.2 20.0583695001842 105.481313043259
"4613" 922.4 18.9687737381991 104.129158172787
"4614" 922.6 17.5450653761061 101.683972187509
"4615" 922.8 15.5496261987587 98.6161225137184
"4616" 923 13.3620861234828 95.6995740861051
"4617" 923.2 10.7993084232233 92.300158726665
"4618" 923.4 8.21463819040512 88.9259851992722
"4619" 923.6 8.26175599338484 87.5184677289683
"4620" 923.8 7.11647199943129 85.3631959249237
"4621" 924 5.90178906393984 83.7978297497499
"4622" 924.2 6.68473727265878 84.316398769916
"4623" 924.4 6.92641022121529 84.4720866041077
"4624" 924.6 7.40862096228211 83.8096326778585
"4625" 924.8 8.35213320507329 82.6615664135337
"4626" 925 9.90677104259829 80.3247412715337
"4627" 925.2 12.1096468149945 77.1679369495278
"4628" 925.4 14.9183522068553 73.8691319931397
"4629" 925.6 18.0244528255225 70.2890177412066
"4630" 925.8 20.7308152767233 66.1838631911624
"4631" 926 24.0128196936379 62.901936637274
"4632" 926.2 27.2815873961004 58.9116122711132
"4633" 926.4 31.1047610237753 54.7227446630197
"4634" 926.6 35.2663109601258 50.7903429134935
"4635" 926.8 40.1660243809556 46.9207663212065
"4636" 927 45.3540283470566 43.8575957982885
"4637" 927.2 51.1454932787541 41.1864153943145
"4638" 927.4 56.8099792115415 38.7622997560428
"4639" 927.6 63.1244089573185 36.2845513566218
"4640" 927.8 69.1524695806721 34.0498278422381
"4641" 928 74.9361707821156 30.5538609982145
"4642" 928.2 80.0707761984791 25.9496280303488
"4643" 928.4 85.1545084139477 21.1788893632695
"4644" 928.6 90.4174167173861 17.4658054863953
"4645" 928.8 92.5486327593092 13.8826358625712
"4646" 929 90.9824192041167 11.5972879137608
"4647" 929.2 89.1252188352465 11.2161568508139
"4648" 929.4 87.6600020373257 10.4699741456003
"4649" 929.6 85.3753107895698 10.5803753334113
"4650" 929.8 80.7291308576216 10.1591459426295
"4651" 930 75.1176385220804 10.2641888627647
"4652" 930.2 68.5091526591983 9.98955008780872
"4653" 930.4 62.3684954804983 10.7457726684837
"4654" 930.6 56.4920293664633 11.6316890445397
"4655" 930.8 49.9747046256026 13.2791239095906
"4656" 931 44.2283710212473 15.9563734406677
"4657" 931.2 38.5130732634517 19.2530019758995
"4658" 931.4 32.87783667742 22.3620070105149
"4659" 931.6 28.5202324167233 26.8355845988915
"4660" 931.8 24.2548983537717 32.3063348903757
"4661" 932 20.2362491091043 38.027897097479
"4662" 932.2 17.3313787020422 44.2006037215294
"4663" 932.4 14.2558622790983 50.57809317054
"4664" 932.6 12.4837698797483 57.0635943372087
"4665" 932.8 11.3098752609712 63.596422485993
"4666" 933 12.4215671994878 70.0221641814126
"4667" 933.2 13.8714545432393 76.5580387898677
"4668" 933.4 15.4132817210701 83.2265085491176
"4669" 933.6 17.8219548135046 89.3456571473915
"4670" 933.8 21.7609805587882 94.4865656154486
"4671" 934 26.8732839477814 98.0047557292791
"4672" 934.2 32.5816345135193 101.032387443748
"4673" 934.4 38.996365184077 103.77104518442
"4674" 934.6 45.2542768657911 104.942490014401
"4675" 934.8 51.5772400321977 105.348576714858
"4676" 935 58.0350420890142 105.027225430438
"4677" 935.2 64.5221601759578 104.439133836308
"4678" 935.4 71.0484696408335 103.559538412002
"4679" 935.6 77.7580782607319 102.444447610875
"4680" 935.8 83.7260181909601 100.022742325963
"4681" 936 89.8946210376687 97.4476584015476
"4682" 936.2 95.9260502007357 94.967611633892
"4683" 936.4 101.731176380502 92.5338013360641
"4684" 936.6 107.62372719203 89.1411286951106
"4685" 936.8 112.429037092101 85.3455905756154
"4686" 937 116.304747083711 80.7795989024935
"4687" 937.2 118.541110046041 76.2633541956523
"4688" 937.4 121.840003661182 70.6755475829575
"4689" 937.6 122.665389414449 69.9216815309563
"4690" 937.8 122.254549740095 71.7642051227812
"4691" 938 123.679280738352 73.9412473490889
"4692" 938.2 123.167832744819 75.5840154510504
"4693" 938.4 123.061908131175 75.5454905559813
"4694" 938.6 122.477662592413 75.2108172515284
"4695" 938.8 121.922871513316 76.3802306157577
"4696" 939 121.763671941175 76.9798832244447
"4697" 939.2 121.038715258666 78.1010329385477
"4698" 939.4 120.84681178378 80.5316214901982
"4699" 939.6 120.852644872652 83.3394311670266
"4700" 939.8 120.497020887748 83.7812951274087
"4701" 940 120.072743870827 83.4913184060044
"4702" 940.2 119.151367412516 83.6008877934447
"4703" 940.4 117.530155389882 83.8162050152008
"4704" 940.6 114.664694804173 84.1805027558337
"4705" 940.8 111.126335424275 84.6533603219606
"4706" 941 106.358523215502 86.0513739957272
"4707" 941.2 101.275641641513 87.538696444173
"4708" 941.4 96.7092560937874 88.8077161299607
"4709" 941.6 91.3735674154606 89.6541085769092
"4710" 941.8 85.8957808337733 91.1065928294837
"4711" 942 80.6410866344797 93.3182546875248
"4712" 942.2 75.5300194294922 96.2105156793123
"4713" 942.4 71.6476386485233 100.363016864184
"4714" 942.6 69.3057525857826 105.65541971874
"4715" 942.8 68.719188728509 110.948223822766
"4716" 943 69.6748651171141 116.413907278144
"4717" 943.2 71.9233229218115 119.853687704253
"4718" 943.4 72.7734561974217 119.085835861173
"4719" 943.6 73.7507812763233 119.164722485859
"4720" 943.8 74.6123668063209 119.672855297054
"4721" 944 75.8503642242475 119.733119604851
"4722" 944.2 78.5897689131159 119.327243417165
"4723" 944.4 82.6041876416059 119.413786276658
"4724" 944.6 87.2927513024338 118.300541316752
"4725" 944.8 92.3307989572929 116.934719604275
"4726" 945 94.9316711567105 115.015443114243
"4727" 945.2 97.4016487284541 112.255859007807
"4728" 945.4 101.556004536454 108.780580591499
"4729" 945.6 105.781104566055 105.629819262892
"4730" 945.8 109.797733985053 102.039008121176
"4731" 946 113.999429225984 98.7432258096027
"4732" 946.2 117.197878169911 94.6187274222431
"4733" 946.4 119.085081738876 90.654463300173
"4734" 946.6 120.981563797443 86.3208509329813
"4735" 946.8 122.966915239223 81.8445151855692
"4736" 947 124.1013263862 77.3675446930266
"4737" 947.2 124.003410261885 73.266733649545
"4738" 947.4 124.475731472641 68.4980651389388
"4739" 947.6 125.123025903575 63.7460054779957
"4740" 947.8 124.825609491736 58.5069321696642
"4741" 948 124.685737037884 54.1954848105945
"4742" 948.2 123.786361922351 49.6720865894437
"4743" 948.4 122.750906192484 46.3451545259341
"4744" 948.6 121.233141746772 43.8773884160853
"4745" 948.8 120.021541883161 40.3149275403759
"4746" 949 119.88893286935 39.4274916708986
"4747" 949.2 119.801296113527 38.6048827169317
"4748" 949.4 119.883336057356 37.8280525143548
"4749" 949.6 119.446581756572 38.0171862894884
"4750" 949.8 118.388332644727 38.2021391837971
"4751" 950 116.202253386904 36.8171220965477
"4752" 950.2 112.885735701008 35.0856626782887
"4753" 950.4 108.660352425423 33.5914840220087
"4754" 950.6 104.352783288554 31.9666770548755
"4755" 950.8 99.5272608287733 30.4270333088837
"4756" 951 94.4822817063259 29.2752647916017
"4757" 951.2 89.0829506802233 27.8082142403673
"4758" 951.4 84.0131719177362 26.5755992785504
"4759" 951.6 78.0972974988927 25.1171399995366
"4760" 951.8 72.1524234259292 23.96203527364
"4761" 952 66.0546010990597 24.3784328782019
"4762" 952.2 59.5491775578843 24.1767961941464
"4763" 952.4 53.1132248374547 24.9336702569829
"4764" 952.6 46.5600931750107 26.1224092174743
"4765" 952.8 39.9005708582633 27.1669025885557
"4766" 953 32.6906863534793 27.6654252855157
"4767" 953.2 25.9666855881668 28.9518600897628
"4768" 953.4 19.1391347908845 30.8529835299002
"4769" 953.6 14.1674523945593 32.5945684517077
"4770" 953.8 14.0448988982233 34.2869111518349
"4771" 954 13.8377993155328 39.496140407598
"4772" 954.2 13.1836300111989 45.169930139713
"4773" 954.4 12.9526638226696 51.549657996925
"4774" 954.6 13.5095105851572 58.112724752487
"4775" 954.8 14.8196527535459 64.1675637081821
"4776" 955 16.3227133043142 70.575792176487
"4777" 955.2 17.8636131546623 76.9545517865911
"4778" 955.4 19.5449873421989 83.4457327365911
"4779" 955.6 21.7527739304217 89.2478619405945
"4780" 955.8 24.2863072938523 95.0582562774966
"4781" 956 28.3285161421535 100.468385336349
"4782" 956.2 32.7611373040566 105.180709544503
"4783" 956.4 37.3695454385592 109.542141339479
"4784" 956.6 42.4972107526104 113.586390031069
"4785" 956.8 48.3494490658845 116.501165628355
"4786" 957 54.10399838392 118.96354908281
"4787" 957.2 60.0673718337233 120.637366458752
"4788" 957.4 65.9094346887233 121.498302037384
"4789" 957.6 70.2901351541972 120.988603220179
"4790" 957.8 75.0870117181224 119.059642772223
"4791" 958 80.722757284275 116.535906118022
"4792" 958.2 86.3096495777923 114.081568217444
"4793" 958.4 91.6044387285595 110.740848366453
"4794" 958.6 96.4998304787451 107.177627960649
"4795" 958.8 101.291735478579 103.049936608495
"4796" 959 105.382788860785 98.5082557884375
"4797" 959.2 109.999451131568 93.7532920522444
"4798" 959.4 114.015686729189 88.6507260300617
"4799" 959.6 118.306034491518 83.6685507632034
"4800" 959.8 122.084324022957 78.7036211775047
"4801" 960 122.698754977027 77.5391733415641
"4802" 960.2 122.008693289461 77.8652018991933
"4803" 960.4 121.318906323653 78.4199283625118
"4804" 960.6 120.68348529536 78.0408925418031
"4805" 960.8 119.370236542406 76.4432972886924
"4806" 961 117.412864446543 72.6131637551946
"4807" 961.2 114.503905059658 68.5717664783427
"4808" 961.4 111.13593986183 64.2333165220886
"4809" 961.6 107.619122993037 60.1335378565024
"4810" 961.8 103.911574702887 55.8118073354821
"4811" 962 99.4841135671644 52.5112309510434
"4812" 962.2 93.6866959386079 50.0803319390376
"4813" 962.4 88.3539411273772 49.0117836903453
"4814" 962.6 82.0233822890552 47.8277620740098
"4815" 962.8 75.7675167085266 48.07985310881
"4816" 963 69.4669184922965 48.6910000013715
"4817" 963.2 63.309143966988 49.7816620876988
"4818" 963.4 56.8633914930182 51.0956192158324
"4819" 963.6 50.5525082225954 52.2675928401861
"4820" 963.8 43.6886738515374 53.9444209523631
"4821" 964 37.2173679250539 55.9541258770934
"4822" 964.2 30.9167345448765 58.272105655045
"4823" 964.4 24.174307609955 61.3947160849813
"4824" 964.6 18.3136231324852 64.4253662941456
"4825" 964.8 12.7987966024674 67.7313902235845
"4826" 965 7.79700945469574 70.1080824611829
"4827" 965.2 6.51824476307929 69.0241145320597
"4828" 965.4 5.16995657473869 66.3522246158529
"4829" 965.6 4.71991176473893 62.3322019251572
"4830" 965.8 4.18434216208376 57.8379318414651
"4831" 966 4.62341340508043 52.7959701490182
"4832" 966.2 6.33013033914829 47.8396262072587
"4833" 966.4 7.50972812690925 42.9426739339664
"4834" 966.6 8.88441004297329 37.7328574681087
"4835" 966.8 11.9742667229124 33.0704167444888
"4836" 967 14.2945597039925 27.6374899057555
"4837" 967.2 18.1739232683697 22.8022705149325
"4838" 967.4 22.653278567103 19.5111120210867
"4839" 967.6 27.0483948757349 16.5993083084186
"4840" 967.8 31.8545191810401 12.8998537238914
"4841" 968 37.003859061376 9.67705670871578
"4842" 968.2 42.0203792157582 7.21879704718604
"4843" 968.4 47.0083847149902 4.2046145057559
"4844" 968.6 52.437549894524 4.02598501495139
"4845" 968.8 58.4798886205913 3.41541184526772
"4846" 969 64.266819051376 2.21764922617379
"4847" 969.2 65.3313138853639 2.10418517939153
"4848" 969.4 64.852956655365 1.00307229080498
"4849" 969.6 65.0578305014024 2.12548436688372
"4850" 969.8 65.4599326094037 3.0362019347559
"4851" 970 67.8324470451608 2.25936497397747
"4852" 970.2 68.1863412373387 2.44305291182218
"4853" 970.4 68.3414312807421 2.02884874071079
"4854" 970.6 68.6473566834546 2.74456863957775
"4855" 970.8 68.8768316944376 2.76842038478848
"4856" 971 69.4429404477959 3.06775256930307
"4857" 971.2 69.4607548313683 3.03821377985319
"4858" 971.4 69.4607548313683 3.02929459992188
"4859" 971.6 69.5202160309103 2.9846987002654
"4860" 971.8 69.6992857203002 3.09316965004526
"4861" 972 69.5524851665079 2.90442608088372
"4862" 972.2 69.0160733215124 1.72079980453216
"4863" 972.4 69.210736874239 2.22361875604907
"4864" 972.6 69.4514149354025 0.633737499506361
"4865" 972.8 69.8026790825692 1.27919054979349
"4866" 973 70.2012808648768 1.42627684408057
"4867" 973.2 70.305548653365 1.64707921970261
"4868" 973.4 70.5102450032844 1.88466650873868
"4869" 973.6 70.8916657286541 2.12248843721449
"4870" 973.8 71.3574266372312 2.49962172557663
"4871" 974 71.994167846931 3.14110452475295
"4872" 974.2 72.9551771608296 3.95017066542703
"4873" 974.4 74.0942237593142 5.19994370774735
"4874" 974.6 75.8700065315517 6.85726462954043
"4875" 974.8 78.3951457672 9.24163018044186
"4876" 975 81.4156064954024 12.7458314674658
"4877" 975.2 85.0693197111393 16.1494082788608
"4878" 975.4 89.0026780608416 20.0916858084944
"4879" 975.6 93.1178687587433 23.5993495384357
"4880" 975.8 98.0093714511426 27.0076466987708
"4881" 976 103.015241499736 30.1072239059813
"4882" 976.2 108.396307935812 32.8497095537708
"4883" 976.4 113.606948952296 33.8024474028837
"4884" 976.6 115.326592411669 34.0712228640947
"4885" 976.8 115.152964501932 35.6905121610963
"4886" 977 116.405110240487 39.0504373773397
"4887" 977.2 118.640792796854 43.5472079736683
"4888" 977.4 121.935426016387 49.2240733942509
"4889" 977.6 122.867210699831 54.7881757669957
"4890" 977.8 122.866504783903 60.3909331222978
"4891" 978 122.583726170239 66.2876671636257
"4892" 978.2 121.977276176354 72.2972786924329
"4893" 978.4 120.626817232879 77.7973808769426
"4894" 978.6 119.958806994101 83.0657611687862
"4895" 978.8 117.735973322443 87.8407372042008
"4896" 979 115.352429924825 92.4200117817058
"4897" 979.2 113.013422127667 97.0621466546418
"4898" 979.4 110.874772440938 101.836205835979
"4899" 979.6 108.486510485606 102.876726687071
"4900" 979.8 105.836479319239 104.5626015459
"4901" 980 102.730392595592 107.470966417236
"4902" 980.2 99.1200767491809 110.203647184384
"4903" 980.4 96.5732542020473 113.068594808476
"4904" 980.6 95.342084689176 116.393780450955
"4905" 980.8 94.3062574156346 116.535689504642
"4906" 981 94.2280656858549 116.325855743542
"4907" 981.2 94.9716168856336 115.787727206756
"4908" 981.4 95.4475536016983 114.630632592284
"4909" 981.6 95.5108562528956 114.168722337791
"4910" 981.8 96.3442717429352 113.197291822511
"4911" 982 97.2354338733589 112.883734776621
"4912" 982.2 98.2464210037193 112.526451375532
"4913" 982.4 100.046555304773 111.518111326759
"4914" 982.6 101.654937920164 110.850564879062
"4915" 982.8 103.188705670441 110.052884271997
"4916" 983 105.15574799837 108.954490655225
"4917" 983.2 108.202724168448 106.789286004684
"4918" 983.4 109.465258863223 104.350501825323
"4919" 983.6 111.799955749174 101.4628995904
"4920" 983.8 114.582209309662 97.9448144780789
"4921" 984 116.576347593948 95.0824411613587
"4922" 984.2 118.952852696917 91.0316301591579
"4923" 984.4 120.809121055683 87.334797911666
"4924" 984.6 122.497171762842 83.6111122192196
"4925" 984.8 123.601012419628 79.4209650280242
"4926" 985 124.551971052595 75.6116910287442
"4927" 985.2 125.222077137014 71.950699060166
"4928" 985.4 125.460785081627 68.7783961120208
"4929" 985.6 126.020861324271 65.3341316271456
"4930" 985.8 126.073553872012 62.7429719696494
"4931" 986 126.092181384418 59.7766704920789
"4932" 986.2 125.788278927727 58.6018253315451
"4933" 986.4 125.702484353866 57.436528137979
"4934" 986.6 125.675235660208 56.3338358019453
"4935" 986.8 125.629313675747 55.5773167490634
"4936" 987 125.3157240999 54.6051843827991
"4937" 987.2 125.458339500032 53.1015707342272
"4938" 987.4 125.193737162071 51.2107045887921
"4939" 987.6 124.381473391847 48.9056079428677
"4940" 987.8 123.813859801271 47.7028477515266
"4941" 988 123.276019093985 45.7956769676456
"4942" 988.2 122.690912269696 43.3051274203955
"4943" 988.4 121.807702767208 40.9897691760254
"4944" 988.6 121.087563802271 39.3354064031218
"4945" 988.8 120.4083913017 37.4624748154606
"4946" 989 119.877905923017 35.4832173099372
"4947" 989.2 118.55494068727 32.6776474538915
"4948" 989.4 117.118860524885 29.9396954160222
"4949" 989.6 115.722757299023 27.6028702740222
"4950" 989.8 114.307089744564 25.5763508171564
"4951" 990 113.123399949712 23.3184689263059
"4952" 990.2 111.473065367758 21.4146974983036
"4953" 990.4 108.88990418811 18.6720947157928
"4954" 990.6 106.07648057315 15.6538691350308
"4955" 990.8 103.109847652177 14.0920507747081
"4956" 991 99.9217132897582 11.9950985648139
"4957" 991.2 98.0521518031065 10.4607292772779
"4958" 991.4 95.4865761662466 8.66799093369767
"4959" 991.6 92.1279046531324 6.44802077222463
"4960" 991.8 89.0353817205897 5.3126046623341
"4961" 992 84.5595686796327 3.57296660707269
"4962" 992.2 82.7800635287729 2.80036898168524
"4963" 992.4 81.1018408527936 2.42367299177434
"4964" 992.6 77.928029646147 1.51303401160128
"4965" 992.8 74.182647658903 0.978370983375907
"4966" 993 69.5801243071406 0.131276444951389
"4967" 993.2 65.8038910595363 1.0224791153799
"4968" 993.4 60.347974852743 1.26987516134829
"4969" 993.6 56.4404244779108 1.31915798325091
"4970" 993.8 54.8541111638798 1.60817193086845
"4971" 994 50.7614717111524 2.53642212151364
"4972" 994.2 46.5641322428575 3.07857971612762
"4973" 994.4 44.7813839614676 3.57931069568524
"4974" 994.6 41.3947333400353 4.75221638740252
"4975" 994.8 37.5783803787688 6.51293258172463
"4976" 995 34.70416413509 8.00505182292817
"4977" 995.2 31.5334287035134 10.3400490836089
"4978" 995.4 28.5667363996487 12.725485974936
"4979" 995.6 27.6929728896368 13.8506070091995
"4980" 995.8 26.3661589845464 15.8498381816299
"4981" 996 24.4187118025024 18.8968844493256
"4982" 996.2 22.529075249278 22.4083963415868
"4983" 996.4 20.7413823154791 26.6168610489302
"4984" 996.6 19.2508260201233 31.2189573847837
"4985" 996.8 17.6971269897605 35.7809164395449
"4986" 997 14.4042506756153 39.8449579256197
"4987" 997.2 10.9442278118745 44.6412100124186
"4988" 997.4 6.79162357409353 49.5160604018456
"4989" 997.6 4.70774080045768 52.7019264376181
"4990" 997.8 5.72362370619103 55.7625313426015
"4991" 998 6.31725267371524 61.0894875802789
"4992" 998.2 7.27507213183307 66.9359681154691
"4993" 998.4 8.34502381641376 72.5887990984075
"4994" 998.6 10.1863706810594 78.1074177066952
"4995" 998.8 13.4525786365358 82.9102597836806
"4996" 999 16.4753178120605 87.1720314276047
"4997" 999.2 19.7322119993753 91.9904320276357
"4998" 999.4 23.886114888885 96.0845965300566
"4999" 999.6 28.8115566177593 99.4558094146117
"5000" 999.8 34.4956967069949 102.311495605726
"5001" 1000 40.1487194328662 104.46977067855
"5002" 1000.2 46.0747158730438 105.298644553704
"5003" 1000.4 52.2363445594284 105.624868006576
"5004" 1000.6 58.2525685546771 104.949063479228
"5005" 1000.8 64.0930231918526 103.780735551272
"5006" 1001 69.5797024258758 101.704600940528
"5007" 1001.2 74.6007843396707 99.5307791381732
"5008" 1001.4 81.3551997592483 95.7899798849087
"5009" 1001.6 86.8917813058819 92.2674059691277
"5010" 1001.8 90.9235145689491 88.4027018744079
"5011" 1002 95.6849566708331 83.2050840769813
"5012" 1002.2 100.719962980102 78.7758617396902
"5013" 1002.4 105.307883901293 74.8418067765349
"5014" 1002.6 109.154948749516 70.9889981720545
"5015" 1002.8 113.515965168957 65.9672959748031
"5016" 1003 119.072206669223 61.3219635923361
"5017" 1003.2 122.282390702678 58.4335285713383
"5018" 1003.4 121.293510794317 57.3742358526719
"5019" 1003.6 119.290444649439 54.2944341605561
"5020" 1003.8 116.232731104941 49.7674237291401
"5021" 1004 112.922494565837 44.2341570237072
"5022" 1004.2 109.855793848248 40.2808588165886
"5023" 1004.4 106.034669731148 35.4057690975337
"5024" 1004.6 101.067160493158 31.7284618829575
"5025" 1004.8 96.0525944841185 28.5655301267708
"5026" 1005 90.4831145049754 25.5709862048011
"5027" 1005.2 85.0166108851047 23.1140028386041
"5028" 1005.4 78.8737064123053 21.0403600039739
"5029" 1005.6 72.9324736907555 19.1240027385289
"5030" 1005.8 66.6743554518713 18.5144180294437
"5031" 1006 60.2918126665708 18.3941441478413
"5032" 1006.2 53.6990405066613 17.9167572961564
"5033" 1006.4 46.6579585554338 17.0825318400942
"5034" 1006.6 40.6857441059753 15.6074075527957
"5035" 1006.8 35.6398777041551 12.1071503459064
"5036" 1007 35.2090337645344 11.6631929094171
"5037" 1007.2 35.4365857189483 13.0404051343087
"5038" 1007.4 35.1182367382627 15.9440330412302
"5039" 1007.6 32.8985339674983 20.2878086649837
"5040" 1007.8 30.5439229896953 25.6713344976757
"5041" 1008 28.9756880056944 31.3744238508424
"5042" 1008.2 27.4146377258846 37.6584182801176
"5043" 1008.4 27.2968944684541 44.0651709253709
"5044" 1008.6 27.9489012008762 50.2299633575036
"5045" 1008.8 28.3119501758059 56.4515888637272
"5046" 1009 30.0314437172316 62.6286554332391
"5047" 1009.2 32.5937144948545 68.498341644646
"5048" 1009.4 35.8900976172721 73.2719940086154
"5049" 1009.6 38.5919487787433 77.6703675574597
"5050" 1009.8 40.3294321011258 81.9606771924203
"5051" 1010 39.8180796537971 87.3334076798919
"5052" 1010.2 40.6989242943423 93.0978398618599
"5053" 1010.4 41.6554511584491 98.6168891886337
"5054" 1010.6 42.8646953515539 104.251653039101
"5055" 1010.8 45.0152809258954 108.968194547835
"5056" 1011 46.6980946597745 112.091200825986
"5057" 1011.2 48.5088818840459 112.95192944144
"5058" 1011.4 49.4399252521414 115.014569983556
"5059" 1011.6 49.5886745199754 118.677052399694
"5060" 1011.8 49.2751016576099 119.971510820657
"5061" 1012 49.6427446209572 119.550947752384
"5062" 1012.2 50.3093267904838 119.559129913245
"5063" 1012.4 51.4875579545174 118.99292438164
"5064" 1012.6 54.5738690314166 118.875101265237
"5065" 1012.8 58.4480853426828 118.184291006424
"5066" 1013 63.1553193427947 117.725303110196
"5067" 1013.2 67.9459051867657 117.577188663519
"5068" 1013.4 73.6328111181885 117.090507947075
"5069" 1013.6 78.8934609940951 116.040716823268
"5070" 1013.8 84.5869537695917 114.7235589722
"5071" 1014 90.2815808177147 113.154896178375
"5072" 1014.2 95.8404364897105 111.007554978961
"5073" 1014.4 100.554032502634 108.034926984935
"5074" 1014.6 104.92702804387 103.45841484203
"5075" 1014.8 108.942718796748 99.1946042931837
"5076" 1015 113.071714991037 94.7667387251549
"5077" 1015.2 115.901720767199 89.9173655625449
"5078" 1015.4 118.770975303262 84.9154261490165
"5079" 1015.6 121.526189711296 80.374295896835
"5080" 1015.8 123.532865078301 77.2446759107587
"5081" 1016 122.805427322906 78.5282673632496
"5082" 1016.2 122.424209946682 79.3396779591706
"5083" 1016.4 121.307706059809 79.6206856206886
"5084" 1016.6 120.205212798678 78.7514614060738
"5085" 1016.8 118.315429963345 76.479587326835
"5086" 1017 116.123355894795 73.1368220503207
"5087" 1017.2 113.230143814223 69.2038585249493
"5088" 1017.4 110.277703446643 64.6826703255047
"5089" 1017.6 106.573437749998 60.6986556692087
"5090" 1017.8 102.464520208648 56.2684246708337
"5091" 1018 97.9811034050701 52.7315686248192
"5092" 1018.2 93.1947413672397 49.4302315720149
"5093" 1018.4 87.7357646010922 46.5698554419165
"5094" 1018.6 81.91865063003 43.9068705892535
"5095" 1018.8 75.9586885455024 41.8243393955116
"5096" 1019 69.9534404205733 40.4461711052087
"5097" 1019.2 63.5758551371983 39.7613515149837
"5098" 1019.4 57.1875039927355 38.8814006925423
"5099" 1019.6 50.6298280183697 38.6850820491764
"5100" 1019.8 44.2171346336879 38.7265448258995
"5101" 1020 37.2272164910114 39.0889091765702
"5102" 1020.2 29.9876482047115 40.0176253833562
"5103" 1020.4 22.9694937627593 41.0351808646117
"5104" 1020.6 16.4277904856749 41.2421783433192
"5105" 1020.8 10.0171743251495 40.2010492147444
"5106" 1021 9.31052466340072 40.8275803342547
"5107" 1021.2 9.16475750368786 43.213126430553
"5108" 1021.4 9.33400413336266 46.9497491466952
"5109" 1021.6 8.66526562825636 52.0453481785614
"5110" 1021.8 7.50157567501839 57.5771957282772
"5111" 1022 5.88645556563274 62.6529355842774
"5112" 1022.2 4.13967864526462 65.3131074558672
"5113" 1022.4 4.5677747112233 63.9117902394587
"5114" 1022.6 4.48676477296731 62.2878265893877
"5115" 1022.8 5.23853007605664 61.1086819325504
"5116" 1023 5.23018183808945 58.6263589288365
"5117" 1023.2 5.09524705298707 54.4433805906632
"5118" 1023.4 5.03262702441685 49.851368819424
"5119" 1023.6 6.8627558768514 46.0165968135945
"5120" 1023.8 8.57899165724895 41.0559260131658
"5121" 1024 9.10279977493516 36.1150681413414
"5122" 1024.2 11.733405194077 33.333815802591
"5123" 1024.4 15.498290145077 30.2497132439081
"5124" 1024.6 18.9475294236091 26.6069477639782
"5125" 1024.8 21.1567990265671 21.8972158417743
"5126" 1025 25.309362211921 18.3473984340233
"5127" 1025.2 30.2272101571686 16.6028463794306
"5128" 1025.4 35.2623716223493 14.2788151250806
"5129" 1025.6 40.5621278674559 12.2215351095814
"5130" 1025.8 45.2448356132466 9.2084194872093
"5131" 1026 50.2467143779848 6.22092022472218
"5132" 1026.2 52.6206286648047 3.4780653276279
"5133" 1026.4 52.2553110392466 4.03962795865116
"5134" 1026.6 53.0781955952155 5.30819152643059
"5135" 1026.8 55.0564967832965 6.99545329424958
"5136" 1027 59.1447728364036 9.21576939472798
"5137" 1027.2 63.4640684882151 12.0984922133427
"5138" 1027.4 68.3867247299692 14.9907921841788
"5139" 1027.6 73.61230274939 17.8650526513599
"5140" 1027.8 78.6015109766393 20.7515386320517
"5141" 1028 82.8077962322393 24.3222074490277
"5142" 1028.2 87.1164420907807 27.6932884137116
"5143" 1028.4 91.8154782129353 31.7408483331637
"5144" 1028.6 96.420079083062 35.6859368430531
"5145" 1028.8 100.89056714976 40.1479725852252
"5146" 1029 105.249082284271 44.3676171586456
"5147" 1029.2 109.494219516693 48.9968040419991
"5148" 1029.4 114.040243196783 53.1523981675957
"5149" 1029.6 118.627097118366 57.4550743692647
"5150" 1029.8 121.458488427985 61.1581385493123
"5151" 1030 121.010503492433 62.6776355916279
"5152" 1030.2 120.306578014393 64.3717218187063
"5153" 1030.4 120.904635127568 66.787223781105
"5154" 1030.6 122.898912391176 67.6184091138361
"5155" 1030.8 122.755043093015 65.8865373080677
"5156" 1031 121.826770714296 65.0030415143273
"5157" 1031.2 121.306211504975 63.5621752334917
"5158" 1031.4 122.140860115102 60.5743809629563
"5159" 1031.6 122.61424477816 56.4950026641514
"5160" 1031.8 122.433787098904 52.0320245921378
"5161" 1032 120.746598473249 47.4605578838324
"5162" 1032.2 119.641433306377 42.360819824653
"5163" 1032.4 118.531453743802 38.3237426959912
"5164" 1032.6 116.20457043986 34.7530913226579
"5165" 1032.8 114.119016818506 29.9789324303998
"5166" 1033 112.092398239837 25.3496009027971
"5167" 1033.2 109.326235145239 22.0620988657577
"5168" 1033.4 106.204089553943 19.4647269205237
"5169" 1033.6 103.010428526543 16.2430239914197
"5170" 1033.8 99.4657491616757 12.9564834377409
"5171" 1034 96.3932568453423 10.6660238739551
"5172" 1034.2 93.1786764667394 9.2082003550692
"5173" 1034.4 89.6410900186013 7.49834217368687
"5174" 1034.6 87.0131015289088 7.11636494569823
"5175" 1034.8 84.2446460501745 6.60281600751787
"5176" 1035 80.6614414936168 6.40647140980995
"5177" 1035.2 76.5005292839168 5.47681827348856
"5178" 1035.4 71.1672912582233 5.31602962742772
"5179" 1035.6 65.9838457874184 5.92836647466421
"5180" 1035.8 60.4159318864166 6.13474318894254
"5181" 1036 54.4200444072233 6.60439922238372
"5182" 1036.2 48.8487855074811 6.84781850800872
"5183" 1036.4 42.7359186972233 6.69234425460952
"5184" 1036.6 36.9793494449794 7.53691277837153
"5185" 1036.8 36.2651824116327 7.4339414807971
"5186" 1037 36.5326530312959 7.45872239257727
"5187" 1037.2 36.731044254461 8.96676343697388
"5188" 1037.4 36.004982837941 11.6989293034644
"5189" 1037.6 34.2541089225566 15.2809444255504
"5190" 1037.8 32.4724039000512 20.0060275640722
"5191" 1038 30.5396541437666 24.8589289569703
"5192" 1038.2 28.8458300531753 29.9181247224037
"5193" 1038.4 28.3088529345054 35.3004122374991
"5194" 1038.6 28.4933723576198 41.0020624117372
"5195" 1038.8 29.2442487534541 46.4053248781145
"5196" 1039 29.6758754514282 51.862828236228
"5197" 1039.2 29.6870356040167 57.9871928233713
"5198" 1039.4 31.0737792452798 63.8911650354724
"5199" 1039.6 33.2429623615648 69.393117587274
"5200" 1039.8 35.3671300827833 75.2431851766357
"5201" 1040 37.6788358640838 80.7804825573023
"5202" 1040.2 39.932372280306 86.2994709900821
"5203" 1040.4 42.0005977192073 91.7536337465797
"5204" 1040.6 43.5213515921733 97.4582133890587
"5205" 1040.8 45.0007408236435 103.247174020069
"5206" 1041 46.6960845541141 108.552487122564
"5207" 1041.2 48.2177210094983 114.786420935084
"5208" 1041.4 49.5467493982065 119.69986308006
"5209" 1041.6 51.8744628858713 119.711409745468
"5210" 1041.8 53.132537441934 118.97317900171
"5211" 1042 55.9609943197016 118.851593561336
"5212" 1042.2 60.6891586405128 118.799337326594
"5213" 1042.4 65.0700578417405 118.634348235479
"5214" 1042.6 70.0429058275798 117.649313959292
"5215" 1042.8 75.3928777244357 116.695402575176
"5216" 1043 80.9443527718785 114.991452719573
"5217" 1043.2 86.4751892898755 113.564950015449
"5218" 1043.4 92.2088776455364 111.604048918032
"5219" 1043.6 97.5572993273612 109.780601253504
"5220" 1043.8 102.506925710428 106.478134970294
"5221" 1044 106.733508090316 102.913341856926
"5222" 1044.2 109.271059895959 98.8751952735449
"5223" 1044.4 111.968524542403 93.4580647387555
"5224" 1044.6 114.328651359608 87.3563546457555
"5225" 1044.8 116.225823822648 81.0874550331587
"5226" 1045 117.960383880864 74.946548193653
"5227" 1045.2 120.14727498524 69.1176905382969
"5228" 1045.4 121.396468235191 62.361549653545
"5229" 1045.6 122.605486283927 55.9970933071237
"5230" 1045.8 122.498333114395 51.688693661204
"5231" 1046 120.003137010345 47.1869458788106
"5232" 1046.2 116.317412802638 42.5037963056154
"5233" 1046.4 112.223460666893 37.9865086152312
"5234" 1046.6 107.748582909504 33.2992467639498
"5235" 1046.8 102.935130827523 28.8983601951587
"5236" 1047 98.433417677955 24.971274881152
"5237" 1047.2 93.1853770406233 21.0602591980337
"5238" 1047.4 88.0754764798845 17.0573463968259
"5239" 1047.6 82.2149645921502 13.6386228713715
"5240" 1047.8 76.7406494134326 9.48920080272093
"5241" 1048 72.3602374265146 5.47738709681285
"5242" 1048.2 71.0414622121156 3.96798111346065
"5243" 1048.4 68.5326354608703 4.85832609457279
"5244" 1048.6 64.4802746795623 6.19512476248542
"5245" 1048.8 58.8973498790167 8.07698531393331
"5246" 1049 52.1837278734814 9.84266094469823
"5247" 1049.2 46.7233584236519 12.3691861136932
"5248" 1049.4 41.1497672231507 15.0848130441579
"5249" 1049.6 35.7594446952471 18.0968805424313
"5250" 1049.8 30.2252823135897 21.4979431776623
"5251" 1050 25.9949033799353 26.2789090345957
"5252" 1050.2 21.6801504906608 30.9645842313056
"5253" 1050.4 17.5909076651241 36.3731696435779
"5254" 1050.6 13.7264253328639 42.0918883254384
"5255" 1050.8 9.46940793590624 47.6017481736642
"5256" 1051 5.34369727129307 53.0888027092093
"5257" 1051.2 5.15806647886393 56.5631648558447
"5258" 1051.4 6.96691519034331 60.7766796642277
"5259" 1051.6 9.98327424665186 65.7823322165504
"5260" 1051.8 13.1361335652233 71.5589555237618
"5261" 1052 16.7490298891014 76.7455674242984
"5262" 1052.2 20.6197439582455 81.0697845961282
"5263" 1052.4 25.4567116512965 84.5729817210789
"5264" 1052.6 30.210033393062 86.9735951007386
"5265" 1052.8 35.0680164646073 90.5602950407317
"5266" 1053 39.8409542168453 94.5588788616632
"5267" 1053.2 44.6739998665804 96.6556252301694
"5268" 1053.4 50.170414814312 98.8461744512224
"5269" 1053.6 55.8334467108523 100.350662681085
"5270" 1053.8 62.0306880390922 101.472476742621
"5271" 1054 68.1241376128504 101.552773318307
"5272" 1054.2 73.8414259817322 99.6983663004819
"5273" 1054.4 79.5441602741983 97.7990003889337
"5274" 1054.6 85.417930051531 95.0925108138581
"5275" 1054.8 89.5527885394614 91.3235837355266
"5276" 1055 94.2125668455892 87.0111326144935
"5277" 1055.2 97.4420896523638 82.1472610270242
"5278" 1055.4 100.702701041959 76.5208555887102
"5279" 1055.6 102.262141938062 70.3142932819644
"5280" 1055.8 103.319558948909 64.1801013264127
"5281" 1056 103.745185443318 57.709019174082
"5282" 1056.2 103.691300201797 50.8284957963263
"5283" 1056.4 103.107120299637 43.7827722288176
"5284" 1056.6 101.864676078132 37.5222696100986
"5285" 1056.8 100.856192603266 32.8837802684346
"5286" 1057 103.545098987419 29.2667347140712
"5287" 1057.2 107.064568876393 28.722574827174
"5288" 1057.4 109.787723981385 30.5380115638353
"5289" 1057.6 111.012919959019 32.8998154692066
"5290" 1057.8 112.09942197132 35.0137855253273
"5291" 1058 115.059098958695 37.6296476910037
"5292" 1058.2 116.060089315489 39.2822604822869
"5293" 1058.4 115.293122259895 40.8443644866103
"5294" 1058.6 115.308412673005 42.1231595214804
"5295" 1058.8 115.679136563039 42.6584953965877
"5296" 1059 116.923732187576 44.3256094380559
"5297" 1059.2 115.17419749874 44.2609501335108
"5298" 1059.4 111.922170852798 46.9146329218837
"5299" 1059.6 107.669010757715 51.2435057259165
"5300" 1059.8 103.907769381071 55.5889278489877
"5301" 1060 101.369828907009 60.1257316744075
"5302" 1060.2 98.2431825688768 65.6644346517892
"5303" 1060.4 95.9759666414138 71.0587350173361
"5304" 1060.6 94.4508751006146 76.6261792563272
"5305" 1060.8 94.4284381925483 81.6327142329587
"5306" 1061 93.8990903021501 85.804722886713
"5307" 1061.2 91.8806496696733 87.5851271641087
"5308" 1061.4 89.108282118077 88.8539947183471
"5309" 1061.6 86.6503540160102 91.7644367742854
"5310" 1061.8 83.0554255123662 95.4903036977171
"5311" 1062 79.1514438267233 97.0086431498147
"5312" 1062.2 74.4694715158643 99.4998562383709
"5313" 1062.4 69.4938868133165 101.744208146324
"5314" 1062.6 64.3883930985476 103.686150635938
"5315" 1062.8 58.4197407734581 105.186246535292
"5316" 1063 52.9819981659926 106.849870360217
"5317" 1063.2 48.8735621133394 107.918983317875
"5318" 1063.4 44.8185976020284 106.163712193129
"5319" 1063.6 42.5060670439118 103.142093613203
"5320" 1063.8 40.9449912318381 98.6152929965968
"5321" 1064 38.4925708923281 93.1485927205934
"5322" 1064.2 37.4918622761997 87.1221321827262
"5323" 1064.4 38.3931463094357 81.6085589976536
"5324" 1064.6 39.6704061453523 74.969098201916
"5325" 1064.8 40.640037390486 68.8636261341719
"5326" 1065 41.1100324211757 62.8798470203361
"5327" 1065.2 41.5675061262233 56.7659545989425
"5328" 1065.4 41.6526005991813 50.2234987742114
"5329" 1065.6 40.6457584313233 44.0033382658087
"5330" 1065.8 38.6012960793113 38.5612619809477
"5331" 1066 37.823349316072 33.0376881010434
"5332" 1066.2 39.6793514114873 28.0268542408117
"5333" 1066.4 42.4883480749442 24.8204644604419
"5334" 1066.6 47.0200981242233 23.609199382045
"5335" 1066.8 53.5143701127709 22.789077057717
"5336" 1067 59.7481334263463 22.026806682769
"5337" 1067.2 66.2412638588873 20.8076224354597
"5338" 1067.4 72.231211648077 18.6415818474691
"5339" 1067.6 76.9135319182471 15.1851222305742
"5340" 1067.8 78.2575008754201 11.7181209077971
"5341" 1068 78.1190369518185 11.673702440479
"5342" 1068.2 80.0029987513504 13.8591190841295
"5343" 1068.4 81.9920060688927 17.276222580925
"5344" 1068.6 85.0421905388483 22.0891113786087
"5345" 1068.8 88.3694400701993 27.1326291531397
"5346" 1069 90.6125660621507 32.469661378795
"5347" 1069.2 92.7458313591519 38.8902968522647
"5348" 1069.4 94.9604199767688 44.365369130611
"5349" 1069.6 97.5709425319852 50.1756785896218
"5350" 1069.8 100.534650233627 55.1437752230128
"5351" 1070 102.739969747813 59.9619066313837
"5352" 1070.2 106.687033416623 64.4003165177557
"5353" 1070.4 111.29545524815 66.3470121853715
"5354" 1070.6 115.497869288046 68.0716949602063
"5355" 1070.8 119.026565553169 70.4928334757353
"5356" 1071 118.453450549635 72.4752283595128
"5357" 1071.2 117.750668804018 72.1736488442427
"5358" 1071.4 118.988986400634 71.9073439847555
"5359" 1071.6 120.050633456321 70.5488644393471
"5360" 1071.8 119.720233809442 68.2504355839257
"5361" 1072 118.686064622967 64.5673162951401
"5362" 1072.2 117.636636402926 59.5772639255036
"5363" 1072.4 116.138192879823 54.0906334621087
"5364" 1072.6 113.973084020433 48.4692434855392
"5365" 1072.8 111.578787380543 42.9825351496117
"5366" 1073 106.791105137428 37.9631879790313
"5367" 1073.2 102.269784780148 33.8543768504837
"5368" 1073.4 96.8532135157807 31.0708307637608
"5369" 1073.6 91.1439006318483 28.2752068239587
"5370" 1073.8 85.3609912806669 25.5314265149805
"5371" 1074 79.198115954215 23.5817879434292
"5372" 1074.2 73.2824663190038 22.2766431794691
"5373" 1074.4 66.7511423672812 21.1677123835118
"5374" 1074.6 60.2293786187779 20.365157358993
"5375" 1074.8 53.4785676111682 20.3202134580727
"5376" 1075 46.7734332481233 21.5211330454837
"5377" 1075.2 40.2483306428362 23.5777904419644
"5378" 1075.4 34.0772026043993 26.3848451076997
"5379" 1075.6 28.5673458268443 29.8187468359886
"5380" 1075.8 22.3601016951733 32.8612261651337
"5381" 1076 15.9123617253772 33.9089693466786
"5382" 1076.2 13.9482859724559 33.6152598592093
"5383" 1076.4 14.6657489471507 34.1029262629886
"5384" 1076.6 15.0311220207107 36.0552690267073
"5385" 1076.8 14.2227245276099 41.056205745161
"5386" 1077 13.6724540896168 46.7965147111542
"5387" 1077.2 13.3601654741171 52.5257705784855
"5388" 1077.4 13.392364392197 58.7866612383311
"5389" 1077.6 14.1813801387105 64.2311064100376
"5390" 1077.8 15.7789715234376 70.2272456480266
"5391" 1078 17.6370110630353 76.4558510077183
"5392" 1078.2 20.3506175353662 82.4368479111218
"5393" 1078.4 23.3573687391745 87.6729164284203
"5394" 1078.6 27.3073527006327 92.3048546105215
"5395" 1078.8 32.2945320576508 96.8025793376089
"5396" 1079 37.2989055335033 100.546327814212
"5397" 1079.2 42.5524489546696 103.709783928206
"5398" 1079.4 48.2795966214572 105.756141268964
"5399" 1079.6 54.0788550614217 107.585179893727
"5400" 1079.8 60.5621913651577 107.723164759064
"5401" 1080 66.701806432275 107.363195934194
"5402" 1080.2 73.0497337337233 107.251868057647
"5403" 1080.4 78.728397895844 105.681084732841
"5404" 1080.6 84.6263825132397 103.780570427957
"5405" 1080.8 90.0962350285199 100.925659226528
"5406" 1081 95.1941600624184 97.4983478859081
"5407" 1081.2 99.0567913225276 93.2413446862576
"5408" 1081.4 102.854895574469 88.3677401197936
"5409" 1081.6 106.193703664423 82.6648120040087
"5410" 1081.8 109.262607360394 77.1477040002252
"5411" 1082 112.222669613884 71.0457322188176
"5412" 1082.2 114.59820111024 64.5913732467324
"5413" 1082.4 117.211046754215 58.4359470441214
"5414" 1082.6 119.955416171711 52.7260287802695
"5415" 1082.8 121.299493132692 49.3153556263603
"5416" 1083 121.096836917914 49.7954808482647
"5417" 1083.2 119.297159664215 49.3118931968665
"5418" 1083.4 116.202771808249 47.0977175127812
"5419" 1083.6 111.920105477041 44.5069948967928
"5420" 1083.8 107.258257340223 41.7736176094837
"5421" 1084 102.0180039733 39.3298530118329
"5422" 1084.2 96.8588210078059 36.9441789826837
"5423" 1084.4 90.8582886700483 35.3311205166087
"5424" 1084.6 84.8087576854541 34.9175990019863
"5425" 1084.8 78.4155851721259 34.6170044459899
"5426" 1085 72.0793021816983 35.4771720879837
"5427" 1085.2 66.1216091108203 37.4249139061748
"5428" 1085.4 59.9707957269062 40.0434804040788
"5429" 1085.6 54.689913977428 43.7528655709625
"5430" 1085.8 48.9674524092233 47.6235915912665
"5431" 1086 43.6446840302233 51.974587633152
"5432" 1086.2 38.8322223382156 56.4776404260683
"5433" 1086.4 34.2015612672471 60.8243063861694
"5434" 1086.6 30.1115859964967 65.86482430779
"5435" 1086.8 27.5191706045905 71.3356727522118
"5436" 1087 26.1506917227353 77.3774854729957
"5437" 1087.2 26.0401721248349 83.3156735980242
"5438" 1087.4 25.4044655607233 89.4123946015337
"5439" 1087.6 26.5836115805383 92.3017879108601
"5440" 1087.8 29.9582786579541 94.5139635066222
"5441" 1088 34.2375428878405 98.0661530549072
"5442" 1088.2 39.3072982019938 100.441336686794
"5443" 1088.4 44.7774998024652 102.637233518956
"5444" 1088.6 50.1784122167023 103.967204175867
"5445" 1088.8 56.2735083963394 103.99297798258
"5446" 1089 62.3559597594894 102.923400660186
"5447" 1089.2 68.3910630980695 101.470512198576
"5448" 1089.4 73.5953438081692 99.472146138127
"5449" 1089.6 79.0037135016543 96.5620946672199
"5450" 1089.8 83.4940438822733 92.9111411335837
"5451" 1090 88.5232908773073 89.1967673889677
"5452" 1090.2 93.0498998124088 85.0356634977628
"5453" 1090.4 97.5012674827561 80.6070544364575
"5454" 1090.6 101.657751546805 76.1568710376214
"5455" 1090.8 106.004680475159 71.2331932329637
"5456" 1091 110.105029657655 65.9737787800357
"5457" 1091.2 114.323777980679 60.6645120574117
"5458" 1091.4 118.91705161237 55.7806361706642
"5459" 1091.6 121.857232400628 54.0580230054313
"5460" 1091.8 120.539732858399 54.1463277946597
"5461" 1092 118.36159317575 52.5995408696732
"5462" 1092.2 115.288295843025 49.5469187140217
"5463" 1092.4 111.057475810298 45.8105956991482
"5464" 1092.6 106.549728436528 43.2476657852142
"5465" 1092.8 101.78166433703 39.7012399065224
"5466" 1093 96.7564921933473 36.9493290105449
"5467" 1093.2 90.9195072214216 34.4112754092286
"5468" 1093.4 85.2251746914905 32.6217239714613
"5469" 1093.6 79.2715306742983 31.0404499086587
"5470" 1093.8 73.3285352761659 29.6917208438919
"5471" 1094 66.7543611346944 28.5483460620325
"5472" 1094.2 59.6066563077599 27.6120772773959
"5473" 1094.4 52.9192386048181 26.9811115597372
"5474" 1094.6 46.1429704798872 25.8897523725728
"5475" 1094.8 39.3478669057985 25.0318853900873
"5476" 1095 32.8215485614313 23.6367387407077
"5477" 1095.2 26.6710247876873 21.2874505312837
"5478" 1095.4 23.6806963973344 19.8016913360615
"5479" 1095.6 24.5274240443962 18.9020147409664
"5480" 1095.8 25.2066390936757 18.9314609502885
"5481" 1096 24.8447928725146 17.192179803427
"5482" 1096.2 25.2190032478662 17.7135917625266
"5483" 1096.4 24.9122602650658 18.6181951459861
"5484" 1096.6 24.2253195409083 20.3938142499467
"5485" 1096.8 22.236972106528 23.7198177428915
"5486" 1097 20.2754103770028 28.2598988814821
"5487" 1097.2 18.1807084749376 32.8504075302171
"5488" 1097.4 16.2937443975952 37.8441463514209
"5489" 1097.6 14.4162795788053 43.01673196781
"5490" 1097.8 12.6292032434138 48.1572304180266
"5491" 1098 9.94927282262806 53.347084139479
"5492" 1098.2 8.0924859670733 58.6020042223587
"5493" 1098.4 6.22685922805007 64.318153500427
"5494" 1098.6 4.56470801156188 68.8875359959388
"5495" 1098.8 6.25445952500282 71.5034308071278
"5496" 1099 8.58399818860731 75.7230132724597
"5497" 1099.2 12.4132756546313 80.3686216547557
"5498" 1099.4 15.832238024921 84.8925702102791
"5499" 1099.6 19.6118593224852 89.6667870740028
"5500" 1099.8 24.0350357732072 94.1065653930531
"5501" 1100 28.8468359306642 97.944515287868
"5502" 1100.2 33.9728244147233 100.801577277118
"5503" 1100.4 39.3775306516168 103.381522418736
"5504" 1100.6 44.6518640421427 106.070230669771
"5505" 1100.8 50.9278981516014 107.803001187665
"5506" 1101 56.9094123015483 109.132602327634
"5507" 1101.2 62.8529351370494 109.582187164736
"5508" 1101.4 68.5813451176017 109.275583745857
"5509" 1101.6 74.7251601681152 108.001908781073
"5510" 1101.8 79.9864957489352 105.529996900384
"5511" 1102 85.2840136324364 102.347189978835
"5512" 1102.2 89.8754392066407 98.6329760283794
"5513" 1102.4 94.4397711560102 94.1970334384985
"5514" 1102.6 97.9642177441207 89.0473905034991
"5515" 1102.8 100.935744871601 83.8683638419624
"5516" 1103 103.970084718191 78.0536068807477
"5517" 1103.2 107.134924902173 72.2983960268587
"5518" 1103.4 110.158349474336 66.3002307396579
"5519" 1103.6 113.782941159643 60.3388139123515
"5520" 1103.8 116.723210562942 54.8409734100478
"5521" 1104 120.873509382848 50.6419907330165
"5522" 1104.2 120.399653173498 50.8288150347337
"5523" 1104.4 119.869993747272 50.3884616948031
"5524" 1104.6 118.312419259666 49.1141855487116
"5525" 1104.8 116.027842803673 46.5543723791587
"5526" 1105 112.708703493281 43.2098316292639
"5527" 1105.2 109.247067906921 39.5212323675728
"5528" 1105.4 104.773518402805 35.8753687947854
"5529" 1105.6 100.033197420008 32.7488375362887
"5530" 1105.8 95.0306327506809 29.8571296254769
"5531" 1106 89.5603665694491 27.0579010028998
"5532" 1106.2 83.744513933413 25.2419227327889
"5533" 1106.4 77.6917603156592 23.9990997630119
"5534" 1106.6 71.6138397408181 22.9286001425044
"5535" 1106.8 65.222035270172 21.7088779714222
"5536" 1107 58.9213059512397 20.5200013999493
"5537" 1107.2 52.6120130304185 19.3666942560301
"5538" 1107.4 46.1493299480038 17.9671323146154
"5539" 1107.6 39.9799172938758 16.5029000710532
"5540" 1107.8 33.6524532259007 14.798991689424
"5541" 1108 29.5155468290566 15.6178676272409
"5542" 1108.2 26.9463870683545 18.2470239394247
"5543" 1108.4 24.1680501416757 20.761355770479
"5544" 1108.6 20.4031651906757 25.3948225533599
"5545" 1108.8 18.0962541490002 30.2607303258672
"5546" 1109 15.3918189453483 35.8731341259337
"5547" 1109.2 13.5751134294691 41.7293895630108
"5548" 1109.4 11.710167685562 47.9793959906176
"5549" 1109.6 10.4353766388135 54.6848957574411
"5550" 1109.8 9.48788702191861 61.2946272201806
"5551" 1110 8.36128219239653 67.7344569232459
"5552" 1110.2 7.42389432922329 73.8598666864363
"5553" 1110.4 8.19017032429648 80.1336472372252
"5554" 1110.6 10.6974468144695 84.8311188156683
"5555" 1110.8 13.6564422882467 89.0596394867822
"5556" 1111 17.2533969106519 93.9703261634852
"5557" 1111.2 21.470176619077 98.3501174837374
"5558" 1111.4 26.2716467657624 101.973032589188
"5559" 1111.6 31.4412638442233 105.185704662796
"5560" 1111.8 36.9468238787753 107.824759189828
"5561" 1112 42.8955379009118 110.059989901064
"5562" 1112.2 48.4756629372487 111.933161837502
"5563" 1112.4 54.4013498060873 113.218151617564
"5564" 1112.6 60.3680160040391 113.575644867357
"5565" 1112.8 66.6521866328251 113.900173681132
"5566" 1113 72.2205559236755 113.598817046492
"5567" 1113.2 78.0276953448288 112.374321914911
"5568" 1113.4 84.0093972841251 111.340762990089
"5569" 1113.6 89.7423180083022 110.070407154357
"5570" 1113.8 95.0996039193957 109.565720780677
"5571" 1114 100.833742572953 109.636984631181
"5572" 1114.2 104.390137219627 107.456077567144
"5573" 1114.4 106.355983188173 104.017551739034
"5574" 1114.6 107.957559355173 99.2771895701442
"5575" 1114.8 109.695937194504 93.1876332543796
"5576" 1115 110.910551895984 88.3639827119899
"5577" 1115.2 112.215469739407 82.7083712445942
"5578" 1115.4 112.833957942447 76.7091534823837
"5579" 1115.6 113.13679955924 70.9717005683135
"5580" 1115.8 114.189093067173 65.1248501348921
"5581" 1116 115.255392270623 59.2835782221087
"5582" 1116.2 116.474661366752 52.5957574062226
"5583" 1116.4 117.881629090101 46.7753100136886
"5584" 1116.6 119.262342048231 40.6248319163168
"5585" 1116.8 117.214239138289 39.7541154444165
"5586" 1117 114.072332932352 37.6472238117299
"5587" 1117.2 109.702919843167 34.1563214611257
"5588" 1117.4 105.220452173133 31.4124158596542
"5589" 1117.6 100.459427141837 28.4753152047577
"5590" 1117.8 95.4994830492983 26.1882921485337
"5591" 1118 89.6201518622923 24.6375714029613
"5592" 1118.2 83.9371100651702 23.5842945941581
"5593" 1118.4 77.702480214664 22.5859067613159
"5594" 1118.6 71.8078259734547 21.4767140551812
"5595" 1118.8 65.4411040300993 20.968148803892
"5596" 1119 58.5992360379885 20.7184844097533
"5597" 1119.2 51.8314062111285 20.5044798084182
"5598" 1119.4 45.1414739904586 20.2080598704551
"5599" 1119.6 38.1580399354364 19.7665987585395
"5600" 1119.8 31.9072973483259 20.1776250293709
"5601" 1120 25.311886422584 21.01162854731
"5602" 1120.2 21.458030392528 20.6588202261572
"5603" 1120.4 22.1583639691131 20.7127510147341
"5604" 1120.6 22.2967456232564 21.3704947305449
"5605" 1120.8 22.5877019217115 23.3378459249073
"5606" 1121 22.3860664189733 26.5396534915692
"5607" 1121.2 21.2447891126004 31.1697946700477
"5608" 1121.4 19.8966985246483 36.8825127636587
"5609" 1121.6 18.3712710013983 42.6564182186837
"5610" 1121.8 17.6233704475823 48.1196624110632
"5611" 1122 16.8580929647798 54.6569366517628
"5612" 1122.2 16.6446718787063 60.7177441420024
"5613" 1122.4 17.2585835685538 66.5168991907227
"5614" 1122.6 17.68847325442 72.7920982238673
"5615" 1122.8 18.4298214535673 79.1254306792117
"5616" 1123 18.5201786923913 85.5470261694277
"5617" 1123.2 19.6938095395892 91.5517928497618
"5618" 1123.4 22.7513900828393 96.2465695529317
"5619" 1123.6 26.7921471575146 100.946814256396
"5620" 1123.8 31.4047509513796 105.070542998767
"5621" 1124 36.5227851831918 108.503162222128
"5622" 1124.2 41.9630152910838 111.388665102
"5623" 1124.4 47.6011120256495 113.801464035523
"5624" 1124.6 53.1757180251131 115.319577933113
"5625" 1124.8 59.6312288492316 116.749010719173
"5626" 1125 66.1519998715917 117.186791322173
"5627" 1125.2 72.1444458190894 116.577755049393
"5628" 1125.4 78.1712209555342 115.366590687892
"5629" 1125.6 83.9426068693009 113.61823219791
"5630" 1125.8 90.2846513586592 111.137378597961
"5631" 1126 96.1404312096544 108.900934317866
"5632" 1126.2 101.373296245902 106.022762202066
"5633" 1126.4 105.245991245723 102.676115620642
"5634" 1126.6 106.127425290513 98.3555337451206
"5635" 1126.8 107.174388984586 92.7998145080873
"5636" 1127 108.83420318478 86.8337024128316
"5637" 1127.2 109.718132695015 80.7003830908576
"5638" 1127.4 110.990686386473 74.3018206852372
"5639" 1127.6 111.591791200893 67.8108709685283
"5640" 1127.8 112.025729735433 61.436332018598
"5641" 1128 111.848687355634 55.1800699982171
"5642" 1128.2 110.691982042757 48.9940112262057
"5643" 1128.4 109.663239882198 42.4324724759087
"5644" 1128.6 108.513585723944 36.0985651389261
"5645" 1128.8 106.64682997332 30.2050767989805
"5646" 1129 104.63645352237 24.2619946212496
"5647" 1129.2 104.162876011174 18.5315418720821
"5648" 1129.4 101.312335590023 17.2836901213237
"5649" 1129.6 97.8822347326215 17.0322229202023
"5650" 1129.8 93.0692994518704 17.4915824644888
"5651" 1130 87.3079286328339 17.3251877241404
"5652" 1130.2 81.7362653691208 18.1170911790889
"5653" 1130.4 75.8664806148135 18.7354587027116
"5654" 1130.6 70.033428521312 19.5448825356095
"5655" 1130.8 64.1890035063555 20.6398345277432
"5656" 1131 58.6187302314672 22.7136104824447
"5657" 1131.2 52.5797946078983 24.2636569968587
"5658" 1131.4 46.5534045973009 25.6616111562803
"5659" 1131.6 40.6151026019628 27.6865548977241
"5660" 1131.8 34.2844011003233 29.5409871092087
"5661" 1132 28.2009940093463 32.0923936673673
"5662" 1132.2 22.6302838006168 34.7580343689657
"5663" 1132.4 17.5872290737947 37.8177064762409
"5664" 1132.6 11.6025920657858 41.4863828524462
"5665" 1132.8 8.91686594772331 45.7754306651587
"5666" 1133 8.71594844212805 51.245177927098
"5667" 1133.2 8.36102448654262 57.2994314871022
"5668" 1133.4 8.52897830558916 64.0133534731033
"5669" 1133.6 8.7286217001733 70.5003389037087
"5670" 1133.8 8.98392360216545 76.965045491735
"5671" 1134 11.2807802700658 82.5680831855215
"5672" 1134.2 14.9330104736551 85.8705702322701
"5673" 1134.4 19.3491210459376 89.7935196544551
"5674" 1134.6 23.7786511692931 93.6903847629767
"5675" 1134.8 28.7849508898405 97.5914854479384
"5676" 1135 33.5863962987936 100.363422562993
"5677" 1135.2 38.9511414175055 103.303103048666
"5678" 1135.4 44.4770825285174 104.860696141926
"5679" 1135.6 50.8239301609233 105.575435167034
"5680" 1135.8 55.796622436275 105.516566870832
"5681" 1136 62.7479473408146 104.647760741701
"5682" 1136.2 68.614486822796 103.019680194811
"5683" 1136.4 74.4591666756494 101.17300335664
"5684" 1136.6 79.2756716000768 99.4696960651682
"5685" 1136.8 85.0724534770611 97.0125148700459
"5686" 1137 91.4881040427496 93.7912086139627
"5687" 1137.2 97.122983849945 91.0501477777446
"5688" 1137.4 101.750655334172 88.4922972068753
"5689" 1137.6 106.321824678584 84.508147774605
"5690" 1137.8 111.01680943176 80.0006571884935
"5691" 1138 116.504232156809 74.4720708769325
"5692" 1138.2 120.024961823537 70.9202002897019
"5693" 1138.4 122.994515536176 67.2744519740333
"5694" 1138.6 122.908977425785 68.6541880307928
"5695" 1138.8 124.12804798112 70.3338431456033
"5696" 1139 124.271333506319 70.8516354346456
"5697" 1139.2 123.362667884239 71.3947608207386
"5698" 1139.4 122.369939417428 70.6500085103673
"5699" 1139.6 121.214296382723 69.3922091853018
"5700" 1139.8 119.438375851018 66.2084199917299
"5701" 1140 117.256821848165 63.0696265688507
"5702" 1140.2 114.726361023198 58.9330544508087
"5703" 1140.4 112.039744985167 54.7857133060934
"5704" 1140.6 109.473842242992 50.4166518674705
"5705" 1140.8 106.989187420199 46.0069145535531
"5706" 1141 103.527645824639 42.1381623316357
"5707" 1141.2 99.7933992477233 37.7149543722628
"5708" 1141.4 95.3300632265033 33.4732147050997
"5709" 1141.6 91.356957942062 29.0335233339724
"5710" 1141.8 86.7397407700758 25.2511145972772
"5711" 1142 81.8375563246042 21.775216414098
"5712" 1142.2 76.9413512651757 17.7908677262171
"5713" 1142.4 72.9412093022155 13.3897118091806
"5714" 1142.6 68.2402679713849 9.84599512449141
"5715" 1142.8 64.2007883483362 9.45947187571436
"5716" 1143 59.2086205178791 10.5948793145968
"5717" 1143.2 53.319225951901 11.6980986538093
"5718" 1143.4 47.5608510496448 13.4297955221234
"5719" 1143.6 41.599429966961 15.0769865541706
"5720" 1143.8 35.8552668902233 16.7793253615087
"5721" 1144 29.8434346873002 18.4865891716273
"5722" 1144.2 24.9427541415378 20.8263672908998
"5723" 1144.4 21.7404435752541 25.0832934221991
"5724" 1144.6 17.8925847400816 29.5203124423247
"5725" 1144.8 15.020669970062 34.2411255993434
"5726" 1145 12.1671300730073 40.0069778021317
"5727" 1145.2 9.33958431690625 45.4359102371764
"5728" 1145.4 7.4467432861673 51.4231475625157
"5729" 1145.6 5.99374059088458 57.7287309916498
"5730" 1145.8 4.92212934341184 63.3394489814329
"5731" 1146 4.68737599801857 69.3874080407498
"5732" 1146.2 6.81940310325455 72.9209408498447
"5733" 1146.4 9.55123135874603 76.9540480364064
"5734" 1146.6 13.4545105356281 81.3549844194551
"5735" 1146.8 17.8341257777858 85.4935469523759
"5736" 1147 22.152693008628 89.4658695684075
"5737" 1147.2 26.7767417834342 92.9452198335712
"5738" 1147.4 31.5332648340658 96.5430335426003
"5739" 1147.6 36.3838344818661 99.4870165397885
"5740" 1147.8 41.6537004962151 102.481270109933
"5741" 1148 47.4158507692394 104.681955518206
"5742" 1148.2 53.1526679299364 106.851643906925
"5743" 1148.4 58.7735364443674 107.932834052045
"5744" 1148.6 64.7961971557983 108.061557470884
"5745" 1148.8 70.5557536845128 108.485192438147
"5746" 1149 76.1152644936755 107.821101550475
"5747" 1149.2 80.2809093120233 106.149904681109
"5748" 1149.4 83.3564088421301 106.074595980087
"5749" 1149.6 87.5455657183812 106.742822814726
"5750" 1149.8 92.1117820770715 105.749074257446
"5751" 1150 96.8821864132569 104.952336343573
"5752" 1150.2 102.166530995037 104.114039293155
"5753" 1150.4 104.722745616102 102.148373850692
"5754" 1150.6 105.20968464041 97.9584193922651
"5755" 1150.8 105.333286437809 93.248234875332
"5756" 1151 105.031282952762 87.782442420935
"5757" 1151.2 104.430033706471 82.1504797944374
"5758" 1151.4 104.000356004801 75.9839318865906
"5759" 1151.6 103.401129291513 69.7225929335679
"5760" 1151.8 102.347491190116 63.1372206845283
"5761" 1152 100.937671063124 56.6192166727515
"5762" 1152.2 99.4102101787394 50.3696163307547
"5763" 1152.4 97.5885981250453 43.6140324388329
"5764" 1152.6 95.4823051680038 37.3995115781032
"5765" 1152.8 93.3145824519138 30.7144998938123
"5766" 1153 90.7561174818953 24.0978722353957
"5767" 1153.2 88.0422334721741 17.9597093727854
"5768" 1153.4 84.9026301484233 11.8525190204587
"5769" 1153.6 81.2581270986779 6.40081218349736
"5770" 1153.8 78.8782103960372 4.803473903
"5771" 1154 79.7721630050671 4.65400219631341
"5772" 1154.2 81.2935335402233 4.80884657062388
"5773" 1154.4 84.8976844867471 5.04033371728848
"5774" 1154.6 84.4152922555618 5.84043715672988
"5775" 1154.8 86.3695297508762 5.50197138335479
"5776" 1155 86.4200569137582 5.22313629930232
"5777" 1155.2 86.4442101452 5.52505169232558
"5778" 1155.4 86.7246586405934 5.65832237683647
"5779" 1155.6 86.7679359062153 5.77716312211572
"5780" 1155.8 86.5621235585383 6.32992960268687
"5781" 1156 86.2385364704938 6.80871180310503
"5782" 1156.2 85.9412191004233 7.69167203150872
"5783" 1156.4 85.3335209219614 8.56102662302657
"5784" 1156.6 83.5404807921464 10.0886654276991
"5785" 1156.8 81.0791736111768 12.5294888104651
"5786" 1157 78.2394329032483 15.4908259429337
"5787" 1157.2 75.093923668961 18.3874888386706
"5788" 1157.4 72.2809344899577 22.2988576630556
"5789" 1157.6 69.7381844845539 26.8537428923757
"5790" 1157.8 66.8831118312233 31.492200324616
"5791" 1158 63.8464562430514 36.8796728719931
"5792" 1158.2 61.5400585117546 42.6091543073915
"5793" 1158.4 59.9487049319811 48.6094396980478
"5794" 1158.6 59.2257187105453 54.5489218391803
"5795" 1158.8 59.2803832011902 61.1930851669416
"5796" 1159 59.7417218314418 67.5794983932955
"5797" 1159.2 60.8239668592069 74.0467051648591
"5798" 1159.4 61.8432923654284 80.0729167387812
"5799" 1159.6 63.1767539215758 86.1969189496296
"5800" 1159.8 65.4720780706168 91.2217314817444
"5801" 1160 68.5718574671753 96.0440447072917
"5802" 1160.2 71.6408878203353 101.166365418556
"5803" 1160.4 75.5527964366379 105.816558791103
"5804" 1160.6 79.7140128423899 110.095460835217
"5805" 1160.8 84.2918409314138 114.472371418646
"5806" 1161 89.1016452813593 117.044313316732
"5807" 1161.2 91.6998085871737 115.735098984008
"5808" 1161.4 94.1235404493307 114.566686413008
"5809" 1161.6 96.1457919357359 112.643567553237
"5810" 1161.8 98.6537181333872 109.102274678933
"5811" 1162 101.64498201051 104.709554193425
"5812" 1162.2 105.525394251832 100.366968017805
"5813" 1162.4 109.092814054617 95.9113436861132
"5814" 1162.6 112.724164581198 90.7550704149607
"5815" 1162.8 116.196353861135 85.6778883773797
"5816" 1163 119.189047926323 80.6720194523587
"5817" 1163.2 122.219897365961 75.1736167429001
"5818" 1163.4 123.893058536971 69.9578141777735
"5819" 1163.6 123.86934771276 65.4477461415667
"5820" 1163.8 122.696538776513 59.9570784802639
"5821" 1164 121.174061790058 54.491611412611
"5822" 1164.2 119.786773034959 48.404922234206
"5823" 1164.4 118.390632669473 42.3791819742386
"5824" 1164.6 116.259716300232 36.172260513646
"5825" 1164.8 113.999738227655 30.6565614672757
"5826" 1165 112.360116173989 26.0308286622627
"5827" 1165.2 109.941278799557 23.6329305812171
"5828" 1165.4 109.226745702735 22.8700910215116
"5829" 1165.6 109.221967356751 22.1602332549231
"5830" 1165.8 109.446712631938 22.9899945633123
"5831" 1166 110.765676962786 22.8230784817409
"5832" 1166.2 111.44036170801 23.8228760797539
"5833" 1166.4 111.494391805861 24.4786581989546
"5834" 1166.6 111.544513945127 25.2070852361317
"5835" 1166.8 112.092641628699 25.9202991064551
"5836" 1167 115.614659265244 27.2940449524041
"5837" 1167.2 112.89631165108 27.0272772863212
"5838" 1167.4 109.924904649412 27.6867023240459
"5839" 1167.6 109.435067323921 27.2448450664186
"5840" 1167.8 109.335435244223 26.2912237321694
"5841" 1168 109.335435244223 24.3491076957005
"5842" 1168.2 110.263722925945 23.1979075771995
"5843" 1168.4 110.474342447269 24.0184673891564
"5844" 1168.6 111.05089085101 24.4888415146242
"5845" 1168.8 111.193855239042 24.6933271752538
"5846" 1169 111.097327216366 24.6467912248361
"5847" 1169.2 111.021113797176 25.1499060459384
"5848" 1169.4 111.231062931028 25.3081285815947
"5849" 1169.6 111.39097587839 25.4597343628599
"5850" 1169.8 111.691105750272 25.6193715472063
"5851" 1170 111.819461969971 26.1408094154428
"5852" 1170.2 113.053439443918 27.7692553310226
"5853" 1170.4 112.9651759361 27.4634367604001
"5854" 1170.6 113.117976207407 27.3881220353317
"5855" 1170.8 112.971535165175 27.1700183554117
"5856" 1171 113.133555041687 27.1139345520037
"5857" 1171.2 113.28841110779 27.1436202047262
"5858" 1171.4 113.530954638736 27.4695879394691
"5859" 1171.6 113.771075560057 27.7656491193837
"5860" 1171.8 113.694512912954 28.6873968142837
"5861" 1172 113.950818234656 29.0909744897262
"5862" 1172.2 114.209906438864 30.1126167316181
"5863" 1172.4 114.588832223758 31.0474118241051
"5864" 1172.6 114.868394244461 31.5243519932885
"5865" 1172.8 114.516303388502 31.8188632707209
"5866" 1173 114.800198206505 33.0640755698212
"5867" 1173.2 115.519034081516 34.844032284553
"5868" 1173.4 116.637247138058 37.2146618928207
"5869" 1173.6 118.506256830145 40.1293203350868
"5870" 1173.8 120.564658993247 43.2411437986597
"5871" 1174 121.137307957502 46.0904038989302
"5872" 1174.2 122.082878214604 49.4771038778599
"5873" 1174.4 123.262061123044 53.9007664193212
"5874" 1174.6 123.653692093933 56.868437725212
"5875" 1174.8 123.680425849247 60.7517535293797
"5876" 1175 124.322515353898 64.1751359410233
"5877" 1175.2 123.710180233498 65.6032879379295
"5878" 1175.4 123.041813480954 68.716013124876
"5879" 1175.6 122.249130106075 73.0960870610407
"5880" 1175.8 121.064254331256 78.0084538004083
"5881" 1176 120.636747718711 82.6261145791145
"5882" 1176.2 120.47304539682 84.6681788988192
"5883" 1176.4 120.752403258926 83.7952699425945
"5884" 1176.6 120.356777215118 83.5180606578311
"5885" 1176.8 119.606903947478 83.4258754653922
"5886" 1177 118.108431328172 83.8945607339854
"5887" 1177.2 115.238153396625 85.1434322052854
"5888" 1177.4 111.160868217467 86.6745273669272
"5889" 1177.6 107.045213452634 88.1519404134735
"5890" 1177.8 102.45260152766 89.5338724164551
"5891" 1178 98.3069188101733 91.9050080863337
"5892" 1178.2 94.4206168515676 94.6088509840149
"5893" 1178.4 90.3918281504692 98.0662029359083
"5894" 1178.6 86.3724868298819 101.640037974981
"5895" 1178.8 83.0540684710526 105.385924347591
"5896" 1179 78.0945464156336 107.805239043627
"5897" 1179.2 72.6636792877496 110.292473871068
"5898" 1179.4 67.1032475330059 112.162854930249
"5899" 1179.6 61.2474352423259 113.667274763089
"5900" 1179.8 55.162053539956 114.749712187642
"5901" 1180 49.7698966749388 116.139720246246
"5902" 1180.2 45.0265354324606 116.719032537926
"5903" 1180.4 44.8682716392983 115.870448153734
"5904" 1180.6 46.036843829502 116.278754076769
"5905" 1180.8 46.0874179140391 115.813394089594
"5906" 1181 46.3038678194013 115.633134979002
"5907" 1181.2 46.6848145168929 115.329422332814
"5908" 1181.4 46.9577827871033 115.35556768078
"5909" 1181.6 49.0045448717947 115.711877876241
"5910" 1181.8 52.3302007842965 116.937060008859
"5911" 1182 56.6070730657618 117.069319343038
"5912" 1182.2 61.4015509265043 117.029043484123
"5913" 1182.4 66.3441119844822 116.640348579982
"5914" 1182.6 71.5101587648131 115.218500569602
"5915" 1182.8 76.9925665762836 114.957877645694
"5916" 1183 82.2482541365861 113.88294045737
"5917" 1183.2 87.8602675799692 113.006560401154
"5918" 1183.4 93.6096952900917 111.689785980831
"5919" 1183.6 98.9077763859363 109.48397277471
"5920" 1183.8 103.734779945215 106.81911324938
"5921" 1184 106.51579499024 104.932915545231
"5922" 1184.2 107.793007008961 104.432678215979
"5923" 1184.4 107.259386241258 102.917155455379
"5924" 1184.6 107.243708141542 99.1473753559268
"5925" 1184.8 108.228518071697 94.1328497165942
"5926" 1185 108.60052067058 88.4220661687707
"5927" 1185.2 109.173155720473 82.6745487754337
"5928" 1185.4 109.957279469685 77.1722637871358
"5929" 1185.6 110.480937764812 71.2680165095896
"5930" 1185.8 111.222134231822 65.2229555849575
"5931" 1186 112.195918681349 58.6936716978753
"5932" 1186.2 113.14832220561 52.4130450207072
"5933" 1186.4 113.85393047137 46.1451904970788
"5934" 1186.6 115.237660264126 39.6888402741276
"5935" 1186.8 116.447914942295 33.4531600470028
"5936" 1187 114.918941816005 31.2310669828585
"5937" 1187.2 113.774769728077 29.7050873300545
"5938" 1187.4 112.399068205979 29.1216414863404
"5939" 1187.6 109.976177621868 27.8054337768192
"5940" 1187.8 105.833240272294 25.5302486797275
"5941" 1188 101.116363746104 23.0425422186218
"5942" 1188.2 95.9968905946592 21.1463089557555
"5943" 1188.4 90.5573760674376 18.8850953720742
"5944" 1188.6 85.28480513262 17.6302869963796
"5945" 1188.8 79.3831118364906 17.1872625091423
"5946" 1189 73.6350041472479 16.5678299166214
"5947" 1189.2 67.8365364891593 15.8442058338517
"5948" 1189.4 61.8427098235483 16.0847689998587
"5949" 1189.6 56.1010938327361 16.1331199759094
"5950" 1189.8 50.2130876501457 16.4956159872286
"5951" 1190 43.8459106396733 17.4966008564837
"5952" 1190.2 37.6601318372965 17.2800170628349
"5953" 1190.4 31.3461259249561 16.6518554149906
"5954" 1190.6 26.0412195015328 16.8728292775742
"5955" 1190.8 26.2976735178927 17.3695668359085
"5956" 1191 26.5038773893414 16.3519040961987
"5957" 1191.2 27.7366906532312 16.5328393762223
"5958" 1191.4 27.97930067089 16.6873669647171
"5959" 1191.6 28.5157728267576 17.7905373862196
"5960" 1191.8 28.6253277273423 19.178744034098
"5961" 1192 27.8113954569833 22.6864298496277
"5962" 1192.2 25.9631327736332 27.1410059689493
"5963" 1192.4 24.3616887500459 31.6781560887628
"5964" 1192.6 23.1857586294528 36.9192783869083
"5965" 1192.8 22.8760973742971 42.1515958838182
"5966" 1193 22.0716165877069 47.6393041066296
"5967" 1193.2 21.0449046775298 53.0268126615773
"5968" 1193.4 21.0531359859647 58.8438566712027
"5969" 1193.6 20.4700678385623 65.0052241694854
"5970" 1193.8 20.4644172105353 70.9465426822117
"5971" 1194 19.5109925525993 77.0067092171317
"5972" 1194.2 18.9970417842717 83.342721627416
"5973" 1194.4 18.9306999742477 89.6709335891276
"5974" 1194.6 19.5836763239628 95.7228588919762
"5975" 1194.8 22.4237571470701 99.6722295753434
"5976" 1195 26.9843116310353 103.100928660673
"5977" 1195.2 31.9575391662931 106.084011646581
"5978" 1195.4 37.8311190428087 107.817742381542
"5979" 1195.6 43.818165149418 108.354522274822
"5980" 1195.8 50.250020231413 108.702841381979
"5981" 1196 56.3865529966659 108.648956140457
"5982" 1196.2 62.5511026498549 108.307539064778
"5983" 1196.4 68.9876210234338 107.255284468673
"5984" 1196.6 74.8128788296017 105.566838738208
"5985" 1196.8 81.2498859441802 103.911678339401
"5986" 1197 86.9078549618928 101.226013870485
"5987" 1197.2 92.2249004509796 97.5982101613963
"5988" 1197.4 97.2261371819983 93.9270109522587
"5989" 1197.6 102.008316845053 89.677266448591
"5990" 1197.8 106.979297497744 85.5076542064292
"5991" 1198 111.832630739106 81.0964281362367
"5992" 1198.2 117.282571987471 76.7944508188342
"5993" 1198.4 122.286886758747 73.6304790889551
"5994" 1198.6 121.820667676345 72.2397379160789
"5995" 1198.8 120.498066077901 67.7744279747651
"5996" 1199 120.122501029494 62.1678440263591
"5997" 1199.2 119.882557323304 55.8567581628434
"5998" 1199.4 119.250714145348 49.8226819874837
"5999" 1199.6 118.309629276946 43.7792288798165
"6000" 1199.8 117.958994692129 37.6286663471121
"6001" 1200 117.661172908617 36.2297234269739
"6002" 1200.2 115.813950475297 33.3433150917862
"6003" 1200.4 113.126086715025 29.4241210766089
"6004" 1200.6 110.046782842546 25.1622027433217
"6005" 1200.8 106.047933207184 20.7986186052538
"6006" 1201 102.254425726011 16.3181703999231
"6007" 1201.2 98.7491880130107 13.1594697486632
"6008" 1201.4 94.6865003747349 10.1413380516512
"6009" 1201.6 91.7708897008824 8.34226539490645
"6010" 1201.8 87.3366136117394 6.47876346206114
"6011" 1202 82.1126587553423 4.0202909965742
"6012" 1202.2 78.0885748849103 2.77658450186845
"6013" 1202.4 77.3929238966324 2.74804763072463
"6014" 1202.6 74.1864451884559 2.12246521295349
"6015" 1202.8 69.4755272231295 0.579771903164969
"6016" 1203 66.0790429651588 1.48474198923856
"6017" 1203.2 61.6451888095225 1.34654265288372
"6018" 1203.4 57.0165167872233 1.97452667037209
"6019" 1203.6 52.1476199581131 2.74495769849002
"6020" 1203.8 48.4159616757113 2.99166755285172
"6021" 1204 45.7831386823913 2.82964767633972
"6022" 1204.2 44.490070903554 4.14337274409632
"6023" 1204.4 40.8125318495772 5.78351449301449
"6024" 1204.6 35.7068970399376 7.73881036935991
"6025" 1204.8 32.2016593269376 9.35233249121705
"6026" 1205 29.6207826414278 10.4341959828837
"6027" 1205.2 28.1337120965188 12.1868148393837
"6028" 1205.4 26.0148303366188 13.6003421537195
"6029" 1205.6 23.9754511662895 15.7254630425675
"6030" 1205.8 22.1234686441778 17.0994586038155
"6031" 1206 20.6485936513566 18.4832603608837
"6032" 1206.2 18.3395787649954 20.6053037802734
"6033" 1206.4 15.6812803284093 23.3320215728372
"6034" 1206.6 13.1882674594674 25.7881389543798
"6035" 1206.8 11.366909362107 27.8879248535581
"6036" 1207 9.87316512547526 30.1735194702066
"6037" 1207.2 7.83333805068485 34.3407161001222
"6038" 1207.4 5.43610317928888 38.5984724097116
"6039" 1207.6 3.94920335010564 41.6420484628333
"6040" 1207.8 5.04234004118127 43.7170444572703
"6041" 1208 5.1065427300733 47.9532218738837
"6042" 1208.2 5.47121940410036 52.878006371687
"6043" 1208.4 5.96183309619948 58.5678482464075
"6044" 1208.6 7.35688859038458 63.9414193396015
"6045" 1208.8 8.63249040134233 69.5070336664313
"6046" 1209 11.5054222533941 74.7253852554691
"6047" 1209.2 14.1129017462709 80.090749653479
"6048" 1209.4 17.3162558930248 85.0530463081127
"6049" 1209.6 21.4005151649794 90.0002422812252
"6050" 1209.8 25.9242711533335 94.1080740114349
"6051" 1210 30.3284899670804 98.0960491933599
"6052" 1210.2 35.5198026587273 100.935798671212
"6053" 1210.4 40.8068208586452 102.849342017438
"6054" 1210.6 46.3720709840048 104.255216238186
"6055" 1210.8 52.6810911948286 104.382082795542
"6056" 1211 58.5128459131112 103.179741728832
"6057" 1211.2 64.6863595413023 101.990595077121
"6058" 1211.4 70.4225136544865 99.6845176343574
"6059" 1211.6 75.6208058404407 96.4790328540142
"6060" 1211.8 80.1717243196336 92.8954957230889
"6061" 1212 84.4482474819233 88.6918735160837
"6062" 1212.2 88.1425210499062 84.0315222369569
"6063" 1212.4 91.4945542267673 78.5521295777077
"6064" 1212.6 93.5139797746167 72.782521071646
"6065" 1212.8 95.771549364901 66.8581158142143
"6066" 1213 96.3426874547033 61.0539829144117
"6067" 1213.2 95.4975689831208 54.4410740131401
"6068" 1213.4 93.6819523832983 48.6088311498337
"6069" 1213.6 90.8695709607471 42.9395573496456
"6070" 1213.8 87.6906690339398 37.7421342345845
"6071" 1214 84.0569220017947 31.8643662335266
"6072" 1214.2 80.0839573827111 26.2125153359813
"6073" 1214.4 75.7734741496721 20.7188844140569
"6074" 1214.6 71.8844122012709 15.219123654598
"6075" 1214.8 68.5163767154169 8.98833777450469
"6076" 1215 66.3539071552996 3.19578595863945
"6077" 1215.2 67.1582142619614 4.58595105078848
"6078" 1215.4 68.1390798662 4.12114511476744
"6079" 1215.6 67.9712517828416 5.18773614329593
"6080" 1215.8 71.7552424558098 5.79924312377795
"6081" 1216 72.2137009101631 5.71518563923312
"6082" 1216.2 72.2947068969075 4.31003518885364
"6083" 1216.4 72.0170458553142 4.23511817563372
"6084" 1216.6 71.4092352754506 4.17905797652009
"6085" 1216.8 70.916701482014 4.37173489097674
"6086" 1217 69.4177151427936 4.55054899992278
"6087" 1217.2 68.2432639010541 4.38741126715295
"6088" 1217.4 66.8156444386721 4.48070970685222
"6089" 1217.6 64.1726479808818 4.8422810766886
"6090" 1217.8 60.2309495936633 5.83013115866772
"6091" 1218 55.2052176549353 6.61218863952372
"6092" 1218.2 50.1760484813423 7.67698959840753
"6093" 1218.4 44.6769911942072 8.54861261337565
"6094" 1218.6 38.6324537478713 9.31979003738772
"6095" 1218.8 35.1334475685833 9.09233905689972
"6096" 1219 35.6076962679442 9.43787518590697
"6097" 1219.2 34.8879345110579 11.6221309026055
"6098" 1219.4 32.9206492700373 14.851218182814
"6099" 1219.6 29.7649812756953 19.3214016451477
"6100" 1219.8 27.0729587121113 24.0417884319877
"6101" 1220 24.4771539964376 29.1164329646932
"6102" 1220.2 22.2742142513638 34.4934094742556
"6103" 1220.4 20.0706951801131 40.0592857185871
"6104" 1220.6 18.1809982598014 45.90444288654
"6105" 1220.8 17.4075434559282 51.5659365173673
"6106" 1221 17.6961881825983 57.5244681846587
"6107" 1221.2 19.2021421629983 63.2431986016087
"6108" 1221.4 21.9600826691296 68.7037017263915
"6109" 1221.6 25.369198514617 73.5305192833247
"6110" 1221.8 26.8013472564989 78.6488410182302
"6111" 1222 26.8879378900282 84.1201822694447
"6112" 1222.2 26.7101506468954 90.225707650728
"6113" 1222.4 27.1478113015804 96.3959779921694
"6114" 1222.6 26.7106178250526 102.219494615884
"6115" 1222.8 25.0686619477981 105.375128567482
"6116" 1223 25.732191037955 105.544245834176
"6117" 1223.2 27.9481970955046 105.663877507477
"6118" 1223.4 30.6272059054118 104.933021078589
"6119" 1223.6 35.1158367124407 103.912846168058
"6120" 1223.8 40.6158425539016 102.070479679292
"6121" 1224 45.9826283413526 100.114337483651
"6122" 1224.2 51.1368734109338 98.6595943264627
"6123" 1224.4 55.8848684269136 95.8432018242908
"6124" 1224.6 61.2054128241316 93.036557895792
"6125" 1224.8 66.5656439898031 89.5371452807997
"6126" 1225 70.9840108549292 84.9093150976232
"6127" 1225.2 75.7292080996414 80.7060183427444
"6128" 1225.4 79.5632613722397 75.6556667380395
"6129" 1225.6 83.2915507009306 70.2828843418837
"6130" 1225.8 86.2648282190038 64.6814701464935
"6131" 1226 88.1905410787509 58.1663539796239
"6132" 1226.2 89.5800801481014 51.9112590385179
"6133" 1226.4 89.8389823438115 45.4712997459425
"6134" 1226.6 88.9064716981452 39.1738996390087
"6135" 1226.8 86.717627670638 32.7321941535667
"6136" 1227 83.7570158714916 26.4816618631764
"6137" 1227.2 80.1442752736659 20.6093881540149
"6138" 1227.4 76.2580126961761 15.0209564431436
"6139" 1227.6 72.0167670644359 9.31382837324592
"6140" 1227.8 68.1563819406464 4.20166362766064
"6141" 1228 67.4485658162011 2.78037240050594
"6142" 1228.2 68.4560910288745 3.84942126104651
"6143" 1228.4 70.646877613094 4.49588458276303
"6144" 1228.6 72.1378275067152 4.11052937998049
"6145" 1228.8 72.6602628767233 3.99022362161099
"6146" 1229 73.6401220963185 3.015703468598
"6147" 1229.2 74.0234108762233 3.308649621861
"6148" 1229.4 73.9422711143483 3.44603399139934
"6149" 1229.6 73.2105152926387 2.69171507436834
"6150" 1229.8 73.0973357273566 2.77460246188372
"6151" 1230 73.3524903413912 3.01145624005929
"6152" 1230.2 73.5640349936079 3.67737593554526
"6153" 1230.4 73.8762774413566 4.02956411221705
"6154" 1230.6 75.109934702931 4.11777759692218
"6155" 1230.8 77.251457618926 6.18510402047832
"6156" 1231 78.4780457419103 6.04992353665471
"6157" 1231.2 78.848854930131 6.20594057637603
"6158" 1231.4 79.4888861341241 6.57020903264708
"6159" 1231.6 79.592160849118 6.47701589697394
"6160" 1231.8 79.8914384550233 6.62237480039911
"6161" 1232 80.1132287293149 6.93292234985318
"6162" 1232.2 80.8074497574559 7.47542513125581
"6163" 1232.4 82.0326081586249 8.36315147820655
"6164" 1232.6 83.7209333001303 9.53750726560465
"6165" 1232.8 86.5280218583033 10.8745576985317
"6166" 1233 89.9298952422709 12.5206470025266
"6167" 1233.2 94.4902553692698 14.1537936249302
"6168" 1233.4 99.7491411957915 15.4058504832246
"6169" 1233.6 102.594106345418 16.3775845892984
"6170" 1233.8 103.313850666075 18.5775853340634
"6171" 1234 105.555797609246 21.7022960047246
"6172" 1234.2 109.220364309201 24.8977273542019
"6173" 1234.4 113.227170754246 28.0119175874868
"6174" 1234.6 114.722068468054 31.3766302639886
"6175" 1234.8 116.216087051223 35.9383550392885
"6176" 1235 119.060035704942 40.3636113975009
"6177" 1235.2 121.556970353805 45.139370410907
"6178" 1235.4 122.664685854191 49.0240070833957
"6179" 1235.6 122.156564585143 52.7158641547789
"6180" 1235.8 122.223379966769 57.9646614514788
"6181" 1236 122.264042051981 63.1993831301962
"6182" 1236.2 121.177203920152 68.1747960524075
"6183" 1236.4 120.826408740589 73.601302700713
"6184" 1236.6 119.880117289942 78.8608994981234
"6185" 1236.8 117.614105031033 83.9208018717102
"6186" 1237 115.120035185895 89.5329603067198
"6187" 1237.2 112.69382328983 94.5450033025395
"6188" 1237.4 109.322972176799 98.7890353074277
"6189" 1237.6 105.810884926744 102.860029331115
"6190" 1237.8 101.818029496414 107.177520446265
"6191" 1238 97.784299582955 111.177324326884
"6192" 1238.2 93.9578275736733 115.429047849134
"6193" 1238.4 91.8030646021281 117.881786936669
"6194" 1238.6 91.6988966030733 117.068071039009
"6195" 1238.8 92.5188757830792 117.669605477045
"6196" 1239 94.0086115187527 117.163393213043
"6197" 1239.2 94.4544029163483 115.844483429934
"6198" 1239.4 94.7497516495733 114.637123773234
"6199" 1239.6 95.6473654665823 113.760481463909
"6200" 1239.8 97.0128327194692 113.214065365949
"6201" 1240 98.9728473994285 112.315777601191
"6202" 1240.2 101.737396025335 110.996018927935
"6203" 1240.4 104.182927349158 109.172507128556
"6204" 1240.6 106.232437924518 107.311347213548
"6205" 1240.8 107.874919530473 105.674478024755
"6206" 1241 109.233430972152 104.843786342812
"6207" 1241.2 111.172858238941 103.227721592472
"6208" 1241.4 112.689910044836 101.77034677273
"6209" 1241.6 114.573039329159 99.7611545664997
"6210" 1241.8 116.309110274286 97.3771758505058
"6211" 1242 117.392808333839 95.1809772881797
"6212" 1242.2 118.316175005635 92.1325267060182
"6213" 1242.4 118.764399056433 91.5121869423918
"6214" 1242.6 119.065821901076 90.1299361285149
"6215" 1242.8 119.838482664296 87.7869078987618
"6216" 1243 120.526440594957 85.3591755805934
"6217" 1243.2 121.592684735662 82.2424894385423
"6218" 1243.4 122.685102993101 78.6422588335911
"6219" 1243.6 123.466317386506 75.5344591233676
"6220" 1243.8 124.321075449716 72.8743635057683
"6221" 1244 123.925137188985 70.3632513441218
"6222" 1244.2 124.160253945071 66.5501956483957
"6223" 1244.4 124.718000745893 62.9565388507577
"6224" 1244.6 124.691290025941 60.5936818765173
"6225" 1244.8 124.655686414248 58.2635583041378
"6226" 1245 124.490525231807 56.1404185824997
"6227" 1245.2 124.315083590377 53.772315934753
"6228" 1245.4 123.644655864397 51.2724131407577
"6229" 1245.6 123.22859097127 48.1286866089384
"6230" 1245.8 121.951175244167 45.0638674094197
"6231" 1246 119.995629507594 41.3269824815369
"6232" 1246.2 118.336885691207 37.1217776934757
"6233" 1246.4 117.331758777005 34.016453524829
"6234" 1246.6 116.432459749557 32.380569670979
"6235" 1246.8 114.990310555549 29.4790189747907
"6236" 1247 113.476907792323 26.5164684190059
"6237" 1247.2 113.0580520402 25.004632850186
"6238" 1247.4 111.937945932084 24.2830550608605
"6239" 1247.6 110.482380917593 23.2182446381121
"6240" 1247.8 108.253571752557 21.8184909537647
"6241" 1248 105.488223120199 20.3419546133959
"6242" 1248.2 102.072582702887 18.6390487036837
"6243" 1248.4 97.7612408245055 16.8217274306176
"6244" 1248.6 93.0977460977983 14.7216210003587
"6245" 1248.8 88.2401612847479 13.2285961754575
"6246" 1249 82.9812405872233 11.8559229324203
"6247" 1249.2 77.5483817793113 10.8527473305397
"6248" 1249.4 71.6269945648463 10.620418387187
"6249" 1249.6 65.645969108988 10.5662015114467
"6250" 1249.8 59.9992144337483 10.8398947922587
"6251" 1250 53.7908991766849 11.4727849348837
"6252" 1250.2 47.8698527213142 12.155163626487
"6253" 1250.4 41.3536163932807 13.2190190232362
"6254" 1250.6 35.0889908951502 14.7247082693471
"6255" 1250.8 28.7910363719811 17.0379583524853
"6256" 1251 23.4402444275855 20.1270113794034
"6257" 1251.2 18.169295409531 23.822007031453
"6258" 1251.4 13.7233357803925 27.5818987663376
"6259" 1251.6 11.4824786150102 32.4339787632608
"6260" 1251.8 8.31034622770768 38.3523595500243
"6261" 1252 6.4347619939852 44.209974192717
"6262" 1252.2 4.46512347759539 50.1028594722093
"6263" 1252.4 3.57351577546722 55.6159818246154
"6264" 1252.6 3.04130022330394 62.0506011467466
"6265" 1252.8 3.64046314693758 67.5998628825504
"6266" 1253 4.4996173112483 72.6619021600587
"6267" 1253.2 5.09656847641843 76.5017523349569
"6268" 1253.4 6.60641122833268 80.8746660076415
"6269" 1253.6 9.8256312807233 85.1846385166376
"6270" 1253.8 13.0142381061622 89.5185823937158
"6271" 1254 16.4618495550749 93.9614953510556
"6272" 1254.2 21.0199678826779 97.9795732408156
"6273" 1254.4 25.9262375867042 101.360280282502
"6274" 1254.6 30.6807223281918 104.774055433844
"6275" 1254.8 35.784173003628 107.876095158027
"6276" 1255 39.5057834149614 110.933132281622
"6277" 1255.2 43.8444126748387 114.550741134438
"6278" 1255.4 47.2890184778661 118.441264913788
"6279" 1255.6 51.191205366933 121.655346737787
"6280" 1255.8 53.0696659440184 122.861450036884
"6281" 1256 51.850202513172 122.714982364166
"6282" 1256.2 51.5704159701733 122.381102646584
"6283" 1256.4 51.3732104462675 122.347899968804
"6284" 1256.6 51.7737290306429 122.294630843214
"6285" 1256.8 52.9637620723537 120.883615423945
"6286" 1257 55.4722990033286 119.458704654673
"6287" 1257.2 58.6805169124929 117.442725069927
"6288" 1257.4 63.0780160247808 115.402910793096
"6289" 1257.6 67.3791046320182 112.64865867555
"6290" 1257.8 71.6011754585654 109.896170192015
"6291" 1258 76.012572767342 106.843635892638
"6292" 1258.2 80.0093323360611 102.95984011883
"6293" 1258.4 83.8330101850526 98.7775854975179
"6294" 1258.6 88.0890210531593 94.6357180883797
"6295" 1258.8 91.6447288172147 89.890727487401
"6296" 1259 95.1448761157878 84.7247149909644
"6297" 1259.2 98.6639337624233 78.7858120919077
"6298" 1259.4 101.049212759074 73.0582475354664
"6299" 1259.6 103.217893002565 66.7618144802252
"6300" 1259.8 105.101918692931 60.4257885870788
"6301" 1260 105.80486609337 53.8079504478105
"6302" 1260.2 106.361008618586 47.316667354916
"6303" 1260.4 105.889874517377 41.0568655968434
"6304" 1260.6 104.761737658037 34.6549175382643
"6305" 1260.8 103.388384592989 28.0676301461881
"6306" 1261 101.858871743453 21.2989431139493
"6307" 1261.2 102.10109074294 16.6217736664034
"6308" 1261.4 102.147927610496 17.6158025430201
"6309" 1261.6 102.26889961911 18.4153980145883
"6310" 1261.8 103.287903511908 19.2683354742066
"6311" 1262 103.571266560623 19.2022834814991
"6312" 1262.2 104.082252325007 19.6080521958997
"6313" 1262.4 104.962595784736 20.1329702511032
"6314" 1262.6 106.560072050641 20.3938142499467
"6315" 1262.8 107.378581670028 20.9974055678593
"6316" 1263 107.734953441239 21.4347191990868
"6317" 1263.2 107.932731610809 21.6355401097275
"6318" 1263.4 108.621924634199 22.0944341469877
"6319" 1263.6 108.851639414044 22.3536270023212
"6320" 1263.8 109.103607353152 22.5108835884313
"6321" 1264 109.390635838129 22.5589042109073
"6322" 1264.2 109.153063969914 22.384151007979
"6323" 1264.4 108.678203173036 22.8921921717665
"6324" 1264.6 109.448016663825 23.354688814454
"6325" 1264.8 109.395353837608 24.1935023104376
"6326" 1265 109.683598586087 24.2132028176564
"6327" 1265.2 109.626795121979 24.3907305353799
"6328" 1265.4 110.081421731862 24.4990871366991
"6329" 1265.6 110.55724301336 24.8561343032466
"6330" 1265.8 110.315394174739 24.7462030129644
"6331" 1266 110.481861557167 24.8498525152305
"6332" 1266.2 109.533213413794 24.2583829123368
"6333" 1266.4 109.432048169991 24.5849704538837
"6334" 1266.6 110.528707657159 25.8583468019475
"6335" 1266.8 113.257316199595 26.5172289692326
"6336" 1267 109.400347053723 26.9704794530087
"6337" 1267.2 109.306224929948 27.1003030720087
"6338" 1267.4 108.974006288927 27.2136390913957
"6339" 1267.6 108.157523384028 27.5487486827618
"6340" 1267.8 107.23103625882 27.8305609288837
"6341" 1268 106.295662701784 28.6664983780545
"6342" 1268.2 103.748865271415 29.5411169328277
"6343" 1268.4 100.895877776003 31.6424686080254
"6344" 1268.6 97.7561670726464 34.4096224825145
"6345" 1268.8 95.275834612521 37.3621912154639
"6346" 1269 91.6670589060328 42.1297052501694
"6347" 1269.2 88.5512920500328 46.5158889492409
"6348" 1269.4 85.2500628811757 51.0782618455266
"6349" 1269.6 82.4799216892387 53.8951490511914
"6350" 1269.8 79.1374228758713 58.2747188788597
"6351" 1270 74.8657310498926 63.5852122813483
"6352" 1270.2 70.43162408389 66.8394673998361
"6353" 1270.4 67.1029744117878 70.3080114939482
"6354" 1270.6 62.8857520275954 74.6968873878837
"6355" 1270.8 58.3642095939852 78.9347012366694
"6356" 1271 54.3395752218927 83.7856136403548
"6357" 1271.2 51.7502845003685 87.2531346674563
"6358" 1271.4 48.9262888227111 91.8747686823959
"6359" 1271.6 45.3033105865673 95.3959652012437
"6360" 1271.8 40.9500523285404 98.8789112489325
"6361" 1272 37.0793181550804 102.754244284622
"6362" 1272.2 33.4260073314953 106.453821773188
"6363" 1272.4 30.8861912055068 109.527439909041
"6364" 1272.6 30.0098752244797 108.457685949371
"6365" 1272.8 29.1175301596014 107.315344400329
"6366" 1273 28.749517679312 106.739241093489
"6367" 1273.2 26.1604070272627 104.728054938923
"6368" 1273.4 23.3218370467653 102.394905154533
"6369" 1273.6 19.9176833729867 99.3415725580517
"6370" 1273.8 17.632751641496 97.4101196392928
"6371" 1274 17.6993826614123 96.460232651742
"6372" 1274.2 18.9751772662931 94.4300774758837
"6373" 1274.4 19.8150759476613 91.1533722492226
"6374" 1274.6 20.5036239434733 86.3161012883837
"6375" 1274.8 22.2903080884299 81.5163826140325
"6376" 1275 23.2524740457741 76.2866766205532
"6377" 1275.2 23.4986122686823 71.1927138029083
"6378" 1275.4 23.4715957290828 65.8023601026771
"6379" 1275.6 23.4376377328733 60.5201481930837
"6380" 1275.8 23.1942184472483 55.0318546998587
"6381" 1276 22.4931709046483 48.8749695687837
"6382" 1276.2 21.7895868921813 43.3406650576484
"6383" 1276.4 22.2567748639856 37.3151340120559
"6384" 1276.6 22.0387882381483 31.4493943085087
"6385" 1276.8 21.9375091712746 26.1628267463453
"6386" 1277 24.281694105778 22.8069954217978
"6387" 1277.2 28.6843008486091 20.4091477482538
"6388" 1277.4 33.4433874684889 17.1779244417197
"6389" 1277.6 38.275550073009 14.1310780858361
"6390" 1277.8 43.7903397978818 11.9762472622252
"6391" 1278 49.5725806829093 10.754999801735
"6392" 1278.2 55.0225071391452 8.95643806973528
"6393" 1278.4 61.3411330791577 8.61240880478536
"6394" 1278.6 66.8265757390781 7.57179457686759
"6395" 1278.8 70.341495907291 5.33788684905665
"6396" 1279 72.5335302962709 6.55494260562181
"6397" 1279.2 76.14386331989 9.96435812364562
"6398" 1279.4 80.1315057373709 13.9085739831706
"6399" 1279.6 83.9610998068185 18.2390683156218
"6400" 1279.8 87.3065836007355 22.6724468959325
"6401" 1280 91.132461255584 27.3612804700395
"6402" 1280.2 94.6046423464007 32.2780668443031
"6403" 1280.4 97.8413713124393 36.8507059770037
"6404" 1280.6 101.182297386529 41.6905734102226
"6405" 1280.8 103.176142094409 47.2789766268192
"6406" 1281 105.65744836078 52.4363245880611
"6407" 1281.2 108.754421342797 57.4495003653263
"6408" 1281.4 109.910064377502 63.0904430236788
"6409" 1281.6 109.189383672848 68.7671935900587
"6410" 1281.8 107.790534178123 73.9341736262587
"6411" 1282 106.152628322674 79.8983451720804
"6412" 1282.2 106.289900837846 84.2814885053673
"6413" 1282.4 105.779119386043 87.0939788743591
"6414" 1282.6 104.97587436103 90.5699187399724
"6415" 1282.8 106.483404559105 92.2833877128916
"6416" 1283 109.560748963149 92.5310047020821
"6417" 1283.2 112.042418638744 91.3786859681482
"6418" 1283.4 113.071714991037 88.4163833957651
"6419" 1283.6 115.867323600181 84.6008892373583
"6420" 1283.8 117.919626246882 80.4661223590545
"6421" 1284 119.67875964324 75.2917349536296
"6422" 1284.2 121.326704638199 69.836417749713
"6423" 1284.4 123.683039073062 64.4471032748998
"6424" 1284.6 123.302556790784 59.9128269705423
"6425" 1284.8 122.799539333736 54.8102693865201
"6426" 1285 122.135163917495 49.5452115068752
"6427" 1285.2 121.300490752715 44.2202607636214
"6428" 1285.4 119.097538107077 40.1733040230788
"6429" 1285.6 117.276134452645 35.04703746933
"6430" 1285.8 115.16822498358 30.0375624518837
"6431" 1286 112.784589153815 25.3628735789317
"6432" 1286.2 109.876532160055 21.3017212191738
"6433" 1286.4 108.140467842064 19.341866568361
"6434" 1286.6 107.470234968122 19.4052109051884
"6435" 1286.8 104.425548538764 19.3739355174657
"6436" 1287 99.9064714320136 18.203720794166
"6437" 1287.2 93.6034756700182 16.1830521370632
"6438" 1287.4 88.534304777319 15.9804867667707
"6439" 1287.6 82.8344834527016 15.0525301161794
"6440" 1287.8 76.7722848959189 14.8290077112924
"6441" 1288 71.3100972391233 15.8283673523337
"6442" 1288.2 65.5881212316983 17.2207256661087
"6443" 1288.4 59.9119107773577 18.9316427760854
"6444" 1288.6 53.9635334846741 20.9509732499083
"6445" 1288.8 48.3863870177314 24.2750689117547
"6446" 1289 42.9480694892477 27.9318866802984
"6447" 1289.2 38.1333622998185 32.1920163195742
"6448" 1289.4 33.4559702323135 37.2979239415228
"6449" 1289.6 30.2853143406473 42.6086431268917
"6450" 1289.8 28.5218418004299 48.6849549991565
"6451" 1290 27.2964073254184 54.6343886077862
"6452" 1290.2 28.7027010465776 60.5246460192538
"6453" 1290.4 31.1421502260473 65.9145792097717
"6454" 1290.6 35.0621257178952 70.4837052525243
"6455" 1290.8 39.8320239874313 74.0872356730597
"6456" 1291 45.6996969261014 76.8817239027618
"6457" 1291.2 51.0030461852624 79.0764060350868
"6458" 1291.4 57.0221126328698 80.0095832447199
"6459" 1291.6 62.4885823280733 79.6626408146337
"6460" 1291.8 68.7805339550695 79.270673349576
"6461" 1292 74.7763878664233 77.7574792058087
"6462" 1292.2 80.0667003406733 75.3232863495587
"6463" 1292.4 85.3057015750328 71.6738516883123
"6464" 1292.6 89.352820250428 67.7375236229073
"6465" 1292.8 93.2015283255068 63.1037404345058
"6466" 1293 96.3221629587471 58.2680175072885
"6467" 1293.2 98.9730570882942 53.2719013200018
"6468" 1293.4 101.234441418623 48.1017400940197
"6469" 1293.6 103.987111034711 43.3909950109152
"6470" 1293.8 107.99191174527 41.0997424522558
"6471" 1294 111.83374830254 40.3411247988593
"6472" 1294.2 113.261301482783 41.5523981627077
"6473" 1294.4 115.342633742591 43.9172652064117
"6474" 1294.6 114.899304629938 43.5828570191442
"6475" 1294.8 114.920941899771 41.7835089328361
"6476" 1295 113.848715175341 39.9499775967072
"6477" 1295.2 112.261140322007 38.0970127194037
"6478" 1295.4 109.913040328757 34.8278339529515
"6479" 1295.6 106.294316969148 31.4299207656587
"6480" 1295.8 102.393689969459 27.8501981149509
"6481" 1296 98.0186153831014 24.3823189510545
"6482" 1296.2 93.0694857124428 20.7219261812008
"6483" 1296.4 88.3919539984491 17.2520299097224
"6484" 1296.6 83.1517716121809 13.9878425029685
"6485" 1296.8 77.379512365744 11.6144107010655
"6486" 1297 71.9683979803453 9.02830118200567
"6487" 1297.2 65.9901786468819 6.59964957778616
"6488" 1297.4 60.4919589155348 5.87015088541651
"6489" 1297.6 54.6838795039007 4.51884560102888
"6490" 1297.8 49.6528003513861 3.33616509290698
"6491" 1298 50.4718207576355 3.24038185829593
"6492" 1298.2 51.7857493980658 4.01457135831679
"6493" 1298.4 51.8310209233954 4.97628334476077
"6494" 1298.6 51.7467164447753 5.79585772325172
"6495" 1298.8 51.7686466499541 7.03281716508372
"6496" 1299 51.2606568152393 8.91162457925172
"6497" 1299.2 49.6103884271281 12.1064478371456
"6498" 1299.4 48.4266994838018 16.4232492164209
"6499" 1299.6 47.8862813101913 21.0911572193557
"6500" 1299.8 48.3832461237233 26.26948511681
"6501" 1300 49.1917876228553 31.4666608498357
"6502" 1300.2 51.9615096224108 35.2791910690087
"6503" 1300.4 55.1077038891139 39.0552327372665
"6504" 1300.6 59.1274283874989 42.7071209864191
"6505" 1300.8 63.8581238967797 45.2981824477183
"6506" 1301 68.8304661162233 47.6169071443483
"6507" 1301.2 74.4949302604313 48.6594623612437
"6508" 1301.4 80.3281784245823 49.6975187035248
"6509" 1301.6 86.0094519792465 50.1964532440465
"6510" 1301.8 92.1543875199794 49.8277482750545
"6511" 1302 97.5740335705328 48.2963271526694
"6512" 1302.2 103.496538818955 46.5663256513959
"6513" 1302.4 109.197028245455 44.5359638035118
"6514" 1302.6 112.648980269794 41.4833401113759
"6515" 1302.8 112.987113999455 40.3871013585637
"6516" 1303 113.679776836126 41.2150594048106
"6517" 1303.2 115.984707859296 43.4345223609482
"6518" 1303.4 119.664202371863 46.4940043963237
"6519" 1303.6 121.016518213153 50.2251352063837
"6520" 1303.8 120.374699371322 53.656948085687
"6521" 1304 120.234387706511 58.9259141517637
"6522" 1304.2 121.23628264078 63.9005877174966
"6523" 1304.4 121.903597978842 67.578225612717
"6524" 1304.6 120.410808186139 68.8231868442198
"6525" 1304.8 117.174704653919 71.4512969128837
"6526" 1305 114.164240585077 75.7829727858593
"6527" 1305.2 110.996138978471 80.1598652754037
"6528" 1305.4 107.375517383191 83.9489141709724
"6529" 1305.6 103.21208788139 87.6112464398361
"6530" 1305.8 98.7412241030373 91.4380959310233
"6531" 1306 93.8402889169671 94.7648292868589
"6532" 1306.2 89.0893882150497 98.1606289078094
"6533" 1306.4 84.1124086773627 101.43736051781
"6534" 1306.6 78.5837405436385 104.110738692672
"6535" 1306.8 73.995046051904 106.254936352699
"6536" 1307 71.0536955915983 107.824629366209
"6537" 1307.2 70.6022392771659 108.358449189744
"6538" 1307.4 70.2464237234521 108.319004308562
"6539" 1307.6 70.0946502094364 108.885192561917
"6540" 1307.8 70.3206154821363 110.096966036597
"6541" 1308 70.1157199443233 112.725470983459
"6542" 1308.2 70.0388244161464 116.446831733986
"6543" 1308.4 71.1740062729992 119.846408402522
"6544" 1308.6 72.6505261052983 120.274714428309
"6545" 1308.8 74.037244540543 119.445599077949
"6546" 1309 75.3611134463993 119.642862874636
"6547" 1309.2 76.9627507628131 119.842218692448
"6548" 1309.4 79.1397929891207 120.005330418884
"6549" 1309.6 81.8194856377105 119.828903449473
"6550" 1309.8 85.4984401379224 119.64573048307
"6551" 1310 89.2624459447538 118.404548751562
"6552" 1310.2 93.4287963262483 116.519566248734
"6553" 1310.4 97.3558488840853 114.330023764151
"6554" 1310.6 101.072161894873 111.268200860184
"6555" 1310.8 105.689464364408 107.645903699127
"6556" 1311 108.470999927467 104.64181336064
"6557" 1311.2 111.628639650239 102.08240087422
"6558" 1311.4 112.62430025889 100.23813890686
"6559" 1311.6 114.210102744739 97.0056105624966
"6560" 1311.8 117.128018813955 92.5872153720301
"6561" 1312 119.773872419533 88.0563559906932
"6562" 1312.2 122.16264208737 83.6230528015667
"6563" 1312.4 123.201206301637 79.6210566866728
"6564" 1312.6 124.512531868578 75.6833424456396
"6565" 1312.8 123.831724543743 74.0334580277971
"6566" 1313 124.076598077819 69.9305059474551
"6567" 1313.2 124.38570193258 66.0914360713123
"6568" 1313.4 124.992163695623 62.5863410216299
"6569" 1313.6 125.297355613076 58.8860731985231
"6570" 1313.8 124.783381777199 55.2914487314575
"6571" 1314 124.691714748795 51.4553685483361
"6572" 1314.2 124.30267856909 50.1368957153447
"6573" 1314.4 123.685002131817 49.1845177603368
"6574" 1314.6 123.209184512475 47.6997080352066
"6575" 1314.8 123.122070296077 46.4270027432008
"6576" 1315 122.59943064028 46.245622498166
"6577" 1315.2 121.286363824767 44.8783443467026
"6578" 1315.4 119.317196401852 41.5217179100369
"6579" 1315.6 116.747552491505 37.9811451394462
"6580" 1315.8 114.233902039175 33.5238015864935
"6581" 1316 111.276557995511 29.1485303089717
"6582" 1316.2 108.814046838885 24.4760861282708
"6583" 1316.4 106.274437727489 19.5238778069306
"6584" 1316.6 104.105398021652 16.7994577836281
"6585" 1316.8 102.008514746911 16.0277683171415
"6586" 1317 99.1513808818874 14.6920049872743
"6587" 1317.2 94.9156662346553 12.3638942556997
"6588" 1317.4 90.0821668953135 10.0904826309411
"6589" 1317.6 85.4352236292965 8.43934525190811
"6590" 1317.8 80.3796570411209 7.01687032684435
"6591" 1318 75.1970582705701 5.11247456855307
"6592" 1318.2 70.0917525069695 2.74564180841449
"6593" 1318.4 68.0720228683812 1.45489168828973
"6594" 1318.6 68.5265608262915 2.07827577815645
"6595" 1318.8 68.0451915427599 3.26856550003006
"6596" 1319 66.0130841909894 4.60364973924662
"6597" 1319.2 62.3211949898053 6.06807869799028
"6598" 1319.4 57.7369314598709 7.80473563412143
"6599" 1319.6 52.8715082797913 9.97721684400372
"6600" 1319.8 48.8606620129491 12.8642009804563
"6601" 1320 44.9574604655513 16.3801177330837
"6602" 1320.2 40.827189621182 20.3179577864209
"6603" 1320.4 37.0082242684852 23.9945820912885
"6604" 1320.6 33.3671512315934 27.8796281234664
"6605" 1320.8 28.8257928858331 31.4687886906154
"6606" 1321 24.4527746762798 35.7424729351982
"6607" 1321.2 20.3367443702312 40.1862938647341
"6608" 1321.4 15.4636114066553 44.3285464314037
"6609" 1321.6 10.3325616025328 47.7770326766694
"6610" 1321.8 6.11044443387174 52.2881136520556
"6611" 1322 3.79180605720039 55.7238096340288
"6612" 1322.2 5.11556705480868 58.1649577586398
"6613" 1322.4 6.64390565055394 62.2107867411579
"6614" 1322.6 7.84134441445605 68.0602144510734
"6615" 1322.8 10.0447086377858 73.2434714032978
"6616" 1323 12.9585348544313 78.5334349765717
"6617" 1323.2 16.8690619330848 82.5841715637453
"6618" 1323.4 21.5468494532947 86.5850216420266
"6619" 1323.6 26.4394766964517 90.5261688068995
"6620" 1323.8 31.7466089961113 93.7601876018437
"6621" 1324 37.3909853101014 96.2349424229569
"6622" 1324.2 43.3680107438299 98.0885496244247
"6623" 1324.4 49.2410476393473 99.6251680808259
"6624" 1324.6 55.3417921021233 101.164677711509
"6625" 1324.8 61.2636037516519 101.301456167241
"6626" 1325 67.5333890656786 99.7713920861694
"6627" 1325.2 73.3076876201711 97.6542188312228
"6628" 1325.4 78.7157645629606 94.6479171077651
"6629" 1325.6 83.6859973760804 90.7546508169677
"6630" 1325.8 87.7198026807233 86.232643247598
"6631" 1326 91.6565741032793 80.6521564386517
"6632" 1326.2 93.781932402077 75.3523383423472
"6633" 1326.4 95.3930067424249 69.3971522316095
"6634" 1326.6 94.6445945181833 64.0014983601877
"6635" 1326.8 92.1380622388217 58.7296463789083
"6636" 1327 89.1206414083201 54.1261255643998
"6637" 1327.2 85.8164209118362 49.4713206444482
"6638" 1327.4 81.6233274110701 44.6154985079805
"6639" 1327.6 77.4499031154036 41.193880661687
"6640" 1327.8 73.3502125938281 38.9367621413998
"6641" 1328 72.4896076356185 35.538314824674
"6642" 1328.2 73.6567889761673 30.7001822032597
"6643" 1328.4 76.4174810785698 26.6406814602538
"6644" 1328.6 80.7336691832858 23.5615952072353
"6645" 1328.8 83.9255045660436 21.9246005114072
"6646" 1329 85.3421459166184 21.9131166176902
"6647" 1329.2 87.5915622765892 21.6623558115179
"6648" 1329.4 92.050654235215 21.5185580315531
"6649" 1329.6 97.4145112531673 21.4463546409397
"6650" 1329.8 102.039347856423 22.5727043593837
"6651" 1330 106.26294292789 22.5757953979313
"6652" 1330.2 105.021296520531 22.2671195331222
"6653" 1330.4 103.909806613246 22.8842810449837
"6654" 1330.6 103.502429851014 22.9063208686744
"6655" 1330.8 102.551104186804 22.9935841564644
"6656" 1331 100.469431995443 22.1183216928837
"6657" 1331.2 97.2586199098101 21.4187762417432
"6658" 1331.4 92.8601464916457 20.3366044390217
"6659" 1331.6 88.2941071647741 18.9618474309261
"6660" 1331.8 83.0319034629306 18.1697838174447
"6661" 1332 77.6671998464754 17.1577503013459
"6662" 1332.2 72.2258530746849 16.7090042345504
"6663" 1332.4 66.2904387879624 16.3699576237707
"6664" 1332.6 60.2391972118115 16.5588161262955
"6665" 1332.8 54.0536777536047 16.3114652430363
"6666" 1333 48.1519978023795 16.0825376564072
"6667" 1333.2 41.606131335182 16.0434346616606
"6668" 1333.4 35.5353814930073 15.3643777380277
"6669" 1333.6 29.4811400229282 16.4529040899657
"6670" 1333.8 25.2863976237587 19.1794011840254
"6671" 1334 23.4479830525124 23.5920226179384
"6672" 1334.2 21.2598209683178 29.1277748856632
"6673" 1334.4 19.402217111312 35.877531377545
"6674" 1334.6 18.3859432161902 42.3085767535614
"6675" 1334.8 18.5565378890911 48.4210160712721
"6676" 1335 18.8581095726483 54.7105412428337
"6677" 1335.2 20.409422658955 60.3941242897618
"6678" 1335.4 22.5784270251745 66.6984858855911
"6679" 1335.6 25.2537026483362 72.7893177603192
"6680" 1335.8 28.1024935136507 78.4492087628515
"6681" 1336 30.9672566771768 84.1498583434418
"6682" 1336.2 34.2973834622233 89.385954913274
"6683" 1336.4 38.3922780706813 94.2249363374639
"6684" 1336.6 42.4921036078819 98.9802370003472
"6685" 1336.8 45.9543367868512 103.569056422698
"6686" 1337 50.4651736723209 108.001395305981
"6687" 1337.2 54.6336251997717 112.132156105335
"6688" 1337.4 60.1647395479733 115.822706564811
"6689" 1337.6 65.5751388697983 118.405254314709
"6690" 1337.8 71.3620266867233 119.698678077453
"6691" 1338 76.9995355201897 120.069696750993
"6692" 1338.2 83.0376856389624 119.105596294162
"6693" 1338.4 87.0449436957492 116.556051162349
"6694" 1338.6 91.5396130089926 113.633986655653
"6695" 1338.8 95.7811779191457 109.757098701789
"6696" 1339 100.252182714867 105.338562072367
"6697" 1339.2 104.416686920904 101.071227089211
"6698" 1339.4 108.566395331672 96.7999086227142
"6699" 1339.6 112.319232636281 91.7617192903217
"6700" 1339.8 115.827689116694 86.6889418470821
"6701" 1340 120.060132745516 82.0303386465179
"6702" 1340.2 123.113764906617 77.8073336037608
"6703" 1340.4 122.061478716967 74.3972944209607
"6704" 1340.6 120.870263792373 69.0917526375587
"6705" 1340.8 119.51731622008 63.3640491175308
"6706" 1341 117.536854613116 57.2340012486771
"6707" 1341.2 115.92013320791 51.4199525812481
"6708" 1341.4 113.515755776023 46.0415690841087
"6709" 1341.6 110.807825069467 40.2302997582496
"6710" 1341.8 107.3481352303 35.1772462399863
"6711" 1342 103.742110079408 30.3735765245896
"6712" 1342.2 99.9913270602971 24.8967599650886
"6713" 1342.4 95.9743317119341 20.2213947640242
"6714" 1342.6 91.7469313421033 15.3581462043157
"6715" 1342.8 87.6041785200514 9.98488455150091
"6716" 1343 86.0481937624793 6.58414673781972
"6717" 1343.2 86.2912235772473 7.51576102776372
"6718" 1343.4 84.3805689395594 8.02501013521159
"6719" 1343.6 80.675752180844 8.85057166490958
"6720" 1343.8 75.5354083699216 9.3071926696682
"6721" 1344 70.0435720642561 9.68504985357224
"6722" 1344.2 64.6313811621813 9.56143215767363
"6723" 1344.4 59.0970235019669 9.58534924326834
"6724" 1344.6 53.2041353902477 10.1903808935423
"6725" 1344.8 47.3967994449282 11.4600153985886
"6726" 1345 41.8489724598535 13.1975844444551
"6727" 1345.2 35.4799784453829 14.6736462638417
"6728" 1345.4 29.5126041603593 16.4268542359237
"6729" 1345.6 23.7303954484922 17.8254146276316
"6730" 1345.8 23.0950250883561 17.0988131738915
"6731" 1346 24.7011648809341 17.5530365784622
"6732" 1346.2 25.1870109988983 19.3822889224587
"6733" 1346.4 25.5637945476779 22.7449084159912
"6734" 1346.6 24.8362211955922 27.3708576222608
"6735" 1346.8 23.4194733357611 32.1605604567073
"6736" 1347 22.9028642869156 37.1578886324222
"6737" 1347.2 22.6911519236233 42.4519460187587
"6738" 1347.4 23.051137416308 47.8487028585871
"6739" 1347.6 23.6649381616014 53.774556588035
"6740" 1347.8 24.810682123002 59.3553536573673
"6741" 1348 26.5728781317233 65.2888628690611
"6742" 1348.2 28.8245065237546 70.8427486988212
"6743" 1348.4 31.7427896689975 75.3334419068515
"6744" 1348.6 35.5631637474733 80.2763524680883
"6745" 1348.8 39.3001215246187 84.2042031141861
"6746" 1349 43.3870652862702 89.0535540046415
"6747" 1349.2 48.2737074451921 92.8326384139697
"6748" 1349.4 53.8220379732469 95.7088912346947
"6749" 1349.6 59.047329113009 97.9445883045266
"6750" 1349.8 64.7526729553259 99.9092999598325
"6751" 1350 70.4048525466385 100.565893773875
"6752" 1350.2 76.2748257425654 100.706024531226
"6753" 1350.4 82.0926202985509 99.8826694738837
"6754" 1350.6 87.7164451733354 98.459086341401
"6755" 1350.8 92.9908616521555 95.5126744343244
"6756" 1351 97.1884138435266 92.0964447179575
"6757" 1351.2 101.835707171413 88.8262034094623
"6758" 1351.4 105.997113612795 84.4772970041442
"6759" 1351.6 109.228330758548 80.0034278145087
"6760" 1351.8 112.001569078321 75.2510125909325
"6761" 1352 113.692442555053 70.0928985579813
"6762" 1352.2 115.711813489818 64.7659169956192
"6763" 1352.4 117.688476876467 59.0705566619081
"6764" 1352.6 119.700880099814 53.3087017159388
"6765" 1352.8 121.762825948498 49.1830776844104
"6766" 1353 121.131728561039 50.2858926600757
"6767" 1353.2 120.300296226377 50.6020424873515
"6768" 1353.4 118.67943521174 50.0204979764346
"6769" 1353.6 115.702293576028 48.7695703933583
"6770" 1353.8 111.698890872172 46.4552570392683
"6771" 1354 107.440010406823 44.1786001514587
"6772" 1354.2 102.396962833803 42.0184278624551
"6773" 1354.4 97.434560535545 40.8422742557881
"6774" 1354.6 92.0123041345823 39.5546323678068
"6775" 1354.8 86.6649857763483 38.6838154772837
"6776" 1355 81.1140382756929 38.3056336306315
"6777" 1355.2 75.370189810719 38.3801410989272
"6778" 1355.4 70.1287023062233 39.8035441911587
"6779" 1355.6 64.1340966988983 41.1407274668587
"6780" 1355.8 58.7351342196995 43.6319499843123
"6781" 1356 53.610911153921 46.6610239917442
"6782" 1356.2 48.1553000019908 49.5473351490465
"6783" 1356.4 42.136007941683 52.4049156479805
"6784" 1356.6 36.4399842923335 55.7559280457499
"6785" 1356.8 30.7688180676842 59.4111704976572
"6786" 1357 25.2797131768405 62.6790744071728
"6787" 1357.2 19.3367568917471 65.550504325479
"6788" 1357.4 13.1001824091925 67.9340754812068
"6789" 1357.6 8.14191880661562 71.2176143986837
"6790" 1357.8 5.86299174729306 72.3993112469767
"6791" 1358 6.0789216363833 71.3266662386437
"6792" 1358.2 6.42757353224655 71.5599864543721
"6793" 1358.4 7.38589717244282 73.2941590167374
"6794" 1358.6 8.3409683738393 74.5888741368757
"6795" 1358.8 9.974001131009 77.2377210740266
"6796" 1359 12.3239811579907 80.7593484797907
"6797" 1359.2 15.572590786921 85.0435279067907
"6798" 1359.4 19.1945691185566 89.2031312918599
"6799" 1359.6 23.3985323256867 92.6758754045179
"6800" 1359.8 28.0668883391753 96.0783181427077
"6801" 1360 32.6277913388047 99.5988690044419
"6802" 1360.2 37.7302604695512 101.989642962572
"6803" 1360.4 43.5958703494793 103.902008718124
"6804" 1360.6 49.14055056789 104.762706023986
"6805" 1360.8 55.2087228926483 104.962018567259
"6806" 1361 61.3772588613259 104.659512890935
"6807" 1361.2 67.138163542887 103.284507844317
"6808" 1361.4 73.2805939953364 101.410072573945
"6809" 1361.6 79.3262063907618 98.744216199576
"6810" 1361.8 85.1123282991131 96.073776516443
"6811" 1362 90.4739180266519 93.1700247032367
"6812" 1362.2 95.8937813812065 89.8938874943543
"6813" 1362.4 100.964952712731 86.3548389811499
"6814" 1362.6 105.845776365503 81.9670100518837
"6815" 1362.8 110.214885566481 77.2336827817305
"6816" 1363 113.990390927087 72.5511626130517
"6817" 1363.2 118.093701375603 67.6241824585614
"6818" 1363.4 122.611178078499 63.5698787830412
"6819" 1363.6 122.025694001473 62.8245174303337
"6820" 1363.8 119.951761687948 59.6016460886587
"6821" 1364 117.850073980016 54.8182053130734
"6822" 1364.2 115.862429606361 49.1574478570217
"6823" 1364.4 113.386570633838 44.0063710306788
"6824" 1364.6 110.383760967648 38.7065346106087
"6825" 1364.8 106.892990886766 33.4349805491041
"6826" 1365 103.25466444461 28.4210490023998
"6827" 1365.2 99.3041858541745 23.7332008560545
"6828" 1365.4 95.108483277777 18.6956990101564
"6829" 1365.6 91.155836894339 14.1894246316441
"6830" 1365.8 87.1203826898717 9.23028476606341
"6831" 1366 82.7936048878874 5.67940593700872
"6832" 1366.2 80.7815678169088 6.35626859574662
"6833" 1366.4 78.2062645518087 7.51474777024958
"6834" 1366.6 73.6266112665378 9.54741690794017
"6835" 1366.8 68.2864944233886 12.1487260916606
"6836" 1367 64.2078939774036 15.0961408586132
"6837" 1367.2 60.1037857756379 19.3413628181764
"6838" 1367.4 55.8441401362538 23.6682769609448
"6839" 1367.6 52.9249788593846 28.3519493342224
"6840" 1367.8 50.3290425252953 33.8284121266837
"6841" 1368 48.2657866589138 39.3508615958599
"6842" 1368.2 46.9852673971745 45.2015944370301
"6843" 1368.4 46.1920634450552 51.175902298472
"6844" 1368.6 45.9695086696267 57.6070807354888
"6845" 1368.8 46.6111537243733 63.8176681156837
"6846" 1369 47.9466618566023 69.5950285541176
"6847" 1369.2 50.5033495791668 75.0444796581095
"6848" 1369.4 53.0290770607947 80.8149618026064
"6849" 1369.6 55.3615212032784 86.7847952199703
"6850" 1369.8 58.5876892470895 91.8693832586003
"6851" 1370 61.6503824137878 93.7767715222063
"6852" 1370.2 64.3609739427475 96.8140160280047
"6853" 1370.4 65.4096137555733 100.668102368834
"6854" 1370.6 64.0802531851207 105.142190448756
"6855" 1370.8 64.584911898182 106.741862831462
"6856" 1371 66.9058309645483 106.078501690659
"6857" 1371.2 69.0016989930078 104.233999048642
"6858" 1371.4 71.3006236236828 101.949321138505
"6859" 1371.6 75.4479300410687 99.5640114999746
"6860" 1371.8 80.275672729072 97.0712790019257
"6861" 1372 85.1449675705566 93.9740304040119
"6862" 1372.2 89.4890655909413 90.5553417703453
"6863" 1372.4 93.8089667937359 87.5046965228417
"6864" 1372.6 98.106237678114 83.3252487548669
"6865" 1372.8 102.366803794595 78.5776479657598
"6866" 1373 106.044087264166 74.0754366215231
"6867" 1373.2 108.704115548602 68.6119287295934
"6868" 1373.4 108.866803643931 63.2344117591033
"6869" 1373.6 109.879406937058 58.3895387500242
"6870" 1373.8 111.426114804599 52.2706361473477
"6871" 1374 112.428482966898 46.4277943506337
"6872" 1374.2 115.351651734467 41.7090224429569
"6873" 1374.4 118.245379194117 41.0342614579985
"6874" 1374.6 118.221261939643 42.8366439485896
"6875" 1374.8 118.472038463354 43.9999862625313
"6876" 1375 119.358857219975 46.1824277107237
"6877" 1375.2 120.893925193901 48.7143651885047
"6878" 1375.4 121.101714963122 50.9614785453994
"6879" 1375.6 121.389877506781 53.308978221646
"6880" 1375.8 123.055849529404 57.2555441801829
"6881" 1376 122.888392889022 59.732621368795
"6882" 1376.2 122.448642996444 62.407599611364
"6883" 1376.4 122.720769657599 66.8337304322917
"6884" 1376.6 121.667588094442 69.353390868035
"6885" 1376.8 118.950691761839 71.2643509015237
"6886" 1377 117.088051988286 74.6651981580491
"6887" 1377.2 115.480062236066 79.6591538166027
"6888" 1377.4 114.176906304004 83.6420513799569
"6889" 1377.6 113.937340896671 87.5255107916995
"6890" 1377.8 114.902953068879 91.2664248587772
"6891" 1378 114.601613840582 91.0047312207299
"6892" 1378.2 113.541720499823 90.7148641704142
"6893" 1378.4 111.860280799947 90.0317427976941
"6894" 1378.6 108.710938870068 89.497899123013
"6895" 1378.8 104.030573571292 89.2628736058579
"6896" 1379 99.2713773847695 88.5487402487493
"6897" 1379.2 93.8997398261977 88.2118590068581
"6898" 1379.4 88.7102673601629 88.671952305582
"6899" 1379.6 83.5200086060733 90.4866850487587
"6900" 1379.8 79.2479933248872 93.8115061147661
"6901" 1380 75.4222603709483 97.6886503127837
"6902" 1380.2 73.4025153070929 102.683472941179
"6903" 1380.4 72.6053374994541 108.008296498986
"6904" 1380.6 72.4785098101233 112.420385478809
"6905" 1380.8 74.682185273463 116.626697557471
"6906" 1381 77.2829493433473 118.606239516603
"6907" 1381.2 78.3677524681258 119.058567929103
"6908" 1381.4 78.4427345623463 118.870969944671
"6909" 1381.6 79.4674898500266 118.583655378031
"6910" 1381.8 82.2108822529919 119.607276182115
"6911" 1382 85.2695229847276 119.725362962258
"6912" 1382.2 86.8646601468755 119.139463325205
"6913" 1382.4 89.7767979212653 118.665637947186
"6914" 1382.6 88.6378411293662 118.449628900447
"6915" 1382.8 87.3094098355374 118.934553792752
"6916" 1383 86.2044069825778 119.398700053738
"6917" 1383.2 85.1288313015284 118.722497031138
"6918" 1383.4 83.6836196541208 118.307636939653
"6919" 1383.6 80.8134099837492 117.200692580832
"6920" 1383.8 77.2159430025885 116.426714138623
"6921" 1384 72.9894584820447 116.765535641161
"6922" 1384.2 69.0117715151716 118.204587289823
"6923" 1384.4 65.8312076362489 121.020617695679
"6924" 1384.6 64.0070193487618 122.312196264191
"6925" 1384.8 61.881486088697 121.573463079963
"6926" 1385 57.8706195438022 121.24207121041
"6927" 1385.2 53.463154801663 121.367359249254
"6928" 1385.4 50.3187469478581 120.765080815292
"6929" 1385.6 47.170649884072 118.547814830783
"6930" 1385.8 43.2498925331004 116.125519641228
"6931" 1386 38.4996250313299 113.17256437299
"6932" 1386.2 34.0060719269062 111.319813664811
"6933" 1386.4 29.1816891201407 109.452064993396
"6934" 1386.6 24.3334207039733 107.420815093239
"6935" 1386.8 21.0177155645134 103.973600002372
"6936" 1387 19.4711204736139 99.5662244025712
"6937" 1387.2 18.9470387516633 94.2867522005077
"6938" 1387.4 19.626195346094 89.988095201651
"6939" 1387.6 21.0499195503157 84.8634949967997
"6940" 1387.8 22.9083114317688 80.370501414925
"6941" 1388 25.0906357379341 75.0627539505201
"6942" 1388.2 27.7461188538431 69.9803202050408
"6943" 1388.4 30.1335283650282 64.8999537979813
"6944" 1388.6 31.9800318630733 59.1602457840587
"6945" 1388.8 32.8978215208087 53.3171538393959
"6946" 1389 33.2714602291502 47.2534409031764
"6947" 1389.2 33.9955435480483 40.6960815717837
"6948" 1389.4 35.4045192850553 34.5543858041317
"6949" 1389.6 36.9206133820172 28.3627386647845
"6950" 1389.8 39.0013957216346 22.7894260459402
"6951" 1390 41.4407016611535 17.6378972604186
"6952" 1390.2 42.3832482361603 12.3958615329703
"6953" 1390.4 40.8866753914676 8.07457738105929
"6954" 1390.6 39.6951610433122 8.78976347555039
"6955" 1390.8 37.3389653930804 10.245460805682
"6956" 1391 34.2859589837513 12.1613694100597
"6957" 1391.2 29.6152201540266 14.4385097394165
"6958" 1391.4 25.5286668970107 17.5724505614428
"6959" 1391.6 21.5424725427113 21.6457637197237
"6960" 1391.8 17.7786261806633 25.8769751101717
"6961" 1392 14.6600155691995 30.952509861979
"6962" 1392.2 12.1145706616168 35.9136774036706
"6963" 1392.4 8.8151537422863 41.0695033672223
"6964" 1392.6 5.73925398188472 46.9483666181593
"6965" 1392.8 4.03942277343261 52.3883589973954
"6966" 1393 3.59251435385745 57.6994925880788
"6967" 1393.2 3.05072290532815 63.5613711646257
"6968" 1393.4 3.68014345573493 69.0963568473023
"6969" 1393.6 4.75194310096749 71.6867909194419
"6970" 1393.8 6.49382980873111 73.9007034744853
"6971" 1394 8.94694703017452 78.0248050359081
"6972" 1394.2 12.2263772122309 82.6418946666853
"6973" 1394.4 15.6223046749451 87.0594147159664
"6974" 1394.6 20.1777666597833 91.1429434428037
"6975" 1394.8 24.4188046995464 95.2959011502914
"6976" 1395 29.2342623212233 99.3942853833599
"6977" 1395.2 33.7361459708541 103.32499266383
"6978" 1395.4 38.4177378461995 107.539171956336
"6979" 1395.6 43.6927289915855 111.112923633994
"6980" 1395.8 49.5419219232983 113.799761430684
"6981" 1396 55.3969671401983 115.149927068284
"6982" 1396.2 60.2783352145983 116.230708696459
"6983" 1396.4 64.1185072233381 117.657863996638
"6984" 1396.6 68.6602771703073 118.39399020659
"6985" 1396.8 73.6526434219606 118.488154396841
"6986" 1397 78.9567083982233 118.030644845673
"6987" 1397.2 84.1474148199647 116.220300423556
"6988" 1397.4 89.3220994520654 114.235012195436
"6989" 1397.6 94.221898005772 111.680534460707
"6990" 1397.8 99.4303331945877 108.563248744307
"6991" 1398 103.956874896727 105.174323101223
"6992" 1398.2 108.294718036174 101.440552901884
"6993" 1398.4 112.764055739453 96.929714205646
"6994" 1398.6 116.458131086647 92.1526631425786
"6995" 1398.8 119.547545116743 88.5082804296869
"6996" 1399 119.390864643132 88.4592639243548
"6997" 1399.2 118.991626491913 85.9020087105389
"6998" 1399.4 119.129669582551 81.0603729749329
"6999" 1399.6 120.507776935521 76.1024158249912
"7000" 1399.8 122.426162313802 71.2163268917184
"7001" 1400 124.474135791516 65.7073933795667
"7002" 1400.2 124.515598568239 63.2785423152066
"7003" 1400.4 123.717588907151 59.0887380971418
"7004" 1400.6 123.189470014652 53.2345339711862
"7005" 1400.8 122.630705354121 47.8833168482683
"7006" 1401 121.954929487838 45.4461362479493
"7007" 1401.2 120.681590375835 43.5993024862639
"7008" 1401.4 118.449719060172 40.1771199768581
"7009" 1401.6 115.674627567101 35.5281516066642
"7010" 1401.8 112.874946392639 30.3667951496677
"7011" 1402 110.84803136327 24.7781963054186
"7012" 1402.2 108.788321421295 21.9174041872885
"7013" 1402.4 105.244433362295 18.5050707288757
"7014" 1402.6 101.314266850471 14.9072097647928
"7015" 1402.8 97.6574429335461 12.5338630177341
"7016" 1403 91.9223188635136 9.0228876085934
"7017" 1403.2 86.641633357077 6.95112327800568
"7018" 1403.4 81.5235360148296 4.49297650549789
"7019" 1403.6 77.7030990772545 3.06873409868059
"7020" 1403.8 72.5726319338983 1.95671366218372
"7021" 1404 67.2814342986097 0.706276168270084
"7022" 1404.2 66.5715351456233 1.4124531056068
"7023" 1404.4 64.8446716199894 1.34026086486759
"7024" 1404.6 61.6012878243695 1.55326180006065
"7025" 1404.8 57.8901658954118 1.93074893838372
"7026" 1405 53.5000345087981 2.98722697174198
"7027" 1405.2 50.3602001938553 3.55873712064372
"7028" 1405.4 45.3843205248233 4.53708791342772
"7029" 1405.6 41.8469737640706 6.13911533596769
"7030" 1405.8 38.3345813701501 8.24935946800567
"7031" 1406 34.7761080572858 10.9037923547353
"7032" 1406.2 31.1031186040372 14.5613794055116
"7033" 1406.4 27.6506123734218 18.9203001775173
"7034" 1406.6 25.6237345865146 24.1750549324743
"7035" 1406.8 23.0836023390922 30.0205364034903
"7036" 1407 21.2799053374118 35.2911625092854
"7037" 1407.2 19.3189834200983 41.5626542286087
"7038" 1407.4 18.8888096661577 47.8468090714247
"7039" 1407.6 18.868265129941 54.229775066666
"7040" 1407.8 20.1623134612636 60.5304084468434
"7041" 1408 22.4123402466281 66.5458187378123
"7042" 1408.2 24.7480187130378 72.7422043501982
"7043" 1408.4 27.4801338877582 78.4406382613721
"7044" 1408.6 30.8706437514093 84.4366779668139
"7045" 1408.8 34.5819568350713 89.8343213632837
"7046" 1409 38.9555785534852 94.7855469088599
"7047" 1409.2 44.3859669845134 99.0115629005936
"7048" 1409.4 49.5652448874093 103.155432334256
"7049" 1409.6 55.4439758538523 105.922608651392
"7050" 1409.8 61.5518304280266 107.589084627966
"7051" 1410 67.5234283249352 108.60945715107
"7052" 1410.2 73.3572107260917 107.846323576226
"7053" 1410.4 78.2492292267921 105.324542090498
"7054" 1410.6 82.8751238899537 101.572634322953
"7055" 1410.8 87.1156235307618 97.5025697922171
"7056" 1411 91.4857878318843 93.0240216701041
"7057" 1411.2 94.6751030686483 87.6954772402587
"7058" 1411.4 97.1677165534483 81.9085894233337
"7059" 1411.6 99.5421277270782 75.7668852799644
"7060" 1411.8 101.36254836167 69.7292563468093
"7061" 1412 103.368741714983 63.0667683033877
"7062" 1412.2 104.674660029876 56.0913388169829
"7063" 1412.4 106.284580197723 49.5500523875837
"7064" 1412.6 107.02095679074 43.0933491855805
"7065" 1412.8 106.935362698095 36.5520450770889
"7066" 1413 106.384804031591 30.3013640456917
"7067" 1413.2 106.627984609272 24.8058799991176
"7068" 1413.4 108.65769461905 23.3255791262617
"7069" 1413.6 108.933887771502 24.4249552955814
"7070" 1413.8 108.856324269342 25.7070174466694
"7071" 1414 112.487264216612 29.0386418279115
"7072" 1414.2 113.662522477503 27.6424267013498
"7073" 1414.4 111.68759388453 27.1374868054034
"7074" 1414.6 111.764261376066 26.2665441015609
"7075" 1414.8 110.482713737712 23.926794897093
"7076" 1415 108.407399217778 22.2014899488056
"7077" 1415.2 104.770836800183 20.0255649546037
"7078" 1415.4 100.508520107005 18.4079844809593
"7079" 1415.6 95.2418711815962 17.6020000319091
"7080" 1415.8 90.1961882131483 16.3931000949837
"7081" 1416 85.109664656618 15.3504114497521
"7082" 1416.2 79.5442721911112 14.4139614067113
"7083" 1416.4 74.0299020571733 13.2578596961337
"7084" 1416.6 68.195181685543 11.5813259933919
"7085" 1416.8 62.9789805791991 8.74334804187565
"7086" 1417 58.6068561199733 5.06781498187591
"7087" 1417.2 58.7072429881535 4.5257117414186
"7088" 1417.4 59.6841827647394 4.55967722313372
"7089" 1417.6 60.4416289853717 4.84265214267278
"7090" 1417.8 61.3057674493405 4.82439569625091
"7091" 1418 62.6970433834676 5.18179002334173
"7092" 1418.2 65.6298951220055 5.41400039332727
"7093" 1418.4 70.2532911018765 5.53649525964178
"7094" 1418.6 74.9696808102678 5.95672361203927
"7095" 1418.8 80.1553125085256 5.46466861372093
"7096" 1419 82.509880985931 5.27420644924526
"7097" 1419.2 82.4364070386331 5.88611280578536
"7098" 1419.4 83.548841526107 8.12756238018604
"7099" 1419.6 85.7876621010749 11.777059041915
"7100" 1419.8 88.4987443947233 15.613955531579
"7101" 1420 91.8429803754989 19.5167381467814
"7102" 1420.2 95.3512847881603 23.4850475086554
"7103" 1420.4 98.2355158197233 28.0405100627353
"7104" 1420.6 101.352816025554 32.6636795952774
"7105" 1420.8 104.631825663531 37.6721898923068
"7106" 1421 107.667620525941 43.0701786560128
"7107" 1421.2 111.83352566295 47.7818141269228
"7108" 1421.4 116.007102688931 52.417887795591
"7109" 1421.6 120.325423378441 57.0408752038837
"7110" 1421.8 123.359428837294 58.7995795425243
"7111" 1422 122.450639917154 59.3475088065814
"7112" 1422.2 121.732543894054 61.7239481699079
"7113" 1422.4 121.522103995514 66.1243406752063
"7114" 1422.6 122.121478500857 71.5842869616154
"7115" 1422.8 123.196200501812 75.7229127638515
"7116" 1423 122.957415950028 74.8678745933959
"7117" 1423.2 122.696538776513 74.4447506071813
"7118" 1423.4 123.078192626938 73.7324833610266
"7119" 1423.6 122.941376166633 72.935755507187
"7120" 1423.8 122.445474918281 72.9576800622721
"7121" 1424 122.416506011562 72.6615534602556
"7122" 1424.2 122.008693289461 72.2333296654313
"7123" 1424.4 122.285341239473 70.8914325559462
"7124" 1424.6 122.905094468271 69.2659326597171
"7125" 1424.8 123.942078911712 67.0184644870288
"7126" 1425 124.558800091247 64.2244487885504
"7127" 1425.2 124.820042703981 60.9858380780128
"7128" 1425.4 124.738688400166 57.0440675879575
"7129" 1425.6 123.946874169739 52.9859810394724
"7130" 1425.8 122.524476345671 48.1952130996997
"7131" 1426 121.592501553777 43.341801093206
"7132" 1426.2 120.188689792623 40.7837125146087
"7133" 1426.4 117.538856838515 37.2545289884191
"7134" 1426.6 115.340309686986 32.4882492925149
"7135" 1426.8 112.980882465743 27.1295133862837
"7136" 1427 111.624325511516 23.5343977832068
"7137" 1427.2 109.766407094182 23.0707162748919
"7138" 1427.4 106.836075020168 20.4950153387735
"7139" 1427.6 103.655907471278 16.9407104311908
"7140" 1427.8 99.9974077918662 13.9239785031456
"7141" 1428 97.020737670509 11.2625943136456
"7142" 1428.2 93.4979923151753 8.86488807641172
"7143" 1428.4 89.4288008012393 6.46886336414772
"7144" 1428.6 86.5217903245913 5.20074625375572
"7145" 1428.8 84.5682045058793 5.56840674276372
"7146" 1429 79.8346140185102 5.53495055767061
"7147" 1429.2 75.0869259630713 6.21960201566772
"7148" 1429.4 69.9836649818717 7.31031515069622
"7149" 1429.6 65.143923004275 8.82706911319407
"7150" 1429.8 58.6945675319836 10.149871528049
"7151" 1430 52.7919285296004 11.329127651564
"7152" 1430.2 47.6502176408331 13.157325552152
"7153" 1430.4 43.0101061805513 15.9252157721077
"7154" 1430.6 38.5784718506757 19.7753144737885
"7155" 1430.8 34.5844153698561 24.3466224033759
"7156" 1431 30.968992096365 29.0051068992066
"7157" 1431.2 27.775840536812 34.2034348712466
"7158" 1431.4 24.1609188480186 39.5637538334664
"7159" 1431.6 21.7767329814088 45.4070037980128
"7160" 1431.8 19.7697017102555 51.9463451228031
"7161" 1432 18.5853967524797 58.4190028517299
"7162" 1432.2 17.5761013350233 64.9828350962087
"7163" 1432.4 16.6511080496483 71.4999807700087
"7164" 1432.6 15.2828969290073 77.9881757767717
"7165" 1432.8 15.6724437803209 83.933362915274
"7166" 1433 17.8404508458375 89.0572196690806
"7167" 1433.2 22.0445066594614 93.4718555261218
"7168" 1433.4 27.0931868547467 97.0498775374228
"7169" 1433.6 32.4196146370073 99.6396396591157
"7170" 1433.8 38.1319298673209 101.792026602103
"7171" 1434 44.0731019729233 102.855630348984
"7172" 1434.2 50.441398152525 102.632468024599
"7173" 1434.4 56.5164136288146 101.782609915423
"7174" 1434.6 62.2812061787759 99.8997515290153
"7175" 1434.8 68.0132728001965 97.7753539440444
"7176" 1435 73.6134415530654 94.8161319218574
"7177" 1435.2 78.7485429401716 91.8078642059096
"7178" 1435.4 83.6686672911086 88.0931950894493
"7179" 1435.6 88.0262715518053 84.0133282431706
"7180" 1435.8 90.4492395737314 79.0616830944241
"7181" 1436 93.296036220628 74.588701038717
"7182" 1436.2 96.2594300780594 69.7944495785968
"7183" 1436.4 98.4585192942959 64.1235911920692
"7184" 1436.6 98.1856249248184 58.8015409789168
"7185" 1436.8 97.7140209434013 53.2253810454769
"7186" 1437 97.2618386772233 47.0763623455532
"7187" 1437.2 97.3335013149113 40.8046141172677
"7188" 1437.4 96.7085427771995 34.3464701872647
"7189" 1437.6 95.1762850558685 27.9561966892063
"7190" 1437.8 95.6026294978087 22.2798096092008
"7191" 1438 97.9677546055358 18.3463370127197
"7192" 1438.2 99.0754052632538 18.4446105811814
"7193" 1438.4 98.2909283400282 18.9265605233227
"7194" 1438.6 96.9055785134559 19.6214813925814
"7195" 1438.8 96.4217403823721 20.3887706695118
"7196" 1439 94.3045006444097 21.5627206115702
"7197" 1439.2 90.4706451623073 23.1634563735728
"7198" 1439.4 85.6180030558785 25.2519952549527
"7199" 1439.6 81.0840702221729 27.8927453514299
"7200" 1439.8 75.93750456462 30.4184499291151
"7201" 1440 71.2102250534831 33.3260867221436
"7202" 1440.2 66.1041701172233 36.9705624923515
"7203" 1440.4 61.309753676014 40.5079882819302
"7204" 1440.6 56.3945710775954 44.5989418573953
"7205" 1440.8 52.1237242343513 49.1611008250597
"7206" 1441 48.2132390036043 54.5711354043361
"7207" 1441.2 44.6338163654614 60.1010033660266
"7208" 1441.4 42.1501790618926 65.9925715155609
"7209" 1441.6 40.3070925653808 72.5829090879467
"7210" 1441.8 38.3792795758977 79.4399782122791
"7211" 1442 36.6147861730343 85.9598530110491
"7212" 1442.2 35.461504343339 92.2380968674788
"7213" 1442.4 35.8419778583572 98.3370528445294
"7214" 1442.6 38.4486482316757 102.268951232646
"7215" 1442.8 42.3740481371761 104.688187843325
"7216" 1443 47.7695840591225 105.266531320648
"7217" 1443.2 53.0585608130951 104.762706023986
"7218" 1443.4 58.573281046094 104.146703856556
"7219" 1443.6 63.7673449752233 102.031971610661
"7220" 1443.8 69.3567780851422 99.4195149412351
"7221" 1444 74.4015927228755 96.6890084464837
"7222" 1444.2 80.2149988593002 92.975387180935
"7223" 1444.4 85.1715980565054 89.1605700687812
"7224" 1444.6 89.5786408618597 85.3274032312887
"7225" 1444.8 95.0928343110038 81.1025747351276
"7226" 1445 100.064128989784 76.9355532082008
"7227" 1445.2 104.720984530487 72.2458174611637
"7228" 1445.4 109.11906254589 67.3463977216456
"7229" 1445.6 113.307419777914 62.3358242359551
"7230" 1445.8 115.601242391639 56.8632764930917
"7231" 1446 118.277809762485 52.3888621897171
"7232" 1446.2 121.436851158152 50.8804353784789
"7233" 1446.4 123.089748355662 54.4074530246299
"7234" 1446.6 122.542613655175 54.7325479294691
"7235" 1446.8 121.952406474618 54.2203523846418
"7236" 1447 121.676793025411 54.171570374579
"7237" 1447.2 121.599017595126 53.8807783316398
"7238" 1447.4 121.594344557699 54.0727303662628
"7239" 1447.6 121.436204196595 54.4111921306512
"7240" 1447.8 120.967427059979 54.1060436279073
"7241" 1448 120.420375020377 53.3498898513914
"7242" 1448.2 120.1097813742 52.9118755714697
"7243" 1448.4 119.659503993271 51.9684809472408
"7244" 1448.6 119.505298262207 50.8093414918837
"7245" 1448.8 119.189047926323 48.4497972165587
"7246" 1449 118.641572225711 46.0280325970057
"7247" 1449.2 117.444661787126 42.4341348515179
"7248" 1449.4 116.045826567289 38.3654283723263
"7249" 1449.6 114.514769463522 33.8202458022627
"7250" 1449.8 112.558536588373 28.7597709262932
"7251" 1450 111.291989628208 24.4602580009861
"7252" 1450.2 110.914617859715 24.2492546891259
"7253" 1450.4 110.392998417462 24.2684005521683
"7254" 1450.6 111.133232720135 24.1664191062277
"7255" 1450.8 111.434778156345 25.1992578218349
"7256" 1451 111.730072466559 26.3031049115868
"7257" 1451.2 112.214523656354 26.6232012721837
"7258" 1451.4 112.086657378071 27.3351539987797
"7259" 1451.6 112.151371361104 27.5740047294313
"7260" 1451.8 112.540136390404 28.0176296082302
"7261" 1452 112.634482503517 28.5996840498501
"7262" 1452.2 112.618578005711 29.1309429638259
"7263" 1452.4 112.862483325215 29.7280629441877
"7264" 1452.6 112.921682895479 29.7498733121797
"7265" 1452.8 112.976829435687 30.2243818060545
"7266" 1453 113.483608975128 31.1039707508123
"7267" 1453.2 113.83178909332 31.3067336525554
"7268" 1453.4 113.643767902665 31.4837371844651
"7269" 1453.6 114.421983203689 32.0386031958687
"7270" 1453.8 115.706480904999 33.6290262998912
"7271" 1454 116.483004411887 34.3207032899317
"7272" 1454.2 117.011007056793 35.0357717833837
"7273" 1454.4 117.721422823914 36.5627448259075
"7274" 1454.6 118.277809762485 37.9104376326694
"7275" 1454.8 119.105161895585 39.8052918167991
"7276" 1455 120.234580932363 41.9420863987907
"7277" 1455.2 121.133028841696 43.5136629973719
"7278" 1455.4 121.665728512428 44.2798035635428
"7279" 1455.6 121.675011908687 45.3947466506642
"7280" 1455.8 122.28917461405 47.7303750318207
"7281" 1456 122.497710191026 48.7822530156869
"7282" 1456.2 122.565177583578 50.6376063108443
"7283" 1456.4 123.105796320014 53.5899822616279
"7284" 1456.6 123.695602649094 56.4032737202466
"7285" 1456.8 124.019703649551 58.6352715247275
"7286" 1457 124.554304035178 60.7054419038383
"7287" 1457.2 124.253074813502 62.9010529824651
"7288" 1457.4 124.404248163866 65.2692198176456
"7289" 1457.6 124.710405872512 66.1143290755556
"7290" 1457.8 124.673892979669 65.6274905043056
"7291" 1458 124.616799657066 65.8423032321514
"7292" 1458.2 124.241823747684 65.9591492809697
"7293" 1458.4 123.912324335651 66.7870693109079
"7294" 1458.6 123.346963414199 67.8047189695208
"7295" 1458.8 122.396729904575 70.1676009682117
"7296" 1459 121.409031811223 73.5601391142008
"7297" 1459.2 119.408709489671 77.2466232650437
"7298" 1459.4 117.963471084377 81.640357075045
"7299" 1459.6 115.710294231599 85.8430240207477
"7300" 1459.8 113.283973119662 90.0699037353228
"7301" 1460 110.874320093833 94.449076054274
"7302" 1460.2 109.251977203438 98.6246167850028
"7303" 1460.4 109.476775474586 101.54420240415
"7304" 1460.6 109.404534912401 101.007109528771
"7305" 1460.8 108.214136083344 100.909741814521
"7306" 1461 106.618561927247 101.305494459537
"7307" 1461.2 103.767917419568 102.120530709597
"7308" 1461.4 99.4954706861721 103.258083567884
"7309" 1461.6 94.7494324111659 104.556319757884
"7310" 1461.8 90.2447620502572 106.292435611968
"7311" 1462 85.8682705906995 108.327386785979
"7312" 1462.2 82.4152096083833 110.843937273292
"7313" 1462.4 79.1290971382069 114.107932906605
"7314" 1462.6 76.961072602025 117.544046270239
"7315" 1462.8 77.0093541132233 119.317587114925
"7316" 1463 75.8748085732668 118.959968060675
"7317" 1463.2 74.9377720548699 119.903486028116
"7318" 1463.4 73.0323183701989 120.575287770591
"7319" 1463.6 70.8344101838643 121.210359908063
"7320" 1463.8 68.4975850418643 122.571843502191
"7321" 1464 65.4721340773549 122.728210006857
"7322" 1464.2 62.1599525399775 123.277325697748
"7323" 1464.4 59.3391595170636 123.52256863448
"7324" 1464.6 57.5154910445972 123.267854409405
"7325" 1464.8 54.4437513289537 123.386389018058
"7326" 1465 52.1398090478643 122.485294422858
"7327" 1465.2 49.3155635291967 121.882602927255
"7328" 1465.4 45.8751881049388 121.092043643444
"7329" 1465.6 41.9507454495113 119.767493548876
"7330" 1465.8 38.8509468986483 118.603235333684
"7331" 1466 35.6161181183812 116.89297997391
"7332" 1466.2 34.0622111687889 116.007401430498
"7333" 1466.4 34.5396436083929 116.014413274089
"7334" 1466.6 35.8053347290695 115.904235582781
"7335" 1466.8 35.9729883074521 115.834471608468
"7336" 1467 35.7733290323299 115.637084877941
"7337" 1467.2 36.0356997166301 115.091836499782
"7338" 1467.4 31.167950962118 116.674329668226
"7339" 1467.6 32.5311276709544 117.268124872069
"7340" 1467.8 33.563549954825 117.022687782367
"7341" 1468 33.9842794399292 117.15357462001
"7342" 1468.2 34.5938310961603 117.740061602317
"7343" 1468.4 35.381613530278 118.041748181509
"7344" 1468.6 35.9078145455328 118.16616248305
"7345" 1468.8 36.6539417943113 118.823416191508
"7346" 1469 37.0932649210073 118.773563921812
"7347" 1469.2 37.8433922291241 119.175961348743
"7348" 1469.4 38.9608114140186 119.724216283254
"7349" 1469.6 40.1161446420182 119.822245827986
"7350" 1469.8 42.2155600931987 120.176655030843
"7351" 1470 44.265304257638 120.815936430201
"7352" 1470.2 46.4675155407874 121.190387043602
"7353" 1470.4 48.253967982114 121.670127415472
"7354" 1470.6 51.3517739971989 122.092007612079
"7355" 1470.8 54.2947363923624 122.556646757492
"7356" 1471 56.9431382199624 122.88177025551
"7357" 1471.2 59.0804922892911 123.442355721901
"7358" 1471.4 60.211029117043 123.71381658458
"7359" 1471.6 60.8362410255595 124.006360056168
"7360" 1471.8 61.1752364143493 124.321147534548
"7361" 1472 61.7826014879513 124.319628925492
"7362" 1472.2 61.8940223407274 124.840991996016
"7363" 1472.4 62.3814778423983 124.691963064784
"7364" 1472.6 62.7396655710384 124.455334972674
"7365" 1472.8 63.1734019182983 124.130475912609
"7366" 1473 63.9840939739016 123.938421624066
"7367" 1473.2 64.8301383307657 123.594183344121
"7368" 1473.4 66.3425531417664 123.190485760901
"7369" 1473.6 67.858543346953 122.296541856911
"7370" 1473.8 69.5857009084929 121.554182638605
"7371" 1474 71.6440573073095 120.427257180634
"7372" 1474.2 74.8296838784338 118.935993767647
"7373" 1474.4 78.5477639983733 117.097281353284
"7374" 1474.6 82.9394712489363 115.004298834797
"7375" 1474.8 87.2094615577578 112.590834937203
"7376" 1475 92.0547115050636 110.35256251206
"7377" 1475.2 96.9482816313334 107.866822042384
"7378" 1475.4 101.928997780273 105.906485395484
"7379" 1475.6 106.728233639513 104.533788385991
"7380" 1475.8 110.142196305152 102.608965472884
"7381" 1476 112.358470943795 99.9506723219313
"7382" 1476.2 115.214590561795 96.6556252301694
"7383" 1476.4 117.872129800906 93.4928142752984
"7384" 1476.6 119.393130655391 89.8374371301397
"7385" 1476.8 120.729794636615 85.5968784391237
"7386" 1477 122.428622184833 80.4376244914691
"7387" 1477.2 124.455698999046 76.2443011691902
"7388" 1477.4 124.365179463535 73.8328154319165
"7389" 1477.6 124.320486086502 70.1839204355968
"7390" 1477.8 124.297607333973 65.8558989339837
"7391" 1478 124.261984999492 61.0052452279813
"7392" 1478.2 124.014777306866 56.5648552675504
"7393" 1478.4 123.720317880633 53.4781745775558
"7394" 1478.6 123.633689346407 50.7252157867717
"7395" 1478.8 122.951210769183 48.4630936678595
"7396" 1479 122.571262305128 45.6287608860742
"7397" 1479.2 122.159475657638 43.7988660658837
"7398" 1479.4 121.433957946071 41.6521027020997
"7399" 1479.6 119.929646385409 38.1137992152558
"7400" 1479.8 118.371787305425 34.5395105301095
"7401" 1480 117.281848388595 30.5840293132558
"7402" 1480.2 116.07910779968 28.5083015540569
"7403" 1480.4 114.502824173711 26.2266770059625
"7404" 1480.6 112.484157326585 23.1629025042222
"7405" 1480.8 110.360838984919 21.6659675204306
"7406" 1481 109.014344766697 19.4108550737387
"7407" 1481.2 107.252219032363 18.6493138270465
"7408" 1481.4 105.229385899107 16.8891470857209
"7409" 1481.6 103.653229830529 15.1407865881225
"7410" 1481.8 101.515351107609 13.9016110667262
"7411" 1482 99.9491875905233 12.865892231076
"7412" 1482.2 98.3172749690935 11.6541415934868
"7413" 1482.4 96.7810855881139 10.4930223102431
"7414" 1482.6 95.624290755746 9.19201999199735
"7415" 1482.8 93.8914177993387 8.15329486137603
"7416" 1483 91.6733847523628 6.66025357009302
"7417" 1483.2 89.1071039116651 5.25936614646512
"7418" 1483.4 86.1561062548576 3.88972921911506
"7419" 1483.6 82.3750641508156 2.17341924159141
"7420" 1483.8 78.9095949881023 2.13804794291598
"7421" 1484 74.4362925497643 1.84774695246569
"7422" 1484.2 70.5203190081654 1.55576253474322
"7423" 1484.4 67.7461792503353 1.05054480156372
"7424" 1484.6 63.7705905656983 0.88891439590872
"7425" 1484.8 59.7106165287113 0.542674804035722
"7426" 1485 56.0539963619811 0.378950992524344
"7427" 1485.2 52.4434065991406 1.00392543281605
"7428" 1485.4 48.0498354658369 1.59733828049735
"7429" 1485.6 44.6594885024065 3.13632475909746
"7430" 1485.8 41.0072672780772 5.35210062064526
"7431" 1486 36.4324826731618 7.44625545943757
"7432" 1486.2 32.5506656793142 10.5817228226564
"7433" 1486.4 28.3046855683836 13.5598730388074
"7434" 1486.6 24.7715754180983 16.8736503346884
"7435" 1486.8 21.1409398912915 21.2095563598837
"7436" 1487 17.6446482058553 25.4314204497637
"7437" 1487.2 14.1573445524753 30.1060520776554
"7438" 1487.4 11.6205182922465 35.1701241332791
"7439" 1487.6 8.27220744268894 40.1895712536853
"7440" 1487.8 5.40452850555924 45.4784591366962
"7441" 1488 4.5309743152863 50.8154748912066
"7442" 1488.2 3.83671875832987 56.2747030261788
"7443" 1488.4 3.4999754449483 62.0747860306087
"7444" 1488.6 4.52977755444283 66.7523151910301
"7445" 1488.8 6.08238359955662 72.316787706217
"7446" 1489 8.55356920745718 77.3216278139563
"7447" 1489.2 11.6697167778824 81.8460380432701
"7448" 1489.4 15.5029180039156 86.0055232460068
"7449" 1489.6 19.6436702467509 90.060030458364
"7450" 1489.8 24.2858690295721 93.8051126123256
"7451" 1490 29.5693884074791 96.3110103744186
"7452" 1490.2 34.8115667721209 99.5054654155294
"7453" 1490.4 40.368902015921 102.225532923744
"7454" 1490.6 46.6465891875922 103.991267776826
"7455" 1490.8 52.9047082157023 104.625049909119
"7456" 1491 59.1040346254799 104.842391272317
"7457" 1491.2 65.2614968084415 104.517372672184
"7458" 1491.4 71.683169323197 102.977937863726
"7459" 1491.6 77.8582008528387 102.059711700191
"7460" 1491.8 83.935891854525 101.04100952272
"7461" 1492 90.0955749084233 99.1004821694087
"7462" 1492.2 96.3137006073135 96.304006927187
"7463" 1492.4 101.468767686306 93.0299136511317
"7464" 1492.6 106.863421870868 89.4667381246936
"7465" 1492.8 111.803148133248 85.4467086922936
"7466" 1493 116.791917619368 81.1064050936741
"7467" 1493.2 121.203562933908 76.8517550166396
"7468" 1493.4 121.831972819997 74.9048080276884
"7469" 1493.6 122.994957140927 75.2961532131877
"7470" 1493.8 122.361435335484 76.9595276047409
"7471" 1494 122.246885083425 77.4799130355224
"7472" 1494.2 121.962659806298 77.9982698313796
"7473" 1494.4 121.654845384904 79.04278624031
"7474" 1494.6 121.214296382723 80.5667695898123
"7475" 1494.8 121.06283549389 80.350396891479
"7476" 1495 121.149384573223 79.9547439573837
"7477" 1495.2 120.81677860719 79.3501521449333
"7478" 1495.4 120.503512068698 78.9388741387087
"7479" 1495.6 120.395774297077 78.5567652308349
"7480" 1495.8 120.81555241008 77.8157452824313
"7481" 1496 121.700368279058 76.5113513542223
"7482" 1496.2 121.996144595656 75.5378344124509
"7483" 1496.4 123.012915734145 74.0641250244113
"7484" 1496.6 123.96257863978 72.4501012074482
"7485" 1496.8 124.557502326971 70.2412615022043
"7486" 1497 125.062639374509 67.318578374717
"7487" 1497.2 125.236272988672 64.5818896713089
"7488" 1497.4 125.643358968527 62.1382697802997
"7489" 1497.6 125.705774814256 59.977611101424
"7490" 1497.8 125.675235660208 57.8138250585453
"7491" 1498 125.12561029934 55.8966158643256
"7492" 1498.2 124.662800151987 53.1124329376081
"7493" 1498.4 124.370246739842 51.3410001220742
"7494" 1498.6 123.858929137514 49.3456848841257
"7495" 1498.8 123.092550999546 47.1062274563757
"7496" 1499 122.250288862343 44.6214285158677
"7497" 1499.2 121.768772068452 43.1091161511967
"7498" 1499.4 120.982468491652 40.6738260942409
"7499" 1499.6 120.379715974866 38.2009952561456
"7500" 1499.8 119.564328759851 35.1157793625349
"7501" 1500 118.184575413735 33.1382335382326
"7502" 1500.2 116.642507707477 29.9277116973453
"7503" 1500.4 115.159927985374 26.8671330194627
"7504" 1500.6 113.502773414123 24.2684005521683
"7505" 1500.8 111.5414225202 21.9793698506728
"7506" 1501 109.031529954291 19.2061418757701
"7507" 1501.2 106.899046123742 16.9575888082747
"7508" 1501.4 105.295741172712 15.3362221222049
"7509" 1501.6 103.849632552991 14.9417928007209
"7510" 1501.8 102.6485202225 14.1841012855376
"7511" 1502 101.422232793084 13.2842772930233
"7512" 1502.2 100.14635721188 12.4677612648759
"7513" 1502.4 99.0010787638264 11.2438593166471
"7514" 1502.6 98.3042459709586 10.3186911453911
"7515" 1502.8 97.2763711718875 9.91199500795088
"7516" 1503 95.787413290009 9.21941783366943
"7517" 1503.2 94.5536576018047 8.47778423609302
"7518" 1503.4 93.2177841395015 7.51950931871831
"7519" 1503.6 91.4197758222233 6.72592584317695
"7520" 1503.8 90.5708510636061 6.20884288324309
"7521" 1504 89.7940300479279 5.22059746531554
"7522" 1504.2 88.5826304254618 4.61809785168372
"7523" 1504.4 86.9768121227541 4.07583458155295
"7524" 1504.6 84.6689476342233 3.6169464084186
"7525" 1504.8 82.1117242553163 3.48108448155814
"7526" 1505 79.8384704184713 3.46526411496372
"7527" 1505.2 78.2426784937233 3.44226678816943
"7528" 1505.4 75.5873326120838 3.52335263658139
"7529" 1505.6 71.9973111174036 3.86852607116241
"7530" 1505.8 67.8084945874553 4.51527754543572
"7531" 1506 63.2158542417113 5.74912122041172
"7532" 1506.2 58.299048507183 7.63461245702888
"7533" 1506.4 53.4865507658423 9.75416750240753
"7534" 1506.6 49.553192044554 13.6072078992302
"7535" 1506.8 45.3585651939572 17.3902292460773
"7536" 1507 41.3129700543257 21.82902969149
"7537" 1507.2 37.9806051690136 26.5930486897063
"7538" 1507.4 34.3035655393185 31.1317900977409
"7539" 1507.6 30.8507757707072 36.4083424649079
"7540" 1507.8 27.7814742038423 41.9473339758599
"7541" 1508 25.7652049610594 47.2434484814821
"7542" 1508.2 23.3203136606613 52.9948845654622
"7543" 1508.4 20.5421653303639 58.6352715247275
"7544" 1508.6 17.5970728427079 64.1951552540068
"7545" 1508.8 15.2693716683369 69.9642263679746
"7546" 1509 13.0333132589753 76.0190111237797
"7547" 1509.2 10.6459734401524 81.5560722972538
"7548" 1509.4 9.92928078298942 85.4031480967063
"7549" 1509.6 11.7669000835827 86.7806264251181
"7550" 1509.8 14.4585229866652 90.0221127377442
"7551" 1510 17.9685681216925 94.5409268736453
"7552" 1510.2 21.9570399280592 98.5012650279618
"7553" 1510.4 26.5284109866327 100.873213464522
"7554" 1510.6 31.1008859523914 102.56314537206
"7555" 1510.8 36.2115029007593 104.129459698612
"7556" 1511 41.3544622386336 105.135532827268
"7557" 1511.2 47.1059137367826 105.675223321638
"7558" 1511.4 52.5804900915715 104.764964859848
"7559" 1511.6 58.0726494715206 104.054569014181
"7560" 1511.8 63.344299044344 103.169669206668
"7561" 1512 68.7953786516287 101.058099537803
"7562" 1512.2 73.656518039919 98.2943057179446
"7563" 1512.4 78.6044912753711 94.724720645962
"7564" 1512.6 83.0058623080681 90.4917213098406
"7565" 1512.8 86.5878040516379 85.8110557461764
"7566" 1513 89.6764300813661 79.960926034479
"7567" 1513.2 91.9169052901014 74.1269300361764
"7568" 1513.4 92.2120327791977 68.3355300568837
"7569" 1513.6 91.9390702982233 62.1609920800545
"7570" 1513.8 91.0143430448545 56.0129275321296
"7571" 1514 89.0768651980827 50.0456134832353
"7572" 1514.2 87.138762824955 43.9445218335423
"7573" 1514.4 85.2196510503039 37.4165694414966
"7574" 1514.6 82.8324183898331 31.126814279591
"7575" 1514.8 80.0262077356995 25.2619078958123
"7576" 1515 77.5122928576957 19.1610009860569
"7577" 1515.2 74.3603340779138 13.6025104941932
"7578" 1515.4 70.8295469994186 8.51828335561028
"7579" 1515.6 68.191258221147 3.60606823547914
"7580" 1515.8 68.6855467275721 5.28653853183721
"7581" 1516 69.3950479011768 5.12350421960465
"7582" 1516.2 71.2803634425136 4.21731977625469
"7583" 1516.4 72.1840777703912 4.39095606943334
"7584" 1516.6 72.3505691291088 4.22743777069288
"7585" 1516.8 73.7895301580248 4.42960584913562
"7586" 1517 76.3571449796757 4.3943066608361
"7587" 1517.2 79.4259134464202 4.44390931091521
"7588" 1517.4 82.9261953727673 5.20386202061172
"7589" 1517.6 84.9815229630464 5.66966916558372
"7590" 1517.8 86.8852222728661 5.98928255140752
"7591" 1518 86.3325014497814 6.57269810611628
"7592" 1518.2 85.6354123534455 6.8712588836615
"7593" 1518.4 86.028679222697 7.78891773107921
"7594" 1518.6 86.7314837766819 7.32623806637244
"7595" 1518.8 86.9880695554506 7.62233441681554
"7596" 1519 86.7741674399273 7.75567507567572
"7597" 1519.2 86.7249914607117 7.87697260397674
"7598" 1519.4 85.3190799762467 8.22922295393059
"7599" 1519.6 85.2603663430011 7.70501501457261
"7600" 1519.8 85.5246033049051 7.90558594917917
"7601" 1520 85.859330356131 8.12333556468372
"7602" 1520.2 86.08985181068 8.25275029039553
"7603" 1520.4 85.8796283602466 8.64685685618605
"7604" 1520.6 85.3901899620011 8.80130335279483
"7605" 1520.8 85.0060702577556 9.27730002324662
"7606" 1521 84.2441647528553 9.78092353207572
"7607" 1521.2 83.1743116103515 10.0147658291914
"7608" 1521.4 81.5142336925233 10.5250725161837
"7609" 1521.6 79.528743719442 11.4088873724072
"7610" 1521.8 76.4362303317843 12.3213881029813
"7611" 1522 72.4739031655781 14.214785403924
"7612" 1522.2 68.1557921907115 16.2415029083877
"7613" 1522.4 64.0179347514326 18.3594750497442
"7614" 1522.6 59.33170465939 20.3100641425266
"7615" 1522.8 54.8620629195328 22.7921680962647
"7616" 1523 50.085202104516 25.414575043591
"7617" 1523.2 45.2310653258087 28.7203276834935
"7618" 1523.4 40.6229626305068 31.9982057687499
"7619" 1523.6 35.394702146628 35.147049171098
"7620" 1523.8 29.9612745876233 38.1717911239477
"7621" 1524 24.8963278019811 41.4194425488993
"7622" 1524.2 19.9171532925256 44.8314167100233
"7623" 1524.4 15.3962912156879 48.6503849302459
"7624" 1524.6 10.9362317713874 53.0274997321415
"7625" 1524.8 6.54886269249888 57.4548796581751
"7626" 1525 4.19038046994423 61.6903722564418
"7627" 1525.2 3.99633796201839 60.9547380783263
"7628" 1525.4 4.28784253275455 59.916265515329
"7629" 1525.6 4.1502619525193 60.1753366610197
"7630" 1525.8 4.69450729167567 60.7006648442647
"7631" 1526 5.36785050273492 62.2096667324419
"7632" 1526.2 5.05844665705007 64.3948209919624
"7633" 1526.4 5.56308912355663 68.252072016098
"7634" 1526.6 6.05205734734928 72.9509130473168
"7635" 1526.8 7.10688316654888 77.5771602373256
"7636" 1527 8.73848625075086 82.3472808098995
"7637" 1527.2 11.8307976460592 86.8627804340165
"7638" 1527.4 15.0834878502233 91.5828094682701
"7639" 1527.6 19.0664359112624 95.9940463860244
"7640" 1527.8 23.1502082404073 99.8577433390357
"7641" 1528 27.7938383580328 103.653736501979
"7642" 1528.2 33.0957360447593 106.587799747996
"7643" 1528.4 38.7422968936995 109.109419538527
"7644" 1528.6 44.1798106548819 111.297648656689
"7645" 1528.8 49.8936730187275 112.718843433161
"7646" 1529 56.2260862573826 113.424536705326
"7647" 1529.2 62.0693886951443 113.1656755442
"7648" 1529.4 68.1101173630109 112.666274859839
"7649" 1529.6 74.1226877613409 110.794399198573
"7650" 1529.8 79.674689456345 108.677937435875
"7651" 1530 85.0742506398819 105.674069453176
"7652" 1530.2 90.4090828544712 102.177650639512
"7653" 1530.4 94.7494324111659 97.9161608844411
"7654" 1530.6 97.9033200887527 92.9736528425644
"7655" 1530.8 101.367244596092 88.1538503868509
"7656" 1531 104.629597286091 83.4315492249003
"7657" 1531.2 106.967699716747 77.8528377450028
"7658" 1531.4 108.894034939623 71.9478722555587
"7659" 1531.6 110.157310753483 66.1029727033719
"7660" 1531.8 110.981978704711 59.7038426082496
"7661" 1532 110.978413145181 53.4014500527577
"7662" 1532.2 110.220285700039 47.4817571522521
"7663" 1532.4 108.562984711173 41.6502851714337
"7664" 1532.6 106.232032542414 35.236689288979
"7665" 1532.8 103.787850354272 29.6512580246154
"7666" 1533 101.214485060661 23.5496002692969
"7667" 1533.2 98.270065653812 18.206861688174
"7668" 1533.4 94.3914077941367 14.2205478315136
"7669" 1533.6 91.5779983578796 10.5234497209462
"7670" 1533.8 88.291445390191 10.3985991841257
"7671" 1534 83.9453220709277 10.8665650792055
"7672" 1534.2 78.6702380984464 11.9266311401482
"7673" 1534.4 73.5878043529671 13.62614033433
"7674" 1534.6 68.2015664536905 15.4856117156132
"7675" 1534.8 63.2469863711987 18.368334534228
"7676" 1535 58.0612878163185 21.2095563598837
"7677" 1535.2 53.0463293689675 24.6966791493023
"7678" 1535.4 47.8568519185592 28.4512801072275
"7679" 1535.6 42.9502786262698 32.0603955851395
"7680" 1535.8 38.532011889605 35.3524026709448
"7681" 1536 33.1340820573257 40.4653635339231
"7682" 1536.2 28.8640621576686 45.8283743597822
"7683" 1536.4 24.9705275586327 50.8768088844349
"7684" 1536.6 21.8486273033099 55.4799250762223
"7685" 1536.8 17.9699694436346 61.1334600963918
"7686" 1537 14.4992815647233 67.8316907736218
"7687" 1537.2 12.3823190032878 73.7755584788515
"7688" 1537.4 10.1951685899241 78.1305687754507
"7689" 1537.6 8.45936751436731 79.2469455865957
"7690" 1537.8 9.08432750668549 80.2913035074804
"7691" 1538 11.2426085856623 83.1290897634203
"7692" 1538.2 14.0750904375256 85.8194504668605
"7693" 1538.4 18.1281608196281 88.5787415052409
"7694" 1538.6 22.7073032085068 91.8325828626632
"7695" 1538.8 27.6914746628745 94.8829505654186
"7696" 1539 32.3853412015913 97.3246248851077
"7697" 1539.2 37.5746631670579 99.8796027742223
"7698" 1539.4 43.2063994924793 101.50598400586
"7699" 1539.6 49.0887630040266 102.80050851731
"7700" 1539.8 54.9797042101393 103.433727287707
"7701" 1540 61.0868690770468 102.766062961422
"7702" 1540.2 66.7620158504754 102.07221572038
"7703" 1540.4 72.7430403218655 100.82954816292
"7704" 1540.6 78.4995034791364 98.551695153875
"7705" 1540.8 84.000516934744 95.6435527906688
"7706" 1541 88.7764818091413 91.978326507228
"7707" 1541.2 93.2848029341989 88.011724409713
"7708" 1541.4 97.8443805573515 83.6347442344222
"7709" 1541.6 101.832295828172 79.0143549223196
"7710" 1541.8 105.864064562267 74.394341910562
"7711" 1542 109.629083906247 69.9088686776218
"7712" 1542.2 111.482198608007 64.5187156582837
"7713" 1542.4 114.32317492903 59.5158996822385
"7714" 1542.6 118.079983295438 55.2140714222409
"7715" 1542.8 120.299348972628 51.3719105075504
"7716" 1543 120.642553164647 52.1802789085237
"7717" 1543.2 121.760505511443 53.6274639531032
"7718" 1543.4 121.238044605711 54.5362292861032
"7719" 1543.6 121.14305171376 55.1790145216398
"7720" 1543.8 120.081290253269 55.692479888361
"7721" 1544 120.031634877931 55.2581752649325
"7722" 1544.2 119.668583919005 54.7770758475712
"7723" 1544.4 119.229202673595 54.1636215083721
"7724" 1544.6 118.851932168133 53.462212657187
"7725" 1544.8 117.960330190368 52.3703658138918
"7726" 1545 116.837385799295 50.1107667801218
"7727" 1545.2 115.337117302912 47.0934064300149
"7728" 1545.4 113.469572619756 43.2018902440886
"7729" 1545.6 111.205539111306 39.4052485468341
"7730" 1545.8 109.062177465522 35.2022391658111
"7731" 1546 106.612305674955 30.9368284956886
"7732" 1546.2 104.055231986207 26.4993367701214
"7733" 1546.4 101.428558639414 21.9823159967885
"7734" 1546.6 98.6418535248611 17.4375157763404
"7735" 1546.8 96.0179472579675 12.9340554371163
"7736" 1547 96.0254232581756 12.5453753109075
"7737" 1547.2 96.7384872131295 12.89678775579
"7738" 1547.4 96.2114475780415 13.2313048649746
"7739" 1547.6 94.9404687279614 13.7446982673837
"7740" 1547.8 93.7825656880233 14.5203943909087
"7741" 1548 90.627518865249 14.9181040544991
"7742" 1548.2 86.8443114685594 15.6653241602367
"7743" 1548.4 82.4461139625648 15.7063014861764
"7744" 1548.6 76.6821985933433 16.3770019662277
"7745" 1548.8 71.9561347736725 16.8395613203244
"7746" 1549 66.8391393151104 17.7954045731176
"7747" 1549.2 61.3602873836004 18.8535769134411
"7748" 1549.4 56.1925968115225 21.1359555680097
"7749" 1549.6 50.8896795421588 23.558945077916
"7750" 1549.8 46.1814794240701 25.9711516761095
"7751" 1550 41.5735916083639 29.7444450621103
"7752" 1550.2 37.1361251154753 33.792225070679
"7753" 1550.4 32.7364808802931 37.6579069717907
"7754" 1550.6 28.3582006479714 42.3153091373112
"7755" 1550.8 24.8202592752233 47.2546471621218
"7756" 1551 21.7227488656452 52.0355661432197
"7757" 1551.2 19.7903488274559 58.0643683862326
"7758" 1551.4 18.8769953313965 63.671079871868
"7759" 1551.6 18.106675568084 69.6986780563837
"7760" 1551.8 18.0898166141737 76.1828850103217
"7761" 1552 18.2400863283281 81.8696423376337
"7762" 1552.2 18.4407870206419 88.2106203796046
"7763" 1552.4 19.7851800359273 93.4922316522277
"7764" 1552.6 22.5657613062477 95.747312244274
"7765" 1552.8 26.0312702212077 97.2719976355556
"7766" 1553 30.96524390789 100.253594099598
"7767" 1553.2 36.099209658183 102.89164593361
"7768" 1553.4 40.8423937176623 105.002786350054
"7769" 1553.6 46.1381558530002 106.951082713322
"7770" 1553.8 52.1765635202068 108.232152143785
"7771" 1554 57.7987040916983 108.421818013609
"7772" 1554.2 63.3980191625509 108.152210170358
"7773" 1554.4 69.2095970389667 107.003437531955
"7774" 1554.6 74.4998071129016 105.680705188527
"7775" 1554.8 79.8688901422496 104.443578194015
"7776" 1555 85.4304340717191 102.013304162178
"7777" 1555.2 89.8748747561233 98.8667996552087
"7778" 1555.4 94.1915100878733 95.2674398184337
"7779" 1555.6 98.142106142638 90.5417017653472
"7780" 1555.8 102.164225813747 86.0409988576456
"7781" 1556 105.979494693073 81.5450832901337
"7782" 1556.2 109.618970028119 76.8197632057717
"7783" 1556.4 112.438837946033 71.7109441508837
"7784" 1556.6 115.440236375771 66.5952753545742
"7785" 1556.8 118.426255003955 61.1445681361764
"7786" 1557 121.613189921747 55.8756035268918
"7787" 1557.2 122.035300949279 54.0403917215557
"7788" 1557.4 120.671591090182 52.2363371728591
"7789" 1557.6 119.131617477918 49.6673337247481
"7790" 1557.8 117.449411431723 45.2885920939087
"7791" 1558 115.343023213448 40.0891561529587
"7792" 1558.2 113.527974469576 34.9457680139089
"7793" 1558.4 111.96357192154 29.179459994591
"7794" 1558.6 110.848988655979 23.8218608885423
"7795" 1558.8 109.283505796623 23.7119066161087
"7796" 1559 106.169414084094 22.293164792666
"7797" 1559.2 101.775869757535 20.1113762385067
"7798" 1559.4 97.210760532043 17.8862845390886
"7799" 1559.6 92.1029460140102 16.226244820728
"7800" 1559.8 87.084518250043 14.5917441749575
"7801" 1560 81.7065069489388 13.6215896631596
"7802" 1560.2 75.8876780450633 12.7938700818277
"7803" 1560.4 70.4361792985917 13.368893054489
"7804" 1560.6 64.9097928224233 13.7544350388087
"7805" 1560.8 59.1439489953523 15.6878646937063
"7806" 1561 53.4908344098138 17.7779194387577
"7807" 1561.2 48.5019872386624 20.503442529713
"7808" 1561.4 43.1253895542233 24.0339867480491
"7809" 1561.6 38.8733978013555 28.455001807049
"7810" 1561.8 34.7672213214614 33.4809793939313
"7811" 1562 31.4899477013483 38.5653514249462
"7812" 1562.2 28.6301637070055 44.4678764896015
"7813" 1562.4 27.2330787307843 50.7206814593959
"7814" 1562.6 27.0629622934483 56.8039470992087
"7815" 1562.8 27.1099710071023 63.0085738192063
"7816" 1563 27.0063215048362 68.8098050521015
"7817" 1563.2 28.7592978614672 73.9052799549569
"7818" 1563.4 31.2101144738087 78.8512431958838
"7819" 1563.6 33.8132052110348 84.3964143320231
"7820" 1563.8 36.5381186814989 89.6092256081357
"7821" 1564 39.0359455557233 94.7422723691932
"7822" 1564.2 42.1362572189852 99.709571315217
"7823" 1564.4 46.0768483924264 104.212490016938
"7824" 1564.6 50.4196654496652 107.983059468698
"7825" 1564.8 55.3362586363954 110.877240223949
"7826" 1565 60.9185541099088 113.467036058763
"7827" 1565.2 66.6966984295823 115.058717653909
"7828" 1565.4 72.0727277804797 115.538066400986
"7829" 1565.6 77.7882958272233 114.892537632353
"7830" 1565.8 83.0065159820729 114.393043880698
"7831" 1566 88.4584543060681 113.725672434323
"7832" 1566.2 93.023867656986 111.421568762629
"7833" 1566.4 97.5069367165423 110.173429617892
"7834" 1566.6 100.652526138164 107.600083598304
"7835" 1566.8 102.261712414095 103.647554424884
"7836" 1567 103.807567366299 98.7371669532955
"7837" 1567.2 105.988000378456 93.9398813972458
"7838" 1567.4 107.827914427042 88.3597041185044
"7839" 1567.6 109.351663196598 82.6648120040087
"7840" 1567.8 110.909821674639 76.7520612886634
"7841" 1568 111.389311473018 71.2249377823196
"7842" 1568.2 112.077959195598 64.8854673819587
"7843" 1568.4 112.219450846471 58.7886659092639
"7844" 1568.6 112.008921635495 52.9085233991041
"7845" 1568.8 111.397715355879 46.7486289500477
"7846" 1569 110.251649473395 40.5554038469329
"7847" 1569.2 108.268481467904 35.2239614831946
"7848" 1569.4 106.589502059156 29.6993664696148
"7849" 1569.6 107.336354361028 24.815204528204
"7850" 1569.8 107.035122995067 21.5868562526025
"7851" 1570 103.935390901533 19.8309531676456
"7852" 1570.2 100.931730736272 18.8442333502984
"7853" 1570.4 96.5025341492905 17.4326709062871
"7854" 1570.6 91.3843693806778 15.4479626902143
"7855" 1570.8 86.3212482396779 13.3654201738589
"7856" 1571 80.9955036670407 11.6624403087272
"7857" 1571.2 75.4547435495678 10.5400185966904
"7858" 1571.4 69.7402955772479 9.82870713689192
"7859" 1571.6 63.7226515981905 9.26046277176077
"7860" 1571.8 57.7635526965538 8.64086972042609
"7861" 1572 51.6872026795342 8.43229395880809
"7862" 1572.2 45.9750179912733 8.54850791690872
"7863" 1572.4 40.1126232554464 8.74970770329694
"7864" 1572.6 33.6441110114153 10.5785598472117
"7865" 1572.8 29.6722931578492 12.8968806639143
"7866" 1573 27.037483130428 16.2016358127892
"7867" 1573.2 23.5966461103178 20.028876990238
"7868" 1573.4 19.5624027057233 24.2486092592019
"7869" 1573.6 16.2456688875113 29.2264244803717
"7870" 1573.8 14.2369520205456 34.0975010824292
"7871" 1574 10.984466699502 39.4540313414821
"7872" 1574.2 8.03007862896345 44.7096758653247
"7873" 1574.4 5.64345612579473 51.0040769203837
"7874" 1574.6 5.04997672465187 57.0130558569551
"7875" 1574.8 3.94715448380868 62.6359565398106
"7876" 1575 3.94525981683806 67.4991254295558
"7877" 1575.2 5.8565116120282 72.3410636674935
"7878" 1575.4 7.13042749299641 77.9184768576904
"7879" 1575.6 9.23519346151129 83.1977379600037
"7880" 1575.8 12.2841660655358 87.5839100676806
"7881" 1576 15.7186249401002 92.1471790679299
"7882" 1576.2 20.1315132215721 95.7856775905582
"7883" 1576.4 24.9784818108796 99.0915567956025
"7884" 1576.6 29.8354455415156 102.057714413745
"7885" 1576.8 35.5567747898453 104.534852860254
"7886" 1577 40.9029328384852 105.956560219955
"7887" 1577.2 46.2510582116725 107.328824163646
"7888" 1577.4 51.8884838367233 108.262784080334
"7889" 1577.6 57.3460690508387 108.374465680781
"7890" 1577.8 62.8272429066026 108.625618712056
"7891" 1578 68.5685805399647 108.853929214435
"7892" 1578.2 74.0581051192319 109.038592120772
"7893" 1578.4 78.3052925400552 107.155089901052
"7894" 1578.6 81.0798415655861 104.011749887034
"7895" 1578.8 84.9043904686809 101.777214151155
"7896" 1579 88.8211215326603 98.2724202163711
"7897" 1579.2 92.6277955990199 94.4003720715363
"7898" 1579.4 95.6812361158983 89.5194990872087
"7899" 1579.6 98.6620025019754 84.567774121768
"7900" 1579.8 101.186974657926 79.2863551689384
"7901" 1580 103.23154324166 73.1433677790098
"7902" 1580.2 104.393624698027 67.412931059564
"7903" 1580.4 105.404725166433 61.1221370415224
"7904" 1580.6 105.859653310324 55.2931656439005
"7905" 1580.8 105.884916577248 49.0712070887432
"7906" 1581 106.664314283298 43.1984318280087
"7907" 1581.2 107.219750334588 36.613458814282
"7908" 1581.4 107.38488857515 30.400430108269
"7909" 1581.6 107.619122993037 24.0018643685447
"7910" 1581.8 105.367700888536 19.3747834944853
"7911" 1582 102.271033084177 16.1644107968991
"7912" 1582.2 101.367244596092 14.8950206619657
"7913" 1582.4 99.3809281432627 13.9414781623247
"7914" 1582.6 95.7542095533523 12.0758365844321
"7915" 1582.8 91.1936314536426 10.6812796448515
"7916" 1583 86.1489368908233 9.33718640233372
"7917" 1583.2 80.9265940551159 7.93214078033826
"7918" 1583.4 75.552929479904 6.910412038598
"7919" 1583.6 70.1309027065453 6.57469381803626
"7920" 1583.8 64.5906167054672 7.46091846481055
"7921" 1584 59.1663079018504 8.66397392380745
"7922" 1584.2 53.5632085218233 10.2950250633157
"7923" 1584.4 48.6824737333697 12.7298575383715
"7924" 1584.6 43.6725800144712 15.6797139439664
"7925" 1584.8 38.2398671240153 18.6110068019797
"7926" 1585 33.4509334663433 22.3312324280437
"7927" 1585.2 27.9487956675184 25.7970122738919
"7928" 1585.4 22.8790870673185 29.0638853093837
"7929" 1585.6 17.7743774076779 33.070714277611
"7930" 1585.8 14.2134602099894 37.7243770542869
"7931" 1586 11.3186028992233 43.1002913541218
"7932" 1586.2 7.87374826482795 48.5449760442093
"7933" 1586.4 5.32845997880143 54.414989660204
"7934" 1586.6 4.3730392827233 60.3903245740837
"7935" 1586.8 2.76407770954298 65.2165708168099
"7936" 1587 3.60337068436616 65.0899395818837
"7937" 1587.2 4.85524129615187 65.5814147109551
"7938" 1587.4 6.05765529117567 66.0110690690742
"7939" 1587.6 8.21408060864849 67.6608561313719
"7940" 1587.8 11.7201503719442 70.7448148932093
"7941" 1588 16.005438394528 74.1045671261962
"7942" 1588.2 20.5004031284981 77.0792994495326
"7943" 1588.4 25.1587993278464 80.5499353183376
"7944" 1588.6 30.2285932212915 83.7166783715883
"7945" 1588.8 35.2477329231842 86.1994628806884
"7946" 1589 40.2526525129913 89.3544932674597
"7947" 1589.2 45.7229088988927 91.9267849514563
"7948" 1589.4 50.8388123806623 94.1387659405667
"7949" 1589.6 56.2837107394795 96.6960897347928
"7950" 1589.8 61.5614344070048 97.7356704638669
"7951" 1590 67.7534945290407 98.4263871390142
"7952" 1590.2 73.3357857755877 97.8131929710108
"7953" 1590.4 79.114601988899 96.3002393387756
"7954" 1590.6 84.5766763017109 93.6865422034292
"7955" 1590.8 89.6863112701659 90.378942086269
"7956" 1591 94.0334149617605 86.2994709900821
"7957" 1591.2 98.0816120133281 81.8382333975531
"7958" 1591.4 101.288415332664 76.8578884159624
"7959" 1591.6 104.708150538438 71.3492926408123
"7960" 1591.8 107.453512063199 65.7151701309877
"7961" 1592 109.702919843167 59.9022296452305
"7962" 1592.2 111.288922928546 53.8576409553325
"7963" 1592.4 113.716982385473 47.7438289400127
"7964" 1592.6 115.196810703703 41.7163235495283
"7965" 1592.8 116.501065727077 36.6142370046398
"7966" 1593 116.560898583287 36.5609396593957
"7967" 1593.2 115.902169283969 36.8011601761788
"7968" 1593.4 115.268584025457 36.7946724278998
"7969" 1593.6 113.675698474631 36.4830454879957
"7970" 1593.8 110.860312667393 34.5604853138244
"7971" 1594 107.176842528308 32.1015379539515
"7972" 1594.2 103.559331163393 28.9361556197224
"7973" 1594.4 99.4166979270184 25.9119381005477
"7974" 1594.6 95.0666393014051 22.8961904844126
"7975" 1594.8 90.4986463350328 20.0318706732409
"7976" 1595 85.370413962691 17.4875969603273
"7977" 1595.2 80.0832769928514 15.3031181566193
"7978" 1595.4 74.4467013314502 13.3284990182367
"7979" 1595.6 68.7902826151042 11.4109641639313
"7980" 1595.8 62.9105090898233 9.98955008780872
"7981" 1596 57.191981522278 9.21507106071184
"7982" 1596.2 51.1549803893733 8.57122705023372
"7983" 1596.4 44.8546401593033 8.49722758740372
"7984" 1596.6 38.5265176747673 9.26993776769172
"7985" 1596.8 34.8056928627695 9.02511039512218
"7986" 1597 35.8867085479499 9.09031867682903
"7987" 1597.2 35.8146350705363 9.49867311008982
"7988" 1597.4 35.4647490685539 10.8477470272789
"7989" 1597.6 35.4879610413453 11.7672628999325
"7990" 1597.8 34.2779610310343 13.5428072063404
"7991" 1598 32.3023595671217 17.1474970310165
"7992" 1598.2 30.0101129966757 21.3331979017885
"7993" 1598.4 27.7521958867193 26.1262364586517
"7994" 1598.6 25.6397059583513 31.2049364339317
"7995" 1598.8 24.1857986855943 36.5465418012627
"7996" 1599 23.3848707135378 42.1436149236337
"7997" 1599.2 22.3151035085877 47.9411196721125
"7998" 1599.4 21.6515243826713 53.8970664461797
"7999" 1599.6 21.9795948499614 59.8969948218837
"8000" 1599.8 22.3812778428627 65.9380496174821
"8001" 1600 22.9420046584007 72.5568916037224
"8002" 1600.2 25.0450757861745 78.4871037767374
"8003" 1600.4 28.1866159074326 84.1800498827442
"8004" 1600.6 31.9515008584326 89.3941287202558
"8005" 1600.8 36.3663835004595 93.7860705469861
"8006" 1601 41.1381681736249 97.9322484892223
"8007" 1601.2 46.0986670722965 100.677443336542
"8008" 1601.4 51.9523315181987 101.750214157039
"8009" 1601.6 57.6831786145206 101.482657859397
"8010" 1601.8 63.6208773025054 100.102370982961
"8011" 1602 69.7297897314779 98.6505253081019
"8012" 1602.2 75.5232153167759 96.2031947985416
"8013" 1602.4 80.7588362619691 93.212155897638
"8014" 1602.6 85.9988481215404 89.5886064161033
"8015" 1602.8 90.8403191813209 85.3835877323959
"8016" 1603 95.0303622096577 80.9422547642034
"8017" 1603.2 98.4087843505934 75.9746789134743
"8018" 1603.4 101.389616421491 71.8837015651436
"8019" 1603.6 104.851920339231 67.9215256025924
"8020" 1603.8 107.048066718985 62.580016281217
"8021" 1604 108.295773369752 56.9958124600986
"8022" 1604.2 108.9060186583 51.1089344588068
"8023" 1604.4 108.952246175239 44.8573473466015
"8024" 1604.6 108.40266890603 39.1415801036064
"8025" 1604.8 107.952034760159 32.8344824996197
"8026" 1605 107.869552806066 26.8982842318129
"8027" 1605.2 108.167022673223 21.9947296075957
"8028" 1605.4 105.824112049083 19.9224768871415
"8029" 1605.6 102.315537136199 16.8374319006579
"8030" 1605.8 98.693064915955 14.0185944391764
"8031" 1606 94.3068058256995 11.3058688533123
"8032" 1606.2 89.7808824559673 8.36948114630772
"8033" 1606.4 87.378266698431 7.40131651439911
"8034" 1606.6 87.2882689711673 7.52510832833172
"8035" 1606.8 84.8891284920473 7.54380292946772
"8036" 1607 81.4803528943941 7.36592557285933
"8037" 1607.2 77.0911757218367 7.31952008166523
"8038" 1607.4 72.1583837642477 7.35642628366421
"8039" 1607.6 66.9971033015648 7.44191988642031
"8040" 1607.8 61.5278875474733 8.19997337848049
"8041" 1608 55.9872751357913 9.26370623397972
"8042" 1608.2 50.2935845834712 10.1691841325284
"8043" 1608.4 44.1291477791745 11.4727849348837
"8044" 1608.6 38.0778472475033 13.1397202028437
"8045" 1608.8 31.8276680015619 15.20802512249
"8046" 1609 25.8905125245404 17.0805319897374
"8047" 1609.2 21.6146145291464 19.1663323254683
"8048" 1609.4 17.9881674478492 22.6812210485478
"8049" 1609.6 14.9289359228423 26.9341597500742
"8050" 1609.8 12.2020367943697 31.8614259773471
"8051" 1610 10.3416801662483 37.1421600016587
"8052" 1610.2 8.59435136666424 42.4464515151987
"8053" 1610.4 6.62331534538996 48.2097780733361
"8054" 1610.6 5.6388195679733 53.7209502373595
"8055" 1610.8 3.74656484220003 59.9030331297442
"8056" 1611 2.44191295009831 65.3138853246587
"8057" 1611.2 4.54951826480143 68.2655470122665
"8058" 1611.4 6.86504421930924 72.3276063411337
"8059" 1611.6 9.56440082785746 77.1350382812984
"8060" 1611.8 12.6454616193965 82.3626143082066
"8061" 1612 16.2667657211088 86.8071516946013
"8062" 1612.2 20.4958963471042 90.0377116997171
"8063" 1612.4 25.3585523296136 93.4516506887862
"8064" 1612.6 30.2666197395113 95.9692663027477
"8065" 1612.8 36.2004077309794 97.8593208753228
"8066" 1613 41.7672347708387 98.298155559935
"8067" 1613.2 47.3574077057322 98.5542956580444
"8068" 1613.4 53.7906316829644 98.6064569335355
"8069" 1613.6 59.76386526498 97.8090003163432
"8070" 1613.8 66.0392583077233 96.6890084464837
"8071" 1614 72.5582586046519 95.5498061897587
"8072" 1614.2 78.3919756555733 93.4077164762587
"8073" 1614.4 84.3095186064134 90.8669019494457
"8074" 1614.6 89.3644170138535 87.9825347171442
"8075" 1614.8 93.5273157016346 83.6442474521902
"8076" 1615 95.9274221343873 78.7937802825559
"8077" 1615.2 97.5056537665648 73.0091803408837
"8078" 1615.4 98.7739020043998 67.844600405203
"8079" 1615.6 99.4793098469168 62.1228417089321
"8080" 1615.8 99.3191242525055 56.079761637416
"8081" 1616 98.2355158197233 49.8653697537312
"8082" 1616.2 97.0703488391983 43.4256231612587
"8083" 1616.4 95.0035358854249 37.3663151373676
"8084" 1616.6 92.4648559551733 31.3779913180587
"8085" 1616.8 89.2293917224553 25.3691051126437
"8086" 1617 85.4231610398423 19.6362177391456
"8087" 1617.2 81.6038436539306 14.3953995772496
"8088" 1617.4 77.5359187118873 8.83061464099572
"8089" 1617.6 73.1357796207349 3.92791926323256
"8090" 1617.8 70.9899711932477 3.93984860315202
"8091" 1618 68.525799397441 3.67080421885146
"8092" 1618.2 63.3590287541749 2.60918204412565
"8093" 1618.4 58.4816690587947 1.77001493390753
"8094" 1618.6 54.3092193666136 2.90759251061543
"8095" 1618.8 49.2187239298685 4.28641944443211
"8096" 1619 44.8463072944559 6.39758717816279
"8097" 1619.2 39.8639669305648 9.0852969171764
"8098" 1619.4 35.0119326611993 12.0834752386597
"8099" 1619.6 30.1095247848039 15.0125724819724
"8100" 1619.8 24.3760190789577 18.83621832504
"8101" 1620 20.4965242143092 22.8374228325009
"8102" 1620.2 16.5305462376136 27.2606035771764
"8103" 1620.4 14.5858306440566 31.7221784603361
"8104" 1620.6 12.8601305956957 37.2698624867262
"8105" 1620.8 10.6310570129993 42.9389144136277
"8106" 1621 8.78757878995885 48.8265807653383
"8107" 1621.2 7.5750005087151 54.8445149611296
"8108" 1621.4 6.25864818795502 61.5625368607618
"8109" 1621.6 5.54773364173942 67.5754337069321
"8110" 1621.8 4.74564329158551 73.7329214609782
"8111" 1622 4.07422112519744 75.3225029311682
"8112" 1622.2 5.16968421749603 74.6089077452556
"8113" 1622.4 6.66468580531131 75.4581730896997
"8114" 1622.6 9.5343070796873 76.1966098345717
"8115" 1622.8 13.4050539188661 78.2608548332885
"8116" 1623 17.7276298403249 80.9294353469072
"8117" 1623.2 22.5223812189233 82.3792000422087
"8118" 1623.4 28.215565697941 83.8389828806902
"8119" 1623.6 33.9440929580594 84.7348070438427
"8120" 1623.8 39.2994111354586 84.1369191123123
"8121" 1624 45.1641848230407 83.1421960290924
"8122" 1624.2 50.7603613543785 81.3794462589958
"8123" 1624.4 56.3178896849775 78.9370588084431
"8124" 1624.6 61.5978957387109 75.8481331993465
"8125" 1624.8 67.0022062255126 72.1690820460325
"8126" 1625 71.7514975437233 68.0865240991296
"8127" 1625.2 76.2582317461519 63.5351471924313
"8128" 1625.4 79.6741547137496 58.7656747134551
"8129" 1625.6 83.0572349007843 53.4216460205423
"8130" 1625.8 85.2880239000332 47.8834819132639
"8131" 1626 85.0733162835676 42.3878323052772
"8132" 1626.2 83.6859973760804 36.7785720468501
"8133" 1626.4 81.4295392363185 31.5614444558599
"8134" 1626.6 78.8440515387605 25.6772055294374
"8135" 1626.8 76.1267628969572 19.7333361760934
"8136" 1627 72.7372513019442 14.0058550823488
"8137" 1627.2 68.9805081676905 8.41767337628536
"8138" 1627.4 65.6897731253753 3.11941399394772
"8139" 1627.6 65.5981646730894 3.35829763077348
"8140" 1627.8 67.5171341565721 3.26370539858139
"8141" 1628 68.7178846966217 3.85376129482122
"8142" 1628.2 68.7361411430436 4.16412088399309
"8143" 1628.4 69.1172857395954 4.42306050779069
"8144" 1628.6 69.5174068403808 4.71991228044278
"8145" 1628.8 70.6490190154438 5.44365340053726
"8146" 1629 73.1586180593362 6.48818614408533
"8147" 1629.2 76.3169614785566 7.67389855985991
"8148" 1629.4 80.6890747701593 8.14203016581972
"8149" 1629.6 85.5930464655304 8.39688517448215
"8150" 1629.8 89.6132302316772 8.31507506351449
"8151" 1630 92.2263178331761 9.47023005597821
"8152" 1630.2 95.6656466403381 11.1056607664001
"8153" 1630.4 98.1946841976185 13.2850807775369
"8154" 1630.6 101.517976202519 14.8596235073557
"8155" 1630.8 103.290847543583 16.2959920279717
"8156" 1631 104.572144842342 17.2159345563599
"8157" 1631.2 104.801994468743 17.2649955201877
"8158" 1631.4 104.81935713901 17.6478305073188
"8159" 1631.6 104.149646116767 17.8699204286003
"8160" 1631.8 104.149646116767 18.5721946510648
"8161" 1632 105.210040089693 18.8008289058222
"8162" 1632.2 105.244481668758 18.9693441436512
"8163" 1632.4 104.847532599716 18.9176701629222
"8164" 1632.6 105.534848797998 19.1583431796837
"8165" 1632.8 105.042127594012 19.1070222802978
"8166" 1633 105.123715511549 19.2501254591628
"8167" 1633.2 105.670182372921 19.5792132375581
"8168" 1633.4 105.541810713445 19.6159962121585
"8169" 1633.6 105.880356656746 19.9526276850201
"8170" 1633.8 107.26868113445 19.9388010819348
"8171" 1634 107.637741764993 19.941279466576
"8172" 1634.2 106.992663982269 20.2908808269601
"8173" 1634.4 106.639098541916 20.5624355513299
"8174" 1634.6 108.915484059284 20.5525359576402
"8175" 1634.8 109.713366223979 19.4843447118393
"8176" 1635 109.622413770434 19.5755357718687
"8177" 1635.2 109.208562162019 19.6133159535428
"8178" 1635.4 108.832610928843 19.3871815289957
"8179" 1635.6 108.687285982201 19.2651085738166
"8180" 1635.8 108.048100274139 19.0362495166242
"8181" 1636 107.653629270814 18.6986495469519
"8182" 1636.2 107.426437937564 18.3829421098383
"8183" 1636.4 106.907831180667 17.7013902945754
"8184" 1636.6 106.623353510077 17.3489620255334
"8185" 1636.8 106.16360818911 17.1555188029292
"8186" 1637 105.850392316401 16.8907573011504
"8187" 1637.2 105.443745828154 16.8227256992558
"8188" 1637.4 104.893612851295 16.5760895770028
"8189" 1637.6 104.278545636935 16.1277406177477
"8190" 1637.8 102.96480479758 15.6024124345028
"8191" 1638 101.274294250502 15.2437081937442
"8192" 1638.2 99.6457772293443 14.604256260924
"8193" 1638.4 97.4094606956023 14.0263317634402
"8194" 1638.6 94.3933549050328 13.3304991020028
"8195" 1638.8 91.1300095046153 12.4324411265317
"8196" 1639 86.5716425942873 11.3325754263637
"8197" 1639.2 81.7544073876733 9.89867355450872
"8198" 1639.4 76.5248903642721 8.98080473603006
"8199" 1639.6 71.4847590996435 8.34065375716103
"8200" 1639.8 65.9951182772633 7.33193078325972
"8201" 1640 60.3802254729528 7.14071974677716
"8202" 1640.2 54.4698966769193 6.66515667607572
"8203" 1640.4 48.4291593548331 7.15377478083494
"8204" 1640.6 42.9683935498512 8.0400069162093
"8205" 1640.8 37.3950601418053 8.25486178852307
"8206" 1641 36.1511439753861 7.93433652865116
"8207" 1641.2 36.7417187887077 8.50306965025872
"8208" 1641.4 35.7828071958977 9.98434204727907
"8209" 1641.6 33.7566220885934 11.8009217986554
"8210" 1641.8 30.2312284335439 13.9285324759677
"8211" 1642 26.5994329628824 17.3591058418155
"8212" 1642.2 22.4435670376249 20.4275479462223
"8213" 1642.4 18.9629827148717 24.6478537693368
"8214" 1642.6 15.3491733960838 28.820843418
"8215" 1642.8 12.4721176778791 33.7907419946132
"8216" 1643 9.32531102596176 38.8286187446299
"8217" 1643.2 6.11660067743261 44.0041685331395
"8218" 1643.4 3.86107355940878 49.1132587275289
"8219" 1643.6 2.98207193629471 54.3114881663361
"8220" 1643.8 2.53029493865306 59.0847925112804
"8221" 1644 3.84180103377531 63.9828037590517
"8222" 1644.2 5.33454546094205 69.8873280027431
"8223" 1644.4 6.75313896438996 75.5778333739551
"8224" 1644.6 8.7927545679593 81.3313936132597
"8225" 1644.8 11.3939204186431 86.7922863947158
"8226" 1645 13.9573434342465 92.4585699594419
"8227" 1645.2 17.0277754355619 97.6255785230806
"8228" 1645.4 20.7564780851303 102.542544086419
"8229" 1645.6 24.6418756765973 107.009094238991
"8230" 1645.8 28.3644440739233 110.99756854673
"8231" 1646 30.6206992905439 112.981971732983
"8232" 1646.2 31.4069904088073 113.34589805866
"8233" 1646.4 34.6393578732477 114.584402718201
"8234" 1646.6 39.4649967843697 116.892729992615
"8235" 1646.8 44.4495904680233 118.492885257534
"8236" 1647 49.9231287978283 120.321707305522
"8237" 1647.2 55.3920571443515 121.639776493986
"8238" 1647.4 61.0241154607016 122.407631820901
"8239" 1647.6 66.2989055457233 122.920566149107
"8240" 1647.8 70.7170772400398 121.925290729232
"8241" 1648 75.6120420034601 120.360637165621
"8242" 1648.2 80.6664194484436 118.880925854324
"8243" 1648.4 85.8007432870438 116.476791030679
"8244" 1648.6 91.3798300933002 114.139965888679
"8245" 1648.8 96.4501683197779 111.416243424035
"8246" 1649 101.93229657715 108.543607466023
"8247" 1649.2 106.228941503866 104.896333998122
"8248" 1649.4 110.127359320123 100.830381892584
"8249" 1649.6 113.77804349441 96.2487083420447
"8250" 1649.8 116.681986329086 91.1918157535692
"8251" 1650 119.500951898358 86.1399120911694
"8252" 1650.2 121.507191132906 80.4882873671764
"8253" 1650.4 122.922585222979 75.6309841587374
"8254" 1650.6 123.36282363105 70.1702274824209
"8255" 1650.8 123.771821677023 64.1552095250837
"8256" 1651 122.98890149728 58.3035145951257
"8257" 1651.2 122.377959309126 51.9112590385179
"8258" 1651.4 121.358368935516 45.9520382834447
"8259" 1651.6 119.525006120857 40.3791219556398
"8260" 1651.8 118.13810989837 39.198043665713
"8261" 1652 117.350996752804 37.5422052018192
"8262" 1652.2 115.294957564033 33.9971828313837
"8263" 1652.4 112.647470878554 29.2811098687341
"8264" 1652.6 110.138718886786 25.0251536620556
"8265" 1652.8 107.619908850295 20.996274700098
"8266" 1653 104.827838426386 17.0552005518837
"8267" 1653.2 101.256957702544 13.6848576930009
"8268" 1653.4 100.471832353465 13.8567234870047
"8269" 1653.6 98.5222522380658 12.6197306082538
"8270" 1653.8 95.1150753134393 10.3043723638837
"8271" 1654 91.4963930399938 8.85822237846569
"8272" 1654.2 87.0916238791104 7.10694226367404
"8273" 1654.4 82.0137455218185 5.71727115921705
"8274" 1654.6 76.7187964897471 4.98778606197895
"8275" 1654.8 71.3002059157709 5.3030719938361
"8276" 1655 65.5994158865513 5.77093158840372
"8277" 1655.2 59.9959688432733 6.17922687015872
"8278" 1655.4 53.6099450246633 7.11694287019572
"8279" 1655.6 47.3075647091519 8.56102662302657
"8280" 1655.8 41.3808176162564 10.5522174547019
"8281" 1656 35.4773126445862 12.3271081050773
"8282" 1656.2 29.4969762588847 15.5177617882932
"8283" 1656.4 24.2408026343209 19.1038805882984
"8284" 1656.6 20.0462907401778 23.5965406274064
"8285" 1656.8 16.1401669786413 28.8489314484165
"8286" 1657 13.0339772748627 34.0684794090313
"8287" 1657.2 10.3655075499794 40.4456169800057
"8288" 1657.4 7.62434199695931 46.7089923093877
"8289" 1657.6 5.6582931108233 52.9968694720337
"8290" 1657.8 4.49239325502975 59.829989083045
"8291" 1658 4.67077526844644 66.0244550541895
"8292" 1658.2 5.2980325680983 72.5040853232119
"8293" 1658.4 6.35872731349101 78.6120406222932
"8294" 1658.6 7.00675614358397 83.0300739484493
"8295" 1658.8 8.87573861804009 84.4108653530593
"8296" 1659 12.4315183506508 88.2461127235173
"8297" 1659.2 16.2035939583396 92.8208684310698
"8298" 1659.4 20.4804411543661 96.7359922324075
"8299" 1659.6 25.0993289444123 100.48067590786
"8300" 1659.8 29.8474292601925 103.540699600015
"8301" 1660 34.475513544107 107.09844736714
"8302" 1660.2 39.3481404490328 109.433978586027
"8303" 1660.4 45.3165589285648 111.11399573225
"8304" 1660.6 50.686496191844 111.482857499185
"8305" 1660.8 56.3001264532869 111.035698560702
"8306" 1661 62.1137441332148 110.180542981002
"8307" 1661.2 67.8362905075654 108.601350413042
"8308" 1661.4 73.8694607439578 107.327422138662
"8309" 1661.6 79.7595649894075 105.567577421673
"8310" 1661.8 85.7792812177759 103.463068229463
"8311" 1662 91.4976699936233 100.885133592771
"8312" 1662.2 97.4324333501242 98.4953807187846
"8313" 1662.4 102.974077913223 95.3921037807812
"8314" 1662.6 107.941708954298 92.3378786572887
"8315" 1662.8 113.317385286191 88.4478051123637
"8316" 1663 117.669478298077 84.2848366154935
"8317" 1663.2 121.944554239598 80.0531259186572
"8318" 1663.4 121.741039754895 77.887143205605
"8319" 1663.6 122.026813170603 73.1804132176682
"8320" 1663.8 122.469258033057 67.1423891775027
"8321" 1664 122.441129582273 61.5295268308087
"8322" 1664.2 122.629810211736 55.11970383364
"8323" 1664.4 122.520448647053 49.2609573530789
"8324" 1664.6 120.61721502757 44.581026547297
"8325" 1664.8 117.998020918465 39.0372707496579
"8326" 1665 115.024955346898 33.5233266220337
"8327" 1665.2 111.805250434955 28.3656875535423
"8328" 1665.4 107.949989294895 22.8179818074944
"8329" 1665.6 104.175725330687 17.8196020205557
"8330" 1665.8 100.776575679418 13.8571065228593
"8331" 1666 96.5118658699423 12.6347599710573
"8332" 1666.2 92.9931144429614 12.3320936511218
"8333" 1666.4 87.7983801343286 11.5650280325942
"8334" 1666.6 82.2066626923494 11.0800412135392
"8335" 1666.8 77.0155856469353 11.0459248756117
"8336" 1667 71.5814904236043 10.8236668398837
"8337" 1667.2 65.6063247608842 10.2569585204229
"8338" 1667.4 60.0003317681741 9.95001773169519
"8339" 1667.6 54.1460945671301 11.0107008672566
"8340" 1667.8 47.3872222927069 12.3187667144329
"8341" 1668 41.3776799942401 13.6852412317913
"8342" 1668.2 35.6637770521983 14.4749561242587
"8343" 1668.4 29.6886449877233 15.6611928396706
"8344" 1668.6 26.6824168102546 19.3108859320087
"8345" 1668.8 23.0706831597936 23.4824839394072
"8346" 1669 18.8656150006217 28.4086817322431
"8347" 1669.2 15.2236973587433 33.5947296124837
"8348" 1669.4 12.5473272302312 39.0362814917026
"8349" 1669.6 10.3481713471983 44.6621931322337
"8350" 1669.8 8.7545864239733 49.9707227917305
"8351" 1670 6.35934065342331 57.1686216449797
"8352" 1670.2 5.41321144958916 63.2882410645423
"8353" 1670.4 5.92762211024026 69.58645763996
"8354" 1670.6 6.36436608383621 74.9157030037789
"8355" 1670.8 8.89455251320767 79.5297744545634
"8356" 1671 13.3947897832309 82.5467567474181
"8357" 1671.2 18.4787223440706 84.9965581685478
"8358" 1671.4 23.0120017248661 86.8292136872885
"8359" 1671.6 28.2431698151989 88.8761597264691
"8360" 1671.8 33.3886181292233 90.4140583110804
"8361" 1672 40.0677016856707 91.3963044845153
"8362" 1672.2 44.9778307732317 92.2994427875896
"8363" 1672.4 50.7914742561733 93.1123677430337
"8364" 1672.6 56.3369183642842 93.1431302962316
"8365" 1672.8 60.7404048059075 91.6457024894364
"8366" 1673 63.2637188670336 89.2360135467544
"8367" 1673.2 65.0298796699983 88.6269617065837
"8368" 1673.4 66.0583500163998 89.2524060828249
"8369" 1673.6 66.5390792408733 89.8505493156587
"8370" 1673.8 66.8641132528331 90.0224072893471
"8371" 1674 68.8599218953241 90.6761020726989
"8372" 1674.2 71.7891882718201 92.1749155780934
"8373" 1674.4 74.9543412173453 94.7815511761032
"8374" 1674.6 78.74033569989 97.6262113341218
"8375" 1674.8 83.6490532833593 100.365613336564
"8376" 1675 88.4157424088053 102.854779046564
"8377" 1675.2 93.4397433178504 104.143744697502
"8378" 1675.4 96.9083693280132 105.250166998926
"8379" 1675.6 101.722752778828 106.880053442506
"8380" 1675.8 104.557926065023 106.117448776359
"8381" 1676 105.47239097154 103.967363827786
"8382" 1676.2 107.42768816502 100.608801580155
"8383" 1676.4 109.721660510748 96.4812906560837
"8384" 1676.6 111.494312494663 91.2203004130217
"8385" 1676.8 113.54040025963 85.9178288300956
"8386" 1677 115.301866944316 80.1702075267325
"8387" 1677.2 117.059940574723 74.5573269974587
"8388" 1677.4 118.879054455589 68.2690350325179
"8389" 1677.6 121.098083304425 62.4840445198595
"8390" 1677.8 123.407464241404 56.7854844779821
"8391" 1678 122.480855609687 52.3952668215877
"8392" 1678.2 121.698720878413 46.9532581308424
"8393" 1678.4 120.525102300989 41.7092702505011
"8394" 1678.6 119.91808868677 40.8108943348368
"8395" 1678.8 118.95504876915 40.3062940718106
"8396" 1679 117.220623906436 38.5154704237936
"8397" 1679.2 115.014686511461 36.437228391769
"8398" 1679.4 112.061731243223 34.5053948033228
"8399" 1679.6 108.444760087641 31.4698787729821
"8400" 1679.8 104.150799195839 28.7590594519717
"8401" 1680 99.7819442225174 25.2449980966988
"8402" 1680.2 94.7140501543483 22.3130571213837
"8403" 1680.4 89.5542431458367 20.1196925331526
"8404" 1680.6 84.3399877860792 18.5162663657142
"8405" 1680.8 78.2491696746733 17.7302833706837
"8406" 1681 72.4974332528928 17.6086012328752
"8407" 1681.2 66.1478177132664 17.6505985286768
"8408" 1681.4 60.2814198667027 18.8308872415118
"8409" 1681.6 54.0368553382394 19.862112830424
"8410" 1681.8 47.8603738314517 21.3782248412617
"8411" 1682 41.5859063241918 23.1415771465766
"8412" 1682.2 35.1217634428733 24.5687425015087
"8413" 1682.4 29.1204006225922 26.5663768356706
"8414" 1682.6 23.2654425468847 29.7073811216711
"8415" 1682.8 17.8129762332971 33.362962528728
"8416" 1683 12.8525987813273 37.0376519883637
"8417" 1683.2 8.92385645028486 41.3302200184376
"8418" 1683.4 6.11952473990047 44.4244727968129
"8419" 1683.6 6.39620659713932 43.9029231650822
"8420" 1683.8 6.92658611127975 45.1337460193111
"8421" 1684 8.5933978550048 48.0404982564047
"8422" 1684.2 10.3009177502826 52.5190525421041
"8423" 1684.4 11.2861469944733 58.0794641558837
"8424" 1684.6 13.5674483985952 63.623254563925
"8425" 1684.8 16.0477423106991 68.7564098539644
"8426" 1685 19.0144262673861 74.2047652972558
"8427" 1685.2 22.7034405715286 79.1634144934791
"8428" 1685.4 26.0525694086999 83.4092693192118
"8429" 1685.6 29.237428750955 87.8724015015179
"8430" 1685.8 33.1113148790393 91.2083745467797
"8431" 1686 35.6415572404848 93.603200887176
"8432" 1686.2 39.4116162642469 96.8067697134821
"8433" 1686.4 43.8142057806531 98.3344423481234
"8434" 1686.6 49.0157054357543 99.1623207206713
"8435" 1686.8 54.7963128622911 99.1895433724431
"8436" 1687 60.4111221988146 98.4467073576402
"8437" 1687.2 66.2613250244338 97.09487807641
"8438" 1687.4 72.1312316292983 95.4686664278837
"8439" 1687.6 77.7987280823215 93.2199358844909
"8440" 1687.8 83.1250121983473 90.1233666769912
"8441" 1688 87.3025124767947 86.0162705492647
"8442" 1688.2 91.2480406411839 81.3352699216317
"8443" 1688.4 94.2035347345512 76.4090693794493
"8444" 1688.6 96.906917654312 70.4148018902224
"8445" 1688.8 98.7631860130781 64.8051651918192
"8446" 1689 100.104010303099 58.7918846766771
"8447" 1689.2 100.79325930498 52.2264917530686
"8448" 1689.4 100.889571256538 45.7744883969563
"8449" 1689.6 100.403144605813 39.2018329996542
"8450" 1689.8 99.3292798097983 32.7249113651837
"8451" 1690 97.805810370058 26.2083021526193
"8452" 1690.2 96.4571468239175 19.526141002768
"8453" 1690.4 93.8376109024793 13.7099055374917
"8454" 1690.6 90.5567084031113 8.96770838265972
"8455" 1690.8 86.6016444138523 7.78223447540791
"8456" 1691 81.4550214565404 6.51732240476177
"8457" 1691.2 75.4128454762646 5.45690863956967
"8458" 1691.4 69.5026174339491 5.02452953632727
"8459" 1691.6 63.8813364455648 5.09876188495689
"8460" 1691.8 57.7155670433772 5.44430867824269
"8461" 1692 52.1303326753443 6.32800054967404
"8462" 1692.2 46.4987591817824 8.36008477854514
"8463" 1692.4 41.0097838589993 10.7966635271317
"8464" 1692.6 35.0098301518575 13.2428191549081
"8465" 1692.8 30.1967827464655 16.3898545045087
"8466" 1693 25.3162260696842 19.8372801371728
"8467" 1693.2 21.0096764103353 23.8641897211957
"8468" 1693.4 16.9529479638233 28.5970395754597
"8469" 1693.6 14.5336466403409 33.868995644556
"8470" 1693.8 12.1687382107394 39.6214770351579
"8471" 1694 10.3039014931193 45.5561585726677
"8472" 1694.2 9.16414903153282 51.8912049835504
"8473" 1694.4 8.41123711582856 57.8915615494364
"8474" 1694.6 7.40225705938996 63.9338911650742
"8475" 1694.8 5.49767412173492 69.0842802315814
"8476" 1695 4.63217540411307 70.7398225914349
"8477" 1695.2 6.93575752178329 71.5790433539797
"8478" 1695.4 10.3975707675776 73.6317203721514
"8479" 1695.6 14.6374809010781 77.1959920536337
"8480" 1695.8 19.3037697147467 80.0044420615322
"8481" 1696 23.7877086310838 83.5852765584884
"8482" 1696.2 28.7180105862936 86.9479771839853
"8483" 1696.4 33.5437979238092 90.1641544953056
"8484" 1696.6 39.0312719054393 92.7942998764837
"8485" 1696.8 44.3873958970605 95.109387110186
"8486" 1697 50.2293379859033 97.3121618176837
"8487" 1697.2 56.0712720902068 98.7013818332308
"8488" 1697.4 61.9454135085792 100.077404902384
"8489" 1697.6 67.8418093253772 100.458553732525
"8490" 1697.8 73.8218426256707 100.097903368542
"8491" 1698 79.4771517558074 99.1071744046359
"8492" 1698.2 85.4312452945054 98.1583455087042
"8493" 1698.4 90.4541455982564 96.0748676240407
"8494" 1698.6 96.0869885713969 93.1811957195532
"8495" 1698.8 101.338080273791 89.9247578165193
"8496" 1699 106.547473026198 86.7055721453837
"8497" 1699.2 111.653106081781 83.1386150069575
"8498" 1699.4 116.34271828615 78.7043935284903
"8499" 1699.6 120.315397644767 73.7445013188997
"8500" 1699.8 122.857863399263 68.4476976636997
"8501" 1700 123.707859796443 63.2122467509813
"8502" 1700.2 122.683380455327 57.8416272858757
"8503" 1700.4 121.589039350173 52.0661214001862
"8504" 1700.6 120.1947991394 46.4989791501274
"8505" 1700.8 118.660749554167 40.2370922607386
"8506" 1701 116.722715808296 35.1608457577862
"8507" 1701.2 114.479566323479 30.1736176045957
"8508" 1701.4 112.299065046708 25.0464528495478
"8509" 1701.6 110.678958743177 22.420237085907
"8510" 1701.8 107.199158528589 19.4947219895106
"8511" 1702 103.590740103473 15.8277772449746
"8512" 1702.2 98.8165033378101 13.4587644288424
"8513" 1702.4 93.8029665424376 10.9473083817885
"8514" 1702.6 88.2501796607843 8.64516318446909
"8515" 1702.8 82.7984489316713 7.04839599936372
"8516" 1703 76.8837183529007 5.20356049478695
"8517" 1703.2 71.2306198528575 4.34831803854226
"8518" 1703.4 65.1415754787843 2.95825538632274
"8519" 1703.6 59.5744477803327 2.24110852755559
"8520" 1703.8 54.1382321611014 2.10965221822519
"8521" 1704 49.4424168689794 3.18307189727396
"8522" 1704.2 46.5219377257349 5.11142760388372
"8523" 1704.4 45.158611429743 5.81165735990734
"8524" 1704.6 43.3201249827233 6.98169911510247
"8525" 1704.8 40.8604667242849 8.58470873374526
"8526" 1705 37.5218398597117 11.1376588486279
"8527" 1705.2 33.4677293970514 14.1321406303368
"8528" 1705.4 29.5814650232 18.0032148859767
"8529" 1705.6 25.698833068921 21.5869506011628
"8530" 1705.8 21.8210270063572 25.7452051591199
"8531" 1706 18.5069039546099 30.4259423541022
"8532" 1706.2 14.6813512742965 34.8188713467618
"8533" 1706.4 10.548718647014 39.5750697174884
"8534" 1706.6 7.45758900896375 44.3994241812578
"8535" 1706.8 4.78244368752251 48.9570548963877
"8536" 1707 5.02890820591131 53.0402305607797
"8537" 1707.2 6.14149028788184 58.2504513613959
"8538" 1707.4 7.79033196349749 63.9602647036498
"8539" 1707.6 11.0589556612233 69.1051986552409
"8540" 1707.8 14.5382286504233 74.1835847712222
"8541" 1708 17.996603203394 78.9367367986398
"8542" 1708.2 21.4641158746686 84.0543304261181
"8543" 1708.4 25.3405447712157 88.6088260407234
"8544" 1708.6 29.5268647855848 92.3658819337837
"8545" 1708.8 34.0990129723913 95.6857315188517
"8546" 1709 39.0009930429156 96.5472011088068
"8547" 1709.2 43.4690403103998 95.3530252210434
"8548" 1709.4 48.3582800431464 94.7696161717299
"8549" 1709.6 53.6721224959932 94.2956583305474
"8550" 1709.8 58.0025047901457 92.1469724520906
"8551" 1710 63.1913208505846 89.4651422652199
"8552" 1710.2 67.8995357751014 86.0200401084691
"8553" 1710.4 72.3649141434983 82.2396396517837
"8554" 1710.6 76.6324468322556 78.1790918781579
"8555" 1710.8 80.3372717612477 73.6741305845423
"8556" 1711 83.053473277494 68.8802035862221
"8557" 1711.2 84.9420965285993 63.5964486689077
"8558" 1711.4 86.1910528995068 57.6756820337971
"8559" 1711.6 86.4041511271989 51.8859276006642
"8560" 1711.8 85.0374791978362 46.346131106424
"8561" 1712 82.8739483401159 40.5125045369829
"8562" 1712.2 80.6032518587111 35.1291814604691
"8563" 1712.4 77.9471999368793 29.6813264413477
"8564" 1712.6 74.3115559818087 24.6071354620057
"8565" 1712.8 69.9494220704614 19.3456601156694
"8566" 1713 65.4012969299811 14.6859195051337
"8567" 1713.2 61.0836473512077 9.81449105156341
"8568" 1713.4 56.4293599649279 5.22354800211099
"8569" 1713.6 52.4726901222233 3.85816967558451
"8570" 1713.8 49.4737645233233 5.04002461343372
"8571" 1714 44.7523726504007 6.45049541598856
"8572" 1714.2 39.2908431491257 7.26776625117641
"8573" 1714.4 34.742188976502 8.9220700599411
"8574" 1714.6 30.721051862628 11.713885941598
"8575" 1714.8 26.6665295210019 14.9096422684104
"8576" 1715 23.9015837422996 19.0481417565326
[truncated: 19,866 more chars]
