# Supplementary material for: Adaptive switch to sexually dimorphic movements by partner-seeking termites
Source: Sci Adv. 2019 Jun 19;5(6):eaau6108. doi: 10.1126/sciadv.aau6108 (PMC6584256; doi:10.1126/sciadv.aau6108)
Supplement: Data file S1 [file aau6108_Data_file_S1.zip › Dataset/CfExperimetns/170627_174_F_05_set1_tandem-position_5FPS.txt]

"time" "x" "y"
"1" 0 112.791004302635 90.6599603440819
"2" 0.2 111.653962273655 91.397781081486
"3" 0.4 110.160517185943 92.225724023221
"4" 0.6 108.453338264831 93.5310347653773
"5" 0.8 107.088547205837 94.5715561325711
"6" 1 105.781090876097 95.8927583513897
"7" 1.2 104.928035748062 98.0027983887445
"8" 1.4 104.346954558595 100.540052501952
"9" 1.6 104.745766727927 103.178843735208
"10" 1.8 104.836901169343 105.48813653781
"11" 2 103.7073296893 107.130898997373
"12" 2.2 102.099823093678 108.630672382461
"13" 2.4 99.6642088831136 110.705348419235
"14" 2.6 97.6449053574298 112.284102909259
"15" 2.8 95.8566135097536 113.662340230352
"16" 3 94.0956122403404 115.000979486038
"17" 3.2 91.9768022397116 116.733229721478
"18" 3.4 91.3119710600102 117.658030605598
"19" 3.6 91.1573235051373 117.263708590805
"20" 3.8 91.0086968582679 117.385647635382
"21" 4 90.9632063435135 117.602216063685
"22" 4.2 90.784891549953 117.701781652188
"23" 4.4 90.7228235376556 117.654391468017
"24" 4.6 90.705898959605 117.713675453394
"25" 4.8 90.7440465040368 117.737376729115
"26" 5 90.5647885738651 117.75324050016
"27" 5.2 90.1944672113228 117.792658816247
"28" 5.4 89.4508786934447 117.825863203787
"29" 5.6 88.9867920824835 117.981659287275
"30" 5.8 88.6685714375035 118.119589469956
"31" 6 88.1462880237207 118.152338812372
"32" 6.2 87.7069943357159 118.285365736939
"33" 6.4 87.5787050161653 118.330149052222
"34" 6.6 87.4385904216347 118.347088947436
"35" 6.8 87.2224424100159 118.29711117532
"36" 7 87.134415294324 118.255623367293
"37" 7.2 87.0808414776269 118.226867236122
"38" 7.4 86.9769809832863 118.22357736461
"39" 7.6 86.7591137123812 118.128100016712
"40" 7.8 86.386970425083 118.165357508491
"41" 8 86.2732977105433 118.185095162152
"42" 8.2 86.1272540548167 118.177527334572
"43" 8.4 85.972693012333 118.132017479683
"44" 8.6 85.9496557197273 117.995590054342
"45" 8.8 85.3473756206388 118.08436564628
"46" 9 84.8628905517838 117.856325517256
"47" 9.2 84.3546309200745 117.794061278448
"48" 9.4 84.0120354571417 117.838320788082
"49" 9.6 83.3612018988 117.848185735759
"50" 9.8 81.2382385187667 118.260730416193
"51" 10 78.768295851399 119.054854485415
"52" 10.2 76.3329942914864 119.852828579826
"53" 10.4 73.2466902485339 120.913714792741
"54" 10.6 70.1934812061007 121.675132717987
"55" 10.8 67.2036690239176 122.01303037149
"56" 11 65.4251240674675 122.074087269203
"57" 11.2 64.4006108193246 120.987774517174
"58" 11.4 62.6075050212116 120.144293836162
"59" 11.6 60.5430013108057 118.800045591416
"60" 11.8 58.873371610233 117.645884337148
"61" 12 57.7488670419169 116.069109474342
"62" 12.2 56.7964787262188 114.413035889996
"63" 12.4 55.0275309151366 112.603908032567
"64" 12.6 53.1775989410006 110.651472478272
"65" 12.8 50.5113504780665 108.982346100303
"66" 13 47.2150004641804 108.127413000669
"67" 13.2 44.3320157855717 107.178925570333
"68" 13.4 41.445355225373 105.802578938232
"69" 13.6 38.6953303234059 104.959083419381
"70" 13.8 35.9813938301186 105.00120891976
"71" 14 34.4358595670093 106.188053675271
"72" 14.2 33.5735723556319 107.929927538469
"73" 14.4 32.8279912853752 108.447643230489
"74" 14.6 31.3532720472837 107.863736409298
"75" 14.8 28.7369965157935 107.448740135068
"76" 15 25.1893560872053 107.430080524512
"77" 15.2 22.9931629094466 107.02802375332
"78" 15.4 22.7230176633271 106.975079636214
"79" 15.6 22.5292605080558 107.050535347543
"80" 15.8 22.8019537341147 106.499592790539
"81" 16 23.1313743245758 105.208644586036
"82" 16.2 22.6197534120586 104.149892335587
"83" 16.4 21.350564306313 102.313957159898
"84" 16.6 20.1529831491775 100.388944950876
"85" 16.8 18.3165576920991 98.8346827386626
"86" 17 16.4978178331337 97.2414152055402
"87" 17.2 14.935670883743 94.8238270607472
"88" 17.4 13.1153660269462 92.4443316156776
"89" 17.6 11.2275015293118 90.2483238952346
"90" 17.8 10.7346804785854 88.6879140605982
"91" 18 10.2970322366952 87.0675022237545
"92" 18.2 9.44283444482251 84.7431537102499
"93" 18.4 8.23362153893978 82.4018456089199
"94" 18.6 6.94765716736333 79.1509940808355
"95" 18.8 5.79594575521108 76.7126913923614
"96" 19 5.68859189157465 74.7832510996029
"97" 19.2 5.46127506367452 72.3975405932949
"98" 19.4 4.50183042558539 70.0123581761116
"99" 19.6 4.66722688581094 70.2336719316904
"100" 19.8 4.62174336502036 70.8162754229541
"101" 20 4.48443536405879 71.3557156728948
"102" 20.2 4.73405239136755 71.7164881535462
"103" 20.4 5.59075287007018 71.7484987446534
"104" 20.6 5.6652552146956 71.9491208204071
"105" 20.8 5.85811925460683 71.9039521177791
"106" 21 6.16538254770932 71.3236665489581
"107" 21.2 6.52103935649124 70.6813030246102
"108" 21.4 7.29825039069606 70.2433596592873
"109" 21.6 7.78252585791268 69.6104110622529
"110" 21.8 7.94730098436717 69.4639218747015
"111" 22 8.21423976690135 68.6249191419703
"112" 22.2 9.23377493795796 67.1287036514094
"113" 22.4 10.0881597349823 65.3353682868762
"114" 22.6 11.6724325465098 62.866999749251
"115" 22.8 13.6610451506974 59.9396150969285
"116" 23 15.8064138649391 57.6777497043797
"117" 23.2 17.5222942882263 54.9838808810053
"118" 23.4 19.2713196908637 52.6772813031886
"119" 23.6 21.3000953237145 49.8032928145045
"120" 23.8 22.8348358809331 45.9591791461487
"121" 24 24.2504021558042 42.2350567149537
"122" 24.2 25.0770537223994 38.5017396616065
"123" 24.4 25.0418859962214 34.6121836621221
"124" 24.6 24.1072468556315 31.0180433441256
"125" 24.8 22.2909412945849 27.6289146829073
"126" 25 20.8582679758151 24.8524548160926
"127" 25.2 19.7937511207998 24.4198734198666
"128" 25.4 20.4254802901944 24.2586432754901
"129" 25.6 20.5268579418441 24.4178087980855
"130" 25.8 20.0010518547425 24.7752147088334
"131" 26 19.3506133356777 25.4464901235478
"132" 26.2 18.5627955191192 26.325197965334
"133" 26.4 17.0681560000097 26.9398576309456
"134" 26.6 16.5415515663724 27.9272116719795
"135" 26.8 16.1328048992261 29.1677221856911
"136" 27 14.836506123742 30.917061079149
"137" 27.2 13.5765858403496 32.941785925793
"138" 27.4 12.4784235144803 35.3509489348334
"139" 27.6 10.7667950611948 37.6203316517087
"140" 27.8 8.65849092390315 39.9449368078135
"141" 28 7.45575469352185 42.1529960550697
"142" 28.2 6.41551752119033 44.6474208480736
"143" 28.4 5.87606538475507 46.6754976691972
"144" 28.6 6.22465499114269 49.1508321470645
"145" 28.8 6.66648010396989 51.4879409049097
"146" 29 6.92973579058002 54.4352512378087
"147" 29.2 7.10591722513038 58.2849954327243
"148" 29.4 7.07877187993128 62.2704761243793
"149" 29.6 6.32564924257564 66.4497022173168
"150" 29.8 6.20379040644927 70.1185606584767
"151" 30 7.48938501868233 73.3034935248123
"152" 30.2 8.86827239934586 76.3753784655321
"153" 30.4 10.1748681667262 79.5375818688877
"154" 30.6 12.8323422994371 83.4612437570241
"155" 30.8 14.5559288812223 85.7520529285723
"156" 31 17.3768871742407 88.7396203484128
"157" 31.2 20.3256442780428 91.2534950849461
"158" 31.4 23.7819490542003 94.1811582632487
"159" 31.6 27.3050481869992 97.2218355475246
"160" 31.8 30.5978946942259 99.0400902421484
"161" 32 34.3234118247652 101.223099774581
"162" 32.2 38.2068334883582 103.373412095754
"163" 32.4 42.1106352789713 105.332115336502
"164" 32.6 46.2638064588352 106.610510642342
"165" 32.8 50.8898463513539 107.790755710691
"166" 33 55.0687584517153 109.006668844608
"167" 33.2 58.6460616102757 109.389887090452
"168" 33.4 62.6539184341289 109.675327883901
"169" 33.6 64.6332221091589 109.332612231823
"170" 33.8 65.0870116351951 108.895653066445
"171" 34 64.941676071716 108.694646719119
"172" 34.2 65.0113862260689 108.56290126629
"173" 34.4 64.2355241034715 108.797768838447
"174" 34.6 64.3895641771754 108.741723848286
"175" 34.8 64.4403379978638 108.741232092153
"176" 35 64.4500944395347 108.752758855901
"177" 35.2 64.4914806356603 108.823847122429
"178" 35.4 64.4618234743069 108.842350772784
"179" 35.6 64.4734262921549 108.85982196551
"180" 35.8 64.4443126040837 108.866026617263
"181" 36 64.566929940667 108.955281760922
"182" 36.2 64.6196889072545 109.01426203988
"183" 36.4 64.5912564520025 109.017401141302
"184" 36.6 64.5924131230128 109.017599064307
"185" 36.8 64.5924135818629 109.017599038661
"186" 37 64.5550465862626 109.037072581511
"187" 37.2 64.4033579366942 109.028873195048
"188" 37.4 64.5924137654725 109.037884008793
"189" 37.6 64.4246018016213 109.020549575456
"190" 37.8 64.4995801484236 109.038599918205
"191" 38 64.4537512030878 109.034779987981
"192" 38.2 64.4881501352875 109.045638157867
"193" 38.4 64.4839247171938 109.035108784386
"194" 38.6 64.5097499181258 109.156598271643
"195" 38.8 64.9229730558029 109.326018299012
"196" 39 65.1497043588575 109.312477431708
"197" 39.2 65.3252473687399 109.162025843446
"198" 39.4 65.4512015914029 109.089480458825
"199" 39.6 65.4878465757945 109.056220484476
"200" 39.8 65.4305626569238 109.076206342411
"201" 40 65.3647394857586 109.092922740803
"202" 40.2 65.3237155636214 109.111178948498
"203" 40.4 65.2774654619542 109.058887383417
"204" 40.6 65.444896844875 109.026814602432
"205" 40.8 65.1273922978453 109.098014355644
"206" 41 65.1083201640061 109.099216545216
"207" 41.2 65.0596797747269 109.07470757269
"208" 41.4 65.0773194686251 109.046832267108
"209" 41.6 65.140397795934 108.992208448062
"210" 41.8 65.2097687339252 109.181932522291
"211" 42 65.6643491197392 109.526890789145
"212" 42.2 67.4506949167152 109.907016242008
"213" 42.4 69.3931516465152 110.368061383037
"214" 42.6 70.750022967578 110.417779923126
"215" 42.8 72.574044934283 110.083554413929
"216" 43 75.0884346517091 109.293458679971
"217" 43.2 77.611296034716 108.244776606166
"218" 43.4 80.5332155329932 106.723532847395
"219" 43.6 83.4499277024771 104.517636275122
"220" 43.8 86.229114491217 102.441302658959
"221" 44 89.5137155793461 101.462617665866
"222" 44.2 93.0619955189373 100.70415441387
"223" 44.4 96.8235701896719 99.9882093744084
"224" 44.6 100.688332527515 98.7128403515816
"225" 44.8 104.270744273529 96.9722527753402
"226" 45 107.056598568072 94.4947587877155
"227" 45.2 110.602614318504 91.375906434476
"228" 45.4 113.060629331559 88.2288142718756
"229" 45.6 116.076625860559 84.2391787187741
"230" 45.8 118.771846884144 80.6929280860058
"231" 46 120.981784081598 76.7630672283852
"232" 46.2 122.464179287334 72.3708987084098
"233" 46.4 122.756948168639 67.7538743749661
"234" 46.6 122.501417022038 62.9730698191279
"235" 46.8 122.491644341041 57.5609050324865
"236" 47 122.602766893166 52.3701336519388
"237" 47.2 122.881480956435 47.2662927663138
"238" 47.4 121.437197860797 45.0092053028041
"239" 47.6 118.603408762791 43.4389345941098
"240" 47.8 115.207870456948 40.7727802733133
"241" 48 111.266035668177 37.8902012570644
"242" 48.2 107.209718304447 35.8553644428306
"243" 48.4 102.916561299751 33.5332057792921
"244" 48.6 97.9640518033185 30.9440546416967
"245" 48.8 93.0367676291372 28.5591030999369
"246" 49 87.6013028406831 26.3355779574806
"247" 49.2 82.1025222884157 24.2738641186979
"248" 49.4 76.6330008424973 22.0590253825445
"249" 49.6 70.9275870114207 19.8415829647069
"250" 49.8 65.4804643332025 17.6126392537008
"251" 50 59.4012936168894 15.278214260138
"252" 50.2 53.9215932530309 12.6487457452086
"253" 50.4 47.9535070915389 10.5566990815914
"254" 50.6 42.9488696905492 10.0497612214662
"255" 50.8 39.1755109486311 11.8922203619664
"256" 51 34.6816446270557 14.8160296922793
"257" 51.2 30.2265063576929 18.1216512759518
"258" 51.4 25.6027776389983 21.756938020257
"259" 51.6 21.4079870772749 26.2594395153883
"260" 51.8 17.546146020801 30.3715177958106
"261" 52 14.7299444514854 35.5753601439796
"262" 52.2 11.4499638739568 41.2321134727014
"263" 52.4 8.67661240861917 45.5372620874649
"264" 52.6 7.32096782123816 50.1158690065563
"265" 52.8 7.35023181412489 55.1466373665077
"266" 53 7.06924603968293 60.9769934812215
"267" 53.2 6.68431696586625 67.1012322792882
"268" 53.4 6.92640378082645 72.9757146830042
"269" 53.6 7.94069809427605 77.796828945808
"270" 53.8 9.96125296379804 82.9695952347146
"271" 54 12.2521827085645 87.8904883441067
"272" 54.2 14.971269118437 92.9378146687676
"273" 54.4 16.8881878938375 98.0235514489306
"274" 54.6 19.334077963306 103.599828016663
"275" 54.8 20.8860392612568 107.132878623249
"276" 55 22.9705005371934 107.753813090967
"277" 55.2 26.513983940806 108.516046399637
"278" 55.4 30.7728469730238 110.426058952267
"279" 55.6 35.5784438203426 112.861339242978
"280" 55.8 39.5290345918622 115.336900424197
"281" 56 43.8637147316711 118.245056830872
"282" 56.2 47.1882184066023 120.019277294619
"283" 56.4 51.7994826582791 121.181625601342
"284" 56.6 57.1992363591455 122.945864508201
"285" 56.8 61.8889900920474 124.330162787953
"286" 57 66.714358887694 125.133520697414
"287" 57.2 71.4462761998874 124.96963324359
"288" 57.4 75.325589566041 124.045446814937
"289" 57.6 79.1086082022736 121.423747233295
"290" 57.8 82.8549819730574 119.277706585876
"291" 58 87.0203672952803 117.379472205961
"292" 58.2 92.3371591138142 115.280346429143
"293" 58.4 96.5751863081397 113.959128963249
"294" 58.6 101.050126735771 111.541715830273
"295" 58.8 105.357913653702 108.590644978587
"296" 59 108.550983924411 105.03786078698
"297" 59.2 110.176723901697 101.13446521528
"298" 59.4 112.394668381544 96.5109790776693
"299" 59.6 114.415186504553 91.8168048911911
"300" 59.8 117.160773852008 86.8108651636652
"301" 60 119.964170502991 81.7464985669975
"302" 60.2 122.988321557978 76.9951063931564
"303" 60.4 123.895150235117 72.4772060240373
"304" 60.6 122.434456309629 68.7149032053985
"305" 60.8 119.514899986353 63.9391584434969
"306" 61 117.519873840952 59.7738506147898
"307" 61.2 115.204618455251 54.3722069135893
"308" 61.4 112.422025374678 49.5388862025526
"309" 61.6 109.107282708541 45.056672658918
"310" 61.8 105.758475986922 40.5101538927293
"311" 62 102.644178041778 36.4084763635856
"312" 62.2 98.7372158635936 32.9272866512102
"313" 62.4 94.0512977815556 28.7886044699129
"314" 62.6 89.9761376680966 24.3033015006599
"315" 62.8 85.5045648471369 19.7177298550546
"316" 63 80.6214592769707 15.8115155231571
"317" 63.2 75.5313765150003 11.3154843851523
"318" 63.4 71.0688317386513 8.33775016752157
"319" 63.6 66.5734873681016 8.61528492485505
"320" 63.8 61.0285326750802 9.55559819854045
"321" 64 55.2763439530859 11.0676953598104
"322" 64.2 50.3114090791133 12.7012278717249
"323" 64.4 44.5827627868795 14.7866338066683
"324" 64.6 38.3061441335329 16.885081369217
"325" 64.8 33.7090343508424 19.7030615468924
"326" 65 27.376341652775 23.016158837022
"327" 65.2 22.5109048233284 26.2282073203074
"328" 65.4 17.6352574954174 30.8542203951196
"329" 65.6 14.1654029376584 35.4006713456555
"330" 65.8 12.1996962990939 40.130671372254
"331" 66 10.1369304670125 46.451814321374
"332" 66.2 8.53766099431801 52.3432347469846
"333" 66.4 7.59018391691994 58.987755455392
"334" 66.6 7.35066656024399 65.3623699885549
"335" 66.8 7.48133183642613 71.6854216019221
"336" 67 8.81238078893838 77.8180222165592
"337" 67.2 10.092120219127 84.0556597613637
"338" 67.4 10.9495505889265 86.959913586321
"339" 67.6 13.6204257427958 89.1296131013223
"340" 67.8 16.2813505345257 92.2654085159898
"341" 68 19.8886858065126 96.7804415160779
"342" 68.2 23.2578022274445 100.142694333664
"343" 68.4 27.5920802246948 104.444956281082
"344" 68.6 30.6666721666868 107.651640748878
"345" 68.8 35.5970984990443 111.387605706119
"346" 69 41.0097594508667 115.394259940772
"347" 69.2 46.3457150622315 118.315561292303
"348" 69.4 49.6407783781476 120.777434796646
"349" 69.6 54.5023197142822 123.035223001856
"350" 69.8 58.6544405461277 123.373830207666
"351" 70 64.9791981565405 124.484857070133
"352" 70.2 69.4879604338309 124.41178019586
"353" 70.4 75.4347808078847 123.938927071204
"354" 70.6 78.7389843821176 122.249362578193
"355" 70.8 83.2524007738736 119.261890861923
"356" 71 88.0630768013774 116.047613175763
"357" 71.2 92.6436632351516 112.673548998992
"358" 71.4 97.9315353268506 109.651965214039
"359" 71.6 101.948834641472 106.37129796896
"360" 71.8 105.310501710371 102.097151432642
"361" 72 108.274167062746 97.4439814476345
"362" 72.2 110.185159140105 92.5447079041874
"363" 72.4 110.653796386957 87.0562897532016
"364" 72.6 109.283892031293 82.6391407784636
"365" 72.8 106.772590637379 77.632577781185
"366" 73 103.74501047784 73.4360112635108
"367" 73.2 101.208009148074 69.338422306168
"368" 73.4 98.1071401222711 65.3996893685719
"369" 73.6 93.8439621061202 62.1683373368612
"370" 73.8 89.3738617535788 59.6931211389672
"371" 74 84.3805849393799 57.5563320499386
"372" 74.2 79.5551940595334 56.5921248458513
"373" 74.4 74.0776924663621 55.8962313595817
"374" 74.6 69.6182591956802 56.9415547802332
"375" 74.8 64.9105437927184 58.9119040212071
"376" 75 62.307662666973 61.7221422476929
"377" 75.2 61.0264867686942 64.1989732513391
"378" 75.4 60.4019814542005 65.1419447530752
"379" 75.6 59.7290294894574 66.2781804819898
"380" 75.8 57.8222972616347 67.0936546556174
"381" 76 54.7880042460393 67.8621620817126
"382" 76.2 52.3537080975708 69.7021870934159
"383" 76.4 49.5382297126652 72.0066636030508
"384" 76.6 47.9144244670642 74.6075465116338
"385" 76.8 46.5026874558099 77.9016525930528
"386" 77 46.6480829358191 81.6388461620879
"387" 77.2 46.3275783119478 85.8837592509295
"388" 77.4 47.1402000773742 88.9732196730874
"389" 77.6 48.2728274033828 93.7338199690887
"390" 77.8 49.6172318155766 97.1462395395737
"391" 78 51.8560725113119 99.5408625354098
"392" 78.2 54.7145503264292 102.611839122695
"393" 78.4 56.5063719298196 107.05330281907
"394" 78.6 57.4942406586752 112.11829285984
"395" 78.8 56.4833932078882 117.334001538554
"396" 79 54.1756738331053 117.636931056567
"397" 79.2 51.476391447941 116.56382398003
"398" 79.4 49.6445441779152 113.498629359922
"399" 79.6 48.7741653983529 109.363118500986
"400" 79.8 48.247626228559 105.448680010561
"401" 80 48.4962509397003 101.562068211255
"402" 80.2 48.5880706184913 97.5311341201251
"403" 80.4 47.7887965328925 93.7603880332884
"404" 80.6 46.6007468615018 89.5357574200392
"405" 80.8 45.0654652383835 85.0252126029534
"406" 81 42.3681290277238 80.222223028779
"407" 81.2 38.6073518303038 76.4714209716788
"408" 81.4 34.9207411827519 72.3682682320647
"409" 81.6 30.9160749273068 68.8466236153234
"410" 81.8 26.3135699760878 67.6158262110986
"411" 82 25.4496790248151 67.5612612431366
"412" 82.2 25.433777686434 64.810580471929
"413" 82.4 27.3390732014467 61.1944683760001
"414" 82.6 30.8526261783977 58.0213344769928
"415" 82.8 35.9814110859303 55.5596326416508
"416" 83 41.4919915301215 54.0517145222525
"417" 83.2 46.7267044929961 52.8533001234189
"418" 83.4 51.1284279420932 51.5706599460284
"419" 83.6 55.9829677249988 49.6458499225303
"420" 83.8 61.5327695981938 47.1965233838569
"421" 84 66.4510453898498 44.8019769410647
"422" 84.2 71.8697578274592 42.4603207576833
"423" 84.4 76.5726622326621 39.0867451290249
"424" 84.6 79.0431252951669 34.8607118580598
"425" 84.8 80.7887647074973 31.9996360326141
"426" 85 84.7622766785219 31.1769626876037
"427" 85.2 87.5914868508577 32.6801839203869
"428" 85.4 90.7827561134532 36.0066196265827
"429" 85.6 93.6363488916547 39.9756327059152
"430" 85.8 95.6805543739763 44.7366946654259
"431" 86 96.8671768749233 49.8243167042167
"432" 86.2 97.3743864968883 55.6509416531205
"433" 86.4 97.1310375312077 61.3528054104255
"434" 86.6 95.8695774949579 66.5962486252909
"435" 86.8 93.9157968115422 71.776807864829
"436" 87 91.5646571118757 77.0016922305623
"437" 87.2 89.3362387965634 82.1772053621588
"438" 87.4 86.3486790751783 86.9993397845038
"439" 87.6 82.9920982636645 91.9944055871836
"440" 87.8 80.1359319732397 96.3004834663232
"441" 88 76.015354720449 99.5083289761389
"442" 88.2 73.3171588756678 102.185774460346
"443" 88.4 70.1743414556096 105.57417270954
"444" 88.6 67.4405697481751 109.027173204275
"445" 88.8 66.4778413904989 112.14990002167
"446" 89 66.3222508864106 115.59366464904
"447" 89.2 67.1500015643546 117.155219117531
"448" 89.4 68.2260190267229 117.847553486554
"449" 89.6 69.6396585479348 120.099789523713
"450" 89.8 70.7475259508209 121.479783706327
"451" 90 72.256882607217 121.741504635635
"452" 90.2 72.1554459378286 121.699994296261
"453" 90.4 69.444043686854 121.945669361848
"454" 90.6 67.8333236640588 121.305700099926
"455" 90.8 67.8993408966634 121.092159642422
"456" 91 67.6243220757189 120.437727750231
"457" 91.2 66.8439193845362 120.305869837934
"458" 91.4 66.2420042382374 120.017307563707
"459" 91.6 65.5482229777909 119.483246339058
"460" 91.8 65.0074195992177 118.263713550676
"461" 92 64.4891857736997 117.283036114994
"462" 92.2 63.4969530331305 116.550319477457
"463" 92.4 62.5586492420437 115.899767476724
"464" 92.6 62.0628235484371 115.190712122111
"465" 92.8 60.7868428359799 115.07572548814
"466" 93 59.8178303516518 114.866546479517
"467" 93.2 58.3346938671397 114.724920712904
"468" 93.4 57.7482516963521 114.612181653128
"469" 93.6 57.0592851288137 114.783460255785
"470" 93.8 56.0724999027931 114.304093163285
"471" 94 55.1378462182227 114.497453991911
"472" 94.2 55.0340266745269 114.500679914786
"473" 94.4 54.860928243402 114.492811764833
"474" 94.6 54.935321322116 114.022299506345
"475" 94.8 55.0648907283375 113.45535846855
"476" 95 55.1549230477788 112.818684806498
"477" 95.2 55.2073518169903 112.043488004584
"478" 95.4 55.3147517727965 111.16594172464
"479" 95.6 55.4826553541199 110.505414111549
"480" 95.8 55.1418852056999 109.778509694467
"481" 96 55.0984208654205 108.961228256727
"482" 96.2 55.0637076890684 108.019579967549
"483" 96.4 54.801991333005 106.898258791103
"484" 96.6 54.6855140673615 105.908202033126
"485" 96.8 54.2757121549796 105.258854389281
"486" 97 54.3452797505021 104.401101172698
"487" 97.2 53.7226925690056 102.560885420054
"488" 97.4 52.747870846421 100.28273698729
"489" 97.6 51.8168886137483 97.1082925462972
"490" 97.8 50.264821957088 93.6112277276013
"491" 98 47.5785259492608 91.1536604593505
"492" 98.2 44.0532014276797 88.4524945319538
"493" 98.4 40.2969365864317 85.5060881261379
"494" 98.6 36.7354153469918 81.5521536145098
"495" 98.8 33.7656115746263 77.6388737380131
"496" 99 30.5681263206442 72.9089705560422
"497" 99.2 27.469306652888 68.5973659845175
"498" 99.4 25.7355564446813 63.4996337750678
"499" 99.6 24.1382575016586 59.4736838362955
"500" 99.8 21.7898707158232 55.9884952680492
"501" 100 19.0712537750286 51.7802913790947
"502" 100.2 15.6932088455479 49.2492566233351
"503" 100.4 12.7422814829655 49.6425531262118
"504" 100.6 11.8588760377375 51.8872193053092
"505" 100.8 12.1803500887949 54.4512398405015
"506" 101 13.4746529217143 56.7512520232373
"507" 101.2 15.2076070740373 59.8336888080047
"508" 101.4 17.0197118665387 64.1833406770719
"509" 101.6 18.9294085071001 68.619873111831
"510" 101.8 21.6122374905552 72.6466585290015
"511" 102 24.2377135369226 78.727768633676
"512" 102.2 25.9051821848885 84.1136265807461
"513" 102.4 26.7927135502955 89.7298438792271
"514" 102.6 27.1644536391853 95.4464855259887
"515" 102.8 26.7394273107169 100.854412415773
"516" 103 28.5872722780856 102.927585905433
"517" 103.2 31.7732503593376 103.287813746522
"518" 103.4 36.463755655497 103.664081070114
"519" 103.6 41.515586635694 104.227567849686
"520" 103.8 46.609919761373 104.713533797345
"521" 104 51.5420344807937 105.614031699769
"522" 104.2 56.9026364708763 106.468044727841
"523" 104.4 62.8163809396061 107.051876181386
"524" 104.6 68.4607001053046 107.022301255566
"525" 104.8 73.8571675101591 106.574966467946
"526" 105 79.631622152307 106.088047369914
"527" 105.2 84.9644401899736 105.00899873535
"528" 105.4 90.7054023855849 103.540845352473
"529" 105.6 95.9995489065731 101.137492980857
"530" 105.8 101.187720729543 98.5706662747173
"531" 106 106.054143564122 95.3434815009244
"532" 106.2 110.765346287686 93.3164256709157
"533" 106.4 113.8423697361 93.8048600372294
"534" 106.6 113.69864121504 93.4217342538772
"535" 106.8 113.844959750116 90.4696692231859
"536" 107 113.621825452508 88.8757410564799
"537" 107.2 113.121411426715 85.4313839191154
"538" 107.4 112.161863366993 81.0693680986008
"539" 107.6 111.553804765863 76.0147394726163
"540" 107.8 110.829747840946 70.9344089062127
"541" 108 109.496329894083 66.15192223628
"542" 108.2 107.337518290594 60.9690279157857
"543" 108.4 105.211168885495 55.7877549953869
"544" 108.6 102.775739157223 50.5019443188583
"545" 108.8 100.732900632193 45.3504858816496
"546" 109 97.9175650510883 40.5072605599314
"547" 109.2 94.6323196205184 35.4497782297678
"548" 109.4 90.8457303632966 30.7997139190346
"549" 109.6 86.5786981893432 26.8408440627151
"550" 109.8 82.0497296348774 23.6587820707039
"551" 110 76.7857365779232 20.6357511362198
"552" 110.2 71.7424727927785 17.8141960273652
"553" 110.4 66.7399374275852 14.8580832593162
"554" 110.6 61.5098590179174 12.0272238952503
"555" 110.8 55.8750566793376 9.18766143128361
"556" 111 51.9058687410339 7.23485718101572
"557" 111.2 52.9591885838405 5.94415570061278
"558" 111.4 53.7955580158712 5.88019637951593
"559" 111.6 54.093076979386 6.22057526843021
"560" 111.8 54.2727117195793 6.71146812786792
"561" 112 55.2059618162694 6.71971055172769
"562" 112.2 55.7372810068763 6.71580991732109
"563" 112.4 56.137492752282 6.99577074607232
"564" 112.6 56.914822797238 7.42565844822492
"565" 112.8 58.3222476793209 8.14310833523085
"566" 113 60.5347082407995 8.75921132303654
"567" 113.2 63.6873609302129 9.13668444831438
"568" 113.4 67.5206357453413 9.41056618948594
"569" 113.6 71.7827886137566 9.89269761857861
"570" 113.8 76.7741207511998 10.175283983822
"571" 114 81.0817640326892 9.99481928835705
"572" 114.2 84.8535689990612 10.1228928442472
"573" 114.4 88.6334441427669 12.8073806563462
"574" 114.6 92.8094638421775 15.9467053617302
"575" 114.8 96.7542073658179 19.1227176945824
"576" 115 100.629168337522 21.9060453881771
"577" 115.2 105.492285346243 24.88115238614
"578" 115.4 110.614274883836 27.8169146122907
"579" 115.6 115.29167520148 30.9605876787732
"580" 115.8 117.103559870487 34.085475585088
"581" 116 117.646700209063 38.4129812884734
"582" 116.2 118.633132702434 43.741167260311
"583" 116.4 119.238982109375 48.2976044365072
"584" 116.6 120.025077064763 53.4316904707829
"585" 116.8 120.954685329725 58.9126415498975
"586" 117 121.660873200835 63.9197027486987
"587" 117.2 122.095678489501 69.5001467612976
"588" 117.4 122.901718994399 74.3761117453961
"589" 117.6 121.781855878134 79.1457105161049
"590" 117.8 119.38918843596 84.3927930012779
"591" 118 117.562961198014 88.8530879929951
"592" 118.2 116.128631192039 92.77368095618
"593" 118.4 114.459973944604 97.5693735643567
"594" 118.6 112.278211135769 102.143975795116
"595" 118.8 109.538557116771 104.458052660179
"596" 119 105.083335339529 107.209399720484
"597" 119.2 101.264755691878 109.582464584569
"598" 119.4 97.3822021678833 112.92621662339
"599" 119.6 93.2960577583603 116.396646644901
"600" 119.8 89.2611875694895 120.133681901392
"601" 120 86.4718634021511 120.117068785525
"602" 120.2 81.1889461987244 120.726939301485
"603" 120.4 76.4199402092204 121.607913308929
"604" 120.6 70.888176762705 122.45487593615
"605" 120.8 65.2844072312498 123.952253758243
"606" 121 59.993340246986 125.419042607922
"607" 121.2 56.0781980759529 124.377993592838
"608" 121.4 50.7222466292089 123.202081232962
"609" 121.6 46.138577923785 121.547251734791
"610" 121.8 41.4818011753565 119.276457012486
"611" 122 36.1412415598427 117.118511692448
"612" 122.2 31.6928265078804 114.883255919882
"613" 122.4 27.0765441739176 111.954173338806
"614" 122.6 22.6429217283473 109.197511876276
"615" 122.8 23.036216090049 107.088242730953
"616" 123 21.9621133426601 102.30337926073
"617" 123.2 20.6976355816975 99.0325504824625
"618" 123.4 19.0032174850351 95.8668781694311
"619" 123.6 16.1791103907447 91.7153941857523
"620" 123.8 13.4310592292752 88.2819418698028
"621" 124 9.65318816302215 84.4051160896604
"622" 124.2 8.22237131203411 80.8208525847293
"623" 124.4 7.48974445776465 75.5936271619886
"624" 124.6 6.96223074754996 70.7704906670749
"625" 124.8 5.88969776461947 65.5676931424722
"626" 125 6.2596010428065 60.0352432096823
"627" 125.2 6.68443632364493 54.1071498192405
"628" 125.4 6.90562539459893 48.3645494825608
"629" 125.6 8.65055690889717 42.746658007073
"630" 125.8 11.1319408900749 37.1984229354287
"631" 126 15.7567751513772 32.2481097978467
"632" 126.2 19.0752040609722 28.2049313470882
"633" 126.4 23.272801794544 24.282790923904
"634" 126.6 28.0685846906691 19.963531877552
"635" 126.8 31.4856968160839 16.1756575940905
"636" 127 36.4694478811119 13.4606335579691
"637" 127.2 42.5558010165894 12.0861885078191
"638" 127.4 47.8242995192117 10.6915363923244
"639" 127.6 53.7503893598399 10.8638051738425
"640" 127.8 59.7917510066937 11.5715862200695
"641" 128 65.4213498334036 10.9564785602799
"642" 128.2 72.1062490949626 11.2213058985855
"643" 128.4 77.5696740557758 12.7679997413501
"644" 128.6 83.3969693190155 13.3207735820588
"645" 128.8 89.3383290495847 13.033081407853
"646" 129 93.7932963005192 11.0836780339396
"647" 129.2 93.1825704150597 11.2193592863134
"648" 129.4 93.1403889335103 11.3365646578857
"649" 129.6 93.1711238173853 11.7245534146471
"650" 129.8 93.3635582223456 12.5354224254653
"651" 130 93.377958135175 12.9639106001472
"652" 130.2 93.4098738738398 13.1930412350884
"653" 130.4 93.3696810611189 14.2541224833038
"654" 130.6 94.2844135569115 15.6453795329764
"655" 130.8 95.4235884052831 17.8755614464404
"656" 131 96.9233378269566 20.9633129276881
"657" 131.2 99.17651324339 24.5970205548867
"658" 131.4 101.254410975206 27.0618327492148
"659" 131.6 103.544301429987 30.5826710643726
"660" 131.8 106.119490410089 34.1592256606911
"661" 132 108.93192813841 37.9131384011651
"662" 132.2 112.168007216451 42.2561780216218
"663" 132.4 115.323343214352 46.0971075820534
"664" 132.6 118.798697556867 49.788458822359
"665" 132.8 122.213254736622 52.4866713523997
"666" 133 124.812913243588 55.3509280364457
"667" 133.2 123.306470644248 57.3729625624131
"668" 133.4 122.139380062971 60.9484782300635
"669" 133.6 120.475177637434 65.7214714054002
"670" 133.8 119.52433123114 70.2292756939496
"671" 134 118.584873988254 75.4481252695886
"672" 134.2 118.142360273436 80.5583280372433
"673" 134.4 116.717259160408 86.2888587692926
"674" 134.6 115.567453621993 91.287874537744
"675" 134.8 114.246692966484 95.8573678043686
"676" 135 113.621569471755 99.120796377341
"677" 135.2 110.696560203951 100.356404513513
"678" 135.4 106.353942955507 102.675269130349
"679" 135.6 102.505307304872 105.59933816052
"680" 135.8 98.0641254462792 108.122087762537
"681" 136 92.7187309971537 111.338336762315
"682" 136.2 88.1387225679779 114.016036940701
"683" 136.4 82.5581444415754 116.896298044087
"684" 136.6 77.3459279942197 118.710330715734
"685" 136.8 72.0651856584265 120.879213719032
"686" 137 66.276103271366 123.221398664193
"687" 137.2 61.7848414175036 125.673586916518
"688" 137.4 58.6477606148455 124.76348000441
"689" 137.6 55.6426922243904 123.984962819003
"690" 137.8 51.5028398619287 123.421775405496
"691" 138 49.1825439359715 122.099390533599
"692" 138.2 44.9921313025219 118.916449523603
"693" 138.4 40.8651461360178 116.02670920275
"694" 138.6 36.8134578811542 113.014621914419
"695" 138.8 32.5631737826886 109.419472822082
"696" 139 27.8234758278475 106.571676025161
"697" 139.2 23.7584722972389 103.312916582442
"698" 139.4 19.9680664168917 100.342334112491
"699" 139.6 16.1988238432982 96.3846034856389
"700" 139.8 13.1928460451392 92.2224895376231
"701" 140 10.7819986351302 88.2035274158694
"702" 140.2 10.284987396632 84.0434923606186
"703" 140.4 8.67731043024735 78.8191536771898
"704" 140.6 7.08004107142345 73.6249804838855
"705" 140.8 5.6942542973111 68.5048229271316
"706" 141 4.47653550448458 63.2352909365866
"707" 141.2 5.31387404785378 58.927871728078
"708" 141.4 6.75886645490839 53.477226614856
"709" 141.6 8.59445396007809 48.5622621287119
"710" 141.8 10.7626843242487 44.1288371619949
"711" 142 13.0732104702947 38.7465340333161
"712" 142.2 15.1178183175473 33.647898004667
"713" 142.4 17.1609813733034 28.244265252367
"714" 142.6 20.9133108506835 24.0787782489292
"715" 142.8 25.3270781456461 20.0152533553957
"716" 143 28.8941487844754 16.5268488607031
"717" 143.2 33.8313503983918 13.5184305324991
"718" 143.4 39.2746375142305 11.2515156065117
"719" 143.6 45.2000243424689 9.76885000962517
"720" 143.8 51.3431617117818 8.291605339431
"721" 144 56.2305450809787 7.15127052539976
"722" 144.2 61.9775899209862 6.48612785295801
"723" 144.4 67.0332083972386 7.17854314706462
"724" 144.6 72.4185498656231 8.56303941165694
"725" 144.8 77.7145201629448 10.4410275081712
"726" 145 83.086471549357 12.5995359409024
"727" 145.2 88.8330534570687 15.1150358141958
"728" 145.4 94.4722377317358 16.0505714829671
"729" 145.6 100.052615090944 15.3796427947114
"730" 145.8 102.410783609129 17.0526713542475
"731" 146 103.481042482268 21.2699768858259
"732" 146.2 105.481161839894 25.4969447192177
"733" 146.4 107.721976652218 30.6049622567693
"734" 146.6 109.369460353811 36.0278459251942
"735" 146.8 109.597394915233 41.6383380250723
"736" 147 108.830738035007 46.7805154703096
"737" 147.2 107.909321311972 51.4791371143704
"738" 147.4 106.424335477365 55.8077706185653
"739" 147.6 105.54382353847 61.0155101055091
"740" 147.8 105.035831074853 65.2887159119072
"741" 148 104.646836009745 70.8129307643706
"742" 148.2 103.920526510107 76.2080906606909
"743" 148.4 105.644124524447 80.7947394501616
"744" 148.6 108.546425627875 84.729776669742
"745" 148.8 112.362141288624 86.9323787506713
"746" 149 116.942950046398 88.5889828439958
"747" 149.2 117.919817087527 87.9211200639652
"748" 149.4 118.391479581379 88.8343604595219
"749" 149.6 117.268473078836 90.5511550904841
"750" 149.8 114.801147119368 93.1716801600628
"751" 150 112.153713046121 96.778368371737
"752" 150.2 109.270394361148 99.6599139393605
"753" 150.4 105.895242400489 102.867666718753
"754" 150.6 102.562839830437 106.744226100161
"755" 150.8 99.2578081880187 110.159608905546
"756" 151 94.2412935843861 112.323633588896
"757" 151.2 88.4256218829051 114.21326209589
"758" 151.4 83.3159390340361 115.209481057332
"759" 151.6 77.6246556203057 114.830512519451
"760" 151.8 71.7675753306428 114.469039798663
"761" 152 66.0509691402994 114.964915605434
"762" 152.2 60.7251303178362 115.659963042983
"763" 152.4 55.0807411598139 115.919697039849
"764" 152.6 48.9170585940653 116.040262113757
"765" 152.8 43.1553760885755 116.083263924639
"766" 153 36.9905608754803 115.346513438598
"767" 153.2 34.3456858260107 114.434911554208
"768" 153.4 33.2543777347487 115.708123446233
"769" 153.6 33.6781077409358 115.447241412387
"770" 153.8 33.832177256404 113.937890490942
"771" 154 33.2701894352745 111.008583398632
"772" 154.2 32.0560875614157 106.616806340947
"773" 154.4 32.2408719997693 103.594256807157
"774" 154.6 32.4918941389415 99.9486863327793
"775" 154.8 33.0923935141843 95.4054772354795
"776" 155 32.6692318668232 91.0564238322402
"777" 155.2 33.2134133901725 85.994243783001
"778" 155.4 33.5800801003859 81.4143211839668
"779" 155.6 33.3168271429207 76.5148002387742
"780" 155.8 31.7933882974485 71.4195371849243
"781" 156 29.9269790973157 66.5153520547722
"782" 156.2 26.3222463455496 62.6225303497359
"783" 156.4 22.12824545765 60.4071577488399
"784" 156.6 17.2509052292647 57.7015791455323
"785" 156.8 15.032130495127 54.453943443034
"786" 157 14.8162368825601 49.7530565778815
"787" 157.2 17.1955690741391 46.2470745416199
"788" 157.4 21.5644318232966 42.2663256047946
"789" 157.6 26.40705020717 39.2768676738024
"790" 157.8 30.6813698824447 36.1023844276276
"791" 158 36.2308863642557 33.5175329387606
"792" 158.2 40.8566888980588 31.3068000311626
"793" 158.4 45.9014360244022 29.1930779294602
"794" 158.6 51.2765909507428 28.5787563384703
"795" 158.8 57.356436385854 27.6202570926836
"796" 159 63.5355122240913 28.1476717027754
"797" 159.2 69.9217469391879 28.5410131542825
"798" 159.4 76.3602516705821 29.1303039893999
"799" 159.6 82.0396277707397 30.2094051298665
"800" 159.8 87.1131957450061 33.1246560674455
"801" 160 92.3225937205509 35.4408779743901
"802" 160.2 96.6604066878114 36.6671481984277
"803" 160.4 99.0019711874895 34.382474090783
"804" 160.6 99.5949663016219 30.2607856162823
"805" 160.8 98.8918638208375 27.0984848669863
"806" 161 97.1467119992609 23.077261859191
"807" 161.2 94.2010492838575 20.0905849663439
"808" 161.4 91.186536826231 17.6971599651689
"809" 161.6 88.4077710175304 16.471056653462
"810" 161.8 83.7663244932536 15.2020162710099
"811" 162 80.4248447412948 15.2389355498269
"812" 162.2 75.5797433855104 15.7827249707626
"813" 162.4 70.0020198756361 15.3977552138296
"814" 162.6 63.9745483472565 15.8950811848973
"815" 162.8 58.1828249849093 16.7913062703658
"816" 163 52.6603452699433 17.3770547288799
"817" 163.2 46.3156139895759 17.1385529462354
"818" 163.4 39.5113640859883 17.1202214740389
"819" 163.6 34.5609641539921 17.7551210464896
"820" 163.8 29.1570062544604 19.8653654399551
"821" 164 24.9731757392382 21.8644110994443
"822" 164.2 23.5543538978442 25.4386262999605
"823" 164.4 21.9842875791082 30.126817641687
"824" 164.6 20.87588759551 35.150830099615
"825" 164.8 18.1656729157178 41.0776510515299
"826" 165 16.20033373494 46.415995745699
"827" 165.2 13.7579900204766 51.7080324770141
"828" 165.4 11.3367886979218 57.2225409863193
"829" 165.6 7.97799752581185 63.077492948433
"830" 165.8 7.81958773862605 67.9949504228164
"831" 166 10.1092527089036 72.4913235983608
"832" 166.2 13.2232659061922 76.4987042536051
"833" 166.4 16.6576145217123 82.09472842915
"834" 166.6 20.2004392747866 87.4840484019629
"835" 166.8 23.9812710157322 92.1867718971179
"836" 167 27.5910574214768 97.5271739771519
"837" 167.2 31.1449282789069 102.31760073309
"838" 167.4 35.2900259558677 106.746387758359
"839" 167.6 39.8960424251567 110.020994197303
"840" 167.8 44.0174611428335 113.965343508514
"841" 168 49.7631327474358 116.744552287154
"842" 168.2 54.3293606851988 119.681719583157
"843" 168.4 58.4534068578841 123.796816486329
"844" 168.6 60.1512770773576 124.88957909603
"845" 168.8 60.9771942486454 123.319234372059
"846" 169 64.0529787470979 122.758084743348
"847" 169.2 68.16057323529 122.849590309904
"848" 169.4 72.9685826046779 122.863857512865
"849" 169.6 75.9567175324587 122.32925384305
"850" 169.8 79.572945885295 121.003326081356
"851" 170 84.3702299179415 119.994361064785
"852" 170.2 89.6978824373276 119.430089721997
"853" 170.4 94.5743346179526 118.836249097355
"854" 170.6 95.6388979180477 118.019172247723
"855" 170.8 96.6767410221946 115.886388814401
"856" 171 98.7877122687888 112.746112073693
"857" 171.2 101.217857731956 109.541199043386
"858" 171.4 104.594813316437 106.523545393528
"859" 171.6 108.520612660433 103.462389951212
"860" 171.8 112.144014547012 100.592446483932
"861" 172 115.628510395843 97.3424064816727
"862" 172.2 118.217110132415 96.4040996856249
"863" 172.4 118.026683487627 96.6065929399984
"864" 172.6 117.557478662481 96.3945457745494
"865" 172.8 117.584895846974 96.2509083751822
"866" 173 117.469198903865 95.767989672651
"867" 173.2 117.15390512247 95.3066867043798
"868" 173.4 116.83999062717 94.5447575656501
"869" 173.6 116.604175682363 93.1821348276507
"870" 173.8 116.431883231092 92.1689599997027
"871" 174 116.515768461909 91.0315722883983
"872" 174.2 116.313346208978 89.4890930147371
"873" 174.4 116.295350483033 86.3723034095431
"874" 174.6 115.925221193128 82.5913876578289
"875" 174.8 115.201955689305 79.2984960846561
"876" 175 114.55507821768 74.9017392052273
"877" 175.2 114.28863062762 70.1518571390781
"878" 175.4 113.542921109748 65.9151652873919
"879" 175.6 113.440298774694 60.9937880826082
"880" 175.8 113.376801625863 55.7283218785534
"881" 176 113.45380161988 50.3462836911891
"882" 176.2 114.376190100683 44.7348066309455
"883" 176.4 115.071708244217 40.3457393211425
"884" 176.6 116.442658836054 35.858758456956
"885" 176.8 116.401483672056 34.1024287690589
"886" 177 114.410869507087 33.4099301585287
"887" 177.2 112.05532137188 33.5296477545729
"888" 177.4 108.341876251923 33.0942535699099
"889" 177.6 103.8163671493 31.761980273027
"890" 177.8 98.9127070446367 30.8957692199077
"891" 178 94.7405384405716 30.1349608606417
"892" 178.2 89.6149633930488 28.9592643424461
"893" 178.4 84.2384461553659 28.6826839571097
"894" 178.6 79.5269746274268 29.0045321578008
"895" 178.8 73.4132896304635 28.6029168659204
"896" 179 67.8673150994815 29.645818874331
"897" 179.2 62.8218583870447 31.6558111297779
"898" 179.4 57.4810385651189 34.3251343043542
"899" 179.6 52.7630627484365 37.6820639460819
"900" 179.8 47.5878578570682 41.6551482493181
"901" 180 43.8780474791522 46.0255095080427
"902" 180.2 41.7099007258994 50.3314772447116
"903" 180.4 40.2590624383074 55.4709582815883
"904" 180.6 37.8844627732308 60.9994960975369
"905" 180.8 35.7791408351347 66.2497165478125
"906" 181 33.6207527126046 71.2241873667744
"907" 181.2 31.9070249063727 77.0255249329921
"908" 181.4 32.1216726245143 81.4918891673868
"909" 181.6 31.7099937275471 85.4899511309544
"910" 181.8 28.4376583976008 88.1523015838735
"911" 182 24.7233134392146 88.4864785946807
"912" 182.2 23.427112614447 88.0040196565565
"913" 182.4 24.2859285885035 88.6712991265069
"914" 182.6 25.4219876575698 90.9628886399539
"915" 182.8 27.3439355714319 93.8235739397997
"916" 183 30.2495201496546 96.8544242352605
"917" 183.2 33.4606799316285 98.8601281441472
"918" 183.4 37.1167875175638 101.308507363916
"919" 183.6 41.6506164916963 104.364082888259
"920" 183.8 44.5260481914266 106.490110821462
"921" 184 49.0462440239222 108.556591319963
"922" 184.2 53.9953067460389 111.133682215928
"923" 184.4 59.0256090125283 112.856436794328
"924" 184.6 64.3774299462798 114.309824628114
"925" 184.8 70.1680298448521 115.324948722187
"926" 185 75.3671121514192 116.027203906906
"927" 185.2 80.3671196520467 116.673494246928
"928" 185.4 84.7540860640648 117.185045081311
"929" 185.6 88.4554659025456 116.236862053529
"930" 185.8 89.4863861248486 114.397215530984
"931" 186 92.7712472340756 111.303441961648
"932" 186.2 95.7037730416113 107.712429162632
"933" 186.4 97.9965414556956 104.087792506106
"934" 186.6 100.070482440891 100.749595951091
"935" 186.8 102.78958951386 96.3287488289045
"936" 187 105.324157221789 91.6523111776823
"937" 187.2 107.494678216081 87.0057123600176
"938" 187.4 109.572661396446 82.0572737889375
"939" 187.6 111.6865192472 76.9191631796126
"940" 187.8 113.770956849712 71.5333827032667
"941" 188 115.81368224386 66.5979861233059
"942" 188.2 116.391199468524 61.0594082354525
"943" 188.4 115.566939580632 55.8311160559472
"944" 188.6 113.941899455574 50.3848542933514
"945" 188.8 111.009920297529 45.8087319367139
"946" 189 107.859052657444 41.1736228176168
"947" 189.2 104.27411676367 37.1975358092582
"948" 189.4 99.8717232515254 33.5684158282104
"949" 189.6 95.5843171662354 30.4794454820452
"950" 189.8 90.9920525914131 27.5763097923743
"951" 190 85.9963893485305 25.8088332498137
"952" 190.2 81.3715882947309 25.0029287319818
"953" 190.4 76.0286878921328 25.4076854376398
"954" 190.6 71.3525120124938 25.7226135980086
"955" 190.8 65.8051925087648 25.6297901581104
"956" 191 60.4950389942321 24.9476115785252
"957" 191.2 54.618873905519 23.5423792463139
"958" 191.4 49.2262854334455 23.0724493344653
"959" 191.6 43.3692962673021 22.2519035920663
"960" 191.8 37.5663661963039 22.6285614075385
"961" 192 32.8101101305022 24.9200825504473
"962" 192.2 28.6843858334792 28.3232857317768
"963" 192.4 24.3622580306257 32.1183949914872
"964" 192.6 20.692536105376 36.6436103093381
"965" 192.8 17.2520710277815 41.9009222940276
"966" 193 14.4455707579923 46.6913899738913
"967" 193.2 12.9107477993498 52.4991490209664
"968" 193.4 12.1906187998523 58.3410594579424
"969" 193.6 11.607538860343 64.2733307375581
"970" 193.8 12.4929747824067 69.5475463137429
"971" 194 14.9054977738417 74.6640667741483
"972" 194.2 17.614861453729 80.5827957467574
"973" 194.4 20.2178780758843 84.7550171499578
"974" 194.6 23.4865998606558 88.9334496336996
"975" 194.8 27.9351011556764 92.7118725125636
"976" 195 32.2375270016642 95.3885935069248
"977" 195.2 36.8264386191167 98.0294939315586
"978" 195.4 41.5836057442077 100.701120259626
"979" 195.6 46.9345994545839 103.216507059309
"980" 195.8 51.8814081107821 105.076373257402
"981" 196 57.1042790384666 105.85810314945
"982" 196.2 62.6833769220826 105.581679670184
"983" 196.4 68.1602963861249 105.131222374813
"984" 196.6 72.8817678442596 103.289880125447
"985" 196.8 76.9057788405916 101.020308135903
"986" 197 80.0359945898228 98.7321552010697
"987" 197.2 84.9268902969244 95.7802677496907
"988" 197.4 89.3250493056901 93.3948757262367
"989" 197.6 93.6212695102177 91.2971506826972
"990" 197.8 95.7169896709912 87.9711897907595
"991" 198 96.5944594246009 83.8490038122151
"992" 198.2 96.7068085844316 79.0673769311297
"993" 198.4 96.6647403830241 74.0459085077467
"994" 198.6 95.7622834550991 69.1758538124234
"995" 198.8 94.3551924485704 63.4781047256501
"996" 199 93.4458069709746 58.2017605880604
"997" 199.2 92.9036112381417 52.9759904524263
"998" 199.4 90.285322524174 49.0145866336619
"999" 199.6 86.5229397629121 44.2095405067211
"1000" 199.8 83.2241350830865 39.622252833538
"1001" 200 79.7796160961818 35.6706601677101
"1002" 200.2 75.9607722405698 31.9342131436884
"1003" 200.4 71.8566144536212 27.3050094437058
"1004" 200.6 69.0648188922133 24.4159961498691
"1005" 200.8 67.0361907981728 23.223060891265
"1006" 201 66.0684063207753 20.2217170403398
"1007" 201.2 67.4560885027814 16.3874034917249
"1008" 201.4 70.1603583290895 13.7507043598738
"1009" 201.6 72.0629592703353 13.9463970996656
"1010" 201.8 74.3139760462636 14.1663655166602
"1011" 202 78.4172920973336 14.7759835315178
"1012" 202.2 79.9519994783059 15.6443419165241
"1013" 202.4 82.9069840683262 16.387385944207
"1014" 202.6 87.6823508877484 16.5748780070432
"1015" 202.8 91.6698892220154 16.4728163224898
"1016" 203 93.6189137722466 15.9533958385148
"1017" 203.2 93.6397464197885 14.1982730575503
"1018" 203.4 92.0529028695375 13.1292701323274
"1019" 203.6 90.0678960532426 12.7941984274005
"1020" 203.8 87.7238018892872 11.4256898303832
"1021" 204 84.50140260278 10.4942286163783
"1022" 204.2 80.4425569551739 9.13428973513282
"1023" 204.4 76.0991299093493 7.72169140674718
"1024" 204.6 72.1040733180378 6.2529969667165
"1025" 204.8 68.0441431441957 6.76270775389266
"1026" 205 62.5372248428296 6.74841153836306
"1027" 205.2 57.836992355177 5.98541250467211
"1028" 205.4 53.1843964148611 6.15422104898929
"1029" 205.6 49.1781180780707 7.46018988370663
"1030" 205.8 44.292393528782 8.11784194840074
"1031" 206 40.1665072680367 9.7517814943198
"1032" 206.2 37.1886151989571 12.4173531712087
"1033" 206.4 33.567793386692 15.3114915104694
"1034" 206.6 30.3589929907887 18.3376743359558
"1035" 206.8 26.2794975867533 21.7738384266705
"1036" 207 21.7156338620161 25.7179149238725
"1037" 207.2 17.2160828179383 29.3402662059623
"1038" 207.4 15.0185457090266 31.6198097060066
"1039" 207.6 15.8568103989973 33.8760178888145
"1040" 207.8 16.6399603324583 37.7893255765945
"1041" 208 17.0324202948324 42.2881118609843
"1042" 208.2 16.9821947070609 47.5479264243546
"1043" 208.4 17.3688278498287 52.3639433800778
"1044" 208.6 17.0623699366844 57.7907356680265
"1045" 208.8 17.8435840142667 63.8590727484706
"1046" 209 19.3099346181056 69.2279453465345
"1047" 209.2 20.6990360410902 74.8062648681581
"1048" 209.4 23.1247044727841 79.7507296104956
"1049" 209.6 26.6504511357543 84.881258491186
"1050" 209.8 29.7295089075714 89.2009394121827
"1051" 210 33.6964960691905 93.2909461500956
"1052" 210.2 37.7521982615348 98.329530790744
"1053" 210.4 41.4300949401818 102.379919138376
"1054" 210.6 44.9152395643773 106.720762786533
"1055" 210.8 46.6125819307392 110.680950049123
"1056" 211 48.0687888967208 115.093285397367
"1057" 211.2 51.0496844263738 115.8046250364
"1058" 211.4 53.4615392736464 114.021187071836
"1059" 211.6 55.7723958860437 110.489148187154
"1060" 211.8 59.1112694886066 106.995501468471
"1061" 212 61.8735265822353 103.561041969173
"1062" 212.2 65.0420536044882 100.077607782326
"1063" 212.4 68.0068095817742 95.6772881891767
"1064" 212.6 70.9536472947428 90.6402593437986
"1065" 212.8 73.89192233076 85.5813679471952
"1066" 213 76.2752583516214 79.7803825247523
"1067" 213.2 78.7517294470717 74.5397360256745
"1068" 213.4 81.752442863562 68.9345121443576
"1069" 213.6 84.0596666717314 64.0272362855972
"1070" 213.8 87.3641158433852 59.1819073021652
"1071" 214 90.3434794273047 54.344084592635
"1072" 214.2 93.1685851077935 49.8195143380119
"1073" 214.4 96.1207977393928 44.634065945165
"1074" 214.6 97.014924507903 39.4732928136723
"1075" 214.8 95.4292725211833 35.706507861625
"1076" 215 92.4833306056949 33.7260304895636
"1077" 215.2 89.5259698729876 30.9832191511777
"1078" 215.4 86.2529886042878 28.8652223467026
"1079" 215.6 84.1404820290832 26.4581710998293
"1080" 215.8 82.148440423006 21.7057848996208
"1081" 216 83.2715333894666 17.9190553363105
"1082" 216.2 84.8780055790169 13.2209878011141
"1083" 216.4 88.3074133006077 12.2186318313608
"1084" 216.6 91.5223041777365 12.9044328232088
"1085" 216.8 93.2701648456531 14.5216175742893
"1086" 217 97.4409318539816 16.0520846242273
"1087" 217.2 101.001759839354 17.8269583607796
"1088" 217.4 102.878012110348 19.2765033491974
"1089" 217.6 106.633235984779 21.9171734076682
"1090" 217.8 111.053589157118 24.6622652348732
"1091" 218 113.344043912805 26.9922573974354
"1092" 218.2 113.792450970532 31.0605154313333
"1093" 218.4 115.124703619795 36.3623753777744
"1094" 218.6 116.947291510986 39.6848040788899
"1095" 218.8 120.066260622055 43.2997949830561
"1096" 219 122.49396683793 46.2996648538516
"1097" 219.2 122.250627967145 48.7050759052919
"1098" 219.4 122.61235202223 50.5763105875084
"1099" 219.6 123.536296541082 52.5677894041721
"1100" 219.8 124.966406542737 56.037198146463
"1101" 220 124.812028410429 58.6485720080613
"1102" 220.2 124.239532887542 61.6241456387734
"1103" 220.4 124.613869992517 65.9535414901875
"1104" 220.6 124.749530851713 68.1376977058338
"1105" 220.8 123.437284738042 71.1489044511736
"1106" 221 121.86122384636 75.1503665688254
"1107" 221.2 120.263107500764 80.2452780602929
"1108" 221.4 119.61461570482 85.206642558005
"1109" 221.6 118.956649331755 90.3112938857366
"1110" 221.8 115.953082223298 92.8597993601334
"1111" 222 111.830057431321 96.3373956121716
"1112" 222.2 109.028814849847 99.9262236399101
"1113" 222.4 106.578205523975 104.190966216446
"1114" 222.6 104.070619654336 109.230633762131
"1115" 222.8 100.569503941112 111.335686717648
"1116" 223 94.8125526871292 112.284564443329
"1117" 223.2 89.5157061081723 113.350309943755
"1118" 223.4 84.9349387228298 115.142657055977
"1119" 223.6 79.3480939943967 117.025634470272
"1120" 223.8 74.1967491093662 118.184598494677
"1121" 224 69.2749469708279 118.765630037921
"1122" 224.2 63.8325975464393 119.282677552417
"1123" 224.4 58.1522089599417 119.072937235946
"1124" 224.6 52.3586308148729 118.577291063776
"1125" 224.8 46.0391334558256 117.806848049638
"1126" 225 40.4985353433754 116.576036997046
"1127" 225.2 35.3574155053401 113.791951099622
"1128" 225.4 31.724308064316 109.754827805219
"1129" 225.6 27.8873213348839 106.138195762575
"1130" 225.8 24.1607325904687 101.383747089878
"1131" 226 20.5331624673642 96.4201765761587
"1132" 226.2 17.2202531987442 91.4960183241432
"1133" 226.4 14.6320850630921 85.9252833616652
"1134" 226.6 12.3420080753887 80.3136982813649
"1135" 226.8 9.13783372442124 75.4316803096526
"1136" 227 6.48589878179313 71.1719850366109
"1137" 227.2 7.97450314963887 66.6283286533338
"1138" 227.4 9.43381173480805 60.9845442881075
"1139" 227.6 9.635437882304 55.6090569138531
"1140" 227.8 9.96248988275171 49.9368369768522
"1141" 228 11.6453676653563 44.3430387171897
"1142" 228.2 13.1975241750908 38.3547991385111
"1143" 228.4 14.5830120218295 32.5370821377404
"1144" 228.6 18.362698241013 28.3240432609211
"1145" 228.8 23.7149101858093 25.6303352422323
"1146" 229 27.9852181680092 22.9716216736927
"1147" 229.2 31.9456353439909 21.2692439244366
"1148" 229.4 37.1196720480828 21.2726999287596
"1149" 229.6 43.1987737431613 21.6129223946895
"1150" 229.8 47.8735703355097 22.2243166389456
"1151" 230 52.3149931811245 24.1495567750288
"1152" 230.2 57.9964326301088 26.1827884034096
"1153" 230.4 62.4771034006233 28.0033840712262
"1154" 230.6 67.7428322272876 29.8972384304497
"1155" 230.8 72.8198393097782 32.665184844676
"1156" 231 76.110875009225 34.3621388526211
"1157" 231.2 80.1323201791227 37.3781218852141
"1158" 231.4 83.7118655865904 40.3693503667552
"1159" 231.6 88.0201567988081 43.3513513295103
"1160" 231.8 92.4533021438029 45.3904421287932
"1161" 232 94.333115648249 48.861694827675
"1162" 232.2 94.896780263028 53.0795258378789
"1163" 232.4 93.6915217527062 58.3339944764197
"1164" 232.6 91.6189304751069 63.9621203446661
"1165" 232.8 88.8450202073125 68.6099095441346
"1166" 233 85.2690458009647 73.4772490161218
"1167" 233.2 81.9722081876718 77.9657157341785
"1168" 233.4 79.0616232014016 81.8366391830166
"1169" 233.6 74.7940468834047 85.2871023774701
"1170" 233.8 71.2777167449476 88.6947289822071
"1171" 234 66.1061350026932 91.9687021992368
"1172" 234.2 61.442667313468 94.0960670508095
"1173" 234.4 56.6583016592246 96.6007189775271
"1174" 234.6 50.5633164534998 98.8240965088282
"1175" 234.8 45.3072070113371 100.132392336634
"1176" 235 39.5840136635763 100.346851407564
"1177" 235.2 34.7003966073384 98.6199437303596
"1178" 235.4 29.1555435575084 96.8262578984961
"1179" 235.6 24.5424615172531 94.9246409817803
"1180" 235.8 20.9399768310397 91.5900544108629
"1181" 236 17.1936527526213 91.5689296919703
"1182" 236.2 16.9056976796799 93.8826314072399
"1183" 236.4 19.5533224702579 96.0521786811044
"1184" 236.6 22.659791462307 98.1144422485244
"1185" 236.8 26.4707641716591 101.111220855749
"1186" 237 28.5749435966467 101.904298986471
"1187" 237.2 32.2803777325406 104.031301413759
"1188" 237.4 36.0214221628081 107.794267373124
"1189" 237.6 39.8706865121639 111.887685174426
"1190" 237.8 43.6924960981463 115.954119794888
"1191" 238 47.9222650503863 117.67088813939
"1192" 238.2 53.5690763306325 117.729848258745
"1193" 238.4 58.989278455458 116.962120321534
"1194" 238.6 64.88699972383 117.470818989323
"1195" 238.8 70.3449878308091 118.614418589779
"1196" 239 76.3197899629669 120.313310651108
"1197" 239.2 81.4711071824022 120.532551173454
"1198" 239.4 85.5611597524052 119.248847439582
"1199" 239.6 88.866399267237 116.036668562138
"1200" 239.8 92.3392857516914 111.087155426226
"1201" 240 95.3289433006484 106.61910069214
"1202" 240.2 98.7720918769029 102.233629071782
"1203" 240.4 101.264149149334 96.9297276867284
"1204" 240.6 102.672873002849 92.0255229763538
"1205" 240.8 103.197316319044 86.457941970259
"1206" 241 103.523218180077 81.0273930668456
"1207" 241.2 102.585010979488 75.6523512989175
"1208" 241.4 101.897092044812 69.8276318759524
"1209" 241.6 100.53853021139 64.4934065245372
"1210" 241.8 100.231196737881 59.0883330327153
"1211" 242 99.1673597726772 53.392599745636
"1212" 242.2 97.4537077525908 47.9245376814402
"1213" 242.4 95.2636503890851 42.3970342419482
"1214" 242.6 92.9688573656074 37.0636828903975
"1215" 242.8 89.8138526454398 32.5557167086882
"1216" 243 85.4884802886866 29.2576959690722
"1217" 243.2 80.0746345812397 27.2142329508082
"1218" 243.4 74.8880931988764 26.482010382686
"1219" 243.6 69.2524150010725 25.7507827087472
"1220" 243.8 63.1121262005946 25.9685592298392
"1221" 244 57.4761748207265 26.4244406700945
"1222" 244.2 51.0883656697044 26.3351487428451
"1223" 244.4 44.2002146921792 26.0515425570131
"1224" 244.6 38.1122812967805 25.9831982357922
"1225" 244.8 30.7204784124451 26.755687615235
"1226" 245 24.1222813122629 27.1584168515356
"1227" 245.2 18.957899310255 28.1623643889017
"1228" 245.4 19.0847732102087 30.7264233774912
"1229" 245.6 19.4422144620446 36.3652167996941
"1230" 245.8 19.2114191723083 42.0430105713604
"1231" 246 18.2652401117733 47.0982357892176
"1232" 246.2 17.7591778372874 53.1261800382075
"1233" 246.4 16.6587497054289 58.7950452661426
"1234" 246.6 15.1572412490689 64.0877877228141
"1235" 246.8 15.5036339469856 69.4532385218152
"1236" 247 16.2303626322993 75.4760877900623
"1237" 247.2 16.8652495024033 82.1464462500624
"1238" 247.4 18.1126887266077 87.0263163581751
"1239" 247.6 21.1652534924797 92.6966406581915
"1240" 247.8 25.129306378643 97.0473348700803
"1241" 248 28.9740358904195 102.134480033768
"1242" 248.2 33.1735134266396 105.694762836734
"1243" 248.4 38.013735004949 109.219289028366
"1244" 248.6 42.3638480209799 112.742992606821
"1245" 248.8 46.7086135657352 113.829980370973
"1246" 249 52.4185212048642 113.485060015999
"1247" 249.2 57.9394158017323 112.008826919454
"1248" 249.4 63.0033113179145 110.696788968885
"1249" 249.6 68.7641317314539 109.580829879192
"1250" 249.8 72.9782716872515 108.171257159912
"1251" 250 78.3882904190333 108.012091606099
"1252" 250.2 83.0257530501826 109.214749247498
"1253" 250.4 88.4691740405899 110.857739830394
"1254" 250.6 92.1088116988973 113.608755584842
"1255" 250.8 92.7158126463977 114.997002629636
"1256" 251 92.7632034798753 113.709479353825
"1257" 251.2 93.304304318359 112.368721778979
"1258" 251.4 94.3726937400182 109.716523704969
"1259" 251.6 96.4499291366371 106.122447845976
"1260" 251.8 97.908714629846 102.629480310027
"1261" 252 100.709407976792 97.8027337051906
"1262" 252.2 102.278551382703 93.1889391434643
"1263" 252.4 103.685721237643 89.3737545068785
"1264" 252.6 105.282910095825 85.2395945363771
"1265" 252.8 106.841472922557 80.2662442137848
"1266" 253 108.08980221102 75.9071049148949
"1267" 253.2 108.725879396394 70.9991387508515
"1268" 253.4 109.524771885366 65.8414107292897
"1269" 253.6 109.355193040143 60.1227888875947
"1270" 253.8 108.208883423332 54.6658804712484
"1271" 254 106.304130318279 49.2070274086939
"1272" 254.2 103.747667185393 44.5683069850927
"1273" 254.4 100.62519937075 40.3072175126482
"1274" 254.6 97.7632743460028 34.8803612798123
"1275" 254.8 95.1085225457945 29.5435627770826
"1276" 255 91.9847403540877 25.0021027332223
"1277" 255.2 89.3436927855907 19.6852879695959
"1278" 255.4 88.185468033403 13.8184577005265
"1279" 255.6 89.4328152008756 10.7804727489333
"1280" 255.8 89.8637581627728 11.3045086191999
"1281" 256 90.2855928830105 11.6264090709892
"1282" 256.2 91.9857027404083 11.9852868304534
"1283" 256.4 97.5532289409851 12.6638859340323
"1284" 256.6 98.5859168193942 12.0537804922166
"1285" 256.8 97.899160784432 12.0385374295749
"1286" 257 97.8614172682006 11.9482697194272
"1287" 257.2 97.9847335991019 11.9569675797572
"1288" 257.4 98.1984744564411 11.8537484403721
"1289" 257.6 98.4304304121393 11.9767082029983
"1290" 257.8 98.6082464818622 11.9871665508231
"1291" 258 100.351518037794 9.13779776101107
"1292" 258.2 100.358009218744 8.54710029456107
"1293" 258.4 100.370173364558 8.72312584855813
"1294" 258.6 100.382491704374 8.89215511813155
"1295" 258.8 100.481674537869 9.33053590306493
"1296" 259 100.374237171119 9.49481271326107
"1297" 259.2 100.216160953066 9.60835517348485
"1298" 259.4 100.220514204076 9.5810220338119
"1299" 259.6 100.512006890937 9.17540184375591
"1300" 259.8 100.088311119918 9.54234490924979
"1301" 260 99.9775626864796 9.75873463139888
"1302" 260.2 100.038383468766 9.85286625446307
"1303" 260.4 100.002894124333 9.91072325852084
"1304" 260.6 99.8857108928222 10.0647384006711
"1305" 260.8 99.6180145904442 10.3062103320111
"1306" 261 99.3256968632 10.3116822366136
"1307" 261.2 99.315908644263 10.566070395616
"1308" 261.4 99.1934507864332 10.9044132264345
"1309" 261.6 99.1299396037751 10.9652197503635
"1310" 261.8 99.1597372153742 10.9496161877751
"1311" 262 99.1831054667942 10.8871710270361
"1312" 262.2 99.0814630724064 11.1677958620086
"1313" 262.4 99.4329367726259 11.6839239082769
"1314" 262.6 99.4067371201684 11.9953831295482
"1315" 262.8 99.3834047646799 12.1274502442682
"1316" 263 99.5698162940989 12.5783281111552
"1317" 263.2 99.4823179982037 12.8383891102206
"1318" 263.4 99.5323728804909 12.9722011660562
"1319" 263.6 99.842752563965 13.0996670535961
"1320" 263.8 100.209803011676 13.3476831673901
"1321" 264 100.236608041142 13.3856051162417
"1322" 264.2 100.330159958539 13.3710947050804
"1323" 264.4 100.423296551109 13.2471981174731
"1324" 264.6 100.384233589782 13.3549882006071
"1325" 264.8 100.579184335504 13.4951217148135
"1326" 265 100.667922874514 13.678512950845
"1327" 265.2 100.77550297887 13.9162568691306
"1328" 265.4 100.675458877585 14.587916928173
"1329" 265.6 100.838831573504 15.2366580672525
"1330" 265.8 100.917029722158 15.8538332191191
"1331" 266 100.975948362624 16.4719809320914
"1332" 266.2 101.158640976406 17.5164874740818
"1333" 266.4 101.382235793997 18.2486557851158
"1334" 266.6 101.59040628768 19.2213837110539
"1335" 266.8 101.513439427844 19.8255271951861
"1336" 267 101.539404151644 20.0819288427111
"1337" 267.2 101.22217385683 20.9909035686449
"1338" 267.4 101.201862742244 21.2146399184861
"1339" 267.6 101.279756913644 21.2990252708361
"1340" 267.8 101.224196805513 21.6820599568941
"1341" 268 101.072369183292 22.3322782520551
"1342" 268.2 100.993298276068 22.6558232020154
"1343" 268.4 101.041299894448 22.9228129616218
"1344" 268.6 101.078530304194 23.7299725366111
"1345" 268.8 101.186340353016 24.7318722049806
"1346" 269 101.319304024474 25.5620129012052
"1347" 269.2 101.726649755971 26.4106638284239
"1348" 269.4 101.95237756036 27.57118482223
"1349" 269.6 102.138003925338 28.552073306685
"1350" 269.8 101.901873877802 29.4010827773481
"1351" 270 102.026242722894 30.173478762659
"1352" 270.2 101.758693177651 30.9295388859372
"1353" 270.4 102.066188451817 31.8166524760136
"1354" 270.6 102.265917096433 33.1781360701419
"1355" 270.8 102.361993461687 34.3164171645835
"1356" 271 102.535550766663 35.4517138080137
"1357" 271.2 102.983691913019 36.5175990081111
"1358" 271.4 103.51009450039 37.6937366209028
"1359" 271.6 103.885229670592 38.5454657559867
"1360" 271.8 104.453720564368 39.3459632317042
"1361" 272 105.145228346307 40.638908804002
"1362" 272.2 105.784636492944 42.0935234441611
"1363" 272.4 106.283791663945 43.6006425083213
"1364" 272.6 105.938495025191 43.347023116803
"1365" 272.8 105.886787182631 43.5369571027795
"1366" 273 105.900452826736 43.6701971328058
"1367" 273.2 105.881005563971 43.8103575851675
"1368" 273.4 105.897448741179 43.9994684713766
"1369" 273.6 105.927784114947 44.0665008118584
"1370" 273.8 105.910964860663 44.1399098487829
"1371" 274 105.92755249386 44.2218606556484
"1372" 274.2 105.934266535869 44.2497606033213
"1373" 274.4 105.953957297725 44.2482654595128
"1374" 274.6 106.009318630197 44.2173396650707
"1375" 274.8 106.000165704487 44.2185600551653
"1376" 275 106.025939089129 44.2020283518763
"1377" 275.2 106.056419417068 44.2358953829198
"1378" 275.4 106.04182155886 44.1942038998766
"1379" 275.6 106.065324110575 44.1975614072645
"1380" 275.8 106.065324110575 44.1975614072645
"1381" 276 106.083513041903 44.2155751642937
"1382" 276.2 106.040788479663 44.2098148743983
"1383" 276.4 106.051894081024 44.2512815254714
"1384" 276.6 106.066177714148 44.2383636580636
"1385" 276.8 106.067418965612 44.2597470355521
"1386" 277 106.050774911894 44.2297877388598
"1387" 277.2 106.031749036696 44.2109914368162
"1388" 277.4 106.000165704487 44.2746702633772
"1389" 277.6 106.01336810642 44.2383636580636
"1390" 277.8 106.032228680608 44.2697054945833
"1391" 278 106.113963399018 44.2456658715217
"1392" 278.2 106.187431352947 44.2680690624111
"1393" 278.4 106.21046945208 44.1284799499465
"1394" 278.6 106.21046945208 44.1284799499465
"1395" 278.8 106.259175984499 44.1963244308584
"1396" 279 106.27250905762 44.1767329764774
"1397" 279.2 106.201096997052 44.093832100069
"1398" 279.4 106.201096997052 44.093832100069
"1399" 279.6 106.591518507555 44.2562156015459
"1400" 279.8 106.880962791289 44.3603121601216
"1401" 280 107.40355884097 44.6657220802724
"1402" 280.2 108.106494366473 45.1290893454483
"1403" 280.4 108.605403315522 45.3189966228284
"1404" 280.6 109.331962185652 45.4459043154353
"1405" 280.8 109.992394537499 46.0010507328438
"1406" 281 110.55532720476 46.6948979738859
"1407" 281.2 111.444356173985 47.4820083245144
"1408" 281.4 112.376430747669 48.4289160513611
"1409" 281.6 112.692718774281 49.6075888761208
"1410" 281.8 112.512250457547 50.3114685468772
"1411" 282 112.149156194151 50.8807516045521
"1412" 282.2 111.881835765284 51.014496449767
"1413" 282.4 111.889508956151 50.9639718731419
"1414" 282.6 111.900050190172 51.1126587530222
"1415" 282.8 112.013859784606 51.7637327594195
"1416" 283 111.983149849677 52.3402759116241
"1417" 283.2 112.011469694601 52.8666454829025
"1418" 283.4 111.877564399953 53.8624708884237
"1419" 283.6 111.846951832592 56.3618106737387
"1420" 283.8 111.481547814264 57.9142769469615
"1421" 284 110.997619246312 59.0933619016937
"1422" 284.2 110.179165996094 59.7462900376861
"1423" 284.4 109.802457460962 61.1638429351484
"1424" 284.6 109.226460361279 62.5682061252957
"1425" 284.8 108.780316501369 63.7416119124111
"1426" 285 108.089901065498 65.1618375375059
"1427" 285.2 107.517781806594 66.5815035780361
"1428" 285.4 107.331929046763 68.1521985473848
"1429" 285.6 107.284099292394 70.1168029077307
"1430" 285.8 106.643782798682 71.8115800934704
"1431" 286 105.914618433431 73.7459466497404
"1432" 286.2 105.18950602487 75.7059666536672
"1433" 286.4 103.950492804513 77.1552522755297
"1434" 286.6 102.562563247288 78.570235935075
"1435" 286.8 101.198617151769 80.1902644397111
"1436" 287 100.326733528712 81.5365675564152
"1437" 287.2 98.9366587816505 82.8175017445497
"1438" 287.4 97.4125110322788 83.6795238611419
"1439" 287.6 96.2231269535942 85.0099662950861
"1440" 287.8 94.9243263130768 86.6204847338328
"1441" 288 93.5635030843518 87.8789032449619
"1442" 288.2 91.9732342772532 88.9057567285777
"1443" 288.4 90.7315878698942 90.6481070502416
"1444" 288.6 90.2023069616634 92.7205738407316
"1445" 288.8 89.5032567055096 94.794422933988
"1446" 289 88.7512275800637 97.0083641810806
"1447" 289.2 88.7701985990563 98.7957434156408
"1448" 289.4 88.9859238501263 100.86653038859
"1449" 289.6 88.9480297397073 102.501242013014
"1450" 289.8 89.6832924790904 103.811611251519
"1451" 290 90.5935027478669 105.177770453057
"1452" 290.2 90.4919134963555 106.362040267959
"1453" 290.4 88.9027681935464 107.106651812033
"1454" 290.6 87.3228562109841 107.343391348679
"1455" 290.8 85.4415538538319 107.567243887668
"1456" 291 82.9595576449094 107.897870566063
"1457" 291.2 80.5913976402188 107.845285032405
"1458" 291.4 77.7306653833592 108.874854858358
"1459" 291.6 74.6358263711332 109.948165536573
"1460" 291.8 71.4059003679876 111.259762512168
"1461" 292 68.2648177980876 112.307266651422
"1462" 292.2 64.8571684304421 113.755610310794
"1463" 292.4 61.7587484593594 115.989937050617
"1464" 292.6 59.3990084037839 119.075247562476
"1465" 292.8 57.4407617252865 121.313215349819
"1466" 293 55.7600001371485 120.238275150945
"1467" 293.2 52.9337984985659 119.197685095432
"1468" 293.4 49.353404296677 117.708606911237
"1469" 293.6 45.4989547146875 116.164266023537
"1470" 293.8 41.2918519484504 114.534889588291
"1471" 294 36.7213122076156 112.865172824688
"1472" 294.2 32.2783114804273 111.32367126438
"1473" 294.4 29.6121647330553 109.609330338474
"1474" 294.6 29.2427189648324 107.044793194622
"1475" 294.8 28.3863735296419 102.980576272842
"1476" 295 28.1672347942659 98.6549077581107
"1477" 295.2 28.1733638284104 93.972448151242
"1478" 295.4 28.0692315090723 89.4981514699782
"1479" 295.6 28.0426566119372 84.8348558232668
"1480" 295.8 28.1654586233107 79.9298271552
"1481" 296 28.2633593512347 74.7213468101867
"1482" 296.2 27.9929360955847 70.2516718653977
"1483" 296.4 28.04667584935 65.5924976270029
"1484" 296.6 28.1351564920892 61.0796274145186
"1485" 296.8 28.026900635032 57.3761740105695
"1486" 297 26.0024614032124 54.1776116448053
"1487" 297.2 23.6271496755233 50.0531588190302
"1488" 297.4 21.2665140144793 45.3233110533507
"1489" 297.6 20.4447630974634 41.2452618179764
"1490" 297.8 22.1358934756506 37.4305666773035
"1491" 298 25.3787623381705 33.9453650437754
"1492" 298.2 29.917291360138 31.007942445431
"1493" 298.4 34.2605144727826 29.0711907080448
"1494" 298.6 38.7525456859528 27.5899531970172
"1495" 298.8 43.7120218599982 27.3178489948018
"1496" 299 48.9857492329135 26.8269803278665
"1497" 299.2 54.4104891286876 26.6852123339557
"1498" 299.4 59.0559898079633 27.970337710681
"1499" 299.6 63.8085470073587 30.2032726233708
"1500" 299.8 68.6628027125709 32.8520675763149
"1501" 300 72.6349205645763 36.6835453800434
"1502" 300.2 75.9080303619221 40.5405678338406
"1503" 300.4 78.8054764231519 44.7484033295362
"1504" 300.6 80.7065159036046 49.1287978917656
"1505" 300.8 80.5859302520795 52.8130334680216
"1506" 301 80.4931521104623 56.08603810755
"1507" 301.2 81.1948798557016 60.2226950360092
"1508" 301.4 82.4153799219624 63.700122214006
"1509" 301.6 85.6321177253135 65.9938332172205
"1510" 301.8 89.842949133805 67.4620546444672
"1511" 302 94.6455621706012 68.9174456788802
"1512" 302.2 99.3237281637138 69.6978191673464
"1513" 302.4 103.642887767349 71.0588429035077
"1514" 302.6 108.164408033886 71.7429153346515
"1515" 302.8 112.54953612341 71.4967243279192
"1516" 303 117.161742259916 71.6361975950832
"1517" 303.2 121.788338908329 72.1821513488427
"1518" 303.4 124.711160820328 72.516415146115
"1519" 303.6 124.239462917404 73.0912727875841
"1520" 303.8 123.308153691755 75.7889382355138
"1521" 304 122.867541578686 76.5593189947427
"1522" 304.2 122.413314581629 76.4314206988536
"1523" 304.4 122.50523062271 76.3537012925073
"1524" 304.6 122.196272548448 75.8137209108404
"1525" 304.8 122.337792208284 75.7602896858786
"1526" 305 121.605594667933 75.6027354733326
"1527" 305.2 121.562944442204 75.1625924754791
"1528" 305.4 121.478577310904 74.7532716697333
"1529" 305.6 121.316939185138 74.5186530604135
"1530" 305.8 121.004567674303 74.4606761497181
"1531" 306 120.967482673416 74.0051338112004
"1532" 306.2 120.848137085454 74.14334100555
"1533" 306.4 120.442491879614 74.2345850179329
"1534" 306.6 119.972931483775 74.165749336529
"1535" 306.8 119.451383451737 74.0346252241745
"1536" 307 119.188758740506 74.0691997252457
"1537" 307.2 118.721580459431 73.6163411269586
"1538" 307.4 118.172653295351 73.4803704491691
"1539" 307.6 117.336799111581 73.0286868372303
"1540" 307.8 116.767401833079 72.6348168077801
"1541" 308 115.883977105723 71.5666314274591
"1542" 308.2 114.059083448214 70.2079942124219
"1543" 308.4 111.844929032524 68.5108972127254
"1544" 308.6 109.179993327678 66.9449102176117
"1545" 308.8 105.581813180591 65.6599147743837
"1546" 309 101.112780581997 64.0622515669839
"1547" 309.2 96.6657631305067 61.716344907249
"1548" 309.4 92.4470109250671 59.777486323789
"1549" 309.6 87.7246204705555 58.1709899921763
"1550" 309.8 83.3303960444372 57.1042401872172
"1551" 310 78.5405182193909 55.5206144209052
"1552" 310.2 73.7895635384546 54.0354640021386
"1553" 310.4 68.9263195616207 51.9801583599459
"1554" 310.6 65.0278153043342 49.6255920520748
"1555" 310.8 61.5818115706727 46.5335528199843
"1556" 311 58.7612052457386 42.9134060111587
"1557" 311.2 56.5445396569578 38.5776892356412
"1558" 311.4 55.2367881042521 33.195837495627
"1559" 311.6 53.646996244669 28.2376741452959
"1560" 311.8 53.2345514943851 22.9088978139763
"1561" 312 52.2543687290303 17.6252553610646
"1562" 312.2 52.0104968487224 13.5231731954578
"1563" 312.4 53.1874224801485 11.8512041504396
"1564" 312.6 53.2428673300729 12.0277171799728
"1565" 312.8 51.9856767319968 12.321790676094
"1566" 313 50.9309696293607 13.1246815157197
"1567" 313.2 49.0409491938883 13.9571466421999
"1568" 313.4 46.0361101448388 14.4830960055087
"1569" 313.6 42.5546356736326 15.5271097770692
"1570" 313.8 38.9170412642933 17.5039121819468
"1571" 314 34.6387545283907 19.6822433351983
"1572" 314.2 30.2529497223245 22.0019102866244
"1573" 314.4 25.8253952349793 24.8727266290828
"1574" 314.6 22.2457410272264 28.1735564440398
"1575" 314.8 18.8463469493353 32.5605215436872
"1576" 315 15.7097008600768 36.6036965001321
"1577" 315.2 12.9875570784869 41.3552559862721
"1578" 315.4 9.4817862740095 45.9977200164411
"1579" 315.6 7.85983495425898 50.1390600686358
"1580" 315.8 8.03780253183393 51.7827297612383
"1581" 316 8.70447997606885 53.441743988664
"1582" 316.2 8.68331457706328 55.8581499862413
"1583" 316.4 8.72686902537492 59.0374635384788
"1584" 316.6 8.71369287927939 63.0116388949997
"1585" 316.8 8.77120106924222 68.0342454352935
"1586" 317 9.03990394337099 72.5100277287308
"1587" 317.2 9.07042403332339 77.1578257804342
"1588" 317.4 8.8171170237856 81.0486477585523
"1589" 317.6 8.52695793952837 81.1565665147734
"1590" 317.8 8.13398270965975 80.7332233131522
"1591" 318 8.07047556582633 80.0218817093458
"1592" 318.2 7.66872771942578 80.0318156916619
"1593" 318.4 7.68406792224361 79.9699742737231
"1594" 318.6 7.71429788613174 79.4508608221227
"1595" 318.8 7.53524958787155 79.5434995860354
"1596" 319 7.33463249242191 79.4373920621706
"1597" 319.2 7.23305494804281 79.1414437906313
"1598" 319.4 7.51274653462934 78.8523211510506
"1599" 319.6 7.44844606441397 78.9711634069843
"1600" 319.8 7.56372009539562 78.9678236527352
"1601" 320 7.65586025423592 78.5897182572682
"1602" 320.2 8.68297188037464 78.2607035170083
"1603" 320.4 9.17692840697227 77.9451503877458
"1604" 320.6 10.0498900486783 77.6008664896847
"1605" 320.8 10.7712924625823 77.6077051896079
"1606" 321 12.0067435252627 77.6099997003396
"1607" 321.2 14.3536170467071 77.9162880352174
"1608" 321.4 16.8839645802538 78.4030176594639
"1609" 321.6 18.3538044008738 79.0404026842615
"1610" 321.8 21.329176274878 79.8386446397896
"1611" 322 24.9393220048065 80.7995279291006
"1612" 322.2 29.1023136043577 82.6235713307045
"1613" 322.4 33.632879285719 84.6008264323486
"1614" 322.6 37.8730621094848 86.1358741653526
"1615" 322.8 42.0072802228044 88.5057686568467
"1616" 323 45.7940293899855 91.2563095345909
"1617" 323.2 50.2667587753773 93.4329967481514
"1618" 323.4 54.6634578754154 96.159473991718
"1619" 323.6 58.6874604528995 100.070186331666
"1620" 323.8 61.627398343463 104.494156077828
"1621" 324 64.6606144419906 108.266798705341
"1622" 324.2 67.2573242484231 112.816816389467
"1623" 324.4 67.7716608755347 117.050498166691
"1624" 324.6 67.3764667211314 118.643756445808
"1625" 324.8 68.2877853421092 118.136047280674
"1626" 325 70.5823819926808 117.781243661819
"1627" 325.2 73.641308272185 117.07415132034
"1628" 325.4 77.6632486942645 116.132235168797
"1629" 325.6 81.7515780013706 114.995030705253
"1630" 325.8 87.0367801472485 113.861589024106
"1631" 326 91.7798515888638 112.780012643429
"1632" 326.2 97.2743667456592 111.982282636482
"1633" 326.4 101.04043438099 110.088857685646
"1634" 326.6 102.538882789965 107.41851384317
"1635" 326.8 104.978843367246 103.581761603198
"1636" 327 107.921323554439 99.6345117156497
"1637" 327.2 110.931265228427 95.1978028391825
"1638" 327.4 114.007390513101 91.2884019183977
"1639" 327.6 117.843819998642 87.1370912639211
"1640" 327.8 121.503297939638 83.5337307833891
"1641" 328 122.37382780845 80.999534579734
"1642" 328.2 121.144488293683 80.1543281059486
"1643" 328.4 119.958986869858 79.2121319060109
"1644" 328.6 118.230884587527 77.6699347583386
"1645" 328.8 115.526779173126 74.5043918844298
"1646" 329 112.22011684994 70.9982982595653
"1647" 329.2 109.155301271983 68.6580195194667
"1648" 329.4 105.79845986881 65.4654069059123
"1649" 329.6 102.539291108992 62.327914940034
"1650" 329.8 99.3329263934736 58.6285629169551
"1651" 330 96.4579637849933 54.3982464129906
"1652" 330.2 93.6103112458858 50.0271685542838
"1653" 330.4 90.6640758527043 45.2005584571445
"1654" 330.6 87.4369730936411 40.0239605523163
"1655" 330.8 84.6397677244591 34.7132507451286
"1656" 331 82.722727908979 29.0919267415594
"1657" 331.2 82.1866416894215 24.2291138251716
"1658" 331.4 81.7998316520597 18.5675860963165
"1659" 331.6 82.6746317529596 13.4996956122825
"1660" 331.8 85.4518593484865 10.4433710593238
"1661" 332 87.1838926901328 10.3660773160151
"1662" 332.2 86.9815751087794 11.0271983027405
"1663" 332.4 94.36040768175 12.0580802060938
"1664" 332.6 94.9799542723297 11.6711484404792
"1665" 332.8 93.978536040418 11.5574864058874
"1666" 333 94.8794440887926 11.5222812387731
"1667" 333.2 94.6186345700708 10.8311923321844
"1668" 333.4 94.1886591517492 10.3164921831646
"1669" 333.6 94.0374889865071 10.3853883579872
"1670" 333.8 93.8329698107574 10.6733207926033
"1671" 334 93.6329982878528 10.8900753636974
"1672" 334.2 93.6071162607533 11.087225171717
"1673" 334.4 93.564041135513 11.4727449581655
"1674" 334.6 93.56489163787 12.1758226300954
"1675" 334.8 93.3848186498244 12.4547475552725
"1676" 335 93.2749655800192 12.8162880599627
"1677" 335.2 93.1346919355674 13.1351523182574
"1678" 335.4 93.2892898775648 13.3854079278718
"1679" 335.6 93.3497114201613 13.9379243248186
"1680" 335.8 93.1872193327738 14.3023458550486
"1681" 336 93.2580873155118 14.8597203590368
"1682" 336.2 93.1591011961004 15.6141545911918
"1683" 336.4 93.1921700547444 16.2317920030842
"1684" 336.6 92.8197004141597 18.2287077419775
"1685" 336.8 92.0594808669255 21.0212193638431
"1686" 337 91.3193881420406 25.7951984907803
"1687" 337.2 91.3272646570238 29.3344756497857
"1688" 337.4 90.9344079300398 34.8562724778197
"1689" 337.6 91.2495682876184 39.0975884787383
"1690" 337.8 91.3655344976863 44.5058755156965
"1691" 338 91.350793756388 50.3505075074934
"1692" 338.2 91.2876809083331 54.6937809501718
"1693" 338.4 91.2355131284119 59.9079909881497
"1694" 338.6 90.1784932928679 64.6206376068298
"1695" 338.8 88.2064065318513 68.7307589730537
"1696" 339 87.0506741685603 73.4540104371187
"1697" 339.2 86.3158479333282 78.7451227411164
"1698" 339.4 86.2299951418366 83.9521895312033
"1699" 339.6 87.6409973011847 89.4435717628597
"1700" 339.8 89.8076066774249 93.3660839826255
"1701" 340 93.5702671818831 97.9311884949949
"1702" 340.2 97.3554536320258 102.338127984898
"1703" 340.4 99.8533705043241 104.668906114364
"1704" 340.6 98.55894203746 106.642060114458
"1705" 340.8 96.0119611261265 106.853888009528
"1706" 341 92.4377985544825 107.544647318546
"1707" 341.2 87.8799496212945 108.260879054442
"1708" 341.4 83.066374382198 109.566004720781
"1709" 341.6 77.8940359478354 110.280691346715
"1710" 341.8 73.1468056267978 111.198066920197
"1711" 342 67.817978738335 111.774751071065
"1712" 342.2 62.8283247789851 113.25548718898
"1713" 342.4 57.7984053472219 114.979526534402
"1714" 342.6 53.3064246582997 117.451173266935
"1715" 342.8 51.652728526073 119.46752601706
"1716" 343 51.5606444756877 120.303847755302
"1717" 343.2 51.5291118658774 120.995242909861
"1718" 343.4 51.5094028205492 121.089606921627
"1719" 343.6 51.5666676964113 120.87749650795
"1720" 343.8 51.6177953072663 120.913682779973
"1721" 344 51.1664160069261 120.701463188556
"1722" 344.2 50.8207809653158 120.527490236763
"1723" 344.4 49.6628449391068 120.275563432261
"1724" 344.6 49.2809355017849 119.772153010251
"1725" 344.8 48.9471915042446 119.962126987842
"1726" 345 48.9293028435799 120.0119535826
"1727" 345.2 48.8782138079084 119.974872020757
"1728" 345.4 48.823688256982 119.981380373733
"1729" 345.6 48.9055459202756 119.929905989912
"1730" 345.8 48.9232904935242 119.894730588762
"1731" 346 48.6205022335537 119.727488136896
"1732" 346.2 48.056963246456 119.320243579787
"1733" 346.4 47.5257715356391 118.768073208026
"1734" 346.6 46.5156812804643 117.872030402354
"1735" 346.8 45.5868101247076 117.275073580643
"1736" 347 45.261907640904 117.311465270278
"1737" 347.2 45.3949131197256 116.764099188601
"1738" 347.4 44.2063197434606 115.655961622676
"1739" 347.6 42.8612362181442 114.162404526301
"1740" 347.8 41.0360741853671 111.667417601717
"1741" 348 38.300162350425 108.657636089034
"1742" 348.2 35.6441881758762 105.905640657988
"1743" 348.4 32.1133900306042 102.711696065947
"1744" 348.6 28.8711045044056 99.827668529589
"1745" 348.8 25.0872949461222 96.2817094772152
"1746" 349 21.4548147640967 92.8299380671976
"1747" 349.2 17.5710567988975 89.2412287317486
"1748" 349.4 13.1259519729377 85.8076305884078
"1749" 349.6 9.66865493559075 84.0232718818435
"1750" 349.8 10.0638315410861 83.9096293935835
"1751" 350 9.79762265227312 84.0771160380369
"1752" 350.2 9.41295913259119 84.4117759729894
"1753" 350.4 9.26425607930548 85.1995803496817
"1754" 350.6 9.63107442590914 84.8359090546027
"1755" 350.8 9.70056221551067 84.8362417393043
"1756" 351 9.98236956780301 84.3145021120513
"1757" 351.2 10.0296852214522 83.8088223901543
"1758" 351.4 9.96605725621136 83.6621266552326
"1759" 351.6 9.96701999337511 83.5387737127829
"1760" 351.8 9.91687386889192 83.4882746753753
"1761" 352 10.0452742907082 83.0526915238934
"1762" 352.2 9.86185319348348 83.2919752926521
"1763" 352.4 10.0038703738995 82.8516670273757
"1764" 352.6 10.3350624415273 82.2461097711022
"1765" 352.8 10.1486486381989 81.7650580122047
"1766" 353 10.3049436035333 80.5817164111258
"1767" 353.2 10.6231531347804 79.8878373881273
"1768" 353.4 11.2461800687972 79.3946046401939
"1769" 353.6 11.3238720449815 78.5444202685262
"1770" 353.8 12.0897899372655 77.2457669858589
"1771" 354 12.7478907444847 76.4962313306791
"1772" 354.2 13.9247954892747 76.0235279963908
"1773" 354.4 15.8567581566674 74.4893981120087
"1774" 354.6 17.5645389063432 73.1360733032978
"1775" 354.8 19.889066638671 71.2372002650731
"1776" 355 22.1659874261304 69.7216439095322
"1777" 355.2 24.52119146849 68.7841926181861
"1778" 355.4 27.6810024504944 67.657535631949
"1779" 355.6 31.4322374620807 66.2264542048722
"1780" 355.8 35.8497922670426 65.3168625037037
"1781" 356 40.9996772122554 64.9198331087985
"1782" 356.2 45.558291287709 64.8980984503086
"1783" 356.4 51.3440468169035 64.9130165480169
"1784" 356.6 55.8090973398823 65.2665748999875
"1785" 356.8 59.5106009837981 66.2844448979607
"1786" 357 63.3377974816299 67.2316805381752
"1787" 357.2 67.466497538765 67.6645346473784
"1788" 357.4 72.6266787269236 67.0348123328318
"1789" 357.6 76.9918333910286 65.8850839566894
"1790" 357.8 81.8954431966663 64.5275620813604
"1791" 358 87.2362214365429 63.4528477798323
"1792" 358.2 92.2770743157417 62.6986110716281
"1793" 358.4 97.4004020311288 62.4764275497839
"1794" 358.6 101.626629885389 62.8887197686717
"1795" 358.8 106.584669279652 63.3069751164405
"1796" 359 110.312519977102 64.2163708105907
"1797" 359.2 113.696915428956 65.4550696685075
"1798" 359.4 117.773536076092 66.602186519638
"1799" 359.6 121.981576181385 68.1201574637947
"1800" 359.8 124.282158495868 69.5023516243311
"1801" 360 123.70080768773 69.9542580529494
"1802" 360.2 124.024403094532 69.9058560303083
"1803" 360.4 124.085746933334 68.2191156652531
"1804" 360.6 123.239606959488 68.6495076889371
"1805" 360.8 122.956573159059 68.4395407938335
"1806" 361 122.701040918023 68.4076106742119
"1807" 361.2 122.185889716049 68.1847155887404
"1808" 361.4 121.909169233145 67.9484882899828
"1809" 361.6 121.635237883761 67.7629007619268
"1810" 361.8 121.001511775319 67.5800441705604
"1811" 362 119.887265641718 67.2906286053521
"1812" 362.2 119.253132797598 66.6854720468039
"1813" 362.4 118.299758717076 65.5333396880524
"1814" 362.6 116.807788838747 64.068522147483
"1815" 362.8 114.767130009775 62.4690757462412
"1816" 363 112.566296896887 60.7118263301073
"1817" 363.2 109.777621875921 59.0808474056286
"1818" 363.4 106.760784768888 57.1562300506693
"1819" 363.6 103.11207772543 55.3582695567807
"1820" 363.8 98.9583641230472 53.297802520533
"1821" 364 94.8363799334236 53.0521396217584
"1822" 364.2 89.8080970049767 51.5482717065664
"1823" 364.4 85.1671230006698 51.050863518382
"1824" 364.6 80.5489988235985 50.2728725242376
"1825" 364.8 75.9372733601668 50.6425318551829
"1826" 365 70.8455525931225 50.999309401428
"1827" 365.2 66.1465652273676 51.0420966281719
"1828" 365.4 61.1399529974277 51.7289453724232
"1829" 365.6 55.7359459257655 51.6417384505768
"1830" 365.8 50.6466579727363 51.6596151384106
"1831" 366 45.3526212577151 50.5226708450289
"1832" 366.2 39.9841712254294 48.3800278601297
"1833" 366.4 35.6372147763839 46.3311769489894
"1834" 366.6 29.5194565031636 44.9555227016786
"1835" 366.8 25.9109631005873 43.6307332353137
"1836" 367 21.0953919249019 42.1135520547266
"1837" 367.2 17.6125155202992 39.2085125887813
"1838" 367.4 15.3622331832532 36.8799625683815
"1839" 367.6 15.3174977906941 37.4271779344102
"1840" 367.8 14.5506925904731 38.9145125914539
"1841" 368 14.2107352263178 40.6488489562227
"1842" 368.2 12.9839707218544 43.4892252654044
"1843" 368.4 11.4668034098607 46.4428575855911
"1844" 368.6 10.0139397290564 50.0770833156988
"1845" 368.8 8.64005921282409 55.0641507976015
"1846" 369 7.87184540497548 59.6701008134877
"1847" 369.2 7.47026753959797 64.9927532151865
"1848" 369.4 7.21317062327537 70.2611851548136
"1849" 369.6 9.40599988988751 74.0732581150964
"1850" 369.8 11.8998535434042 78.2970633145352
"1851" 370 13.8588903088203 83.4950490826829
"1852" 370.2 16.1082012403651 87.9312444194494
"1853" 370.4 19.7676547573002 91.9526132955222
"1854" 370.6 23.4321523095037 96.0203529439619
"1855" 370.8 27.0206532860908 100.545263747099
"1856" 371 30.9988145335934 104.562301127015
"1857" 371.2 35.269591778269 108.03880089143
"1858" 371.4 40.0477331284378 111.954454274486
"1859" 371.6 44.6532678833926 115.234914964885
"1860" 371.8 49.3881479684735 118.46073808774
"1861" 372 53.2409853122243 122.513329246073
"1862" 372.2 55.9946184730716 123.213757005355
"1863" 372.4 58.9471057884023 122.654932682934
"1864" 372.6 64.3159805546012 122.473261525371
"1865" 372.8 69.0829342828715 122.685552121381
"1866" 373 73.9159380817952 122.472063798624
"1867" 373.2 78.8341811068311 122.325954029943
"1868" 373.4 82.4010044528077 121.744042615405
"1869" 373.6 87.1870406706054 121.028934260149
"1870" 373.8 91.4901319629285 120.489039755904
"1871" 374 94.880243628822 117.620564321276
"1872" 374.2 99.0484410312848 115.063009057193
"1873" 374.4 103.314804868926 112.93259321087
"1874" 374.6 106.339283344499 109.894397429173
"1875" 374.8 110.094087870723 106.703536465211
"1876" 375 113.29816827542 103.293450786263
"1877" 375.2 116.317218590184 100.474395002203
"1878" 375.4 116.548441252575 97.7478360703766
"1879" 375.6 117.48441019042 94.1546672015407
"1880" 375.8 118.759206793218 90.2691109792023
"1881" 376 120.351484067905 86.078918444807
"1882" 376.2 122.745894697274 81.8315144691626
"1883" 376.4 125.73098485665 78.1863531293821
"1884" 376.6 125.536924139348 77.9003004598772
"1885" 376.8 125.229071478504 77.371721003577
"1886" 377 124.136567060255 75.828610866981
"1887" 377.2 122.782641832653 72.7425996523972
"1888" 377.4 122.460624754185 69.6138188809154
"1889" 377.6 122.485363160703 64.6951459021434
"1890" 377.8 122.676651365247 59.7602855548028
"1891" 378 122.832265524709 54.5965014317806
"1892" 378.2 123.987439903807 49.1188222942298
"1893" 378.4 122.914696096131 47.7668409329103
"1894" 378.6 121.707124612791 47.4091543858517
"1895" 378.8 119.959112988524 46.3638017822608
"1896" 379 118.379045173505 44.5678703431668
"1897" 379.2 115.706470324447 42.2940325689365
"1898" 379.4 112.880654702546 40.0891743973033
"1899" 379.6 109.538202288298 37.373066061735
"1900" 379.8 105.699037455133 34.2946308706784
"1901" 380 102.403245436441 30.5073556718025
"1902" 380.2 98.3082319294257 26.4169640719802
"1903" 380.4 94.2118201279313 21.9054724271379
"1904" 380.6 90.6806238783012 17.3684721480938
"1905" 380.8 88.0400385231818 12.4858509427845
"1906" 381 86.6926431809457 8.26580372349406
"1907" 381.2 85.0371297514479 8.80027906463162
"1908" 381.4 82.746008657122 9.59643883139335
"1909" 381.6 79.5000110484202 10.0132783671933
"1910" 381.8 75.2956029887273 10.77741560488
"1911" 382 69.9488805721443 10.8579573313265
"1912" 382.2 65.1471660272664 11.3348511617287
"1913" 382.4 59.8401056325011 12.585769368732
"1914" 382.6 54.5346336717989 13.0166553748927
"1915" 382.8 48.6354533387466 13.0420984305681
"1916" 383 42.7376839080978 13.8538781574566
"1917" 383.2 36.6355506108866 14.2395920752013
"1918" 383.4 31.7650733302677 15.7099598597873
"1919" 383.6 29.2415071049611 18.2432861609015
"1920" 383.8 27.4353366694272 21.823448936535
"1921" 384 25.0081660317409 25.9720621973357
"1922" 384.2 21.855192284284 31.1616355427192
"1923" 384.4 19.3334733168344 35.9943294308792
"1924" 384.6 16.9834230818798 40.9501360403036
"1925" 384.8 14.4192010529139 46.9042720987051
"1926" 385 12.5193317214198 52.580992758864
"1927" 385.2 10.8268477312082 57.996779701615
"1928" 385.4 8.61368550145479 64.1878872180308
"1929" 385.6 6.78184482082508 70.5252111549345
"1930" 385.8 7.83463944091354 74.2931793028908
"1931" 386 10.0976240290473 77.2629072004719
"1932" 386.2 12.1993271332654 82.4242336530665
"1933" 386.4 14.4309309977836 87.2512010036699
"1934" 386.6 16.2018747121215 91.8769845682021
"1935" 386.8 19.4375014949618 95.6144079359681
"1936" 387 23.1370889281943 99.8859346844136
"1937" 387.2 26.9642989008973 104.202278801158
"1938" 387.4 32.3219215968098 107.92873280844
"1939" 387.6 37.4599412679925 111.687836486804
"1940" 387.8 42.4987103635205 114.80879722549
"1941" 388 47.1669646750638 117.370218976117
"1942" 388.2 51.6500468424369 120.628148717682
"1943" 388.4 54.2097585830948 123.790162240013
"1944" 388.6 55.3642573455708 123.687743630939
"1945" 388.8 56.192863460815 122.783814332253
"1946" 389 57.614412807463 120.842606867767
"1947" 389.2 60.6143959596823 118.786278273543
"1948" 389.4 63.9915473638633 116.584167275042
"1949" 389.6 67.7889885131471 114.40949854794
"1950" 389.8 72.7224547911878 112.535683361241
"1951" 390 77.5376081095406 110.469661573988
"1952" 390.2 82.4799602244866 108.343121381836
"1953" 390.4 87.1656764403338 105.630723400532
"1954" 390.6 92.1647973755093 103.061605074883
"1955" 390.8 97.1080547323447 102.352097552028
"1956" 391 102.313381436101 102.726784905614
"1957" 391.2 108.038110806784 103.406118154299
"1958" 391.4 110.322598501397 103.387087912488
"1959" 391.6 110.684007386763 101.1411365698
"1960" 391.8 111.235729167862 98.2785692184974
"1961" 392 113.223600954639 94.0176530168125
"1962" 392.2 115.169563537314 90.0553722248589
"1963" 392.4 117.111297121752 85.1067297290215
"1964" 392.6 119.48007348252 79.8551088788789
"1965" 392.8 122.426712240932 75.1483369459295
"1966" 393 124.960018102739 70.3721238541667
"1967" 393.2 126.556314862189 65.7985127928481
"1968" 393.4 126.499238938325 61.4440596674588
"1969" 393.6 125.415646049439 57.1355016874856
"1970" 393.8 124.530824773934 52.1857940452473
"1971" 394 123.853364708304 47.6594244134877
"1972" 394.2 123.980365561119 46.4104529438922
"1973" 394.4 123.147568290553 46.1933865184226
"1974" 394.6 121.906394995001 45.5931498650478
"1975" 394.8 120.626277429707 45.1799227699702
"1976" 395 118.320678771608 43.6539370750146
"1977" 395.2 115.408582495337 41.0967010748458
"1978" 395.4 111.869089892745 37.8712203080848
"1979" 395.6 108.577218817701 33.7324377874359
"1980" 395.8 105.112033670728 29.4371323022296
"1981" 396 101.51092865062 25.8494103471313
"1982" 396.2 98.3522842871952 21.2482873408057
"1983" 396.4 95.0044161043741 17.1492271158499
"1984" 396.6 92.3087701944207 13.2625572636854
"1985" 396.8 92.3858785448656 10.8636911196741
"1986" 397 93.5244535014768 10.7943563756
"1987" 397.2 93.6143247104254 11.3418828694514
"1988" 397.4 94.0307989379601 12.0457063370014
"1989" 397.6 95.0129442389834 12.8304237433174
"1990" 397.8 98.1685604297321 14.5545195549984
"1991" 398 100.327401279876 17.3827255702212
"1992" 398.2 102.519080792555 16.9697143957304
"1993" 398.4 102.173873733878 13.949642849626
"1994" 398.6 102.017185262829 14.25315026162
"1995" 398.8 102.184550941037 14.6007444263508
"1996" 399 103.483654968718 14.8915501841836
"1997" 399.2 103.701621748047 15.2351482010996
"1998" 399.4 104.432167225836 15.2619131397489
"1999" 399.6 104.264152220171 15.6883290455344
"2000" 399.8 104.512365026748 15.6873993395585
"2001" 400 104.666344346237 15.8781974667557
"2002" 400.2 104.808177415529 16.2441681124862
"2003" 400.4 104.669912981906 16.3903445619219
"2004" 400.6 105.029054056417 16.6031411092754
"2005" 400.8 105.360260520303 16.689171203176
"2006" 401 105.40331583072 16.5214093742156
"2007" 401.2 105.511128165008 16.6870683710536
"2008" 401.4 105.71632749753 16.7262620089854
"2009" 401.6 105.880746045957 16.9927537949586
"2010" 401.8 106.011693531261 17.034313022764
"2011" 402 106.275305919483 17.3793947989383
"2012" 402.2 107.004323500528 17.5027021953635
"2013" 402.4 107.060398315702 18.1576686473675
"2014" 402.6 107.3562771685 18.5803437974717
"2015" 402.8 107.507079889122 18.9725045402876
"2016" 403 108.137033078719 19.4176038486842
"2017" 403.2 108.466417164765 20.1246434591372
"2018" 403.4 109.47424100819 21.14398746351
"2019" 403.6 110.058987921154 21.8641538635231
"2020" 403.8 110.385986490505 22.306826633296
"2021" 404 111.188114547837 23.1461428684167
"2022" 404.2 111.822022674041 23.2093212861219
"2023" 404.4 112.502149478494 23.873885054973
"2024" 404.6 112.316525400967 23.9074162425904
"2025" 404.8 112.139147249327 24.2209981384577
"2026" 405 111.958352991411 24.5684777401489
"2027" 405.2 112.141106891817 24.9048880584245
"2028" 405.4 112.525196502332 26.3686839596758
"2029" 405.6 112.824927341955 27.6711769829725
"2030" 405.8 113.260447628802 29.8008750929864
"2031" 406 113.986300438867 32.8404828728267
"2032" 406.2 114.979291378954 35.8431046435265
"2033" 406.4 116.473671512385 39.890489611035
"2034" 406.6 117.85588900731 44.0470378974027
"2035" 406.8 119.60124640838 49.0288610732282
"2036" 407 121.753926006982 53.4117926427425
"2037" 407.2 124.350748030061 57.7854623144293
"2038" 407.4 124.627084745513 60.8824172068291
"2039" 407.6 123.669478833728 63.7696082943718
"2040" 407.8 123.012022656187 67.9899785883243
"2041" 408 121.970313957213 72.2726986864469
"2042" 408.2 121.549232211477 74.4927359915064
"2043" 408.4 121.585094059257 74.9678809814705
"2044" 408.6 121.4875149015 74.9225686558298
"2045" 408.8 121.278348570558 75.3619274807038
"2046" 409 121.034119682069 75.8744894071077
"2047" 409.2 120.487301062267 76.5008113069518
"2048" 409.4 120.17630775767 76.7140403896359
"2049" 409.6 119.310323308465 77.6252890291179
"2050" 409.8 118.131000513344 78.6694895191746
"2051" 410 116.928925533565 79.73968464197
"2052" 410.2 115.207583675874 81.1710381568288
"2053" 410.4 113.711171326632 82.8611507710337
"2054" 410.6 112.295442766858 83.9424090725145
"2055" 410.8 111.263186346171 85.1349725216761
"2056" 411 110.623526864287 87.404740377509
"2057" 411.2 109.834834426982 90.6170982357654
"2058" 411.4 109.529225152305 94.6934463846005
"2059" 411.6 109.999788966678 97.8943714491823
"2060" 411.8 111.156128499178 101.447713859595
"2061" 412 111.063881187901 103.760557479263
"2062" 412.2 109.69480621829 105.43956098617
"2063" 412.4 108.050353510859 108.180285797057
"2064" 412.6 106.175262764372 110.424557390483
"2065" 412.8 103.834776356298 112.719014711724
"2066" 413 102.730548232103 112.743683264818
"2067" 413.2 102.261059678599 112.613727738738
"2068" 413.4 101.284433783521 112.606842194842
"2069" 413.6 99.906086094149 113.149203161058
"2070" 413.8 97.3313882195496 114.072912978395
"2071" 414 93.9747671391349 114.62349578745
"2072" 414.2 90.1055871304066 115.25916523596
"2073" 414.4 86.3395170667004 116.21753609133
"2074" 414.6 81.694585078591 118.109341581283
"2075" 414.8 77.5063347570356 120.47633789439
"2076" 415 73.9020966781966 122.919128031018
"2077" 415.2 72.9016394666256 124.196290826746
"2078" 415.4 72.1190212555518 123.554101738868
"2079" 415.6 69.6563772015902 122.732363885206
"2080" 415.8 66.3073374604653 121.995312544559
"2081" 416 62.0540221559544 120.856667363858
"2082" 416.2 57.3204548140473 120.373573036447
"2083" 416.4 52.3198052969931 119.92806769839
"2084" 416.6 47.2398729659996 120.021272068002
"2085" 416.8 42.0479060906979 120.253901969139
"2086" 417 40.3520251254641 120.090961980734
"2087" 417.2 39.6244610468902 119.37802082123
"2088" 417.4 37.2557156587608 118.065203322876
"2089" 417.6 34.6309922265044 116.666671545117
"2090" 417.8 31.2773819613902 115.093159321039
"2091" 418 28.7367182288555 113.709569387642
"2092" 418.2 25.3858589786365 111.587589736226
"2093" 418.4 22.1629011013454 110.546249819333
"2094" 418.6 22.3107393436254 109.574500097312
"2095" 418.8 21.2690618230009 107.398159183053
"2096" 419 20.0539476656125 105.810449583553
"2097" 419.2 19.9330993020968 104.216401573839
"2098" 419.4 20.0903319288903 103.475385310789
"2099" 419.6 19.3922440364269 100.924660798254
"2100" 419.8 18.5076789980107 97.5177407588197
"2101" 420 16.9762676565204 93.4675860978264
"2102" 420.2 15.7970858803009 89.1090443718021
"2103" 420.4 14.5737870099306 85.0319921726365
"2104" 420.6 12.9140277949682 80.3871444775843
"2105" 420.8 11.480780553299 76.0708567647308
"2106" 421 8.62024534818919 71.3325099620325
"2107" 421.2 6.12953740972301 66.8706248195674
"2108" 421.4 5.27193421157795 66.191344589907
"2109" 421.6 5.37724223723178 66.5087888130336
"2110" 421.8 5.94406695419602 66.4977493474759
"2111" 422 6.38626496698492 65.9510941180876
"2112" 422.2 5.95527109327034 66.2133788743712
"2113" 422.4 4.6994377002614 67.0098041841085
"2114" 422.6 4.90464157859149 67.0963159580064
"2115" 422.8 5.4994820007233 67.5914035735561
"2116" 423 0.202838943729049 61.5602178004982
"2117" 423.2 0.421707646290997 62.3153058491611
"2118" 423.4 0.51467266132012 61.9860405593922
"2119" 423.6 1.05940046326463 62.0898381909074
"2120" 423.8 1.41082811060383 62.3934559354736
"2121" 424 1.51955124831855 62.6623143891094
"2122" 424.2 2.15477211840231 63.0957498844005
"2123" 424.4 2.27589025264706 63.1462380767972
"2124" 424.6 2.71666406756987 63.5267219744466
"2125" 424.8 3.04784849010002 63.8189429828591
"2126" 425 3.66620220824362 64.5277178331653
"2127" 425.2 4.59437326484427 65.8477335386869
"2128" 425.4 5.13981204227422 66.1504705702884
"2129" 425.6 6.51151938781732 67.2837718316148
"2130" 425.8 7.25312685969368 67.6991778404915
"2131" 426 8.23607500460287 67.6649527670806
"2132" 426.2 9.51540243268375 67.8390236220444
"2133" 426.4 10.4521754117949 68.0293837989705
"2134" 426.6 12.2414639128267 68.1787513188298
"2135" 426.8 14.3455624260885 68.5029619747011
"2136" 427 16.6367450554551 69.6307167949698
"2137" 427.2 19.3703064027722 71.0233809384094
"2138" 427.4 22.0900228569722 72.9599635868754
"2139" 427.6 24.3380921200084 75.9822563992362
"2140" 427.8 26.3418689074315 79.2223882235561
"2141" 428 27.3284319960878 83.1620252235045
"2142" 428.2 27.5969670821432 87.7832290055631
"2143" 428.4 27.404253283953 93.0190128002937
"2144" 428.6 26.8941045626862 97.2817448539737
"2145" 428.8 25.6547145964715 101.638803362882
"2146" 429 25.6497534880057 105.096086534541
"2147" 429.2 28.0379616537272 107.201226235186
"2148" 429.4 30.9853818512773 110.533419581722
"2149" 429.6 34.7410105556523 114.038666816234
"2150" 429.8 37.9368364188713 117.692127271204
"2151" 430 38.8386045644939 118.301787763088
"2152" 430.2 39.9762700990114 118.060692111059
"2153" 430.4 42.467150491534 119.660881818143
"2154" 430.6 44.9905599224428 120.813005338165
"2155" 430.8 47.5685021790599 122.391182655238
"2156" 431 49.0433769823556 123.492608886168
"2157" 431.2 49.8343875058194 123.747148394257
"2158" 431.4 51.4777028529556 124.033546200285
"2159" 431.6 52.733551132316 124.716468569303
"2160" 431.8 53.2928755458633 125.076644615377
"2161" 432 54.1553368905414 125.289211541143
"2162" 432.2 55.4790416695167 125.58831781422
"2163" 432.4 56.2515638715687 126.182245269184
"2164" 432.6 57.2621890722621 126.364286724429
"2165" 432.8 58.3707954341855 126.473458427428
"2166" 433 59.422863114634 126.557046896563
"2167" 433.2 60.1151082441399 126.917534472701
"2168" 433.4 60.5471372254975 127.195023183909
"2169" 433.6 60.7990713917234 127.140526023089
"2170" 433.8 61.4839214115754 127.470314167314
"2171" 434 61.6428109310024 127.794145676552
"2172" 434.2 62.5602984532368 127.820786441243
"2173" 434.4 63.3953337886442 128.006830326642
"2174" 434.6 63.4239257589607 128.313343481192
"2175" 434.8 63.8219094204923 127.944856395337
"2176" 435 64.243078752603 127.979037540677
"2177" 435.2 64.9451762467866 128.090887254874
"2178" 435.4 65.2804768591346 128.126665300565
"2179" 435.6 65.9409740472512 127.953655988439
"2180" 435.8 66.1845378499162 127.688903739924
"2181" 436 66.4993776205966 127.233253925394
"2182" 436.2 66.6442995963024 126.983656147555
"2183" 436.4 66.56292253616 126.731446056245
"2184" 436.6 66.5411040614699 126.255780825412
"2185" 436.8 66.4402383228025 125.852065912544
"2186" 437 66.5375125252965 125.776991512102
"2187" 437.2 65.9428357528719 125.60213103093
"2188" 437.4 65.7301249085624 125.337394763874
"2189" 437.6 65.5505547309236 124.924229905509
"2190" 437.8 65.2783140097677 125.020018335361
"2191" 438 64.9945495532654 124.860959970897
"2192" 438.2 63.7354973529433 124.782424477069
"2193" 438.4 63.5942134821978 124.6428352026
"2194" 438.6 62.9982927053218 124.083191972731
"2195" 438.8 62.06448590785 123.780632973935
"2196" 439 61.5559833096235 123.355943083615
"2197" 439.2 60.5870241496323 122.77671068023
"2198" 439.4 60.4754208552532 122.624500814128
"2199" 439.6 60.3762933820174 122.669429664298
"2200" 439.8 59.5357714974696 121.764162108722
"2201" 440 58.4913904293316 121.025523078148
"2202" 440.2 57.5517481002329 119.848176504533
"2203" 440.4 56.270437261727 118.078800531678
"2204" 440.6 55.0008760775281 115.641503143922
"2205" 440.8 53.4633993857368 112.733625512158
"2206" 441 51.5798144733044 109.399969637611
"2207" 441.2 49.4017165670409 105.984348596851
"2208" 441.4 47.037405641294 102.467902367795
"2209" 441.6 45.0812362091568 98.3816955834323
"2210" 441.8 42.3119220442345 93.9235969478381
"2211" 442 39.9156338026337 89.2078678336568
"2212" 442.2 36.4281884595423 84.8329220447351
"2213" 442.4 33.4933974065782 80.2495535905894
"2214" 442.6 30.7324100463361 75.0461169523159
"2215" 442.8 29.2009089098307 70.5195259780961
"2216" 443 26.8523708325808 66.0334729257467
"2217" 443.2 24.5041226023509 61.5644554350287
"2218" 443.4 22.4797978073371 56.7129935286249
"2219" 443.6 21.2201018989129 50.9853996231457
"2220" 443.8 20.3971059007191 45.2718642471398
"2221" 444 19.9621073896175 39.3040333903559
"2222" 444.2 20.3310233914934 33.6727580801324
"2223" 444.4 21.4035346625318 29.0091853881148
"2224" 444.6 23.7021330812689 23.7221122851614
"2225" 444.8 25.2379673340703 22.2887444034903
"2226" 445 25.6049580923296 22.4794115558533
"2227" 445.2 26.4638694176224 22.5741792329955
"2228" 445.4 27.9200775001627 22.271231063709
"2229" 445.6 29.6315209900708 22.7441682457806
"2230" 445.8 29.9827891639275 23.582040770678
"2231" 446 29.493364031237 24.3335494579686
"2232" 446.2 29.3654267559163 24.3273440174241
"2233" 446.4 29.3778680231094 24.7103253709276
"2234" 446.6 29.7826644517837 25.587009522405
"2235" 446.8 30.2066920672532 26.5005396905531
"2236" 447 31.3485889447512 26.5921389948504
"2237" 447.2 32.6670842505753 26.5811781600873
"2238" 447.4 34.1389054970538 26.1817091362143
"2239" 447.6 35.5030283300387 24.4780058859645
"2240" 447.8 37.3260907702922 21.8461170353426
"2241" 448 40.5335726398693 18.9168525216292
"2242" 448.2 44.3684207468833 16.8585371379169
"2243" 448.4 49.3626199256465 15.3125365736294
"2244" 448.6 54.0202837071478 15.0890695432984
"2245" 448.8 58.9504025475666 16.5137757273706
"2246" 449 64.1438495382468 18.1416587554808
"2247" 449.2 69.0465159059051 19.2575985797161
"2248" 449.4 74.2019814721227 20.3064630772196
"2249" 449.6 80.1353132135598 20.8716387772621
"2250" 449.8 85.6555368383945 21.3870491500507
"2251" 450 90.9554973095415 21.9472108312917
"2252" 450.2 96.4530378336311 21.8147827663334
"2253" 450.4 101.369288778634 22.021428937475
"2254" 450.6 106.396246401498 22.6051228153735
"2255" 450.8 111.23948173224 23.2457042515398
"2256" 451 110.782798537395 23.6786386136108
"2257" 451.2 110.061560455962 25.0019151951593
"2258" 451.4 109.582466270463 25.9215415619007
"2259" 451.6 110.424682145576 28.5194667728134
"2260" 451.8 111.127634184158 32.158823533359
"2261" 452 111.643809624269 36.2339055361389
"2262" 452.2 112.832120017273 40.3529354407989
"2263" 452.4 114.514250041449 43.9800771896919
"2264" 452.6 116.228695309821 47.8512800808058
"2265" 452.8 118.912540722453 51.4504800358805
"2266" 453 121.24058753138 55.290144218134
"2267" 453.2 123.787138634285 59.5123504319297
"2268" 453.4 126.160166939402 63.5705539333537
"2269" 453.6 125.68704167948 65.3216805045495
"2270" 453.8 124.588383910345 68.891877838487
"2271" 454 123.804511974229 73.5399312464887
"2272" 454.2 123.710070727073 78.4311260106095
"2273" 454.4 123.352307294932 83.4481218199485
"2274" 454.6 121.733310877914 87.579026555671
"2275" 454.8 120.674096020676 92.4263989883554
"2276" 455 118.96277924983 95.5427955886335
"2277" 455.2 116.483830007024 100.051442755088
"2278" 455.4 114.018959876478 101.92436244473
"2279" 455.6 110.456504802111 105.217972751874
"2280" 455.8 107.702861429229 108.449538894474
"2281" 456 104.458715030162 111.459083867621
"2282" 456.2 101.306902021756 115.227499689859
"2283" 456.4 97.9376269071676 118.321269977445
"2284" 456.6 94.235201390623 121.196421972234
"2285" 456.8 93.6731418544832 122.568895142013
"2286" 457 93.9076347699452 122.418987817319
"2287" 457.2 94.1607986760477 122.165754193629
"2288" 457.4 94.383678115238 122.173479659554
"2289" 457.6 94.2290389023189 122.077310737728
"2290" 457.8 93.8573932660532 121.607435009791
"2291" 458 93.0029884904761 121.262738159296
"2292" 458.2 91.1915487028973 121.338058037292
"2293" 458.4 88.7088778971587 121.319840185318
"2294" 458.6 85.2725488841658 122.065733829099
"2295" 458.8 81.6554295251689 123.298593913904
"2296" 459 79.2917687672433 123.44846020775
"2297" 459.2 76.6797248901775 123.717596399389
"2298" 459.4 72.9642595015908 125.567214647909
"2299" 459.6 72.7102210796117 125.671904620575
"2300" 459.8 71.7559231096269 125.013244832452
"2301" 460 70.2722815194233 124.904731633789
"2302" 460.2 68.4157416577154 124.866333756625
"2303" 460.4 65.7109797511427 125.775220762232
"2304" 460.6 63.8220186642303 126.817951156233
"2305" 460.8 63.1028397823097 126.65153984344
"2306" 461 62.2821255414578 126.425737205836
"2307" 461.2 60.7398110453619 126.245245292726
"2308" 461.4 59.3462973935056 126.216783369328
"2309" 461.6 57.8290848956119 126.091447825195
"2310" 461.8 56.5779985974779 125.944272411315
"2311" 462 55.3300198989672 125.929880475286
"2312" 462.2 55.314027278604 126.149463624358
"2313" 462.4 54.9018855722227 126.192609340092
"2314" 462.6 54.7094267958484 125.886053346459
"2315" 462.8 54.0088404387929 125.645661992159
"2316" 463 52.8617836202731 124.993683312737
"2317" 463.2 52.4181536853585 124.885679806621
"2318" 463.4 51.923611035534 124.84310246173
"2319" 463.6 52.6467805128692 124.969473210467
"2320" 463.8 52.8875755134032 124.907479436887
"2321" 464 53.1253704394952 125.535148311684
"2322" 464.2 53.7831005073816 125.301131176778
"2323" 464.4 53.6773007098262 124.883430475629
"2324" 464.6 53.7074741297891 124.814021463724
"2325" 464.8 53.738344976358 124.627717921068
"2326" 465 53.8254281853491 124.402439727334
"2327" 465.2 53.5213905637924 123.733610967669
"2328" 465.4 52.9206135873077 122.226620206708
"2329" 465.6 52.5101693137102 121.433764848281
"2330" 465.8 51.6414630783688 120.26270526312
"2331" 466 50.5210298593402 117.912533282562
"2332" 466.2 50.25969472588 115.919930666446
"2333" 466.4 50.3082460004709 114.304040415531
"2334" 466.6 50.1160874616407 111.732797098962
"2335" 466.8 50.5617868687698 108.43088057691
"2336" 467 51.5572097177996 105.078031408633
"2337" 467.2 52.2151571029121 100.758888044918
"2338" 467.4 52.351869661321 96.8712741617326
"2339" 467.6 51.1720109290862 92.3583845452669
"2340" 467.8 49.8347045443425 88.4695151864197
"2341" 468 47.520878011262 83.8695336130229
"2342" 468.2 44.3428034132833 81.2948354892349
"2343" 468.4 40.6748936614548 80.233117032347
"2344" 468.6 36.9045488936415 80.1113422233559
"2345" 468.8 31.9899448881367 80.5600445419944
"2346" 469 25.9822663819254 82.6469922256509
"2347" 469.2 23.0140324570562 85.5108085920077
"2348" 469.4 22.6388902644311 89.1528294125351
"2349" 469.6 23.4194835648242 93.3335009144535
"2350" 469.8 24.7514365578557 96.7400888268716
"2351" 470 26.4282364330826 100.100097402035
"2352" 470.2 27.9076599180334 103.428006666244
"2353" 470.4 28.9915380243701 106.837172691803
"2354" 470.6 31.1862419090615 109.250736147796
"2355" 470.8 34.507840627128 110.750637459799
"2356" 471 38.2956624125717 112.731764845222
"2357" 471.2 42.0928202774239 115.218017973606
"2358" 471.4 45.8001411684559 117.1127267453
"2359" 471.6 48.4533715519725 118.431025714704
"2360" 471.8 49.9436154090795 119.471684004576
"2361" 472 52.2544865524835 120.896055572495
"2362" 472.2 54.5378369526366 122.066331862508
"2363" 472.4 58.0503879541136 124.504898485404
"2364" 472.6 60.0813823379655 125.49533593909
"2365" 472.8 62.5405784047299 125.384481176784
"2366" 473 64.8121612679331 125.520478641523
"2367" 473.2 65.1499697689235 125.887312672419
"2368" 473.4 65.3391864302769 126.039295495764
"2369" 473.6 65.4796124713943 126.559256721061
"2370" 473.8 65.7675851601218 126.330620056265
"2371" 474 65.9883238888556 126.331132763233
"2372" 474.2 66.3878651657275 126.498156478119
"2373" 474.4 66.7280435808986 126.619081570735
"2374" 474.6 67.2313383224834 126.550141893882
"2375" 474.8 68.0616217530095 126.825148049543
"2376" 475 68.8423453522599 126.917339275024
"2377" 475.2 69.0326858561477 127.034784104044
"2378" 475.4 68.9527290299887 127.291855957369
"2379" 475.6 68.6046193559617 127.2121260835
"2380" 475.8 68.4878059572915 127.50953906685
"2381" 476 68.4160885095954 127.875279466626
"2382" 476.2 68.2493994246909 127.760661921825
"2383" 476.4 67.9606708120501 127.910898137178
"2384" 476.6 67.9068971658268 127.951022626071
"2385" 476.8 67.48826075806 127.981878236707
"2386" 477 67.3540670208142 127.969154853287
"2387" 477.2 67.3258751275359 128.107137486388
"2388" 477.4 67.3524479680371 128.130499570148
"2389" 477.6 67.1877205689517 128.060099442553
"2390" 477.8 67.1740053645365 127.823105186112
"2391" 478 66.968792454123 127.892923454345
"2392" 478.2 66.8749898890471 127.911992925127
"2393" 478.4 66.9210454822617 128.127982615511
"2394" 478.6 66.9709000502362 128.07880418569
"2395" 478.8 66.7861517969615 127.670201745083
"2396" 479 67.1254987551017 127.425099655403
"2397" 479.2 67.4048724977922 127.304927719948
"2398" 479.4 67.3045578047274 127.177551676626
"2399" 479.6 67.2705414041806 127.317651044151
"2400" 479.8 67.1142031577259 127.269967879071
"2401" 480 66.9773420571504 127.361835653192
"2402" 480.2 67.3941222410511 126.933106580788
"2403" 480.4 67.8830923115692 126.520806503886
"2404" 480.6 68.2769491630652 126.237299754522
"2405" 480.8 68.285146069122 126.607049235636
"2406" 481 68.2401579123866 126.533005691356
"2407" 481.2 68.1244487447053 126.098751976387
"2408" 481.4 68.0192579393715 125.811716204546
"2409" 481.6 67.8253137086435 125.994161167886
"2410" 481.8 68.0155210578839 125.709705717006
"2411" 482 68.0233313955825 125.780235579802
"2412" 482.2 68.0486824187965 125.398677175206
"2413" 482.4 67.8034312477651 125.09371747862
"2414" 482.6 67.8439448655098 125.151400689994
"2415" 482.8 67.9626930379295 125.11466394155
"2416" 483 68.2243853485498 125.320659873489
"2417" 483.2 68.612389113953 125.520899500098
"2418" 483.4 68.7567172401686 125.813736257359
"2419" 483.6 69.4607424263207 125.5726943404
"2420" 483.8 70.3227968463087 125.643562490194
"2421" 484 70.7117348984085 125.918771689009
"2422" 484.2 71.106787653897 126.058482490999
"2423" 484.4 71.5860214931934 125.790855681201
"2424" 484.6 72.2262680323397 125.84538311287
"2425" 484.8 73.431030279001 126.085478335168
"2426" 485 73.8601654082024 125.686784527152
"2427" 485.2 74.2890800093765 125.761099470421
"2428" 485.4 74.8735417886535 125.897304193308
"2429" 485.6 75.1742803859722 125.629925950538
"2430" 485.8 75.2282042897699 125.324271097126
"2431" 486 75.540571108151 125.160866634832
"2432" 486.2 75.4082318355604 125.076495621473
"2433" 486.4 75.3872319472801 124.996379868525
"2434" 486.6 75.2728579466016 124.936845585529
"2435" 486.8 75.3387043868296 124.814096293746
"2436" 487 75.3175553137546 124.584173754518
"2437" 487.2 75.2247198036873 124.235997984777
"2438" 487.4 75.3185052298122 123.971763011137
"2439" 487.6 75.6587374874844 124.033841673814
"2440" 487.8 75.7101627305833 123.650162223593
"2441" 488 76.056237734237 122.907517599733
"2442" 488.2 76.4389227016791 122.578760900462
"2443" 488.4 76.3123243637643 122.146517183224
"2444" 488.6 76.77559533203 121.743409511648
"2445" 488.8 76.7643993222325 120.754105731059
"2446" 489 77.6406066109285 119.50797963239
"2447" 489.2 78.6706055401672 117.457118631698
"2448" 489.4 79.5666192756502 114.890378202033
"2449" 489.6 80.4834249439159 111.847803497584
"2450" 489.8 81.8793575305093 108.284463176896
"2451" 490 83.7442121767866 104.746241395954
"2452" 490.2 85.4307911913607 100.999912853365
"2453" 490.4 87.3888928567749 97.2247648340228
"2454" 490.6 89.9601330157221 93.6250904451024
"2455" 490.8 92.517281157427 89.8152567920694
"2456" 491 94.957662907592 85.7513045019144
"2457" 491.2 97.2064164289498 82.0203999082507
"2458" 491.4 99.9955162721056 77.8482320859505
"2459" 491.6 103.172461978074 74.4155742513794
"2460" 491.8 107.007512907042 71.4452231523257
"2461" 492 111.37358710114 69.1939485051159
"2462" 492.2 115.512102828341 67.2519185752371
"2463" 492.4 118.083246577161 65.9152114451651
"2464" 492.6 122.182139494928 64.6877960284724
"2465" 492.8 124.760372381518 63.036747078624
"2466" 493 124.586636586535 61.3518116919461
"2467" 493.2 124.164534132622 60.7867434776938
"2468" 493.4 123.849957314026 60.5032788790923
"2469" 493.6 123.806934362498 60.2507205040417
"2470" 493.8 124.15253640838 60.2392435859606
"2471" 494 125.052187084528 61.0190584045799
"2472" 494.2 125.771883997469 61.8735543860935
"2473" 494.4 125.777664545045 62.3640014874643
"2474" 494.6 125.544239541505 62.5717843256645
"2475" 494.8 125.583246093078 63.2705616821734
"2476" 495 125.16733037051 64.377071314258
"2477" 495.2 125.016281323649 65.023441318013
"2478" 495.4 124.600235763106 65.0745151797544
"2479" 495.6 124.447607872789 65.3584658861533
"2480" 495.8 124.708722533051 65.3884254772086
"2481" 496 124.662826477526 65.5564683485797
"2482" 496.2 124.644347933231 65.8385386044919
"2483" 496.4 124.960033432973 66.6810326985145
"2484" 496.6 125.518566848363 66.7308042804296
"2485" 496.8 125.899774116216 66.9667005087323
"2486" 497 125.887194283577 67.1000192215024
"2487" 497.2 125.871787552736 67.4929056303318
"2488" 497.4 125.627938787778 68.4708500422103
"2489" 497.6 125.57245913747 69.0048876521909
"2490" 497.8 125.282064456425 69.9902432069537
"2491" 498 125.04723767273 71.0162840551991
"2492" 498.2 124.249218086931 72.6904985801703
"2493" 498.4 123.502237825444 75.0434491051193
"2494" 498.6 122.765395465093 77.3263638033204
"2495" 498.8 121.382988576381 79.8740444108228
"2496" 499 119.581935964229 83.4855514209474
"2497" 499.2 117.644709410867 87.2395420721785
"2498" 499.4 116.094415056851 91.3737927004803
"2499" 499.6 115.281158125054 95.6260543659909
"2500" 499.8 113.808734333637 98.820896411848
"2501" 500 112.958847108441 102.000359369936
"2502" 500.2 113.209042783963 103.478602045347
"2503" 500.4 112.611958809283 103.553114535461
"2504" 500.6 110.968982837748 104.418411152264
"2505" 500.8 109.265901830896 105.438698756112
"2506" 501 107.041605677113 107.549934015808
"2507" 501.2 104.130241768158 110.25132542528
"2508" 501.4 101.609511545008 113.105981460829
"2509" 501.6 98.444310917439 116.6524536757
"2510" 501.8 95.7329402918811 118.982501138086
"2511" 502 92.0215472578009 120.940794964752
"2512" 502.2 89.6696367797521 120.921651201299
"2513" 502.4 86.0243693273939 121.276836114915
"2514" 502.6 83.7577856674485 121.77736696704
"2515" 502.8 81.6412112512503 121.409920726955
"2516" 503 78.1850475562176 121.88414755482
"2517" 503.2 73.9952345844999 123.578832716435
"2518" 503.4 71.0545829846219 126.187773595788
"2519" 503.6 71.0406179943109 126.645348208329
"2520" 503.8 71.0435804459956 126.363363196597
"2521" 504 70.7429149468808 126.989891150776
"2522" 504.2 69.9342241837349 126.372762026287
"2523" 504.4 67.9314376698059 126.625712096973
"2524" 504.6 65.7518589117953 126.905633031878
"2525" 504.8 63.5187127418247 126.797086329258
"2526" 505 60.3806574242974 126.733693638678
"2527" 505.2 57.6348642468975 126.114820695923
"2528" 505.4 54.3366252998839 125.046961060029
"2529" 505.6 51.5219481046749 124.591017051051
"2530" 505.8 47.9268479900101 123.68487431876
"2531" 506 43.9383442565032 122.69811575654
"2532" 506.2 40.5934304457056 121.412805020584
"2533" 506.4 37.9622890636267 119.170520035862
"2534" 506.6 34.5257318490836 116.812552309925
"2535" 506.8 31.9579067665888 115.50574342665
"2536" 507 27.964097151523 113.74550778184
"2537" 507.2 24.0301378011558 111.280337097174
"2538" 507.4 21.4160527397659 108.834041254399
"2539" 507.6 20.9917666451467 106.429091458006
"2540" 507.8 21.2962443624561 106.00027061
"2541" 508 21.5110421380148 105.742983053507
"2542" 508.2 21.3935031432503 105.689799885803
"2543" 508.4 21.2407082566832 105.553892969457
"2544" 508.6 21.5297274895125 105.437009697582
"2545" 508.8 21.7799816587142 105.386281153987
"2546" 509 22.2978508469102 104.330164539177
"2547" 509.2 22.2564521845235 102.823717313231
"2548" 509.4 22.6607647248149 101.397972944674
"2549" 509.6 23.6046963016234 99.4511628621653
"2550" 509.8 24.6121016686888 96.871466476652
"2551" 510 25.5846255742052 94.3741331578333
"2552" 510.2 27.5557862301732 91.4423532358935
"2553" 510.4 30.0715110674704 89.9846690927598
"2554" 510.6 32.7963559035786 88.5416325195782
"2555" 510.8 35.6414644803077 87.5006252189615
"2556" 511 38.2887257593804 85.6937519338374
"2557" 511.2 40.3213936476993 83.8655426672356
"2558" 511.4 41.1450255642244 81.9181204871732
"2559" 511.6 41.1760133207141 79.813675214727
"2560" 511.8 41.967738520937 76.9759748562409
"2561" 512 43.3329920713803 74.0878421261485
"2562" 512.2 45.3103573623809 71.4755300285927
"2563" 512.4 47.4515121916724 69.5509108195764
"2564" 512.6 50.2600989186228 67.5693591680391
"2565" 512.8 53.4808187326108 65.0424827064433
"2566" 513 56.8112506901537 62.7714576936442
"2567" 513.2 60.7349694526227 60.3888627513534
"2568" 513.4 64.4735137580588 58.976173542569
"2569" 513.6 67.0437288583354 58.8429104518988
"2570" 513.8 68.6103115925542 58.656872512819
"2571" 514 70.5469307242248 59.0780061459125
"2572" 514.2 72.0476765628982 59.9029664522942
"2573" 514.4 72.8592954448233 60.6337028458072
"2574" 514.6 73.8682086149246 61.2659618048585
"2575" 514.8 75.3465855851262 62.5906742692449
"2576" 515 76.8439058908542 64.7180108924931
"2577" 515.2 78.1235260325198 66.6659915368513
"2578" 515.4 80.1623680606967 67.3813232069276
"2579" 515.6 82.3910252962324 66.8728761346962
"2580" 515.8 84.5549916296669 65.8162909143374
"2581" 516 86.9077055626228 64.4367655387701
"2582" 516.2 90.3716063152433 63.8705602182468
"2583" 516.4 92.0434431223141 64.4704932003687
"2584" 516.6 94.2588216051328 65.2224013624095
"2585" 516.8 97.3628489284823 66.8139210758708
"2586" 517 101.243288649311 68.2263117927655
"2587" 517.2 105.423594523248 69.4982334742826
"2588" 517.4 110.068091311907 71.06824627184
"2589" 517.6 114.684730306488 71.8463224591585
"2590" 517.8 120.119235395971 71.8747249911866
"2591" 518 122.161585704455 70.5351262096864
"2592" 518.2 122.40875333651 68.5274114692447
"2593" 518.4 122.631284419481 65.1519001226739
"2594" 518.6 123.532349061669 60.8365695919377
"2595" 518.8 124.094292264215 57.8353137354319
"2596" 519 123.723628940308 55.3918155157089
"2597" 519.2 122.769373549772 52.2351330464749
"2598" 519.4 122.353191653321 47.6554605331694
"2599" 519.6 121.625289450451 42.7507392104899
"2600" 519.8 119.745999826743 38.176660092711
"2601" 520 117.63984124121 34.3428735657039
"2602" 520.2 115.767808493227 32.4672142844001
"2603" 520.4 115.028564387343 32.8531547656173
"2604" 520.6 113.947232044287 33.1169776650171
"2605" 520.8 113.355830135073 33.8173356853727
"2606" 521 111.985061132555 33.3454551527141
"2607" 521.2 109.900284699151 33.6330839210651
"2608" 521.4 107.004480667206 34.1275939393523
"2609" 521.6 103.722842951685 34.4158230252941
"2610" 521.8 100.127575395183 34.3077622563922
"2611" 522 96.4055067925514 34.2395604310924
"2612" 522.2 94.9734855091186 35.6677854835183
"2613" 522.4 94.5916723038697 35.9662810315603
"2614" 522.6 93.7042012305722 34.1717940469042
"2615" 522.8 93.1032809614193 31.1897448202035
"2616" 523 92.9933794580889 27.835456695214
"2617" 523.2 93.7787337808986 24.3138922968339
"2618" 523.4 95.1327035609382 20.2779426562544
"2619" 523.6 97.6624497725614 17.4183302577036
"2620" 523.8 100.607017995903 14.8621423045569
"2621" 524 102.78556083608 15.9134937394477
"2622" 524.2 104.577045714091 17.4961358227916
"2623" 524.4 108.069967051283 19.8391411239982
"2624" 524.6 110.816000502473 21.9721640037355
"2625" 524.8 112.930710817796 24.9531431304851
"2626" 525 115.407369058558 27.7046258853193
"2627" 525.2 117.338422541597 30.8766608125253
"2628" 525.4 119.52718985471 34.1479353462885
"2629" 525.6 120.71236699169 37.9822568648414
"2630" 525.8 122.285162349878 41.3488025832347
"2631" 526 123.593254520876 44.1923199621355
"2632" 526.2 124.834963120474 47.0072167071348
"2633" 526.4 124.964667633559 48.1865774210847
"2634" 526.6 124.055978001484 48.8335093237758
"2635" 526.8 123.758177754587 49.9994312509056
"2636" 527 123.651971009779 52.9115029599756
"2637" 527.2 123.273289917581 55.5243670734581
"2638" 527.4 123.825235163175 59.4224218271381
"2639" 527.6 124.708779314102 63.2943569528391
"2640" 527.8 126.205205428448 67.3336293797589
"2641" 528 126.628394247503 69.9764761100582
"2642" 528.2 126.328423799968 73.2182127248664
"2643" 528.4 126.734959644574 77.2149527758578
"2644" 528.6 125.449749883204 78.8058031366081
"2645" 528.8 124.848153312869 82.0717563226576
"2646" 529 124.190798772574 84.8953074248841
"2647" 529.2 122.554910455094 87.9515415562074
"2648" 529.4 121.560250917204 91.4354915571138
"2649" 529.6 120.531646395046 95.005316681819
"2650" 529.8 118.843050102729 98.249951182741
"2651" 530 116.634862371254 100.869091526462
"2652" 530.2 114.227657728561 104.309573228291
"2653" 530.4 111.462865447071 106.895159413045
"2654" 530.6 108.559388680667 109.798267607891
"2655" 530.8 104.972321385907 112.811039208979
"2656" 531 101.969444024433 115.377233335578
"2657" 531.2 98.6550480692164 118.165420496518
"2658" 531.4 94.8419360219393 120.311960420363
"2659" 531.6 90.7713869148729 122.114841140057
"2660" 531.8 86.1761524315269 122.489990181554
"2661" 532 81.6496123621528 123.699385914339
"2662" 532.2 77.9375604071671 125.12925022341
"2663" 532.4 74.7127123802433 126.392813843984
"2664" 532.6 72.4726810937605 126.939322720279
"2665" 532.8 69.524291719676 126.454315815367
"2666" 533 65.0643772943977 126.898568645144
"2667" 533.2 61.321760984017 127.088479608622
"2668" 533.4 57.2152416490221 126.544132599883
"2669" 533.6 53.1555228920632 125.66778375536
"2670" 533.8 49.3994480740413 124.654701056146
"2671" 534 45.282736795661 123.859726655632
"2672" 534.2 42.9278094741877 122.392206147465
"2673" 534.4 42.0743295568523 120.850232052931
"2674" 534.6 39.9287693648176 119.139216969965
"2675" 534.8 37.3577949591093 117.386516735057
"2676" 535 34.4953804899862 115.621349618955
"2677" 535.2 31.0234105761361 113.153906624087
"2678" 535.4 27.0842007476667 111.825544407542
"2679" 535.6 22.7188133671724 110.756272522417
"2680" 535.8 22.7080145601309 111.669010494728
"2681" 536 22.6612446969346 112.040385779874
"2682" 536.2 22.8256417225388 112.058993370703
"2683" 536.4 23.0465382097094 112.075622108053
"2684" 536.6 22.7725948853139 111.521647816442
"2685" 536.8 22.3525217033017 110.664442026171
"2686" 537 21.9702537563836 108.922596616587
"2687" 537.2 20.8213999361251 107.012791912266
"2688" 537.4 19.2761102534564 104.51655792105
"2689" 537.6 17.5004155756609 101.296593964635
"2690" 537.8 15.262270219883 98.2078540701867
"2691" 538 13.1295794667924 95.1532024438457
"2692" 538.2 11.0575339370912 91.070325237379
"2693" 538.4 8.98935055938103 87.6095069399767
"2694" 538.6 7.42606971233094 84.8258906564103
"2695" 538.8 5.49110683466012 81.322549640543
"2696" 539 4.93519225092386 80.0512269211713
"2697" 539.2 4.51950718028463 79.3517305647842
"2698" 539.4 4.85728317892053 78.1326539364488
"2699" 539.6 4.70026058658077 76.6408909541446
"2700" 539.8 4.34734025261533 74.9015304435544
"2701" 540 3.94659732497031 72.3416590813966
"2702" 540.2 3.58684676520924 69.4830611361997
"2703" 540.4 3.0419485735905 67.249989892985
"2704" 540.6 2.911427796678 64.9420917541478
"2705" 540.8 2.67042740010662 63.0115622832034
"2706" 541 2.97285195489416 60.1333805878591
"2707" 541.2 3.86402769817479 57.5656698509569
"2708" 541.4 4.00003045555022 55.2404683481578
"2709" 541.6 4.5745894714446 52.4631591930761
"2710" 541.8 4.78569875552223 49.1818658890959
"2711" 542 4.82523890390771 47.6801388377595
"2712" 542.2 5.29274888321884 47.0800783035422
"2713" 542.4 7.2525553850883 45.5514640068995
"2714" 542.6 8.41997551907412 44.4295701738689
"2715" 542.8 11.3341071957164 41.7759908073702
"2716" 543 14.0928849280393 39.8502289084801
"2717" 543.2 17.1234393165814 37.9572352588232
"2718" 543.4 21.133377396541 35.8664261858286
"2719" 543.6 25.4934715952931 33.7630467502723
"2720" 543.8 29.4949122665305 32.8381012299263
"2721" 544 33.9222584985293 32.0770356714965
"2722" 544.2 37.8635814372439 30.4532486626624
"2723" 544.4 42.7765311366893 29.4220720945627
"2724" 544.6 46.8760283041746 28.4631557627964
"2725" 544.8 51.2188521297641 27.5680270582757
"2726" 545 56.5823409384498 27.7659282568163
"2727" 545.2 61.6497106689559 28.9418940038091
"2728" 545.4 66.8293469352827 31.1686525658329
"2729" 545.6 70.8585862458568 33.6990608778231
"2730" 545.8 75.1827594511902 36.6707363024454
"2731" 546 79.5790799885535 39.6745280121415
"2732" 546.2 83.79871245227 43.0884792034471
"2733" 546.4 87.6124551848792 45.940590795725
"2734" 546.6 91.9889053149387 48.9856407298072
"2735" 546.8 95.6953270118118 53.1545730540323
"2736" 547 98.1220769362327 57.3608431831839
"2737" 547.2 100.702924547729 62.5415396317419
"2738" 547.4 102.160179031398 66.0856515410747
"2739" 547.6 102.617103431523 70.8652105316827
"2740" 547.8 103.235773074948 75.2527308243904
"2741" 548 104.253774980011 79.5972647524325
"2742" 548.2 103.485930669901 83.3320909942551
"2743" 548.4 104.157173413603 86.2579055478805
"2744" 548.6 106.44955007218 89.8283579640631
"2745" 548.8 109.118997952663 93.3988582656737
"2746" 549 112.203873666454 93.8043888098142
"2747" 549.2 114.515957815267 91.5431250141763
"2748" 549.4 114.206507920493 89.1794437637381
"2749" 549.6 113.700755432689 87.1622183579034
"2750" 549.8 113.188437406409 83.5108392940853
"2751" 550 113.170958007447 79.1531864373902
"2752" 550.2 113.15464010191 74.3068141372909
"2753" 550.4 113.665475780507 69.762538331479
"2754" 550.6 113.818629894926 64.7373240411375
"2755" 550.8 115.028699658708 59.4399917958048
"2756" 551 116.227286787504 54.0517669543274
"2757" 551.2 118.078205865859 48.6839783445858
"2758" 551.4 120.472122781737 44.4960809065762
"2759" 551.6 121.436125197947 43.3397608919873
"2760" 551.8 121.502212225504 43.8432700366091
"2761" 552 120.568496010164 44.1992306602696
"2762" 552.2 119.159312136736 44.1164588378427
"2763" 552.4 117.321513363933 44.575003933365
"2764" 552.6 114.466641243841 45.3007875909494
"2765" 552.8 111.241607612446 45.8094333864361
"2766" 553 106.610937068868 45.5022433649927
"2767" 553.2 102.320798204996 44.8417689367159
"2768" 553.4 98.0337102543469 43.4609623067439
"2769" 553.6 93.5714130481194 41.7294752141107
"2770" 553.8 90.4889034480964 39.6148797643333
"2771" 554 87.1555579170991 36.2216212364708
"2772" 554.2 84.2108100310663 31.9792807871138
"2773" 554.4 82.7273703398464 27.5914077641086
"2774" 554.6 81.4632834959804 23.4820983976508
"2775" 554.8 80.369234449775 19.2926189774214
"2776" 555 79.212593882654 14.7970495441992
"2777" 555.2 78.3676877755221 9.69872019332299
"2778" 555.4 78.2549160265995 6.19963138631287
"2779" 555.6 77.9049465055421 6.48965310606363
"2780" 555.8 76.5496939905346 6.84243341914618
"2781" 556 75.7120078796576 7.33955404057992
"2782" 556.2 75.2936330110055 8.15324347212769
"2783" 556.4 74.431892214371 8.84859116819944
"2784" 556.6 73.1844101300745 9.39450932359224
"2785" 556.8 71.4138944171716 10.0877089258443
"2786" 557 69.31745935236 11.2328211240203
"2787" 557.2 66.5312429699007 12.317726994217
"2788" 557.4 62.6374034124667 13.7946280162776
"2789" 557.6 58.5649028851069 14.4284654927818
"2790" 557.8 53.6276315337101 15.4419420096771
"2791" 558 48.720620813017 16.9331949355728
"2792" 558.2 43.7933968685686 17.9964741260201
"2793" 558.4 38.5351016566289 18.0976608635978
"2794" 558.6 32.7769999199808 17.01838579284
"2795" 558.8 29.8221746404899 17.5602430996054
"2796" 559 28.0634809377782 20.1071532772868
"2797" 559.2 26.8358579430851 23.0957399557421
"2798" 559.4 24.8512377549519 26.8395363737821
"2799" 559.6 21.6781387820214 30.9194368362102
"2800" 559.8 18.8530079774376 35.266106816381
"2801" 560 16.5043528939059 39.3050092351632
"2802" 560.2 14.6781195721506 43.4410740748421
"2803" 560.4 12.581456909013 47.6878500237034
"2804" 560.6 11.1047737481503 52.5563497630237
"2805" 560.8 8.59464073301199 56.9020774921309
"2806" 561 6.5465673227427 61.4445589774678
"2807" 561.2 6.82534164058617 64.5691445519753
"2808" 561.4 9.43088968333651 67.4962989873099
"2809" 561.6 12.4759377663785 71.0524917325854
"2810" 561.8 15.4804995258982 75.438849575289
"2811" 562 18.233759716556 80.4455725951302
"2812" 562.2 21.059570782755 85.8400782392981
"2813" 562.4 23.4841275525743 89.6695510770509
"2814" 562.6 27.7935749902805 92.3214666520485
"2815" 562.8 31.3661917489963 95.7678733599402
"2816" 563 34.7769448102986 98.2493632053413
"2817" 563.2 38.323877312815 102.724408518006
"2818" 563.4 40.9923209340898 107.152267552422
"2819" 563.6 43.8002837829421 111.516721976432
"2820" 563.8 47.081151989111 115.765180124054
"2821" 564 46.9760447795722 118.687240669143
"2822" 564.2 46.3635961749348 119.534568073386
"2823" 564.4 45.766156213113 119.249612958466
"2824" 564.6 45.1797351555638 118.930918323844
"2825" 564.8 43.7419133981018 118.396028451083
"2826" 565 42.5855008118634 118.074037288686
"2827" 565.2 40.1355950603281 116.770560737153
"2828" 565.4 36.6565365056271 115.113317183604
"2829" 565.6 33.4365584539959 112.950442888254
"2830" 565.8 29.2378909799664 110.886933280716
"2831" 566 24.986986320941 108.930443987851
"2832" 566.2 22.5613452304334 106.700145872087
"2833" 566.4 20.6202976131786 102.792135874581
"2834" 566.6 18.1178327669219 99.7645320273294
"2835" 566.8 16.0832590797788 96.8601767513405
"2836" 567 12.8728418949501 93.4065716612722
"2837" 567.2 10.4296607792123 90.1004115595702
"2838" 567.4 9.43751097422789 86.0096733993868
"2839" 567.6 7.36618066665591 81.5657560015487
"2840" 567.8 5.80108906159977 78.7035895437248
"2841" 568 5.63448768604018 75.4330914372848
"2842" 568.2 5.49644398630505 71.3368829184799
"2843" 568.4 5.42179901395292 67.2141108646121
"2844" 568.6 5.61413824325545 63.2677238752728
"2845" 568.8 5.40153142119117 58.5331567704494
"2846" 569 5.8850083738451 54.3589315986643
"2847" 569.2 6.39695283883067 49.6632394525235
"2848" 569.4 7.04753487536854 44.2983623798805
"2849" 569.6 8.29807946289926 38.5746981378181
"2850" 569.8 10.3330664240281 34.7180451290971
"2851" 570 13.4463615134881 30.7373298597119
"2852" 570.2 16.3323762993694 27.7712356489389
"2853" 570.4 20.1246804374951 23.6579708767062
"2854" 570.6 23.7688737207962 19.9251443100575
"2855" 570.8 27.9169203714527 16.7460619967021
"2856" 571 32.1916595231942 13.9263697205834
"2857" 571.2 36.6155836548608 11.4286616383318
"2858" 571.4 40.9385947845061 10.1064101147052
"2859" 571.6 46.180926101364 8.26706203069816
"2860" 571.8 51.8243547509694 6.39774891075125
"2861" 572 56.2956333575844 4.00550262812634
"2862" 572.2 58.0803455943483 3.89785147659713
"2863" 572.4 60.2190052235885 5.07715234480837
"2864" 572.6 62.104423174606 5.54089209496325
"2865" 572.8 65.1930082774753 5.89933373941701
"2866" 573 69.7928111211665 6.61251307686882
"2867" 573.2 74.532300154739 6.51526851281292
"2868" 573.4 79.2726749249596 6.79501765123871
"2869" 573.6 85.0781837342378 7.30958506374618
"2870" 573.8 89.0854846608945 8.00440618958963
"2871" 574 91.3433987347304 10.1675699619625
"2872" 574.2 95.7328559130592 12.7284846381204
"2873" 574.4 99.1560919899437 14.3325494641016
"2874" 574.6 103.899045754353 16.5345483054758
"2875" 574.8 107.590711209334 18.8636493014183
"2876" 575 110.529434095286 22.4480001085933
"2877" 575.2 114.098552289881 26.5069397892957
"2878" 575.4 117.314126784907 31.2044140045561
"2879" 575.6 120.027232794073 35.7594190347213
"2880" 575.8 122.300697513984 41.0600624848367
"2881" 576 124.49057631358 46.5237031249827
"2882" 576.2 125.784478837163 51.9127074733605
"2883" 576.4 126.677938319466 57.8106925450818
"2884" 576.6 127.49763696745 63.0905011377567
"2885" 576.8 127.106975434312 67.1688932120668
"2886" 577 126.260292830538 72.2729528217339
"2887" 577.2 125.084981309615 77.6011068043273
"2888" 577.4 123.394105542258 81.4046493912783
"2889" 577.6 121.607027179217 84.6166348888541
"2890" 577.8 120.133374341114 88.1619903332781
"2891" 578 118.093088826591 92.4976194871245
"2892" 578.2 115.985396522303 98.190474117758
"2893" 578.4 113.684890663073 99.3166891321549
"2894" 578.6 110.224599346466 101.312791499458
"2895" 578.8 108.727997718948 103.978228378989
"2896" 579 109.560196630715 107.203064186111
"2897" 579.2 110.329711926154 106.740236635312
"2898" 579.4 110.526682417139 106.21096031771
"2899" 579.6 110.036311400604 105.673634615754
"2900" 579.8 109.365498035308 105.449755215812
"2901" 580 109.043765791883 104.990512083155
"2902" 580.2 108.391703711271 105.358510613275
"2903" 580.4 107.078059816202 105.571364342783
"2904" 580.6 105.212584726871 105.588121331736
"2905" 580.8 102.714288438212 107.219188347606
"2906" 581 100.272598702665 108.385515918592
"2907" 581.2 97.2321475154825 110.832889465619
"2908" 581.4 94.3839800623817 114.089560977866
"2909" 581.6 92.3969551342297 118.016544129816
"2910" 581.8 91.8270954555291 120.747628252378
"2911" 582 91.9933803514784 120.669030209528
"2912" 582.2 92.4810720265714 120.655031354819
"2913" 582.4 93.640007765126 120.602083750171
"2914" 582.6 94.8436798968344 120.291443474777
"2915" 582.8 96.084813064174 119.329215383659
"2916" 583 97.5866676928389 117.494120379929
"2917" 583.2 99.4464559959608 115.845908822771
"2918" 583.4 102.053339382737 113.718856785637
"2919" 583.6 104.738392923093 111.844674172732
"2920" 583.8 106.19847818127 110.207635008404
"2921" 584 107.004664341455 109.745545273472
"2922" 584.2 107.729248366714 109.426497706285
"2923" 584.4 109.205863037497 108.164274300377
"2924" 584.6 111.445328565353 106.220990880243
"2925" 584.8 113.854351358249 104.119190063814
"2926" 585 115.515889838209 101.795125258761
"2927" 585.2 118.071480726775 98.9241664007398
"2928" 585.4 120.212523446817 95.4855477844655
"2929" 585.6 121.506968827224 92.8285046833069
"2930" 585.8 122.90659784422 90.1882182998883
"2931" 586 124.325777119632 87.0933794447577
"2932" 586.2 125.371350608057 84.1893134401058
"2933" 586.4 126.636739320883 81.0832961446116
"2934" 586.6 127.353265026635 78.1259933145263
"2935" 586.8 127.842322571601 74.7737519559321
"2936" 587 128.192455479879 71.2996157964153
"2937" 587.2 128.444152017999 67.0047657824056
"2938" 587.4 128.393139128748 63.9989315868076
"2939" 587.6 128.486532976417 60.3632824454829
"2940" 587.8 128.117246642183 57.0007109715347
"2941" 588 128.052001794358 53.4111504172969
"2942" 588.2 127.078206725771 50.3290570741446
"2943" 588.4 126.212204363232 47.6504901456321
"2944" 588.6 125.364074826888 44.3264146580343
"2945" 588.8 124.123464421972 40.9310999974711
"2946" 589 122.743555032222 37.5363358964714
"2947" 589.2 120.848177121256 33.6483264439731
"2948" 589.4 118.800343911596 30.6313435534335
"2949" 589.6 116.883362319569 26.9524473161364
"2950" 589.8 114.206697904906 23.5190264393987
"2951" 590 111.593311850126 21.1287902240663
"2952" 590.2 108.546112669169 17.6134841774288
"2953" 590.4 105.41807261847 14.5924784961013
"2954" 590.6 101.780013960728 12.0741559692303
"2955" 590.8 97.9801588922499 9.50051905904505
"2956" 591 93.577926102696 7.08896401783567
"2957" 591.2 89.4082927385854 5.0580730126023
"2958" 591.4 84.945942603975 3.53919842628777
"2959" 591.6 80.1351332241255 1.9327534511618
"2960" 591.8 75.862000205036 1.38447106534347
"2961" 592 70.8804358242069 0.67867192349418
"2962" 592.2 67.3671792056449 0.274739440525539
"2963" 592.4 63.9312615901095 0.299065724610576
"2964" 592.6 60.5566883420704 0.443491846455108
"2965" 592.8 56.9771087498682 0.968325410795698
"2966" 593 52.7922213464935 1.58255321737924
"2967" 593.2 47.7325243149666 2.60455958948365
"2968" 593.4 43.5724261996027 4.15488712268308
"2969" 593.6 39.0787434575053 5.63299295288156
"2970" 593.8 34.7064244154198 8.08312677441267
"2971" 594 30.5903658326155 10.5530032982941
"2972" 594.2 26.1894077597631 13.7196603581748
"2973" 594.4 21.7092928327886 17.4663995308865
"2974" 594.6 18.8221637321254 20.2633867404187
"2975" 594.8 15.2776849236973 23.4688151229649
"2976" 595 12.8756806446984 27.6619378931889
"2977" 595.2 10.6223749524343 32.3325273094436
"2978" 595.4 8.13634354892635 37.2685496017067
"2979" 595.6 6.13882219453358 42.385959932001
"2980" 595.8 4.75305882813734 46.2550529140339
"2981" 596 3.46908043237917 50.2416660536776
"2982" 596.2 2.5902015809067 54.8882123341484
"2983" 596.4 1.95418705894224 58.8531197404371
"2984" 596.6 2.03296986182884 63.3771849682409
"2985" 596.8 2.39288592295418 67.8590606250093
"2986" 597 3.09314513641531 71.823885125827
"2987" 597.2 3.62337300825785 76.7301799044592
"2988" 597.4 4.18962052841177 81.3544339827962
"2989" 597.6 6.01768200060891 85.0200704445215
"2990" 597.8 7.35782298534402 89.1974898458036
"2991" 598 8.90571474404645 93.3541212172682
"2992" 598.2 11.064744447563 97.3633755932686
"2993" 598.4 12.6693128506471 101.14408438886
"2994" 598.6 15.7511316024531 104.064692237188
"2995" 598.8 19.142328581514 107.841505990675
"2996" 599 22.6485399858152 110.307002220346
"2997" 599.2 25.4378029253355 112.051274092258
"2998" 599.4 28.232339226794 113.1707229225
"2999" 599.6 30.2330402171678 115.055382044983
"3000" 599.8 32.2967892792165 115.167412212474
"3001" 600 35.1918828672904 115.626422280954
"3002" 600.2 37.6246110588129 118.113366527972
"3003" 600.4 38.2792664280847 119.654838429289
"3004" 600.6 38.9501923079009 118.895760124023
"3005" 600.8 39.872783624941 118.211844654928
"3006" 601 41.2419233335635 118.433919455327
"3007" 601.2 44.2448354329879 118.905418782524
"3008" 601.4 47.7423950558925 120.428927764309
"3009" 601.6 51.5001130302488 122.623624990113
"3010" 601.8 53.9494616432973 124.924227476422
"3011" 602 57.5794751924411 125.649604957193
"3012" 602.2 62.617705632482 126.775895433709
"3013" 602.4 66.7216159700734 126.695478235041
"3014" 602.6 70.3490708600814 126.291764127318
"3015" 602.8 73.598663889922 125.882554058665
"3016" 603 75.1806552462572 125.396380330978
"3017" 603.2 76.3122381891139 124.547365872392
"3018" 603.4 76.6774289021109 124.195536187533
"3019" 603.6 77.2059794259402 123.009262827457
"3020" 603.8 78.5967678671964 121.774120899433
"3021" 604 80.4442431726718 119.539303115871
"3022" 604.2 82.3563580483891 118.053488452354
"3023" 604.4 85.3482507086885 116.051903823938
"3024" 604.6 87.827683381535 113.558580470359
"3025" 604.8 91.4572528378454 111.286351987238
"3026" 605 94.5080611888921 108.820933680619
"3027" 605.2 98.5857890768256 106.862045375535
"3028" 605.4 102.352159921135 104.700262276217
"3029" 605.6 106.187589308808 102.430641806102
"3030" 605.8 110.843037932175 102.021842701851
"3031" 606 112.381627404464 102.876164183716
"3032" 606.2 111.924211705125 102.506462971694
"3033" 606.4 112.336774867478 101.018212618955
"3034" 606.6 111.733087751 98.5870546711568
"3035" 606.8 111.305009134302 96.4122662807592
"3036" 607 111.408060514445 93.1634485010273
"3037" 607.2 112.121830196515 89.0879953991058
"3038" 607.4 112.494372966569 85.581622340051
"3039" 607.6 112.933345491883 82.3521557425878
"3040" 607.8 112.854470122005 78.1811305910945
"3041" 608 113.118971943912 72.9490925416428
"3042" 608.2 112.665654057061 67.8741196979621
"3043" 608.4 112.766328300471 62.1800527764269
"3044" 608.6 112.412283702581 57.44960898039
"3045" 608.8 113.221263106521 52.6229721422182
"3046" 609 113.757922043035 47.3547598744351
"3047" 609.2 114.518097439305 41.0241165868741
"3048" 609.4 115.500181532387 35.3539331756114
"3049" 609.6 116.379985848824 30.4016964717693
"3050" 609.8 114.377395719358 27.4673661784096
"3051" 610 111.21496646044 25.6843672159592
"3052" 610.2 107.42709067857 23.5978961826001
"3053" 610.4 103.084944566448 21.3046686964662
"3054" 610.6 98.2592428622552 18.1739398545146
"3055" 610.8 93.63984880719 15.4324080855574
"3056" 611 89.0924412282845 12.0361137592099
"3057" 611.2 84.4383633273113 8.05960538914954
"3058" 611.4 80.2663396633084 5.07958004918469
"3059" 611.6 75.6922625808445 3.75521078002764
"3060" 611.8 71.0170959006954 3.45389131446998
"3061" 612 69.271630058222 3.25371405815963
"3062" 612.2 68.1871789891124 2.48866235109662
"3063" 612.4 66.8311788192084 2.83727560170368
"3064" 612.6 64.7119514640933 3.35732106683483
"3065" 612.8 62.897167963893 3.65311404942909
"3066" 613 60.1691514938655 4.64976236935697
"3067" 613.2 55.544257016434 5.85510605094002
"3068" 613.4 51.3681184574458 7.73054685157136
"3069" 613.6 46.4680330721802 9.20317245080917
"3070" 613.8 40.7537589035611 10.6793880291212
"3071" 614 35.6257489890647 12.5705249691414
"3072" 614.2 30.2230762917935 15.055381126631
"3073" 614.4 24.943646428025 17.7770012022114
"3074" 614.6 22.8557830398722 21.0410943541901
"3075" 614.8 20.0767335089964 26.097415432719
"3076" 615 17.3342995608349 30.8776049019911
"3077" 615.2 14.3078625475413 35.7495482293741
"3078" 615.4 12.6086011082662 41.2961595967362
"3079" 615.6 10.5314145167613 47.3223379466684
"3080" 615.8 8.9269032697781 52.6364470640653
"3081" 616 6.38111222933047 57.5737492278323
"3082" 616.2 4.35982559565629 60.918873534003
"3083" 616.4 4.05301552290587 63.0595800011778
"3084" 616.6 3.22706510769789 63.586804869134
"3085" 616.8 3.77510044570858 62.9626769505884
"3086" 617 5.05661831740459 63.3267645618897
"3087" 617.2 7.15121471148919 65.0547722448528
"3088" 617.4 9.00721801197047 68.8812292760206
"3089" 617.6 10.676575429781 72.416218584279
"3090" 617.8 11.6275125676854 76.9697075566963
"3091" 618 13.2800630387135 81.8182486272729
"3092" 618.2 14.3820061769886 87.2622541088923
"3093" 618.4 15.3456050946875 92.5233208826746
"3094" 618.6 14.9222173725946 96.8509111258965
"3095" 618.8 15.9176290933506 97.96991250707
"3096" 619 17.3779703163585 99.7913730599873
"3097" 619.2 20.0376374492018 103.232471426671
"3098" 619.4 23.0145283776905 107.737544028758
"3099" 619.6 25.6332922611567 110.946399780627
"3100" 619.8 29.6526877972224 113.350421920651
"3101" 620 33.1875156614817 116.473580439753
"3102" 620.2 37.4519875283924 119.223225258022
"3103" 620.4 41.3099720732864 120.848060439741
"3104" 620.6 43.6978367755539 122.322543391425
"3105" 620.8 46.0955155797134 123.680849338599
"3106" 621 49.821244301033 124.761581081235
"3107" 621.2 53.8401066730723 125.683828014759
"3108" 621.4 55.5884142487778 126.060336132044
"3109" 621.6 57.8307987886069 126.270853320839
"3110" 621.8 60.3204280491134 126.414621954658
"3111" 622 62.2307776200549 126.012532155789
"3112" 622.2 63.7229313506991 125.519464088906
"3113" 622.4 64.3066197282291 124.174647737145
"3114" 622.6 64.386845380719 123.056715688044
"3115" 622.8 65.7868509539458 121.21878191475
"3116" 623 67.1304366024774 119.609682416117
"3117" 623.2 68.6108704128648 116.579935528318
"3118" 623.4 70.8708929299059 113.786618021985
"3119" 623.6 73.8867166898207 112.285806556893
"3120" 623.8 75.674397676334 110.373597468542
"3121" 624 78.4274409441189 107.48282158582
"3122" 624.2 81.2351511327133 105.164682719552
"3123" 624.4 84.0374199867464 103.178837476584
"3124" 624.6 88.0259706919704 102.073646539571
"3125" 624.8 92.5183842142926 100.934240706557
"3126" 625 96.8482677539745 99.4794159920444
"3127" 625.2 101.87448200425 98.0810488584702
"3128" 625.4 106.621002367645 97.9660425277137
"3129" 625.6 110.423510714431 99.245396814023
"3130" 625.8 109.952141119096 99.055300688913
"3131" 626 109.747502462919 97.9468899284361
"3132" 626.2 109.383996329719 96.4928653956361
"3133" 626.4 108.835518376378 95.7366040489091
"3134" 626.6 108.728037025519 95.8117768567873
"3135" 626.8 108.367018991755 95.6327065396687
"3136" 627 108.080196057417 95.4304735621177
"3137" 627.2 110.340460041163 94.9034690585942
"3138" 627.4 111.912775921692 94.3831126295435
"3139" 627.6 112.758382285545 94.1130012019673
"3140" 627.8 114.58436589966 93.185021790839
"3141" 628 114.888749998975 92.8470949608315
"3142" 628.2 114.923837914276 92.4758680972602
"3143" 628.4 114.853142193581 91.557924339257
"3144" 628.6 114.167426732482 90.9053577232829
"3145" 628.8 113.284805984825 89.5745208035781
"3146" 629 112.012743773606 86.9607389623775
"3147" 629.2 111.12139353106 84.1347810957793
"3148" 629.4 109.578786729677 81.3549259867995
"3149" 629.6 108.513055832528 78.7326384965665
"3150" 629.8 108.003315265998 74.6544656611384
"3151" 630 107.197364184856 70.0449738894131
"3152" 630.2 107.487684097926 65.9973080102683
"3153" 630.4 107.420472556403 60.9190514040356
"3154" 630.6 108.953977514267 55.4098197695678
"3155" 630.8 110.147852750954 50.343264976342
"3156" 631 111.712106896396 44.9067434622082
"3157" 631.2 114.264215997324 39.4270887318155
"3158" 631.4 117.838459602794 36.1592134330709
"3159" 631.6 119.0088043268 36.715023642116
"3160" 631.8 119.841649845302 38.2426684029678
"3161" 632 120.91968834155 40.6096699059301
"3162" 632.2 122.615596223876 42.4068412243696
"3163" 632.4 122.761871777819 44.1774772043565
"3164" 632.6 122.776973939721 45.3707053127676
"3165" 632.8 123.073037750493 45.4428624490753
"3166" 633 122.682613000845 45.5610684572301
"3167" 633.2 122.362073002445 47.3881612577262
"3168" 633.4 122.18430498942 47.2888417365176
"3169" 633.6 122.123020458779 48.0942001336357
"3170" 633.8 122.317365176322 48.5026823904143
"3171" 634 122.270945227146 48.6128131293093
"3172" 634.2 122.194974602102 48.9016815435012
"3173" 634.4 121.958680638575 49.1486169777926
"3174" 634.6 121.909783101562 49.6150114967563
"3175" 634.8 121.747700412423 50.3073814597393
"3176" 635 121.796931124757 50.3626876801738
"3177" 635.2 121.404676287405 51.0346679548093
"3178" 635.4 120.311302997802 52.0269257194499
"3179" 635.6 119.561491758002 52.1118794571834
"3180" 635.8 119.394288993362 52.3319075729282
"3181" 636 119.166293200159 52.2981877612266
"3182" 636.2 118.842721041529 52.3546327421276
"3183" 636.4 117.871569214714 52.6508679541378
"3184" 636.6 116.664558642347 53.2376999197135
"3185" 636.8 115.081988740167 53.8544885545708
"3186" 637 112.679670974078 54.524524512879
"3187" 637.2 110.186807793759 55.3207323236998
"3188" 637.4 106.817057705736 55.8813696537132
"3189" 637.6 103.422605899881 55.9182000227684
"3190" 637.8 99.4659111968804 56.6072426218897
"3191" 638 95.4364281313264 57.6408867150958
"3192" 638.2 90.6335150485953 58.3719118652857
"3193" 638.4 86.0678442296512 59.9168914591036
"3194" 638.6 81.420998405428 62.225995103623
"3195" 638.8 77.4761043533507 64.6764626393343
"3196" 639 73.7581381026287 67.452021044593
"3197" 639.2 69.8123419518254 68.3740907875128
"3198" 639.4 65.0118784225203 68.4423830030011
"3199" 639.6 60.4572142861152 67.3869522833136
"3200" 639.8 55.432773247446 65.6426130213975
"3201" 640 50.3718186802751 64.2046935492619
"3202" 640.2 45.2394646248126 62.4089294787771
"3203" 640.4 40.2498062351366 60.0559305264387
"3204" 640.6 35.4077166073278 57.0022659374562
"3205" 640.8 30.4764052495543 54.5112123562074
"3206" 641 25.1588504859154 52.5635584968827
"3207" 641.2 19.2238085197965 51.5721538923055
"3208" 641.4 13.6896593842069 51.7723888473733
"3209" 641.6 10.1418734028551 53.4999976714511
"3210" 641.8 9.30556285132492 54.5680847931628
"3211" 642 8.79168455900629 52.3074116010261
"3212" 642.2 8.87004262546328 49.3582596627368
"3213" 642.4 9.84394836877161 46.180623668329
"3214" 642.6 11.5959874325043 42.8802062858071
"3215" 642.8 14.4379212008633 38.8787512508083
"3216" 643 17.3739562151296 35.3460746067786
"3217" 643.2 20.8295475502941 31.7702354418886
"3218" 643.4 25.4991502249067 28.5425371047346
"3219" 643.6 30.7291862023702 25.3291823134513
"3220" 643.8 35.9400988216684 23.0283376071584
"3221" 644 41.2703157053306 21.7080590989979
"3222" 644.2 47.3030313913161 20.8126447870881
"3223" 644.4 53.3525186885944 20.7367822174541
"3224" 644.6 59.3193030369573 21.2807431886012
"3225" NA NA NA
"3226" NA NA NA
"3227" NA NA NA
"3228" NA NA NA
"3229" NA NA NA
"3230" NA NA NA
"3231" NA NA NA
"3232" NA NA NA
"3233" NA NA NA
"3234" NA NA NA
"3235" NA NA NA
"3236" NA NA NA
"3237" NA NA NA
"3238" NA NA NA
"3239" NA NA NA
"3240" NA NA NA
"3241" NA NA NA
"3242" NA NA NA
"3243" NA NA NA
"3244" NA NA NA
"3245" NA NA NA
"3246" NA NA NA
"3247" NA NA NA
"3248" NA NA NA
"3249" NA NA NA
"3250" NA NA NA
"3251" NA NA NA
"3252" NA NA NA
"3253" NA NA NA
"3254" NA NA NA
"3255" NA NA NA
"3256" NA NA NA
"3257" NA NA NA
"3258" NA NA NA
"3259" NA NA NA
"3260" NA NA NA
"3261" NA NA NA
"3262" NA NA NA
"3263" NA NA NA
"3264" NA NA NA
"3265" NA NA NA
"3266" NA NA NA
"3267" NA NA NA
"3268" NA NA NA
"3269" NA NA NA
"3270" NA NA NA
"3271" NA NA NA
"3272" NA NA NA
"3273" NA NA NA
"3274" NA NA NA
"3275" NA NA NA
"3276" NA NA NA
"3277" NA NA NA
"3278" NA NA NA
"3279" NA NA NA
"3280" NA NA NA
"3281" NA NA NA
"3282" NA NA NA
"3283" NA NA NA
"3284" NA NA NA
"3285" NA NA NA
"3286" NA NA NA
"3287" NA NA NA
"3288" NA NA NA
"3289" NA NA NA
"3290" NA NA NA
"3291" NA NA NA
"3292" NA NA NA
"3293" NA NA NA
"3294" NA NA NA
"3295" NA NA NA
"3296" NA NA NA
"3297" NA NA NA
"3298" NA NA NA
"3299" NA NA NA
"3300" NA NA NA
"3301" NA NA NA
"3302" NA NA NA
"3303" NA NA NA
"3304" NA NA NA
"3305" NA NA NA
"3306" NA NA NA
"3307" NA NA NA
"3308" NA NA NA
"3309" NA NA NA
"3310" NA NA NA
"3311" NA NA NA
"3312" NA NA NA
"3313" NA NA NA
"3314" NA NA NA
"3315" NA NA NA
"3316" NA NA NA
"3317" NA NA NA
"3318" NA NA NA
"3319" NA NA NA
"3320" NA NA NA
"3321" NA NA NA
"3322" NA NA NA
"3323" NA NA NA
"3324" NA NA NA
"3325" NA NA NA
"3326" NA NA NA
"3327" NA NA NA
"3328" NA NA NA
"3329" NA NA NA
"3330" NA NA NA
"3331" NA NA NA
"3332" NA NA NA
"3333" NA NA NA
"3334" NA NA NA
"3335" NA NA NA
"3336" NA NA NA
"3337" NA NA NA
"3338" NA NA NA
"3339" NA NA NA
"3340" NA NA NA
"3341" NA NA NA
"3342" NA NA NA
"3343" NA NA NA
"3344" NA NA NA
"3345" NA NA NA
"3346" NA NA NA
"3347" NA NA NA
"3348" NA NA NA
"3349" NA NA NA
"3350" NA NA NA
"3351" NA NA NA
"3352" NA NA NA
"3353" NA NA NA
"3354" NA NA NA
"3355" NA NA NA
"3356" NA NA NA
"3357" NA NA NA
"3358" NA NA NA
"3359" NA NA NA
"3360" NA NA NA
"3361" NA NA NA
"3362" NA NA NA
"3363" NA NA NA
"3364" NA NA NA
"3365" NA NA NA
"3366" NA NA NA
"3367" NA NA NA
"3368" NA NA NA
"3369" NA NA NA
"3370" NA NA NA
"3371" NA NA NA
"3372" NA NA NA
"3373" NA NA NA
"3374" NA NA NA
"3375" NA NA NA
"3376" NA NA NA
"3377" NA NA NA
"3378" NA NA NA
"3379" NA NA NA
"3380" NA NA NA
"3381" NA NA NA
"3382" NA NA NA
"3383" NA NA NA
"3384" NA NA NA
"3385" NA NA NA
"3386" NA NA NA
"3387" NA NA NA
"3388" NA NA NA
"3389" NA NA NA
"3390" NA NA NA
"3391" NA NA NA
"3392" NA NA NA
"3393" NA NA NA
"3394" NA NA NA
"3395" NA NA NA
"3396" NA NA NA
"3397" NA NA NA
"3398" NA NA NA
"3399" NA NA NA
"3400" NA NA NA
"3401" NA NA NA
"3402" NA NA NA
"3403" NA NA NA
"3404" NA NA NA
"3405" NA NA NA
"3406" NA NA NA
"3407" NA NA NA
"3408" NA NA NA
"3409" NA NA NA
"3410" NA NA NA
"3411" NA NA NA
"3412" NA NA NA
"3413" NA NA NA
"3414" NA NA NA
"3415" NA NA NA
"3416" NA NA NA
"3417" NA NA NA
"3418" NA NA NA
"3419" NA NA NA
"3420" NA NA NA
"3421" NA NA NA
"3422" NA NA NA
"3423" NA NA NA
"3424" NA NA NA
"3425" NA NA NA
"3426" NA NA NA
"3427" NA NA NA
"3428" NA NA NA
"3429" NA NA NA
"3430" NA NA NA
"3431" NA NA NA
"3432" NA NA NA
"3433" NA NA NA
"3434" NA NA NA
"3435" NA NA NA
"3436" NA NA NA
"3437" NA NA NA
"3438" NA NA NA
"3439" NA NA NA
"3440" NA NA NA
"3441" NA NA NA
"3442" NA NA NA
"3443" NA NA NA
"3444" NA NA NA
"3445" NA NA NA
"3446" NA NA NA
"3447" NA NA NA
"3448" NA NA NA
"3449" NA NA NA
"3450" NA NA NA
"3451" NA NA NA
"3452" NA NA NA
"3453" NA NA NA
"3454" NA NA NA
"3455" NA NA NA
"3456" NA NA NA
"3457" NA NA NA
"3458" NA NA NA
"3459" NA NA NA
"3460" NA NA NA
"3461" NA NA NA
"3462" NA NA NA
"3463" NA NA NA
"3464" NA NA NA
"3465" NA NA NA
"3466" NA NA NA
"3467" NA NA NA
"3468" NA NA NA
"3469" NA NA NA
"3470" NA NA NA
"3471" NA NA NA
"3472" NA NA NA
"3473" NA NA NA
"3474" NA NA NA
"3475" NA NA NA
"3476" NA NA NA
"3477" NA NA NA
"3478" NA NA NA
"3479" NA NA NA
"3480" NA NA NA
"3481" NA NA NA
"3482" NA NA NA
"3483" NA NA NA
"3484" NA NA NA
"3485" NA NA NA
"3486" NA NA NA
"3487" NA NA NA
"3488" NA NA NA
"3489" NA NA NA
"3490" NA NA NA
"3491" NA NA NA
"3492" NA NA NA
"3493" NA NA NA
"3494" NA NA NA
"3495" NA NA NA
"3496" NA NA NA
"3497" NA NA NA
"3498" NA NA NA
"3499" NA NA NA
"3500" NA NA NA
"3501" NA NA NA
"3502" NA NA NA
"3503" NA NA NA
"3504" NA NA NA
"3505" NA NA NA
"3506" NA NA NA
"3507" NA NA NA
"3508" NA NA NA
"3509" NA NA NA
"3510" NA NA NA
"3511" NA NA NA
"3512" NA NA NA
"3513" NA NA NA
"3514" NA NA NA
"3515" NA NA NA
"3516" NA NA NA
"3517" NA NA NA
"3518" NA NA NA
"3519" NA NA NA
"3520" NA NA NA
"3521" NA NA NA
"3522" NA NA NA
"3523" NA NA NA
"3524" NA NA NA
"3525" NA NA NA
"3526" NA NA NA
"3527" NA NA NA
"3528" NA NA NA
"3529" NA NA NA
"3530" NA NA NA
"3531" NA NA NA
"3532" NA NA NA
"3533" NA NA NA
"3534" NA NA NA
"3535" NA NA NA
"3536" NA NA NA
"3537" NA NA NA
"3538" NA NA NA
"3539" NA NA NA
"3540" NA NA NA
"3541" NA NA NA
"3542" NA NA NA
"3543" NA NA NA
"3544" NA NA NA
"3545" NA NA NA
"3546" NA NA NA
"3547" NA NA NA
"3548" NA NA NA
"3549" NA NA NA
"3550" NA NA NA
"3551" NA NA NA
"3552" NA NA NA
"3553" NA NA NA
"3554" NA NA NA
"3555" NA NA NA
"3556" NA NA NA
"3557" NA NA NA
"3558" NA NA NA
"3559" NA NA NA
"3560" NA NA NA
"3561" NA NA NA
"3562" NA NA NA
"3563" NA NA NA
"3564" NA NA NA
"3565" NA NA NA
"3566" NA NA NA
"3567" NA NA NA
"3568" NA NA NA
"3569" NA NA NA
"3570" NA NA NA
"3571" NA NA NA
"3572" NA NA NA
"3573" NA NA NA
"3574" NA NA NA
"3575" NA NA NA
"3576" NA NA NA
"3577" NA NA NA
"3578" NA NA NA
"3579" NA NA NA
"3580" NA NA NA
"3581" NA NA NA
"3582" NA NA NA
"3583" NA NA NA
"3584" NA NA NA
"3585" NA NA NA
"3586" NA NA NA
"3587" NA NA NA
"3588" NA NA NA
"3589" NA NA NA
"3590" NA NA NA
"3591" NA NA NA
"3592" NA NA NA
"3593" NA NA NA
"3594" NA NA NA
"3595" NA NA NA
"3596" NA NA NA
"3597" NA NA NA
"3598" NA NA NA
"3599" NA NA NA
"3600" NA NA NA
"3601" NA NA NA
"3602" NA NA NA
"3603" NA NA NA
"3604" NA NA NA
"3605" NA NA NA
"3606" NA NA NA
"3607" NA NA NA
"3608" NA NA NA
"3609" NA NA NA
"3610" NA NA NA
"3611" NA NA NA
"3612" NA NA NA
"3613" NA NA NA
"3614" NA NA NA
"3615" NA NA NA
"3616" NA NA NA
"3617" NA NA NA
"3618" NA NA NA
"3619" NA NA NA
"3620" NA NA NA
"3621" NA NA NA
"3622" NA NA NA
"3623" NA NA NA
"3624" NA NA NA
"3625" NA NA NA
"3626" NA NA NA
"3627" NA NA NA
"3628" NA NA NA
"3629" NA NA NA
"3630" NA NA NA
"3631" NA NA NA
"3632" NA NA NA
"3633" NA NA NA
"3634" NA NA NA
"3635" NA NA NA
"3636" NA NA NA
"3637" NA NA NA
"3638" NA NA NA
"3639" NA NA NA
"3640" NA NA NA
"3641" NA NA NA
"3642" NA NA NA
"3643" NA NA NA
"3644" NA NA NA
"3645" NA NA NA
"3646" NA NA NA
"3647" NA NA NA
"3648" NA NA NA
"3649" NA NA NA
"3650" NA NA NA
"3651" NA NA NA
"3652" NA NA NA
"3653" NA NA NA
"3654" NA NA NA
"3655" NA NA NA
"3656" NA NA NA
"3657" NA NA NA
"3658" NA NA NA
"3659" NA NA NA
"3660" NA NA NA
"3661" NA NA NA
"3662" NA NA NA
"3663" NA NA NA
"3664" NA NA NA
"3665" NA NA NA
"3666" NA NA NA
"3667" NA NA NA
"3668" NA NA NA
"3669" NA NA NA
"3670" NA NA NA
"3671" NA NA NA
"3672" NA NA NA
"3673" NA NA NA
"3674" NA NA NA
"3675" NA NA NA
"3676" NA NA NA
"3677" NA NA NA
"3678" NA NA NA
"3679" NA NA NA
"3680" NA NA NA
"3681" NA NA NA
"3682" NA NA NA
"3683" NA NA NA
"3684" NA NA NA
"3685" NA NA NA
"3686" NA NA NA
"3687" NA NA NA
"3688" NA NA NA
"3689" NA NA NA
"3690" NA NA NA
"3691" NA NA NA
"3692" NA NA NA
"3693" NA NA NA
"3694" NA NA NA
"3695" NA NA NA
"3696" NA NA NA
"3697" NA NA NA
"3698" NA NA NA
"3699" NA NA NA
"3700" NA NA NA
"3701" NA NA NA
"3702" NA NA NA
"3703" NA NA NA
"3704" NA NA NA
"3705" NA NA NA
"3706" NA NA NA
"3707" NA NA NA
"3708" NA NA NA
"3709" NA NA NA
"3710" NA NA NA
"3711" NA NA NA
"3712" NA NA NA
"3713" NA NA NA
"3714" NA NA NA
"3715" NA NA NA
"3716" NA NA NA
"3717" NA NA NA
"3718" NA NA NA
"3719" NA NA NA
"3720" NA NA NA
"3721" NA NA NA
"3722" NA NA NA
"3723" NA NA NA
"3724" NA NA NA
"3725" NA NA NA
"3726" NA NA NA
"3727" NA NA NA
"3728" NA NA NA
"3729" NA NA NA
"3730" NA NA NA
"3731" NA NA NA
"3732" NA NA NA
"3733" NA NA NA
"3734" NA NA NA
"3735" NA NA NA
"3736" NA NA NA
"3737" NA NA NA
"3738" NA NA NA
"3739" NA NA NA
"3740" NA NA NA
"3741" NA NA NA
"3742" NA NA NA
"3743" NA NA NA
"3744" NA NA NA
"3745" NA NA NA
"3746" NA NA NA
"3747" NA NA NA
"3748" NA NA NA
"3749" NA NA NA
"3750" NA NA NA
"3751" NA NA NA
"3752" NA NA NA
"3753" NA NA NA
"3754" NA NA NA
"3755" NA NA NA
"3756" NA NA NA
"3757" NA NA NA
"3758" NA NA NA
"3759" NA NA NA
"3760" NA NA NA
"3761" NA NA NA
"3762" NA NA NA
"3763" NA NA NA
"3764" NA NA NA
"3765" NA NA NA
"3766" NA NA NA
"3767" NA NA NA
"3768" NA NA NA
"3769" NA NA NA
"3770" NA NA NA
"3771" NA NA NA
"3772" NA NA NA
"3773" NA NA NA
"3774" NA NA NA
"3775" NA NA NA
"3776" NA NA NA
"3777" NA NA NA
"3778" NA NA NA
"3779" NA NA NA
"3780" NA NA NA
"3781" NA NA NA
"3782" NA NA NA
"3783" NA NA NA
"3784" NA NA NA
"3785" NA NA NA
"3786" NA NA NA
"3787" NA NA NA
"3788" NA NA NA
"3789" NA NA NA
"3790" NA NA NA
"3791" NA NA NA
"3792" NA NA NA
"3793" NA NA NA
"3794" NA NA NA
"3795" NA NA NA
"3796" NA NA NA
"3797" NA NA NA
"3798" NA NA NA
"3799" NA NA NA
"3800" NA NA NA
"3801" NA NA NA
"3802" NA NA NA
"3803" NA NA NA
"3804" NA NA NA
"3805" NA NA NA
"3806" NA NA NA
"3807" NA NA NA
"3808" NA NA NA
"3809" NA NA NA
"3810" NA NA NA
"3811" NA NA NA
"3812" NA NA NA
"3813" NA NA NA
"3814" NA NA NA
"3815" NA NA NA
"3816" NA NA NA
"3817" NA NA NA
"3818" NA NA NA
"3819" NA NA NA
"3820" NA NA NA
"3821" NA NA NA
"3822" NA NA NA
"3823" NA NA NA
"3824" NA NA NA
"3825" NA NA NA
"3826" NA NA NA
"3827" NA NA NA
"3828" NA NA NA
"3829" NA NA NA
"3830" NA NA NA
"3831" NA NA NA
"3832" NA NA NA
"3833" NA NA NA
"3834" NA NA NA
"3835" NA NA NA
"3836" NA NA NA
"3837" NA NA NA
"3838" NA NA NA
"3839" NA NA NA
"3840" NA NA NA
"3841" NA NA NA
"3842" NA NA NA
"3843" NA NA NA
"3844" NA NA NA
"3845" NA NA NA
"3846" NA NA NA
"3847" NA NA NA
"3848" NA NA NA
"3849" NA NA NA
"3850" NA NA NA
"3851" NA NA NA
"3852" NA NA NA
"3853" NA NA NA
"3854" NA NA NA
"3855" NA NA NA
"3856" NA NA NA
"3857" NA NA NA
"3858" NA NA NA
"3859" NA NA NA
"3860" NA NA NA
"3861" NA NA NA
"3862" NA NA NA
"3863" NA NA NA
"3864" NA NA NA
"3865" NA NA NA
"3866" NA NA NA
"3867" NA NA NA
"3868" NA NA NA
"3869" NA NA NA
"3870" NA NA NA
"3871" NA NA NA
"3872" NA NA NA
"3873" NA NA NA
"3874" NA NA NA
"3875" NA NA NA
"3876" NA NA NA
"3877" NA NA NA
"3878" NA NA NA
"3879" NA NA NA
"3880" NA NA NA
"3881" NA NA NA
"3882" NA NA NA
"3883" NA NA NA
"3884" NA NA NA
"3885" NA NA NA
"3886" NA NA NA
"3887" NA NA NA
"3888" NA NA NA
"3889" NA NA NA
"3890" NA NA NA
"3891" NA NA NA
"3892" NA NA NA
"3893" NA NA NA
"3894" NA NA NA
"3895" NA NA NA
"3896" NA NA NA
"3897" NA NA NA
"3898" NA NA NA
"3899" NA NA NA
"3900" NA NA NA
"3901" NA NA NA
"3902" NA NA NA
"3903" NA NA NA
"3904" NA NA NA
"3905" NA NA NA
"3906" NA NA NA
"3907" NA NA NA
"3908" NA NA NA
"3909" NA NA NA
"3910" NA NA NA
"3911" NA NA NA
"3912" NA NA NA
"3913" NA NA NA
"3914" NA NA NA
"3915" NA NA NA
"3916" NA NA NA
"3917" NA NA NA
"3918" NA NA NA
"3919" NA NA NA
"3920" NA NA NA
"3921" NA NA NA
"3922" NA NA NA
"3923" NA NA NA
"3924" NA NA NA
"3925" NA NA NA
"3926" NA NA NA
"3927" NA NA NA
"3928" NA NA NA
"3929" NA NA NA
"3930" NA NA NA
"3931" NA NA NA
"3932" NA NA NA
"3933" NA NA NA
"3934" NA NA NA
"3935" NA NA NA
"3936" NA NA NA
"3937" NA NA NA
"3938" NA NA NA
"3939" NA NA NA
"3940" NA NA NA
"3941" NA NA NA
"3942" NA NA NA
"3943" NA NA NA
"3944" NA NA NA
"3945" NA NA NA
"3946" NA NA NA
"3947" NA NA NA
"3948" NA NA NA
"3949" NA NA NA
"3950" NA NA NA
"3951" NA NA NA
"3952" NA NA NA
"3953" NA NA NA
"3954" NA NA NA
"3955" NA NA NA
"3956" NA NA NA
"3957" NA NA NA
"3958" NA NA NA
"3959" NA NA NA
"3960" NA NA NA
"3961" NA NA NA
"3962" NA NA NA
"3963" NA NA NA
"3964" NA NA NA
"3965" NA NA NA
"3966" NA NA NA
"3967" NA NA NA
"3968" NA NA NA
"3969" NA NA NA
"3970" NA NA NA
"3971" NA NA NA
"3972" NA NA NA
"3973" NA NA NA
"3974" NA NA NA
"3975" NA NA NA
"3976" NA NA NA
"3977" NA NA NA
"3978" NA NA NA
"3979" NA NA NA
"3980" NA NA NA
"3981" NA NA NA
"3982" NA NA NA
"3983" NA NA NA
"3984" NA NA NA
"3985" NA NA NA
"3986" NA NA NA
"3987" NA NA NA
"3988" NA NA NA
"3989" NA NA NA
"3990" NA NA NA
"3991" NA NA NA
"3992" NA NA NA
"3993" NA NA NA
"3994" NA NA NA
"3995" NA NA NA
"3996" NA NA NA
"3997" NA NA NA
"3998" NA NA NA
"3999" NA NA NA
"4000" NA NA NA
"4001" NA NA NA
"4002" NA NA NA
"4003" NA NA NA
"4004" NA NA NA
"4005" NA NA NA
"4006" NA NA NA
"4007" NA NA NA
"4008" NA NA NA
"4009" NA NA NA
"4010" NA NA NA
"4011" NA NA NA
"4012" NA NA NA
"4013" NA NA NA
"4014" NA NA NA
"4015" NA NA NA
"4016" NA NA NA
"4017" NA NA NA
"4018" NA NA NA
"4019" NA NA NA
"4020" NA NA NA
"4021" NA NA NA
"4022" NA NA NA
"4023" NA NA NA
"4024" NA NA NA
"4025" NA NA NA
"4026" NA NA NA
"4027" NA NA NA
"4028" NA NA NA
"4029" NA NA NA
"4030" NA NA NA
"4031" NA NA NA
"4032" NA NA NA
"4033" NA NA NA
"4034" NA NA NA
"4035" NA NA NA
"4036" NA NA NA
"4037" NA NA NA
"4038" NA NA NA
"4039" NA NA NA
"4040" NA NA NA
"4041" NA NA NA
"4042" NA NA NA
"4043" NA NA NA
"4044" NA NA NA
"4045" NA NA NA
"4046" NA NA NA
"4047" NA NA NA
"4048" NA NA NA
"4049" NA NA NA
"4050" NA NA NA
"4051" NA NA NA
"4052" NA NA NA
"4053" NA NA NA
"4054" NA NA NA
"4055" NA NA NA
"4056" NA NA NA
"4057" NA NA NA
"4058" NA NA NA
"4059" NA NA NA
"4060" NA NA NA
"4061" NA NA NA
"4062" NA NA NA
"4063" NA NA NA
"4064" NA NA NA
"4065" NA NA NA
"4066" NA NA NA
"4067" NA NA NA
"4068" NA NA NA
"4069" NA NA NA
"4070" NA NA NA
"4071" NA NA NA
"4072" NA NA NA
"4073" NA NA NA
"4074" NA NA NA
"4075" NA NA NA
"4076" NA NA NA
"4077" NA NA NA
"4078" NA NA NA
"4079" NA NA NA
"4080" NA NA NA
"4081" NA NA NA
"4082" NA NA NA
"4083" NA NA NA
"4084" NA NA NA
"4085" NA NA NA
"4086" NA NA NA
"4087" NA NA NA
"4088" NA NA NA
"4089" NA NA NA
"4090" NA NA NA
"4091" NA NA NA
"4092" NA NA NA
"4093" NA NA NA
"4094" NA NA NA
"4095" NA NA NA
"4096" NA NA NA
"4097" NA NA NA
"4098" NA NA NA
"4099" NA NA NA
"4100" NA NA NA
"4101" NA NA NA
"4102" NA NA NA
"4103" NA NA NA
"4104" NA NA NA
"4105" NA NA NA
"4106" NA NA NA
"4107" NA NA NA
"4108" NA NA NA
"4109" NA NA NA
"4110" NA NA NA
"4111" NA NA NA
"4112" NA NA NA
"4113" NA NA NA
"4114" NA NA NA
"4115" NA NA NA
"4116" NA NA NA
"4117" NA NA NA
"4118" NA NA NA
"4119" NA NA NA
"4120" NA NA NA
"4121" NA NA NA
"4122" NA NA NA
"4123" NA NA NA
"4124" NA NA NA
"4125" NA NA NA
"4126" NA NA NA
"4127" NA NA NA
"4128" NA NA NA
"4129" NA NA NA
"4130" NA NA NA
"4131" NA NA NA
"4132" NA NA NA
"4133" NA NA NA
"4134" NA NA NA
"4135" NA NA NA
"4136" NA NA NA
"4137" NA NA NA
"4138" NA NA NA
"4139" NA NA NA
"4140" NA NA NA
"4141" NA NA NA
"4142" NA NA NA
"4143" NA NA NA
"4144" NA NA NA
"4145" NA NA NA
"4146" NA NA NA
"4147" NA NA NA
"4148" NA NA NA
"4149" NA NA NA
"4150" NA NA NA
"4151" NA NA NA
"4152" NA NA NA
"4153" NA NA NA
"4154" NA NA NA
"4155" NA NA NA
"4156" NA NA NA
"4157" NA NA NA
"4158" NA NA NA
"4159" NA NA NA
"4160" NA NA NA
"4161" NA NA NA
"4162" NA NA NA
"4163" NA NA NA
"4164" NA NA NA
"4165" NA NA NA
"4166" NA NA NA
"4167" NA NA NA
"4168" NA NA NA
"4169" NA NA NA
"4170" NA NA NA
"4171" NA NA NA
"4172" NA NA NA
"4173" NA NA NA
"4174" NA NA NA
"4175" NA NA NA
"4176" NA NA NA
"4177" NA NA NA
"4178" NA NA NA
"4179" NA NA NA
"4180" NA NA NA
"4181" NA NA NA
"4182" NA NA NA
"4183" NA NA NA
"4184" NA NA NA
"4185" NA NA NA
"4186" NA NA NA
"4187" NA NA NA
"4188" NA NA NA
"4189" NA NA NA
"4190" NA NA NA
"4191" NA NA NA
"4192" NA NA NA
"4193" NA NA NA
"4194" NA NA NA
"4195" NA NA NA
"4196" NA NA NA
"4197" NA NA NA
"4198" NA NA NA
"4199" NA NA NA
"4200" NA NA NA
"4201" NA NA NA
"4202" NA NA NA
"4203" NA NA NA
"4204" NA NA NA
"4205" NA NA NA
"4206" NA NA NA
"4207" NA NA NA
"4208" NA NA NA
"4209" NA NA NA
"4210" NA NA NA
"4211" NA NA NA
"4212" NA NA NA
"4213" NA NA NA
"4214" NA NA NA
"4215" NA NA NA
"4216" NA NA NA
"4217" NA NA NA
"4218" NA NA NA
"4219" NA NA NA
"4220" NA NA NA
"4221" NA NA NA
"4222" NA NA NA
"4223" NA NA NA
"4224" NA NA NA
"4225" NA NA NA
"4226" NA NA NA
"4227" NA NA NA
"4228" NA NA NA
"4229" NA NA NA
"4230" NA NA NA
"4231" NA NA NA
"4232" NA NA NA
"4233" NA NA NA
"4234" NA NA NA
"4235" NA NA NA
"4236" NA NA NA
"4237" NA NA NA
"4238" NA NA NA
"4239" NA NA NA
"4240" NA NA NA
"4241" NA NA NA
"4242" NA NA NA
"4243" NA NA NA
"4244" NA NA NA
"4245" NA NA NA
"4246" NA NA NA
"4247" NA NA NA
"4248" NA NA NA
"4249" NA NA NA
"4250" NA NA NA
"4251" NA NA NA
"4252" NA NA NA
"4253" NA NA NA
"4254" NA NA NA
"4255" NA NA NA
"4256" NA NA NA
"4257" NA NA NA
"4258" NA NA NA
"4259" NA NA NA
"4260" NA NA NA
"4261" NA NA NA
"4262" NA NA NA
"4263" NA NA NA
"4264" NA NA NA
"4265" NA NA NA
"4266" NA NA NA
"4267" NA NA NA
"4268" NA NA NA
"4269" NA NA NA
"4270" NA NA NA
"4271" NA NA NA
"4272" NA NA NA
"4273" NA NA NA
"4274" NA NA NA
"4275" NA NA NA
"4276" NA NA NA
"4277" NA NA NA
"4278" NA NA NA
"4279" NA NA NA
"4280" NA NA NA
"4281" NA NA NA
"4282" NA NA NA
"4283" NA NA NA
"4284" NA NA NA
"4285" NA NA NA
"4286" NA NA NA
"4287" NA NA NA
"4288" NA NA NA
"4289" NA NA NA
"4290" NA NA NA
"4291" NA NA NA
"4292" NA NA NA
"4293" NA NA NA
"4294" NA NA NA
"4295" NA NA NA
"4296" NA NA NA
"4297" NA NA NA
"4298" NA NA NA
"4299" NA NA NA
"4300" NA NA NA
"4301" NA NA NA
"4302" NA NA NA
"4303" NA NA NA
"4304" NA NA NA
"4305" NA NA NA
"4306" NA NA NA
"4307" NA NA NA
"4308" NA NA NA
"4309" NA NA NA
"4310" NA NA NA
"4311" NA NA NA
"4312" NA NA NA
"4313" NA NA NA
"4314" NA NA NA
"4315" NA NA NA
"4316" NA NA NA
"4317" NA NA NA
"4318" NA NA NA
"4319" NA NA NA
"4320" NA NA NA
"4321" NA NA NA
"4322" NA NA NA
"4323" NA NA NA
"4324" NA NA NA
"4325" NA NA NA
"4326" NA NA NA
"4327" NA NA NA
"4328" NA NA NA
"4329" NA NA NA
"4330" NA NA NA
"4331" NA NA NA
"4332" NA NA NA
"4333" NA NA NA
"4334" NA NA NA
"4335" NA NA NA
"4336" NA NA NA
"4337" NA NA NA
"4338" NA NA NA
"4339" NA NA NA
"4340" NA NA NA
"4341" NA NA NA
"4342" NA NA NA
"4343" NA NA NA
"4344" NA NA NA
"4345" NA NA NA
"4346" NA NA NA
"4347" NA NA NA
"4348" NA NA NA
"4349" NA NA NA
"4350" NA NA NA
"4351" NA NA NA
"4352" NA NA NA
"4353" NA NA NA
"4354" NA NA NA
"4355" NA NA NA
"4356" NA NA NA
"4357" NA NA NA
"4358" NA NA NA
"4359" NA NA NA
"4360" NA NA NA
"4361" NA NA NA
"4362" NA NA NA
"4363" NA NA NA
"4364" NA NA NA
"4365" NA NA NA
"4366" NA NA NA
"4367" NA NA NA
"4368" NA NA NA
"4369" NA NA NA
"4370" NA NA NA
"4371" NA NA NA
"4372" NA NA NA
"4373" NA NA NA
"4374" NA NA NA
"4375" NA NA NA
"4376" NA NA NA
"4377" NA NA NA
"4378" NA NA NA
"4379" NA NA NA
"4380" NA NA NA
"4381" NA NA NA
"4382" NA NA NA
"4383" NA NA NA
"4384" NA NA NA
"4385" NA NA NA
"4386" NA NA NA
"4387" NA NA NA
"4388" NA NA NA
"4389" NA NA NA
"4390" NA NA NA
"4391" NA NA NA
"4392" NA NA NA
"4393" NA NA NA
"4394" NA NA NA
"4395" NA NA NA
"4396" NA NA NA
"4397" NA NA NA
"4398" NA NA NA
"4399" NA NA NA
"4400" NA NA NA
"4401" NA NA NA
"4402" NA NA NA
"4403" NA NA NA
"4404" NA NA NA
"4405" NA NA NA
"4406" NA NA NA
"4407" NA NA NA
"4408" NA NA NA
"4409" NA NA NA
"4410" NA NA NA
"4411" NA NA NA
"4412" NA NA NA
"4413" NA NA NA
"4414" NA NA NA
"4415" NA NA NA
"4416" NA NA NA
"4417" NA NA NA
"4418" NA NA NA
"4419" NA NA NA
"4420" NA NA NA
"4421" NA NA NA
"4422" NA NA NA
"4423" NA NA NA
"4424" NA NA NA
"4425" NA NA NA
"4426" NA NA NA
"4427" NA NA NA
"4428" NA NA NA
"4429" NA NA NA
"4430" NA NA NA
"4431" NA NA NA
"4432" NA NA NA
"4433" NA NA NA
"4434" NA NA NA
"4435" NA NA NA
"4436" NA NA NA
"4437" NA NA NA
"4438" NA NA NA
"4439" NA NA NA
"4440" NA NA NA
"4441" NA NA NA
"4442" NA NA NA
"4443" NA NA NA
"4444" NA NA NA
"4445" NA NA NA
"4446" NA NA NA
"4447" NA NA NA
"4448" NA NA NA
"4449" NA NA NA
"4450" NA NA NA
"4451" NA NA NA
"4452" NA NA NA
"4453" NA NA NA
"4454" NA NA NA
"4455" NA NA NA
"4456" NA NA NA
"4457" NA NA NA
"4458" NA NA NA
"4459" NA NA NA
"4460" NA NA NA
"4461" NA NA NA
"4462" NA NA NA
"4463" NA NA NA
"4464" NA NA NA
"4465" NA NA NA
"4466" NA NA NA
"4467" NA NA NA
"4468" NA NA NA
"4469" NA NA NA
"4470" NA NA NA
"4471" NA NA NA
"4472" NA NA NA
"4473" NA NA NA
"4474" NA NA NA
"4475" NA NA NA
"4476" NA NA NA
"4477" NA NA NA
"4478" NA NA NA
"4479" NA NA NA
"4480" NA NA NA
"4481" NA NA NA
"4482" NA NA NA
"4483" NA NA NA
"4484" NA NA NA
"4485" NA NA NA
"4486" NA NA NA
"4487" NA NA NA
"4488" NA NA NA
"4489" NA NA NA
"4490" NA NA NA
"4491" NA NA NA
"4492" NA NA NA
"4493" NA NA NA
"4494" NA NA NA
"4495" NA NA NA
"4496" NA NA NA
"4497" NA NA NA
"4498" NA NA NA
"4499" NA NA NA
"4500" NA NA NA
"4501" NA NA NA
"4502" NA NA NA
"4503" NA NA NA
"4504" NA NA NA
"4505" NA NA NA
"4506" NA NA NA
"4507" NA NA NA
"4508" NA NA NA
"4509" NA NA NA
"4510" NA NA NA
"4511" NA NA NA
"4512" NA NA NA
"4513" NA NA NA
"4514" NA NA NA
"4515" NA NA NA
"4516" NA NA NA
"4517" NA NA NA
"4518" NA NA NA
"4519" NA NA NA
"4520" NA NA NA
"4521" NA NA NA
"4522" NA NA NA
"4523" NA NA NA
"4524" NA NA NA
"4525" NA NA NA
"4526" NA NA NA
"4527" NA NA NA
"4528" NA NA NA
"4529" NA NA NA
"4530" NA NA NA
"4531" NA NA NA
"4532" NA NA NA
"4533" NA NA NA
"4534" NA NA NA
"4535" NA NA NA
"4536" NA NA NA
"4537" NA NA NA
"4538" NA NA NA
"4539" NA NA NA
"4540" NA NA NA
"4541" NA NA NA
"4542" NA NA NA
"4543" NA NA NA
"4544" NA NA NA
"4545" NA NA NA
"4546" NA NA NA
"4547" NA NA NA
"4548" NA NA NA
"4549" NA NA NA
"4550" NA NA NA
"4551" NA NA NA
"4552" NA NA NA
"4553" NA NA NA
"4554" NA NA NA
"4555" NA NA NA
"4556" NA NA NA
"4557" NA NA NA
"4558" NA NA NA
"4559" NA NA NA
"4560" NA NA NA
"4561" NA NA NA
"4562" NA NA NA
"4563" NA NA NA
"4564" NA NA NA
"4565" NA NA NA
"4566" NA NA NA
"4567" NA NA NA
"4568" NA NA NA
"4569" NA NA NA
"4570" NA NA NA
"4571" NA NA NA
"4572" NA NA NA
"4573" NA NA NA
"4574" NA NA NA
"4575" NA NA NA
"4576" NA NA NA
"4577" NA NA NA
"4578" NA NA NA
"4579" NA NA NA
"4580" NA NA NA
"4581" NA NA NA
"4582" NA NA NA
"4583" NA NA NA
"4584" NA NA NA
"4585" NA NA NA
"4586" NA NA NA
"4587" NA NA NA
"4588" NA NA NA
"4589" NA NA NA
"4590" NA NA NA
"4591" NA NA NA
"4592" NA NA NA
"4593" NA NA NA
"4594" NA NA NA
"4595" NA NA NA
"4596" NA NA NA
"4597" NA NA NA
"4598" NA NA NA
"4599" NA NA NA
"4600" NA NA NA
"4601" NA NA NA
"4602" NA NA NA
"4603" NA NA NA
"4604" NA NA NA
"4605" NA NA NA
"4606" NA NA NA
"4607" NA NA NA
"4608" NA NA NA
"4609" NA NA NA
"4610" NA NA NA
"4611" NA NA NA
"4612" NA NA NA
"4613" NA NA NA
"4614" NA NA NA
"4615" NA NA NA
"4616" NA NA NA
"4617" NA NA NA
"4618" NA NA NA
"4619" NA NA NA
"4620" NA NA NA
"4621" NA NA NA
"4622" NA NA NA
"4623" NA NA NA
"4624" NA NA NA
"4625" NA NA NA
"4626" NA NA NA
"4627" NA NA NA
"4628" NA NA NA
"4629" NA NA NA
"4630" NA NA NA
"4631" NA NA NA
"4632" NA NA NA
"4633" NA NA NA
"4634" NA NA NA
"4635" NA NA NA
"4636" NA NA NA
"4637" NA NA NA
"4638" NA NA NA
"4639" NA NA NA
"4640" NA NA NA
"4641" NA NA NA
"4642" NA NA NA
"4643" NA NA NA
"4644" NA NA NA
"4645" NA NA NA
"4646" NA NA NA
"4647" NA NA NA
"4648" NA NA NA
"4649" NA NA NA
"4650" NA NA NA
"4651" NA NA NA
"4652" NA NA NA
"4653" NA NA NA
"4654" NA NA NA
"4655" NA NA NA
"4656" NA NA NA
"4657" NA NA NA
"4658" NA NA NA
"4659" NA NA NA
"4660" NA NA NA
"4661" NA NA NA
"4662" NA NA NA
"4663" NA NA NA
"4664" NA NA NA
"4665" NA NA NA
"4666" NA NA NA
"4667" NA NA NA
"4668" NA NA NA
"4669" NA NA NA
"4670" NA NA NA
"4671" NA NA NA
"4672" NA NA NA
"4673" NA NA NA
"4674" NA NA NA
"4675" NA NA NA
"4676" NA NA NA
"4677" NA NA NA
"4678" NA NA NA
"4679" NA NA NA
"4680" NA NA NA
"4681" NA NA NA
"4682" NA NA NA
"4683" NA NA NA
"4684" NA NA NA
"4685" NA NA NA
"4686" NA NA NA
"4687" NA NA NA
"4688" NA NA NA
"4689" NA NA NA
"4690" NA NA NA
"4691" NA NA NA
"4692" NA NA NA
"4693" NA NA NA
"4694" NA NA NA
"4695" NA NA NA
"4696" NA NA NA
"4697" NA NA NA
"4698" NA NA NA
"4699" NA NA NA
"4700" NA NA NA
"4701" NA NA NA
"4702" NA NA NA
"4703" NA NA NA
"4704" NA NA NA
"4705" NA NA NA
"4706" NA NA NA
"4707" NA NA NA
"4708" NA NA NA
"4709" NA NA NA
"4710" NA NA NA
"4711" NA NA NA
"4712" NA NA NA
"4713" NA NA NA
"4714" NA NA NA
"4715" NA NA NA
"4716" NA NA NA
"4717" NA NA NA
"4718" NA NA NA
"4719" NA NA NA
"4720" NA NA NA
"4721" NA NA NA
"4722" NA NA NA
"4723" NA NA NA
"4724" NA NA NA
"4725" NA NA NA
"4726" NA NA NA
"4727" NA NA NA
"4728" NA NA NA
"4729" NA NA NA
"4730" NA NA NA
"4731" NA NA NA
"4732" NA NA NA
"4733" NA NA NA
"4734" NA NA NA
"4735" NA NA NA
"4736" NA NA NA
"4737" NA NA NA
"4738" NA NA NA
"4739" NA NA NA
"4740" NA NA NA
"4741" NA NA NA
"4742" NA NA NA
"4743" NA NA NA
"4744" NA NA NA
"4745" NA NA NA
"4746" NA NA NA
"4747" NA NA NA
"4748" NA NA NA
"4749" NA NA NA
"4750" NA NA NA
"4751" NA NA NA
"4752" NA NA NA
"4753" NA NA NA
"4754" NA NA NA
"4755" NA NA NA
"4756" NA NA NA
"4757" NA NA NA
"4758" NA NA NA
"4759" NA NA NA
"4760" NA NA NA
"4761" NA NA NA
"4762" NA NA NA
"4763" NA NA NA
"4764" NA NA NA
"4765" NA NA NA
"4766" NA NA NA
"4767" NA NA NA
"4768" NA NA NA
"4769" NA NA NA
"4770" NA NA NA
"4771" NA NA NA
"4772" NA NA NA
"4773" NA NA NA
"4774" NA NA NA
"4775" NA NA NA
"4776" NA NA NA
"4777" NA NA NA
"4778" NA NA NA
"4779" NA NA NA
"4780" NA NA NA
"4781" NA NA NA
"4782" NA NA NA
"4783" NA NA NA
"4784" NA NA NA
"4785" NA NA NA
"4786" NA NA NA
"4787" NA NA NA
"4788" NA NA NA
"4789" NA NA NA
"4790" NA NA NA
"4791" NA NA NA
"4792" NA NA NA
"4793" NA NA NA
"4794" NA NA NA
"4795" NA NA NA
"4796" NA NA NA
"4797" NA NA NA
"4798" NA NA NA
"4799" NA NA NA
"4800" NA NA NA
"4801" NA NA NA
"4802" NA NA NA
"4803" NA NA NA
"4804" NA NA NA
"4805" NA NA NA
"4806" NA NA NA
"4807" NA NA NA
"4808" NA NA NA
"4809" NA NA NA
"4810" NA NA NA
"4811" NA NA NA
"4812" NA NA NA
"4813" NA NA NA
"4814" NA NA NA
"4815" NA NA NA
"4816" NA NA NA
"4817" NA NA NA
"4818" NA NA NA
"4819" NA NA NA
"4820" NA NA NA
"4821" NA NA NA
"4822" NA NA NA
"4823" NA NA NA
"4824" NA NA NA
"4825" NA NA NA
"4826" NA NA NA
"4827" NA NA NA
"4828" NA NA NA
"4829" NA NA NA
"4830" NA NA NA
"4831" NA NA NA
"4832" NA NA NA
"4833" NA NA NA
"4834" NA NA NA
"4835" NA NA NA
"4836" NA NA NA
"4837" NA NA NA
"4838" NA NA NA
"4839" NA NA NA
"4840" NA NA NA
"4841" NA NA NA
"4842" NA NA NA
"4843" NA NA NA
"4844" NA NA NA
"4845" NA NA NA
"4846" NA NA NA
"4847" NA NA NA
"4848" NA NA NA
"4849" NA NA NA
"4850" NA NA NA
"4851" NA NA NA
"4852" NA NA NA
"4853" NA NA NA
"4854" NA NA NA
"4855" NA NA NA
"4856" NA NA NA
"4857" NA NA NA
"4858" NA NA NA
"4859" NA NA NA
"4860" NA NA NA
"4861" NA NA NA
"4862" NA NA NA
"4863" NA NA NA
"4864" NA NA NA
"4865" NA NA NA
"4866" NA NA NA
"4867" NA NA NA
"4868" NA NA NA
"4869" NA NA NA
"4870" NA NA NA
"4871" NA NA NA
"4872" NA NA NA
"4873" NA NA NA
"4874" NA NA NA
"4875" NA NA NA
"4876" NA NA NA
"4877" NA NA NA
"4878" NA NA NA
"4879" NA NA NA
"4880" NA NA NA
"4881" NA NA NA
"4882" NA NA NA
"4883" NA NA NA
"4884" NA NA NA
"4885" NA NA NA
"4886" NA NA NA
"4887" NA NA NA
"4888" NA NA NA
"4889" NA NA NA
"4890" NA NA NA
"4891" NA NA NA
"4892" NA NA NA
"4893" NA NA NA
"4894" NA NA NA
"4895" NA NA NA
"4896" NA NA NA
"4897" NA NA NA
"4898" NA NA NA
"4899" NA NA NA
"4900" NA NA NA
"4901" NA NA NA
"4902" NA NA NA
"4903" NA NA NA
"4904" NA NA NA
"4905" NA NA NA
"4906" NA NA NA
"4907" NA NA NA
"4908" NA NA NA
"4909" NA NA NA
"4910" NA NA NA
"4911" NA NA NA
"4912" NA NA NA
"4913" NA NA NA
"4914" NA NA NA
"4915" NA NA NA
"4916" NA NA NA
"4917" NA NA NA
"4918" NA NA NA
"4919" NA NA NA
"4920" NA NA NA
"4921" NA NA NA
"4922" NA NA NA
"4923" NA NA NA
"4924" NA NA NA
"4925" NA NA NA
"4926" NA NA NA
"4927" NA NA NA
"4928" NA NA NA
"4929" NA NA NA
"4930" NA NA NA
"4931" NA NA NA
"4932" NA NA NA
"4933" NA NA NA
"4934" NA NA NA
"4935" NA NA NA
"4936" NA NA NA
"4937" NA NA NA
"4938" NA NA NA
"4939" NA NA NA
"4940" NA NA NA
"4941" NA NA NA
"4942" NA NA NA
"4943" NA NA NA
"4944" NA NA NA
"4945" NA NA NA
"4946" NA NA NA
"4947" NA NA NA
"4948" NA NA NA
"4949" NA NA NA
"4950" NA NA NA
"4951" NA NA NA
"4952" NA NA NA
"4953" NA NA NA
"4954" NA NA NA
"4955" NA NA NA
"4956" NA NA NA
"4957" NA NA NA
"4958" NA NA NA
"4959" NA NA NA
"4960" NA NA NA
"4961" NA NA NA
"4962" NA NA NA
"4963" NA NA NA
"4964" NA NA NA
"4965" NA NA NA
"4966" NA NA NA
"4967" NA NA NA
"4968" NA NA NA
"4969" NA NA NA
"4970" NA NA NA
"4971" NA NA NA
"4972" NA NA NA
"4973" NA NA NA
"4974" NA NA NA
"4975" NA NA NA
"4976" NA NA NA
"4977" NA NA NA
"4978" NA NA NA
"4979" NA NA NA
"4980" NA NA NA
"4981" NA NA NA
"4982" NA NA NA
"4983" NA NA NA
"4984" NA NA NA
"4985" NA NA NA
"4986" NA NA NA
"4987" NA NA NA
"4988" NA NA NA
"4989" NA NA NA
"4990" NA NA NA
"4991" NA NA NA
"4992" NA NA NA
"4993" NA NA NA
"4994" NA NA NA
"4995" NA NA NA
"4996" NA NA NA
"4997" NA NA NA
"4998" NA NA NA
"4999" NA NA NA
"5000" NA NA NA
"5001" NA NA NA
"5002" NA NA NA
"5003" NA NA NA
"5004" NA NA NA
"5005" NA NA NA
"5006" NA NA NA
"5007" NA NA NA
"5008" NA NA NA
"5009" NA NA NA
"5010" NA NA NA
"5011" NA NA NA
"5012" NA NA NA
"5013" NA NA NA
"5014" NA NA NA
"5015" NA NA NA
"5016" NA NA NA
"5017" NA NA NA
"5018" NA NA NA
"5019" NA NA NA
"5020" NA NA NA
"5021" NA NA NA
"5022" NA NA NA
"5023" NA NA NA
"5024" NA NA NA
"5025" NA NA NA
"5026" NA NA NA
"5027" NA NA NA
"5028" NA NA NA
"5029" NA NA NA
"5030" NA NA NA
"5031" NA NA NA
"5032" NA NA NA
"5033" NA NA NA
"5034" NA NA NA
"5035" NA NA NA
"5036" NA NA NA
"5037" NA NA NA
"5038" NA NA NA
"5039" NA NA NA
"5040" NA NA NA
"5041" NA NA NA
"5042" NA NA NA
"5043" NA NA NA
"5044" NA NA NA
"5045" NA NA NA
"5046" NA NA NA
"5047" NA NA NA
"5048" NA NA NA
"5049" NA NA NA
"5050" NA NA NA
"5051" NA NA NA
"5052" NA NA NA
"5053" NA NA NA
"5054" NA NA NA
"5055" NA NA NA
"5056" NA NA NA
"5057" NA NA NA
"5058" NA NA NA
"5059" NA NA NA
"5060" NA NA NA
"5061" NA NA NA
"5062" NA NA NA
"5063" NA NA NA
"5064" NA NA NA
"5065" NA NA NA
"5066" NA NA NA
"5067" NA NA NA
"5068" NA NA NA
"5069" NA NA NA
"5070" NA NA NA
"5071" NA NA NA
"5072" NA NA NA
"5073" NA NA NA
"5074" NA NA NA
"5075" NA NA NA
"5076" NA NA NA
"5077" NA NA NA
"5078" NA NA NA
"5079" NA NA NA
"5080" NA NA NA
"5081" NA NA NA
"5082" NA NA NA
"5083" NA NA NA
"5084" NA NA NA
"5085" NA NA NA
"5086" NA NA NA
"5087" NA NA NA
"5088" NA NA NA
"5089" NA NA NA
"5090" NA NA NA
"5091" NA NA NA
"5092" NA NA NA
"5093" NA NA NA
"5094" NA NA NA
"5095" NA NA NA
"5096" NA NA NA
"5097" NA NA NA
"5098" NA NA NA
"5099" NA NA NA
"5100" NA NA NA
"5101" NA NA NA
"5102" NA NA NA
"5103" NA NA NA
"5104" NA NA NA
"5105" NA NA NA
"5106" NA NA NA
"5107" NA NA NA
"5108" NA NA NA
"5109" NA NA NA
"5110" NA NA NA
"5111" NA NA NA
"5112" NA NA NA
"5113" NA NA NA
"5114" NA NA NA
"5115" NA NA NA
"5116" NA NA NA
"5117" NA NA NA
"5118" NA NA NA
"5119" NA NA NA
"5120" NA NA NA
"5121" NA NA NA
"5122" NA NA NA
"5123" NA NA NA
"5124" NA NA NA
"5125" NA NA NA
"5126" NA NA NA
"5127" NA NA NA
"5128" NA NA NA
"5129" NA NA NA
"5130" NA NA NA
"5131" NA NA NA
"5132" NA NA NA
"5133" NA NA NA
"5134" NA NA NA
"5135" NA NA NA
"5136" NA NA NA
"5137" NA NA NA
"5138" NA NA NA
"5139" NA NA NA
"5140" NA NA NA
"5141" NA NA NA
"5142" NA NA NA
"5143" NA NA NA
"5144" NA NA NA
"5145" NA NA NA
"5146" NA NA NA
"5147" NA NA NA
"5148" NA NA NA
"5149" NA NA NA
"5150" NA NA NA
"5151" NA NA NA
"5152" NA NA NA
"5153" NA NA NA
"5154" NA NA NA
"5155" NA NA NA
"5156" NA NA NA
"5157" NA NA NA
"5158" NA NA NA
"5159" NA NA NA
"5160" NA NA NA
"5161" NA NA NA
"5162" NA NA NA
"5163" NA NA NA
"5164" NA NA NA
"5165" NA NA NA
"5166" NA NA NA
"5167" NA NA NA
"5168" NA NA NA
"5169" NA NA NA
"5170" NA NA NA
"5171" NA NA NA
"5172" NA NA NA
"5173" NA NA NA
"5174" NA NA NA
"5175" NA NA NA
"5176" NA NA NA
"5177" NA NA NA
"5178" NA NA NA
"5179" NA NA NA
"5180" NA NA NA
"5181" NA NA NA
"5182" NA NA NA
"5183" NA NA NA
"5184" NA NA NA
"5185" NA NA NA
"5186" NA NA NA
"5187" NA NA NA
"5188" NA NA NA
"5189" NA NA NA
"5190" NA NA NA
"5191" NA NA NA
"5192" NA NA NA
"5193" NA NA NA
"5194" NA NA NA
"5195" NA NA NA
"5196" NA NA NA
"5197" NA NA NA
"5198" NA NA NA
"5199" NA NA NA
"5200" NA NA NA
"5201" NA NA NA
"5202" NA NA NA
"5203" NA NA NA
"5204" NA NA NA
"5205" NA NA NA
"5206" NA NA NA
"5207" NA NA NA
"5208" NA NA NA
"5209" NA NA NA
"5210" NA NA NA
"5211" NA NA NA
"5212" NA NA NA
"5213" NA NA NA
"5214" NA NA NA
"5215" NA NA NA
"5216" NA NA NA
"5217" NA NA NA
"5218" NA NA NA
"5219" NA NA NA
"5220" NA NA NA
"5221" NA NA NA
"5222" NA NA NA
"5223" NA NA NA
"5224" NA NA NA
"5225" NA NA NA
"5226" NA NA NA
"5227" NA NA NA
"5228" NA NA NA
"5229" NA NA NA
"5230" NA NA NA
"5231" NA NA NA
"5232" NA NA NA
"5233" NA NA NA
"5234" NA NA NA
"5235" NA NA NA
"5236" NA NA NA
"5237" NA NA NA
"5238" NA NA NA
"5239" NA NA NA
"5240" NA NA NA
"5241" NA NA NA
"5242" NA NA NA
"5243" NA NA NA
"5244" NA NA NA
"5245" NA NA NA
"5246" NA NA NA
"5247" NA NA NA
"5248" NA NA NA
"5249" NA NA NA
"5250" NA NA NA
"5251" NA NA NA
"5252" NA NA NA
"5253" NA NA NA
"5254" NA NA NA
"5255" NA NA NA
"5256" NA NA NA
"5257" NA NA NA
"5258" NA NA NA
"5259" NA NA NA
"5260" NA NA NA
"5261" NA NA NA
"5262" NA NA NA
"5263" NA NA NA
"5264" NA NA NA
"5265" NA NA NA
"5266" NA NA NA
"5267" NA NA NA
"5268" NA NA NA
"5269" NA NA NA
"5270" NA NA NA
"5271" NA NA NA
"5272" NA NA NA
"5273" NA NA NA
"5274" NA NA NA
"5275" NA NA NA
"5276" NA NA NA
"5277" NA NA NA
"5278" NA NA NA
"5279" NA NA NA
"5280" NA NA NA
"5281" NA NA NA
"5282" NA NA NA
"5283" NA NA NA
"5284" NA NA NA
"5285" NA NA NA
"5286" NA NA NA
"5287" NA NA NA
"5288" NA NA NA
"5289" NA NA NA
"5290" NA NA NA
"5291" NA NA NA
"5292" NA NA NA
"5293" NA NA NA
"5294" NA NA NA
"5295" NA NA NA
"5296" NA NA NA
"5297" NA NA NA
"5298" NA NA NA
"5299" NA NA NA
"5300" NA NA NA
"5301" NA NA NA
"5302" NA NA NA
"5303" NA NA NA
"5304" NA NA NA
"5305" NA NA NA
"5306" NA NA NA
"5307" NA NA NA
"5308" NA NA NA
"5309" NA NA NA
"5310" NA NA NA
"5311" NA NA NA
"5312" NA NA NA
"5313" NA NA NA
"5314" NA NA NA
"5315" NA NA NA
"5316" NA NA NA
"5317" NA NA NA
"5318" NA NA NA
"5319" NA NA NA
"5320" NA NA NA
"5321" NA NA NA
"5322" NA NA NA
"5323" NA NA NA
"5324" NA NA NA
"5325" NA NA NA
"5326" NA NA NA
"5327" NA NA NA
"5328" NA NA NA
"5329" NA NA NA
"5330" NA NA NA
"5331" NA NA NA
"5332" NA NA NA
"5333" NA NA NA
"5334" NA NA NA
"5335" NA NA NA
"5336" NA NA NA
"5337" NA NA NA
"5338" NA NA NA
"5339" NA NA NA
"5340" NA NA NA
"5341" NA NA NA
"5342" NA NA NA
"5343" NA NA NA
"5344" NA NA NA
"5345" NA NA NA
"5346" NA NA NA
"5347" NA NA NA
"5348" NA NA NA
"5349" NA NA NA
"5350" NA NA NA
"5351" NA NA NA
"5352" NA NA NA
"5353" NA NA NA
"5354" NA NA NA
"5355" NA NA NA
"5356" NA NA NA
"5357" NA NA NA
"5358" NA NA NA
"5359" NA NA NA
"5360" NA NA NA
"5361" NA NA NA
"5362" NA NA NA
"5363" NA NA NA
"5364" NA NA NA
"5365" NA NA NA
"5366" NA NA NA
"5367" NA NA NA
"5368" NA NA NA
"5369" NA NA NA
"5370" NA NA NA
"5371" NA NA NA
"5372" NA NA NA
"5373" NA NA NA
"5374" NA NA NA
"5375" NA NA NA
"5376" NA NA NA
"5377" NA NA NA
"5378" NA NA NA
"5379" NA NA NA
"5380" NA NA NA
"5381" NA NA NA
"5382" NA NA NA
"5383" NA NA NA
"5384" NA NA NA
"5385" NA NA NA
"5386" NA NA NA
"5387" NA NA NA
"5388" NA NA NA
"5389" NA NA NA
"5390" NA NA NA
"5391" NA NA NA
"5392" NA NA NA
"5393" NA NA NA
"5394" NA NA NA
"5395" NA NA NA
"5396" NA NA NA
"5397" NA NA NA
"5398" NA NA NA
"5399" NA NA NA
"5400" NA NA NA
"5401" NA NA NA
"5402" NA NA NA
"5403" NA NA NA
"5404" NA NA NA
"5405" NA NA NA
"5406" NA NA NA
"5407" NA NA NA
"5408" NA NA NA
"5409" NA NA NA
"5410" NA NA NA
"5411" NA NA NA
"5412" NA NA NA
"5413" NA NA NA
"5414" NA NA NA
"5415" NA NA NA
"5416" NA NA NA
"5417" NA NA NA
"5418" NA NA NA
"5419" NA NA NA
"5420" NA NA NA
"5421" NA NA NA
"5422" NA NA NA
"5423" NA NA NA
"5424" NA NA NA
"5425" NA NA NA
"5426" NA NA NA
"5427" NA NA NA
"5428" NA NA NA
"5429" NA NA NA
"5430" NA NA NA
"5431" NA NA NA
"5432" NA NA NA
"5433" NA NA NA
"5434" NA NA NA
"5435" NA NA NA
"5436" NA NA NA
"5437" NA NA NA
"5438" NA NA NA
"5439" NA NA NA
"5440" NA NA NA
"5441" NA NA NA
"5442" NA NA NA
"5443" NA NA NA
"5444" NA NA NA
"5445" NA NA NA
"5446" NA NA NA
"5447" NA NA NA
"5448" NA NA NA
"5449" NA NA NA
"5450" NA NA NA
"5451" NA NA NA
"5452" NA NA NA
"5453" NA NA NA
"5454" NA NA NA
"5455" NA NA NA
"5456" NA NA NA
"5457" NA NA NA
"5458" NA NA NA
"5459" NA NA NA
"5460" NA NA NA
"5461" NA NA NA
"5462" NA NA NA
"5463" NA NA NA
"5464" NA NA NA
"5465" NA NA NA
"5466" NA NA NA
"5467" NA NA NA
"5468" NA NA NA
"5469" NA NA NA
"5470" NA NA NA
"5471" NA NA NA
"5472" NA NA NA
"5473" NA NA NA
"5474" NA NA NA
"5475" NA NA NA
"5476" NA NA NA
"5477" NA NA NA
"5478" NA NA NA
"5479" NA NA NA
"5480" NA NA NA
"5481" NA NA NA
"5482" NA NA NA
"5483" NA NA NA
"5484" NA NA NA
"5485" NA NA NA
"5486" NA NA NA
"5487" NA NA NA
"5488" NA NA NA
"5489" NA NA NA
"5490" NA NA NA
"5491" NA NA NA
"5492" NA NA NA
"5493" NA NA NA
"5494" NA NA NA
"5495" NA NA NA
"5496" NA NA NA
"5497" NA NA NA
"5498" NA NA NA
"5499" NA NA NA
"5500" NA NA NA
"5501" NA NA NA
"5502" NA NA NA
"5503" NA NA NA
"5504" NA NA NA
"5505" NA NA NA
"5506" NA NA NA
"5507" NA NA NA
"5508" NA NA NA
"5509" NA NA NA
"5510" NA NA NA
"5511" NA NA NA
"5512" NA NA NA
"5513" NA NA NA
"5514" NA NA NA
"5515" NA NA NA
"5516" NA NA NA
"5517" NA NA NA
"5518" NA NA NA
"5519" NA NA NA
"5520" NA NA NA
"5521" NA NA NA
"5522" NA NA NA
"5523" NA NA NA
"5524" NA NA NA
"5525" NA NA NA
"5526" NA NA NA
"5527" NA NA NA
"5528" NA NA NA
"5529" NA NA NA
"5530" NA NA NA
"5531" NA NA NA
"5532" NA NA NA
"5533" NA NA NA
"5534" NA NA NA
"5535" NA NA NA
"5536" NA NA NA
"5537" NA NA NA
"5538" NA NA NA
"5539" NA NA NA
"5540" NA NA NA
"5541" NA NA NA
"5542" NA NA NA
"5543" NA NA NA
"5544" NA NA NA
"5545" NA NA NA
"5546" NA NA NA
"5547" NA NA NA
"5548" NA NA NA
"5549" NA NA NA
"5550" NA NA NA
"5551" NA NA NA
"5552" NA NA NA
"5553" NA NA NA
"5554" NA NA NA
"5555" NA NA NA
"5556" NA NA NA
"5557" NA NA NA
"5558" NA NA NA
"5559" NA NA NA
"5560" NA NA NA
"5561" NA NA NA
"5562" NA NA NA
"5563" NA NA NA
"5564" NA NA NA
"5565" NA NA NA
"5566" NA NA NA
"5567" NA NA NA
"5568" NA NA NA
"5569" NA NA NA
"5570" NA NA NA
"5571" NA NA NA
"5572" NA NA NA
"5573" NA NA NA
"5574" NA NA NA
"5575" NA NA NA
"5576" NA NA NA
"5577" NA NA NA
"5578" NA NA NA
"5579" NA NA NA
"5580" NA NA NA
"5581" NA NA NA
"5582" NA NA NA
"5583" NA NA NA
"5584" NA NA NA
"5585" NA NA NA
"5586" NA NA NA
"5587" NA NA NA
"5588" NA NA NA
"5589" NA NA NA
"5590" NA NA NA
"5591" NA NA NA
"5592" NA NA NA
"5593" NA NA NA
"5594" NA NA NA
"5595" NA NA NA
"5596" NA NA NA
"5597" NA NA NA
"5598" NA NA NA
"5599" NA NA NA
"5600" NA NA NA
"5601" NA NA NA
"5602" NA NA NA
"5603" NA NA NA
"5604" NA NA NA
"5605" NA NA NA
"5606" NA NA NA
"5607" NA NA NA
"5608" NA NA NA
"5609" NA NA NA
"5610" NA NA NA
"5611" NA NA NA
"5612" NA NA NA
"5613" NA NA NA
"5614" NA NA NA
"5615" NA NA NA
"5616" NA NA NA
"5617" NA NA NA
"5618" NA NA NA
"5619" NA NA NA
"5620" NA NA NA
"5621" NA NA NA
"5622" NA NA NA
"5623" NA NA NA
"5624" NA NA NA
"5625" NA NA NA
"5626" NA NA NA
"5627" NA NA NA
"5628" NA NA NA
"5629" NA NA NA
"5630" NA NA NA
"5631" NA NA NA
"5632" NA NA NA
"5633" NA NA NA
"5634" NA NA NA
"5635" NA NA NA
"5636" NA NA NA
"5637" NA NA NA
"5638" NA NA NA
"5639" NA NA NA
"5640" NA NA NA
"5641" NA NA NA
"5642" NA NA NA
"5643" NA NA NA
"5644" NA NA NA
"5645" NA NA NA
"5646" NA NA NA
"5647" NA NA NA
"5648" NA NA NA
"5649" NA NA NA
"5650" NA NA NA
"5651" NA NA NA
"5652" NA NA NA
"5653" NA NA NA
"5654" NA NA NA
"5655" NA NA NA
"5656" NA NA NA
"5657" NA NA NA
"5658" NA NA NA
"5659" NA NA NA
"5660" NA NA NA
"5661" NA NA NA
"5662" NA NA NA
"5663" NA NA NA
"5664" NA NA NA
"5665" NA NA NA
"5666" NA NA NA
"5667" NA NA NA
"5668" NA NA NA
"5669" NA NA NA
"5670" NA NA NA
"5671" NA NA NA
"5672" NA NA NA
"5673" NA NA NA
"5674" NA NA NA
"5675" NA NA NA
"5676" NA NA NA
"5677" NA NA NA
"5678" NA NA NA
"5679" NA NA NA
"5680" NA NA NA
"5681" NA NA NA
"5682" NA NA NA
"5683" NA NA NA
"5684" NA NA NA
"5685" NA NA NA
"5686" NA NA NA
"5687" NA NA NA
"5688" NA NA NA
"5689" NA NA NA
"5690" NA NA NA
"5691" NA NA NA
"5692" NA NA NA
"5693" NA NA NA
"5694" NA NA NA
"5695" NA NA NA
"5696" NA NA NA
"5697" NA NA NA
"5698" NA NA NA
"5699" NA NA NA
"5700" NA NA NA
"5701" NA NA NA
"5702" NA NA NA
"5703" NA NA NA
"5704" NA NA NA
"5705" NA NA NA
"5706" NA NA NA
"5707" NA NA NA
"5708" NA NA NA
"5709" NA NA NA
"5710" NA NA NA
"5711" NA NA NA
"5712" NA NA NA
"5713" NA NA NA
"5714" NA NA NA
"5715" NA NA NA
"5716" NA NA NA
"5717" NA NA NA
"5718" NA NA NA
"5719" NA NA NA
"5720" NA NA NA
"5721" NA NA NA
"5722" NA NA NA
"5723" NA NA NA
"5724" NA NA NA
"5725" NA NA NA
"5726" NA NA NA
"5727" NA NA NA
"5728" NA NA NA
"5729" NA NA NA
"5730" NA NA NA
"5731" NA NA NA
"5732" NA NA NA
"5733" NA NA NA
"5734" NA NA NA
"5735" NA NA NA
"5736" NA NA NA
"5737" NA NA NA
"5738" NA NA NA
"5739" NA NA NA
"5740" NA NA NA
"5741" NA NA NA
"5742" NA NA NA
"5743" NA NA NA
"5744" NA NA NA
"5745" NA NA NA
"5746" NA NA NA
"5747" NA NA NA
"5748" NA NA NA
"5749" NA NA NA
"5750" NA NA NA
"5751" NA NA NA
"5752" NA NA NA
"5753" NA NA NA
"5754" NA NA NA
"5755" NA NA NA
"5756" NA NA NA
"5757" NA NA NA
"5758" NA NA NA
"5759" NA NA NA
"5760" NA NA NA
"5761" NA NA NA
"5762" NA NA NA
"5763" NA NA NA
"5764" NA NA NA
"5765" NA NA NA
"5766" NA NA NA
"5767" NA NA NA
"5768" NA NA NA
"5769" NA NA NA
"5770" NA NA NA
"5771" NA NA NA
"5772" NA NA NA
"5773" NA NA NA
"5774" NA NA NA
"5775" NA NA NA
"5776" NA NA NA
"5777" NA NA NA
"5778" NA NA NA
"5779" NA NA NA
"5780" NA NA NA
"5781" NA NA NA
"5782" NA NA NA
"5783" NA NA NA
"5784" NA NA NA
"5785" NA NA NA
"5786" NA NA NA
"5787" NA NA NA
"5788" NA NA NA
"5789" NA NA NA
"5790" NA NA NA
"5791" NA NA NA
"5792" NA NA NA
"5793" NA NA NA
"5794" NA NA NA
"5795" NA NA NA
"5796" NA NA NA
"5797" NA NA NA
"5798" NA NA NA
"5799" NA NA NA
"5800" NA NA NA
"5801" NA NA NA
"5802" NA NA NA
"5803" NA NA NA
"5804" NA NA NA
"5805" NA NA NA
"5806" NA NA NA
"5807" NA NA NA
"5808" NA NA NA
"5809" NA NA NA
"5810" NA NA NA
"5811" NA NA NA
"5812" NA NA NA
"5813" NA NA NA
"5814" NA NA NA
"5815" NA NA NA
"5816" NA NA NA
"5817" NA NA NA
"5818" NA NA NA
"5819" NA NA NA
"5820" NA NA NA
"5821" NA NA NA
"5822" NA NA NA
"5823" NA NA NA
"5824" NA NA NA
"5825" NA NA NA
"5826" NA NA NA
"5827" NA NA NA
"5828" NA NA NA
"5829" NA NA NA
"5830" NA NA NA
"5831" NA NA NA
"5832" NA NA NA
"5833" NA NA NA
"5834" NA NA NA
"5835" NA NA NA
"5836" NA NA NA
"5837" NA NA NA
"5838" NA NA NA
"5839" NA NA NA
"5840" NA NA NA
"5841" NA NA NA
"5842" NA NA NA
"5843" NA NA NA
"5844" NA NA NA
"5845" NA NA NA
"5846" NA NA NA
"5847" NA NA NA
"5848" NA NA NA
"5849" NA NA NA
"5850" NA NA NA
"5851" NA NA NA
"5852" NA NA NA
"5853" NA NA NA
"5854" NA NA NA
"5855" NA NA NA
"5856" NA NA NA
"5857" NA NA NA
"5858" NA NA NA
"5859" NA NA NA
"5860" NA NA NA
"5861" NA NA NA
"5862" NA NA NA
"5863" NA NA NA
"5864" NA NA NA
"5865" NA NA NA
"5866" NA NA NA
"5867" NA NA NA
"5868" NA NA NA
"5869" NA NA NA
"5870" NA NA NA
"5871" NA NA NA
"5872" NA NA NA
"5873" NA NA NA
"5874" NA NA NA
"5875" NA NA NA
"5876" NA NA NA
"5877" NA NA NA
"5878" NA NA NA
"5879" NA NA NA
"5880" NA NA NA
"5881" NA NA NA
"5882" NA NA NA
"5883" NA NA NA
"5884" NA NA NA
"5885" NA NA NA
"5886" NA NA NA
"5887" NA NA NA
"5888" NA NA NA
"5889" NA NA NA
"5890" NA NA NA
"5891" NA NA NA
"5892" NA NA NA
"5893" NA NA NA
"5894" NA NA NA
"5895" NA NA NA
"5896" NA NA NA
"5897" NA NA NA
"5898" NA NA NA
"5899" NA NA NA
"5900" NA NA NA
"5901" NA NA NA
"5902" NA NA NA
"5903" NA NA NA
"5904" NA NA NA
"5905" NA NA NA
"5906" NA NA NA
"5907" NA NA NA
"5908" NA NA NA
"5909" NA NA NA
"5910" NA NA NA
"5911" NA NA NA
"5912" NA NA NA
"5913" NA NA NA
"5914" NA NA NA
"5915" NA NA NA
"5916" NA NA NA
"5917" NA NA NA
"5918" NA NA NA
"5919" NA NA NA
"5920" NA NA NA
"5921" NA NA NA
"5922" NA NA NA
"5923" NA NA NA
"5924" NA NA NA
"5925" NA NA NA
"5926" NA NA NA
"5927" NA NA NA
"5928" NA NA NA
"5929" NA NA NA
"5930" NA NA NA
"5931" NA NA NA
"5932" NA NA NA
"5933" NA NA NA
"5934" NA NA NA
"5935" NA NA NA
"5936" NA NA NA
"5937" NA NA NA
"5938" NA NA NA
"5939" NA NA NA
"5940" NA NA NA
"5941" NA NA NA
"5942" NA NA NA
"5943" NA NA NA
"5944" NA NA NA
"5945" NA NA NA
"5946" NA NA NA
"5947" NA NA NA
"5948" NA NA NA
"5949" NA NA NA
"5950" NA NA NA
"5951" NA NA NA
"5952" NA NA NA
"5953" NA NA NA
"5954" NA NA NA
"5955" NA NA NA
"5956" NA NA NA
"5957" NA NA NA
"5958" NA NA NA
"5959" NA NA NA
"5960" NA NA NA
"5961" NA NA NA
"5962" NA NA NA
"5963" NA NA NA
"5964" NA NA NA
"5965" NA NA NA
"5966" NA NA NA
"5967" NA NA NA
"5968" NA NA NA
"5969" NA NA NA
"5970" NA NA NA
"5971" NA NA NA
"5972" NA NA NA
"5973" NA NA NA
"5974" NA NA NA
"5975" NA NA NA
"5976" NA NA NA
"5977" NA NA NA
"5978" NA NA NA
"5979" NA NA NA
"5980" NA NA NA
"5981" NA NA NA
"5982" NA NA NA
"5983" NA NA NA
"5984" NA NA NA
"5985" NA NA NA
"5986" NA NA NA
"5987" NA NA NA
"5988" NA NA NA
"5989" NA NA NA
"5990" NA NA NA
"5991" NA NA NA
"5992" NA NA NA
"5993" NA NA NA
"5994" NA NA NA
"5995" NA NA NA
"5996" NA NA NA
"5997" NA NA NA
"5998" NA NA NA
"5999" NA NA NA
"6000" NA NA NA
"6001" NA NA NA
"6002" NA NA NA
"6003" NA NA NA
"6004" NA NA NA
"6005" NA NA NA
"6006" NA NA NA
"6007" NA NA NA
"6008" NA NA NA
"6009" NA NA NA
"6010" NA NA NA
"6011" NA NA NA
"6012" NA NA NA
"6013" NA NA NA
"6014" NA NA NA
"6015" NA NA NA
"6016" NA NA NA
"6017" NA NA NA
"6018" NA NA NA
"6019" NA NA NA
"6020" NA NA NA
"6021" NA NA NA
"6022" NA NA NA
"6023" NA NA NA
"6024" NA NA NA
"6025" NA NA NA
"6026" NA NA NA
"6027" NA NA NA
"6028" NA NA NA
"6029" NA NA NA
"6030" NA NA NA
"6031" NA NA NA
"6032" NA NA NA
"6033" NA NA NA
"6034" NA NA NA
"6035" NA NA NA
"6036" NA NA NA
"6037" NA NA NA
"6038" NA NA NA
"6039" NA NA NA
"6040" NA NA NA
"6041" NA NA NA
"6042" NA NA NA
"6043" NA NA NA
"6044" NA NA NA
"6045" NA NA NA
"6046" NA NA NA
"6047" NA NA NA
"6048" NA NA NA
"6049" NA NA NA
"6050" NA NA NA
"6051" NA NA NA
"6052" NA NA NA
"6053" NA NA NA
"6054" NA NA NA
"6055" NA NA NA
"6056" NA NA NA
"6057" NA NA NA
"6058" NA NA NA
"6059" NA NA NA
"6060" NA NA NA
"6061" NA NA NA
"6062" NA NA NA
"6063" NA NA NA
"6064" NA NA NA
"6065" NA NA NA
"6066" NA NA NA
"6067" NA NA NA
"6068" NA NA NA
"6069" NA NA NA
"6070" NA NA NA
"6071" NA NA NA
"6072" NA NA NA
"6073" NA NA NA
"6074" NA NA NA
"6075" NA NA NA
"6076" NA NA NA
"6077" NA NA NA
"6078" NA NA NA
"6079" NA NA NA
"6080" NA NA NA
"6081" NA NA NA
"6082" NA NA NA
"6083" NA NA NA
"6084" NA NA NA
"6085" NA NA NA
"6086" NA NA NA
"6087" NA NA NA
"6088" NA NA NA
"6089" NA NA NA
"6090" NA NA NA
"6091" NA NA NA
"6092" NA NA NA
"6093" NA NA NA
"6094" NA NA NA
"6095" NA NA NA
"6096" NA NA NA
"6097" NA NA NA
"6098" NA NA NA
"6099" NA NA NA
"6100" NA NA NA
"6101" NA NA NA
"6102" NA NA NA
"6103" NA NA NA
"6104" NA NA NA
"6105" NA NA NA
"6106" NA NA NA
"6107" NA NA NA
"6108" NA NA NA
"6109" NA NA NA
"6110" NA NA NA
"6111" NA NA NA
"6112" NA NA NA
"6113" NA NA NA
"6114" NA NA NA
"6115" NA NA NA
"6116" NA NA NA
"6117" NA NA NA
"6118" NA NA NA
"6119" NA NA NA
"6120" NA NA NA
"6121" NA NA NA
"6122" NA NA NA
"6123" NA NA NA
"6124" NA NA NA
"6125" NA NA NA
"6126" NA NA NA
"6127" NA NA NA
"6128" NA NA NA
"6129" NA NA NA
"6130" NA NA NA
"6131" NA NA NA
"6132" NA NA NA
"6133" NA NA NA
"6134" NA NA NA
"6135" NA NA NA
"6136" NA NA NA
"6137" NA NA NA
"6138" NA NA NA
"6139" NA NA NA
"6140" NA NA NA
"6141" NA NA NA
"6142" NA NA NA
"6143" NA NA NA
"6144" NA NA NA
"6145" NA NA NA
"6146" NA NA NA
"6147" NA NA NA
"6148" NA NA NA
"6149" NA NA NA
"6150" NA NA NA
"6151" NA NA NA
"6152" NA NA NA
"6153" NA NA NA
"6154" NA NA NA
"6155" NA NA NA
"6156" NA NA NA
"6157" NA NA NA
"6158" NA NA NA
"6159" NA NA NA
"6160" NA NA NA
"6161" NA NA NA
"6162" NA NA NA
"6163" NA NA NA
"6164" NA NA NA
"6165" NA NA NA
"6166" NA NA NA
"6167" NA NA NA
"6168" NA NA NA
"6169" NA NA NA
"6170" NA NA NA
"6171" NA NA NA
"6172" NA NA NA
"6173" NA NA NA
"6174" NA NA NA
"6175" NA NA NA
"6176" NA NA NA
"6177" NA NA NA
"6178" NA NA NA
"6179" NA NA NA
"6180" NA NA NA
"6181" NA NA NA
"6182" NA NA NA
"6183" NA NA NA
"6184" NA NA NA
"6185" NA NA NA
"6186" NA NA NA
"6187" NA NA NA
"6188" NA NA NA
"6189" NA NA NA
"6190" NA NA NA
"6191" NA NA NA
"6192" NA NA NA
"6193" NA NA NA
"6194" NA NA NA
"6195" NA NA NA
"6196" NA NA NA
"6197" NA NA NA
"6198" NA NA NA
"6199" NA NA NA
"6200" NA NA NA
"6201" NA NA NA
"6202" NA NA NA
"6203" NA NA NA
"6204" NA NA NA
"6205" NA NA NA
"6206" NA NA NA
"6207" NA NA NA
"6208" NA NA NA
"6209" NA NA NA
"6210" NA NA NA
"6211" NA NA NA
"6212" NA NA NA
"6213" NA NA NA
"6214" NA NA NA
"6215" NA NA NA
"6216" NA NA NA
"6217" NA NA NA
"6218" NA NA NA
"6219" NA NA NA
"6220" NA NA NA
"6221" NA NA NA
"6222" NA NA NA
"6223" NA NA NA
"6224" NA NA NA
"6225" NA NA NA
"6226" NA NA NA
"6227" NA NA NA
"6228" NA NA NA
"6229" NA NA NA
"6230" NA NA NA
"6231" NA NA NA
"6232" NA NA NA
"6233" NA NA NA
"6234" NA NA NA
"6235" NA NA NA
"6236" NA NA NA
"6237" NA NA NA
"6238" NA NA NA
"6239" NA NA NA
"6240" NA NA NA
"6241" NA NA NA
"6242" NA NA NA
"6243" NA NA NA
"6244" NA NA NA
"6245" NA NA NA
"6246" NA NA NA
"6247" NA NA NA
"6248" NA NA NA
"6249" NA NA NA
"6250" NA NA NA
"6251" NA NA NA
"6252" NA NA NA
"6253" NA NA NA
"6254" NA NA NA
"6255" NA NA NA
"6256" NA NA NA
"6257" NA NA NA
"6258" NA NA NA
"6259" NA NA NA
"6260" NA NA NA
"6261" NA NA NA
"6262" NA NA NA
"6263" NA NA NA
"6264" NA NA NA
"6265" NA NA NA
"6266" NA NA NA
"6267" NA NA NA
"6268" NA NA NA
"6269" NA NA NA
"6270" NA NA NA
"6271" NA NA NA
"6272" NA NA NA
"6273" NA NA NA
"6274" NA NA NA
"6275" NA NA NA
"6276" NA NA NA
"6277" NA NA NA
"6278" NA NA NA
"6279" NA NA NA
"6280" NA NA NA
"6281" NA NA NA
"6282" NA NA NA
"6283" NA NA NA
"6284" NA NA NA
"6285" NA NA NA
"6286" NA NA NA
"6287" NA NA NA
"6288" NA NA NA
"6289" NA NA NA
"6290" NA NA NA
"6291" NA NA NA
"6292" NA NA NA
"6293" NA NA NA
"6294" NA NA NA
"6295" NA NA NA
"6296" NA NA NA
"6297" NA NA NA
"6298" NA NA NA
"6299" NA NA NA
"6300" NA NA NA
"6301" NA NA NA
"6302" NA NA NA
"6303" NA NA NA
"6304" NA NA NA
"6305" NA NA NA
"6306" NA NA NA
"6307" NA NA NA
"6308" NA NA NA
"6309" NA NA NA
"6310" NA NA NA
"6311" NA NA NA
"6312" NA NA NA
"6313" NA NA NA
"6314" NA NA NA
"6315" NA NA NA
"6316" NA NA NA
"6317" NA NA NA
"6318" NA NA NA
"6319" NA NA NA
"6320" NA NA NA
"6321" NA NA NA
"6322" NA NA NA
"6323" NA NA NA
"6324" NA NA NA
"6325" NA NA NA
"6326" NA NA NA
"6327" NA NA NA
"6328" NA NA NA
"6329" NA NA NA
"6330" NA NA NA
"6331" NA NA NA
"6332" NA NA NA
"6333" NA NA NA
"6334" NA NA NA
"6335" NA NA NA
"6336" NA NA NA
"6337" NA NA NA
"6338" NA NA NA
"6339" NA NA NA
"6340" NA NA NA
"6341" NA NA NA
"6342" NA NA NA
"6343" NA NA NA
"6344" NA NA NA
"6345" NA NA NA
"6346" NA NA NA
"6347" NA NA NA
"6348" NA NA NA
"6349" NA NA NA
"6350" NA NA NA
"6351" NA NA NA
"6352" NA NA NA
"6353" NA NA NA
"6354" NA NA NA
"6355" NA NA NA
"6356" NA NA NA
"6357" NA NA NA
"6358" NA NA NA
"6359" NA NA NA
"6360" NA NA NA
"6361" NA NA NA
"6362" NA NA NA
"6363" NA NA NA
"6364" NA NA NA
"6365" NA NA NA
"6366" NA NA NA
"6367" NA NA NA
"6368" NA NA NA
"6369" NA NA NA
"6370" NA NA NA
"6371" NA NA NA
"6372" NA NA NA
"6373" NA NA NA
"6374" NA NA NA
"6375" NA NA NA
"6376" NA NA NA
"6377" NA NA NA
"6378" NA NA NA
"6379" NA NA NA
"6380" NA NA NA
"6381" NA NA NA
"6382" NA NA NA
"6383" NA NA NA
"6384" NA NA NA
"6385" NA NA NA
"6386" NA NA NA
"6387" NA NA NA
"6388" NA NA NA
"6389" NA NA NA
"6390" NA NA NA
"6391" NA NA NA
"6392" NA NA NA
"6393" NA NA NA
"6394" NA NA NA
"6395" NA NA NA
"6396" NA NA NA
"6397" NA NA NA
"6398" NA NA NA
"6399" NA NA NA
"6400" NA NA NA
"6401" NA NA NA
"6402" NA NA NA
"6403" NA NA NA
"6404" NA NA NA
"6405" NA NA NA
"6406" NA NA NA
"6407" NA NA NA
"6408" NA NA NA
"6409" NA NA NA
"6410" NA NA NA
"6411" NA NA NA
"6412" NA NA NA
"6413" NA NA NA
"6414" NA NA NA
"6415" NA NA NA
"6416" NA NA NA
"6417" NA NA NA
"6418" NA NA NA
"6419" NA NA NA
"6420" NA NA NA
"6421" NA NA NA
"6422" NA NA NA
"6423" NA NA NA
"6424" NA NA NA
"6425" NA NA NA
"6426" NA NA NA
"6427" NA NA NA
"6428" NA NA NA
"6429" NA NA NA
"6430" NA NA NA
"6431" NA NA NA
"6432" NA NA NA
"6433" NA NA NA
"6434" NA NA NA
"6435" NA NA NA
"6436" NA NA NA
"6437" NA NA NA
"6438" NA NA NA
"6439" NA NA NA
"6440" NA NA NA
"6441" NA NA NA
"6442" NA NA NA
"6443" NA NA NA
"6444" NA NA NA
"6445" NA NA NA
"6446" NA NA NA
"6447" NA NA NA
"6448" NA NA NA
"6449" NA NA NA
"6450" NA NA NA
"6451" NA NA NA
"6452" NA NA NA
"6453" NA NA NA
"6454" NA NA NA
"6455" NA NA NA
"6456" NA NA NA
"6457" NA NA NA
"6458" NA NA NA
"6459" NA NA NA
"6460" NA NA NA
"6461" NA NA NA
"6462" NA NA NA
"6463" NA NA NA
"6464" NA NA NA
"6465" NA NA NA
"6466" NA NA NA
"6467" NA NA NA
"6468" NA NA NA
"6469" NA NA NA
"6470" NA NA NA
"6471" NA NA NA
"6472" NA NA NA
"6473" NA NA NA
"6474" NA NA NA
"6475" NA NA NA
"6476" NA NA NA
"6477" NA NA NA
"6478" NA NA NA
"6479" NA NA NA
"6480" NA NA NA
"6481" NA NA NA
"6482" NA NA NA
"6483" NA NA NA
"6484" NA NA NA
"6485" NA NA NA
"6486" NA NA NA
"6487" NA NA NA
"6488" NA NA NA
"6489" NA NA NA
"6490" NA NA NA
"6491" NA NA NA
"6492" NA NA NA
"6493" NA NA NA
"6494" NA NA NA
"6495" NA NA NA
"6496" NA NA NA
"6497" NA NA NA
"6498" NA NA NA
"6499" NA NA NA
"6500" NA NA NA
"6501" NA NA NA
"6502" NA NA NA
"6503" NA NA NA
"6504" NA NA NA
"6505" NA NA NA
"6506" NA NA NA
"6507" NA NA NA
"6508" NA NA NA
"6509" NA NA NA
"6510" NA NA NA
"6511" NA NA NA
"6512" NA NA NA
"6513" NA NA NA
"6514" NA NA NA
"6515" NA NA NA
"6516" NA NA NA
"6517" NA NA NA
"6518" NA NA NA
"6519" NA NA NA
"6520" NA NA NA
"6521" NA NA NA
"6522" NA NA NA
"6523" NA NA NA
"6524" NA NA NA
"6525" NA NA NA
"6526" NA NA NA
"6527" NA NA NA
"6528" NA NA NA
"6529" NA NA NA
"6530" NA NA NA
"6531" NA NA NA
"6532" NA NA NA
"6533" NA NA NA
"6534" NA NA NA
"6535" NA NA NA
"6536" NA NA NA
"6537" NA NA NA
"6538" NA NA NA
"6539" NA NA NA
"6540" NA NA NA
"6541" NA NA NA
"6542" NA NA NA
"6543" NA NA NA
"6544" NA NA NA
"6545" NA NA NA
"6546" NA NA NA
"6547" NA NA NA
"6548" NA NA NA
"6549" NA NA NA
"6550" NA NA NA
"6551" NA NA NA
"6552" NA NA NA
"6553" NA NA NA
"6554" NA NA NA
"6555" NA NA NA
"6556" NA NA NA
"6557" NA NA NA
"6558" NA NA NA
"6559" NA NA NA
"6560" NA NA NA
"6561" NA NA NA
"6562" NA NA NA
"6563" NA NA NA
"6564" NA NA NA
"6565" NA NA NA
"6566" NA NA NA
"6567" NA NA NA
"6568" NA NA NA
"6569" NA NA NA
"6570" NA NA NA
"6571" NA NA NA
"6572" NA NA NA
"6573" NA NA NA
"6574" NA NA NA
"6575" NA NA NA
"6576" NA NA NA
"6577" NA NA NA
"6578" NA NA NA
"6579" NA NA NA
"6580" NA NA NA
"6581" NA NA NA
"6582" NA NA NA
"6583" NA NA NA
"6584" NA NA NA
"6585" NA NA NA
"6586" NA NA NA
"6587" NA NA NA
"6588" NA NA NA
"6589" NA NA NA
"6590" NA NA NA
"6591" NA NA NA
"6592" NA NA NA
"6593" NA NA NA
"6594" NA NA NA
"6595" NA NA NA
"6596" NA NA NA
"6597" NA NA NA
"6598" NA NA NA
"6599" NA NA NA
"6600" NA NA NA
"6601" NA NA NA
"6602" NA NA NA
"6603" NA NA NA
"6604" NA NA NA
"6605" NA NA NA
"6606" NA NA NA
"6607" NA NA NA
"6608" NA NA NA
"6609" NA NA NA
"6610" NA NA NA
"6611" NA NA NA
"6612" NA NA NA
"6613" NA NA NA
"6614" NA NA NA
"6615" NA NA NA
"6616" NA NA NA
"6617" NA NA NA
"6618" NA NA NA
"6619" NA NA NA
"6620" NA NA NA
"6621" NA NA NA
"6622" NA NA NA
"6623" NA NA NA
"6624" NA NA NA
"6625" NA NA NA
"6626" NA NA NA
"6627" NA NA NA
"6628" NA NA NA
"6629" NA NA NA
"6630" NA NA NA
"6631" NA NA NA
"6632" NA NA NA
"6633" NA NA NA
"6634" NA NA NA
"6635" NA NA NA
"6636" NA NA NA
"6637" NA NA NA
"6638" NA NA NA
"6639" NA NA NA
"6640" NA NA NA
"6641" NA NA NA
"6642" NA NA NA
"6643" NA NA NA
"6644" NA NA NA
"6645" NA NA NA
"6646" NA NA NA
"6647" NA NA NA
"6648" NA NA NA
"6649" NA NA NA
"6650" NA NA NA
"6651" NA NA NA
"6652" NA NA NA
"6653" NA NA NA
"6654" NA NA NA
"6655" NA NA NA
"6656" NA NA NA
"6657" NA NA NA
"6658" NA NA NA
"6659" NA NA NA
"6660" NA NA NA
"6661" NA NA NA
"6662" NA NA NA
"6663" NA NA NA
"6664" NA NA NA
"6665" NA NA NA
"6666" NA NA NA
"6667" NA NA NA
"6668" NA NA NA
"6669" NA NA NA
"6670" NA NA NA
"6671" NA NA NA
"6672" NA NA NA
"6673" NA NA NA
"6674" NA NA NA
"6675" NA NA NA
"6676" NA NA NA
"6677" NA NA NA
"6678" NA NA NA
"6679" NA NA NA
"6680" NA NA NA
"6681" NA NA NA
"6682" NA NA NA
"6683" NA NA NA
"6684" NA NA NA
"6685" NA NA NA
"6686" NA NA NA
"6687" NA NA NA
"6688" NA NA NA
"6689" NA NA NA
"6690" NA NA NA
"6691" NA NA NA
"6692" NA NA NA
"6693" NA NA NA
"6694" NA NA NA
"6695" NA NA NA
"6696" NA NA NA
"6697" NA NA NA
"6698" NA NA NA
"6699" NA NA NA
"6700" NA NA NA
"6701" NA NA NA
"6702" NA NA NA
"6703" NA NA NA
"6704" NA NA NA
"6705" NA NA NA
"6706" NA NA NA
"6707" NA NA NA
"6708" NA NA NA
"6709" NA NA NA
"6710" NA NA NA
"6711" NA NA NA
"6712" NA NA NA
"6713" NA NA NA
"6714" NA NA NA
"6715" NA NA NA
"6716" NA NA NA
"6717" NA NA NA
"6718" NA NA NA
"6719" NA NA NA
"6720" NA NA NA
"6721" NA NA NA
"6722" NA NA NA
"6723" NA NA NA
"6724" NA NA NA
"6725" NA NA NA
"6726" NA NA NA
"6727" NA NA NA
"6728" NA NA NA
"6729" NA NA NA
"6730" NA NA NA
"6731" NA NA NA
"6732" NA NA NA
"6733" NA NA NA
"6734" NA NA NA
"6735" NA NA NA
"6736" NA NA NA
"6737" NA NA NA
"6738" NA NA NA
"6739" NA NA NA
"6740" NA NA NA
"6741" NA NA NA
"6742" NA NA NA
"6743" NA NA NA
"6744" NA NA NA
"6745" NA NA NA
"6746" NA NA NA
"6747" NA NA NA
"6748" NA NA NA
"6749" NA NA NA
"6750" NA NA NA
"6751" NA NA NA
"6752" NA NA NA
"6753" NA NA NA
"6754" NA NA NA
"6755" NA NA NA
"6756" NA NA NA
"6757" NA NA NA
"6758" NA NA NA
"6759" NA NA NA
"6760" NA NA NA
"6761" NA NA NA
"6762" NA NA NA
"6763" NA NA NA
"6764" NA NA NA
"6765" NA NA NA
"6766" NA NA NA
"6767" NA NA NA
"6768" NA NA NA
"6769" NA NA NA
"6770" NA NA NA
"6771" NA NA NA
"6772" NA NA NA
"6773" NA NA NA
"6774" NA NA NA
"6775" NA NA NA
"6776" NA NA NA
"6777" NA NA NA
"6778" NA NA NA
"6779" NA NA NA
"6780" NA NA NA
"6781" NA NA NA
"6782" NA NA NA
"6783" NA NA NA
"6784" NA NA NA
"6785" NA NA NA
"6786" NA NA NA
"6787" NA NA NA
"6788" NA NA NA
"6789" NA NA NA
"6790" NA NA NA
"6791" NA NA NA
"6792" NA NA NA
"6793" NA NA NA
"6794" NA NA NA
"6795" NA NA NA
"6796" NA NA NA
"6797" NA NA NA
"6798" NA NA NA
"6799" NA NA NA
"6800" NA NA NA
"6801" NA NA NA
"6802" NA NA NA
"6803" NA NA NA
"6804" NA NA NA
"6805" NA NA NA
"6806" NA NA NA
"6807" NA NA NA
"6808" NA NA NA
"6809" NA NA NA
"6810" NA NA NA
"6811" NA NA NA
"6812" NA NA NA
"6813" NA NA NA
"6814" NA NA NA
"6815" NA NA NA
"6816" NA NA NA
"6817" NA NA NA
"6818" NA NA NA
"6819" NA NA NA
"6820" NA NA NA
"6821" NA NA NA
"6822" NA NA NA
"6823" NA NA NA
"6824" NA NA NA
"6825" NA NA NA
"6826" NA NA NA
"6827" NA NA NA
"6828" NA NA NA
"6829" NA NA NA
"6830" NA NA NA
"6831" NA NA NA
"6832" NA NA NA
"6833" NA NA NA
"6834" NA NA NA
"6835" NA NA NA
"6836" NA NA NA
"6837" NA NA NA
"6838" NA NA NA
"6839" NA NA NA
"6840" NA NA NA
"6841" NA NA NA
"6842" NA NA NA
"6843" NA NA NA
"6844" NA NA NA
"6845" NA NA NA
"6846" NA NA NA
"6847" NA NA NA
"6848" NA NA NA
"6849" NA NA NA
"6850" NA NA NA
"6851" NA NA NA
"6852" NA NA NA
"6853" NA NA NA
"6854" NA NA NA
"6855" NA NA NA
"6856" NA NA NA
"6857" NA NA NA
"6858" NA NA NA
"6859" NA NA NA
"6860" NA NA NA
"6861" NA NA NA
"6862" NA NA NA
"6863" NA NA NA
"6864" NA NA NA
"6865" NA NA NA
"6866" NA NA NA
"6867" NA NA NA
"6868" NA NA NA
"6869" NA NA NA
"6870" NA NA NA
"6871" NA NA NA
"6872" NA NA NA
"6873" NA NA NA
"6874" NA NA NA
"6875" NA NA NA
"6876" NA NA NA
"6877" NA NA NA
"6878" NA NA NA
"6879" NA NA NA
"6880" NA NA NA
"6881" NA NA NA
"6882" NA NA NA
"6883" NA NA NA
"6884" NA NA NA
"6885" NA NA NA
"6886" NA NA NA
"6887" NA NA NA
"6888" NA NA NA
"6889" NA NA NA
"6890" NA NA NA
"6891" NA NA NA
"6892" NA NA NA
"6893" NA NA NA
"6894" NA NA NA
"6895" NA NA NA
"6896" NA NA NA
"6897" NA NA NA
"6898" NA NA NA
"6899" NA NA NA
"6900" NA NA NA
"6901" NA NA NA
"6902" NA NA NA
"6903" NA NA NA
"6904" NA NA NA
"6905" NA NA NA
"6906" NA NA NA
"6907" NA NA NA
"6908" NA NA NA
"6909" NA NA NA
"6910" NA NA NA
"6911" NA NA NA
"6912" NA NA NA
"6913" NA NA NA
"6914" NA NA NA
"6915" NA NA NA
"6916" NA NA NA
"6917" NA NA NA
"6918" NA NA NA
"6919" NA NA NA
"6920" NA NA NA
"6921" NA NA NA
"6922" NA NA NA
"6923" NA NA NA
"6924" NA NA NA
"6925" NA NA NA
"6926" NA NA NA
"6927" NA NA NA
"6928" NA NA NA
"6929" NA NA NA
"6930" NA NA NA
"6931" NA NA NA
"6932" NA NA NA
"6933" NA NA NA
"6934" NA NA NA
"6935" NA NA NA
"6936" NA NA NA
"6937" NA NA NA
"6938" NA NA NA
"6939" NA NA NA
"6940" NA NA NA
"6941" NA NA NA
"6942" NA NA NA
"6943" NA NA NA
"6944" NA NA NA
"6945" NA NA NA
"6946" NA NA NA
"6947" NA NA NA
"6948" NA NA NA
"6949" NA NA NA
"6950" NA NA NA
"6951" NA NA NA
"6952" NA NA NA
"6953" NA NA NA
"6954" NA NA NA
"6955" NA NA NA
"6956" NA NA NA
"6957" NA NA NA
"6958" NA NA NA
"6959" NA NA NA
"6960" NA NA NA
"6961" NA NA NA
"6962" NA NA NA
"6963" NA NA NA
"6964" NA NA NA
"6965" NA NA NA
"6966" NA NA NA
"6967" NA NA NA
"6968" NA NA NA
"6969" NA NA NA
"6970" NA NA NA
"6971" NA NA NA
"6972" NA NA NA
"6973" NA NA NA
"6974" NA NA NA
"6975" NA NA NA
"6976" NA NA NA
"6977" NA NA NA
"6978" NA NA NA
"6979" NA NA NA
"6980" NA NA NA
"6981" NA NA NA
"6982" NA NA NA
"6983" NA NA NA
"6984" NA NA NA
"6985" NA NA NA
"6986" NA NA NA
"6987" NA NA NA
"6988" NA NA NA
"6989" NA NA NA
"6990" NA NA NA
"6991" NA NA NA
"6992" NA NA NA
"6993" NA NA NA
"6994" NA NA NA
"6995" NA NA NA
"6996" NA NA NA
"6997" NA NA NA
"6998" NA NA NA
"6999" NA NA NA
"7000" NA NA NA
"7001" NA NA NA
"7002" NA NA NA
"7003" NA NA NA
"7004" NA NA NA
"7005" NA NA NA
"7006" NA NA NA
"7007" NA NA NA
"7008" NA NA NA
"7009" NA NA NA
"7010" NA NA NA
"7011" NA NA NA
"7012" NA NA NA
"7013" NA NA NA
"7014" NA NA NA
"7015" NA NA NA
"7016" NA NA NA
"7017" NA NA NA
"7018" NA NA NA
"7019" NA NA NA
"7020" NA NA NA
"7021" NA NA NA
"7022" NA NA NA
"7023" NA NA NA
"7024" NA NA NA
"7025" NA NA NA
"7026" NA NA NA
"7027" NA NA NA
"7028" NA NA NA
"7029" NA NA NA
"7030" NA NA NA
"7031" NA NA NA
"7032" NA NA NA
"7033" NA NA NA
"7034" NA NA NA
"7035" NA NA NA
"7036" NA NA NA
"7037" NA NA NA
"7038" NA NA NA
"7039" NA NA NA
"7040" NA NA NA
"7041" NA NA NA
"7042" NA NA NA
"7043" NA NA NA
"7044" NA NA NA
"7045" NA NA NA
"7046" NA NA NA
"7047" NA NA NA
"7048" NA NA NA
"7049" NA NA NA
"7050" NA NA NA
"7051" NA NA NA
"7052" NA NA NA
"7053" NA NA NA
"7054" NA NA NA
"7055" NA NA NA
"7056" NA NA NA
"7057" NA NA NA
"7058" NA NA NA
"7059" NA NA NA
"7060" NA NA NA
"7061" NA NA NA
"7062" NA NA NA
"7063" NA NA NA
"7064" NA NA NA
"7065" NA NA NA
"7066" NA NA NA
"7067" NA NA NA
"7068" NA NA NA
"7069" NA NA NA
"7070" NA NA NA
"7071" NA NA NA
"7072" NA NA NA
"7073" NA NA NA
"7074" NA NA NA
"7075" NA NA NA
"7076" NA NA NA
"7077" NA NA NA
"7078" NA NA NA
"7079" NA NA NA
"7080" NA NA NA
"7081" NA NA NA
"7082" NA NA NA
"7083" NA NA NA
"7084" NA NA NA
"7085" NA NA NA
"7086" NA NA NA
"7087" NA NA NA
"7088" NA NA NA
"7089" NA NA NA
"7090" NA NA NA
"7091" NA NA NA
"7092" NA NA NA
"7093" NA NA NA
"7094" NA NA NA
"7095" NA NA NA
"7096" NA NA NA
"7097" NA NA NA
"7098" NA NA NA
"7099" NA NA NA
"7100" NA NA NA
"7101" NA NA NA
"7102" NA NA NA
"7103" NA NA NA
"7104" NA NA NA
"7105" NA NA NA
"7106" NA NA NA
"7107" NA NA NA
"7108" NA NA NA
"7109" NA NA NA
"7110" NA NA NA
"7111" NA NA NA
"7112" NA NA NA
"7113" NA NA NA
"7114" NA NA NA
"7115" NA NA NA
"7116" NA NA NA
"7117" NA NA NA
"7118" NA NA NA
"7119" NA NA NA
"7120" NA NA NA
"7121" NA NA NA
"7122" NA NA NA
"7123" NA NA NA
"7124" NA NA NA
"7125" NA NA NA
"7126" NA NA NA
"7127" NA NA NA
"7128" NA NA NA
"7129" NA NA NA
"7130" NA NA NA
"7131" NA NA NA
"7132" NA NA NA
"7133" NA NA NA
"7134" NA NA NA
"7135" NA NA NA
"7136" NA NA NA
"7137" NA NA NA
"7138" NA NA NA
"7139" NA NA NA
"7140" NA NA NA
"7141" NA NA NA
"7142" NA NA NA
"7143" NA NA NA
"7144" NA NA NA
"7145" NA NA NA
"7146" NA NA NA
"7147" NA NA NA
"7148" NA NA NA
"7149" NA NA NA
"7150" NA NA NA
"7151" NA NA NA
"7152" NA NA NA
"7153" NA NA NA
"7154" NA NA NA
"7155" NA NA NA
"7156" NA NA NA
"7157" NA NA NA
"7158" NA NA NA
"7159" NA NA NA
"7160" NA NA NA
"7161" NA NA NA
"7162" NA NA NA
"7163" NA NA NA
"7164" NA NA NA
"7165" NA NA NA
"7166" NA NA NA
"7167" NA NA NA
"7168" NA NA NA
"7169" NA NA NA
"7170" NA NA NA
"7171" NA NA NA
"7172" NA NA NA
"7173" NA NA NA
"7174" NA NA NA
"7175" NA NA NA
"7176" NA NA NA
"7177" NA NA NA
"7178" NA NA NA
"7179" NA NA NA
"7180" NA NA NA
"7181" NA NA NA
"7182" NA NA NA
"7183" NA NA NA
"7184" NA NA NA
"7185" NA NA NA
"7186" NA NA NA
"7187" NA NA NA
"7188" NA NA NA
"7189" NA NA NA
"7190" NA NA NA
"7191" NA NA NA
"7192" NA NA NA
"7193" NA NA NA
"7194" NA NA NA
"7195" NA NA NA
"7196" NA NA NA
"7197" NA NA NA
"7198" NA NA NA
"7199" NA NA NA
"7200" NA NA NA
"7201" NA NA NA
"7202" NA NA NA
"7203" NA NA NA
"7204" NA NA NA
"7205" NA NA NA
"7206" NA NA NA
"7207" NA NA NA
"7208" NA NA NA
"7209" NA NA NA
"7210" NA NA NA
"7211" NA NA NA
"7212" NA NA NA
"7213" NA NA NA
"7214" NA NA NA
"7215" NA NA NA
"7216" NA NA NA
"7217" NA NA NA
"7218" NA NA NA
"7219" NA NA NA
"7220" NA NA NA
"7221" NA NA NA
"7222" NA NA NA
"7223" NA NA NA
"7224" NA NA NA
"7225" NA NA NA
"7226" NA NA NA
"7227" NA NA NA
"7228" NA NA NA
"7229" NA NA NA
"7230" NA NA NA
"7231" NA NA NA
"7232" NA NA NA
"7233" NA NA NA
"7234" NA NA NA
"7235" NA NA NA
"7236" NA NA NA
"7237" NA NA NA
"7238" NA NA NA
"7239" NA NA NA
"7240" NA NA NA
"7241" NA NA NA
"7242" NA NA NA
"7243" NA NA NA
"7244" NA NA NA
"7245" NA NA NA
"7246" NA NA NA
"7247" NA NA NA
"7248" NA NA NA
"7249" NA NA NA
"7250" NA NA NA
"7251" NA NA NA
"7252" NA NA NA
"7253" NA NA NA
"7254" NA NA NA
"7255" NA NA NA
"7256" NA NA NA
"7257" NA NA NA
"7258" NA NA NA
"7259" NA NA NA
"7260" NA NA NA
"7261" NA NA NA
"7262" NA NA NA
"7263" NA NA NA
"7264" NA NA NA
"7265" NA NA NA
"7266" NA NA NA
"7267" NA NA NA
"7268" NA NA NA
"7269" NA NA NA
"7270" NA NA NA
"7271" NA NA NA
"7272" NA NA NA
"7273" NA NA NA
"7274" NA NA NA
"7275" NA NA NA
"7276" NA NA NA
"7277" NA NA NA
"7278" NA NA NA
"7279" NA NA NA
"7280" NA NA NA
"7281" NA NA NA
"7282" NA NA NA
"7283" NA NA NA
"7284" NA NA NA
"7285" NA NA NA
"7286" NA NA NA
"7287" NA NA NA
"7288" NA NA NA
"7289" NA NA NA
"7290" NA NA NA
"7291" NA NA NA
"7292" NA NA NA
"7293" NA NA NA
"7294" NA NA NA
"7295" NA NA NA
"7296" NA NA NA
"7297" NA NA NA
"7298" NA NA NA
"7299" NA NA NA
"7300" NA NA NA
"7301" NA NA NA
"7302" NA NA NA
"7303" NA NA NA
"7304" NA NA NA
"7305" NA NA NA
"7306" NA NA NA
"7307" NA NA NA
"7308" NA NA NA
"7309" NA NA NA
"7310" NA NA NA
"7311" NA NA NA
"7312" NA NA NA
"7313" NA NA NA
"7314" NA NA NA
"7315" NA NA NA
"7316" NA NA NA
"7317" NA NA NA
"7318" NA NA NA
"7319" NA NA NA
"7320" NA NA NA
"7321" NA NA NA
"7322" NA NA NA
"7323" NA NA NA
"7324" NA NA NA
"7325" NA NA NA
"7326" NA NA NA
"7327" NA NA NA
"7328" NA NA NA
"7329" NA NA NA
"7330" NA NA NA
"7331" NA NA NA
"7332" NA NA NA
"7333" NA NA NA
"7334" NA NA NA
"7335" NA NA NA
"7336" NA NA NA
"7337" NA NA NA
"7338" NA NA NA
"7339" NA NA NA
"7340" NA NA NA
"7341" NA NA NA
"7342" NA NA NA
"7343" NA NA NA
"7344" NA NA NA
"7345" NA NA NA
"7346" NA NA NA
"7347" NA NA NA
"7348" NA NA NA
"7349" NA NA NA
"7350" NA NA NA
"7351" NA NA NA
"7352" NA NA NA
"7353" NA NA NA
"7354" NA NA NA
"7355" NA NA NA
"7356" NA NA NA
"7357" NA NA NA
"7358" NA NA NA
"7359" NA NA NA
"7360" NA NA NA
"7361" NA NA NA
"7362" NA NA NA
"7363" NA NA NA
"7364" NA NA NA
"7365" NA NA NA
"7366" NA NA NA
"7367" NA NA NA
"7368" NA NA NA
"7369" NA NA NA
"7370" NA NA NA
"7371" NA NA NA
"7372" NA NA NA
"7373" NA NA NA
"7374" NA NA NA
"7375" NA NA NA
"7376" NA NA NA
"7377" NA NA NA
"7378" NA NA NA
"7379" NA NA NA
"7380" NA NA NA
"7381" NA NA NA
"7382" NA NA NA
"7383" NA NA NA
"7384" NA NA NA
"7385" NA NA NA
"7386" NA NA NA
"7387" NA NA NA
"7388" NA NA NA
"7389" NA NA NA
"7390" NA NA NA
"7391" NA NA NA
"7392" NA NA NA
"7393" NA NA NA
"7394" NA NA NA
"7395" NA NA NA
"7396" NA NA NA
"7397" NA NA NA
"7398" NA NA NA
"7399" NA NA NA
"7400" NA NA NA
"7401" NA NA NA
"7402" NA NA NA
"7403" NA NA NA
"7404" NA NA NA
"7405" NA NA NA
"7406" NA NA NA
"7407" NA NA NA
"7408" NA NA NA
"7409" NA NA NA
"7410" NA NA NA
"7411" NA NA NA
"7412" NA NA NA
"7413" NA NA NA
"7414" NA NA NA
"7415" NA NA NA
"7416" NA NA NA
"7417" NA NA NA
"7418" NA NA NA
"7419" NA NA NA
"7420" NA NA NA
"7421" NA NA NA
"7422" NA NA NA
"7423" NA NA NA
"7424" NA NA NA
"7425" NA NA NA
"7426" NA NA NA
"7427" NA NA NA
"7428" NA NA NA
"7429" NA NA NA
"7430" NA NA NA
"7431" NA NA NA
"7432" NA NA NA
"7433" NA NA NA
"7434" NA NA NA
"7435" NA NA NA
"7436" NA NA NA
"7437" NA NA NA
"7438" NA NA NA
"7439" NA NA NA
"7440" NA NA NA
"7441" NA NA NA
"7442" NA NA NA
"7443" NA NA NA
"7444" NA NA NA
"7445" NA NA NA
"7446" NA NA NA
"7447" NA NA NA
"7448" NA NA NA
"7449" NA NA NA
"7450" NA NA NA
"7451" NA NA NA
"7452" NA NA NA
"7453" NA NA NA
"7454" NA NA NA
"7455" NA NA NA
"7456" NA NA NA
"7457" NA NA NA
"7458" NA NA NA
"7459" NA NA NA
"7460" NA NA NA
"7461" NA NA NA
"7462" NA NA NA
"7463" NA NA NA
"7464" NA NA NA
"7465" NA NA NA
"7466" NA NA NA
"7467" NA NA NA
"7468" NA NA NA
"7469" NA NA NA
"7470" NA NA NA
"7471" NA NA NA
"7472" NA NA NA
"7473" NA NA NA
"7474" NA NA NA
"7475" NA NA NA
"7476" NA NA NA
"7477" NA NA NA
"7478" NA NA NA
"7479" NA NA NA
"7480" NA NA NA
"7481" NA NA NA
"7482" NA NA NA
"7483" NA NA NA
"7484" NA NA NA
"7485" NA NA NA
"7486" NA NA NA
"7487" NA NA NA
"7488" NA NA NA
"7489" NA NA NA
"7490" NA NA NA
"7491" NA NA NA
"7492" NA NA NA
"7493" NA NA NA
"7494" NA NA NA
"7495" NA NA NA
"7496" NA NA NA
"7497" NA NA NA
"7498" NA NA NA
"7499" NA NA NA
"7500" NA NA NA
"7501" NA NA NA
"7502" NA NA NA
"7503" NA NA NA
"7504" NA NA NA
"7505" NA NA NA
"7506" NA NA NA
"7507" NA NA NA
"7508" NA NA NA
"7509" NA NA NA
"7510" NA NA NA
"7511" NA NA NA
"7512" NA NA NA
"7513" NA NA NA
"7514" NA NA NA
"7515" NA NA NA
"7516" NA NA NA
"7517" NA NA NA
"7518" NA NA NA
"7519" NA NA NA
"7520" NA NA NA
"7521" NA NA NA
"7522" NA NA NA
"7523" NA NA NA
"7524" NA NA NA
"7525" NA NA NA
"7526" NA NA NA
"7527" NA NA NA
"7528" NA NA NA
"7529" NA NA NA
"7530" NA NA NA
"7531" NA NA NA
"7532" NA NA NA
"7533" NA NA NA
"7534" NA NA NA
"7535" NA NA NA
"7536" NA NA NA
"7537" NA NA NA
"7538" NA NA NA
"7539" NA NA NA
"7540" NA NA NA
"7541" NA NA NA
"7542" NA NA NA
"7543" NA NA NA
"7544" NA NA NA
"7545" NA NA NA
"7546" NA NA NA
"7547" NA NA NA
"7548" NA NA NA
"7549" NA NA NA
"7550" NA NA NA
"7551" NA NA NA
"7552" NA NA NA
"7553" NA NA NA
"7554" NA NA NA
"7555" NA NA NA
"7556" NA NA NA
"7557" NA NA NA
"7558" NA NA NA
"7559" NA NA NA
"7560" NA NA NA
"7561" NA NA NA
"7562" NA NA NA
"7563" NA NA NA
"7564" NA NA NA
"7565" NA NA NA
"7566" NA NA NA
"7567" NA NA NA
"7568" NA NA NA
"7569" NA NA NA
"7570" NA NA NA
"7571" NA NA NA
"7572" NA NA NA
"7573" NA NA NA
"7574" NA NA NA
"7575" NA NA NA
"7576" NA NA NA
"7577" NA NA NA
"7578" NA NA NA
"7579" NA NA NA
"7580" NA NA NA
"7581" NA NA NA
"7582" NA NA NA
"7583" NA NA NA
"7584" NA NA NA
"7585" NA NA NA
"7586" NA NA NA
"7587" NA NA NA
"7588" NA NA NA
"7589" NA NA NA
"7590" NA NA NA
"7591" NA NA NA
"7592" NA NA NA
"7593" NA NA NA
"7594" NA NA NA
"7595" NA NA NA
"7596" NA NA NA
"7597" NA NA NA
"7598" NA NA NA
"7599" NA NA NA
"7600" NA NA NA
"7601" NA NA NA
"7602" NA NA NA
"7603" NA NA NA
"7604" NA NA NA
"7605" NA NA NA
"7606" NA NA NA
"7607" NA NA NA
"7608" NA NA NA
"7609" NA NA NA
"7610" NA NA NA
"7611" NA NA NA
"7612" NA NA NA
"7613" NA NA NA
"7614" NA NA NA
"7615" NA NA NA
"7616" NA NA NA
"7617" NA NA NA
"7618" NA NA NA
"7619" NA NA NA
"7620" NA NA NA
"7621" NA NA NA
"7622" NA NA NA
"7623" NA NA NA
"7624" NA NA NA
"7625" NA NA NA
"7626" NA NA NA
"7627" NA NA NA
"7628" NA NA NA
"7629" NA NA NA
"7630" NA NA NA
"7631" NA NA NA
"7632" NA NA NA
"7633" NA NA NA
"7634" NA NA NA
"7635" NA NA NA
"7636" NA NA NA
"7637" NA NA NA
"7638" NA NA NA
"7639" NA NA NA
"7640" NA NA NA
"7641" NA NA NA
"7642" NA NA NA
"7643" NA NA NA
"7644" NA NA NA
"7645" NA NA NA
"7646" NA NA NA
"7647" NA NA NA
"7648" NA NA NA
"7649" NA NA NA
"7650" NA NA NA
"7651" NA NA NA
"7652" NA NA NA
"7653" NA NA NA
"7654" NA NA NA
"7655" NA NA NA
"7656" NA NA NA
"7657" NA NA NA
"7658" NA NA NA
"7659" NA NA NA
"7660" NA NA NA
"7661" NA NA NA
"7662" NA NA NA
"7663" NA NA NA
"7664" NA NA NA
"7665" NA NA NA
"7666" NA NA NA
"7667" NA NA NA
"7668" NA NA NA
"7669" NA NA NA
"7670" NA NA NA
"7671" NA NA NA
"7672" NA NA NA
"7673" NA NA NA
"7674" NA NA NA
"7675" NA NA NA
"7676" NA NA NA
"7677" NA NA NA
"7678" NA NA NA
"7679" NA NA NA
"7680" NA NA NA
"7681" NA NA NA
"7682" NA NA NA
"7683" NA NA NA
"7684" NA NA NA
"7685" NA NA NA
"7686" NA NA NA
"7687" NA NA NA
"7688" NA NA NA
"7689" NA NA NA
"7690" NA NA NA
"7691" NA NA NA
"7692" NA NA NA
"7693" NA NA NA
"7694" NA NA NA
"7695" NA NA NA
"7696" NA NA NA
"7697" NA NA NA
"7698" NA NA NA
"7699" NA NA NA
"7700" NA NA NA
"7701" NA NA NA
"7702" NA NA NA
"7703" NA NA NA
"7704" NA NA NA
"7705" NA NA NA
"7706" NA NA NA
"7707" NA NA NA
"7708" NA NA NA
"7709" NA NA NA
"7710" NA NA NA
"7711" NA NA NA
"7712" NA NA NA
"7713" NA NA NA
"7714" NA NA NA
"7715" NA NA NA
"7716" NA NA NA
"7717" NA NA NA
"7718" NA NA NA
"7719" NA NA NA
"7720" NA NA NA
"7721" NA NA NA
"7722" NA NA NA
"7723" NA NA NA
"7724" NA NA NA
"7725" NA NA NA
"7726" NA NA NA
"7727" NA NA NA
"7728" NA NA NA
"7729" NA NA NA
"7730" NA NA NA
"7731" NA NA NA
"7732" NA NA NA
"7733" NA NA NA
"7734" NA NA NA
"7735" NA NA NA
"7736" NA NA NA
"7737" NA NA NA
"7738" NA NA NA
"7739" NA NA NA
"7740" NA NA NA
"7741" NA NA NA
"7742" NA NA NA
"7743" NA NA NA
"7744" NA NA NA
"7745" NA NA NA
"7746" NA NA NA
"7747" NA NA NA
"7748" NA NA NA
"7749" NA NA NA
"7750" NA NA NA
"7751" NA NA NA
"7752" NA NA NA
"7753" NA NA NA
"7754" NA NA NA
"7755" NA NA NA
"7756" NA NA NA
"7757" NA NA NA
"7758" NA NA NA
"7759" NA NA NA
"7760" NA NA NA
"7761" NA NA NA
"7762" NA NA NA
"7763" NA NA NA
"7764" NA NA NA
"7765" NA NA NA
"7766" NA NA NA
"7767" NA NA NA
"7768" NA NA NA
"7769" NA NA NA
"7770" NA NA NA
"7771" NA NA NA
"7772" NA NA NA
"7773" NA NA NA
"7774" NA NA NA
"7775" NA NA NA
"7776" NA NA NA
"7777" NA NA NA
"7778" NA NA NA
"7779" NA NA NA
"7780" NA NA NA
"7781" NA NA NA
"7782" NA NA NA
"7783" NA NA NA
"7784" NA NA NA
"7785" NA NA NA
"7786" NA NA NA
"7787" NA NA NA
"7788" NA NA NA
"7789" NA NA NA
"7790" NA NA NA
"7791" NA NA NA
"7792" NA NA NA
"7793" NA NA NA
"7794" NA NA NA
"7795" NA NA NA
"7796" NA NA NA
"7797" NA NA NA
"7798" NA NA NA
"7799" NA NA NA
"7800" NA NA NA
"7801" NA NA NA
"7802" NA NA NA
"7803" NA NA NA
"7804" NA NA NA
"7805" NA NA NA
"7806" NA NA NA
"7807" NA NA NA
"7808" NA NA NA
"7809" NA NA NA
"7810" NA NA NA
"7811" NA NA NA
"7812" NA NA NA
"7813" NA NA NA
"7814" NA NA NA
"7815" NA NA NA
"7816" NA NA NA
"7817" NA NA NA
"7818" NA NA NA
"7819" NA NA NA
"7820" NA NA NA
"7821" NA NA NA
"7822" NA NA NA
"7823" NA NA NA
"7824" NA NA NA
"7825" NA NA NA
"7826" NA NA NA
"7827" NA NA NA
"7828" NA NA NA
"7829" NA NA NA
"7830" NA NA NA
"7831" NA NA NA
"7832" NA NA NA
"7833" NA NA NA
"7834" NA NA NA
"7835" NA NA NA
"7836" NA NA NA
"7837" NA NA NA
"7838" NA NA NA
"7839" NA NA NA
"7840" NA NA NA
"7841" NA NA NA
"7842" NA NA NA
"7843" NA NA NA
"7844" NA NA NA
"7845" NA NA NA
"7846" NA NA NA
"7847" NA NA NA
"7848" NA NA NA
"7849" NA NA NA
"7850" NA NA NA
"7851" NA NA NA
"7852" NA NA NA
"7853" NA NA NA
"7854" NA NA NA
"7855" NA NA NA
"7856" NA NA NA
"7857" NA NA NA
"7858" NA NA NA
"7859" NA NA NA
"7860" NA NA NA
"7861" NA NA NA
"7862" NA NA NA
"7863" NA NA NA
"7864" NA NA NA
"7865" NA NA NA
"7866" NA NA NA
"7867" NA NA NA
"7868" NA NA NA
"7869" NA NA NA
"7870" NA NA NA
"7871" NA NA NA
"7872" NA NA NA
"7873" NA NA NA
"7874" NA NA NA
"7875" NA NA NA
"7876" NA NA NA
"7877" NA NA NA
"7878" NA NA NA
"7879" NA NA NA
"7880" NA NA NA
"7881" NA NA NA
"7882" NA NA NA
"7883" NA NA NA
"7884" NA NA NA
"7885" NA NA NA
"7886" NA NA NA
"7887" NA NA NA
"7888" NA NA NA
"7889" NA NA NA
"7890" NA NA NA
"7891" NA NA NA
"7892" NA NA NA
"7893" NA NA NA
"7894" NA NA NA
"7895" NA NA NA
"7896" NA NA NA
"7897" NA NA NA
"7898" NA NA NA
"7899" NA NA NA
"7900" NA NA NA
"7901" NA NA NA
"7902" NA NA NA
"7903" NA NA NA
"7904" NA NA NA
"7905" NA NA NA
"7906" NA NA NA
"7907" NA NA NA
"7908" NA NA NA
"7909" NA NA NA
"7910" NA NA NA
"7911" NA NA NA
"7912" NA NA NA
"7913" NA NA NA
"7914" NA NA NA
"7915" NA NA NA
"7916" NA NA NA
"7917" NA NA NA
"7918" NA NA NA
"7919" NA NA NA
"7920" NA NA NA
"7921" NA NA NA
"7922" NA NA NA
"7923" NA NA NA
"7924" NA NA NA
"7925" NA NA NA
"7926" NA NA NA
"7927" NA NA NA
"7928" NA NA NA
"7929" NA NA NA
"7930" NA NA NA
"7931" NA NA NA
"7932" NA NA NA
"7933" NA NA NA
"7934" NA NA NA
"7935" NA NA NA
"7936" NA NA NA
"7937" NA NA NA
"7938" NA NA NA
"7939" NA NA NA
"7940" NA NA NA
"7941" NA NA NA
"7942" NA NA NA
"7943" NA NA NA
"7944" NA NA NA
"7945" NA NA NA
"7946" NA NA NA
"7947" NA NA NA
"7948" NA NA NA
"7949" NA NA NA
"7950" NA NA NA
"7951" NA NA NA
"7952" NA NA NA
"7953" NA NA NA
"7954" NA NA NA
"7955" NA NA NA
"7956" NA NA NA
"7957" NA NA NA
"7958" NA NA NA
"7959" NA NA NA
"7960" NA NA NA
"7961" NA NA NA
"7962" NA NA NA
"7963" NA NA NA
"7964" NA NA NA
"7965" NA NA NA
"7966" NA NA NA
"7967" NA NA NA
"7968" NA NA NA
"7969" NA NA NA
"7970" NA NA NA
"7971" NA NA NA
"7972" NA NA NA
"7973" NA NA NA
"7974" NA NA NA
"7975" NA NA NA
"7976" NA NA NA
"7977" NA NA NA
"7978" NA NA NA
"7979" NA NA NA
"7980" NA NA NA
"7981" NA NA NA
"7982" NA NA NA
"7983" NA NA NA
"7984" NA NA NA
"7985" NA NA NA
"7986" NA NA NA
"7987" NA NA NA
"7988" NA NA NA
"7989" NA NA NA
"7990" NA NA NA
"7991" NA NA NA
"7992" NA NA NA
"7993" NA NA NA
"7994" NA NA NA
"7995" NA NA NA
"7996" NA NA NA
"7997" NA NA NA
"7998" NA NA NA
"7999" NA NA NA
"8000" NA NA NA
"8001" NA NA NA
"8002" NA NA NA
"8003" NA NA NA
"8004" NA NA NA
"8005" NA NA NA
"8006" NA NA NA
"8007" NA NA NA
"8008" NA NA NA
"8009" NA NA NA
"8010" NA NA NA
"8011" NA NA NA
"8012" NA NA NA
"8013" NA NA NA
"8014" NA NA NA
"8015" NA NA NA
"8016" NA NA NA
"8017" NA NA NA
"8018" NA NA NA
"8019" NA NA NA
"8020" NA NA NA
"8021" NA NA NA
"8022" NA NA NA
"8023" NA NA NA
"8024" NA NA NA
"8025" NA NA NA
"8026" NA NA NA
"8027" NA NA NA
"8028" NA NA NA
"8029" NA NA NA
"8030" NA NA NA
"8031" NA NA NA
"8032" NA NA NA
"8033" NA NA NA
"8034" NA NA NA
"8035" NA NA NA
"8036" NA NA NA
"8037" NA NA NA
"8038" NA NA NA
"8039" NA NA NA
"8040" NA NA NA
"8041" NA NA NA
"8042" NA NA NA
"8043" NA NA NA
"8044" NA NA NA
"8045" NA NA NA
"8046" NA NA NA
"8047" NA NA NA
"8048" NA NA NA
"8049" NA NA NA
"8050" NA NA NA
"8051" NA NA NA
"8052" NA NA NA
"8053" NA NA NA
"8054" NA NA NA
"8055" NA NA NA
"8056" NA NA NA
"8057" NA NA NA
"8058" NA NA NA
"8059" NA NA NA
"8060" NA NA NA
"8061" NA NA NA
"8062" NA NA NA
"8063" NA NA NA
"8064" NA NA NA
"8065" NA NA NA
"8066" NA NA NA
"8067" NA NA NA
"8068" NA NA NA
"8069" NA NA NA
"8070" NA NA NA
"8071" NA NA NA
"8072" NA NA NA
"8073" NA NA NA
"8074" NA NA NA
"8075" NA NA NA
"8076" NA NA NA
"8077" NA NA NA
"8078" NA NA NA
"8079" NA NA NA
"8080" NA NA NA
"8081" NA NA NA
"8082" NA NA NA
"8083" NA NA NA
"8084" NA NA NA
"8085" NA NA NA
"8086" NA NA NA
"8087" NA NA NA
"8088" NA NA NA
"8089" NA NA NA
"8090" NA NA NA
"8091" NA NA NA
"8092" NA NA NA
"8093" NA NA NA
"8094" NA NA NA
"8095" NA NA NA
"8096" NA NA NA
"8097" NA NA NA
"8098" NA NA NA
"8099" NA NA NA
"8100" NA NA NA
"8101" NA NA NA
"8102" NA NA NA
"8103" NA NA NA
"8104" NA NA NA
"8105" NA NA NA
"8106" NA NA NA
"8107" NA NA NA
"8108" NA NA NA
"8109" NA NA NA
"8110" NA NA NA
"8111" NA NA NA
"8112" NA NA NA
"8113" NA NA NA
"8114" NA NA NA
"8115" NA NA NA
"8116" NA NA NA
"8117" NA NA NA
"8118" NA NA NA
"8119" NA NA NA
"8120" NA NA NA
"8121" NA NA NA
"8122" NA NA NA
"8123" NA NA NA
"8124" NA NA NA
"8125" NA NA NA
"8126" NA NA NA
"8127" NA NA NA
"8128" NA NA NA
"8129" NA NA NA
"8130" NA NA NA
"8131" NA NA NA
"8132" NA NA NA
"8133" NA NA NA
"8134" NA NA NA
"8135" NA NA NA
"8136" NA NA NA
"8137" NA NA NA
"8138" NA NA NA
"8139" NA NA NA
"8140" NA NA NA
"8141" NA NA NA
"8142" NA NA NA
"8143" NA NA NA
"8144" NA NA NA
"8145" NA NA NA
"8146" NA NA NA
"8147" NA NA NA
"8148" NA NA NA
"8149" NA NA NA
"8150" NA NA NA
"8151" NA NA NA
"8152" NA NA NA
"8153" NA NA NA
"8154" NA NA NA
"8155" NA NA NA
"8156" NA NA NA
"8157" NA NA NA
"8158" NA NA NA
"8159" NA NA NA
"8160" NA NA NA
"8161" NA NA NA
"8162" NA NA NA
"8163" NA NA NA
"8164" NA NA NA
"8165" NA NA NA
"8166" NA NA NA
"8167" NA NA NA
"8168" NA NA NA
"8169" NA NA NA
"8170" NA NA NA
"8171" NA NA NA
"8172" NA NA NA
"8173" NA NA NA
"8174" NA NA NA
"8175" NA NA NA
"8176" NA NA NA
"8177" NA NA NA
"8178" NA NA NA
"8179" NA NA NA
"8180" NA NA NA
"8181" NA NA NA
"8182" NA NA NA
"8183" NA NA NA
"8184" NA NA NA
"8185" NA NA NA
"8186" NA NA NA
"8187" NA NA NA
"8188" NA NA NA
"8189" NA NA NA
"8190" NA NA NA
"8191" NA NA NA
"8192" NA NA NA
"8193" NA NA NA
"8194" NA NA NA
"8195" NA NA NA
"8196" NA NA NA
"8197" NA NA NA
"8198" NA NA NA
"8199" NA NA NA
"8200" NA NA NA
"8201" NA NA NA
"8202" NA NA NA
"8203" NA NA NA
"8204" NA NA NA
"8205" NA NA NA
"8206" NA NA NA
"8207" NA NA NA
"8208" NA NA NA
"8209" NA NA NA
"8210" NA NA NA
"8211" NA NA NA
"8212" NA NA NA
"8213" NA NA NA
"8214" NA NA NA
"8215" NA NA NA
"8216" NA NA NA
"8217" NA NA NA
"8218" NA NA NA
"8219" NA NA NA
"8220" NA NA NA
"8221" NA NA NA
"8222" NA NA NA
"8223" NA NA NA
"8224" NA NA NA
"8225" NA NA NA
"8226" NA NA NA
"8227" NA NA NA
"8228" NA NA NA
"8229" NA NA NA
"8230" NA NA NA
"8231" NA NA NA
"8232" NA NA NA
"8233" NA NA NA
"8234" NA NA NA
"8235" NA NA NA
"8236" NA NA NA
"8237" NA NA NA
"8238" NA NA NA
"8239" NA NA NA
"8240" NA NA NA
"8241" NA NA NA
"8242" NA NA NA
"8243" NA NA NA
"8244" NA NA NA
"8245" NA NA NA
"8246" NA NA NA
"8247" NA NA NA
"8248" NA NA NA
"8249" NA NA NA
"8250" NA NA NA
"8251" NA NA NA
"8252" NA NA NA
"8253" NA NA NA
"8254" NA NA NA
"8255" NA NA NA
"8256" NA NA NA
"8257" NA NA NA
"8258" NA NA NA
"8259" NA NA NA
"8260" NA NA NA
"8261" NA NA NA
"8262" NA NA NA
"8263" NA NA NA
"8264" NA NA NA
"8265" NA NA NA
"8266" NA NA NA
"8267" NA NA NA
"8268" NA NA NA
"8269" NA NA NA
"8270" NA NA NA
"8271" NA NA NA
"8272" NA NA NA
"8273" NA NA NA
"8274" NA NA NA
"8275" NA NA NA
"8276" NA NA NA
"8277" NA NA NA
"8278" NA NA NA
"8279" NA NA NA
"8280" NA NA NA
"8281" NA NA NA
"8282" NA NA NA
"8283" NA NA NA
"8284" NA NA NA
"8285" NA NA NA
"8286" NA NA NA
"8287" NA NA NA
"8288" NA NA NA
"8289" NA NA NA
"8290" NA NA NA
"8291" NA NA NA
"8292" NA NA NA
"8293" NA NA NA
"8294" NA NA NA
"8295" NA NA NA
"8296" NA NA NA
"8297" NA NA NA
"8298" NA NA NA
"8299" NA NA NA
"8300" NA NA NA
"8301" NA NA NA
"8302" NA NA NA
"8303" NA NA NA
"8304" NA NA NA
"8305" NA NA NA
"8306" NA NA NA
"8307" NA NA NA
"8308" NA NA NA
"8309" NA NA NA
"8310" NA NA NA
"8311" NA NA NA
"8312" NA NA NA
"8313" NA NA NA
"8314" NA NA NA
"8315" NA NA NA
"8316" NA NA NA
"8317" NA NA NA
"8318" NA NA NA
"8319" NA NA NA
"8320" NA NA NA
"8321" NA NA NA
"8322" NA NA NA
"8323" NA NA NA
"8324" NA NA NA
"8325" NA NA NA
"8326" NA NA NA
"8327" NA NA NA
"8328" NA NA NA
"8329" NA NA NA
"8330" NA NA NA
"8331" NA NA NA
"8332" NA NA NA
"8333" NA NA NA
"8334" NA NA NA
"8335" NA NA NA
"8336" NA NA NA
"8337" NA NA NA
"8338" NA NA NA
"8339" NA NA NA
"8340" NA NA NA
"8341" NA NA NA
"8342" NA NA NA
"8343" NA NA NA
"8344" NA NA NA
"8345" NA NA NA
"8346" NA NA NA
"8347" NA NA NA
"8348" NA NA NA
"8349" NA NA NA
"8350" NA NA NA
"8351" NA NA NA
"8352" NA NA NA
"8353" NA NA NA
"8354" NA NA NA
"8355" NA NA NA
"8356" NA NA NA
"8357" NA NA NA
"8358" NA NA NA
"8359" NA NA NA
"8360" NA NA NA
"8361" NA NA NA
"8362" NA NA NA
"8363" NA NA NA
"8364" NA NA NA
"8365" NA NA NA
"8366" NA NA NA
"8367" NA NA NA
"8368" NA NA NA
"8369" NA NA NA
"8370" NA NA NA
"8371" NA NA NA
"8372" NA NA NA
"8373" NA NA NA
"8374" NA NA NA
"8375" NA NA NA
"8376" NA NA NA
"8377" NA NA NA
"8378" NA NA NA
"8379" NA NA NA
"8380" NA NA NA
"8381" NA NA NA
"8382" NA NA NA
"8383" NA NA NA
"8384" NA NA NA
"8385" NA NA NA
"8386" NA NA NA
"8387" NA NA NA
"8388" NA NA NA
"8389" NA NA NA
"8390" NA NA NA
"8391" NA NA NA
"8392" NA NA NA
"8393" NA NA NA
"8394" NA NA NA
"8395" NA NA NA
"8396" NA NA NA
"8397" NA NA NA
"8398" NA NA NA
"8399" NA NA NA
"8400" NA NA NA
"8401" NA NA NA
"8402" NA NA NA
"8403" NA NA NA
"8404" NA NA NA
"8405" NA NA NA
"8406" NA NA NA
"8407" NA NA NA
"8408" NA NA NA
"8409" NA NA NA
"8410" NA NA NA
"8411" NA NA NA
"8412" NA NA NA
"8413" NA NA NA
"8414" NA NA NA
"8415" NA NA NA
"8416" NA NA NA
"8417" NA NA NA
"8418" NA NA NA
"8419" NA NA NA
"8420" NA NA NA
"8421" NA NA NA
"8422" NA NA NA
"8423" NA NA NA
"8424" NA NA NA
"8425" NA NA NA
"8426" NA NA NA
"8427" NA NA NA
"8428" NA NA NA
"8429" NA NA NA
"8430" NA NA NA
"8431" NA NA NA
"8432" NA NA NA
"8433" NA NA NA
"8434" NA NA NA
"8435" NA NA NA
"8436" NA NA NA
"8437" NA NA NA
"8438" NA NA NA
"8439" NA NA NA
"8440" NA NA NA
"8441" NA NA NA
"8442" NA NA NA
"8443" NA NA NA
"8444" NA NA NA
"8445" NA NA NA
"8446" NA NA NA
"8447" NA NA NA
"8448" NA NA NA
"8449" NA NA NA
"8450" NA NA NA
"8451" NA NA NA
"8452" NA NA NA
"8453" NA NA NA
"8454" NA NA NA
"8455" NA NA NA
"8456" NA NA NA
"8457" NA NA NA
"8458" NA NA NA
"8459" NA NA NA
"8460" NA NA NA
"8461" NA NA NA
"8462" NA NA NA
"8463" NA NA NA
"8464" NA NA NA
"8465" NA NA NA
"8466" NA NA NA
"8467" NA NA NA
"8468" NA NA NA
"8469" NA NA NA
"8470" NA NA NA
"8471" NA NA NA
"8472" NA NA NA
"8473" NA NA NA
"8474" NA NA NA
"8475" NA NA NA
"8476" NA NA NA
"8477" NA NA NA
"8478" NA NA NA
"8479" NA NA NA
"8480" NA NA NA
"8481" NA NA NA
"8482" NA NA NA
"8483" NA NA NA
"8484" NA NA NA
"8485" NA NA NA
"8486" NA NA NA
"8487" NA NA NA
"8488" NA NA NA
"8489" NA NA NA
"8490" NA NA NA
"8491" NA NA NA
"8492" NA NA NA
"8493" NA NA NA
"8494" NA NA NA
"8495" NA NA NA
"8496" NA NA NA
"8497" NA NA NA
"8498" NA NA NA
"8499" NA NA NA
"8500" NA NA NA
"8501" NA NA NA
"8502" NA NA NA
"8503" NA NA NA
"8504" NA NA NA
"8505" NA NA NA
"8506" NA NA NA
"8507" NA NA NA
"8508" NA NA NA
"8509" NA NA NA
"8510" NA NA NA
"8511" NA NA NA
"8512" NA NA NA
"8513" NA NA NA
"8514" NA NA NA
"8515" NA NA NA
"8516" NA NA NA
"8517" NA NA NA
"8518" NA NA NA
"8519" NA NA NA
"8520" NA NA NA
"8521" NA NA NA
"8522" NA NA NA
"8523" NA NA NA
"8524" NA NA NA
"8525" NA NA NA
"8526" NA NA NA
"8527" NA NA NA
"8528" NA NA NA
"8529" NA NA NA
"8530" NA NA NA
"8531" NA NA NA
"8532" NA NA NA
"8533" NA NA NA
"8534" NA NA NA
"8535" NA NA NA
"8536" NA NA NA
"8537" NA NA NA
"8538" NA NA NA
"8539" NA NA NA
"8540" NA NA NA
"8541" NA NA NA
"8542" NA NA NA
"8543" NA NA NA
"8544" NA NA NA
"8545" NA NA NA
"8546" NA NA NA
"8547" NA NA NA
"8548" NA NA NA
"8549" NA NA NA
"8550" NA NA NA
"8551" NA NA NA
"8552" NA NA NA
"8553" NA NA NA
"8554" NA NA NA
"8555" NA NA NA
"8556" NA NA NA
"8557" NA NA NA
"8558" NA NA NA
"8559" NA NA NA
"8560" NA NA NA
"8561" NA NA NA
"8562" NA NA NA
"8563" NA NA NA
"8564" NA NA NA
"8565" NA NA NA
"8566" NA NA NA
"8567" NA NA NA
"8568" NA NA NA
"8569" NA NA NA
"8570" NA NA NA
"8571" NA NA NA
"8572" NA NA NA
"8573" NA NA NA
"8574" NA NA NA
"8575" NA NA NA
"8576" NA NA NA
"8577" NA NA NA
"8578" NA NA NA
"8579" NA NA NA
"8580" NA NA NA
"8581" NA NA NA
"8582" NA NA NA
"8583" NA NA NA
"8584" NA NA NA
"8585" NA NA NA
"8586" NA NA NA
"8587" NA NA NA
"8588" NA NA NA
"8589" NA NA NA
"8590" NA NA NA
"8591" NA NA NA
"8592" NA NA NA
"8593" NA NA NA
"8594" NA NA NA
"8595" NA NA NA
"8596" NA NA NA
"8597" NA NA NA
"8598" NA NA NA
"8599" NA NA NA
"8600" NA NA NA
"8601" NA NA NA
"8602" NA NA NA
"8603" NA NA NA
"8604" NA NA NA
"8605" NA NA NA
"8606" NA NA NA
"8607" NA NA NA
"8608" NA NA NA
"8609" NA NA NA
"8610" NA NA NA
"8611" NA NA NA
"8612" NA NA NA
"8613" NA NA NA
"8614" NA NA NA
"8615" NA NA NA
"8616" NA NA NA
"8617" NA NA NA
"8618" NA NA NA
"8619" NA NA NA
"8620" NA NA NA
"8621" NA NA NA
"8622" NA NA NA
"8623" NA NA NA
"8624" NA NA NA
"8625" NA NA NA
"8626" NA NA NA
"8627" NA NA NA
"8628" NA NA NA
"8629" NA NA NA
"8630" NA NA NA
"8631" NA NA NA
"8632" NA NA NA
"8633" NA NA NA
"8634" NA NA NA
"8635" NA NA NA
"8636" NA NA NA
"8637" NA NA NA
"8638" NA NA NA
"8639" NA NA NA
"8640" NA NA NA
"8641" NA NA NA
"8642" NA NA NA
"8643" NA NA NA
"8644" NA NA NA
"8645" NA NA NA
"8646" NA NA NA
"8647" NA NA NA
"8648" NA NA NA
"8649" NA NA NA
"8650" NA NA NA
"8651" NA NA NA
"8652" NA NA NA
"8653" NA NA NA
"8654" NA NA NA
"8655" NA NA NA
"8656" NA NA NA
"8657" NA NA NA
"8658" NA NA NA
"8659" NA NA NA
"8660" NA NA NA
"8661" NA NA NA
"8662" NA NA NA
"8663" NA NA NA
"8664" NA NA NA
"8665" NA NA NA
"8666" NA NA NA
"8667" NA NA NA
"8668" NA NA NA
"8669" NA NA NA
"8670" NA NA NA
"8671" NA NA NA
"8672" NA NA NA
"8673" NA NA NA
"8674" NA NA NA
"8675" NA NA NA
"8676" NA NA NA
"8677" NA NA NA
"8678" NA NA NA
"8679" NA NA NA
"8680" NA NA NA
"8681" NA NA NA
"8682" NA NA NA
"8683" NA NA NA
"8684" NA NA NA
"8685" NA NA NA
"8686" NA NA NA
"8687" NA NA NA
"8688" NA NA NA
"8689" NA NA NA
"8690" NA NA NA
"8691" NA NA NA
"8692" NA NA NA
"8693" NA NA NA
"8694" NA NA NA
"8695" NA NA NA
"8696" NA NA NA
"8697" NA NA NA
"8698" NA NA NA
"8699" NA NA NA
"8700" NA NA NA
"8701" NA NA NA
"8702" NA NA NA
"8703" NA NA NA
"8704" NA NA NA
"8705" NA NA NA
"8706" NA NA NA
"8707" NA NA NA
"8708" NA NA NA
"8709" NA NA NA
"8710" NA NA NA
"8711" NA NA NA
"8712" NA NA NA
"8713" NA NA NA
"8714" NA NA NA
"8715" NA NA NA
"8716" NA NA NA
"8717" NA NA NA
"8718" NA NA NA
"8719" NA NA NA
"8720" NA NA NA
"8721" NA NA NA
"8722" NA NA NA
"8723" NA NA NA
"8724" NA NA NA
"8725" NA NA NA
"8726" NA NA NA
"8727" NA NA NA
"8728" NA NA NA
"8729" NA NA NA
"8730" NA NA NA
"8731" NA NA NA
"8732" NA NA NA
"8733" NA NA NA
"8734" NA NA NA
"8735" NA NA NA
"8736" NA NA NA
"8737" NA NA NA
"8738" NA NA NA
"8739" NA NA NA
"8740" NA NA NA
"8741" NA NA NA
"8742" NA NA NA
"8743" NA NA NA
"8744" NA NA NA
"8745" NA NA NA
"8746" NA NA NA
"8747" NA NA NA
"8748" NA NA NA
"8749" NA NA NA
"8750" NA NA NA
"8751" NA NA NA
"8752" NA NA NA
"8753" NA NA NA
"8754" NA NA NA
"8755" NA NA NA
"8756" NA NA NA
"8757" NA NA NA
"8758" NA NA NA
"8759" NA NA NA
"8760" NA NA NA
"8761" NA NA NA
"8762" NA NA NA
"8763" NA NA NA
"8764" NA NA NA
"8765" NA NA NA
"8766" NA NA NA
"8767" NA NA NA
"8768" NA NA NA
"8769" NA NA NA
"8770" NA NA NA
"8771" NA NA NA
"8772" NA NA NA
"8773" NA NA NA
"8774" NA NA NA
"8775" NA NA NA
"8776" NA NA NA
"8777" NA NA NA
"8778" NA NA NA
"8779" NA NA NA
"8780" NA NA NA
"8781" NA NA NA
"8782" NA NA NA
"8783" NA NA NA
"8784" NA NA NA
"8785" NA NA NA
"8786" NA NA NA
"8787" NA NA NA
"8788" NA NA NA
"8789" NA NA NA
"8790" NA NA NA
"8791" NA NA NA
"8792" NA NA NA
"8793" NA NA NA
"8794" NA NA NA
"8795" NA NA NA
"8796" NA NA NA
"8797" NA NA NA
"8798" NA NA NA
"8799" NA NA NA
"8800" NA NA NA
"8801" NA NA NA
"8802" NA NA NA
"8803" NA NA NA
"8804" NA NA NA
"8805" NA NA NA
"8806" NA NA NA
"8807" NA NA NA
"8808" NA NA NA
"8809" NA NA NA
"8810" NA NA NA
"8811" NA NA NA
"8812" NA NA NA
"8813" NA NA NA
"8814" NA NA NA
"8815" NA NA NA
"8816" NA NA NA
"8817" NA NA NA
"8818" NA NA NA
"8819" NA NA NA
"8820" NA NA NA
"8821" NA NA NA
"8822" NA NA NA
"8823" NA NA NA
"8824" NA NA NA
"8825" NA NA NA
"8826" NA NA NA
"8827" NA NA NA
"8828" NA NA NA
"8829" NA NA NA
"8830" NA NA NA
"8831" NA NA NA
"8832" NA NA NA
"8833" NA NA NA
"8834" NA NA NA
"8835" NA NA NA
"8836" NA NA NA
"8837" NA NA NA
"8838" NA NA NA
"8839" NA NA NA
"8840" NA NA NA
"8841" NA NA NA
"8842" NA NA NA
"8843" NA NA NA
"8844" NA NA NA
"8845" NA NA NA
"8846" NA NA NA
"8847" NA NA NA
"8848" NA NA NA
"8849" NA NA NA
"8850" NA NA NA
"8851" NA NA NA
"8852" NA NA NA
"8853" NA NA NA
"8854" NA NA NA
"8855" NA NA NA
"8856" NA NA NA
"8857" NA NA NA
"8858" NA NA NA
"8859" NA NA NA
"8860" NA NA NA
"8861" NA NA NA
"8862" NA NA NA
"8863" NA NA NA
"8864" NA NA NA
"8865" NA NA NA
"8866" NA NA NA
"8867" NA NA NA
"8868" NA NA NA
"8869" NA NA NA
"8870" NA NA NA
"8871" NA NA NA
"8872" NA NA NA
"8873" NA NA NA
"8874" NA NA NA
"8875" NA NA NA
"8876" NA NA NA
"8877" NA NA NA
"8878" NA NA NA
"8879" NA NA NA
"8880" NA NA NA
"8881" NA NA NA
"8882" NA NA NA
"8883" NA NA NA
"8884" NA NA NA
"8885" NA NA NA
"8886" NA NA NA
"8887" NA NA NA
"8888" NA NA NA
"8889" NA NA NA
"8890" NA NA NA
"8891" NA NA NA
"8892" NA NA NA
"8893" NA NA NA
"8894" NA NA NA
"8895" NA NA NA
"8896" NA NA NA
"8897" NA NA NA
"8898" NA NA NA
"8899" NA NA NA
"8900" NA NA NA
"8901" NA NA NA
"8902" NA NA NA
"8903" NA NA NA
"8904" NA NA NA
"8905" NA NA NA
"8906" NA NA NA
"8907" NA NA NA
"8908" NA NA NA
"8909" NA NA NA
"8910" NA NA NA
"8911" NA NA NA
"8912" NA NA NA
"8913" NA NA NA
"8914" NA NA NA
"8915" NA NA NA
"8916" NA NA NA
"8917" NA NA NA
"8918" NA NA NA
"8919" NA NA NA
"8920" NA NA NA
"8921" NA NA NA
"8922" NA NA NA
"8923" NA NA NA
"8924" NA NA NA
"8925" NA NA NA
"8926" NA NA NA
"8927" NA NA NA
"8928" NA NA NA
"8929" NA NA NA
"8930" NA NA NA
"8931" NA NA NA
"8932" NA NA NA
"8933" NA NA NA
"8934" NA NA NA
"8935" NA NA NA
"8936" NA NA NA
"8937" NA NA NA
"8938" NA NA NA
"8939" NA NA NA
"8940" NA NA NA
"8941" NA NA NA
"8942" NA NA NA
"8943" NA NA NA
"8944" NA NA NA
"8945" NA NA NA
"8946" NA NA NA
"8947" NA NA NA
"8948" NA NA NA
"8949" NA NA NA
"8950" NA NA NA
"8951" NA NA NA
"8952" NA NA NA
"8953" NA NA NA
"8954" NA NA NA
"8955" NA NA NA
"8956" NA NA NA
"8957" NA NA NA
"8958" NA NA NA
"8959" NA NA NA
"8960" NA NA NA
"8961" NA NA NA
"8962" NA NA NA
"8963" NA NA NA
"8964" NA NA NA
"8965" NA NA NA
"8966" NA NA NA
"8967" NA NA NA
"8968" NA NA NA
"8969" NA NA NA
"8970" NA NA NA
"8971" NA NA NA
"8972" NA NA NA
"8973" NA NA NA
"8974" NA NA NA
"8975" NA NA NA
"8976" NA NA NA
"8977" NA NA NA
"8978" NA NA NA
"8979" NA NA NA
"8980" NA NA NA
"8981" NA NA NA
"8982" NA NA NA
"8983" NA NA NA
"8984" NA NA NA
"8985" NA NA NA
"8986" NA NA NA
"8987" NA NA NA
"8988" NA NA NA
"8989" NA NA NA
"8990" NA NA NA
"8991" NA NA NA
"8992" NA NA NA
"8993" NA NA NA
"8994" NA NA NA
"8995" NA NA NA
"8996" NA NA NA
"8997" NA NA NA
"8998" NA NA NA
"8999" NA NA NA
"9000" NA NA NA
"9001" NA NA NA
