# Supplementary material for: Adaptive switch to sexually dimorphic movements by partner-seeking termites
Source: Sci Adv. 2019 Jun 19;5(6):eaau6108. doi: 10.1126/sciadv.aau6108 (PMC6584256; doi:10.1126/sciadv.aau6108)
Supplement: Data file S1 [file aau6108_Data_file_S1.zip › Dataset/CfExperimetns/170627_174_F_06_set1_after-position_5FPS.txt]

"time" "x" "y"
"1" 0 42.251982548083 114.870313242649
"2" 0.2 43.6693406803817 115.06741707501
"3" 0.4 43.9513336651919 114.911083013457
"4" 0.6 44.2741494097665 114.899634158715
"5" 0.8 44.7686080630013 114.632084613472
"6" 1 44.8244731288877 114.69941475684
"7" 1.2 44.9460534809159 114.628579078679
"8" 1.4 44.9731407397674 114.53096733507
"9" 1.6 44.891453021059 114.390858987812
"10" 1.8 45.003553415647 114.067940238734
"11" 2 45.0348801676001 113.962378928548
"12" 2.2 45.0056772803056 113.998771132959
"13" 2.4 44.9768011801528 114.010208682916
"14" 2.6 44.9134109654796 113.866575873129
"15" 2.8 44.7482878443752 113.870076414993
"16" 3 44.6624913657317 113.559242427442
"17" 3.2 44.741068819337 113.3200936556
"18" 3.4 44.4532067385507 113.01049613225
"19" 3.6 44.0099568597054 113.019449485285
"20" 3.8 43.313009010337 113.039947951442
"21" 4 42.7466830068438 113.037042405616
"22" 4.2 42.2190253938388 113.060019366222
"23" 4.4 42.2379475622452 112.954537675785
"24" 4.6 42.5636761918984 112.431636988146
"25" 4.8 42.6574376945095 112.056590977701
"26" 5 42.5648149955738 111.5674747991
"27" 5.2 43.0724392533777 110.954334837917
"28" 5.4 43.640405416147 110.905964975971
"29" 5.6 44.0231918637653 110.652623086793
"30" 5.8 44.6258744475522 110.644343019733
"31" 6 45.1720490703067 110.286662305335
"32" 6.2 45.6361685082317 110.258989376021
"33" 6.4 46.0521685395491 110.25307749955
"34" 6.6 46.8617914876046 109.862975223327
"35" 6.8 47.5255658204638 109.673013877669
"36" 7 48.0854301774013 109.384388153285
"37" 7.2 48.4668878529491 108.898396257811
"38" 7.4 48.7868878770394 108.513904143836
"39" 7.6 48.059542729565 108.785757021229
"40" 7.8 48.3733788822804 108.693335880466
"41" 8 48.5792235853835 108.723678663731
"42" 8.2 48.6152789231791 108.718188003153
"43" 8.4 48.6139977690442 108.674994806606
"44" 8.6 48.6725987081761 108.637902344035
"45" 8.8 48.6586984014953 108.623149660057
"46" 9 48.6586984014953 108.623149660057
"47" 9.2 48.672731046218 108.607233002849
"48" 9.4 48.7525420166569 108.603626482009
"49" 9.6 48.7191816988877 108.596513621464
"50" 9.8 48.7519353642317 108.580202957812
"51" 10 48.7816613330681 108.534468105532
"52" 10.2 48.7375105176761 108.533322206507
"53" 10.4 48.7771788457039 108.526109783229
"54" 10.6 48.7234227002457 108.512628618224
"55" 10.8 48.7780214185167 108.468949643607
"56" 11 48.6433445801149 108.45075007085
"57" 11.2 48.6433445801149 108.45075007085
"58" 11.4 48.6017108908174 108.447803473356
"59" 11.6 48.6017108908174 108.447803473356
"60" 11.8 48.5988414739015 108.392339743945
"61" 12 48.4922881262317 108.414385264153
"62" 12.2 48.546381300815 108.453985550451
"63" 12.4 48.5476715967225 108.442869154941
"64" 12.6 48.5355626658984 108.435954492257
"65" 12.8 48.4783784527674 108.445485194445
"66" 13 48.5010599923804 108.400184771406
"67" 13.2 48.4976478169244 108.403564756528
"68" 13.4 48.4083196387134 108.403564756528
"69" 13.6 48.4143939548317 108.414251654939
"70" 13.8 48.4143939548317 108.414251654939
"71" 14 48.435869450685 108.410711010785
"72" 14.2 48.4190390200987 108.399991629399
"73" 14.4 48.4381949516484 108.385467529312
"74" 14.6 48.4781255496135 108.364682636776
"75" 14.8 48.4739168593921 108.366619970369
"76" 15 48.4670446447595 108.353011624562
"77" 15.2 48.4686286816476 108.381591694373
"78" 15.4 48.5333790882088 108.303517196931
"79" 15.6 48.4975512459209 108.228256194893
"80" 15.8 48.6764973153533 107.968608956893
"81" 16 48.7406204616583 107.653208059555
"82" 16.2 48.7584860973005 107.29946847384
"83" 16.4 48.7259706404317 107.054644299594
"84" 16.6 48.918600821056 106.487917951001
"85" 16.8 48.9010570887587 106.151078290893
"86" 17 48.8074054559862 105.705658876712
"87" 17.2 48.4190390200987 105.309236663298
"88" 17.4 48.3913142003428 104.584520461924
"89" 17.6 48.2639776238524 103.955298707
"90" 17.8 48.1838134209087 102.882292828236
"91" 18 47.8632754589529 101.762133283767
"92" 18.2 47.7116820068599 100.924215648451
"93" 18.4 47.5220884020978 99.81105539149
"94" 18.6 47.3512068434422 98.5680308439688
"95" 18.8 47.1460736422534 97.5901945923933
"96" 19 46.8072633854094 96.6139284413218
"97" 19.2 46.6578476611183 95.5450812724065
"98" 19.4 46.2560762889567 94.3702866159346
"99" 19.6 46.3735000879368 93.2879238026564
"100" 19.8 46.2885321937067 91.9296025787346
"101" 20 46.2723042413317 91.0500475600096
"102" 20.2 45.9214531835972 89.3430033395073
"103" 20.4 45.922102346773 88.2612270040078
"104" 20.6 46.0564449697402 86.6762568298948
"105" 20.8 45.7185355942359 85.3337445174485
"106" 21 45.6325906919601 83.8832471187689
"107" 21.2 45.463070349565 82.6809061404036
"108" 21.4 45.3356896481269 81.0880740346314
"109" 21.6 45.2387815769025 79.6658619063456
"110" 21.8 44.8904743064147 78.0319841647846
"111" 22 44.9570911165394 76.2883530972923
"112" 22.2 44.9253050334634 74.966880184492
"113" 22.4 45.0791346081038 73.4036211897381
"114" 22.6 45.333246730565 71.8808174550227
"115" 22.8 45.3950675015174 70.2734774102608
"116" 23 45.6852481690732 68.71318146437
"117" 23.2 45.5398477586511 67.5037074497524
"118" 23.4 45.6731183074856 65.9464038791077
"119" 23.6 45.6417907909443 64.8697092179815
"120" 23.8 45.6207133154936 63.6153803786894
"121" 24 44.7861815854089 62.4531498847846
"122" 24.2 44.3967586455911 61.6437807600815
"123" 24.4 43.5569621101848 60.7279156979174
"124" 24.6 42.9583141581123 60.2006132118368
"125" 24.8 42.4375142647163 59.4212690595231
"126" 25 41.4906643106181 58.3460026655119
"127" 25.2 40.2357987930625 57.1118352744989
"128" 25.4 39.5896818949556 55.9396857762995
"129" 25.6 38.8102860404973 54.6728609679956
"130" 25.8 38.0484772992933 53.2196946442154
"131" 26 37.0409664247392 52.0487141334989
"132" 26.2 36.3410902230625 50.6021080932132
"133" 26.4 36.2058412071503 50.2557680066451
"134" 26.6 36.5130165324114 49.6523382019799
"135" 26.8 36.6164461416619 49.4194623679707
"136" 27 36.534266244439 49.2649700522236
"137" 27.2 36.5214259978892 48.8278032891075
"138" 27.4 36.8315306676517 48.4384305664966
"139" 27.6 36.7453445360704 47.5904394386233
"140" 27.8 36.6539319568597 46.4879605146406
"141" 28 37.3331691314677 45.3694002133366
"142" 28.2 37.8186399546687 44.0590853156035
"143" 28.4 38.9008416478735 43.3632648939189
"144" 28.6 39.0921523644526 43.4173843546683
"145" 28.8 38.9569097512189 44.420982086759
"146" 29 39.1732556043043 44.3082052001959
"147" 29.2 39.1705266308219 44.2948692731781
"148" 29.4 39.1641418626743 44.240598743924
"149" 29.6 39.227502570308 44.1579214072338
"150" 29.8 39.2143001683758 44.2470376202761
"151" 30 39.2209013693419 44.174424409649
"152" 30.2 39.2539073741724 44.108412399988
"153" 30.4 39.2709928354964 44.1447467414401
"154" 30.6 39.3872194327073 44.0561931435651
"155" 30.8 39.3777201435122 44.122688167931
"156" 31 39.4035706682071 44.087364308383
"157" 31.2 39.4537144570732 44.0846910111505
"158" 31.4 39.4298484743019 44.0933005597598
"159" 31.6 39.4598098343067 44.0409151201096
"160" 31.8 39.4598098343067 44.0409151201096
"161" 32 39.4652549158474 44.009612607016
"162" 32.2 39.4444546457569 44.010559303314
"163" 32.4 39.4215445953451 44.0596522684821
"164" 32.6 39.3976608001697 44.1254882338921
"165" 32.8 39.4067630522809 44.0841719243092
"166" 33 39.419532588576 44.0490556994977
"167" 33.2 39.4346360527233 43.9876492529023
"168" 33.4 39.3892319939775 44.0754063951575
"169" 33.6 39.3789973588661 44.0367422180703
"170" 33.8 39.3730110941676 44.0914298231436
"171" 34 39.3986345449334 44.0760165902048
"172" 34.2 39.3730110941676 44.0914298231436
"173" 34.4 39.386326337142 44.0614705264513
"174" 34.6 39.4040703457143 44.0667387312803
"175" 34.8 39.3925325944605 44.0291979883948
"176" 35 39.3929839586292 44.0514840942205
"177" 35.2 39.4695466057317 43.9982231223231
"178" 35.4 39.420303164042 44.0506518915346
"179" 35.6 39.4695466057317 43.9982231223231
"180" 35.8 39.4717470060537 43.9961919835643
"181" 36 39.4695466057317 43.9982231223231
"182" 36.2 39.4403362914567 43.9922312629846
"183" 36.4 39.4411817814124 44.0138321676586
"184" 36.6 39.4585446041215 43.9961919835643
"185" 36.8 39.4771832892023 43.961466338146
"186" 37 39.4948512094351 43.9433823758355
"187" 37.2 39.4411817814124 44.0138321676586
"188" 37.4 39.4313631883787 43.9909221172468
"189" 37.6 39.4575461031351 43.9745577955241
"190" 37.8 39.4816488075029 43.9334805743863
"191" 38 39.5030494751511 43.8307893109701
"192" 38.2 39.7531612810856 43.8783859355539
"193" 38.4 40.0266637108892 43.798415844383
"194" 38.6 40.7496678721503 43.5804186669009
"195" 38.8 41.5184171040851 42.9005415224613
"196" 39 42.6368465013348 42.6050014776701
"197" 39.2 43.8545889982625 41.9549990879077
"198" 39.4 45.3839539201744 41.5257807059831
"199" 39.6 47.1588707265027 41.0263066298304
"200" 39.8 49.3003634870152 40.9494518589263
"201" 40 51.1011246604222 41.0106154799513
"202" 40.2 52.4806480855103 41.0530641696243
"203" 40.4 53.8049140349973 41.8690065441206
"204" 40.6 55.182199077624 43.1084320105615
"205" 40.8 57.1424061296019 44.2669420048686
"206" 41 58.6341660995711 45.5097461787992
"207" 41.2 59.5066419836635 47.1929735786937
"208" 41.4 60.3449907743362 48.6995969346055
"209" 41.6 61.164843662709 50.0431921231028
"210" 41.8 61.7903574633454 51.2588132828301
"211" 42 62.4433720687699 51.86013718638
"212" 42.2 63.1999375945212 53.1292761352508
"213" 42.4 64.1796390953958 54.2921002476472
"214" 42.6 65.5081845829726 54.9224323651277
"215" 42.8 66.3592636911067 55.5004865391206
"216" 43 68.1667979384437 55.9536602231686
"217" 43.2 69.610263483565 56.0794283995941
"218" 43.4 71.2114214512317 55.9836062046179
"219" 43.6 72.9775419641077 55.3585487536726
"220" 43.8 74.9553348945471 54.4120746525692
"221" 44 76.2774931290272 53.4894191001937
"222" 44.2 77.5375975725027 51.919598385922
"223" 44.4 78.757169644801 50.3136428650615
"224" 44.6 80.4274342240776 48.4849093743335
"225" 44.8 81.9003954351377 46.1802961077245
"226" 45 83.6367494511038 43.5834378208311
"227" 45.2 85.7242595707762 41.1563064301624
"228" 45.4 87.5092407356935 39.3732852825632
"229" 45.6 89.5324190614428 38.0491944820957
"230" 45.8 91.5259113257989 37.2974016210906
"231" 46 93.4209486300078 36.2917529903294
"232" 46.2 95.9088670011471 35.6096200484769
"233" 46.4 98.6691168697317 35.3023102930119
"234" 46.6 101.666686102463 34.475191157307
"235" 46.8 104.59838948406 33.822582305319
"236" 47 107.423359541845 33.7355752546255
"237" 47.2 110.232547183943 33.6201355025034
"238" 47.4 112.064277308271 34.259111127269
"239" 47.6 111.958901099524 35.1901898947846
"240" 47.8 113.027609131132 36.6312320656846
"241" 48 114.426819247021 38.0203447889846
"242" 48.2 115.738326295852 39.4961796897766
"243" 48.4 116.899192868997 40.4328327589331
"244" 48.6 116.816823232779 41.7590605695405
"245" 48.8 117.348965321754 44.2276840992619
"246" 49 118.221592480084 47.0924192847046
"247" 49.2 119.365250651417 49.6895458939657
"248" 49.4 120.073658273204 52.6305108692649
"249" 49.6 119.852004036565 55.6374098872846
"250" 49.8 119.975523884039 58.9785791683988
"251" 50 120.542838787804 61.7365235079046
"252" 50.2 121.047593018476 64.1543585881606
"253" 50.4 121.329423867372 66.7829704278393
"254" 50.6 121.998119288639 69.0047139133893
"255" 50.8 121.578729111133 71.0310858910059
"256" 51 120.309156273604 73.3583338807846
"257" 51.2 119.229134432838 75.8037000812928
"258" 51.4 118.730443821503 78.3662544278791
"259" 51.6 117.201970545994 81.8181516762764
"260" 51.8 115.822860626125 84.828569857842
"261" 52 114.472767660683 87.3444540057358
"262" 52.2 112.679845389527 89.6639759805405
"263" 52.4 111.793765456156 91.8472944042886
"264" 52.6 110.901034923317 94.4024258777115
"265" 52.8 109.106084534912 96.5286574882109
"266" 53 106.95566347761 99.1267390374188
"267" 53.2 105.249684573797 101.681165383276
"268" 53.4 102.923254467542 103.949499376057
"269" 53.6 100.379543050057 105.78502831651
"270" 53.8 97.9059797702187 108.312496620759
"271" 54 95.1952158923524 110.347992773621
"272" 54.2 92.1335225763896 111.652885074758
"273" 54.4 89.0867302889479 113.508919616379
"274" 54.6 86.1030858858352 114.652317244948
"275" 54.8 82.7846800883689 115.783084135767
"276" 55 79.3628044442063 117.487362339174
"277" 55.2 76.0809560453158 118.133695856776
"278" 55.4 72.6932013784386 119.007004327095
"279" 55.6 69.6827483375067 119.95527633036
"280" 55.8 66.5823627581056 120.721376795089
"281" 56 63.4833099090928 121.21276232884
"282" 56.2 60.8016170540475 120.750787637837
"283" 56.4 58.5289521111217 119.226316709675
"284" 56.6 55.6081708025207 118.27254188528
"285" 56.8 52.3187560759881 117.524994826733
"286" 57 49.4625186239795 117.147955457643
"287" 57.2 47.0300642069685 115.940480912785
"288" 57.4 44.4749683605095 114.155406151535
"289" 57.6 41.2982050105031 112.32396581207
"290" 57.8 38.1308936286845 111.383181985436
"291" 58 35.3342474757501 110.304468388858
"292" 58.2 32.820472065056 108.526499643947
"293" 58.4 29.7802998984013 106.873692092981
"294" 58.6 26.735343127891 105.284604220528
"295" 58.8 24.0623052830187 103.222281854924
"296" 59 21.657080316783 100.701185328631
"297" 59.2 18.6639005346882 98.4267102591672
"298" 59.4 15.8326167394535 96.3235676313672
"299" 59.6 13.5790077308746 93.7515516115997
"300" 59.8 12.2681978247487 90.716191821149
"301" 60 10.0687534143301 86.9451204987518
"302" 60.2 8.42346198272345 83.6905772772309
"303" 60.4 7.21779996625589 80.0170291778814
"304" 60.6 6.11816555459785 75.9926288899421
"305" 60.8 5.6676305739397 71.8066819864966
"306" 61 5.0419456421692 67.7383911239174
"307" 61.2 5.59485516237455 64.8827061832132
"308" 61.4 5.66672180860671 62.4823601990596
"309" 61.6 6.02850968802581 58.8039061406249
"310" 61.8 6.30071215139272 55.4987846669965
"311" 62 7.74351637514902 51.6430335782886
"312" 62.2 8.29333181444599 47.6779856271656
"313" 62.4 9.19713201466083 44.2798876912256
"314" 62.6 10.7996608842433 40.959793055459
"315" 62.8 11.8960485190837 37.3400690254246
"316" 63 13.0900205108781 33.3631599395895
"317" 63.2 15.5850917482793 29.9817899420465
"318" 63.4 18.648700371149 27.014368597446
"319" 63.6 21.7213695624416 24.1333798399525
"320" 63.8 23.7302217101175 21.0128373600523
"321" 64 26.1564435811365 18.0596542638798
"322" 64.2 29.4988944625332 15.8028657841205
"323" 64.4 32.9344253539163 13.5475939642615
"324" 64.6 36.2210923744302 11.5155165505273
"325" 64.8 39.9150776618454 9.81262291708007
"326" 65 44.4293989588908 8.57634799978462
"327" 65.2 48.8564879734264 7.70722346647927
"328" 65.4 52.4888583049856 7.31905618193077
"329" 65.6 56.7995572575762 7.33581119600684
"330" 65.8 61.2466797512677 7.15140395764061
"331" 66 65.7593405698419 7.75549472374524
"332" 66.2 70.0862834198984 9.092551437237
"333" 66.4 74.0213238608677 10.3201388501926
"334" 66.6 78.1746410799157 10.7968511791606
"335" 66.8 82.220167036434 11.5424708369373
"336" 67 86.7508997522435 13.0363515407059
"337" 67.2 91.9277879709269 13.6014719840041
"338" 67.4 97.0943861018615 15.1309542292961
"339" 67.6 101.904564874497 17.6061892494487
"340" 67.8 104.395997867273 19.1808878254688
"341" 68 105.222732079251 22.9501019690671
"342" 68.2 105.802634083888 27.1130293604339
"343" 68.4 107.671924842433 30.967344461013
"344" 68.6 109.453899928756 34.3295849365749
"345" 68.8 111.346190415677 36.7176459120815
"346" 69 113.676522779488 39.8577067794618
"347" 69.2 114.721958316778 43.5773995129707
"348" 69.4 115.588769486764 46.5845492871766
"349" 69.6 117.623365243732 50.0504655393893
"350" 69.8 118.960850434825 54.2078405013195
"351" 70 120.176563084065 59.7948567338322
"352" 70.2 121.229804045558 63.7288969439342
"353" 70.4 121.55857878286 68.6254840265206
"354" 70.6 121.742890324683 73.5673182430773
"355" 70.8 120.623256472856 75.5953772329747
"356" 71 118.245262257328 78.729262634575
"357" 71.2 115.822062530107 82.8273440915971
"358" 71.4 114.933020400762 86.4864976913538
"359" 71.6 113.526131828092 90.6259137967366
"360" 71.8 111.044204651104 94.2416968577764
"361" 72 107.763261380682 98.1513995193096
"362" 72.2 104.71191540453 101.756977798339
"363" 72.4 101.441170373789 104.883126609268
"364" 72.6 98.4237722338249 108.077350361996
"365" 72.8 95.265632804056 111.137007009785
"366" 73 91.6652990652189 114.122950246785
"367" 73.2 87.4535364028499 115.499080608185
"368" 73.4 82.9738890002834 116.851484584043
"369" 73.6 78.6444137463408 117.885474768348
"370" 73.8 74.5471991305812 118.330154607652
"371" 74 70.9449413911791 118.663360500758
"372" 74.2 68.4686024461771 118.405949459066
"373" 74.4 65.4933865179549 119.030746700767
"374" 74.6 62.9618259474549 119.628862659731
"375" 74.8 59.5395763538398 119.698348370866
"376" 75 56.7702520429949 117.805841333153
"377" 75.2 53.2177487535941 116.98978924617
"378" 75.4 49.1720249992977 116.141340096898
"379" 75.6 44.7460412195436 115.220666787636
"380" 75.8 40.7389331026206 113.953458299757
"381" 76 36.4373184263056 112.440887704959
"382" 76.2 32.6422152136781 110.365020132517
"383" 76.4 29.0949460960795 107.520008094341
"384" 76.6 25.4533166126044 105.787093692266
"385" 76.8 21.7796673906882 103.86575544475
"386" 77 18.9562956346024 101.047697309052
"387" 77.2 16.7814330835016 98.6670462962802
"388" 77.4 14.9178138018121 98.1175526472132
"389" 77.6 16.0082141004109 98.8172354671337
"390" 77.8 17.056426096946 99.6635134979581
"391" 78 17.1843950928174 99.8608983880704
"392" 78.2 17.8509364362914 99.9138146993534
"393" 78.4 18.5188214962993 99.6809498196495
"394" 78.6 18.5624776890896 98.2106742506162
"395" 78.8 18.0746141945317 98.3871474092664
"396" 79 18.2778163807926 98.2031878542803
"397" 79.2 18.4038941009044 98.0684894353573
"398" 79.4 18.6584631673189 97.9378753973259
"399" 79.6 19.6820666406953 98.1534648950664
"400" 79.8 20.9124704898588 99.0634104427846
"401" 80 22.5152534658093 100.416485920121
"402" 80.2 24.4424627064817 102.195964835724
"403" 80.4 26.9723729767402 103.994507564463
"404" 80.6 29.2101801042487 105.558992193429
"405" 80.8 32.0837827348914 107.860869800902
"406" 81 34.5452024367662 110.180117404224
"407" 81.2 37.3347947489578 112.962439983028
"408" 81.4 40.1353087544497 114.738780234349
"409" 81.6 43.1820657272191 116.704149259843
"410" 81.8 46.0893920352763 117.438089089106
"411" 82 48.9627551349087 117.661505525723
"412" 82.2 52.4102220225666 118.165348071427
"413" 82.4 55.6937540686452 118.304768743419
"414" 82.6 59.1756430688969 118.635167682811
"415" 82.8 63.4060825466374 119.113811071549
"416" 83 67.5798375375978 119.343714353713
"417" 83.2 72.1803344242271 120.009081669702
"418" 83.4 76.9271381055978 119.583656220972
"419" 83.6 81.8332404326837 118.85527082014
"420" 83.8 85.8176695435132 117.447089466054
"421" 84 89.4418419117506 115.663687159068
"422" 84.2 90.2942686931091 114.175614545058
"423" 84.4 90.8065951675763 112.880172690144
"424" 84.6 92.0985992636761 111.501234385312
"425" 84.8 93.9010494082772 108.938266989812
"426" 85 95.9298385088317 106.204889702503
"427" 85.2 98.4004384234534 104.031703896863
"428" 85.4 101.689224216995 101.379737118627
"429" 85.6 105.463953064172 99.4165746944711
"430" 85.8 109.519858702925 97.1160561577846
"431" 86 113.136534313902 94.0984486234676
"432" 86.2 115.850493902668 90.9219116480566
"433" 86.4 117.397220875151 87.7185012856556
"434" 86.6 118.74232119797 84.0378720628084
"435" 86.8 119.652382772941 81.0535242005427
"436" 87 119.473351814482 78.2299651837596
"437" 87.2 119.136555294699 75.0056040628502
"438" 87.4 118.067498677153 72.0020187033372
"439" 87.6 116.796537768625 69.6583607392846
"440" 87.8 116.503259135615 66.7826166207381
"441" 88 115.744557829564 63.3162173038966
"442" 88.2 114.237481503038 59.6294861715346
"443" 88.4 113.74750203778 56.3975062372362
"444" 88.6 112.384662978674 52.6429536260879
"445" 88.8 110.576659970569 49.6126882195055
"446" 89 109.437762231956 46.0886588760088
"447" 89.2 109.66296089822 42.6249669048334
"448" 89.4 109.885448382343 38.8434909087929
"449" 89.6 109.615844423812 34.1370606974566
"450" 89.8 108.887234328255 29.7705531231462
"451" 90 106.730257863453 27.6543816849241
"452" 90.2 103.787876704589 26.4950984603322
"453" 90.4 101.15122082347 25.3792335446417
"454" 90.6 97.9643600808746 23.7595293456894
"455" 90.8 94.8978990592683 22.7081238923944
"456" 91 91.4780172781665 22.2563707392803
"457" 91.2 87.3381114034117 21.8391289168246
"458" 91.4 83.3653850204698 22.4736573098798
"459" 91.6 79.5384415263215 23.0799764096051
"460" 91.8 76.3062437084992 24.263871821273
"461" 92 74.8124813592079 26.3961852268084
"462" 92.2 74.1241441671157 28.0083472917046
"463" 92.4 73.968079425643 29.5931167724136
"464" 92.6 74.1365098668254 31.2467974676596
"465" 92.8 74.209535652513 33.1211259669721
"466" 93 75.2660347226829 35.0413676973944
"467" 93.2 75.6031110627161 37.7308786884956
"468" 93.4 76.1217187257711 40.2533110357846
"469" 93.6 76.6921248627947 41.3358560162649
"470" 93.8 76.2719870091805 42.8661391473122
"471" 94 75.6987120240865 45.1436830063411
"472" 94.2 76.1155853264482 48.0795285717216
"473" 94.4 76.9125781831707 51.2661536426627
"474" 94.6 78.2990754853774 54.0749264097925
"475" 94.8 79.942803093976 56.8875816076548
"476" 95 81.7656912289573 59.6302182596117
"477" 95.2 83.5172805865989 61.9784822778159
"478" 95.4 85.2523451676932 63.2051282317615
"479" 95.6 86.6975953619454 64.0080602528075
"480" 95.8 88.2439783486387 64.4639064023195
"481" 96 90.2478914505984 64.6197618374291
"482" 96.2 92.1739718397622 64.9594394454793
"483" 96.4 94.1840199371364 65.241266654737
"484" 96.6 97.1359106585664 65.2695713713549
"485" 96.8 100.030681654366 65.6607432030041
"486" 97 102.733832559851 65.9212951352132
"487" 97.2 104.433285553332 65.5656711503096
"488" 97.4 106.244174080685 65.4843804307381
"489" 97.6 107.832323289478 65.24329356526
"490" 97.8 110.330209357006 64.2937137735104
"491" 98 113.246606678592 64.0014561605633
"492" 98.2 115.713701686828 64.076992086954
"493" 98.4 118.590956904091 64.0079905717143
"494" 98.6 120.069729064263 65.4837199908159
"495" 98.8 119.896788153197 65.9010236731102
"496" 99 119.357437868946 65.111443035737
"497" 99.2 119.011241551613 64.2490432809513
"498" 99.4 118.804341390764 63.6058579857443
"499" 99.6 118.722337274336 63.1294403651567
"500" 99.8 118.845607120171 64.0775283371505
"501" 100 119.024794566783 64.9431003209898
"502" 100.2 119.345556689529 64.6652226429018
"503" 100.4 119.64238216642 64.0546540487686
"504" 100.6 120.405299936589 63.6061072630465
"505" 100.8 120.981753289338 64.451582314965
"506" 101 121.327867116127 65.8436597484358
"507" 101.2 121.283202075541 66.9781471699297
"508" 101.4 121.10406935944 68.5374820130366
"509" 101.6 120.946038492513 70.1847549444487
"510" 101.8 121.194010276228 72.0739719706777
"511" 102 121.383256978616 74.2151697661846
"512" 102.2 121.490473516779 76.682636313761
"513" 102.4 120.812895519618 79.3833300171028
"514" 102.6 120.509129625125 82.1934956053279
"515" 102.8 119.504760754562 83.406053812583
"516" 103 118.252038674322 85.1160603826586
"517" 103.2 117.267628083007 87.3026172412492
"518" 103.4 116.700618905609 89.5363540946308
"519" 103.6 115.873742316901 91.5855699883846
"520" 103.8 115.152659494638 92.7649364272377
"521" 104 113.710110442446 94.9956037141179
"522" 104.2 112.627184406279 96.8148247918237
"523" 104.4 111.231097527256 98.6244829690227
"524" 104.6 109.67695209936 99.91179269718
"525" 104.8 107.946270804885 101.752015713688
"526" 105 106.350520758724 104.061100479809
"527" 105.2 105.039531662522 105.143986458273
"528" 105.4 104.113195843535 106.431432885047
"529" 105.6 103.63724511878 107.125140539711
"530" 105.8 103.027630788256 107.543824264559
"531" 106 102.657947563507 108.274396210835
"532" 106.2 101.458741463366 108.711521835297
"533" 106.4 99.5853926600292 109.740061952446
"534" 106.6 97.8021955131036 111.2625389389
"535" 106.8 96.0979759275854 112.827880486516
"536" 107 94.0783791491267 113.925487431331
"537" 107.2 91.4991124203842 115.213248606352
"538" 107.4 88.6077863972317 116.071404731946
"539" 107.6 85.7587579853115 117.188533182835
"540" 107.8 83.3008368625636 118.350400025146
"541" 108 80.2763556479067 118.997827140235
"542" 108.2 76.925297119404 120.035925162583
"543" 108.4 73.4910361848588 121.101519868115
"544" 108.6 70.0579885285779 121.259920481041
"545" 108.8 66.5894805747995 121.774842366657
"546" 109 63.2422897973267 122.27716102695
"547" 109.2 59.8965839347737 123.230240762852
"548" 109.4 57.5992395617587 122.863237677298
"549" 109.6 56.0288908502843 121.902118153706
"550" 109.8 53.346381330218 120.634378917179
"551" 110 50.4778940132585 119.30198533332
"552" 110.2 47.2955806639112 118.420444916759
"553" 110.4 43.9354790993317 117.100991176541
"554" 110.6 40.3671202474386 115.881164948931
"555" 110.8 37.5871041302317 113.987530782138
"556" 111 34.4594838133665 112.413794080124
"557" 111.2 31.522732688714 110.961228127422
"558" 111.4 28.3566448193317 108.945810101272
"559" 111.6 24.9686056761446 107.288749092454
"560" 111.8 21.8784462312317 105.882566851311
"561" 112 19.7063972210394 103.407508463169
"562" 112.2 17.1465417592189 100.900913973246
"563" 112.4 15.4004676831639 98.5386149659795
"564" 112.6 14.4773807791024 95.6656129661984
"565" 112.8 12.7673373734292 92.6616877848686
"566" 113 10.8101644953956 89.6866540956838
"567" 113.2 8.86916967851221 85.9955549400285
"568" 113.4 7.80185668537456 82.7303627571656
"569" 113.6 6.11509885493643 79.2739975276586
"570" 113.8 4.94573706737454 75.6858859071418
"571" 114 4.36823595780093 72.1419864350769
"572" 114.2 3.38948174364772 68.7322525564182
"573" 114.4 3.10980506252077 65.4958909550971
"574" 114.6 3.191761169561 62.5101456199554
"575" 114.8 2.58949633949733 58.8475017164643
"576" 115 2.76346385275551 56.0083345129989
"577" 115.2 3.78071709965855 53.4098265710285
"578" 115.4 5.0662875707317 50.6873609305749
"579" 115.6 6.13808721596426 46.9950817619939
"580" 115.8 6.85532036914635 43.4704036431993
"581" 116 8.1577124981692 40.2806957054174
"582" 116.2 9.83029509355572 36.5860534462726
"583" 116.4 11.2918751627775 32.5976815947541
"584" 116.6 12.5503595588437 29.2920432363766
"585" 116.8 14.3689922390752 25.6912632679525
"586" 117 16.7899689146458 22.9340288635659
"587" 117.2 19.3487808960456 20.7854538917262
"588" 117.4 21.9003948286886 18.6783067271515
"589" 117.6 24.2801831827317 16.3253755694291
"590" 117.8 26.799334142592 14.2904964066523
"591" 118 29.4380660894251 12.6804800719671
"592" 118.2 32.1213345468445 10.3636190252658
"593" 118.4 35.4649143875273 8.63225744154374
"594" 118.6 39.0743058101095 6.80209187345128
"595" 118.8 42.7412886011058 6.13678474202922
"596" 119 46.7114467438621 5.305357251502
"597" 119.2 50.5771027137023 5.05488233440961
"598" 119.4 53.8866016383302 4.30259236701089
"599" 119.6 56.9796256705638 3.23652250295979
"600" 119.8 61.1839580097752 2.84435299567592
"601" 120 64.9750435743436 2.67809283208312
"602" 120.2 69.2337749884651 3.23338483560684
"603" 120.4 72.9442199078844 4.17225515370828
"604" 120.6 76.759116798034 5.25225952259857
"605" 120.8 79.4702009060779 6.20157441530769
"606" 121 82.5678970751841 7.12046884385604
"607" 121.2 85.7227061257625 8.70617161878461
"608" 121.4 89.4017077595779 9.56899936352308
"609" 121.6 92.6672710990394 9.43418252840769
"610" 121.8 92.3137513980702 10.3269695698385
"611" 122 93.1942417132466 12.3392952848294
"612" 122.2 95.0994628572279 14.4620157344487
"613" 122.4 97.723838643888 16.1365453124877
"614" 122.6 100.533856124459 18.2305043945119
"615" 122.8 103.159016800686 20.9505361769308
"616" 123 106.43136162436 24.6110745232497
"617" 123.2 109.766596000641 26.9117379193034
"618" 123.4 112.892792296016 29.6417281473692
"619" 123.6 114.354263404661 32.8901651487216
"620" 123.8 115.997101436258 36.459686505006
"621" 124 117.726634031573 39.7989283692846
"622" 124.2 119.050434032739 43.6901683693113
"623" 124.4 120.57221601816 47.3487086787245
"624" 124.6 121.44135985705 50.8398370578755
"625" 124.8 122.238285795327 54.4782704319275
"626" 125 123.123453687707 58.2354654821505
"627" 125.2 122.009700961092 61.8306349903994
"628" 125.4 120.112464705762 65.0300999160628
"629" 125.6 118.515774845204 67.7217399030996
"630" 125.8 117.614092128089 69.9891018638798
"631" 126 116.872023826684 71.4171129951074
"632" 126.2 116.352132366484 73.2742081756726
"633" 126.4 115.565609770921 75.6644920261704
"634" 126.6 114.918879612724 78.0942995019046
"635" 126.8 115.45520858311 81.4881546832019
"636" 127 116.371494631946 85.169192171237
"637" 127.2 115.780503139878 88.2722179171261
"638" 127.4 113.596788588291 90.4398509948791
"639" 127.6 111.4102317297 93.4390832637452
"640" 127.8 109.231741064337 96.412390323709
"641" 128 107.448439104607 99.8293697948846
"642" 128.2 105.479234584519 103.503991552517
"643" 128.4 102.420910363354 106.001882853205
"644" 128.6 99.1318215630907 108.290873824015
"645" 128.8 96.3399284112023 110.727898966717
"646" 129 93.0694680289706 113.291159979917
"647" 129.2 89.3764788781528 115.151289965706
"648" 129.4 84.9283117218896 116.415362045443
"649" 129.6 80.8166759056795 117.818972234663
"650" 129.8 77.544799553999 118.842486465086
"651" 130 74.595017706093 120.173385465054
"652" 130.2 71.1747321676013 120.470760765367
"653" 130.4 67.1093397553069 120.529113959563
"654" 130.6 62.5549679986246 121.103288046945
"655" 130.8 58.6253632302843 121.591224750311
"656" 131 54.4702983558449 121.193438477794
"657" 131.2 49.7826378347037 120.899257836644
"658" 131.4 45.2065703508135 119.74077230533
"659" 131.6 41.124515522723 117.802038719141
"660" 131.8 37.0166844237406 115.820997228041
"661" 132 32.867733354323 113.592366760437
"662" 132.2 28.6749949111404 111.479064023324
"663" 132.4 25.2956679313504 108.298490594361
"664" 132.6 21.3967322765212 105.359855964285
"665" 132.8 18.182764779616 102.410928552537
"666" 133 15.6174071512772 98.7093460273301
"667" 133.2 12.8397427903629 94.7856157839322
"668" 133.4 10.3274447407147 90.9208290510982
"669" 133.6 7.31917502803343 87.409502299276
"670" 133.8 5.68349986106221 83.1578167149626
"671" 134 4.52166165687805 78.8140923085163
"672" 134.2 3.57173273736586 74.0011191163212
"673" 134.4 3.31517829119682 69.1164226088079
"674" 134.6 2.91820599789324 63.6754891898308
"675" 134.8 3.39800295492068 58.5799082124145
"676" 135 3.54923576483655 53.4764748097362
"677" 135.2 4.20519184783327 48.4778401488393
"678" 135.4 5.70634820394102 44.1238663743427
"679" 135.6 7.9359088451077 39.7703671731046
"680" 135.8 9.9331153998037 35.3646728387206
"681" 136 12.6115126654698 30.9771043543798
"682" 136.2 15.2404647274394 26.8345420473
"683" 136.4 18.8345283246783 23.1492969875327
"684" 136.6 21.7865710547086 19.5364573730538
"685" 136.8 24.8542920756428 16.0541884541846
"686" 137 28.7354937438681 13.5657057208983
"687" 137.2 33.1745435688873 11.1295458401179
"688" 137.4 37.6161691195601 9.05495149072491
"689" 137.6 42.0804438322873 6.69246303962906
"690" 137.8 46.6279827739743 5.64481613251256
"691" 138 51.6829532239625 5.47356350568461
"692" 138.2 56.0716363394246 5.90320812824918
"693" 138.4 59.1910232844986 5.01059100574702
"694" 138.6 62.3241892556733 3.30759382722987
"695" 138.8 65.9218302193095 3.51322685878462
"696" 139 69.9311608392471 5.65931114517692
"697" 139.2 74.2464201778538 7.41586358872354
"698" 139.4 78.5433648861841 8.8019938137608
"699" 139.6 82.4071630707079 9.47893125568937
"700" 139.8 87.1721787034061 10.3244381253893
"701" 140 91.4284995736863 13.2736025781483
"702" 140.2 95.6272496122394 15.3062046801
"703" 140.4 100.294818606165 17.7424768009712
"704" 140.6 104.922287851565 20.3562959047608
"705" 140.8 108.279015212527 23.7480082020119
"706" 141 109.317604164527 27.8374522005119
"707" 141.2 110.732491104527 32.2001577249027
"708" 141.4 113.238775361411 35.4336091804096
"709" 141.6 115.846778949878 37.5030475994308
"710" 141.8 117.374703081186 40.7746027982308
"711" 142 117.89755272706 45.4379470841686
"712" 142.2 117.990849842675 49.7105428940669
"713" 142.4 118.561211067388 52.8597037351606
"714" 142.6 119.013872766244 57.1132147462474
"715" 142.8 119.407393040312 61.6867717468169
"716" 143 119.623267184041 66.2582183369037
"717" 143.2 118.502717413052 71.1979877208627
"718" 143.4 117.457840129507 75.9483150798346
"719" 143.6 116.826023331763 80.2584081189736
"720" 143.8 116.574553959527 84.5517876449578
"721" 144 116.232397897303 88.479694455737
"722" 144.2 113.476279558396 91.5980330558086
"723" 144.4 110.353242579732 93.8445009589846
"724" 144.6 106.85226137883 96.2285733852764
"725" 144.8 104.404266156143 98.6444838066838
"726" 145 102.623909098112 101.071921308636
"727" 145.2 101.168221535482 104.12328599331
"728" 145.4 99.1369295657834 107.705634459319
"729" 145.6 96.288283721291 111.632097082242
"730" 145.8 92.930247147783 113.680218417887
"731" 146 88.8025218257317 113.978057814865
"732" 146.2 83.3640924043499 114.98922784993
"733" 146.4 79.0491063470138 117.405157639964
"734" 146.6 76.686017452452 120.745055015946
"735" 146.8 75.736939657142 122.281865379323
"736" 147 74.0991922821284 122.988508625272
"737" 147.2 74.2873684577065 122.67385382428
"738" 147.4 74.7341571302708 122.719531626654
"739" 147.6 75.9366683017574 122.984244446221
"740" 147.8 76.5094053211499 122.789266922394
"741" 148 77.256481237759 122.789266922394
"742" 148.2 78.3833147397936 122.927978707103
"743" 148.4 78.657554983299 123.019613060371
"744" 148.6 78.8002020891408 123.405339005285
"745" 148.8 79.4696461042872 123.376489312174
"746" 149 79.5898980961336 123.268842209607
"747" 149.2 80.2121174515242 123.328179684558
"748" 149.4 80.6304666507843 123.350676428864
"749" 149.6 81.5100157791455 123.143453429026
"750" 149.8 81.3815230639749 123.143937394055
"751" 150 81.4206066009261 123.67941108984
"752" 150.2 81.3671691011863 123.761370445269
"753" 150.4 81.0965627265174 123.898138865162
"754" 150.6 80.6356793191544 123.65227155895
"755" 150.8 80.4125187847504 123.399879133457
"756" 151 79.8610564364544 123.593528705096
"757" 151.2 78.9337263814097 123.745300855039
"758" 151.4 77.4220513601724 123.959839886437
"759" 151.6 74.915871269249 124.295078463086
"760" 151.8 72.4183410278673 124.313004138124
"761" 152 69.5306692409638 124.222532321311
"762" 152.2 67.9158546273246 123.341576077369
"763" 152.4 66.1454780576448 122.550196471437
"764" 152.6 64.0342805684074 122.389556905271
"765" 152.8 61.6741063136044 122.367930268003
"766" 153 59.0752108378998 122.645353837422
"767" 153.2 56.7914040834361 123.335911591645
"768" 153.4 54.5950984193927 123.527461223158
"769" 153.6 51.7891247666264 123.275515386285
"770" 153.8 49.2816620953299 122.518597321936
"771" 154 46.7958092130831 122.080787216839
"772" 154.2 44.293924311791 120.358884759429
"773" 154.4 41.5011108057587 119.200106373622
"774" 154.6 38.7965136335475 118.246558355548
"775" 154.8 36.2408896462534 116.816508115776
"776" 155 34.2515899558326 116.167970006629
"777" 155.2 32.1959151952722 114.294878823298
"778" 155.4 30.4123736036708 111.854988067906
"779" 155.6 29.1441680945876 109.460301964395
"780" 155.8 27.3350593147759 107.714488770838
"781" 156 25.3820195388599 106.789580178656
"782" 156.2 23.5323562203929 104.886160693305
"783" 156.4 21.1544298945009 102.442153347528
"784" 156.6 18.63885600753 100.330008944121
"785" 156.8 16.1871289834177 98.4679384713383
"786" 157 14.4747447195829 95.9862687957433
"787" 157.2 12.2469519426477 93.3751722119779
"788" 157.4 10.1845837498067 90.5924193030346
"789" 157.6 9.13019249664156 86.9738519554158
"790" 157.8 7.65438423337686 83.1422187159056
"791" 158 6.67809773277787 79.4999897027077
"792" 158.2 6.29169587690245 75.9769712689066
"793" 158.4 5.61340139366026 71.9642754958084
"794" 158.6 5.53113988392525 68.4930890622927
"795" 158.8 5.72994591105971 64.4939771754646
"796" 159 5.83602918574745 60.6437970845484
"797" 159.2 6.1697883322317 57.1952933152846
"798" 159.4 7.1644047681188 53.5487153719217
"799" 159.6 7.49584386916028 49.2853256719275
"800" 159.8 9.0388903121317 45.5625777584086
"801" 160 10.8584981560357 41.6709849552646
"802" 160.2 12.0493783270989 38.2542301525893
"803" 160.4 13.4090006107555 34.1145084802132
"804" 160.6 15.9744674964009 30.3457716196385
"805" 160.8 18.3112472455272 26.5421665473073
"806" 161 21.5391344997544 23.1018406438073
"807" 161.2 24.9353395855922 20.8190171868776
"808" 161.4 28.6525264106944 18.3528415768667
"809" 161.6 32.9833207556935 16.4926156988075
"810" 161.8 36.681807367205 14.8752710712655
"811" 162 40.577041940124 14.1228124607538
"812" 162.2 44.3017600885103 13.9655147182732
"813" 162.4 47.4536991742317 13.6129143096255
"814" 162.6 50.2006489307999 13.1113230543982
"815" 162.8 53.372844803013 13.6962669740971
"816" 163 56.2906930552394 15.1504163373
"817" 163.2 59.1466528903237 16.1030021349286
"818" 163.4 61.7327876872666 17.4375647850172
"819" 163.6 64.2380384878031 18.350211887356
"820" 163.8 66.9202515216702 18.9222917908615
"821" 164 69.7392612525714 20.1256949908228
"822" 164.2 72.8042573920394 20.3633339617615
"823" 164.4 76.3085440162555 20.4706643310227
"824" 164.6 79.5990258818548 20.7018740143846
"825" 164.8 82.7008117327317 20.2427704890119
"826" 165 86.2241643693131 20.5050251781335
"827" 165.2 89.7402478122009 20.2405008453231
"828" 165.4 93.4882487254526 19.1131952162962
"829" 165.6 97.4735319133596 17.7787291791335
"830" 165.8 100.022991753589 18.9962389438084
"831" 166 101.634561640574 21.0169647227545
"832" 166.2 104.728558807708 23.1286699435055
"833" 166.4 107.09584995755 25.8782957683301
"834" 166.6 109.182801514685 29.5337342450737
"835" 166.8 111.97143776774 33.414570790824
"836" 167 114.391649048625 36.8134806422808
"837" 167.2 115.422402028592 41.6904283065753
"838" 167.4 116.844423529732 46.7363141200208
"839" 167.6 118.497374647236 51.9159698481547
"840" 167.8 119.539310588651 57.4873964580346
"841" 168 120.902458588151 62.9682565021072
"842" 168.2 121.543405251585 68.7290136130285
"843" 168.4 120.124347523806 73.551459925578
"844" 168.6 117.78100820966 78.5512786407846
"845" 168.8 115.944931312375 83.0580128432132
"846" 169 115.040726528051 87.2707436742764
"847" 169.2 113.319873212252 91.5282759284293
"848" 169.4 110.580965976994 95.4751707438666
"849" 169.6 108.448080970907 99.7969138901346
"850" 169.8 104.913316300659 102.109515844687
"851" 170 101.259043521043 104.820378824827
"852" 170.2 96.3867712821335 106.984969480695
"853" 170.4 92.9147726762182 108.926496740325
"854" 170.6 89.4539376838998 111.168026812555
"855" 170.8 86.2299643229159 113.282513134311
"856" 171 82.5470732365475 115.503180301416
"857" 171.2 79.0933235587494 118.271561646864
"858" 171.4 77.4346331363728 120.241304393503
"859" 171.6 77.3547416785266 121.313181452938
"860" 171.8 77.5146997947843 121.396489321811
"861" 172 78.1107001253056 121.639173336367
"862" 172.2 78.1375721901242 120.302311850215
"863" 172.4 77.3986695361896 118.780827567729
"864" 172.6 75.9356910362179 116.89688794083
"865" 172.8 72.9820713659261 115.356274627285
"866" 173 70.6482676444885 114.291370076839
"867" 173.2 67.8128245681246 112.395832458302
"868" 173.4 65.7897098286249 111.734447741882
"869" 173.6 63.3282428086206 111.439928787451
"870" 173.8 60.4666798522977 111.875531936737
"871" 174 57.1160304507225 112.948582463904
"872" 174.2 53.2756983790226 112.974601325994
"873" 174.4 49.7727166516786 113.29460662467
"874" 174.6 45.9366010424662 115.004142421767
"875" 174.8 42.1821769606264 117.050814496337
"876" 175 40.3935853056729 118.026386455037
"877" 175.2 41.143071240572 117.79074022223
"878" 175.4 41.8247538530768 118.454233818732
"879" 175.6 43.0255335516135 118.841448690075
"880" 175.8 44.3588169873752 119.481843458898
"881" 176 46.4058371065888 120.2355698876
"882" 176.2 48.5486165559631 121.540063289322
"883" 176.4 50.4863145387234 121.717095497049
"884" 176.6 52.8966955134361 122.499395924872
"885" 176.8 55.3181882330448 122.81774601668
"886" 177 57.6619353208633 122.974871215969
"887" 177.2 60.3576024523143 123.464606309611
"888" 177.4 63.2538993686805 123.763186160221
"889" 177.6 66.8175634495593 124.063410453319
"890" 177.8 70.0725142481862 123.274335171566
"891" 178 73.9302497199352 123.152010615997
"892" 178.2 75.4396424217662 122.572677173078
"893" 178.4 77.8008317766698 121.414901660882
"894" 178.6 81.0601097891627 120.52459766644
"895" 178.8 84.1815027386236 119.989574327001
"896" 179 86.0271033762993 119.112387712136
"897" 179.2 88.7185841410334 117.455835913871
"898" 179.4 90.6292435444043 116.231147953555
"899" 179.6 92.440999568758 114.795983218969
"900" 179.8 93.9143268238567 113.790277223097
"901" 180 94.6445846807317 112.461903407258
"902" 180.2 95.6200483867959 111.287078349179
"903" 180.4 97.3336269455839 109.602830503515
"904" 180.6 99.9673530597317 107.36887646831
"905" 180.8 102.611321885707 105.003632619468
"906" 181 105.396643382527 103.527345649938
"907" 181.2 108.108688770244 101.480704770115
"908" 181.4 110.321553349897 99.6460833784539
"909" 181.6 111.43045674069 97.3188385048177
"910" 181.8 112.928077689898 94.2012068073798
"911" 182 114.60810699599 90.7306186393895
"912" 182.2 116.278473690654 87.6044475719877
"913" 182.4 118.081935768909 83.698156955333
"914" 182.6 118.435035601177 80.2280761399695
"915" 182.8 119.16603496638 76.3037072368471
"916" 183 119.681544569341 72.6047236046383
"917" 183.2 120.556960247264 68.8762781312765
"918" 183.4 122.030535467679 65.0476700299124
"919" 183.6 122.423672717 61.1739122731749
"920" 183.8 120.996685408393 58.2003793978653
"921" 184 119.621797673912 55.0691655221535
"922" 184.2 118.476491882875 51.3346842289989
"923" 184.4 117.613942561708 47.7757521850991
"924" 184.6 116.124681385996 44.1667142069206
"925" 184.8 115.954204428017 40.5139343912207
"926" 185 115.289631140279 36.0371344568322
"927" 185.2 114.124309607827 32.0435126533084
"928" 185.4 112.488003540546 29.8286838230185
"929" 185.6 110.454667282075 27.8145855403471
"930" 185.8 108.091734957152 23.6933669633419
"931" 186 106.077914763118 20.7915703329664
"932" 186.2 102.966481508036 19.2857823202612
"933" 186.4 99.0222371134117 17.4832868521366
"934" 186.6 95.3394006896197 15.9347507247046
"935" 186.8 91.909231219941 13.4100134420869
"936" 187 89.1451390457994 9.71352481282972
"937" 187.2 85.4394267612718 7.19377383831746
"938" 187.4 80.9311108211001 5.25364424733348
"939" 187.6 76.3877608646154 4.58502650401717
"940" 187.8 71.3341453410676 4.55891553994868
"941" 188 66.3449879736039 3.72504434241619
"942" 188.2 61.1081479633625 3.72094464918461
"943" 188.4 56.2950840361286 3.55980479842584
"944" 188.6 51.4777202466215 3.81478565882398
"945" 188.8 46.7768981016508 5.18088761167432
"946" 189 42.1518865762514 6.41228027204446
"947" 189.2 37.7327950804428 7.5089093546735
"948" 189.4 34.6926275338908 9.47331118560279
"949" 189.6 31.1489427498233 11.9497800537999
"950" 189.8 27.2924815905061 14.4574555522282
"951" 190 23.8018856390475 16.4955887587846
"952" 190.2 20.4238315910726 19.1569729482846
"953" 190.4 17.2372518519817 22.2987045280846
"954" 190.6 14.6053730304363 25.2321282101255
"955" 190.8 12.0070070223436 27.9239425626951
"956" 191 10.1528355301979 31.602958317153
"957" 191.2 8.77843167651296 35.9082767873784
"958" 191.4 6.92910554568519 39.622307864366
"959" 191.6 4.47599580309108 43.5516423560034
"960" 191.8 3.03439697568519 47.3936100807846
"961" 192 3.00586110144137 51.5479658887846
"962" 192.2 3.02234451319571 55.7947561135126
"963" 192.4 3.39441267239026 59.7743503317602
"964" 192.6 4.0785894773797 63.3972272421526
"965" 192.8 4.70235578632188 66.9192952039895
"966" 193 4.68304824744371 70.9934668370806
"967" 193.2 4.67043194558417 75.3056881657846
"968" 193.4 5.1441817421317 78.7735366765126
"969" 193.6 6.34505021788169 82.0013413157096
"970" 193.8 7.71871840719723 85.9053389894829
"971" 194 8.73380480748169 89.3230328061457
"972" 194.2 11.4974660077485 92.3573114008266
"973" 194.4 14.8197030494497 94.6893531257077
"974" 194.6 17.7787529996528 97.3073751752583
"975" 194.8 20.0525935383727 99.5594032435795
"976" 195 22.8121776448086 101.663211633528
"977" 195.2 26.0943271456274 103.584659087089
"978" 195.4 28.1646425196527 105.848402741048
"979" 195.6 30.0165489319972 108.489983840086
"980" 195.8 32.93546741641 110.029555094663
"981" 196 36.2166076239959 109.663631409247
"982" 196.2 39.8357471914015 109.432153447068
"983" 196.4 42.7908675251484 109.525030407201
"984" 196.6 45.4569166306216 108.97169196995
"985" 196.8 48.4690627998968 108.642964274133
"986" 197 52.1413024640121 108.508988703672
"987" 197.2 54.9695160704513 107.063942626766
"988" 197.4 58.2605881444174 105.895842048442
"989" 197.6 61.4941865902559 104.708847234056
"990" 197.8 64.0417283792883 103.207968241803
"991" 198 66.5318700936408 101.152390493966
"992" 198.2 68.5358746851135 99.3537432634573
"993" 198.4 71.0297874888693 97.5555507945828
"994" 198.6 73.0528669944159 95.6572486495478
"995" 198.8 74.9438504974817 94.9198732697013
"996" 199 77.0174221898428 94.4150036402568
"997" 199.2 79.5644186942737 93.4761416063827
"998" 199.4 81.6464498176756 92.7590784397566
"999" 199.6 83.241743478565 92.9220320217568
"1000" 199.8 84.9474815837595 92.5433797996735
"1001" 200 86.567450331056 90.9476798820549
"1002" 200.2 88.5189597105475 88.6946029779162
"1003" 200.4 89.8727200067056 86.5190621442803
"1004" 200.6 91.6453262007574 84.1270366362974
"1005" 200.8 93.1060138572111 82.1809753604292
"1006" 201 95.2754630937234 80.8580619535945
"1007" 201.2 97.8241992182071 79.9984927542272
"1008" 201.4 100.458149668146 79.3967153791505
"1009" 201.6 101.859532306657 79.2296070500596
"1010" 201.8 104.410325012451 78.7465505305202
"1011" 202 107.556799947885 79.1595651136798
"1012" 202.2 110.609723388 79.1718988681992
"1013" 202.4 112.041996591401 78.3115237315023
"1014" 202.6 112.00875336922 76.1407136831926
"1015" 202.8 112.629343770909 73.2672479545507
"1016" 203 112.779120286831 69.6438762859251
"1017" 203.2 112.093522827814 66.9529867284706
"1018" 203.4 112.27931430424 63.3917108024731
"1019" 203.6 112.735825226789 59.7843167991125
"1020" 203.8 111.953691128715 56.3588886879567
"1021" 204 110.87149846678 52.9781028756886
"1022" 204.2 109.833948103732 49.4137922496139
"1023" 204.4 108.144147127393 46.2272914391233
"1024" 204.6 106.129225317634 43.2614192809066
"1025" 204.8 104.283988391482 39.6295491163706
"1026" 205 102.279449893351 35.941312261856
"1027" 205.2 100.863655325308 32.3205686204086
"1028" 205.4 99.6609693188917 28.5286803566566
"1029" 205.6 97.7180833817085 24.9854496105986
"1030" 205.8 95.7759047891603 20.5726686030941
"1031" 206 94.8101097949567 16.7357624539346
"1032" 206.2 95.5533500137317 15.5505935786218
"1033" 206.4 95.1065152320573 15.6743788897614
"1034" 206.6 93.448571812779 15.8607819288712
"1035" 206.8 91.8270064496223 16.2430412499487
"1036" 207 88.7391932310976 16.577915931809
"1037" 207.2 85.4672912328507 16.2421235978798
"1038" 207.4 81.4736694293269 16.1153910174275
"1039" 207.6 77.5048242316614 16.0148356696752
"1040" 207.8 73.3964367161752 16.4736025007282
"1041" 208 69.7277971332997 18.1874501615926
"1042" 208.2 67.0777194007999 20.0303318397392
"1043" 208.4 63.5699181066498 21.2043552675961
"1044" 208.6 59.6482913541397 22.8050166421846
"1045" 208.8 56.6153217755224 24.3393506695288
"1046" 209 53.8555653788294 27.0435137731756
"1047" 209.2 52.0287429689912 29.6038101978151
"1048" 209.4 50.1011023586086 32.0834108277923
"1049" 209.6 48.9599598245979 35.1227225022334
"1050" 209.8 47.7601432981503 38.1851905935753
"1051" 210 46.0312616479443 40.9065180636665
"1052" 210.2 43.7937468476114 43.4540001087245
"1053" 210.4 42.1633866999817 46.5350038733073
"1054" 210.6 41.2776545897075 49.5503572996556
"1055" 210.8 40.6062948794147 52.2635790081505
"1056" 211 39.8359842400059 55.3233204864782
"1057" 211.2 38.7222691890488 58.8149221230529
"1058" 211.4 37.3175902971877 62.1322258986166
"1059" 211.6 36.7639787475804 65.8896574465493
"1060" 211.8 38.2606971697973 68.9113428660223
"1061" 212 39.9545075626573 72.7403305374458
"1062" 212.2 41.5722803402435 76.1214302757216
"1063" 212.4 44.1781494025394 78.7360276370539
"1064" 212.6 46.819478871576 81.2786387678092
"1065" 212.8 49.0416636846829 84.3046814632968
"1066" 213 51.3296316009879 86.9544074342392
"1067" 213.2 54.6256494321284 89.1335129729912
"1068" 213.4 57.8479107210907 91.140840873041
"1069" 213.6 61.3515414220076 92.9023843859312
"1070" 213.8 64.570661114123 94.6031224543585
"1071" 214 67.9931622644422 96.0398866844951
"1072" 214.2 70.9594756143588 98.1821501138101
"1073" 214.4 74.180577151292 100.262040580276
"1074" 214.6 75.77505171913 102.489433744191
"1075" 214.8 78.17601094293 104.690592824957
"1076" 215 81.2538684882408 105.418866700194
"1077" 215.2 84.6661970759261 105.089390091368
"1078" 215.4 88.170947463029 104.116005344406
"1079" 215.6 91.3588669053135 102.193339875403
"1080" 215.8 94.055018704539 99.3599799944452
"1081" 216 96.0166654980528 96.7337315550415
"1082" 216.2 98.1567772304638 94.1463408731596
"1083" 216.4 100.879447203475 91.5269829192975
"1084" 216.6 102.715468154362 88.3775083578686
"1085" 216.8 103.684236000345 84.4893455165577
"1086" 217 105.117390013452 80.910107786005
"1087" 217.2 106.194630259633 77.2945434437436
"1088" 217.4 105.651924967092 73.9808487751699
"1089" 217.6 104.735996235683 71.1544987875163
"1090" 217.8 103.475757202463 67.4054459851749
"1091" 218 102.644699169601 64.3653879449732
"1092" 218.2 101.704912376428 61.5994297662406
"1093" 218.4 100.32462765922 58.3029484325926
"1094" 218.6 98.8140362583829 54.8871501356218
"1095" 218.8 96.8855876277555 51.8323414351656
"1096" 219 94.939730564552 48.7273449166049
"1097" 219.2 92.6307353713659 45.1739428388578
"1098" 219.4 90.0368448494548 42.2785594921846
"1099" 219.6 87.5344047153397 39.2656129424326
"1100" 219.8 85.7320422786852 36.1774532299707
"1101" 220 83.7903314891086 32.4249468100846
"1102" 220.2 82.5896827148677 28.8402570422566
"1103" 220.4 81.9883650430976 24.9151254153944
"1104" 220.6 81.1882156136852 21.1601815809939
"1105" 220.8 79.8417856157989 18.0796306771801
"1106" 221 77.3720050458712 17.0964003909009
"1107" 221.2 74.1022613394294 15.8162791244823
"1108" 221.4 70.3135613022277 14.8785057605206
"1109" 221.6 66.9541566769512 15.2195175769066
"1110" 221.8 63.7620185514698 16.2297594436894
"1111" 222 59.8818966179218 16.9429974292226
"1112" 222.2 56.5555519625598 18.6042083205112
"1113" 222.4 52.983373946013 20.481579560894
"1114" 222.6 49.6438338490939 22.3100513168319
"1115" 222.8 46.8714901751779 24.6325337404154
"1116" 223 44.5175719770805 27.2739682897148
"1117" 223.2 41.8104287358255 29.9505897717065
"1118" 223.4 39.8659546026783 32.6928195140213
"1119" 223.6 38.3146356911077 36.1591933870006
"1120" 223.8 36.6529826216458 39.8881821073471
"1121" 224 35.6020591171349 43.3502325277362
"1122" 224.2 35.6603316384878 46.9978063643212
"1123" 224.4 35.8592135821127 50.5619245920941
"1124" 224.6 36.6134269877317 54.4115344029567
"1125" 224.8 37.1649177212437 58.0879605195286
"1126" 225 37.3857675007656 62.1858012456575
"1127" 225.2 37.2625450827317 66.3413672738346
"1128" 225.4 38.1467768184404 69.856162867446
"1129" 225.6 38.3238531680567 73.3226323855596
"1130" 225.8 36.9306572825462 75.8773308752523
"1131" 226 34.9819427678577 79.0163947560996
"1132" 226.2 34.1175679124567 81.9039736014596
"1133" 226.4 32.9398586500961 84.7916139540728
"1134" 226.6 30.5287989498633 87.2631267578899
"1135" 226.8 28.2736006200705 89.7289849444375
"1136" 227 26.6457303643335 93.0386754159174
"1137" 227.2 25.0420428416001 96.2858682783899
"1138" 227.4 22.507808558123 97.9457984183498
"1139" 227.6 21.2709382705266 97.8084487924513
"1140" 227.8 21.3055289560795 97.7392095289846
"1141" 228 22.4714754811297 97.1992441078234
"1142" 228.2 24.5762295662457 96.5191101713547
"1143" 228.4 26.246728785323 95.8663627122803
"1144" 228.6 28.6182516591279 95.2127929131997
"1145" 228.8 31.6024671222228 94.6436116995078
"1146" 229 34.949986037741 94.0694476782612
"1147" 229.2 38.136536232071 92.41110910849
"1148" 229.4 40.9975591125459 91.1085543546784
"1149" 229.6 44.0754128762715 90.2399998771209
"1150" 229.8 46.9237827657681 88.9513307374028
"1151" 230 50.1399191864969 86.7154909243324
"1152" 230.2 53.6402939411933 85.0491172122718
"1153" 230.4 57.1500337342973 83.423920865383
"1154" 230.6 60.5155220824127 81.5976570107674
"1155" 230.8 63.3765660445817 80.0020575831096
"1156" 231 66.1710194435567 78.1390886504596
"1157" 231.2 68.4695680764011 75.6565338138259
"1158" 231.4 71.1255703483446 73.3803201388411
"1159" 231.6 74.1397230013957 71.0277402724966
"1160" 231.8 76.5939904736293 68.7398841906901
"1161" 232 79.5216426441968 66.7645016971567
"1162" 232.2 82.6240977760499 64.7781728796028
"1163" 232.4 85.9340380535412 63.1022679797846
"1164" 232.6 89.3447850958625 61.5903221400462
"1165" 232.8 92.743230890653 59.8587219712256
"1166" 233 96.2432997308366 58.9479121717846
"1167" 233.2 99.0391652955427 58.8221774856665
"1168" 233.4 102.096257561927 57.2105070206362
"1169" 233.6 103.857907273924 54.6138804750886
"1170" 233.8 106.025458273068 51.0901146523113
"1171" 234 107.731994699923 47.7365029981434
"1172" 234.2 108.245637265029 43.9441559540737
"1173" 234.4 108.494940859831 40.3466552907681
"1174" 234.6 108.662492791661 36.3859871354174
"1175" 234.8 107.141122256505 34.0917603684018
"1176" 235 105.549768676732 30.8725403160112
"1177" 235.2 103.83488924436 26.8935548945055
"1178" 235.4 102.173332349511 23.2484614132256
"1179" 235.6 99.9499750949837 20.07749396332
"1180" 235.8 98.2900319022517 19.0660964149846
"1181" 236 96.8238376439454 17.3102071925098
"1182" 236.2 94.1826541294061 15.6230532729474
"1183" 236.4 91.3592095482962 15.0476366210669
"1184" 236.6 87.5802799492927 13.6014719840041
"1185" 236.8 83.7786496858247 13.05979158618
"1186" 237 79.6183329841676 13.5163031432718
"1187" 237.2 75.4896998046408 14.1973888257433
"1188" 237.4 71.2887963281557 15.3178288872166
"1189" 237.6 67.3876629985922 16.9273277708079
"1190" 237.8 63.1894462535742 18.6668121190681
"1191" 238 58.7430333871088 20.06467415326
"1192" 238.2 54.2829408281077 21.3125643181606
"1193" 238.4 49.7497657381736 23.004884632366
"1194" 238.6 45.6165440076852 24.8465685298079
"1195" 238.8 41.6051946892813 26.4077707224335
"1196" 239 37.0820091125598 28.4718176115346
"1197" 239.2 32.8475433935086 30.7801814216769
"1198" 239.4 29.9711232312395 33.7114177346127
"1199" 239.6 26.945561945124 36.4814355822231
"1200" 239.8 24.2968006059637 39.9199239821926
"1201" 240 22.583418673941 43.8702574442032
"1202" 240.2 20.0791720116536 47.2729146849955
"1203" 240.4 17.727133164302 50.6838274248159
"1204" 240.6 16.0049417185051 54.7124166019096
"1205" 240.8 15.4781418145317 58.4935295052846
"1206" 241 14.7801489453199 62.87534938523
"1207" 241.2 14.7112325335122 67.1109680201261
"1208" 241.4 15.4445404072611 70.9822343666502
"1209" 241.6 15.9779627476817 75.3154249372096
"1210" 241.8 17.4131419164333 79.7186442471153
"1211" 242 18.9490390863769 83.1013870938007
"1212" 242.2 20.764216245021 86.2913413471152
"1213" 242.4 23.4840747091945 89.46182724914
"1214" 242.6 25.4078883477741 92.9903055539711
"1215" 242.8 27.7975230975029 96.426230656827
"1216" 243 29.7600490502695 99.0863204931964
"1217" 243.2 31.8748648942317 102.166194936885
"1218" 243.4 34.7353853128758 104.780050479429
"1219" 243.6 36.9408582391919 108.041920022298
"1220" 243.8 38.5574806722487 111.404355648912
"1221" 244 41.480058327002 113.301903575271
"1222" 244.2 45.4530244742853 114.030219090356
"1223" 244.4 49.2970796758733 114.935209526723
"1224" 244.6 53.1836416310044 115.952283059966
"1225" 244.8 56.8916313253072 116.189105390681
"1226" 245 60.6402382204772 116.940122779085
"1227" 245.2 64.4766723353097 117.268493162188
"1228" 245.4 68.7518539785408 117.124236275121
"1229" 245.6 73.0880682294549 116.798244109749
"1230" 245.8 77.3095253325928 116.939401536757
"1231" 246 81.2898339788633 117.77167722289
"1232" 246.2 84.4201280087056 117.815585531559
"1233" 246.4 86.4025392474614 115.856270997758
"1234" 246.6 88.3674372647587 112.786117845731
"1235" 246.8 90.4963526283449 109.535032541369
"1236" 247 92.48779795376 105.945287000907
"1237" 247.2 94.0171038555651 102.867963721812
"1238" 247.4 94.8698668431141 99.6705267786964
"1239" 247.6 94.6789497563494 96.3256594185787
"1240" 247.8 94.3019945750372 93.4882072490624
"1241" 248 94.3754957249862 90.0383084928482
"1242" 248.2 93.4305584057587 86.6424479762981
"1243" 248.4 92.0596011165724 83.3087972804218
"1244" 248.6 90.4363190648419 79.5205549826406
"1245" 248.8 88.6269407016743 75.7047361750059
"1246" 249 86.807232666024 72.4146160349769
"1247" 249.2 84.926811834122 68.7163478941017
"1248" 249.4 84.0619312381848 65.4837199908159
"1249" 249.6 82.65378900459 61.3276711090445
"1250" 249.8 80.5622998355034 58.0831028672649
"1251" 250 78.1580073009522 54.5901319529106
"1252" 250.2 75.2284057554061 51.1796291092962
"1253" 250.4 71.7510008677005 49.293294755683
"1254" 250.6 68.1262929693157 48.3324944933926
"1255" 250.8 63.4286488271648 47.6532573187846
"1256" 251 58.4000104999149 50.0406244803953
"1257" 251.2 52.8558042092873 54.2454121946735
"1258" 251.4 48.3683655808226 57.8001533583528
"1259" 251.6 44.4771706271592 59.9260489042503
"1260" 251.8 43.7617151785163 61.3865989225385
"1261" 252 43.5460082423317 62.2050425240291
"1262" 252.2 43.8720330403688 64.0110333127846
"1263" 252.4 44.7766105146914 65.4558445564943
"1264" 252.6 46.301131218149 66.0503885876271
"1265" 252.8 47.3192755057396 67.3077354488082
"1266" 253 49.2192012906325 68.2030478804945
"1267" 253.2 51.1496777428394 69.2389305855923
"1268" 253.4 52.3764296574759 70.2274712551335
"1269" 253.6 54.3668068859817 71.290007587171
"1270" 253.8 56.6505223656635 72.8036329632392
"1271" 254 58.843225133424 73.5500733796154
"1272" 254.2 61.0487652273171 74.1309427353212
"1273" 254.4 63.7307312100732 74.5615771788334
"1274" 254.6 66.9005136320846 74.3271017267678
"1275" 254.8 70.4201411288144 74.5331839866111
"1276" 255 73.6521054884317 74.4488522803846
"1277" 255.2 76.0304527300623 74.2885576632061
"1278" 255.4 78.396739977014 74.5173237697604
"1279" 255.6 80.9601366491797 73.8693196451686
"1280" 255.8 83.7267349658049 73.0575230562724
"1281" 256 87.3451470059898 72.695605245083
"1282" 256.2 90.6636817407399 72.684740841219
"1283" 256.4 94.1357598514252 72.1742168397443
"1284" 256.6 97.274317657335 72.4345476331896
"1285" 256.8 100.807212010339 73.0827083512154
"1286" 257 104.34019251922 73.0891873535895
"1287" 257.2 107.852043984643 72.9688630237846
"1288" 257.4 110.971693678118 72.5333916718634
"1289" 257.6 113.61303251306 71.4657489350502
"1290" 257.8 115.200672511212 69.4544252118004
"1291" 258 115.936680429952 67.7524068997137
"1292" 258.2 116.610741015532 65.9303456960806
"1293" 258.4 117.759370939827 64.4468697479989
"1294" 258.6 118.611291320024 65.3567659487602
"1295" 258.8 119.216950166957 66.7600484451096
"1296" 259 118.616975934031 67.8873416848161
"1297" 259.2 118.125056517155 67.866134676988
"1298" 259.4 117.363718005732 67.9644716151894
"1299" 259.6 116.287131896951 68.9569965537114
"1300" 259.8 115.121885755683 71.0405073171749
"1301" 260 113.970505512353 73.8074817239378
"1302" 260.2 112.940514860747 75.7043591217689
"1303" 260.4 112.246767559293 78.3486271379554
"1304" 260.6 111.382408849708 81.505812937704
"1305" 260.8 111.021673279211 84.3632996665945
"1306" 261 110.769291500464 87.6736879002807
"1307" 261.2 111.008642462748 90.8468317176878
"1308" 261.4 111.012179267765 93.8006445767678
"1309" 261.6 109.324640059962 96.2372501214769
"1310" 261.8 107.129998793248 99.155989580924
"1311" 262 104.914484246051 102.415413720244
"1312" 262.2 102.115343846823 103.991343352429
"1313" 262.4 99.0630644032489 105.412456913362
"1314" 262.6 96.2639635072054 106.999733256916
"1315" 262.8 93.895602263424 108.949978351246
"1316" 263 91.067602336179 110.5937976566
"1317" 263.2 87.9219790186013 112.810038343332
"1318" 263.4 85.4544390199422 115.971228612021
"1319" 263.6 82.4870504290334 117.788229145276
"1320" 263.8 79.1739367498984 117.855379293035
"1321" 264 75.7315886716476 117.492297816532
"1322" 264.2 72.1923110170095 116.744666108257
"1323" 264.4 69.258503296846 116.125943225642
"1324" 264.6 65.8468781453258 116.011176942933
"1325" 264.8 62.3447179343375 115.937984304727
"1326" 265 58.716825434046 115.736472368642
"1327" 265.2 54.6317650902135 114.681191808485
"1328" 265.4 50.6682448707752 114.435655833419
"1329" 265.6 46.7469490988345 114.307372584056
"1330" 265.8 41.8913030872644 113.138960013056
"1331" 266 37.7478081246249 112.732703142348
"1332" 266.2 33.7113521063689 112.167553790696
"1333" 266.4 30.6670415817496 110.420658826374
"1334" 266.6 27.3601366265938 108.189115523181
"1335" 266.8 23.8807258935009 105.824225063015
"1336" 267 20.9573422898144 103.176995196884
"1337" 267.2 18.0068801324447 100.343584216228
"1338" 267.4 15.1364196445198 97.2645831795219
"1339" 267.6 12.5992239024634 94.0636178964188
"1340" 267.8 9.87423815024895 90.8308023275777
"1341" 268 7.7244261697567 87.2299875709346
"1342" 268.2 5.6364729053797 83.4596500279366
"1343" 268.4 3.96278680923171 79.7326735736846
"1344" 268.6 3.25914279425171 75.8135581633126
"1345" 268.8 2.09073022325171 71.4078638289286
"1346" 269 1.09875111690246 67.728421817809
"1347" 269.2 1.61977959013645 64.4499607865465
"1348" 269.4 1.65918424689706 60.6437970845484
"1349" 269.6 2.12728056521632 57.1024194955385
"1350" 269.8 3.32133546338525 53.7222559487295
"1351" 270 4.02036986604622 50.4612165619943
"1352" 270.2 4.4306711321077 46.5689704528966
"1353" 270.4 5.1429047885022 42.7784868381371
"1354" 270.6 6.05494436157786 38.5336474056462
"1355" 270.8 7.72662479556234 35.2498668809378
"1356" 271 10.1669133127762 32.7235411337846
"1357" 271.2 12.4260503526126 29.8921498241656
"1358" 271.4 14.589777335946 26.3900031497132
"1359" 271.6 16.4751481637543 23.5939147540327
"1360" 271.8 19.1362829010206 19.6228954920291
"1361" 272 21.5150348597974 16.8537882331058
"1362" 272.2 23.673398876536 14.9997948876977
"1363" 272.4 26.8475905734034 13.6065288195458
"1364" 272.6 30.2931168303861 11.4009662984684
"1365" 272.8 33.3330949808866 9.81972913950293
"1366" 273 36.2033023731635 8.9215608048528
"1367" 273.2 38.732264709769 8.15974981941148
"1368" 273.4 41.8379003409174 5.93258273000604
"1369" 273.6 45.2841285486806 4.44473501555104
"1370" 273.8 49.1759942657098 3.58335056539775
"1371" 274 53.1019742183886 2.64236623206199
"1372" 274.2 57.2525601561448 2.75404091289331
"1373" 274.4 61.510924272717 3.25930713338755
"1374" 274.6 65.2772744013596 3.85741040683113
"1375" 274.8 69.4859299181048 4.03833433265029
"1376" 275 73.7164271905726 5.33075752478461
"1377" 275.2 77.7010928242666 6.47803601827298
"1378" 275.4 81.6309870227768 6.97258705228837
"1379" 275.6 85.9570593704854 8.40680222870252
"1380" 275.8 89.3406456815867 10.7962327826854
"1381" 276 92.3651234634061 13.3888793645753
"1382" 276.2 95.9864334927395 16.3099815534956
"1383" 276.4 99.5100638942989 17.7773547881652
"1384" 276.6 102.854139674346 18.13013967832
"1385" 276.8 104.019269918365 19.1884146060112
"1386" 277 105.036512508592 21.8153379838544
"1387" 277.2 106.325714461062 24.7194157008231
"1388" 277.4 107.95687427413 27.6818945763786
"1389" 277.6 110.52876411262 30.4168350713926
"1390" 277.8 113.163775278083 33.0198561115022
"1391" 278 115.24053960681 35.714595536887
"1392" 278.2 115.459638260398 38.7943408413084
"1393" 278.4 115.412175862054 42.3482873391636
"1394" 278.6 116.620554454448 46.0309731978949
"1395" 278.8 117.728460554351 49.8664409188798
"1396" 279 118.859640161027 52.952421403421
"1397" 279.2 119.171975556089 55.9032392023798
"1398" 279.4 119.076756490585 58.954245031248
"1399" 279.6 119.137974132065 62.1471370685703
"1400" 279.8 120.506657247104 65.1915224995055
"1401" 280 121.588886696823 66.7196260910119
"1402" 280.2 121.288071339125 67.3200022474539
"1403" 280.4 120.587671210898 68.7835968303084
"1404" 280.6 119.751654808755 70.9295077489421
"1405" 280.8 119.295617097994 74.0816369009275
"1406" 281 118.274560516636 78.1784252070166
"1407" 281.2 116.899624123637 82.1842955063437
"1408" 281.4 115.410181643636 85.5648451053322
"1409" 281.6 113.49682878266 88.4611482244513
"1410" 281.8 111.239288779407 91.0889946457096
"1411" 282 109.522371418132 94.6948456634346
"1412" 282.2 107.599279252092 98.4472803165469
"1413" 282.4 105.157105435658 101.636472006244
"1414" 282.6 102.504234270355 105.272597466268
"1415" 282.8 99.0818894019369 107.601810000092
"1416" 283 95.7070885099159 109.948095972627
"1417" 283.2 92.2036768097058 112.570662664431
"1418" 283.4 89.2227403819685 114.143448712943
"1419" 283.6 85.9604371935695 114.887856974947
"1420" 283.8 82.1122046465876 117.074787278793
"1421" 284 78.3660230983249 119.164067384564
"1422" 284.2 73.9469905658746 120.251320547258
"1423" 284.4 69.8926867950738 120.853279968627
"1424" 284.6 65.7711100658398 120.505360056541
"1425" 284.8 61.4782562378706 120.026318699646
"1426" 285 56.8587652974748 119.662488338243
"1427" 285.2 52.9026849605928 119.211314869257
"1428" 285.4 48.869695726599 118.440447239723
"1429" 285.6 45.1087600560442 117.22248915041
"1430" 285.8 40.8939321613638 116.358121045605
"1431" 286 36.5751753857049 115.003896232856
"1432" 286.2 32.2239851669479 113.410674715514
"1433" 286.4 28.1099799432317 111.359073726495
"1434" 286.6 24.6058424303927 109.24906353348
"1435" 286.8 21.3127861770174 106.699002958591
"1436" 287 19.7077513135453 104.146335186683
"1437" 287.2 17.1658488615317 100.874449927835
"1438" 287.4 14.9294662037054 98.7149365181004
"1439" 287.6 12.8322021590162 96.4714147393019
"1440" 287.8 10.4443721004361 93.6751658037672
"1441" 288 8.20114613540818 90.6477852581964
"1442" 288.2 6.46313977901055 88.3791762598904
"1443" 288.4 4.48383565846143 84.7336899023522
"1444" 288.6 3.76566929597941 81.783767649647
"1445" 288.8 3.57830916834709 78.2716585383231
"1446" 289 2.50331806015107 74.1969525809378
"1447" 289.2 1.38457087565358 70.8146023460034
"1448" 289.4 0.8581024572927 67.5004388771261
"1449" 289.6 1.11458326556098 63.8685439748578
"1450" 289.8 0.876230267506707 59.8274671905096
"1451" 290 1.47450077839837 55.8383273928798
"1452" 290.2 2.28345547958655 51.3972029763975
"1453" 290.4 2.6037277426136 47.6164569228476
"1454" 290.6 3.43930447455428 43.4099095138894
"1455" 290.8 4.77722716905202 39.5930362235268
"1456" 291 6.55562412789971 35.7915328979926
"1457" 291.2 8.51979868553639 31.9953117709565
"1458" 291.4 10.7626704868538 28.4770204664945
"1459" 291.6 13.4823721047016 25.684758302138
"1460" 291.8 16.0343860897856 22.978780563
"1461" 292 19.0029499536795 19.8031845443518
"1462" 292.2 22.5084176773864 17.4146279033602
"1463" 292.4 25.5679189329596 14.4938231040567
"1464" 292.6 29.06672357021 11.4578678910672
"1465" 292.8 32.7919272254385 9.32112560352145
"1466" 293 36.0054041390339 7.3528304394249
"1467" 293.2 39.8599862957093 5.42764082254581
"1468" 293.4 43.5386168246076 4.91096290276271
"1469" 293.6 47.3696956560552 3.92083483902726
"1470" 293.8 51.4188834231174 2.04343802939175
"1471" 294 54.8141339210143 0.942154752067221
"1472" 294.2 58.6455375114543 1.17545409912768
"1473" 294.4 61.7783614852791 2.31828099339045
"1474" 294.6 65.8328694859426 3.01624581730024
"1475" 294.8 69.6369326766154 3.47095870376136
"1476" 295 73.8728056407317 3.71249101817996
"1477" 295.2 77.360340132959 2.63101635694371
"1478" 295.4 77.9962510632555 3.19175884983223
"1479" 295.6 77.927297126424 3.21762846475385
"1480" 295.8 77.0791471146387 2.42331228997066
"1481" 296 76.3840503013882 2.20111638889148
"1482" 296.2 75.0848230913958 2.10003234967011
"1483" 296.4 74.205280762561 2.04400346327242
"1484" 296.6 73.9995865186614 2.66328785314399
"1485" 296.8 73.479277795638 3.17446835295649
"1486" 297 73.5216917620726 3.99711489323916
"1487" 297.2 74.1226917043708 5.20971896270942
"1488" 297.4 74.9134390591726 6.83241812565863
"1489" 297.6 76.1836660589317 8.47548503425385
"1490" 297.8 77.696789403366 10.4442579806204
"1491" 298 79.2461670477243 12.755523029064
"1492" 298.2 81.4116330045224 14.7022113242265
"1493" 298.4 83.8038013776215 16.072384205509
"1494" 298.6 85.9105553875601 17.8035132785607
"1495" 298.8 88.2743757393454 19.4077685758983
"1496" 299 91.142389708802 20.8041101143471
"1497" 299.2 94.076983741848 22.2833068430404
"1498" 299.4 97.5907432602962 23.1794112079459
"1499" 299.6 100.85800346915 24.5325765210637
"1500" 299.8 103.730209516685 27.1238833173862
"1501" 300 107.282763032685 29.6862722799707
"1502" 300.2 110.099496415323 32.7707497225119
"1503" 300.4 112.20347690548 35.9037242892884
"1504" 300.6 114.23614900255 38.4711868113301
"1505" 300.8 114.921222476174 41.0684825969474
"1506" 301 116.011555081686 44.789148555
"1507" 301.2 117.493541624732 48.4203968856028
"1508" 301.4 119.024870221573 52.7458838277392
"1509" 301.6 120.221866117779 56.9427458064487
"1510" 301.8 119.948206667055 61.5034401796385
"1511" 302 119.776360141228 65.8431042241126
"1512" 302.2 119.027424047538 69.7680016948266
"1513" 302.4 118.331213071136 73.1543253366417
"1514" 302.6 117.626407984802 77.5055899596206
"1515" 302.8 117.13966756649 82.2407821355911
"1516" 303 116.202575557396 86.8807620358246
"1517" 303.2 114.388244415425 90.7149141693491
"1518" 303.4 111.348556992065 94.6494073967846
"1519" 303.6 109.20066215739 98.2306394233456
"1520" 303.8 106.442306057357 101.03348386111
"1521" 304 102.817035142905 103.630841402148
"1522" 304.2 99.4865655893673 106.407246517573
"1523" 304.4 95.6017588208164 108.833187872615
"1524" 304.6 92.4170846915738 111.119924954653
"1525" 304.8 89.1617751162403 113.326101826716
"1526" 305 85.3929436214685 115.817490115837
"1527" 305.2 82.0460491325578 117.36515401868
"1528" 305.4 78.4244664896369 118.553740829724
"1529" 305.6 75.0996388402817 119.705365863785
"1530" 305.8 71.8473371442995 120.665840604352
"1531" 306 68.4839663127763 120.296526986017
"1532" 306.2 64.8572765435095 119.734215556896
"1533" 306.4 60.6878218307037 118.937343893439
"1534" 306.6 56.5499257620902 118.088694381898
"1535" 306.8 52.2627689228783 117.566633657673
"1536" 307 47.5916367694192 116.766947344454
"1537" 307.2 43.5917442695757 115.903558599124
"1538" 307.4 39.1774434629817 115.37069947384
"1539" 307.6 34.9512210087495 114.235386773954
"1540" 307.8 31.8498988136548 111.945908020477
"1541" 308 28.4412540055076 109.152720143517
"1542" 308.2 24.844633700123 106.520930678559
"1543" 308.4 21.2293281362317 103.77735081544
"1544" 308.6 17.8281731522576 101.255862767104
"1545" 308.8 15.8582920014497 99.1566171436051
"1546" 309 13.7411683685266 95.6214201339128
"1547" 309.2 12.0576086922891 91.5038449560961
"1548" 309.4 10.3579411980706 87.7558805201317
"1549" 309.6 7.90974146980488 83.64289764937
"1550" 309.8 6.22866183387124 79.4207949726916
"1551" 310 4.10441257541353 75.282083871421
"1552" 310.2 2.50734233059889 70.5559693550268
"1553" 310.4 1.45678206924352 65.8479864099736
"1554" 310.6 1.33939977651219 61.7280374762236
"1555" 310.8 2.29399107681043 57.5065633309185
"1556" 311 3.7128763426567 52.8234829454596
"1557" 311.2 4.78046621599783 47.8417109592685
"1558" 311.4 5.85450240037456 43.0259726129989
"1559" 311.6 6.97104348074733 38.1173068044252
"1560" 311.8 8.28611152593018 34.1704303226396
"1561" 312 10.6118875345825 32.1645245057025
"1562" 312.2 14.0087837834246 28.9065222885405
"1563" 312.4 16.6582484214416 25.1680047119831
"1564" 312.6 19.4525560482898 21.4741735897381
"1565" 312.8 22.2318549718428 17.8024798567179
"1566" 313 26.1357824287392 14.7942160676793
"1567" 313.2 29.8770236462873 12.1219752831402
"1568" 313.4 33.6739170159215 9.81772713036855
"1569" 313.6 38.2376033275615 8.59292122774206
"1570" 313.8 42.7160916661655 6.78459114049785
"1571" 314 47.2628390776422 5.93337163685924
"1572" 314.2 51.4104973011448 4.26112379432809
"1573" 314.4 55.0138235195231 2.43260867761195
"1574" 314.6 59.0973160106339 2.61812716988988
"1575" 314.8 63.8069464373364 3.41661393301717
"1576" 315 67.3478909944561 4.87279704201296
"1577" 315.2 71.189451300324 6.07874129886923
"1578" 315.4 75.3358179625394 6.88764230956154
"1579" 315.6 79.355589178034 8.01478536876136
"1580" 315.8 83.653533094212 9.54644732601296
"1581" 316 87.8916106477896 10.5247752072557
"1582" 316.2 91.7552543694991 12.1842369464125
"1583" 316.4 94.2224101639836 15.3033917079678
"1584" 316.6 97.3389091914705 18.666743461613
"1585" 316.8 100.56944842659 21.7427118794696
"1586" 317 104.758462808541 23.6266146881417
"1587" 317.2 107.721363758186 26.7428030493983
"1588" 317.4 110.459461904368 30.5342428315573
"1589" 317.6 113.467027395747 34.2269184622045
"1590" 317.8 115.171812252383 38.5474890652032
"1591" 318 116.252784594289 43.0569065941892
"1592" 318.2 117.927270533664 47.6827626867392
"1593" 318.4 119.561662066941 52.2393521388079
"1594" 318.6 120.775932495669 57.1324259722256
"1595" 318.8 121.35605393722 62.4874233202006
"1596" 319 121.502740315425 67.7462735003909
"1597" 319.2 119.919358763627 72.2119075678411
"1598" 319.4 118.864605698561 76.9427323370773
"1599" 319.6 117.919363095052 81.7709043919846
"1600" 319.8 116.467316826922 86.3654240891656
"1601" 320 114.663386730532 91.0013637028846
"1602" 320.2 112.993335695716 94.5081592993126
"1603" 320.4 110.091550875291 97.1835235503358
"1604" 320.6 106.640930829814 100.592324964066
"1605" 320.8 103.582777205664 104.460363746927
"1606" 321 99.8641326413465 107.328492809776
"1607" 321.2 96.4158304043056 110.879617573854
"1608" 321.4 92.5765978294043 114.273453734298
"1609" 321.6 88.6638966054436 116.127514940157
"1610" 321.8 84.082420889062 116.203701277913
"1611" 322 79.1359253299209 117.168542173595
"1612" 322.2 74.3886226983656 118.731688721285
"1613" 322.4 69.7662795871001 120.101669542837
"1614" 322.6 64.9296516431839 120.965219418602
"1615" 322.8 60.0595725791317 121.121623525603
"1616" 323 55.4217674005547 120.753145868457
"1617" 323.2 50.9978839729317 119.686819632499
"1618" 323.4 46.0818235364796 118.802055304692
"1619" 323.6 41.4113050450852 117.633783805431
"1620" 323.8 37.016807518196 115.967141120258
"1621" 324 32.8851286929953 114.83343950713
"1622" 324.2 29.9047914759067 111.812089828585
"1623" 324.4 26.5247652270212 108.574698740048
"1624" 324.6 22.7469214755765 105.617264864026
"1625" 324.8 18.6406899401369 103.06220174181
"1626" 325 16.0900061753839 100.597586949054
"1627" 325.2 13.6579480999368 96.8331072445795
"1628" 325.4 10.9312604761435 93.2835320103308
"1629" 325.6 8.10416025533171 89.6145087816542
"1630" 325.8 5.31540856935333 85.8564887693792
"1631" 326 3.98592928044474 82.007973609289
"1632" 326.2 2.60597166919512 77.4588603833456
"1633" 326.4 1.904312307969 73.5464681083185
"1634" 326.6 0.976843572231704 68.9151205205096
"1635" 326.8 1.01834456519072 64.2089611253584
"1636" 327 1.10939457818548 59.6352136841375
"1637" 327.2 1.89625018547761 55.5544079013666
"1638" 327.4 3.45013684916477 51.4927652948791
"1639" 327.6 5.08560017521104 47.1736609742144
"1640" 327.8 7.18603059571531 42.9444908099731
"1641" 328 8.45499069659785 38.7138278057531
"1642" 328.2 10.7583083742645 34.7209094359404
"1643" 328.4 13.2015548317477 30.3669828016966
"1644" 328.6 15.3611983341097 26.1464925932649
"1645" 328.8 18.3932189256716 22.5543496845966
"1646" 329 21.7529500661984 18.4891025527624
"1647" 329.2 25.4211148416806 14.7785055644196
"1648" 329.4 28.5260056313908 12.2969748988528
"1649" 329.6 33.0671923424159 10.7091645976418
"1650" 329.8 37.3338016555663 9.22448997734852
"1651" 330 41.6941182425813 8.19370996483724
"1652" 330.2 45.0103024046944 6.57861439994879
"1653" 330.4 47.8385334734103 5.05627330175604
"1654" 330.6 50.9748243930534 4.95308881496643
"1655" 330.8 54.3680270327768 4.25507611021318
"1656" 331 57.4530243361645 2.75366180433685
"1657" 331.2 60.5868562009163 3.43033947126923
"1658" 331.4 63.5601249284385 5.55526453508536
"1659" 331.6 67.0286667265755 7.65946869059711
"1660" 331.8 70.6677850466692 9.16258277933149
"1661" 332 73.993571797941 10.1976336603195
"1662" 332.2 77.4157021134416 9.9340453893266
"1663" 332.4 81.0557030607161 11.0642959482768
"1664" 332.6 85.1383800030757 13.3767061359286
"1665" 332.8 89.9894806280174 14.2267664648322
"1666" 333 94.2788983035485 16.1150370817159
"1667" 333.2 96.828617409601 19.5903841071
"1668" 333.4 99.6088401426471 23.7427426286538
"1669" 333.6 102.898854133925 26.4804908104217
"1670" 333.8 105.712802988964 29.5836210463428
"1671" 334 108.142276976762 33.0525597712503
"1672" 334.2 111.315763004974 36.3312177961518
"1673" 334.4 114.321714569618 40.7549022910119
"1674" 334.6 116.915776969182 45.5304924951358
"1675" 334.8 119.076391133309 49.2950267775231
"1676" 335 120.43832127522 54.248930449931
"1677" 335.2 119.388547676264 58.9322077017443
"1678" 335.4 118.791777814732 63.9419336446072
"1679" 335.6 118.736139120875 68.292121701237
"1680" 335.8 118.525948499636 73.5994348874989
"1681" 336 117.542896058401 79.8344939161896
"1682" 336.2 116.185806145537 84.8018109311749
"1683" 336.4 115.298806900377 88.8513005702649
"1684" 336.6 112.863847369212 92.2737373924067
"1685" 336.8 109.347888474196 95.7825079434166
"1686" 337 105.789197482264 101.301271678498
"1687" 337.2 103.363706447119 104.930600449849
"1688" 337.4 99.3214537321449 107.074922534297
"1689" 337.6 95.5414395899703 108.103422077739
"1690" 337.8 92.0173646014948 109.189652724785
"1691" 338 88.1511059675636 110.906081811386
"1692" 338.2 84.8155701580212 113.695898868495
"1693" 338.4 80.9635956784859 116.9955728672
"1694" 338.6 77.2011155897848 118.268115002112
"1695" 338.8 72.546499479056 118.140464942866
"1696" 339 68.1470195923143 118.618234167289
"1697" 339.2 63.7578523690795 119.153333257776
"1698" 339.4 59.7338333169135 120.062970923394
"1699" 339.6 55.1852219976506 119.066774008163
"1700" 339.8 50.8777971253567 117.90406315016
"1701" 340 46.5940726876756 116.738835504392
"1702" 340.2 41.9532774218633 115.052214045943
"1703" 340.4 36.6205732419886 113.723951050775
"1704" 340.6 31.758706919337 111.946696423021
"1705" 340.8 27.5565213569685 108.858260855232
"1706" 341 23.709642541337 105.588755503048
"1707" 341.2 19.9453945483249 101.753399836471
"1708" 341.4 16.9216461575162 97.780842620595
"1709" 341.6 13.4723669009817 93.6822214352346
"1710" 341.8 9.84466951375691 89.3920963046754
"1711" 342 6.81072426637036 85.4286575834401
"1712" 342.2 4.50480041855671 81.1477510207846
"1713" 342.4 3.14766474239565 77.5499341696453
"1714" 342.6 2.43181803395122 72.9878616021749
"1715" 342.8 2.14216510468409 67.9644716151894
"1716" 343 2.31583834028985 63.2079383673427
"1717" 343.2 3.25825619392683 57.7415024440041
"1718" 343.4 4.13219079987805 52.3775704784919
"1719" 343.6 5.48150856703749 47.427943599859
"1720" 343.8 7.66991558327502 42.5533357818476
"1721" 344 9.74906607794264 38.1812043669018
"1722" 344.2 11.7776493785557 33.4671708234166
"1723" 344.4 13.7953804292079 28.6866447905941
"1724" 344.6 17.5411571419135 24.2761542883982
"1725" 344.8 21.3621022920272 20.3873467919892
"1726" 345 24.7176990010939 16.4281213662334
"1727" 345.2 28.7455343765451 13.5048013568966
"1728" 345.4 33.0929755693801 12.3878883138627
"1729" 345.6 37.8866970971548 10.905183996
"1730" 345.8 42.3609858847832 8.73480918179932
"1731" 346 45.880623620604 6.26438269972079
"1732" 346.2 50.0665233841057 5.38823668434186
"1733" 346.4 54.0361623563411 6.3906456642768
"1734" 346.6 58.4687339247702 7.63063286753077
"1735" 346.8 62.085434375464 8.56510343435941
"1736" 347 65.9645499571856 9.23944709990769
"1737" 347.2 69.2339112862278 10.4848574224067
"1738" 347.4 72.4011250957477 11.4200045503606
"1739" 347.6 76.0143842376215 11.6686034917137
"1740" 347.8 79.817091817779 12.6070135881074
"1741" 348 83.4564257651926 14.2165756971206
"1742" 348.2 86.4625809168757 15.9596768595526
"1743" 348.4 89.7475170058945 17.6247523286916
"1744" 348.6 93.1136646197548 19.4016405379385
"1745" 348.8 96.2946329680218 22.2187292147006
"1746" 349 99.2421664379739 24.5892800058159
"1747" 349.2 102.15020135129 27.3554854458311
"1748" 349.4 104.467574845068 29.5205645184564
"1749" 349.6 106.759012869837 30.1270687537846
"1750" 349.8 109.28245737022 30.7408748244166
"1751" 350 111.246912143081 32.5484302058311
"1752" 350.2 112.380488322578 34.8726213498462
"1753" 350.4 114.547154021646 36.3951153586284
"1754" 350.6 115.873837425779 36.5749751641179
"1755" 350.8 115.049206298247 37.4539892510971
"1756" 351 114.482266949878 39.6010265110529
"1757" 351.2 113.646993429522 42.2791876709862
"1758" 351.4 112.810392051537 44.9079627413944
"1759" 351.6 112.728495512956 47.9492551701046
"1760" 351.8 112.348093310707 50.9083470829797
"1761" 352 112.739524338494 54.2866260419751
"1762" 352.2 113.753783825796 56.9283173245991
"1763" 352.4 115.190717906755 59.7052166159513
"1764" 352.6 116.44872113902 62.9672514160246
"1765" 352.8 117.614165144747 66.8323970012886
"1766" 353 117.976035704795 70.1566994342649
"1767" 353.2 119.163410311869 73.1383274424793
"1768" 353.4 119.714044804108 73.4860803218806
"1769" 353.6 120.368355843868 72.9688630237846
"1770" 353.8 119.678724052101 72.5892107598182
"1771" 354 119.200885857799 73.1521434270787
"1772" 354.2 118.032473286799 73.6234358926922
"1773" 354.4 116.516773443684 74.2516440210465
"1774" 354.6 114.853794705065 75.3613268596417
"1775" 354.8 113.158036580918 77.2802148361567
"1776" 355 113.073205719268 77.7311733402724
"1777" 355.2 112.827220093417 78.2424240633249
"1778" 355.4 112.122089388607 78.5948912627924
"1779" 355.6 111.413130719224 79.6142095213471
"1780" 355.8 110.674710588684 81.014836363237
"1781" 356 109.314653627732 82.6180789848079
"1782" 356.2 107.707562860272 85.3471263095669
"1783" 356.4 106.860670585659 88.1803914549066
"1784" 356.6 106.518536522715 90.91725108923
"1785" 356.8 106.654933843604 94.3065398901949
"1786" 357 107.563699176604 97.5854184726308
"1787" 357.2 108.668626571279 99.0881387511656
"1788" 357.4 108.464308923282 98.4045555763596
"1789" 357.6 107.53437669588 98.1828676356542
"1790" 357.8 105.903508262447 98.084373609592
"1791" 358 104.109071170307 97.7467921474395
"1792" 358.2 101.806147939189 98.0863757928967
"1793" 358.4 99.2651253024135 98.6916428065573
"1794" 358.6 96.845630991851 99.57794074928
"1795" 358.8 94.2620071132361 100.659206963059
"1796" 359 91.3723339982585 101.67842905407
"1797" 359.2 88.7314010605404 102.785397154463
"1798" 359.4 85.7763677332892 104.474642703758
"1799" 359.6 82.7862220083896 106.111466390074
"1800" 359.8 79.7251177288106 107.765009326811
"1801" 360 77.5464631837857 109.993155664001
"1802" 360.2 75.93305002921 112.640703188115
"1803" 360.4 73.8854433381565 116.289740914342
"1804" 360.6 71.7541714550342 117.571458311146
"1805" 360.8 69.1020698677404 118.238923419602
"1806" 361 65.597709068937 118.589114568276
"1807" 361.2 62.2013176281565 119.422740994103
"1808" 361.4 58.2499240614281 119.924443220847
"1809" 361.6 54.9039976085261 119.272216032168
"1810" 361.8 50.344954542328 118.829949717317
"1811" 362 46.1786883105666 118.804937827418
"1812" 362.2 41.8730068796078 117.785584736802
"1813" 362.4 38.6256930822317 115.8516542261
"1814" 362.6 35.11650421561 113.585593354228
"1815" 362.8 31.5905959353869 111.120219472845
"1816" 363 28.0731381054074 108.659832009406
"1817" 363.2 24.4295377886609 106.466803370537
"1818" 363.4 20.4606356553106 104.256355202785
"1819" 363.6 17.6315112850924 101.882285579924
"1820" 363.8 15.3839646807487 98.3405789369965
"1821" 364 13.1348254915817 94.9739664442846
"1822" 364.2 10.7874801597662 91.4049360909139
"1823" 364.4 8.81937037454988 87.3953785698507
"1824" 364.6 6.56940165946608 83.5332600199096
"1825" 364.8 4.45601433810966 79.3659985175012
"1826" 365 2.6613050287567 75.2862146229346
"1827" 365.2 2.19750223380489 70.9581801441505
"1828" 365.4 1.76396744709305 66.5344117224233
"1829" 365.6 2.24799058188918 62.52981737632
"1830" 365.8 3.54801134852832 58.5023311065728
"1831" 366 4.76162085194944 54.0952309293249
"1832" 366.2 6.19700941363492 49.9838006727685
"1833" 366.4 7.71157363147572 45.6809768989366
"1834" 366.6 9.63952739941139 41.7655533477299
"1835" 366.8 11.3616689642071 37.8334839078666
"1836" 367 12.7217267359237 33.3487716828886
"1837" 367.2 15.0996560329856 29.2193020640077
"1838" 367.4 16.6773874950442 24.9178960414096
"1839" 367.6 19.9672641759531 21.8352044776548
"1840" 367.8 23.7402349491635 20.0362329133301
"1841" 368 28.1089656962083 19.5961419094331
"1842" 368.2 32.1040847215286 18.7259179633237
"1843" 368.4 35.9003957264548 17.9845658043923
"1844" 368.6 39.2512068828681 17.4397605333301
"1845" 368.8 42.2984938383596 18.1259318811102
"1846" 369 45.7969025127079 19.8648207756894
"1847" 369.2 49.3472983669895 20.8801786411049
"1848" 369.4 52.7596007050939 22.4081857059972
"1849" 369.6 56.0659983300471 23.7127833319615
"1850" 369.8 59.5191817650442 25.1978282198784
"1851" 370 62.3244954090702 27.1221512955462
"1852" 370.2 65.4772042009915 28.5875855237531
"1853" 370.4 68.3536924495251 28.6078105347433
"1854" 370.6 71.7623928902677 28.1890617693526
"1855" 370.8 75.8810771623394 27.9699993919385
"1856" 371 80.0760319470851 26.6862547915666
"1857" 371.2 84.0060384252933 25.4713940478
"1858" 371.4 87.9777600109082 23.7695297645199
"1859" 371.6 91.8327231146635 21.6531270772392
"1860" 371.8 95.4087737107544 21.9334280728073
"1861" 372 98.270588550941 23.9800713518311
"1862" 372.2 101.241804769915 26.0093806855022
"1863" 372.4 104.492205503493 27.9909708996231
"1864" 372.6 107.912948989506 30.4755426784688
"1865" 372.8 109.64069920522 33.4539228681587
"1866" 373 111.340505914918 36.4582345454823
"1867" 373.2 113.793057366621 40.3238451279972
"1868" 373.4 115.972607995986 44.4985433770846
"1869" 373.6 117.593634643961 48.7324780904716
"1870" 373.8 117.893234813936 53.3450518903752
"1871" 374 118.74577731981 57.8040331980759
"1872" 374.2 119.483164064755 62.5829735037846
"1873" 374.4 120.542863321401 67.2556015545642
"1874" 374.6 120.137789096524 71.7661770173686
"1875" 374.8 118.886102787911 75.2448333443784
"1876" 375 117.883012481732 79.7975853831846
"1877" 375.2 118.047666827781 83.7885534170285
"1878" 375.4 117.089049853137 86.3396228583135
"1879" 375.6 114.872340936351 89.6264697569037
"1880" 375.8 112.765712980047 92.9208110209657
"1881" 376 109.623508205191 96.6700492086395
"1882" 376.2 106.608249957449 99.8203658987282
"1883" 376.4 103.183733220457 103.22750302221
"1884" 376.6 100.580769659507 106.710021601885
"1885" 376.8 97.0899508812399 110.313371918752
"1886" 377 93.3385143068265 113.389894467086
"1887" 377.2 88.7920895706335 115.146470385865
"1888" 377.4 84.5285025080448 117.100991176541
"1889" 377.6 79.9046107081163 118.473705888656
"1890" 377.8 75.850119222424 118.853190313426
"1891" 378 71.6072111569441 119.171135927192
"1892" 378.2 67.1465386779479 120.042205523893
"1893" 378.4 62.5623461732448 120.992313043437
"1894" 378.6 57.782938387759 121.040188710048
"1895" 378.8 52.8326412345298 120.43562372066
"1896" 379 47.9584444515507 119.070796967466
"1897" 379.2 43.3300910654685 118.140649613732
"1898" 379.4 38.7488016864558 116.156480554742
"1899" 379.6 34.1923919307047 114.407158710001
"1900" 379.8 29.985649012523 112.054803551063
"1901" 380 26.1301697534817 109.306493981885
"1902" 380.2 23.6377227092189 105.777621712605
"1903" 380.4 20.1965348815085 102.426074002776
"1904" 380.6 17.1465417592189 99.5860337295282
"1905" 380.8 13.753740819021 96.4980528144458
"1906" 381 10.2968128520212 93.1325209011004
"1907" 381.2 7.84667674431503 89.8819956101735
"1908" 381.4 5.0063689773471 85.9637079640731
"1909" 381.6 3.56010381401488 81.5716883253068
"1910" 381.8 2.45717749330693 77.6390666630324
"1911" 382 2.1802086560394 73.1053442642718
"1912" 382.2 2.62436711811266 69.200887034237
"1913" 382.4 3.35068453948377 65.0474764198425
"1914" 382.6 4.24265247969891 60.7994949345715
"1915" 382.8 4.92379823280489 56.5477584351505
"1916" 383 6.00649456145827 52.4121043527534
"1917" 383.2 7.34884218347761 47.7969146021043
"1918" 383.4 7.74125795291774 43.3690778917846
"1919" 383.6 8.53069366162686 38.7739499579862
"1920" 383.8 10.6394300720888 34.643076071856
"1921" 384 13.625588962941 31.4464390212962
"1922" 384.2 16.7534092104009 28.0688650710231
"1923" 384.4 19.366706060579 23.81823548238
"1924" 384.6 22.6744700003633 20.404939090326
"1925" 384.8 26.4429266537999 18.4724484117392
"1926" 385 30.5880837294376 17.0826588005861
"1927" 385.2 34.3410025386215 15.8638486285326
"1928" 385.4 37.9157201658255 15.321090705644
"1929" 385.6 41.431653574709 14.4715205171028
"1930" 385.8 42.5265837293269 14.520415126856
"1931" 386 42.8054050658176 14.5482344737846
"1932" 386.2 43.5725767969177 14.6146558602497
"1933" 386.4 44.5166894551625 14.2486415068615
"1934" 386.6 45.8882678614061 12.2717924103893
"1935" 386.8 47.8989536175208 9.27820694000336
"1936" 387 49.1915653467544 5.73498106576189
"1937" 387.2 49.5683079756806 4.69206322401089
"1938" 387.4 50.4552781025711 5.18387678795979
"1939" 387.6 51.7856078729229 5.59040476278461
"1940" 387.8 53.9158151349033 6.28796450666521
"1941" 388 57.209741292677 7.23044219968305
"1942" 388.2 60.8438658010905 7.5734357675098
"1943" 388.4 64.8331972720939 8.12656538277674
"1944" 388.6 68.9183740412201 9.11073824543578
"1945" 388.8 73.075317695446 9.58402656630842
"1946" 389 77.3327560447782 10.0315801941567
"1947" 389.2 82.071514037579 11.3373296985174
"1948" 389.4 86.3909182791877 12.1864831969366
"1949" 389.6 90.363447994802 12.4365721709877
"1950" 389.8 94.3684672821123 11.8946009481055
"1951" 390 97.4997056555087 13.1341556699077
"1952" 390.2 99.4382974093708 16.0182673325365
"1953" 390.4 101.735839247443 19.8219583744957
"1954" 390.6 104.010431480017 23.7842576540703
"1955" 390.8 106.572501308854 27.7813244318533
"1956" 391 109.824890641941 31.1233895507614
"1957" 391.2 112.530052563429 35.5736224439242
"1958" 391.4 114.734534162677 40.1306430493279
"1959" 391.6 116.82328945222 44.6975056210869
"1960" 391.8 119.076391133309 48.9175396392
"1961" 392 119.506821966255 53.8087225040268
"1962" 392.2 119.20617480658 58.9011756689446
"1963" 392.4 119.638722376779 63.7637502289751
"1964" 392.6 119.941790187763 68.7797512862886
"1965" 392.8 120.362124310156 73.7322259035046
"1966" 393 119.047270696924 78.1659621395926
"1967" 393.2 117.764433428157 82.5737663633437
"1968" 393.4 116.031480391708 87.4967441975941
"1969" 393.6 114.288722203633 92.0593725516111
"1970" 393.8 111.294463817482 96.161224379333
"1971" 394 108.397579583116 100.032413935001
"1972" 394.2 104.654951335856 102.932368873479
"1973" 394.4 100.648927059482 105.92783429741
"1974" 394.6 97.0049123744472 109.481755867535
"1975" 394.8 93.7195913953567 112.66359367249
"1976" 395 89.1723554966645 115.741927142549
"1977" 395.2 84.8497342682843 117.710181824416
"1978" 395.4 80.3430827876724 119.266385999539
"1979" 395.6 76.1263477063921 119.958889346171
"1980" 395.8 71.5772880138681 119.291110497703
"1981" 396 66.524074179906 119.308748752528
"1982" 396.2 61.8628961321091 119.209341659115
"1983" 396.4 56.8869640304885 119.638699681055
"1984" 396.6 51.954251299565 119.279832890396
"1985" 396.8 46.9719225330803 118.197506215583
"1986" 397 41.9741626515336 117.669829497954
"1987" 397.2 36.5276719366491 116.321614473152
"1988" 397.4 32.7470435709681 114.412102852739
"1989" 397.6 29.9889757739795 111.267979510369
"1990" 397.8 25.9357215453777 107.993666995767
"1991" 398 21.9344046876972 104.855110686966
"1992" 398.2 18.2587877014859 101.862319652412
"1993" 398.4 15.4961850971724 97.6309498331406
"1994" 398.6 13.3078869769097 93.505199229327
"1995" 398.8 12.1512704650274 88.9981288166629
"1996" 399 9.6006149465366 84.8366416582237
"1997" 399.2 7.170043538464 80.46694369595
"1998" 399.4 3.9782420019698 76.9315744418322
"1999" 399.6 2.77510354478639 72.4242123721987
"2000" 399.8 2.32067896725237 67.825272697454
"2001" 400 2.60166730377858 63.1195101791831
"2002" 400.2 3.34240017089565 58.2232409870387
"2003" 400.4 4.4333974281067 52.9013771168596
"2004" 400.6 5.52376127577931 47.7243512053798
"2005" 400.8 7.49398924603171 42.6907494825096
"2006" 401 10.327186881302 37.9012721884331
"2007" 401.2 11.8487800560488 33.0971798421261
"2008" 401.4 14.5008296106997 28.8589516433926
"2009" 401.6 17.7376766159177 25.2420776946683
"2010" 401.8 21.7800642699583 21.8477703014643
"2011" 402 25.1057802598098 18.3607890348862
"2012" 402.2 29.6590117608453 15.5691202050119
"2013" 402.4 34.4371470844951 13.9982183780213
"2014" 402.6 38.8334108726317 13.6494555730154
"2015" 402.8 43.286158154927 12.8655986619018
"2016" 403 47.5216776833931 11.9630066592098
"2017" 403.2 51.3953439757163 10.6864811301462
"2018" 403.4 55.226364879522 10.6126942816798
"2019" 403.6 59.312275372263 10.1301744396909
"2020" 403.8 63.1497622445228 8.58991166147118
"2021" 404 67.2842569764817 6.9092947103528
"2022" 404.2 71.8245883902009 7.07638587872308
"2023" 404.4 75.1527853843098 9.13215536862836
"2024" 404.6 78.627212349149 12.177675635509
"2025" 404.8 82.0467004216163 14.6111489968385
"2026" 405 85.9705554391736 16.4895504509241
"2027" 405.2 89.8132147934838 17.0299041493797
"2028" 405.4 94.2275135267789 16.4894553594618
"2029" 405.6 98.7553278667239 17.8769932047065
"2030" 405.8 102.245351874372 20.0981941860346
"2031" 406 104.36918514145 23.5182351490659
"2032" 406.2 106.543379367031 27.5111739425956
"2033" 406.4 109.312609161291 31.6665519838161
"2034" 406.6 111.638595509831 35.8650745095861
"2035" 406.8 113.728656673732 40.1037542266966
"2036" 407 116.133862195205 44.130181245922
"2037" 407.2 117.626431943393 48.7480690979106
"2038" 407.4 118.298448062532 53.8977733926846
"2039" 407.6 118.611291320024 58.9574114609797
"2040" 407.8 118.025299168156 62.3721399465286
"2041" 408 117.978005373683 66.3415255953212
"2042" 408.2 117.997003952073 70.4103878005651
"2043" 408.4 118.11334470899 75.5632414744459
"2044" 408.6 118.435777109505 80.2531851461127
"2045" 408.8 117.956752297324 84.6155995315126
"2046" 409 115.39522964322 88.09784336818
"2047" 409.2 113.326520097805 91.9737742734919
"2048" 409.4 110.785278557715 96.2732667623092
"2049" 409.6 107.915091686317 99.2343976482968
"2050" 409.8 104.102235324882 101.91628447031
"2051" 410 100.462940614001 104.888539782263
"2052" 410.2 96.9148336078599 108.360778849631
"2053" 410.4 93.7568718264884 111.761563879568
"2054" 410.6 89.5747485249558 114.491156890328
"2055" 410.8 85.2084574260475 116.92782369939
"2056" 411 81.1653523843772 117.205671090676
"2057" 411.2 76.4657692742722 117.922922662379
"2058" 411.4 71.4348789193335 118.585206319316
"2059" 411.6 66.2420618128428 118.659564488507
"2060" 411.8 61.093440672259 119.142403443212
"2061" 412 56.1446692239539 119.517842858562
"2062" 412.2 51.1897344321206 118.637927218673
"2063" 412.4 46.2389210250174 117.330289119758
"2064" 412.6 40.7163675010782 116.188559709488
"2065" 412.8 35.7109031748759 114.934347865535
"2066" 413 31.4951595306963 113.115381097555
"2067" 413.2 27.8234726461283 110.861691403974
"2068" 413.4 25.8335510065926 107.377766563959
"2069" 413.6 22.6022129071567 103.98697119336
"2070" 413.8 19.3107608276187 100.746601885645
"2071" 414 15.5986447634497 97.8949978717846
"2072" 414.2 12.4857073965817 93.9353774922846
"2073" 414.4 10.1954796606871 89.733496966615
"2074" 414.6 7.93392380009461 85.2811675353975
"2075" 414.8 5.46832200376395 80.6200808274298
"2076" 415 4.23395065859461 75.5035644882927
"2077" 415.2 3.4562702484876 70.0554983454382
"2078" 415.4 3.19083559779326 64.7690035191
"2079" 415.6 3.84880780514902 59.8004546776586
"2080" 415.8 4.50944080824411 54.8182335806193
"2081" 416 6.29555496313795 49.8227317019174
"2082" 416.2 7.23391635682188 44.8822679427518
"2083" 416.4 9.10743718296372 40.1660695638166
"2084" 416.6 11.9322818723607 35.8089460143733
"2085" 416.8 15.0386260463366 31.4368215551475
"2086" 417 17.4776283965364 26.5883608890112
"2087" 417.2 20.6904091596852 22.524839157459
"2088" 417.4 25.1417399270044 19.6703663506937
"2089" 417.6 28.7071685906317 16.3847393610231
"2090" 417.8 33.0786839067772 14.1440109328073
"2091" 418 37.3269613822355 12.7822368473877
"2092" 418.2 42.3412841027092 11.5905986424312
"2093" 418.4 46.8501162291795 9.96177915776969
"2094" 418.6 51.6578710220805 9.80212449545903
"2095" 418.8 55.5257637996923 11.2637991364067
"2096" 419 58.9690541795317 12.9467303098006
"2097" 419.2 62.2295692595506 14.440899985635
"2098" 419.4 65.2790906111458 15.8048865358237
"2099" 419.6 68.6279314331317 16.9567222534726
"2100" 419.8 70.4795531868691 19.4478373160442
"2101" 420 72.0431983590108 22.056870298273
"2102" 420.2 73.7974881213119 25.3077385309067
"2103" 420.4 74.8811349522129 26.8941678054538
"2104" 420.6 74.9237587469222 28.695917906237
"2105" 420.8 75.7278634465989 30.3765735215502
"2106" 421 77.4373328805191 31.7033523797531
"2107" 421.2 79.6967535721503 32.8292115213427
"2108" 421.4 82.6077885096687 34.0217773237846
"2109" 421.6 85.4637754714493 35.2169474345785
"2110" 421.8 88.1973440325471 36.9098535249231
"2111" 422 90.7703745768896 38.613433743153
"2112" 422.2 93.3141522332197 40.7206760641846
"2113" 422.4 96.3650031907868 42.6269365737216
"2114" 422.6 99.0575654935112 44.6417582512728
"2115" 422.8 101.398432022662 46.9045071440869
"2116" 423 104.145220231803 49.5730113068319
"2117" 423.2 107.341943167146 51.9100520761518
"2118" 423.4 110.701824107913 54.3631961779657
"2119" 423.6 114.073434153699 56.1992694842682
"2120" 423.8 116.704214021212 56.1935742710806
"2121" 424 116.193228256828 57.5240067185926
"2122" 424.2 115.960386505113 60.1194157813322
"2123" 424.4 115.510875315364 64.0048017790726
"2124" 424.6 115.422545797827 67.8501031889275
"2125" 424.8 115.910929888351 71.5408032147846
"2126" 425 116.764056527494 75.7446156395465
"2127" 425.2 118.261498263278 79.4850100543615
"2128" 425.4 118.991113292724 82.1904289056665
"2129" 425.6 119.297783258866 81.2152184133358
"2130" 425.8 118.664082451781 79.8676050072027
"2131" 426 118.12137715924 79.6952162672191
"2132" 426.2 117.601018555215 79.7303324920305
"2133" 426.4 117.354218716537 79.9666727308578
"2134" 426.6 116.813014589651 80.7834073158491
"2135" 426.8 115.886708307601 81.7351496903584
"2136" 427 115.170664474856 83.317200257297
"2137" 427.2 114.495331589086 85.5085979393201
"2138" 427.4 113.671193760404 87.9507214819895
"2139" 427.6 112.582409110854 90.6692052240285
"2140" 427.8 111.119518574805 93.1643518526139
"2141" 428 109.589321780327 95.3875780568838
"2142" 428.2 107.946004627427 97.9709116828948
"2143" 428.4 106.380210669343 100.441042895644
"2144" 428.6 104.145119684273 102.603764380596
"2145" 428.8 101.906873160827 105.143856322328
"2146" 429 99.5291983456067 107.722645830085
"2147" 429.2 97.7505329436981 110.115873334289
"2148" 429.4 95.5619333935003 111.75179158571
"2149" 429.6 92.8699522540535 113.101294810306
"2150" 429.8 89.5205028838535 114.730299003498
"2151" 430 86.147346591923 116.433810664985
"2152" 430.2 82.0539319759903 117.163732771121
"2153" 430.4 78.420048716758 117.942497774206
"2154" 430.6 74.5219237357317 118.893136042349
"2155" 430.8 70.5108215762834 119.785946041095
"2156" 431 67.0473288718067 120.646587101535
"2157" 431.2 63.9523007888419 121.642818347335
"2158" 431.4 61.6215557003633 122.264257722495
"2159" 431.6 59.4062439883804 121.35798544619
"2160" 431.8 56.7991451191032 120.206114108499
"2161" 432 53.2855127961527 118.936673382864
"2162" 432.2 49.8662547606484 117.664250076173
"2163" 432.4 45.5568318521761 116.582386584507
"2164" 432.6 41.4695320876236 116.063287038866
"2165" 432.8 37.8364382770027 115.413906607682
"2166" 433 33.9437812952044 114.383777699503
"2167" 433.2 30.5225355296484 113.434163823757
"2168" 433.4 28.8815838005056 111.384236336402
"2169" 433.6 27.7513146907402 108.536133829141
"2170" 433.8 25.6713104104645 105.405741898586
"2171" 434 23.3992371966603 102.193086972249
"2172" 434.2 20.8348640631163 98.9136139593231
"2173" 434.4 18.4511026896317 95.6393124916596
"2174" 434.6 15.6753449647152 92.7932515218259
"2175" 434.8 12.2393247457404 90.5153718074107
"2176" 435 9.36344935963169 88.0835778658596
"2177" 435.2 6.75082818800001 84.9696317069554
"2178" 435.4 4.15752223773171 81.5938116604257
"2179" 435.6 3.59209209547551 80.2625899821483
"2180" 435.8 3.11563268524866 79.0221643096999
"2181" 436 3.17958858313336 77.150886160424
"2182" 436.2 2.6221279405821 74.7260819297767
"2183" 436.4 2.43034881055572 71.6882828459686
"2184" 436.6 2.65527750358884 71.5902598315465
"2185" 436.8 2.88893081112541 70.2640339224145
"2186" 437 3.29132202571531 67.6790826135469
"2187" 437.2 3.3310840777561 64.8564700511505
"2188" 437.4 3.7389708900757 62.0107109912326
"2189" 437.6 5.03005772356892 58.9448930178544
"2190" 437.8 6.08215738940671 55.6925849253596
"2191" 438 6.40708888171531 52.2055970079813
"2192" 438.2 7.28234655552241 48.4533331102962
"2193" 438.4 8.3767898552317 44.5280677807604
"2194" 438.6 9.9515401313695 40.9310516609578
"2195" 438.8 11.5976520218508 36.8191672093798
"2196" 439 13.5829198265364 33.3706307347377
"2197" 439.2 16.5893539037768 30.4579725646192
"2198" 439.4 19.2497735047868 26.9193009079421
"2199" 439.6 21.7751774433908 23.9751995352619
"2200" 439.8 24.6645828046145 21.3518035070034
"2201" 440 26.7143760389817 18.8294633639892
"2202" 440.2 29.0960666963714 17.5150860021081
"2203" 440.4 31.5798112146862 15.8936792525119
"2204" 440.6 34.6631662037989 14.0425036594712
"2205" 440.8 38.1949147100953 13.3031079461028
"2206" 441 42.2592678842432 12.3065472510518
"2207" 441.2 46.2242792634761 11.6930909732207
"2208" 441.4 49.7829764314061 11.3177397684358
"2209" 441.6 53.9586802727081 11.082863856383
"2210" 441.8 57.6864761054111 10.7337985231663
"2211" 442 61.1117340003908 9.26087253633007
"2212" 442.2 63.6386952047096 7.39743498901256
"2213" 442.4 66.9040253916368 6.62520324415688
"2214" 442.6 69.4406876711503 7.39585881306368
"2215" 442.8 72.9047507809443 8.69390482013894
"2216" 443 77.0430146595382 10.1038694523733
"2217" 443.2 79.7414233268908 12.2291125525573
"2218" 443.4 82.1372592047999 14.3416968981028
"2219" 443.6 84.0515955780412 16.8912416928799
"2220" 443.8 86.234448362388 18.9449953203862
"2221" 444 89.5943386093846 20.251890330016
"2222" 444.2 93.4665949575104 21.1117761294568
"2223" 444.4 97.7226608086349 21.1723799367927
"2224" 444.6 101.886958784945 20.461650768235
"2225" 444.8 104.919921275177 21.7869154800581
"2226" 445 106.287402875595 24.5623563575573
"2227" 445.2 107.757768842955 28.1257877347385
"2228" 445.4 110.195599613803 31.7313177599989
"2229" 445.6 112.017538810191 35.9212458476781
"2230" 445.8 114.069443673607 39.5595660717534
"2231" 446 116.161304010708 43.5669043588322
"2232" 446.2 117.78514544587 48.1056426988385
"2233" 446.4 119.039060898541 52.8060185776656
"2234" 446.6 118.840845009314 57.2274936617295
"2235" 446.8 117.21259519924 60.4784109301518
"2236" 447 115.926600734941 64.3038912440172
"2237" 447.2 115.165444120984 68.4654016857006
"2238" 447.4 115.015890862122 72.6256005735473
"2239" 447.6 114.903402104195 77.3005388967602
"2240" 447.8 114.992062136683 81.7652048184676
"2241" 448 115.128317566075 86.0465641439877
"2242" 448.2 114.839131431294 90.3115818462309
"2243" 448.4 112.893178867587 93.092570933454
"2244" 448.6 110.229856495558 94.5603548316854
"2245" 448.8 106.613449588707 95.9443707224401
"2246" 449 104.09968521808 96.3927531376417
"2247" 449.2 101.901956810723 96.9595723313114
"2248" 449.4 99.0122221485174 97.8915204534185
"2249" 449.6 96.1510285615807 98.2734459686808
"2250" 449.8 93.1260056511446 99.0562641885277
"2251" 450 89.8328492747044 99.870677310021
"2252" 450.2 86.5125774350372 100.257066495257
"2253" 450.4 83.1088288210174 99.9684665295275
"2254" 450.6 80.2689371553924 100.405693932088
"2255" 450.8 77.3429558891371 101.501989232109
"2256" 451 73.9771498578719 101.545832166841
"2257" 451.2 70.5178900128896 101.345573008364
"2258" 451.4 67.3551557975375 100.609950059416
"2259" 451.6 63.8164683843471 99.8535868930442
"2260" 451.8 60.6878218307037 99.048850784579
"2261" 452 57.4537240488706 97.7435369829513
"2262" 452.2 54.0834756093804 96.6143054140819
"2263" 452.4 51.252159199111 94.661718257207
"2264" 452.6 48.1453049990862 93.1469940605392
"2265" 452.8 44.6430784881242 92.1002539059528
"2266" 453 41.6209094348746 92.5154316594721
"2267" 453.2 38.7051540904127 93.8693465136553
"2268" 453.4 36.7256474041554 96.2744030346066
"2269" 453.6 35.6247701968856 98.6905836395026
"2270" 453.8 34.9120542966264 101.646217178679
"2271" 454 33.9422773047671 104.030025530723
"2272" 454.2 33.6032176537223 105.706254499093
"2273" 454.4 33.5834151828143 105.248493502115
"2274" 454.6 33.0062716672924 103.798939274158
"2275" 454.8 32.1066927853031 101.845345135642
"2276" 455 32.3792713405299 100.160360471216
"2277" 455.2 32.4360935480503 98.7807855731032
"2278" 455.4 31.1980887238795 96.4319421307063
"2279" 455.6 29.0070944386292 93.3178830993487
"2280" 455.8 27.0713909912317 90.9579472794813
"2281" 456 24.9767977237073 88.132895008931
"2282" 456.2 22.3913559390842 85.6617821010961
"2283" 456.4 20.1923223990976 83.25342679237
"2284" 456.6 18.3801990207933 80.1710779486154
"2285" 456.8 16.2371571125922 77.2168126036218
"2286" 457 13.6941076242737 74.9637862684182
"2287" 457.2 12.2265594801933 72.2168846768077
"2288" 457.4 10.3421197182471 68.9483254076769
"2289" 457.6 9.13443238173952 65.7362674996518
"2290" 457.8 8.88816825690246 62.4183191577358
"2291" 458 8.42006439489836 58.7099022036179
"2292" 458.2 8.92476629356892 55.5453256924125
"2293" 458.4 10.6548852648269 53.4087710944513
"2294" 458.6 13.101518284412 50.8520261607026
"2295" 458.8 15.5263620158746 48.4631094182608
"2296" 459 19.1455057162986 47.0276505878555
"2297" 459.2 22.3542873471532 46.9322534182226
"2298" 459.4 25.7242049121006 47.1424758669813
"2299" 459.6 29.4678931193849 46.9465561669701
"2300" 459.8 33.3443251486608 47.0184504888712
"2301" 460 37.1715663261097 46.8221817105405
"2302" 460.2 40.7289379333537 46.6964470244224
"2303" 460.4 43.7778062201269 47.2857727198411
"2304" 460.6 47.395942997275 47.4937889363909
"2305" 460.8 51.606521632401 48.1439292646114
"2306" 461 55.1822934376136 48.8952706816586
"2307" 461.2 59.1489073882927 49.4169586793456
"2308" 461.4 62.4841053314482 50.235418433698
"2309" 461.6 65.738544512763 51.8796246654487
"2310" 461.8 68.7743724753637 52.7163784597846
"2311" 462 71.3463163053489 53.7356967183393
"2312" 462.2 74.1656635719643 55.2222762218776
"2313" 462.4 76.3998374803364 56.7861979577381
"2314" 462.6 78.2742451106994 58.4013966143814
"2315" 462.8 79.7722324204061 60.3699336729241
"2316" 463 81.7588357064992 62.2569048793195
"2317" 463.2 84.3206110405625 64.3016384907
"2318" 463.4 86.7233466352856 66.4886671492385
"2319" 463.6 89.3187252631841 68.3817618191179
"2320" 463.8 92.2051083051038 69.8259237824125
"2321" 464 95.4965521804192 70.5042427568315
"2322" 464.2 98.4984616286269 70.6163334117443
"2323" 464.4 101.339190041606 71.8311174493988
"2324" 464.6 104.764788654871 73.8655517410637
"2325" 464.8 107.316636467024 75.8883112364188
"2326" 465 107.744104480805 78.44995288937
"2327" 465.2 108.675034821927 81.6638790670529
"2328" 465.4 109.150777911945 84.6976821108174
"2329" 465.6 108.921028414924 84.7776194080246
"2330" 465.8 110.748078049087 84.9362402661483
"2331" 466 112.81880038595 84.2307892333392
"2332" 466.2 114.514144116421 82.9118249024905
"2333" 466.4 116.390577324467 81.2217826712888
"2334" 466.6 117.233894386732 79.5158359422805
"2335" 466.8 117.224157615307 79.2880276786096
"2336" 467 117.246258540922 78.7954706860465
"2337" 467.2 117.153004285663 78.3255852723692
"2338" 467.4 117.413174622494 77.2097679111179
"2339" 467.6 118.018921582872 75.3117736479252
"2340" 467.8 118.889145528982 73.2986568946314
"2341" 468 119.254076555561 70.4642171060041
"2342" 468.2 119.010653998831 67.982992300702
"2343" 468.4 119.548733270675 65.4307174044298
"2344" 468.6 120.131557562812 62.7865369383766
"2345" 468.8 120.494580631383 59.8446008890637
"2346" 469 119.451365556425 57.0445304028975
"2347" 469.2 118.41813910639 53.5206516116383
"2348" 469.4 117.123963096449 51.3061170501636
"2349" 469.6 115.367430202801 48.1835368702385
"2350" 469.8 113.822883493974 44.8421571815669
"2351" 470 112.70980091182 40.5306142859686
"2352" 470.2 112.125334979082 37.0434220560096
"2353" 470.4 110.807625246232 33.2077193849731
"2354" 470.6 108.183190855986 29.4919316639077
"2355" 470.8 105.577368973684 26.440895760761
"2356" 471 103.114832555487 23.2147043070289
"2357" 471.2 100.777984003566 20.5804327077925
"2358" 471.4 97.5686120379009 18.1882890219
"2359" 471.6 94.2612472230545 16.5691895506586
"2360" 471.8 91.0708000968997 15.1028409741526
"2361" 472 87.7383770432199 13.8030264560602
"2362" 472.2 84.4653743621797 12.6818901270406
"2363" 472.4 80.8136956069477 11.4760883537686
"2364" 472.6 77.2684381671989 10.9983033837518
"2365" 472.8 73.3524642000623 10.6441032217604
"2366" 473 69.6515095291848 10.8117484394409
"2367" 473.2 65.7440070715349 11.5766025018712
"2368" 473.4 62.1785374604973 12.7773591708627
"2369" 473.6 58.6728009374858 13.7341765349731
"2370" 473.8 54.9958332304222 15.0582558341418
"2371" 474 52.7165489598471 17.0767991146154
"2372" 474.2 51.1808447011038 19.4332255329009
"2373" 474.4 50.2970408769758 21.3532410224696
"2374" 474.6 49.5694184651223 22.574985417269
"2375" 474.8 47.7762609352856 24.6355296700846
"2376" 475 46.0983601142204 26.2557870022508
"2377" 475.2 44.5586324705317 28.1737226094462
"2378" 475.4 43.7507068788015 30.3504861446218
"2379" 475.6 42.8057116986387 33.0798012975521
"2380" 475.8 42.5173106136841 35.9382212233084
"2381" 476 42.9716932801841 38.667608260856
"2382" 476.2 43.3497149304037 41.3874501713686
"2383" 476.4 43.3895866135854 44.7749726926627
"2384" 476.6 43.9604052341797 47.7747722261686
"2385" 476.8 44.8744689936301 50.6564427551831
"2386" 477 45.8494501680174 53.5911423687608
"2387" 477.2 47.1538684351126 56.4905365264275
"2388" 477.4 48.4679461976692 59.2369725734643
"2389" 477.6 49.1398230063659 62.2188340846383
"2390" 477.8 50.1259845836477 65.3013413428457
"2391" 478 51.3250800626926 68.4382215700893
"2392" 478.2 52.7900537459177 70.0825518664823
"2393" 478.4 53.8923324689222 72.291925581856
"2394" 478.6 53.9939597850732 74.738897243809
"2395" 478.8 54.4505376654628 77.4395957184233
"2396" 479 55.9872652983397 79.5493626236566
"2397" 479.2 57.2979296452107 79.6618706083644
"2398" 479.4 58.9080935236534 79.3527983754803
"2399" 479.6 60.8391688660006 79.6291419649191
"2400" 479.8 62.9761346689284 79.612214281301
"2401" 480 65.9422758713839 78.8515663160368
"2402" 480.2 68.9261928757574 78.7343632316821
"2403" 480.4 72.3533048479143 78.8278593943064
"2404" 480.6 75.5902180920792 78.3620442130897
"2405" 480.8 78.3784488883787 77.9894369283056
"2406" 481 80.8521663150705 77.2240735440656
"2407" 481.2 82.7073029136817 76.4254168796596
"2408" 481.4 84.4743698826188 75.8867535572765
"2409" 481.6 86.8998609177645 76.2793653082846
"2410" 481.8 89.420303185111 76.4237381259656
"2411" 482 91.4780172781665 76.7856774223846
"2412" 482.2 94.0189779498026 78.3447875302492
"2413" 482.4 96.9229891941817 79.6515338118096
"2414" 482.6 99.9215955546743 81.1732900933748
"2415" 482.8 103.355432872659 82.3319957404432
"2416" 483 106.093143340127 83.7892428815669
"2417" 483.2 108.230777366778 86.5701514794823
"2418" 483.4 110.782896937851 88.4982406870227
"2419" 483.6 112.324007681273 87.7464089012682
"2420" 483.8 113.31702080861 86.23937002937
"2421" 484 114.755729014369 84.4142807891717
"2422" 484.2 116.274017392708 82.2180292026193
"2423" 484.4 117.638698742039 79.8229367670523
"2424" 484.6 118.328122032589 77.0150324826179
"2425" 484.8 119.266052809949 73.7415229497685
"2426" 485 120.003811121716 70.5354491092486
"2427" 485.2 120.077031642832 67.3475003210846
"2428" 485.4 119.999746019646 63.5515794111674
"2429" 485.6 119.122828043182 60.2591307236846
"2430" 485.8 117.655029541049 57.2728708437115
"2431" 486 116.740564634532 54.5988209352846
"2432" 486.2 115.458928841715 51.7203546287682
"2433" 486.4 113.728656673732 49.7796425622443
"2434" 486.6 112.455751921585 46.8869813237115
"2435" 486.8 111.0117079753 44.3318498502886
"2436" 487 110.010980311459 41.4442549786772
"2437" 487.2 109.466823935248 38.5262312518748
"2438" 487.4 109.194329297927 34.8703804918822
"2439" 487.6 108.863361999779 31.8889607259275
"2440" 487.8 106.900353100199 30.6013437490024
"2441" 488 103.90775954362 29.6005041551206
"2442" 488.2 100.550049768267 27.9925269251102
"2443" 488.4 97.41916219093 26.2581103230904
"2444" 488.6 94.3709894506077 25.0736039150243
"2445" 488.8 91.2548679846385 23.4433527756066
"2446" 489 88.3907042802153 23.3975231262764
"2447" 489.2 84.904646826 23.3730741360529
"2448" 489.4 81.0961066716497 22.8260863770715
"2449" 489.6 77.8842463723535 23.0904104130283
"2450" 489.8 73.7966281452854 22.8494356324871
"2451" 490 69.7854898982809 22.8580102178092
"2452" 490.2 65.7543007223364 22.9867697087846
"2453" 490.4 62.0941683360997 23.7802516681126
"2454" 490.6 58.9389015970543 24.7467173179701
"2455" 490.8 55.4358232486848 25.9159151124721
"2456" 491 51.5130240931237 26.4847372991206
"2457" 491.2 47.9942762107235 26.213205879342
"2458" 491.4 43.7485330879717 25.4378396355046
"2459" 491.6 39.9597605910757 25.4160292675126
"2460" 491.8 35.7946181781333 25.9440904156114
"2461" 492 32.6917550507086 27.6554267766692
"2462" 492.2 29.1313266958333 29.6645721110971
"2463" 492.4 27.2271793340317 32.4009793727308
"2464" 492.6 26.6949024961317 35.9236933421346
"2465" 492.8 26.4999542420268 39.8383011061945
"2466" 493 26.3985246732439 43.9896981191993
"2467" 493.2 27.5896385025623 47.4428174202443
"2468" 493.4 29.2726802749957 50.8936548490246
"2469" 493.6 30.6973324822276 54.1873551676276
"2470" 493.8 32.3261066667236 57.3649015917201
"2471" 494 34.617766239848 60.2703015932265
"2472" 494.2 37.0427649403301 63.4620940733909
"2473" 494.4 39.5079743969557 65.9988925669126
"2474" 494.6 41.7891295483333 68.3256401504877
"2475" 494.8 44.2771094416136 70.0800319427295
"2476" 495 47.0095388399364 70.7761727658712
"2477" 495.2 50.0285342843984 71.2842470153322
"2478" 495.4 53.6847135917557 71.8471869556246
"2479" 495.6 56.916989696912 72.2888852160715
"2480" 495.8 60.0287918178527 73.1950073923653
"2481" 496 63.0878681115104 73.492414011883
"2482" 496.2 65.9705909301252 74.2553938055141
"2483" 496.4 69.0049392227077 75.4396661405926
"2484" 496.6 72.070979444772 76.5117914648814
"2485" 496.8 74.6454144952683 78.0858134702237
"2486" 497 77.3811343922793 79.481681243618
"2487" 497.2 79.470925727772 81.5340809837765
"2488" 497.4 81.8142114078537 84.010203498248
"2489" 497.6 84.6656212942359 85.7853997969947
"2490" 497.8 87.8981572933758 87.405689536649
"2491" 498 91.1103780610127 89.4425146446606
"2492" 498.2 95.1254965215491 90.9624166171846
"2493" 498.4 98.670236038861 91.8011219626898
"2494" 498.6 101.781638135257 92.4261779214096
"2495" 498.8 103.424181965647 94.2544355389795
"2496" 499 103.286975185236 95.6096730083962
"2497" 499.2 103.185849909897 95.0874209982803
"2498" 499.4 103.676767918977 93.3488107773482
"2499" 499.6 103.917377780436 91.2638331934716
"2500" 499.8 104.343775584442 88.5032839604425
"2501" 500 105.306349391107 85.7337703619596
"2502" 500.2 105.689578727962 82.7821970958872
"2503" 500.4 105.582774681562 80.2466870889117
"2504" 500.6 105.284377030811 77.859651927174
"2505" 500.8 104.943925121398 75.651884483118
"2506" 501 105.473206029629 72.4795278444769
"2507" 501.2 105.270229110014 69.1181269698975
"2508" 501.4 104.870608752542 66.2255452930821
"2509" 501.6 105.54019152451 63.337440273219
"2510" 501.8 106.659913954165 60.6223301869185
"2511" 502 107.657856966208 57.322025895737
"2512" 502.2 109.04877485602 54.3178826237686
"2513" 502.4 109.960680684184 51.2728634580465
"2514" 502.6 110.532420632401 48.2422917554045
"2515" 502.8 111.333564238165 45.1692305930366
"2516" 503 112.373424748561 42.1911660315895
"2517" 503.2 112.726711485159 38.2902522807443
"2518" 503.4 111.744789495888 35.1719334483627
"2519" 503.6 109.726613615582 32.2400248205011
"2520" 503.8 106.92837186897 29.8828767085227
"2521" 504 104.238030830356 27.7466228758006
"2522" 504.2 101.043034474303 25.7717954401894
"2523" 504.4 97.8554192262356 24.2236719055563
"2524" 504.6 93.9805687933875 22.5579261148748
"2525" 504.8 90.4871378341841 21.4165221265941
"2526" 505 86.7928522036117 20.4557284327606
"2527" 505.2 83.0634595279548 20.1424522379664
"2528" 505.4 79.3715333049879 20.5866421409912
"2529" 505.6 75.4917825364964 21.3230636669779
"2530" 505.8 72.023866034651 22.403610387954
"2531" 506 67.8569631382514 23.3895295976508
"2532" 506.2 64.6764627692433 25.2300010789474
"2533" 506.4 62.0467796960108 27.6936306860172
"2534" 506.6 59.2872730037782 30.2327391413428
"2535" 506.8 56.6382208968702 32.2811421859615
"2536" 507 54.8691006499698 35.2458285886418
"2537" 507.2 53.6619052046926 38.786709839894
"2538" 507.4 52.2683297944895 42.730102267019
"2539" 507.6 51.1175559705964 46.3062152569801
"2540" 507.8 51.0114845425412 49.0658619350465
"2541" 508 50.3196853872757 51.8470795069606
"2542" 508.2 49.9101551717565 54.9405467423218
"2543" 508.4 50.6065584928031 57.6094924806656
"2544" 508.6 51.5304774538049 60.2714797996383
"2545" 508.8 52.1582598437079 63.618471417237
"2546" 509 53.0057528158204 67.2178860950185
"2547" 509.2 54.1519797069222 70.6165826890465
"2548" 509.4 54.9499662068123 74.1498391708169
"2549" 509.6 55.7760213309333 77.758726386083
"2550" 509.8 57.1671429176926 80.7308954941518
"2551" 510 58.1252006560317 84.1531678006346
"2552" 510.2 59.2158281511099 87.3825575971291
"2553" 510.4 60.0349393796292 91.0775934689128
"2554" 510.6 61.2982967030768 94.8481639108289
"2555" 510.8 61.8015695031681 98.6349925000846
"2556" 511 62.2980050835738 102.227007053153
"2557" 511.2 63.4455563837051 105.756794551581
"2558" 511.4 64.2991459421676 109.016554566118
"2559" 511.6 63.8763869777317 110.862522786756
"2560" 511.8 63.3582835441079 112.75206047184
"2561" 512 64.425819079571 113.282574141651
"2562" 512.2 66.3442159534499 112.871922645512
"2563" 512.4 68.4535017501676 112.099033314682
"2564" 512.6 71.3173301930475 111.987693355337
"2565" 512.8 74.8559245009772 112.461207923585
"2566" 513 78.4333068989978 112.780645488867
"2567" 513.2 82.3136591546424 112.517542101115
"2568" 513.4 85.7559133462083 112.694890437785
"2569" 513.6 89.6779039424174 112.616996266385
"2570" 513.8 93.1381407998826 111.309696918077
"2571" 514 97.0593039941317 109.568501649321
"2572" 514.2 100.298513308198 107.790198119971
"2573" 514.4 103.243161101223 105.701202548724
"2574" 514.6 106.035775045296 103.267698411938
"2575" 514.8 108.56651751824 100.545380059674
"2576" 515 111.015343036632 98.1546451097846
"2577" 515.2 113.218861486927 95.0958739889554
"2578" 515.4 114.282284668806 92.0786851560904
"2579" 515.6 115.296358694765 89.1139028353897
"2580" 515.8 116.172922052145 85.8818364377674
"2581" 516 116.313026851961 82.4514882115897
"2582" 516.2 116.458281483475 79.0739019275282
"2583" 516.4 116.666770156363 76.3306114736793
"2584" 516.6 116.117181487015 73.8960104621297
"2585" 516.8 115.958959871937 71.627352294118
"2586" 517 115.515640605849 69.3196192796249
"2587" 517.2 114.87415919432 66.5507760441459
"2588" 517.4 115.326830190387 63.8800905246553
"2589" 517.6 115.793168858805 60.2619805104432
"2590" 517.8 115.58981658874 57.1601770904731
"2591" 518 114.811253632172 55.1357186138609
"2592" 518.2 113.383158332845 54.5035471503733
"2593" 518.4 111.88984344724 52.8696128953256
"2594" 518.6 109.999549885448 51.8331689572964
"2595" 518.8 108.361558278488 50.5853712503456
"2596" 519 107.509686537764 48.3473948945669
"2597" 519.2 107.620613721268 45.582412274248
"2598" 519.4 107.343298337538 42.9632427130619
"2599" 519.6 106.864232819107 39.8378754549846
"2600" 519.8 106.897461483494 36.6831615132846
"2601" 520 106.433202571878 33.8381243993456
"2602" 520.2 105.987125294838 30.3537280230223
"2603" 520.4 104.701727294554 28.2331096669217
"2604" 520.6 102.446667539659 26.2830230594919
"2605" 520.8 99.520886467561 24.5161552691992
"2606" 521 96.2754938944192 23.0405248010268
"2607" 521.2 92.1114147265251 22.3376516137846
"2608" 521.4 87.7670993034634 21.3655576861505
"2609" 521.6 83.4828444852793 20.906500766237
"2610" 521.8 79.0264760285972 19.9680978283392
"2611" 522 74.3790086593535 19.4542581262468
"2612" 522.2 69.8504192966738 20.222921423297
"2613" 522.4 65.1672944150462 19.8594862414217
"2614" 522.6 60.6722527844292 19.3266164168098
"2615" 522.8 56.4368850608176 19.7969628200737
"2616" 523 52.3066296939936 21.1383286573084
"2617" 523.2 48.8817589832317 23.5929461451923
"2618" 523.4 45.1331019846067 25.2282556305815
"2619" 523.6 40.5233492630833 26.2536593712768
"2620" 523.8 36.1442219395349 26.9653014028634
"2621" 524 31.7656230684878 27.7015835792968
"2622" 524.2 27.5831375824061 29.4296441959009
"2623" 524.4 24.0205359447317 31.533994485273
"2624" 524.6 21.3576421782666 34.3206735628776
"2625" 524.8 19.1706964635174 37.6197461932132
"2626" 525 17.1924317930412 40.9982513257608
"2627" 525.2 16.3831074318537 44.122688167931
"2628" 525.4 15.036103033117 48.0299586394895
"2629" 525.6 14.379038304643 51.6610380730749
"2630" 525.8 14.1910333633031 55.7045036063476
"2631" 526 14.8750620113115 59.5239362964233
"2632" 526.2 15.2051955716585 63.5835652990041
"2633" 526.4 15.4887940089112 67.4030914605026
"2634" 526.6 16.796778858946 71.1729696276179
"2635" 526.8 17.7468095565567 75.0070938420846
"2636" 527 18.7642625900976 78.3042971217115
"2637" 527.2 19.6422343939567 81.7611676205596
"2638" 527.4 21.8691731155888 84.515528431314
"2639" 527.6 24.4644489645382 85.7208926965265
"2640" 527.8 27.7571983698621 87.2099495775672
"2641" 528 30.8703821472232 88.7886411390473
"2642" 528.2 33.4305099839731 89.3199240030088
"2643" 528.4 36.1282966219949 89.9518422356004
"2644" 528.6 39.0145684180436 89.9698019009039
"2645" 528.8 41.5371961707225 89.7232561290415
"2646" 529 44.0203281074638 90.3107484153828
"2647" 529.2 46.6042011455578 90.6914803688368
"2648" 529.4 49.4954210478325 90.874703852751
"2649" 529.6 52.3683698291578 91.121591663089
"2650" 529.8 55.5452512820862 91.5643261234573
"2651" 530 57.7852031241101 92.6915268724062
"2652" 530.2 60.0476904173927 94.3105457471914
"2653" 530.4 62.9699194078998 95.3686072684129
"2654" 530.6 65.9478204738114 96.344007733289
"2655" 530.8 70.2472726477409 99.0383985528855
"2656" 531 72.8514499124928 102.720300524882
"2657" 531.2 78.0675267756477 105.422585864222
"2658" 531.4 82.2798302885958 105.612570873115
"2659" 531.6 85.7308460101468 103.689295433002
"2660" 531.8 88.0387051935569 100.98429583459
"2661" 532 90.7533848571912 97.2844759878387
"2662" 532.2 93.6213385200681 93.9613422160846
"2663" 532.4 96.1051003944817 90.3111347952013
"2664" 532.6 98.4419255364817 86.969668831457
"2665" 532.8 100.080673676316 84.3493334893439
"2666" 533 101.821113572895 82.0806695852265
"2667" 533.2 102.327782496095 79.509398407454
"2668" 533.4 101.687516011482 76.4124345177596
"2669" 533.6 102.028303011357 72.4073758716096
"2670" 533.8 103.234580804565 68.7403222906418
"2671" 534 105.184265257086 65.4820347803769
"2672" 534.2 107.052451510826 61.4687392934697
"2673" 534.4 108.039266394676 57.5582801540086
"2674" 534.6 109.802024262994 53.5463983189649
"2675" 534.8 110.78632605874 49.8044752554956
"2676" 535 110.553690247468 45.7090188006406
"2677" 535.2 110.674710588684 41.548456187237
"2678" 535.4 110.226509999279 37.1808187194513
"2679" 535.6 108.346047720349 33.0146300295112
"2680" 535.8 106.154227446796 28.7779417051366
"2681" 536 103.525138428041 25.6357897440941
"2682" 536.2 100.447091901818 22.6084555690424
"2683" 536.4 97.2101466752555 20.3562959047608
"2684" 536.6 93.8625519281841 18.7860483225703
"2685" 536.8 90.131304749614 17.3399877596754
"2686" 537 86.5921914919881 17.2112830686564
"2687" 537.2 82.643815997561 17.3315262079553
"2688" 537.4 78.3889649770924 17.2202599435305
"2689" 537.6 73.8854713596586 16.8692274671261
"2690" 537.8 69.143820699453 16.3263924028748
"2691" 538 64.5534670829779 15.8544598095692
"2692" 538.2 60.0570598639253 14.7052791741878
"2693" 538.4 55.7348881830037 13.7069774226646
"2694" 538.6 51.2450681435077 12.6725428264726
"2695" 538.8 47.1086416605738 10.7530898822658
"2696" 539 43.3123257281317 9.71879584698462
"2697" 539.2 40.0773571855953 8.30489861460279
"2698" 539.4 39.6881969114159 8.12928621405529
"2699" 539.6 39.7659942396687 8.58350363232792
"2700" 539.8 38.5456855030805 10.2338635074823
"2701" 540 37.1426316636554 12.0776216328151
"2702" 540.2 34.5025544039912 14.2628207159831
"2703" 540.4 31.5593633085224 16.084983824273
"2704" 540.6 28.5075647764192 18.5981228383705
"2705" 540.8 24.9230697440197 20.5834748738566
"2706" 541 21.3408178853729 22.3079210140136
"2707" 541.2 17.833629101763 24.7109896486284
"2708" 541.4 15.5190861866779 27.5835244646077
"2709" 541.6 13.1133546622856 30.9299779051385
"2710" 541.8 10.8444528632551 34.6181545735659
"2711" 542 9.23425391943331 38.3122385388007
"2712" 542.2 7.59005872409171 41.7270687586726
"2713" 542.4 6.51109881444137 45.7907071720024
"2714" 542.6 5.4651057282997 49.5382962666646
"2715" 542.8 4.41716947573172 53.891123890248
"2716" 543 3.60496716512841 58.3588777351648
"2717" 543.2 3.23546787286556 62.419416188509
"2718" 543.4 3.03343968297562 66.6201714117115
"2719" 543.6 3.09796177804708 70.7908221542538
"2720" 543.8 3.30258621017074 74.7293979546139
"2721" 544 4.7113665478204 78.3994687637282
"2722" 544.2 6.40488908764766 81.8285068044485
"2723" 544.4 7.51826061827952 85.7028666961324
"2724" 544.6 9.18594913572309 89.1218310671208
"2725" 544.8 11.625796741258 91.8274518890478
"2726" 545 13.9675274990907 94.6294345323231
"2727" 545.2 16.0629125505491 97.8137169972803
"2728" 545.4 18.4508708617406 100.76734544216
"2729" 545.6 21.5550360653158 103.488902304625
"2730" 545.8 24.5872442641926 105.995991697385
"2731" 546 27.7589966192981 108.141872720112
"2732" 546.2 31.0565124387496 110.573665234481
"2733" 546.4 34.0802020118599 112.834700489015
"2734" 546.6 37.8467513682317 114.372348251706
"2735" 546.8 40.9125860630779 113.938201250515
"2736" 547 44.0578842258174 114.445654671156
"2737" 547.2 46.5940726876756 114.816960621252
"2738" 547.4 49.6267559895115 114.88164424039
"2739" 547.6 52.8273443768939 114.105406514487
"2740" 547.8 55.8994468325095 113.578412289312
"2741" 548 58.8781776462317 114.100040196373
"2742" 548.2 62.2499855285928 115.457248553173
"2743" 548.4 65.8381661092872 116.932189113479
"2744" 548.6 69.4048927868419 118.847209738191
"2745" 548.8 71.9661587616893 120.675742405802
"2746" 549 75.3605141395425 120.779042280379
"2747" 549.2 78.7493053294192 119.632340078097
"2748" 549.4 82.0358890232448 117.033257114454
"2749" 549.6 85.572853115326 114.601827935737
"2750" 549.8 88.940838578685 112.076104964046
"2751" 550 91.8789842833189 109.300419665766
"2752" 550.2 95.2961293854326 107.67180835685
"2753" 550.4 98.550012632117 106.724195006161
"2754" 550.6 101.530691261639 105.285125561751
"2755" 550.8 104.607715236296 103.484071110272
"2756" 551 107.700180417091 101.277069587272
"2757" 551.2 111.09807808874 98.6508353824033
"2758" 551.4 112.821968518636 94.6888737769606
"2759" 551.6 114.632101366609 91.1399131716863
"2760" 551.8 116.347848187057 87.4571789041846
"2761" 552 117.026389421937 83.7910450338666
"2762" 552.2 118.553589026153 79.8505877532557
"2763" 552.4 119.551082342664 75.5544258559695
"2764" 552.6 120.233126655598 71.5275141829185
"2765" 552.8 120.845654043527 67.4962981613231
"2766" 553 120.257834780512 63.3967459448334
"2767" 553.2 118.978466324699 59.0895379379664
"2768" 553.4 117.48609272856 55.2351694939895
"2769" 553.6 116.471180625107 51.3337569174346
"2770" 553.8 117.043987109352 47.3732245538342
"2771" 554 117.261936288436 43.2350999169766
"2772" 554.2 115.525968907264 39.7840305769404
"2773" 554.4 112.572807678764 37.0495991475588
"2774" 554.6 109.372236684546 34.2730488444298
"2775" 554.8 105.630908438607 32.1003877625846
"2776" 555 101.911540915 30.93450833537
"2777" 555.2 97.8787506772597 30.2423521274566
"2778" 555.4 94.1480093380567 30.7794324392596
"2779" 555.6 90.5072549211252 31.2827117884895
"2780" 555.8 86.3413278386393 31.5180361002132
"2781" 556 81.9042140065477 31.1521560494086
"2782" 556.2 77.6902382470412 32.1949735421418
"2783" 556.4 73.6224315183746 33.2490176868799
"2784" 556.6 69.3944362626224 33.7435838544989
"2785" 556.8 64.922131562275 34.9295204235641
"2786" 557 60.5257011921126 34.9645440808084
"2787" 557.2 56.7198599803567 34.3723010950846
"2788" 557.4 55.3900219883633 32.9002183897169
"2789" 557.6 55.3196541194631 31.1530628770757
"2790" 557.8 55.0483808857317 30.1443785696513
"2791" 558 55.0114310864779 29.2342817123539
"2792" 558.2 54.0312665173257 27.1255076378072
"2793" 558.4 52.596050906239 25.4018708563581
"2794" 558.6 51.8795043674135 23.4647566696482
"2795" 558.8 52.2100996275943 20.8332832653724
"2796" 559 52.624000279755 18.0746062642962
"2797" 559.2 53.1031205300704 15.0413548330507
"2798" 559.4 54.0976725373625 12.6488150634923
"2799" 559.6 54.3992627907317 9.9470438841102
"2800" 559.8 54.7507852052548 7.10035331607692
"2801" 560 55.8631007624482 5.85107423400509
"2802" 560.2 56.3841216767762 5.33941243271795
"2803" 560.4 55.5103114370573 5.84401369292415
"2804" 560.6 54.4405703058681 6.34869271921643
"2805" 560.8 53.8280388671317 6.96553648096154
"2806" 561 53.2990076197067 8.31670076178461
"2807" 561.2 52.2662929182358 9.43683182158627
"2808" 561.4 51.0640321978507 10.2980564708084
"2809" 561.6 48.7457532871365 10.9873580669275
"2810" 561.8 45.5683283464234 11.8307235317094
"2811" 562 42.524396225124 12.4810430020154
"2812" 562.2 38.8131583880677 12.9872352789286
"2813" 562.4 35.1760940630888 14.1371263469513
"2814" 562.6 31.7707040836387 15.0252607947614
"2815" 562.8 28.0480872876619 16.5589909913195
"2816" 563 24.7300371183364 18.1983915754358
"2817" 563.2 21.1054055908226 20.0303318397392
"2818" 563.4 18.1211091650573 21.6643802873428
"2819" 563.6 17.6054921547467 23.2483691816568
"2820" 563.8 17.4585421116408 25.8458398635801
"2821" 564 16.4666128112898 28.9918668760172
"2822" 564.2 15.7976581264177 32.1613297589416
"2823" 564.4 16.0721967883696 34.9988119736725
"2824" 564.6 15.6484957340976 37.7328329693456
"2825" 564.8 14.2204359250976 41.374227160809
"2826" 565 13.502728876393 44.8138891354943
"2827" 565.2 12.463041469658 48.9078642597764
"2828" 565.4 11.7160235963957 52.6780698508994
"2829" 565.6 10.2227529667152 56.5982119601317
"2830" 565.8 8.16058752910179 59.7513874830759
"2831" 566 5.96297628801077 63.0056550540172
"2832" 566.2 4.60808656249641 66.423134334709
"2833" 566.4 3.25090274967385 69.8112521914127
"2834" 566.6 3.64728522352239 71.7642206056218
"2835" 566.8 5.39510313033007 73.8755001007354
"2836" 567 7.50576394635961 76.7579012062265
"2837" 567.2 9.48029061673172 79.802018384809
"2838" 567.4 11.6276151535785 82.7087753427927
"2839" 567.6 14.2691070143607 85.5575662081072
"2840" 567.8 16.0506859783249 88.0691102337423
"2841" 568 18.5177600267821 90.180856611709
"2842" 568.2 20.7559195945334 91.9589248099226
"2843" 568.4 23.4018981776708 93.6582322882455
"2844" 568.6 26.5597979163588 94.8287400230304
"2845" 568.8 29.9246883566448 95.9815106178281
"2846" 569 31.6173459122809 97.4097554925715
"2847" 569.2 34.3706120525938 99.0264778615174
"2848" 569.4 37.6246846515212 100.0780845176
"2849" 569.6 40.3049333714708 101.569570740002
"2850" 569.8 41.3073974903578 103.34420316668
"2851" 570 42.3843690775404 106.145006633976
"2852" 570.2 42.7967076732007 108.352118049997
"2853" 570.4 42.5100885610027 110.24158803014
"2854" 570.6 43.3477321696771 111.221982469494
"2855" 570.8 45.3993281222182 110.375609028082
"2856" 571 47.8071079148428 109.424056481312
"2857" 571.2 51.0165688676289 108.508988703672
"2858" 571.4 54.4279737833952 107.856464021977
"2859" 571.6 58.3474281450258 107.585949195961
"2860" 571.8 62.0551470654746 107.294227887385
"2861" 572 66.4138486218226 107.21476009636
"2862" 572.2 70.5406660863984 106.513843688729
"2863" 572.4 74.2572832816163 106.103845165477
"2864" 572.6 78.4032859523766 105.469660053252
"2865" 572.8 82.6656258920681 104.403165089691
"2866" 573 86.9543723816657 103.652552899322
"2867" 573.2 91.3437227639792 103.127789485141
"2868" 573.4 95.7077348579479 102.442333283244
"2869" 573.6 100.285197092456 101.776276412233
"2870" 573.8 104.567624776471 101.650851614506
"2871" 574 107.650947585925 100.660568242919
"2872" 574.2 108.860270961232 98.0215759003096
"2873" 574.4 109.827233088956 94.1849522081208
"2874" 574.6 111.025270725143 90.0761249526838
"2875" 574.8 111.437651632555 86.1290505531712
"2876" 575 111.741356659809 82.1131061364257
"2877" 575.2 111.847314398393 78.183811787005
"2878" 575.4 110.932185745543 75.6811240369468
"2879" 575.6 109.903047771909 73.0034128578733
"2880" 575.8 108.386889716341 70.3723906437846
"2881" 576 106.33185128474 68.4993708503088
"2882" 576.2 104.551950778633 65.8264181338425
"2883" 576.4 102.549285194404 62.6587904972806
"2884" 576.6 101.119933482073 59.7838496209554
"2885" 576.8 98.9774479648567 56.1502131823346
"2886" 577 96.8196296205932 53.1358086134769
"2887" 577.2 94.7442892201237 49.4604020952646
"2888" 577.4 93.7420014248269 44.9578717052608
"2889" 577.6 92.4553815571107 40.906616989462
"2890" 577.8 91.2480365092201 36.5820198566218
"2891" 578 90.0588794289575 32.190636117083
"2892" 578.2 88.1125144019128 28.1950479670917
"2893" 578.4 86.1810833651548 24.4617657492692
"2894" 578.6 83.8345386039989 20.8184179654869
"2895" 578.8 80.834974603848 18.1923532675753
"2896" 579 77.140033385565 16.0752075163084
"2897" 579.2 73.270053123946 13.5683752541894
"2898" 579.4 68.6941721458183 12.5763465914933
"2899" 579.6 64.8902476213507 13.3241832089275
"2900" 579.8 60.8792870234739 14.3717554917065
"2901" 580 56.4167637085785 15.4182621140185
"2902" 580.2 51.8819016785598 16.8972305800659
"2903" 580.4 48.2733994662899 19.4453021486218
"2904" 580.6 45.3631425003348 22.4417087129831
"2905" 580.8 42.7262937979895 25.9889408981596
"2906" 581 40.3703227929471 29.5878014133231
"2907" 581.2 39.0677115945412 33.4468441539275
"2908" 581.4 40.267486898122 37.2325370717358
"2909" 581.6 41.6035223430442 41.513005838894
"2910" 581.8 43.2467957109222 45.6409912242846
"2911" 582 45.3672481545889 49.7489814540703
"2912" 582.2 46.6768513895704 54.2993890398491
"2913" 582.4 47.8706926384597 57.8605095390406
"2914" 582.6 49.7900050217557 61.7770284770326
"2915" 582.8 51.8631734893364 65.5779742025753
"2916" 583 54.8196915876471 68.7715655571923
"2917" 583.2 57.1376354054526 71.909139994273
"2918" 583.4 59.9356779128104 74.7046150321468
"2919" 583.6 62.4060590137085 77.1141613699939
"2920" 583.8 64.9513265430517 79.3904585140006
"2921" 584 67.8911823953067 81.5177483349346
"2922" 584.2 70.8410423029082 82.9380078172468
"2923" 584.4 74.3791177548317 84.7990403051596
"2924" 584.6 77.6886927277674 85.3102208049721
"2925" 584.8 81.6468199784775 84.7916139540728
"2926" 585 85.5451292035499 84.9169276616689
"2927" 585.2 89.8111514810394 85.1123646164
"2928" 585.4 94.3206000740238 84.4461900486519
"2929" 585.6 98.1295021751056 84.5750945623846
"2930" 585.8 102.24240728624 85.6737792864056
"2931" 586 106.469443557547 86.1486877392384
"2932" 586.2 109.156607482862 86.4174610511498
"2933" 586.4 108.899218046932 85.6915776857846
"2934" 586.6 108.655463010568 86.2041571470088
"2935" 586.8 108.778192392195 88.1550076793714
"2936" 587 108.31468988469 90.1699560800491
"2937" 587.2 107.332965823657 92.7771576847598
"2938" 587.4 106.456405753683 95.9029502097518
"2939" 587.6 105.346711221373 99.6093354047333
"2940" 587.8 104.32985582712 103.212401638429
"2941" 588 103.269939269902 105.313942733175
"2942" 588.2 100.859754071009 106.872464768852
"2943" 588.4 98.6893353021989 108.921492462588
"2944" 588.6 96.2528307195507 111.1605095615
"2945" 588.8 93.3629925444497 112.887961460913
"2946" 589 90.18768339541 114.577897363802
"2947" 589.2 87.2092319561862 115.343292265385
"2948" 589.4 83.6153214736521 116.207021440289
"2949" 589.6 80.0131119447858 117.07731476565
"2950" 589.8 76.7636994423924 117.45199876257
"2951" 590 73.1758577913633 117.969829062416
"2952" 590.2 69.2202078354885 118.508883321109
"2953" 590.4 65.4272529128128 118.614145714893
"2954" 590.6 61.6705987595822 118.21300089771
"2955" 590.8 57.9513812550372 118.753325991118
"2956" 591 53.771388560659 119.315895006785
"2957" 591.2 50.5516583656786 118.281901581121
"2958" 591.4 47.2273545167578 116.013859480046
"2959" 591.6 43.3181495914139 114.409290191495
"2960" 591.8 39.2279304259261 112.601128935173
"2961" 592 35.1363771338261 111.214166330511
"2962" 592.2 30.6595715719261 110.228241676785
"2963" 592.4 26.2148997703069 108.651976143439
"2964" 592.6 22.1892186997229 106.821807780015
"2965" 592.8 19.5518703223106 104.574081428232
"2966" 593 17.5879479555193 101.524314795864
"2967" 593.2 15.2602639148187 98.132067089089
"2968" 593.4 12.2782134400076 94.8799562374225
"2969" 593.6 9.712364696714 91.7323970548289
"2970" 593.8 7.03201312257133 88.7056901986054
"2971" 594 6.01364911478576 86.4740281462441
"2972" 594.2 4.5022263295593 83.7766793055346
"2973" 594.4 2.89587270399534 80.4785692755755
"2974" 594.6 2.00859970217907 76.8806536489162
"2975" 594.8 2.02192370518171 74.1502579566846
"2976" 595 1.57688200639025 70.5243792709066
"2977" 595.2 1.27198945605202 66.6673462671674
"2978" 595.4 1.45740035546558 62.9556929260749
"2979" 595.6 1.3616407789477 59.3903510653366
"2980" 595.8 1.32929860397964 55.7581136652805
"2981" 596 2.03990746879728 52.0523625724404
"2982" 596.2 3.35677808389965 49.1516795472426
"2983" 596.4 4.71450744182847 45.5394356513572
"2984" 596.6 6.18173210517972 41.9451724385926
"2985" 596.8 7.7220494775191 38.8487625908555
"2986" 597 9.36642891810057 35.1391117496043
"2987" 597.2 10.9083504257317 31.6849521817846
"2988" 597.4 13.0579880240573 28.6114534808079
"2989" 597.6 15.443119628941 26.1357472580172
"2990" 597.8 17.9973238539178 23.0229995559474
"2991" 598 20.8310056688453 20.7856692593755
"2992" 598.2 23.7289172184705 19.2044457641876
"2993" 598.4 27.7934100415163 18.3980040987462
"2994" 598.6 31.1456212843801 16.9002733211362
"2995" 598.8 34.1105483795689 15.2396207238079
"2996" 599 37.2021620041271 14.0017676124125
"2997" 599.2 40.7058669159009 13.1581231072615
"2998" 599.4 44.591766558366 12.223035327516
"2999" 599.6 48.1423729031458 12.1444690282377
"3000" 599.8 51.6739890249522 12.0550076490523
"3001" 600 55.4847879742163 11.4564350551385
"3002" 600.2 59.0992834973411 11.3472708678159
"3003" 600.4 62.8098360154856 10.3898840928923
"3004" 600.6 66.3351075787928 9.35132563381515
"3005" 600.8 68.8731538245762 7.52333420122906
"3006" 601 70.9483578022054 4.82024810570942
"3007" 601.2 71.0484206851539 4.24889403311795
"3008" 601.4 71.0137354859363 4.66688674580734
"3009" 601.6 70.955242783205 6.19096287815866
"3010" 601.8 71.5652955094736 7.20168338892171
"3011" 602 72.7747554891897 8.71211773873881
"3012" 602.2 75.1925087283616 10.5983253098791
"3013" 602.4 78.0920732582317 12.7894335401894
"3014" 602.6 80.7482645029717 14.4641087686726
"3015" 602.8 83.5253403663805 16.8047869964029
"3016" 603 86.1824451513681 20.0155791557619
"3017" 603.2 89.1390246461797 23.0792041255126
"3018" 603.4 91.0663211820442 25.7029232375502
"3019" 603.6 94.1981911600163 28.3924254753
"3020" 603.8 97.3069831172551 30.9607798070502
"3021" 604 101.046125512851 33.4715724623084
"3022" 604.2 102.869113793786 35.670942983894
"3023" 604.4 105.701394735564 38.4724481095022
"3024" 604.6 107.75573161078 41.4123763062166
"3025" 604.8 108.671767066444 44.7493626089926
"3026" 605 110.098666576849 47.7901806669487
"3027" 605.2 112.061721405772 50.7160561382326
"3028" 605.4 114.665729412378 53.3401175014463
"3029" 605.6 116.418439779888 56.5471894673081
"3030" 605.8 118.097372410778 61.0552816150869
"3031" 606 119.348164753303 64.7034259474513
"3032" 606.2 118.448672535946 67.034069012356
"3033" 606.4 117.782269353388 70.5136387412566
"3034" 606.6 116.707500181568 74.8218923356049
"3035" 606.8 116.103172543828 78.8863073349782
"3036" 607 115.557892748002 83.3856122564977
"3037" 607.2 114.751790432994 87.3267370774751
"3038" 607.4 114.202253235844 91.5450650192566
"3039" 607.6 113.016209984098 95.2668611944676
"3040" 607.8 110.220303193876 97.7329779952726
"3041" 608 107.283233228789 100.407404137842
"3042" 608.2 104.248286896257 103.08469704131
"3043" 608.4 100.866299799698 105.406221542499
"3044" 608.6 97.3708806797317 107.638850585094
"3045" 608.8 93.6759007543471 110.374709349503
"3046" 609 90.1358454803263 113.263307364217
"3047" 609.2 86.0362800978087 115.937152102041
"3048" 609.4 81.9088876568317 117.616385812603
"3049" 609.6 77.5625295491527 118.946922615943
"3050" 609.8 73.1289513913263 119.543963526649
"3051" 610 68.5217121084953 120.275409572666
"3052" 610.2 64.0357159646862 119.407951754803
"3053" 610.4 59.4772209167603 118.844820732128
"3054" 610.6 54.7490653197039 118.100601684479
"3055" 610.8 49.6839260235666 118.161774944298
"3056" 611 44.6458167724657 117.783023468684
"3057" 611.2 40.4858800801889 117.060673282442
"3058" 611.4 36.956447192062 114.981691799986
"3059" 611.6 33.1846924787853 112.294987325686
"3060" 611.8 29.1514410991919 109.703202792864
"3061" 612 24.942966921837 106.832329116627
"3062" 612.2 20.3597337227576 104.435422263474
"3063" 612.4 17.5293549947317 101.476149395895
"3064" 612.6 15.1825434205009 97.8683673858359
"3065" 612.8 12.6040996438202 93.5763519972625
"3066" 613 10.0672242891855 89.5917410296922
"3067" 613.2 7.37038406928632 85.2551957731796
"3068" 613.4 5.44005395769137 81.0346788364943
"3069" 613.6 3.70628046523977 76.6468499072282
"3070" 613.8 2.55809525165171 71.9250811270246
"3071" 614 1.47624571951395 67.2869857631959
"3072" 614.2 1.44049935437454 64.2737715893322
"3073" 614.4 2.49763453766026 60.9447230735465
"3074" 614.6 3.2043435613896 56.9732265985741
"3075" 614.8 3.69831142011187 52.4460019970739
"3076" 615 3.91345383401171 47.6345627176486
"3077" 615.2 4.34528367016972 43.2242333581896
"3078" 615.4 6.01389776610966 38.3918243413043
"3079" 615.6 8.02689936987805 34.4049153213212
"3080" 615.8 10.5035460704246 30.6760079931783
"3081" 616 13.1203070486935 27.382934394922
"3082" 616.2 16.6069240176264 25.0024522143109
"3083" 616.4 20.5726621564061 23.1709380985288
"3084" 616.6 23.8855193809717 21.6241410037606
"3085" 616.8 27.6179065486349 20.9682218262685
"3086" 617 31.2338607754192 20.2503312395502
"3087" 617.2 34.8230687071038 19.1433867555986
"3088" 617.4 37.6859250939481 17.3006889631801
"3089" 617.6 40.4122658083163 15.2912250317538
"3090" 617.8 42.1549532759128 12.1623421372019
"3091" 618 41.8063717477317 9.41711048473699
"3092" 618.2 41.834770664388 9.05912958294086
"3093" 618.4 43.6239024137317 9.49975509432596
"3094" 618.6 46.3288992252395 9.78330195767524
"3095" 618.8 49.7641538936223 9.9202253058393
"3096" 619 53.4317677253269 9.82821861157033
"3097" 619.2 57.6847203613301 10.5063243200366
"3098" 619.4 60.9867644903123 11.5078490739782
"3099" 619.6 64.9497318592278 11.7330041846035
"3100" 619.8 69.2493144822544 11.8543943795346
"3101" 620 73.5545913565663 11.2538381269801
"3102" 620.2 77.4517831693237 11.9995371855766
"3103" 620.4 80.9760122231603 12.3814164519037
"3104" 620.6 85.1367388739683 11.9943759534564
"3105" 620.8 87.1667442263317 11.3725490244
"3106" 621 89.3237685366039 10.4046159575816
"3107" 621.2 90.0796239382201 10.8709049867614
"3108" 621.4 90.9369447900782 12.9044834552649
"3109" 621.6 92.5515504568538 15.5858324057922
"3110" 621.8 94.5197161616935 18.8651175605327
"3111" 622 96.9262092288262 22.4081857059972
"3112" 622.2 98.7947861329237 24.6682452220726
"3113" 622.4 100.568164691848 26.43162434318
"3114" 622.6 101.606376249607 28.5052877633081
"3115" 622.8 102.701577218671 30.0230116545861
"3116" 623 104.413567981123 32.3174762803711
"3117" 623.2 106.674208731619 35.0111589363249
"3118" 623.4 110.360512702396 36.8851670644486
"3119" 623.6 113.498654199125 39.2014330519185
"3120" 623.8 116.664667749578 42.4043885382923
"3121" 624 119.415516856393 45.3867126321831
"3122" 624.2 120.165492852988 48.6344823461102
"3123" 624.4 121.062692504009 52.5935453433462
"3124" 624.6 122.38026120709 56.4921646307006
"3125" 624.8 122.633938729422 60.5459791009037
"3126" 625 121.493345505351 64.3510475530227
"3127" 625.2 120.933867528232 68.7755601300846
"3128" 625.4 121.101002659779 72.9964633207374
"3129" 625.6 120.872046757279 77.0243055982608
"3130" 625.8 119.932590088779 81.3808201950523
"3131" 626 118.352454688036 85.3135313072566
"3132" 626.2 116.602574691111 89.4679792481475
"3133" 626.4 114.964009548279 92.5458590701752
"3134" 626.6 111.834697586869 95.0053753843653
"3135" 626.8 108.915196338501 98.3610313758872
"3136" 627 105.935993943257 101.57225187996
"3137" 627.2 103.274609753757 105.14889258341
"3138" 627.4 100.254221379135 108.624291803333
"3139" 627.6 96.5120475078856 111.543121920503
"3140" 627.8 93.0569958483843 114.572932112641
"3141" 628 89.4362371184775 116.474077990878
"3142" 628.2 85.8258517043746 116.732173160794
"3143" 628.4 81.2330835957039 117.080043790673
"3144" 628.6 76.6935188171862 117.499544555503
"3145" 628.8 73.537332218183 118.099229409254
"3146" 629 70.5947592609817 118.867308037561
"3147" 629.2 67.8770042895475 119.84885512689
"3148" 629.4 64.839245485315 119.701759652146
"3149" 629.6 61.1393715973464 118.70846339495
"3150" 629.8 57.114740154815 118.039296086618
"3151" 630 52.9712029817317 117.709791377442
"3152" 630.2 48.7295112845862 117.24815882053
"3153" 630.4 44.3263409236781 117.013844048445
"3154" 630.6 40.2355059578317 117.393325230866
"3155" 630.8 36.760794339029 115.586097520379
"3156" 631 34.0272038408106 113.367923409969
"3157" 631.2 31.1540021676791 110.385396583995
"3158" 631.4 28.0520856266506 107.01072117346
"3159" 631.6 24.0689247481771 104.526624373248
"3160" 631.8 20.1582832794817 101.641976116716
"3161" 632 16.0654817735938 98.9694002359225
"3162" 632.2 13.1410928387058 95.9980061976036
"3163" 632.4 10.3309769622843 92.1964242798899
"3164" 632.6 7.76617876586731 88.3265570714202
"3165" 632.8 6.94313420058516 84.2198702807415
"3166" 633 6.39302162831708 80.2073213904676
"3167" 633.2 5.18403457401077 76.0544383404823
"3168" 633.4 4.50371855506503 71.9766396499989
"3169" 633.6 3.49603998854123 67.4915427174037
"3170" 633.8 3.06416394646608 62.4014232865893
"3171" 634 3.1732038149858 57.7986539052272
"3172" 634.2 3.78521814026889 53.1895372695284
"3173" 634.4 4.79427617854122 48.6671179624037
"3174" 634.6 6.0237367608567 44.0733710248596
"3175" 634.8 7.11790964421989 39.014364372572
"3176" 635 9.7305151727075 34.4395162268572
"3177" 635.2 12.469276594802 30.169667128769
"3178" 635.4 15.6325427293424 26.1134377847006
"3179" 635.6 18.7037136856859 22.6022539517464
"3180" 635.8 22.0369518125689 21.3413308168079
"3181" 636 26.4056675496154 19.5056852272265
"3182" 636.2 30.4785289019046 18.3726625883861
"3183" 636.4 34.3870030335427 18.1362730776429
"3184" 636.6 38.5487975540548 17.0558276069308
"3185" 636.8 42.5853134617317 15.2723617708735
"3186" 637 46.5183790100726 13.2972068725119
"3187" 637.2 49.3173122698767 10.064860028319
"3188" 637.4 52.0633922341655 6.75595357748314
"3189" 637.6 55.7352834668586 4.79983705305327
"3190" 637.8 59.544272676024 4.31413872369231
"3191" 638 63.522056348431 5.11308333653649
"3192" 638.2 67.7016550073364 5.67796022676136
"3193" 638.4 72.0085384718917 6.59991322412861
"3194" 638.6 76.2851096309875 8.26839429890089
"3195" 638.8 80.0650903516387 10.3063232018079
"3196" 639 84.1628729657555 13.0058062385227
"3197" 639.2 88.3605033134222 14.7306057480941
"3198" 639.4 92.376665921124 16.8610921784308
"3199" 639.6 96.4168280377782 19.7502366955753
"3200" 639.8 99.1521814985689 23.2011296378311
"3201" 640 102.220720160946 26.3281823787608
"3202" 640.2 105.435040827383 29.2696290375986
"3203" 640.4 108.653171378541 33.2273804170465
"3204" 640.6 110.628223316039 37.1498109784303
"3205" 640.8 112.260413363613 41.9564732755227
"3206" 641 114.731015778569 46.074239813273
"3207" 641.2 117.499579932592 49.9900824607846
"3208" 641.4 120.411622515436 54.2418059830346
"3209" 641.6 120.944950032293 58.7325949500285
"3210" 641.8 120.199109482883 62.8098920983392
"3211" 642 118.860507965967 67.2969891147006
"3212" 642.2 118.446636973976 71.7022911311017
"3213" 642.4 118.212245179516 76.5083741722006
"3214" 642.6 118.283212563442 80.9868126501235
"3215" 642.8 116.787887437587 85.5669888901314
"3216" 643 115.178535578362 90.0237591231712
"3217" 643.2 113.294492439699 94.4184916154486
"3218" 643.4 110.644298757812 97.4552727106556
"3219" 643.6 107.032376224807 99.3481496407594
"3220" 643.8 103.332780721501 102.195821352503
"3221" 644 99.3348790184497 105.018652863067
"3222" 644.2 96.1155326495799 108.445485194445
"3223" 644.4 93.3565977238106 112.076520042021
"3224" 644.6 91.2669322484731 114.366929116974
"3225" 644.8 88.5061103770414 115.479779397572
"3226" 645 85.0589010881886 116.425081145776
"3227" 645.2 81.4981061302977 116.497742673586
"3228" 645.4 77.1644244897408 116.756009283048
"3229" 645.6 72.8868478856236 117.968536366352
"3230" 645.8 69.2186863436609 119.353808099059
"3231" 646 65.0943685668953 119.977995463685
"3232" 646.2 60.1764138362317 119.315895006785
"3233" 646.4 55.6617677094473 118.276115012408
"3234" 646.6 50.8857635747044 117.32605299193
"3235" 646.8 46.4371338718835 116.746082834258
"3236" 647 41.9434077900095 115.511341727757
"3237" 647.2 37.6125044035143 112.959053279924
"3238" 647.4 33.0019699500953 110.04294796603
"3239" 647.6 28.650911689065 108.06812090509
"3240" 647.8 24.6338406275938 105.768352696483
"3241" 648 20.6075413294422 102.982033889969
"3242" 648.2 16.7707334993578 99.700110626402
"3243" 648.4 13.4209544500945 95.8959439155014
"3244" 648.6 10.9639891195888 91.349269182709
"3245" 648.8 8.02500972632847 86.6568791109298
"3246" 649 5.80439766262686 81.9204109467685
"3247" 649.2 3.68543635045897 77.3335116361152
"3248" 649.4 2.98804553870711 72.1867289257109
"3249" 649.6 2.25060481766615 67.4524233443092
"3250" 649.8 2.17944633296835 62.3015238259526
"3251" 650 2.13897435521558 57.4308603658895
"3252" 650.2 3.21093427557423 52.645844367572
"3253" 650.4 4.84956588417525 48.1715048301153
"3254" 650.6 7.02897535403879 43.4549454823043
"3255" 650.8 8.7647028288037 38.7203537426326
"3256" 651 11.4634230644482 34.5155159692728
"3257" 651.2 13.2169075216591 29.9920103114378
"3258" 651.4 15.0905255806603 25.7594312859989
"3259" 651.6 17.6958463534493 22.8311795699831
"3260" 651.8 21.5066785950044 20.9745036142846
"3261" 652 25.695976193086 18.9428150885956
"3262" 652.2 29.6508864364394 16.7562346400077
"3263" 652.4 33.4947963754302 14.1959924487037
"3264" 652.6 36.6686504674556 10.9616147906652
"3265" 652.8 40.2561250032023 7.76399579560079
"3266" 653 44.3018702018428 5.81254739974017
"3267" 653.2 48.455775233388 5.75471278058149
"3268" 653.4 52.8974395618453 6.05068850287552
"3269" 653.6 57.5849346723471 6.28246451637692
"3270" 653.8 61.8894770588176 6.64319317311274
"3271" 654 66.4388579337079 7.09264949692747
"3272" 654.2 70.9146817506603 8.52998242157032
"3273" 654.4 75.1834059849222 8.96890989533223
"3274" 654.6 78.9400157146136 9.41457924057202
"3275" 654.8 81.5750130214035 11.5424708369373
"3276" 655 83.4212832671821 14.6641838128915
"3277" 655.2 85.8696882510499 17.5459798579664
"3278" 655.4 88.4903505281363 20.2327251499984
"3279" 655.6 90.480006540527 23.4692637888476
"3280" 655.8 93.2154519492607 25.7752952111069
"3281" 656 96.6749409516497 27.0879191155551
"3282" 656.2 100.041537984875 27.4100458704275
"3283" 656.4 103.367495462113 28.5228197475703
"3284" 656.6 107.246533185522 30.6976888465986
"3285" 656.8 109.114924983116 33.7431558645462
"3286" 657 110.719385755193 37.1558006262065
"3287" 657.2 111.778283234801 41.5213556864823
"3288" 657.4 112.937448161086 45.6537691395405
"3289" 657.6 114.75544347855 48.570874262171
"3290" 657.8 116.789222935826 51.9895706400287
"3291" 658 118.396124880636 55.5508608079513
"3292" 658.2 118.286093879433 59.2243108444943
"3293" 658.4 117.968863584619 63.5524627876072
"3294" 658.6 118.106180355715 68.0602427186193
"3295" 658.8 116.733146142017 72.5453907427608
"3296" 659 115.481275530232 76.9349745842346
"3297" 659.2 113.971277863338 81.0934804915305
"3298" 659.4 112.433586913463 85.0392931610529
"3299" 659.6 111.489199245982 89.3870741507674
"3300" 659.8 110.543790149554 93.7144679470507
"3301" 660 109.802024262994 98.1056952206535
"3302" 660.2 107.159152383343 100.843388822297
"3303" 660.4 104.937743044303 101.825707949575
"3304" 660.6 101.812953697407 104.09144411919
"3305" 660.8 98.0599445036548 105.897458899374
"3306" 661 93.997848670484 107.82471816172
"3307" 661.2 90.0926440395442 110.285039510097
"3308" 661.4 85.9726051400069 112.419759648895
"3309" 661.6 82.6587067752182 114.884348228487
"3310" 661.8 78.3448876741791 117.194303759443
"3311" 662 74.1402870626369 118.959999223664
"3312" 662.2 69.300909004056 118.887827938731
"3313" 662.4 64.5898424414397 118.971230531563
"3314" 662.6 59.2284564673072 118.254035783454
"3315" 662.8 54.2659304252722 116.726440119704
"3316" 663 48.8144867442953 115.215829075821
"3317" 663.2 43.4382667716102 112.982443687345
"3318" 663.4 38.1455906421562 110.508709683869
"3319" 663.6 33.0081417151354 108.485746680482
"3320" 663.8 28.0919488850372 106.614817614618
"3321" 664 23.5222939474885 104.768632185866
"3322" 664.2 19.6882322451714 102.098597121474
"3323" 664.4 16.0386217144903 99.2447158417329
"3324" 664.6 13.9166770453179 96.8239530150346
"3325" 664.8 11.8820275682317 92.8945881399626
"3326" 665 10.0062427142189 88.9804427004513
"3327" 665.2 8.19855742914697 83.9730650342761
"3328" 665.4 6.71599746095122 79.7228576415163
"3329" 665.6 5.2764781919698 75.0800423518084
"3330" 665.8 3.81998082833171 70.5790698452326
"3331" 666 2.61106328820371 65.4723279682486
"3332" 666.2 2.46881654750863 60.6046612788692
"3333" 666.4 2.80927203057598 55.5033297561863
"3334" 666.6 4.37283945948781 50.5283755151749
"3335" 666.8 6.16766007618252 45.57501528676
"3336" 667 8.34224002114298 40.6553454688169
"3337" 667.2 10.4682166930244 35.6398229166871
"3338" 667.4 12.5095083933984 30.643272191237
"3339" 667.6 14.0667156567161 26.5305488086752
"3340" 667.8 17.0613861355457 22.9928080166451
"3341" 668 20.9467421384836 20.6274938657545
"3342" 668.2 25.722995675709 18.646530082671
"3343" 668.4 29.7677276935394 16.1210975501308
"3344" 668.6 34.4312009645409 14.7979715118609
"3345" 668.8 38.4865963475888 13.4509157893799
"3346" 669 41.4018051210805 11.8974173230404
"3347" 669.2 43.1733950791422 10.6012089229936
"3348" 669.4 46.3440163356365 10.1373224663322
"3349" 669.6 49.2805029558746 11.2500963434751
"3350" 669.8 52.8655325941736 12.229524255366
"3351" 670 53.7286777981018 11.361933525572
"3352" 670.2 54.8112227785821 9.51271362973737
"3353" 670.4 55.7518437514759 7.41699289057531
"3354" 670.6 57.1708460986852 5.69607515034275
"3355" 670.8 58.9827302554264 6.05717517918919
"3356" 671 61.2335490195174 7.52848593214175
"3357" 671.2 64.4758069685833 9.44251495780024
"3358" 671.4 67.9840874226536 11.7002288319721
"3359" 671.6 71.7357871623489 14.0005410811284
"3360" 671.8 74.6487282008015 17.5190819411335
"3361" 672 77.3069494671364 20.7364936461179
"3362" 672.2 79.92749300559 23.9875360316271
"3363" 672.4 81.4455093379915 26.7414323275799
"3364" 672.6 81.7769506300805 27.9049714611334
"3365" 672.8 82.6915386170888 29.709778549856
"3366" 673 84.6103433885742 31.2004136352807
"3367" 673.2 87.0950815886437 32.2426744490086
"3368" 673.4 90.2243995576365 33.4901186935941
"3369" 673.6 93.2400362358026 34.50938256995
"3370" 673.8 95.9509987364955 36.3156686705248
"3371" 674 98.625842330065 38.4357803697846
"3372" 674.2 100.855146885047 41.4726544111615
"3373" 674.4 102.931326145824 45.0887415219231
"3374" 674.6 104.731879877032 48.5130891338539
"3375" 674.8 106.362444087007 51.2535627212886
"3376" 675 107.314951109264 54.4093203301314
"3377" 675.2 106.671815669517 57.5105792471417
"3378" 675.4 105.758525056084 60.3718176249766
"3379" 675.6 104.034483623716 63.7554430628784
"3380" 675.8 102.179465748834 67.2525348549027
"3381" 676 100.672109848589 70.7464063080465
"3382" 676.2 98.702619739151 74.0838803966475
"3383" 676.4 96.3173939353875 76.8986878185961
"3384" 676.6 93.4263198400357 78.8109258787846
"3385" 676.8 90.7109290250317 81.0016994494096
"3386" 677 88.8391387439112 83.9838977743231
"3387" 677.2 88.1404213688317 87.1810086601301
"3388" 677.4 88.172107133469 90.973638658827
"3389" 677.6 88.4095735503656 94.7062052300971
"3390" 677.8 90.203951148783 98.3277432684513
"3391" 678 92.5274610478087 101.327001748426
"3392" 678.2 95.2171401286292 104.199765420144
"3393" 678.4 96.7350778277061 107.039240984426
"3394" 678.6 95.9023254299427 109.443344750904
"3395" 678.8 94.1758409944308 111.516137932528
"3396" 679 92.3529659774906 112.705322692883
"3397" 679.2 90.2811324244308 114.66637123605
"3398" 679.4 88.3901409183199 115.535736688843
"3399" 679.6 86.2026330347054 115.192286898021
"3400" 679.8 83.5205551555603 114.909310453299
"3401" 680 80.1213256206382 115.25375036742
"3402" 680.2 76.1577013351317 115.43973266807
"3403" 680.4 72.2263509586476 115.894375328467
"3404" 680.6 68.9465256116506 116.414161684812
"3405" 680.8 65.5914253129422 117.525695628995
"3406" 681 62.5827873455531 118.269192078597
"3407" 681.2 59.3599542873831 118.461917623087
"3408" 681.4 55.5027635522317 118.461222848368
"3409" 681.6 51.2091309490909 118.778954601988
"3410" 681.8 47.1151051408939 117.129945962541
"3411" 682 43.1275855694131 115.534925713608
"3412" 682.2 39.0448899080681 113.502951468196
"3413" 682.4 34.9554960001354 111.276358967794
"3414" 682.6 30.7331125307049 109.026214061579
"3415" 682.8 26.5402943680499 106.672254730903
"3416" 683 21.9789733698379 105.188098167466
"3417" 683.2 18.6704362775212 102.51740199039
"3418" 683.4 16.354169017523 99.0905040676194
"3419" 683.6 13.9052956643419 94.4953793742422
"3420" 683.8 10.9644606339436 90.3696287704287
"3421" 684 8.21078588339565 85.8884413703338
"3422" 684.2 5.53876041364975 81.5819152548174
"3423" 684.4 4.42983519465854 76.8224080072724
"3424" 684.6 2.7294624287317 72.1120271383846
"3425" 684.8 2.10942482438771 67.0084010282566
"3426" 685 1.49455483336587 62.0795111764432
"3427" 685.2 1.98025131450268 57.0956958060518
"3428" 685.4 3.50191296178171 53.4661098595096
"3429" 685.6 5.52171720190107 49.1137730325346
"3430" 685.8 6.76126474039572 44.2165664766166
"3431" 686 7.78630178171558 39.1477163449459
"3432" 686.2 8.86286175156635 34.3161804912807
"3433" 686.4 11.6397231800981 30.4243747514945
"3434" 686.6 15.132146774127 27.3464279840404
"3435" 686.8 19.2576319226692 24.278920416644
"3436" 687 22.4966063863163 20.6779065770308
"3437" 687.2 25.3218631732793 17.2250738560227
"3438" 687.4 28.0151088370394 13.5416021049231
"3439" 687.6 32.1050067642772 12.0874867863755
"3440" 687.8 36.0779045593567 11.7123997962534
"3441" 688 40.2108295600218 11.0905657204182
"3442" 688.2 43.8640273030099 10.0005033390403
"3443" 688.4 47.0310291474874 7.91236460489912
"3444" 688.6 50.732488818976 6.75881733378461
"3445" 688.8 54.8858536069836 6.27123549754034
"3446" 689 58.5858375990675 4.60109192894519
"3447" 689.2 62.657815281209 2.98508077239825
"3448" 689.4 66.515127512755 4.54577750292415
"3449" 689.6 70.382320611709 6.59358727323916
"3450" 689.8 74.2512914222779 8.31070890244616
"3451" 690 77.6809651313984 9.82512757302271
"3452" 690.2 81.4355307690932 12.4420959163154
"3453" 690.4 85.6565634304294 15.345291111366
"3454" 690.6 89.6210191736458 17.4570949370034
"3455" 690.8 93.0242669932126 20.8927444649144
"3456" 691 96.0982003202435 24.0090029292571
"3457" 691.2 99.4078750826126 26.7392905055941
"3458" 691.4 102.640908213513 29.5519906914956
"3459" 691.6 106.417644680913 31.6788187824618
"3460" 691.8 110.616005584588 32.3361474546886
"3461" 692 113.277365045779 33.0573732969275
"3462" 692.2 114.601923360911 35.4457801446909
"3463" 692.4 115.512976646499 39.15433900518
"3464" 692.6 116.109454331845 42.8728166385104
"3465" 692.8 116.958791955994 47.1586911511656
"3466" 693 117.805331135937 51.458579134719
"3467" 693.2 118.052110472866 55.9336041104653
"3468" 693.4 117.476515576338 60.5121803679322
"3469" 693.6 117.919363095052 65.3134238585926
"3470" 693.8 118.213853317248 71.3544435036394
"3471" 694 117.352012597461 76.2378643153256
"3472" 694.2 116.932368561958 80.9844245323653
"3473" 694.4 116.613274159317 85.9955549400285
"3474" 694.6 114.822420663807 88.6223458847096
"3475" 694.8 111.980865968352 91.6924330665036
"3476" 695 108.940080563076 96.0274531886289
"3477" 695.2 106.156694095557 99.9007727853346
"3478" 695.4 103.236047738113 104.364174818564
"3479" 695.6 99.4447297729881 108.05452826122
"3480" 695.8 95.6695079886264 110.873943360758
"3481" 696 91.0837082738745 113.34516767224
"3482" 696.2 86.6552621451034 115.796870714776
"3483" 696.4 81.7437933732007 116.496539599475
"3484" 696.6 76.3573200373739 116.821852271133
"3485" 696.8 71.2114214512317 117.170199081646
"3486" 697 66.0797822890928 117.44787737784
"3487" 697.2 61.3573323521813 117.575782095234
"3488" 697.4 56.314773546543 117.137062759605
"3489" 697.6 51.240221395065 117.195442563118
"3490" 697.8 45.9644368019889 116.107396994356
"3491" 698 40.4438192694198 114.435003349335
"3492" 698.2 35.6552597466167 112.78105655659
"3493" 698.4 30.3961857842455 110.458112855381
"3494" 698.6 25.6282623693121 107.676975735544
"3495" 698.8 21.1250055852496 104.609892736669
"3496" 699 17.8416031818093 100.309045683707
"3497" 699.2 14.59489353768 96.2431042369225
"3498" 699.4 11.51236031413 91.9143097964965
"3499" 699.6 8.28024035706784 87.6705696594485
"3500" 699.8 5.68880246511696 83.577155300924
"3501" 700 3.87233592714155 78.7151543565715
"3502" 700.2 2.56530529065733 74.6394033112474
"3503" 700.4 1.50677932847761 70.0222925236944
"3504" 700.6 1.54468553600901 65.0485313100031
"3505" 700.8 1.19711807332188 60.0716313657518
"3506" 701 1.70267562391353 54.6315450706524
"3507" 701.2 2.80055631532693 49.7798918395465
"3508" 701.4 5.00847549039577 45.1825515696909
"3509" 701.6 7.02947400439025 40.595285446809
"3510" 701.8 8.71149137296608 36.0147727248393
"3511" 702 10.2674101964955 31.6113513899106
"3512" 702.2 13.2022417724718 27.6553088266822
"3513" 702.4 16.4717918214932 24.0483274549154
"3514" 702.6 20.4459938937693 20.6421356272959
"3515" 702.8 23.5851875682355 16.6390780218899
"3516" 703 27.7112359705888 14.032844467529
"3517" 703.2 31.8948377586933 12.0706006373308
"3518" 703.4 36.262605910434 10.3383815462121
"3519" 703.6 40.9553058009539 8.49845382838461
"3520" 703.8 45.5049024045762 6.93191549245128
"3521" 704 50.2847740783301 6.04120961301296
"3522" 704.2 54.8370401106154 6.61691709906368
"3523" 704.4 59.6185627215061 6.00623079055905
"3524" 704.6 63.1518566334596 3.80914834326991
"3525" 704.8 65.0447995487317 2.84968391722906
"3526" 705 66.8475775307544 3.18571727448916
"3527" 705.2 69.8143195821471 4.57478460491538
"3528" 705.4 73.3686069343829 6.2757527049474
"3529" 705.6 76.8255140312677 8.45067873659262
"3530" 705.8 80.4917657432908 9.53418052736729
"3531" 706 83.3279435696753 10.477635839333
"3532" 706.2 86.3229898048309 11.5662553167541
"3533" 706.4 89.2878148777079 13.1139925876894
"3534" 706.6 93.2406050591269 14.5513753677927
"3535" 706.8 97.2780068599856 15.6237732250385
"3536" 707 101.388580046679 17.1339695619876
"3537" 707.2 103.897560275552 20.4207247394877
"3538" 707.4 105.483347290267 23.4939875690637
"3539" 707.6 107.325991827595 27.117521222421
"3540" 707.8 108.959868470465 31.0606095865938
"3541" 708 111.382774069941 34.4988036447614
"3542" 708.2 113.586756439011 37.7051451186683
"3543" 708.4 115.514745682005 40.3080803750502
"3544" 708.6 117.282200849615 41.8474243109474
"3545" 708.8 118.11710388922 43.5745467690996
"3546" 709 117.776700226803 46.1045739897689
"3547" 709.2 116.470914593101 48.2821569813174
"3548" 709.4 114.868801198659 51.2527218520266
"3549" 709.6 112.937350805541 53.8106061056418
"3550" 709.8 110.974318773028 56.4739932881206
"3551" 710 108.83420401411 58.7025761988712
"3552" 710.2 107.224493361832 61.2879829042596
"3553" 710.4 106.029365021302 64.6547867954292
"3554" 710.6 104.630860873497 68.0487507130893
"3555" 710.8 103.219175068444 71.1430236461686
"3556" 711 102.83930482639 74.4539185679553
"3557" 711.2 103.532752937634 77.9148262647115
"3558" 711.4 105.353475364804 81.0605095488166
"3559" 711.6 108.006918148537 82.1958392619798
"3560" 711.8 110.660386263707 83.4687440141261
"3561" 712 113.769820260244 84.627657295931
"3562" 712.2 116.314986583497 85.2919643585502
"3563" 712.4 116.516773443684 86.4736104383322
"3564" 712.6 115.46725457938 87.9868592697046
"3565" 712.8 114.717061705782 88.7604334861796
"3566" 713 113.507956521432 89.9433012080346
"3567" 713.2 112.701869868914 92.2557173638177
"3568" 713.4 111.612106032822 95.344282996842
"3569" 713.6 110.435569752756 98.4554559342968
"3570" 713.8 108.649831062691 100.203554967712
"3571" 714 107.762090839855 101.151229627031
"3572" 714.2 105.399005764345 103.234517685494
"3573" 714.4 102.176500427674 105.426913618727
"3574" 714.6 99.1369295657834 107.836577247448
"3575" 714.8 95.734388454906 109.10747080083
"3576" 715 91.6896085455115 110.576026050619
"3577" 715.2 88.2648452443866 112.901689122917
"3578" 715.4 85.2464835661665 115.560041264063
"3579" 715.6 83.0048723140738 118.396880440706
"3580" 715.8 83.6153214736521 118.626566056342
"3581" 716 84.7399378863352 117.758011578785
"3582" 716.2 84.844020615361 117.402115795664
"3583" 716.4 85.8349606940768 116.413820125422
"3584" 716.6 86.5622027367937 115.648664990431
"3585" 716.8 87.0735624138158 114.653164466439
"3586" 717 88.1471622105875 113.312800932063
"3587" 717.2 90.3892549468428 111.825793432812
"3588" 717.4 92.9713024802873 109.975806862062
"3589" 717.6 94.7981260762798 107.613044736352
"3590" 717.8 96.2208393755713 104.571116241303
"3591" 718 96.7810024885472 102.345553198862
"3592" 718.2 96.6098046013739 100.224676759528
"3593" 718.4 95.8204870759048 97.6740480586788
"3594" 718.6 94.7410591131996 94.4111989215553
"3595" 718.8 94.1147639653533 91.0424160364603
"3596" 719 93.9683216472135 87.5456950080483
"3597" 719.2 93.3156007914949 83.8262172654162
"3598" 719.4 93.3520928986521 80.5445881891474
"3599" 719.6 94.8700678084685 78.6127740392583
"3600" 719.8 96.2121244109714 76.725164595016
"3601" 720 98.0241866334091 74.5361691338088
"3602" 720.2 99.8490460520946 72.7647049132604
"3603" 720.4 102.254480097583 70.4007895604409
"3604" 720.6 104.649117319919 68.5538457307612
"3605" 720.8 106.884648630159 66.6368207035266
"3606" 721 109.659146223031 65.64558423232
"3607" 721.2 112.677703567541 64.2521343194989
"3608" 721.4 115.579447936335 63.2288728313714
"3609" 721.6 117.746697681782 63.0276193988596
"3610" 721.8 118.614457749756 61.7818667816627
"3611" 722 118.459302692902 59.5558666802724
"3612" 722.2 117.885194391295 56.0612458199023
"3613" 722.4 117.357385146268 52.3712376190285
"3614" 722.6 116.542897704958 48.3788038346475
"3615" 722.8 115.377626027966 44.5751811908814
"3616" 723 113.936374464132 40.9413762164846
"3617" 723.2 112.067772688509 37.417576944735
"3618" 723.4 110.296032171359 33.8435448976999
"3619" 723.6 108.449526485992 29.7474164898182
"3620" 723.8 107.014778284986 25.1777929402154
"3621" 724 104.85471299347 21.1572553241077
"3622" 724.2 102.251630546422 18.6840440504989
"3623" 724.4 98.2958739651067 17.3627699638237
"3624" 724.6 94.5001035563607 15.7700422429217
"3625" 724.8 90.7284092131018 13.8612937496271
"3626" 725 86.3773293464292 12.7547048129779
"3627" 725.2 82.0302351883102 11.5290306401813
"3628" 725.4 77.4057106823711 10.2353235901207
"3629" 725.6 72.7820827944876 9.91138458572162
"3630" 725.8 68.2316602913269 9.8405827657608
"3631" 726 63.5673853060623 9.97114721218131
"3632" 726.2 59.1843364957632 9.97271857894997
"3633" 726.4 54.8796101810317 11.5762722419077
"3634" 726.6 50.7074036254192 13.7206089026596
"3635" 726.8 46.9563909562882 15.8925371092362
"3636" 727 42.8854656688597 17.1405524979766
"3637" 727.2 38.8193899217797 17.6048017595206
"3638" 727.4 35.1606388703508 19.3300711069513
"3639" 727.6 32.6562841582126 22.1146721155022
"3640" 727.8 30.2242503098031 25.4472363926894
"3641" 728 27.4482982721994 28.443549565462
"3642" 728.2 24.0955902244661 31.1494297534096
"3643" 728.4 20.6633782971536 33.772272556019
"3644" 728.6 17.1460175370545 36.5702047424224
"3645" 728.8 13.1485867951957 39.5117585240566
"3646" 729 10.3318108893852 42.019730040761
"3647" 729.2 7.82685700514771 45.1014442637206
"3648" 729.4 7.07190914929864 47.2944534583988
"3649" 729.6 7.46907148690107 50.1848178892846
"3650" 729.8 6.91231610431707 54.5307426960529
"3651" 730 6.81072426637036 58.9348207144065
"3652" 730.2 6.64000314739025 63.206760160931
"3653" 730.4 6.56301441788047 67.7866474884954
"3654" 730.6 5.85488558697138 71.8680445684623
"3655" 730.8 4.64760639945671 75.8347194132096
"3656" 731 3.98181268442998 77.7533110515863
"3657" 731.2 4.55618414740427 80.1826904901651
"3658" 731.4 5.85177501342078 83.687493752146
"3659" 731.6 7.68606162593685 86.4172584278872
"3660" 731.8 10.7918420497061 89.1135951301949
"3661" 732 14.1324917810708 91.5144492231933
"3662" 732.2 17.8292130881742 93.9692694990147
"3663" 732.4 21.3363449032452 96.1476421349738
"3664" 732.6 24.6371981349817 98.509421723776
"3665" 732.8 27.9913480155248 100.560858737802
"3666" 733 31.6552936429665 102.470433765759
"3667" 733.2 35.5577559806001 104.471589097442
"3668" 733.4 38.8633166705799 106.021724593294
"3669" 733.6 42.7704532314361 107.367606454645
"3670" 733.8 46.7467505580408 109.101136620921
"3671" 734 50.5291154459479 110.64929125192
"3672" 734.2 54.1856439267408 111.87346099393
"3673" 734.4 57.9826244514485 113.88742952205
"3674" 734.6 60.3676718463656 117.173805293285
"3675" 734.8 61.9221394032273 118.268115002112
"3676" 735 64.9798877392317 117.173805293285
"3677" 735.2 68.5316659948921 115.516717024351
"3678" 735.4 72.6126828067684 113.945484932739
"3679" 735.6 75.6686990368984 112.424424564868
"3680" 735.8 79.4737674890174 110.295008109413
"3681" 736 84.0269539342925 108.334272805205
"3682" 736.2 87.5753212008449 105.974681027851
"3683" 736.4 90.633783836049 104.111551935438
"3684" 736.6 93.9435371381317 101.340044634157
"3685" 736.8 96.82125358247 98.342707361607
"3686" 737 100.553919774668 95.5440101531664
"3687" 737.2 103.353016386811 94.0105385348635
"3688" 737.4 107.473416040001 92.1714696254368
"3689" 737.6 111.187023581068 90.6394244064656
"3690" 737.8 114.393443136542 89.9511353919398
"3691" 738 115.148674311643 89.4403782946076
"3692" 738.2 115.778329573706 87.6169279675643
"3693" 738.4 115.838822546494 84.4582533052846
"3694" 738.6 116.741422972509 80.4879037010739
"3695" 738.8 117.266623030177 76.336640434314
"3696" 739 117.421914800456 72.9084278908018
"3697" 739.2 118.392650655492 68.546276598016
"3698" 739.4 118.782121512492 63.9756268712392
"3699" 739.6 118.617964374418 59.9392925350573
"3700" 739.8 117.016812269715 56.7611290812518
"3701" 740 114.633234148054 53.7246054363733
"3702" 740.2 112.894539921657 50.2821856035346
"3703" 740.4 111.234111928484 46.677970792578
"3704" 740.6 109.497872444869 43.5763768963169
"3705" 740.8 108.041748875585 39.6738543948822
"3706" 741 106.633377109514 36.1198945211717
"3707" 741.2 103.654140989927 33.2276219044331
"3708" 741.4 100.419607470183 29.2619326697928
"3709" 741.6 97.860761992052 25.3864781662377
"3710" 741.8 95.6353985409397 21.2751751158886
"3711" 742 93.6663074887396 16.7715917283122
"3712" 742.2 90.5328427324035 13.6295589408609
"3713" 742.4 87.0977887303383 10.174668292719
"3714" 742.6 83.9510029613695 8.24003327024918
"3715" 742.8 81.0101087560625 6.20756627464615
"3716" 743 80.4898461297622 4.0890094743495
"3717" 743.2 80.9376258374759 4.04761710443578
"3718" 743.4 80.1282268986277 4.58089630144061
"3719" 743.6 79.1955740197317 5.64740049795535
"3720" 743.8 77.602859864683 6.3630136173212
"3721" 744 74.8773931687079 6.60117436785604
"3722" 744.2 71.6877903757882 6.50754581313945
"3723" 744.4 67.4920258785427 5.87254113163501
"3724" 744.6 63.8918421704698 5.60895099407032
"3725" 744.8 59.6618690048293 5.74239338990657
"3726" 745 55.4188775214932 5.50052687270769
"3727" 745.2 51.2124986430911 4.70800985239399
"3728" 745.4 46.5375011912889 4.80848998880751
"3729" 745.6 42.1841371964612 6.05649283755511
"3730" 745.8 38.3556401343119 7.5823549474411
"3731" 746 35.026260036649 8.7471685511004
"3732" 746.2 32.863294720709 10.0899733758528
"3733" 746.4 31.5714399242433 12.3080222575521
"3734" 746.6 29.3885916326852 14.1557444628544
"3735" 746.8 26.5169153055027 15.9871955027006
"3736" 747 23.5750048886181 18.4813000221255
"3737" 747.2 20.0534829152889 21.270323082006
"3738" 747.4 16.6568195088945 23.3671831039939
"3739" 747.6 14.2508241984929 25.4941094548443
"3740" 747.8 14.5275796090732 26.8149832544188
"3741" 748 14.2757753739471 29.1953346266538
"3742" 748.2 13.2359754687475 32.0498894414933
"3743" 748.4 11.933754166427 35.4975067428862
"3744" 748.6 10.3286037301973 39.0581409249907
"3745" 748.8 8.3253797021077 42.9079443970966
"3746" 749 6.48003611464508 46.8068482122334
"3747" 749.2 4.35700731082927 50.8956813640529
"3748" 749.4 2.37985866733012 55.0225366051704
"3749" 749.6 1.320106022469 59.0304271838609
"3750" 749.8 2.59036569408883 60.9138126880703
"3751" 750 3.47967268606778 63.4683280202436
"3752" 750.2 4.69252118377204 66.5363120952685
"3753" 750.4 5.38926340336587 70.195070578809
"3754" 750.6 5.75023639278051 74.3335942381505
"3755" 750.8 5.82913544766559 78.3248919993879
"3756" 751 5.97725330405373 82.0587167541066
"3757" 751.2 6.71110645788349 85.5814594375257
"3758" 751.4 8.79788441429581 88.1249383393487
"3759" 751.6 11.2345738786035 90.2620348367333
"3760" 751.8 14.2238459263471 92.5023244671692
"3761" 752 17.4900806225972 94.5239475969107
"3762" 752.2 20.5956128434859 96.8652105210728
"3763" 752.4 22.7990650250969 98.9482625372368
"3764" 752.6 25.0444491832795 101.298634491654
"3765" 752.8 27.8719699750651 103.257711979708
"3766" 753 31.0601097680938 104.942405879052
"3767" 753.2 34.8520362650831 105.733537462217
"3768" 753.4 38.3208394054728 106.435537378856
"3769" 753.6 41.4226965880085 108.142949796597
"3770" 753.8 44.3447651402843 110.115500112916
"3771" 754 45.9021345949441 112.615617608484
"3772" 754.2 47.8387692305876 114.431006291869
"3773" 754.4 50.4290204787681 114.231530000857
"3774" 754.6 53.5747073727587 112.85278402846
"3775" 754.8 57.0894966733428 111.284861686979
"3776" 755 60.839263275549 110.129625658506
"3777" 755.2 64.3697167299317 109.07837533707
"3778" 755.4 68.5651623435569 107.854864253707
"3779" 755.6 72.3779793991032 106.641400546127
"3780" 755.8 76.3037231304473 104.912619552042
"3781" 756 80.1018898504864 103.094066387398
"3782" 756.2 82.4872700790494 101.261918831831
"3783" 756.4 84.4894927056206 99.2617520829235
"3784" 756.6 86.7095709586756 97.2070540215697
"3785" 756.8 89.5882963617843 95.3429388351267
"3786" 757 92.4481093971101 92.9406478710278
"3787" 757.2 94.8119888210212 90.0372525112583
"3788" 757.4 97.408793772006 87.5343837466342
"3789" 757.6 99.7244933586713 84.8477241622846
"3790" 757.8 102.171188153 82.7911280515407
"3791" 758 103.88015180615 80.7614725478584
"3792" 758.2 106.040698328412 79.4229515112132
"3793" 758.4 107.236453490511 78.4551887180602
"3794" 758.6 109.024096004256 76.7677493988084
"3795" 758.8 111.121027576474 74.9283882730659
"3796" 759 112.399305732071 72.5214543533466
"3797" 759.2 113.821235811871 70.0542163644322
"3798" 759.4 116.036983948146 67.0919694417358
"3799" 759.6 117.811818884216 63.3106139489862
"3800" 759.8 118.54758576947 59.8844968517132
"3801" 760 119.947524666805 55.7783160103456
"3802" 760.2 119.356829795789 53.3676248108338
"3803" 760.4 117.069240040683 51.31681651837
"3804" 760.6 114.049027862554 49.2017180647604
"3805" 760.8 111.284172920854 46.9408106291505
"3806" 761 107.886593818732 44.2994804946179
"3807" 761.2 104.505986779972 42.5558627423686
"3808" 761.4 100.837493183773 41.7629129525863
"3809" 761.6 96.797940080178 41.1738785159664
"3810" 761.8 92.7653877957067 40.2825213500596
"3811" 762 88.3008833619157 40.7954544687286
"3812" 762.2 84.7177514775157 41.5775119495846
"3813" 762.4 80.5807000334719 42.8293387513752
"3814" 762.6 76.2505201115506 44.5344237631232
"3815" 762.8 72.3348145414494 46.164473558962
"3816" 763 69.2645782828419 48.4781995277059
"3817" 763.2 67.0286667265755 51.7974706565502
"3818" 763.4 66.1286758096852 55.0048971389009
"3819" 763.6 66.7791619588098 57.7308157436596
"3820" 763.8 67.8136939227161 59.7116401804331
"3821" 764 68.2547932249736 59.4881459411717
"3822" 764.2 68.5244981891416 59.1298780639895
"3823" 764.4 68.9329623900426 59.0199151873644
"3824" 764.6 69.4649846718269 59.0560985209513
"3825" 764.8 70.4943248470703 59.2821824348791
"3826" 765 72.3348145414494 59.8807576921798
"3827" 765.2 73.9387316972551 60.4205988498159
"3828" 765.4 76.7779924533144 61.5454067850051
"3829" 765.6 79.4957262268597 62.6494431967126
"3830" 765.8 82.2340649120412 63.2908213311894
"3831" 766 84.6172080778163 64.3975082401154
"3832" 766.2 86.7964378083269 64.9290717614275
"3833" 766.4 89.7967807614878 64.9134657863212
"3834" 766.6 92.6397674824039 64.3238869520141
"3835" 766.8 95.6259285723852 64.2717027840051
"3836" 767 98.4520517787637 63.7119196946086
"3837" 767.2 100.71409851622 62.4780760196326
"3838" 767.4 103.261249997615 61.082454000459
"3839" 767.6 105.776205221499 59.4309768006218
"3840" 767.8 108.165239635122 57.4058608924432
"3841" 768 110.573334183818 55.3331357802534
"3842" 768.2 112.386480181916 52.9051220289462
"3843" 768.4 112.952805998279 52.1445363284751
"3844" 768.6 113.807817417024 53.0298550032237
"3845" 768.8 115.308886790248 54.5232678455387
"3846" 769 116.649688101232 56.7492863661395
"3847" 769.2 118.174855977244 59.4433191018886
"3848" 769.4 119.477246523052 61.6617451033606
"3849" 769.6 119.049331123393 63.9356518565911
"3850" 769.8 118.266150479268 66.8639865010529
"3851" 770 117.496708054463 70.5465442790285
"3852" 770.2 116.649688101232 73.9230666234346
"3853" 770.4 115.248542944951 77.3828660697846
"3854" 770.6 113.875506341125 80.3751940749322
"3855" 770.8 113.319873212252 83.7935778344541
"3856" 771 113.719157384537 87.4457797571505
"3857" 771.2 114.862795809316 90.1990537374646
"3858" 771.4 114.449660574294 89.1850132516028
"3859" 771.6 113.709344069252 88.7858860923631
"3860" 771.8 112.115134551875 88.2302294623644
"3861" 772 109.700795673988 88.2181450401692
"3862" 772.2 106.718181247732 88.8666605056381
"3863" 772.4 103.948977442452 89.7029074728524
"3864" 772.6 101.87761488216 90.9532525970199
"3865" 772.8 99.8294154645442 92.5432510064007
"3866" 773 97.2769903838478 93.9898570466864
"3867" 773.2 94.2655460788299 95.1965212197132
"3868" 773.4 91.2555049426264 96.7709986441267
"3869" 773.6 88.1353726725372 97.8012363691735
"3870" 773.8 84.4739290553896 99.1351550743372
"3871" 774 80.7442663950591 100.986638214519
"3872" 774.2 78.4177811873158 103.251083816723
"3873" 774.4 77.4042462860069 105.348541061711
"3874" 774.6 77.2149021687937 107.897160942705
"3875" 774.8 77.0627574218746 111.589071397374
"3876" 775 77.4221119216491 113.234432634179
"3877" 775.2 76.95823987547 112.341818726299
"3878" 775.4 75.8062952673919 110.951724757425
"3879" 775.6 75.255549658194 109.424804940332
"3880" 775.8 73.6866434700902 107.451730881756
"3881" 776 72.2227110440962 104.275768080392
"3882" 776.2 71.2338455308771 101.134687273194
"3883" 776.4 70.3132780506953 97.7392095289846
"3884" 776.6 68.9149468935155 94.140639160163
"3885" 776.8 67.2118553428086 90.3552415375539
"3886" 777 65.4581852829159 86.5422640313373
"3887" 777.2 63.6024371376385 82.8904680758355
"3888" 777.4 61.6978833223171 79.1022374141017
"3889" 777.6 60.3014878106342 75.0618730764431
"3890" 777.8 60.0271166743817 70.9403689769096
"3891" 778 59.3103953046098 66.6518357090285
"3892" 778.2 58.3787322359466 62.7685890912805
"3893" 778.4 58.0833913173144 58.3131053418712
"3894" 778.6 57.519321336616 54.4480753280987
"3895" 778.8 57.8701669846573 50.1413645292061
"3896" 779 58.8924265800244 45.9370524041993
"3897" 779.2 59.7729220283797 42.1196553825286
"3898" 779.4 61.4684679491365 38.7788856485703
"3899" 779.6 63.2906228088037 35.3771359061446
"3900" 779.8 64.9823652892126 31.4292690237541
"3901" 780 67.1853796852666 28.4423808607148
"3902" 780.2 69.6465475206702 26.1754375200692
"3903" 780.4 71.6837796957471 23.0476869453923
"3904" 780.6 72.1306564309253 19.9976855777765
"3905" 780.8 70.8006436643958 16.9147902155556
"3906" 781 69.0413697274856 14.1318002497615
"3907" 781.2 68.260976860052 13.2946251528159
"3908" 781.4 69.8687181161411 12.6131469874303
"3909" 781.6 72.1009160907864 10.9456290465346
"3910" 781.8 75.0721285972079 9.99822573168938
"3911" 782 79.1722463381926 9.8228575915893
"3912" 782.2 83.1413942507553 9.30417805276099
"3913" 782.4 86.9306463889875 9.50926656422647
"3914" 782.6 90.2315802779548 11.3845327430769
"3915" 782.8 93.7977806204363 13.3001574093073
"3916" 783 97.5296649522009 15.1324407592846
"3917" 783.2 100.946101437349 17.1984619460268
"3918" 783.4 104.324867966167 19.8729848927693
"3919" 783.6 107.606292823164 23.0044729295573
"3920" 783.8 110.57993459137 26.1754375200692
"3921" 784 112.774013821235 29.6087503952207
"3922" 784.2 114.217759610429 32.9379010628311
"3923" 784.4 115.360866601159 36.1921111070671
"3924" 784.6 117.21563794031 39.5839080003159
"3925" 784.8 118.999892013129 43.2739399725174
"3926" 785 120.346665313062 46.0504349457462
"3927" 785.2 120.72449033819 49.3282748391154
"3928" 785.4 121.258426575732 53.5523159089554
"3929" 785.6 121.840504605183 57.5911489404322
"3930" 785.8 121.438339622535 61.6926083687531
"3931" 786 121.972456480232 65.8316550173322
"3932" 786.2 122.290833450636 67.3926294838798
"3933" 786.4 122.227354073634 67.3516166797358
"3934" 786.6 121.321729001525 67.2265819585945
"3935" 786.8 120.689623092486 67.4535596166066
"3936" 787 119.623687565284 69.2548689314326
"3937" 787.2 118.688128312466 71.916663531083
"3938" 787.4 117.485165907377 75.1266572073249
"3939" 787.6 116.80703432746 78.3809500526566
"3940" 787.8 117.259021538796 81.9392563108169
"3941" 788 118.461506527996 84.8523978125686
"3942" 788.2 118.276775028616 83.8000153692805
"3943" 788.4 118.411884109953 82.8460993480305
"3944" 788.6 118.372601553384 82.0686185555558
"3945" 788.8 118.428271681532 81.8325706110096
"3946" 789 118.300848163051 82.0477887155325
"3947" 789.2 118.090058770654 82.3732412173794
"3948" 789.4 118.781791382501 83.1583527099128
"3949" 789.6 118.171157587317 82.9526159678578
"3950" 789.8 117.913922867208 82.9745548024274
"3951" 790 118.02866824939 83.0159445624919
"3952" 790.2 117.888205426492 83.1605364097606
"3953" 790.4 117.745860110046 83.1704867619782
"3954" 790.6 117.653070648079 83.2073257222083
"3955" 790.8 117.643002429799 83.3798445037594
"3956" 791 117.259433459322 83.5707705327764
"3957" 791.2 117.062661509947 83.3637058968191
"3958" 791.4 116.744641739922 82.6122901938012
"3959" 791.6 116.749355840228 82.1597619090523
"3960" 791.8 116.782602758779 81.6144978414751
"3961" 792 117.075572900146 80.1819899526139
"3962" 792.2 116.949772204166 78.2554510499486
"3963" 792.4 117.290430478877 75.7579769029459
"3964" 792.6 117.950520763612 72.7102543747366
"3965" 792.8 117.945796035183 69.5019339196699
"3966" 793 117.986431296867 65.5986221451321
"3967" 793.2 118.309575801303 61.6927544020703
"3968" 793.4 119.300343066021 57.7794996007846
"3969" 793.6 119.916915846065 53.9249745319037
"3970" 793.8 119.454184941598 50.2998191265878
"3971" 794 118.896509473757 46.12810253423
"3972" 794.2 118.374487610803 42.562316830856
"3973" 794.4 117.803851738439 40.3799682250529
"3974" 794.6 116.255688513336 38.5806997584358
"3975" 794.8 114.368717306941 35.6279672146683
"3976" 795 112.230691839116 32.2212235925769
"3977" 795.2 109.900888407279 28.8825876560268
"3978" 795.4 107.288587384755 25.309283585698
"3979" 795.6 104.855631100949 21.5681325818088
"3980" 795.8 102.059396263617 18.3834818442426
"3981" 796 99.2739769127999 14.914101036421
"3982" 796.2 96.5736825193098 12.9234107422377
"3983" 796.4 92.8548733616603 11.5190166971179
"3984" 796.6 88.7964835178712 10.1070590424125
"3985" 796.8 84.521385139802 8.76702644019086
"3986" 797 80.1421619818892 7.2862896755484
"3987" 797.2 75.7114703842433 6.09460346913345
"3988" 797.4 70.9810892239736 4.39372414571203
"3989" 797.6 65.9203541884991 3.41661393301717
"3990" 797.8 61.2759200248394 2.4926134848
"3991" 798 56.4233310324135 1.6838940456028
"3992" 798.2 52.8493075226706 2.44193424703652
"3993" 798.4 49.2334453541048 4.11680980383685
"3994" 798.6 45.2798747983095 6.18182347156239
"3995" 798.8 42.0779112256401 8.91725887715866
"3996" 799 38.4619155936471 11.1748176662308
"3997" 799.2 35.2487694112666 12.8242975796218
"3998" 799.4 31.5868187395755 14.3352425988627
"3999" 799.6 28.2085864324722 16.6977568372274
"4000" 799.8 24.4018289359679 18.9826821841941
"4001" 800 20.1400268330598 20.4694085966127
"4002" 800.2 17.0493095198247 22.3919963845288
"4003" 800.4 17.2140690628745 23.9882661982132
"4004" 800.6 16.8082253610676 27.2182082905659
"4005" 800.8 16.1614573506341 31.4284713735163
"4006" 801 15.8163433440283 35.0515646744965
"4007" 801.2 15.6497347718187 38.8173489195411
"4008" 801.4 16.1695075957147 41.7814890594371
"4009" 801.6 16.7504132807317 42.9300980275389
"4010" 801.8 17.7143536518067 45.0210834435596
"4011" 802 18.6425669718262 47.8464593974539
"4012" 802.2 20.6883963903984 51.1337667234037
"4013" 802.4 22.0731816597317 54.5149105473944
"4014" 802.6 24.0828921711805 57.7120322082334
"4015" 802.8 26.0977138487317 60.4723254480112
"4016" 803 28.386604116024 63.3639125042308
"4017" 803.2 31.066510016552 65.6297715621909
"4018" 803.4 33.7043792789086 68.5648464100154
"4019" 803.6 36.3577438297012 71.3217877964716
"4020" 803.8 39.5344584152317 73.2316013003322
"4021" 804 41.9512911363829 75.4023010915521
"4022" 804.2 43.0132121099557 78.3840658195126
"4023" 804.4 44.6302951082197 81.5559164789206
"4024" 804.6 45.751743193439 84.0513670847602
"4025" 804.8 46.6631066226292 87.4092440294769
"4026" 805 47.6978365108467 90.646703957882
"4027" 805.2 48.8601217133984 93.7572861175026
"4028" 805.4 50.7136506690326 96.4474070758554
"4029" 805.6 52.9911758461933 98.817078447759
"4030" 805.8 55.6804169256001 100.918521630074
"4031" 806 58.4961745195282 102.068884666714
"4032" 806.2 61.6068340746681 103.478593703503
"4033" 806.4 63.9719843699044 103.963661952676
"4034" 806.6 66.8163749513689 103.161471053165
"4035" 806.8 70.4829667001761 102.601104060535
"4036" 807 74.2009708998706 101.165831828257
"4037" 807.2 77.265763467029 100.52304896992
"4038" 807.4 81.1012867665619 100.235497267153
"4039" 807.6 84.9456259602948 100.152416334202
"4040" 807.8 87.7994506562883 100.92993115369
"4041" 808 89.8071382419186 101.261918831831
"4042" 808.2 91.6562148340308 100.774170281943
"4043" 808.4 92.7908531978952 100.610059134525
"4044" 808.6 94.2891452578385 100.035196950056
"4045" 808.8 94.7862104469135 98.7907808428846
"4046" 809 95.3428252261641 97.9406115757576
"4047" 809.2 95.8023753192681 96.1282164386664
"4048" 809.4 95.7037998151897 94.5098773389809
"4049" 809.6 95.8389619755317 92.2680712996989
"4050" 809.8 95.7547586189093 90.5023314178874
"4051" 810 95.9630685911262 88.8585593639589
"4052" 810.2 96.6332987027583 87.5550636151474
"4053" 810.4 97.3339480984645 86.1370069992501
"4054" 810.6 98.2069000193265 84.9048017878794
"4055" 810.8 99.4227271458781 84.2223542902724
"4056" 811 100.771626211585 83.7790541278334
"4057" 811.2 102.602772525432 82.9328257820346
"4058" 811.4 105.375615041488 81.7398733806139
"4059" 811.6 107.803135777946 80.535725388356
"4060" 811.8 109.007437430098 78.6444345200671
"4061" 812 110.543228363634 76.9079016100285
"4062" 812.2 112.560244102732 76.0339670040773
"4063" 812.4 114.540054292482 76.1884887749846
"4064" 812.6 114.643604083827 76.3720964647132
"4065" 812.8 113.263804360538 75.8239356771153
"4066" 813 112.48912333754 74.9128306056803
"4067" 813.2 111.378284719314 74.2862905313759
"4068" 813.4 110.144870216463 73.9278122767342
"4069" 813.6 109.087462294482 72.3327272906846
"4070" 813.8 107.811815414188 69.4200045748006
"4071" 814 106.8054227197 66.3852476570566
"4072" 814.2 106.457511776511 63.0112892231626
"4073" 814.4 106.252093172961 59.040491309924
"4074" 814.6 107.374628095417 55.4363926707685
"4075" 814.8 109.162340877881 51.4988986942019
"4076" 815 110.278188299997 47.3702823992456
"4077" 815.2 111.117286501387 42.9891841870059
"4078" 815.4 111.114528281548 38.7452798774806
"4079" 815.6 110.301313132132 34.5962468378596
"4080" 815.8 110.468754933645 31.4794833044697
"4081" 816 111.790221568663 30.3262637722503
"4082" 816.2 112.176719365686 31.4917032832732
"4083" 816.4 112.901829198625 32.987444883883
"4084" 816.6 113.869121572978 35.2029594310797
"4085" 816.8 113.960484564803 36.2967816948322
"4086" 817 114.4633403358 38.5213459368528
"4087" 817.2 115.009236851548 41.4996177781846
"4088" 817.4 115.526454149644 44.5935742661926
"4089" 817.6 115.80998893354 47.8246244958646
"4090" 817.8 116.577620659188 50.7782242737689
"4091" 818 117.880968015291 53.7743898429736
"4092" 818.2 119.275475491974 57.5596370202201
"4093" 818.4 120.696198304472 61.067001637824
"4094" 818.6 120.648046173498 64.4570402619298
"4095" 818.8 120.355994102195 68.4630335155651
"4096" 819 120.518733862825 72.8330010969241
"4097" 819.2 120.068043853824 76.8426000861
"4098" 819.4 118.354421196625 80.6784705619404
"4099" 819.6 116.700288645645 84.7480564232885
"4100" 819.8 115.505822012816 88.6360646410871
"4101" 820 113.47110336507 92.3450381595346
"4102" 820.2 111.391831531732 95.4716236504513
"4103" 820.4 108.649573612363 98.1599657499076
"4104" 820.6 105.58839388569 101.454954630809
"4105" 820.8 102.57262704102 104.65132706059
"4106" 821 99.2958882762153 107.590268303826
"4107" 821.2 96.0633713740888 110.987478020044
"4108" 821.4 93.4344430893388 113.421670876294
"4109" 821.6 89.7463746233263 114.624700990487
"4110" 821.8 85.1008253618556 115.945076439121
"4111" 822 80.9459545379731 117.674073894086
"4112" 822.2 76.1148946283263 118.361515969812
"4113" 822.4 71.9030272760862 119.060968627657
"4114" 822.6 68.1287006073408 119.475223993739
"4115" 822.8 63.829936325062 119.323041261042
"4116" 823 59.0786574826521 119.353808099059
"4117" 823.2 54.9148830133638 119.44816812803
"4118" 823.4 50.4396424112317 118.366132741469
"4119" 823.6 46.3287596499611 117.297078179216
"4120" 823.8 41.7607580437587 115.666798688947
"4121" 824 37.0341946100263 113.863303008785
"4122" 824.2 32.3713525182452 112.151034736568
"4123" 824.4 27.5659845131742 110.227092795201
"4124" 824.6 23.7473418943143 107.669023030932
"4125" 824.8 21.4174059432445 106.033940139862
"4126" 825 19.8758364389714 103.997780887256
"4127" 825.2 18.0867012211283 100.527283663923
"4128" 825.4 15.0380845128869 97.0623360395777
"4129" 825.6 11.7854514614147 93.5031598339066
"4130" 825.8 8.70495511437058 90.1596739063679
"4131" 826 5.44847859862888 85.9415184849809
"4132" 826.2 3.88079294460011 81.9506076119688
"4133" 826.4 1.92245074305604 77.2530424507846
"4134" 826.6 1.74027538484675 73.5478993421563
"4135" 826.8 0.823952120103608 68.9228723853631
"4136" 827 1.76743612383428 65.0396358325539
"4137" 827.2 2.48161733791353 61.9638972379747
"4138" 827.4 3.98726175379728 58.3413591977682
"4139" 827.6 5.06945400046343 54.4167512257114
"4140" 827.8 5.51275416290245 49.6671066281505
"4141" 828 6.19451664061264 45.807907305856
"4142" 828.2 7.68958301250857 41.7693504874127
"4143" 828.4 9.2719446475301 37.7248913592927
"4144" 828.6 9.87926076292683 33.1541755772968
"4145" 828.8 10.0571681495462 32.1623680710104
"4146" 829 11.8394291932473 29.5550334325659
"4147" 829.2 15.2075095010779 28.0209301963154
"4148" 829.4 19.1596981170573 26.4618158824823
"4149" 829.6 23.1219130819661 24.6866477200659
"4150" 829.8 26.1035268465974 22.3434646116503
"4151" 830 29.5968181624089 20.85643567732
"4152" 830.2 32.2543493190009 20.0307857684769
"4153" 830.4 35.1893312587012 18.573757682777
"4154" 830.6 38.7889868530051 18.0047883296596
"4155" 830.8 42.5296747678745 18.6685888577608
"4156" 831 46.2796643205191 18.8017469041704
"4157" 831.2 50.3485564849978 20.3557474946959
"4158" 831.4 54.1148872443507 21.6050754779989
"4159" 831.6 58.1641477417317 22.6542945869554
"4160" 831.8 61.9075657951018 23.3067287067925
"4161" 832 65.7681025688746 24.2942790144275
"4162" 832.2 68.465233123514 24.4357688111717
"4163" 832.4 70.5910988205964 24.700831926559
"4164" 832.6 72.9972510009643 24.3333123616683
"4165" 832.8 76.0496156244294 23.2494361007148
"4166" 833 79.7534098826223 22.574985417269
"4167" 833.2 83.9356456901968 21.8576061388776
"4168" 833.4 87.8390939163106 20.2673065318372
"4169" 833.6 90.8253549589875 18.6693795885521
"4170" 833.8 92.2494922451648 18.9612152865641
"4171" 834 94.1886187993659 20.4789573612724
"4172" 834.2 97.3463470824404 22.3069846171704
"4173" 834.4 100.60504667626 24.2445009296566
"4174" 834.6 104.194168562057 26.3742604185055
"4175" 834.8 107.45112246681 29.0537238722886
"4176" 835 109.771513844213 32.0773960987617
"4177" 835.2 112.864149392664 35.426232838421
"4178" 835.4 115.241944202075 38.7757002271663
"4179" 835.6 117.258427984023 42.4736015906508
"4180" 835.8 119.322057366186 46.2601500225923
"4181" 836 120.607264014291 50.3795533177846
"4182" 836.2 119.779703891024 53.8151295766871
"4183" 836.4 119.292098069493 58.3876733236385
"4184" 836.6 119.770128607516 64.2821050292566
"4185" 836.8 119.99474021982 69.2594672002604
"4186" 837 119.477246523052 74.4208103786806
"4187" 837.2 118.555541393273 79.5068656068666
"4188" 837.4 117.085072189341 84.3078478930285
"4189" 837.6 115.583431820592 88.640276441924
"4190" 837.8 112.843778886628 92.7976032953686
"4191" 838 110.583679503457 97.3432474910346
"4192" 838.2 107.33510308522 101.175900371153
"4193" 838.4 104.152255601614 104.208353192398
"4194" 838.6 100.634269554111 107.550106052575
"4195" 838.8 97.9175064439422 111.786125104785
"4196" 839 96.3156476740138 112.005826613862
"4197" 839.2 93.5933580313069 112.584597805714
"4198" 839.4 90.6781314791791 114.498755459679
"4199" 839.6 89.1919926827317 116.657927228311
"4200" 839.8 90.2902303245425 115.828201026082
"4201" 840 91.0956679931149 114.980756776065
"4202" 840.2 91.273766113068 114.176947681236
"4203" 840.4 92.2155164410212 113.887217885969
"4204" 840.6 93.2536173343031 113.126090315177
"4205" 840.8 94.5135808470135 112.556805315757
"4206" 841 96.5688347623503 111.638698283208
"4207" 841.2 98.8331045989948 110.559633546337
"4208" 841.4 101.22117590639 108.902674198574
"4209" 841.6 103.133133932887 107.657308369375
"4210" 841.8 105.111204854564 105.589501945793
"4211" 842 107.186174454933 103.950641519333
"4212" 842.2 108.727201751757 101.99417864171
"4213" 842.4 110.948531369293 99.2280647888334
"4214" 842.6 112.39332802116 96.9687772622804
"4215" 842.8 113.780790567976 94.8252315107059
"4216" 843 114.41268532174 92.4129500946838
"4217" 843.2 114.687354167886 89.8392758722974
"4218" 843.4 115.491348052395 87.5740201612846
"4219" 843.6 116.8412571 84.6656544527115
"4220" 843.8 118.570558367956 81.5091799760806
"4221" 844 120.436543203139 79.2363478918154
"4222" 844.2 120.616637233417 76.7504994094943
"4223" 844.4 120.967115040415 73.6274804079798
"4224" 844.6 121.876634285256 71.0122356231417
"4225" 844.8 121.904352286658 69.2433508096944
"4226" 845 120.899317694143 66.7813018278975
"4227" 845.2 120.207473469541 63.9399394261894
"4228" 845.4 119.554625691666 60.2032314629416
"4229" 845.6 118.875903519844 56.2995103441846
"4230" 845.8 118.187767926333 52.3005027989202
"4231" 846 117.999961031079 47.7787892479003
"4232" 846.2 117.790281325303 43.4092613929037
"4233" 846.4 117.398202404529 38.8171372505971
"4234" 846.6 116.457925732709 37.4883652570823
"4235" 846.8 114.109139741724 35.3130230112231
"4236" 847 111.790502487716 31.4856167037925
"4237" 847.2 109.096313904868 27.6928758975346
"4238" 847.4 106.014017938276 23.9391557777686
"4239" 847.6 103.089452775195 20.2699729989797
"4240" 847.8 99.6316372949739 16.635554848019
"4241" 848 96.749511144518 12.9695396259449
"4242" 848.2 93.8774451139135 9.98080351442098
"4243" 848.4 91.0699064273363 8.94166562534276
"4244" 848.6 86.9808033010543 7.93351169280074
"4245" 848.8 82.6947734248712 5.69003684248229
"4246" 849 78.4524104684482 3.7473182662728
"4247" 849.2 74.1293618401841 3.30612727609414
"4248" 849.4 69.5221050205251 3.85870789447057
"4249" 849.6 64.7691740191625 4.03551726445385
"4250" 849.8 60.2812713746548 4.73956073672308
"4251" 850 56.0394008780981 6.72611367403652
"4252" 850.2 52.3604418650726 9.8627820426028
"4253" 850.4 49.219983674837 13.5643080982057
"4254" 850.6 47.472969867677 17.9226343207612
"4255" 850.8 46.6790139723301 22.3472287660059
"4256" 851 45.1147457761825 27.0208790500059
"4257" 851.2 45.544626212783 29.7775436257077
"4258" 851.4 46.3501984127317 29.9358107436507
"4259" 851.6 46.7633761914621 29.5310090074194
"4260" 851.8 47.8921199203629 29.8269846508502
"4261" 852 49.3965247283364 31.4222857898544
"4262" 852.2 51.1609424383957 33.1524783709606
"4263" 852.4 53.8280388671317 34.6419347653154
"4264" 852.6 55.9212993985601 36.7044758387921
"4265" 852.8 57.9564299513317 39.3185809789846
"4266" 853 59.9001612516154 42.3848337105288
"4267" 853.2 61.3148671105394 45.4961879569385
"4268" 853.4 62.7999753965742 48.1991298585169
"4269" 853.6 65.2985457131408 50.6185467982164
"4270" 853.8 68.0951590852355 52.5112373213648
"4271" 854 70.8160495206408 55.126967021671
"4272" 854.2 73.2727547403144 57.5924309214382
"4273" 854.4 76.0034986243195 59.6703657462197
"4274" 854.6 78.0353393144955 61.6864749694303
"4275" 854.8 79.8819209466508 63.4210995146817
"4276" 855 81.7654915685726 65.8610198835346
"4277" 855.2 84.0842756420752 67.6054628250976
"4278" 855.4 87.2047713021333 68.3442799343673
"4279" 855.6 90.7377994950108 68.7360092135986
"4280" 855.8 95.0309146437236 68.8762781312765
"4281" 856 98.9990445631302 69.2469272399726
"4282" 856.2 103.075849793068 70.0026529768726
"4283" 856.4 106.983866793592 69.2492653817381
"4284" 856.6 110.796720062236 68.5725159899686
"4285" 856.8 114.570416267893 69.0490273017201
"4286" 857 117.065713789391 69.5580424882392
"4287" 857.2 118.439696160004 67.9244364839206
"4288" 857.4 119.856737189341 65.3437539015815
"4289" 857.6 121.539373001224 62.4044660276596
"4290" 857.8 122.252076582693 59.2325254903615
"4291" 858 121.71595013624 56.045726108333
"4292" 858.2 120.415620016901 53.3728253074701
"4293" 858.4 118.555541393273 51.5798897295223
"4294" 858.6 117.524289323969 51.9545188009162
"4295" 858.8 116.339804767184 51.8290622464455
"4296" 859 114.469601230951 51.8456102835651
"4297" 859.2 112.797887337511 50.8680421892761
"4298" 859.4 111.229019943969 50.1401245122518
"4299" 859.6 108.82198963768 49.687160683118
"4300" 859.8 106.466170693202 48.4092889823728
"4301" 860 104.510132760062 46.3874770335346
"4302" 860.2 102.211447045303 43.5669043588322
"4303" 860.4 100.903718689684 40.7255827836429
"4304" 860.6 101.728293943091 37.0010629392974
"4305" 860.8 101.922217802029 33.1269599829086
"4306" 861 102.707523338625 29.0329826822121
"4307" 861.2 104.656981635301 25.0609516831154
"4308" 861.4 105.483858224009 24.8961755513077
"4309" 861.6 106.587366608739 25.7982934271281
"4310" 861.8 108.270072816393 27.0981838581923
"4311" 862 110.875628094279 28.8968354118322
"4312" 862.2 113.392700896319 31.8633357804106
"4313" 862.4 115.539405508888 34.6030771103518
"4314" 862.6 115.652226478915 36.4537403850518
"4315" 862.8 116.185544260371 38.6837141985515
"4316" 863 117.287289584869 41.3871737726959
"4317" 863.2 119.359378753615 44.1359429900637
"4318" 863.4 120.266415563373 46.8475580649907
"4319" 863.6 120.945851246909 50.5143701529
"4320" 863.8 122.118885445848 53.6281629467149
"4321" 864 123.040006085701 56.8178061769615
"4322" 864.2 122.910355460015 60.5640628933515
"4323" 864.4 122.90904116016 63.7544771133322
"4324" 864.6 122.887403890327 66.1036664095227
"4325" 864.8 121.934717056104 68.2136955836683
"4326" 865 121.848814938327 71.8962726477608
"4327" 865.2 121.331385303765 74.6812472876193
"4328" 865.4 120.154925814232 77.6717236220596
"4329" 865.6 119.212406340292 81.5029484423686
"4330" 865.8 117.951015329779 85.079552053356
"4331" 866 116.828461609363 88.6179297534076
"4332" 866.2 116.392637335612 90.3486105465526
"4333" 866.4 114.969309806917 90.9002269158249
"4334" 866.6 113.243414294519 92.1295522345551
"4335" 866.8 110.89062723215 94.8175396246699
"4336" 867 108.46122295201 97.6140680732928
"4337" 867.2 105.63486314969 100.824211460146
"4338" 867.4 103.935295466091 104.512673630041
"4339" 867.6 102.578482945103 106.994167813148
"4340" 867.8 100.533760945853 108.665123425438
"4341" 868 98.3300733688722 111.230351264768
"4342" 868.2 95.943940039861 113.376464437535
"4343" 868.4 92.8358556160198 114.949200567708
"4344" 868.6 89.3477810255317 116.54740633161
"4345" 868.8 86.4690254944753 118.001014763067
"4346" 869 82.1091377169353 119.564053428944
"4347" 869.2 78.12826302813 120.780719026475
"4348" 869.4 73.5871936789317 122.22718966286
"4349" 869.6 70.4067388472576 123.385193960957
"4350" 869.8 67.4084847498352 124.462953832483
"4351" 870 65.1769414466424 123.419248678749
"4352" 870.2 61.717509727292 122.052263527948
"4353" 870.4 58.7263303775799 121.030262261258
"4354" 870.6 54.9221303938602 119.94476538139
"4355" 870.8 50.8746122001242 119.064740902738
"4356" 871 45.9781146475621 118.359604956115
"4357" 871.2 42.3520905001653 117.023876246563
"4358" 871.4 38.4403993714772 115.569893491276
"4359" 871.6 33.920514205046 114.68675567787
"4360" 871.8 30.4941731624344 112.996642633298
"4361" 872 27.5872690562054 110.054004714442
"4362" 872.2 24.0100097053533 107.01422991992
"4363" 872.4 20.7726477065636 103.816333556086
"4364" 872.6 17.7630375089317 100.699188042185
"4365" 872.8 14.9588473385317 96.9501077056716
"4366" 873 11.6972785719625 93.7239980100667
"4367" 873.2 8.55280072329902 90.8508182370058
"4368" 873.4 6.19259518421818 86.9126214536765
"4369" 873.6 4.70729704167083 83.0578515716368
"4370" 873.8 3.00816634475005 78.6965858106745
"4371" 874 2.39966855788492 74.0461896685507
"4372" 874.2 2.17583443365733 72.0386392413631
"4373" 874.4 2.95931408204319 70.347915699219
"4374" 874.6 3.53415428203749 66.9272365891648
"4375" 874.8 3.3670639123688 62.7012805114217
"4376" 875 2.81634438913939 58.8969813674077
"4377" 875.2 3.64660347908655 54.6982825788733
"4378" 875.4 4.51719751004318 50.3827457018584
"4379" 875.6 5.18738355147961 45.5095311731123
"4380" 875.8 5.87304863166027 41.0600720967132
"4381" 876 7.51077132360977 36.311106019809
"4382" 876.2 9.73394599539324 31.9276224849923
"4383" 876.4 12.8738196343131 28.6174917886683
"4384" 876.6 16.3667554215974 25.534800439904
"4385" 876.8 19.726446317808 21.5438445998991
"4386" 877 22.844314434243 17.8719143436718
"4387" 877.2 25.0868078743126 14.8145638098214
"4388" 877.4 28.2210512617095 12.1508249762513
"4389" 877.6 32.7633143173882 10.5791994043571
"4390" 877.8 37.0211542911536 10.4435767699331
"4391" 878 41.3889388804856 10.2670509764538
"4392" 878.2 45.7342910109643 9.86854588192415
"4393" 878.4 49.3312610625512 8.61539269722822
"4394" 878.6 52.8067597309984 7.47717469225128
"4395" 878.8 56.4110333752355 7.47829784824263
"4396" 879 59.842797326941 8.89637831638927
"4397" 879.2 64.0193958080364 9.54596815419086
"4398" 879.4 68.4073303828309 10.2878395266014
"4399" 879.6 72.0341408972201 10.8709049867614
"4400" 879.8 75.0664078691496 10.8308223386876
"4401" 880 78.6430688504991 11.3177397684358
"4402" 880.2 82.7703971925157 12.2768404357606
"4403" 880.4 86.5320509778873 12.1421700683179
"4404" 880.6 90.656168836867 11.3914706854688
"4405" 880.8 92.3228553083829 12.5254013405288
"4406" 881 93.8988536599643 13.9866718427614
"4407" 881.2 97.7214044510317 16.6483811719154
"4408" 881.4 101.690736826457 19.8819040727006
"4409" 881.6 105.775251804469 23.4006435016869
"4410" 881.8 109.447450306709 27.5761832934335
"4411" 882 113.365540987506 31.5238928048297
"4412" 882.2 116.030862183998 35.8998923453179
"4413" 882.4 116.832346914011 39.9544147966916
"4414" 882.6 117.595097197659 45.0368926100669
"4415" 882.8 119.06866725213 50.0691937286127
"4416" 883 119.84490701206 55.5143370964726
"4417" 883.2 120.454756553351 60.6634385657132
"4418" 883.4 121.78887776899 65.4046087229877
"4419" 883.6 122.240527388167 67.7749272437922
"4420" 883.8 122.016596510692 68.8342404058726
"4421" 884 120.264857104514 72.4411928304298
"4422" 884.2 120.334327744425 76.4679673374618
"4423" 884.4 120.098191870495 81.2060183143516
"4424" 884.6 118.452969833439 85.254610382809
"4425" 884.8 116.02809261346 88.3015517221606
"4426" 885 112.889331881127 92.0016093999706
"4427" 885.2 110.166423225561 95.7006620677114
"4428" 885.4 107.632311193087 99.2018174415532
"4429" 885.6 104.533344732854 103.515410645565
"4430" 885.8 100.945218060909 107.78567310318
"4431" 886 97.8159902305888 111.834127115171
"4432" 886.2 97.2273914166264 112.274671881548
"4433" 886.4 97.1728446507487 112.622277227157
"4434" 886.6 96.6381473724944 112.467149004454
"4435" 886.8 94.6235322019749 112.301910834325
"4436" 887 91.8754111561904 112.015996283381
"4437" 887.2 88.6726982067317 111.367804554673
"4438" 887.4 85.1899809174358 110.78330388455
"4439" 887.6 82.9215118850317 111.28925470843
"4440" 887.8 83.1268692459953 111.629156547266
"4441" 888 83.2070047425941 111.637244807766
"4442" 888.2 83.3123493064422 111.765626638627
"4443" 888.4 83.4244372960273 111.814347630654
"4444" 888.6 83.2603170641742 112.650084056006
"4445" 888.8 82.1676075832674 114.739612437035
"4446" 889 80.8148286130771 116.97552922063
"4447" 889.2 80.7900441039953 118.579441022639
"4448" 889.4 81.0708040719539 119.445718625785
"4449" 889.6 81.8437460710149 119.453760796873
"4450" 889.8 82.4498921329838 119.256983448583
"4451" 890 83.576838935723 118.865463493906
"4452" 890.2 83.3565874492189 118.140824814297
"4453" 890.4 82.8665686748478 118.029250211338
"4454" 890.6 81.8684846053111 118.540593207336
"4455" 890.8 81.0370195629159 118.858095929258
"4456" 891 79.3701267847737 119.414080937121
"4457" 891.2 76.8729312898914 121.076696024146
"4458" 891.4 73.6780702122317 122.52578398656
"4459" 891.6 70.3265709954159 123.360925661942
"4460" 891.8 67.6510087001567 123.85647608131
"4461" 892 65.9762840150567 124.099895366935
"4462" 892.2 64.8811563315048 124.48374780681
"4463" 892.4 64.498874586783 124.994846135349
"4464" 892.6 64.638964370009 125.164503590474
"4465" 892.8 64.6116810956886 125.251968068647
"4466" 893 65.2005878915317 125.008942925193
"4467" 893.2 65.5500590388939 125.280763987866
"4468" 893.4 65.9168006710414 125.147617927528
"4469" 893.6 66.1158444054817 125.14404818832
"4470" 893.8 66.6342616948669 125.063221707379
"4471" 894 66.8348675260971 125.199151894737
"4472" 894.2 66.5844834039747 125.394552307626
"4473" 894.4 66.4954891628785 125.615318134225
"4474" 894.6 66.7993464787812 125.832783604111
"4475" 894.8 66.8877595834018 125.744171729022
"4476" 895 66.774870092458 125.891802950237
"4477" 895.2 66.6182618110117 126.217318592825
"4478" 895.4 66.6743098010076 126.183116784233
"4479" 895.6 66.907486256123 126.203602445252
"4480" 895.8 66.8252377521603 126.525742419106
"4481" 896 66.7401432792023 126.555470936902
"4482" 896.2 66.9213409506408 126.645028406694
"4483" 896.4 67.0193262191038 126.715841289785
"4484" 896.6 67.0011071867662 126.809851496647
"4485" 896.8 66.9750342356218 126.792879481279
"4486" 897 67.1027989635613 126.791079978069
"4487" 897.2 67.049042835316 126.816491061818
"4488" 897.4 66.9209602362156 126.962924951752
"4489" 897.6 66.9670266816672 126.883355636881
"4490" 897.8 66.9217176149126 126.923006639253
"4491" 898 66.9300042288913 126.981012937104
"4492" 898.2 66.949354838457 126.904156868993
"4493" 898.4 67.022113130424 126.831398577026
"4494" 898.6 66.8281661044685 126.863430246121
"4495" 898.8 66.3194314443681 126.195366599066
"4496" 899 66.1082243234969 125.963993200619
"4497" 899.2 65.4171883506001 125.557677951864
"4498" 899.4 64.2086878006767 125.268724802766
"4499" 899.6 62.6314712026781 125.060590147535
"4500" 899.8 60.9724376053633 124.604499275521
"4501" 900 59.3905172854996 124.198190392749
"4502" 900.2 57.9428831389143 123.57298080895
"4503" 900.4 56.5265706070188 123.669485081567
"4504" 900.6 54.8340494392694 123.581703166945
"4505" 900.8 52.7969660193896 123.439503115548
"4506" 901 51.1583931746044 123.068977810603
"4507" 901.2 49.360407746741 122.966729301841
"4508" 901.4 48.574743668029 122.894816395433
"4509" 901.6 47.0478592522274 122.147178802019
"4510" 901.8 45.5605373173464 121.734902072739
"4511" 902 44.7958881118602 121.556245716317
"4512" 902.2 43.852212916111 120.689115528448
"4513" 902.4 42.4340510799611 120.098409847913
"4514" 902.6 41.1853236244074 119.835189482785
"4515" 902.8 40.3794710781871 120.067017373856
"4516" 903 39.2396754271354 119.698219609528
"4517" 903.2 38.9572696226506 119.575542244785
"4518" 903.4 39.8980794365901 119.922504483174
"4519" 903.6 40.821780230183 120.253382379386
"4520" 903.8 41.6321347853896 120.409146535206
"4521" 904 42.3267951247665 120.545268233663
"4522" 904.2 42.6898616858821 120.584260275599
"4523" 904.4 43.3198418323896 120.754204048864
"4524" 904.6 44.436419201611 121.69301023744
"4525" 904.8 46.43413609743 122.196636345629
"4526" 905 48.3508136696292 122.421675430554
"4527" 905.2 50.1194841643758 123.002665746352
"4528" 905.4 52.1750280439706 123.379489169643
"4529" 905.6 54.0849529763107 123.8358067946
"4530" 905.8 56.2538859193031 123.989545290785
"4531" 906 59.0469483509317 123.86916338953
"4532" 906.2 61.33139637768 123.401981497897
"4533" 906.4 63.3439910355941 122.338760557445
"4534" 906.6 65.9044424312993 121.628158923568
"4535" 906.8 68.6870733040095 121.263249291785
"4536" 907 71.2366649327039 121.21276232884
"4537" 907.2 73.6459176336943 121.965752800205
"4538" 907.4 74.5424222018896 122.523904960495
"4539" 907.6 76.1794931568924 122.452526372981
"4540" 907.8 76.0241684698746 121.897530401756
"4541" 908 76.8674870059337 120.888758083131
"4542" 908.2 78.508342568695 119.887595347335
"4543" 908.4 80.7758815273772 119.15656601983
"4544" 908.6 83.0640796574565 118.068873638959
"4545" 908.8 84.8813443625375 116.574473925959
"4546" 909 85.4807848049721 115.117848557775
"4547" 909.2 87.0388802091279 113.246028442973
"4548" 909.4 88.4166571803706 110.927846734729
"4549" 909.6 90.7427298564748 108.635818019876
"4550" 909.8 93.4340671522182 106.526514162055
"4551" 910 95.4342457761171 104.005045261418
"4552" 910.2 96.9740613159959 101.132015088926
"4553" 910.4 98.8350026051206 99.2220837548957
"4554" 910.6 101.205154116749 97.1798487981553
"4555" 910.8 103.888485906165 95.3961804264306
"4556" 911 106.291456656584 93.1908672598455
"4557" 911.2 108.710973799382 90.9591710267096
"4558" 911.4 110.609798779184 88.0964056758322
"4559" 911.6 111.111798766781 85.4158366107185
"4560" 911.8 111.098923697128 82.3483512659168
"4561" 912 111.313937360332 79.0348716215596
"4562" 912.2 111.06560807886 75.6219251864256
"4563" 912.4 110.046386753004 72.2864843321813
"4564" 912.6 109.501013338877 69.3568349145104
"4565" 912.8 108.339912357207 65.9839266703748
"4566" 913 106.458534009732 63.1733618663798
"4567" 913.2 104.808824119512 60.7971071351017
"4568" 913.4 103.319733931006 58.2443519139782
"4569" 913.6 100.817388660327 55.9619689347846
"4570" 913.8 97.8974452783957 53.9034856319206
"4571" 914 96.0674096663849 51.4725844325911
"4572" 914.2 95.1306684634991 48.7914783504823
"4573" 914.4 94.7328241717708 45.7880570426831
"4574" 914.6 93.992300156 42.9162784401505
"4575" 914.8 92.7652332437793 39.8174746005703
"4576" 915 92.5335871785048 36.7186175436838
"4577" 915.2 93.0867012527317 33.6386912349322
"4578" 915.4 93.8153886626027 30.0359828275507
"4579" 915.6 94.2208403883157 26.4193061951446
"4580" 915.8 94.4181481359643 22.8327928583428
"4581" 916 95.2707339816009 19.8989648630308
"4582" 916.2 96.254194706927 19.0667049631987
"4583" 916.4 95.1874834510953 18.7409472601255
"4584" 916.6 94.5580356013983 18.5294921231179
"4585" 916.8 93.993484545747 18.0088762871281
"4586" 917 93.6079930151779 17.7029484154846
"4587" 917.2 93.2527547188945 17.7274035623195
"4588" 917.4 94.2426507563077 18.1002086896246
"4589" 917.6 95.9551850249221 17.9885603772846
"4590" 917.8 97.1572998871833 18.2293622512362
"4591" 918 98.3192868124263 18.1872598857541
"4592" 918.2 100.873233423421 17.8890289360513
"4593" 918.4 103.371727807201 17.7778466572154
"4594" 918.6 104.019269918365 18.6376784722846
"4595" 918.8 104.795555271113 19.8864580455227
"4596" 919 106.406009950136 21.4160030208838
"4597" 919.2 108.065874054494 22.8198536272132
"4598" 919.4 109.86665176348 24.6031233163342
"4599" 919.6 111.327933969255 26.1228215052534
"4600" 919.8 111.981850815097 28.0198570274786
"4601" 920 113.124825887685 29.9640344415521
"4602" 920.2 114.735510963309 32.2359813202068
"4603" 920.4 115.272007607068 33.8851718739413
"4604" 920.6 115.62655434197 36.5038812775227
"4605" 920.8 115.520855901878 38.4452796589797
"4606" 921 115.114151361748 39.5733332280715
"4607" 921.2 114.91756771089 40.7589398676793
"4608" 921.4 114.507598387732 42.5997924800243
"4609" 921.6 113.886978160317 44.0941903003456
"4610" 921.8 113.012030296852 45.8398810085926
"4611" 922 111.910103774511 47.8035256021941
"4612" 922.2 111.455679213207 49.6740364374813
"4613" 922.4 111.234111928484 51.2904644957268
"4614" 922.6 110.585070470803 53.492229135237
"4615" 922.8 110.416621039401 55.9885469985169
"4616" 923 110.223418960732 58.1846749278249
"4617" 923.2 108.999831351657 60.6615839425846
"4618" 923.4 108.086002897516 63.4813529472646
"4619" 923.6 107.458497752773 67.0913937272392
"4620" 923.8 106.28754680422 69.9734204975895
"4621" 924 104.381356105732 72.8306636874298
"4622" 924.2 102.680147402356 75.5331391462726
"4623" 924.4 101.224088256773 77.7223229096289
"4624" 924.6 100.012640368685 79.127937041459
"4625" 924.8 98.6165436686491 80.8741557906607
"4626" 925 97.5805957565779 83.181654385118
"4627" 925.2 97.4646421823428 85.612241029729
"4628" 925.4 98.1028172903007 88.6215624663191
"4629" 925.6 98.5293068185009 92.0995383671949
"4630" 925.8 98.4139852358708 95.8460424936542
"4631" 926 98.157240886246 99.2933837107275
"4632" 926.2 98.7588131883135 102.64300168303
"4633" 926.4 100.580874355974 105.395452763043
"4634" 926.6 100.796308790887 107.360416650514
"4635" 926.8 100.184083398889 108.478305126462
"4636" 927 99.4713602589369 108.4806160364
"4637" 927.2 98.8429484951724 109.252364133963
"4638" 927.4 98.8146088565421 109.612698655664
"4639" 927.6 98.9804637790149 108.379691208015
"4640" 927.8 98.9891992407145 108.33684584825
"4641" 928 99.1251928877839 107.93995927928
"4642" 928.2 99.3423614779972 107.635215941537
"4643" 928.4 99.7559588482627 106.997586662378
"4644" 928.6 100.609638332679 106.138797678285
"4645" 928.8 101.308863789398 105.471371124195
"4646" 929 102.888384487232 104.516002440785
"4647" 929.2 104.680174263258 103.236792125983
"4648" 929.4 106.366401118828 101.412799160817
"4649" 929.6 108.462753185699 99.0859418146772
"4650" 929.8 110.622546119971 96.8006169512887
"4651" 930 112.417438121832 94.1430952826846
"4652" 930.2 114.37673617978 91.8691047722806
"4653" 930.4 116.377058501332 88.8187690202566
"4654" 930.6 117.623365243732 85.7511688551617
"4655" 930.8 118.523617552535 82.8205602754404
"4656" 931 118.449312061163 79.8651831985949
"4657" 931.2 118.544232778503 77.9131625473948
"4658" 931.4 118.179303483159 76.1191797138733
"4659" 931.6 118.636598020146 73.3005218004487
"4660" 931.8 118.858817880281 70.1180640459076
"4661" 932 119.21987388069 65.819980599016
"4662" 932.2 119.604720952756 61.9864030640941
"4663" 932.4 119.168884517541 57.7825906393322
"4664" 932.6 118.289650098269 54.0618232385119
"4665" 932.8 116.922945879933 50.1816769952766
"4666" 933 114.850703666517 46.9206811829989
"4667" 933.2 112.635519982656 44.5636733775409
"4668" 933.4 110.163256795829 41.5230493581993
"4669" 933.6 108.06730829638 38.4804396947206
"4670" 933.8 105.972973230007 34.9019201266114
"4671" 934 104.595716034778 30.9029913138544
"4672" 934.2 103.326935005073 26.6693274867602
"4673" 934.4 101.451051562589 23.0331352869989
"4674" 934.6 98.7657297954991 19.4664362261334
"4675" 934.8 95.7339317394084 15.8864914786643
"4676" 935 92.3232147314698 12.7894335401894
"4677" 935.2 88.533817125941 10.6625833655753
"4678" 935.4 84.6594105831569 8.62950412724918
"4679" 935.6 80.5500330368577 6.86001842261138
"4680" 935.8 76.110169139143 5.82911270739752
"4681" 936 71.7200746469858 4.58161139547314
"4682" 936.2 67.4813292301237 3.78949152001662
"4683" 936.4 62.7719173832541 3.96567185932939
"4684" 936.6 58.097142002893 3.75298176806687
"4685" 936.8 53.8729778121702 4.12539515453077
"4686" 937 49.1746288008971 4.40052529415469
"4687" 937.2 44.4477830727702 4.21527304460769
"4688" 937.4 41.7666495956496 5.57587226812044
"4689" 937.6 38.3689523431645 8.01151837383685
"4690" 937.8 35.0467585028069 10.3665473775741
"4691" 938 32.4722563910364 12.8260430279877
"4692" 938.2 30.2997392668333 15.7318607501362
"4693" 938.4 27.4578191071614 18.4642422312768
"4694" 938.6 23.7426322603098 20.5728617930034
"4695" 938.8 19.9551144269128 21.9696476544145
"4696" 939 17.0170510212933 24.3958552965462
"4697" 939.2 13.7125405961317 26.5782103048006
"4698" 939.4 13.6316733647546 27.472126194235
"4699" 939.6 13.8520255077084 28.9979051838776
"4700" 939.8 13.6409282127478 32.3665261815346
"4701" 940 14.2827003917071 35.6882018102928
"4702" 940.2 14.6689788646334 39.1327842258912
"4703" 940.4 14.7436481870368 42.8871902212592
"4704" 940.6 15.3014496686724 46.1712877018948
"4705" 940.8 15.624268864755 49.3439835197148
"4706" 941 16.034289446893 52.9111138882846
"4707" 941.2 16.174123069561 57.0005578867846
"4708" 941.4 16.861690668446 60.2368752461418
"4709" 941.6 17.4006042982028 63.5282182008011
"4710" 941.8 17.4714171812937 66.9529867284706
"4711" 942 18.1135612802317 70.8079279462362
"4712" 942.2 19.636894874143 74.2974611891959
"4713" 942.4 20.6256483078817 78.0741768409596
"4714" 942.6 21.0379502151196 81.3827765379398
"4715" 942.8 22.3712566889557 83.9581727248966
"4716" 943 24.6905933331188 85.6266658762846
"4717" 943.2 27.804419474122 88.2975493549797
"4718" 943.4 31.1542337887656 89.9537531095643
"4719" 943.6 34.8520362650831 90.1231244640819
"4720" 943.8 38.3607827245425 89.8038285362711
"4721" 944 41.8018561435926 89.5806417506107
"4722" 944.2 45.5358502571862 89.2664480671573
"4723" 944.4 48.8621067840253 88.3690409473626
"4724" 944.6 52.2288781859112 86.7634547452205
"4725" 944.8 55.3147431385076 85.1263972754829
"4726" 945 58.5448909604796 84.0213259152888
"4727" 945.2 61.6395145335459 83.6327818871297
"4728" 945.4 64.8750302008086 82.3927262388872
"4729" 945.6 68.3170205096804 81.1510798315282
"4730" 945.8 71.9701805017737 80.0644329227426
"4731" 946 74.6825529592402 78.6987054623609
"4732" 946.2 76.4900061615805 77.8585223545241
"4733" 946.4 77.7610230297817 77.0420790699096
"4734" 946.6 79.1584815571603 75.4169655534989
"4735" 946.8 81.7613794031175 73.5607360584382
"4736" 947 84.2129972468437 71.4514845649126
"4737" 947.2 86.8490820585911 68.9737439984643
"4738" 947.4 89.8307248882117 67.6658278348726
"4739" 947.6 92.9659350955224 66.0066940606683
"4740" 947.8 96.4610767577797 64.4721668074726
"4741" 948 100.320180153304 63.7157892760266
"4742" 948.2 104.032068749851 62.8426207417846
"4743" 948.4 107.34513433461 63.1149336987115
"4744" 948.6 110.709425329296 63.8545792078359
"4745" 948.8 113.583000906073 63.5582338611505
"4746" 949 114.136673762017 61.8720346378322
"4747" 949.2 113.891191755787 59.6808533908634
"4748" 949.4 113.932814784256 56.4194924952927
"4749" 949.6 114.155818258828 52.7791963399459
"4750" 949.8 114.028740776666 49.1696397538256
"4751" 950 113.459272664307 45.2612571387096
"4752" 950.2 112.331711616393 41.9946642063383
"4753" 950.4 111.778056798257 38.2085890365346
"4754" 950.6 111.221236858831 34.2889350190821
"4755" 950.8 110.269784538946 30.5319948035227
"4756" 951 109.168997860073 26.6344967597115
"4757" 951.2 107.057397800603 25.6764219443572
"4758" 951.4 104.403166473724 24.3660158370406
"4759" 951.6 101.265589249732 22.1320110012886
"4760" 951.8 99.8537573931067 22.3603707471096
"4761" 952 98.9350458957478 21.9544625448007
"4762" 952.2 98.1934431297157 21.0134506999846
"4763" 952.4 97.9859973507079 20.1708335919037
"4764" 952.6 97.7692031471181 20.3194844456937
"4765" 952.8 99.6982065325366 21.2389004968822
"4766" 953 101.198121857181 21.8071125723594
"4767" 953.2 103.432569957852 21.5821367182508
"4768" 953.4 105.6349654267 22.1490016674252
"4769" 953.6 107.213871429368 23.9663479248755
"4770" 953.8 109.24514176874 25.6374204494697
"4771" 954 111.139284022896 26.6461729693471
"4772" 954.2 112.097747460044 28.5265869508002
"4773" 954.4 113.106710964104 30.5557886118776
"4774" 954.6 114.395477989504 31.9091929782392
"4775" 954.8 115.550181912624 33.9049360666846
"4776" 955 116.761622638873 35.6471281443358
"4777" 955.2 116.087119085565 36.6398869736179
"4778" 955.4 116.366713181693 38.105135840144
"4779" 955.6 117.3194599538 40.3654314340119
"4780" 955.8 118.859780662779 42.587045139237
"4781" 956 120.444799161999 44.2966726046396
"4782" 956.2 120.72087565331 46.381391551394
"4783" 956.4 121.18993694996 49.2264742450917
"4784" 956.6 122.179556062922 52.1167169815465
"4785" 956.8 122.621574575232 55.1653240000119
"4786" 957 122.546520295497 58.5614840558549
"4787" 957.2 122.64048588981 62.2875481030681
"4788" 957.4 122.577796843243 65.1824650377148
"4789" 957.6 122.303400295879 68.4197157186617
"4790" 957.8 121.877353131429 71.468343520459
"4791" 958 121.547042720451 74.66193468314
"4792" 958.2 121.007506975984 78.1465344168435
"4793" 958.4 120.816382517649 81.6273473653549
"4794" 958.6 119.809427473345 83.1233733518572
"4795" 958.8 118.279638971275 85.1651275772413
"4796" 959 116.892309290838 87.6697916834977
"4797" 959.2 115.374485133958 90.6332509251395
"4798" 959.4 114.31600385324 93.8840762234862
"4799" 959.6 112.79772633261 96.3561130221749
"4800" 959.8 110.683702700823 99.3756308818673
"4801" 960 109.083504257317 101.666215682248
"4802" 960.2 107.198528638032 103.535834117335
"4803" 960.4 104.696178381807 105.33713683096
"4804" 960.6 102.10246877717 108.085615502049
"4805" 960.8 99.1842569899237 110.710146950513
"4806" 961 96.9041594048143 112.994235807214
"4807" 961.2 95.4901026096035 113.264117074938
"4808" 961.4 93.3711843134969 113.209669309645
"4809" 961.6 89.9072028019499 114.160717117766
"4810" 961.8 86.2306106709479 115.080838030217
"4811" 962 82.6996525932763 116.34617972216
"4812" 962.2 78.8968648078733 117.278927958227
"4813" 962.4 74.3637749634953 117.563276150285
"4814" 962.6 70.2517792945695 118.084324999514
"4815" 962.8 66.1235993561742 119.119436255908
"4816" 963 61.3736133836187 119.722299379306
"4817" 963.2 56.8343328335966 120.25273031146
"4818" 963.4 52.9641854888128 121.087811968812
"4819" 963.6 49.7882859779731 122.488739488379
"4820" 963.8 49.6197037649159 121.375990855653
"4821" 964 47.7062651239226 119.910723224748
"4822" 964.2 45.2617664641513 118.210075966374
"4823" 964.4 42.0591861636791 116.415362045443
"4824" 964.6 39.0555145235155 114.368562498947
"4825" 964.8 35.7422421760212 111.574307621153
"4826" 965 32.5121295283665 109.003384054046
"4827" 965.2 30.0613553137759 105.925680144439
"4828" 965.4 28.1636027423839 102.33157893848
"4829" 965.6 27.9941093300121 98.9724125789996
"4830" 965.8 28.2130051087684 95.5331608398855
"4831" 966 27.774602260815 92.2693077151179
"4832" 966.2 27.8467264935928 89.3482762876179
"4833" 966.4 28.2227215071001 86.5115163321004
"4834" 966.6 28.3047153717317 83.6843048074
"4835" 966.8 29.3252732655372 81.2343001001179
"4836" 967 29.7420482963746 78.9500226134275
"4837" 967.2 29.9662395039754 75.2467766075829
"4838" 967.4 30.7451812179754 72.1604655306838
"4839" 967.6 31.0147834183567 68.7852969015096
"4840" 967.8 32.0774345066369 65.7737246914484
"4841" 968 32.9982579844494 62.7075622994378
"4842" 968.2 33.3481033226437 60.2316081164566
"4843" 968.4 34.9246558127071 58.4945936333092
"4844" 968.6 36.3767485438625 58.5075105104077
"4845" 968.8 37.6278627082898 57.7644038311335
"4846" 969 39.8215128616873 56.6139719990957
"4847" 969.2 41.8053731045086 55.1251059138462
"4848" 969.4 44.549644681524 54.0885142482923
"4849" 969.6 47.4205000044874 53.0642264771052
"4850" 969.8 50.3868072174526 52.4416354521334
"4851" 970 51.3658231077561 53.1976757790041
"4852" 970.2 51.4841324368226 53.3311630357102
"4853" 970.4 52.4455756462683 52.9570271193944
"4854" 970.6 53.800807571439 53.0171892842968
"4855" 970.8 55.6056725185122 52.8113713517358
"4856" 971 57.9800535934776 53.2207751434404
"4857" 971.2 60.2626082062235 53.712402290801
"4858" 971.4 61.997939075124 54.7296431975077
"4859" 971.6 63.0578896298176 55.874743690769
"4860" 971.8 64.3060413358508 56.4750813336894
"4861" 972 64.866669466848 56.8194086509707
"4862" 972.2 65.2441350267238 56.8809565999893
"4863" 972.4 65.2240797844936 57.2787513560703
"4864" 972.6 66.3501354678958 58.2237397970502
"4865" 972.8 68.110024385121 59.768476725464
"4866" 973 69.5845692256379 61.2330107155893
"4867" 973.2 71.5867386054084 62.9070444925666
"4868" 973.4 73.8418952552555 64.0326705826179
"4869" 973.6 75.3421729648681 65.3299232603528
"4870" 973.8 77.3422651910152 66.6023945266822
"4871" 974 79.6606901350467 67.2740017525326
"4872" 974.2 82.5153494198746 68.0262923861417
"4873" 974.4 85.7603557616057 68.4393476238712
"4874" 974.6 89.1134703325301 68.9610822694943
"4875" 974.8 92.5040283170624 70.2241668268161
"4876" 975 96.3146357155477 71.7879873853606
"4877" 975.2 100.066985139429 73.55759804018
"4878" 975.4 103.010660221406 76.0816107258544
"4879" 975.6 106.573700123361 78.3052419434862
"4880" 975.8 110.796542742171 78.7032672679066
"4881" 976 112.18961860978 77.8309669482685
"4882" 976.2 111.843617725852 75.4178557726006
"4883" 976.4 111.891233679014 72.6893234570669
"4884" 976.6 112.215466622764 69.291236570801
"4885" 976.8 112.547369033079 65.8231993664292
"4886" 977 111.90239836948 62.5022428499527
"4887" 977.2 110.567827073947 58.8062864056028
"4888" 977.4 109.817720151357 54.6832062876346
"4889" 977.6 109.286048423545 50.5709881458016
"4890" 977.8 108.466050459634 46.6368333749066
"4891" 978 108.219528583587 42.5398818736556
"4892" 978.2 107.286159580857 38.1956066746346
"4893" 978.4 106.205377952682 33.8205507143346
"4894" 978.6 105.600431552439 29.560277831809
"4895" 978.8 106.030521765841 26.5822754068706
"4896" 979 106.737179826122 26.0043772431017
"4897" 979.2 105.958238112122 27.1347926573212
"4898" 979.4 105.114859553082 28.0206805355096
"4899" 979.6 105.097140383461 29.1340935057576
"4900" 979.8 105.243017293785 30.5647926373156
"4901" 980 105.186480734488 32.1791546978098
"4902" 980.2 104.95598523901 34.8805286396289
"4903" 980.4 104.432434250912 37.8654077486043
"4904" 980.6 104.348067998296 41.158747558041
"4905" 980.8 104.595245838674 44.7896888046125
"4906" 981 103.951701747613 47.5481620081656
"4907" 981.2 102.720821444104 50.2859595459474
"4908" 981.4 101.206389679468 53.1930907887526
"4909" 981.6 99.4078750826126 55.9403316649513
"4910" 981.8 98.1590224927159 59.4569843155799
"4911" 982 97.9988646972201 63.0690572865521
"4912" 982.2 98.5634464821736 67.0271680890869
"4913" 982.4 99.9522572900805 70.1761456383195
"4914" 982.6 102.270483521991 72.6002035866243
"4915" 982.8 105.12290861746 74.5859460220486
"4916" 983 108.875484666583 75.9446637905502
"4917" 983.2 112.738374184615 76.9933952127846
"4918" 983.4 116.928549234844 77.6051241055126
"4919" 983.6 118.905245702204 78.6974579913122
"4920" 983.8 117.842442600794 78.7105154234643
"4921" 984 116.921699493422 79.3827680100941
"4922" 984.2 116.172272212006 80.827379831962
"4923" 984.4 116.143375987132 82.5588338949923
"4924" 984.6 115.816475857978 84.9083794596863
"4925" 984.8 114.900235674463 87.5344397896383
"4926" 985 113.86273680483 90.3897029143502
"4927" 985.2 112.342789540907 93.7730979685346
"4928" 985.4 110.958388158619 96.8961935772201
"4929" 985.6 109.695322883444 99.2911518761151
"4930" 985.8 108.569818118723 100.693907081412
"4931" 986 106.903179904807 102.828295393785
"4932" 986.2 105.636675396889 104.693034648512
"4933" 986.4 103.745739667108 106.584871633169
"4934" 986.6 100.935529201427 108.008037751852
"4935" 986.8 97.5622586008437 109.632843699992
"4936" 987 94.5865056932843 110.870526949732
"4937" 987.2 92.0285813138025 111.922842013289
"4938" 987.4 89.4795459322924 112.640291719514
"4939" 987.6 87.0994719873953 113.073739362321
"4940" 987.8 85.2551791552182 113.89137298046
"4941" 988 82.8931867317953 114.769707912348
"4942" 988.2 80.217375434792 115.448046495888
"4943" 988.4 76.6793562405681 115.566352847121
"4944" 988.6 72.9535140683533 116.010655841974
"4945" 988.8 69.6529635824397 116.634405389563
"4946" 989 66.3046531035491 117.561582798732
"4947" 989.2 63.0398713109578 118.858690087698
"4948" 989.4 59.8123432525143 119.888247831419
"4949" 989.6 56.4730539916274 120.416573515698
"4950" 989.8 53.5157728525813 122.007724558262
"4951" 990 53.0702209962232 123.283216787412
"4952" 990.2 53.6492995631156 122.88720366874
"4953" 990.4 54.2578477771781 122.932410107499
"4954" 990.6 54.3036032819948 122.855296830048
"4955" 990.8 54.6346439317223 122.792013403373
"4956" 991 55.3115368701912 123.070253718406
"4957" 991.2 56.224211949246 122.847097443585
"4958" 991.4 56.6627093654708 122.702598111132
"4959" 991.6 57.5662758121264 122.513655727416
"4960" 991.8 58.6581376140283 123.147892167607
"4961" 992 60.0249529473984 123.31712552058
"4962" 992.2 61.7706038695453 123.458148613013
"4963" 992.4 63.9441210398187 124.202907586359
"4964" 992.6 66.1932392552702 124.269165393246
"4965" 992.8 68.7465270634614 124.245683782325
"4966" 993 71.0419614175812 123.793086539909
"4967" 993.2 73.2973712213803 123.487794547082
"4968" 993.4 75.1331287384574 122.869385746316
"4969" 993.6 77.7299017603672 121.90023433828
"4970" 993.8 79.4516806135771 120.866697146476
"4971" 994 81.664583210168 120.034645770157
"4972" 994.2 83.6256614079087 119.52614033667
"4973" 994.4 85.1230471503896 119.507214024258
"4974" 994.6 85.8882054130076 118.580600888828
"4975" 994.8 87.9148089714885 117.666784170839
"4976" 995 89.4697023372882 117.270326331759
"4977" 995.2 90.9700118125143 116.264475509767
"4978" 995.4 92.8718207799041 115.253311067388
"4979" 995.6 94.8564021643633 114.218609755521
"4980" 995.8 97.0613012805779 112.471860117964
"4981" 996 99.6677600928086 110.551136318913
"4982" 996.2 102.321781404308 108.852991475513
"4983" 996.4 103.882965432791 107.014557006454
"4984" 996.6 105.215936513589 105.402948678154
"4985" 996.8 106.358415795079 104.416984426293
"4986" 997 107.110897695207 103.490395850685
"4987" 997.2 108.147288021401 101.965596506236
"4988" 997.4 109.460571083798 100.840170054884
"4989" 997.6 110.381740447317 100.266653740833
"4990" 997.8 111.17102915611 99.1830117295799
"4991" 998 112.025928712137 98.3102188680904
"4992" 998.2 112.44625263239 97.7461756743944
"4993" 998.4 112.514602986677 96.2214902831127
"4994" 998.6 113.122813118398 94.0806563040227
"4995" 998.8 113.977662631486 91.3857267453666
"4996" 999 114.703943199938 88.4286029094954
"4997" 999.2 113.961673425783 86.7900852311692
"4998" 999.4 113.512999257046 84.7624268258342
"4999" 999.6 113.061448402314 82.7407506735961
"5000" 999.8 112.337689327303 80.3262620703056
"5001" 1000 111.791204190181 78.12440097831
"5002" 1000.2 111.076392325236 75.6179086048673
"5003" 1000.4 110.264919953691 72.8315905086125
"5004" 1000.6 110.116628564458 69.871941531833
"5005" 1000.8 109.767989329562 66.3635629248249
"5006" 1001 109.627946989285 62.8104330676524
"5007" 1001.2 109.058198773805 59.1873409773174
"5008" 1001.4 108.205251792641 55.0049220905863
"5009" 1001.6 108.136741767537 51.1458293128578
"5010" 1001.8 108.9454677112 47.8479927472846
"5011" 1002 110.084322226089 43.0908844224989
"5012" 1002.2 110.774377734049 39.037402018809
"5013" 1002.4 112.532859433099 36.2521065283237
"5014" 1002.6 113.725750174799 35.4052708158145
"5015" 1002.8 113.731652603401 34.7168330070462
"5016" 1003 113.605823557293 32.5238124891692
"5017" 1003.2 112.345575126432 29.7866650913673
"5018" 1003.4 110.858225790645 28.3422495508397
"5019" 1003.6 109.855247291224 26.5579334783081
"5020" 1003.8 108.365256475045 23.5566062043953
"5021" 1004 106.994675825602 20.0067725917388
"5022" 1004.2 105.933201225871 18.4550196595055
"5023" 1004.4 103.518528360993 15.3511436251385
"5024" 1004.6 101.402194699575 13.3042529305309
"5025" 1004.8 99.2143760695317 11.6113357150735
"5026" 1005 97.0016046079095 10.7689246762291
"5027" 1005.2 94.0127764015984 9.06102284405128
"5028" 1005.4 91.2338509256802 6.89914139255667
"5029" 1005.6 88.8529569007389 6.15920033092131
"5030" 1005.8 85.6781000617984 4.39891243729573
"5031" 1006 82.7525459568445 3.05738001613048
"5032" 1006.2 80.0174649009197 2.94317427610792
"5033" 1006.4 76.5991016397317 2.29046951704043
"5034" 1006.6 73.2057119677163 1.28225789843077
"5035" 1006.8 72.0184745787947 1.38902622664288
"5036" 1007 70.509562511013 1.92390177305805
"5037" 1007.2 67.9384463065989 2.19774846938618
"5038" 1007.4 65.2976649558884 1.34110332297864
"5039" 1007.6 63.8994667322206 1.0436931284735
"5040" 1007.8 61.5631661300953 0.657107240784612
"5041" 1008 58.6694612126086 0
"5042" 1008.2 58.153490578978 0.637730581232375
"5043" 1008.4 55.4740815898945 0.530302775714845
"5044" 1008.6 54.164149150023 1.52089431208383
"5045" 1008.8 51.6140468415702 2.6484018276
"5046" 1009 48.7987322501503 3.99931064155206
"5047" 1009.2 45.9577316260625 5.41064898263077
"5048" 1009.4 44.5326677467317 7.47717469225128
"5049" 1009.6 43.5163619532168 9.68566175915029
"5050" 1009.8 41.8533079792163 11.8219384747846
"5051" 1010 39.6144659943829 13.6334308329241
"5052" 1010.2 37.0089833268723 15.3332616699252
"5053" 1010.4 34.2209631518745 16.0628433621179
"5054" 1010.6 31.2411076091134 17.5212944508839
"5055" 1010.8 27.736487377801 19.3926527489308
"5056" 1011 24.4401258813397 20.5305068373046
"5057" 1011.2 20.6262764866833 21.3482700012443
"5058" 1011.4 19.2073008673708 22.0096761552583
"5059" 1011.6 17.3242138563119 23.7647204027922
"5060" 1011.8 14.2294197489875 26.0572492558311
"5061" 1012 12.0181959505663 28.1006489564613
"5062" 1012.2 10.7656435468309 31.0160136869373
"5063" 1012.4 8.71342551845262 34.0851795563195
"5064" 1012.6 6.31076866848952 37.6000408224721
"5065" 1012.8 4.4493657332437 41.0634104183446
"5066" 1013 2.61547095839026 44.5216583141261
"5067" 1013.2 2.9974183783477 46.7995372002406
"5068" 1013.4 3.60810868212372 50.3297010480886
"5069" 1013.6 3.96491506528089 54.5966926792354
"5070" 1013.8 4.6768167137317 58.2392029074076
"5071" 1014 5.25442179826559 61.4266631345558
"5072" 1014.2 5.82436477453527 65.2524716694721
"5073" 1014.4 6.50962074667287 68.0399293209107
"5074" 1014.6 6.61745598395584 71.0349387683363
"5075" 1014.8 6.84227467865171 74.1902436313366
"5076" 1015 8.12728508746608 76.5897248974565
"5077" 1015.2 9.50562205458538 79.7925190956139
"5078" 1015.4 10.3925646961912 83.4389624588116
"5079" 1015.6 12.1300239686292 86.4438889138359
"5080" 1015.8 14.1875559449371 89.5318067013828
"5081" 1016 16.0935937846046 92.4457064742677
"5082" 1016.2 18.5879168111932 94.0901671918616
"5083" 1016.4 21.3780351907226 95.859127482921
"5084" 1016.6 24.8578387351629 97.5055270147846
"5085" 1016.8 28.4051449637883 98.365302302879
"5086" 1017 32.2470656367776 99.4064306471149
"5087" 1017.2 35.7904581333752 100.614520464576
"5088" 1017.4 38.4071368062088 102.436442452032
"5089" 1017.6 41.329954797273 104.390942991289
"5090" 1017.8 44.7070023208174 104.801614402585
"5091" 1018 47.8966268155258 104.798559729196
"5092" 1018.2 51.540646564674 105.047779957073
"5093" 1018.4 55.1421423883428 105.716870916535
"5094" 1018.6 58.2074222813984 106.192890852868
"5095" 1018.8 61.3298467588856 105.587047297535
"5096" 1019 64.5291112843706 103.776729054812
"5097" 1019.2 67.3532995374953 101.998604446903
"5098" 1019.4 70.6684675306476 100.952526094962
"5099" 1019.6 74.2047131949676 100.988719207577
"5100" 1019.8 78.0652748047684 101.70752451783
"5101" 1020 81.3489786358051 103.026008428225
"5102" 1020.2 84.7096004088656 104.383860542874
"5103" 1020.4 88.3914136988984 105.839482112257
"5104" 1020.6 92.2723530971862 106.767852123075
"5105" 1020.8 94.4792432791751 105.62195270453
"5106" 1021 95.8094566075772 103.524622077512
"5107" 1021.2 97.534319342937 100.124023044436
"5108" 1021.4 99.7572748398953 97.0381619863846
"5109" 1021.6 102.020616086547 93.5083261139951
"5110" 1021.8 103.652346552886 89.2301035062205
"5111" 1022 105.615780686393 85.2206920168694
"5112" 1022.2 106.800002856345 81.4063073040031
"5113" 1022.4 107.571901366276 77.4960722655526
"5114" 1022.6 107.31952425094 73.7228786029366
"5115" 1022.8 107.327353613809 70.5355023702205
"5116" 1023 107.908940507248 66.5681329558748
"5117" 1023.2 107.670584771992 62.6397031524233
"5118" 1023.4 106.852368685858 58.4897111635493
"5119" 1023.6 107.249277870914 53.6047582658342
"5120" 1023.8 106.928621146272 48.793401843712
"5121" 1024 107.598448713146 45.3955929200773
"5122" 1024.2 109.675163831262 42.2306246174769
"5123" 1024.4 111.912140254755 39.8425409912924
"5124" 1024.6 113.883255792541 37.5329611567388
"5125" 1024.8 112.444031024433 37.495606096704
"5126" 1025 109.709579258639 36.5909758342468
"5127" 1025.2 106.963994821412 35.5860455199322
"5128" 1025.4 103.647107768764 34.1654346071043
"5129" 1025.6 100.461721400884 32.3735366569606
"5130" 1025.8 97.1793376353055 30.4431147770879
"5131" 1026 93.7156009152645 29.064004857219
"5132" 1026.2 89.9294334037727 27.2858469281289
"5133" 1026.4 85.9989754088144 25.8010453504127
"5134" 1026.6 82.3701672030911 23.4208674348159
"5135" 1026.8 77.7465749173446 20.748359245704
"5136" 1027 73.6071665433933 18.3830244504
"5137" 1027.2 69.1122572891752 16.4516162426717
"5138" 1027.4 64.4989270089994 14.1096964222019
"5139" 1027.6 60.3357428231863 11.4649235225346
"5140" 1027.8 56.7053663129683 8.50697660031896
"5141" 1028 53.4420558088511 5.29103537270252
"5142" 1028.2 52.6158463603813 3.93302148080651
"5143" 1028.4 52.9832795974526 4.90203766669159
"5144" 1028.6 53.1376703641591 6.25313339848623
"5145" 1028.8 53.1659384102317 7.73898565723461
"5146" 1029 51.4430501535027 9.71998507097545
"5147" 1029.2 48.4953791647793 11.7137521256179
"5148" 1029.4 46.1418767915457 14.3127404672265
"5149" 1029.6 44.2860028706317 16.9150189124769
"5150" 1029.8 42.8265605017632 19.3813531401783
"5151" 1030 41.6482800826591 22.3533560838249
"5152" 1030.2 39.9909182596357 25.4253765680806
"5153" 1030.4 37.3830955860888 28.476454169356
"5154" 1030.6 34.7989873602793 30.7761868487846
"5155" 1030.8 32.316980762086 33.877642439698
"5156" 1031 29.7539092582433 36.5125793162265
"5157" 1031.2 27.2415928224404 38.4439582355484
"5158" 1031.4 24.7284803670911 41.2604583300581
"5159" 1031.6 23.5752815014426 44.7017984805815
"5160" 1031.8 22.1906411245412 48.0983668696418
"5161" 1032 21.6912212600292 51.9631868850904
"5162" 1032.2 22.0356293732441 55.751676130454
"5163" 1032.4 22.4520112364858 59.5640422980223
"5164" 1032.6 23.0385367753727 63.4118473789385
"5165" 1032.8 23.4448426834284 66.7915998410387
"5166" 1033 23.9747784396743 70.9895848980469
"5167" 1033.2 24.0704681058856 75.2124814649641
"5168" 1033.4 24.2607096398817 79.2912732690846
"5169" 1033.6 24.7260990914708 83.2746005703151
"5170" 1033.8 25.1411187613633 86.7609143370214
"5171" 1034 24.6764868617843 89.9825899348372
"5172" 1034.2 25.1169554179226 93.4514894578301
"5173" 1034.4 27.4185280594273 95.1280614355324
"5174" 1034.6 30.6244584586001 96.5113514061267
"5175" 1034.8 34.557886353565 97.5812574592013
"5176" 1035 37.9293091065278 98.0046547150176
"5177" 1035.2 41.7139972495971 98.1346722453231
"5178" 1035.4 45.4948898640258 97.8568144544317
"5179" 1035.6 49.5067669775603 96.504030525356
"5180" 1035.8 53.3110353961729 95.4359857942552
"5181" 1036 56.5852118349749 95.3055429847035
"5182" 1036.2 60.2153609219317 94.6871742677664
"5183" 1036.4 63.2974438119209 92.9055604064333
"5184" 1036.6 66.6531699396761 91.1802318001735
"5185" 1036.8 69.8053852918835 89.0449681301328
"5186" 1037 72.6307093940831 86.2389421334603
"5187" 1037.2 75.1579503733535 83.2227470152216
"5188" 1037.4 77.2648637884497 80.4686736290923
"5189" 1037.6 79.0496565636656 77.1629169632144
"5190" 1037.8 80.5702386305946 73.7635092078249
"5191" 1038 82.7423552908117 70.4139342018646
"5192" 1038.2 84.0577776551365 66.4313164955703
"5193" 1038.4 84.5310081176585 62.9154486256139
"5194" 1038.6 85.2624533856829 60.1701540482236
"5195" 1038.8 86.1380465976841 57.3158438186418
"5196" 1039 87.6681106787555 53.9991594570465
"5197" 1039.2 89.5565374048837 51.0681377929606
"5198" 1039.4 90.4217392469601 47.6593907181074
"5199" 1039.6 91.0115518427786 43.4664456060346
"5200" 1039.8 92.4355546636848 39.8516692145034
"5201" 1040 93.0749878434986 38.0336199861154
"5202" 1040.2 93.782184925946 37.7279325423799
"5203" 1040.4 94.5107969817622 35.9096704092426
"5204" 1040.6 94.9810875011797 32.5324407666166
"5205" 1040.8 95.3809280197473 29.3116141469409
"5206" 1041 94.8649829176387 25.3084990811335
"5207" 1041.2 93.2645698330939 21.4268418143437
"5208" 1041.4 91.7703501391503 17.4586988625288
"5209" 1041.6 89.5170628468419 14.0820961252492
"5210" 1041.8 86.7143588462779 13.4996590895538
"5211" 1042 83.6663748990442 13.2307275903393
"5212" 1042.2 80.3672321812067 13.1201746647846
"5213" 1042.4 77.3533150453507 14.001120650856
"5214" 1042.6 73.8518663473446 14.5827843078733
"5215" 1042.8 69.779304654138 16.2612976963706
"5216" 1043 66.2221999087394 18.5328209338615
"5217" 1043.2 63.3025864021516 21.2584308420976
"5218" 1043.4 59.7681906787095 24.2734660215402
"5219" 1043.6 57.209741292677 27.6685339689721
"5220" 1043.8 55.1950518446019 30.3500482520671
"5221" 1044 53.0776989191926 33.8605120470581
"5222" 1044.2 51.105365852848 37.0318737922265
"5223" 1044.4 49.0396940157947 39.7810392879263
"5224" 1044.6 46.4015240295456 42.6173085631567
"5225" 1044.8 44.4620436979957 45.8554598428726
"5226" 1045 43.1565373853317 49.6135939656846
"5227" 1045.2 42.116681861439 53.0836843086627
"5228" 1045.4 40.6714620461511 56.8215269283249
"5229" 1045.6 39.9150776618454 60.8687116256255
"5230" 1045.8 39.4505480273415 64.9767943809554
"5231" 1046 38.8613178395506 68.9484197676665
"5232" 1046.2 38.6664004881893 73.2857206701575
"5233" 1046.4 38.7810557738219 77.0168060293256
"5234" 1046.6 40.5786696499443 79.8689372619736
"5235" 1046.8 43.0299593568067 82.2999356394096
"5236" 1047 46.0947055305397 84.2635178767846
"5237" 1047.2 48.8168471737317 85.8116645333596
"5238" 1047.4 52.3131315336972 86.9864563683967
"5239" 1047.6 55.7152022015044 87.4394756834119
"5240" 1047.8 58.9855980743423 88.0169140119439
"5241" 1048 62.819251794446 88.033039385606
"5242" 1048.2 66.2664730916292 87.5889998096308
"5243" 1048.4 69.8798521698668 86.6599917085954
"5244" 1048.6 72.9149178572993 85.3371942933792
"5245" 1048.8 76.5462530868645 84.4634232724129
"5246" 1049 80.3397821871893 83.2601353299372
"5247" 1049.2 83.5933491133567 80.7809992971096
"5248" 1049.4 86.8111950246188 78.3397917775749
"5249" 1049.6 90.2151264419936 75.497332555737
"5250" 1049.8 92.8332360918269 72.1528288472132
"5251" 1050 95.4691675107864 68.9037609538471
"5252" 1050.2 98.1745507021127 65.6523747815703
"5253" 1050.4 100.625528616522 62.5074946555288
"5254" 1050.6 102.927122179998 58.8442626695185
"5255" 1050.8 105.393980333932 54.5618711360308
"5256" 1051 107.172563914232 50.4946242528073
"5257" 1051.2 109.929770298708 49.0349515495703
"5258" 1051.4 112.494812998756 48.4259674990726
"5259" 1051.6 112.968261191017 47.3472445025703
"5260" 1051.8 111.321297439519 45.4759005591783
"5261" 1052 109.940738500006 42.9073664725991
"5262" 1052.2 108.890352043683 40.0316609545651
"5263" 1052.4 107.431691857756 36.3835286006326
"5264" 1052.6 106.047425882898 32.8317274829513
"5265" 1052.8 104.334990527517 29.0482963006656
"5266" 1053 102.33291778151 25.016378653151
"5267" 1053.2 100.17933068763 21.3213760963002
"5268" 1053.4 98.0138166976365 19.4011649935465
"5269" 1053.6 96.1718011121175 18.9121480919815
"5270" 1053.8 92.1468211680706 17.6961890039168
"5271" 1054 88.7246276543317 15.6776999590846
"5272" 1054.2 84.9881802579698 13.9794833810227
"5273" 1054.4 80.3681409465397 12.8812992058246
"5274" 1054.6 75.9001312750357 11.8157069410726
"5275" 1054.8 71.3769465654567 11.3837837606596
"5276" 1055 66.6708403767067 10.7444024370846
"5277" 1055.2 62.0709329274526 11.2211268426683
"5278" 1055.4 57.6703923383219 12.1858702591945
"5279" 1055.6 52.857357654301 13.8921258762231
"5280" 1055.8 49.3497053114183 17.0129455688294
"5281" 1056 45.8706260888138 20.1694034098891
"5282" 1056.2 43.0454236408346 23.9327638737037
"5283" 1056.4 40.4617699795174 27.7500601106656
"5284" 1056.6 39.2191724833745 31.7374998370941
"5285" 1056.8 38.1562146460805 36.1955681535521
"5286" 1057 37.1390543231951 39.968332359931
"5287" 1057.2 35.9567984354342 44.1158319316524
"5288" 1057.4 36.1117885239157 48.4228517322166
"5289" 1057.6 36.3568707882793 52.1414452899275
"5290" 1057.8 37.3743931237163 56.0418603926308
"5291" 1058 39.0646205559936 59.6372137679037
"5292" 1058.2 40.9096830304526 63.2441682145055
"5293" 1058.4 43.3403676298357 66.5161098650086
"5294" 1058.6 46.107528109524 69.2329387262538
"5295" 1058.8 48.6241090316779 71.8873324131923
"5296" 1059 51.5471072527012 74.0361915555632
"5297" 1059.2 53.4303352928293 76.6229229341749
"5298" 1059.4 55.7796529896301 79.5381409945893
"5299" 1059.6 57.6834784746904 82.5125084039912
"5300" 1059.8 58.9398438652567 86.0128911428096
"5301" 1060 59.09193894993 89.4005041803191
"5302" 1060.2 59.8991633956554 92.6734479075982
"5303" 1060.4 61.4446487697401 96.0261923310535
"5304" 1060.6 61.901459534714 99.5183675500766
"5305" 1060.8 61.0281696669752 102.416246516089
"5306" 1061 59.7630281020475 105.838153507969
"5307" 1061.2 60.2479832672189 106.243655216708
"5308" 1061.4 61.9359875294638 105.503589256749
"5309" 1061.6 64.9304594806216 105.152019069647
"5310" 1061.8 68.7503365596174 104.731138723699
"5311" 1062 72.2103420752039 104.479940324396
"5312" 1062.2 76.124699443199 103.820778761467
"5313" 1062.4 80.4080338900353 103.862247787963
"5314" 1062.6 84.6060610602182 103.287941179974
"5315" 1062.8 88.6996427314298 102.645807476511
"5316" 1063 93.0417623076932 102.036870639496
"5317" 1063.2 96.9708835833533 100.277436717758
"5318" 1063.4 100.945666760053 98.0236623513292
"5319" 1063.6 104.747324411016 95.9912911828277
"5320" 1063.8 108.153751514029 93.1698473091731
"5321" 1064 109.008797982969 91.0858590752507
"5322" 1064.2 110.287794308996 88.7247295115119
"5323" 1064.4 112.665863318189 85.3989244429541
"5324" 1064.6 115.280155333584 83.2579168935469
"5325" 1064.8 117.27114812088 83.4270022100107
"5326" 1065 118.382994353252 84.9104901268425
"5327" 1065.2 117.597182328975 84.7511746641208
"5328" 1065.4 116.795739672607 85.0132492765096
"5329" 1065.6 116.121120509589 85.0084581667608
"5330" 1065.8 115.791886585608 85.1229287761152
"5331" 1066 114.707327032347 84.4033279280154
"5332" 1066.2 113.612148297706 83.3148068148616
"5333" 1066.4 112.920504645457 81.0049450398846
"5334" 1066.6 112.206774753522 78.2087188393896
"5335" 1066.8 111.730639513024 75.72365689037
"5336" 1067 111.469725703132 72.7643908238596
"5337" 1067.2 111.171557030642 69.556204448924
"5338" 1067.4 111.296114117723 66.2950488470558
"5339" 1067.6 110.891535634122 62.8774514688334
"5340" 1067.8 111.171557030642 59.4203850147027
"5341" 1068 111.229019943969 56.6813194794076
"5342" 1068.2 110.841422304071 52.8290353192474
"5343" 1068.4 109.225993595244 49.9710838823944
"5344" 1068.6 107.581927099949 46.4220268676233
"5345" 1068.8 106.217433003017 42.8374192615941
"5346" 1069 104.082971174966 39.6628229622685
"5347" 1069.2 101.755470562052 36.7511160638549
"5348" 1069.4 99.6406657561825 33.0512925653584
"5349" 1069.6 98.0148876086293 28.8543883942964
"5350" 1069.8 96.4601180602856 24.8302650985846
"5351" 1070 94.9042319187317 21.8585406389037
"5352" 1070.2 93.274004031289 19.05242033909
"5353" 1070.4 91.005466360638 17.4236247852299
"5354" 1070.6 89.0115061880244 17.8413213947602
"5355" 1070.8 85.6255983888805 17.5030629591235
"5356" 1071 81.7823900974921 17.4869691220573
"5357" 1071.2 77.9004288682793 17.7814607945941
"5358" 1071.4 73.917825121514 18.4523657258088
"5359" 1071.6 70.4575244511333 20.003893171446
"5360" 1071.8 66.4873996030597 21.4185003912646
"5361" 1072 62.6359713911519 22.0463666871207
"5362" 1072.2 58.3203417833411 21.8416848193237
"5363" 1072.4 54.1978828462986 22.5891209860208
"5364" 1072.6 51.0740078222544 24.4826918640801
"5365" 1072.8 47.3837941486163 26.6817496341692
"5366" 1073 44.5825999078856 29.6207566396846
"5367" 1073.2 42.2411299136852 32.7235411337846
"5368" 1073.4 39.3034931395689 35.9359209155521
"5369" 1073.6 37.8069667107962 39.3581562434862
"5370" 1073.8 37.2116542240837 43.6401496082566
"5371" 1074 36.067502025783 47.7497928303487
"5372" 1074.2 36.3558242161726 51.8209021586508
"5373" 1074.4 37.1992164880976 55.6516588210773
"5374" 1074.6 37.252558650501 59.9032808551949
"5375" 1074.8 37.1885050500208 65.0486080177612
"5376" 1075 38.9697256725817 68.4737202159096
"5377" 1075.2 41.6978473162239 71.7791512652924
"5378" 1075.4 44.9023182038844 74.5743154114182
"5379" 1075.6 47.9207475596585 76.5310964719554
"5380" 1075.8 50.8836391882117 77.4867249649846
"5381" 1076 53.8124600328517 78.4588442240566
"5382" 1076.2 56.9632792659817 80.1923303247065
"5383" 1076.4 60.2018141095143 80.7887604917237
"5384" 1076.6 63.1535554719436 81.626338090827
"5385" 1076.8 66.6740859671817 82.7153712202096
"5386" 1077 69.8645014041067 82.8062477535096
"5387" 1077.2 73.1015653278588 83.0653999014371
"5388" 1077.4 75.3787596211317 84.7471108575596
"5389" 1077.6 78.5340380133491 85.7943076799498
"5390" 1077.8 81.6510310894386 84.3676006058105
"5391" 1078 83.9730831989317 81.9851133633346
"5392" 1078.2 86.6125463511252 79.4845189183502
"5393" 1078.4 89.6157369751477 76.5083741722006
"5394" 1078.6 91.9841991344548 72.6123473931462
"5395" 1078.8 94.6600398734698 69.4976267348084
"5396" 1079 97.8747199629936 66.9506109715703
"5397" 1079.2 100.522053977277 63.7012269492619
"5398" 1079.4 103.529954697406 60.5088147537148
"5399" 1079.6 106.790640942057 57.7945953704358
"5400" 1079.8 109.565449255345 54.1768941735346
"5401" 1080 110.775424899787 50.4746210072886
"5402" 1080.2 111.082829860062 46.6972833970573
"5403" 1080.4 111.329516194612 43.4407405294726
"5404" 1080.6 112.513507599892 42.5215893069526
"5405" 1080.8 114.821074931171 42.045510263931
"5406" 1081 115.067076364851 42.6488659101894
"5407" 1081.2 115.585436340825 42.7592087978776
"5408" 1081.4 116.445605372164 43.4220459283366
"5409" 1081.6 117.056862179004 44.3958646966028
"5410" 1081.8 118.189868308459 45.754184544983
"5411" 1082 119.54942034124 47.0964357029174
"5412" 1082.2 119.665044501911 47.7110693991206
"5413" 1082.4 119.951062162521 48.7912424790815
"5414" 1082.6 120.590479100877 50.2873884584945
"5415" 1082.8 120.008874242857 50.5012629605971
"5416" 1083 119.643179223057 50.4278597806683
"5417" 1083.2 119.01433259016 50.2911859804821
"5418" 1083.4 119.139370084958 52.9676499804298
"5419" 1083.6 120.290012552921 56.361966031163
"5420" 1083.8 119.894496506238 55.7899135361099
"5421" 1084 117.433229864724 53.1303829140759
"5422" 1084.2 117.501655600919 53.0389090132377
"5423" 1084.4 117.345171774446 52.9111138882846
"5424" 1084.6 116.958791955994 52.5865548407846
"5425" 1084.8 116.951758017881 52.0171709369815
"5426" 1085 116.348733348095 51.5704972606772
"5427" 1085.2 115.629407608321 51.2350576788872
"5428" 1085.4 114.731467463015 50.1648843414854
"5429" 1085.6 113.152239805372 48.2265584202886
"5430" 1085.8 110.829262516065 46.846496257856
"5431" 1086 108.983343752044 45.5220727892806
"5432" 1086.2 106.981917418614 44.1234860084933
"5433" 1086.4 104.815422862388 42.2601265203266
"5434" 1086.6 102.589156877585 40.8391005361505
"5435" 1086.8 100.78992402274 39.0146660151617
"5436" 1087 99.6742356699583 36.6202781978315
"5437" 1087.2 98.1528415476619 33.7560917779241
"5438" 1087.4 97.5774182554135 31.0240319396028
"5439" 1087.6 97.6020300501464 27.9897286848822
"5440" 1087.8 96.8613473780926 25.0551625558598
"5441" 1088 95.0040962410394 22.3436434731231
"5442" 1088.2 92.4777666588508 21.5648919768798
"5443" 1088.4 89.928026590452 22.2221305968778
"5444" 1088.6 86.5893382256365 22.9465862076656
"5445" 1088.8 83.3879269845122 23.79420929037
"5446" 1089 80.1718476346117 24.8676543008566
"5447" 1089.2 76.9006604397711 25.8735563233988
"5448" 1089.4 73.6222866259426 27.0782422013315
"5449" 1089.6 70.2765891711097 28.3483829501626
"5450" 1089.8 67.2842569764817 29.9110341377924
"5451" 1090 63.9117934192772 31.7646166752619
"5452" 1090.2 61.2262281387467 33.9749236868523
"5453" 1090.4 58.0192283530805 35.4498371327846
"5454" 1090.6 54.9035776183856 37.2723610149
"5455" 1090.8 51.8733245029443 39.0020975739263
"5456" 1091 49.0704561038712 40.999042056552
"5457" 1091.2 46.8715373551726 43.8413496396429
"5458" 1091.4 45.2142417464817 46.9834854662164
"5459" 1091.6 43.541287383459 49.901566356921
"5460" 1091.8 41.9974721148997 53.3956156343926
"5461" 1092 41.2292651913958 57.1192247885268
"5462" 1092.2 41.0436579861067 60.3207969427096
"5463" 1092.4 40.960424294893 64.2811501974782
"5464" 1092.6 40.7688297604011 67.6387658920991
"5465" 1092.8 40.9996106868031 71.0245997773322
"5466" 1093 41.8461564051672 74.2911794011798
"5467" 1093.2 43.5204492173411 76.760118397394
"5468" 1093.4 45.3504543231097 79.3843987154697
"5469" 1093.6 47.1542672787962 81.5968988639378
"5470" 1093.8 49.1537448296491 84.5596444788011
"5471" 1094 51.9378488530785 87.3761438387766
"5472" 1094.2 54.7775419564386 89.0748259636898
"5473" 1094.4 58.0476393657061 90.7047666656308
"5474" 1094.6 61.4526263765799 91.72953510874
"5475" 1094.8 64.6586861991196 92.6640013613881
"5476" 1095 67.849673001337 93.8738820938109
"5477" 1095.2 71.3556060900326 94.7826776605368
"5478" 1095.4 74.552061361571 94.4627859444721
"5479" 1095.6 77.6180945737694 93.4858938302752
"5480" 1095.8 81.3850318104344 92.7932805197306
"5481" 1096 85.0211138686771 91.4085377806573
"5482" 1096.2 88.3475647184397 90.0159679682271
"5483" 1096.4 91.7270306715978 88.3773038038471
"5484" 1096.6 94.7656806614796 86.420335479835
"5485" 1096.8 97.6687113350846 85.3206530600703
"5486" 1097 100.265947383432 84.6367607814096
"5487" 1097.2 102.495158401583 83.0339487249334
"5488" 1097.4 105.145202050081 81.1507701747149
"5489" 1097.6 107.923686281303 79.0242075385703
"5490" 1097.8 110.307544665844 76.9601603663206
"5491" 1098 113.05398274822 75.8576941048397
"5492" 1098.2 115.380662225507 76.0359460226596
"5493" 1098.4 116.062236225257 76.8538348223596
"5494" 1098.6 115.152562126924 76.2996177928486
"5495" 1098.8 113.781022503244 75.1322263555241
"5496" 1099 112.707093770125 73.2370232859813
"5497" 1099.2 111.621683185043 70.9257372165715
"5498" 1099.4 110.62872196639 68.1780548397115
"5499" 1099.6 109.261007504178 64.8446940728094
"5500" 1099.8 107.58221743469 62.0931348068855
"5501" 1100 105.859429931887 59.2033028976863
"5502" 1100.2 104.180235909084 56.202461868342
"5503" 1100.4 101.811461789464 53.4125192829263
"5504" 1100.6 99.3669188218567 50.5864597105659
"5505" 1100.8 96.8547526334634 48.2643782570041
"5506" 1101 94.5853851104677 45.7401764692006
"5507" 1101.2 91.7874264737797 43.1135850095926
"5508" 1101.4 90.0791207458984 40.1883992262846
"5509" 1101.6 89.7298333900174 36.7047987831179
"5510" 1101.8 90.3889031213171 33.3061642044188
"5511" 1102 90.8615848061503 29.8221342068311
"5512" 1102.2 91.2540748170805 26.0904599490637
"5513" 1102.4 92.3651234634061 23.5090833387148
"5514" 1102.6 91.9992986199877 21.5587098997846
"5515" 1102.8 89.9739074567088 20.5865192872732
"5516" 1103 86.8427044733077 19.7858385587206
"5517" 1103.2 83.6887378090244 19.2218847577846
"5518" 1103.4 80.3021658197793 19.5340796510941
"5519" 1103.6 76.3143272496672 19.7872456792362
"5520" 1103.8 72.0334646067397 20.9355565285846
"5521" 1104 68.3813687803538 22.2763176205563
"5522" 1104.2 64.6822920587548 23.6438769495692
"5523" 1104.4 61.8169122945044 26.2264591101937
"5524" 1104.6 58.6784490016163 28.5721812554538
"5525" 1104.8 55.5362337040051 31.8796876102846
"5526" 1105 53.6697776934936 35.4281998629513
"5527" 1105.2 51.9869588004759 39.1815113905521
"5528" 1105.4 49.2968926486387 43.1818903481102
"5529" 1105.6 47.5768782772986 47.1963190692334
"5530" 1105.8 46.9004032742079 51.0688549139037
"5531" 1106 45.3656160862357 55.1030558714806
"5532" 1106.2 43.5095339874698 58.8706362080941
"5533" 1106.4 41.1448894985412 62.5180616942846
"5534" 1106.6 39.3271594106994 66.3824082888733
"5535" 1106.8 38.4018771630757 70.7815946908726
"5536" 1107 38.2589413585567 74.7149906993346
"5537" 1107.2 38.3998429020706 78.8463323203301
"5538" 1107.4 40.4276663724011 81.8848487584127
"5539" 1107.6 43.0568328459397 83.9363623569046
"5540" 1107.8 45.5210023946027 85.8339648808169
"5541" 1108 48.1028172692317 86.8247838516321
"5542" 1108.2 50.4464752332843 86.5422640313373
"5543" 1108.4 52.0795197038633 85.8418997709425
"5544" 1108.6 53.9364133664708 85.6554528526716
"5545" 1108.8 55.8226860419103 85.0702789377132
"5546" 1109 57.726134140236 83.9925816284368
"5547" 1109.2 59.3357267424634 82.1356770970773
"5548" 1109.4 61.4778956167067 80.0702149830846
"5549" 1109.6 63.8989183496243 78.1414222568342
"5550" 1109.8 66.1685187426989 75.6632351820469
"5551" 1110 68.7938523510732 73.3425017321261
"5552" 1110.2 71.3265875648607 71.0058042687443
"5553" 1110.4 73.7915420013576 68.8690133153648
"5554" 1110.6 76.2106530159522 67.1973342609972
"5555" 1110.8 78.7161466393301 65.5995837373988
"5556" 1111 81.2634788080888 65.1454444597608
"5557" 1111.2 84.0114120769222 64.1872225099989
"5558" 1111.4 86.9586207371223 63.0556126167065
"5559" 1111.6 90.2806710625349 62.52981737632
"5560" 1111.8 94.0786348416536 62.3314402419721
"5561" 1112 97.1746356742666 61.6228825539707
"5562" 1112.2 100.121904987113 60.9663603433798
"5563" 1112.4 103.200173998437 61.5369356556125
"5564" 1112.6 106.687270862256 62.9631712451418
"5565" 1112.8 109.588134530051 64.4803137716289
"5566" 1113 111.707117463589 66.0047531759989
"5567" 1113.2 114.91016070211 66.8453338351544
"5568" 1113.4 117.63882043647 67.8810135744037
"5569" 1113.6 117.08190575961 66.9178158064919
"5570" 1113.8 116.813265861172 64.9052584004566
"5571" 1114 116.539078377844 62.6276328287206
"5572" 1114.2 116.822076841215 59.3788840217436
"5573" 1114.4 116.345514580682 56.0638965695367
"5574" 1114.6 115.403381358832 53.1707611262846
"5575" 1114.8 114.625716598461 49.7474612711781
"5576" 1115 113.498089926388 46.6749065260006
"5577" 1115.2 112.453748165271 43.3873343382065
"5578" 1115.4 111.954400547398 39.3847292039037
"5579" 1115.6 111.54138834082 35.2525052319046
"5580" 1115.8 110.223418960732 31.4978835024382
"5581" 1116 109.210794732532 28.1952933030646
"5582" 1116.2 108.295063254122 25.8048921700041
"5583" 1116.4 106.652750143756 26.3601066248806
"5584" 1116.6 104.487575430368 27.0080831303714
"5585" 1116.8 100.777154486445 26.5005204459813
"5586" 1117 96.7444817180567 26.0538527076596
"5587" 1117.2 92.4629145955854 25.795392880809
"5588" 1117.4 88.3843195120678 25.6864625071699
"5589" 1117.6 83.8075580847067 24.7783356509846
"5590" 1117.8 79.2345211054317 24.6744767557846
"5591" 1118 75.3772322844376 25.0508561554065
"5592" 1118.2 71.1217813333507 25.8985280206418
"5593" 1118.4 67.9048832467012 28.3610711273877
"5594" 1118.6 64.1684901204817 30.0905558609409
"5595" 1118.8 59.7653057093984 30.6463632297846
"5596" 1119 56.2338195051252 30.6410425896617
"5597" 1119.2 53.1381190633031 29.3512180783322
"5598" 1119.4 50.2296932773801 27.7263460493081
"5599" 1119.6 48.0127158023138 26.0085597659563
"5600" 1119.8 45.1422302078176 24.6836049789956
"5601" 1120 41.0923418432317 23.5563184889136
"5602" 1120.2 37.4562662642083 23.986817273894
"5603" 1120.4 34.423402399524 26.3162462145231
"5604" 1120.6 32.9518108245726 28.8996454468755
"5605" 1120.8 31.9060430074561 32.5558948856271
"5606" 1121 31.079171745522 36.7480733227846
"5607" 1121.2 31.4743115331708 41.1525770795895
"5608" 1121.4 32.2381616344978 45.3509820108733
"5609" 1121.6 33.5391611246907 49.2654112760387
"5610" 1121.8 35.0132754047084 53.293036860459
"5611" 1122 37.9689082380782 57.0557584806901
"5612" 1122.2 41.0997744931744 59.917129724319
"5613" 1122.4 44.3724167170286 62.5353038936831
"5614" 1122.6 47.7237521221516 63.7761615745938
"5615" 1122.8 51.1306390930059 64.3596725476798
"5616" 1123 54.6981590298247 65.5991082800869
"5617" 1123.2 58.1569921091884 66.4582596425956
"5618" 1123.4 61.4715589876841 67.8439211118322
"5619" 1123.6 64.8914645656608 69.5188259046901
"5620" 1123.8 68.813679072624 70.6140623037692
"5621" 1124 71.7926085828015 71.7612014516916
"5622" 1124.2 73.8504922062161 73.7204200681518
"5623" 1124.4 76.0297177359286 76.2870320574382
"5624" 1124.6 78.6425458474561 78.7434584862334
"5625" 1124.8 81.3412415495034 80.0468058423358
"5626" 1125 84.5658388447073 81.1097538640041
"5627" 1125.2 86.9140790989334 82.4274409794989
"5628" 1125.4 88.8791390435022 84.5636019797191
"5629" 1125.6 90.6070701298317 87.0255153710096
"5630" 1125.8 92.2215651687399 88.1741883671535
"5631" 1126 93.8551167273533 87.4038459580008
"5632" 1126.2 95.7412526201791 85.7804043724688
"5633" 1126.4 97.721726327773 83.6422957660325
"5634" 1126.6 99.0800461761532 80.7904678379168
"5635" 1126.8 100.751615413855 77.3583911252191
"5636" 1127 102.093987580494 75.0398588506894
"5637" 1127.2 104.158801330303 71.6737178723322
"5638" 1127.4 105.432610776659 68.0007347747358
"5639" 1127.6 106.446828601461 64.1834220527682
"5640" 1127.8 107.590595967412 60.3936279929686
"5641" 1128 108.406979249513 56.2870734596754
"5642" 1128.2 108.535711913732 52.3333987837346
"5643" 1128.4 108.601687851256 48.2215016839158
"5644" 1128.6 107.927425440837 43.9407206012524
"5645" 1128.8 106.562392904932 40.3831346547846
"5646" 1129 105.971427207864 36.3843526050904
"5647" 1129.2 106.480847444247 31.7518924853315
"5648" 1129.4 107.698140178248 29.5460033622927
"5649" 1129.6 107.789226104482 30.2335646912456
"5650" 1129.8 107.050189191404 31.3018660929322
"5651" 1130 106.059872100059 32.5810798173598
"5652" 1130.2 105.349953193575 33.7677745909585
"5653" 1130.4 104.6433011069 35.2694627240855
"5654" 1130.6 103.505878880168 37.6302081698359
"5655" 1130.8 101.050601336668 39.4961796897766
"5656" 1131 98.3171731525989 41.366954267519
"5657" 1131.2 95.7085050705854 42.7452912346383
"5658" 1131.4 93.4697345749053 43.3240151479995
"5659" 1131.6 91.1490032699714 43.8036114925697
"5660" 1131.8 88.7174273527737 44.2167497570199
"5661" 1132 86.7652896506548 44.1912941454513
"5662" 1132.2 84.9299782638537 45.0472856495895
"5663" 1132.4 83.5773808082197 46.3477510061206
"5664" 1132.6 81.3617439206269 47.6940889408895
"5665" 1132.8 79.4260109434567 48.0914120329096
"5666" 1133 77.3319769082801 48.1432367840427
"5667" 1133.2 75.3573105014708 47.4568285387324
"5668" 1133.4 73.4503468149694 46.5678467337027
"5669" 1133.6 71.540272188616 45.927997985297
"5670" 1133.8 69.5428687086743 44.6588010575879
"5671" 1134 67.0837940353787 44.1774753848855
"5672" 1134.2 64.6808677643219 44.7801116523912
"5673" 1134.4 62.3586870508507 45.8171804214989
"5674" 1134.6 60.9730587710044 48.0397776389892
"5675" 1134.8 60.7542353535842 50.6349440436863
"5676" 1135 60.6497707239702 53.2975888156154
"5677" 1135.2 60.1688659514061 56.4359761018311
"5678" 1135.4 60.564351343401 59.5152516091468
"5679" 1135.6 60.8300606621271 62.6614715059707
"5680" 1135.8 61.0709302354391 65.8633947058334
"5681" 1136 61.925866263 69.8720947461749
"5682" 1136.2 62.4431342239717 73.3396392796486
"5683" 1136.4 63.2209360232683 76.9427323370773
"5684" 1136.6 64.4797475676744 78.5523427688092
"5685" 1136.8 66.5442623481817 79.7813574308096
"5686" 1137 69.9377317438157 81.1837525285745
"5687" 1137.2 73.0129901968629 82.8269450435879
"5688" 1137.4 75.5927003618639 84.1186733431896
"5689" 1137.6 78.2585406406591 85.2152087612282
"5690" 1137.8 80.1150685774425 87.1024707352474
"5691" 1138 81.8345936362107 89.8601159059443
"5692" 1138.2 84.1189697402826 91.8879049926321
"5693" 1138.4 86.9173519632779 93.9184676931712
"5694" 1138.6 89.5348601893215 96.6333785999641
"5695" 1138.8 91.1024143864645 99.2581458712846
"5696" 1139 93.3903564971724 101.660983022946
"5697" 1139.2 94.6445846807317 101.462829115374
"5698" 1139.4 95.4166331052273 100.059490776174
"5699" 1139.6 96.563868994056 98.3546436579738
"5700" 1139.8 98.9560953959422 96.7368345338635
"5701" 1140 102.034458441568 95.3567222865088
"5702" 1140.2 104.882560405314 93.0457664637273
"5703" 1140.4 107.712440183488 90.4507215725407
"5704" 1140.6 110.948531369293 88.2785507765895
"5705" 1140.8 113.631288959482 85.8842191849459
"5706" 1141 116.315629764537 83.3389203951261
"5707" 1141.2 118.915419356636 80.8139188576417
"5708" 1141.4 119.044154930068 80.0416537869046
"5709" 1141.6 118.842440690439 78.3296285595651
"5710" 1141.8 119.787801645748 75.2961110135633
"5711" 1142 120.600932763377 71.6622511164298
"5712" 1142.2 120.683493405875 67.683187107356
"5713" 1142.4 120.334206049994 63.6988384194751
"5714" 1142.6 119.409985524256 59.7577642712608
"5715" 1142.8 118.091996844024 56.5350927162237
"5716" 1143 116.994220013193 53.1757543424
"5717" 1143.2 115.909693472932 49.1721936610846
"5718" 1143.4 114.735803968005 45.7424159266284
"5719" 1143.6 112.257655206139 43.0215500501538
"5720" 1143.8 109.549825921166 40.7992087123994
"5721" 1144 106.524979169062 37.8858188971704
"5722" 1144.2 103.209751150658 35.3785405551371
"5723" 1144.4 99.2828285231862 33.7063381172887
"5724" 1144.6 95.0115241658392 32.6409261035119
"5725" 1144.8 91.1393469677317 32.6950432661993
"5726" 1145 87.4378642492666 33.7470343161334
"5727" 1145.2 84.1840721356372 35.3895253727767
"5728" 1145.4 81.8260478237555 37.6382924244989
"5729" 1145.6 79.2395143215471 40.1604372160385
"5730" 1145.8 76.2210552612037 42.4779685709686
"5731" 1146 73.487329356624 44.0940928717385
"5732" 1146.2 69.4003324151821 46.3748415286319
"5733" 1146.4 68.3738480645174 49.4120582523799
"5734" 1146.6 68.4039856903567 52.6068397812534
"5735" 1146.8 69.0270635827085 55.4366361509242
"5736" 1147 69.0867097024797 58.5124408198634
"5737" 1147.2 68.4891824403255 61.9054564921284
"5738" 1147.4 67.6109099533204 65.0255420773894
"5739" 1147.6 66.8274994876829 67.8329139989554
"5740" 1147.8 66.8183403934177 70.6481317188507
"5741" 1148 67.8150680638446 73.2452616964943
"5742" 1148.2 69.9654313518049 76.0308005743456
"5743" 1148.4 72.2500104032317 78.8634735340941
"5744" 1148.6 74.8283074765717 80.6897332929526
"5745" 1148.8 78.3825802089448 81.907538430342
"5746" 1149 81.8967780587569 83.3569344533476
"5747" 1149.2 85.7446927831697 84.1122358083631
"5748" 1149.4 89.2366860597645 83.7048506638748
"5749" 1149.6 93.206538439501 83.5045490272462
"5750" 1149.8 96.9545497636283 81.8897601535174
"5751" 1150 100.291912107232 79.5807393695737
"5752" 1150.2 103.570750094415 77.1992131453456
"5753" 1150.4 106.854186943827 74.4525615266418
"5754" 1150.6 109.568262557871 71.1513323577846
"5755" 1150.8 112.479774917401 67.9604609288094
"5756" 1151 115.274273303086 65.5443831434933
"5757" 1151.2 117.291706467068 65.553703035433
"5758" 1151.4 118.36719073292 67.2544955317354
"5759" 1151.6 118.810472415868 69.1925535943126
"5760" 1151.8 118.707241504685 71.130198280273
"5761" 1152 118.135504087188 73.6006031540366
"5762" 1152.2 117.788967025448 77.0383734744854
"5763" 1152.4 117.719954016268 81.0823199168086
"5764" 1152.6 117.728460554351 84.1336942577846
"5765" 1152.8 117.443357704782 85.8770399986417
"5766" 1153 115.622181653293 87.2652932624432
"5767" 1153.2 113.144450388232 89.688290527856
"5768" 1153.4 110.725057424548 91.6354222580806
"5769" 1153.6 108.825318448424 94.2799094042462
"5770" 1153.8 107.84595338148 97.3463519688803
"5771" 1154 106.152601829306 100.367291137959
"5772" 1154.2 103.856560628927 103.05053582631
"5773" 1154.4 101.776370701535 106.412278580604
"5774" 1154.6 101.295045028833 107.543401959482
"5775" 1154.8 100.915392764866 107.978692917306
"5776" 1155 99.5129703932317 109.167306036268
"5777" 1155.2 97.1123243965132 111.068276858549
"5778" 1155.4 94.4253027696476 113.149818581675
"5779" 1155.6 91.640095212446 115.041534172818
"5780" 1155.8 89.0241173133352 116.88841716531
"5781" 1156 86.8014474225248 117.435690869543
"5782" 1156.2 84.3046504240945 117.18931519467
"5783" 1156.4 80.2444122048106 117.44711817539
"5784" 1156.6 76.7460073138633 118.369549152495
"5785" 1156.8 73.3270868882981 119.832891719616
"5786" 1157 69.8362729491351 121.161790497104
"5787" 1157.2 66.1995464756264 121.136842083811
"5788" 1157.4 62.2307848882452 120.800094759136
"5789" 1157.6 57.9982620063428 121.090151133118
"5790" 1157.8 53.7574932024676 120.429193777266
"5791" 1158 49.3138861721889 120.34706546627
"5792" 1158.2 45.0705084540174 120.637313985892
"5793" 1158.4 45.0172679797231 120.289572149285
"5794" 1158.6 45.0895427440212 120.610714785758
"5795" 1158.8 45.504590516002 120.719393590568
"5796" 1159 46.4557559347223 119.388693297813
"5797" 1159.2 46.2261192016521 117.964810263917
"5798" 1159.4 45.7386927680962 115.71965943
"5799" 1159.6 44.2222712758499 113.165796110339
"5800" 1159.8 42.0138577102406 110.528458795722
"5801" 1160 39.7258932432487 108.044344357166
"5802" 1160.2 36.9791909230013 105.518466559672
"5803" 1160.4 33.745174321227 103.966375343523
"5804" 1160.6 30.3963181222873 103.152854441285
"5805" 1160.8 27.0461475097595 103.149248229646
"5806" 1161 23.6977312704614 103.603728361325
"5807" 1161.2 20.6313352717229 104.171337965563
"5808" 1161.4 21.1581748065875 104.047888429967
"5809" 1161.6 21.0345927077317 103.686930814497
"5810" 1161.8 20.9685217587763 102.669493288401
"5811" 1162 21.077470233273 101.621769466748
"5812" 1162.2 21.1789655254127 99.7449844425346
"5813" 1162.4 20.9163604832853 97.4081593005346
"5814" 1162.6 20.4004100733246 94.4242266063067
"5815" 1162.8 19.6143670826369 91.2840658249484
"5816" 1163 19.9394139730907 88.9005512426051
"5817" 1163.2 20.5164573711871 86.422994682115
"5818" 1163.4 20.6650947151933 84.0338299354769
"5819" 1163.6 20.4051799834728 83.4637116525882
"5820" 1163.8 20.4986541780138 83.4246575694
"5821" 1164 20.4201688557403 83.3099857786122
"5822" 1164.2 20.3280305335282 83.1468049770678
"5823" 1164.4 20.228077835714 83.1088918847935
"5824" 1164.6 20.2590376968361 83.1492925554542
"5825" 1164.8 20.23871747821 83.1323590399324
"5826" 1165 20.1832714539353 83.0606388582625
"5827" 1165.2 20.2347864835353 83.0046924282668
"5828" 1165.4 20.1384650721565 82.9158797786696
"5829" 1165.6 20.2180704724422 82.9618652757583
"5830" 1165.8 20.1599914849949 82.9311175765215
"5831" 1166 20.1913036347491 82.8783563071064
"5832" 1166.2 20.1980770409578 82.8309424636455
"5833" 1166.4 20.2019308755248 82.8063596704226
"5834" 1166.6 20.2019308755248 82.8164321925863
"5835" 1166.8 20.2057188325779 82.7489089884513
"5836" 1167 20.2325467903504 82.6858308458863
"5837" 1167.2 20.1890747788599 82.6956480165539
"5838" 1167.4 20.2226449889012 82.7023338483016
"5839" 1167.6 20.2196494859418 82.6598143479611
"5840" 1167.8 20.1970580329441 82.5298555664218
"5841" 1168 20.2220759198524 82.5008264981208
"5842" 1168.2 20.2829822819422 82.5279810754162
"5843" 1168.4 20.6214149290013 81.4661011125933
"5844" 1168.6 20.6654420693578 79.9285379032194
"5845" 1168.8 20.5311303803903 76.968063774931
"5846" 1169 20.5728812885462 74.1278529127604
"5847" 1169.2 20.9307338125317 71.4401899100596
"5848" 1169.4 21.2197509840104 67.7301607587272
"5849" 1169.6 21.8700705138769 64.9595833032201
"5850" 1169.8 23.0991048928049 62.2504983819554
"5851" 1170 24.010549512501 58.8780071461692
"5852" 1170.2 25.3187721347317 55.3476815668334
"5853" 1170.4 26.3395626873527 52.3080622387362
"5854" 1170.6 27.106658037338 49.3154085352728
"5855" 1170.8 27.8225133583031 45.9677321813476
"5856" 1171 28.5220944547085 42.1855695511335
"5857" 1171.2 29.0686361711367 38.5216141674706
"5858" 1171.4 29.0978565440598 34.4142909218549
"5859" 1171.6 28.9715366875044 30.4427761908983
"5860" 1171.8 29.8053537393852 27.5050405432728
"5861" 1172 31.4521948674874 24.9123215539525
"5862" 1172.2 33.4619834120065 21.9660191166472
"5863" 1172.4 35.6719501916766 18.7373462112807
"5864" 1172.6 37.9334656175638 15.7493507045327
"5865" 1172.8 41.0539633281259 13.1893507537408
"5866" 1173 43.6297154115974 11.6446420398816
"5867" 1173.2 46.2616823088681 10.175538942921
"5868" 1173.4 46.0633787893596 9.2616959419474
"5869" 1173.6 45.3992404035567 7.90451077145961
"5870" 1173.8 44.1722773803877 7.35392880328062
"5871" 1174 43.5049800146477 7.61803166716629
"5872" 1174.2 43.0473628773852 8.32896756043028
"5873" 1174.4 42.1819683248386 8.58130309974644
"5874" 1174.6 41.8522492672279 8.42212144488236
"5875" 1174.8 40.849671540024 8.02609558386923
"5876" 1175 39.5086846085185 7.3344323503802
"5877" 1175.2 39.4046347962317 7.62627515164825
"5878" 1175.4 38.9167819779583 8.37755558319086
"5879" 1175.6 37.7667437890805 9.14394893866833
"5880" 1175.8 35.4879482119915 10.0493860704854
"5881" 1176 33.3554723585412 11.0429967607846
"5882" 1176.2 30.4816750655416 11.6674376389499
"5883" 1176.4 28.473188770434 12.4760116697464
"5884" 1176.6 27.5551868214114 14.3747982327768
"5885" 1176.8 26.0180493552544 16.731631702421
"5886" 1177 24.8228053402708 18.8080719722221
"5887" 1177.2 23.4436584119172 20.4405516329136
"5888" 1177.4 22.8706696050174 21.9234524484037
"5889" 1177.6 22.0522423663446 23.8421398436475
"5890" 1177.8 20.7487713529978 25.4534184697846
"5891" 1178 19.106237001122 27.1949548222236
"5892" 1178.2 17.3785920823446 29.2036459154136
"5893" 1178.4 15.0790619652593 30.7894758806508
"5894" 1178.6 13.3168382054197 31.7690778868966
"5895" 1178.8 12.0641994206994 33.0449592872766
"5896" 1179 10.7014440329505 34.9315569038081
"5897" 1179.2 9.3130777954597 36.9692927695606
"5898" 1179.4 8.62389111324431 37.9459416728855
"5899" 1179.6 8.29333181444599 39.3500004766922
"5900" 1179.8 7.59626492636585 41.1494106498578
"5901" 1180 7.05324906152832 42.9168956256066
"5902" 1180.2 6.76144351390385 44.2278292076289
"5903" 1180.4 6.63077219969782 45.1778069564965
"5904" 1180.6 6.93448111243903 45.8198945041261
"5905" 1180.8 7.56015741313492 47.3642950700427
"5906" 1181 8.03443240835267 49.0917867744782
"5907" 1181.2 8.8981782605704 51.519697842712
"5908" 1181.4 9.97550490533655 53.4890383857685
"5909" 1181.6 11.0586187091411 54.6115988505405
"5910" 1181.8 12.2684073866841 54.8708323274751
"5911" 1182 13.5131315173477 55.1497923743206
"5912" 1182.2 14.2515682622197 55.0126986326566
"5913" 1182.4 15.3109289932597 55.5984628015846
"5914" 1182.6 16.6749344324759 57.5077757470637
"5915" 1182.8 18.6889825088069 59.3344546764763
"5916" 1183 20.940267734552 61.0261043228081
"5917" 1183.2 22.700329603824 63.2800264734923
"5918" 1183.4 24.6083772915637 65.9583875977846
"5919" 1183.6 25.4388589823067 68.0777581779596
"5920" 1183.8 25.7577519989775 70.52971926681
"5921" 1184 27.3248561521365 71.9488203030703
"5922" 1184.2 30.0109686500174 73.1110507969751
"5923" 1184.4 31.8182617963477 75.3773508034726
"5924" 1184.6 32.5910230547809 79.0790861409813
"5925" 1184.8 32.1983047726024 82.5243290498363
"5926" 1185 31.5198255187926 86.0889508500281
"5927" 1185.2 30.7372000224685 89.7536903960741
"5928" 1185.4 30.7824918715031 92.8949339171561
"5929" 1185.6 31.3808138997039 94.3176359260068
"5930" 1185.8 31.8968991781904 95.2723225595094
"5931" 1186 33.0731018101371 95.7651887708927
"5932" 1186.2 35.0182898255839 97.0009082522368
"5933" 1186.4 37.385595295523 98.999063083802
"5934" 1186.6 39.8300389763478 101.226364666481
"5935" 1186.8 42.4276704958031 103.956138083847
"5936" 1187 45.2098558134074 106.477391711622
"5937" 1187.2 48.70682715763 108.38430620692
"5938" 1187.4 50.772462961759 110.467825264575
"5939" 1187.6 51.0378836825695 112.526470607731
"5940" 1187.8 50.5521959157776 113.748962940675
"5941" 1188 51.4573466940882 114.066505195046
"5942" 1188.2 52.4300797556343 115.197154527891
"5943" 1188.4 53.5620104681978 115.609320664319
"5944" 1188.6 54.8292290885207 114.342102043996
"5945" 1188.8 57.0682836637023 112.580340185726
"5946" 1189 60.6108236382702 111.687509086506
"5947" 1189.2 64.5218988610928 110.992758544229
"5948" 1189.4 68.6710379163336 110.505534843581
"5949" 1189.6 73.0641899566746 110.74011766027
"5950" 1189.8 76.8792473438896 111.21558446339
"5951" 1190 81.0495038312457 111.970547442056
"5952" 1190.2 85.3585897105928 112.056590977701
"5953" 1190.4 89.8019187418072 110.57852049786
"5954" 1190.6 94.0330790360962 108.883899902467
"5955" 1190.8 97.5245251462547 105.841632605436
"5956" 1191 100.527644468047 102.295335273679
"5957" 1191.2 103.775136250053 98.9516492403411
"5958" 1191.4 105.786837894036 94.9621129834194
"5959" 1191.6 107.863292143527 90.8312614738872
"5960" 1191.8 108.651500546894 86.7056054125684
"5961" 1192 109.351270545911 83.0817900628103
"5962" 1192.2 108.83005339474 80.1774313856725
"5963" 1192.4 108.521529501572 77.8094293893561
"5964" 1192.6 108.665535532732 74.8322796240863
"5965" 1192.8 109.041803987799 71.1832381624541
"5966" 1193 109.837193694207 67.7239888161846
"5967" 1193.2 111.059356409902 64.5461599374432
"5968" 1193.4 112.259707535913 60.1991256336429
"5969" 1193.6 114.309670575158 57.0899446408502
"5970" 1193.8 116.16974960422 54.1577273006508
"5971" 1194 115.717511951691 51.1712645680797
"5972" 1194.2 113.35464100947 49.4491507149513
"5973" 1194.4 110.678848591901 46.9182881208975
"5974" 1194.6 107.970719523844 44.2072191760486
"5975" 1194.8 104.580919685352 41.3927547000656
"5976" 1195 101.521082131924 38.0411165680246
"5977" 1195.2 98.5650433900375 35.2030649644375
"5978" 1195.4 96.1635210230317 31.9695655003615
"5979" 1195.6 94.0276628432437 28.6159218286246
"5980" 1195.8 92.3013747705842 25.2331439686945
"5981" 1196 91.1580415688677 22.1102006332966
"5982" 1196.2 88.7281953263042 19.2753998373724
"5983" 1196.4 85.5334199866608 17.8142696131941
"5984" 1196.6 81.2789340008269 16.1061179017846
"5985" 1196.8 76.9379096210244 15.6374863014919
"5986" 1197 72.1629335856098 15.1308575444188
"5987" 1197.2 68.3662070172277 16.0282237303846
"5988" 1197.4 65.0204576201692 18.9145679096831
"5989" 1197.6 62.4203651584856 22.1489080446231
"5990" 1197.8 60.1720213077693 26.1181544437621
"5991" 1198 58.8558642117161 30.2487783965971
"5992" 1198.2 58.3694502089875 34.4474780279474
"5993" 1198.4 58.1641477417317 38.7453597689385
"5994" 1198.6 58.8729428228849 42.9670434587524
"5995" 1198.8 59.8528770219522 47.2239193661862
"5996" 1199 60.443977148561 52.0640939350529
"5997" 1199.2 61.0983643805364 56.8849337261127
"5998" 1199.4 62.2628648558746 61.2878283523322
"5999" 1199.6 62.7686297041334 65.3773736963584
"6000" 1199.8 63.2519460995664 69.5247818916359
"6001" 1200 63.1870853816126 73.2532385701656
"6002" 1200.2 63.1461291208567 77.5613735459096
"6003" 1200.4 63.0908995350426 81.2426640867762
"6004" 1200.6 62.9776080769625 84.4099855495026
"6005" 1200.8 64.1717357109567 86.7106930949346
"6006" 1201 65.8691795293817 89.3104110654096
"6007" 1201.2 68.2694862206724 90.1187831337168
"6008" 1201.4 71.3295942326292 90.9277969854513
"6009" 1201.6 74.7518655693842 92.2377686438355
"6010" 1201.8 78.8710149722317 92.8110122205882
"6011" 1202 82.705288409249 92.5565611249743
"6012" 1202.2 86.9189601811024 92.0126449281294
"6013" 1202.4 91.2923533758388 90.9923224151328
"6014" 1202.6 95.5635992468107 89.2719764413636
"6015" 1202.8 99.9298007732441 87.7108177763466
"6016" 1203 103.267662580757 85.2709920771235
"6017" 1203.2 105.524229604142 82.0958890906945
"6018" 1203.4 107.221247771357 78.8466273740096
"6019" 1203.6 109.320986487195 75.2391931414188
"6020" 1203.8 110.361618297087 71.7753233007201
"6021" 1204 111.829986245857 68.2367921112346
"6022" 1204.2 113.047082673982 64.1869233772362
"6023" 1204.4 114.365109049805 60.0846604454675
"6024" 1204.6 114.99988955098 55.6701254392726
"6025" 1204.8 114.843349126525 50.8898944407501
"6026" 1205 115.135988341883 46.213197007188
"6027" 1205.2 115.513731434982 41.1263748735596
"6028" 1205.4 114.678965564812 37.5737515396246
"6029" 1205.6 112.506848904595 34.8258461898491
"6030" 1205.8 110.511564066317 30.9471740542968
"6031" 1206 108.72686952596 26.4531625594067
"6032" 1206.2 106.682230091701 22.3945742775
"6033" 1206.4 103.988794210184 20.8663172651179
"6034" 1206.6 100.078331314683 20.1013350800427
"6035" 1206.8 95.7058927660567 19.5172334910096
"6036" 1207 91.5867556381697 19.5051362901483
"6037" 1207.2 87.2669850862481 19.8380148840223
"6038" 1207.4 82.6956187879717 20.5616645058646
"6039" 1207.6 77.8530078134878 21.7803599810041
"6040" 1207.8 73.8492942766608 23.6103319732728
"6041" 1208 69.7693806371086 25.5403004301923
"6042" 1208.2 66.559408437065 28.4146333984037
"6043" 1208.4 64.7718632788656 32.2001577249027
"6044" 1208.6 62.5619228353567 35.3118995375971
"6045" 1208.8 59.2770631931592 38.4754211694793
"6046" 1209 56.4469353267772 42.0826438489664
"6047" 1209.2 54.1974276330676 46.2170835335971
"6048" 1209.4 53.7769022355256 50.8136200744411
"6049" 1209.6 52.774934203401 55.1544046906114
"6050" 1209.8 52.5878176068723 59.7572812964877
"6051" 1210 53.2265937076334 63.7332958983666
"6052" 1210.2 54.580813007927 67.8601007667299
"6053" 1210.4 57.3475472680218 71.1315119579373
"6054" 1210.6 59.3325603127317 74.3546546777614
"6055" 1210.8 60.9262219034482 77.5474456182807
"6056" 1211 62.5781507877317 80.7520980866894
"6057" 1211.2 64.7893066665397 83.6092068370246
"6058" 1211.4 66.8964364197232 86.7653730429372
"6059" 1211.6 68.6122216842779 89.8142958051208
"6060" 1211.8 70.7018637466567 92.3645117023846
"6061" 1212 73.7012126834447 94.2576787377151
"6062" 1212.2 77.0574354598535 94.7724576095759
"6063" 1212.4 80.9657857965635 94.4698382789154
"6064" 1212.6 84.9380308222231 93.8424864545519
"6065" 1212.8 88.8680080760237 92.5595917953598
"6066" 1213 92.9025877566953 90.4879703004755
"6067" 1213.2 96.7627595170475 87.7038437802846
"6068" 1213.4 100.467173992882 84.8509697527596
"6069" 1213.6 103.873767038002 81.5531837981535
"6070" 1213.8 106.456405753683 77.581858010383
"6071" 1214 108.316248176851 73.4232456902846
"6072" 1214.2 110.974318773028 69.1489328583286
"6073" 1214.4 113.153578611443 65.1611894373627
"6074" 1214.6 115.736173123634 61.4905552463456
"6075" 1214.8 117.578077934778 57.9515913748079
"6076" 1215 119.887164600044 53.9426031111206
"6077" 1215.2 119.815345852137 52.0822812793797
"6078" 1215.4 118.290598262313 51.5690999662962
"6079" 1215.6 116.377058501332 50.1302919693046
"6080" 1215.8 114.52305358047 47.6779856271656
"6081" 1216 113.211439375636 44.5281431622166
"6082" 1216.2 112.085969107514 40.906616989462
"6083" 1216.4 111.061560244996 37.3057955900086
"6084" 1216.6 110.113017772921 33.4544378864224
"6085" 1216.8 109.01791392716 29.1843019967608
"6086" 1217 106.733514746039 26.0544916034224
"6087" 1217.2 103.572222852429 23.3279341029009
"6088" 1217.4 100.029173830684 19.3980739549989
"6089" 1217.6 96.3044723808031 16.3657651397846
"6090" 1217.8 92.094477878946 14.0814876530941
"6091" 1218 87.4329890580842 12.4412609850961
"6092" 1218.2 82.8662321504898 10.8514022262927
"6093" 1218.4 78.0651586055122 10.8371788282236
"6094" 1218.6 73.6904088206491 11.6062810580987
"6095" 1218.8 70.5357485250726 14.0230389241937
"6096" 1219 67.1351626640364 16.529058910558
"6097" 1219.2 63.1933597285153 19.3497707108294
"6098" 1219.4 60.739808701892 23.1165933277846
"6099" 1219.6 59.4704979079192 26.5640189604487
"6100" 1219.8 58.0822589974394 31.0258476545538
"6101" 1220 57.3819604372567 35.4141356375596
"6102" 1220.2 57.890666839412 39.8702249469322
"6103" 1220.4 60.0351934873195 42.6347320774411
"6104" 1220.6 62.5811013245272 45.1128451378982
"6105" 1220.8 64.7374827006301 48.3439595417456
"6106" 1221 67.5870935680467 51.4988986942019
"6107" 1221.2 71.0602986447395 52.6068397812534
"6108" 1221.4 74.7845669034009 54.2562863097692
"6109" 1221.6 78.1100488362471 55.2988698346615
"6110" 1221.8 80.3650507187563 55.6693337280223
"6111" 1222 81.9490911001349 56.5639736196636
"6112" 1222.2 83.9479362617081 56.9913577878004
"6113" 1222.4 86.7452362504494 56.6456368638733
"6114" 1222.6 90.2525517856394 56.7429079352308
"6115" 1222.8 93.966053422052 56.4711209405502
"6116" 1223 97.7108949199698 55.7332320822608
"6117" 1223.2 101.017186577157 54.777200632257
"6118" 1223.4 104.201834382583 54.5085529501987
"6119" 1223.6 107.64518626274 55.0338909973053
"6120" 1223.8 110.590903559675 55.2259527722282
"6121" 1224 113.645198632946 56.4596261409513
"6122" 1224.2 115.583137138986 58.7381970949385
"6123" 1224.4 117.333458365213 61.4252982245816
"6124" 1224.6 118.408119955597 64.0895087839712
"6125" 1224.8 119.062326272648 66.8532786508915
"6126" 1225 119.706725224827 69.6738159320227
"6127" 1225.2 120.660066587408 73.3202653007771
"6128" 1225.4 120.545930021062 73.1865986997452
"6129" 1225.6 120.698627130604 72.2958573828886
"6130" 1225.8 120.656804926707 71.2178273821505
"6131" 1226 120.71696709161 71.0056765901261
"6132" 1226.2 119.792814480244 71.0279462736111
"6133" 1226.4 120.553819353256 73.3332067287201
"6134" 1226.6 119.801015339827 73.1720652100455
"6135" 1226.8 119.78525856013 73.1008870431066
"6136" 1227 119.717569196125 72.7900895156535
"6137" 1227.2 119.297124298608 73.0589885113549
"6138" 1227.4 119.193419636013 73.3796330682768
"6139" 1227.6 119.187581531195 73.3298360131993
"6140" 1227.8 118.932510981547 73.1750534774905
"6141" 1228 118.738382616595 73.2169936504217
"6142" 1228.2 118.78220066251 72.8826686537928
"6143" 1228.4 118.626252700507 73.0857042808846
"6144" 1228.6 118.57878593981 72.9475638362924
"6145" 1228.8 118.440304114512 73.0385244778822
"6146" 1229 118.603127868372 72.9171364255893
"6147" 1229.2 118.60018328024 72.9594403417604
"6148" 1229.4 118.574695697715 73.0390954734076
"6149" 1229.6 118.570182327128 73.0930907971381
"6150" 1229.8 118.486692310082 73.1051778237346
"6151" 1230 118.605364413091 73.1053442642718
"6152" 1230.2 118.855570455102 73.388551447276
"6153" 1230.4 118.935783845891 73.3681524738182
"6154" 1230.6 118.681846524449 73.2892342126072
"6155" 1230.8 118.648452539356 73.2679766419606
"6156" 1231 118.519464857805 73.1873466752724
"6157" 1231.2 118.580175538094 72.9197958292019
"6158" 1231.4 118.470853828564 72.4111407565606
"6159" 1231.6 118.60303424557 71.8903283428616
"6160" 1231.8 118.75468535216 71.5037107522132
"6161" 1232 118.420853189017 71.2316993600227
"6162" 1232.2 118.554444011247 70.0082759623705
"6163" 1232.4 118.515774845204 68.4393476238712
"6164" 1232.6 118.508243030836 65.6436951453286
"6165" 1232.8 118.18150458211 63.3210258889657
"6166" 1233 117.644664431224 60.6548899122299
"6167" 1233.2 116.747834757196 57.8106572693446
"6168" 1233.4 116.090015413023 54.4889308640838
"6169" 1233.6 114.807429126851 51.5572390044275
"6170" 1233.8 112.980625345208 50.1879089278322
"6171" 1234 110.830993497652 49.3544660221606
"6172" 1234.2 108.704809904866 49.2831437623644
"6173" 1234.4 106.385706125902 49.4707879847846
"6174" 1234.6 104.24938664179 48.9665144233797
"6175" 1234.8 102.695677552779 47.9149330508315
"6176" 1235 101.557692392482 47.0507945868627
"6177" 1235.2 100.324867333593 46.4249261544
"6178" 1235.4 99.8335348678394 45.3194281064538
"6179" 1235.6 99.7046147831841 44.6611320046894
"6180" 1235.8 99.6675223206127 44.0367422180703
"6181" 1236 99.7200699759222 42.9548787264037
"6182" 1236.2 100.247218730199 41.6643447963912
"6183" 1236.4 101.167429928049 40.227979597931
"6184" 1236.6 101.605992912149 38.7444948023673
"6185" 1236.8 102.742582576662 37.7217504652846
"6186" 1237 103.031794298918 37.5300341907148
"6187" 1237.2 102.984737954458 36.6233209389018
"6188" 1237.4 104.054799771786 34.7437963740692
"6189" 1237.6 105.622794462419 32.7164414046206
"6190" 1237.8 105.800761006798 32.1321224250068
"6191" 1238 104.764880842778 32.4401094159678
"6192" 1238.2 103.439380079499 31.2471748619009
"6193" 1238.4 102.097499000284 29.2484225003926
"6194" 1238.6 101.219223671517 26.878387240237
"6195" 1238.8 100.619637584463 23.7055492578822
"6196" 1239 100.593437932006 20.4122835868411
"6197" 1239.2 100.468671957716 19.2009132501
"6198" 1239.4 99.8915360662357 19.2281162914966
"6199" 1239.6 98.6809190169135 18.6347279354892
"6200" 1239.8 97.1523970282439 18.1959615247114
"6201" 1240 94.6988552099858 17.9960092734567
"6202" 1240.2 91.937287260122 17.7526613622724
"6203" 1240.4 89.0653354934634 18.2244593922968
"6204" 1240.6 86.189298011022 18.606269532204
"6205" 1240.8 83.942052187561 19.8203399770773
"6206" 1241 83.0708601585427 21.5464431011389
"6207" 1241.2 82.2765849462356 23.567398178013
"6208" 1241.4 81.4733884258226 26.5638932273466
"6209" 1241.6 82.2701772892195 28.8763290097602
"6210" 1241.8 83.8436684732199 31.1176127444224
"6211" 1242 85.4361651935224 33.4511572309707
"6212" 1242.2 86.5030858860037 35.1372218582326
"6213" 1242.4 87.3095502072317 35.876400452356
"6214" 1242.6 89.0219855626127 36.8469865563084
"6215" 1242.8 91.3846829406451 37.4380807466035
"6216" 1243 94.3433533147708 38.4915639560737
"6217" 1243.2 97.2441480992793 39.1096267731656
"6218" 1243.4 100.054629442253 39.3761833914485
"6219" 1243.6 103.216162302145 38.7855530953549
"6220" 1243.8 106.640287076332 38.2997252170726
"6221" 1244 110.24834509558 37.2746379214486
"6222" 1244.2 113.569872401262 36.2537449273615
"6223" 1244.4 114.026845298622 36.6811330192377
"6224" 1244.6 113.83432706129 37.4696511121102
"6225" 1244.8 113.998773558425 38.4284516170991
"6226" 1245 114.281952573756 40.0091189905227
"6227" 1245.2 114.997387495777 42.1180502905119
"6228" 1245.4 115.857160194546 44.4529541527381
"6229" 1245.6 116.270950693047 46.9785833932728
"6230" 1245.8 116.445679557089 49.3718747512608
"6231" 1246 117.330507312499 51.8830919750404
"6232" 1246.2 119.067403344301 53.7949131407077
"6233" 1246.4 120.921303952199 54.6574509567685
"6234" 1246.6 121.658806980547 54.6211855083056
"6235" 1246.8 121.125511918184 54.8121025950703
"6236" 1247 121.052534429974 55.6739227801284
"6237" 1247.2 121.332611500875 56.6234511839751
"6238" 1247.4 122.003366865708 57.5878552108322
"6239" 1247.6 122.220348036196 58.5032407208791
"6240" 1247.8 122.318482425362 59.3005826328476
"6241" 1248 122.39752413599 60.3142010652927
"6242" 1248.2 122.646619289133 60.6468637842098
"6243" 1248.4 122.547163476537 60.5786234836139
"6244" 1248.6 122.123917369065 61.0189079986894
"6245" 1248.8 121.770450929068 61.4529887240086
"6246" 1249 121.509016351941 61.7678019426218
"6247" 1249.2 121.230759247092 62.2679916085059
"6248" 1249.4 121.150589214788 62.9808200781395
"6249" 1249.6 121.13174385074 63.7471982161072
"6250" 1249.8 120.858733386527 64.6427734430366
"6251" 1250 120.720286735683 65.6066074688814
"6252" 1250.2 120.387351970828 66.8095698739701
"6253" 1250.4 119.93301800036 68.36465328018
"6254" 1250.6 120.056725897296 69.6200794157333
"6255" 1250.8 119.515518934826 70.6473713800917
"6256" 1251 119.354346830398 71.7169924119989
"6257" 1251.2 119.277811694128 72.4377664006028
"6258" 1251.4 119.083089350049 73.9789541081993
"6259" 1251.6 119.037591388412 75.7845457768502
"6260" 1251.8 119.181248671732 77.835639352578
"6261" 1252 119.502562128757 79.1582040596096
"6262" 1252.2 119.815345852137 79.7153995219003
"6263" 1252.4 119.786376945418 79.811962544297
"6264" 1252.6 119.786376945418 79.811962544297
"6265" 1252.8 119.846035134542 79.9390483611294
"6266" 1253 119.723262281057 79.8430236498346
"6267" 1253.2 119.752252555299 79.8671180333609
"6268" 1253.4 119.835962612378 79.9054732872501
"6269" 1253.6 119.735749552884 79.8341120285304
"6270" 1253.8 119.745651354333 79.8407132294965
"6271" 1254 119.775191728657 79.8170589260346
"6272" 1254.2 119.694051966782 79.8560060117346
"6273" 1254.4 119.861114465969 79.9485907505478
"6274" 1254.6 119.775527479395 79.861825691207
"6275" 1254.8 119.741952405516 80.0162710310519
"6276" 1255 119.14060823448 80.2570481043411
"6277" 1255.2 119.07045092793 80.4023843806639
"6278" 1255.4 119.253861882359 80.9365125898694
"6279" 1255.6 119.627715263902 81.5973840426871
"6280" 1255.8 119.750970503872 82.0811935706193
"6281" 1256 119.815817568051 82.4370338577501
"6282" 1256.2 119.332530740153 83.1240742125036
"6283" 1256.4 119.200885857799 83.5991264148434
"6284" 1256.6 119.326475092986 83.6463055864541
"6285" 1256.8 118.966014777074 83.8877126638899
"6286" 1257 118.40566446512 84.1426476108191
"6287" 1257.2 118.054195837758 84.0325926783864
"6288" 1257.4 118.019853593651 83.9126432308387
"6289" 1257.6 118.119055425368 83.980266344421
"6290" 1257.8 118.134322423099 83.9705214522525
"6291" 1258 118.127176168842 83.9883870878947
"6292" 1258.2 118.242809368675 83.9741966687275
"6293" 1258.4 118.28105659659 83.9842746208223
"6294" 1258.6 118.402306957732 83.9445226986703
"6295" 1258.8 118.316173979741 83.9714147340346
"6296" 1259 118.265064846217 83.9371042061561
"6297" 1259.2 118.257646353703 83.9741966687275
"6298" 1259.4 118.229617049439 83.9806003674544
"6299" 1259.6 118.322121781291 84.0038706387846
"6300" 1259.8 118.250227861189 84.0224168700703
"6301" 1260 118.186774541722 83.9723600516487
"6302" 1260.2 118.10556725716 83.9853244074989
"6303" 1260.4 117.98992605032 84.2749729019905
"6304" 1260.6 117.942731346472 84.3258332139046
"6305" 1260.8 117.833080320578 84.3571406789481
"6306" 1261 117.777683885185 84.388442491294
"6307" 1261.2 117.761681996685 84.4163942879435
"6308" 1261.4 117.732562680274 84.3763552278781
"6309" 1261.6 117.705753309636 84.3870999756404
"6310" 1261.8 117.300104432422 84.3530961738946
"6311" 1262 117.218621019791 84.0496907396081
"6312" 1262.2 117.276736181002 84.0843612825646
"6313" 1262.4 117.398670518539 84.0350782395058
"6314" 1262.6 117.396173910482 83.6720991680068
"6315" 1262.8 117.276382116586 83.1942433421119
"6316" 1263 117.063500886794 82.47960225499
"6317" 1263.2 116.454952672732 81.7715937209351
"6318" 1263.4 116.027901294442 80.8471068504688
"6319" 1263.6 115.831109972581 79.2279698938023
"6320" 1263.8 115.276553669501 77.0399985631949
"6321" 1264 115.262198173169 75.3091655841507
"6322" 1264.2 114.831611957841 73.8623549898434
"6323" 1264.4 114.651255671051 72.0813802512764
"6324" 1264.6 114.474869744286 69.7843660165493
"6325" 1264.8 113.972075959357 67.7467079495096
"6326" 1265 113.801036213528 65.9583875977846
"6327" 1265.2 113.620115615224 63.7077568257764
"6328" 1265.4 113.241818102482 61.4632447899096
"6329" 1265.6 113.041155943549 58.7311631731064
"6330" 1265.8 113.535530628938 55.8289265483714
"6331" 1266 113.208298069707 52.5631440242436
"6332" 1266.2 113.082784169207 49.0910538992096
"6333" 1266.4 113.091340725914 45.1812439454292
"6334" 1266.6 112.751787147158 41.7824630071207
"6335" 1266.8 112.742415955199 37.9541766218814
"6336" 1267 111.398164391195 34.4112481807846
"6337" 1267.2 109.979999675107 30.3005049947924
"6338" 1267.4 108.677998600156 26.7745036167286
"6339" 1267.6 107.877465595521 24.5071259969174
"6340" 1267.8 108.470800104232 24.4097582826674
"6341" 1268 108.419869299855 24.3029814768
"6342" 1268.2 108.396615179089 24.1613643568798
"6343" 1268.4 108.172205780532 25.4599096507346
"6344" 1268.6 106.536215355527 26.1908591908256
"6345" 1268.8 104.726133585699 26.2419373360059
"6346" 1269 101.923660697766 26.2222876616208
"6347" 1269.2 99.5276982827821 26.569465211272
"6348" 1269.4 96.9267472463107 26.9463900882846
"6349" 1269.6 94.4828552570622 27.100418110827
"6350" 1269.8 91.9499529790488 27.8789036442724
"6351" 1270 89.5114804951145 29.6706575932377
"6352" 1270.2 88.2213114699009 31.5860865027
"6353" 1270.4 87.0882367149994 32.7030964693752
"6354" 1270.6 84.8954491015412 34.2845156003322
"6355" 1270.8 82.8945485180086 36.3675902547923
"6356" 1271 81.1120179192555 39.1250819659037
"6357" 1271.2 80.382985169122 40.098155978931
"6358" 1271.4 79.5588707599978 42.0184934683169
"6359" 1271.6 78.4259054213746 44.3211177644513
"6360" 1271.8 78.4020920604037 46.3882559752486
"6361" 1272 78.7219206597864 48.0153435061518
"6362" 1272.2 79.3934004867793 49.727344184237
"6363" 1272.4 79.9281501555174 51.4088691541418
"6364" 1272.6 80.3714354869038 53.0196549467928
"6365" 1272.8 81.334981427054 54.1229798193631
"6366" 1273 82.3947989165174 54.4133586224275
"6367" 1273.2 82.5988074606603 55.090296064356
"6368" 1273.4 82.790994552037 56.4327034311587
"6369" 1273.6 83.011121846439 58.32729194437
"6370" 1273.8 83.4868531758958 60.8678817871518
"6371" 1274 84.7162187212398 62.7389712395185
"6372" 1274.2 86.6526426950917 63.9300233745286
"6373" 1274.4 88.2770452726365 63.9863050044037
"6374" 1274.6 89.9018347285543 63.4362497093088
"6375" 1274.8 91.1424878617398 63.2854867969217
"6376" 1275 92.3936271292514 64.0570338077059
"6377" 1275.2 94.6717570661038 65.0888712658776
"6378" 1275.4 96.6009964275224 67.0060340115753
"6379" 1275.6 98.7907626229679 68.4730813201468
"6380" 1275.8 102.02272059574 69.6194136535846
"6381" 1276 104.305361792171 70.5338785601017
"6382" 1276.2 104.543375982244 72.4049092228486
"6383" 1276.4 104.255720345409 75.0701211151798
"6384" 1276.6 103.147512430756 77.7702597488806
"6385" 1276.8 102.421336101805 80.3941407446383
"6386" 1277 103.180755860599 81.1059070444127
"6387" 1277.2 104.626454145051 80.7649951785605
"6388" 1277.4 106.766865104857 80.4856505638846
"6389" 1277.6 108.621508392375 79.5661606710542
"6390" 1277.8 110.324877755412 77.894523862314
"6391" 1278 109.964862677513 77.0272148110115
"6392" 1278.2 109.535353780032 75.5069147752346
"6393" 1278.4 109.723123063122 73.0036937508334
"6394" 1278.6 110.178725583699 69.5370501444813
"6395" 1278.8 111.225390994552 65.7053979812718
"6396" 1279 112.758225121707 61.7715758850346
"6397" 1279.2 114.214716303268 57.5084278843126
"6398" 1279.4 115.764250449771 54.8736818786362
"6399" 1279.6 114.80284242449 55.1976847261556
"6400" 1279.8 113.417763270337 55.3231000728636
"6401" 1280 111.437651632555 55.1219337530199
"6402" 1280.2 109.366583075332 53.9010189831596
"6403" 1280.4 106.566353625511 52.0991661694541
"6404" 1280.6 103.729071581 49.88875670937
"6405" 1280.8 100.669018810041 47.4863412372132
"6406" 1281 97.8382457081317 44.4938697268006
"6407" 1281.2 95.1898438805317 41.5840031305346
"6408" 1281.4 92.8341537438958 38.3637688311206
"6409" 1281.6 90.0488285681317 34.8007190377846
"6410" 1281.8 88.0890112157077 30.5040765433606
"6411" 1282 86.7253439217317 26.7732919296179
"6412" 1282.2 85.6524815343157 22.6523440662406
"6413" 1282.4 85.5759055719702 18.8204301821077
"6414" 1282.6 85.3031851863226 14.7547720494664
"6415" 1282.8 84.7719513288712 12.9450637368311
"6416" 1283 84.0223756042708 13.6019420009174
"6417" 1283.2 82.003387174848 13.6122967554125
"6418" 1283.4 79.736505765565 12.662700959737
"6419" 1283.6 76.5405745983793 11.4101209292682
"6420" 1283.8 73.0678992029317 10.6472943700726
"6421" 1284 71.3919574214036 10.3309953503315
"6422" 1284.2 70.7348737766098 11.0619953391749
"6423" 1284.4 70.4816870766914 13.3955263728249
"6424" 1284.6 69.4547136618498 16.0938511031389
"6425" 1284.8 66.8623302147317 19.3548748065163
"6426" 1285 64.9900302094661 22.6358402386752
"6427" 1285.2 63.4102486291963 26.7260988292728
"6428" 1285.4 61.2497955181237 30.7969586278246
"6429" 1285.6 59.7962160948746 35.1963719718798
"6430" 1285.8 58.9885277223817 39.2796338932846
"6431" 1286 58.6844644509522 43.5714800694382
"6432" 1286.2 59.3418334283745 48.1138220623798
"6433" 1286.4 59.3990553370976 52.2572461486871
"6434" 1286.6 58.9565911121077 56.8572326114086
"6435" 1286.8 59.2467092098446 61.4888954243088
"6436" 1287 59.3400092089039 66.1850468670223
"6437" 1287.2 60.7072249235946 70.2017354026798
"6438" 1287.4 62.3064269340108 73.5908087334125
"6439" 1287.6 63.4064469354011 77.5105438438425
"6440" 1287.8 63.7877269452439 81.1794153181017
"6441" 1288 64.6788312434472 84.9786669504139
"6442" 1288.2 66.3893206811578 88.0329184319237
"6443" 1288.4 67.5367529134351 90.7392960245304
"6444" 1288.6 67.5763601192317 93.9365577070028
"6445" 1288.8 67.1083118086264 97.683180388153
"6446" 1289 66.7134499177134 102.136299773243
"6447" 1289.2 66.4433539897772 104.593896612185
"6448" 1289.4 65.8550380280263 106.494653491079
"6449" 1289.6 67.1541461370857 106.497823173307
"6450" 1289.8 69.0482792589749 106.007219686055
"6451" 1290 72.1948966027128 105.871801933549
"6452" 1290.2 75.6542741903428 105.749326821285
"6453" 1290.4 79.6393347537681 105.171021609376
"6454" 1290.6 84.053141097315 104.927110567618
"6455" 1290.8 87.5228318670174 103.88543057707
"6456" 1291 91.063616523315 102.471280441535
"6457" 1291.2 94.0824239154393 100.444929709124
"6458" 1291.4 97.5778967208398 98.3195561933792
"6459" 1291.6 101.095638330314 96.5885001787573
"6460" 1291.8 104.038488599142 94.3564720513487
"6461" 1292 105.093147671973 91.5627389381467
"6462" 1292.2 105.822731157706 87.8120301294513
"6463" 1292.4 106.916333087258 83.9662901174951
"6464" 1292.6 106.750368921864 80.5876854908838
"6465" 1292.8 106.469443557547 77.5705102922048
"6466" 1293 105.932638332766 75.1076521368016
"6467" 1293.2 104.646458117639 72.9557715664065
"6468" 1293.4 103.762599986143 70.0289862322362
"6469" 1293.6 103.005438569937 66.3414736866371
"6470" 1293.8 102.411282687407 62.2843791800846
"6471" 1294 102.200957783346 58.5584413147846
"6472" 1294.2 103.277318882996 55.4426744587846
"6473" 1294.4 104.281574315922 51.7764983751235
"6474" 1294.6 104.441518270634 47.4949358321993
"6475" 1294.8 105.303103800632 43.0639923871346
"6476" 1295 106.666454649536 39.6873611967065
"6477" 1295.2 107.645492812017 35.9104018763798
"6478" 1295.4 106.366401118828 33.0009867711636
"6479" 1295.6 103.982537948164 30.5321184450646
"6480" 1295.8 101.594205285325 27.0995413888237
"6481" 1296 98.7920033487851 23.7201245031358
"6482" 1296.2 95.5668516701077 20.6676005789686
"6483" 1296.4 92.0651383491251 18.5450993341453
"6484" 1296.6 88.3533739825785 17.0703723622604
"6485" 1296.8 84.681153986494 15.6879155881207
"6486" 1297 80.6505971957548 12.9753713974385
"6487" 1297.2 77.2322414431625 10.2880224841385
"6488" 1297.4 75.6533865074779 7.54375090712308
"6489" 1297.6 75.8279105895526 7.79062445494133
"6490" 1297.8 75.7329501664035 8.61697981947164
"6491" 1298 75.5635318416619 8.54917561441252
"6492" 1298.2 74.4125985828896 7.19514182771694
"6493" 1298.4 72.797703795888 4.75060822737836
"6494" 1298.6 72.0882302010933 2.72929192866923
"6495" 1298.8 72.5686683771408 3.31554089348916
"6496" 1299 72.2627799395268 4.09636901626003
"6497" 1299.2 71.7474673619414 4.72037712255074
"6498" 1299.4 71.3752971670186 6.01179946052232
"6499" 1299.6 69.8014518186498 7.54414381593216
"6500" 1299.8 67.2781714943411 8.74268451162836
"6501" 1300 64.7405254417005 10.2366703771518
"6502" 1300.2 62.0670341774955 11.6287363961153
"6503" 1300.4 59.4505817845499 13.6070132360346
"6504" 1300.6 57.3153010021163 16.0102481523692
"6505" 1300.8 55.0242276542898 18.1983915754358
"6506" 1301 52.886006231763 21.3061623909487
"6507" 1301.2 51.5666545368026 24.8799456330996
"6508" 1301.4 50.5782940363237 28.1672514013606
"6509" 1301.6 49.6205171961126 31.3603931342846
"6510" 1301.8 47.7833294568489 34.5177441182456
"6511" 1302 46.7429421340762 37.9557602659191
"6512" 1302.2 46.6003463615366 41.136744930931
"6513" 1302.4 47.0744210807069 44.457021277454
"6514" 1302.6 47.7782582217317 47.4616129288322
"6515" 1302.8 49.7276410007786 50.2213307821284
"6516" 1303 52.6215992203301 52.1582391214067
"6517" 1303.2 56.0109013109739 54.1677659503237
"6518" 1303.4 59.4283825077079 55.9217854336656
"6519" 1303.6 63.5895673543596 57.3990862055753
"6520" 1303.8 67.5826419072478 58.2255065499298
"6521" 1304 71.9192692786364 58.9262749019513
"6522" 1304.2 76.0787849305112 59.3741834247216
"6523" 1304.4 79.784309036127 59.8476200429939
"6524" 1304.6 83.4787312135112 59.5397852064382
"6525" 1304.8 86.9809022268498 58.671909202257
"6526" 1305 91.0435247727555 58.0978765711894
"6527" 1305.2 94.107586983959 56.8766353413755
"6528" 1305.4 95.4874239572083 55.8777864318393
"6529" 1305.6 95.6227905541271 55.51211499918
"6530" 1305.8 95.6402244655437 55.3841074126192
"6531" 1306 95.7506819146117 55.0781297366326
"6532" 1306.2 96.0877402593829 54.0085763419241
"6533" 1306.4 96.1518052330244 52.6403841462237
"6534" 1306.6 96.8443160810677 50.2144176744166
"6535" 1306.8 97.4331960168517 47.5691316136726
"6536" 1307 96.7539588422437 44.4253228559686
"6537" 1307.2 95.9554865896585 41.1240792120041
"6538" 1307.4 95.3284587052277 37.6895501188397
"6539" 1307.6 93.661919749224 34.7767516004308
"6540" 1307.8 91.5962852172829 32.4700272951074
"6541" 1308 91.2945267623176 30.8786257981518
"6542" 1308.2 91.8097476232235 28.1669449324895
"6543" 1308.4 93.7153746833223 26.1372924942807
"6544" 1308.6 94.9549442699036 25.1978282198784
"6545" 1308.8 94.4804275426573 25.257073657578
"6546" 1309 92.5990444653956 25.6301531443897
"6547" 1309.2 90.8807383186837 25.7244901862566
"6548" 1309.4 87.8484691837782 23.7898646542265
"6549" 1309.6 84.539979668565 22.180008647856
"6550" 1309.8 81.0770022482083 20.3324852484487
"6551" 1310 77.4293689705457 17.4526605546683
"6552" 1310.2 73.7499191616783 15.5055597864106
"6553" 1310.4 70.3494530041503 13.2530174377148
"6554" 1310.6 67.6914310542544 9.87458418978461
"6555" 1310.8 67.296427940763 8.29540157429243
"6556" 1311 67.7056882282355 7.1958571504182
"6557" 1311.2 67.8870448868386 5.69743492196018
"6558" 1311.4 68.3359769433806 4.8560589484411
"6559" 1311.6 68.9985188546408 4.66688674580734
"6560" 1311.8 70.1800449225095 3.94020231682906
"6561" 1312 71.8619405205375 3.59261540277742
"6562" 1312.2 73.1895733100821 3.42415079903279
"6563" 1312.4 75.165228832866 3.46866054181446
"6564" 1312.6 77.5078669727317 3.9292525469437
"6565" 1312.8 80.0466399665095 3.69497992538462
"6566" 1313 82.4421631379548 4.4789148555
"6567" 1313.2 85.0445740146783 5.52499744328843
"6568" 1313.4 87.6073517149378 7.10071923115102
"6569" 1313.6 90.3397514961635 7.87707077926189
"6570" 1313.8 91.4936775970324 8.54218388952145
"6571" 1314 93.037634058149 9.62618151720981
"6572" 1314.2 95.8099305520703 10.7117931973515
"6573" 1314.4 98.0030218399394 11.8009669671
"6574" 1314.6 99.9383924062625 12.7147255162154
"6575" 1314.8 100.130387371964 13.2711323612962
"6576" 1315 100.723325979601 14.0149589926615
"6577" 1315.2 101.93368156597 15.1863674933308
"6578" 1315.4 103.631697914814 16.1763983571831
"6579" 1315.6 104.035482732724 16.5449992406428
"6580" 1315.8 103.787052427643 17.1649016389624
"6581" 1316 103.782397136254 17.4604142908983
"6582" 1316.2 104.145929692172 18.1987971334264
"6583" 1316.4 104.996779520991 19.0316089192503
"6584" 1316.6 106.103227262995 20.2731632364538
"6585" 1316.8 106.598344060962 21.8133639216692
"6586" 1317 108.240924448032 23.8545381094688
"6587" 1317.2 109.910615595267 25.4227514731704
"6588" 1317.4 111.099017675739 26.3546028615291
"6589" 1317.6 111.763464028869 27.052924737464
"6590" 1317.8 112.064814262577 28.0307991411081
"6591" 1318 112.577814216581 29.0523634566493
"6592" 1318.2 113.3302666368 30.769249708838
"6593" 1318.4 114.317391690127 32.7356177495056
"6594" 1318.6 115.615627880127 34.7192018816683
"6595" 1318.8 116.353091063978 35.9421682417615
"6596" 1319 116.270466477311 36.6250825258372
"6597" 1319.2 116.402635691941 37.5241085378518
"6598" 1319.4 117.198217667006 39.6497798604335
"6599" 1319.6 118.229534171544 42.6223480531756
"6600" 1319.8 119.145571952006 45.9437478319525
"6601" 1320 120.289742649347 49.5556726587462
"6602" 1320.2 121.639969272793 52.8085433190747
"6603" 1320.4 122.42275021385 53.8203903378949
"6604" 1320.6 121.944933873004 55.1902973434486
"6605" 1320.8 121.022383632095 57.7706479903982
"6606" 1321 120.09210793407 60.6879674522524
"6607" 1321.2 119.263575844756 64.2295169642724
"6608" 1321.4 119.190904973971 67.4712082819995
"6609" 1321.6 119.828369480286 69.5564991305308
"6610" 1321.8 120.802534332267 71.7974312988544
"6611" 1322 121.288071339125 73.5607360584382
"6612" 1322.2 120.962135574304 73.9896535764056
"6613" 1322.4 120.167289968422 75.2531405104751
"6614" 1322.6 119.024821852117 76.9625355000715
"6615" 1322.8 118.083068550355 80.4741579812191
"6616" 1323 117.500870377417 84.2226862546798
"6617" 1323.2 117.629547320827 86.4179717444751
"6618" 1323.4 117.380335428964 85.4911300180486
"6619" 1323.6 117.160868601044 85.1002716711206
"6620" 1323.8 117.536816164398 84.9219090874275
"6621" 1324 117.431672556302 84.4886807159877
"6622" 1324.2 117.513433953449 84.3169130749217
"6623" 1324.4 117.41460886438 84.4193062195846
"6624" 1324.6 117.380744054125 84.2252092678994
"6625" 1324.8 117.284557262439 84.5991594283456
"6626" 1325 117.289533080589 84.7184460206754
"6627" 1325.2 117.083852335264 84.8126079374732
"6628" 1325.4 116.900533737944 84.6397863318524
"6629" 1325.6 116.962541740461 83.8261612586781
"6630" 1325.8 117.495618802636 83.6060910701686
"6631" 1326 117.890168114275 83.5060430604145
"6632" 1326.2 117.99457965431 84.2148340196596
"6633" 1326.4 117.693026697829 84.9537995582968
"6634" 1326.6 117.562031250503 85.4748642430445
"6635" 1326.8 116.520383776708 85.9647265801606
"6636" 1327 115.862956970092 86.8153309318486
"6637" 1327.2 115.422696580195 88.05690069537
"6638" 1327.4 115.403381358832 88.8105901322596
"6639" 1327.6 114.968472235182 89.7842672747596
"6640" 1327.8 114.173766224589 91.2085360158939
"6641" 1328 113.575984097788 93.2805471580486
"6642" 1328.2 112.751888492684 95.8641855459989
"6643" 1328.4 111.466609936276 97.0693196549446
"6644" 1328.6 109.595938135565 98.1701003025227
"6645" 1328.8 107.395521868601 100.292783669663
"6646" 1329 105.166735354558 101.509673676834
"6647" 1329.2 103.010161187699 102.787524339884
"6648" 1329.4 101.329964597996 103.656591541454
"6649" 1329.6 99.2909036765212 104.536500906943
"6650" 1329.8 96.3919404175425 105.530030167568
"6651" 1330 93.9435371381317 107.189188777466
"6652" 1330.2 91.6025015003803 109.326493836704
"6653" 1330.4 88.9007667265966 110.772097378001
"6654" 1330.6 85.217303490312 111.919426142151
"6655" 1330.8 81.825621473611 113.638350013793
"6656" 1331 78.8904885150817 116.953105140985
"6657" 1331.2 75.5932413311771 119.220981940793
"6658" 1331.4 72.0854925412231 119.685220819457
"6659" 1331.6 68.0792855302274 120.413186812593
"6660" 1331.8 63.9535793998398 121.196583109055
"6661" 1332 60.3290443072182 121.333424220974
"6662" 1332.2 56.8158877719336 120.094836720785
"6663" 1332.4 52.8229972573866 118.574866385059
"6664" 1332.6 48.8191049758013 116.799574600254
"6665" 1332.8 44.6350973910803 114.910229257418
"6666" 1333 40.7175679997034 112.761026998407
"6667" 1333.2 36.4485159041371 110.466836436028
"6668" 1333.4 32.1292490125425 109.031759134109
"6669" 1333.6 27.5155244246528 106.709338319679
"6670" 1333.8 23.408350430999 104.663732765854
"6671" 1334 19.674861119258 101.67354846689
"6672" 1334.2 16.2837197538093 98.2307486105777
"6673" 1334.4 14.1396382986385 94.4425697665134
"6674" 1334.6 12.6072491640248 89.4172917172587
"6675" 1334.8 10.8952589683536 84.1587862177594
"6676" 1335 9.01165901643904 79.412547527809
"6677" 1335.2 6.87031658035571 74.7012293957206
"6678" 1335.4 5.73704293556504 69.8963707074513
"6679" 1335.6 3.79220461217357 64.8231857200172
"6680" 1335.8 2.19357395631815 59.6712151919275
"6681" 1336 2.58036811628639 58.1111583774487
"6682" 1336.2 3.35068453948377 53.3633507098425
"6683" 1336.4 4.4820812852317 48.8593606178814
"6684" 1336.6 5.87795792817707 44.0269236250367
"6685" 1336.8 7.45919651613971 38.8449844168726
"6686" 1337 8.67579307221989 33.9727101292019
"6687" 1337.2 12.111903224431 30.4609009169275
"6688" 1337.4 15.4551962446619 26.6822141193893
"6689" 1337.6 18.8572359481254 22.6995221738319
"6690" 1337.8 21.4059486411503 18.3463301180172
"6691" 1338 25.3722872143195 14.7117527725251
"6692" 1338.2 29.4413932803095 11.6978847944068
"6693" 1338.4 34.0995696380044 10.3437195402619
"6694" 1338.6 39.0981906723131 8.84505269957531
"6695" 1338.8 42.4996851172849 6.94664725063567
"6696" 1339 44.4249417650083 5.41638586923142
"6697" 1339.2 46.7569790855984 5.44615629722906
"6698" 1339.4 50.8350143418226 5.63171227792098
"6699" 1339.6 55.2053768901038 5.47869606736601
"6700" 1339.8 60.2619794032999 5.85300253758007
"6701" 1340 65.3107796461951 5.93237917380901
"6702" 1340.2 70.1367703828428 5.13746458094017
"6703" 1340.4 75.0092616285933 5.81809541764615
"6704" 1340.6 80.1323013629779 6.17760697795384
"6705" 1340.8 84.7981844219095 6.25971764296239
"6706" 1341 85.3960629532752 5.72305063437157
"6707" 1341.2 86.2268970341843 6.44326065402549
"6708" 1341.4 88.6490077653083 7.39561639924447
"6709" 1341.6 89.9279780522096 7.18551702270373
"6710" 1341.8 88.5925726918801 8.04285406545649
"6711" 1342 88.2026110701914 9.14275588590558
"6712" 1342.2 88.6284401547999 10.4587904752846
"6713" 1342.4 89.6718207785557 11.6973078005446
"6714" 1342.6 90.8127906337856 13.8082398454846
"6715" 1342.8 92.5663925297083 15.953980848269
"6716" 1343 94.7527710298983 18.4305788895941
"6717" 1343.2 98.0486213049049 20.8012350834145
"6718" 1343.4 101.402512597896 23.1804908902612
"6719" 1343.6 104.920623446193 26.0076654585923
"6720" 1343.8 108.225905550209 28.5514821050119
"6721" 1344 111.458771835279 31.4019772622456
"6722" 1344.2 114.525168501581 34.9910619378222
"6723" 1344.4 115.976290016419 36.0910270678457
"6724" 1344.6 115.890370887778 35.7366567561567
"6725" 1344.8 115.450058400472 36.4715787449144
"6726" 1345 115.679101997279 36.9984474451418
"6727" 1345.2 115.968868889964 37.4696511121102
"6728" 1345.4 116.654288150724 38.7015610071075
"6729" 1345.6 117.685326516436 40.3683819708073
"6730" 1345.8 118.495900729569 43.1154689616451
"6731" 1346 119.567791176423 46.5726953170327
"6732" 1346.2 121.464558734144 50.0435975403724
"6733" 1346.4 122.326520895686 53.3891008491482
"6734" 1346.6 122.470779448547 57.3660613064308
"6735" 1346.8 122.66518719724 61.6163960904487
"6736" 1347 122.471817408432 65.1610456858161
"6737" 1347.2 122.37738252997 69.3461658459751
"6738" 1347.4 121.89233096538 73.0236323630502
"6739" 1347.6 120.695511363748 76.7295936189766
"6740" 1347.8 120.343328383268 80.083830630931
"6741" 1348 120.820142037988 80.7021963603766
"6742" 1348.2 120.770289768292 80.1039691240246
"6743" 1348.4 121.122469557409 79.4273325107295
"6744" 1348.6 120.803532792621 79.5500004971862
"6745" 1348.8 119.972653453156 80.2067894302726
"6746" 1349 118.921601433732 81.0330231714358
"6747" 1349.2 117.539907202946 82.9498264940465
"6748" 1349.4 115.859841203236 85.8214013047846
"6749" 1349.6 114.792577063585 89.2443118447602
"6750" 1349.8 114.770412055463 92.4614044521749
"6751" 1350 113.406653209283 94.7608308178161
"6752" 1350.2 112.232594016684 97.8579054092132
"6753" 1350.4 110.042704483084 98.7705283583206
"6754" 1350.6 107.22605124526 100.988954359793
"6755" 1350.8 104.51543623683 103.982874300465
"6756" 1351 101.561715851748 107.042734860165
"6757" 1351.2 98.8561508971046 109.879478225742
"6758" 1351.4 96.4978168419567 112.96427444721
"6759" 1351.6 94.9503675849879 113.048954853239
"6760" 1351.8 91.9010554579706 114.352726563599
"6761" 1352 88.271738533891 116.069155650201
"6762" 1352.2 84.4700893722007 117.18931519467
"6763" 1352.4 80.4020383411282 118.57724338144
"6764" 1352.6 76.5324665078556 120.832418697758
"6765" 1352.8 74.7491150689817 122.60367815796
"6766" 1353 75.2289796441697 122.998164927512
"6767" 1353.2 75.8687026702274 123.28511104508
"6768" 1353.4 75.7726352080621 123.575732505222
"6769" 1353.6 75.5893623808428 124.083306793396
"6770" 1353.8 75.0995792881629 124.38973552917
"6771" 1354 74.8771683659044 124.878246973576
"6772" 1354.2 75.0100106110106 124.985691905804
"6773" 1354.4 74.9744157670035 125.3470213846
"6774" 1354.6 74.9058701834126 125.530855490827
"6775" 1354.8 74.8690032069358 125.73024157003
"6776" 1355 74.726537048286 125.847998619295
"6777" 1355.2 74.5376167006658 126.193693547433
"6778" 1355.4 74.5478884595317 126.369644972451
"6779" 1355.6 74.4916315579651 126.464848959718
"6780" 1355.8 74.7772910742043 126.446207619554
"6781" 1356 74.7188975024903 126.218930196371
"6782" 1356.2 74.4263393129515 126.377729227114
"6783" 1356.4 74.2622764977317 126.343680248651
"6784" 1356.6 74.2790279324414 126.322182574107
"6785" 1356.8 75.0053095511572 125.870606663955
"6786" 1357 75.3985978370688 125.503667948335
"6787" 1357.2 75.781896122237 125.141559088858
"6788" 1357.4 75.7140540832798 124.476383862035
"6789" 1357.6 76.0056222385888 123.923474341829
"6790" 1357.8 76.0066338512044 123.32390418973
"6791" 1358 77.1740348095888 122.814177883052
"6792" 1358.2 78.7006214722942 122.045668424151
"6793" 1358.4 80.4775822573567 121.01983000616
"6794" 1358.6 81.7988792217843 119.831773071758
"6795" 1358.8 83.5517465445408 118.526331360321
"6796" 1359 85.5345072710862 117.088829833576
"6797" 1359.2 87.346392045056 115.866797237136
"6798" 1359.4 90.0080268593031 114.779486834299
"6799" 1359.6 93.0542453479817 114.29965461709
"6800" 1359.8 94.1457886708896 113.603655770785
"6801" 1360 96.1104113607135 111.83451390823
"6802" 1360.2 99.4629940443246 110.044420623333
"6803" 1360.4 102.22583636268 107.954090006026
"6804" 1360.6 105.176391656798 105.842134615033
"6805" 1360.8 107.359662659261 103.370499920196
"6806" 1361 109.830675239387 100.402011959701
"6807" 1361.2 112.30269079407 97.4709771806959
"6808" 1361.4 114.015808915757 94.3798583573355
"6809" 1361.6 113.590719078544 93.4769378376909
"6810" 1361.8 112.899083748322 92.7578772679546
"6811" 1362 112.310680252615 92.544500176105
"6812" 1362.2 111.558272068911 91.9064673440667
"6813" 1362.4 110.013173630847 91.280886592289
"6814" 1362.6 108.405888294732 90.4916351777583
"6815" 1362.8 106.495150927911 89.9757571127846
"6816" 1363 105.176662141454 88.8782566025829
"6817" 1363.2 104.260485839766 87.5035125061381
"6818" 1363.4 102.589130043435 86.0458421376321
"6819" 1363.6 100.356823916732 83.9681691435596
"6820" 1363.8 98.3462511737839 81.6422096740194
"6821" 1364 98.0343013768249 78.9099438932761
"6822" 1364.2 98.3029476879369 76.2677144706821
"6823" 1364.4 98.1280120257397 73.3801442487766
"6824" 1364.6 98.236371473065 70.0323764035465
"6825" 1364.8 99.2496880938997 66.6407405392486
"6826" 1365 100.559107230057 63.2169958291335
"6827" 1365.2 102.33291778151 59.6317159665174
"6828" 1365.4 103.994976287279 56.1814326716656
"6829" 1365.6 106.30741120324 53.6261580398081
"6830" 1365.8 109.498822017476 51.1343418003427
"6831" 1366 113.247903584622 48.7060457291127
"6832" 1366.2 116.634708452886 46.9312382685
"6833" 1366.4 118.644977260939 45.4692245899154
"6834" 1366.6 118.028169599039 44.2860210905484
"6835" 1366.8 117.957197406875 43.3999882772608
"6836" 1367 117.44408500797 41.0909824821894
"6837" 1367.2 117.12304498897 38.0602905179077
"6838" 1367.4 116.056424353941 36.3404875422032
"6839" 1367.6 114.220283821092 33.766386597883
"6840" 1367.8 112.45823983066 31.9445994197846
"6841" 1368 110.559060512293 30.15556662137
"6842" 1368.2 108.644068635102 28.27784885795
"6843" 1368.4 106.394669164901 26.5652949486394
"6844" 1368.6 104.147673591532 23.9298084772006
"6845" 1368.8 102.879960817297 20.0246109516014
"6846" 1369 103.05092365822 16.5765986970406
"6847" 1369.2 103.178065547538 16.4984952577175
"6848" 1369.4 102.903745297113 16.896951855693
"6849" 1369.6 102.271466738677 17.6486678314775
"6850" 1369.8 101.974298514109 18.3599410578666
"6851" 1370 102.890940070283 18.9152147916429
"6852" 1370.2 103.254886550101 18.9552470172231
"6853" 1370.4 103.234410432362 19.5224213246035
"6854" 1370.6 104.009860826747 20.0307857684769
"6855" 1370.8 105.266793757193 20.8406230071909
"6856" 1371 106.984161345195 22.2774894488822
"6857" 1371.2 108.938746432418 23.907161037516
"6858" 1371.4 110.810621175901 25.2257278149231
"6859" 1371.6 111.818691591004 26.9583338612326
"6860" 1371.8 112.734008023547 28.5032748730615
"6861" 1372 113.800558985793 29.8664228725615
"6862" 1372.2 114.808553140868 31.758715601671
"6863" 1372.4 115.933660910286 34.2464720489769
"6864" 1372.6 117.468766124923 36.5994203239296
"6865" 1372.8 118.786007876109 38.9694996923402
"6866" 1373 120.231914239453 41.9168648513428
"6867" 1373.2 120.562099892004 45.3754429126937
"6868" 1373.4 121.125583802801 49.3288877500637
"6869" 1373.6 122.200402601964 53.0303704685288
"6870" 1373.8 123.05465805424 56.118162976394
"6871" 1374 122.520884603015 59.1840480457138
"6872" 1374.2 122.181139900856 62.9037773226359
"6873" 1374.4 122.083434735183 66.5394529892766
"6874" 1374.6 122.1505744855 70.4918283732646
"6875" 1374.8 121.744733082969 73.6775722881617
"6876" 1375 120.701441371635 77.1117022204217
"6877" 1375.2 119.611883115244 81.4517282750285
"6878" 1375.4 118.460727586282 85.0814066764846
"6879" 1375.6 117.614017943164 87.5755780447126
"6880" 1375.8 116.020788438699 90.1151578840059
"6881" 1376 114.133706365012 93.9192793635286
"6882" 1376.2 112.401459830262 96.7625364568154
"6883" 1376.4 110.143609358887 99.8104283160469
"6884" 1376.6 108.209024610183 102.983658085375
"6885" 1376.8 105.225209629232 105.056934186618
"6886" 1377 101.677225114854 107.824921510419
"6887" 1377.2 98.9862270210596 111.054005023867
"6888" 1377.4 95.7564074690907 112.834700489015
"6889" 1377.6 91.7088253636813 114.766613567877
"6890" 1377.8 88.1310203481455 117.126800189854
"6891" 1378 84.4127231832741 118.936325951234
"6892" 1378.2 81.3043896123956 120.998147279877
"6893" 1378.4 79.537736269808 121.081716265217
"6894" 1378.6 77.0134083194969 120.958446012393
"6895" 1378.8 73.3311277821455 121.478129764612
"6896" 1379 70.3342798202958 122.777858180118
"6897" 1379.2 69.9021027571707 123.226435725443
"6898" 1379.4 69.3655958939112 124.671951493221
"6899" 1379.6 68.8713507187567 124.55103244296
"6900" 1379.8 67.9776844370969 124.846381176185
"6901" 1380 67.4650827315174 125.884738300294
"6902" 1380.2 67.7780503844638 125.547428718785
"6903" 1380.4 67.7085020171424 125.679570616695
"6904" 1380.6 67.8737742282135 125.735082858976
"6905" 1380.8 67.4994478071351 125.727436257734
"6906" 1381 66.688498589291 124.989627237149
"6907" 1381.2 64.8996331383953 124.379016147785
"6908" 1381.4 62.6242864539879 123.05610274095
"6909" 1381.6 59.6027337901101 121.81061373946
"6910" 1381.8 56.4144010891919 120.529113959563
"6911" 1382 53.6403847269408 118.96183059133
"6912" 1382.2 50.2376271536289 118.435035685345
"6913" 1382.4 46.9948398312145 119.231957322086
"6914" 1382.6 44.7730023802524 120.542245391223
"6915" 1382.8 44.1195925953681 121.044373107685
"6916" 1383 43.1974989754645 120.870420927397
"6917" 1383.2 43.5931547144948 120.088003898732
"6918" 1383.4 42.9299361594408 118.437815256457
"6919" 1383.6 42.2171068181886 116.307568387198
"6920" 1383.8 39.8802816761886 113.59470241775
"6921" 1384 38.8351042241839 110.225983874715
"6922" 1384.2 37.7922718138299 105.594002134267
"6923" 1384.4 35.7318065932499 102.674867480421
"6924" 1384.6 33.4907052949996 100.788209952356
"6925" 1384.8 30.7996892859681 99.909624395721
"6926" 1385 27.7117372200831 98.684465825163
"6927" 1385.2 25.1629837919317 96.106818632689
"6928" 1385.4 23.2525962323419 92.3103818544626
"6929" 1385.6 21.5116945075567 88.4535751800096
"6930" 1385.8 20.6966221293433 84.154079784735
"6931" 1386 20.4081937460567 79.7846030212846
"6932" 1386.2 19.2328941903903 75.0492073575163
"6933" 1386.4 17.5262882950703 71.0368422370917
"6934" 1386.6 15.6341346039758 67.0715995748791
"6935" 1386.8 13.9456192795457 62.4954180398079
"6936" 1387 11.1777588380926 58.9069152394688
"6937" 1387.2 8.05813188132262 55.5075862682846
"6938" 1387.4 6.82336601719734 51.4736393893571
"6939" 1387.6 7.56214664600669 47.7246603092346
"6940" 1387.8 9.02749116509756 42.5553054507358
"6941" 1388 10.0411692206926 37.2622965636674
"6942" 1388.2 11.602488001514 31.9707735365185
"6943" 1388.4 13.6315797250703 27.8393108063673
"6944" 1388.6 17.453786022478 24.4448633400906
"6945" 1388.8 21.411796766086 20.9637701654697
"6946" 1389 25.7292144994163 18.2811628416462
"6947" 1389.2 29.7445773279135 15.7195975815801
"6948" 1389.4 34.3790941765212 13.0840583196493
"6949" 1389.6 38.3951108335601 10.2524290510533
"6950" 1389.8 42.5449238913762 8.03397376929573
"6951" 1390 46.9031875684722 6.61313739490675
"6952" 1390.2 52.4725622632999 6.56408190528461
"6953" 1390.4 57.8293394611527 5.73389402588988
"6954" 1390.6 63.7515184586935 4.94227768777698
"6955" 1390.8 69.1558808170651 5.54136028449572
"6956" 1391 72.6778150059994 5.91240822723343
"6957" 1391.2 73.2610767480037 5.66206740047261
"6958" 1391.4 73.3638970542517 5.64960433304861
"6959" 1391.6 73.1995343142898 5.7474007671567
"6960" 1391.8 73.8216939797081 6.54721505714682
"6961" 1392 76.3122820163596 7.62833366569159
"6962" 1392.2 79.1252116002737 9.36916399367774
"6963" 1392.4 82.2707090560447 11.1024579603266
"6964" 1392.6 86.4407705488837 11.7160024016806
"6965" 1392.8 90.1028024821726 11.92007286395
"6966" 1393 92.7499407372806 14.2319724244914
"6967" 1393.2 94.9864865780981 16.9712783551205
"6968" 1393.4 98.1860522408945 19.5872023833428
"6969" 1393.6 101.936677495639 22.1758714116462
"6970" 1393.8 105.079930817494 25.1350414993798
"6971" 1394 108.417964910453 27.6906115320869
"6972" 1394.2 112.426363495638 30.7873435660424
"6973" 1394.4 114.378773411955 33.6772454118231
"6974" 1394.6 114.836214423325 37.4022626529018
"6975" 1394.8 115.387741190558 41.9553293478712
"6976" 1395 116.479105904174 46.0983930447148
"6977" 1395.2 116.638422415285 49.7840813463383
"6978" 1395.4 117.313628577929 53.314384893761
"6979" 1395.6 118.301105868905 56.5466863368949
"6980" 1395.8 118.825511511007 60.2604596268712
"6981" 1396 118.121887940692 63.2601335004886
"6982" 1396.2 119.049380586291 66.8783974962098
"6983" 1396.4 121.140773921013 69.5792494714565
"6984" 1396.6 121.312255881171 68.6973493157114
"6985" 1396.8 121.153730108796 67.7267109243249
"6986" 1397 121.135094137682 67.0781163116596
"6987" 1397.2 120.902458588151 66.2096591184298
"6988" 1397.4 121.172575472845 65.0820781695346
"6989" 1397.6 121.919715635013 63.3446730183862
"6990" 1397.8 121.952140570388 62.2926046460213
"6991" 1398 121.822347920763 61.8020032957377
"6992" 1398.2 121.789797667453 61.2605840823427
"6993" 1398.4 121.934929340365 59.9215893142846
"6994" 1398.6 122.711214693113 57.7176788298322
"6995" 1398.8 122.455919637388 55.7667142118086
"6996" 1399 121.594068127293 53.8182960064188
"6997" 1399.2 120.953021832674 50.095431135219
"6998" 1399.4 120.582087399328 46.7738069965266
"6999" 1399.6 119.759272880136 43.7647308258799
"7000" 1399.8 118.198148847208 41.4437098648411
"7001" 1400 117.403901506851 38.6583351452132
"7002" 1400.2 116.761622638873 35.6716617416271
"7003" 1400.4 114.541068539505 32.9537752081049
"7004" 1400.6 112.375914384152 29.5800257179983
"7005" 1400.8 110.331767996138 26.0917992729876
"7006" 1401 108.153396689275 22.6872553751862
"7007" 1401.2 106.008900987829 21.5523770403212
"7008" 1401.4 104.11028438926 20.5741275732886
"7009" 1401.6 100.86090468738 18.7137469990424
"7010" 1401.8 97.5824829563695 17.0414612985169
"7011" 1402 94.1640278974978 15.5815886024378
"7012" 1402.2 91.0427340419643 13.6153159093428
"7013" 1402.4 88.2270350370302 10.1303560958742
"7014" 1402.6 85.6402509868063 7.5290395509861
"7015" 1402.8 84.3748531356264 4.91395537957408
"7016" 1403 83.8353151495153 4.32898422593387
"7017" 1403.2 82.5299911814159 3.25650797309288
"7018" 1403.4 79.9900170613735 3.03559220082193
"7019" 1403.6 78.5147212623095 2.3159645946735
"7020" 1403.8 78.9388773185272 2.87591091096643
"7021" 1404 79.5014296644944 4.13814055024224
"7022" 1404.2 80.1926619787727 5.46590178390756
"7023" 1404.4 80.2678966680073 7.12375459349327
"7024" 1404.6 80.0757341485453 9.28377670331851
"7025" 1404.8 80.202754031651 11.6743164564056
"7026" 1405 80.0329363622817 14.5514800642596
"7027" 1405.2 80.1000828406334 16.600937433219
"7028" 1405.4 80.1894695946989 18.6281013200633
"7029" 1405.6 81.025668261764 20.6886822595507
"7030" 1405.8 81.5988941860976 23.2780812441017
"7031" 1406 81.5425416319661 26.0376247552846
"7032" 1406.2 80.8542005760757 28.6720056320326
"7033" 1406.4 80.3210696918887 31.2632936506524
"7034" 1406.6 80.3364815867063 32.8269599489202
"7035" 1406.8 79.4583122962793 34.4668868746418
"7036" 1407 79.340295431076 36.8757686857354
"7037" 1407.2 80.3436010637813 38.4894264933383
"7038" 1407.4 80.7856537052437 40.3779417100246
"7039" 1407.6 80.8642824883415 42.7421248049066
"7040" 1407.8 80.830932833264 44.3082052001959
"7041" 1408 80.243740123953 45.8240212445141
"7042" 1408.2 79.6994133029936 48.1509145249513
"7043" 1408.4 79.2838540806517 50.6475092674006
"7044" 1408.6 78.1489959219471 53.8218765077308
"7045" 1408.8 77.5015851847156 56.9848534167443
"7046" 1409 77.6806161431753 60.0158161345266
"7047" 1409.2 77.9101073660268 62.7851578284567
"7048" 1409.4 78.0660063111097 65.0690446959736
"7049" 1409.6 79.1083487757161 67.8722717310112
"7050" 1409.8 79.6777760331603 69.890188630356
"7051" 1410 79.5252043023489 71.6909117742534
"7052" 1410.2 80.4843109205366 73.5641518133456
"7053" 1410.4 82.7330079902437 74.8383231373846
"7054" 1410.6 84.8385739922651 76.4654458288513
"7055" 1410.8 86.9318350322671 76.8175710988633
"7056" 1411 88.8399110280037 76.0378933769446
"7057" 1411.2 91.7395151736006 75.0662593602518
"7058" 1411.4 94.4423013674061 73.5243873469474
"7059" 1411.6 97.6652838472277 71.9077849409342
"7060" 1411.8 100.257721917495 69.1871307329144
"7061" 1412 102.929968615193 66.040541606683
"7062" 1412.2 105.325073951539 62.5490196342
"7063" 1412.4 108.287778084965 59.5101558149726
"7064" 1412.6 110.650279020004 56.0003967260086
"7065" 1412.8 111.41965087866 53.0069360832608
"7066" 1413 111.529104046904 50.6860221888666
"7067" 1413.2 112.462084781049 47.3081164780285
"7068" 1413.4 114.760145896568 43.7129076327299
"7069" 1413.6 115.926385081089 42.1697549353084
"7070" 1413.8 116.784040451127 42.4542742509241
"7071" 1414 117.304988273327 43.4216255470941
"7072" 1414.2 117.148400783976 44.8731320143456
"7073" 1414.4 117.106147945636 44.8147937129686
"7074" 1414.6 116.363866746498 44.7070987392201
"7075" 1414.8 115.897230405508 45.0484762271686
"7076" 1415 115.179749705458 44.8829888036717
"7077" 1415.2 114.206494868034 44.7600452382132
"7078" 1415.4 112.92790459174 43.9268001590086
"7079" 1415.6 111.663184178002 42.3858235970633
"7080" 1415.8 109.733334799007 40.9965512545596
"7081" 1416 108.351340555656 40.8391537534569
"7082" 1416.2 106.798072705578 40.9956358316051
"7083" 1416.4 105.036070046378 41.1464080009743
"7084" 1416.6 102.993242025655 40.6494395142718
"7085" 1416.8 100.470419583357 39.3932295599096
"7086" 1417 97.7920158340488 37.3528614015407
"7087" 1417.2 94.8439937595157 35.5796607517846
"7088" 1417.4 92.1800130976357 33.0590053652806
"7089" 1417.6 89.6879594771926 30.7873435660424
"7090" 1417.8 87.6251900748004 28.2124181285327
"7091" 1418 85.444084666524 25.4174673137538
"7092" 1418.2 83.1521033606841 23.1042291735941
"7093" 1418.4 80.3221080039575 21.4487786095024
"7094" 1418.6 77.753680546412 19.7103195210715
"7095" 1418.8 75.8786301052813 17.3577761521434
"7096" 1419 75.0906748284936 14.6007821290941
"7097" 1419.2 74.1851937239505 11.3624845731674
"7098" 1419.4 74.3321815233471 8.88592739893846
"7099" 1419.6 74.1898168034061 9.18621709369159
"7100" 1419.8 73.9866673393629 11.4899305311125
"7101" 1420 72.483054440617 13.4245152798174
"7102" 1420.2 69.9163261552398 16.0118910815427
"7103" 1420.4 66.8859345090953 19.0537041604437
"7104" 1420.6 63.8194643140163 22.3496353324615
"7105" 1420.8 61.2887662081181 25.6717581926483
"7106" 1421 58.7976870024517 29.4010950763366
"7107" 1421.2 57.0089203820364 33.0572284044956
"7108" 1421.4 56.7434166854172 36.9176815992201
"7109" 1421.6 56.3486455697786 41.0687656426284
"7110" 1421.8 56.1946284486098 45.0979485252968
"7111" 1422 56.6711761232317 48.9908662456945
"7112" 1422.2 58.1285509429736 53.0084816025346
"7113" 1422.4 59.289285773065 57.3900287437846
"7114" 1422.6 61.0931683150163 61.1289489709846
"7115" 1422.8 62.3339587424698 63.9770318887608
"7116" 1423 62.8637627495317 66.0705552046006
"7117" 1423.2 64.4667753403269 68.3601245492846
"7118" 1423.4 65.8724251198567 70.8559836245596
"7119" 1423.6 68.5653707600388 73.2417992936507
"7120" 1423.8 71.3584872696301 75.4304405496674
"7121" 1424 74.0578298536372 78.2159861444697
"7122" 1424.2 76.5063704833031 81.0462922261039
"7123" 1424.4 78.6955921482111 84.0221103207929
"7124" 1424.6 81.1302625858049 86.8599902567846
"7125" 1424.8 83.945401799178 88.8373863709747
"7126" 1425 87.4038134436361 89.4722672512716
"7127" 1425.2 91.1427044751196 90.4816215592329
"7128" 1425.4 95.2120034292921 91.6164590563536
"7129" 1425.6 99.6331983534361 92.5778739979585
"7130" 1425.8 103.324220922446 92.31374139424
"7131" 1426 107.324790724121 92.8904696915722
"7132" 1426.2 109.140499992488 94.6050773805407
"7133" 1426.4 109.04877485602 95.3463005835766
"7134" 1426.6 109.716488638922 95.8920048929275
"7135" 1426.8 109.925949093574 96.7235186011232
"7136" 1427 109.244832521715 97.5644385729863
"7137" 1427.2 108.908156722338 97.4959498625633
"7138" 1427.4 108.416529574978 98.3227773376699
"7139" 1427.6 107.327787806514 99.6289898612107
"7140" 1427.8 105.867236518152 101.413327042163
"7141" 1428 104.300886920401 103.978468282776
"7142" 1428.2 101.917952935207 106.547742078135
"7143" 1428.4 99.0276773412555 109.39057023038
"7144" 1428.6 96.5068444927737 111.346470327835
"7145" 1428.8 93.9852173526527 113.279096723285
"7146" 1429 92.7236351995961 114.688453129547
"7147" 1429.2 91.3238331631528 114.922390426942
"7148" 1429.4 89.0401650605114 115.988889719869
"7149" 1429.6 86.0829408415076 117.496126002526
"7150" 1429.8 83.8559090607574 117.921123305221
"7151" 1430 82.7998876524949 118.523287648679
"7152" 1430.2 79.6895931008821 119.240068822236
"7153" 1430.4 76.1618010283633 120.040174144364
"7154" 1430.6 72.9332926084949 120.593632730627
"7155" 1430.8 69.4298241083478 120.884210689883
"7156" 1431 66.1304926456786 121.19431639674
"7157" 1431.2 62.5238609106953 120.445360492085
"7158" 1431.4 58.5115136412182 119.947469369487
"7159" 1431.6 53.6737064901523 120.102116549887
"7160" 1431.8 49.1867220127694 119.389380074143
"7161" 1432 44.4274053529479 119.898346919055
"7162" 1432.2 43.0297943267826 119.121159578285
"7163" 1432.4 41.0888011990772 119.071590560121
"7164" 1432.6 40.6307467534539 119.063460192062
"7165" 1432.8 40.8871741596335 119.388920792472
"7166" 1433 42.0357688220812 118.597453620086
"7167" 1433.2 42.7075003972611 117.803831679608
"7168" 1433.4 43.0269564273018 116.3712041347
"7169" 1433.6 43.6433759565817 114.533192882825
"7170" 1433.8 44.1613721963917 111.425215443965
"7171" 1434 44.0744667384964 108.60926478102
"7172" 1434.2 44.4736570108226 105.731623600512
"7173" 1434.4 45.9050888618746 102.939572781499
"7174" 1434.6 47.3368579171317 99.7941319554418
"7175" 1434.8 49.0360776246845 97.0058285567469
"7176" 1435 50.4633018558158 93.6435776757472
"7177" 1435.2 52.1466475637587 90.6213664613252
"7178" 1435.4 54.4291337119175 88.3477919081563
"7179" 1435.6 57.610079082071 85.5918916926239
"7180" 1435.8 59.8440206048265 82.7257794931122
"7181" 1436 62.1909776938998 80.6135210841917
"7182" 1436.2 64.2913969073219 77.8276715840633
"7183" 1436.4 66.7571838125664 75.353969676983
"7184" 1436.6 69.9720587628712 73.0835908731334
"7185" 1436.8 72.8679503850073 70.1444326356193
"7186" 1437 75.3565041435888 66.8578798151418
"7187" 1437.2 77.1427380442942 64.141871178808
"7188" 1437.4 79.1893919426365 62.1316818758322
"7189" 1437.6 82.7922075605077 61.0479390327286
"7190" 1437.8 86.2678702166841 60.3450615953084
"7191" 1438 89.785776120453 60.8729197682682
"7192" 1438.2 92.9302995699994 61.9226108433594
"7193" 1438.4 96.0270575700828 63.1161422596777
"7194" 1438.6 98.8576702211364 65.5070959698322
"7195" 1438.8 101.511255482609 68.1544040453308
"7196" 1439 104.01970459566 70.669130344356
"7197" 1439.2 106.252042899196 73.3276668841704
"7198" 1439.4 109.011385653748 75.7263166913446
"7199" 1439.6 111.898143645832 76.3994521558596
"7200" 1439.8 115.968893043196 76.9071923297686
"7201" 1440 119.190747960927 76.6957508180041
"7202" 1440.2 118.141612755062 75.4972827002766
"7203" 1440.4 117.724566332558 74.4040784653279
"7204" 1440.6 117.886178911463 73.4881574997846
"7205" 1440.8 118.250846068898 71.8313608382608
"7206" 1441 118.989604281779 70.4125741449037
"7207" 1441.2 120.486584590896 67.4280315347456
"7208" 1441.4 121.610074803574 65.946120799139
"7209" 1441.6 120.273592715974 66.4999955083002
"7210" 1441.8 119.43980495495 65.8405644813813
"7211" 1442 118.934916676706 64.9996901036308
"7212" 1442.2 118.975058218026 62.7378890827594
"7213" 1442.4 119.26990870422 59.6286945641017
"7214" 1442.6 119.835687406855 55.7970290909731
"7215" 1442.8 120.874066884834 52.5967771729893
"7216" 1443 120.952123974654 52.0591463885971
"7217" 1443.2 120.944273238152 51.5747234285785
"7218" 1443.4 121.10730376924 50.3339122017299
"7219" 1443.6 120.878013180522 49.0420681266916
"7220" 1443.8 120.720133521341 47.216290015809
"7221" 1444 119.979188964122 44.619817635809
"7222" 1444.2 119.658274992708 42.3184123240637
"7223" 1444.4 118.591141312641 40.2975690877164
"7224" 1444.6 117.381516405111 37.2820253041556
"7225" 1444.8 116.293687396005 33.772272556019
"7226" 1445 114.563658586845 30.6935718185119
"7227" 1445.2 112.74280856695 27.297319558394
"7228" 1445.4 111.011418136522 24.134048202273
"7229" 1445.6 108.828569844964 20.9850706530404
"7230" 1445.8 106.848995886724 18.2942900449297
"7231" 1446 104.653985705632 16.7112956949692
"7232" 1446.2 102.137404783478 14.3235397485923
"7233" 1446.4 99.6423202034032 12.4416804224196
"7234" 1446.6 96.5612719691175 12.0703411473594
"7235" 1446.8 92.78003128659 11.1993984435169
"7236" 1447 89.6327891565456 11.6468275468311
"7237" 1447.2 86.6506953408067 11.9842179985346
"7238" 1447.4 83.4999718791989 12.8371166102436
"7239" 1447.6 81.5062250449978 14.3126674231798
"7240" 1447.8 78.8239015621107 15.8768326391959
"7241" 1448 76.0559196178357 17.3119196750566
"7242" 1448.2 74.3953457072067 19.0823243673596
"7243" 1448.4 71.9541909355103 20.7559837059678
"7244" 1448.6 68.7186141998362 23.1834428032398
"7245" 1448.8 65.9004087542671 24.9014125307295
"7246" 1449 62.6430625972317 26.6372862335227
"7247" 1449.2 59.4854171544575 27.8247934458733
"7248" 1449.4 55.4998130154363 29.9205311781028
"7249" 1449.6 53.6771189100442 32.6981849581987
"7250" 1449.8 53.277215797946 37.0911786015703
"7251" 1450 53.0768221971893 40.8144131179033
"7252" 1450.2 52.9553708330732 44.879464873809
"7253" 1450.4 54.1152736241692 48.5295667470346
"7254" 1450.6 56.3405787678712 52.1125476737381
"7255" 1450.8 58.9461804942793 54.6946431302608
"7256" 1451 61.9470082707471 57.7555321634308
"7257" 1451.2 65.308441359624 60.2990764526077
"7258" 1451.4 68.9513102659135 61.9810639975119
"7259" 1451.6 72.8188831904246 62.7904868475405
"7260" 1451.8 77.1651326185717 62.7086427669766
"7261" 1452 80.9512839147793 62.9075325512846
"7262" 1452.2 85.008223711052 63.0251852060034
"7263" 1452.4 88.771112885651 62.8928750459136
"7264" 1452.6 93.3301205383567 62.0149951706596
"7265" 1452.8 97.361823217941 60.5541020626683
"7266" 1453 100.670815925476 58.8633758617381
"7267" 1453.2 104.911895147157 56.70922141895
"7268" 1453.4 109.573253901062 55.4960696569217
"7269" 1453.6 113.914263879021 53.5805169237534
"7270" 1453.8 117.99102573274 53.3644579658326
"7271" 1454 118.044500398049 54.2457640201993
"7272" 1454.2 117.947924291232 54.3237185045465
"7273" 1454.4 117.00214313298 53.9845728205945
"7274" 1454.6 116.125643980634 52.8050384922724
"7275" 1454.8 115.283373672 51.7886145483944
"7276" 1455 113.527536477084 51.4106933736125
"7277" 1455.2 111.745895947186 49.159640468173
"7278" 1455.4 109.476141544049 45.6900708851261
"7279" 1455.6 107.169472875684 43.0568829984751
"7280" 1455.8 104.61685011229 40.2865217290172
"7281" 1456 101.287935938248 38.6188103900141
"7282" 1456.2 98.1973188397073 36.4219310604188
"7283" 1456.4 95.0618748846603 33.6106691969513
"7284" 1456.6 92.7186972933616 30.4122718222964
"7285" 1456.8 91.8609247570573 25.8066594796218
"7286" 1457 90.2076128406009 21.7234860315923
"7287" 1457.2 87.7277030265689 18.201410729366
"7288" 1457.4 85.843156652464 13.6435580736665
"7289" 1457.6 84.9020433171095 9.44472376242906
"7290" 1457.8 85.5007390380302 7.73249447628461
"7291" 1458 85.4768058358801 7.82377670839399
"7292" 1458.2 85.0882299027243 8.00168756862285
"7293" 1458.4 84.9691472489601 7.75856142340666
"7294" 1458.6 84.8954491015412 6.06333366057033
"7295" 1458.8 85.5467888804973 6.30849165537836
"7296" 1459 86.2480512048199 6.31493510705667
"7297" 1459.2 87.1118642419363 6.69685606108007
"7298" 1459.4 87.9514558789539 7.13963328285128
"7299" 1459.6 88.7311683862813 7.70425040650217
"7300" 1459.8 89.5439589386873 8.35997530145128
"7301" 1460 90.1700623536941 9.0165769634613
"7302" 1460.2 91.3211000343317 9.04659799749572
"7303" 1460.4 92.7597731610894 9.3742420669233
"7304" 1460.6 94.6717570661038 9.82325857297066
"7305" 1460.8 95.977440502465 10.2380903229846
"7306" 1461 95.926069436022 11.2031823551959
"7307" 1461.2 97.3863358724698 11.7261162798084
"7308" 1461.4 98.0649001767919 12.9288556473109
"7309" 1461.6 99.5867338131181 14.3239936773301
"7310" 1461.8 101.666773515965 16.273033983356
"7311" 1462 104.420605106825 18.0534721867846
"7312" 1462.2 106.287087551052 20.5776001073419
"7313" 1462.4 107.939141474041 23.8120770009989
"7314" 1462.6 109.765567724258 26.9072447985861
"7315" 1462.8 111.6296763299 29.7316517768304
"7316" 1463 113.683015557677 31.9040295388471
"7317" 1463.2 115.151943555563 34.6489399538067
"7318" 1463.4 116.941059155905 36.4259545688748
"7319" 1463.6 116.952772565138 37.1551142936342
"7320" 1463.8 116.655773583372 38.3637688311206
"7321" 1464 116.267765129057 40.2955791908079
"7322" 1464.2 115.937786452781 43.3148073625305
"7323" 1464.4 115.553697797029 46.5266887241565
"7324" 1464.6 116.034814819118 49.0547390640523
"7325" 1464.8 116.347618184582 51.8546358549263
"7326" 1465 116.281490862471 54.8011930472552
"7327" 1465.2 116.703614835278 58.2408727698462
"7328" 1465.4 118.018874408592 61.6319400157614
"7329" 1465.6 119.558735810055 65.0446290486692
"7330" 1465.8 121.386252908286 68.4120539968846
"7331" 1466 121.04833033735 69.3952449313113
"7332" 1466.2 119.715564062327 71.1921034116855
"7333" 1466.4 117.941742214136 73.7879882389037
"7334" 1466.6 115.838030835244 76.4647534362166
"7335" 1466.8 113.700158806146 79.1877310168578
"7336" 1467 111.473494775941 81.3362046612685
"7337" 1467.2 109.962698800261 83.5199826043301
"7338" 1467.4 109.634384524112 85.95658953614
"7339" 1467.6 109.640795890098 89.1144882257602
"7340" 1467.8 110.801240478084 91.6283479349731
"7341" 1468 111.824236183992 95.0920343812492
"7342" 1468.2 110.815672164765 97.6374964787268
"7343" 1468.4 109.246549434158 99.8838531497436
"7344" 1468.6 107.382197135076 102.185562066932
"7345" 1468.8 104.911560129547 105.029842142877
"7346" 1469 102.181803478904 107.108218308686
"7347" 1469.2 99.0924073249586 109.608579360885
"7348" 1469.4 96.1252454388093 112.516942546224
"7349" 1469.6 92.7459142528567 114.666586651347
"7350" 1469.8 88.9489894984497 116.556310900349
"7351" 1470 85.4483719451886 117.637141312819
"7352" 1470.2 81.535815572758 118.7077738441
"7353" 1470.4 77.0801445137049 119.270688568026
"7354" 1470.6 72.8893630047671 120.215469287112
"7355" 1470.8 68.6448649486534 121.402104119063
"7356" 1471 64.685287988424 122.085465545451
"7357" 1471.2 61.3781594985966 121.084303222352
"7358" 1471.4 57.4014339801067 119.974999534015
"7359" 1471.6 53.2334209844644 118.980410209171
"7360" 1471.8 48.9569200258106 118.800016941811
"7361" 1472 44.5193525037574 117.921123305221
"7362" 1472.2 39.7728728183485 116.691516615224
"7363" 1472.4 35.6529842918288 116.17365925759
"7364" 1472.6 33.9994108754344 114.28084383746
"7365" 1472.8 30.9339258817404 111.350369305359
"7366" 1473 27.7842919946969 108.806955273993
"7367" 1473.2 23.9069402781067 106.484221235981
"7368" 1473.4 19.9339141988187 103.791247976454
"7369" 1473.6 16.2635747094817 101.211991337235
"7370" 1473.8 13.9536096265852 97.6263972807501
"7371" 1474 11.4925567112317 93.8412553685096
"7372" 1474.2 9.33680135362644 90.2080730625741
"7373" 1474.4 7.51391045653343 85.6635984575519
"7374" 1474.6 5.55391774941465 81.771537677931
"7375" 1474.8 3.97325645592525 77.0991386443895
"7376" 1475 3.13191564763169 72.5696553953596
"7377" 1475.2 2.12150792024392 68.4567006561017
"7378" 1475.4 1.92270136780312 63.6370176485227
"7379" 1475.6 1.89225342116477 59.02457966332
"7380" 1475.8 2.20089483708883 54.2186231939275
"7381" 1476 3.07743229277269 49.4441847841699
"7382" 1476.2 4.61463229118548 44.527671869751
"7383" 1476.4 5.7543527514317 39.2309500361596
"7384" 1476.6 8.03443240835267 34.3735574526878
"7385" 1476.8 10.7396819443537 29.9614669720681
"7386" 1477 13.854272847852 26.0771575114463
"7387" 1477.2 16.8831874365272 21.9393291463983
"7388" 1477.4 20.5831605780272 18.5993214939437
"7389" 1477.6 23.4879748215346 15.1651335684488
"7390" 1477.8 27.4343070170726 13.0021531929664
"7391" 1478 32.0153456759854 11.4876910975085
"7392" 1478.2 35.8901239675888 9.29184208043874
"7393" 1478.4 38.0746747895588 7.38841308006281
"7394" 1478.6 40.2466336966031 5.9937852932489
"7395" 1478.8 44.3442770815663 6.63289818452898
"7396" 1479 47.8798137946591 7.59743603393784
"7397" 1479.2 50.4941683312117 7.83687266596061
"7398" 1479.4 52.0705516249192 8.68487243129243
"7399" 1479.6 54.833753128514 9.23070091813139
"7400" 1479.8 58.0659884200488 9.65610053829681
"7401" 1480 61.1957320947864 10.3005679396284
"7402" 1480.2 65.1856082431856 10.5726358027154
"7403" 1480.4 68.9893603884277 12.2737246689046
"7404" 1480.6 72.0613604568723 14.5877901076987
"7405" 1480.8 75.6365070012927 15.9921264314432
"7406" 1481 77.4097325835664 16.3238535777452
"7407" 1481.2 79.4889549540073 17.0813283941153
"7408" 1481.4 82.2781301824991 18.032338109273
"7409" 1481.6 86.0424921304561 18.467476641076
"7410" 1481.8 89.9678676970703 18.7496130099263
"7411" 1482 93.7780875027549 18.1198935732497
"7412" 1482.2 97.3143925401668 16.6412686976625
"7413" 1482.4 98.7372210633055 17.172374182424
"7414" 1482.6 99.6794377756591 19.6521872368894
"7415" 1482.8 102.212303025209 22.3765986994846
"7416" 1483 105.477308982406 25.6194719359474
"7417" 1483.2 108.99218850957 28.9021200906394
"7418" 1483.4 112.725020234539 32.4249468100846
"7419" 1483.6 115.061845376539 36.3496146767769
"7420" 1483.8 115.636455324818 40.685380267769
"7421" 1484 116.810953377958 44.8569782751674
"7422" 1484.2 117.31714006609 47.935698016609
"7423" 1484.4 117.246457962764 50.7972922208572
"7424" 1484.6 118.102961588302 54.2291991439995
"7425" 1484.8 119.872245353506 58.0873072135749
"7426" 1485 121.644878278801 62.4139008836916
"7427" 1485.2 122.139970827328 67.2367314590669
"7428" 1485.4 122.25992306516 70.304387795737
"7429" 1485.6 121.360354210484 71.2757913644293
"7430" 1485.8 119.327300243107 74.2316005679643
"7431" 1486 117.233894386732 77.6900097537602
"7432" 1486.2 114.739426278803 80.9839259777608
"7433" 1486.4 111.841464553634 84.5643287012968
"7434" 1486.6 108.776360573341 87.5344397896383
"7435" 1486.8 106.296786549994 90.9515625113338
"7436" 1487 104.920623446193 95.3584440851692
"7437" 1487.2 104.097147642516 99.9265620718116
"7438" 1487.4 104.824222160869 104.302421648236
"7439" 1487.6 105.051756761224 103.270972652014
"7440" 1487.8 105.693425960051 102.306872661735
"7441" 1488 106.937882756809 101.440181313708
"7442" 1488.2 107.619929087813 100.463400280109
"7443" 1488.4 108.629228927418 99.8456527572676
"7444" 1488.6 109.284106893849 99.5837958735661
"7445" 1488.8 109.965917567674 98.03018610314
"7446" 1489 112.212965921907 96.8401809674096
"7447" 1489.2 113.518216775191 95.0524887944862
"7448" 1489.4 114.903506779558 92.9767212643796
"7449" 1489.6 116.464152771716 90.7005204660996
"7450" 1489.8 118.204480490684 88.2756859115941
"7451" 1490 119.507317296197 86.0870868506451
"7452" 1490.2 120.340388127089 83.6267639359751
"7453" 1490.4 120.982551385357 81.4550678688862
"7454" 1490.6 120.894920442532 78.5928221988646
"7455" 1490.8 121.257379611062 75.0952482672443
"7456" 1491 121.684989895303 72.1637383950283
"7457" 1491.2 122.219121356332 69.4668709012596
"7458" 1491.4 122.670907550452 66.7902973483366
"7459" 1491.6 123.755266876034 63.989899235273
"7460" 1491.8 123.192491828866 64.1705016951783
"7461" 1492 122.157455137307 64.0986642556096
"7462" 1492.2 121.559237400244 64.1756876588334
"7463" 1492.4 119.915497008699 63.68541013726
"7464" 1492.6 117.71609640016 62.0822252590703
"7465" 1492.8 115.627729447533 60.5798272502887
"7466" 1493 113.883157509566 59.3406017961978
"7467" 1493.2 111.68638932274 57.550399096667
"7468" 1493.4 109.36595489653 55.3672930025911
"7469" 1493.6 107.175246220409 52.5972840654954
"7470" 1493.8 104.770826962732 49.5573370641179
"7471" 1494 103.027481221875 46.6888532919275
"7472" 1494.2 101.454142601136 43.365986853237
"7473" 1494.4 100.394068397592 40.2628881880059
"7474" 1494.6 100.498914334377 36.5150041485169
"7475" 1494.8 100.140797414716 32.5386723003286
"7476" 1495 100.091138370871 28.3065189338544
"7477" 1495.2 101.210819910466 24.4341002112299
"7478" 1495.4 100.592583608836 21.8328973831126
"7479" 1495.6 97.969839649209 20.0509855973073
"7480" 1495.8 94.2371382457163 18.0744436944692
"7481" 1496 90.7679910343131 16.0185624378079
"7482" 1496.2 86.6604321122317 14.4492705674977
"7483" 1496.4 82.5144520215865 13.5023167690991
"7484" 1496.6 78.0920732582317 11.9679900461596
"7485" 1496.8 73.334964933446 11.5699279202552
"7486" 1497 68.5753686995854 11.5591248070529
"7487" 1497.2 64.0774041942478 12.717093267083
"7488" 1497.4 60.1824993183723 14.8251239111831
"7489" 1497.6 56.3586936914526 17.2684921649242
"7490" 1497.8 52.9994710278043 20.2992114025507
"7491" 1498 49.6622340470624 23.7698003556665
"7492" 1498.2 47.1104455255957 26.9115973583926
"7493" 1498.4 44.9356402601077 31.0929564791446
"7494" 1498.6 44.2856862276586 34.9907048216871
"7495" 1498.8 44.2208782355268 39.0433974718256
"7496" 1499 44.2439400180757 43.6463811419686
"7497" 1499.2 44.7232153165543 48.0364463877685
"7498" 1499.4 46.2863507312563 52.8185347501453
"7499" 1499.6 47.3836761986294 57.4329625390445
"7500" 1499.8 50.1475392684817 61.3303784298393
"7501" 1500 52.2761472984702 65.6947457868923
"7502" 1500.2 54.8430784184759 69.7715790116683
"7503" 1500.4 56.5190390697161 73.7508474788549
"7504" 1500.6 58.3098035093903 77.9876541485407
"7505" 1500.8 60.9491734731365 81.4228534515227
"7506" 1501 62.8552533022359 84.8919078309359
"7507" 1501.2 63.7265904942702 88.1315959608359
"7508" 1501.4 63.9838272141455 91.5224488494915
"7509" 1501.6 65.4037900777926 95.1653151696803
"7510" 1501.8 67.8041015525622 97.2909879833863
"7511" 1502 71.1998300566781 98.1940558512667
"7512" 1502.2 74.6328639192408 98.8863782350573
"7513" 1502.4 78.4482110238668 98.4318360800819
"7514" 1502.6 82.3266836670681 97.3284948070573
"7515" 1502.8 86.9295210679772 96.2202731866846
"7516" 1503 90.4329537467023 96.3791162028729
"7517" 1503.2 94.5549719171742 97.0161034599705
"7518" 1503.4 98.9873570685193 96.0441496398466
"7519" 1503.6 103.309449587794 95.385840492174
"7520" 1503.8 105.579986243223 94.2118122672243
"7521" 1504 106.985730792975 94.714883656802
"7522" 1504.2 108.842567740459 96.1150194922722
"7523" 1504.4 109.345513340445 98.070578995842
"7524" 1504.6 108.532466323257 98.0540318050596
"7525" 1504.8 108.159556299706 97.9282859792205
"7526" 1505 107.146599190432 98.3039422716346
"7527" 1505.2 106.970191802261 99.9045365793308
"7528" 1505.4 106.30580034032 101.864982321709
"7529" 1505.6 105.192753724482 103.470922307835
"7530" 1505.8 104.260045510928 105.285367002563
"7531" 1506 103.413861040327 106.169708063761
"7532" 1506.2 102.239266392232 107.131948363635
"7533" 1506.4 100.847386936068 108.752296106678
"7534" 1506.6 99.379391545583 109.530842070586
"7535" 1506.8 97.3290367033598 110.609129154016
"7536" 1507 94.8393201092317 112.704962959948
"7537" 1507.2 92.6472982345779 114.941837689708
"7538" 1507.4 91.2146228476561 115.283726134314
"7539" 1507.6 89.4516399207317 115.52770838058
"7540" 1507.8 86.9558927623696 116.626531589052
"7541" 1508 83.9170540581001 118.441293784048
"7542" 1508.2 81.4483956435552 119.764277421986
"7543" 1508.4 81.3068581287232 120.236762541556
"7544" 1508.6 82.3663508837825 119.708666464268
"7545" 1508.8 83.2707154161385 119.84069048359
"7546" 1509 84.0732328478746 119.080248773978
"7547" 1509.2 84.2313638725212 118.314886576074
"7548" 1509.4 84.5698426773433 117.912512414619
"7549" 1509.6 84.8373056005852 117.664001371923
"7550" 1509.8 85.5006361531122 117.303054471493
"7551" 1510 86.7230861196621 117.260166222445
"7552" 1510.2 88.5292089436264 117.002984741969
"7553" 1510.4 90.8153623610237 116.16221505851
"7554" 1510.6 93.5631075688835 115.254270355213
"7555" 1510.8 94.8115007623031 113.887644937347
"7556" 1511 96.8959995470738 111.898866668653
"7557" 1511.2 99.4871205575901 110.206412926687
"7558" 1511.4 102.325997297362 108.544898448911
"7559" 1511.6 104.679950429432 106.38221696391
"7560" 1511.8 107.166563662933 103.894158215322
"7561" 1512 109.450968427682 101.46190180381
"7562" 1512.2 110.725962002022 99.8015205346798
"7563" 1512.4 111.761828845882 96.9375486816596
"7564" 1512.6 113.157432750132 93.8380097780346
"7565" 1512.8 114.790278848458 90.758886685462
"7566" 1513 115.423381213651 87.9161229410819
"7567" 1513.2 115.193195846748 85.2323668681648
"7568" 1513.4 115.764378296034 82.2801620839947
"7569" 1513.6 116.237498110907 78.2721578599346
"7570" 1513.8 117.390991875269 74.6543881612216
"7571" 1514 118.354421196625 70.5139196710551
"7572" 1514.2 119.564586129409 66.2589241646035
"7573" 1514.4 121.024953454466 61.5894040325669
"7574" 1514.6 120.726362563437 57.0037502708584
"7575" 1514.8 119.51921925012 52.6165966699747
"7576" 1515 118.997778929178 48.2261979183383
"7577" 1515.2 117.729861181193 43.4421036774721
"7578" 1515.4 115.757674202941 38.6734413497282
"7579" 1515.6 113.082557732662 34.4112481807846
"7580" 1515.8 110.050320802065 30.4114443001656
"7581" 1516 106.861985871855 26.7536519462308
"7582" 1516.2 103.410770001779 23.6451609194275
"7583" 1516.4 99.7170531222997 20.3404450590886
"7584" 1516.6 95.9049982415742 16.9709272063043
"7585" 1516.8 91.2531922951625 14.4194094980077
"7586" 1517 86.4816586041006 12.0996758892027
"7587" 1517.2 81.6529496650888 10.1095031194037
"7588" 1517.4 76.3768436040037 8.81833922560061
"7589" 1517.6 71.9673299425059 8.37637774793784
"7590" 1517.8 66.8645121242947 7.47884748958293
"7591" 1518 60.1193362106369 8.05817269291393
"7592" 1518.2 61.9051178155475 12.6726248203372
"7593" 1518.4 59.4797829734534 12.3479248899083
"7594" 1518.6 59.4697126844172 14.1493409347604
"7595" 1518.8 59.4333034410757 15.7259943453526
"7596" 1519 59.0445141580755 17.5575053923237
"7597" 1519.2 58.7253208045059 19.6930188589943
"7598" 1519.4 58.4867095027856 22.3855864884923
"7599" 1519.6 58.3459008083317 24.2631955307926
"7600" 1519.8 57.1145737142779 26.6937333528462
"7601" 1520 55.8061885222201 28.8529857952265
"7602" 1520.2 53.7501446957317 31.8002355554566
"7603" 1520.4 51.0268446264009 34.4801545631769
"7604" 1520.6 48.1529763947544 36.6093980933983
"7605" 1520.8 44.7223319401145 38.2116317776049
"7606" 1521 40.9451753743653 40.0035739977083
"7607" 1521.2 37.1945905321614 41.8750920262612
"7608" 1521.4 33.6816621114167 43.3936114890759
"7609" 1521.6 32.5734396059936 45.7213582265227
"7610" 1521.8 31.9274125495412 48.8680354679989
"7611" 1522 33.3013668198037 50.6880142365286
"7612" 1522.2 33.3688834774011 50.9135052991556
"7613" 1522.4 33.6553797349796 53.270006454859
"7614" 1522.6 34.9420756722593 55.8628123123988
"7615" 1522.8 37.1946373435625 57.6866257810385
"7616" 1523 39.9299211315702 59.4632120748923
"7617" 1523.2 40.9698469769172 59.3153967707282
"7618" 1523.4 42.1002924211477 58.2717907640326
"7619" 1523.6 43.1153371624425 56.6690248432226
"7620" 1523.8 44.1759083527868 53.8970578294303
"7621" 1524 45.3874264542277 50.4107109863446
"7622" 1524.2 45.8392126483477 46.2760883684326
"7623" 1524.4 44.4900855996997 42.2255914556326
"7624" 1524.6 42.5764618513453 38.0994191751028
"7625" 1524.8 40.446640159258 34.0452041422508
"7626" 1525 37.2262708362464 29.9609708882993
"7627" 1525.2 33.580102867885 26.4882169511569
"7628" 1525.4 29.7104920222466 23.3084222573518
"7629" 1525.6 26.0802748551347 21.4046654563443
"7630" 1525.8 22.8132785113537 21.3808413194224
"7631" 1526 21.1390848888781 22.8791110979066
"7632" 1526.2 17.6350253822898 25.3175565429241
"7633" 1526.4 14.3601929405946 27.7211439436072
"7634" 1526.6 12.6805937827782 31.2501940158311
"7635" 1526.8 9.08780060580147 35.7125035247148
"7636" 1527 6.37770897203639 39.4926257682065
"7637" 1527.2 5.15041327584371 43.2195210826966
"7638" 1527.4 5.4590040182067 47.6532573187846
"7639" 1527.6 5.38172677722758 52.4975022756854
"7640" 1527.8 5.09986264461102 57.2490134334915
"7641" 1528 5.42120859364298 61.8500982352362
"7642" 1528.2 4.95723573077171 66.6625509072406
"7643" 1528.4 4.62615383802439 71.2843224065163
"7644" 1528.6 3.77337202085467 76.0846298797846
"7645" 1528.8 4.76075439842998 79.814820587776
"7646" 1529 7.3049533910488 83.4180811384188
"7647" 1529.2 9.902749442494 87.1334711591043
"7648" 1529.4 12.5214088918067 90.9689077981346
"7649" 1529.6 14.8478653775105 95.0549625959616
"7650" 1529.8 16.9219233828968 98.563172644803
"7651" 1530 19.2768038841034 102.055098087705
"7652" 1530.2 21.9996532383512 104.871006850262
"7653" 1530.4 24.6531310336771 105.011692622421
"7654" 1530.6 28.809717339218 105.09842216272
"7655" 1530.8 33.097370639815 105.706052281618
"7656" 1531 37.256589870851 106.86354696417
"7657" 1531.2 40.7515548433567 108.435052939347
"7658" 1531.4 43.2513650722534 110.12099607848
"7659" 1531.6 45.7156295164127 111.999886408483
"7660" 1531.8 49.1385340172715 114.014955377882
"7661" 1532 52.6295618791001 115.141040732627
"7662" 1532.2 56.6638276164959 115.204405488077
"7663" 1532.4 61.1538358908183 115.211471359938
"7664" 1532.6 65.9463524584539 115.576253537257
"7665" 1532.8 70.5919233081395 115.337998486746
"7666" 1533 75.331412183614 114.962985428549
"7667" 1533.2 78.9628713064298 115.626944625388
"7668" 1533.4 81.9574853478379 116.244934532563
"7669" 1533.6 83.3095130406845 114.318910426407
"7670" 1533.8 84.8484653156174 111.174099472356
"7671" 1534 87.0354781226761 107.772411550701
"7672" 1534.2 88.1721411602781 105.062064673279
"7673" 1534.4 88.2556890063075 104.795319924088
"7674" 1534.6 88.5379755832411 104.626230041822
"7675" 1534.8 89.1736214158921 103.582742085332
"7676" 1535 90.9041947521845 101.440652371832
"7677" 1535.2 92.8064278322738 98.9141739461771
"7678" 1535.4 95.3189462572039 96.5606995653957
"7679" 1535.6 98.2831547591912 93.5055560510008
"7680" 1535.8 100.645822581636 90.9522565078716
"7681" 1536 104.083711710951 87.7497570113944
"7682" 1536.2 107.149496081104 84.4083624103797
"7683" 1536.4 109.086670687049 81.3789003911993
"7684" 1536.6 109.935406898412 78.7127399484485
"7685" 1536.8 110.311473241445 76.0067357083846
"7686" 1537 109.74775373374 72.8092438200961
"7687" 1537.2 108.358391848756 69.5617846324675
"7688" 1537.4 107.706586279782 66.8420609708098
"7689" 1537.6 107.889839409207 64.1570848841596
"7690" 1537.8 106.844913828184 60.9261768422608
"7691" 1538 105.006394013337 56.6424959698653
"7692" 1538.2 103.953260039773 53.385882081735
"7693" 1538.4 102.682132447369 49.5346528296153
"7694" 1538.6 100.769622455271 45.359030551769
"7695" 1538.8 98.8820276048917 40.9917477806566
"7696" 1539 98.0833273693659 36.2129466981261
"7697" 1539.2 96.9844289766619 31.7483544143195
"7698" 1539.4 96.2663656712083 26.5396770318862
"7699" 1539.6 94.0981178193596 22.1806556094125
"7700" 1539.8 91.6379876861635 17.9177474941937
"7701" 1540 87.5657288752584 14.2836321358228
"7702" 1540.2 83.3374667603077 12.2487985340566
"7703" 1540.4 78.3559083549091 11.206323249204
"7704" 1540.6 73.0258112232236 10.2703368348007
"7705" 1540.8 67.3972035250117 10.5756317323846
"7706" 1541 62.1392233139698 11.7168431641656
"7707" 1541.2 56.6353448043877 12.4669022139766
"7708" 1541.4 51.1373165842041 13.272487414635
"7709" 1541.6 45.3477898135678 14.3375371249158
"7710" 1541.8 39.8328433459978 14.9596915888411
"7711" 1542 34.4054032315112 15.462110972887
"7712" 1542.2 30.073939574848 16.2751905218776
"7713" 1542.4 28.8123838520004 18.3877195640607
"7714" 1542.6 28.2923512175412 20.8879545349513
"7715" 1542.8 27.2256214506037 25.3537139303926
"7716" 1543 25.1578337640706 29.7665668035036
"7717" 1543.2 24.0247238034091 34.6373925493653
"7718" 1543.4 22.7147892974342 39.3456186252557
"7719" 1543.6 21.6077164891707 44.2556782166627
"7720" 1543.8 19.5646543119575 49.0038417422524
"7721" 1544 19.0585069660678 54.0252559300305
"7722" 1544.2 18.1119780653659 59.1917272611261
"7723" 1544.4 16.8390733132195 64.3435084346139
"7724" 1544.6 15.0503420795412 69.3647120772608
"7725" 1544.8 13.9858086728465 74.1723918195961
"7726" 1545 12.4308274121863 78.94611411014
"7727" 1545.2 10.9855730956541 83.2159755717501
"7728" 1545.4 9.95206037506205 84.9937757336596
"7729" 1545.6 10.1158618993143 84.890057951089
"7730" 1545.8 11.7297798695862 86.2533598916391
"7731" 1546 14.222269121258 87.492026296653
"7732" 1546.2 17.3396996208882 89.1979442998194
"7733" 1546.4 21.1393243667569 91.9252933073476
"7734" 1546.6 24.9889499675425 94.7722135228657
"7735" 1546.8 29.8450550674344 96.4564118234062
"7736" 1547 34.3686585937499 97.417010910921
"7737" 1547.2 38.9713046084885 98.1160488987306
"7738" 1547.4 43.2769192865862 99.5520193361119
"7739" 1547.6 47.7018913870258 100.090544369579
"7740" 1547.8 51.5950726203317 99.6086696425846
"7741" 1548 53.6972069093433 98.1748118855516
"7742" 1548.2 57.3582615030336 96.1129849883412
"7743" 1548.4 60.2603823237501 93.7644629113075
"7744" 1548.6 63.6279314310248 90.8475898645174
"7745" 1548.8 67.346850507071 88.0156522937757
"7746" 1549 70.6701134050535 84.4260796257933
"7747" 1549.2 73.7931659416813 81.4684917265493
"7748" 1549.4 76.5096433476477 77.9534354205157
"7749" 1549.6 78.9691616281957 74.8102812356806
"7750" 1549.8 82.4474973541951 71.7909511635895
"7751" 1550 84.410156049565 68.3292141638084
"7752" 1550.2 86.7302990216935 64.9951161652045
"7753" 1550.4 89.7988426227084 60.8197876085288
"7754" 1550.6 91.9816909142666 56.6141061837148
"7755" 1550.8 94.4407210290208 52.6707373437299
"7756" 1551 97.0712877128087 49.6425546191539
"7757" 1551.2 99.987173459579 47.3737896809373
"7758" 1551.4 103.316396731122 45.5020393820737
"7759" 1551.6 106.048409395164 42.9264973724664
"7760" 1551.8 109.465288666571 40.95495319038
"7761" 1552 111.478380611065 39.5083707458084
"7762" 1552.2 109.849526938012 39.8108721422326
"7763" 1552.4 108.362613755065 38.8716168049989
"7764" 1552.6 106.638447056535 36.9504755004382
"7765" 1552.8 104.99827794322 33.4360131548566
"7766" 1553 103.516920788976 29.6521042940285
"7767" 1553.2 101.080276503256 26.2826144879136
"7768" 1553.4 98.0128990455676 23.4756367740815
"7769" 1553.6 94.1447126359207 21.0741713532807
"7770" 1553.8 89.8759415047805 18.7944167440041
"7771" 1554 85.2407480205865 17.3844617630669
"7772" 1554.2 80.5929668321175 16.0969178028004
"7773" 1554.4 75.582149957565 14.9809798704513
"7774" 1554.6 70.4755811787397 14.1774582179206
"7775" 1554.8 64.9224863870292 14.5804221479168
"7776" 1555 59.7745788250412 15.5373668090227
"7777" 1555.2 54.3539754817782 17.2594347031334
"7778" 1555.4 49.8913872817625 19.6652823488308
"7779" 1555.6 45.622983296927 22.7758063279096
"7780" 1555.8 42.2548533406408 26.4536504434437
"7781" 1556 39.3635074665485 30.7157346292503
"7782" 1556.2 36.2859174034363 35.0102071502619
"7783" 1556.4 33.1669190071365 39.4960065916179
"7784" 1556.6 30.345380382888 44.3579687396362
"7785" 1556.8 28.3753394204677 49.6629269409046
"7786" 1557 26.8673824470889 54.855377134737
"7787" 1557.2 26.3829169172435 60.3432605177295
"7788" 1557.4 26.1515431541707 65.9235568707358
"7789" 1557.6 26.6364818675817 70.9695792911846
"7790" 1557.8 27.4832085367481 75.8037000812928
"7791" 1558 28.1866938999135 80.3945594460904
"7792" 1558.2 28.5533606081215 84.9599445787083
"7793" 1558.4 29.1031880726609 89.8229558621032
"7794" 1558.6 29.9545093264574 94.2484477239439
"7795" 1558.8 31.82897895993 98.1635984628191
"7796" 1559 34.0436148152049 101.135951788963
"7797" 1559.2 35.5625271753093 105.291586647397
"7798" 1559.4 36.8660567328128 109.501931159677
"7799" 1559.6 37.8650598273215 112.238843365913
"7800" 1559.8 39.3224897629706 111.726383262413
"7801" 1560 41.554143002246 110.654804996356
"7802" 1560.2 45.2543343347023 109.880772578873
"7803" 1560.4 49.551277932646 108.829855837842
"7804" 1560.6 54.2245910124408 108.463820673103
"7805" 1560.8 58.2033397776562 107.741996897822
"7806" 1561 62.1307229579638 106.734595358338
"7807" 1561.2 65.2522746781616 105.618896549859
"7808" 1561.4 68.943289389188 104.663471988581
"7809" 1561.6 72.504093771846 102.780075192442
"7810" 1561.8 76.177787253543 100.57720283037
"7811" 1562 79.887569640273 97.962887287225
"7812" 1562.2 83.1517169808656 95.2660695870346
"7813" 1562.4 86.0231161644135 92.2618330219028
"7814" 1562.6 88.2530897238924 88.8432778649007
"7815" 1562.8 89.9673281850928 84.9450918765346
"7816" 1563 92.2467988828535 81.0867903649064
"7817" 1563.2 94.2517563163437 77.9749065391898
"7818" 1563.4 96.5490051704719 75.6000913332807
"7819" 1563.6 98.4149244056393 75.0667690686334
"7820" 1563.8 99.3397018623616 74.7996827216508
"7821" 1564 100.827836881533 74.3207453373383
"7822" 1564.2 101.986718883396 72.7984695238471
"7823" 1564.4 103.325063932959 70.7353066696255
"7824" 1564.6 104.741096362961 69.9303957271892
"7825" 1564.8 105.531368478763 69.8990966627059
"7826" 1565 106.923650125047 69.7702952769263
"7827" 1565.2 109.016697780846 69.9680219944403
"7828" 1565.4 111.66601901506 70.4014711344406
"7829" 1565.6 115.049611997057 70.9079130721596
"7830" 1565.8 118.222785234583 71.9312883188081
"7831" 1566 118.765222983573 70.6674443233301
"7832" 1566.2 118.455822037319 69.1365887133037
"7833" 1566.4 117.403901506851 67.3431728671179
"7834" 1566.6 117.536816164398 64.5426919429751
"7835" 1566.8 118.75666158992 60.6207214264404
"7836" 1567 118.975247557285 56.5273990770408
"7837" 1567.2 118.100131292818 52.9816215434312
"7838" 1567.4 117.480226381757 48.558693841041
"7839" 1567.6 116.062340921724 44.8704252276395
"7840" 1567.8 114.323945463293 40.8739312631993
"7841" 1568 112.614514631986 36.4288349154076
"7842" 1568.2 110.587963682884 32.0962334067766
"7843" 1568.4 109.045878166521 27.9180387367377
"7844" 1568.6 106.262799938009 26.2952747068385
"7845" 1568.8 102.513162564024 24.7378053504188
"7846" 1569 98.2399478813019 22.8236854931813
"7847" 1569.2 93.683471114264 21.5587098997846
"7848" 1569.4 89.8009272766127 19.2033385264989
"7849" 1569.6 85.3524847066372 17.2254632782019
"7850" 1569.8 80.7524104830623 15.5344751923169
"7851" 1570 75.6365070012927 13.9181149571749
"7852" 1570.2 71.0560587596416 12.8850023713502
"7853" 1570.4 66.4791922171951 11.7934406071993
"7854" 1570.6 60.9298164776416 11.1643073555879
"7855" 1570.8 55.5940457843411 10.9182443769018
"7856" 1571 50.0374020179366 10.8450689482108
"7857" 1571.2 45.2791535559817 11.7811068526798
"7858" 1571.4 40.6818994785471 14.1887229134769
"7859" 1571.6 36.1858875507242 17.084187572747
"7860" 1571.8 32.3077806631018 21.6169771933515
"7861" 1572 29.3351903475442 26.1562916570268
"7862" 1572.2 28.2617898202882 31.1572819884298
"7863" 1572.4 28.6931476397797 36.6390214828246
"7864" 1572.6 29.0590353648869 41.7171842569225
"7865" 1572.8 29.2958078777561 46.6874962506139
"7866" 1573 30.1792417729024 51.5859630455651
"7867" 1573.2 33.1848567662671 55.1758715882413
"7868" 1573.4 35.7720510142126 59.3730597485098
"7869" 1573.6 38.252200516801 63.3788921525769
"7870" 1573.8 40.2424500118712 66.3750308401567
"7871" 1574 41.9341980802856 69.9909089325692
"7872" 1574.2 43.8233114925157 73.7758466394886
"7873" 1574.4 44.7279676257491 78.3266273348629
"7874" 1574.6 45.0134552170961 82.1775383714965
"7875" 1574.8 46.3339704603567 86.5159576664346
"7876" 1575 48.3390536906907 89.8023042447764
"7877" 1575.2 49.8451868926527 89.8630155489162
"7878" 1575.4 51.9740232875162 89.1755511853277
"7879" 1575.6 55.5951803657571 89.0790939815558
"7880" 1575.8 59.7117819366527 88.8449250630741
"7881" 1576 63.3582516411871 87.7722330081507
"7882" 1576.2 67.4835422981709 87.3538053309248
"7883" 1576.4 71.6387104928969 87.1930160620455
"7884" 1576.6 75.4614946732402 85.5408502637253
"7885" 1576.8 79.0297488929418 82.9249163598687
"7886" 1577 82.474425091335 79.1134900156276
"7887" 1577.2 85.4549270786603 75.2933240115941
"7888" 1577.4 87.8304278980976 70.9043508387115
"7889" 1577.6 89.9453953241416 66.3829746795961
"7890" 1577.8 91.5229167511408 61.9250037983983
"7891" 1578 93.9285574897856 58.1599826687769
"7892" 1578.2 95.3516240826702 53.7439823363308
"7893" 1578.4 96.4304510494146 48.4923611976871
"7894" 1578.6 97.3831474783774 43.5990803663909
"7895" 1578.8 99.7475729173301 39.3118342397295
"7896" 1579 100.855306972892 35.5469570920365
"7897" 1579.2 102.340294546867 32.1095632664839
"7898" 1579.4 103.344764440178 30.6004256415231
"7899" 1579.6 101.506237909341 30.1460673321749
"7900" 1579.8 98.8477541694757 29.9650488772726
"7901" 1580 96.6484750578769 30.4066083205024
"7902" 1580.2 92.961169323616 29.2837516915202
"7903" 1580.4 88.4004873926994 28.248814136962
"7904" 1580.6 83.276504994035 26.8772217666863
"7905" 1580.8 78.1699674296317 26.6088486788846
"7906" 1581 72.9567115550462 26.204092137712
"7907" 1581.2 67.662909198565 26.4920074217846
"7908" 1581.4 62.4949825318098 27.4129437190659
"7909" 1581.6 57.3040662658567 29.2568448076752
"7910" 1581.8 52.5122915843364 31.2079258608079
"7911" 1582 47.4212432694817 33.7083749935424
"7912" 1582.2 43.5614681542126 36.9621336411358
"7913" 1582.4 39.7323096105877 40.9045063086886
"7914" 1582.6 37.0607099250676 45.5750651677612
"7915" 1582.8 34.8560584866341 50.2148989717358
"7916" 1583 33.6618172698061 55.1175789500491
"7917" 1583.2 33.1681078681163 59.9565418270923
"7918" 1583.4 33.8367683779127 65.2801711054225
"7919" 1583.6 34.7115109693817 70.2458126152596
"7920" 1583.8 35.5665293241157 75.4178557726006
"7921" 1584 37.8059927901736 79.5536377456218
"7922" 1584.2 40.3021344432854 83.3493879314292
"7923" 1584.4 43.4919329497896 85.1422413805945
"7924" 1584.6 47.8241441560334 86.533192871026
"7925" 1584.8 52.2024213770448 87.7856891053063
"7926" 1585 56.6085825926424 88.7980714261417
"7927" 1585.2 58.7400320003728 90.1754857574
"7928" 1585.4 61.1299459344041 91.4754437460605
"7929" 1585.6 64.6031674162406 92.3798123431953
"7930" 1585.8 68.5198196952403 92.8956693711553
"7931" 1586 72.1201867842317 93.539073813232
"7932" 1586.2 76.0217281762843 94.6630730408899
"7933" 1586.4 80.1868440825635 96.693826069822
"7934" 1586.6 84.3611874915212 97.9394112151267
"7935" 1586.8 87.61717573921 100.103128295819
"7936" 1587 91.4384049472138 102.398254655847
"7937" 1587.2 94.0072687329135 101.711812270385
"7938" 1587.4 95.8661069140499 99.6617793049028
"7939" 1587.6 98.3841942368822 97.4124676064749
"7940" 1587.8 101.394283967697 95.0975811075933
"7941" 1588 104.460570517325 92.9077905418948
"7942" 1588.2 106.760728484211 89.7357470608518
"7943" 1588.4 109.602798733317 86.2140385915163
"7944" 1588.6 111.998024075288 82.335008955833
"7945" 1588.8 114.796560636474 78.3680598236475
"7946" 1589 116.296631186146 73.8649626378578
"7947" 1589.2 117.990304728839 68.9614975943218
"7948" 1589.4 118.983320859158 63.7588349709567
"7949" 1589.6 120.202382347228 58.4733468418266
"7950" 1589.8 121.088097987604 53.1899750218966
"7951" 1590 120.524772170685 49.398328290459
"7952" 1590.2 118.034302998362 45.9236387097452
"7953" 1590.4 115.883110541422 41.4711802235465
"7954" 1590.6 113.280456084327 37.4219197261656
"7955" 1590.8 110.13722459074 33.3513766682928
"7956" 1591 106.917666320829 30.0004115645163
"7957" 1591.2 103.863083862952 25.5668863572571
"7958" 1591.4 99.9704440982793 21.2650612377608
"7959" 1591.6 95.9687855945317 17.2535589651
"7960" 1591.8 92.0601889164526 13.4251092117381
"7961" 1592 87.6371051844009 9.87458418978461
"7962" 1592.2 82.7641403273659 7.92406347505291
"7963" 1592.4 77.423062834514 6.47299597905074
"7964" 1592.6 72.058317715802 4.80537756664399
"7965" 1592.8 66.7355257496619 3.14790923322648
"7966" 1593 60.9347017926635 2.18548530083007
"7967" 1593.2 55.5417106379317 2.25593504093077
"7968" 1593.4 50.2168650810277 2.62419471587261
"7969" 1593.6 44.9231296237241 4.0771172344411
"7970" 1593.8 40.0580803451984 6.69534800894017
"7971" 1594 35.6780835909994 10.1536538589736
"7972" 1594.2 31.0793178336154 13.5428562150172
"7973" 1594.4 26.4840438117236 16.7657056434782
"7974" 1594.6 22.2060012084009 20.7258414517385
"7975" 1594.8 18.338256005424 24.8062976612308
"7976" 1595 14.8749613077933 29.4529845782077
"7977" 1595.2 12.2914319730309 34.1812457061783
"7978" 1595.4 10.7414343441603 39.8442029927174
"7979" 1595.6 9.44134353103171 44.9983643102346
"7980" 1595.8 7.29801740211266 49.6284309507132
"7981" 1596 5.07242097005454 54.5287979596823
"7982" 1596.2 2.57800153989836 59.1611938315703
"7983" 1596.4 1.87262654333171 63.1152503416846
"7984" 1596.6 1.87452640117073 67.6714260826383
"7985" 1596.8 1.43122623873169 72.6623350344791
"7986" 1597 3.48307270487805 76.0276341446139
"7987" 1597.2 5.88850382439836 79.6887808263084
"7988" 1597.4 8.88561468453816 83.3966311305588
"7989" 1597.6 11.4690541595162 87.6109527425519
"7990" 1597.8 14.3464379909731 91.0523978151812
"7991" 1598 16.7363782948939 94.9476508458387
"7992" 1598.2 18.1796322291871 99.1990297590614
"7993" 1598.4 20.776064638861 103.028626667931
"7994" 1598.6 24.1121079617049 103.931796155285
"7995" 1598.8 28.4414322802361 104.653868230873
"7996" 1599 32.9927905022873 105.684415011785
"7997" 1599.2 37.608347995159 106.406706419312
"7998" 1599.4 41.7291793256236 108.238782434271
"7999" 1599.6 45.6361685082317 109.080327571942
"8000" 1599.8 50.0940308849749 108.277378645325
"8001" 1600 54.5435112562873 107.494733254507
"8002" 1600.2 59.2966269896156 106.268621297285
"8003" 1600.4 63.898024247565 105.291337943146
"8004" 1600.6 67.6174510812088 102.25778609561
"8005" 1600.8 70.9404593106583 99.4242962827571
"8006" 1601 74.4737035343889 96.6041801742989
"8007" 1601.2 77.4699538804574 93.4315929176696
"8008" 1601.4 80.2692504363263 90.4248766595954
"8009" 1601.6 81.5312400222763 86.715097824865
"8010" 1601.8 82.5745287578862 82.7622847552573
"8011" 1602 84.6741307415317 79.136049376802
"8012" 1602.2 87.1988182969082 76.1926344031543
"8013" 1602.4 89.6556484648745 73.1048687198798
"8014" 1602.6 91.818656602034 69.4455103872032
"8015" 1602.8 93.0416385089466 65.4948850902805
"8016" 1603 93.6141735944955 61.2694038154775
"8017" 1603.2 92.778120496801 57.2761834163539
"8018" 1603.4 90.3004866603471 53.5462509781615
"8019" 1603.6 87.6097673261692 50.1939461124956
"8020" 1603.8 84.4483593541145 47.4798210777768
"8021" 1604 80.913472606034 43.9336596767381
"8022" 1604.2 76.9174786101364 40.899338092237
"8023" 1604.4 72.4143184210286 38.6558719738706
"8024" 1604.6 67.4903142322201 37.7594898894125
"8025" 1604.8 62.0474318332597 36.9194404998646
"8026" 1605 56.2009613080732 36.4060989117602
"8027" 1605.2 50.9968853297086 37.2663691555615
"8028" 1605.4 46.0619286445585 38.9192966830681
"8029" 1605.6 41.7604341594702 42.1107874307077
"8030" 1605.8 38.0686591821038 46.2735039726683
"8031" 1606 34.8821073187239 50.8237935140502
"8032" 1606.2 32.2311365814874 55.2523986202503
"8033" 1606.4 29.6564666413195 60.1668667623953
"8034" 1606.6 27.8838028570051 64.9847104552846
"8035" 1606.8 26.3795260948537 69.8784276056383
"8036" 1607 24.7475482111317 74.8740246326096
"8037" 1607.2 24.6454496361893 79.8440138299795
"8038" 1607.4 23.9086190318007 85.3849253443536
"8039" 1607.6 24.2720692065442 90.1507871705435
"8040" 1607.8 25.0450899108939 93.6774846275143
"8041" 1608 25.8170141319749 97.21079231219
"8042" 1608.2 27.2205127157587 101.505497978568
"8043" 1608.4 27.2510013379064 103.517747040319
"8044" 1608.6 26.530062231273 104.215859761996
"8045" 1608.8 26.4115592966055 104.576502768086
"8046" 1609 27.1032567886226 103.776007812485
"8047" 1609.2 28.5998803922883 102.634784716407
"8048" 1609.4 31.0778921220372 101.775281595229
"8049" 1609.6 35.0922860934109 101.323076264058
"8050" 1609.8 39.1131940188847 100.963074418764
"8051" 1610 43.3824304823917 100.399295482295
"8052" 1610.2 47.7515655150214 99.438321641579
"8053" 1610.4 51.8177700590779 98.4080508276404
"8054" 1610.6 55.4378517427317 97.4906900297561
"8055" 1610.8 59.2099491170095 96.5066063908124
"8056" 1611 62.9340066005263 94.6157923525792
"8057" 1611.2 66.7174377828121 92.7345090165346
"8058" 1611.4 70.4124160870226 90.5658644718755
"8059" 1611.6 74.3385032098051 89.7482680189406
"8060" 1611.8 78.3833147397936 89.3438722415457
"8061" 1612 82.4917737021385 87.7885591926829
"8062" 1612.2 86.5647146982232 86.3164913772422
"8063" 1612.4 90.8942489284127 85.1398273050346
"8064" 1612.6 95.1314232519817 84.1191450591036
"8065" 1612.8 99.1605153614838 82.2260381042144
"8066" 1613 103.494755780854 80.3054807121505
"8067" 1613.2 107.363144986924 77.9665530608086
"8068" 1613.4 110.658530933786 75.6556033888705
"8069" 1613.6 113.612443595433 72.6170828948814
"8070" 1613.8 115.545196319739 70.1563482854487
"8071" 1614 115.403074688866 68.2277453472334
"8072" 1614.2 114.931070668756 65.151626536856
"8073" 1614.4 114.926038151451 60.8502037129995
"8074" 1614.6 114.510843978207 56.0982837347346
"8075" 1614.8 112.354941635476 52.175949906273
"8076" 1615 110.351165401828 48.2140953528646
"8077" 1615.2 107.762090839855 46.4976142840797
"8078" 1615.4 105.76164082294 45.9333540142726
"8079" 1615.6 103.731137810571 45.7587126415134
"8080" 1615.8 101.551201211532 45.5306411481346
"8081" 1616 98.8482949224011 44.7724604839499
"8082" 1616.2 95.7496686570976 43.2899171484919
"8083" 1616.4 92.2893593407632 41.6793263783437
"8084" 1616.6 89.3197391238277 39.1596768693286
"8085" 1616.8 86.9890481478255 36.1608242962143
"8086" 1617 85.358138934138 32.6221164314409
"8087" 1617.2 84.3843644239237 28.6813529326006
"8088" 1617.4 83.7967646094061 24.3635039009707
"8089" 1617.6 83.3408016045208 19.7817491147221
"8090" 1617.8 83.6396961453397 16.6451455678726
"8091" 1618 83.4978683703131 13.2952855927381
"8092" 1618.2 84.207937054055 12.1030602963786
"8093" 1618.4 84.2923898404722 11.3878717181281
"8094" 1618.6 85.2071826458138 10.3745020062324
"8095" 1618.8 84.4301029076926 11.5511345195268
"8096" 1619 83.2598043401615 12.5139734686276
"8097" 1619.2 82.7657235422317 13.6735212375715
"8098" 1619.4 80.7932421051672 13.7598700777604
"8099" 1619.6 77.4526663788262 11.9231395636114
"8100" 1619.8 73.9683558243157 9.74683774868861
"8101" 1620 70.0656525347084 7.23584365476136
"8102" 1620.2 66.4718905247541 4.42489869071745
"8103" 1620.4 62.7623191774759 2.34783344171485
"8104" 1620.6 59.6284373978945 2.62257644936601
"8105" 1620.8 55.468043282034 3.08148784676136
"8106" 1621 50.7974121519643 2.7886299155288
"8107" 1621.2 46.3206930447772 4.20660300571643
"8108" 1621.4 41.4624878103806 5.59635088273881
"8109" 1621.6 36.1800308461076 7.99165365556657
"8110" 1621.8 31.9578916273131 9.86552672799392
"8111" 1622 28.0539197441181 12.0609319552164
"8112" 1622.2 24.5313636629708 14.9574610988933
"8113" 1622.4 20.8940317969347 18.2028181545064
"8114" 1622.6 16.9285433626154 21.0997985023893
"8115" 1622.8 14.6443856836206 24.3398203156957
"8116" 1623 12.158280152848 28.1857527766451
"8117" 1623.2 9.93620663306241 32.1970910252413
"8118" 1623.4 8.2412539969957 36.9194404998646
"8119" 1623.6 6.07705717580312 41.3815401056656
"8120" 1623.8 3.85150942151741 46.3859315142608
"8121" 1624 2.87359731281831 51.1676951307689
"8122" 1624.2 2.09845925731309 56.3152099446218
"8123" 1624.4 1.54141267166446 61.5465664613476
"8124" 1624.6 0.530097589202278 66.465681571188
"8125" 1624.8 1.9602574861567 68.0258287303596
"8126" 1625 4.0237040458394 70.7638587872308
"8127" 1625.2 7.04081424110379 73.7930920467381
"8128" 1625.4 10.1500624692999 77.0169995071482
"8129" 1625.6 12.8250377141175 80.8870815495641
"8130" 1625.8 15.5884918906817 84.4420253529096
"8131" 1626 18.0411390134342 87.5402231034458
"8132" 1626.2 21.0409774758793 89.5628754392436
"8133" 1626.4 24.2434189720414 91.6669108045368
"8134" 1626.6 28.2313368044708 93.224734290889
"8135" 1626.8 31.7981509375499 92.6760883879846
"8136" 1627 35.9186951887587 91.673990399163
"8137" 1627.2 40.2082774642892 90.2537864561297
"8138" 1627.4 44.0411926176603 88.0434716407042
"8139" 1627.6 47.146683859029 87.3582322540279
"8140" 1627.8 50.3064023812054 88.2846336547583
"8141" 1628 53.6427044593179 89.9309903476122
"8142" 1628.2 57.4340387651537 90.9631312426103
"8143" 1628.4 58.7250837559015 90.8073631250582
"8144" 1628.6 60.2037131953672 90.4404528705136
"8145" 1628.8 62.7704367139864 90.1055807317846
"8146" 1629 66.1430371905425 89.4459363974062
"8147" 1629.2 69.2083464094043 87.661909602466
"8148" 1629.4 73.3374268225547 86.2970382805899
"8149" 1629.6 77.5905864467848 85.990286897643
"8150" 1629.8 81.3060400311676 86.6336311262205
"8151" 1630 86.0051050615404 87.7348885587411
"8152" 1630.2 90.5155042675812 87.5722968389085
"8153" 1630.4 94.3961291340248 86.4458976789398
"8154" 1630.6 97.4599968927741 85.3593172371575
"8155" 1630.8 99.8884202993797 84.0173722951606
"8156" 1631 102.449963741101 82.0511957136617
"8157" 1631.2 105.214568348986 79.0088536913584
"8158" 1631.4 107.815499932136 75.5529712495941
"8159" 1631.6 111.011633790375 71.8313608382608
"8160" 1631.8 113.162996619517 68.2086636604513
"8161" 1632 115.976547525551 65.777452317761
"8162" 1632.2 119.733531116494 65.466760450424
"8163" 1632.4 120.381585083469 66.0988524970305
"8164" 1632.6 119.710685617966 66.2413625173237
"8165" 1632.8 119.668087242982 66.366703818833
"8166" 1633 119.240448241996 66.8900018877286
"8167" 1633.2 119.072196831772 67.1673051379126
"8168" 1633.4 118.251755197883 66.9500654941796
"8169" 1633.6 117.14770001674 65.9711571340797
"8170" 1633.8 116.172272212006 63.5964353037201
"8171" 1634 115.53438519255 60.7504219231896
"8172" 1634.2 114.358301225882 57.2277492200346
"8173" 1634.4 112.949714959732 54.0810843427126
"8174" 1634.6 111.478380611065 50.2991863155465
"8175" 1634.8 109.422839976898 46.3055645120227
"8176" 1635 106.875225948135 42.9921706108169
"8177" 1635.2 103.680308563132 40.0912911592726
"8178" 1635.4 100.166838132829 38.2014645696383
"8179" 1635.6 96.1867636386914 35.9785542908088
"8180" 1635.8 92.1002545739366 33.7408475252928
"8181" 1636 87.6707261729112 32.8833240494769
"8182" 1636.2 82.9070637725946 31.4776531772524
"8183" 1636.4 78.4206892938255 30.1818380930502
"8184" 1636.6 73.2576889697555 29.0668425319513
"8185" 1636.8 68.2120666833433 28.7075923245532
"8186" 1637 63.1005119633931 27.8086438097531
"8187" 1637.2 58.1926456093171 27.2677827060529
"8188" 1637.4 54.0468843963031 28.4857272849989
"8189" 1637.6 51.0957510087933 32.0414678124231
"8190" 1637.8 48.4113980251625 36.4754437228846
"8191" 1638 47.0333179317555 40.8436993983798
"8192" 1638.2 46.5718484939512 46.0098802880285
"8193" 1638.4 47.2704803570946 51.1616359257927
"8194" 1638.6 47.9579341104277 56.3213207121766
"8195" 1638.8 48.3527532916372 61.8428766521626
"8196" 1639 49.1130073045755 66.8894663653002
"8197" 1639.2 49.8459368365366 71.9524390799066
"8198" 1639.4 51.4662875902837 76.9103080966246
"8199" 1639.6 53.0874160600301 80.7896891038653
"8200" 1639.8 55.3914861645174 83.8400455957608
"8201" 1640 57.9045005037317 85.9923885102968
"8202" 1640.2 60.7954508487805 88.1012307116139
"8203" 1640.4 64.6183961104645 90.182803401707
"8204" 1640.6 68.8119228379903 92.5867786914656
"8205" 1640.8 73.3930227009491 94.8571251871846
"8206" 1641 77.9249109877494 96.6438658267315
"8207" 1641.2 81.9116207856527 98.9780001671267
"8208" 1641.4 85.67332494018 101.944151781629
"8209" 1641.6 90.0364206470237 104.429836321979
"8210" 1641.8 93.185839289059 104.23983219673
"8211" 1642 94.3003202624906 102.478235278267
"8212" 1642.2 96.8063265934382 100.753499574537
"8213" 1642.4 98.9001790907042 99.763743359959
"8214" 1642.6 101.133507828662 98.0948133549412
"8215" 1642.8 102.215351515047 95.3224403689688
"8216" 1643 103.295663008785 91.6358910017669
"8217" 1643.2 104.508013295 87.3096232786871
"8218" 1643.4 104.876446178189 82.9696824874287
"8219" 1643.6 104.522981871914 78.6757376474292
"8220" 1643.8 103.815458279321 75.0160816310923
"8221" 1644 102.078264660007 71.5735146778397
"8222" 1644.2 99.8737097935678 68.8889961775059
"8223" 1644.4 96.7297517305164 66.8931176545846
"8224" 1644.6 93.3958051074936 63.9615766960227
"8225" 1644.8 89.9861481020833 61.2969082780659
"8226" 1645 85.943235778 59.2233915584432
"8227" 1645.2 81.7798754354504 56.6841128154721
"8228" 1645.4 77.8737335353681 53.5867868144437
"8229" 1645.6 72.8609742285256 50.5252332566625
"8230" 1645.8 68.7178093232086 48.0187607384308
"8231" 1646 64.4835935106923 44.9238946201232
"8232" 1646.2 60.5209457481933 41.2509556156385
"8233" 1646.4 56.336706875808 37.1970053793266
"8234" 1646.6 52.6666543416715 33.9017148791455
"8235" 1646.8 50.5075047575272 29.1445400008982
"8236" 1647 49.6893826595689 24.74391729618
"8237" 1647.2 49.8310941971692 19.5657144987299
"8238" 1647.4 49.6363587686692 14.9346625897143
"8239" 1647.6 49.4142386705364 9.70723343091743
"8240" 1647.8 47.7419839752464 6.58412819939491
"8241" 1648 47.3051232547095 6.60591396029572
"8242" 1648.2 47.066597361374 7.36434501656564
"8243" 1648.4 46.9073975950091 7.0402597778941
"8244" 1648.6 45.4681614718788 5.90541795594638
"8245" 1648.8 44.3585860757999 6.59358727323916
"8246" 1649 41.6516219938837 7.03300481711262
"8247" 1649.2 37.850219938205 6.99368907197545
"8248" 1649.4 35.049730561866 8.64222864226222
"8249" 1649.6 31.3675541369086 9.86559640077692
"8250" 1649.8 28.8269163466645 11.5022235921727
"8251" 1650 26.3210868402464 14.3649540704905
"8252" 1650.2 23.1137678981779 17.0588235366
"8253" 1650.4 19.5807663789302 19.1564774382884
"8254" 1650.6 17.3447169588206 20.8490074492513
"8255" 1650.8 14.7239934834084 24.0331676002733
"8256" 1651 12.4236354787473 27.7172178260971
"8257" 1651.2 10.5618133639915 31.4580164068397
"8258" 1651.4 9.64706403498555 35.4748032133615
"8259" 1651.6 8.67714449918934 39.6129945420728
"8260" 1651.8 8.15496080189692 43.9448174195237
"8261" 1652 8.70879779890385 48.3045036698338
"8262" 1652.2 8.4647348874575 53.1592445149217
"8263" 1652.4 9.05996004701859 57.9582731089158
"8264" 1652.6 9.61116120040107 62.8269162717443
"8265" 1652.8 9.41425963810239 67.3383231342243
"8266" 1653 9.40301465304122 71.8344518768084
"8267" 1653.2 10.638480855527 75.9282281970523
"8268" 1653.4 11.4104781421945 80.0050885890904
"8269" 1653.6 10.4878597659618 83.4983627417935
"8270" 1653.8 10.2198215892496 86.6907558963025
"8271" 1654 11.3884739822058 88.9035930869053
"8272" 1654.2 13.8864594788265 89.4978718945691
"8273" 1654.4 17.604390664429 89.4981491199498
"8274" 1654.6 21.2257219245928 89.4853123298957
"8275" 1654.8 25.5735661533298 88.7879316641771
"8276" 1655 29.1588181283106 86.6925861164951
"8277" 1655.2 33.1251227902534 84.7274962020803
"8278" 1655.4 37.385595295523 83.0680116809498
"8279" 1655.6 41.1549958506621 82.8377158698542
"8280" 1655.8 44.439776708999 82.685489404457
"8281" 1656 47.9595821193433 81.6241285979416
"8282" 1656.2 50.8642294930432 78.2650282021699
"8283" 1656.4 53.6735274779612 75.2354557161617
"8284" 1656.6 56.4341725397084 71.8246036842265
"8285" 1656.8 58.0083593989317 67.7272344066596
"8286" 1657 59.3429462022517 63.3193330707526
"8287" 1657.2 60.5892529446517 58.3808426039926
"8288" 1657.4 61.564095433023 53.8081235392492
"8289" 1657.6 61.1756300513219 48.9780967093994
"8290" 1657.8 60.4447500566057 43.8413496396429
"8291" 1658 58.5832633621254 38.7506282016901
"8292" 1658.2 56.0960980609426 33.7631443328081
"8293" 1658.4 53.5797511957942 28.5874417722065
"8294" 1658.6 50.1490372333163 24.4018471558846
"8295" 1658.8 46.1436608370499 20.9390971727392
"8296" 1659 41.633273589065 17.8140197339624
"8297" 1659.2 37.1125266785539 14.6838280314068
"8298" 1659.4 33.363779524638 12.838213992269
"8299" 1659.6 30.090533397976 12.1905979119449
"8300" 1659.8 31.0571854874656 12.2082684377765
"8301" 1660 31.8863815055946 12.2271138018249
"8302" 1660.2 32.344000244709 11.5770439207619
"8303" 1660.4 32.6160671841038 10.9735562203893
"8304" 1660.6 33.2519938988548 10.9351432926923
"8305" 1660.8 33.5183138892999 10.4587904752846
"8306" 1661 34.4033344261841 10.1095031194037
"8307" 1661.2 34.7433722621363 10.1659440675403
"8308" 1661.4 34.7166147223424 10.216486087151
"8309" 1661.6 34.940472624709 10.2611045099892
"8310" 1661.8 34.8637586680272 10.1784894797164
"8311" 1662 36.259096358431 8.72374173263424
"8312" 1662.2 36.8240297474428 8.56480812254017
"8313" 1662.4 36.8797563237685 8.40834096343167
"8314" 1662.6 37.3952752006645 8.43005422016521
"8315" 1662.8 37.7929672975031 8.61714970861319
"8316" 1663 38.4422466640795 8.2659002152194
"8317" 1663.2 39.0082584275828 8.02390706786972
"8318" 1663.4 40.0037848076598 7.7142818103098
"8319" 1663.6 41.047830888146 7.77144156198461
"8320" 1663.8 42.8193750229945 7.25631660367512
"8321" 1664 45.2910618375806 6.62152185182058
"8322" 1664.2 48.2402775717023 5.88537166183608
"8323" 1664.4 51.7248962393317 4.91995850180604
"8324" 1664.6 55.3506709182938 3.15123691383571
"8325" 1664.8 59.2347081819929 2.45138591532193
"8326" 1665 63.1821128413404 3.22817934750201
"8327" 1665.2 67.3964899906172 4.41009995187622
"8328" 1665.4 71.677430113463 5.70957121903088
"8329" 1665.6 75.3867487669163 7.68455960157692
"8330" 1665.8 78.6943944673131 8.21103037422648
"8331" 1666 81.9167987836145 8.07936695830024
"8332" 1666.2 85.4319883189121 8.81159230188236
"8333" 1666.4 88.6002385124061 10.7199472902497
"8334" 1666.6 92.2837921013779 13.1311597402385
"8335" 1666.8 96.263322930138 14.9194488843627
"8336" 1667 100.678340223161 16.2643404374409
"8337" 1667.2 103.753552336239 19.0329623271503
"8338" 1667.4 106.319925333807 22.1912339983711
"8339" 1667.6 109.042442813699 25.2178514191798
"8340" 1667.8 111.83071287059 28.3017874239637
"8341" 1668 113.147400925027 31.9091929782392
"8342" 1668.2 115.180044164271 35.2601729394018
"8343" 1668.4 116.384672217333 37.163899350559
"8344" 1668.6 116.809017088186 39.7605713909437
"8345" 1668.8 118.086436892606 42.1117310306035
"8346" 1669 118.75882258837 43.8993574432385
"8347" 1669.2 118.313372667551 44.5957577563515
"8348" 1669.4 118.25134926122 45.1352829409707
"8349" 1669.6 118.628743502499 46.9014879901567
"8350" 1669.8 118.942735511243 48.8035549662032
"8351" 1670 118.61588775028 52.3614574368733
"8352" 1670.2 118.665045234279 55.4952221140941
"8353" 1670.4 119.120865593127 59.1985019479939
"8354" 1670.6 118.470309805779 61.9740389099037
"8355" 1670.8 117.543631052535 65.0567778973279
"8356" 1671 118.238980469312 69.5986837531314
"8357" 1671.2 120.008125260439 73.3253786544231
"8358" 1671.4 119.714376812051 75.3631510791125
"8359" 1671.6 118.17047906666 77.1232188317846
"8360" 1671.8 116.286284191354 79.3905321147925
"8361" 1672 113.462827358636 83.3856629292608
"8362" 1672.2 111.896926549404 86.6581550991205
"8363" 1672.4 110.184793751773 90.5529894022226
"8364" 1672.6 108.387342063446 94.294847092793
"8365" 1672.8 106.714935657257 98.5084144715596
"8366" 1673 105.571579044724 102.855298706537
"8367" 1673.2 104.614400143117 103.226279274981
"8368" 1673.4 104.191529973748 104.008708467381
"8369" 1673.6 102.38103378418 105.743614582049
"8370" 1673.8 100.269192973907 107.63501488726
"8371" 1674 97.7538058080426 110.511889919978
"8372" 1674.2 94.7006948889436 112.94903667498
"8373" 1674.4 91.6937289083263 113.880846741082
"8374" 1674.6 87.7247619542058 115.307031185595
"8375" 1674.8 83.5113321648668 116.736966359082
"8376" 1675 79.1251612094266 118.797700730946
"8377" 1675.2 74.6562629588708 119.908568050046
"8378" 1675.4 70.3043794406078 121.16329659397
"8379" 1675.6 65.8910135016681 121.553582112457
"8380" 1675.8 61.0190540548812 121.478004250317
"8381" 1676 56.094388330246 121.003602053785
"8382" 1676.2 50.9356666159015 120.756202327011
"8383" 1676.4 45.543186727056 120.603604957406
"8384" 1676.6 43.2002674464685 119.496964791179
"8385" 1676.8 39.4753423030085 117.74410190532
"8386" 1677 35.4771725608877 116.110799972574
"8387" 1677.2 33.0875094062184 114.500932287944
"8388" 1677.4 31.5673879018633 111.950112834048
"8389" 1677.6 28.4555914694885 109.368598794217
"8390" 1677.8 24.1467533520928 107.444246291562
"8391" 1678 22.2203923705621 106.585066368597
"8392" 1678.2 20.2829822819422 104.505753207706
"8393" 1678.4 17.4622048469731 102.125457180578
"8394" 1678.6 14.5533981899625 99.1799188188103
"8395" 1678.8 12.0457431939618 96.2440550354749
"8396" 1679 9.94883585984987 93.9153138420755
"8397" 1679.2 8.42635887339534 91.0438514327391
"8398" 1679.4 6.24582788050315 88.2101558943846
"8399" 1679.6 4.6768167137317 85.1734634245028
"8400" 1679.8 3.09709379842329 81.7483369217659
"8401" 1680 2.5696795130394 78.1651365945282
"8402" 1680.2 1.6843822957817 73.9814872519846
"8403" 1680.4 1.00238264482188 71.2194365513584
"8404" 1680.6 0.57610702928543 66.9819556351896
"8405" 1680.8 0.587372715231704 64.0207700842096
"8406" 1681 0 60.0118325616383
"8407" 1681.2 1.3663144292317 57.3413448866596
"8408" 1681.4 1.44049935437454 54.3669930442132
"8409" 1681.6 1.1621563187075 53.1686671969459
"8410" 1681.8 1.27389761570627 51.9572403486829
"8411" 1682 1.1435370990277 49.7034319100326
"8412" 1682.2 1.65439411271519 48.1618225700739
"8413" 1682.4 1.70239008809461 46.2147278630911
"8414" 1682.6 2.4211313336067 44.2713520438346
"8415" 1682.8 3.22711963489837 42.237757783356
"8416" 1683 4.47441453607816 39.2259666492098
"8417" 1683.2 6.30579402832693 35.8454900668798
"8418" 1683.4 7.28657812559785 33.2305688111389
"8419" 1683.6 8.27866735249915 31.8811971872497
"8420" 1683.8 9.73691870080147 29.496065582366
"8421" 1684 11.2400092023958 26.8317801746362
"8422" 1684.2 12.8758994959095 25.8053847257402
"8423" 1684.4 15.5529357204033 23.55256816771
"8424" 1684.6 18.0436943707699 20.0632607313037
"8425" 1684.8 19.7245543705499 18.0593732603755
"8426" 1685 21.1909496211259 17.4081445624124
"8427" 1685.2 23.0150934486466 15.6337809049974
"8428" 1685.4 25.5093046403144 14.0550915181587
"8429" 1685.6 27.5575083201539 12.4047022756291
"8430" 1685.8 30.053277240138 11.0795096536284
"8431" 1686 32.7960398378714 9.27319536647579
"8432" 1686.2 36.0277992757463 7.56334472452184
"8433" 1686.4 39.1577803966003 6.40914641837585
"8434" 1686.6 42.2951194898493 5.8939629307405
"8435" 1686.8 46.3101058245111 4.96324213276255
"8436" 1687 50.0388825438839 3.4426705441107
"8437" 1687.2 53.8331936284743 2.6808283604905
"8438" 1687.4 57.9140463580699 1.92479669690226
"8439" 1687.6 61.8832125919082 1.43795812565226
"8440" 1687.8 64.5988405521668 2.54896440621209
"8441" 1688 68.3450526001528 4.10573014249138
"8442" 1688.2 72.943755367263 5.09139522725336
"8443" 1688.4 76.0798071637317 4.66654366013345
"8444" 1688.6 78.2307484876181 4.72589748171643
"8445" 1688.8 80.0517916974222 6.30443466728461
"8446" 1689 83.0091428278567 7.89375975301118
"8447" 1689.2 86.2308249455409 10.3740582659373
"8448" 1689.4 88.8629049043363 12.6008801887846
"8449" 1689.6 89.757652736946 14.7275147095465
"8450" 1689.8 91.5555753645256 17.075335454319
"8451" 1690 94.4310038881833 19.0554173753572
"8452" 1690.2 97.3862141780388 19.8750917856665
"8453" 1690.4 100.447997756029 20.7470645260365
"8454" 1690.6 103.858970591184 22.2356473417132
"8455" 1690.8 107.500142115662 23.3792597197148
"8456" 1691 107.823679295678 22.9068782509385
"8457" 1691.2 107.406037035498 22.8401946550749
"8458" 1691.4 107.313292717228 22.6928490353686
"8459" 1691.6 107.1169994053 22.2597574423846
"8460" 1691.8 106.938983623354 22.1720498320681
"8461" 1692 106.907015602641 21.8744173368983
"8462" 1692.2 106.903928887224 22.0680179435539
"8463" 1692.4 106.971495626268 22.5877995625895
"8464" 1692.6 106.631299287324 22.7540858378077
"8465" 1692.8 106.475151432964 22.7115436365046
"8466" 1693 106.643996322589 23.6235236495941
"8467" 1693.2 106.877649630125 23.9170019394145
"8468" 1693.4 107.544331550459 25.1672164006255
"8469" 1693.6 108.746917502851 26.8340054628816
"8470" 1693.8 110.706703965768 29.0951131253832
"8471" 1694 112.619944015119 31.6536807991058
"8472" 1694.2 114.525037381329 34.7018980740682
"8473" 1694.4 115.783864426824 38.0902498146
"8474" 1694.6 117.581097088708 41.530413148273
"8475" 1694.8 118.961622248611 45.5331302475966
"8476" 1695 120.210780161941 49.5100369858776
"8477" 1695.2 122.109946848385 52.7163784597846
"8478" 1695.4 122.588375405487 55.5229470781663
"8479" 1695.6 123.165597359613 59.0344612511179
"8480" 1695.8 123.283056824422 61.3249208149036
"8481" 1696 121.971945363621 63.1676909058949
"8482" 1696.2 120.32749623461 66.1008769357115
"8483" 1696.4 118.616367276083 69.8025541481739
"8484" 1696.6 116.617487754787 73.3859341777374
"8485" 1696.8 114.037237429662 76.8276204377539
"8486" 1697 112.170773245732 80.7234494367358
"8487" 1697.2 111.307027393514 84.4865213513572
"8488" 1697.4 110.123554638424 88.8639343244256
"8489" 1697.6 110.184793751773 92.8865957768094
"8490" 1697.8 110.204264656289 96.7521243733748
"8491" 1698 108.499531560896 99.0666028268584
"8492" 1698.2 105.351787657757 101.13085157536
"8493" 1698.4 102.015562057013 104.470939697
"8494" 1698.6 98.893933380683 108.515203191931
"8495" 1698.8 95.3575143850707 112.628878428124
"8496" 1699 91.9113338449995 115.063012345079
"8497" 1699.2 88.1139929892496 115.462915457177
"8498" 1699.4 83.4567758150503 116.813630916678
"8499" 1699.6 78.9844695262274 118.100068592324
"8500" 1699.8 74.1823850398856 119.272620467118
"8501" 1700 69.3904743742054 120.583383497548
"8502" 1700.2 64.7828545475636 120.859991855776
"8503" 1700.4 59.9707586640775 120.899257836644
"8504" 1700.6 54.450477612906 121.016703519922
"8505" 1700.8 48.6387705282007 120.894458303298
"8506" 1701 44.8589811674614 120.768516041001
"8507" 1701.2 43.237847967758 119.131408811364
"8508" 1701.4 40.0204197998668 117.315909524893
"8509" 1701.6 35.6499990783106 115.161539198785
"8510" 1701.8 31.856318662946 113.762457876169
"8511" 1702 28.1633003581781 112.329761509347
"8512" 1702.2 24.6143378890274 109.257386786872
"8513" 1702.4 20.7633540751781 106.209505185061
"8514" 1702.6 18.6503537222708 104.400854535237
"8515" 1702.8 17.5989033620531 102.224383737544
"8516" 1703 15.4136700850961 98.5155107625982
"8517" 1703.2 12.4995219611676 94.6993395579385
"8518" 1703.4 9.91969363488557 90.8379190953744
"8519" 1703.6 6.8968005986317 86.5127120759596
"8520" 1703.8 4.57620340900671 82.0305516299846
"8521" 1704 2.88591653368043 77.0100392665026
"8522" 1704.2 1.82277427363571 71.7256720482406
"8523" 1704.4 0.986580343656696 66.9612750545596
"8524" 1704.6 0.894765003194519 62.0057412143466
"8525" 1704.8 1.32607983656642 56.9683702126524
"8526" 1705 2.45257299133327 51.8400690315346
"8527" 1705.2 4.0486379121188 46.3843361395266
"8528" 1705.4 6.0588100772801 41.5159504270266
"8529" 1705.6 7.7364997663237 36.3991074349126
"8530" 1705.8 10.6297289664932 31.8677038916077
"8531" 1706 13.6316958879363 27.4184759755573
"8532" 1706.2 16.8158206002279 23.2890308064564
"8533" 1706.4 20.3844759695086 19.0690923446538
"8534" 1706.6 23.5199211261418 15.5401242822594
"8535" 1706.8 27.3004914953493 14.173082398292
"8536" 1707 32.0596138905009 13.1970701929615
"8537" 1707.2 36.3888416030383 10.878111288478
"8538" 1707.4 39.9918602356619 8.31368160785438
"8539" 1707.6 42.791723676113 5.29900210718749
"8540" 1707.8 46.1023533219135 4.66393620901189
"8541" 1708 50.6663493279929 5.60784375638163
"8542" 1708.2 55.5182187449698 5.95823834995128
"8543" 1708.4 60.4385013678219 5.47327067045379
"8544" 1708.6 65.1755920007093 3.86685089561297
"8545" 1708.8 70.1137336875974 4.80565005091894
"8546" 1709 74.9934431199397 5.70257236960061
"8547" 1709.2 80.4010790533031 6.74124721993499
"8548" 1709.4 85.4920195412317 8.52028780067098
"8549" 1709.6 89.9025540172584 11.9022110941663
"8550" 1709.8 94.3713737810451 15.3329891856503
"8551" 1710 99.1650005291907 16.5211278313748
"8552" 1710.2 103.958151552456 18.7189460133122
"8553" 1710.4 105.861939974327 21.6657400589602
"8554" 1710.6 107.470159594709 25.8998119905
"8555" 1710.8 110.22634731304 29.7141710783184
"8556" 1711 113.822129679412 32.5791772694566
"8557" 1711.2 116.146998971848 36.4733303151334
"8558" 1711.4 117.128223999174 40.6548585085055
"8559" 1711.6 117.205396519146 45.3892600606139
"8560" 1711.8 118.339991620612 49.6130746712086
"8561" 1712 118.306535435519 53.5272440145223
"8562" 1712.2 119.051425052732 57.7794996007846
"8563" 1712.4 121.421460887964 61.8281850212265
"8564" 1712.6 121.617705893429 66.456547996273
"8565" 1712.8 119.950691096537 69.9924190759797
"8566" 1713 117.761366728496 74.5543467487374
"8567" 1713.2 117.290004594944 79.3489237575219
"8568" 1713.4 117.317582339476 84.2731741790243
"8569" 1713.6 116.304684389322 88.0447585593122
"8570" 1713.8 113.76320650782 90.6301100311314
"8571" 1714 111.567721596183 94.4054646288249
"8572" 1714.2 109.883880264886 98.9236003915539
"8573" 1714.4 107.169967441852 102.506332818665
"8574" 1714.6 104.085229503715 103.743498261611
"8575" 1714.8 99.4156026789817 105.479607061121
"8576" 1715 95.4130001553533 108.256326166568
"8577" 1715.2 91.3323890446795 111.035405916654
"8578" 1715.4 87.9518354801791 114.6832416551
"8579" 1715.6 82.9934649755622 117.477460537725
"8580" 1715.8 78.4485381104012 119.956211500496
"8581" 1716 73.8268503773689 121.470047976917
[truncated: 19,899 more chars]
