# Supplementary material for: Adaptive switch to sexually dimorphic movements by partner-seeking termites
Source: Sci Adv. 2019 Jun 19;5(6):eaau6108. doi: 10.1126/sciadv.aau6108 (PMC6584256; doi:10.1126/sciadv.aau6108)
Supplement: Data file S1 [file aau6108_Data_file_S1.zip › Dataset/CfExperimetns/170627_174_F_06_set1_before-position_5FPS.txt]

"time" "x" "y"
"1" 0 8.55972463808739 37.5094254159125
"2" 0.2 8.11842497195172 40.0204988704573
"3" 0.4 7.3188523727618 44.266291911773
"4" 0.6 4.89138072823744 49.7047226401478
"5" 0.8 3.94675934808508 54.6707376163134
"6" 1 4.54342870100907 58.8934405665008
"7" 1.2 4.35959845650506 64.4426213370368
"8" 1.4 5.21403759816969 70.1207469205365
"9" 1.6 7.12001952107077 75.6849016328859
"10" 1.8 9.08128347953506 80.5430869181788
"11" 2 10.8159308846446 85.6632338885164
"12" 2.2 14.2218800060673 90.4961612438675
"13" 2.4 18.135407982314 94.6114072972767
"14" 2.6 22.9046427834171 99.1304537448848
"15" 2.8 28.3276349962851 101.681617681854
"16" 3 34.7260847898565 103.696665711047
"17" 3.2 41.420115144544 104.732936384136
"18" 3.4 48.0134570070824 105.460625337353
"19" 3.6 54.6800752800553 104.425545131813
"20" 3.8 61.1261298519795 102.520783130223
"21" 4 66.748088363559 98.9986432600636
"22" 4.2 71.3852171735418 94.2536891458396
"23" 4.4 75.4228609940482 88.2870657915287
"24" 4.6 77.5649507075482 82.0828633677393
"25" 4.8 78.7703927658012 74.8388046136659
"26" 5 78.5709587641509 67.5263692555897
"27" 5.2 76.525445157468 60.6552167377849
"28" 5.4 73.5560704481339 53.7192628673311
"29" 5.6 69.422711483376 47.0297097806879
"30" 5.8 65.4778437878532 40.3172385710288
"31" 6 59.5502153657851 34.8616960362333
"32" 6.2 52.9652202677485 30.3416674964813
"33" 6.4 46.4502008110663 27.0661012098178
"34" 6.6 38.8523359242928 24.6485264009519
"35" 6.8 31.1543414506054 24.2180955680053
"36" 7 23.4290577444827 25.6079206229358
"37" 7.2 15.9868433064595 28.1138183850288
"38" 7.4 10.3625189575231 31.8076094494335
"39" 7.6 8.52574262815732 33.4290058227733
"40" 7.8 8.41708744453308 32.8682250934461
"41" 8 9.02701720679307 32.6462205715568
"42" 8.2 8.61023426735264 31.5418636759207
"43" 8.4 7.5774932261184 30.9663317913899
"44" 8.6 8.02421962790815 31.6200547412519
"45" 8.8 8.668484940996 32.199205395435
"46" 9 9.30229273568981 33.7333264646002
"47" 9.2 9.41376483449373 36.5850650830839
"48" 9.4 9.64277063171005 40.7261829708788
"49" 9.6 9.18181762351678 44.8009030711263
"50" 9.8 8.06238089598998 49.7762725816107
"51" 10 8.46937093388264 55.47177126698
"52" 10.2 7.86795193636107 61.5262635598208
"53" 10.4 8.31570596160859 67.4787397663481
"54" 10.6 9.15164788103307 74.1606981609008
"55" 10.8 11.2323177337142 80.3622027498162
"56" 11 13.4353256167596 86.0008498569356
"57" 11.2 16.1550745229982 90.9739890536189
"58" 11.4 17.4894399876891 92.6963951872448
"59" 11.6 17.1720768779279 92.9710801459531
"60" 11.8 16.9583315623601 93.0191367040788
"61" 12 17.2744520746251 92.7057424878128
"62" 12.2 18.092067561443 91.4540788129235
"63" 12.4 20.8294887963492 90.1495354025672
"64" 12.6 24.7319844057672 89.1436698490377
"65" 12.8 30.0265337345782 87.8494706619684
"66" 13 34.6780779522364 86.2437798942589
"67" 13.2 39.9714706176299 84.1360674909167
"68" 13.4 44.9842291478109 81.9637602109253
"69" 13.6 50.345720778685 78.5892414522288
"70" 13.8 54.6230512431079 73.8362658703201
"71" 14 57.5893594244091 68.3186353059008
"72" 14.2 58.7546562285531 61.4888743575488
"73" 14.4 57.729543805777 54.5580520035933
"74" 14.6 53.7595006585985 48.5891345338795
"75" 14.8 49.1585559071628 43.7215023581399
"76" 15 43.3336344026683 39.2881257955981
"77" 15.2 36.3148786033327 36.8985499373621
"78" 15.4 29.1096677488327 34.9017390356002
"79" 15.6 22.4279304544491 34.2290301344048
"80" 15.8 15.7616586060046 34.0160434049312
"81" 16 9.7528710470543 36.9857647788442
"82" 16.2 7.938682297352 42.8503324913595
"83" 16.4 7.7598645004279 49.5161692887431
"84" 16.6 9.533366121289 56.4419453907611
"85" 16.8 13.2333024623931 62.3737521446528
"86" 17 17.8953798980708 68.2447718487669
"87" 17.2 23.5692525029377 73.0298174990517
"88" 17.4 30.0833448913327 76.6276683899097
"89" 17.6 36.411569354595 76.9983120121197
"90" 17.8 43.8018593353553 76.1324635779627
"91" 18 50.4528252643601 73.7046277873538
"92" 18.2 56.3378355840176 69.5547252314009
"93" 18.4 61.9319419098452 63.9314715849235
"94" 18.6 64.8952971793007 57.1070837970131
"95" 18.8 65.8236276645593 50.160800392303
"96" 19 64.6704976524642 42.8575186383273
"97" 19.2 61.7711978939082 35.6136289903365
"98" 19.4 57.121515047262 30.544515989998
"99" 19.6 50.7661345584091 26.6564750529461
"100" 19.8 43.1609977140585 24.799259112435
"101" 20 35.492662349666 24.0058281552431
"102" 20.2 28.1876689070507 24.4888995232631
"103" 20.4 21.6437159042312 24.4807543394749
"104" 20.6 14.9444055093728 26.0970927005631
"105" 20.8 12.5107907481184 30.2373618672431
"106" 21 12.4761711163851 36.2075420879648
"107" 21.2 12.6924722865537 42.8536272926486
"108" 21.4 15.0676502802697 49.1702107436057
"109" 21.6 18.5939546098327 54.7183871643859
"110" 21.8 23.2844474030843 60.3274538617768
"111" 22 28.8026714203533 64.6119585448015
"112" 22.2 34.9018426793664 68.7667260556102
"113" 22.4 41.7301061273691 72.2413857776048
"114" 22.6 48.5162718788097 73.7446922074796
"115" 22.8 56.1558026933948 74.3151946003702
"116" 23 62.7023328351051 72.4999944266528
"117" 23.2 68.9329223753305 68.2647230975742
"118" 23.4 73.1631491294993 62.5108953429335
"119" 23.6 75.4146616075851 55.9609846605288
"120" 23.8 77.0753896837616 48.4291862644819
"121" 24 77.3330320148548 40.800303199866
"122" 24.2 75.4416249746082 32.7674958045672
"123" 24.4 71.3381999709851 25.1624947797621
"124" 24.6 67.3348595786159 19.5034577719405
"125" 24.8 66.0606670092304 19.3284106680131
"126" 25 61.0785934258305 16.9578387614151
"127" 25.2 55.3621258615095 14.7838971900681
"128" 25.4 48.6113366900446 13.3069886790822
"129" 25.6 42.5059320745131 13.7241684550688
"130" 25.8 35.8136271662967 15.1646671782613
"131" 26 34.1265884816171 21.0815405191967
"132" 26.2 32.4201947616411 28.4461668496688
"133" 26.4 32.7189189089601 36.5393712581288
"134" 26.6 36.2728404790851 43.3611031149672
"135" 26.8 41.7496268788078 49.1304919790515
"136" 27 48.444845331327 52.5602995567234
"137" 27.2 55.6657291279898 54.7061933823989
"138" 27.4 63.1570086517125 56.8917362515852
"139" 27.6 70.3144190255273 57.5939223682631
"140" 27.8 77.7670655838651 57.7499541303488
"141" 28 85.7282208255708 57.6332365147907
"142" 28.2 93.2266665810291 56.2119429161547
"143" 28.4 100.446732528689 52.8831263012768
"144" 28.6 106.962414364517 48.3090578886823
"145" 28.8 108.445413265901 43.9100317480055
"146" 29 109.019052512646 37.7539768842613
"147" 29.2 107.885490962604 33.0920941687296
"148" 29.4 104.825703170424 27.2819485802057
"149" 29.6 101.143705606939 22.2967216106057
"150" 29.8 96.6704972841422 17.0819018085764
"151" 30 91.3992701758083 12.5108308735869
"152" 30.2 85.2824643131572 9.4312938647497
"153" 30.4 78.4605077113048 6.82274486902877
"154" 30.6 72.5980083697611 6.67630382679677
"155" 30.8 65.9320711629429 7.74224749382576
"156" 31 58.8273338508987 9.42806885941514
"157" 31.2 51.733625840413 12.1153217087264
"158" 31.4 45.5896475923897 15.952666354052
"159" 31.6 39.3092706790295 20.5580837592288
"160" 31.8 34.5743824136366 26.2415183797631
"161" 32 31.3161338163363 33.0890274690681
"162" 32.2 29.0180606064214 40.7421158695742
"163" 32.4 28.277380692156 48.4301677938594
"164" 32.6 27.5410265331315 56.2058095168319
"165" 32.8 28.3104982785771 63.1931988277808
"166" 33 30.4575537455038 69.9109382208881
"167" 33.2 32.8278490392773 77.2652433878335
"168" 33.4 36.2313183794545 83.6257541159461
"169" 33.6 39.4822734668099 88.0483405417147
"170" 33.8 43.3644556669601 92.6815952946788
"171" 34 47.4929745303126 97.7902569256508
"172" 34.2 52.9072067935647 102.002160998766
"173" 34.4 59.2173342914261 104.999360129721
"174" 34.6 65.9481896149646 106.810233174234
"175" 34.8 72.0204952130628 105.741130123751
"176" 35 77.1003188079693 102.741900843871
"177" 35.2 81.9790158701123 98.3165304666378
"178" 35.4 86.1307691533492 93.4150987420288
"179" 35.6 88.961166142876 88.2186133378742
"180" 35.8 90.4350342858529 81.0070413260796
"181" 36 90.7782967360901 73.8513394788254
"182" 36.2 88.9128846316776 67.1617587973098
"183" 36.4 85.9376207160176 61.3426265411683
"184" 36.6 80.8095762420293 56.2141902685784
"185" 36.8 74.1176330791571 52.4965055255869
"186" 37 66.955482288908 50.1018957571353
"187" 37.2 59.5903988669041 49.8809118373621
"188" 37.4 52.1123206403081 51.2374022153749
"189" 37.6 45.2488058559454 54.2371053838074
"190" 37.8 38.6815679331466 58.352735179798
"191" 38 32.7705986957543 63.2690557670057
"192" 38.2 28.2647204732312 69.5485243537134
"193" 38.4 25.6472522283948 75.6514279471507
"194" 38.6 24.4087856706859 81.8940572476321
"195" 38.8 23.5212888893249 89.1251749071084
"196" 39 24.5244687217338 94.9430228733365
"197" 39.2 26.8679239743884 100.199187526632
"198" 39.4 29.1950928141487 105.156089342996
"199" 39.6 33.4105597401834 108.458135543614
"200" 39.8 38.713524516285 109.70435671489
"201" 40 44.9863657434214 110.301610929774
"202" 40.2 51.3064155592851 110.540225055475
"203" 40.4 57.1665094724795 109.841392757168
"204" 40.6 63.0739993100708 107.35838725052
"205" 40.8 68.1676966702175 103.608007206759
"206" 41 72.3546293742247 98.875524923934
"207" 41.2 74.4764228043256 93.0852765748396
"208" 41.4 75.7397851056025 86.3831741963679
"209" 41.6 74.814739831364 79.6503787170024
"210" 41.8 71.6154362154302 73.092467545182
"211" 42 67.040736266692 68.3772551986102
"212" 42.2 61.5026408859023 64.1145164819428
"213" 42.4 55.0154461625758 61.1524198435636
"214" 42.6 47.6251370189211 59.2829114235008
"215" 42.8 39.9406668196898 58.2359890315764
"216" 43 32.6983635026184 59.1509364416716
"217" 43.2 25.3700906759413 60.6153642510835
"218" 43.4 18.148557520506 62.3178132606334
"219" 43.6 11.3592975460106 64.9066129035777
"220" 43.8 5.01355809398806 68.2917881719385
"221" 44 4.68203311751234 70.2681375816879
"222" 44.2 5.83414748526125 72.8164178606954
"223" 44.4 5.70305824417877 72.615719405076
"224" 44.6 3.99512911580925 72.60876986794
"225" 44.8 5.35593572159415 68.9752123579197
"226" 45 3.80289358254016 68.1683790389471
"227" 45.2 3.07278674497707 69.0259143822128
"228" 45.4 3.65231938019306 69.5244370791728
"229" 45.6 4.15262251535648 70.2199454806954
"230" 45.8 4.37842288126006 72.0234119213038
"231" 46 5.13542440364906 73.5780497588288
"232" 46.2 6.45235519478506 75.9975997185171
"233" 46.4 7.58506627056007 79.3941478900288
"234" 46.6 8.82536068962114 83.1366861525124
"235" 46.8 10.5320624218601 86.7940941730288
"236" 47 12.7228359924851 90.4031907812288
"237" 47.2 15.6603328545899 93.5259237826385
"238" 47.4 19.079298334572 96.3435790657009
"239" 47.6 24.1716147829133 98.3151081565929
"240" 47.8 29.2098711549677 100.671674593611
"241" 48 34.3063542923377 102.670156212318
"242" 48.2 39.5949585610745 104.839577214029
"243" 48.4 45.7622812658364 105.535298659439
"244" 48.6 51.4515819696214 104.72863703052
"245" 48.8 56.1075290328487 101.602248242056
"246" 49 59.9712649409202 97.0010376235963
"247" 49.2 62.4408014313072 91.4688933386128
"248" 49.4 63.1609347692226 85.5514966768859
"249" 49.6 62.4822487948952 78.9771720290033
"250" 49.8 59.7604059870231 72.739141897005
"251" 50 55.4404554574416 67.5950638609143
"252" 50.2 49.9794974069478 63.4137661373078
"253" 50.4 43.5528297381291 61.6758203689088
"254" 50.6 36.1603266759517 62.1028782546478
"255" 50.8 29.3766935949786 63.7577305532143
"256" 51 22.8837624950836 66.815789341693
"257" 51.2 17.6693203230291 71.0701027757217
"258" 51.4 12.7248332789312 75.2977133889672
"259" 51.6 10.7095313090331 80.5822936511168
"260" 51.8 11.8620590329368 85.4645612177341
"261" 52 14.7631439886891 90.2972547081248
"262" 52.2 18.6254134053738 94.0013989568675
"263" 52.4 24.2148893225799 96.7605535393365
"264" 52.6 30.1858113747757 98.1918799383185
"265" 52.8 36.7221229319815 98.0702027947431
"266" 53 42.5397150651462 97.107859460251
"267" 53.2 47.9816207662713 95.1647399925884
"268" 53.4 53.1397355843526 91.530901893299
"269" 53.6 56.2800636655688 86.4362020341639
"270" 53.8 59.437035800503 80.6690824048237
"271" 54 61.3827669463801 74.564923847723
"272" 54.2 61.6080806653057 67.3162596331445
"273" 54.4 60.4681807977693 60.5973234319815
"274" 54.6 57.7267385798309 54.3114318832349
"275" 54.8 53.2065612555578 49.2868704292106
"276" 55 48.0339818547926 44.4667137918483
"277" 55.2 41.5371882295351 40.3880514541197
"278" 55.4 35.2037580723897 36.815020011959
"279" 55.6 28.3246390666158 34.789748331298
"280" 55.8 21.7309723558476 34.00050810906
"281" 56 16.3940045185194 34.2195854661225
"282" 56.2 13.7681189748397 37.2653692775053
"283" 56.4 11.4249017178781 42.8744619499357
"284" 56.6 10.6592586580946 49.5038051345526
"285" 56.8 11.2882850025351 55.8603713558038
"286" 57 13.8708477090708 61.5990389713859
"287" 57.2 18.2570314081422 66.6837973822193
"288" 57.4 23.1823598463866 71.4779498720991
"289" 57.6 28.5691069276251 74.1949715963168
"290" 57.8 34.4282809612605 76.8061885342255
"291" 58 40.2132695409938 78.1873526838462
"292" 58.2 46.3082062277851 77.5766172240288
"293" 58.4 52.0521097611021 75.3062871063946
"294" 58.6 58.0310696305512 71.6665016655207
"295" 58.8 62.4374926523451 66.3712810209008
"296" 59 64.2787910270543 59.0777501597519
"297" 59.2 64.34091973249 52.1035205713894
"298" 59.4 61.7959702078895 45.7465785775661
"299" 59.6 58.1191596271158 40.0446089711288
"300" 59.8 52.5485915501714 35.4606550057106
"301" 60 46.0305834117697 32.0994034883288
"302" 60.2 39.3788705636601 30.3370478604038
"303" 60.4 32.6507615089851 29.6862420583568
"304" 60.6 25.5353802231157 30.6495668142062
"305" 60.8 18.3531943475252 32.632089219517
"306" 61 13.3023400051709 36.0514593419973
"307" 61.2 12.258821251027 40.6250461838191
"308" 61.4 12.5880667118089 46.6600496707431
"309" 61.6 14.3468676454041 52.8730371514573
"310" 61.8 17.5198187145351 59.0118397070288
"311" 62 21.7437228898565 64.081142925124
"312" 62.2 26.7923952227618 68.802955902773
"313" 62.4 31.9508941811032 73.1419604204606
"314" 62.6 36.8885612003423 76.8085767299448
"315" 62.8 42.0070007523916 78.9450858636517
"316" 63 47.7252640351749 80.3931296362321
"317" 63.2 54.1284289722935 81.3899109821135
"318" 63.4 60.2485408002447 80.4672866761175
"319" 63.6 66.3237626871101 78.3166118523288
"320" 63.8 71.8405422719421 74.8031126363015
"321" 64 76.2870763272651 69.8920975681808
"322" 64.2 78.7403264979683 63.8787388895402
"323" 64.4 79.447281169572 57.339030452373
"324" 64.6 78.5044637397851 50.3317721576102
"325" 64.8 75.0793515416366 43.3843215699038
"326" 65 70.2806743407249 38.0038402474949
"327" 65.2 64.3712593826347 33.8982903112994
"328" 65.4 57.7564691796019 31.2315672810135
"329" 65.6 50.7840300447374 30.4104600259097
"330" 65.8 43.1337096393803 29.9715325521478
"331" 66 35.6132128530231 31.1275809689573
"332" 66.2 28.8689074865252 33.5275655206508
"333" 66.4 22.3286211989119 36.8730373356183
"334" 66.6 16.4457779281158 41.2789319948519
"335" 66.8 11.845936456876 46.3540368545288
"336" 67 8.96582558886704 52.9048089739058
"337" 67.2 6.96237655514219 59.4476761422431
"338" 67.4 6.84182605178506 66.2332785139038
"339" 67.6 9.83662089917144 71.1532986203242
"340" 67.8 12.8771147583199 75.6745502479823
"341" 68 17.9762298750819 81.5889784487475
"342" 68.2 22.8091089555646 85.7565274542493
"343" 68.4 27.4740447013601 89.1439016769288
"344" 68.6 32.3048585783613 91.5821652737745
"345" 68.8 38.0351099408913 93.3714412418341
"346" 69 45.0450575023796 93.8396570636233
"347" 69.2 52.1478869980328 93.1352037836343
"348" 69.4 57.099371219272 91.6393374143157
"349" 69.6 62.5442007738735 88.6254114180376
"350" 69.8 67.3254500936254 84.304535361617
"351" 70 71.0363600568101 78.1153852428788
"352" 70.2 72.7787228474091 73.2228523372448
"353" 70.4 74.1558917977611 66.5114905294208
"354" 70.6 74.2973670865663 60.2106796887319
"355" 70.8 73.8256205110251 53.3349124953968
"356" 71 71.7303835603224 46.6127152595512
"357" 71.2 68.3251117954669 39.9572730819833
"358" 71.4 63.4927536901535 34.5835247514348
"359" 71.6 57.5902662520761 29.6794524768497
"360" 71.8 49.6221770822583 25.5351843648914
"361" 72 42.5373294174466 22.832993021398
"362" 72.2 35.7804164730641 21.1274961904706
"363" 72.4 28.7384050407773 19.8182919803335
"364" 72.6 22.0048190521757 20.4237974533256
"365" 72.8 20.5668998186223 21.4324307374241
"366" 73 20.5367082793199 23.2559997112846
"367" 73.2 17.8240928215663 27.7568034327788
"368" 73.4 14.8540900338481 32.8958253903988
"369" 73.6 13.5588346415582 38.8051752438523
"370" 73.8 12.5637215900247 45.2226401087808
"371" 74 12.8266948876851 51.7676817668288
"372" 74.2 13.9234950753012 58.487310407682
"373" 74.4 16.7838999440409 64.0598650783776
"374" 74.6 20.2507512713565 69.573918424243
"375" 74.8 24.5295508755408 74.50742830767
"376" 75 30.1204373539041 77.6940766888383
"377" 75.2 36.3761629130495 79.5862010123511
"378" 75.4 43.0146137423985 80.3901896055498
"379" 75.6 48.9840748706446 78.8877284836817
"380" 75.8 54.8858381974279 75.9476399094335
"381" 76 60.5847153849032 71.2970385506666
"382" 76.2 65.0091402232485 65.3003691541995
"383" 76.4 66.7878821250351 58.5219583947085
"384" 76.6 65.9357259282269 51.744736196959
"385" 76.8 63.4488284055294 45.0406708442694
"386" 77 59.3661371000388 39.5005123709019
"387" 77.2 53.888906934162 35.062377931198
"388" 77.4 47.3121094800522 31.2404864609448
"389" 77.6 40.8595186995294 28.9757300810964
"390" 77.8 34.1355076615484 28.2168844642349
"391" 78 26.9644869967851 28.2436420040288
"392" 78.2 20.1236198472205 29.0728380221578
"393" 78.4 14.3892991745578 30.9168283407106
"394" 78.6 14.0435683363118 33.6992070620059
"395" 78.8 12.6406143671184 38.6140763312907
"396" 79 11.8384521684192 45.4056911498824
"397" 79.2 13.1542334936539 50.8201821737337
"398" 79.4 16.0349610722226 56.4741936543881
"399" 79.6 20.7728203803835 60.2875867661784
"400" 79.8 26.1551178720819 63.0008732502085
"401" 80 32.4673332989141 65.1522874927949
"402" 80.2 39.331782898572 65.6583833486189
"403" 80.4 46.6236370520741 64.4309615532553
"404" 80.6 52.9967190786651 61.0152777954368
"405" 80.8 58.5023532981422 56.7121070276002
"406" 81 63.1585191579912 50.809167230212
"407" 81.2 66.3433117088083 43.8979551322846
"408" 81.4 67.5621872812136 36.6049012753383
"409" 81.6 66.1429974089155 29.4092323224418
"410" 81.8 62.4906234528373 22.9305619548049
"411" 82 56.7206505789442 18.1528061635742
"412" 82.2 49.3873053440675 14.7340574680898
"413" 82.4 41.8033266484851 13.4886883830672
"414" 82.6 34.8203991611509 13.3392572568824
"415" 82.8 27.9082048425928 15.5798472921903
"416" 83 22.3447634468312 18.3840374625903
"417" 83.2 19.9633588713531 23.0185009865168
"418" 83.4 18.5003959312732 28.642312960013
"419" 83.6 17.8810215254625 34.7861242228272
"420" 83.8 17.8843441240826 41.3247127713676
"421" 84 19.8705535299993 47.8099160104573
"422" 84.2 23.3274283783389 54.3621568603826
"423" 84.4 28.0377616485179 60.3140399769982
"424" 84.6 33.9506204942226 64.388363178271
"425" 84.8 40.3221202954569 67.650181605646
"426" 85 46.9635063998803 69.6913778890526
"427" 85.2 54.0540107457772 69.4210569085678
"428" 85.4 60.6191662931963 69.0375733807707
"429" 85.6 67.8830802132269 67.8639990304706
"430" 85.8 74.4379885354158 65.8275797045288
"431" 86 81.0860708198995 62.8708715573036
"432" 86.2 87.5991075723466 58.5264991006134
"433" 86.4 90.0882711987396 54.1670582888924
"434" 86.6 91.2390706416934 48.7072138264028
"435" 86.8 90.8469806604279 41.5320167202431
"436" 87 87.4632844707774 36.6128058395631
"437" 87.2 82.6588195477851 32.6033002792846
"438" 87.4 76.0807487740449 29.5255224625012
"439" 87.6 68.8011951842044 28.7524668333352
"440" 87.8 62.0229496089257 29.2355755929506
"441" 88 55.2365305708305 31.4184195959379
"442" 88.2 49.0115334326543 35.3979220541518
"443" 88.4 43.9182714234669 40.3142880342333
"444" 88.6 39.4568379438678 45.8401110244273
"445" 88.8 36.9701787754279 51.5655278458145
"446" 89 34.3309631280116 57.8586408413803
"447" 89.2 32.2779822601422 64.5788001312907
"448" 89.4 31.1658655329268 70.9995686835091
"449" 89.6 29.9402877635507 76.8331741558491
"450" 89.8 28.0608965522052 82.314633840138
"451" 90 27.1150387566338 88.0061449352893
"452" 90.2 27.4949731640782 93.8426213494253
"453" 90.4 28.7310155267493 99.5237636717609
"454" 90.6 30.4164637378876 105.052621101619
"455" 90.8 33.2356279145817 108.76839198902
"456" 91 36.6227096775161 109.983429008861
"457" 91.2 41.5137635330633 111.647979354803
"458" 91.4 46.8974057294005 112.60236386808
"459" 91.6 52.7495441812047 112.369347116029
"460" 91.8 58.8479876084669 110.970792674983
"461" 92 64.2995960942017 108.427757794723
"462" 92.2 69.6012966052061 105.078725985871
"463" 92.4 73.3532480001779 100.420937610207
"464" 92.6 76.3629695474731 94.618051541937
"465" 92.8 78.0658704323526 88.1870665174342
"466" 93 77.9270902763377 81.9735382148972
"467" 93.2 76.4948799514627 75.2988028179379
"468" 93.4 73.4443617527153 68.9116454442613
"469" 93.6 68.8535756319697 63.0323773231365
"470" 93.8 62.9105336901339 59.3801764865171
"471" 94 56.3126140365697 56.015910037798
"472" 94.2 49.7590991700409 54.4046108094939
"473" 94.4 42.4074593499246 54.1902508804474
"474" 94.6 34.9516823063554 55.527901181521
"475" 94.8 28.073888831876 58.2889581921424
"476" 95 22.0525038002925 61.6073432540512
"477" 95.2 16.4897707901009 66.2477982607656
"478" 95.4 11.7282699368527 70.7369623493446
"479" 95.6 7.41734335491104 75.4830835885012
"480" 95.8 8.88191149321363 79.5827012414335
"481" 96 11.8447850278826 83.4186800790288
"482" 96.2 15.7964893330534 87.0600742704922
"483" 96.4 20.1213874762727 89.7092245269379
"484" 96.6 24.5832485114429 91.027027434634
"485" 96.8 29.12208661167 90.2798008990996
"486" 97 35.0042782591422 89.6096439100913
"487" 97.2 40.3484219555562 87.7963765197152
"488" 97.4 45.90371445619 85.225481520318
"489" 97.6 50.7254016578588 81.7543838485698
"490" 97.8 54.6511912792011 77.4010956911408
"491" 98 57.5176967867211 72.0887132016608
"492" 98.2 59.4036403120754 66.5908169484884
"493" 98.4 60.0847235471366 59.5473621354038
"494" 98.6 59.5266110714214 53.2405897351197
"495" 98.8 59.7665880641184 47.9273754752669
"496" 99 60.1027205350176 46.3736613550753
"497" 99.2 59.9375922934463 46.0462292417385
"498" 99.4 60.2199872183532 44.0172117125288
"499" 99.6 60.2991232574791 39.8783572321706
"500" 99.8 59.1946536630015 34.5391186925512
"501" 100 57.1720827086487 29.7926738216424
"502" 100.2 54.1178181529628 24.9432371121177
"503" 100.4 49.5364868869184 20.8408107517177
"504" 100.6 44.4876796321158 17.6170794672672
"505" 100.8 38.6751675379442 15.4206090909833
"506" 101 32.2400467870578 12.6736593344151
"507" 101.2 29.5799335980235 13.1441564711057
"508" 101.4 28.9240122460663 15.8079592496616
"509" 101.6 26.2711108498533 20.2948958770742
"510" 101.8 22.3851616859647 24.7870881481538
"511" 102 19.0533602139726 29.7193714231303
"512" 102.2 17.9654936992729 35.2477845705654
"513" 102.4 18.1708144238595 40.7356783347478
"514" 102.6 20.1008121245774 45.6469974525903
"515" 102.8 23.816016481037 51.2491801068227
"516" 103 28.1478792161312 56.5671610969365
"517" 103.2 34.065537040692 60.0715627365404
"518" 103.4 41.2399739206827 62.1490734606587
"519" 103.6 48.0774304309013 64.7874811755637
"520" 103.8 54.9754783153089 66.8507134637907
"521" 104 62.5568867436338 67.3347337351884
"522" 104.2 68.9147581331835 65.5111346332163
"523" 104.4 74.4115511713118 61.5538059874486
"524" 104.6 78.9157370366171 56.0774295096318
"525" 104.8 82.5299720462211 49.5503333990062
"526" 105 83.5236288523048 42.3412603475642
"527" 105.2 82.3710761534343 34.9111505559541
"528" 105.4 78.3336431884693 28.6828948502694
"529" 105.6 72.5745202811543 23.9804340847134
"530" 105.8 65.8260071297169 20.7728828379379
"531" 106 58.8584988958007 18.859828543185
"532" 106.2 51.8630215478323 18.4271363878319
"533" 106.4 44.3095263259711 19.6903789196799
"534" 106.6 37.0876865377148 22.3802799615366
"535" 106.8 30.2300503362466 26.2064098289519
"536" 107 24.2381909977851 30.4756096076057
"537" 107.2 19.1101580472851 35.9155996792192
"538" 107.4 14.4549155898597 42.2239018709691
"539" 107.6 11.4556357614023 48.0245017021303
"540" 107.8 9.02666256666313 55.4527726885897
"541" 108 7.67511253652925 63.0605251274706
"542" 108.2 7.85528785172055 70.2530993618917
"543" 108.4 9.16915190458996 77.0604891777605
"544" 108.6 10.7681989191021 82.886719884102
"545" 108.8 14.2386812962374 86.3922591618383
"546" 109 18.7430006248007 89.6157293922319
"547" 109.2 24.49233723498 92.5822472201389
"548" 109.4 30.5197484895832 93.5353940220196
"549" 109.6 36.5441035145745 92.2637682261603
"550" 109.8 42.1998787937942 90.9626125576469
"551" 110 46.3190248627017 90.6022536636954
"552" 110.2 47.9502995708121 90.5133654200558
"553" 110.4 48.2791648071487 89.8473096489651
"554" 110.6 49.8618327442305 87.8043579717924
"555" 110.8 53.7823374359279 84.4223584780204
"556" 111 58.1675938234351 81.0072063561038
"557" 111.2 60.9730822300251 75.7840126928768
"558" 111.4 63.1695722277447 70.3253399240772
"559" 111.6 64.9648102070046 63.7773164532483
"560" 111.8 64.7714281718576 57.1587122422707
"561" 112 62.9497826912269 50.5823619338195
"562" 112.2 59.088725566858 43.3988911913791
"563" 112.4 53.9296163314321 38.0090509920435
"564" 112.6 47.1723756611286 33.5297426433112
"565" 112.8 39.7664832581744 31.2107558611738
"566" 113 32.052336446166 29.5573333867669
"567" 113.2 24.5843873151184 28.5156533962192
"568" 113.4 16.9254861867531 29.3341604036288
"569" 113.6 10.9662225630928 31.3054821259826
"570" 113.8 10.3867045644797 33.4227124841356
"571" 114 9.46028468984152 38.1091900833594
"572" 114.2 7.64609920363874 43.9428006138337
"573" 114.4 6.78223488240802 50.3924027078484
"574" 114.6 7.37061981698021 56.9061639354434
"575" 114.8 9.04571180792907 63.8070048984128
"576" 115 11.7446961630819 69.646219747771
"577" 115.2 15.6916425117771 75.7590865580288
"578" 115.4 20.8120645526132 80.4509932884506
"579" 115.6 27.1101427644436 83.9728052820776
"580" 115.8 33.2598133491557 85.4757129387012
"581" 116 40.2326790495414 86.8933710581464
"582" 116.2 46.9107209723748 87.0837007077211
"583" 116.4 52.9113040907161 85.3279826136322
"584" 116.6 57.956151584949 81.5341093474796
"585" 116.8 62.1219594374041 76.7698561631002
"586" 117 63.2669399419947 71.0100548178352
"587" 117.2 64.2751669185835 64.2351464424401
"588" 117.4 63.2982529769148 57.6918010771967
"589" 117.6 59.5370301544804 51.1585250045522
"590" 117.8 54.1735202527389 46.6805931884749
"591" 118 47.6423935738158 44.1550244773134
"592" 118.2 40.5450361874082 43.1274206007672
"593" 118.4 33.2084837762091 43.4205423596048
"594" 118.6 25.5673375732612 44.542688265624
"595" 118.8 18.5568621472612 46.619866169624
"596" 119 12.1704074286507 49.8679940643273
"597" 119.2 8.22195098607738 54.0985150494903
"598" 119.4 6.92098679507775 59.49630345598
"599" 119.6 8.65935671778506 63.3180053920852
"600" 119.8 11.9080382313327 69.3482726102669
"601" 120 15.4142418938788 74.8797343887085
"602" 120.2 18.6874646106197 80.3898030467689
"603" 120.4 23.1556460173048 84.931585245328
"604" 120.6 27.4691057593329 85.9564496052201
"605" 120.8 33.3325019492722 85.6223527912852
"606" 121 39.0311902742806 85.564790878073
"607" 121.2 44.7795331140601 83.7107832217788
"608" 121.4 50.1023014930601 80.9909784037288
"609" 121.6 54.7024114465412 76.8135076586873
"610" 121.8 58.0980023253432 71.8523013723078
"611" 122 61.137413804527 66.323840957803
"612" 122.2 62.116645916595 59.4689046797065
"613" 122.4 60.8187209560141 52.9824740734715
"614" 122.6 57.6757620360697 47.330709926698
"615" 122.8 52.3402315841159 42.4135081837052
"616" 123 45.6353036529683 39.0417958408532
"617" 123.2 38.3804524445884 37.7665236960862
"618" 123.4 31.4314181336081 39.4933579119903
"619" 123.6 24.9265580938781 42.2223247010055
"620" 123.8 18.4875947834442 45.5721446037333
"621" 124 13.3419261817164 50.0867136557769
"622" 124.2 8.63520348634321 55.1171311370288
"623" 124.4 4.89447176678506 60.4841575679606
"624" 124.6 5.7272427862241 63.3751798773215
"625" 124.8 8.20548516789529 67.7120666464697
"626" 125 11.6000126458316 72.5316110066102
"627" 125.2 15.3761834817613 76.1454663764812
"628" 125.4 21.0030701694786 78.0268120318513
"629" 125.6 26.6311263479969 79.733009539622
"630" 125.8 32.9451750720732 79.2115146633
"631" 126 39.1354512780351 77.8200365096538
"632" 126.2 44.6549835795819 74.7914948976694
"633" 126.4 49.2365664079705 70.5766114447223
"634" 126.6 53.2290415359041 65.3175583441716
"635" 126.8 55.7664850507367 59.5363690063756
"636" 127 56.0439634057616 53.3158284234038
"637" 127.2 54.6690517380291 46.5886393786272
"638" 127.4 51.7540163949418 40.3899010443497
"639" 127.6 46.8104435859603 34.6116326586273
"640" 127.8 40.7981350702278 30.8688539638074
"641" 128 34.3004903032627 27.708846200387
"642" 128.2 27.1208654469442 25.7681416326424
"643" 128.4 20.1534206495691 25.3023580919648
"644" 128.6 14.9596205810204 26.0013208199773
"645" 128.8 15.8452426824339 27.7501140478303
"646" 129 14.3192477203173 31.3845360120933
"647" 129.2 11.6317982984091 35.2790435648768
"648" 129.4 9.69295245366969 40.0266333931134
"649" 129.6 9.20587227518828 45.6787446427949
"650" 129.8 9.95141083068982 51.6118934240288
"651" 130 11.7845462558092 57.8779769701175
"652" 130.2 15.1317082879301 63.1295277753112
"653" 130.4 19.622808007352 67.405396680328
"654" 130.6 24.1476163798781 71.4809454388892
"655" 130.8 29.6502780266571 74.1606981609008
"656" 131 36.0563968388834 75.8165494713566
"657" 131.2 42.7459727796143 77.0288248804434
"658" 131.4 48.9080074185287 76.2384353051057
"659" 131.6 55.4645897090204 75.1077865534657
"660" 131.8 61.6990559074731 73.1854631349728
"661" 132 67.8777723458334 69.7097246984965
"662" 132.2 72.1068765616223 64.4523550893078
"663" 132.4 74.3682228553665 58.1996872997962
"664" 132.6 74.5464265751509 51.5928948456385
"665" 132.8 72.5703617519119 44.2671706207527
"666" 133 68.858266932692 38.3879992096102
"667" 133.2 63.1943341595758 33.7475596188427
"668" 133.4 56.6755495164993 30.7210280568258
"669" 133.6 49.6611311909347 29.3660540801075
"670" 133.8 42.2620367689517 29.313141341505
"671" 134 35.2721516481157 30.1721509249804
"672" 134.2 28.1236264521422 32.104349150005
"673" 134.4 21.7755368096774 35.4967877332365
"674" 134.6 15.9796385073078 39.234391567097
"675" 134.8 11.0509511990507 44.4736228730756
"676" 135 7.99258261060107 50.6428899318128
"677" 135.2 5.406666513621 57.0918700916616
"678" 135.4 5.18216090648906 62.6417080942688
"679" 135.6 7.43486034337706 67.2779691759968
"680" 135.8 9.96966952350598 72.5467067762613
"681" 136 14.2214873943163 76.7601483701616
"682" 136.2 19.0156014743914 81.0491434739736
"683" 136.4 24.4947471972374 84.4541779924811
"684" 136.6 30.1264622595478 86.0470582636983
"685" 136.8 36.1438505897484 86.9108163258911
"686" 137 42.608233086285 87.8019354257919
"687" 137.2 48.2578582759532 86.8366027916394
"688" 137.4 52.6796360809489 83.6593014418305
"689" 137.6 55.8587552484818 78.0799497796599
"690" 137.8 57.3400214587113 71.513215739914
"691" 138 55.2234220791133 65.8766351941509
"692" 138.2 51.3064155592851 60.7290521219833
"693" 138.4 46.2476218722517 56.3980575111621
"694" 138.6 40.4383948129988 52.726790915441
"695" 138.8 33.6064630734697 50.1079367300749
"696" 139 25.755890924666 49.3337980144335
"697" 139.2 18.8452759859383 50.1482368162707
"698" 139.4 12.0278336718385 52.8873361542043
"699" 139.6 6.33997056938207 56.9220669743198
"700" 139.8 6.27724426683156 60.273846049866
"701" 140 6.70577089907306 65.3804671606928
"702" 140.2 8.63771944795171 71.2492613170526
"703" 140.4 10.6787140183649 76.7867659622137
"704" 140.6 13.7711617159101 81.427713172021
"705" 140.8 17.2051841998925 86.8606153662354
"706" 141 21.2070917193938 90.6300998892201
"707" 141.2 26.1183951350265 92.8958042660288
"708" 141.4 31.8943681077587 94.0983809472919
"709" 141.6 37.9742511303128 93.7793261175565
"710" 141.8 43.9909120727143 92.4959934747721
"711" 142 48.990088883443 88.5125489192656
"712" 142.2 52.2934079447594 83.5351884550544
"713" 142.4 54.8147941662931 77.6027913407626
"714" 142.6 54.1718082929279 71.6881887908145
"715" 142.8 51.3110892095691 65.4677086326608
"716" 143 45.896284669755 59.7527128410212
"717" 143.2 39.8870083224023 57.0492717166772
"718" 143.4 32.6668160328614 55.9079650909372
"719" 143.6 26.1591901120106 57.9898447514423
"720" 143.8 20.8161989641438 61.776785485731
"721" 144 16.8412874558554 66.8286415166616
"722" 144.2 14.0877954843432 72.4500938504939
"723" 144.4 12.5740381522466 78.8249212528749
"724" 144.6 12.6749355537506 85.1869673033391
"725" 144.8 14.8129962583851 89.7987320111648
"726" 145 18.9478785235351 90.5557335335538
"727" 145.2 23.9982491305261 90.7745790627252
"728" 145.4 29.9265153566009 90.6888027430288
"729" 145.6 35.7554006262136 88.9106828185109
"730" 145.8 39.9820553019376 85.5684711936559
"731" 146 43.8415574667851 80.3961199238493
"732" 146.2 46.0158303463397 74.7641357972893
"733" 146.4 46.5832562680393 68.5241702991813
"734" 146.6 44.8609921143424 61.776444314914
"735" 146.8 41.3601560218078 56.6071522187333
"736" 147 36.5153746036714 51.9925126706424
"737" 147.2 30.0386310131057 48.4069347687158
"738" 147.4 23.0759118261079 47.431981785517
"739" 147.6 16.3098927769944 48.719543958866
"740" 147.8 9.78646177364869 51.0660441168697
"741" 148 5.18454641548819 54.4690272890522
"742" 148.2 4.78248650764765 58.1942482133265
"743" 148.4 4.27331568203122 59.7068953902903
"744" 148.6 3.75021242722693 60.6210487518427
"745" 148.8 4.27631161170045 59.3174245332903
"746" 149 3.77474305291006 57.9310580788538
"747" 149.2 4.77384824676931 57.1012858179658
"748" 149.4 4.76762120776216 55.6701202927692
"749" 149.6 5.46385567058821 54.9576627546351
"750" 149.8 5.99207145469417 54.3676947909833
"751" 150 6.85580705690815 53.1128541883134
"752" 150.2 6.96279806039869 51.1693129047106
"753" 150.4 6.09783685059277 47.9688429462442
"754" 150.6 5.49794874573038 44.038510900021
"755" 150.8 5.43188116636646 41.9083326922613
"756" 151 5.97015318135648 41.2290949425764
"757" 151.2 7.65572027859277 39.9906822370826
"758" 151.4 9.6749768756543 36.9558054821519
"759" 151.6 12.5363620670123 32.8936879936651
"760" 151.8 14.9465291236422 28.6763874006954
"761" 152 17.7508853796955 25.7643984143198
"762" 152.2 21.562825803162 22.0390716590519
"763" 152.4 24.3355587120351 17.2076201420053
"764" 152.6 26.4403119336046 14.2607597320363
"765" 152.8 29.8447598462269 13.2716576640055
"766" 153 34.3733524597164 11.9720847493647
"767" 153.2 39.1096774713218 9.1767525488376
"768" 153.4 43.5885923268218 4.68924642443318
"769" 153.6 46.6689304262922 3.48720517229306
"770" 153.8 51.0762736892396 4.39445308636968
"771" 154 57.3579665267623 4.34429396084696
"772" 154.2 63.3263893271329 3.07479343355051
"773" 154.4 69.3095648114807 1.55924379435486
"774" 154.6 74.1870736195525 2.7076380621218
"775" 154.8 79.6697852722374 4.66829100133829
"776" 155 86.0272965018385 6.06758763484557
"777" 155.2 90.6617244168073 8.08347645798433
"778" 155.4 94.4425773374827 11.9311533189823
"779" 155.6 99.0311280364492 15.7922005757601
"780" 155.8 104.469187539785 19.4106808120669
"781" 156 108.756230723087 23.0631068546685
"782" 156.2 111.696696344113 27.2446938517234
"783" 156.4 113.559725839096 30.8401143840288
"784" 156.6 115.241528762855 35.556032823052
"785" 156.8 117.64333433149 40.5060729259379
"786" 157 118.777116917996 44.6277731688032
"787" 157.2 119.124945221698 49.5786715485091
"788" 157.4 120.586838644507 55.2049817062769
"789" 157.6 120.765002261081 57.9584980710515
"790" 157.8 120.070368508301 61.5785165023402
"791" 158 120.316726519576 66.1913877531218
"792" 158.2 120.38576607859 71.2649579971772
"793" 158.4 119.543267589113 74.0391832535168
"794" 158.6 118.618963367562 78.3835209482749
"795" 158.8 117.849198162549 82.4322250212729
"796" 159 116.062227323551 85.995260130311
"797" 159.2 114.351237776523 90.2622394234573
"798" 159.4 112.747780076177 92.6153852489888
"799" 159.6 110.700721251785 96.3074482071916
"800" 159.8 108.514164393195 98.9770696946193
"801" 160 105.650265829712 101.923295431126
"802" 160.2 103.374959893928 104.193550157576
"803" 160.4 101.248928502639 106.4544563772
"804" 160.6 99.4678871697374 107.318590129219
"805" 160.8 96.9437093276694 109.874802370781
"806" 161 94.6188204481601 111.583914221079
"807" 161.2 91.8621140846254 112.696633550483
"808" 161.4 88.3934421663713 114.55844193296
"809" 161.6 85.2018351434909 116.529157697936
"810" 161.8 84.6029282423101 116.887209057229
"811" 162 84.6540035871535 116.906340958976
"812" 162.2 83.8594197929173 117.252217281888
"813" 162.4 83.0646547265077 117.167366245121
"814" 162.6 82.8307481242986 116.64300030365
"815" 162.8 82.9356335453222 116.518338311673
"816" 163 81.5580010924628 117.863783090401
"817" 163.2 81.3183906816101 117.614221323629
"818" 163.4 81.0977696900534 117.28681248937
"819" 163.6 80.9293048946664 117.019893196647
"820" 163.8 81.1893034570876 116.908809961903
"821" 164 81.3359616369402 117.029567370477
"822" 164.2 81.2362607395901 116.851562572012
"823" 164.4 81.0840026042633 116.555312153003
"824" 164.6 81.0203559424747 115.535476582848
"825" 164.8 81.0740760606816 114.729674809744
"826" 165 81.5067712985077 113.626127024331
"827" 165.2 82.3419619014122 111.864355242122
"828" 165.4 82.7388001702047 108.878019076493
"829" 165.6 83.1538479267757 105.202355364318
"830" 165.8 82.580925376385 101.170289655202
"831" 166 81.3234908952136 97.0556148479363
"832" 166.2 78.6997636188025 93.4071964347853
"833" 166.4 74.9060193259646 89.9331627042339
"834" 166.6 70.1855028907061 87.7233579721867
"835" 166.8 64.3536892687851 86.1654745441867
"836" 167 57.1634580626312 85.7355323565672
"837" 167.2 51.4389665652388 87.7868630242052
"838" 167.4 45.2567422061322 91.1222634213428
"839" 167.6 41.5712535179917 96.0823840051197
"840" 167.8 38.1248415542678 101.880494036132
"841" 168 34.5591687082851 105.965797108854
"842" 168.2 32.9385738711071 108.580257761486
"843" 168.4 34.5473152474199 109.815772975351
"844" 168.6 36.6583506155054 110.501207242622
"845" 168.8 40.8330362090894 111.607338917551
"846" 169 45.8096398926338 112.271161185693
"847" 169.2 51.5915638653029 112.139837503868
"848" 169.4 57.4696210507587 111.303426875818
"849" 169.6 63.4509904600374 109.155302567141
"850" 169.8 68.209801627731 105.597466449272
"851" 170 72.2539041525868 101.541385789951
"852" 170.2 76.5444717573603 97.3867823781615
"853" 170.4 80.7695442502324 93.0222114740024
"854" 170.6 84.6163339420981 87.8462299374462
"855" 170.8 87.1826733483235 81.1650752056185
"856" 171 87.5466788031351 74.5160254061038
"857" 171.2 87.5648959883818 68.5318894454723
"858" 171.4 86.2449473618543 63.0443610418134
"859" 171.6 83.645875460182 56.6452839652578
"860" 171.8 79.7495902674669 50.3461131387788
"861" 172 75.0408858448224 45.2786322493795
"862" 172.2 68.3609792583866 42.7331749808569
"863" 172.4 61.3937107555851 42.0184472744048
"864" 172.6 54.382626781371 41.7077712401616
"865" 172.8 47.1596076361106 43.3092201158892
"866" 173 40.2487642898083 46.343469815773
"867" 173.2 34.565069781876 49.9566422817788
"868" 173.4 28.9967634987249 54.9970686923897
"869" 173.6 24.6837220538987 60.9916498967788
"870" 173.8 21.2332735395466 67.0019841348672
"871" 174 19.896073757347 73.3578860677643
"872" 174.2 16.7506892508083 78.2317736268892
"873" 174.4 12.7645051863254 83.2030053571417
"874" 174.6 13.2121367358195 85.8047486627184
"875" 174.8 16.1273058488327 86.1789775020526
"876" 175 19.7870954892136 86.5889946741044
"877" 175.2 25.6553412589699 88.3792514705666
"878" 175.4 31.2727929370506 89.394013197781
"879" 175.6 37.1324582991779 89.3140633489752
"880" 175.8 43.0649340316958 88.6916054614484
"881" 176 49.0781597269798 87.560398189604
"882" 176.2 54.569912740354 85.2272573919943
"883" 176.4 59.7497004388826 81.123018523541
"884" 176.6 64.2530759640601 75.8369807294288
"885" 176.8 67.7062544058411 70.0883908801088
"886" 177 69.076796169547 62.8880020457431
"887" 177.2 69.3549896388327 55.5498765336954
"888" 177.4 66.8574304923565 48.6923261726829
"889" 177.6 62.195732224074 42.530010032651
"890" 177.8 56.0125217480351 37.995166113006
"891" 178 48.6703628076387 36.0583905818824
"892" 178.2 41.1394146992269 35.6043392859358
"893" 178.4 33.7670494088978 37.1809732488709
"894" 178.6 28.3525259909054 40.0039048740438
"895" 178.8 22.9913029555985 43.3690624505064
"896" 179 18.2324374927416 48.2082568041592
"897" 179.2 14.1446523755332 53.6335742084563
"898" 179.4 10.636441602556 60.2010636978685
"899" 179.6 9.41960383064906 67.5054201564848
"900" 179.8 9.97190417287167 74.4496058026036
"901" 180 12.5662362520663 80.015881315396
"902" 180.2 17.34803990159 84.9037356231995
"903" 180.4 22.7392191279867 88.4054343853229
"904" 180.6 28.8005638940708 90.0895276446091
"905" 180.8 34.4030294908391 89.5379339043261
"906" 181 40.4128824008876 89.5436918472339
"907" 181.2 47.134252086732 88.0119086521438
"908" 181.4 52.6438134194793 84.3564143187478
"909" 181.6 57.1781838186325 78.7263263922915
"910" 181.8 59.6167103901509 72.7129811561263
"911" 182 60.7673117939101 65.1200409809788
"912" 182.2 59.7549372265158 58.0591340722134
"913" 182.4 57.4260147336433 51.084421082265
"914" 182.6 53.3293388165388 44.6566414777527
"915" 182.8 47.1239635949343 39.852198741775
"916" 183 40.2034294351236 36.7936006600603
"917" 183.2 32.1522388120251 35.7308297589968
"918" 183.4 27.0715171559606 36.1787390829066
"919" 183.6 20.9684472913432 38.2249648973776
"920" 183.8 14.5638538323041 41.2269949240211
"921" 184 9.54156721962597 44.843362015256
"922" 184.2 10.2945161094755 47.5719060422907
"923" 184.4 11.2547905088331 51.6087776571728
"924" 184.6 11.8854736499351 57.9245668979038
"925" 184.8 14.4108449548781 64.3315889320985
"926" 185 17.966473784666 69.8922953946478
"927" 185.2 22.471985948599 74.5665207555869
"928" 185.4 27.9681234359774 77.8172902407903
"929" 185.6 34.1888521557277 80.1901156524222
"930" 185.8 40.7976572570172 80.7526593317073
"931" 186 47.5356295346942 79.8501399402354
"932" 186.2 53.5086674376875 78.1117438486873
"933" 186.4 59.4790217682689 75.526660401432
"934" 186.6 65.2488440610835 71.2801717025288
"935" 186.8 69.4286125569669 65.5118722674151
"936" 187 72.2596409959189 58.9351722154933
"937" 187.2 73.3947646591438 52.4770538773647
"938" 187.4 72.5538764532773 45.5172830601928
"939" 187.6 69.4703254893728 39.425320577899
"940" 187.8 66.1282707675971 33.3272616111867
"941" 188 61.0190227340332 28.0247423252769
"942" 188.2 54.5990794839225 25.1130098481433
"943" 188.4 48.1032477629347 24.6065362055878
"944" 188.6 41.1279271867119 24.5040884908824
"945" 188.8 33.6681065960578 25.8212512949606
"946" 189 27.3323205839517 27.7861682989811
"947" 189.2 22.0223378643987 30.8991251199379
"948" 189.4 17.5472033841679 34.5603724659975
"949" 189.6 13.5262328533199 39.5866033199125
"950" 189.8 9.6374934502507 45.2495450730364
"951" 190 9.16504065308346 51.2412679310772
"952" 190.2 11.3975449566935 56.8890748833799
"953" 190.4 13.6439555085835 63.0667338714401
"954" 190.6 17.5928445002226 69.8470406584116
"955" 190.8 22.1375017297142 75.2806814108477
"956" 191 28.5130973091422 80.8129345833859
"957" 191.2 34.6859012887374 83.9719759790526
"958" 191.4 41.4607243183444 85.9348378472745
"959" 191.6 47.9891398685764 87.2535568941853
"960" 191.8 54.856859711044 86.678180227493
"961" 192 61.8551347031156 84.9974673100881
"962" 192.2 68.2248952870695 82.8501421613391
"963" 192.4 73.6084106986457 78.8876229503239
"964" 192.6 76.3608644493199 73.1928057173311
"965" 192.8 77.9571273620811 67.0100132263808
"966" 193 77.411212211364 59.9313423318258
"967" 193.2 75.011302642506 53.5532094011683
"968" 193.4 70.4474102160005 47.8460098298057
"969" 193.6 64.1815974947618 44.2753493735637
"970" 193.8 57.0279279109279 41.8720309604812
"971" 194 49.3103774171601 41.5373777402241
"972" 194.2 41.9364713368083 43.6684994335869
"973" 194.4 35.0868868542202 46.7895901411738
"974" 194.6 29.4553565822254 50.8881751897527
"975" 194.8 24.4270253526942 56.3858619590742
"976" 195 20.9172830033652 63.0373629160211
"977" 195.2 19.7608855259917 69.5629592875742
"978" 195.4 19.0769105351022 76.3765403557117
"979" 195.6 17.707064318862 82.9160296567467
"980" 195.8 18.1364809047851 89.3188219214761
"981" 196 19.593272170449 92.3754456620042
"982" 196.2 22.8573397775123 92.5159897112684
"983" 196.4 28.505137201024 92.9337173583031
"984" 196.6 34.5395165090786 92.4598827563591
"985" 196.8 40.8248665305482 91.1090212992656
"986" 197 46.0984911509389 87.5863511300032
"987" 197.2 50.4317564312766 82.393293528961
"988" 197.4 52.9121847483916 76.5156815835124
"989" 197.6 53.7016613298351 69.6184293793288
"990" 197.8 52.2950723501312 62.8256581759595
"991" 198 49.0133681492734 56.9195660333776
"992" 198.2 43.9598412085406 52.1802323783177
"993" 198.4 37.7388997561281 48.4819123031748
"994" 198.6 31.1594746244721 45.7728036290059
"995" 198.8 23.9996778372967 44.1787364477962
"996" 199 16.7349759269442 43.8018225264606
"997" 199.2 9.64058174511064 44.3749814532613
"998" 199.4 7.27356506380832 46.9382431400288
"999" 199.6 7.85944349610047 51.1235568879442
"1000" 199.8 7.80004800154696 56.0506247784097
"1001" 200 9.22760108291622 61.9584102071189
"1002" 200.2 11.686189283604 66.9913922260366
"1003" 200.4 14.5416030739041 71.221441970124
"1004" 200.6 18.3057709039611 74.8804403046368
"1005" 200.8 22.4599093328781 77.890609232773
"1006" 201 29.0131670331997 80.1445917364434
"1007" 201.2 35.4877831069999 81.2663976020536
"1008" 201.4 41.9149313226338 81.3327745367767
"1009" 201.6 47.2598793670647 80.0861737913084
"1010" 201.8 53.1997675826002 77.7064408430288
"1011" 202 58.5545602090449 72.0514466673752
"1012" 202.2 62.8705842453291 66.2840395489328
"1013" 202.4 64.8970639321802 61.0408572362384
"1014" 202.6 65.5460692771389 54.0266127374288
"1015" 202.8 64.4623788102734 46.9050324467962
"1016" 203 60.8041935038532 39.851053757347
"1017" 203.2 57.4000709022011 34.9954178096857
"1018" 203.4 51.9793982901307 30.411505524242
"1019" 203.6 44.7280093652694 27.2730076025991
"1020" 203.8 37.699663872666 26.3766547212669
"1021" 204 30.2690882076942 26.8008295110515
"1022" 204.2 23.4075226855898 28.5783435217631
"1023" 204.4 17.0133556427386 32.1836378829823
"1024" 204.6 12.4418976809691 37.0924198750688
"1025" 204.8 13.0643023019944 42.1438266988195
"1026" 205 14.8482920548007 47.7658687111538
"1027" 205.2 17.638653326415 53.1268430567689
"1028" 205.4 20.1532065892507 58.4350660714715
"1029" 205.6 23.0089236053788 64.7321929192163
"1030" 205.8 26.8829698406688 70.2370540196334
"1031" 206 31.8223056705292 75.2790410831218
"1032" 206.2 37.464866637478 79.1447229842335
"1033" 206.4 43.4595355059572 82.0863917922419
"1034" 206.6 49.7849460731997 83.4313457979556
"1035" 206.8 56.0815945709646 84.4838995169775
"1036" 207 62.7198920296749 84.5254814410118
"1037" 207.2 69.420167917173 83.6626589492184
"1038" 207.4 75.2848379885851 82.8182458411538
"1039" 207.6 80.9494752309517 79.684705513505
"1040" 207.8 85.8198737127385 75.5205733975404
"1041" 208 89.992855378062 71.0944240630365
"1042" 208.2 93.0930155306688 65.6147293524474
"1043" 208.4 95.1966653763291 59.8032444884528
"1044" 208.6 95.8491020875898 53.3340848698256
"1045" 208.8 96.7984373015273 47.1299358274585
"1046" 209 95.9039197243327 41.8040281124335
"1047" 209.2 92.2330558907299 37.8976125381705
"1048" 209.4 87.6284676831051 34.6932793959488
"1049" 209.6 81.8001436425882 33.6042330121862
"1050" 209.8 75.4010610379755 33.8816963148859
"1051" 210 69.2768443205507 35.2815020996616
"1052" 210.2 63.2566301372354 38.8396277624105
"1053" 210.4 58.9099488811714 43.7339601801651
"1054" 210.6 56.2826547398774 49.3080235083903
"1055" 210.8 54.3270109652663 56.0776306941415
"1056" 211 53.7695957503118 62.5200504800059
"1057" 211.2 53.6081244764736 69.4509356282583
"1058" 211.4 54.3280602915101 76.2232059959538
"1059" 211.6 55.7105520102411 83.1434540067488
"1060" 211.8 57.7725517953835 88.9918955970445
"1061" 212 60.7909886424572 93.9716376988894
"1062" 212.2 65.4409620779101 96.9852482645288
"1063" 212.4 70.9176981026144 101.05886011437
"1064" 212.6 76.4898793663743 103.17157553777
"1065" 212.8 82.7395207163526 103.313272504164
"1066" 213 88.9485918926075 102.050189362804
"1067" 213.2 94.972357982044 99.5654926921538
"1068" 213.4 99.9374630765563 96.5198635964186
"1069" 213.6 104.381242507559 92.3398660266013
"1070" 213.8 108.393351888886 86.8148223138775
"1071" 214 106.895890571862 84.3440894657467
"1072" 214.2 104.019061385383 80.5380855164632
"1073" 214.4 100.066889902056 76.617837873873
"1074" 214.6 94.8712971955758 72.3987682336799
"1075" 214.8 88.8840714717689 69.832219564811
"1076" 215 82.2630669027689 68.126714118432
"1077" 215.2 75.9048249300534 66.89624973898
"1078" 215.4 68.6889468409654 66.7597558540698
"1079" 215.6 61.831256921496 68.1005072840522
"1080" 215.8 55.278112554506 70.6959654170288
"1081" 216 48.8652122276091 73.7151435004928
"1082" 216.2 43.3408092220708 78.7388477179335
"1083" 216.4 39.2328189922851 83.70868929244
"1084" 216.6 35.2773529685931 89.6117859998048
"1085" 216.8 32.4202977621983 95.7669447986238
"1086" 217 31.6791342131009 100.756966037581
"1087" 217.2 33.7466519204057 103.424947434581
"1088" 217.4 37.0016130657427 106.50748065813
"1089" 217.6 41.5956088580851 109.714454107479
"1090" 217.8 45.8731216668121 110.495676506677
"1091" 218 50.1380029882851 109.830438038793
"1092" 218.2 54.4699477090681 107.592817737727
"1093" 218.4 59.2098669592175 104.632561172921
"1094" 218.6 63.0887706447231 100.530122392179
"1095" 218.8 65.6806474983868 95.4015150008872
"1096" 219 66.2799910750283 89.3660053278126
"1097" 219.2 66.5664351997054 83.1590328410288
"1098" 219.4 64.7914416369834 76.9178428267891
"1099" 219.6 61.5865616476802 71.1513950481981
"1100" 219.8 56.5797273215232 66.5447006475764
"1101" 220 50.8630179682389 62.091655406998
"1102" 220.2 44.8197633401804 59.663976955959
"1103" 220.4 37.7562031053126 58.1378303035248
"1104" 220.6 30.7444677174362 57.8947527528427
"1105" 220.8 23.6555180621158 58.0795630099579
"1106" 221 16.6801136901384 59.1494722655175
"1107" 221.2 10.0639051627142 60.0115837966508
"1108" 221.4 5.23563616090135 62.5623647289823
"1109" 221.6 6.12621293241921 65.1040505108337
"1110" 221.8 7.02419732609458 69.0762612180764
"1111" 222 8.62312687062228 73.9657091234706
"1112" 222.2 11.3222504842502 78.4702867873776
"1113" 222.4 14.875556931478 82.7327615880918
"1114" 222.6 19.2763956081997 86.4331211836141
"1115" 222.8 24.4811941820671 89.0809871538749
"1116" 223 30.2032446497324 90.7844622517656
"1117" 223.2 36.5797720994181 91.5201503215792
"1118" 223.4 42.341504559976 90.6050074980379
"1119" 223.6 48.771377570419 89.3766568795645
"1120" 223.8 54.3180996862592 86.0229866429339
"1121" 224 58.7979041377338 81.1184718552083
"1122" 224.2 61.4491608437003 75.5214433232491
"1123" 224.4 62.1720191836387 68.5427931994678
"1124" 224.6 61.2659643144891 61.5667685289488
"1125" 224.8 58.0095741371835 55.4944310297475
"1126" 225 52.759665025703 51.5624829421706
"1127" 225.2 46.4897564449804 49.1259739695835
"1128" 225.4 39.628190922876 48.4577695896879
"1129" 225.6 32.5417096690251 49.3186890180128
"1130" 225.8 25.8228319655789 51.5613514044181
"1131" 226 19.9335131046272 55.2342652293596
"1132" 226.2 14.6961550012851 60.0094842868826
"1133" 226.4 9.68208934990719 64.6457883636318
"1134" 226.6 7.97150093001894 67.6178892891256
"1135" 226.8 9.28130242741296 70.6325631844939
"1136" 227 11.5204695519005 74.1622560443288
"1137" 227.2 15.1876301303565 78.4730184028383
"1138" 227.4 19.2724375710351 82.7946891360933
"1139" 227.6 24.4549126843415 85.1880503702384
"1140" 227.8 29.8937005851464 87.4693951827851
"1141" 228 35.9633136401009 88.820025911634
"1142" 228.2 42.164099652864 88.7243664028972
"1143" 228.4 48.453118193872 87.7852692815679
"1144" 228.6 54.3333557286008 85.8511647297656
"1145" 228.8 59.9977652102324 83.4835918885288
"1146" 229 65.0693835786569 79.6071917776185
"1147" 229.2 69.0242485142374 74.6463126808859
"1148" 229.4 71.6782540955915 69.2323088092707
"1149" 229.6 72.3508241991851 62.4229552962538
"1150" 229.8 70.9657060487774 56.2765559190211
"1151" 230 67.8800610592967 50.576323625959
"1152" 230.2 62.4213146321312 46.2042403710672
"1153" 230.4 56.2985865829246 43.4813118899125
"1154" 230.6 49.2271437259463 41.8531357409723
"1155" 230.8 42.2329616876132 41.6651728651772
"1156" 231 35.3650737893081 43.6007774885057
"1157" 231.2 29.1596863726032 47.1064237373697
"1158" 231.4 23.8398685303987 50.8506549308015
"1159" 231.6 18.8829667140351 55.7780513792106
"1160" 231.8 14.7682224433284 60.4930556434933
"1161" 232 12.1326705900474 66.3543230767009
"1162" 232.2 10.9202680486749 72.9139689416389
"1163" 232.4 10.4522101669503 79.0357917846899
"1164" 232.6 9.22154943310681 83.4909297452549
"1165" 232.8 9.46877875972419 83.3859419490201
"1166" 233 11.9990693165601 83.9899040026288
"1167" 233.2 16.0655345344971 85.0471875557648
"1168" 233.4 21.0082688905954 86.7683532830546
"1169" 233.6 26.5188761964337 87.2712836915153
"1170" 233.8 32.5283563824993 87.3493219721448
"1171" 234 38.7355481659368 86.9598511151448
"1172" 234.2 44.8941814046229 86.0748011488396
"1173" 234.4 51.0069484717599 83.355404701701
"1174" 234.6 56.3046248907851 79.2870434043538
"1175" 234.8 60.1078184506703 73.738307439332
"1176" 235 62.4990661402136 66.8414403481478
"1177" 235.2 62.8412441074351 60.0179727542788
"1178" 235.4 59.8996654079054 53.5416775951791
"1179" 235.6 54.4977513875388 48.3595211181855
"1180" 235.8 48.3763963427774 45.4312905164057
"1181" 236 40.8924298829343 43.0987580497527
"1182" 236.2 33.2825697881184 42.6262443661002
"1183" 236.4 26.5564699084993 44.7868803108859
"1184" 236.6 20.0528325345015 48.1037492120959
"1185" 236.8 14.6902539276942 52.8629210253015
"1186" 237 12.5662362520663 57.7612731271303
"1187" 237.2 12.8669189270146 63.487562178455
"1188" 237.4 14.9218008152612 69.6666495806716
"1189" 237.6 17.4954767859726 75.18705123681
"1190" 237.8 21.5793623913363 80.331535753202
"1191" 238 26.4411355326913 83.9136326264663
"1192" 238.2 31.9414137677933 86.9228536640042
"1193" 238.4 38.4967850845647 88.9053782820203
"1194" 238.6 46.1146299387404 89.498366522377
"1195" 238.8 51.8240456299133 87.2068667052339
"1196" 239 57.4305090348713 84.9049366827529
"1197" 239.2 62.2453966131239 81.2663976020536
"1198" 239.4 65.1229746805454 77.0240621514255
"1199" 239.6 66.0434902451238 73.6829556186981
"1200" 239.8 67.2376282337136 67.7285684113145
"1201" 240 67.3501021524786 61.2261699827143
"1202" 240.2 65.3842890750005 54.9583468645595
"1203" 240.4 61.769293504506 49.1422255090985
"1204" 240.6 56.6587760867336 45.0997115944847
"1205" 240.8 50.5934078880055 42.9454001808634
"1206" 241 43.3464162222269 42.7416191770055
"1207" 241.2 37.0812299895899 43.9871306300776
"1208" 241.4 30.5054014295103 46.2514662853188
"1209" 241.6 24.2670406908962 49.2981480365177
"1210" 241.8 18.5981844520557 54.0570676014348
"1211" 242 14.3553680014101 59.5382339121928
"1212" 242.2 10.963478200037 65.7517666751127
"1213" 242.4 8.56878209987809 71.4990603624706
"1214" 242.6 10.047233025666 74.7514079915049
"1215" 242.8 13.5125287249335 76.9518410575913
"1216" 243 18.1983016757374 79.6661592822192
"1217" 243.2 23.70387560719 82.2288090586073
"1218" 243.4 29.4181533958851 83.3635050409538
"1219" 243.6 35.545720920438 83.912224415723
"1220" 243.8 41.8534957758274 82.5616241535966
"1221" 244 47.9699485509851 80.6988752609788
"1222" 244.2 53.6891539323948 77.2979714076385
"1223" 244.4 58.1623390579041 72.8349640919811
"1224" 244.6 62.6216522055412 67.8366793692971
"1225" 244.8 66.5488886446032 62.4521656105288
"1226" 245 68.8563523472729 55.9689007348581
"1227" 245.2 68.9809739745708 49.346162168624
"1228" 245.4 66.4744797947929 43.3812788288335
"1229" 245.6 62.4528389667104 37.7246415229392
"1230" 245.8 56.8055115402104 34.7832646029094
"1231" 246 50.1150027408244 33.3926307355485
"1232" 246.2 43.4679429296629 32.8786425083265
"1233" 246.4 36.7941322415312 34.4901553643749
"1234" 246.6 30.4877002878005 37.1355612623057
"1235" 246.8 24.8057919366688 40.2991236474474
"1236" 247 19.3510529847628 45.048588241251
"1237" 247.2 15.2404941911866 50.3852135594619
"1238" 247.4 11.9518834242697 55.9979344597826
"1239" 247.6 8.07668378211577 61.8086697982414
"1240" 247.8 7.51944201437045 67.4535413717605
"1241" 248 10.4058900921444 71.3714539346381
"1242" 248.2 14.5223910804697 74.5846821276903
"1243" 248.4 19.4732584816757 76.3585065488803
"1244" 248.6 25.2641142308583 78.137075286541
"1245" 248.8 30.6579689573351 78.5957326331788
"1246" 249 36.7109147240247 78.0508489562436
"1247" 249.2 42.3947942550478 74.9504394396813
"1248" 249.4 42.5684484288496 72.5239657297223
"1249" 249.6 45.3506272140411 70.8829114283888
"1250" 249.8 50.0502977189606 68.9507792104715
"1251" 250 55.3896774806898 66.847622425243
"1252" 250.2 60.2977154220585 63.1012837055288
"1253" 250.4 64.669559333911 58.5365012595091
"1254" 250.6 68.6231160118078 53.4294240900288
"1255" 250.8 71.7746070594697 47.6752418386595
"1256" 251 73.7570500358987 41.2230533672333
"1257" 251.2 74.6820996292278 34.5703136352959
"1258" 251.4 73.4673073225851 27.3748223999519
"1259" 251.6 70.7622551885123 21.2479192620061
"1260" 251.8 66.4545576142084 16.0904455538463
"1261" 252 60.8514020925805 11.4727908586651
"1262" 252.2 55.2026106592736 8.46982009634175
"1263" 252.4 48.8714679145525 6.09512877184273
"1264" 252.6 42.9531376263149 5.52935284391683
"1265" 252.8 40.5723626974214 7.39809954414241
"1266" 253 37.6734930796295 9.77406847429544
"1267" 253.2 33.5611496372226 13.8514767414506
"1268" 253.4 30.3498875230158 19.3097797303826
"1269" 253.6 28.4444762533851 24.9181600711826
"1270" 253.8 26.2416290861931 30.8234969607968
"1271" 254 25.1817870578338 37.8664219586873
"1272" 254.2 25.2167774368019 43.9468451291212
"1273" 254.4 26.3818639261509 50.9247781722483
"1274" 254.6 28.5193512708548 57.0493896523776
"1275" 254.8 32.598228230599 62.6982266558427
"1276" 255 37.3377816880761 67.2459511837527
"1277" 255.2 42.8712967353114 71.1732868432769
"1278" 255.4 48.3793458239246 74.0985518964009
"1279" 255.6 54.1106057296851 75.3486441933441
"1280" 255.8 60.0852143118254 75.0021311020852
"1281" 256 65.5731799849654 72.2123478520698
"1282" 256.2 70.3874916226158 68.011612433398
"1283" 256.4 73.7159694851312 62.4242036002826
"1284" 256.6 75.4309650388083 56.4878270213543
"1285" 256.8 75.7924790058717 50.1797446821469
"1286" 257 74.4504261828305 43.6041365611651
"1287" 257.2 71.7887757794843 37.5118770597055
"1288" 257.4 67.377291265495 31.8380715163417
"1289" 257.6 62.3089672695351 27.6623862553242
"1290" 257.8 56.0647980526324 24.476775013044
"1291" 258 49.222137926121 23.2474611665756
"1292" 258.2 42.5340481611422 22.4943103054573
"1293" 258.4 36.2036012156184 22.7106830037907
"1294" 258.6 29.5234322369179 24.5436688625288
"1295" 258.8 23.8865046269119 27.7175656971855
"1296" 259 18.9173748536572 31.7049544324047
"1297" 259.2 14.3124971421507 36.913728320678
"1298" 259.4 11.7408501383691 42.5045069039408
"1299" 259.6 11.6550367262101 48.1423572062538
"1300" 259.8 13.5956733937153 54.510281197052
"1301" 260 16.3120130988385 59.7105088016471
"1302" 260.2 19.5556215338538 64.7320071029677
"1303" 260.4 24.003272068166 69.9757534354335
"1304" 260.6 28.4945510778565 74.4701234836716
"1305" 260.8 34.3078971876399 77.4960009444884
"1306" 261 40.0636901538851 78.9592387663788
"1307" 261.2 45.8455015344261 78.4487656388493
"1308" 261.4 52.0288211811399 76.9149355529965
"1309" 261.6 57.1237501059041 74.117745089243
"1310" 261.8 62.3284408123851 70.2166166699518
"1311" 262 67.144409018567 65.6211308667957
"1312" 262.2 70.207735842462 60.0454354429134
"1313" 262.4 71.6414679449691 53.4875850713408
"1314" 262.6 71.2036194560217 46.6439102022959
"1315" 262.8 69.2113415324701 40.1884371852492
"1316" 263 65.3346872920557 35.3771082269761
"1317" 263.2 59.8578408977633 31.669856644594
"1318" 263.4 53.4485052727851 28.168163155773
"1319" 263.6 47.0438734021184 27.2452365531478
"1320" 263.8 39.8233070658012 27.2668239675207
"1321" 264 33.3684581874568 28.5112174019677
"1322" 264.2 27.1857772564442 31.017146591756
"1323" 264.4 21.0693144794669 34.7466251012106
"1324" 264.6 16.2439410366962 39.4027032994066
"1325" 264.8 11.8762076130064 44.3487078999753
"1326" 265 9.76444069415093 49.2434039847117
"1327" 265.2 11.6068721635611 53.3131021274048
"1328" 265.4 14.6065148834041 58.3658126505764
"1329" 265.6 18.3629174495525 63.2960191340288
"1330" 265.8 23.1898408714242 67.1555874763295
"1331" 266 28.6570746309655 70.0341577953596
"1332" 266.2 34.212807220953 71.5849103501814
"1333" 266.4 40.9044279105291 71.9453879262848
"1334" 266.6 46.6667666993089 70.2384917119811
"1335" 266.8 52.4303609851945 67.3041955915012
"1336" 267 57.0352601419013 63.0212761263776
"1337" 267.2 60.4249792747612 57.5621426281954
"1338" 267.4 61.9103681893241 51.2193798259585
"1339" 267.6 60.7226225096774 45.2065957912134
"1340" 267.8 58.5029715058517 38.9584180254954
"1341" 268 54.2362985971714 32.8759847728924
"1342" 268.2 49.4639188127081 28.2825890897288
"1343" 268.4 43.3222629907851 25.0517379880137
"1344" 268.6 36.7849225318073 22.5054380442288
"1345" 268.8 29.5882906649956 21.9359711320137
"1346" 269 23.1488014992198 22.8559618155288
"1347" 269.2 18.2059214451804 25.8071847823311
"1348" 269.4 16.4398546778538 29.5042194343188
"1349" 269.6 17.3816193781802 31.0861510813272
"1350" 269.8 18.2598133428351 35.9551649726288
"1351" 270 18.8570019902351 41.6511762562538
"1352" 270.2 21.2237498931997 47.1377282131263
"1353" 270.4 24.1476163798781 52.3908351380288
"1354" 270.6 28.3172292863652 56.8444789837234
"1355" 270.8 33.3464980853532 60.6847940700515
"1356" 271 38.3078257069101 64.1753713033491
"1357" 271.2 44.0949229167689 66.5813942664643
"1358" 271.4 50.2050430538342 67.4173869732665
"1359" 271.6 56.8239193667851 66.3423454496334
"1360" 271.8 61.9986076803632 63.4846690803881
"1361" 272 66.4208807405543 59.4252780013826
"1362" 272.2 69.9980207656158 54.1764092208903
"1363" 272.4 71.9094238945851 48.1006638516903
"1364" 272.6 72.7842353580005 41.8811138583672
"1365" 272.8 72.0751035607374 34.9882881149335
"1366" 273 69.6335084805971 28.246570356337
"1367" 273.2 65.1813148399101 23.0201505101464
"1368" 273.4 59.4604125616647 18.6972134790664
"1369" 273.6 53.421541905762 16.0831634766211
"1370" 273.8 46.5510061259148 14.2256642120059
"1371" 274 40.153100936648 14.037378405553
"1372" 274.2 33.3677558898244 15.1457677501154
"1373" 274.4 27.7044816250851 17.3474457970365
"1374" 274.6 22.9538290876782 20.4215212042807
"1375" 274.8 20.0574647671757 25.4473629604116
"1376" 275 18.5742582246688 31.2567576264009
"1377" 275.2 17.5337283879993 37.2818387172669
"1378" 275.4 18.2216451988491 43.2865643847968
"1379" 275.6 19.9446642702171 49.5617188327808
"1380" 275.8 22.6713197807774 55.3328380732134
"1381" 276 26.63150427935 60.5251272353723
"1382" 276.2 30.9921102243327 64.9589978726478
"1383" 276.4 35.8467477355313 68.9520660573273
"1384" 276.6 40.9524826224235 72.5474499526134
"1385" 276.8 46.1489694451054 75.0775125582788
"1386" 277 52.0225913087272 76.20971399588
"1387" 277.2 57.6070489394625 74.9550176919643
"1388" 277.4 63.2459319951867 71.9250332854304
"1389" 277.6 68.1849956062502 67.8579607226102
"1390" 277.8 72.2191749355429 63.1012837055288
"1391" 278 75.0793515416366 57.4995973950835
"1392" 278.2 76.2477641126366 51.1585250045522
"1393" 278.4 76.8616956378235 45.1736405648519
"1394" 278.6 76.1359493679504 38.6673541531863
"1395" 278.8 73.1284095470164 32.3737769875885
"1396" 279 69.3670284205445 27.1279397745776
"1397" 279.2 64.4953150349669 22.5018974000742
"1398" 279.4 58.3878411026455 19.4911147602846
"1399" 279.6 52.1379049285946 17.7093826337431
"1400" 279.8 45.2356158517612 17.6475618627907
"1401" 280 39.1246326431184 18.6057838125526
"1402" 280.2 32.4844310978753 19.9036946300739
"1403" 280.4 26.1471883044442 22.3809253914606
"1404" 280.6 21.0714933374081 25.8528901279826
"1405" 280.8 18.6479664412963 28.4661967794573
"1406" 281 17.8226553061 27.8664379456744
"1407" 281.2 17.1945048785525 26.6616053445869
"1408" 281.4 17.7250398968774 26.6617911386749
"1409" 281.6 19.1181471930697 27.4197613449903
"1410" 281.8 19.7781215063335 29.6790305657143
"1411" 282 19.896073757347 33.7252029087478
"1412" 282.2 20.2209875614705 38.3950114380933
"1413" 282.4 21.1007868719517 43.1888133817669
"1414" 282.6 23.043223595626 48.4076104641651
"1415" 282.8 24.7941532135026 53.597897488731
"1416" 283 27.2452683122967 58.5076410006799
"1417" 283.2 29.9791698135637 63.9263078491738
"1418" 283.4 34.0833114581911 68.1951525457656
"1419" 283.6 38.3417568800578 72.4780896414833
"1420" 283.8 43.3876703102812 75.2090704622654
"1421" 284 48.9760815982351 76.6775886624538
"1422" 284.2 55.2156085826446 77.2558134051775
"1423" 284.4 60.5997138656002 76.8456775204153
"1424" 284.6 65.5832584206363 74.6936745442519
"1425" 284.8 68.2696970262773 71.5753175863491
"1426" 285 70.6704197307538 66.5669657846147
"1427" 285.2 73.3351232741487 61.271950892347
"1428" 285.4 74.3639822116782 55.2509188359982
"1429" 285.6 73.8897334059466 49.0533694865057
"1430" 285.8 72.8540452747374 43.1022643024335
"1431" 286 69.9608803855942 37.359043893815
"1432" 286.2 64.2540571890874 32.2742125008892
"1433" 286.4 58.7346059120675 28.9423110986471
"1434" 286.6 51.8875551451236 26.7654927672256
"1435" 286.8 45.5044890139759 25.4578848054868
"1436" 287 38.6546510146455 24.312703586866
"1437" 287.2 32.1450676025946 24.3983900507907
"1438" 287.4 25.6274059444071 25.5418796023201
"1439" 287.6 19.8837311153865 28.5364772348558
"1440" 287.8 14.4223083049569 31.624127333146
"1441" 288 11.5539041270091 36.0579852788768
"1442" 288.2 11.7751235737851 40.2449980088433
"1443" 288.4 11.8833099229517 45.8780169181954
"1444" 288.6 13.0873407689082 51.7946451338519
"1445" 288.8 15.1668933993126 57.0307517257532
"1446" 289 18.4462872683078 61.9387722081197
"1447" 289.2 22.7342343038312 66.4447412163903
"1448" 289.4 27.9901926888843 69.9289159429372
"1449" 289.6 33.2745187109711 73.373954953145
"1450" 289.8 38.5688031049408 74.5300186896271
"1451" 290 45.0937272113335 75.674282419811
"1452" 290.2 51.0337859593851 75.8525595637088
"1453" 290.4 57.1052038746184 74.6432216423383
"1454" 290.6 62.9829933844595 72.8395647074939
"1455" 290.8 68.2038019391286 69.9527004227539
"1456" 291 72.9741820170292 65.9517810408162
"1457" 291.2 76.9773019315484 60.4389084960364
"1458" 291.4 79.4651585203851 54.3112260560057
"1459" 291.6 80.4017285969819 48.6034610561784
"1460" 291.8 80.5775846556913 41.9968316418413
"1461" 292 79.5198007003224 35.2744629225586
"1462" 292.2 77.3043165063629 28.9273797307621
"1463" 292.4 73.5428588121384 23.5202097307882
"1464" 292.6 68.5390477320686 19.1521133421183
"1465" 292.8 62.7538628254158 15.8374972437442
"1466" 293 56.6372979144726 14.6060765268881
"1467" 293.2 50.3484428868254 15.0173373360691
"1468" 293.4 43.9408343519027 17.0664011593891
"1469" 293.6 38.9613696071033 20.6401086821424
"1470" 293.8 34.9858028149988 26.3379105587082
"1471" 294 32.4321747644362 32.1443888818892
"1472" 294.2 30.9596060221054 38.6893720984116
"1473" 294.4 31.1145862926867 45.7123676557009
"1474" 294.6 32.2414978707277 51.3820417707173
"1475" 294.8 34.6905019042502 57.2607304274939
"1476" 295 37.4891879247928 62.7897070199288
"1477" 295.2 40.9968928739909 67.9610781491244
"1478" 295.4 44.8771958819896 71.495560888597
"1479" 295.6 49.9492136797393 73.0119791391891
"1480" 295.8 55.5966804684257 74.6819562191381
"1481" 296 61.5650779326651 75.1265858862608
"1482" 296.2 66.2680883274235 74.5517269013288
"1483" 296.4 70.7573147548083 71.8975886812613
"1484" 296.6 75.5233646676731 68.5655016992601
"1485" 296.8 79.3973727529072 64.0392841283036
"1486" 297 81.5825718360751 59.3002265248074
"1487" 297.2 82.8033958507623 53.4264735532333
"1488" 297.4 83.7859246036487 47.5903117718242
"1489" 297.6 82.4311288929235 42.5611898932826
"1490" 297.8 79.8426456587081 38.4208150904057
"1491" 298 75.7704170769642 31.8738591711407
"1492" 298.2 70.3848430471111 28.4920002316809
"1493" 298.4 64.2997625347389 26.3651941014211
"1494" 298.6 58.6954566582891 25.7790704209328
"1495" 298.8 52.9920941122382 24.8388147463491
"1496" 299 47.4191396392278 25.1843632875937
"1497" 299.2 41.9347730627226 26.5153650760913
"1498" 299.4 37.3034402853005 28.2226704963442
"1499" 299.6 33.2545877549505 31.3974774400363
"1500" 299.8 28.2973428185184 34.7982922788732
"1501" 300 23.6727370128073 38.2025560659843
"1502" 300.2 18.9685322811033 42.1111649426651
"1503" 300.4 14.8784273623611 46.8011493983648
"1504" 300.6 11.6912375430466 51.7676817668288
"1505" 300.8 9.77040536411064 57.2456346578427
"1506" 301 8.96909338358821 63.5781555028792
"1507" 301.2 8.29152313061839 69.533734923124
"1508" 301.4 7.99816200706413 75.6564353244009
"1509" 301.6 7.74955279583306 81.3518880645488
"1510" 301.8 8.05042212390409 85.9687868808145
"1511" 302 7.02033352791007 85.2167372021788
"1512" 302.2 7.69888197721726 83.9610787584101
"1513" 302.4 8.65631397671475 83.6945552694038
"1514" 302.6 9.68558151559457 83.1095762242668
"1515" 302.8 11.6909978686731 82.6293524755088
"1516" 303 14.9187097767136 82.6242831722907
"1517" 303.2 17.4224510002851 81.9774178680966
"1518" 303.4 18.304487941138 81.4636891105582
"1519" 303.6 20.5126787836949 80.276310022414
"1520" 303.8 23.8966059018916 78.7471580510779
"1521" 304 27.6395698155851 76.8398681862038
"1522" 304.2 31.4121847225255 74.0466040112196
"1523" 304.4 34.909083931371 71.0337096758334
"1524" 304.6 37.6734490342965 67.1580240442807
"1525" 304.8 39.8596236527694 62.2128033129975
"1526" 305 41.955974097277 56.8100730073755
"1527" 305.2 42.3946682779301 51.7070313432959
"1528" 305.4 43.4463166711629 49.0009961974732
"1529" 305.6 42.9028328370928 47.4894941991672
"1530" 305.8 41.9127494130708 45.7420112221002
"1531" 306 39.9600341080898 42.7909870611928
"1532" 306.2 37.7466801958377 38.9321279292167
"1533" 306.4 36.0811009802543 35.2361418520134
"1534" 306.6 33.2135908226347 30.7678816937581
"1535" 306.8 29.999474712074 26.5703598035843
"1536" 307 27.2100229718503 21.868173410094
"1537" 307.2 24.1619901779372 17.7956629271157
"1538" 307.4 23.2774962171851 18.045275489251
"1539" 307.6 22.738574863352 19.7120835459658
"1540" 307.8 22.2847033134622 20.6504936423595
"1541" 308 21.0706975435898 21.6165519528881
"1542" 308.2 19.7150180903532 24.006671165756
"1543" 308.4 17.2733566878398 27.4707857721694
"1544" 308.6 15.3552595285158 31.4073437347365
"1545" 308.8 13.033414034862 36.3206683922749
"1546" 309 11.5573878978244 41.384450053202
"1547" 309.2 11.9360619444462 46.1110199148304
"1548" 309.4 13.1916667714222 50.9303194242788
"1549" 309.6 14.1981674551209 56.2706784081433
"1550" 309.8 17.3406918509148 62.2257175422731
"1551" 310 20.7329532847851 65.750865747847
"1552" 310.2 24.6363813515836 69.6379998054765
"1553" 310.4 28.7820176627851 74.113647666052
"1554" 310.6 33.4934905759425 77.5776394572492
"1555" 310.8 38.5072724764222 81.2493692841255
"1556" 311 43.1045273148244 84.6494488764776
"1557" 311.2 47.8551801079699 86.3402569839195
"1558" 311.4 53.9861818541302 86.2472265390111
"1559" 311.6 59.5235848798364 84.2908284938493
"1560" 311.8 65.1034206685101 81.0234343084788
"1561" 312 69.1529753131076 76.550591848061
"1562" 312.2 71.9452799417374 71.440905707005
"1563" 312.4 73.982802082907 65.9146565221507
"1564" 312.6 73.2685851845252 65.6328442760288
"1565" 312.8 72.9378802714436 62.2099337360532
"1566" 313 72.5051925961523 57.1040410559428
"1567" 313.2 70.2518123228987 51.9836610602561
"1568" 313.4 67.3318235662963 46.7683987061491
"1569" 313.6 63.2527440903363 42.0315236817611
"1570" 313.8 58.4283807344263 37.6504037715708
"1571" 314 52.740376441876 34.1299629109606
"1572" 314.2 46.9897802275351 31.3623593968242
"1573" 314.4 40.8648873454279 29.1029507202669
"1574" 314.6 34.7329326291005 28.051902505198
"1575" 314.8 28.4615156033788 27.632051048896
"1576" 315 22.4448811562254 29.1272176796109
"1577" 315.2 17.2657841517926 31.7693781831867
"1578" 315.4 13.0723127991157 34.9117599831497
"1579" 315.6 13.7224778587851 38.1329561813538
"1580" 315.8 15.1721749376184 42.8766184884573
"1581" 316 17.7779204332612 48.4188506043383
"1582" 316.2 21.6889272065123 52.1960997095288
"1583" 316.4 25.9090507049148 56.0120221901356
"1584" 316.6 30.9148342606422 58.7274641606478
"1585" 316.8 36.9416349663397 60.3019619208413
"1586" 317 43.6121017680874 60.9320216066567
"1587" 317.2 49.8748871803118 59.6005055824944
"1588" 317.4 56.2545354629819 57.2147537054382
"1589" 317.6 61.4704423274119 53.1290858669691
"1590" 317.8 65.2761202458903 48.0920139494874
"1591" 318 67.6385287448781 42.1015585437962
"1592" 318.2 68.2933367838235 35.257113359698
"1593" 318.4 66.8570057695026 28.7104124204333
"1594" 318.6 63.0196062586134 23.2735288288795
"1595" 318.8 57.4643825538517 18.8732616815399
"1596" 319 51.0705165442729 16.65450918598
"1597" 319.2 45.5830196060272 16.7420807582475
"1598" 319.4 39.8616211774416 17.8914471637692
"1599" 319.6 34.7568106357179 20.2449569408646
"1600" 319.8 30.253026638973 24.4045721278859
"1601" 320 26.317413368226 28.9305827281863
"1602" 320.2 22.8930185763005 34.6489396368442
"1603" 320.4 20.0015805304186 40.0734476529066
"1604" 320.6 18.1105161809851 45.7243923023788
"1605" 320.8 17.559248615347 52.0689583967065
"1606" 321 18.9586971584517 58.044344641624
"1607" 321.2 21.5241617974307 63.4861545130366
"1608" 321.4 25.0627738278398 68.6025595606538
"1609" 321.6 29.8037592749148 73.4222614160288
"1610" 321.8 34.9798566950446 77.5488686642425
"1611" 322 40.4629769430534 80.8380398476873
"1612" 322.2 46.1638423634571 83.1995378101568
"1613" 322.4 52.2259054521155 84.4459800206809
"1614" 322.6 58.3863183989242 85.2791089843505
"1615" 322.8 63.9910784708885 85.5730806529512
"1616" 323 69.4567561387082 83.6250663451313
"1617" 323.2 74.1615545803803 80.2720028375526
"1618" 323.4 78.8170790143371 76.2576092549888
"1619" 323.6 82.6588195477851 70.7476920152241
"1620" 323.8 85.4003292521366 64.9360565709272
"1621" 324 86.61693035032 59.9085284243078
"1622" 324.2 85.8742184834827 55.1895908313544
"1623" 324.4 83.5507375409148 49.7269733985479
"1624" 324.6 79.4757005886948 45.3774313597205
"1625" 324.8 74.6468476323565 41.6927507247192
"1626" 325 68.9344657330389 38.0283483037365
"1627" 325.2 62.9467635372967 35.5198029758892
"1628" 325.4 56.2662679124442 33.5988662877788
"1629" 325.6 48.9036563745646 33.6625003057532
"1630" 325.8 42.1389851198996 34.9746497921814
"1631" 326 35.5987563035082 37.6029262907057
"1632" 326.2 29.5443653803715 41.0463982957882
"1633" 326.4 24.2827868974416 45.1217034940211
"1634" 326.6 20.5631088509054 49.3863456697431
"1635" 326.8 16.6542427351 54.4332571125327
"1636" 327 13.7436119362967 59.8783368850055
"1637" 327.2 11.4617212435429 65.4320233653881
"1638" 327.4 8.94097410669275 69.2998621911673
"1639" 327.6 7.17754181654288 72.4516270145991
"1640" 327.8 9.33547812553706 74.9894921445968
"1641" 328 13.3389531217392 77.9859084808761
"1642" 328.2 17.4135993898987 81.2234807032106
"1643" 328.4 22.1443956705531 84.2308566394928
"1644" 328.6 27.5994226796254 87.0602871397178
"1645" 328.8 33.1827054658107 88.228811603516
"1646" 329 39.2097147889037 88.3376749989356
"1647" 329.2 45.2560704633677 86.8268323030374
"1648" 329.4 50.7792868993799 84.9049366827529
"1649" 329.6 56.1937998501753 81.0058606234678
"1650" 329.8 60.4247072633691 75.9771902379488
"1651" 330 63.7554620324331 70.2940314926048
"1652" 330.2 66.5184226367618 64.0175969233544
"1653" 330.4 67.494184433166 57.4044996622669
"1654" 330.6 67.5467320884755 50.5702134334811
"1655" 330.8 65.8149597710176 44.0911809838195
"1656" 331 61.769811717494 38.2187463415213
"1657" 331.2 56.5612761991158 34.2295094831519
"1658" 331.4 50.7314093727693 31.574077836328
"1659" 331.6 43.7652489273728 29.9204478311127
"1660" 331.8 37.3534675553327 30.132266556624
"1661" 332 30.7332764175294 31.4033341446528
"1662" 332.2 25.2208559292928 33.387653246098
"1663" 332.4 19.5827971602069 37.0402064383022
"1664" 332.6 14.4783398182962 41.2461986892066
"1665" 332.8 10.6275224226248 46.2990352449524
"1666" 333 9.12610353847552 51.5222533061478
"1667" 333.2 10.5884545563632 55.6374398600522
"1668" 333.4 13.5775584701339 60.0564669668892
"1669" 333.6 17.9976694967774 64.6112322588211
"1670" 333.8 23.7419297445109 68.1926728926014
"1671" 334 29.5837528366095 70.0210808022272
"1672" 334.2 35.3618586452729 71.2310920416873
"1673" 334.4 41.3166414122181 71.300105250328
"1674" 334.6 47.2844389533362 70.2267603688319
"1675" 334.8 52.0562236265016 68.3192731794304
"1676" 335 58.5487188763565 63.9822296916002
"1677" 335.2 63.469652244166 59.7598710355526
"1678" 335.4 66.4731353278083 53.9185270267265
"1679" 335.6 67.9141275756906 48.6555949504225
"1680" 335.8 68.168030836547 41.881304076124
"1681" 336 66.7141187051487 34.6374552397788
"1682" 336.2 63.2170113602073 28.7658214493399
"1683" 336.4 58.906998344376 25.3078578925515
"1684" 336.6 52.6336124027543 22.9138831224672
"1685" 336.8 46.4656301437378 21.6011705373989
"1686" 337 38.8343603462774 22.0600431667365
"1687" 337.2 33.8054980040904 24.1051425159066
"1688" 337.4 28.05676240777 27.4588435854122
"1689" 337.6 23.1765688230592 32.1226461039885
"1690" 337.8 19.2731808360293 36.9011926573417
"1691" 338 16.318950238785 42.3635060895526
"1692" 338.2 14.1464985498738 48.505549250053
"1693" 338.4 12.8656419733851 54.9426481930928
"1694" 338.6 12.6869799453327 60.8324614115764
"1695" 338.8 13.8995100665123 67.0169142637147
"1696" 339 16.7400853931022 72.4438346289312
"1697" 339.2 20.5169186687929 77.3108845038881
"1698" 339.4 24.759529940226 81.3650135390996
"1699" 339.6 29.5877824385619 84.6203532466321
"1700" 339.8 34.852868043072 86.967547041037
"1701" 340 40.4126865884909 89.1418288628439
"1702" 340.2 46.0756526146198 90.609779670594
"1703" 340.4 51.462554776731 90.622136560299
"1704" 340.6 57.3988525366422 89.2688569102163
"1705" 340.8 62.6400174979851 86.403494414994
"1706" 341 66.1261117281834 82.6210349622915
"1707" 341.2 69.1399964122479 77.6324091925246
"1708" 341.4 71.2196835704141 71.6979106056014
"1709" 341.6 71.1572583020038 65.4168096600366
"1710" 341.8 69.3958389021005 59.9825209198596
"1711" 342 66.0550619598903 54.9326449416077
"1712" 342.2 61.4722134751991 51.1706959688335
"1713" 342.4 55.5393488208903 48.2765001449085
"1714" 342.6 48.9804956012811 46.9662850417328
"1715" 342.8 42.8479879955673 47.3936727711981
"1716" 343 36.7042089585805 49.7087971909606
"1717" 343.2 31.9370335198781 53.5713243247497
"1718" 343.4 26.8395075426731 57.8027361509691
"1719" 343.6 22.2413800960231 62.7890888122192
"1720" 343.8 19.3314715395174 67.9175355237847
"1721" 344 16.6255337082697 73.0567579963826
"1722" 344.2 13.8583397856455 77.0754376716101
"1723" 344.4 11.930303368371 78.0624415482553
"1724" 344.6 12.6019510488916 78.6258474562747
"1725" 344.8 14.1441363899173 78.6205707883842
"1726" 345 15.9073143736631 78.1117438486873
"1727" 345.2 19.2716586293211 79.6008270914768
"1728" 345.4 23.6174718194413 82.0727742789272
"1729" 345.6 28.231863474072 84.4104473979468
"1730" 345.8 32.7966480503359 86.1526774791559
"1731" 346 38.2454762056798 88.0035036763446
"1732" 346.2 43.8195338171333 88.9802311858323
"1733" 346.4 49.0773903866333 88.7472441553056
"1734" 346.6 53.7347829967338 87.7527916671826
"1735" 346.8 57.832466489595 84.1954759480866
"1736" 347 61.1662597750971 79.9217510776448
"1737" 347.2 63.1498702562396 74.7516123576899
"1738" 347.4 64.7782763505965 69.4094346352993
"1739" 347.6 65.4121705495028 63.3494143321659
"1740" 347.8 65.5345649072091 57.4508405121728
"1741" 348 63.2826444120351 51.4830243904626
"1742" 348.2 60.010499105876 45.9999724390742
"1743" 348.4 55.0569307203957 41.2507794038379
"1744" 348.6 48.8473146831107 38.7140678340753
"1745" 348.8 42.386325272413 37.4943296462613
"1746" 349 35.5642547908657 36.1524131163352
"1747" 349.2 29.0507223625758 37.2316632543311
"1748" 349.4 23.030529425692 39.4326264694706
"1749" 349.6 17.2041112774214 41.8810230726197
"1750" 349.8 12.6750372963987 46.3333830969606
"1751" 350 11.0536447731129 51.496967597373
"1752" 350.2 12.8398866425189 56.3200935421175
"1753" 350.4 16.0533111414466 61.156925350198
"1754" 350.6 20.2024142433599 65.2985740129343
"1755" 350.8 24.9532351493085 68.6907990516928
"1756" 351 30.0519858067125 70.903264421561
"1757" 351.2 35.6595784312374 71.1781674304573
"1758" 351.4 41.289415103029 70.5914732358824
"1759" 351.6 46.7210047663241 68.6603716409897
"1760" 351.8 52.2486837617044 65.9092429487384
"1761" 352 56.1325331167618 61.2369561536102
"1762" 352.2 59.1871149313944 55.9143292974506
"1763" 352.4 60.6859164737299 49.8853415146508
"1764" 352.6 59.5592728275758 43.7500165897032
"1765" 352.8 56.3965000673081 37.8545843829211
"1766" 353 51.7152113061362 33.5802846629219
"1767" 353.2 45.6777827339211 30.8484230956448
"1768" 353.4 39.2374926425691 30.2969323621328
"1769" 353.6 33.0754702054279 31.0781243521954
"1770" 353.8 26.7950225780904 34.2819268175173
"1771" 354 22.2395110959711 38.3185586692148
"1772" 354.2 17.6635520069993 42.7313396767192
"1773" 354.4 14.2470071581318 48.3233773975852
"1774" 354.6 12.6173938824192 54.5250087771995
"1775" 354.8 11.9374030975351 60.8066512397038
"1776" 355 12.8562946728171 67.0723285635008
"1777" 355.2 14.9706246209819 72.6249195040603
"1778" 355.4 17.071337121626 78.3496578644379
"1779" 355.6 20.3684085626331 83.1154121050448
"1780" 355.8 24.7074714566293 87.4719437246927
"1781" 356 29.9071556941184 90.8985178198749
"1782" 356.2 35.3448254370609 92.7044263449167
"1783" 356.4 40.7977837085941 93.3348441411924
"1784" 356.6 46.4521924234032 92.6090120895106
"1785" 356.8 52.1853565473797 91.4256394995153
"1786" 357 57.2075945265083 88.6394441859573
"1787" 357.2 62.1878513322973 83.8366488036141
"1788" 357.4 64.9105360312727 78.9746352038387
"1789" 357.6 66.2910571215543 72.8829940755672
"1790" 357.8 66.5437138569928 66.7982609173596
"1791" 358 65.2307653719504 60.7813254116666
"1792" 358.2 62.436065583556 55.5660631935707
"1793" 358.4 58.6119446648305 51.0276871385288
"1794" 358.6 53.2568125853554 47.495064755896
"1795" 358.8 47.2924504090409 45.5041450231683
"1796" 359 41.2045152058476 45.441214533435
"1797" 359.2 35.0115991399129 46.9177446738709
"1798" 359.4 29.4535864588151 50.0540099960288
"1799" 359.6 24.9160486725637 54.0616948451585
"1800" 359.8 21.2715184542304 58.9631558499038
"1801" 360 18.425858742556 64.6755189634028
"1802" 360.2 16.8539491848254 70.5326389286094
"1803" 360.4 16.1934904389111 76.2729262601212
"1804" 360.6 16.5421181127685 82.0034953396817
"1805" 360.8 19.1592377081265 87.2373943354678
"1806" 361 21.3029106364924 89.5995509153215
"1807" 361.2 24.5729428087603 91.7177353927891
"1808" 361.4 29.135363686672 93.268341607507
"1809" 361.6 34.0387550631557 94.688713211184
"1810" 361.8 39.24832889367 95.6737999363119
"1811" 362 43.5989922839166 93.4731777294761
"1812" 362.2 46.7967530045482 89.7971194651603
"1813" 362.4 49.2449060230954 85.0660970373736
"1814" 362.6 50.8452000707324 79.342901724634
"1815" 362.8 50.9334477047003 73.3232434015372
"1816" 363 49.8367716223241 67.5801985610288
"1817" 363.2 46.7757741055898 62.091093670185
"1818" 363.4 42.7157587554568 57.9623495351127
"1819" 363.6 36.9649002326774 55.1021514886826
"1820" 363.8 31.3312814540578 53.514989657097
"1821" 364 25.107010601862 52.5975542852057
"1822" 364.2 18.6578038748319 53.522734816185
"1823" 364.4 12.6313648471896 54.6652260205097
"1824" 364.6 8.48658393159708 56.6720862127205
"1825" 364.8 8.51141817520366 57.0584471141683
"1826" 365 8.21963155665603 56.1127945375852
"1827" 365.2 8.10296977921363 54.5490307892243
"1828" 365.4 8.39178131984612 52.040014060731
"1829" 365.6 8.93842638697404 49.4222698657768
"1830" 365.8 9.67136760605277 45.3006255208319
"1831" 366 9.43513200205336 41.0233524011995
"1832" 366.2 10.7767181229041 37.5754873792907
"1833" 366.4 12.769722704471 34.0792673242023
"1834" 366.6 14.87812089349 29.715331062037
"1835" 366.8 16.3659729669268 24.8365386801941
"1836" 367 18.6927251800389 20.9006183847442
"1837" 367.2 22.1883443819956 17.6107947726979
"1838" 367.4 25.9701560967169 14.3141577926879
"1839" 367.6 29.7464216896422 11.4319714022468
"1840" 367.8 33.6695500241304 8.54874521371942
"1841" 368 37.7127618705405 5.97935833696402
"1842" 368.2 40.1084071782073 5.15523260720655
"1843" 368.4 43.5809192087927 5.07161254251732
"1844" 368.6 48.3497074120599 4.22429044904404
"1845" 368.8 52.6979920884931 2.22016590929884
"1846" 369 55.8667123849045 2.37289500285713
"1847" 369.2 60.1305463193746 3.03267026061086
"1848" 369.4 65.1712807624873 3.2223692367616
"1849" 369.6 70.2496788578312 3.047873485798
"1850" 369.8 78.7960824660463 0.658060632483997
"1851" 370 78.2538739635758 1.39430610247063
"1852" 370.2 77.4404957344467 2.06124401578065
"1853" 370.4 78.0211204198158 3.79385997343647
"1854" 370.6 80.6312800863439 6.78551603710966
"1855" 370.8 83.3757999890805 10.1007912487788
"1856" 371 86.8485817973305 12.7680765118697
"1857" 371.2 90.6028358065942 15.1710972847234
"1858" 371.4 94.7630831113992 17.01645454358
"1859" 371.6 99.6698025696669 18.5344708759815
"1860" 371.8 105.111205905621 19.6904968553803
"1861" 372 107.278729218144 22.4491481086624
"1862" 372.2 109.977839736899 26.4939736843242
"1863" 372.4 112.951327654449 30.4793831068074
"1864" 372.6 114.642998781419 34.2194925579982
"1865" 372.8 115.633027753793 39.1161223402807
"1866" 373 117.496836748739 43.5447141224474
"1867" 373.2 119.260022643994 47.7141657000985
"1868" 373.4 119.105255062761 50.0880114200526
"1869" 373.6 118.12916540237 53.188775430419
"1870" 373.8 117.810160584072 57.6486917075288
"1871" 374 119.400948191226 62.4588101264618
"1872" 374.2 119.815546967157 67.2903597837264
"1873" 374.4 119.454687311074 71.6513861131069
"1874" 374.6 118.284320459224 75.0181420008093
"1875" 374.8 117.61707455401 79.7608996137038
"1876" 375 116.463049915588 83.8950407597689
"1877" 375.2 114.377694145824 87.4554790666744
"1878" 375.4 113.01482726046 91.2957281618538
"1879" 375.6 110.959329900833 93.8959654268048
"1880" 375.8 108.037243132946 95.9550350298836
"1881" 376 104.639194659904 99.0747903227192
"1882" 376.2 101.423954775998 102.436306912698
"1883" 376.4 98.7094518578095 106.166311271614
"1884" 376.6 95.5872716398952 109.837786545529
"1885" 376.8 91.3936189389646 111.374032703695
"1886" 377 87.3555740351664 112.828130583173
"1887" 377.2 82.8125580439693 115.071728237845
"1888" 377.4 78.0368689350682 115.602299893604
"1889" 377.6 73.4846171384518 116.670170596747
"1890" 377.8 68.9429542004351 118.344479180504
"1891" 378 64.1589538402851 117.914182211739
"1892" 378.2 59.7572314068932 117.22896096238
"1893" 378.4 54.7969562588134 117.18261902801
"1894" 378.6 49.6594159182427 117.056199801961
"1895" 378.8 44.7526205629532 115.964197592586
"1896" 379 39.7822510941243 114.337565911225
"1897" 379.2 34.6082759032981 113.104261689672
"1898" 379.4 32.2172635116286 110.137509770264
"1899" 379.6 28.6172834907767 106.543648582751
"1900" 379.8 24.6276618547851 104.011233591914
"1901" 380 20.40289323648 101.619291342732
"1902" 380.2 18.1439298009572 99.9318187646189
"1903" 380.4 17.1524396918607 97.2127123364741
"1904" 380.6 15.0726434963851 93.1035220564288
"1905" 380.8 12.5821071894891 88.8016866172448
"1906" 381 9.47754743287808 84.6746481140055
"1907" 381.2 7.03505190331994 79.4424543529125
"1908" 381.4 5.33387478493891 75.4325302240826
"1909" 381.6 3.16811494008276 70.8892143155402
"1910" 381.8 2.48263742269617 67.7129071493399
"1911" 382 3.74071670115603 66.666198404682
"1912" 382.2 5.45420310771951 63.8323396584222
"1913" 382.4 7.48144485758995 59.7496178345166
"1914" 382.6 8.7517735313105 55.457092986783
"1915" 382.8 9.51172326548178 50.8744527029878
"1916" 383 10.3138031681818 45.9436440093428
"1917" 383.2 10.9089403878171 40.4948372818208
"1918" 383.4 10.8279304495611 35.4099057728288
"1919" 383.6 12.5418943235038 30.6474074495756
"1920" 383.8 15.824384071166 27.8974456866954
"1921" 384 20.0669878499148 24.6967814513494
"1922" 384.2 23.6874548640585 21.1692690155522
"1923" 384.4 28.301568049163 18.3719357939264
"1924" 384.6 32.2635649343617 15.0101614249412
"1925" 384.8 36.1347553570578 10.2866750668924
"1926" 385 40.1057239550018 6.50681046754625
"1927" 385.2 44.4086816971535 5.01887984713404
"1928" 385.4 49.9581328596706 4.44726994732648
"1929" 385.6 55.6175583533081 4.40802555562878
"1930" 385.8 61.9060147290235 4.38705404794416
"1931" 386 67.8473009860537 3.60525055037952
"1932" 386.2 72.7932231470081 4.08446515135185
"1933" 386.4 78.7484065077447 6.58717781842393
"1934" 386.6 84.1369687845882 6.96687975311539
"1935" 386.8 86.8705392804595 8.50441360816831
"1936" 387 90.2549654354392 12.7673000548182
"1937" 387.2 93.8895768383085 16.5990719279428
"1938" 387.4 98.2621874250764 19.4606141737296
"1939" 387.6 103.504638620496 22.2342283901616
"1940" 387.8 109.48362482366 24.5436688625288
"1941" 388 110.308277334808 27.3755084907158
"1942" 388.2 111.171082209854 31.9615907235442
"1943" 388.4 113.286208556331 36.9018787481057
"1944" 388.6 115.355825304499 41.9833083481954
"1945" 388.8 117.875504695582 47.4524663809116
"1946" 389 118.916409644722 53.347645432391
"1947" 389.2 120.741766783816 58.0199061181069
"1948" 389.4 119.642186641062 60.3668055456674
"1949" 389.6 118.147404037625 64.6046412135488
"1950" 389.8 118.172908096971 69.7756834726659
"1951" 390 118.026482609642 75.3727067395764
"1952" 390.2 117.642097009608 79.8862212846255
"1953" 390.4 115.484772723596 82.5518263080681
"1954" 390.6 113.081518909898 86.8998376046336
"1955" 390.8 111.89426097485 91.736814377053
"1956" 391 109.953188477866 96.2471381726336
"1957" 391.2 108.870524866858 97.9525925475654
"1958" 391.4 108.972017272469 96.1516439741077
"1959" 391.6 108.902381903376 95.1615086428375
"1960" 391.8 108.148578888029 94.7133349320288
"1961" 392 107.692958919155 94.218041461222
"1962" 392.2 106.857512960397 96.317354026285
"1963" 392.4 106.968824269547 96.2158837027501
"1964" 392.6 107.401124151281 96.0022238214608
"1965" 392.8 107.25201963093 96.413605555061
"1966" 393 106.971148325153 96.2888743722128
"1967" 393.2 106.832872740889 96.6864301070029
"1968" 393.4 106.690864776237 96.8209931639679
"1969" 393.6 106.769706076471 96.0709819307237
"1970" 393.8 106.799974373925 95.7700388076101
"1971" 394 107.128016146234 94.8676921483201
"1972" 394.2 107.837664493839 94.2901693952883
"1973" 394.4 107.928059674571 93.2481826604573
"1974" 394.6 108.099957181901 91.1480135606486
"1975" 394.8 108.70256642022 88.0629789361244
"1976" 395 108.33680248495 85.0318796577331
"1977" 395.2 107.638349593922 81.8367164636336
"1978" 395.4 106.574184790714 77.7311691514097
"1979" 395.6 104.8301605292 73.723072240541
"1980" 395.8 103.662861156152 69.5214673638881
"1981" 396 100.876708354817 65.4490140315248
"1982" 396.2 97.370472622746 61.8415889024194
"1983" 396.4 93.0426646013441 59.1989083863752
"1984" 396.6 87.7315178410064 57.8370423678812
"1985" 396.8 81.9880641829517 57.5219591270764
"1986" 397 75.559409831604 57.6072912620996
"1987" 397.2 69.4614063094416 58.6491263898227
"1988" 397.4 63.5747475547851 60.0867792723488
"1989" 397.6 57.6653325966948 62.5346475338784
"1990" 397.8 52.0808285423897 65.5875569670753
"1991" 398 47.3304394482575 68.7976783266115
"1992" 398.2 43.217405452362 72.8740062865595
"1993" 398.4 39.8170252777851 76.7710974462965
"1994" 398.6 36.3179696418803 80.6089260392431
"1995" 398.8 32.9311805260251 84.3897607491488
"1996" 399 29.4290585798811 88.1723017123328
"1997" 399.2 25.9429240931785 92.1296320883239
"1998" 399.4 23.5558380563211 94.6593283065248
"1999" 399.6 24.2183873948868 96.7046972234694
"2000" 399.8 26.3198455783023 99.3556484804081
"2001" 400 29.218310152867 101.869595897398
"2002" 400.2 32.900440147669 103.035956221493
"2003" 400.4 37.683257591144 103.777686586824
"2004" 400.6 42.7593005702123 103.931992095747
"2005" 400.8 47.452901022237 103.37781319625
"2006" 401 51.9186918164607 102.379945945948
"2007" 401.2 56.6225107616075 100.936375510075
"2008" 401.4 61.7477751710396 100.129340273765
"2009" 401.6 67.2180703898123 98.4510749445106
"2010" 401.8 71.9303399220906 95.6040692068343
"2011" 402 76.9048109734981 91.9576875061244
"2012" 402.2 80.3089029484069 86.7624564843649
"2013" 402.4 83.0090160326506 81.6731524286086
"2014" 402.6 83.7942261139546 76.7393649014949
"2015" 402.8 83.7455688745754 71.2173538223675
"2016" 403 82.6922896995585 69.2689198550522
"2017" 403.2 80.2428831379569 65.9401611241303
"2018" 403.4 77.1910138444335 61.7959477863647
"2019" 403.6 72.0052936440005 59.2515140805672
"2020" 403.8 66.6013226114721 56.862317343586
"2021" 404 60.159149959666 55.8311610415288
"2022" 404.2 53.4394478109944 56.5029227910055
"2023" 404.4 46.8542582435789 56.8266406238608
"2024" 404.6 40.3904981144701 58.0979632079264
"2025" 404.8 33.8101862909774 59.2605018695749
"2026" 405 27.7018058711057 61.5865096471967
"2027" 405.2 22.4841079651309 66.2682967269235
"2028" 405.4 21.1193814007148 70.5803412563569
"2029" 405.6 20.57982799058 75.9454999596698
"2030" 405.8 20.5687961467107 81.5625242040701
"2031" 406 20.5901473038851 86.9369001539288
"2032" 406.2 21.885272018719 90.4334471949131
"2033" 406.4 23.1240489560392 92.4105618868157
"2034" 406.6 23.3645131293797 97.0150726094342
"2035" 406.8 21.8514336946312 99.6865781829518
"2036" 407 22.0226162169266 99.0832469376137
"2037" 407.2 23.1002587547242 98.632879324794
"2038" 407.4 25.1653384361302 97.3833357334093
"2039" 407.6 28.1920156800083 96.8878805502788
"2040" 407.8 32.8353995448962 96.5669277144177
"2041" 408 37.3575889400628 95.6725872279732
"2042" 408.2 41.3070192903447 94.6787947031205
"2043" 408.4 46.39393880637 93.4138739909061
"2044" 408.6 51.2900359438037 91.9130273371503
"2045" 408.8 56.7342230482032 90.0845328073197
"2046" 409 62.4302498609693 88.4373878766867
"2047" 409.2 67.2318128900054 84.7796276782067
"2048" 409.4 71.9303702263901 80.6356544313901
"2049" 409.6 75.2968704215656 74.7648276222727
"2050" 409.8 76.6848391444463 68.6575252057949
"2051" 410 76.3098263709755 62.717994925624
"2052" 410.2 74.2468623765173 56.8222161487768
"2053" 410.4 69.9350826525646 52.120965567824
"2054" 410.6 64.1121569543664 48.5444330309125
"2055" 410.8 57.1251101628651 47.3775662667248
"2056" 411 50.2818076124082 48.2025254604442
"2057" 411.2 44.1985724190351 50.6199598351069
"2058" 411.4 38.3860149319896 54.7335613536197
"2059" 411.6 34.3973885061466 60.0214680055595
"2060" 411.8 32.255591078468 66.4909467333215
"2061" 412 31.3613232832479 72.4791625639544
"2062" 412.2 31.4434018522851 79.1929212805788
"2063" 412.4 32.0242506303971 84.8176414906667
"2064" 412.6 32.285054975463 90.7999229592915
"2065" 412.8 34.8049822819654 95.187936030996
"2066" 413 38.8928571425308 98.5893400992915
"2067" 413.2 44.1900313914693 101.573488272871
"2068" 413.4 49.9937545227295 103.112201839001
"2069" 413.6 56.5824717015421 103.069365437197
"2070" 413.8 62.8426865920906 101.637261278695
"2071" 414 67.7951953870032 98.7874361391924
"2072" 414.2 71.9845607501833 94.4950474310553
"2073" 414.4 74.8346282241243 89.352314951002
"2074" 414.6 75.3886968837851 82.7661455730024
"2075" 414.8 73.8223004315883 76.9594229697665
"2076" 415 71.4676178911757 71.4018813453413
"2077" 415.2 66.6688771409517 66.807438924124
"2078" 415.4 60.8578742378092 63.9304797236578
"2079" 415.6 54.6707471492241 62.3239252063946
"2080" 415.8 47.2104803798351 62.6533922199788
"2081" 416 41.2381479468385 65.7696050349753
"2082" 416.2 36.5281602631184 69.948758365451
"2083" 416.4 32.7941856975946 75.0945132702907
"2084" 416.6 29.7818689220189 80.6745856806497
"2085" 416.8 28.3292994016569 86.9372330350031
"2086" 417 29.7492036243351 93.1067676469038
"2087" 417.2 33.44064703219 97.2540153435329
"2088" 417.4 38.4250903018981 99.5269689443418
"2089" 417.6 44.249911759276 100.047905458211
"2090" 417.8 50.3054071285745 99.7149606745551
"2091" 418 55.746734203731 98.0922577724882
"2092" 418.2 61.2205353209547 95.7194679792788
"2093" 418.4 65.7484609703492 91.717405262798
"2094" 418.6 68.3840171550618 86.6816576458591
"2095" 418.8 71.4754420824993 81.2018599629951
"2096" 419 73.2361375235915 74.9487359039481
"2097" 419.2 73.620622834547 68.5291473951478
"2098" 419.4 72.6368450542733 62.5661446146115
"2099" 419.6 70.1022791181051 56.5129946885168
"2100" 419.8 66.0760159475184 51.0637492549177
"2101" 420 61.0417228081309 46.6541929661265
"2102" 420.2 54.3353004548774 44.0471710092211
"2103" 420.4 47.8294219160675 43.4300323670517
"2104" 420.6 40.9824186948548 43.7771889750753
"2105" 420.8 35.084364257876 46.5753271141879
"2106" 421 30.5054014295103 51.7278427631356
"2107" 421.2 28.1885382616422 57.4385010862907
"2108" 421.4 26.7993513534171 63.3645660048608
"2109" 421.6 26.6461100263803 69.8150194309573
"2110" 421.8 28.3611051480585 75.8747107187006
"2111" 422 30.4926347601968 81.0676725248691
"2112" 422.2 32.4937464863205 85.4927912833674
"2113" 422.4 35.6156467416433 89.7033699184933
"2114" 422.6 40.0423389967107 93.8710907922354
"2115" 422.8 44.4273469671509 97.9969225638093
"2116" 423 49.8718645693351 100.698203767929
"2117" 423.2 55.481269833443 103.028879370081
"2118" 423.4 61.4238859751364 104.695718609191
"2119" 423.6 67.3620158883713 104.62693507946
"2120" 423.8 73.3445872600964 104.014094957368
"2121" 424 79.6230333142047 102.145737119779
"2122" 424.2 85.0064633247017 99.2427367504732
"2123" 424.4 90.1587185285992 95.7254996075951
"2124" 424.6 93.901313125294 91.2544627972431
"2125" 424.8 97.6158670209956 86.6745197871077
"2126" 425 99.8864137890851 80.6956296705038
"2127" 425.2 101.353420683785 74.394274153157
"2128" 425.4 101.45403398851 68.3266843702788
"2129" 425.6 100.362876693147 62.4128096315406
"2130" 425.8 98.3958763634413 56.647629895396
"2131" 426 94.9549708902136 51.2873343765288
"2132" 426.2 90.2998668374993 47.2226186864097
"2133" 426.4 85.2287138640528 43.1416689591941
"2134" 426.6 79.2053084329804 39.9612378658022
"2135" 426.8 73.2019803012538 37.8404473397944
"2136" 427 66.261487919871 35.324100474646
"2137" 427.2 60.1040596758738 33.416694435311
"2138" 427.4 53.5558397609347 32.816091199202
"2139" 427.6 46.933996641246 32.3756843775131
"2140" 427.8 40.8427309698843 32.7329625694486
"2141" 428 34.4983138868788 34.0704911536772
"2142" 428.2 28.0384823903305 36.151080615847
"2143" 428.4 22.4392065630708 38.1689667804335
"2144" 428.6 17.2098772119225 41.6224119009753
"2145" 428.8 12.3563793224896 45.6429574868242
"2146" 429 9.62820570916522 50.8039828033098
"2147" 429.2 11.4695387475235 56.3574460200903
"2148" 429.4 14.5443533680449 60.7782587120051
"2149" 429.6 19.3211214281601 64.1814567854897
"2150" 429.8 24.3846320400171 67.4493363530768
"2151" 430 29.8870517741158 69.7084881260524
"2152" 430.2 35.2710703567359 70.7661978666517
"2153" 430.4 41.3563624744993 71.8736511036716
"2154" 430.6 47.0205997001128 72.0738413060792
"2155" 430.8 52.2674269828582 71.5572343040532
"2156" 431 58.0917281460819 70.3430074528725
"2157" 431.2 63.621860964906 68.3277313349481
"2158" 431.4 68.3369139426487 64.901111150756
"2159" 431.6 72.2359802285312 60.4528818779288
"2160" 431.8 74.8694024077851 54.7638901271916
"2161" 432 75.6685389069629 48.3172584707399
"2162" 432.2 75.2650066641079 42.1572583678792
"2163" 432.4 73.1350399977069 36.0421873672397
"2164" 432.6 69.6351501326487 30.114282332347
"2165" 432.8 65.5486566709442 25.473087953097
"2166" 433 59.4080275925946 22.083202178624
"2167" 433.2 53.1111683100291 20.9356967108713
"2168" 433.4 47.1504765364192 20.9735193400288
"2169" 433.6 40.7697309126005 21.4338938658672
"2170" 433.8 34.8936379557087 23.7840520383799
"2171" 434 29.5812443172538 26.4179973618413
"2172" 434.2 24.7165961449662 30.9607379040445
"2173" 434.4 20.9935991660082 36.0690103000596
"2174" 434.6 18.3151182045291 41.4171042711968
"2175" 434.8 16.5094291551867 47.2702510837009
"2176" 435 16.6297091378087 53.274044640517
"2177" 435.2 17.7511644035931 59.2361749206608
"2178" 435.4 19.6953785798085 65.1125355530053
"2179" 435.6 22.8543892407169 70.2651870448924
"2180" 435.8 26.634477339327 75.2685316618074
"2181" 436 31.481141276413 79.2462093474474
"2182" 436.2 35.4543235005835 83.2564005552788
"2183" 436.4 40.4382473885371 85.8788913052023
"2184" 436.6 46.0049113937419 88.359811784934
"2185" 436.8 51.5902672008274 90.2949310853847
"2186" 437 57.7106391795775 90.5148880836137
"2187" 437.2 63.660157830443 90.0499338811077
"2188" 437.4 69.2616821870817 88.235356383961
"2189" 437.6 74.7462364102723 85.6789425739262
"2190" 437.8 79.2352450789947 81.5100634867949
"2191" 438 82.071472368277 76.3684199955933
"2192" 438.2 84.0868793567851 70.5953521123038
"2193" 438.4 84.2746407892231 64.5094944488139
"2194" 438.6 82.7440162977538 58.3606931179819
"2195" 438.8 79.9767816007169 52.8186629733697
"2196" 439 75.5456928881572 48.1972303289358
"2197" 439.2 70.1898954191685 44.7273371472844
"2198" 439.4 64.2831551765725 42.126591371265
"2199" 439.6 57.5237003374924 40.5515543711751
"2200" 439.8 50.8949584442286 40.6564551238997
"2201" 440 44.6370931771986 42.0010411482844
"2202" 440.2 38.6426665868309 43.6262543255402
"2203" 440.4 33.6031947865578 46.5664755038015
"2204" 440.6 29.0084542075525 50.7665303235637
"2205" 440.8 25.6195954437069 55.7195938689506
"2206" 441 23.2105871212389 60.9651858513672
"2207" 441.2 21.1535818103451 66.8884983189968
"2208" 441.4 20.1256427959037 73.178016980283
"2209" 441.6 19.8536011154648 79.2704097531694
"2210" 441.8 20.6946446758998 84.9148440816025
"2211" 442 22.4639348714517 90.7620365793878
"2212" 442.2 24.046813076673 95.7933331418132
"2213" 442.4 25.3261343834545 100.450251384863
"2214" 442.6 27.9482366614489 103.156346843546
"2215" 442.8 32.5377115611125 102.694615296569
"2216" 443 37.6926387850578 101.492488273265
"2217" 443.2 42.1942672068322 98.7231701075571
"2218" 443.4 46.7551211639886 95.5014676987013
"2219" 443.6 50.3428985260981 90.9416765748201
"2220" 443.8 53.511216681963 86.2483948931644
"2221" 444 55.5740919838698 80.5053500526559
"2222" 444.2 55.6596946544625 74.6158011390933
"2223" 444.4 54.2400105628173 68.8365561642546
"2224" 444.6 51.802382353746 63.0130442144897
"2225" 444.8 48.8020273741571 57.6471821305636
"2226" 445 44.1924869368944 52.2021851916694
"2227" 445.2 38.8014051199158 48.4931306383595
"2228" 445.4 33.1032895523565 45.9151093807669
"2229" 445.6 26.3183880557153 45.2746893244706
"2230" 445.8 20.2604334950424 45.7698305690288
"2231" 446 14.0879812784312 46.6386501731057
"2232" 446.2 9.301375083621 49.9870696924819
"2233" 446.4 8.15053188847861 54.4575433953352
"2234" 446.6 9.23738092618983 58.3101739567192
"2235" 446.8 11.6514820318803 61.809229592624
"2236" 447 15.4987010096487 65.426306700347
"2237" 447.2 19.8880527966157 68.5538757035288
"2238" 447.4 24.6215284554622 71.8061106944618
"2239" 447.6 29.7062381885232 74.2661149395287
"2240" 447.8 35.0401818607338 76.025391417516
"2241" 448 40.7324482322722 75.9921033100801
"2242" 448.2 46.431428645819 75.2672970860542
"2243" 448.4 52.2325962558095 73.5457521755654
"2244" 448.6 57.5019981152543 70.4383154654749
"2245" 448.8 62.2301457865708 67.0516309693859
"2246" 449 65.4844111116883 62.0270979547707
"2247" 449.2 66.9285243789517 56.3906390186478
"2248" 449.4 67.2590162262447 50.1199687701981
"2249" 449.6 66.274488722626 44.2385019721879
"2250" 449.8 64.1559579106158 38.450774387098
"2251" 450 59.8597947649389 33.9089450085442
"2252" 450.2 54.2304200467622 30.916422923441
"2253" 450.4 48.5437056183704 30.3683163540044
"2254" 450.6 42.7516428979711 32.5670704321218
"2255" 450.8 37.8007646103928 36.1499004011288
"2256" 451 33.480634027362 40.1015316348442
"2257" 451.2 30.6327590220176 45.8271944937032
"2258" 451.4 28.9854420736591 51.4984255365563
"2259" 451.6 27.6846989783803 57.7877884421716
"2260" 451.8 28.0248950444153 63.8262231578439
"2261" 452 29.2151177687933 69.7446349630452
"2262" 452.2 31.1342979975231 75.7065389027192
"2263" 452.4 34.2670655655351 81.3121871642868
"2264" 452.6 37.9076681495656 85.6161823128336
"2265" 452.8 41.8818390275946 89.656395868124
"2266" 453 46.5094328372351 94.0901815608288
"2267" 453.2 51.0036756074153 97.7003691238103
"2268" 453.4 56.2779944048364 100.771770485362
"2269" 453.6 62.2576279292942 102.813148542911
"2270" 453.8 67.9537546687068 103.005113032507
"2271" 454 73.2071964288029 100.660879477466
"2272" 454.2 78.0637780606108 97.4158100835058
"2273" 454.4 82.1149638465688 92.8221205903801
"2274" 454.6 84.5636265963061 87.4039378958943
"2275" 454.8 86.2226502215727 81.5218765837279
"2276" 455 86.1871614641664 75.125371265283
"2277" 455.2 84.5245105885754 69.1035321549401
"2278" 455.4 81.1438699150449 64.3110967219579
"2279" 455.6 76.1219406838971 59.8811386598528
"2280" 455.8 70.3600601415819 57.4083151629741
"2281" 456 63.1852766977851 56.2076495366288
"2282" 456.2 56.4201372446984 55.4483347004618
"2283" 456.4 49.7608962854755 55.1758608694335
"2284" 456.6 43.1702743636631 56.1715522376873
"2285" 456.8 37.0165443536422 57.8248809047431
"2286" 457 31.1601503199214 60.9296886240742
"2287" 457.2 26.3910141601 64.5410991965642
"2288" 457.4 22.0292074348003 68.9269947306547
"2289" 457.6 18.6272775131997 74.42601964098
"2290" 457.8 16.9490697553948 79.7804523172971
"2291" 458 18.1056753002766 83.8389565405372
"2292" 458.2 21.2245804321457 86.8047354532747
"2293" 458.4 24.5256575827136 90.9237216726478
"2294" 458.6 28.9592551252459 93.8406944321418
"2295" 458.8 33.8647348217473 95.1848641142458
"2296" 459 39.4646468833565 95.2252109155145
"2297" 459.2 44.5335530873264 93.8569754635792
"2298" 459.4 49.560942957042 91.7166723136434
"2299" 459.6 54.2752767411535 89.0045121070551
"2300" 459.8 58.2020470146312 84.7002722153108
"2301" 460 61.3216103655289 80.3232987499792
"2302" 460.2 63.5615451528529 75.1418742676983
"2303" 460.4 65.6822874341963 69.7945288367142
"2304" 460.6 66.248909659541 63.768290881887
"2305" 460.8 64.924309361599 58.4261238445637
"2306" 461 61.6243973401158 53.5981947947288
"2307" 461.2 57.1529380042507 49.6288624193036
"2308" 461.4 51.55763912735 46.2811968850898
"2309" 461.6 45.3571727397618 45.0120229325404
"2310" 461.8 39.4371315730064 45.3835520961025
"2311" 462 33.3474815976184 46.7960553668383
"2312" 462.2 28.0233608892538 49.6949665497319
"2313" 462.4 23.248162025411 53.1281540123494
"2314" 462.6 20.0757212135976 58.1994278412553
"2315" 462.8 18.151138410156 64.0498336959643
"2316" 463 16.4242402604937 69.6134204365485
"2317" 463.2 16.7640597896422 75.2737935060526
"2318" 463.4 19.7215854141883 79.9207711187143
"2319" 463.6 24.4251370091451 82.8505719222848
"2320" 463.8 29.6940558601296 84.9296524514237
"2321" 464 35.2065324300553 86.1379585851098
"2322" 464.2 40.689857287669 85.5306321666895
"2323" 464.4 46.1373856764693 84.6246731713182
"2324" 464.6 51.4726531201997 82.3104296729312
"2325" 464.8 56.5192093849999 79.1774175508717
"2326" 465 60.3592761593931 74.9739133103168
"2327" 465.2 63.6250018589141 70.6802609469884
"2328" 465.4 65.0306267107136 64.9373606028145
"2329" 465.6 65.4049439397119 59.0688354421995
"2330" 465.8 64.2471933313241 53.1028365484819
"2331" 466 60.8189461878305 48.2482814772106
"2332" 466.2 56.4234634343312 44.3048209607749
"2333" 466.4 50.7283913508803 42.0945857359097
"2334" 466.6 44.401741271604 41.7831210091863
"2335" 466.8 38.2435630155051 42.2708243897408
"2336" 467 32.0489073252772 44.4797083552163
"2337" 467.2 26.893415672515 47.8650132085105
"2338" 467.4 22.710038169556 51.8110884424944
"2339" 467.6 19.394533593666 57.2994043516478
"2340" 467.8 17.5958872412929 61.8111614917163
"2341" 468 16.8535782130921 69.0828813951233
"2342" 468.2 17.5280702157427 74.6665877981389
"2343" 468.4 18.194791513319 80.511951253622
"2344" 468.6 20.3467011951983 84.6493221533511
"2345" 468.8 24.5286438402935 87.7864747182661
"2346" 469 30.9356987708386 89.3870891346627
"2347" 469.2 36.4721579176674 89.2040132853901
"2348" 469.4 40.8096589664222 88.1566677317367
"2349" 469.6 45.8419701004199 85.5534319358027
"2350" 469.8 50.2535776734924 81.9051266672727
"2351" 470 54.260735094221 76.6711807017724
"2352" 470.2 56.418993317047 72.2847592305049
"2353" 470.4 56.8851961149531 66.4709855602928
"2354" 470.6 56.4844625269408 60.5505688305862
"2355" 470.8 54.3240357593211 54.3537682573088
"2356" 471 50.7163962759194 49.5773441710437
"2357" 471.2 46.2209964684568 44.9908888550288
"2358" 471.4 40.7624583505026 41.4142977025784
"2359" 471.6 34.7733776796351 40.4600445519288
"2360" 471.8 28.6787721075174 40.5288408476666
"2361" 472 22.5776563361572 42.2525162403078
"2362" 472.2 17.3265812508697 45.3234370483134
"2363" 472.4 13.0401490705525 49.1905319719823
"2364" 472.6 10.2964008890778 54.1798679364434
"2365" 472.8 11.0531775949558 59.2524883666386
"2366" 473 13.2738074315211 64.1808969211328
"2367" 473.2 16.6903061722037 68.3380061975171
"2368" 473.4 20.6798436224669 72.203689719506
"2369" 473.6 25.1822683551531 75.3228791981888
"2370" 473.8 30.4534967574101 77.4338112431288
"2371" 474 36.3375377040909 78.3598506279131
"2372" 474.2 41.8160792340682 78.6163550576129
"2373" 474.4 47.4831099797351 77.3267067574538
"2374" 474.6 53.0216452135131 75.6188770495088
"2375" 474.8 58.1098887581394 72.4010504287768
"2376" 475 62.9474318996171 68.4721165541585
"2377" 475.2 67.1408400891913 64.0627898837475
"2378" 475.4 69.7756142701709 58.9045052188792
"2379" 475.6 70.1926363569291 53.2539025571408
"2380" 475.8 68.5435437226054 47.3550986666616
"2381" 476 65.5191287798079 42.392434435044
"2382" 476.2 60.8127748360599 38.2896116666471
"2383" 476.4 54.9806385614793 36.5319680930784
"2384" 476.6 48.6014187477773 35.5157931620756
"2385" 476.8 41.6122425092694 36.5229404563491
"2386" 477 36.1729064839944 39.3903583144474
"2387" 477.2 32.5758632672543 43.2682292952211
"2388" 477.4 28.6888617835026 47.6844811942807
"2389" 477.6 26.6430189878327 52.7061210698859
"2390" 477.8 25.1909461520991 58.4936181534998
"2391" 478 24.7733176224436 64.3092766481751
"2392" 478.2 25.6428399902441 70.0894124430124
"2393" 478.4 27.1109280390171 75.9055276002608
"2394" 478.6 29.5578683382374 81.1467667465288
"2395" 478.8 32.8564021214811 85.7388877977968
"2396" 479 37.3128242302975 89.335847507004
"2397" 479.2 42.588934980758 91.2361671907044
"2398" 479.4 47.9502995708121 92.2747561427044
"2399" 479.6 53.6835912855688 92.5484383665423
"2400" 479.8 59.3078013515461 91.3241342590199
"2401" 480 64.6353601564368 89.5574826346002
"2402" 480.2 69.4867154354005 86.8839720631057
"2403" 480.4 73.7306952411325 83.0303094221898
"2404" 480.6 76.9982897193529 78.3170519323932
"2405" 480.8 78.3843768922101 73.0100714257038
"2406" 481 78.9074362531611 67.3496318136848
"2407" 481.2 78.3499118124041 61.5155809306002
"2408" 481.4 76.3958768957044 56.0719629154804
"2409" 481.6 72.6473051151339 51.3763994174706
"2410" 481.8 67.0556433392226 49.1655296034975
"2411" 482 61.3360568019504 47.8919867347296
"2412" 482.2 55.2382165918565 48.307573216624
"2413" 482.4 49.3759281224229 49.9742758048319
"2414" 482.6 44.2624699815116 52.7316221379038
"2415" 482.8 40.0659352239881 56.8770708742994
"2416" 483 36.6861626521339 61.5539673162846
"2417" 483.2 33.8798947332811 66.7644564510918
"2418" 483.4 32.819424921438 72.401912146037
"2419" 483.6 31.7731957231318 77.9420078936336
"2420" 483.8 31.3304880323985 83.6205067136086
"2421" 484 30.9831181121942 88.9550673220197
"2422" 484.2 31.8698052905523 94.0239267483736
"2423" 484.4 32.3639693324669 98.8157612924288
"2424" 484.6 31.7455775171989 102.931393848555
"2425" 484.8 31.4384086361697 105.492024119772
"2426" 485 32.8298515269902 105.561929145388
"2427" 485.2 35.1603085093068 104.993107754759
"2428" 485.4 38.2300225333738 104.645448437954
"2429" 485.6 42.6262641444795 104.161609425918
"2430" 485.8 46.9846556109956 103.319274307318
"2431" 486 51.9427831202761 101.975343619841
"2432" 486.2 56.3746167549416 99.2357124773679
"2433" 486.4 60.7528541636123 96.2877413660833
"2434" 486.6 64.1098149938411 92.3061381087016
"2435" 486.8 66.5871150682187 87.5879713476217
"2436" 487 69.0004794936816 83.2631155700546
"2437" 487.2 70.4287688758364 78.3389148843108
"2438" 487.4 71.3130865496047 73.112600160873
"2439" 487.6 70.1078070915593 67.8283291876659
"2440" 487.8 68.5321983082269 62.5502881132613
"2441" 488 65.4546344472339 57.8802275319658
"2442" 488.2 61.4497945589931 53.5966369113008
"2443" 488.4 56.0017031131184 51.2038763357431
"2444" 488.6 50.1052874362971 49.9449581560688
"2445" 488.8 43.8558687318717 49.8117407227768
"2446" 489 37.4895474363531 51.0946761259328
"2447" 489.2 32.3070757756324 53.5800591288685
"2448" 489.4 27.5486932822851 57.3161435142442
"2449" 489.6 23.6090457672466 61.5733595742211
"2450" 489.8 20.1284945147211 66.6174266025248
"2451" 490 17.6233685058803 71.3327193578383
"2452" 490.2 15.3626884598095 76.481032536858
"2453" 490.4 14.1249310776851 82.2957057746788
"2454" 490.6 15.4368153917338 87.1868938407724
"2455" 490.8 19.403052797468 90.1916732751507
"2456" 491 24.1173207318195 92.3384580396322
"2457" 491.2 29.5134346591154 93.1322687149216
"2458" 491.4 34.9254142389502 93.360310792726
"2459" 491.6 40.541304415364 92.5541631633972
"2460" 491.8 43.4008404443903 92.0792820307393
"2461" 492 44.4802433066868 91.8664884296716
"2462" 492.2 45.3850160482295 90.616678510251
"2463" 492.4 48.4097260603476 87.9335282576448
"2464" 492.6 50.8344296902088 84.5419844434271
"2465" 492.8 52.8593896907682 79.8796227678019
"2466" 493 54.6584188367441 75.0727239821681
"2467" 493.2 54.4455506667051 69.7082673236768
"2468" 493.4 53.4547368064971 64.2899487610928
"2469" 493.6 51.0301629746688 59.2563911753776
"2470" 493.8 47.8159305302623 54.5683312930742
"2471" 494 42.5958689320946 51.8684496234812
"2472" 494.2 36.9556708364383 50.066573572061
"2473" 494.4 30.4281018701057 49.792380718044
"2474" 494.6 24.3743474762485 50.4529801422239
"2475" 494.8 18.6587945347153 51.4277250342846
"2476" 495 13.7526693980874 54.6370856621218
"2477" 495.2 9.08079906304626 58.5177348884467
"2478" 495.4 6.1827977568614 62.3565321812654
"2479" 495.6 6.59167810298021 65.3763634677605
"2480" 495.8 9.02165518941298 68.102512190959
"2481" 496 12.6274901214818 70.4948452203812
"2482" 496.2 17.1486043039569 72.9841067019038
"2483" 496.4 21.5605788559101 75.4335132635053
"2484" 496.6 27.0051274340372 75.9487419318723
"2485" 496.8 32.2418171091351 75.8142615961038
"2486" 497 37.3306433266971 74.6156001218768
"2487" 497.2 42.6129827308826 72.944130526541
"2488" 497.4 47.229048176506 69.4279207663311
"2489" 497.6 51.0074123422969 65.7033783682414
"2490" 497.8 53.9231728797538 60.4814836439897
"2491" 498 55.1114840114041 55.2469547560288
"2492" 498.2 53.9919529802269 49.4833899032148
"2493" 498.4 50.9868116117469 44.0157251825402
"2494" 498.6 46.4819551314091 39.746209870916
"2495" 498.8 40.6498937258312 37.2284350820519
"2496" 499 34.3332756112251 36.1608055851248
"2497" 499.2 28.2596321482374 37.0561929032907
"2498" 499.4 22.8692300004194 40.1806331211855
"2499" 499.6 18.1395000587153 44.1213725231218
"2500" 499.8 14.0995845615946 49.0339672753145
"2501" 500 12.1426081727286 54.5329248515288
"2502" 500.2 11.3641858191551 61.2811974564776
"2503" 500.4 13.0660310110996 66.7038891327788
"2504" 500.6 16.4051531218011 71.5808432041328
"2505" 500.8 20.289653122346 75.8097494337361
"2506" 501 25.6377529391997 78.9001848518824
"2507" 501.2 30.9945201865901 79.3765446874525
"2508" 501.4 36.9323004555986 79.3600416850372
"2509" 501.6 42.5928302840308 78.2279357193508
"2510" 501.8 48.0024590034741 76.7638559118019
"2511" 502 52.7817311656011 73.5219659554208
"2512" 502.2 55.699836812029 68.71378040498
"2513" 502.4 57.6461356204517 62.8756378915526
"2514" 502.6 56.9477046779246 57.1460025781451
"2515" 502.8 54.9647658611057 51.8110884424944
"2516" 503 51.6141272669148 46.5041763833723
"2517" 503.2 46.8033474723432 42.7355808691451
"2518" 503.4 41.3896613897623 39.9277677140288
"2519" 503.6 35.0391072052969 38.1306817124382
"2520" 503.8 28.5477018626387 37.7745954964678
"2521" 504 22.7195565708781 38.3185586692148
"2522" 504.2 17.0227309102061 40.4636561864423
"2523" 504.4 11.6340553893599 42.9177998839107
"2524" 504.6 9.93993689560107 45.1684875658208
"2525" 504.8 11.0436783057607 45.1903739281263
"2526" 505 12.1220471943061 45.9858396157683
"2527" 505.2 14.2895474265771 48.8980604924528
"2528" 505.4 17.0493319731591 51.9983912210517
"2529" 505.6 21.4006176110708 54.5267427744335
"2530" 505.8 25.8802001308971 56.4631424188208
"2531" 506 30.5995483287851 58.403885198541
"2532" 506.2 35.8404950991716 59.2769417189363
"2533" 506.4 41.1912557813461 59.3253162504678
"2534" 506.6 46.0868675986703 57.6135754827173
"2535" 506.8 50.6754727709451 55.1638676398688
"2536" 507 55.0782910128466 51.342259753798
"2537" 507.2 58.3708177193312 46.7165443445057
"2538" 507.4 60.5280803669625 41.0270806168514
"2539" 507.6 61.4357005823554 35.4579810817397
"2540" 507.8 60.99710455464 29.9055825312272
"2541" 508 58.3622804460632 25.3855701511566
"2542" 508.2 54.0669017480217 21.7593981939753
"2543" 508.4 48.8610737281209 19.4701420116089
"2544" 508.6 42.5869420127691 18.0363897837728
"2545" 508.8 36.5417900393914 18.8411408421233
"2546" 509 31.1330422631132 21.0536448548803
"2547" 509.2 26.6233226026688 24.702174443866
"2548" 509.4 22.0152111832158 29.4599894497365
"2549" 509.6 18.9090897593217 34.5955000458337
"2550" 509.8 18.048501262157 41.1798682377726
"2551" 510 19.1536029591551 47.1835791129422
"2552" 510.2 21.5368211336331 52.8083478967328
"2553" 510.4 25.7654074291709 57.2576875006981
"2554" 510.6 30.2630055626081 61.6452618862826
"2555" 510.8 35.4132445639898 65.0225710434067
"2556" 511 41.6010530743657 67.1247689298594
"2557" 511.2 47.7996199628571 67.4431048193648
"2558" 511.4 53.9787092966002 66.7227081027599
"2559" 511.6 59.6120361367374 64.8755398318621
"2560" 511.8 64.6006707878582 61.1903433624434
"2561" 512 68.3592472365466 56.5252180815672
"2562" 512.2 69.6498544471703 50.6414086656025
"2563" 512.4 69.3225835895431 45.0128751130852
"2564" 512.6 65.8809057001709 40.0075019052256
"2565" 512.8 60.8424132479246 36.9146520916567
"2566" 513 55.1331212812374 34.8275541104573
"2567" 513.2 49.2307472322502 35.1091980413776
"2568" 513.4 43.77513608032 36.9086137837962
"2569" 513.6 38.3602258890064 39.9069562941891
"2570" 513.8 34.4123681544928 44.2269267893749
"2571" 514 31.2063982687618 49.1724170484009
"2572" 514.2 28.5734485699654 54.6286963737419
"2573" 514.4 27.1994570179503 60.4828164148717
"2574" 514.6 27.3570987477931 66.6724801926981
"2575" 514.8 27.8455850011457 72.4900852664878
"2576" 515 29.2121959257427 78.7197251913254
"2577" 515.2 31.2713855571101 84.3306910025038
"2578" 515.4 34.216811261406 88.9948139080126
"2579" 515.6 38.1859080134261 93.3252208519519
"2580" 515.8 42.2703587958107 97.7891560591057
"2581" 516 47.0533283435582 101.274336988046
"2582" 516.2 52.443204428221 103.890866152106
"2583" 516.4 57.8850863394807 105.616261125959
"2584" 516.6 63.584996787864 107.070493614213
"2585" 516.8 69.0880827139685 107.985120129432
"2586" 517 74.722904195519 107.688550577772
"2587" 517.2 80.1746270544878 106.748335287975
"2588" 517.4 85.4622748675115 104.216178892604
"2589" 517.6 90.4269928228578 101.474785052492
"2590" 517.8 94.8280756235219 98.0272536275551
"2591" 518 98.7078258533526 93.6817634729477
"2592" 518.2 102.055139727863 88.8735104152874
"2593" 518.4 103.75840322576 83.6685905456038
"2594" 518.6 105.962159158285 78.3741051693145
"2595" 518.8 106.507627751019 72.7312647342546
"2596" 519 106.558167590967 67.0555394726734
"2597" 519.2 105.092974196931 61.335999130102
"2598" 519.4 102.277281786436 56.807857337959
"2599" 519.6 98.4262071791898 52.1991907480764
"2600" 519.8 93.5450049653948 49.034419622419
"2601" 520 88.1428204858657 46.7811984396255
"2602" 520.2 82.1010180661495 46.3012272468
"2603" 520.4 75.7496698731997 46.5582715722239
"2604" 520.6 69.6945725713665 47.7564338551218
"2605" 520.8 64.4533938081771 50.5961534289728
"2606" 521 59.9743719225179 54.4719771219982
"2607" 521.2 56.0669478036928 59.2065751355288
"2608" 521.4 53.3890440732431 64.5774079841585
"2609" 521.6 50.8467122526621 69.7989054922993
"2610" 521.8 49.6585283618103 75.6118076625246
"2611" 522 49.3181504699783 81.0840368465918
"2612" 522.2 49.8751101598101 86.9628648777288
"2613" 522.4 51.95003265348 91.8924217191813
"2614" 522.6 54.6856479950204 95.4322741330456
"2615" 522.8 58.6238468302088 98.3549974649949
"2616" 523 63.2826444120351 100.587853691779
"2617" 523.2 68.1019301660671 102.715795959619
"2618" 523.4 73.374230388963 104.249869927724
"2619" 523.6 78.6062173871094 104.839577214029
"2620" 523.8 83.967304970864 105.457947609792
"2621" 524 90.0798183095418 106.474653064137
"2622" 524.2 95.6636055274305 106.725560333683
"2623" 524.4 97.8849255044643 106.813876023727
"2624" 524.6 96.6271392028932 105.502730294867
"2625" 524.8 96.1536431017324 104.378361725476
"2626" 525 95.864429540271 102.03926961915
"2627" 525.2 96.217501251757 99.0836590034119
"2628" 525.4 96.6797703997851 95.4311097486153
"2629" 525.6 96.7016098870935 91.1741246832157
"2630" 525.8 95.3434824593885 87.4499272828046
"2631" 526 93.1355856010851 83.9606936883538
"2632" 526.2 90.3670969259101 80.3743162134788
"2633" 526.4 86.6393437303444 77.2278537729864
"2634" 526.6 82.3643415827363 74.3373596084922
"2635" 526.8 77.1618975335412 72.7858090399556
"2636" 527 71.5173991303261 71.8675703721025
"2637" 527.2 65.6733839082066 72.1572858226321
"2638" 527.4 60.3374657914011 73.2976307417888
"2639" 527.6 54.8725080936913 76.0907453346928
"2640" 527.8 50.7891495773319 80.2136594849663
"2641" 528 47.5617490407523 85.1223490463976
"2642" 528.2 46.3621160356749 90.6778007414186
"2643" 528.4 45.2662008647587 96.1413947410288
"2644" 528.6 44.6319879966258 100.430169694365
"2645" 528.8 42.6272589614833 105.765130083968
"2646" 529 40.9755360473359 107.497660803046
"2647" 529.2 39.9643041732893 108.379725480037
"2648" 529.4 41.1891060951062 107.963681366662
"2649" 529.6 43.9771254937054 108.288519729409
"2650" 529.8 47.3761466066894 108.295143281498
"2651" 530 51.4768090592226 108.394657923609
"2652" 530.2 56.2449762009742 108.169377604056
"2653" 530.4 60.8867031578118 106.850684169073
"2654" 530.6 65.3656180133118 104.736413802502
"2655" 530.8 69.2858065760669 101.913824927656
"2656" 531 73.308041561419 98.4040349578859
"2657" 531.2 76.3670948851578 94.2660335538379
"2658" 531.4 77.5036416587669 89.5392736075197
"2659" 531.6 77.6457221865832 84.6668924892306
"2660" 531.8 77.0132154436612 79.6193286805066
"2661" 532 74.5056816900909 74.2301720367478
"2662" 532.2 71.453804812666 69.2400862611002
"2663" 532.4 67.0959471881539 64.7517462716681
"2664" 532.6 61.8008295107929 61.8750590541928
"2665" 532.8 55.9587666557929 60.0494144120053
"2666" 533 49.4524709513705 59.36647983698
"2667" 533.2 43.5275654580409 60.7206808315404
"2668" 533.4 38.01832399164 63.5695406519219
"2669" 533.6 33.5174887177374 68.0716736901002
"2670" 533.8 30.2290760501753 73.4792571511995
"2671" 534 27.8722053651157 79.2360562249562
"2672" 534.2 26.9314809919546 84.8093330825542
"2673" 534.4 25.4033579783101 90.4810849526288
"2674" 534.6 24.6639684600986 95.3712546283169
"2675" 534.8 26.4594951228783 97.1601800901305
"2676" 535 29.3236588273015 98.8080995706517
"2677" 535.2 32.3730518544285 98.9004288700375
"2678" 535.4 36.9552611546112 99.5032620226114
"2679" 535.6 42.0794968925396 98.174904700456
"2680" 535.8 47.3065843243426 96.7250265857367
"2681" 536 51.5678171705148 94.0080768936774
"2682" 536.2 55.7686863610671 90.6388705818749
"2683" 536.4 58.7656291466112 86.4610683677679
"2684" 536.6 61.3721098509111 81.797521273701
"2685" 536.8 62.4320851230909 76.7858733628469
"2686" 537 63.1296380039279 71.3439925572473
"2687" 537.2 61.927929836604 65.1636392278319
"2688" 537.4 59.9345750566827 59.542378748454
"2689" 537.6 56.2019736571571 54.4861279656102
"2690" 537.8 50.9966091957623 50.918517277097
"2691" 538 45.4826091507069 48.7669305232866
"2692" 538.2 39.1888464761722 47.7548755821255
"2693" 538.4 32.5489965431238 48.1035148170207
"2694" 538.6 26.7008451858928 49.901217582898
"2695" 538.8 21.8534309810774 53.873820324298
"2696" 539 18.1101104821757 58.92664295706
"2697" 539.2 14.5045106113327 62.5541698826002
"2698" 539.4 11.2372828664993 67.2741857448145
"2699" 539.6 9.50589254746276 72.6433197020288
"2700" 539.8 9.86671637448507 77.1936375479788
"2701" 540 12.6639965780673 80.5206818742546
"2702" 540.2 16.2144580576387 83.8904781090532
"2703" 540.4 21.2295286274601 86.8038309444538
"2704" 540.6 26.4041955884693 88.6218740721077
"2705" 540.8 32.1964937306435 89.6318316856836
"2706" 541 37.6802952549777 88.6973798901113
"2707" 541.2 43.0319301701123 87.4715374212651
"2708" 541.4 48.1302135703023 85.8114636774943
"2709" 541.6 52.9616667015351 82.7338604888038
"2710" 541.8 55.8764163410189 78.0456573958997
"2711" 542 57.7813685569101 72.3544621497538
"2712" 542.2 58.2562356878834 65.6264595078812
"2713" 542.4 57.2002050124804 59.6903709657085
"2714" 542.6 54.175313092541 53.8812511734776
"2715" 542.8 49.6333965859675 48.6695405992478
"2716" 543 44.2749686256005 45.3024655406288
"2717" 543.2 38.1579407609583 43.2336699490366
"2718" 543.4 32.168948368148 43.3199332427385
"2719" 543.6 25.7775281944993 44.3603169913145
"2720" 543.8 20.085879656226 47.6834511577532
"2721" 544 15.4573934945123 51.5794375192788
"2722" 544.2 11.4951913953163 56.638501672185
"2723" 544.4 9.71823061025381 61.9845977327241
"2724" 544.6 10.2526465873305 66.5566305236238
"2725" 544.8 13.2311453930312 70.387384661098
"2726" 545 16.867975314556 74.50742830767
"2727" 545.2 21.5609621933677 77.4764383684225
"2728" 545.4 26.7713609519917 79.1870738531114
"2729" 545.6 32.47648980348 79.4029494913169
"2730" 545.8 38.5310999482075 78.9755786356667
"2731" 546 44.1301736115041 77.1624691501941
"2732" 546.2 48.039885790898 73.9781996554562
"2733" 546.4 52.096439777346 70.2906624113702
"2734" 546.6 55.0811671053291 65.7045069137168
"2735" 546.8 57.1938678750632 59.9869810256829
"2736" 547 58.0642177433471 54.0645941929048
"2737" 547.2 57.5289614822774 48.0856842033442
"2738" 547.4 55.1205944408076 42.7682694530513
"2739" 547.6 51.5157927493264 37.6319395043446
"2740" 547.8 46.625658142858 33.6308483837003
"2741" 548 39.5877400151963 31.3751133300691
"2742" 548.2 33.3031251944601 31.7683532598788
"2743" 548.4 27.3333040962169 33.9175242616879
"2744" 548.6 22.4629284868083 37.4097933362148
"2745" 548.8 19.1534325869517 42.230591432005
"2746" 549 17.1366296455512 47.5946899877143
"2747" 549.2 17.8894993857119 53.6099105847361
"2748" 549.4 20.9276887132851 58.041158494198
"2749" 549.6 24.6833005486422 62.8714080493295
"2750" 549.8 29.5398252992734 65.4577333480753
"2751" 550 34.7130725146802 67.8126247176256
"2752" 550.2 40.8252522543738 68.4345217312223
"2753" 550.4 46.3773745493834 67.0023770436763
"2754" 550.6 51.6685017466523 64.7261074370756
"2755" 550.8 56.2706710212004 61.1868846468903
"2756" 551 59.8340158352269 57.0222172670055
"2757" 551.2 61.9499238232382 51.584508754396
"2758" 551.4 63.1141828111898 45.9398376891478
"2759" 551.6 61.6730343858397 39.8790838569038
"2760" 551.8 58.6053336876497 34.3902534990889
"2761" 552 54.3428457592295 29.8505699103177
"2762" 552.2 49.0487016851132 26.7253142099428
"2763" 552.4 43.1443944104229 25.2536098341469
"2764" 552.6 37.141660083162 25.5622849500672
"2765" 552.8 31.5362756720312 27.3448631032595
"2766" 553 26.2598717822125 30.3307301079524
"2767" 553.2 21.7142971764386 34.6591776957138
"2768" 553.4 18.8312401158398 39.7330322855288
"2769" 553.6 16.1511294630046 45.2822003903459
"2770" 553.8 15.629648642666 50.8545889798621
"2771" 554 16.9490697553948 56.5071937892483
"2772" 554.2 19.1992230882269 62.1638364101916
"2773" 554.4 22.7074799551572 67.0971339321916
"2774" 554.6 26.9075643330697 71.0524810476672
"2775" 554.8 31.7617788226898 74.7946825311716
"2776" 555 36.6505955460778 77.8109330241751
"2777" 555.2 41.6984207886157 80.69029015069
"2778" 555.4 47.0190437482113 82.9898364851189
"2779" 555.6 52.3455499886758 84.2652609894825
"2780" 555.8 57.8161427405708 84.9012194424305
"2781" 556 63.3782577530553 85.7695402068666
"2782" 556.2 68.8292466168971 85.6570183376494
"2783" 556.4 73.8093643361242 85.0284929546288
"2784" 556.6 78.6659250474489 82.4291840921968
"2785" 556.8 82.5289959287851 79.2675698615038
"2786" 557 84.9254122401621 74.5747120666599
"2787" 557.2 86.0363618978343 69.8340217171107
"2788" 557.4 85.2531979984463 64.5209677971739
"2789" 557.6 84.0359884981371 60.3547352219648
"2790" 557.8 82.2381910222251 59.0523446761568
"2791" 558 82.0685277801444 58.9570703677631
"2792" 558.2 81.8093437415725 58.6499691469815
"2793" 558.4 81.5907252278305 58.4777925470515
"2794" 558.6 80.5958411021132 57.4326570915366
"2795" 558.8 78.9681195219279 55.0027627107669
"2796" 559 77.3080891585389 52.4687293094288
"2797" 559.2 75.361524498413 49.5105622885869
"2798" 559.4 72.7020416844797 45.927402747815
"2799" 559.6 69.1684077372102 43.052734669013
"2800" 559.8 64.3896404248158 40.826546614798
"2801" 560 59.7814977794657 39.4237466049699
"2802" 560.2 54.2734474817063 39.1058922047689
"2803" 560.4 48.6835727566757 40.728008615521
"2804" 560.6 43.3698319504187 42.9335313508761
"2805" 560.8 37.7408234912211 45.9836002875325
"2806" 561 33.5672351193632 49.977941469271
"2807" 561.2 29.6816547725741 54.310804753396
"2808" 561.4 26.0398653439072 58.8512944682654
"2809" 561.6 22.8673762491315 63.8694919707138
"2810" 561.8 20.8460254690754 69.4270442377707
"2811" 562 18.9497561378595 74.3846728725825
"2812" 562.2 17.8851423784011 79.6787212628768
"2813" 562.4 19.1387632514715 84.1690165888423
"2814" 562.6 22.5755759107599 85.4696750682725
"2815" 562.8 26.5850886619489 85.5092880125805
"2816" 563 32.2492036253885 85.0761695595374
"2817" 563.2 36.4615840482466 81.7542747072339
"2818" 563.4 40.1549958561735 77.912441957475
"2819" 563.6 42.5889623928398 72.6950463002241
"2820" 563.8 43.77114465648 67.2765433165881
"2821" 564 42.2130499900491 61.2925810456208
"2822" 564.2 38.9837387930409 56.6659571032381
"2823" 564.4 34.4824547516032 52.6445813024379
"2824" 564.6 28.5039702268166 49.8669413166823
"2825" 564.8 22.2998941745758 49.4531983639125
"2826" 565 16.5407748476276 50.3269462658949
"2827" 565.2 10.7394851585805 52.736047943097
"2828" 565.4 8.03863753944131 55.4579181369038
"2829" 565.6 9.01863603548274 56.8803170322846
"2830" 565.8 9.01399684773629 56.8111710434922
"2831" 566 7.14711440583975 56.9701604488491
"2832" 566.2 5.23578224899473 55.710760104553
"2833" 566.4 5.51805078919491 54.9479347811189
"2834" 566.6 6.07781979837797 54.2141102119491
"2835" 566.8 6.69252888993506 54.3414350135038
"2836" 567 7.73037295231785 54.4531152496845
"2837" 567.2 7.56206491197636 52.9564145564549
"2838" 567.4 8.34097974738028 53.1295933509097
"2839" 567.6 8.43321234920442 52.1395636173836
"2840" 567.8 4.4659277817365 47.5810591176016
"2841" 568 2.27608111344741 47.4339333216651
"2842" 568.2 0.713537895052771 51.0292204883595
"2843" 568.4 1.22261003884806 50.3944136584461
"2844" 568.6 1.6615470107119 49.6930370066141
"2845" 568.8 1.90543749123743 49.6212645993621
"2846" 569 2.12598309161007 49.1225255297038
"2847" 569.2 2.12701218127288 49.4903855037849
"2848" 569.4 2.08471772699934 49.1081522004573
"2849" 569.6 2.31877116582507 48.8077032536288
"2850" 569.8 2.90141956789707 48.7516194502208
"2851" 570 3.36623310217877 48.8671972270603
"2852" 570.2 3.62642711608738 48.8463484239358
"2853" 570.4 3.71490247852725 48.9890506214194
"2854" 570.6 4.08835766741297 49.0999573540753
"2855" 570.8 4.8468021566835 48.6178362108413
"2856" 571 6.19777919190225 49.0742473713881
"2857" 571.2 8.72167205490507 49.4215093242608
"2858" 571.4 12.0749543129041 49.6336287535526
"2859" 571.6 15.5233911015531 49.6738864395968
"2860" 571.8 19.2956203601422 49.6552660233859
"2861" 572 23.8456043739291 48.5397473040128
"2862" 572.2 27.9831030843235 46.7644792192134
"2863" 572.4 31.7739992076455 44.1847747556567
"2864" 572.6 35.8608213093114 40.7857749403521
"2865" 572.8 39.6043142712697 37.0067362865288
"2866" 573 42.1509654504739 32.1037309422954
"2867" 573.2 44.9133571120176 27.2956276699357
"2868" 573.4 47.071692749047 21.9657427138145
"2869" 573.6 47.9691557349912 16.0957189376013
"2870" 573.8 48.278640267274 9.94428166365099
"2871" 574 47.1972157926764 4.97699167715921
"2872" 574.2 46.4234973521209 5.91301070305116
"2873" 574.4 46.6416168856714 6.9378158040515
"2874" 574.6 47.069349542406 7.54829138489167
"2875" 574.8 47.5724409937612 7.79333097298115
"2876" 575 48.0381814298083 7.66810796949389
"2877" 575.2 49.1325911833628 7.088162045651
"2878" 575.4 51.0004027430708 6.55626480897614
"2879" 575.6 54.0609340841546 5.76440014892008
"2880" 575.8 57.8389040244214 5.14093889561968
"2881" 576 62.262530359662 4.80648420163647
"2882" 576.2 66.6482462557618 4.46780480344738
"2883" 576.4 70.7859502686235 5.84307586719032
"2884" 576.6 75.0671805773554 7.19700202067721
"2885" 576.8 80.0505450206033 8.05016817593787
"2886" 577 84.4582352902037 9.25920209072645
"2887" 577.2 88.5272375735595 11.7716602700062
"2888" 577.4 93.2161555264645 14.3624249709524
"2889" 577.6 97.480179011415 17.5316600866981
"2890" 577.8 101.388560911484 20.7822003225551
"2891" 578 105.216464956468 23.3736730766629
"2892" 578.2 108.96907390297 26.8175794814749
"2893" 578.4 111.618544046576 29.895119203866
"2894" 578.6 113.327385171087 33.2977056832381
"2895" 578.8 113.461018674809 36.5554446585764
"2896" 579 114.384989923245 40.766386414182
"2897" 579.2 116.082779157572 45.3496927154146
"2898" 579.4 117.878547436652 49.9383858353569
"2899" 579.6 118.900743326297 54.8755988226102
"2900" 579.8 119.952199624809 59.8278738836002
"2901" 580 121.165108773971 64.038731000866
"2902" 580.2 120.56838042381 64.4708164731763
"2903" 580.4 120.322566850129 64.614473756496
"2904" 580.6 120.057598972006 64.7772853442583
"2905" 580.8 119.275165587926 65.0486379905288
"2906" 581 118.846139097012 66.0192723919585
"2907" 581.2 118.180401725982 67.5617983630603
"2908" 581.4 117.440392722527 69.8348696941303
"2909" 581.6 116.78620339241 72.9597647733413
"2910" 581.8 115.618563581047 76.7760382401954
"2911" 582 114.225271569264 80.5775813756238
"2912" 582.2 113.68048241169 84.7292804232192
"2913" 582.4 113.288610252016 88.701750326599
"2914" 582.6 112.441356389608 89.3036845926211
"2915" 582.8 112.154112498639 89.8781967317117
"2916" 583 111.317882763647 92.1318422003749
"2917" 583.2 109.956610264834 92.9876307282483
"2918" 583.4 107.725163904305 94.7060648093648
"2919" 583.6 104.50488903501 96.7191098455788
"2920" 583.8 100.774042549405 98.8247738411858
"2921" 584 97.4950187190986 101.807425570266
"2922" 584.2 94.2066304578351 105.832727899379
"2923" 584.4 91.4549198351156 109.923602158088
"2924" 584.6 88.6612527556674 112.251523999625
"2925" 584.8 85.7993709128669 112.585326409456
"2926" 585 81.9040043470506 113.406787186445
"2927" 585.2 77.1276500961798 114.610512749292
"2928" 585.4 72.7628730768807 116.372430185368
"2929" 585.6 67.7967425592388 116.627343628272
"2930" 585.8 62.8543988015727 115.509240485294
"2931" 586 58.2140118909832 115.981138176699
"2932" 586.2 53.7783274399743 116.004408448029
"2933" 586.4 48.6563203801329 114.69939885182
"2934" 586.6 43.7297649059795 113.905593274195
"2935" 586.8 39.3767538742199 112.36257370982
"2936" 587 34.993846004044 110.654979861556
"2937" 587.2 30.7362047698377 109.444899277502
"2938" 587.4 28.745892829672 106.781286993855
"2939" 587.6 26.5987230615155 103.347170046046
"2940" 587.8 24.8425423276127 99.0635453376581
"2941" 588 23.0346909621905 95.3484180411909
"2942" 588.2 20.8295163071818 91.1898575370205
"2943" 588.4 17.9788379388565 87.0228310255526
"2944" 588.6 14.4190923997607 84.2672832471263
"2945" 588.8 10.552440473531 81.597957028955
"2946" 589 8.13416116819417 77.8952751979379
"2947" 589.2 6.30455599776967 73.7038788049365
"2948" 589.4 5.93306071878506 70.5352314125526
"2949" 589.6 7.25790010939983 68.3048697457747
"2950" 589.8 8.80216269868507 64.0944343908788
"2951" 590 9.82455052137185 59.3594665876569
"2952" 590.2 9.55765240409152 54.5580520035933
"2953" 590.4 9.38265973792791 48.9443271574335
"2954" 590.6 9.91215464113505 43.2837082651788
"2955" 590.8 9.76436705625017 37.4279082597962
"2956" 591 12.173722653996 33.4619429396147
"2957" 591.2 16.3322392706512 30.5620669480603
"2958" 591.4 21.5670955926906 28.068840123328
"2959" 591.6 25.6287236669179 25.0974477373256
"2960" 591.8 27.9023328204411 23.3020357704128
"2961" 592 30.2058896131076 21.1546442278272
"2962" 592.2 32.8253952158335 17.6022931047062
"2963" 592.4 35.3395745984392 13.4291076764874
"2964" 592.6 36.854161795274 8.47871725360655
"2965" 592.8 36.3577880597063 7.98809074036736
"2966" 593 36.8199253235273 8.51450890412252
"2967" 593.2 37.9077395727926 8.72324551709644
"2968" 593.4 39.1522893038076 8.62368153861524
"2969" 593.6 41.7729708316895 8.0570238349626
"2970" 593.8 44.9981678906032 7.36564363939241
"2971" 594 48.5969864084229 7.8194222589894
"2972" 594.2 52.4795017805691 7.42097210538077
"2973" 594.4 56.5613215919896 6.30640092982423
"2974" 594.6 60.3708522566902 4.57404816912366
"2975" 594.8 64.6693967058987 2.78936106964241
"2976" 595 69.3518986002851 3.18473300023332
"2977" 595.2 73.6067630165431 5.29312948710135
"2978" 595.4 77.2454765508781 7.06427718344738
"2979" 595.6 80.6894790047286 7.31900612230296
"2980" 595.8 85.1825907011451 8.48344860327677
"2981" 596 89.4519158908083 9.49167694335436
"2982" 596.2 92.4225543398081 12.5749298339519
"2983" 596.4 95.8324483063118 16.7022231729295
"2984" 596.6 100.256670750473 19.3761695318528
"2985" 596.8 103.974859144362 22.1858722128442
"2986" 597 106.300007237651 24.6832036971233
"2987" 597.2 106.499543810703 24.7256347547337
"2988" 597.4 107.637088290029 25.1708089432886
"2989" 597.6 109.517555996808 26.2726834246651
"2990" 597.8 111.662596247103 28.3026527399379
"2991" 598 111.784211605845 30.6009656121867
"2992" 598.2 113.196450503441 33.6775394008928
"2993" 598.4 115.410601382948 37.645287342773
"2994" 598.6 117.365323304778 40.4858155091332
"2995" 598.8 117.814649874176 43.5060312127163
"2996" 599 118.287486888956 47.3942090213946
"2997" 599.2 119.300744403102 51.5327326807361
"2998" 599.4 120.054060127646 54.9661734405172
"2999" 599.6 119.419843018172 58.2737296151336
"3000" 599.8 118.623053049333 62.044148522243
"3001" 600 118.574942530003 65.5417583497949
"3002" 600.2 119.624549538761 69.2648145694811
"3003" 600.4 119.345074419346 72.7446454534434
"3004" 600.6 118.72510841295 77.1174064064089
"3005" 600.8 118.010310295961 81.0527744463728
"3006" 601 116.245314239628 83.7355723773752
"3007" 601.2 113.837955005415 87.5566801555012
"3008" 601.4 112.07663878758 92.0434377183321
"3009" 601.6 110.581626857496 96.3656355374833
"3010" 601.8 109.2835709906 96.7905128360288
"3011" 602 106.512313346998 98.7250975847337
"3012" 602.2 103.734939202818 102.686846220283
"3013" 602.4 100.963949826785 105.497968424672
"3014" 602.6 97.9713489682979 107.219676895695
"3015" 602.8 93.7996497765918 109.479407899802
"3016" 603 89.5417096930437 113.074423667494
"3017" 603.2 86.3212121679956 114.494354774397
"3018" 603.4 83.3660166302324 115.529527315371
"3019" 603.6 81.3215213839267 114.947437390684
"3020" 603.8 77.6272771249202 114.951784510191
"3021" 604 72.2176138770807 116.074400312185
"3022" 604.2 68.4926422745308 117.488578465241
"3023" 604.4 63.7973023302136 118.472216348484
"3024" 604.6 60.0007796905498 117.405739864882
"3025" 604.8 55.2705515429242 116.165841296003
"3026" 605 50.4991486920487 116.862424548147
"3027" 605.2 45.9686675319389 116.670170596747
"3028" 605.4 41.6356561439461 114.50153502808
"3029" 605.6 37.1449165284546 111.986649665237
"3030" 605.8 32.7448836327601 108.649900431679
"3031" 606 27.9161505691068 106.666139088307
"3032" 606.2 24.0764615741156 103.860399070724
"3033" 606.4 20.7820462499531 100.691767134718
"3034" 606.6 16.8575573192644 97.5372668758965
"3035" 606.8 15.4750967152851 96.4181240341603
"3036" 607 15.6179026961851 95.0119292557288
"3037" 607.2 14.3639592703145 92.4768776299279
"3038" 607.4 11.4146216235041 89.1877842059957
"3039" 607.6 8.92007687825614 87.3015865018469
"3040" 607.8 8.87823290188423 87.1599607356652
"3041" 608 9.43191366363753 87.0026632658484
"3042" 608.2 10.0669180606272 87.4158809798182
"3043" 608.4 11.0211937496842 87.607576115937
"3044" 608.6 11.2788067294665 87.6120978608872
"3045" 608.8 11.7884388167594 87.0137956821057
"3046" 609 11.9443199296949 85.9555612896517
"3047" 609.2 11.6936064176688 84.6172841893311
"3048" 609.4 11.1563674541963 82.0597199382062
"3049" 609.6 9.94616842931307 79.0088313888368
"3050" 609.8 8.72577810425019 75.6564353244009
"3051" 610 8.56039281149817 71.3727508406681
"3052" 610.2 8.24789960272861 66.7290162848433
"3053" 610.4 7.51404835016642 62.1540113668932
"3054" 610.6 6.79819680277687 57.0421387335124
"3055" 610.8 6.97880530332838 52.1393657657926
"3056" 611 7.69027962477719 47.8459862398083
"3057" 611.2 7.88368786812959 42.4871476314573
"3058" 611.4 8.09508398008427 38.011080425643
"3059" 611.6 10.4729233038156 35.9646787645555
"3060" 611.8 13.6390198179993 34.351534174124
"3061" 612 16.9599543575976 31.6819394134819
"3062" 612.2 19.4779916344517 28.8742138677431
"3063" 612.4 22.3119707902967 25.8524720912846
"3064" 612.6 25.6266100070904 22.3272526496013
"3065" 612.8 27.740287816777 17.6368429387949
"3066" 613 29.5398252992734 13.3139258190288
"3067" 613.2 33.0700154315204 10.694543388617
"3068" 613.4 37.1394131359101 7.73914688549936
"3069" 613.6 41.4645710613534 5.68515373275539
"3070" 613.8 42.3457220919836 4.86393555882289
"3071" 614 43.3867078088498 3.57248447967626
"3072" 614.2 44.4490527221057 4.18266760936465
"3073" 614.4 47.2047047621394 5.13299335558782
"3074" 614.6 50.9349202803005 5.67230787604416
"3075" 614.8 54.9554578964081 6.52015597243647
"3076" 615 57.7707532797926 6.88131191519419
"3077" 615.2 59.9250287174141 7.34099238035942
"3078" 615.4 62.6871162992967 7.58055250551714
"3079" 615.6 66.4645618525255 7.79790854151732
"3080" 615.8 70.7643227179456 6.41337404123315
"3081" 616 75.3111902455761 4.17783084014817
"3082" 616.2 76.0747720674055 2.89392206337914
"3083" 616.4 76.6456255586487 3.55945117325605
"3084" 616.6 78.6789142278163 5.6117339230444
"3085" 616.8 82.6739153174362 7.95794674679622
"3086" 617 86.6794472670407 10.0615025219761
"3087" 617.2 91.0885031723987 13.0660807282106
"3088" 617.4 95.9394784654874 15.3108311036471
"3089" 617.6 101.323229144483 16.8402976095404
"3090" 617.8 105.666883633868 20.3341624193897
"3091" 618 107.219268018602 24.3965023936624
"3092" 618.2 109.587078020051 29.6585166017241
"3093" 618.4 113.004076242012 33.3371905557319
"3094" 618.6 115.757804084925 38.2551564366799
"3095" 618.8 117.734800972149 43.3208850288015
"3096" 619 119.570995498808 48.7044481892148
"3097" 619.2 119.014544033887 50.0294763987374
"3098" 619.4 118.318771214705 54.4721673978368
"3099" 619.6 118.585131283736 58.9865082691751
"3100" 619.8 118.947076641336 64.0013600561548
"3101" 620 119.549012284254 69.4575698014116
"3102" 620.2 119.572001883452 73.6788176154811
"3103" 620.4 119.045211030502 75.8326873499028
"3104" 620.6 117.885998558486 79.236723974076
"3105" 620.8 118.020933343588 82.0059537683359
"3106" 621 117.054922950242 81.705417201517
"3107" 621.2 115.641009276347 82.0295673557288
"3108" 621.4 113.218481673809 84.5451810879894
"3109" 621.6 110.840687341019 88.2617096159428
"3110" 621.8 109.249628220059 92.1042989759965
"3111" 622 107.535102126089 95.8588985460848
"3112" 622.2 106.94120091314 99.1659631869875
"3113" 622.4 105.895046948463 99.2395583944525
"3114" 622.6 103.792250097856 100.261749125005
"3115" 622.8 101.219442708977 103.078130351437
"3116" 623 99.1527520202485 106.419625650151
"3117" 623.2 98.9091553053712 106.661584556546
"3118" 623.4 98.7854461713705 106.783765069297
"3119" 623.6 99.3466555900901 106.956362323825
"3120" 623.8 99.858248664963 105.807753355724
"3121" 624 99.5370091869144 105.338726645701
"3122" 624.2 98.9904126270288 104.763210379323
"3123" 624.4 98.6470975492466 104.183801497542
"3124" 624.6 99.026844774864 103.671164643029
"3125" 624.8 99.0661045490308 103.523737821452
"3126" 625 98.8660437819363 102.819128958667
"3127" 625.2 99.7374582683377 101.802387811634
"3128" 625.4 100.598605483051 99.813220283719
"3129" 625.6 101.350091873041 96.9636109946954
"3130" 625.8 101.742891540785 93.906413989796
"3131" 626 102.651656873785 91.0782736000288
"3132" 626.2 103.200910646477 87.3533343779519
"3133" 626.4 103.942256380314 83.1099398758607
"3134" 626.6 103.461346287022 79.3873150679761
"3135" 626.8 103.403775526008 75.0509577271197
"3136" 627 102.280732248071 70.5815969907669
"3137" 627.2 101.701727954273 65.7246707382483
"3138" 627.4 99.3299978720272 61.1904423133725
"3139" 627.6 96.5724359116354 56.537013080265
"3140" 627.8 92.9950109636366 52.1839287452475
"3141" 628 88.8652261077205 48.606057858311
"3142" 628.2 83.4563074930708 47.2628021875288
"3143" 628.4 78.0649034549819 46.5825059793044
"3144" 628.6 73.3858454792125 47.5536665552883
"3145" 628.8 69.4075372941422 50.6505804357192
"3146" 629 65.7168372682851 54.3960015033647
"3147" 629.2 62.1111890999648 58.5615140286225
"3148" 629.4 59.3055477761312 63.7094574283826
"3149" 629.6 57.0762378520996 69.1035321549401
"3150" 629.8 54.2761308439101 74.5085199781303
"3151" 630 52.2866939027512 79.6768993314101
"3152" 630.2 51.7302514919027 84.4092670206422
"3153" 630.4 52.4352477586387 88.5166319470776
"3154" 630.6 51.9423215160682 93.8608647966482
"3155" 630.8 52.7031386326644 99.3489334656322
"3156" 631 53.3699278191798 104.364696081371
"3157" 631.2 53.2735734471834 107.930039466325
"3158" 631.4 55.6401039935308 110.969892511215
"3159" 631.6 60.2503355968208 112.362392279297
"3160" 631.8 64.9110971008218 112.433663404341
"3161" 632 70.957460614024 112.155655141392
"3162" 632.2 76.8667804725832 111.029424442864
"3163" 632.4 82.2798749301634 109.530771230326
"3164" 632.6 87.6412395202175 108.07815019611
"3165" 632.8 93.1467133398565 105.849187679645
"3166" 633 98.172742018285 103.27144455295
"3167" 633.2 102.956742378435 99.3415469493788
"3168" 633.4 105.80312522501 94.7555276082038
"3169" 633.6 108.617052166835 89.3321459244788
"3170" 633.8 110.388500812702 83.5002221868304
"3171" 634 110.873819410452 76.8243059959775
"3172" 634.2 110.585437878113 75.4038891364448
"3173" 634.4 109.571915886582 73.9635598952491
"3174" 634.6 107.226393924261 70.6434177617192
"3175" 634.8 104.521735195095 66.7796195771954
"3176" 635 100.313809498565 63.3205527313201
"3177" 635.2 95.7045353738571 59.7191187833408
"3178" 635.4 90.8220030747447 57.9816264723836
"3179" 635.6 85.1029791779347 56.4419453907611
"3180" 635.8 79.3499004781509 55.6364256130288
"3181" 636 73.0816673264736 55.9663053006517
"3182" 636.2 67.4218871651515 58.5510154105784
"3183" 636.4 62.1726524695851 61.8729525411442
"3184" 636.6 57.3225600852169 65.8039754101651
"3185" 636.8 53.2995899451086 70.7045566859332
"3186" 637 50.5000891756522 75.7955994508725
"3187" 637.2 48.2525413588548 80.773901236145
"3188" 637.4 44.5126618198415 85.1503596421417
"3189" 637.6 41.0907865232195 89.3267188715534
"3190" 637.8 37.637919739033 93.3786193780122
"3191" 638 36.9530714758799 98.0898681951581
"3192" 638.2 39.2743199852441 100.828878689348
"3193" 638.4 43.2993529403733 102.122008853281
"3194" 638.6 48.1678418512986 102.829065492758
"3195" 638.8 53.352974685219 102.511325329887
"3196" 639 57.4050923901589 101.911872609851
"3197" 639.2 60.1631326439485 101.741286614433
"3198" 639.4 64.0650635444011 101.175537395645
"3199" 639.6 68.8129519250787 99.4274806568178
"3200" 639.8 73.7895059406487 98.097010529056
"3201" 640 78.3930113876247 96.2026322971608
"3202" 640.2 83.5122687300807 94.0100295873592
"3203" 640.4 88.5277424618885 90.7671445820805
"3204" 640.6 92.7051703719389 85.8986440830031
"3205" 640.8 96.1761442915954 81.1310983787184
"3206" 641 99.7110009457386 75.6353012468892
"3207" 641.2 101.764701908777 69.3063333992528
"3208" 641.4 102.196259960262 63.073899035896
"3209" 641.6 100.019872469417 57.2171579979728
"3210" 641.8 95.7710050667851 52.6041167978145
"3211" 642 91.2750641628916 49.9167374808566
"3212" 642.2 85.4538456980203 48.7972300877262
"3213" 642.4 78.9543176753897 49.0244785058195
"3214" 642.6 71.9986252844141 50.7889791939159
"3215" 642.8 65.7490376147299 53.4733801185091
"3216" 643 59.7968802418851 56.4143686838057
"3217" 643.2 54.1861394716487 60.779211247506
"3218" 643.4 51.1476312868158 67.3045730314595
"3219" 643.6 49.1199958295412 73.9162244541751
"3220" 643.8 49.1038907128023 80.1809237879339
"3221" 644 51.0610172550778 86.1386432185654
"3222" 644.2 52.2898294732101 91.7728299616788
"3223" 644.4 54.8084076818101 96.9625291312038
"3224" 644.6 58.5989216058713 101.450733090477
"3225" 644.8 63.3313282691601 105.271240747204
"3226" 645 68.1476726171471 108.790244240494
"3227" 645.2 73.9990197099677 111.234801576072
"3228" 645.4 79.838513341923 112.923335835037
"3229" 645.6 85.6738611821471 113.245656544279
"3230" 645.8 90.6261845793454 111.069991756899
"3231" 646 95.1917919974004 107.36281575767
"3232" 646.2 99.0389422303015 102.942236946185
"3233" 646.4 102.145237467438 98.2872396831775
"3234" 646.6 104.294950577443 92.0246194543182
"3235" 646.8 104.288936564645 90.649104611599
"3236" 647 103.2408563754 89.4038817960031
"3237" 647.2 101.717352468195 85.993869898537
"3238" 647.4 99.48071497971 81.8186039748538
"3239" 647.6 97.2542399138601 76.8398681862038
"3240" 647.8 93.5578701444622 72.68932019695
"3241" 648 89.8822868487069 68.2039604804428
"3242" 648.2 85.3247324681804 64.766347098052
"3243" 648.4 80.0164095795235 61.8250176664365
"3244" 648.6 73.9383236402694 59.80295238531
"3245" 648.8 67.2150437101318 59.4892555962546
"3246" 649 61.1562591685754 60.6890771073352
"3247" 649.2 54.9674416150851 63.2361005406442
"3248" 649.4 49.1700957844073 66.0338550102732
"3249" 649.6 43.4428134941422 68.649697898505
"3250" 649.8 37.7991369005725 72.7230538932256
"3251" 650 32.4259981747164 76.7580347103341
"3252" 650.2 27.5906362976543 80.6903867935826
"3253" 650.4 22.6460341343691 83.4051784226528
"3254" 650.6 20.0630634107451 84.7138005021728
"3255" 650.8 20.3149845601997 87.5192065815898
"3256" 651 21.6109130132766 89.0241998994101
"3257" 651.2 21.2454149387324 89.2436608788972
"3258" 651.4 19.3470861519601 89.7897741814538
"3259" 651.6 15.7899189913601 90.0688949623038
"3260" 651.8 14.7230150603885 89.0984634102788
"3261" 652 15.088983365673 88.7358526123822
"3262" 652.2 16.5259965277075 88.3497392627702
"3263" 652.4 17.4785612084969 88.2287551829949
"3264" 652.6 18.8688192683748 88.5017740844903
"3265" 652.8 21.582127448408 89.0521738412091
"3266" 653 24.9320382388271 90.9026298802052
"3267" 653.2 28.7963202648783 92.8231910554016
"3268" 653.4 33.1120830240868 94.9069511913994
"3269" 653.6 37.9924771188661 96.2466571348125
"3270" 653.8 42.6469419635098 96.6583071322765
"3271" 654 46.5973588337396 96.7869721918742
"3272" 654.2 51.1461465783072 95.4187482246482
"3273" 654.4 55.6932736667669 93.5756079437015
"3274" 654.6 60.6161982924365 91.2736045497169
"3275" 654.8 65.1702115040745 88.0205857314761
"3276" 655 69.4439040346198 84.1073097102462
"3277" 655.2 73.3463497068339 79.3814821711019
"3278" 655.4 76.1948596791883 74.2577392221739
"3279" 655.6 78.7360690760811 68.8233895365728
"3280" 655.8 80.3649282010449 63.0506831611154
"3281" 656 80.4734552946184 56.770836760005
"3282" 656.2 79.3835843093914 50.5232150442256
"3283" 656.4 77.2563866753078 45.0026910022106
"3284" 656.6 74.5071039361572 39.4175306998195
"3285" 656.8 70.006917768876 34.4368187376879
"3286" 657 65.1903303690073 30.1823413810954
"3287" 657.2 59.3139949462512 26.7443256221942
"3288" 657.4 53.1579476493089 25.548256390505
"3289" 657.6 46.3217698894716 24.5000713785362
"3290" 657.8 40.0421881169882 23.2261619790835
"3291" 658 33.1679788070811 22.6788823992128
"3292" 658.2 27.0634002303089 23.1712477473859
"3293" 658.4 20.8548487438461 23.2578204224333
"3294" 658.6 19.3411233229479 25.1369326098195
"3295" 658.8 19.407544709413 28.9440857158427
"3296" 659 20.0141737356875 33.0724473448824
"3297" 659.2 21.1387884635078 38.1047822741212
"3298" 659.4 22.3251101482011 43.4174265927488
"3299" 659.6 23.9527772399835 48.8766782450975
"3300" 659.8 27.0361496344731 54.5344827349568
"3301" 660 30.9215109039051 59.5664462073968
"3302" 660.2 35.0714726817235 64.1438672304211
"3303" 660.4 39.7896406081523 68.234387891146
"3304" 660.6 45.2135334723771 71.6338112406848
"3305" 660.8 50.9278498862811 72.9362017864928
"3306" 661 56.7126419790708 74.4732145222193
"3307" 661.2 62.5020523977935 74.9009304324356
"3308" 661.4 68.292727855029 73.0834534347361
"3309" 661.6 74.001526403604 70.4536961437768
"3310" 661.8 78.9499947958987 66.5268569250515
"3311" 662 83.3921201457304 61.9967686970053
"3312" 662.2 87.1103497336523 56.3768259401381
"3313" 662.4 89.3132942685585 50.0509672549585
"3314" 662.6 89.3409806976363 44.8911070652189
"3315" 662.8 87.9997028503665 38.9495618406334
"3316" 663 86.1362379138565 32.8400163243383
"3317" 663.2 82.8388022923078 26.901147762097
"3318" 663.4 77.9558857407023 22.9403959737506
"3319" 663.6 72.882492488871 20.2290620248256
"3320" 663.8 66.8791643571444 17.496680543685
"3321" 664 61.1676419573866 14.2519746751115
"3322" 664.2 55.6555067957851 10.6570703604241
"3323" 664.4 49.5356817792037 8.33534098807528
"3324" 664.6 42.9327921337851 7.77955516339098
"3325" 664.8 37.7658120975851 9.62693503942877
"3326" 665 34.5987014644467 14.0294198996829
"3327" 665.2 30.6434886306005 18.5607973130749
"3328" 665.4 26.8032217200585 24.2606939429897
"3329" 665.6 24.7772186638731 30.3654792329648
"3330" 665.8 23.2353035410101 36.5783183438288
"3331" 666 22.8717974078101 43.5920393603038
"3332" 666.2 23.9437130327363 49.8291934850776
"3333" 666.4 26.2914813558891 56.1702603343568
"3334" 666.6 29.8011841835961 62.658145604454
"3335" 666.8 33.8982949312496 67.9144688241233
"3336" 667 38.8834844449759 71.8376204482349
"3337" 667.2 43.6900965779517 76.049644181505
"3338" 667.4 49.0920852835996 79.5846954598513
"3339" 667.6 54.8828979412485 81.933624534858
"3340" 667.8 60.650415526802 83.5683073009271
"3341" 668 66.2708259872937 82.907219786934
"3342" 668.2 71.597847208985 81.9484275938538
"3343" 668.4 76.5761080331753 79.2263271142483
"3344" 668.6 80.8742768505474 75.6090445065616
"3345" 668.8 83.7658981255567 70.2972944610445
"3346" 669 85.2701897201293 64.544241306873
"3347" 669.2 85.1393019731047 58.2839761382091
"3348" 669.4 83.280765257413 52.5266970648892
"3349" 669.6 80.7233575026935 46.9233778401433
"3350" 669.8 76.9780219695116 41.8355663651147
"3351" 670 72.1370681009246 37.6422681888427
"3352" 670.2 66.5277504705463 34.0915178568944
"3353" 670.4 60.7901842622181 30.4669992585563
"3354" 670.6 54.6108795359246 27.6730219112148
"3355" 670.8 48.7809883881079 25.3854779195878
"3356" 671 44.4906755617851 22.871940107098
"3357" 671.2 41.6775191558282 18.425614069295
"3358" 671.4 37.4858040330081 14.0125450061655
"3359" 671.6 34.0752806738305 11.6055650144606
"3360" 671.8 33.7026494658582 13.4975787434678
"3361" 672 33.3585557908402 15.363503426076
"3362" 672.2 34.0468647348466 16.6434023247672
"3363" 672.4 32.7316516100543 19.9149575235672
"3364" 672.6 30.1496943931804 23.8568113434009
"3365" 672.8 27.7343004875741 28.5509588521303
"3366" 673 24.9159316229583 33.4202310325012
"3367" 673.2 23.3484242431753 38.7751872916873
"3368" 673.4 21.9390565838818 44.1648337309078
"3369" 673.6 21.7436462525371 49.754664626599
"3370" 673.8 22.1475114374091 55.4567497243328
"3371" 674 22.6513386630661 61.2231329199131
"3372" 674.2 23.8611832082091 67.5303462913328
"3373" 674.4 25.8630147293319 73.2427396928803
"3374" 674.6 29.4230217815976 78.068527030396
"3375" 674.8 33.1929049419291 82.8381088548608
"3376" 675 37.1031923462091 86.9664999390608
"3377" 675.2 41.2570855893817 89.9404077629111
"3378" 675.4 46.1508776047596 91.4501412544525
"3379" 675.6 50.5088469782112 92.5706807680114
"3380" 675.8 55.0360941051325 92.6218544259356
"3381" 676 60.049189623159 92.7772696573766
"3382" 676.2 64.924913192385 92.5550172661538
"3383" 676.4 70.4370172564399 90.8002442566836
"3384" 676.6 75.2857333238885 88.1214287603908
"3385" 676.8 79.3177389728595 84.1890384132602
"3386" 677 82.9075572379699 79.4345132169447
"3387" 677.2 84.8511635654141 73.6609693606417
"3388" 677.4 86.0063376575371 67.728261862037
"3389" 677.6 86.1002095793097 61.5529774297501
"3390" 677.8 84.6902995378971 55.4006659209248
"3391" 678 82.0596336139389 49.4068891874749
"3392" 678.2 78.1427414425713 44.3576270799066
"3393" 678.4 72.5388087994971 40.8313401022688
"3394" 678.6 66.0728379735116 38.6285172770053
"3395" 678.8 58.7805467674279 36.9634617468621
"3396" 679 51.8078209539268 36.3274623115248
"3397" 679.2 44.6571429442125 36.6455334756013
"3398" 679.4 38.2471581311081 38.6275342375826
"3399" 679.6 32.0519500663476 41.4917366241694
"3400" 679.8 26.4451925207851 44.686983565097
"3401" 680 21.2096191097701 48.8565324357004
"3402" 680.2 16.6757096327299 53.6205817022571
"3403" 680.4 13.6890077070116 58.683223671435
"3404" 680.6 12.8656419733851 64.2494437919648
"3405" 680.8 12.0886001172241 69.7650350759068
"3406" 681 13.8061658115289 75.3470843291362
"3407" 681.2 17.2651047740571 79.1085359282288
"3408" 681.4 21.6222961865961 82.5426262090839
"3409" 681.6 26.2782764392136 86.1573402322193
"3410" 681.8 31.8574191918691 88.546167552138
"3411" 682 37.9243335692061 89.1104208488709
"3412" 682.2 42.8389018379011 87.8222508699306
"3413" 682.4 47.2443028489956 86.7018510753182
"3414" 682.6 51.2460992761214 85.7371231156836
"3415" 682.8 55.3347029769338 83.1686891432685
"3416" 683 58.9207344568523 79.6996152288523
"3417" 683.2 62.0358627051753 75.1954620657849
"3418" 683.4 65.5378063098254 70.463539260432
"3419" 683.6 68.0011147549755 65.0022724123145
"3420" 683.8 69.8371916522613 59.317852523243
"3421" 684 70.6601212225159 52.9121269004749
"3422" 684.2 69.8924756367769 46.3955378474878
"3423" 684.4 68.1427274512269 40.1662808745171
"3424" 684.6 65.1748991378083 33.8924790074939
"3425" 684.8 61.0751584725463 28.5342918973124
"3426" 685 55.8120879545789 24.4797480730211
"3427" 685.2 49.8754052134896 20.9351623616879
"3428" 685.4 43.3492263578081 18.2791799241672
"3429" 685.6 37.3523585567698 17.8111745443876
"3430" 685.8 31.3590164999351 17.6175787888788
"3431" 686 24.5698497744491 18.6559648914741
"3432" 686.2 21.4753821059413 21.0871150066538
"3433" 686.4 21.910494078996 23.6917013628413
"3434" 686.6 22.6331941596641 28.4603636905852
"3435" 686.8 23.5107495623966 33.6608275604833
"3436" 687 24.7370999468347 38.5630103308222
"3437" 687.2 25.9846277771898 44.1315801387907
"3438" 687.4 28.8031517402967 49.1633595866102
"3439" 687.6 31.4627267421362 54.5819803411509
"3440" 687.8 35.2495943184214 59.3393492913242
"3441" 688 38.9601893923851 63.7993353184595
"3442" 688.2 44.1371558608158 67.4723450929365
"3443" 688.4 48.8637892789662 70.2236936691705
"3444" 688.6 54.070450982413 72.8969286321683
"3445" 688.8 59.6313551276601 74.0421691967538
"3446" 689 65.6292063254601 72.9159493019288
"3447" 689.2 70.8803688646054 70.5651275510053
"3448" 689.4 75.6513400514543 67.2027114227057
"3449" 689.6 78.8402481378001 61.8435563891265
"3450" 689.8 80.9389162432731 56.2793121743168
"3451" 690 81.7645944601131 49.7954013469808
"3452" 690.2 80.2676496350409 43.617173816773
"3453" 690.4 77.4296449406223 37.6060383416799
"3454" 690.6 72.4337115867005 32.1533302223749
"3455" 690.8 66.7506765756875 28.9782537017849
"3456" 691 60.5393477010231 27.2328723989573
"3457" 691.2 54.0070487498781 26.220808870773
"3458" 691.4 47.4319594738491 26.7449581462928
"3459" 691.6 41.0222382447221 28.1884414101233
"3460" 691.8 34.8354212929013 30.6891566875171
"3461" 692 29.3492470134928 33.9389043052365
"3462" 692.2 24.698474737876 38.0718800696879
"3463" 692.4 20.8778726734362 43.2246838058427
"3464" 692.6 18.0035662472374 48.527036953505
"3465" 692.8 16.2231280438089 54.6411112006954
"3466" 693 15.0250778679111 60.8184608252136
"3467" 693.2 15.3537861204818 67.1651886314386
"3468" 693.4 17.0251907261451 72.7243296402848
"3469" 693.6 18.7760997105899 78.4252203921263
"3470" 693.8 22.1350483699851 83.7302567646288
"3471" 694 26.0149506098842 87.9646525889709
"3472" 694.2 30.9987559572101 91.7079181521788
"3473" 694.4 36.357401268758 93.1273815323531
"3474" 694.6 42.0337332395888 94.3299305992811
"3475" 694.8 47.8890672874665 95.008597499135
"3476" 695 54.0094862319502 94.650209686093
"3477" 695.2 60.0341034002396 93.4587666866015
"3478" 695.4 65.4519269105959 90.6747677571909
"3479" 695.6 70.3607821479376 87.1197534206898
"3480" 695.8 74.1748460461351 82.4255293936788
"3481" 696 77.0580218254399 76.8620128787367
"3482" 696.2 77.1523982443461 70.8099568873702
"3483" 696.4 74.8972217547136 65.2031899179097
"3484" 696.6 71.7107017565252 60.4225215512807
"3485" 696.8 66.6844289286444 56.112107467021
"3486" 697 60.5728260262158 53.1068623289749
"3487" 697.2 54.4101986966082 51.1535161846365
"3488" 697.4 47.738310503226 50.2962792692807
"3489" 697.6 41.3038148191898 51.1204182949573
"3490" 697.8 35.4767856516714 53.9103615876879
"3491" 698 30.7962810437312 58.0860974392365
"3492" 698.2 27.9918313833599 63.4309539191311
"3493" 698.4 25.7838076271394 69.4723522521233
"3494" 698.6 24.3618325396898 75.2274279278383
"3495" 698.8 24.7134774673444 81.7298728318678
"3496" 699 26.4172965365371 87.388493222004
"3497" 699.2 28.3163693103388 92.7316471279544
"3498" 699.4 31.2977593889531 97.2127123364741
"3499" 699.6 34.6240805177851 100.996798091629
"3500" 699.8 38.5953517348877 104.440119924798
"3501" 700 43.4520866097851 107.306225975029
"3502" 700.2 48.4124777566198 109.14520576069
"3503" 700.4 53.8960551172324 110.083768139423
"3504" 700.6 58.8903778893997 111.436760935506
"3505" 700.8 63.6651604323029 113.944617635859
"3506" 701 69.0204462632806 115.79875864448
"3507" 701.2 74.0316726398983 115.804774015038
"3508" 701.4 78.5241691105261 114.007211166448
"3509" 701.6 83.5921461060013 111.274618220677
"3510" 701.8 88.3627972807578 108.131196063038
"3511" 702 93.0587440536229 105.179925620596
"3512" 702.2 97.214869490272 101.752032883898
"3513" 702.4 101.243569929247 97.4995495244134
"3514" 702.6 104.252105422769 92.7521469827091
"3515" 702.8 107.424584042903 88.1076037299699
"3516" 703 108.708304223 82.7792182862684
"3517" 703.2 109.776123770127 77.5101221996629
"3518" 703.4 110.20414590911 71.7735014547288
"3519" 703.6 109.745889473333 66.1730780454159
"3520" 703.8 108.423573095938 60.3781286005368
"3521" 704 106.35781209238 54.8173003979097
"3522" 704.2 103.546920550409 49.6520760716048
"3523" 704.4 99.1668638251945 45.2668918245563
"3524" 704.6 94.3366634697689 43.0749435101094
"3525" 704.8 88.4880073331322 41.8976533709213
"3526" 705 82.8441322942609 41.4416786259159
"3527" 705.2 76.5624740671404 42.4223124592767
"3528" 705.4 70.5728588265946 44.6570566918859
"3529" 705.6 65.6156956116223 48.0613684020753
"3530" 705.8 61.7886585465116 52.9506994949663
"3531" 706 59.1712141554786 58.3082794492223
"3532" 706.2 57.3492057021235 64.3715578852826
"3533" 706.4 56.6951598758097 70.1660296607829
"3534" 706.6 56.8731628084747 76.1317698780891
"3535" 706.8 58.5658969430392 81.8086543778239
"3536" 707 60.9282611576293 87.2005910784222
"3537" 707.2 63.221278205575 92.1332268737515
"3538" 707.4 66.1268899185412 96.7240178116629
"3539" 707.6 69.7336680561579 101.077992863512
"3540" 707.8 74.1644923442892 104.657180393946
"3541" 708 78.5841034388355 107.924797336146
"3542" 708.2 83.0834066295965 111.114740175037
"3543" 708.4 87.822665910423 112.22161679096
"3544" 708.6 91.1124235957047 110.272463841288
"3545" 708.8 93.7348240951008 106.640025824897
"3546" 709 96.9240748464487 102.168751306783
"3547" 709.2 98.7422725903329 97.2612645675331
"3548" 709.4 100.433463659492 92.2780229066495
"3549" 709.6 100.989914550585 86.9304089729788
"3550" 709.8 101.089372645141 81.5483398052999
"3551" 710 99.9538587423705 75.6260965092971
"3552" 710.2 98.1824787897101 70.3649151885788
"3553" 710.4 95.4383320430976 64.9938686512631
"3554" 710.6 91.4979823570429 60.630577956435
"3555" 710.8 87.0974998106198 56.8037652615577
"3556" 711 81.1927625820046 53.8283942362239
"3557" 711.2 74.492806620438 52.394053905442
"3558" 711.4 67.9154630739302 52.6892200687949
"3559" 711.6 61.5476590785882 54.5221914027138
"3560" 711.8 55.4598025343075 58.1137315367825
"3561" 712 51.6914938878227 63.1408164616904
"3562" 712.2 49.6825733571157 68.4941987173756
"3563" 712.4 50.0623619540743 73.9952020155825
"3564" 712.6 50.8453752712979 79.3375581073878
"3565" 712.8 51.9030849122091 84.7916946735728
"3566" 713 52.4979323336664 90.2916304849016
"3567" 713.2 53.3358484133222 95.8120075424089
"3568" 713.4 54.6858507388293 100.843767064631
"3569" 713.6 54.67632865248 105.603116125775
"3570" 713.8 55.875208304862 109.553173226952
"3571" 714 59.1914300914578 110.252041911611
"3572" 714.2 63.7953328189267 109.805043420383
"3573" 714.4 68.6847494470906 108.294327964084
"3574" 714.6 74.6917490344166 104.993315710213
"3575" 714.8 78.5461502229502 100.942486559276
"3576" 715 81.3156910783178 96.04069043844
"3577" 715.2 82.8874996840053 90.6268685394691
"3578" 715.4 84.5505351389279 85.1515935647877
"3579" 715.6 84.757261665242 79.0393712760374
"3580" 715.8 83.2111019925474 73.0168286386599
"3581" 716 80.5943073627119 67.0862355228824
"3582" 716.2 77.3748044878895 61.8137046782825
"3583" 716.4 72.1308396101394 57.6287581597296
"3584" 716.6 65.7765142544383 55.7201827865772
"3585" 716.8 59.7741611085601 55.7889683653538
"3586" 717 53.3155906152374 57.1912180024811
"3587" 717.2 47.4307412792888 60.4730875088558
"3588" 717.4 42.1125429046487 64.0572576272561
"3589" 717.6 37.0907292787851 68.4708489704474
"3590" 717.8 33.1016957356054 73.5196291302788
"3591" 718 30.2918561294229 78.8717867143673
"3592" 718.2 28.5090551818107 84.6436824326698
"3593" 718.4 26.6615652191184 90.0230405943108
"3594" 718.6 24.9438988754261 95.3225072981057
"3595" 718.8 26.4578302182098 97.200663561542
"3596" 719 27.8166625471441 97.3663970946698
"3597" 719.2 30.8591955667851 97.9313522490111
"3598" 719.4 35.369976219676 98.7307858327197
"3599" 719.6 40.6680912245628 98.9434211844454
"3600" 719.8 45.8538235612851 97.9228632906399
"3601" 720 50.9473162828768 95.7900372400655
"3602" 720.2 55.6578045589532 92.7924049234624
"3603" 720.4 59.2012399495741 88.5008578980471
"3604" 720.6 61.9090641574368 83.6841230143056
"3605" 720.8 64.0414410817075 78.3544397688995
"3606" 721 64.6691284752809 72.4437561224089
"3607" 721.2 64.5187192929376 66.6923370310881
"3608" 721.4 63.2008555320651 60.7535533795328
"3609" 721.6 60.8423181564622 54.7767274746115
"3610" 721.8 57.7059271599912 49.58129345967
"3611" 722 52.4718322006158 45.3683759933519
"3612" 722.2 46.4200542687697 42.3424870274288
"3613" 722.4 39.8200212074543 40.8025791774442
"3614" 722.6 33.3195114683217 39.8422741112727
"3615" 722.8 26.2734903150109 39.8335408937868
"3616" 723 20.2439184493038 42.0273963190588
"3617" 723.2 14.5761979773291 44.7509748071168
"3618" 723.4 9.18815048298019 48.3283057922483
"3619" 723.6 8.15995457050279 52.3123127878272
"3620" 723.8 10.0747508078583 55.883407132102
"3621" 724 12.5601035956455 59.6186896470055
"3622" 724.2 16.2107638896184 63.3794771748145
"3623" 724.4 20.8378108232081 66.8312161437211
"3624" 724.6 25.428070466415 69.7146215253752
"3625" 724.8 30.4634931760731 72.4688367580928
"3626" 725 35.7678158719503 74.0145146200618
"3627" 725.2 41.5536822139162 75.0312229892091
"3628" 725.4 46.9939412409646 75.1698870564134
"3629" 725.6 52.4841012459279 75.5272586669573
"3630" 725.8 58.3343063488095 75.5691007741263
"3631" 726 64.0898541721076 74.4838835907546
"3632" 726.2 69.0181394538008 71.0486358780918
"3633" 726.4 73.3531418194644 66.7536878873952
"3634" 726.6 77.0594269959928 62.1036391256749
"3635" 726.8 78.5074142765805 56.4330705478015
"3636" 727 78.6273502188385 50.901332089502
"3637" 727.2 76.7658258884081 45.0268400110595
"3638" 727.4 74.1713507948543 39.541292786698
"3639" 727.6 70.0314441059882 34.7155522605835
"3640" 727.8 64.7190068943432 30.6982141493078
"3641" 728 58.4572816430409 27.8058646841451
"3642" 728.2 52.522361975037 26.1030856403595
"3643" 728.4 46.1098929830134 26.6489581800918
"3644" 728.6 39.855382256126 28.2229882464606
"3645" 728.8 33.6873531745389 29.3251726146211
"3646" 729 27.6036948918614 31.4753581991356
"3647" 729.2 22.0017763111054 33.7875162341381
"3648" 729.4 16.8290446158008 36.6463990763122
"3649" 729.6 12.5178354406223 39.7466184782148
"3650" 729.8 11.7781663148554 42.1459259542866
"3651" 730 12.9530354339802 45.7539984203702
"3652" 730.2 15.3171616827221 49.3548024732256
"3653" 730.4 18.8218288469478 54.2294998815404
"3654" 730.6 22.6285809715898 58.010777894896
"3655" 730.8 27.0913600789896 62.3518473594833
"3656" 731 31.8897953730005 65.3781902541442
"3657" 731.2 36.3447427911466 68.7306355540134
"3658" 731.4 41.7889131600764 70.5027633383595
"3659" 731.6 47.5106202228089 72.0436582237907
"3660" 731.8 53.4452596823101 72.6368285210788
"3661" 732 59.5660475144436 73.2512742105166
"3662" 732.2 65.7755670006898 72.8349640919811
"3663" 732.4 71.283797692547 70.9834320019573
"3664" 732.6 76.4482573434697 68.3771158530442
"3665" 732.8 81.1739619054726 64.2757817586694
"3666" 733 85.5520316283565 59.7135054573383
"3667" 733.2 88.6881851813423 54.8436096191356
"3668" 733.4 90.577061663562 49.2031659699672
"3669" 733.6 91.6136533291158 43.2232903501826
"3670" 733.8 90.2689564520232 36.7656352798145
"3671" 734 87.266559379062 31.2545513216057
"3672" 734.2 83.7034468076455 25.9641807867032
"3673" 734.4 78.5870787700578 21.8026201795515
"3674" 734.6 72.9032027587367 19.295234975053
"3675" 734.8 67.247757329262 17.7548922320519
"3676" 735 59.5481214364463 17.7122243949884
"3677" 735.2 53.1556473415525 19.898700540866
"3678" 735.4 47.8963492963038 23.6724840508182
"3679" 735.6 43.8882128298632 27.5864099328413
"3680" 735.8 40.1666290391866 32.7608906052965
"3681" 736 36.5703962138331 39.5009076547568
"3682" 736.2 34.8909978784491 45.5361480548288
"3683" 736.4 33.8536518279818 50.7148334992993
"3684" 736.6 34.2006082367612 57.0644854220288
"3685" 736.8 35.7322549295691 63.1994303614928
"3686" 737 39.1316773356223 69.3403653023543
"3687" 737.2 41.8617472770351 73.6169968445288
"3688" 737.4 45.6980352184851 78.1078954187057
"3689" 737.6 50.3735700388899 81.902675237803
"3690" 737.8 55.3767052533424 85.8246735426271
"3691" 738 60.2312392654546 88.9416848873338
"3692" 738.2 66.3547636719919 91.1499004243046
"3693" 738.4 72.174126211555 92.2237085393474
"3694" 738.6 77.9373395094166 92.4960841759498
"3695" 738.8 83.3403935475351 91.7038891433132
"3696" 739 88.7571132297587 89.803952287213
"3697" 739.2 93.8203219710415 87.1968802730031
"3698" 739.4 98.712219157743 83.5746866127851
"3699" 739.6 102.699431965577 79.2456296698928
"3700" 739.8 105.185311373624 74.2985708442788
"3701" 740 107.213739985207 69.0985263551147
"3702" 740.2 107.153982545826 63.5099088669714
"3703" 740.4 105.576944813383 58.3893248126435
"3704" 740.6 102.552990923345 53.7181518186848
"3705" 740.8 98.3760608265536 49.4585380245825
"3706" 741 93.3504227512366 46.5896039051336
"3707" 741.2 87.5890260312374 45.6678262969573
"3708" 741.4 81.5745326818971 45.5579584228208
"3709" 741.6 75.0340567538339 46.4347808126873
"3710" 741.8 67.5637810979647 47.8084670861382
"3711" 742 61.2560373363665 50.1053356128427
"3712" 742.2 55.3532611828007 52.9020156378413
"3713" 742.4 49.9110556843941 56.5520237680814
"3714" 742.6 45.5419540404542 60.7805645012243
"3715" 742.8 41.2011447849697 65.0007031158211
"3716" 743 38.2284748531709 70.6284980244776
"3717" 743.2 36.463776191907 76.4113710827605
"3718" 743.4 35.5757536570647 82.2810731125372
"3719" 743.6 36.0754420019902 87.7727645316442
"3720" 743.8 35.1192484805196 91.9031705773916
"3721" 744 33.2060932309489 94.1045069256839
"3722" 744.2 31.9615371888297 96.2619452443859
"3723" 744.4 32.7348052202324 96.1482275630814
"3724" 744.6 35.485840747354 96.6897876143908
"3725" 744.8 38.5000856850478 97.4704365355372
"3726" 745 42.8219943899833 99.1609130519081
"3727" 745.2 47.3959176302175 99.7975085517855
"3728" 745.4 52.3607938703526 99.6676849327855
"3729" 745.6 57.1958464914878 98.7308496281098
"3730" 745.8 61.9617503262662 96.7941870893967
"3731" 746 66.7287660128118 94.7666553469752
"3732" 746.2 71.1942137753669 93.1153242036106
"3733" 746.4 76.2342737296612 90.6003388610553
"3734" 746.6 80.6766910791244 86.9494188600466
"3735" 746.8 84.7067871375101 82.7890355268788
"3736" 747 86.5989663844351 78.3003838999538
"3737" 747.2 86.3148201731722 73.7049418767546
"3738" 747.4 83.6101500017687 69.0327333145944
"3739" 747.6 79.7791885657142 64.9612370501784
"3740" 747.8 74.927669701352 61.8485368938398
"3741" 748 69.4199261766411 60.1740207443168
"3742" 748.2 63.2961017383948 59.6577913722971
"3743" 748.4 56.8312481194706 59.9855168495288
"3744" 748.6 50.9430116494071 61.5878674226193
"3745" 748.8 45.7239999422851 64.939468129097
"3746" 749 41.2636313180708 69.7413225645325
"3747" 749.2 37.9000984034882 74.8614779422866
"3748" 749.4 35.7503004126101 81.1240476132038
"3749" 749.6 35.4041511328199 87.1316355824288
"3750" 749.8 36.1453470276056 92.4097978974647
"3751" 750 38.4605922930609 97.6701797716667
"3752" 750.2 41.3308815654285 102.439533614081
"3753" 750.4 45.8668059231851 105.245276023404
"3754" 750.6 50.5310800569239 106.271243234668
"3755" 750.8 56.4944613147945 106.824898783831
"3756" 751 62.1248362455573 106.492578937138
"3757" 751.2 68.0607436985942 106.382117850692
"3758" 751.4 73.26742793937 104.796710924736
"3759" 751.6 79.0608506783565 102.754980817514
"3760" 751.8 84.482251287376 100.568380148929
"3761" 752 89.5176426046877 97.1558571797633
"3762" 752.2 93.9002134288877 93.3784818238493
"3763" 752.4 97.2136140744661 88.6720599720115
"3764" 752.6 99.568345922535 83.6978008598788
"3765" 752.8 101.438914286541 77.9819202296873
"3766" 753 102.09666090256 72.4745489973288
"3767" 753.2 102.214689570809 66.7917575578336
"3768" 753.4 100.475565736261 61.7164984361954
"3769" 753.6 98.3603218142418 56.4419453907611
"3770" 753.8 94.6057589255168 51.6023941348337
"3771" 754 90.0436700611339 48.0674067099357
"3772" 754.2 85.0167787672967 44.9697547775171
"3773" 754.4 79.2217392347601 43.6212496745788
"3774" 754.6 72.6602726287359 43.1808070852009
"3775" 754.8 66.5047667712928 43.5887937698288
"3776" 755 59.7781733739504 45.42636020695
"3777" 755.2 54.6520580714843 48.5429802049611
"3778" 755.4 49.952395782996 52.2995529059194
"3779" 755.6 45.8160841371572 57.2003473488892
"3780" 755.8 42.6467744731757 62.4105814825678
"3781" 756 40.0378276534071 68.0187366126115
"3782" 756.2 37.7440352324625 74.2765845862223
"3783" 756.4 36.2642911188095 79.8406144821995
"3784" 756.6 35.3724754979027 85.8231444174825
"3785" 756.8 35.7342962940609 91.7743967984598
"3786" 757 35.9154234182806 96.8559990863208
"3787" 757.2 34.4030294908391 100.590485251623
"3788" 757.4 32.5093220924956 103.158702989081
"3789" 757.6 31.7406296115745 103.736076452529
"3790" 757.8 32.8274143619815 102.681259548154
"3791" 758 35.0641605821919 101.932848388622
"3792" 758.2 37.3761174067592 101.339935346675
"3793" 758.4 41.1323435229166 101.348005145134
"3794" 758.6 45.452072091677 101.250129586002
"3795" 758.8 49.7177844320482 101.218181526134
"3796" 759 54.4149699920073 100.331812665418
"3797" 759.2 59.1099952759032 98.9184399729106
"3798" 759.4 63.3198211756578 97.0029514853015
"3799" 759.6 67.3986432416941 95.6079376884106
"3800" 759.8 71.3464614740123 94.5280412212742
"3801" 760 75.4334636489575 91.6300239807788
"3802" 760.2 78.3218305130562 87.3805008588508
"3803" 760.4 81.0264286514894 82.7966556088635
"3804" 760.6 82.0467939153565 77.4413388311212
"3805" 760.8 81.8323813878095 71.753552947419
"3806" 761 80.0530740521422 66.0254061715764
"3807" 761.2 76.8105746156898 61.3517558875764
"3808" 761.4 71.8149695450134 56.8375496470839
"3809" 761.6 66.2550430588638 54.6908598840918
"3810" 761.8 59.7548173893291 52.7771902281728
"3811" 762 53.1633022042733 51.9798973833988
"3812" 762.2 45.5762872419268 52.958174575391
"3813" 762.4 39.3478202295882 54.4731242081311
"3814" 762.6 33.2792663881438 56.9574552628532
"3815" 762.8 27.9471519282928 60.2881057461211
"3816" 763 23.1173473864186 64.4763239449372
"3817" 763.2 19.281565794246 69.402800462146
"3818" 763.4 16.8042432907612 74.5226711389811
"3819" 763.6 14.3779288132485 79.4068136089556
"3820" 763.8 10.9650241912251 81.6354228484448
"3821" 764 10.0570545513738 81.3907095144884
"3822" 764.2 10.6970682416091 81.6354228484448
"3823" 764.4 12.7653037187003 81.6242536164101
"3824" 764.6 15.1252330640817 82.2480671077067
"3825" 764.8 17.8841624194705 82.8260980761739
"3826" 765 21.9710273098826 85.0968878368337
"3827" 765.2 26.6001432918496 87.31129471969
"3828" 765.4 31.4384086361697 89.4904308753365
"3829" 765.6 36.5656391055083 90.4303146444841
"3830" 765.8 41.7778095923368 92.1638676554598
"3831" 766 47.3331295356798 92.8855550329498
"3832" 766.2 53.1332193409279 92.6695402443431
"3833" 766.4 58.2007330103903 90.5316478358182
"3834" 766.6 63.2644911093783 88.0010137496644
"3835" 766.8 68.0272576064207 84.3175436105796
"3836" 767 71.4550412280851 79.8777408708038
"3837" 767.2 74.5812573021997 74.7521619033459
"3838" 767.4 75.4767128966664 68.8674327494186
"3839" 767.6 75.2310539178565 62.9250945083145
"3840" 767.8 72.5028466660141 57.2725996204257
"3841" 768 68.3359533027618 52.822574150052
"3842" 768.2 62.7197373140272 49.5154448265835
"3843" 768.4 56.4707991231051 47.7140690871728
"3844" 768.6 49.6867113603327 46.4869515120764
"3845" 768.8 43.2140766416184 46.4189486640288
"3846" 769 36.3859724899279 47.1700710311002
"3847" 769.2 30.2540177736005 49.433852554498
"3848" 769.4 24.9117120286873 53.2781258874348
"3849" 769.6 19.7185175642269 57.1339259624241
"3850" 769.8 16.0474107608767 61.8481389251815
"3851" 770 13.6464093320273 67.6532243467163
"3852" 770.2 12.4966023744572 73.7766160482173
"3853" 770.4 13.0471856470512 79.4779050635772
"3854" 770.6 15.0281629449572 84.5956056742255
"3855" 770.8 19.1877355757119 87.2848907814434
"3856" 771 24.445666127215 88.3277115040194
"3857" 771.2 30.222828005794 88.4864377778502
"3858" 771.4 35.9671230895638 88.3944862196394
"3859" 771.6 41.3984112575006 87.1611816474426
"3860" 771.8 46.2882333633235 84.1510184426185
"3861" 772 51.335147015949 80.9211716053157
"3862" 772.2 55.3148496195291 76.6533116457008
"3863" 772.4 59.0309208897851 71.4844064202239
"3864" 772.6 61.4635682267612 66.0161330559335
"3865" 772.8 62.2690624686129 60.0142483061927
"3866" 773 61.4790234194993 53.5839760174097
"3867" 773.2 59.8138266837545 47.6101546948532
"3868" 773.4 56.3300039441234 41.9512591590438
"3869" 773.6 51.4023300240687 38.1984008489915
"3870" 773.8 45.8897747173158 35.062377931198
"3871" 774 39.193263358371 33.8240291269819
"3872" 774.2 33.2111164784362 34.6140567968195
"3873" 774.4 27.3301733739683 36.7555127184639
"3874" 774.6 22.0837371300946 40.258508838624
"3875" 774.8 17.8285272039013 43.8073805143776
"3876" 775 13.5957452783327 47.9335575523621
"3877" 775.2 11.0536447731129 53.6550192312419
"3878" 775.4 9.97268867743622 59.7153025727729
"3879" 775.6 9.76711399138343 65.6136899715862
"3880" 775.8 10.955998358666 71.6232769813145
"3881" 776 13.4162526811438 76.3596446734028
"3882" 776.2 16.6208656318083 81.0969507066799
"3883" 776.4 20.7426095870247 85.0162616384585
"3884" 776.6 25.7214258448601 88.3389952391288
"3885" 776.8 30.9980503940633 90.4302844060636
"3886" 777 36.5468130819402 92.3451730544081
"3887" 777.2 42.2848542535032 92.8603978244833
"3888" 777.4 47.9736577972422 92.5174611478002
"3889" 777.6 53.6264531643454 91.2472681385546
"3890" 777.8 58.3599740446877 88.5737117467544
"3891" 778 62.9905412692851 85.5126455199684
"3892" 778.2 67.2892051496446 81.6783998309461
"3893" 778.4 71.42357550348 77.2971663831305
"3894" 778.6 74.5858676238891 73.2945149749328
"3895" 778.8 76.8723953866422 68.9309824063383
"3896" 779 77.5215134816422 63.5247559865526
"3897" 779.2 77.6798241118971 58.3326025324208
"3898" 779.4 76.2828047114141 53.1603541700046
"3899" 779.6 74.6999379890904 47.7261040339601
"3900" 779.8 70.5822270511158 43.4240176380211
"3901" 780 65.9053906196898 40.3790593419812
"3902" 780.2 60.5218952218389 37.1026060359442
"3903" 780.4 56.1079517963298 33.550909055387
"3904" 780.6 52.1102482679054 29.5614005427506
"3905" 780.8 46.836628926996 27.5164268882241
"3906" 781 41.1456234431963 26.5349956636417
"3907" 781.2 35.3898370204804 25.578200826435
"3908" 781.4 29.7131296843015 25.8812777894386
"3909" 781.6 24.1615235062496 27.8143040514303
"3910" 781.8 19.3578215666081 30.8411130272519
"3911" 782 15.2835021807931 35.1379043517304
"3912" 782.2 14.4311871231621 39.535104472955
"3913" 782.4 15.611894330347 43.2334418474089
"3914" 782.6 17.4398663638095 48.6607809140776
"3915" 782.8 20.9905560563441 52.7097719028162
"3916" 783 24.828298356876 56.592399534756
"3917" 783.2 29.8778516751315 59.4871781545485
"3918" 783.4 34.6965402121106 62.8461651984241
"3919" 783.6 40.0562278513756 64.3877642134933
"3920" 783.8 45.9368502943665 64.9505154877962
"3921" 784 51.8089586005754 65.4066999074481
"3922" 784.2 57.2752109947374 63.7874942631002
"3923" 784.4 61.6243973401158 60.5607353460211
"3924" 784.6 65.5039869162037 56.3549842484241
"3925" 784.8 67.8403807504993 51.6768052335288
"3926" 785 69.036467775996 46.1501732028178
"3927" 785.2 68.8964773448331 40.3110070373168
"3928" 785.4 66.4485703935578 34.7141691964606
"3929" 785.6 62.6795458834716 29.6968914704467
"3930" 785.8 58.2797277355713 25.4400464456242
"3931" 786 52.4130073593327 22.6704995026716
"3932" 786.2 45.4104259702389 20.9036143144134
"3933" 786.4 39.4884092421913 20.9867045513335
"3934" 786.6 33.6889447621757 22.3985364079585
"3935" 786.8 27.7463792475805 24.6587397975515
"3936" 787 22.4797591434194 28.1826055264392
"3937" 787.2 17.6141672748548 32.2138294222846
"3938" 787.4 13.6204735867136 37.6558543815288
"3939" 787.6 11.5123099060534 43.0118702727117
"3940" 787.8 10.6296210531968 49.1048793361128
"3941" 788 11.4168103853451 54.9956162296448
"3942" 788.2 13.866958983156 60.2619155222384
"3943" 788.4 17.0646812595525 64.5731212465171
"3944" 788.6 21.5658217328312 68.3082094706519
"3945" 788.8 26.1794118834622 71.7171764042807
"3946" 789 31.5359809904244 73.4573776408402
"3947" 789.2 36.3997325970109 72.7846599323917
"3948" 789.4 40.7579868682971 70.0260755429888
"3949" 789.6 44.864691226047 66.4210591056716
"3950" 789.8 48.9850456100232 62.807635043505
"3951" 790 52.8597702563897 59.0390120924009
"3952" 790.2 57.011555066121 54.6759336818335
"3953" 790.4 59.6244002909279 49.5347155200288
"3954" 790.6 61.5195398016928 43.9782646268288
"3955" 790.8 61.1581882215882 38.1337484120996
"3956" 791 59.6985852160708 32.3794515807431
"3957" 791.2 57.4252077074166 26.5861945975476
"3958" 791.4 53.6158334928295 21.8245852868066
"3959" 791.6 48.9650616863897 17.6826415560753
"3960" 791.8 43.4452537877324 14.5155263828558
"3961" 792 37.6569599862697 13.7733017016442
"3962" 792.2 32.0774604074811 14.0949447109328
"3963" 792.4 27.5000094251601 14.2805032323647
"3964" 792.6 27.7313520950641 13.4165770526567
"3965" 792.8 28.2731090763051 13.8082941601808
"3966" 793 28.4974442899371 13.7428630562048
"3967" 793.2 29.5006476167772 13.9681550801311
"3968" 793.4 30.2972872311133 14.4159400505402
"3969" 793.6 31.0290400006647 15.2710412783897
"3970" 793.8 31.6290090575741 16.9642008563803
"3971" 794 31.7649417458548 19.9621027734009
"3972" 794.2 32.0308810021296 24.1100143368775
"3973" 794.4 32.3071477045028 28.5608722988433
"3974" 794.6 32.4754996233351 33.1769395260288
"3975" 794.8 32.6871958794786 37.9961178990691
"3976" 795 33.1453578330778 43.2778503701751
"3977" 795.2 34.0577633136433 48.2691907930839
"3978" 795.4 35.6605922918811 53.2912917594128
"3979" 795.6 37.1511123573897 58.456315383866
"3980" 795.8 40.084600675724 63.1057432954944
"3981" 796 43.2657748512202 67.2828925633188
"3982" 796.2 47.4310318791362 70.8000225162272
"3983" 796.4 52.2021985303851 73.6948910159288
"3984" 796.6 57.2972133478638 74.9433444480918
"3985" 796.8 62.3364299581697 75.6226053175416
"3986" 797 67.3287229579699 75.5725332903901
"3987" 797.2 72.452210263547 74.6895872205526
"3988" 797.4 77.4055630277772 72.9653231664776
"3989" 797.6 81.8458764097612 69.7099241203383
"3990" 797.8 85.6437241958331 65.7730537845488
"3991" 798 89.8238940925942 62.3000440417005
"3992" 798.2 92.6129700557618 58.0034422943311
"3993" 798.4 93.4100266933432 52.5297162188195
"3994" 798.6 93.1961699566184 46.7713270584573
"3995" 798.8 92.4929586870351 41.1600778475053
"3996" 799 89.4761174287131 36.5066557061408
"3997" 799.2 85.6528767609726 33.2915494396772
"3998" 799.4 81.7003561106366 31.1433742440366
"3999" 799.6 76.5729416034436 29.4595510210044
"4000" 799.8 70.7455933336674 29.218955578701
"4001" 800 64.4610237569347 29.3445871824776
"4002" 800.2 58.8505552511744 31.2048097412196
"4003" 800.4 53.5037058666906 34.8063792794618
"4004" 800.6 48.7894967503264 38.8325639507355
"4005" 800.8 44.6679719966881 43.4010339387676
"4006" 801 42.3500954252502 48.6259501870288
"4007" 801.2 40.5063268739041 54.7647527426002
"4008" 801.4 39.9561220124279 60.5882693663145
"4009" 801.6 40.3921033400741 65.6419724992397
"4010" 801.8 40.1843311266631 71.417911395858
"4011" 802 40.953773551468 76.6710183207605
"4012" 802.2 42.224663302876 81.8811821779792
"4013" 802.4 44.0239542868677 86.9603971560453
"4014" 802.6 45.1027011942136 91.6030228499363
"4015" 802.8 45.2763906819938 95.5780731246722
"4016" 803 45.7396683100954 99.9633573176236
"4017" 803.2 44.9943016699747 104.700800241994
"4018" 803.4 44.748122399463 109.326193470656
"4019" 803.6 45.3554328883444 113.854617333402
"4020" 803.8 47.770085635012 114.715990851062
"4021" 804 50.9037423003529 114.666565052232
"4022" 804.2 55.4549756700083 114.723559349859
"4023" 804.4 60.2484559112175 114.474594991704
"4024" 804.6 65.6044899056889 113.68755617049
"4025" 804.8 70.6975028674878 111.941280047975
"4026" 805 75.5301118973386 109.698689810886
"4027" 805.2 80.6184058544753 107.051174263365
"4028" 805.4 85.1536375846058 103.620949847
"4029" 805.6 88.6728109792986 99.2431266111909
"4030" 805.8 91.6238616820628 94.7241535669454
"4031" 806 94.0844782345032 89.5180297425924
"4032" 806.2 95.6552164336229 84.0537631881909
"4033" 806.4 96.9043301731905 78.0713504748126
"4034" 806.6 96.7457824094461 71.7422557701559
"4035" 806.8 95.5647530269222 65.9909061929481
"4036" 807 92.641257205662 60.7374951965057
"4037" 807.2 87.9475865027613 56.2484512454573
"4038" 807.4 82.3387892311804 53.1486427745171
"4039" 807.6 76.4621165628339 50.6081351990776
"4040" 807.8 70.0872110652769 49.6773086753239
"4041" 808 64.1802530277773 50.8755500850131
"4042" 808.2 58.3334963319013 53.2150641609823
"4043" 808.4 53.6727460692396 57.5424723828924
"4044" 808.6 50.0046015530134 62.6397454064855
"4045" 808.8 46.9512860149246 68.6127492051683
"4046" 809 45.319073892547 74.4453951752907
"4047" 809.2 45.7516672709244 80.4263520738812
"4048" 809.4 47.945658970656 86.6422842959723
"4049" 809.6 50.5683846495918 91.2462806363817
"4050" 809.8 53.0263057723397 95.252266594096
"4051" 810 55.4731099757024 99.6198093922519
"4052" 810.2 59.1269249105582 102.861676195146
"4053" 810.4 63.7351179076674 105.817072698264
"4054" 810.6 67.33413150498 108.741987185156
"4055" 810.8 70.6566259712351 112.252505858929
"4056" 811 74.538352179335 115.131344610254
"4057" 811.2 79.5735330197242 115.251431457829
"4058" 811.4 84.3226117176008 113.954561832239
"4059" 811.6 88.4908098806213 110.620085766917
"4060" 811.8 92.862956001185 106.920295762183
"4061" 812 96.669610290472 102.673216128281
"4062" 812.2 100.052926691715 98.097780234307
"4063" 812.4 102.856641535364 93.0290442960551
"4064" 812.6 104.893489123834 87.354552235541
"4065" 812.8 106.340628013675 81.485628396122
"4066" 813 106.482553834446 75.1286718657661
"4067" 813.2 105.363412627457 68.7984634017248
"4068" 813.4 103.183315503976 63.456753138505
"4069" 813.6 99.4395365505585 58.4519753500913
"4070" 813.8 95.150618428449 54.2807265097009
"4071" 814 89.6566292548582 51.3997426320044
"4072" 814.2 82.7354367655556 50.1242424456517
"4073" 814.4 76.1990802555116 50.8603363796616
"4074" 814.6 69.896159156862 53.1787646410365
"4075" 814.8 64.6388923372969 56.8835501420051
"4076" 815 61.4495246894229 62.0908061670918
"4077" 815.2 59.7469792883319 68.1917895161616
"4078" 815.4 59.0110285610673 74.4618973326981
"4079" 815.6 59.3781990706101 80.7832606133288
"4080" 815.8 61.0544526702313 86.5709262990453
"4081" 816 63.1054670959408 91.9093575872337
"4082" 816.2 65.6991340475123 97.0705456009792
"4083" 816.4 69.4747482232231 101.731320815326
"4084" 816.6 74.1690381473903 104.56968074295
"4085" 816.8 79.3413624265529 104.207846210859
"4086" 817 84.5628992931184 103.314149690779
"4087" 817.2 89.2870365400628 100.533760517195
"4088" 817.4 93.8707549267319 97.1730904035243
"4089" 817.6 97.4049919955782 92.5969861085029
"4090" 817.8 100.472322679424 87.7209496824468
"4091" 818 102.62244655951 82.1983380604288
"4092" 818.2 103.512377245423 76.4828276781232
"4093" 818.4 103.247806932233 70.9608055997888
"4094" 818.6 101.504702752207 64.6961829587808
"4095" 818.8 98.2727700525966 59.4076953321763
"4096" 819 94.2563961784517 55.2685920258621
"4097" 819.2 89.0191299141157 51.7249656083191
"4098" 819.4 83.267754141666 49.4605305948859
"4099" 819.6 77.2340468967136 48.372485026124
"4100" 819.8 70.6413067841931 50.0259680943248
"4101" 820 65.1621363507396 53.4795832155515
"4102" 820.2 60.2186041542304 57.5391530289975
"4103" 820.4 56.9415720215038 63.21082238406
"4104" 820.6 56.9601805206115 68.9192058049296
"4105" 820.8 57.2659911728627 74.8156269820201
"4106" 821 58.3442505082975 81.1054592313924
"4107" 821.2 60.3575219041044 86.2878911544069
"4108" 821.4 63.3021179548851 91.2600266666288
"4109" 821.6 66.4789914453454 95.904130885615
"4110" 821.8 69.1179922522592 101.118339859072
"4111" 822 71.7372712300624 105.961078729424
"4112" 822.2 75.8221575620991 109.095860656781
"4113" 822.4 81.035449869493 111.3905000064
"4114" 822.6 86.2312074085437 112.329057027374
"4115" 822.8 91.5132499162187 112.234927970692
"4116" 823 95.6087255430351 109.542325895391
"4117" 823.2 99.1123129557935 106.121310401613
"4118" 823.4 102.119380035885 102.220385700704
"4119" 823.6 104.947025734088 97.2945339450876
"4120" 823.8 106.852616032195 92.3931538437467
"4121" 824 108.859586291421 87.7844016138304
"4122" 824.2 109.72379851881 82.5196515174538
"4123" 824.4 110.231440792941 76.9721925060616
"4124" 824.6 109.702903353686 71.680908245475
"4125" 824.8 108.718536239736 66.0919765871264
"4126" 825 106.657190484395 60.8863661081995
"4127" 825.2 103.945738707977 55.8960728510288
"4128" 825.4 99.8789952965708 51.707715619005
"4129" 825.6 95.3598969399517 48.0355618244335
"4130" 825.8 90.2287729509041 45.0836200114573
"4131" 826 84.6253281372277 43.2670014551927
"4132" 826.2 78.4068277949173 42.512437946847
"4133" 826.4 72.1143749521211 43.0371498018812
"4134" 826.6 65.8804150282251 44.7416275065488
"4135" 826.8 60.1875313136033 47.4604881528242
"4136" 827 55.4080305220663 51.2285080491694
"4137" 827.2 50.8791602161582 56.3204216952228
"4138" 827.4 47.5490784931106 61.5539673162846
"4139" 827.6 44.7003906386312 67.2146951413826
"4140" 827.8 42.2774919616898 73.0760650986954
"4141" 828 41.3687266286898 78.8346699129097
"4142" 828.2 40.7338327818735 84.3653585043031
"4143" 828.4 41.0425154743799 90.3239536068736
"4144" 828.6 42.2479725435601 95.3299971222788
"4145" 828.8 43.7916253056312 100.44554703249
"4146" 829 46.6150620545123 104.979057135268
"4147" 829.2 50.2976221919736 108.142630602357
"4148" 829.4 54.6370628881127 110.717453481167
"4149" 829.6 59.8351379986346 112.907023697374
"4150" 829.8 65.1290247711462 113.512516205557
"4151" 830 70.8909758031028 113.475881139655
"4152" 830.2 75.9964552417585 112.103955470108
"4153" 830.4 81.0412874299743 110.418484084569
"4154" 830.6 85.9044100227851 107.604469424083
"4155" 830.8 90.3148068571462 104.302251679834
"4156" 831 94.1027108973925 100.153793881524
"4157" 831.2 97.3311862579532 95.7944325026394
"4158" 831.4 99.5246010074373 90.4065774843331
"4159" 831.6 100.211412916649 85.0139703125033
"4160" 831.8 100.51063128831 79.2292080462173
"4161" 832 99.7268071045497 73.6317247340792
"4162" 832.2 98.1214407494867 67.9508240539804
"4163" 832.4 94.4606922610642 63.2265785936334
"4164" 832.6 89.8232718242269 60.0655244286799
"4165" 832.8 84.5072099264982 57.4890725038402
"4166" 833 78.3004551956422 57.265402927624
"4167" 833.2 72.622455155862 59.2754815179211
"4168" 833.4 66.2921919433987 62.8740923722788
"4169" 833.6 62.2428166850446 66.9766673856776
"4170" 833.8 59.0755802147211 72.4501421569568
"4171" 834 56.823919366785 78.3462858223859
"4172" 834.2 55.3659002610928 84.0345100665929
"4173" 834.4 54.4881944249461 89.9582698361135
"4174" 834.6 52.4065875100415 94.9030771444134
"4175" 834.8 50.3767655571416 99.5947030064288
"4176" 835 48.0850294878274 104.041932097291
"4177" 835.2 47.57074092256 104.579929976029
"4178" 835.4 48.4537123523114 103.923979058976
"4179" 835.6 50.4512730254372 104.600250194655
"4180" 835.8 53.4485052727851 104.982947645446
"4181" 836 57.0359249097392 105.280262893203
"4182" 836.2 61.3964680713868 106.037860706215
"4183" 836.4 66.262447342731 106.116760925272
"4184" 836.6 71.5452344791798 106.428208341266
"4185" 836.8 76.5559503153297 105.240639465582
"4186" 837 81.2720121037009 103.458836294197
"4187" 837.2 86.0354246841612 100.753110821469
"4188" 837.4 90.7612043407315 97.3955836317252
"4189" 837.6 93.8515567933458 93.2452360629633
"4190" 837.8 97.0997215847242 88.049432123707
"4191" 838 98.698527675235 82.6721942697788
"4192" 838.2 100.120096303285 77.3559170717288
"4193" 838.4 99.5668004032613 71.5800024416478
"4194" 838.6 98.3525796544408 65.7509624867583
"4195" 838.8 95.7444018661703 60.5601459828075
"4196" 839 91.577400257692 56.6448230257265
"4197" 839.2 86.4369935306512 53.2863114391626
"4198" 839.4 81.0098501935512 51.5302301798191
"4199" 839.6 74.927214488121 50.3491558798491
"4200" 839.8 68.1642721336731 49.7642436784208
"4201" 840 61.9012399661132 50.2365744602475
"4202" 840.2 55.8302693598235 52.4447618720749
"4203" 840.4 49.9704399451572 55.5579276108427
"4204" 840.6 45.3574678450332 59.6619339194649
"4205" 840.8 41.737207177413 64.9112664867032
"4206" 841 38.3919846227153 70.0770388613311
"4207" 841.2 36.0151905275312 75.0939901714595
"4208" 841.4 34.9717437686664 80.3865284352661
"4209" 841.6 36.2993244973611 84.8384311764128
"4210" 841.8 38.9462571015656 88.652788425541
"4211" 842 42.2187622292851 92.6913320661038
"4212" 842.2 46.2122022070119 96.4697721302641
"4213" 842.4 50.6656194911441 98.914294090439
"4214" 842.6 55.6281755075745 100.910704533766
"4215" 842.8 61.2638871365851 101.115493971857
"4216" 843 67.0020910963851 100.421864921772
"4217" 843.2 72.2132813379743 98.671200938299
"4218" 843.4 77.4229765484633 96.1910663865592
"4219" 843.6 81.9272916772459 92.5774541742201
"4220" 843.8 85.4574950865815 88.6943443130819
"4221" 844 88.0073288167592 83.4947835798219
"4222" 844.2 89.8384913296949 77.5595911756353
"4223" 844.4 91.1473687999408 71.8484160676599
"4224" 844.6 91.1549378395996 65.6297033820207
"4225" 844.8 88.6847126472891 60.3640825225328
"4226" 845 85.0137596133665 55.9232452364009
"4227" 845.2 79.6209468631851 52.6120545848048
"4228" 845.4 74.1793949839662 49.9988094021233
"4229" 845.6 68.2516166061983 48.441407522004
"4230" 845.8 61.8684942764993 48.282844908243
"4231" 846 55.3447814126047 49.1377957668566
"4232" 846.2 49.0490424721131 50.6023849626848
"4233" 846.4 42.8452366698083 52.5659460659823
"4234" 846.6 37.3179206120351 55.5331568251879
"4235" 846.8 32.4380505024697 59.0268193553749
"4236" 847 27.6045476299944 63.350363904773
"4237" 847.2 24.1906220381515 67.8596661988761
"4238" 847.4 20.0467427272136 71.9571091444573
"4239" 847.6 16.4428727841942 76.1928154669606
"4240" 847.8 14.0612858400778 80.4802332880044
"4241" 848 14.4950348046375 84.518988456455
"4242" 848.2 16.0969937288818 85.4456036788997
"4243" 848.4 19.2676489949244 86.9579698888157
"4244" 848.6 23.6687126018355 88.1010580012809
"4245" 848.8 28.590104486872 89.0891499767418
"4246" 849 33.6777346634956 88.8268587336866
"4247" 849.2 39.0685638917242 89.1230170077853
"4248" 849.4 44.2838768766523 88.1256479289668
"4249" 849.6 49.144005627159 86.491548695707
"4250" 849.8 53.8019746219951 83.8528800820708
"4251" 850 57.8560171378351 79.9426526803038
"4252" 850.2 60.5201372796363 74.983363611442
"4253" 850.4 63.0388356555531 69.9076764024608
"4254" 850.6 64.424502151876 64.0749608480288
"4255" 850.8 64.075951854367 58.5393668641107
"4256" 851 61.7894131462971 52.8239267310128
"4257" 851.2 58.9274524415595 47.2574335416303
"4258" 851.4 54.7535232936284 42.9272746127153
"4259" 851.6 49.1673685868554 40.4541619191928
"4260" 851.8 43.1275275622851 39.0200010242519
"4261" 852 36.7939895782136 38.0731445854573
"4262" 852.2 30.4666819687148 39.0545010268491
"4263" 852.4 24.1360347074244 40.5853988332255
"4264" 852.6 18.7981625758173 42.3117062661497
"4265" 852.8 13.7462623386019 44.7679093567463
"4266" 853 8.86164003111064 47.4092311531451
"4267" 853.2 5.35185036295429 48.7657602382595
"4268" 853.4 5.00726933739163 48.0747318702911
"4269" 853.6 6.08143056907077 48.4095774886954
"4270" 853.8 7.03203274938971 48.9671145811451
"4271" 854 7.91342100861557 49.4070923013508
"4272" 854.2 9.52198638452887 50.0636662982684
"4273" 854.4 11.2526626680534 52.3306729731263
"4274" 854.6 13.354473899415 55.7120708713437
"4275" 854.8 15.6211482866601 59.0939937159272
"4276" 855 18.0428871329478 62.5170774200288
"4277" 855.2 21.0924648450928 65.8874982979134
"4278" 855.4 24.4085844977226 69.4666980246225
"4279" 855.6 27.8568965982575 71.9747791758398
"4280" 855.8 32.2345145305663 74.0825362282866
"4281" 856 36.4988562441315 76.8477649378319
"4282" 856.2 41.007602856907 78.3492260785654
"4283" 856.4 46.1934035233801 77.8641604462767
"4284" 856.6 51.3159927115064 76.5986835694304
"4285" 856.8 56.0279516043916 74.115008760037
"4286" 857 60.4257700055525 70.6174674148427
"4287" 857.2 64.3819573148576 66.2861502297062
"4288" 857.4 67.5933786701942 60.2746694554833
"4289" 857.6 69.6455472623089 54.6225649694097
"4290" 857.8 70.7647447039335 48.2405363181225
"4291" 858 69.7763219700928 42.7019985877365
"4292" 858.2 67.4040488052889 37.2639059745479
"4293" 858.4 64.3448376583987 32.3183333185515
"4294" 858.6 60.8182600164827 27.1567465891451
"4295" 858.8 55.7491005676223 23.0114482429357
"4296" 859 49.6580644912733 21.3343676668555
"4297" 859.2 43.8706379574411 20.3545203246368
"4298" 859.4 37.8820351469755 19.3229047556002
"4299" 859.6 32.7360157595725 17.5868606806036
"4300" 859.8 27.2011654406543 17.6020998189211
"4301" 860 24.1918254195708 20.160576202005
"4302" 860.2 23.0880348732069 24.8449002284897
"4303" 860.4 21.8412036908826 29.4595510210044
"4304" 860.6 20.7266204253217 34.5670021782483
"4305" 860.8 20.3220155301551 40.1761703866036
"4306" 861 21.4750946028481 45.8618315588713
"4307" 861.2 23.7065323675946 50.8020413245526
"4308" 861.4 25.8671683123803 56.3875479801002
"4309" 861.6 28.3231754063194 61.7321895860746
"4310" 861.8 32.2543150545463 66.0571931202228
"4311" 862 36.4593144045578 69.5983657291197
"4312" 862.2 41.4861860934993 73.0049712121002
"4313" 862.4 46.9988678808651 75.3353422656128
"4314" 862.6 51.4172133030868 76.6622560453822
"4315" 862.8 56.5927699963704 78.3112289217849
"4316" 863 61.7983804752973 79.8849444984434
"4317" 863.2 67.215453391959 79.8129701739331
"4318" 863.4 73.0057360755289 78.3405380234337
"4319" 863.6 78.2718198145371 75.7435077237488
"4320" 863.8 83.0514312987931 72.5867836098836
"4321" 864 87.0863242501611 68.4121083115808
"4322" 864.2 89.5165025606543 63.2810394856826
"4323" 864.4 90.195080630735 57.2851855743288
"4324" 864.6 88.3887147959691 51.6617456937248
"4325" 864.8 85.7745864037851 46.1684296492397
"4326" 865 80.7689281761129 42.0347412027173
"4327" 865.2 74.9491365989819 39.8142998265563
"4328" 865.4 69.0764067473677 38.1521486100681
"4329" 865.6 61.9098339676095 38.0012248488685
"4330" 865.8 55.6423215844804 39.6174081248569
"4331" 866 49.5954195424644 42.5886563935326
"4332" 866.2 44.3568878628156 46.2811968850898
"4333" 866.4 40.4225307507772 51.7853296650366
"4334" 866.6 38.7038133006906 57.6226247604067
"4335" 866.8 37.4168715411509 63.986300815541
"4336" 867 37.8509763916491 70.1725165852208
"4337" 867.2 39.0694925038657 75.8156226501739
"4338" 867.4 41.4920666058583 81.4143300588581
"4339" 867.6 45.4129425511611 86.5676817814928
"4340" 867.8 49.1046488596318 90.3202711794159
"4341" 868 52.6344473339736 95.0027777547173
"4342" 868.2 56.80889845219 98.6413040986321
"4343" 868.4 61.630750777173 101.642111011589
"4344" 868.6 66.5855266145503 104.129498463151
"4345" 868.8 70.8697060415503 105.992185170542
"4346" 869 77.1147865659677 106.625498651055
"4347" 869.2 82.0838863779279 106.349240440686
"4348" 869.4 87.2098586360628 104.944157351557
"4349" 869.6 91.6309417672988 103.893889567368
"4350" 869.8 96.5965501311953 101.337668311772
"4351" 870 101.098250122302 97.8749877223305
"4352" 870.2 104.763665504834 93.9248939288337
"4353" 870.4 108.139455276938 90.6480953370711
"4354" 870.6 110.981651050277 86.0481404277911
"4355" 870.8 113.593021222621 80.9626725982747
"4356" 871 114.639402337898 74.3205571023352
"4357" 871.2 114.078263601834 70.1021819793075
"4358" 871.4 112.021122449907 66.0033165546385
"4359" 871.6 109.611469424078 61.5608156410532
"4360" 871.8 105.472464467417 58.5507062123408
"4361" 872 100.669471861736 55.9973986024434
"4362" 872.2 95.3260450823092 54.9381001785691
"4363" 872.4 89.6852568941539 54.5935801489304
"4364" 872.6 83.795567821468 55.7599163725654
"4365" 872.8 78.6126500889517 57.9763417935764
"4366" 873 74.7179415189517 62.4367104177907
"4367" 873.2 72.7333981764257 67.6532243467163
"4368" 873.4 71.0868614446011 73.3381357109168
"4369" 873.6 71.2732881614851 79.1604653758288
"4370" 873.8 71.8485486177767 84.7856464202641
"4371" 874 73.5573325534654 90.0992758174058
"4372" 874.2 76.2325504072851 95.0159077214723
"4373" 874.4 79.340270344752 99.6133718574255
"4374" 874.6 83.6157091533454 103.384657345925
"4375" 874.8 87.9986699819166 106.684439168239
"4376" 875 92.9848773129416 107.92260594002
"4377" 875.2 96.7617642644166 107.316475208108
"4378" 875.4 98.8543160180351 105.599045385179
"4379" 875.6 102.364735766247 102.387110865188
"4380" 875.8 104.164811155743 97.936015356617
"4381" 876 105.7783332776 92.7419796418355
"4382" 876.2 106.423374646838 87.651613340634
"4383" 876.4 106.965187727689 82.2276894873331
"4384" 876.6 106.135990783726 76.9043949256474
"4385" 876.8 104.61523911116 71.2477157977788
"4386" 877 102.129246630929 66.1064408381408
"4387" 877.2 99.2574133999301 61.0008168317082
"4388" 877.4 95.3846252483327 56.3195451320526
"4389" 877.6 90.8197319667697 52.744354838998
"4390" 877.8 85.7776531034465 50.4189472557374
"4391" 878 80.3188279760534 50.3136572340288
"4392" 878.2 74.5541164759279 51.0833258323859
"4393" 878.4 68.6596790637771 53.5249742736128
"4394" 878.6 65.7919714099898 58.1163634058949
"4395" 878.8 64.6495663539478 63.5375514484474
"4396" 879 64.7492456079257 69.4879972121147
"4397" 879.2 66.0686173971883 75.1937256365772
"4398" 879.4 68.6129425609371 80.3828845723328
"4399" 879.6 72.8571363132851 83.9008820924573
"4400" 879.8 77.2963530373553 86.7415209719461
"4401" 880 82.3991723097851 88.528404570439
"4402" 880.2 87.5220352931567 89.9696028714005
"4403" 880.4 92.8158095290219 90.3984078057919
"4404" 880.6 98.2654731747136 90.3468566036984
"4405" 880.8 104.530148195663 89.4853942399505
"4406" 881 109.902142351718 88.3596142844993
"4407" 881.2 114.520048365591 85.6497617894239
"4408" 881.4 117.015713004571 81.5516927962668
"4409" 881.6 118.870409149801 77.5500391602965
"4410" 881.8 119.182198145377 74.6775559474365
"4411" 882 118.243473515685 71.1698216263788
"4412" 882.2 116.968256471575 66.8667141339195
"4413" 882.4 114.71575415159 62.2700959009556
"4414" 882.6 112.211491269664 57.7900319378917
"4415" 882.8 109.079509229151 53.7175691956141
"4416" 883 105.711785035928 49.4327112479573
"4417" 883.2 101.690757646541 45.352759415076
"4418" 883.4 96.8683237511898 42.2336824705526
"4419" 883.6 91.1109653234867 40.135066718561
"4420" 883.8 85.1771777163529 39.3237578256305
"4421" 884 79.0948521023803 39.7979440950288
"4422" 884.2 73.1755132836898 41.232185981124
"4423" 884.4 67.118342246126 43.8313278944151
"4424" 884.6 61.8265882882507 47.3366331769601
"4425" 884.8 57.6821426801744 52.2838049788532
"4426" 885 54.3869153691788 57.6410249583752
"4427" 885.2 52.2895153838092 63.3337098621256
"4428" 885.4 51.7788884022031 69.4509356282583
"4429" 885.6 51.7982050312596 75.4851367179356
"4430" 885.8 52.5884237969101 81.3966772131038
"4431" 886 55.0780513384731 86.4181249724048
"4432" 886.2 58.0072297301293 90.7632917047501
"4433" 886.4 61.3612548508351 94.7912291034288
"4434" 886.6 65.2299986970351 98.7638318448288
"4435" 886.8 69.6732120573101 101.684863272329
"4436" 887 74.693293846359 103.851788808594
"4437" 887.2 80.3508440988961 104.518624378168
"4438" 887.4 86.2578187633962 104.327495161307
"4439" 887.6 92.2463544761776 102.883729795075
"4440" 887.8 97.3253797483256 100.306276788407
"4441" 888 102.152335262247 97.7591967624134
"4442" 888.2 106.896138169355 93.8067154439709
"4443" 888.4 110.810652542067 89.2774943687384
"4444" 888.6 114.275942009402 85.0059766707084
"4445" 888.8 117.134906466614 80.1192602985898
"4446" 889 119.551216474635 75.863354346517
"4447" 889.2 120.758583154312 71.0170558945555
"4448" 889.4 120.591469527227 71.2756429716334
"4449" 889.6 120.933459471246 71.7974376844819
"4450" 889.8 119.985203939624 72.1784673888352
"4451" 890 119.143657287429 71.7884641769186
"4452" 890.2 118.684873820285 71.8280713827152
"4453" 890.4 118.461169485066 72.430881052756
"4454" 890.6 117.205512742487 72.5490928817868
"4455" 890.8 115.531416236188 72.1093677206578
"4456" 891 113.364832828239 70.7483312465414
"4457" 891.2 110.694283716959 69.4567399629379
"4458" 891.4 107.156536453085 68.3851049988288
"4459" 891.6 103.233834665238 67.1603002933256
"4460" 891.8 99.3039101084244 65.936120763037
"4461" 892 94.563645410085 65.2531101904538
"4462" 892.2 89.4208923012102 65.7585789621469
"4463" 892.4 84.1325772706731 66.9632767235408
"4464" 892.6 79.4750498437374 69.379182995743
"4465" 892.8 75.0099633185821 72.5935377127882
"4466" 893 71.4269825749463 76.8269905207707
"4467" 893.2 69.0177624005638 80.9754421345698
"4468" 893.4 66.8801697846285 85.5500452326983
"4469" 893.6 64.7726159048859 90.2120555035078
"4470" 893.8 62.9632099810745 95.2599606962393
"4471" 894 62.491745259443 99.9643586794761
"4472" 894.2 61.3877188962466 103.914167827311
"4473" 894.4 59.9829607624517 107.49735519189
"4474" 894.6 60.0729262528114 107.449715238134
"4475" 894.8 61.1138432017054 107.857689135383
"4476" 895 63.1590937830288 108.851017945651
"4477" 895.2 65.9527362832973 110.615145044663
"4478" 895.4 69.1571631717851 112.706888525429
"4479" 895.6 73.3179565146115 115.021611464525
"4480" 895.8 77.0664174985543 116.137560877772
"4481" 896 80.7487189969329 115.068549490194
"4482" 896.2 83.8983528839764 113.002660596542
"4483" 896.4 87.141408656653 110.38525029735
"4484" 896.6 90.2052640430511 106.977498279212
"4485" 896.8 93.4460903485466 103.66163630402
"4486" 897 96.5824026855351 100.518305324457
"4487" 897.2 98.6684844218116 95.9529781612412
"4488" 897.4 99.9196164668647 91.7136051160199
"4489" 897.6 100.820810964811 86.9572058994647
"4490" 897.8 100.74000408401 81.8250951558038
"4491" 898 100.194430794809 76.4469423457949
"4492" 898.2 98.0880970186971 72.3847110529808
"4493" 898.4 95.3485462410228 68.6113386168566
"4494" 898.6 91.5758176366802 65.8338614925449
"4495" 898.8 86.4339268309898 63.6517562947532
"4496" 899 80.9267824845412 62.2637630414922
"4497" 899.2 75.1158644344804 63.5546521250053
"4498" 899.4 70.3783165880038 66.8651544095053
"4499" 899.6 66.7084899888005 72.0591134165288
"4500" 899.8 65.9727292776363 77.5873464487395
"4501" 900 66.1261117281834 83.0237082212237
"4502" 900.2 66.6046987982257 88.4432942143932
"4503" 900.4 67.225613501272 94.0946971649679
"4504" 900.6 69.9148223252933 99.4848849942911
"4505" 900.8 72.4949967444956 104.070884733108
"4506" 901 73.390067724054 108.124442061163
"4507" 901.2 73.653984733354 112.614445155348
"4508" 901.4 75.4487805421652 115.703990156128
"4509" 901.6 76.6992439342075 114.115250957753
"4510" 901.8 77.9922505520941 112.861496653511
"4511" 902 81.334618633985 110.76543531402
"4512" 902.2 85.2938881388391 108.713233305272
"4513" 902.4 89.4477610918218 106.391505430148
"4514" 902.6 93.4909777580976 103.209827139797
"4515" 902.8 97.9481356685992 100.099291798153
"4516" 903 101.016315656298 95.8119263970119
"4517" 903.2 103.403267299575 91.1705166977393
"4518" 903.4 103.975633953759 86.0498467020374
"4519" 903.6 104.851884990576 80.7883406679853
"4520" 903.8 105.023176258794 76.333220321365
"4521" 904 103.74542086386 71.0821906835538
"4522" 904.2 101.951647920137 65.5985708406128
"4523" 904.4 98.1784542575211 61.5106847255408
"4524" 904.6 93.0883383167933 58.9192605688894
"4525" 904.8 86.7371810422241 58.3975523390776
"4526" 905 81.5507900553897 61.0256153784939
"4527" 905.2 76.9384663355976 64.817389669185
"4528" 905.4 73.5186185624755 69.9355699343145
"4529" 905.6 71.0245461074811 75.8027072940128
"4530" 905.8 69.347497799641 81.6935662265542
"4531" 906 70.4911008570101 87.0115487348538
"4532" 906.2 74.2462490365851 90.1987185813038
"4533" 906.4 79.238992110443 91.7581393942656
"4534" 906.6 84.6457810385817 92.3214997819779
"4535" 906.8 90.2345447131479 91.7997712348252
"4536" 907 95.890668576472 90.0509736583766
"4537" 907.2 100.986114834907 87.5667030275654
"4538" 907.4 105.08260413956 84.1716570692288
"4539" 907.6 109.322118059547 80.2874580302907
"4540" 907.8 112.847560609883 75.5659343443946
"4541" 908 115.050912688446 70.0589495238
"4542" 908.2 116.234323188041 64.1653180868528
"4543" 908.4 116.414060687946 57.8434271360288
"4544" 908.6 115.961770205359 51.956670903996
"4545" 908.8 114.997566397712 46.827418099419
"4546" 909 114.377326141865 41.4918826757408
"4547" 909.2 114.425036321848 36.0208881797475
"4548" 909.4 112.133852295902 31.1007758690522
"4549" 909.6 108.949660278713 29.6145794206688
"4550" 909.8 104.19980353036 28.4026759373038
"4551" 910 98.8111266644701 27.1488302249028
"4552" 910.2 93.7135603528731 27.8167819447568
"4553" 910.4 87.8790381773229 29.0651309545078
"4554" 910.6 82.0669465131315 31.4544765495327
"4555" 910.8 77.2366549604882 34.828133680185
"4556" 911 73.2665800347466 39.891816557998
"4557" 911.2 70.9133598445567 45.8004975656429
"4558" 911.4 69.8338815637378 51.6486938199658
"4559" 911.6 70.9716510967148 57.5543667343491
"4560" 911.8 72.3134999087226 63.366002178646
"4561" 912 75.0551500472774 69.0002692242442
"4562" 912.2 78.7399577463432 73.1746907937497
"4563" 912.4 82.3142876358235 77.631542601298
"4564" 912.6 86.8651048033851 80.6227986202448
"4565" 912.8 91.126669793527 83.6741394583513
"4566" 913 96.2333038076143 85.8663302616385
"4567" 913.2 101.476753121835 86.7324279540038
"4568" 913.4 106.965795597477 86.581050285439
"4569" 913.6 112.732879675003 85.8570607939562
"4570" 913.8 114.884490223465 83.9592737425209
"4571" 914 115.007247367301 82.6003656281189
"4572" 914.2 116.327466885029 79.3498178737849
"4573" 914.4 117.764591875922 74.6440691851659
"4574" 914.6 119.144327721902 69.880510810185
"4575" 914.8 120.389557802077 65.0875850762288
"4576" 915 120.08885344189 62.0773522588997
"4577" 915.2 118.528763600744 61.8250424261858
"4578" 915.4 116.704272023102 61.7064714087117
"4579" 915.6 113.831943300523 59.7289606500764
"4580" 915.8 110.323517193431 57.6900921529579
"4581" 916 105.996403971171 55.5434023899658
"4582" 916.2 101.546519680113 53.2875999684321
"4583" 916.4 96.2935183101983 52.0142393506817
"4584" 916.6 90.6712670076056 51.2623682959519
"4585" 916.8 84.6653734030491 52.1041845872768
"4586" 917 79.1268242949912 54.0706140250898
"4587" 917.2 74.5463529372502 57.9883465246799
"4588" 917.4 71.1450873377226 62.7544112235131
"4589" 917.6 68.8248147071451 68.5741281880928
"4590" 917.8 68.1144198639771 74.5595163184688
"4591" 918 68.0763815436101 79.5272170995038
"4592" 918.2 68.6607787461968 81.5651479052389
"4593" 918.4 70.2365837458899 82.5057268873513
"4594" 918.6 73.3021716792171 84.5175071902448
"4595" 918.8 77.3633250383229 87.1028343761968
"4596" 919 82.3353607004461 87.7798735172999
"4597" 919.2 87.39188064048 88.6809374491728
"4598" 919.4 92.0895781565708 88.8863408899484
"4599" 919.6 97.1431064193196 87.9266933318908
"4600" 919.8 101.818272996979 86.3030677431014
"4601" 920 107.147202027587 84.4079145973594
"4602" 920.2 112.249404580801 82.4107581236429
"4603" 920.4 117.280562234273 78.5582104408581
"4604" 920.6 119.537036055401 77.1892235449328
"4605" 920.8 118.891780213066 76.3432928435288
"4606" 921 118.64845987837 75.3157863955898
"4607" 921.2 119.248426348217 72.8469067409151
"4608" 921.4 120.099347436599 71.4869837467497
"4609" 921.6 119.954428047948 71.8039949094241
"4610" 921.8 119.486459188762 72.0123165306101
"4611" 922 118.888956549353 72.0949447353728
"4612" 922.2 117.604977353149 71.7452835937395
"4613" 922.4 116.570826008489 71.0013105689168
"4614" 922.6 115.352206527663 69.5243864162971
"4615" 922.8 113.682510132977 67.1813804034608
"4616" 923 111.112357116907 65.2782041460776
"4617" 923.2 108.532564591163 63.0077493658555
"4618" 923.4 105.197466378078 60.8293703730288
"4619" 923.6 100.929676391369 58.7719256591168
"4620" 923.8 96.2776338238583 56.7541753083215
"4621" 924 90.7663541053347 56.3241934877311
"4622" 924.2 85.2499273154297 56.7715775874255
"4623" 924.4 80.0847978688151 59.4540209055777
"4624" 924.6 75.5034247331339 63.078640051052
"4625" 924.8 72.3997344928548 68.0874164213078
"4626" 925 70.7768673707374 73.1378858696478
"4627" 925.2 69.7515622207603 78.5529766727065
"4628" 925.4 70.629195496898 83.6804212463675
"4629" 925.6 73.4080820021818 87.4110245938965
"4630" 925.8 76.6634217097142 90.0131065842965
"4631" 926 81.3955792898633 92.3505450662288
"4632" 926.2 86.8864091921441 93.8278712742339
"4633" 926.4 92.1765136157226 94.2972038675556
"4634" 926.6 97.7373852269833 93.7049635465201
"4635" 926.8 103.686972961441 92.2510499901548
"4636" 927 109.75625442356 90.3285422003038
"4637" 927.2 114.315890255067 87.4714803141013
"4638" 927.4 114.820592660988 84.8538396171928
"4639" 927.6 115.203004358705 82.1775662813888
"4640" 927.8 115.545358741297 78.3302275001751
"4641" 928 116.391323217952 73.3944420691002
"4642" 928.2 116.536502318769 68.079600708311
"4643" 928.4 116.413982721006 62.7777468912493
"4644" 928.6 116.205447144029 57.3036879956193
"4645" 928.8 115.14322216537 51.1242632453459
"4646" 929 112.863063449849 46.0222076843648
"4647" 929.2 109.604210992847 41.3268668695596
"4648" 929.4 106.084066702956 37.6511047369312
"4649" 929.6 101.746110308198 34.8517715033759
"4650" 929.8 96.8137483745931 32.3969592230768
"4651" 930 91.1118950281131 30.5898144465968
"4652" 930.2 85.0174550577771 29.8233358000208
"4653" 930.4 79.1292399062226 30.8025872441616
"4654" 930.6 73.9893766545637 33.4524430839066
"4655" 930.8 70.0429597106543 37.9804134290288
"4656" 931 68.1371204510708 43.6215587784335
"4657" 931.2 67.0170707447312 49.5417060225903
"4658" 931.4 68.8237525138987 54.7099570592561
"4659" 931.6 72.8111987250235 59.0567786520672
"4660" 931.8 77.1118103723305 62.8711418354833
"4661" 932 81.998800232869 65.8558237743112
"4662" 932.2 87.5491915183415 67.5739167730126
"4663" 932.4 93.1683992874622 68.5094085584382
"4664" 932.6 99.3157091599611 68.2874776373408
"4665" 932.8 104.553991678003 66.7949750590126
"4666" 933 109.927912937108 64.8079020671075
"4667" 933.2 115.141896683157 62.6529393468892
"4668" 933.4 118.722613244413 61.6385036263311
"4669" 933.6 118.234548141879 60.7827150099506
"4670" 933.8 117.776603997281 59.1902233056547
"4671" 934 117.55729287139 57.5387604172465
"4672" 934.2 117.613828963535 53.3353019662538
"4673" 934.4 117.714389061859 49.0452166287173
"4674" 934.6 118.210598825067 44.7647444864481
"4675" 934.8 116.654492802204 42.7506766387962
"4676" 935 114.26249505693 40.9297129026014
"4677" 935.2 111.367495358969 38.0614233672848
"4678" 935.4 107.611711935579 34.7249127541051
"4679" 935.6 104.032980179945 31.6834486130528
"4680" 935.8 100.010525168849 28.3371150097088
"4681" 936 95.4147948063884 25.1375314502684
"4682" 936.2 90.6209858582286 22.7847682180126
"4683" 936.4 85.299621944029 20.5682163343702
"4684" 936.6 79.5053619636883 19.006272726311
"4685" 936.8 73.4853324200991 18.2622442556238
"4686" 937 67.2998478483496 19.0439634544078
"4687" 937.2 61.8073760143078 21.183007452506
"4688" 937.4 56.5642721287851 24.702453134998
"4689" 937.6 52.8403315499312 29.6697045265826
"4690" 937.8 50.8439189165976 35.5066649388647
"4691" 938 50.1697041045525 41.5098043734706
"4692" 938.2 50.0138016519977 47.76318534895
"4693" 938.4 51.1026226689944 54.3291319612381
"4694" 938.6 53.8999374024896 59.9471598711879
"4695" 938.8 57.5572741611362 64.5803810441356
"4696" 939 62.5037026980351 67.8996863734116
"4697" 939.2 67.785326189911 69.1963492825957
"4698" 939.4 73.5588020635946 69.2895428778621
"4699" 939.6 79.6190470053461 68.3306424074434
"4700" 939.8 84.7756382514797 65.4366223175402
"4701" 940 89.4925351233005 61.5733595742211
"4702" 940.2 93.5217353887618 56.9527767266102
"4703" 940.4 96.6488600143089 50.993685714505
"4704" 940.6 97.4069855155898 44.71095667656
"4705" 940.8 97.097972713449 38.3475375975124
"4706" 941 94.7048158178323 31.8746144031469
"4707" 941.2 90.8585189646247 26.632243496441
"4708" 941.4 85.9678122553199 22.1721234503311
"4709" 941.6 80.4323955935961 18.8411408421233
"4710" 941.8 74.0317309613803 16.4946044845288
"4711" 942 67.5428809584818 15.387911338955
"4712" 942.2 61.3282796516091 14.5311520707728
"4713" 942.4 54.9620586845412 14.0453710870532
"4714" 942.6 48.6123199067299 14.7869638897296
"4715" 942.8 42.4042245421422 15.7713014643859
"4716" 943 35.9642597231543 17.4343277574442
"4717" 943.2 30.7723136063774 20.5111475277442
"4718" 943.4 25.8078765729669 24.2545162565742
"4719" 943.6 22.1082722485663 28.7456942806303
"4720" 943.8 18.2844194473665 33.3188397607497
"4721" 944 15.5931646522496 38.7164213477689
"4722" 944.2 14.3934150494153 44.4737762885918
"4723" 944.4 14.0232886832973 50.4814780098093
"4724" 944.6 14.4888559967528 56.2509938739401
"4725" 944.8 15.8834129363335 61.7695446461094
"4726" 945 18.8784728195312 66.7203667459595
"4727" 945.2 22.5353881811339 70.9224019617962
"4728" 945.4 27.4018927284928 74.1472763959826
"4729" 945.6 32.7653862652729 76.9433312776873
"4730" 945.8 38.358923639595 77.7772537261197
"4731" 946 43.5186078029917 77.017624616599
"4732" 946.2 49.0292674034383 74.6943234892949
"4733" 946.4 53.5973274701753 71.0157748199312
"4734" 946.6 58.0185060545189 66.9865695935046
"4735" 946.8 61.3635581731076 61.6344862037626
"4736" 947 63.2934630469517 55.7229746923621
"4737" 947.2 64.6614968815754 49.7179343371659
"4738" 947.4 64.4378149738971 43.3582270224848
"4739" 947.6 64.0176136099222 37.0098771805368
"4740" 947.8 62.1466877457851 30.6778348602788
"4741" 948 58.2773582291234 25.1220184434122
"4742" 948.2 53.2390171603078 20.241786214756
"4743" 948.4 48.1297009737545 16.6933039929982
"4744" 948.6 42.322031017126 13.8037149270742
"4745" 948.8 36.2761108450599 11.3953111138074
"4746" 949 33.5064684933503 10.1671141845722
"4747" 949.2 33.4850811104647 11.1099670370991
"4748" 949.4 33.4992971957933 12.4732646796025
"4749" 949.6 32.1322420993672 14.8940924055138
"4750" 949.8 29.6848368758309 17.5673836262654
"4751" 950 26.0776918146928 21.1013456725826
"4752" 950.2 23.5038451834416 25.1665249277311
"4753" 950.4 21.1133666799944 29.7230274298427
"4754" 950.6 19.7314567953565 34.6093631541548
"4755" 950.8 19.62395152248 39.6538178739356
"4756" 951 19.1906486910651 45.3492020434688
"4757" 951.2 20.2905143912331 50.5930376621168
"4758" 951.4 22.4979362954755 55.512784071124
"4759" 951.6 25.7990474857622 59.8472695605937
"4760" 951.8 29.6052174287169 64.5204919041424
"4761" 952 34.5811313505971 67.5567717425626
"4762" 952.2 41.0341217059101 71.3775394167788
"4763" 952.4 46.2480440628826 73.6280793485898
"4764" 952.6 52.0304318960159 73.8084034622852
"4765" 952.8 57.5805476462694 72.3390455949975
"4766" 953 63.4030123737457 69.5459530439973
"4767" 953.2 67.0769425267147 64.9056291602241
"4768" 953.4 70.1374848302181 59.931849605454
"4769" 953.6 71.3861509528415 53.8010965476497
"4770" 953.8 71.4576377004651 47.5333546095248
"4771" 954 70.6192244048089 41.4238303710764
"4772" 954.2 67.6508127833881 35.56034260767
"4773" 954.4 63.0710709577625 30.9260127184047
"4774" 954.6 57.7507996233665 27.2050530520288
"4775" 954.8 51.4520837932024 24.1311977580681
"4776" 955 45.0161521148803 22.4819461512669
"4777" 955.2 38.3686805283163 20.9654053638413
"4778" 955.4 32.1273126771771 20.3389414903568
"4779" 955.6 26.5961502172967 20.2942097057264
"4780" 955.8 21.2867321595819 21.8690994617241
"4781" 956 20.0788800898232 25.4757231653494
"4782" 956.2 19.9240522740928 30.4126950845519
"4783" 956.4 20.5539223263254 36.0110728859723
"4784" 956.6 22.1265286949882 40.8010344012085
"4785" 956.8 23.7003502904993 46.2118490813383
"4786" 957 26.5496847019314 51.2445875751507
"4787" 957.2 29.4010166781771 56.1858391686368
"4788" 957.4 33.8142284183089 61.0982907266716
"4789" 957.6 38.4704826249013 63.869658380773
"4790" 957.8 44.0679940115525 66.7046439212613
"4791" 958 50.3040069601211 67.9888237224714
"4792" 958.2 56.5034173073788 67.5954122663803
"4793" 958.4 62.2411993404171 65.8322533548128
"4794" 958.6 67.1584832699711 62.3812154931683
"4795" 958.8 71.1117875794491 57.7374910629248
"4796" 959 74.6077731298003 53.08653117267
"4797" 959.2 77.2122658576455 49.0395742754706
"4798" 959.4 79.0501286383944 44.2119471410288
"4799" 959.6 79.0079018959072 39.184502719754
"4800" 959.8 76.0408816784465 36.0238590450445
"4801" 960 71.7536355517851 33.0884234221651
"4802" 960.2 66.5688047679726 31.2042290654428
"4803" 960.4 60.4401353347367 30.4139997636013
"4804" 960.6 54.4384103676601 30.7232731269288
"4805" 960.8 47.9394251352202 31.7607719569372
"4806" 961 42.1716887796476 33.731910721754
"4807" 961.2 36.1380236439697 36.9647932711595
"4808" 961.4 30.9713159650123 40.851285731006
"4809" 961.6 26.63150427935 45.4487400915021
"4810" 961.8 22.0440727346858 50.3364506938532
"4811" 962 18.5180236018461 55.4679522143265
"4812" 962.2 15.5633362063241 61.0170060723647
"4813" 962.4 13.171519085468 66.7790918389068
"4814" 962.6 12.8415318727136 73.0080622506478
"4815" 962.8 13.4350112738565 79.1901393458859
"4816" 963 14.2731090704057 85.5294330569081
"4817" 963.2 16.4677724361753 89.5995509153215
"4818" 963.4 20.7231346917514 92.3754188352472
"4819" 963.6 26.2743719694693 93.9104783408446
"4820" 963.8 31.8328727092851 94.3130454401121
"4821" 964 37.2649662411272 92.8377252785814
"4822" 964.2 42.7448895273377 90.7639637856077
"4823" 964.4 47.6064424177851 87.1953671772106
"4824" 964.6 51.4751862639851 82.5099147460288
"4825" 964.8 54.1041145487351 77.2877596717538
"4826" 965 54.7151037741212 71.3898126580708
"4827" 965.2 54.1229548056387 64.9583947431751
"4828" 965.4 51.6587231665713 59.0504894867311
"4829" 965.6 47.7362660367851 54.0785421850288
"4830" 965.8 42.4749408973118 50.2532050144944
"4831" 966 37.0692623811551 47.968654226265
"4832" 966.2 30.8908598641022 47.5271990701263
"4833" 966.4 24.3264304888241 47.4707228273335
"4834" 966.6 18.1594496989158 48.5320777240595
"4835" 966.8 12.3640035095691 50.0197365606128
"4836" 967 8.01340505251678 49.9273528067605
"4837" 967.2 6.45734841090046 49.0234101898134
"4838" 967.4 6.74909489535648 48.891779502124
"4839" 967.6 7.63004088142791 49.2225206267193
"4840" 967.8 8.266744966777 49.4478174524723
"4841" 968 9.23551608475201 49.3812876066651
"4842" 968.2 9.64539801447554 48.2859359467907
"4843" 968.4 9.43532537180797 46.5755298228227
"4844" 968.6 9.90209578821253 44.3011389403417
"4845" 968.8 9.59043548530069 41.0535819100444
"4846" 969 9.34842054170814 37.2703780974211
"4847" 969.2 10.2323359154362 34.2427008634009
"4848" 969.4 11.2249187123089 31.3717730142192
"4849" 969.6 11.932843177033 29.2350223673015
"4850" 969.8 12.7635534002623 28.7216289648924
"4851" 970 13.793290741876 27.3761841861651
"4852" 970.2 15.0856258582851 25.3315983655365
"4853" 970.4 16.3353059703126 23.3553227437296
"4854" 970.6 17.6801009518389 21.1732479846442
"4855" 970.8 18.6410226968078 19.8641175049379
"4856" 971 19.6068745025894 19.466436458594
"4857" 971.2 20.9162336880792 18.2519962681979
"4858" 971.4 22.9341848691628 16.1411957439177
"4859" 971.6 24.7155124240332 13.9181425119686
"4860" 971.8 25.8566587813184 12.5984534298732
"4861" 972 26.2236138627926 12.8522222717581
"4862" 972.2 27.6728723961111 11.6826638237679
"4863" 972.4 29.4059461003672 11.0604203131034
"4864" 972.6 31.6868211379101 10.1275196409258
"4865" 972.8 34.5333949015718 8.13148149880083
"4866" 973 37.5260202366086 6.24712985243318
"4867" 973.2 40.2762521091731 5.52935284391683
"4868" 973.4 43.6703007778915 4.00253391160324
"4869" 973.6 46.9037607317291 2.54128901445535
"4870" 973.8 49.6345758434962 2.076970352251
"4871" 974 52.3365808413499 1.72692006828068
"4872" 974.2 55.9171062686572 1.03924906019419
"4873" 974.4 59.361381010876 0.948226109278775
"4874" 974.6 63.294552693634 0.341837730604315
"4875" 974.8 64.341975859552 0.518002349322003
"4876" 975 65.8423334333184 1.91252710151766
"4877" 975.2 68.1166219849129 3.61034238685584
"4878" 975.4 71.2533152970235 5.32777596408262
"4879" 975.6 74.6823337284386 6.4210072133831
"4880" 975.8 78.7284342580599 7.99710355998297
"4881" 976 84.1321666657386 8.95124838984272
"4882" 976.2 88.9051059437624 9.87950098911968
"4883" 976.4 93.3692681152851 11.2074329042868
"4884" 976.6 97.0900526766248 13.5002375775937
"4885" 976.8 100.799506576052 16.3719932888066
"4886" 977 104.885013567559 18.899269788337
"4887" 977.2 107.163748876363 21.7438061460954
"4888" 977.4 107.791491971467 22.9592306033697
"4889" 977.6 109.050672964495 25.3776121861051
"4890" 977.8 110.754236331373 28.3447260432501
"4891" 978 113.185073233558 31.3564583232333
"4892" 978.2 113.486478450327 32.2097040134791
"4893" 978.4 113.302963570407 32.9259471959621
"4894" 978.6 113.132539285736 34.3738499646141
"4895" 978.8 113.774865268106 37.1687680552807
"4896" 979 114.565699222014 40.5312988893799
"4897" 979.2 115.646095389506 44.5742456126567
"4898" 979.4 117.379993114352 48.8763973260445
"4899" 979.6 118.888528428716 53.4284330700364
"4900" 979.8 120.646980789262 56.9346618030288
"4901" 980 119.712477696831 58.1400241732826
"4902" 980.2 119.165626909394 60.0129015191616
"4903" 980.4 117.572315596994 63.7700263010753
"4904" 980.6 116.352648727777 66.9361916321311
"4905" 980.8 116.046522853511 71.4654844490046
"4906" 981 116.320229331357 76.0218248345764
"4907" 981.2 116.038944823523 81.063308705743
"4908" 981.4 116.087402797062 84.6180505899441
"4909" 981.6 115.268435462681 84.1591940018048
"4910" 981.8 114.522601937956 83.7353230521995
"4911" 982 112.494250912592 84.2783524468607
"4912" 982.2 108.071792967035 85.7847155353038
"4913" 982.4 103.666538904055 87.9783113585157
"4914" 982.6 101.321496843047 89.2245625811927
"4915" 982.8 99.5566181586338 90.5687977170624
"4916" 983 97.6684271906312 92.3898250330031
"4917" 983.2 96.0552740256299 94.9405262652788
"4918" 983.4 94.7324161147851 98.417329159073
"4919" 983.6 94.2038485231422 102.882949813386
"4920" 983.8 93.0356778595068 107.577162223377
"4921" 984 93.1208125685782 110.136604703055
"4922" 984.2 92.932031964502 109.2682772735
"4923" 984.4 91.4705976874101 108.530277239886
"4924" 984.6 89.2507048003738 107.946850936075
"4925" 984.8 85.3782222572806 108.498765059294
"4926" 985 81.2077821071037 109.708537367321
"4927" 985.2 76.5306851783514 110.835590201294
"4928" 985.4 72.4750033130112 112.399827443968
"4929" 985.6 68.6587332059815 113.582966125788
"4930" 985.8 64.8515346251242 115.176923989533
"4931" 986 60.5081031492175 116.372826826272
"4932" 986.2 55.5693511213578 116.480034979456
"4933" 986.4 51.3276594242123 116.133051852311
"4934" 986.6 46.3666268563351 115.868093648079
"4935" 986.8 42.4068400362979 114.479813127465
"4936" 987 38.9914802133748 113.181576937465
"4937" 987.2 34.9875866509851 110.655675345229
"4938" 987.4 32.0662333467438 107.261163231244
"4939" 987.6 28.3544950553885 103.894998468891
"4940" 987.8 24.426325225319 100.127419924393
"4941" 988 20.0580942998109 97.4855168653305
"4942" 988.2 15.3949115388439 95.0264389543229
"4943" 988.4 14.353797554406 92.0540446718675
"4944" 988.6 13.3363358125287 87.7627780994134
"4945" 988.8 12.4768148698677 82.9433754243428
"4946" 989 10.5701981099413 78.6253486462631
"4947" 989.2 8.5225959588385 73.7641633133952
"4948" 989.4 5.98577106033392 69.3167114798333
"4949" 989.6 4.94536262543306 64.9006390648688
"4950" 989.8 5.67341348078506 60.0374462971288
"4951" 990 6.00783912332907 54.8117859851408
"4952" 990.2 6.80856545518176 49.423131583037
"4953" 990.4 7.04131112488263 43.9522999030288
"4954" 990.6 9.23896295379294 39.4922963621075
"4955" 990.8 12.34656032299 35.3466965681681
"4956" 991 15.3208662559131 30.8640019299248
"4957" 991.2 16.8253696451322 25.520564772442
"4958" 991.4 19.3976246322136 20.0369346601002
"4959" 991.6 22.9074989030351 17.0876623804151
"4960" 991.8 26.7697515682851 15.6817089009442
"4961" 992 31.9038228266455 14.355533924959
"4962" 992.2 35.4443297469214 11.9920853346651
"4963" 992.4 39.0266285385792 9.1567062547273
"4964" 992.6 43.163589678674 6.19382155920655
"4965" 992.8 46.1812675780962 3.15306390529544
"4966" 993 47.0208147057997 3.37720706841563
"4967" 993.2 50.4914117288962 4.06759917691766
"4968" 993.4 55.2512832548078 4.38855201277877
"4969" 993.6 60.8694230634697 4.995227770798
"4970" 993.8 66.2887767551394 5.46113021935948
"4971" 994 71.597257101626 4.63049603000605
"4972" 994.2 77.1393780743298 3.16055621365564
"4973" 994.4 82.2231891818073 4.96482463267322
"4974" 994.6 87.3295633328522 6.89540734234967
"4975" 994.8 92.0263149009629 9.92985681709544
"4976" 995 96.6619320399225 13.7113248359677
"4977" 995.2 101.84102592995 16.568716393013
"4978" 995.4 104.983526915823 18.9558026355708
"4979" 995.6 107.437427556012 23.4018111226879
"4980" 995.8 109.672042499709 28.1663424446242
"4981" 996 112.249331564142 32.6947375126002
"4982" 996.2 115.098368566258 36.1434603318398
"4983" 996.4 116.030645263328 41.1329806809658
"4984" 996.6 118.211516932547 46.1173584106595
"4985" 996.8 119.655531808855 51.1650586423544
"4986" 997 119.572356592793 55.5225639143976
"4987" 997.2 119.648649161336 60.9988011978254
"4988" 997.4 120.337710886975 66.6081308022354
"4989" 997.6 120.228736297433 71.2100669482688
"4990" 997.8 118.993077136258 75.6732189675091
"4991" 998 118.44930676968 78.7963310638272
"4992" 998.2 117.259410483665 80.2021700946848
"4993" 998.4 116.636257112465 82.0467040734368
"4994" 998.6 115.328933269135 85.5834889258538
"4995" 998.8 113.117913396023 89.7460359860049
"4996" 999 111.178137141011 93.8851858785691
"4997" 999.2 109.603971318473 97.3420035695408
"4998" 999.4 108.389435182375 97.1895608452501
"4999" 999.6 105.775060413256 97.7494620889783
"5000" 999.8 102.287490620488 99.6488328543508
"5001" 1000 98.2640586316495 102.002160998766
"5002" 1000.2 95.9773913328877 105.079251587567
"5003" 1000.4 93.2211360371954 108.218320118772
"5004" 1000.6 90.81440586958 112.34271663008
"5005" 1000.8 88.9807661373029 112.212863289556
"5006" 1001 86.3622091003114 111.750976720266
"5007" 1001.2 82.3254886341364 112.214962271813
"5008" 1001.4 77.7301175521214 113.096589158746
"5009" 1001.6 73.6366424778025 114.784066429429
"5010" 1001.8 70.0849543799833 116.670314079968
"5011" 1002 64.843885347423 117.724571399779
"5012" 1002.2 60.7752177194261 117.835254357003
"5013" 1002.4 56.0473380822214 117.740504298474
"5014" 1002.6 52.4972313211744 116.439834568392
"5015" 1002.8 47.9822476306798 114.063886985081
"5016" 1003 42.1851471850797 111.809482759091
"5017" 1003.2 36.9362839389402 110.16010725477
"5018" 1003.4 32.7514035357497 109.563778287728
"5019" 1003.6 27.696423607354 108.575363767667
"5020" 1003.8 25.664050406463 106.276438624317
"5021" 1004 22.8458326840101 102.626084510079
"5022" 1004.2 21.3787425690415 99.3869852160288
"5023" 1004.4 18.8520940241509 95.2294629782971
"5024" 1004.6 15.0905351548019 91.9564921991464
"5025" 1004.8 10.9672129530661 89.0365021375742
"5026" 1005 9.03324874050505 86.0161910479808
"5027" 1005.2 7.7173806915525 83.1590328410288
"5028" 1005.4 5.05225739603122 80.1840746794826
"5029" 1005.6 5.20584560298038 79.2125976728335
"5030" 1005.8 4.48729768901234 76.9009442978697
"5031" 1006 3.46537336883306 76.1080524459008
"5032" 1006.2 4.28754634796005 76.9080255861788
"5033" 1006.4 4.82560880366332 76.9579794569679
"5034" 1006.6 5.32827264002898 76.63302116398
"5035" 1006.8 7.04155469640046 76.1485574150288
"5036" 1007 7.22796809804149 75.7624153687724
"5037" 1007.2 7.36005639976047 75.4334633825042
"5038" 1007.4 7.79175497129727 76.1073938285166
"5039" 1007.6 7.6114946501422 76.1918319546954
"5040" 1007.8 7.85022346448274 76.541047425959
"5041" 1008 8.3465533523205 76.8600317364776
"5042" 1008.2 8.78166987948755 77.1013125693428
"5043" 1008.4 9.75249340886069 77.421701645054
"5044" 1008.6 10.9716482624937 78.3075139766666
"5045" 1008.8 12.903352643666 80.0772674090526
"5046" 1009 15.7975785848811 81.9781572026048
"5047" 1009.2 19.1185337646399 83.7997752186739
"5048" 1009.4 23.0729193207931 85.213177522303
"5049" 1009.6 26.6568377483985 85.3943991883481
"5050" 1009.8 29.836411229272 84.4290465051592
"5051" 1010 32.9158750046272 82.6363219540024
"5052" 1010.2 35.7392321168876 79.8535237726442
"5053" 1010.4 38.0209530612066 75.8427745107726
"5054" 1010.6 40.7891445368571 71.8519149206048
"5055" 1010.8 42.2203454441509 67.1368983985898
"5056" 1011 43.5386356891184 62.0256022909573
"5057" 1011.2 43.7335442157771 56.4070586154128
"5058" 1011.4 42.6037043553897 50.5431129327264
"5059" 1011.6 40.470232305667 44.426616117328
"5060" 1011.8 37.5094836588678 38.4635915598934
"5061" 1012 34.5811313505971 32.595173534119
"5062" 1012.2 32.5270822139377 27.5092961896853
"5063" 1012.4 29.7932753265745 23.0838852368558
"5064" 1012.6 26.1254064004542 19.3029948308376
"5065" 1012.8 24.9796281107406 19.3579365258066
"5066" 1013 25.9983577391106 19.0412608246799
"5067" 1013.2 27.4398254443048 19.1938113031863
"5068" 1013.4 30.0353149077466 19.0641134975057
"5069" 1013.6 34.2493623447623 17.748582622597
"5070" 1013.8 39.2196414068978 16.4599523155476
"5071" 1014 43.3698319504187 13.9789002339066
"5072" 1014.2 47.7353114513512 11.5794440857714
"5073" 1014.4 51.6099737272409 8.20880291894054
"5074" 1014.6 55.4622138519406 3.95508537378433
"5075" 1014.8 56.4611769019321 2.01449803885966
"5076" 1015 56.3680501702965 2.66046090108984
"5077" 1015.2 57.0152383842587 3.34093397449494
"5078" 1015.4 59.2723116813632 4.40072297706002
"5079" 1015.6 63.6193434544416 4.7861987847158
"5080" 1015.8 68.883534928662 5.69927124306723
"5081" 1016 73.933464689413 6.91633864086598
"5082" 1016.2 78.646363974506 8.51649022388924
"5083" 1016.4 83.6993905397698 8.62441921515091
"5084" 1016.6 89.3865679812962 9.15380007240655
"5085" 1016.8 94.3459183177622 11.1485471357082
"5086" 1017 98.8308479022928 13.3538715479519
"5087" 1017.2 101.745819893093 16.064624753931
"5088" 1017.4 105.22197076339 18.608598041678
"5089" 1017.6 107.438536780372 22.1146006228182
"5090" 1017.8 110.29327481677 25.7420407302211
"5091" 1018 112.650960506096 29.4293643908954
"5092" 1018.2 114.436100834831 33.554608235847
"5093" 1018.4 116.362801362262 37.5378329097106
"5094" 1018.6 116.640895086029 41.5748429413417
"5095" 1018.8 118.225298209025 46.4397204430688
"5096" 1019 119.972860777206 48.8480169037393
"5097" 1019.2 120.679918414305 49.1399457398043
"5098" 1019.4 120.331658204774 49.7830737476809
"5099" 1019.6 121.553357592476 52.5052035642907
"5100" 1019.8 121.3442759698 54.1746711242883
"5101" 1020 121.645154248878 56.0108007003776
"5102" 1020.2 121.764036272432 57.7672899760137
"5103" 1020.4 121.668339507304 59.1307621061127
"5104" 1020.6 121.322104778343 59.9326816557497
"5105" 1020.8 120.522028986832 62.4446177257032
"5106" 1021 119.480420880901 66.0676024419823
"5107" 1021.2 118.713555782622 70.179690094959
"5108" 1021.4 118.399781152961 74.9302925743328
"5109" 1021.6 118.4178978296 78.8905578840691
"5110" 1021.8 118.47736885549 79.1206669877091
"5111" 1022 117.755169193898 79.2549015890046
"5112" 1022.2 116.073579058588 80.1751340704697
"5113" 1022.4 113.387461616871 82.29489437706
"5114" 1022.6 109.760514261059 86.2291585809741
"5115" 1022.8 105.933597962105 89.7395324409008
"5116" 1023 102.697095140435 92.6880864756288
"5117" 1023.2 99.0944897131851 95.3007868080038
"5118" 1023.4 96.4697948073155 98.544825044081
"5119" 1023.6 92.6678759082099 102.318931018577
"5120" 1023.8 89.4271914680824 106.109743432353
"5121" 1024 86.8967905680224 110.712445673537
"5122" 1024.2 84.4561317813179 113.659070281832
"5123" 1024.4 82.6519262582806 113.275814685861
"5124" 1024.6 78.6625098846546 112.965406862394
"5125" 1024.8 74.433903176776 113.261589442974
"5126" 1025 69.6798740588114 113.537759687029
"5127" 1025.2 65.3309070554396 111.877197578547
"5128" 1025.4 61.1354300819956 110.743135467502
"5129" 1025.6 57.0287786554823 111.007985680093
"5130" 1025.8 52.1046553788121 111.221987023786
"5131" 1026 47.5299392137315 110.992289443064
"5132" 1026.2 42.5157481187674 111.018262373162
"5133" 1026.4 37.304091574359 110.283138003751
"5134" 1026.6 33.6786982666056 108.125113417952
"5135" 1026.8 31.2715764741968 104.822121937525
"5136" 1027 28.6372962514408 100.755453855652
"5137" 1027.2 25.9629905073565 96.7348741421716
"5138" 1027.4 23.7816800752359 92.3307522849714
"5139" 1027.6 22.3076242497247 88.0912111938995
"5140" 1027.8 19.6147950179141 84.0416240572949
"5141" 1028 17.4053142825771 79.8781303416608
"5142" 1028.2 14.7321061573158 75.5853226372134
"5143" 1028.4 11.2853344657396 71.430649079097
"5144" 1028.6 7.91014560355604 68.1331877167692
"5145" 1028.8 5.42282370457577 67.803615951866
"5146" 1029 5.94792601867055 68.1302146567921
"5147" 1029.2 6.42069089746801 68.4319681588581
"5148" 1029.4 6.73692856763307 68.6333277583568
"5149" 1029.6 6.96150720055069 68.5690894088803
"5150" 1029.8 7.77696180739444 68.6664571231303
"5151" 1030 8.14213941968907 69.5587105145888
"5152" 1030.2 8.95847033596107 70.2067900206368
"5153" 1030.4 10.0707991035531 70.7177757850208
"5154" 1030.6 11.8864009614993 72.1796639198859
"5155" 1030.8 14.8721958286491 73.5655866914048
"5156" 1031 18.1686771622971 74.4411171779408
"5157" 1031.2 21.5338812568415 75.3162205028917
"5158" 1031.4 25.4100502135373 75.5729677414093
"5159" 1031.6 29.2650055334715 74.5774715850966
"5160" 1031.8 33.3777737753851 74.3926929680538
"5161" 1032 38.0627699891128 73.8837352886086
"5162" 1032.2 42.6461415830331 72.1198708702208
"5163" 1032.4 46.5560513186032 69.6219700234833
"5164" 1032.6 51.0599535325898 67.2150696325913
"5165" 1032.8 55.6842463755637 63.8014393301356
"5166" 1033 59.5297707013756 60.3090536638083
"5167" 1033.2 63.0087977157069 56.1699195473569
"5168" 1033.4 66.5823280616184 51.6242575782192
"5169" 1033.6 69.2733211466798 46.4872768845551
"5170" 1033.8 72.3986966586913 41.2757020081772
"5171" 1034 73.5701751977927 35.3641206491814
"5172" 1034.2 74.23911369264 29.7836870721662
"5173" 1034.4 74.1701948849819 23.0854531735248
"5174" 1034.6 72.2749273142312 16.7842110192211
"5175" 1034.8 69.292887864376 11.1098748328242
"5176" 1035 65.899859287552 5.80367826575057
"5177" 1035.2 63.0990367223065 1.99887011161449
"5178" 1035.4 62.3613960387466 2.82917061994416
"5179" 1035.6 63.2619906544669 2.56512027318787
"5180" 1035.8 65.1171757900469 2.34383001352877
"5181" 1036 65.8822891737023 2.81090220669795
"5182" 1036.2 66.4135573569184 3.22518813807322
"5183" 1036.4 67.4488023672169 3.9843284718015
"5184" 1036.6 70.181537858931 4.44896263840833
"5185" 1036.8 73.9831262056355 4.97045827353271
"5186" 1037 78.0027393776347 5.57233843339719
"5187" 1037.2 82.2633568314466 6.12469325609801
"5188" 1037.4 86.7422716869466 8.49746955412878
"5189" 1037.6 91.103255856376 10.0742364176197
"5190" 1037.8 95.2596997365697 11.577285254098
"5191" 1038 98.908246506379 13.0044965917882
"5192" 1038.2 100.818269887907 15.0313634657998
"5193" 1038.4 103.536910842714 16.8171190655878
"5194" 1038.6 104.91514653635 18.6228199181356
"5195" 1038.8 106.584722422126 20.3244012450288
"5196" 1039 107.856403780967 21.8734330626424
"5197" 1039.2 108.70686298386 23.2880613235437
"5198" 1039.4 109.856372218289 24.8513805701585
"5199" 1039.6 110.583307243425 25.2825179883082
"5200" 1039.8 110.930334667479 26.0027313268124
"5201" 1040 111.571129606444 26.5824897881879
"5202" 1040.2 111.556419995997 27.1974721107733
"5203" 1040.4 111.739310203785 28.0186143977621
"5204" 1040.6 112.777899155785 29.2851159253399
"5205" 1040.8 113.341451683717 30.373929570347
"5206" 1041 113.770668006962 30.9155266333008
"5207" 1041.2 114.067480437852 31.2209303330954
"5208" 1041.4 114.115384346878 31.6703817148427
"5209" 1041.6 113.994040998476 32.3789061033523
"5210" 1041.8 114.595429821785 33.7081262419372
"5211" 1042 114.391842782899 34.2715886771424
"5212" 1042.2 114.227258152277 35.3575706264194
"5213" 1042.4 114.637697976808 36.9478627848892
"5214" 1042.6 114.981881524855 38.5872633690055
"5215" 1042.8 115.259643686436 40.8757820481218
"5216" 1043 116.108025940832 44.1455257545637
"5217" 1043.2 116.631023597824 48.4261435234116
"5218" 1043.4 116.898784812012 53.37668324481
"5219" 1043.6 117.683377330857 58.0597998343621
"5220" 1043.8 119.046076631212 62.7369400005933
"5221" 1044 119.381247712601 67.7110607689808
"5222" 1044.2 120.329639208693 70.6749939093442
"5223" 1044.4 119.819284967261 70.5043210270764
"5224" 1044.6 118.854070176195 71.3248650795616
"5225" 1044.8 117.367013129739 73.8630578898427
"5226" 1045 115.43475461439 77.4920809139823
"5227" 1045.2 113.782214672369 81.2459519914448
"5228" 1045.4 113.599766421229 85.4738717249723
"5229" 1045.6 114.43019976124 88.3903345793697
"5230" 1045.8 113.829470469685 87.3523357347288
"5231" 1046 113.7442475456 86.8370197244723
"5232" 1046.2 113.497000295402 86.7859801968413
"5233" 1046.4 113.247986292325 86.2936450610772
"5234" 1046.6 113.047202696025 86.2941123015081
"5235" 1046.8 112.808809541261 86.3366204679811
"5236" 1047 112.468067997835 86.6544519609951
"5237" 1047.2 112.186601664205 87.5086695549195
"5238" 1047.4 112.052414226079 87.4301208106506
"5239" 1047.6 112.00002156981 86.9068917436353
"5240" 1047.8 112.100382144129 86.5456036522866
"5241" 1048 111.893475751348 85.8275167596928
"5242" 1048.2 111.464329467478 85.005186037202
"5243" 1048.4 111.713954028199 83.8071366890053
"5244" 1048.6 112.986883518078 81.9462902537849
"5245" 1048.8 113.42083517369 78.8655802983859
"5246" 1049 113.912259629998 74.7726398792337
"5247" 1049.2 113.946311726785 70.2811631221751
"5248" 1049.4 113.161037153322 65.9969836951751
"5249" 1049.6 112.183223223591 61.0754070703272
"5250" 1049.8 111.426267767648 55.761014408682
"5251" 1050 109.414849215976 50.8144054787431
"5252" 1050.2 107.201616938108 46.0274333405878
"5253" 1050.4 103.910644062692 41.7422792260985
"5254" 1050.6 100.484121730961 37.2980604875648
"5255" 1050.8 96.5901302819041 33.3964032629097
"5256" 1051 93.2941339735804 28.6392462603516
"5257" 1051.2 89.5902294614618 24.3284349678709
"5258" 1051.4 86.7239216177226 19.2188719894819
"5259" 1051.6 85.1177176449642 13.9291347598124
"5260" 1051.8 83.2022672552269 8.16324921405203
"5261" 1052 79.9210685235792 6.90579380177142
"5262" 1052.2 76.3654650648327 6.95565952657639
"5263" 1052.4 71.2598969062969 6.84114506699728
"5264" 1052.6 65.77224978859 6.95890134749219
"5265" 1052.8 59.9836422512654 6.56514209746972
"5266" 1053 54.0592663894442 6.95846956161968
"5267" 1053.2 48.0932809890351 7.03632566157716
"5268" 1053.4 42.0240268007851 6.56913593888923
"5269" 1053.6 38.3643274097048 8.34367120840833
"5270" 1053.8 37.486101209376 11.6822789711424
"5271" 1054 36.5895497263665 16.3481755189125
"5272" 1054.2 35.1901114966251 21.8937091515008
"5273" 1054.4 34.3706153568803 27.7428937593145
"5274" 1054.6 35.1109190890351 33.2743072402788
"5275" 1054.8 35.3840236533948 39.4243053866873
"5276" 1055 37.0595716102251 45.1560244983968
"5277" 1055.2 39.6570101194827 50.0932589971218
"5278" 1055.4 42.5433212767851 54.7525864148768
"5279" 1055.6 46.1793736287774 58.5896651902807
"5280" 1055.8 50.3862534963728 62.7668144581051
"5281" 1056 54.2245620174739 66.9483902818954
"5282" 1056.2 58.148913096579 70.5651507780364
"5283" 1056.4 61.9803512339413 73.1788421304038
"5284" 1056.6 65.5738284379804 74.8280077905131
"5285" 1056.8 68.6378686957851 77.9263034235933
"5286" 1057 73.4219201675961 79.6599285273516
"5287" 1057.2 78.5055278678097 81.1733699471435
"5288" 1057.4 83.6519702331351 81.1597491084288
"5289" 1057.6 89.0652850853868 80.5944662656983
"5290" 1057.8 94.4961796933261 79.8549153246763
"5291" 1058 99.7255542111679 78.2389205303335
"5292" 1058.2 103.44184315321 75.3849491993358
"5293" 1058.4 106.982491663863 71.0063250062006
"5294" 1058.6 110.946387484662 66.726358605298
"5295" 1058.8 114.275942009402 61.312151956185
"5296" 1059 117.782859315473 55.8368732807648
"5297" 1059.2 119.011526797124 51.1313366407949
"5298" 1059.4 117.557861694714 49.8485411187138
"5299" 1059.6 115.702508399557 48.1557229056114
"5300" 1059.8 113.916192647177 44.9628469533248
"5301" 1060 112.035601205212 39.8209773177546
"5302" 1060.2 109.878158801801 34.0358525893328
"5303" 1060.4 107.07588225199 28.6300461613674
"5304" 1060.6 104.708390113376 22.4567797429343
"5305" 1060.8 102.052089778403 17.1303438096318
"5306" 1061 98.6915253776748 15.0936338558713
"5307" 1061.2 95.4163649368339 15.6507509610288
"5308" 1061.4 89.8466150387607 16.4201933858337
"5309" 1061.6 84.0313902293093 16.6506022202626
"5310" 1061.8 77.6850851608506 17.182031188414
"5311" 1062 71.583628431666 19.0230740164812
"5312" 1062.2 65.1828852869141 21.1232352877465
"5313" 1062.4 58.7622161899944 24.8652087560985
"5314" 1062.6 53.1918771887153 27.8088838380753
"5315" 1062.8 47.3498143337153 31.7035924080753
"5316" 1063 42.0735778004034 36.3154998418532
"5317" 1063.2 38.163370327572 41.7570037882993
"5318" 1063.4 35.4679340412851 47.6739103143621
"5319" 1063.6 33.3892227874544 53.7677832860051
"5320" 1063.8 32.0621579718738 60.1645478079884
"5321" 1064 31.1460151901572 66.6080309954939
"5322" 1064.2 32.2052068485771 72.8302657133888
"5323" 1064.4 33.886028132604 78.2615134817453
"5324" 1064.6 35.6183394535412 83.8746459603946
"5325" 1064.8 38.7028832360392 87.8677993498403
"5326" 1065 41.7806075151601 92.1720375901038
"5327" 1065.2 45.3023459192304 96.158850017533
"5328" 1065.4 49.7070311383261 100.410676375685
"5329" 1065.6 55.1045746311212 103.336241525104
"5330" 1065.8 60.6160781873229 106.3047294856
"5331" 1066 66.7754898704941 107.773591003429
"5332" 1066.2 73.0800410176058 108.177024023227
"5333" 1066.4 79.2845856685032 107.061921528365
"5334" 1066.6 85.3851155467851 105.09561824039
"5335" 1066.8 91.1189920526184 102.484721013834
"5336" 1067 96.5625844782099 98.8964127796305
"5337" 1067.2 101.452438698277 94.7243369336389
"5338" 1067.4 105.46558381561 90.0461758289788
"5339" 1067.6 109.187167840029 85.1918807287849
"5340" 1067.8 110.653607841664 79.7197539021981
"5341" 1068 111.862800963322 74.42601964098
"5342" 1068.2 112.327151550617 68.8825891068368
"5343" 1068.4 111.756476963322 63.4279885979709
"5344" 1068.6 110.493003461385 57.8531639074538
"5345" 1068.8 109.180528551882 52.013927857061
"5346" 1069 106.602149030074 46.5761569526616
"5347" 1069.2 103.345104985029 41.4476539852483
"5348" 1069.4 98.7854461713705 36.9988202121995
"5349" 1069.6 93.7827064096389 33.3606898790749
"5350" 1069.8 88.1271160158254 31.0673057172788
"5351" 1070 81.9667845539421 30.2070901260949
"5352" 1070.2 75.3476999514693 29.7434464445814
"5353" 1070.4 68.9905391568481 30.868736914202
"5354" 1070.6 63.0095755592888 33.7811562189686
"5355" 1070.8 58.6250943012575 38.1613487090524
"5356" 1071 54.5060684460235 43.9513012598057
"5357" 1071.2 50.7778479676422 49.1916102412431
"5358" 1071.4 46.1824395968788 54.0034879052944
"5359" 1071.6 41.9776612225708 59.8495111534335
"5360" 1071.8 39.4182813051422 65.679209854243
"5361" 1072 37.0355286848795 71.2970385506666
"5362" 1072.2 33.8198073659314 75.4741078821751
"5363" 1072.4 30.1806643081054 77.4173804413491
"5364" 1072.6 25.2922351425231 79.3879658129335
"5365" 1072.8 21.3445442399179 82.9521264482475
"5366" 1073 19.0398816254297 87.2533049906486
"5367" 1073.2 20.4262019018382 88.8391033926748
"5368" 1073.4 24.0089057351963 90.5495564420046
"5369" 1073.6 28.979575343872 92.1507295830722
"5370" 1073.8 34.3023936742452 93.2542553202588
"5371" 1074 39.953866389704 93.2115914473801
"5372" 1074.2 45.5554674460603 93.6425878358728
"5373" 1074.4 50.7337777150821 93.7325881865139
"5374" 1074.6 56.1311222971682 93.0959995663559
"5375" 1074.8 61.6621674534458 92.4854688988323
"5376" 1075 67.3790432472672 91.1257983176984
"5377" 1075.2 72.8263886140482 89.154834192213
"5378" 1075.4 78.7103908595782 87.2182592730374
"5379" 1075.6 84.030289574144 83.6483680203365
"5380" 1075.8 88.6647074458089 79.0634067654335
"5381" 1076 92.6947045909611 74.2167819643088
"5382" 1076.2 96.2350989488796 68.8835459171311
"5383" 1076.4 98.2781587969131 62.4391832486288
"5384" 1076.6 98.8878448452562 56.1020739654751
"5385" 1076.8 98.2778373289041 49.1328805088383
"5386" 1077 97.0567781893611 45.7978724707328
"5387" 1077.2 94.7140159168166 44.27941453358
"5388" 1077.4 90.2712044800578 41.5886516992519
"5389" 1077.6 84.6663359976875 39.2818160487605
"5390" 1077.8 78.5012181493101 38.2270783051288
"5391" 1078 72.3516419857614 37.8577454425721
"5392" 1078.2 65.9598542079834 37.9160380807643
"5393" 1078.4 59.7137726810606 39.9584347106429
"5394" 1078.6 53.7699732817374 41.9771262711002
"5395" 1078.8 47.943779380541 44.500216909202
"5396" 1079 42.6631584635543 48.6519149108288
"5397" 1079.2 39.2741265074214 53.5710498562106
"5398" 1079.4 34.5330102178895 57.7678581637751
"5399" 1079.6 29.8942379210836 61.4300468191482
"5400" 1079.8 24.9095922512701 64.7521750993795
"5401" 1080 19.983742170556 68.4631973742272
"5402" 1080.2 15.7671998580351 71.9282755505053
"5403" 1080.4 13.8153516785312 73.1556236754672
"5404" 1080.6 15.1813973804982 74.5076720011107
"5405" 1080.8 17.7779204332612 77.428247373743
"5406" 1081 21.1133666799944 80.5414263835171
"5407" 1081.2 24.7834501975851 83.4768410603408
"5408" 1081.4 28.64269475459 86.3571268700532
"5409" 1081.6 32.4842291425437 87.5976576078736
"5410" 1081.8 37.288822214673 88.796287745365
"5411" 1082 42.5467986951511 89.0497795531538
"5412" 1082.2 48.215614783862 89.1708650439518
"5413" 1082.4 53.2372668418698 87.8821921322745
"5414" 1082.6 58.9313148372765 86.6911306131322
"5415" 1082.8 64.5415918752324 84.3069469458709
"5416" 1083 69.4986320183985 81.2051328273397
"5417" 1083.2 74.5391311210491 77.7126723767408
"5418" 1083.4 77.9516991120116 72.8897817287241
"5419" 1083.6 81.5862767262005 67.9546897696826
"5420" 1083.8 84.1502815893199 62.4657518032148
"5421" 1084 86.215382877599 56.3066777855404
"5422" 1084.2 87.9134305268101 50.5473397482288
"5423" 1084.4 86.6493503127612 44.7250595399335
"5424" 1084.6 84.885243501974 38.6274870575878
"5425" 1084.8 82.7324203396591 32.2978189564225
"5426" 1085 80.200098946724 26.8552229947234
"5427" 1085.2 77.5447676024082 20.8616712990442
"5428" 1085.4 76.3151182289691 15.5873970349568
"5429" 1085.6 76.5276040868305 10.3250320452333
"5430" 1085.8 76.6964789281233 6.69673959176407
"5431" 1086 74.3570984343466 7.42193080287493
"5432" 1086.2 71.3012501717312 8.43755096074416
"5433" 1086.4 66.7781453536101 9.30886717287877
"5434" 1086.6 61.249906131462 10.5556732368903
"5435" 1086.8 55.7256534286318 11.9078522680852
"5436" 1087 49.817532873667 13.7841531004461
"5437" 1087.2 44.0001206655637 16.0689613978074
"5438" 1087.4 38.316953930121 18.5920673289975
"5439" 1087.6 32.870973602567 21.7836968119837
"5440" 1087.8 27.2057264082104 25.9184428577601
"5441" 1088 22.3084068266347 29.3242040057806
"5442" 1088.2 17.7665323965069 33.1896290526979
"5443" 1088.4 13.0944938412967 36.3289362291916
"5444" 1088.6 10.7767181229041 40.4192428431002
"5445" 1088.8 11.720853044531 44.2119471410288
"5446" 1089 14.2407501015646 48.5145267659973
"5447" 1089.2 17.2338010539257 53.3949396912319
"5448" 1089.4 20.4393521772004 58.0681218612211
"5449" 1089.6 24.7644226137316 62.5616733196853
"5450" 1089.8 29.0634673406171 66.6139540684715
"5451" 1090 33.7771842532147 69.8865962923256
"5452" 1090.2 38.6396935268538 72.1141150261051
"5453" 1090.4 44.2959401332851 73.7614779688997
"5454" 1090.6 49.8880669658795 74.4588059015878
"5455" 1090.8 55.7246751173834 75.088685902537
"5456" 1091 61.5353922799425 74.4833394988792
"5457" 1091.2 66.8884422233588 73.2881812849304
"5458" 1091.4 72.5451408418173 70.6771200529804
"5459" 1091.6 77.9882850306411 67.9042383140528
"5460" 1091.8 83.1669573065273 65.0060396155444
"5461" 1092 88.0510284671804 60.8595619123311
"5462" 1092.2 92.5427244076518 56.5942354243177
"5463" 1092.4 96.3943566419835 51.7278427631356
"5464" 1092.6 99.0135528007147 46.2566691402788
"5465" 1092.8 100.431153694409 40.3826696750048
"5466" 1093 99.7955372557851 33.6234061181995
"5467" 1093.2 98.7349781528774 27.6714194372057
"5468" 1093.4 97.7629862208163 20.9319352120678
"5469" 1093.6 94.8959344135255 16.4614053147845
"5470" 1093.8 91.1852353864158 14.9596898506595
"5471" 1094 86.1547099602171 12.2005584624848
"5472" 1094.2 81.6677270417607 9.43504939768731
"5473" 1094.4 78.9953592991288 6.51542802092721
"5474" 1094.6 79.9804584234928 6.046799084698
"5475" 1094.8 79.7178545724859 7.35021721079255
"5476" 1095 79.0071407925531 8.86357215970877
"5477" 1095.2 78.2395816784383 10.6420719828352
"5478" 1095.4 76.0110574389912 14.288098471525
"5479" 1095.6 73.0699866653664 17.3444963158892
"5480" 1095.8 69.8093240078554 20.962362622771
"5481" 1096 66.7084899888005 25.5473053017211
"5482" 1096.2 63.8101739683448 30.2287807751556
"5483" 1096.4 61.3073629531804 35.5348987455404
"5484" 1096.6 59.3596677959625 40.7632455201739
"5485" 1096.8 56.3849918930232 46.4189486640288
"5486" 1097 53.9851777135331 52.179232861391
"5487" 1097.2 51.4428836942181 58.2482314913359
"5488" 1097.4 49.2367855401107 64.6727533262148
"5489" 1097.6 48.0054904270064 70.609771047037
"5490" 1097.8 46.3997212378998 77.0328478034632
"5491" 1098 43.8373696081076 83.02711529269
"5492" 1098.2 42.2176430601557 88.4840395582874
"5493" 1098.4 39.725385076138 92.8892585373397
"5494" 1098.6 36.5956392063274 95.5527876548847
"5495" 1098.8 34.0240553879531 99.1535208927851
"5496" 1099 32.450367102221 103.854249233926
"5497" 1099.2 31.6610473311968 104.651932991609
"5498" 1099.4 32.559653147794 103.324581945877
"5499" 1099.6 33.9888720962493 103.195917466332
"5500" 1099.8 36.4006142514693 102.526666949213
"5501" 1100 40.1375632397408 102.132812201958
"5502" 1100.2 44.1433096622986 101.579951753191
"5503" 1100.4 48.261461586376 100.412591806129
"5504" 1100.6 53.3475313468962 99.4879591419177
"5505" 1100.8 58.2427881231125 96.8008527702854
"5506" 1101 63.1326455008932 94.646668749299
"5507" 1101.2 67.644893447758 92.050196369299
"5508" 1101.4 72.434362875759 89.7123033479418
"5509" 1101.6 76.2841469738107 85.7555052210288
"5510" 1101.8 79.7637528440851 81.1662402893788
"5511" 1102 81.8893005158093 75.8721587423191
"5512" 1102.2 84.0137853864237 69.9301151604069
"5513" 1102.4 85.1372704559669 63.4505199698635
"5514" 1102.6 85.2791794736811 57.2327368322528
"5515" 1102.8 84.5313954282411 50.9108458814288
"5516" 1103 83.1193842913803 44.1624905242669
"5517" 1103.2 80.9154738069279 37.6156708804097
"5518" 1103.4 76.5800782489158 32.2402121827826
"5519" 1103.6 71.9706689301133 27.5955149290211
"5520" 1103.8 66.8396087232304 23.2565893897866
"5521" 1104 60.8242983243432 19.8956813869357
"5522" 1104.2 54.6138986898548 17.7430246346799
"5523" 1104.4 48.9216555425774 14.6481131650595
"5524" 1104.6 42.9791577119993 11.8425914703621
"5525" 1104.8 37.1576695823319 10.2184439034975
"5526" 1105 35.2206964139248 8.21166667524201
"5527" 1105.2 36.8884459654595 8.68556284398226
"5528" 1105.4 37.5940454632158 9.27341533845955
"5529" 1105.6 38.0223435687291 10.4308028882768
"5530" 1105.8 38.151483238907 11.3032429393946
"5531" 1106 38.6423309187689 12.6836530880772
"5532" 1106.2 38.219892848692 14.3796871564009
"5533" 1106.4 36.6855539517447 17.5080662844643
"5534" 1106.6 34.5264758991208 21.6681230825616
"5535" 1106.8 31.7209381716433 25.4682788104461
"5536" 1107 28.9742755413041 29.8490943916624
"5537" 1107.2 26.6394168326748 34.4414420197532
"5538" 1107.4 24.5769989790778 38.6643622510776
"5539" 1107.6 23.8680327452644 43.3460987068718
"5540" 1107.8 22.7525481319705 48.4395904758836
"5541" 1108 22.4904814378019 53.7883482131464
"5542" 1108.2 23.3219767686129 59.5705069199386
"5543" 1108.4 24.3047672126569 65.0003702347467
"5544" 1108.6 25.4891185808613 70.8874002450457
"5545" 1108.8 27.7245833467367 76.402969829682
"5546" 1109 30.3635053851487 81.691274900599
"5547" 1109.2 33.9656893071422 86.0120614204811
"5548" 1109.4 37.6416880521021 90.3214968941507
"5549" 1109.6 42.2922574185537 93.5138076093676
"5550" 1109.8 47.6937376098713 96.1425139101581
"5551" 1110 53.5270827263903 97.9486761739498
"5552" 1110.2 59.4609616277226 98.9360799678948
"5553" 1110.4 65.765976114729 98.5303919915988
"5554" 1110.6 70.8181775120748 96.1935668495989
"5555" 1110.8 76.3384591491008 93.9446424511077
"5556" 1111 82.1286155239699 90.8240811359363
"5557" 1111.2 86.8971788739615 86.9097353798691
"5558" 1111.4 91.745399955314 82.9272815872767
"5559" 1111.6 95.5898801789866 78.1807158382465
"5560" 1111.8 98.931101939029 72.5071632235654
"5561" 1112 101.560327076566 66.8499407041538
"5562" 1112.2 102.700606762916 61.2177771020042
"5563" 1112.4 103.11577631171 56.2530878032788
"5564" 1112.6 101.322510298309 51.4357042268145
"5565" 1112.8 98.1254862209691 46.6266664544288
"5566" 1113 93.8338731139898 41.9671229888713
"5567" 1113.2 88.9305367609041 38.2987903994335
"5568" 1113.4 83.2445591831158 34.7113115899579
"5569" 1113.6 77.3233854498583 31.6697189737361
"5570" 1113.8 70.9457249310661 30.0010890116486
"5571" 1114 64.5137044270874 29.3546906503544
"5572" 1114.2 58.6029086458944 28.1706162183413
"5573" 1114.4 52.27059341259 27.0530644249068
"5574" 1114.6 46.4380298467851 26.0589539155444
"5575" 1114.8 41.4250678313078 23.1333122743015
"5576" 1115 37.0325993001284 20.0938189963571
"5577" 1115.2 32.9431553016284 16.3996588527228
"5578" 1115.4 28.4067462641132 14.3991701341069
"5579" 1115.6 26.6915507269189 16.0872445461705
"5580" 1115.8 25.7163402345882 18.9484753302729
"5581" 1116 24.6215763726444 22.6541266578647
"5582" 1116.2 22.1721698110429 27.622922825685
"5583" 1116.4 19.5959496538657 32.3896220946739
"5584" 1116.6 17.7470100477851 37.6289397288093
"5585" 1116.8 17.2277155717851 43.0403158026156
"5586" 1117 17.5528110805206 48.0583741998304
"5587" 1117.2 19.0143358523089 52.6628465302192
"5588" 1117.4 20.996689455667 57.6563584566823
"5589" 1117.6 22.8672535811451 63.0934942883888
"5590" 1117.8 26.3183880557153 67.8730564922613
"5591" 1118 30.0589546652929 72.1716948361303
"5592" 1118.2 34.183076621182 75.5985413192654
"5593" 1118.4 38.7581513853163 79.0726315835991
"5594" 1118.6 44.0882223428851 80.0465115755038
"5595" 1118.8 49.9754552339173 79.5894197797643
"5596" 1119 56.0027849766101 78.6314341284038
"5597" 1119.2 61.1178355652101 76.1063647388538
"5598" 1119.4 66.5149332867277 73.3647985027009
"5599" 1119.6 71.3327557547044 69.2637177493513
"5600" 1119.8 74.518288529126 64.0218511857106
"5601" 1120 77.4546302223599 59.0455734033044
"5602" 1120.2 79.3270180757929 52.752921325396
"5603" 1120.4 79.9417236477693 46.2329022179028
"5604" 1120.6 79.0816795227235 40.4490594764749
"5605" 1120.8 75.9374967277396 34.528285378347
"5606" 1121 71.1560504963881 30.226673008754
"5607" 1121.2 65.6911744598781 27.5643323697264
"5608" 1121.4 58.8356661668091 25.2244639205648
"5609" 1121.6 52.3663114411209 24.6729969715326
"5610" 1121.8 45.3973126387359 23.5380678792911
"5611" 1122 38.6269754369517 23.1990670943145
"5612" 1122.2 31.6223051321265 23.4971638361995
"5613" 1122.4 25.1877273846859 24.136494784756
"5614" 1122.6 19.4617204075371 23.5045606160528
"5615" 1122.8 19.6136079083677 23.1099867708162
"5616" 1123 19.0252733733235 25.2596960534749
"5617" 1123.2 19.4050723313914 27.6977694642965
"5618" 1123.4 19.997984086898 31.1018555513675
"5619" 1123.6 19.2491015072892 35.6950885656403
"5620" 1123.8 18.7377692454166 40.7545391823972
"5621" 1124 18.9287378617594 45.5035257095416
"5622" 1124.2 18.753934702468 50.7157938099556
"5623" 1124.4 19.8241879517851 55.677589199541
"5624" 1124.6 21.9220196133532 60.1005877845515
"5625" 1124.8 24.4656419782731 64.4706632387408
"5626" 1125 28.1085576392226 68.5721321499506
"5627" 1125.2 32.1354616058774 72.5144947262519
"5628" 1125.4 36.7779259133205 75.8265539505799
"5629" 1125.6 42.1351558186491 78.4168356861968
"5630" 1125.8 47.3103158157685 80.6129878171693
"5631" 1126 53.1098349623503 81.0897572442722
"5632" 1126.2 59.1274564013492 81.607807034516
"5633" 1126.4 65.3780958086254 81.1724041838943
"5634" 1126.6 70.4124738103415 78.6863997735449
"5635" 1126.8 75.5661901128866 75.2418205760756
"5636" 1127 80.0252547052136 70.532140374005
"5637" 1127.2 82.8721012075708 65.0115455279574
"5638" 1127.4 84.1980083746491 59.3919632634608
"5639" 1127.6 83.8701659140449 52.7281721007847
"5640" 1127.8 80.8482260217316 47.9104337525402
"5641" 1128 76.8443569897378 43.2275365497138
"5642" 1128.2 70.9022341434595 39.761714247866
"5643" 1128.4 64.6009723525946 37.5229397239811
"5644" 1128.6 57.717229507047 35.6683165954097
"5645" 1128.8 51.5136140552091 35.2354228288928
"5646" 1129 44.438541667541 35.2541174300288
"5647" 1129.2 37.8348402657363 35.9792298385898
"5648" 1129.4 30.6799153310232 36.0948799149811
"5649" 1129.6 23.6910005375371 35.8592457037147
"5650" 1129.8 17.1234477832969 36.137326932517
"5651" 1130 10.7272615061422 37.0994674429573
"5652" 1130.2 10.6816092445158 35.7903888408211
"5653" 1130.4 11.475530606862 34.9425407444288
"5654" 1130.6 12.5509985881236 35.2541174300288
"5655" 1130.8 12.994861761599 35.2360025064474
"5656" 1131 13.5799885208583 35.7512468979068
"5657" 1131.2 14.5204181511753 37.7872612153946
"5658" 1131.4 15.0479351301883 40.1696165526497
"5659" 1131.6 16.3168043938429 42.5510631558056
"5660" 1131.8 17.5334984760413 44.6754496485329
"5661" 1132 18.9864199104257 47.9575613985835
"5662" 1132.2 21.1193814007148 50.7812251118335
"5663" 1132.4 23.9453330665525 53.3297920103311
"5664" 1132.6 27.2159563690213 55.8776726530603
"5665" 1132.8 30.9535205399647 58.4276334215288
"5666" 1133 35.7914289607605 60.5154526057747
"5667" 1133.2 40.6172661792773 61.7716058578022
"5668" 1133.4 45.438285757163 63.158017649265
"5669" 1133.6 50.3023110060819 64.5405002317866
"5670" 1133.8 55.9027898795946 64.5540718229097
"5671" 1134 61.3183915981157 64.0813983828552
"5672" 1134.2 66.9661399403543 63.299015063698
"5673" 1134.4 72.6733859602389 62.3762687255749
"5674" 1134.6 76.9293381123866 62.0484952952006
"5675" 1134.8 80.6293112538866 60.396286894021
"5676" 1135 83.4587327694697 56.9566319539365
"5677" 1135.2 86.4025704212734 52.2489349033078
"5678" 1135.4 89.2220120364491 47.6715437379741
"5679" 1135.6 91.5154481699583 42.0836575760052
"5680" 1135.8 92.6423549508843 37.3055288142272
"5681" 1136 94.0647517884993 29.9962608605288
"5682" 1136.2 94.0133929941697 23.6359021727519
"5683" 1136.4 93.4341799247851 17.2519089286954
"5684" 1136.6 94.3399493281158 15.1034944747826
"5685" 1136.8 95.684771860004 15.2830753101383
"5686" 1137 94.8115273826132 15.6832068657788
"5687" 1137.2 93.0150643043914 15.8909757678398
"5688" 1137.4 91.4651883699517 16.0216755867431
"5689" 1137.6 88.2597813960708 15.8485774280764
"5690" 1137.8 84.4401203666223 15.3820462612381
"5691" 1138 78.9077682611047 13.8747212879878
"5692" 1138.2 74.2663507582367 14.0248148295207
"5693" 1138.4 68.8900670376129 14.6025848568075
"5694" 1138.6 63.1152936531679 15.8657713299975
"5695" 1138.8 57.5302825221315 17.626727776202
"5696" 1139 51.022745840604 19.4391472760996
"5697" 1139.2 45.4112430419669 21.7200051492788
"5698" 1139.4 39.8713700485292 25.4328096949823
"5699" 1139.6 34.3705666791079 28.9029824312335
"5700" 1139.8 29.1418437563914 32.2947522567611
"5701" 1140 24.3629433816679 36.151726045771
"5702" 1140.2 21.1905815417601 40.5931137614038
"5703" 1140.4 17.139476080746 45.6237789976538
"5704" 1140.6 14.5385120353565 50.734038476505
"5705" 1140.8 13.862942758031 57.0293691972173
"5706" 1141 15.3120255841022 62.3904202307605
"5707" 1141.2 17.8276263273254 66.9645833354481
"5708" 1141.4 20.7207823205038 71.3166845953725
"5709" 1141.6 25.2338543983415 74.1415261438755
"5710" 1141.8 29.979745244527 76.6353959862788
"5711" 1142 35.501181553468 77.779268726858
"5712" 1142.2 40.8302827919314 79.1186685033703
"5713" 1142.4 46.8787468691798 79.1857468174235
"5714" 1142.6 52.7421767694122 79.0101780338338
"5715" 1142.8 58.5487188763565 77.2520581765288
"5716" 1143 64.9612638057051 74.2572869334368
"5717" 1143.2 70.0466578113398 71.6087877381225
"5718" 1143.4 74.4061681308987 68.4624090628697
"5719" 1143.6 76.8982738489013 63.5013216012846
"5720" 1143.8 78.8806455649189 58.0887631089422
"5721" 1144 80.7962694010028 52.0390550091256
"5722" 1144.2 81.7125270749179 45.7728733100991
"5723" 1144.4 82.0178793185488 39.9768349086115
"5724" 1144.6 81.1432042748083 33.3792228393543
"5725" 1144.8 78.4628796118241 27.3156059775835
"5726" 1145 75.1090767813235 21.9881408546749
"5727" 1145.2 71.6495784525866 16.4197824751051
"5728" 1145.4 68.2191143157023 11.0629990114047
"5729" 1145.6 65.0850620231515 5.66027841798297
"5730" 1145.8 61.8025041977386 4.25948318226133
"5731" 1146 59.7085368523705 6.40477614444341
"5732" 1146.2 55.6762785748251 8.72647841804478
"5733" 1146.4 50.1058026418402 11.7294643272965
"5734" 1146.6 45.1231996603715 15.7015090677055
"5735" 1146.8 40.698618225413 20.158347778866
"5736" 1147 36.7611770151697 25.6102198247749
"5737" 1147.2 34.5259211961021 31.3847402978824
"5738" 1147.4 33.440212754047 37.791860077624
"5739" 1147.6 32.5785669111021 44.0314606463215
"5740" 1147.8 33.9395559812396 50.4048556440701
"5741" 1148 36.7363746465965 55.4651010010698
"5742" 1148.2 40.0525192843432 60.9954238391916
"5743" 1148.4 44.0101187785512 65.9720608288997
"5744" 1148.6 48.4975045300123 70.2032257721879
"5745" 1148.8 53.6417073514544 73.6461304913122
"5746" 1149 59.2235280622359 74.7279465022009
"5747" 1149.2 65.1487248198512 75.1088955405577
"5748" 1149.4 70.9248415680891 74.8368195686528
"5749" 1149.6 76.3999011661522 73.6991508534272
"5750" 1149.8 81.2214866231422 70.9741588863145
"5751" 1150 84.6758352868826 66.7822582686385
"5752" 1150.2 87.5180770370741 62.1032646344663
"5753" 1150.4 89.3014613866184 56.6224669097192
"5754" 1150.6 89.7960275542374 50.6783997826478
"5755" 1150.8 90.4388893872171 44.4487454220848
"5756" 1151 90.2774686966389 38.3908557937134
"5757" 1151.2 89.0090201615272 32.5643343238725
"5758" 1151.4 86.2948718997774 28.0979620651509
"5759" 1151.6 82.4932177660685 25.2076093392256
"5760" 1151.8 76.7606728893771 23.6447701245728
"5761" 1152 70.6200537078339 22.8448793114678
"5762" 1152.2 64.2010166928411 22.3174534439168
"5763" 1152.4 57.3953477370291 23.005718982328
"5764" 1152.6 51.3992893790312 25.0230176096057
"5765" 1152.8 45.4643527042851 27.2364947097553
"5766" 1153 39.5851265995713 30.49722146667
"5767" 1153.2 34.0218160597174 33.7987263328182
"5768" 1153.4 28.2076779723291 37.2918289538528
"5769" 1153.6 22.9882612706688 41.3950765241218
"5770" 1153.8 18.0492556607694 45.9584805153881
"5771" 1154 14.2085374883211 50.7581733054848
"5772" 1154.2 11.5584018872286 56.6970008230852
"5773" 1154.4 9.67379243834319 61.9977829440288
"5774" 1154.6 8.1616995116184 67.846027876124
"5775" 1154.8 7.62821666195721 72.9497885731107
"5776" 1155 8.43588983262114 77.6968636908075
"5777" 1155.2 7.79204766648255 82.0364403708523
"5778" 1155.4 7.74275720087988 83.1926079149081
"5779" 1155.6 9.05516043424849 82.7790612732239
"5780" 1155.8 9.55641664251457 82.1374699374222
"5781" 1156 11.0153361642277 81.3681053756435
"5782" 1156.2 14.2646212917291 82.1339455454048
"5783" 1156.4 18.342298837346 83.1432006923702
"5784" 1156.6 23.1824352862479 84.0216625077726
"5785" 1156.8 27.177849292359 84.4730736455157
"5786" 1157 31.451723879144 85.7122306813621
"5787" 1157.2 36.5183764541503 86.9352068023766
"5788" 1157.4 41.7893914526842 88.3900909570655
"5789" 1157.6 46.7743910414669 89.2276969219197
"5790" 1157.8 52.3686088056487 89.0117176284924
"5791" 1158 57.8342857929155 87.5990006108288
"5792" 1158.2 63.235639308604 85.6670908598132
"5793" 1158.4 67.5021847682304 81.7091539363985
"5794" 1158.6 71.5669470418181 76.8405924088717
"5795" 1158.8 74.8328895149413 71.6118304791928
"5796" 1159 76.4901037159463 65.5543219258272
"5797" 1159.2 77.5204225268607 59.4307663431296
"5798" 1159.4 77.7950338847772 52.9060406811469
"5799" 1159.6 77.1203599592654 46.4015706992807
"5800" 1159.8 75.7583473409377 39.4699164775555
"5801" 1160 73.6919323749944 32.9052156723078
"5802" 1160.2 71.0976846347324 26.1879386836228
"5803" 1160.4 66.962238264506 20.1704243945869
"5804" 1160.6 62.0786848977374 15.4776528023621
"5805" 1160.8 57.6448341305369 10.2635588312468
"5806" 1161 53.0445019211209 5.46831636632728
"5807" 1161.2 49.5228863173089 4.74865800357639
"5808" 1161.4 47.7392851907153 6.44836978167994
"5809" 1161.6 46.320282843506 8.30816860270319
"5810" 1161.8 42.5489251740081 11.7990056030719
"5811" 1162 37.7023427727406 14.8054549528732
"5812" 1162.2 33.1477142459013 19.0956055954241
"5813" 1162.4 29.0446840547153 24.013807347773
"5814" 1162.6 24.8313850722928 28.6091454236749
"5815" 1162.8 22.6739747103217 33.9115512237849
"5816" 1163 21.166396657898 39.6922006634239
"5817" 1163.2 21.2649134797119 45.918652766419
"5818" 1163.4 22.8018224771691 51.7178294971328
"5819" 1163.6 25.1030003023047 56.963284333202
"5820" 1163.8 28.311283166411 61.9194923646318
"5821" 1164 31.988052503871 66.7130173559897
"5822" 1164.2 36.6323520393928 70.7978270257826
"5823" 1164.4 41.8883021081942 73.0947518317333
"5824" 1164.6 47.311198381027 74.94559500994
"5825" 1164.8 52.8183857561753 74.6445032924678
"5826" 1165 57.8246856896276 72.6862534972886
"5827" 1165.2 62.7625951475525 69.5396294617497
"5828" 1165.4 67.0648894981339 64.9565537956567
"5829" 1165.6 70.3980354371107 59.6669961098892
"5830" 1165.8 72.5264438664622 53.589914705643
"5831" 1166 73.8386223952738 47.4389913847431
"5832" 1166.2 73.3294945578005 39.6012113800826
"5833" 1166.4 71.9981870201339 33.6056593841218
"5834" 1166.6 69.0040875613224 27.7524436843795
"5835" 1166.8 65.1984973777189 22.5648132582126
"5836" 1167 60.6655182744669 17.8843073151879
"5837" 1167.2 54.7294992633866 14.1770500359741
"5838" 1167.4 48.7597592191339 12.3145858681218
"5839" 1167.6 42.3151156965116 10.92435983181
"5840" 1167.8 36.0699387261641 9.8474257987949
"5841" 1168 31.5384327413931 9.86061755362877
"5842" 1168.2 32.0585185232612 10.9121888675288
"5843" 1168.4 31.968597401876 11.4019779755742
"5844" 1168.6 32.5874724947226 10.3584099927319
"5845" 1168.8 33.8402582166046 9.00729569099869
"5846" 1169 34.8721878785406 9.06436602376211
"5847" 1169.2 35.3009471725713 9.54606780805167
"5848" 1169.4 35.3039202325484 9.8463468657387
"5849" 1169.6 35.7934476742189 10.2105685736685
"5850" 1169.8 36.4652154781487 10.446004053847
"5851" 1170 36.7268440985223 10.987524471255
"5852" 1170.2 37.899401592556 10.0247304643646
"5853" 1170.4 38.4875533298302 10.3396959912619
"5854" 1170.6 39.076440542126 10.8148211532788
"5855" 1170.8 39.0790804961009 10.9048679867581
"5856" 1171 38.9268061760708 11.6107635792907
"5857" 1171.2 38.5261178404705 12.9412063967384
"5858" 1171.4 36.7847164625708 14.8038063989811
"5859" 1171.6 34.6476848121487 16.677537765847
"5860" 1171.8 32.5055950986487 19.4805477215288
"5861" 1172 30.7836265945313 22.8520864836183
"5862" 1172.2 29.2461115448795 26.5784240878792
"5863" 1172.4 28.0513824116688 30.4717776045404
"5864" 1172.6 27.6074230146898 35.1892056205288
"5865" 1172.8 27.6796360704144 39.7128872412012
"5866" 1173 27.8992170535851 44.6948910037088
"5867" 1173.2 27.4091328918601 49.5541890628788
"5868" 1173.4 28.3276349962851 54.5643337916094
"5869" 1173.6 29.2093111489425 59.6190462399894
"5870" 1173.8 29.8038551800754 64.7628166357949
"5871" 1174 31.4063093897136 70.0437562834811
"5872" 1174.2 33.1009530192811 75.02614533895
"5873" 1174.4 35.5328458507851 79.9871821816208
"5874" 1174.6 37.8696709927851 84.4209184177088
"5875" 1174.8 39.4762382779101 89.1568840388288
"5876" 1175 40.5398567835732 93.2324655152999
"5877" 1175.2 40.2836885568932 96.0712198118396
"5878" 1175.4 41.4178165120647 99.5498148398593
"5879" 1175.6 44.664829197029 103.218365191395
"5880" 1175.8 47.8746026799818 107.165761075783
"5881" 1176 51.7135896370578 110.454180505161
"5882" 1176.2 56.2982920313217 114.034889154907
"5883" 1176.4 61.1340635175851 116.338704266954
"5884" 1176.6 66.1795286464011 117.737813408917
"5885" 1176.8 70.7850384639416 116.582405777837
"5886" 1177 75.9192803701329 115.146443661594
"5887" 1177.2 80.0876225626346 113.754898306418
"5888" 1177.4 83.664362487676 112.135664601829
"5889" 1177.6 87.134256984919 111.976398840663
"5890" 1177.8 92.4526685983799 112.003378810744
"5891" 1178 96.5114397751495 109.718964928139
"5892" 1178.2 100.470620074585 106.767457956179
"5893" 1178.4 103.569149845037 103.712620924726
"5894" 1178.6 105.905361324973 100.691306888169
"5895" 1178.8 106.400837354745 100.349145747166
"5896" 1179 107.910024559895 98.6703997284776
"5897" 1179.2 109.949164207418 96.8817950681381
"5898" 1179.4 109.69063016737 96.030569700419
"5899" 1179.6 109.541964983025 94.759470598285
"5900" 1179.8 109.658715888759 91.611233720134
"5901" 1180 109.298626166585 88.2448731153538
"5902" 1180.2 108.45152705261 84.2106041549288
"5903" 1180.4 107.217830227301 80.3625043924058
"5904" 1180.6 105.7940269304 75.797395166914
"5905" 1180.8 103.891366022433 71.5100233558402
"5906" 1181 101.597612729047 66.9743550056954
"5907" 1181.2 98.0323513605292 63.0846783589125
"5908" 1181.4 93.8508231671571 58.703886006145
"5909" 1181.6 89.3906735145466 55.2729194798288
"5910" 1181.8 84.9862973892171 51.4810312160768
"5911" 1182 79.4843229593803 47.5904522735764
"5912" 1182.2 73.1707102853312 44.4845767409288
"5913" 1182.4 70.8901575277386 43.2820477305171
"5914" 1182.6 65.9056716231942 40.8955437829379
"5915" 1182.8 60.577903097869 39.7345188155173
"5916" 1183 54.5985176458166 38.0141471253044
"5917" 1183.2 48.0670071613803 37.0345556334573
"5918" 1183.4 42.0170896608385 35.8576486053799
"5919" 1183.6 35.1341018781422 35.4272155886954
"5920" 1183.8 28.2912210543704 36.1248856062483
"5921" 1184 22.3327797281543 37.5969344313672
"5922" 1184.2 16.1671564688774 39.4933579119903
"5923" 1184.4 10.677523885876 40.8984943197333
"5924" 1184.6 9.87450579162507 39.4167819496448
"5925" 1184.8 10.3307080332575 39.1457593003674
"5926" 1185 11.1878745472148 39.8334427408491
"5927" 1185.2 12.1709272902485 41.1215117228824
"5928" 1185.4 13.5853841171211 42.9438300306368
"5929" 1185.6 14.8877746629291 46.3119740019728
"5930" 1185.8 16.9495221024993 50.3105661954812
"5931" 1186 19.7305941799479 53.2180833149125
"5932" 1186.2 23.1797816459377 55.6017399132959
"5933" 1186.4 27.4847957198085 58.3120092608569
"5934" 1186.6 32.0547805231571 60.5425507496567
"5935" 1186.8 36.752584038599 62.6982266558427
"5936" 1187 42.0151751903987 64.8391498780515
"5937" 1187.2 46.9533297498928 67.3974468512057
"5938" 1187.4 52.4732702468571 69.1474292895968
"5939" 1187.6 57.9017573198781 70.0347707063078
"5940" 1187.8 64.1338266882206 70.1274636015691
"5941" 1188 69.86276940635 69.1083513892578
"5942" 1188.2 75.7174437899625 67.6367346531739
"5943" 1188.4 80.7294408408005 64.0959323557134
"5944" 1188.6 84.5732186064235 58.9669007619903
"5945" 1188.8 86.9582126801366 53.5044783697631
"5946" 1189 88.3401483983089 46.6538675936478
"5947" 1189.2 87.9043119630946 41.5351077587907
"5948" 1189.4 86.1885908580764 36.2875952159264
"5949" 1189.6 83.5210069411438 30.827231124128
"5950" 1189.8 80.3310518675758 25.8434146294939
"5951" 1190 75.5323947826782 22.2023841305631
"5952" 1190.2 69.3953435121552 17.7861961585957
"5953" 1190.4 63.2179803575332 15.2602890840364
"5954" 1190.6 57.0641441735961 13.563350724824
"5955" 1190.8 50.5103371275771 12.5931450863408
"5956" 1191 44.0528982419013 12.6044246454241
"5957" 1191.2 37.8696709927851 14.1253234377788
"5958" 1191.4 31.5837925100409 15.6960382699823
"5959" 1191.6 26.2859557381054 18.3060496683881
"5960" 1191.8 23.6887049824827 21.015787495052
"5961" 1192 23.6509887826158 22.6472453819057
"5962" 1192.2 21.7050970774544 26.2380204254618
"5963" 1192.4 20.3894829227063 31.0220718972729
"5964" 1192.6 20.0922109071399 36.6989286737385
"5965" 1192.8 21.6863779427211 41.9935211395568
"5966" 1193 24.0302779838978 46.9031029123295
"5967" 1193.2 26.9135561924082 51.7826614151749
"5968" 1193.4 30.5536107405235 56.1477309432442
"5969" 1193.6 35.4130086640158 60.3150691131442
"5970" 1193.8 40.4838465935578 63.4051889954606
"5971" 1194 45.7334146322125 66.3136750107845
"5972" 1194.2 51.507052061376 67.2733427343015
"5973" 1194.4 57.2559723708171 67.7983022409488
"5974" 1194.6 63.3998157291834 67.1907277040288
"5975" 1194.8 69.5002684505708 65.3237404212669
"5976" 1195 75.355508890958 62.801127593931
"5977" 1195.2 80.4889104873565 58.9591293654799
"5978" 1195.4 83.865589097126 54.5948861242333
"5979" 1195.6 87.6511278056942 49.0537780223697
"5980" 1195.8 90.3066109216032 43.0818915483697
"5981" 1196 92.2817456453543 36.581314273498
"5982" 1196.2 93.0985383732241 30.2479920241995
"5983" 1196.4 93.0811884318016 23.9304936703098
"5984" 1196.6 93.9017478025898 17.8709376953335
"5985" 1196.8 94.0596937254214 12.847741005347
"5986" 1197 92.32916958632 12.577252260052
"5987" 1197.2 91.9132462960389 12.5239990295749
"5988" 1197.4 91.8522163093899 9.91652546697232
"5989" 1197.6 93.2506698468001 10.7408802574949
"5990" 1197.8 94.3216460702929 11.6607031708256
"5991" 1198 95.250711947562 12.161491539598
"5992" 1198.2 97.5638074244041 13.0264592341002
"5993" 1198.4 99.390732900478 13.7381526055248
"5994" 1198.6 101.154085205793 14.7010962992099
"5995" 1198.8 102.321284828419 15.5218961750064
"5996" 1199 103.267564275553 16.613861064773
"5997" 1199.2 104.448533782217 17.5184407525515
"5998" 1199.4 105.377952872785 18.1262513324151
"5999" 1199.6 105.799380312924 18.7315653042211
"6000" 1199.8 106.981713820281 19.6167161038634
"6001" 1200 107.325307157785 20.4167202629843
"6002" 1200.2 107.497464565589 20.8634514891375
"6003" 1200.4 108.304885373876 21.513467573597
"6004" 1200.6 109.355276473058 22.6376220926651
"6005" 1200.8 109.393830153852 22.9670331340066
"6006" 1201 109.328853755487 23.3345653064691
"6007" 1201.2 109.233616745341 23.4587143323145
"6008" 1201.4 109.231353927649 24.4226968539151
"6009" 1201.6 110.003161507904 25.9475078470885
"6010" 1201.8 110.557395976409 27.2092074078368
"6011" 1202 111.290740535151 28.6563648524915
"6012" 1202.2 112.551439910612 30.7327414660588
"6013" 1202.4 113.607433897778 32.3244947336244
"6014" 1202.6 114.534575000379 34.0461492251147
"6015" 1202.8 114.700850504883 35.257045782337
"6016" 1203 114.728272594715 36.9297478613078
"6017" 1203.2 115.201598749597 39.0990440107882
"6018" 1203.4 116.001687190953 41.9226909586624
"6019" 1203.6 117.205776481678 45.3298176924181
"6020" 1203.8 118.840053614871 49.1320594517241
"6021" 1204 119.865088538467 52.3524781596879
"6022" 1204.2 120.491419410831 53.7749546452134
"6023" 1204.4 120.07314897185 53.1258043359159
"6024" 1204.6 119.690215260102 52.8151367220776
"6025" 1204.8 119.356321577753 52.5559707813968
"6026" 1205 119.203649001809 55.1077838364608
"6027" 1205.2 119.068062889269 55.6071106022868
"6028" 1205.4 119.487183785705 56.3914797811328
"6029" 1205.6 119.649277847142 57.265402927624
"6030" 1205.8 119.446112313512 57.6245509519296
"6031" 1206 119.084750387205 58.3310089722731
"6032" 1206.2 118.793741658265 58.8063708297138
"6033" 1206.4 118.717589372273 59.6038354096688
"6034" 1206.6 118.623926090755 60.8075679331967
"6035" 1206.8 118.545361871509 60.4389306830512
"6036" 1207 118.29087423239 60.8142746033776
"6037" 1207.2 117.945487740199 61.0504762241381
"6038" 1207.4 117.191902201785 61.1353831892431
"6039" 1207.6 116.604604877737 61.3053903093621
"6040" 1207.8 116.321134025566 61.7096378384434
"6041" 1208 116.293522758305 62.6448238611248
"6042" 1208.2 116.269573207098 63.5895755262452
"6043" 1208.4 116.478886544308 64.7443638834975
"6044" 1208.6 116.947468669137 67.3702494271772
"6045" 1208.8 117.744151904147 70.4083561687826
"6046" 1209 118.764881399436 74.3038543636567
"6047" 1209.2 118.910036659488 76.6779943612631
"6048" 1209.4 117.661344408089 78.1114905343088
"6049" 1209.6 116.523785528395 81.0121934829312
"6050" 1209.8 115.440281988508 84.7169162690288
"6051" 1210 113.618661640737 88.512711605505
"6052" 1210.2 111.080769426761 91.4509930223191
"6053" 1210.4 108.903635250195 95.1743621144618
"6054" 1210.6 107.274594806613 99.1912355405053
"6055" 1210.8 104.982149156322 100.656723538443
"6056" 1211 101.70748509924 102.568200342764
"6057" 1211.2 97.7877478378023 104.90225068527
"6058" 1211.4 94.2921447112198 107.224945100524
"6059" 1211.6 91.7543070616902 110.653660840796
"6060" 1211.8 88.9769023391184 112.788777269721
"6061" 1212 85.4919615341037 113.49295330525
"6062" 1212.2 81.1282674079956 114.289370112818
"6063" 1212.4 76.9332650688107 115.525059700952
"6064" 1212.6 72.5896548913799 115.918232425072
"6065" 1212.8 67.3862358561953 116.620238435593
"6066" 1213 62.9495443369693 116.161563355239
"6067" 1213.2 58.0655052503123 115.800231301783
"6068" 1213.4 53.0103505586601 115.742442931118
"6069" 1213.6 48.3464370460851 115.669227468065
"6070" 1213.8 43.5750774067324 114.292786523845
"6071" 1214 39.9161011975482 113.13803959695
"6072" 1214.2 35.3872176172981 110.411832721716
"6073" 1214.4 32.9136543374601 106.942719841829
"6074" 1214.6 29.7529674183313 103.571887757911
"6075" 1214.8 26.8597553377599 99.8931882346506
"6076" 1215 24.6972102221065 96.4045193973948
"6077" 1215.2 21.4668322549999 92.480583269723
"6078" 1215.4 18.0600524839222 88.7404014933594
"6079" 1215.6 13.7193620919291 85.6267201909808
"6080" 1215.8 9.70841531647861 83.2218507211901
"6081" 1216 7.17091383018042 80.604828616052
"6082" 1216.2 5.97112929879258 77.5219546476077
"6083" 1216.4 3.98867949376216 73.8325436928685
"6084" 1216.6 4.00651785362476 69.8843200432807
"6085" 1216.8 4.69610127695307 65.8384848885248
"6086" 1217 4.20957550906852 60.8395927052335
"6087" 1217.2 4.17744593261583 55.3028787765211
"6088" 1217.4 5.05829680980887 50.5609403178383
"6089" 1217.6 5.90165177870442 44.7647444864481
"6090" 1217.8 5.16002007837597 39.4438796795742
"6091" 1218 6.90982889983268 38.0360521228859
"6092" 1218.2 9.27756442730887 36.8398202049573
"6093" 1218.4 12.9345483557774 33.9448961645749
"6094" 1218.6 15.4205707953051 29.8638407691488
"6095" 1218.8 18.1983499732148 25.4382347372006
"6096" 1219 20.9483424708532 21.1948095996879
"6097" 1219.2 22.9451477525451 16.8804402801968
"6098" 1219.4 24.3079469721731 14.5336865378422
"6099" 1219.6 25.3685349887775 14.5301681443972
"6100" 1219.8 27.2885505342889 13.0810361208227
"6101" 1220 31.1799362725498 10.7174534390288
"6102" 1220.2 35.5564501451487 9.15071840064241
"6103" 1220.4 40.4887213934807 8.0871140279853
"6104" 1220.6 44.8441952627543 6.78978964266724
"6105" 1220.8 49.0325930559174 3.58383649206554
"6106" 1221 53.8848297667174 1.44921838335208
"6107" 1221.2 56.6282566267208 1.4591747812002
"6108" 1221.4 60.4788806695807 2.2741801157441
"6109" 1221.6 65.1562352771487 3.81319733766514
"6110" 1221.8 70.1085106518171 5.04987352796478
"6111" 1222 75.4292667647226 4.12079079859127
"6112" 1222.2 84.5066423915517 7.13864900859544
"6113" 1222.4 86.7947675292104 10.5808479891855
"6114" 1222.6 87.7829771663746 9.82225176771534
"6115" 1222.8 89.1557704364073 9.02686142271766
"6116" 1223 88.9044645227199 8.75598789109399
"6117" 1223.2 88.8844965551685 9.32062938798366
"6118" 1223.4 89.2220120364491 9.93851172502877
"6119" 1223.6 89.1083406797478 9.8600362538422
"6120" 1223.8 88.785495721362 9.61794725042109
"6121" 1224 88.458239608223 10.0692829616857
"6122" 1224.2 88.4195004326657 10.0722106759392
"6123" 1224.4 88.240259047349 9.9853653619611
"6124" 1224.6 88.2671998885851 9.97601632607322
"6125" 1224.8 88.3450940599851 10.1606543619843
"6126" 1225 88.4114483541406 10.1318046688732
"6127" 1225.2 88.4795832152929 10.0754350731928
"6128" 1225.4 88.8546765400599 10.4736625209066
"6129" 1225.6 89.4611807753881 11.2763887147234
"6130" 1225.8 89.7520958646433 12.3397375599185
"6131" 1226 90.1806612898461 13.2296891196776
"6132" 1226.2 90.8548900825939 14.1138684125729
"6133" 1226.4 92.692896970495 14.9897406261204
"6134" 1226.6 94.7114446071004 17.0208894630903
"6135" 1226.8 97.3415780214542 18.8729146175626
"6136" 1227 100.467983032324 20.85586668531
"6137" 1227.2 103.837046379577 23.7707190078672
"6138" 1227.4 107.159532382754 26.7247056617288
"6139" 1227.6 110.943391554993 29.0046081400134
"6140" 1227.8 111.636064648517 29.494855465887
"6141" 1228 111.331293115499 31.2512225108621
"6142" 1228.2 111.932048345839 34.9005977290595
"6143" 1228.4 113.146598233745 39.7408217026688
"6144" 1228.6 115.551667970688 43.746907311775
"6145" 1228.8 117.749553656126 48.4607201264833
"6146" 1229 119.755918677035 52.8363661941424
"6147" 1229.2 121.441597229988 57.66086267181
"6148" 1229.4 120.830129963517 58.3532223228337
"6149" 1229.6 119.092890908571 59.0952977478145
"6150" 1229.8 116.625399137058 62.0036840176197
"6151" 1230 114.701925759246 66.1774949276147
"6152" 1230.2 114.011223536285 70.831971113124
"6153" 1230.4 113.95249380388 75.7992700591478
"6154" 1230.6 115.488577275808 80.3536713297055
"6155" 1230.8 115.766958159641 83.6326294031408
"6156" 1231 113.969722543326 85.1638500393566
"6157" 1231.2 111.220015727785 86.9610102546002
"6158" 1231.4 107.310766912457 89.8174266123008
"6159" 1231.6 104.624342596639 92.914802844419
"6160" 1231.8 101.638399359639 96.420040557419
"6161" 1232 98.1610366100146 99.6572737342747
"6162" 1232.2 94.2905794282724 103.097322427953
"6163" 1232.4 91.4355794743903 107.333557263239
"6164" 1232.6 88.5565210966422 111.371123490945
"6165" 1232.8 85.900009222141 113.131785827613
"6166" 1233 83.5800027921677 114.492809962455
"6167" 1233.2 82.8700579787003 114.920711289427
"6168" 1233.4 83.7989069655487 114.30962011272
"6169" 1233.6 84.2437966006198 113.950937465759
"6170" 1233.8 84.4972540168444 113.663182505385
"6171" 1234 84.7359974517851 113.224851477131
"6172" 1234.2 84.7102565618109 113.262444081218
"6173" 1234.4 84.7438316356902 112.775605509968
"6174" 1234.6 85.0156175542466 112.086398202824
"6175" 1234.8 85.8469659435815 111.225061058294
"6176" 1235 87.2945567395107 110.47024585756
"6177" 1235.2 89.3215531371779 108.578961097011
"6178" 1235.4 91.9371872207408 106.12402682502
"6179" 1235.6 94.3571078344032 103.797447617874
"6180" 1235.8 96.548797899201 100.60939522148
"6181" 1236 97.893796674758 97.1308612425963
"6182" 1236.2 98.9505245928297 93.0453332557698
"6183" 1236.4 98.5645311541958 89.1123730837431
"6184" 1236.6 98.3972730314736 84.4200245501681
"6185" 1236.8 98.0753743040351 79.5369538709288
"6186" 1237 97.4455097118528 74.6830908005542
"6187" 1237.2 95.4898909311551 70.0304915905012
"6188" 1237.4 92.7758617308008 66.0652489282886
"6189" 1237.6 89.2417555367775 61.9196935491415
"6190" 1237.8 84.8825725054947 59.8159085730933
"6191" 1238 79.4770939176157 58.584678121932
"6192" 1238.2 72.3134999087226 56.0968937616694
"6193" 1238.4 66.0704768064411 55.3103086821008
"6194" 1238.6 59.7750318767363 55.4084426723459
"6195" 1238.8 53.6338180192609 56.1410625836578
"6196" 1239 47.2829303349544 56.298107284061
"6197" 1239.2 40.7389758220897 57.4600417611694
"6198" 1239.4 34.2938991875725 59.131440993824
"6199" 1239.6 27.8279650208316 59.8722985771451
"6200" 1239.8 21.1943264538466 60.3749877065288
"6201" 1240 15.6758240031235 62.7627436529057
"6202" 1240.2 10.664523083121 64.1784140444194
"6203" 1240.4 7.95891300597111 63.4892449855637
"6204" 1240.6 8.89485072434319 64.2651675456334
"6205" 1240.8 9.20028846361838 66.807438924124
"6206" 1241 10.0595205425371 70.0328993299048
"6207" 1241.2 11.1114652334571 74.8056619000928
"6208" 1241.4 13.2395339961051 79.1708512653488
"6209" 1241.6 15.7204950194924 83.7289901927361
"6210" 1241.8 18.9937644578368 86.9731612337184
"6211" 1242 23.5352435973461 89.4728937260532
"6212" 1242.2 28.2548208795416 91.087304808307
"6213" 1242.4 33.6022791027247 91.717319172865
"6214" 1242.6 39.0023522925007 91.9524987041205
"6215" 1242.8 43.8550297291341 91.0733745955382
"6216" 1243 49.6460398004956 90.0226025928972
"6217" 1243.2 55.0131621069938 87.0571281141331
"6218" 1243.4 60.0994691384774 84.4273097343365
"6219" 1243.6 65.0765207745732 81.4295181879101
"6220" 1243.8 70.4201929566325 78.5943023729695
"6221" 1244 75.2619399644465 74.4189388059894
"6222" 1244.2 79.5641867692967 69.6120891560753
"6223" 1244.4 82.2425911509912 65.7041977154791
"6224" 1244.6 83.1720757159246 62.8854141995171
"6225" 1244.8 84.4521969823432 58.3295109187962
"6226" 1245 85.906454489226 52.9121740804697
"6227" 1245.2 85.5511690129479 47.0197602961451
"6228" 1245.4 84.4516219054041 40.6016141174097
"6229" 1245.6 82.1742107715179 34.3592263769219
"6230" 1245.8 78.7582099041942 28.9694740557106
"6231" 1246 75.3127999988312 24.0523363967749
"6232" 1246.2 70.8986253110272 18.8567858021147
"6233" 1246.4 66.4102134152169 14.0132030395515
"6234" 1246.6 61.9267626598672 9.44731340537952
"6235" 1246.8 57.9415313912199 4.62985460896356
"6236" 1247 55.7853304147851 3.35673443658993
"6237" 1247.2 54.6078603819944 5.06559728163343
"6238" 1247.4 51.2075023257613 6.71146748131449
"6239" 1247.6 46.3391166132613 7.8335144741002
"6240" 1247.8 40.7110379268078 9.13891625346059
"6241" 1248 35.0997542578011 10.6862957704688
"6242" 1248.2 30.3677204377136 12.046600014505
"6243" 1248.4 30.5625985295312 11.6102404804595
"6244" 1248.6 32.1650684402557 11.0897417582199
"6245" 1248.8 33.107086418604 10.8983887190524
"6246" 1249 35.0295296663543 10.7444168060519
"6247" 1249.2 37.2984470691851 9.47980160456211
"6248" 1249.4 40.163853340223 7.10418731313826
"6249" 1249.6 43.5588304742962 5.33987064311766
"6250" 1249.8 47.7909286132061 3.98517148231449
"6251" 1250 50.9354232465953 1.92450920033534
"6252" 1250.2 54.6198028130962 1.37303784033989
"6253" 1250.4 58.5145329127179 1.32074238917056
"6254" 1250.6 63.3742846136821 0.72580770319789
"6255" 1250.8 66.3040394834543 1.05558025575954
"6256" 1251 69.474622490121 2.2282058528569
"6257" 1251.2 74.5038989881389 3.04188162645955
"6258" 1251.4 79.6590020308919 4.20347902920434
"6259" 1251.6 85.0046324787928 5.03417485649801
"6260" 1251.8 89.6545422898078 6.67521802925605
"6261" 1252 92.7434389901057 8.87712931320434
"6262" 1252.2 96.8106082658085 10.738752626521
"6263" 1252.4 100.208087867274 12.8436758213177
"6264" 1252.6 102.884749280626 16.320522813597
"6265" 1252.8 105.495974344603 18.9583027087333
"6266" 1253 106.325075184126 19.7254422755515
"6267" 1253.2 107.114704398074 20.4513398947177
"6268" 1253.4 107.238758078452 21.2302816087177
"6269" 1253.6 107.736580454617 23.0051103243799
"6270" 1253.8 108.660359000934 24.6686483166407
"6271" 1254 110.000845050108 25.909745214337
"6272" 1254.2 111.955352562121 27.3874007306242
"6273" 1254.4 112.172055600452 28.690812247251
"6274" 1254.6 112.784680986628 31.3274373717676
"6275" 1254.8 114.367517246207 35.0896741792954
"6276" 1255 115.722845460469 38.3376724106378
"6277" 1255.2 117.354181725535 41.9252811245515
"6278" 1255.4 119.39595318799 44.329968612847
"6279" 1255.6 118.858475171273 45.3380915570055
"6280" 1255.8 118.446165875672 47.2680370108755
"6281" 1256 117.972921093689 50.6366583981008
"6282" 1256.2 118.784541559281 55.0956642393989
"6283" 1256.4 119.371900412033 59.4947835697088
"6284" 1256.6 119.804992005017 63.8880148366688
"6285" 1256.8 120.735496893126 67.9283619028924
"6286" 1257 120.071989257139 70.9386357202365
"6287" 1257.2 119.509728765395 75.2556242306873
"6288" 1257.4 118.984466787208 78.994690600798
"6289" 1257.6 117.778236743334 81.8086543778239
"6290" 1257.8 116.731434053144 84.4278558673491
"6291" 1258 114.713828962313 86.3651569358528
"6292" 1258.2 112.123546237438 89.4408208571578
"6293" 1258.4 109.848951653956 93.6747459800288
"6294" 1258.6 107.510769470642 97.8785584047907
"6295" 1258.8 105.659410478777 100.719494841445
"6296" 1259 105.39297378738 101.03606705407
"6297" 1259.2 103.526602608558 100.177927432625
"6298" 1259.4 100.779646653383 99.8332539063413
"6299" 1259.6 97.0826712863368 100.44012336671
"6300" 1259.8 93.5078636004337 101.77995030138
"6301" 1260 90.0051689238585 102.039436587708
"6302" 1260.2 86.329942996174 102.683062653973
"6303" 1260.4 82.6205679457583 103.821852772225
"6304" 1260.6 78.5794480714489 105.620757266287
"6305" 1260.8 74.6797470339416 108.281596469081
"6306" 1261 70.8129644141156 111.197633944546
"6307" 1261.2 68.4971355289699 114.918908440424
"6308" 1261.4 66.7219233508657 118.569471887948
"6309" 1261.6 65.9695105102231 118.156690925004
"6310" 1261.8 64.8307910686101 118.240620285304
"6311" 1262 62.7121178880413 118.468911364087
"6312" 1262.2 60.8921305304019 117.443388000683
"6313" 1262.4 59.50081345767 117.280815887931
"6314" 1262.6 55.6149369148476 116.291875032957
"6315" 1262.8 51.2756678600482 114.818913821897
"6316" 1263 46.4106985585745 112.902307236134
"6317" 1263.2 41.9010360038377 111.925213682608
"6318" 1263.4 37.3561209247054 111.290547308586
"6319" 1263.6 33.3505215446198 108.172074409186
"6320" 1263.8 29.6907829957851 104.773028972356
"6321" 1264 25.7168600141918 100.467381774147
"6322" 1264.2 22.1423096910478 96.3317293688847
"6323" 1264.4 20.7668203158285 90.7181541699331
"6324" 1264.6 19.6206509219969 85.0304733149186
"6325" 1264.8 18.2128477394909 79.6570679923733
"6326" 1265 15.8722343214386 74.6888083761941
"6327" 1265.2 13.6445836873851 69.6923289778365
"6328" 1265.4 10.1381746334618 65.8202588237581
"6329" 1265.6 7.08066186994536 61.5329945676089
"6330" 1265.8 3.85393057991287 58.4173841884498
"6331" 1266 3.77898728660814 58.9219618169518
"6332" 1266.2 4.68675397638507 59.2305425728826
"6333" 1266.4 5.57425685839923 58.4445002696666
"6334" 1266.6 7.25470772532605 56.2951208602501
"6335" 1266.8 8.63737045972861 52.4379485481497
"6336" 1267 10.1560835649338 48.3223131277147
"6337" 1267.2 11.1038404706631 43.8509741516141
"6338" 1267.4 10.751192127156 38.379306968053
"6339" 1267.6 9.59408677458508 33.6542909866595
"6340" 1267.8 10.1865731491709 33.4294311314855
"6341" 1268 11.6117970853657 33.1120277165288
"6342" 1268.2 13.9080850640741 31.2772548511303
"6343" 1268.4 16.9093386013803 28.7196619403621
"6344" 1268.6 20.0368124616433 25.7442817799737
"6345" 1268.8 22.1101222351371 23.1462474276128
"6346" 1269 24.8703321579928 19.2558529963365
"6347" 1269.2 26.5810079991235 14.4533777365595
"6348" 1269.4 30.2921718190939 10.5427643046391
"6349" 1269.6 33.6821485667924 7.9200861157587
"6350" 1269.8 37.5512714600551 6.04948886097038
"6351" 1270 42.8383749563305 4.72491320746059
"6352" 1270.2 47.8165885636484 2.336825142
"6353" 1270.4 50.7814765781112 1.87533608409399
"6354" 1270.6 55.8982205182633 0.842391637267906
"6355" 1270.8 59.5311236571086 0.356383140308182
"6356" 1271 64.0185631825292 1.70527895728459
"6357" 1271.2 67.7881140986942 2.59167510434696
"6358" 1271.4 72.9619152183835 3.52297603334373
"6359" 1271.6 77.911568471911 4.13018256630436
"6360" 1271.8 82.6074939309711 5.86567307314505
"6361" 1272 87.344453550462 6.10072581874416
"6362" 1272.2 90.9606983417324 7.85059652923178
"6363" 1272.4 94.3191607779683 10.7025881391433
"6364" 1272.6 98.7123214347538 12.9356116792866
"6365" 1272.8 103.045091810755 15.397049842983
"6366" 1273 102.944259338147 15.8015460877134
"6367" 1273.2 102.340684018971 15.0106903278195
"6368" 1273.4 101.466492868075 14.9325331978514
"6369" 1273.6 100.540205534369 15.1605369756848
"6370" 1273.8 100.504246520162 15.263408360078
"6371" 1274 100.577452029762 15.7538170402349
"6372" 1274.2 100.544287430483 16.2032561302613
"6373" 1274.4 101.104758521239 17.6320591156134
"6374" 1274.6 102.850449290379 19.9369588820756
"6375" 1274.8 104.547081711185 22.7101599049595
"6376" 1275 106.636940061692 25.3331776152846
"6377" 1275.2 109.633392720006 28.0801237052883
"6378" 1275.4 112.298160313699 31.3107250029038
"6379" 1275.6 113.828380347693 33.3810896444563
"6380" 1275.8 115.111705143855 37.1561844060753
"6381" 1276 116.723719386809 40.495107151391
"6382" 1276.2 118.202394997434 43.7875982968347
"6383" 1276.4 118.858142351155 47.152912116328
"6384" 1276.6 120.392205367832 50.6367067045637
"6385" 1276.8 120.734798674495 54.0884523849524
"6386" 1277 121.506200708393 58.1830457233328
"6387" 1277.2 121.142107891358 60.0999796586471
"6388" 1277.4 120.562245060668 63.4998827857397
"6389" 1277.6 120.814500466361 67.7172923026928
"6390" 1277.8 120.550074096387 70.4008195332085
"6391" 1278 119.853286391285 73.384570687932
"6392" 1278.2 119.69938258489 76.500337543932
"6393" 1278.4 119.726018355336 76.9213657297059
"6394" 1278.6 118.901774256907 77.4626257536873
"6395" 1278.8 117.8849605986 78.6022238141288
"6396" 1279 116.403050287861 80.7449081396242
"6397" 1279.2 114.250217016717 83.3301639751651
"6398" 1279.4 112.522340850667 86.4588016767138
"6399" 1279.6 111.368385578071 89.8171298726002
"6400" 1279.8 110.273861192513 93.4722211343888
"6401" 1280 109.315935982452 96.5710490991478
"6402" 1280.2 109.011923250004 96.6268696188019
"6403" 1280.4 106.68514241582 96.290244235227
"6404" 1280.6 102.87857546834 97.0359776618691
"6405" 1280.8 99.7097216432257 98.2922860558169
"6406" 1281 96.0239946832979 99.6399748325416
"6407" 1281.2 92.9747172036285 100.945997545064
"6408" 1281.4 89.4692964255959 102.990467829894
"6409" 1281.6 85.4608459912017 104.31667652639
"6410" 1281.8 81.4970645982723 106.181087943695
"6411" 1282 78.4924632371884 109.391040562499
"6412" 1282.2 75.4800134971495 112.709308965783
"6413" 1282.4 74.1886750838111 117.252972992498
"6414" 1282.6 74.7319421053145 117.442286850062
"6415" 1282.8 73.7438976430647 117.03309559858
"6416" 1283 71.7698635041601 117.192294561879
"6417" 1283.2 68.2859783600745 117.247982061608
"6418" 1283.4 64.7362052890529 116.830874879698
"6419" 1283.6 60.1522293158382 116.346775160082
"6420" 1283.8 55.6995753637025 115.227848818781
"6421" 1284 50.980707630201 115.171469299577
"6422" 1284.2 46.0590852291634 114.650032314677
"6423" 1284.4 41.2783456833884 113.183695271574
"6424" 1284.6 37.0285448562388 110.631456149079
"6425" 1284.8 33.3382622391677 106.838860946629
"6426" 1285 29.323477146907 103.528675305102
"6427" 1285.2 25.534245278222 100.128834467457
"6428" 1285.4 21.1956579781441 97.1566820178236
"6429" 1285.6 17.1931657376963 93.8883267725772
"6430" 1285.8 14.8259786202851 88.7154837342288
"6431" 1286 14.4743259479503 83.0811386696288
"6432" 1286.2 13.5654331583818 77.6279184928272
"6433" 1286.4 12.2171420860946 72.8195088992431
"6434" 1286.6 11.816967550157 67.6960741879048
"6435" 1286.8 11.4964777573948 62.0516122494678
"6436" 1287 10.0334099012811 56.7497929695728
"6437" 1287.2 7.50000160857576 51.4609357275172
"6438" 1287.4 6.60578310814871 46.8585786465515
"6439" 1287.6 7.6704658699335 44.4492809445131
"6440" 1287.8 8.4960302293657 40.3989018152385
"6441" 1288 9.60966560886506 37.7280363136928
"6442" 1288.2 11.5711150296422 36.7470890485288
"6443" 1288.4 14.9328334451543 33.6303235493057
"6444" 1288.6 18.7641321021551 30.4148653643122
"6445" 1288.8 23.0214719639013 27.4043172114241
"6446" 1289 25.7260913811679 23.932077907396
"6447" 1289.2 28.7467056384171 20.5009613668688
"6448" 1289.4 32.1078807571667 16.4227555350822
"6449" 1289.6 36.1500073626466 12.5269949592442
"6450" 1289.8 39.8020456294389 8.38062829702877
"6451" 1290 43.2077127387262 4.28545678592583
"6452" 1290.2 45.6706280100295 4.73402708778433
"6453" 1290.4 48.9680570674544 5.65433229802877
"6454" 1290.6 53.3967786745898 4.82974946797409
"6455" 1290.8 58.7741586210962 3.89738598756211
"6456" 1291 64.7671275631389 3.18868218025185
"6457" 1291.2 70.2344019034873 2.70208374076923
"6458" 1291.4 74.8900561653532 2.53856544202877
"6459" 1291.6 76.6114542255293 4.229291642959
"6460" 1291.8 80.1458052085708 6.78565240645734
"6461" 1292 85.0017780891079 9.17797020899728
"6462" 1292.2 90.4695358752772 10.3371108052397
"6463" 1292.4 96.0215948429944 12.4383711792613
"6464" 1292.6 101.543763583823 15.2886113922393
"6465" 1292.8 104.520513156599 17.9241738704939
"6466" 1293 107.105605648708 21.3410200461211
"6467" 1293.2 110.223399825537 25.5759130511942
"6468" 1293.4 112.468092792262 28.5032892420288
"6469" 1293.6 113.478342867599 32.0960824190055
"6470" 1293.8 114.877566190635 37.0236031346666
"6471" 1294 117.282778735085 41.5695371727672
"6472" 1294.2 119.0144260839 46.980186155398
"6473" 1294.4 120.337860597087 51.1167521794706
"6474" 1294.6 120.181902426879 53.191076039521
"6475" 1294.8 121.151522581285 54.8451197448383
"6476" 1295 120.515386848185 55.4629812580448
"6477" 1295.2 119.699714549297 56.8175039029556
"6478" 1295.4 118.799140063455 60.2510651611197
"6479" 1295.6 117.651997107521 64.7168088203648
"6480" 1295.8 118.097551767929 69.2066288598608
"6481" 1296 118.91528596851 73.5619952349524
"6482" 1296.2 118.232585083124 77.9074580595449
"6483" 1296.4 116.428056257436 80.9852420112613
"6484" 1296.6 114.249579700769 85.2621754688288
"6485" 1296.8 112.579528665953 89.0696425668608
"6486" 1297 111.788766820547 93.0225368464811
"6487" 1297.2 109.743649455901 94.2030979178195
"6488" 1297.4 107.968092393322 94.7513320888093
"6489" 1297.6 104.424857523541 96.549864176419
"6490" 1297.8 101.657797067827 99.9520997928523
"6491" 1298 99.0291591178173 103.640802667617
"6492" 1298.2 95.0342560289601 107.319208336929
"6493" 1298.4 90.7722502578943 110.412174237995
"6494" 1298.6 87.0935507346338 112.814456666886
"6495" 1298.8 83.193918638272 113.649520889472
"6496" 1299 78.9846962419267 114.513160151905
"6497" 1299.2 75.4331102271272 114.976068729108
"6498" 1299.4 72.837838207758 114.814943398272
"6499" 1299.6 69.4699200721032 114.553924559383
"6500" 1299.8 65.4531689447408 113.358534159914
"6501" 1300 60.9415109640948 112.014342706551
"6502" 1300.2 56.225163882604 110.092957107012
"6503" 1300.4 52.6341571172396 110.004196820792
"6504" 1300.6 48.6544730875305 110.666297277692
"6505" 1300.8 44.3127276702247 111.167359471149
"6506" 1301 40.5629609869546 112.626793953707
"6507" 1301.2 38.9094190842404 112.3415277691
"6508" 1301.4 37.1463679726422 112.045947207984
"6509" 1301.6 33.8612231459621 110.770103951002
"6510" 1301.8 31.631591552096 107.856067184911
"6511" 1302 28.9318141462466 104.829590781798
"6512" 1302.2 26.721483812503 100.362326763901
"6513" 1302.4 24.7662870750732 96.2987233640542
"6514" 1302.6 24.0845465312621 92.2383488743957
"6515" 1302.8 24.1498236604825 87.3712092524489
"6516" 1303 22.2779616431322 82.4444664752932
"6517" 1303.2 20.0544220261054 77.7003553608881
"6518" 1303.4 18.9374266220054 72.6103136971983
"6519" 1303.6 17.3668123064279 67.4380107878383
"6520" 1303.8 13.6330438101406 63.2383197478065
"6521" 1304 9.83353922740729 59.1358933874066
"6522" 1304.2 6.04108913167557 54.508760601277
"6523" 1304.4 4.73267665952387 52.4373391209541
"6524" 1304.6 3.59623557678506 53.0610873105404
"6525" 1304.8 4.09782683201234 53.9900260811651
"6526" 1305 4.66423769246475 54.0217443517163
"6527" 1305.2 5.60850167128505 52.9750414235288
"6528" 1305.4 6.61541366024907 51.5651569211888
"6529" 1305.6 8.16044776873549 48.5926895904255
"6530" 1305.8 9.92359148376125 44.4561391862907
"6531" 1306 11.8316596659302 40.0314172162949
"6532" 1306.2 14.3159572599279 36.2247035339812
"6533" 1306.4 15.801700229226 31.5250106417453
"6534" 1306.6 16.7648198810883 26.3122496393976
"6535" 1306.8 19.2980606537324 21.192169645713
"6536" 1307 22.296737786376 17.294199956097
"6537" 1307.2 25.9363984845571 13.9792718664038
"6538" 1307.4 30.0233311890697 11.5802811837672
"6539" 1307.6 34.954540638876 9.45757422736968
"6540" 1307.8 37.9458081528001 6.09651349657764
"6541" 1308 41.6259010358517 4.17145807211766
"6542" 1308.2 46.5534286192295 3.65793353473988
"6543" 1308.4 51.5693794590843 1.39005284182439
"6544" 1308.6 55.8308160623179 0.957939190262349
"6545" 1308.8 60.8425054358309 1.07581993329595
"6546" 1309 66.6965062701235 2.04124111693647
"6547" 1309.2 72.2970832592269 4.28967472156366
"6548" 1309.4 77.9085017722496 5.78620038346972
"6549" 1309.6 82.7266818940805 5.78120538023332
"6550" 1309.8 88.0791996703941 6.85495674441975
"6551" 1310 91.7343962620642 9.5882898691218
"6552" 1310.2 95.2746793849158 13.135168682098
"6553" 1310.4 99.9460146323532 15.4589660693242
"6554" 1310.6 104.448533782217 18.5304748733924
"6555" 1310.8 108.876357763732 22.2551615336152
"6556" 1311 111.299680221262 24.9655956242788
"6557" 1311.2 111.111659006415 24.7568044889973
"6558" 1311.4 110.593930855511 24.0222804571901
"6559" 1311.6 110.268652019801 23.737342478896
"6560" 1311.8 110.045564848925 23.8236006501683
"6561" 1312 109.797148863545 23.7849796330928
"6562" 1312.2 109.548013150825 24.4243148902223
"6563" 1312.4 109.139795082715 24.8509857106303
"6564" 1312.6 108.861553315952 26.5281156101002
"6565" 1312.8 109.09777508 28.8133638361693
"6566" 1313 109.569109076722 31.2551410715406
"6567" 1313.2 109.961963038904 34.0238840880764
"6568" 1313.4 110.870728371904 37.3312953340288
"6569" 1313.6 111.856570246753 40.9988125707788
"6570" 1313.8 113.547783407994 44.5621689969357
"6571" 1314 115.440330309954 48.0815285589643
"6572" 1314.2 117.847957436732 52.0429871207082
"6573" 1314.4 119.760412571539 54.0775435418057
"6574" 1314.6 118.982429555033 54.3693470915888
"6575" 1314.8 117.806189569736 55.7092534968581
"6576" 1315 116.635657926531 58.5774299049903
"6577" 1315.2 115.608054049985 62.0995646613248
"6578" 1315.4 114.69774843676 65.7714694963169
"6579" 1315.6 114.23445683237 69.7840336542971
"6580" 1315.8 114.075044391004 74.2306589091296
"6581" 1316 114.742279489179 78.5907312314632
"6582" 1316.2 115.544378655904 82.5840996711716
"6583" 1316.4 116.414988981832 83.1438191356772
"6584" 1316.6 115.770124180801 82.7193076798997
"6585" 1316.8 114.684089854273 82.8012262813459
"6586" 1317 112.594246231346 82.9880456355166
"6587" 1317.2 109.6887355004 84.8063030230943
"6588" 1317.4 106.799521500835 86.9888296015288
"6589" 1317.6 105.731073116465 88.3218585214208
"6590" 1317.8 103.965166430726 89.5967570067346
"6591" 1318 101.514908600102 91.1637672027849
"6592" 1318.2 98.6237958740415 93.0589159924647
"6593" 1318.4 95.1518462684774 94.7732535254134
"6594" 1318.6 91.8852498498196 96.0283586589684
"6595" 1318.8 88.0436774836981 98.6938399806723
"6596" 1319 83.9991606952986 100.369434224677
"6597" 1319.2 79.2810450243487 101.818227535483
"6598" 1319.4 75.1266675610328 103.550869363038
"6599" 1319.6 70.3657030432032 104.870262796701
"6600" 1319.8 65.6765471796299 106.218393581339
"6601" 1320 61.5380650915741 106.627331820625
"6602" 1320.2 56.3839615468406 106.343367467445
"6603" 1320.4 51.9526614503249 105.662176428223
"6604" 1320.6 48.0751861040859 103.590742932144
"6605" 1320.8 44.8637820970624 100.966687739659
"6606" 1321 40.9518627749057 98.2342410128391
"6607" 1321.2 37.464106298719 94.991221852037
"6608" 1321.4 35.9223167077851 91.0276107243215
"6609" 1321.6 35.2743177819144 86.4225300220977
"6610" 1321.8 35.1270106720624 81.4833262966254
"6611" 1322 35.346432449144 76.9008686430801
"6612" 1322.2 35.2295693637769 71.7398750091517
"6613" 1322.4 35.2399105053492 66.7812839825673
"6614" 1322.6 35.2955120473007 61.4642890097006
"6615" 1322.8 34.3304318557612 56.1495380119335
"6616" 1323 32.5438115752374 51.0616885625526
"6617" 1323.2 30.0712660637774 45.6919363976288
"6618" 1323.4 27.4857337076572 40.5163665279912
"6619" 1323.6 23.8516706775805 36.0153559232561
"6620" 1323.8 20.0918243355697 32.7105731408519
"6621" 1324 16.4458455054768 30.2085664028784
"6622" 1324.2 16.3893126582431 27.7976830074639
"6623" 1324.4 17.6888490664731 27.3400696157888
"6624" 1324.6 18.1964834177682 27.2879656154237
"6625" 1324.8 17.2526417066331 27.8977918830128
"6626" 1325 15.7203741633957 28.9779878183723
"6627" 1325.2 14.6773096372367 30.4297042336417
"6628" 1325.4 14.3177666483461 31.8818697657605
"6629" 1325.6 12.6705998749189 34.1991727465012
"6630" 1325.8 10.5423103098953 36.9776026397453
"6631" 1326 8.30556258051025 39.8564142745784
"6632" 1326.2 7.44078502126234 41.3410748390515
"6633" 1326.4 7.29160866879294 42.5743295218319
"6634" 1326.6 7.53421868645172 44.8116086192669
"6635" 1326.8 8.68808817444901 47.2925977722173
"6636" 1327 9.31060306883425 50.7148334992993
"6637" 1327.2 10.4502841831703 54.9734738537091
"6638" 1327.4 11.7782644677931 59.9729532734965
"6639" 1327.6 13.552470738666 62.9312765854097
"6640" 1327.8 16.2649436132811 64.9909963036928
"6641" 1328 18.5454253046351 65.7951237997788
"6642" 1328.2 21.5853198324818 65.8626959293402
"6643" 1328.4 25.5702467860119 66.0288608617178
"6644" 1328.6 29.929490940398 65.9061020547304
"6645" 1328.8 34.6134392375392 64.9592512364632
"6646" 1329 39.3332294476054 64.6865518031616
"6647" 1329.2 44.2384772199572 63.9696121735943
"6648" 1329.4 48.6252981796971 61.8721136808368
"6649" 1329.6 53.0529961079246 60.5606656732381
"6650" 1329.8 57.3830809383835 58.1500971021705
"6651" 1330 61.4924584846827 55.2888663180681
"6652" 1330.2 66.3991779429504 54.3197892250603
"6653" 1330.4 71.9205516333565 52.2084638637192
"6654" 1330.6 77.1348741103347 49.8161651978608
"6655" 1330.8 82.0056125199032 46.8615756484933
"6656" 1331 85.4736316506487 42.3295046655288
"6657" 1331.2 90.0039964915194 38.4976794109819
"6658" 1331.4 94.2873065639279 33.8836485497581
"6659" 1331.6 96.691847015506 28.207412156866
"6660" 1331.8 96.9228002145531 22.7567765706128
"6661" 1332 97.3338435947469 17.7903631245479
"6662" 1332.2 99.297717363379 17.6840035804047
"6663" 1332.4 99.7407679165194 19.0271793020522
"6664" 1332.6 98.7701335150898 18.7776745342866
"6665" 1332.8 97.4713778327119 18.2377240518337
"6666" 1333 95.2253401681757 18.5859818468569
"6667" 1333.2 92.4385247680449 17.8812638480996
"6668" 1333.4 88.9731541506433 16.663784082517
"6669" 1333.6 85.1532876557136 14.643072394505
"6670" 1333.8 80.3130066167774 12.8325797855057
"6671" 1334 75.3268761128327 10.7576369401478
"6672" 1334.2 69.7197321874517 9.04520158476687
"6673" 1334.4 64.2958771884491 6.83795857438034
"6674" 1334.6 59.1597756758075 3.1576497147228
"6675" 1334.8 57.2879903630612 2.77980485345415
"6676" 1335 54.8069796220011 3.81914561984477
"6677" 1335.2 51.2171008138828 7.09215328138967
"6678" 1335.4 47.2293357149755 10.0126966501716
"6679" 1335.6 43.2657748512202 14.1899874922807
"6680" 1335.8 39.0350876341158 17.5032341398365
"6681" 1336 35.7635324353158 21.9971286436826
"6682" 1336.2 34.8697797636611 25.9647546754668
"6683" 1336.4 33.2050084977928 31.0628118227749
"6684" 1336.6 32.4426180673752 35.7648988818321
"6685" 1336.8 32.8397605450176 40.8938969717032
"6686" 1337 33.7477710895351 45.8964085975538
"6687" 1337.2 34.4964027437272 50.8973270582932
"6688" 1337.4 36.7314499610874 55.2680888335404
"6689" 1337.6 39.9097564342136 59.4662223735288
"6690" 1337.8 43.3989769474669 61.5994604766424
"6691" 1338 47.2532014079478 63.4771683698427
"6692" 1338.2 51.5532848820291 64.3478971178949
"6693" 1338.4 55.9862479203803 65.2742838045049
"6694" 1338.6 60.8910499307694 65.0973218476538
"6695" 1338.8 65.7859369364625 63.5221635026094
"6696" 1339 70.327620209226 61.4927997331154
"6697" 1339.2 75.1965579276651 59.5134781708448
"6698" 1339.4 80.2974608084937 57.7728930438162
"6699" 1339.6 84.5265093393078 54.969604297256
"6700" 1339.8 89.1976701078866 52.2691254952163
"6701" 1340 92.7850618297851 48.4810307983776
"6702" 1340.2 94.2540109676039 43.7550088914776
"6703" 1340.4 95.8425613922181 38.937223723391
"6704" 1340.6 97.2992437313914 33.5643659165878
"6705" 1340.8 99.106235659666 27.7676220676954
"6706" 1341 101.807803350285 22.9208736250288
"6707" 1341.2 104.492972019602 21.4769574961509
"6708" 1341.4 103.638316378185 22.5602524611399
"6709" 1341.6 102.464837519614 22.3319176949312
"6710" 1341.8 101.23982501716 21.9407053015788
"6711" 1342 99.2961351085028 22.3576066329159
"6712" 1342.2 96.6460367035095 21.2024995814146
"6713" 1342.4 93.1838799873531 19.4789898381008
"6714" 1342.6 89.0180997008811 17.9616113792288
"6715" 1342.8 84.403391485752 16.0992325539379
"6716" 1343 79.7455775374251 15.6995646417728
"6717" 1343.2 74.916515817906 15.256045280682
"6718" 1343.4 70.0967882174982 14.331232210537
"6719" 1343.6 64.8366331314651 12.8237118336848
"6720" 1343.8 59.0158251201339 11.4148779969125
"6721" 1344 52.8720884044251 9.73910264624477
"6722" 1344.2 47.1740377655252 7.07421424126499
"6723" 1344.4 43.3709468479101 4.66060886141848
"6724" 1344.6 43.1544909293081 5.96291305395955
"6725" 1344.8 41.7523029470641 8.05455967256366
"6726" 1345 40.3083577435389 10.4418279094595
"6727" 1345.2 37.5893699972169 13.426046217256
"6728" 1345.4 33.8829614329425 16.8815197584776
"6729" 1345.6 31.0769312427457 21.0430311990209
"6730" 1345.8 28.0288424685866 25.6689720638608
"6731" 1346 26.1823265153718 30.4742478213924
"6732" 1346.2 25.7799805887189 35.1639919424585
"6733" 1346.4 25.6843409832031 39.883074336996
"6734" 1346.6 27.0127934596688 44.2723302196334
"6735" 1346.8 29.2887485627528 48.3390818676255
"6736" 1347 32.3542611146238 52.4316667601336
"6737" 1347.2 35.9615657088781 56.2915820158892
"6738" 1347.4 39.8140061238548 59.5069809515869
"6739" 1347.6 44.4663336332226 62.5505475718022
"6740" 1347.8 49.2769072653866 65.7149982849272
"6741" 1348 53.6877078463756 68.3468734763831
"6742" 1348.2 56.745421364599 70.8891912685636
"6743" 1348.4 60.5269835468327 72.4022186953145
"6744" 1348.6 64.5075138929783 71.7694649220372
"6745" 1348.8 69.6131037217131 70.3781571977168
"6746" 1349 74.9067916100571 68.8763575731248
"6747" 1349.2 79.3962521379928 66.181099405498
"6748" 1349.4 83.6616303370685 63.5229549089737
"6749" 1349.6 87.7679411837063 59.8521154142571
"6750" 1349.8 91.3720977904362 57.248653811773
"6751" 1350 93.342304748262 53.250666953098
"6752" 1350.2 93.8638342829041 48.3137552937192
"6753" 1350.4 92.2151044780778 43.7844791272483
"6754" 1350.6 90.4605034864307 40.3816392639185
"6755" 1350.8 90.4911704830449 36.3550626084776
"6756" 1351 92.4285461991466 32.2821551981518
"6757" 1351.2 96.5187110228302 28.1470063778558
"6758" 1351.4 100.842054367724 25.4578848054868
"6759" 1351.6 104.638149161572 24.3661159718376
"6760" 1351.8 105.631318322769 25.3194696825207
"6761" 1352 105.332015284524 25.9667354554134
"6762" 1352.2 107.628926911898 28.8121438194885
"6763" 1352.4 107.606764763777 28.5302925547808
"6764" 1352.6 107.501496354999 28.5280175504097
"6765" 1352.8 106.965481064179 28.1516410141863
"6766" 1353 106.274641590064 28.2194887725869
"6767" 1353.2 105.758150614142 28.5620189744335
"6768" 1353.4 105.489661568204 28.5334807813311
"6769" 1353.6 104.603165514593 28.6518074621648
"6770" 1353.8 104.148816350962 28.4132502804643
"6771" 1354 103.151218159697 27.5830994305568
"6772" 1354.2 101.43008817532 26.6520248797532
"6773" 1354.4 99.2201825806714 24.8977332779833
"6774" 1354.6 95.922295583415 23.0210524806351
"6775" 1354.8 92.3321887402502 20.9403086467962
"6776" 1355 88.8687159899517 18.0370327197907
"6777" 1355.2 84.3990742500946 16.3184152873145
"6778" 1355.4 79.4472304968089 14.6523455101478
"6779" 1355.6 74.2192373481157 14.4551173086255
"6780" 1355.8 69.1646120679572 15.0207871704714
"6781" 1356 63.7540277905469 16.4482389063145
"6782" 1356.2 58.3582914307142 18.2492678074697
"6783" 1356.4 52.42874570064 20.4869285237769
"6784" 1356.6 47.0504802020675 22.7910500060288
"6785" 1356.8 42.5016984371057 25.972224181525
"6786" 1357 37.582851369413 31.1571255467032
"6787" 1357.2 34.3550859792171 35.7869135624048
"6788" 1357.4 31.4694687994071 40.7220429263359
"6789" 1357.6 29.5767915254436 46.0516428151507
"6790" 1357.8 28.5345413890663 51.52669667406
"6791" 1358 27.4598939268891 57.2233895316848
"6792" 1358.2 26.5811016219257 62.2645299111928
"6793" 1358.4 25.1502019212601 67.9534414656538
"6794" 1358.6 24.8443835413415 73.4505294621013
"6795" 1358.8 26.0448121159699 77.8177182307431
"6796" 1359 27.4337674556293 82.0353136470616
"6797" 1359.2 27.864524691533 87.2141117639111
"6798" 1359.4 28.3227256997682 92.2477771258103
"6799" 1359.6 29.2392725332452 96.3114292154713
"6800" 1359.8 28.4198780939956 100.41532493495
"6801" 1360 27.8778478561214 104.397257804162
"6802" 1360.2 29.5509729445543 104.68312310908
"6803" 1360.4 31.4209986613957 103.925067473108
"6804" 1360.6 33.7578238033957 103.170252272374
"6805" 1360.8 38.4290927692032 103.082237498656
"6806" 1361 42.9113533710144 102.068021604735
"6807" 1361.2 47.2028089841669 100.925985208538
"6808" 1361.4 51.0444078918487 98.9113586846015
"6809" 1361.6 55.0439692220745 96.4044583900551
"6810" 1361.8 58.8225198171798 93.4868433735814
"6811" 1362 62.2811479226065 91.0110435116181
"6812" 1362.2 65.7571273569402 88.1751488785977
"6813" 1362.4 69.0473124172466 85.3260886351057
"6814" 1362.6 72.5647649399173 82.8242810300536
"6815" 1362.8 75.5801867218101 79.5564274137788
"6816" 1363 79.2741323381422 75.7807238278621
"6817" 1363.2 81.3482192035946 71.9478360288145
"6818" 1363.4 82.2060200961509 67.8461786584922
"6819" 1363.6 82.4814994828095 63.2200248204678
"6820" 1363.8 82.7577327813089 58.4801810768383
"6821" 1364 83.487217878547 53.630341595624
"6822" 1364.2 84.0298836216143 48.3188065030532
"6823" 1364.4 85.4039609108335 43.7942082379562
"6824" 1364.6 87.6066573151131 41.1990005912768
"6825" 1364.8 90.1003886704644 38.3579920461204
"6826" 1365 91.8396287570675 34.3889569766929
"6827" 1365.2 92.8218622257221 30.3473979717611
"6828" 1365.4 90.0958582933565 28.8247572509812
"6829" 1365.6 85.2583829663327 27.7398027207669
"6830" 1365.8 80.3609414914851 26.8610204616788
"6831" 1366 74.6227375316851 26.8577748712038
"6832" 1366.2 69.3059853691753 27.9744954768337
"6833" 1366.4 64.0095057207385 30.1215557486334
"6834" 1366.6 59.523660534626 34.0857048590288
"6835" 1366.8 55.018465316506 38.203830819866
"6836" 1367 51.7006360608826 43.322180386419
"6837" 1367.2 50.3487003371539 49.1729119916681
"6838" 1367.4 49.4077451314101 54.7641731728725
"6839" 1367.6 50.3143382188166 60.8917265994776
"6840" 1367.8 52.5298297398614 65.0085016808379
"6841" 1368 55.2377285331384 68.8716019289761
"6842" 1368.2 57.978350932662 73.1765951831519
"6843" 1368.4 61.2503854802091 76.7000481485408
"6844" 1368.6 65.2779097945232 79.8825319805526
"6845" 1368.8 69.6180370192351 83.3829785838038
"6846" 1369 73.9497275269699 87.2828419151464
"6847" 1369.2 78.7254857688264 89.0590335094668
"6848" 1369.4 83.6769100336272 90.6102252894235
"6849" 1369.6 88.9569294746569 89.6701866554903
"6850" 1369.8 94.3702765459956 88.5637950846603
"6851" 1370 98.3381624360431 86.2590952269884
"6852" 1370.2 100.929948402761 84.0770712896716
"6853" 1370.4 105.159469221297 81.5536529670532
"6854" 1370.6 108.030509056193 78.4760352564608
"6855" 1370.8 110.706854651108 74.7838760656981
"6856" 1371 113.514962283011 70.4603983664239
"6857" 1371.2 114.152129659346 65.9463208194678
"6858" 1371.4 115.112542388222 61.4893980158439
"6859" 1371.6 117.356556547834 58.251896571419
"6860" 1371.8 119.558918883087 56.0651454711218
"6861" 1372 118.116761371851 56.8810156794751
"6862" 1372.2 115.61129964046 55.7078286034788
"6863" 1372.4 112.738201024355 54.4411899802519
"6864" 1372.6 109.571255766485 52.2967130142538
"6865" 1372.8 106.122063859736 49.8101949066873
"6866" 1373 101.925063393253 47.4125181352465
"6867" 1373.2 97.9447717433211 43.9066019891408
"6868" 1373.4 93.0858726542973 41.6091419015654
"6869" 1373.6 87.7906708400203 39.4990224848943
"6870" 1373.8 82.2442215387206 39.8209773177546
"6871" 1374 76.7606728893771 40.6038891217808
"6872" 1374.2 71.064333955666 42.1440423526716
"6873" 1374.4 65.3687668567142 44.1138127518634
"6874" 1374.6 59.5620175129669 47.3129613130515
"6875" 1374.8 55.0636638268145 50.761357802492
"6876" 1375 51.3478160047142 54.8748618637768
"6877" 1375.2 48.1936446329543 59.1975873465211
"6878" 1375.4 44.9445471116748 64.0933610459973
"6879" 1375.6 43.5364719621351 70.0565840934538
"6880" 1375.8 43.1037793392973 75.702090822858
"6881" 1376 43.9096101702931 80.3228055517465
"6882" 1376.2 46.2497855992351 83.7497303074788
"6883" 1376.4 50.0486162342195 86.7249258514304
"6884" 1376.6 54.2306657541983 90.0826015468717
"6885" 1376.8 58.6654510379783 92.6307022541212
"6886" 1377 63.5613175252333 95.9612085112098
"6887" 1377.2 68.6042936219057 98.8285198205029
"6888" 1377.4 73.2403982145938 101.20000027789
"6889" 1377.6 77.7568587614058 103.451807493684
"6890" 1377.8 82.9784795907945 104.443982601416
"6891" 1378 87.8020188089159 104.212298606337
"6892" 1378.2 93.2984552321941 103.829313415265
"6893" 1378.4 97.6950576765799 102.013416892721
"6894" 1378.6 99.1098022426056 99.8763203953365
"6895" 1378.8 102.145237467438 97.63061113088
"6896" 1379 104.640818764904 94.466890095961
"6897" 1379.2 105.555085098709 90.1332016617152
"6898" 1379.4 105.487803627324 85.6589697094647
"6899" 1379.6 104.967983549627 80.8495389872393
"6900" 1379.8 104.375843284802 76.5605596439213
"6901" 1380 104.21278589226 72.9127037114538
"6902" 1380.2 102.518614487372 69.3601769405412
"6903" 1380.4 100.206818480777 65.0065751379728
"6904" 1380.6 98.8047233955771 60.1864838117408
"6905" 1380.8 97.0758424577512 56.4142671268678
"6906" 1381 94.6171327411131 50.8983828140048
"6907" 1381.2 91.7526549548803 46.3323995846954
"6908" 1381.4 88.3426598671288 42.4136871684741
"6909" 1381.6 84.9013197166054 38.6011326073725
"6910" 1381.8 82.4041655259005 34.7567931049365
"6911" 1382 81.2358709048874 31.295008167139
"6912" 1382.2 79.6233253111667 26.5876475967845
"6913" 1382.4 78.2880910414517 21.1064339975764
"6914" 1382.6 76.8518969204843 15.5433780430588
"6915" 1382.8 75.6936314307385 10.071354497959
"6916" 1383 75.6158882170351 6.70177286041514
"6917" 1383.2 74.9819838273866 7.73252444905221
"6918" 1383.4 72.8405309666688 9.16560831888924
"6919" 1383.6 68.5288168558251 10.6395592676288
"6920" 1383.8 65.1176513344389 12.901486167898
"6921" 1384 60.6788432793496 15.5104576953352
"6922" 1384.2 56.3281362548559 18.8135405451705
"6923" 1384.4 51.9703560359819 22.263577664265
"6924" 1384.6 47.0871479417851 25.3521159444833
"6925" 1384.8 43.0626157527851 29.8169806247669
"6926" 1385 39.1159777351851 34.2894280765365
"6927" 1385.2 35.931444930996 39.1062276250444
"6928" 1385.4 34.4131171369101 44.6533474456288
"6929" 1385.6 32.6819191775451 50.5494169261328
"6930" 1385.8 32.4011170744162 56.7771708553894
"6931" 1386 33.6238001746703 61.457205907537
"6932" 1386.2 34.5037561879802 67.079902663419
"6933" 1386.4 36.3422149754882 72.5642084342006
"6934" 1386.6 38.2623082795168 78.3302275001751
"6935" 1386.8 40.5608507669736 83.1749947613976
"6936" 1387 42.6545986644993 85.0383842779811
"6937" 1387.2 44.6458306186387 87.2532264841263
"6938" 1387.4 47.0271454288019 90.8928112871716
"6939" 1387.6 50.8586905142722 93.5316071180544
"6940" 1387.8 54.738013824533 96.4141334364069
"6941" 1388 58.9836122828613 98.2361758476051
"6942" 1388.2 63.7069532585374 99.145203613671
"6943" 1388.4 68.7096133273377 100.671555761923
"6944" 1388.6 74.2062493269472 100.316803027786
"6945" 1388.8 78.9364432153957 98.7654402790465
"6946" 1389 82.217187415294 95.1526487856091
"6947" 1389.2 85.9744917994134 91.7653047873031
"6948" 1389.4 87.9928769371329 86.7760317564722
"6949" 1389.6 89.8707454170609 81.9872627626408
"6950" 1389.8 90.7387436384982 76.8061885342255
"6951" 1390 92.5211229019008 71.622970432037
"6952" 1390.2 93.120703381346 66.6081046333946
"6953" 1390.4 93.8496155055851 61.6310312203538
"6954" 1390.6 93.5988342708339 56.5388580865654
"6955" 1390.8 93.1808655462485 50.9881067668824
"6956" 1391 93.4363618343481 46.2738516780876
"6957" 1391.2 92.5463538851722 40.4931286354804
"6958" 1391.4 89.304552425166 36.5121701189097
"6959" 1391.6 85.2716476593126 32.8927586907374
"6960" 1391.8 80.9409209614827 28.9652197933544
"6961" 1392 77.4201172827277 28.4224155121599
"6962" 1392.2 74.4615313528166 30.3811316680366
"6963" 1392.4 71.4652487340064 33.5743385429677
"6964" 1392.6 69.0333314121235 38.7323917760057
"6965" 1392.8 67.2915875444229 44.3560820251154
"6966" 1393 67.1899884869377 50.3096931540593
"6967" 1393.2 68.5500181265369 55.6354494955927
"6968" 1393.4 71.0051212484882 60.8192279027944
"6969" 1393.6 74.1234159201466 65.1475036696134
"6970" 1393.8 76.5429099964569 70.3217082653803
"6971" 1394 79.9417236477693 74.7501423694225
"6972" 1394.2 82.3991723097851 78.6152061760288
"6973" 1394.4 83.6014044790119 83.8397886246926
"6974" 1394.6 85.4759920800851 88.9134647532038
"6975" 1394.8 88.1471130410101 93.7493945609538
"6976" 1395 91.8080271798971 97.3915066584684
"6977" 1395.2 96.1094737877493 99.5863572023502
"6978" 1395.4 97.7758034309886 99.5891883748252
"6979" 1395.6 97.9377957343426 98.8240332398341
"6980" 1395.8 98.0377484321567 97.5384347472588
"6981" 1396 100.448164097245 95.9168349676234
"6982" 1396.2 103.146950344592 93.3703695959867
"6983" 1396.4 104.778078219475 90.0251354493477
"6984" 1396.6 106.38113538324 86.3906753239048
"6985" 1396.8 107.681517418182 83.638629185599
"6986" 1397 108.857449695811 80.9934405758132
"6987" 1397.2 109.672773580031 77.2467375364058
"6988" 1397.4 110.995199216834 72.845971204858
"6989" 1397.6 110.759632809987 68.2838643951044
"6990" 1397.8 109.75625442356 63.5816310958288
"6991" 1398 109.038978928585 59.0929794689038
"6992" 1398.2 108.02914429881 54.3929084690536
"6993" 1398.4 106.5178675762 49.3320640171995
"6994" 1398.6 104.676486544317 44.1679746249159
"6995" 1398.8 103.310352121006 38.5869664030452
"6996" 1399 102.873613383688 32.9989555322385
"6997" 1399.2 103.562499384689 27.3525326832128
"6998" 1399.4 104.956026111035 22.5366375913755
"6999" 1399.6 105.074693012777 22.2463993544428
"7000" 1399.8 104.312142839382 22.9292493423836
"7001" 1400 101.806789103262 22.9644862470366
"7002" 1400.2 98.6367018370064 22.3888096127337
"7003" 1400.4 94.6058380862601 21.1228165018788
"7004" 1400.6 90.5417096934651 19.9370075659328
"7005" 1400.8 86.0985999738943 19.2334464635162
"7006" 1401 81.636874649503 20.0414523318237
"7007" 1401.2 76.4763530303677 22.1470430771311
"7008" 1401.4 71.5310807763565 24.4293004362669
"7009" 1401.6 65.9974402873048 27.2469646140681
"7010" 1401.8 60.8395999453987 30.3237704448242
"7011" 1402 55.9171062686572 33.6083834327806
"7012" 1402.2 52.5095484004827 38.7593551430288
"7013" 1402.4 49.5537967027851 44.0647455572807
"7014" 1402.6 46.6904069621211 48.9292181610128
"7015" 1402.8 45.8398026104331 53.0513777115008
"7016" 1403 45.5450966624436 58.9168468150776
"7017" 1403.2 47.0933300188803 62.3779806853859
"7018" 1403.4 50.2129012300159 66.1900871945057
"7019" 1403.6 52.5106594491291 69.8734029670448
"7020" 1403.8 55.5407789464362 73.5188743417962
"7021" 1404 59.9143547849314 77.5861165132239
"7022" 1404.2 64.0678679140512 79.5941181418755
"7023" 1404.4 66.6773120088529 80.5449572584525
"7024" 1404.6 69.5498796192601 83.0616651267788
"7025" 1404.8 73.2035144564153 86.0882464293901
"7026" 1405 77.0114921212851 89.209033526461
"7027" 1405.2 80.57614064298 91.030964993105
"7028" 1405.4 85.5798509752851 91.2864812908778
"7029" 1405.6 90.8759591468119 91.4248562971806
"7030" 1405.8 95.6958440242061 90.5453134799235
"7031" 1406 100.488663357226 88.9845926936135
"7032" 1406.2 104.624975882585 86.9596192872538
"7033" 1406.4 108.639375496444 84.3337782714922
"7034" 1406.6 111.962340523606 81.5412308196442
"7035" 1406.8 115.504195154785 78.0230838161995
"7036" 1407 119.269080105785 74.4442329447968
"7037" 1407.2 118.607885395064 73.6728511922381
"7038" 1407.4 117.249112610158 71.4716065305457
"7039" 1407.6 116.39793957319 68.3559215076155
"7040" 1407.8 116.620034524702 63.9140224773676
"7041" 1408 117.03935944946 59.2649957640788
"7042" 1408.2 117.350457277449 54.1689930671189
"7043" 1408.4 116.452658619215 49.2686307472023
"7044" 1408.6 114.126798221492 45.0067210036873
"7045" 1408.8 110.93376528917 40.9748696902255
"7046" 1409 108.014292348383 36.5022641922256
"7047" 1409.2 104.494726612375 32.1064267332911
"7048" 1409.4 100.259786517329 27.5550575288528
"7049" 1409.6 96.0784273965771 23.5762232537408
"7050" 1409.8 92.5734595531473 19.4452806754225
"7051" 1410 87.9689222078583 15.7140795556629
"7052" 1410.2 83.2639973409697 11.8559067133365
"7053" 1410.4 78.6721099879425 7.30728341553271
"7054" 1410.6 74.6456019899567 3.7825469852825
"7055" 1410.8 72.2054217459051 4.41114132248478
"7056" 1411 68.5482285779041 6.67437501874306
"7057" 1411.2 64.6930010002623 10.4223997594833
"7058" 1411.4 60.7125896289246 14.4219553114241
"7059" 1411.6 57.0978778698717 19.405413579824
"7060" 1411.8 55.1372509087371 24.6355839847808
"7061" 1412 52.8426617174517 30.0797189013145
"7062" 1412.2 51.1549546704517 35.8970534479335
"7063" 1412.4 50.668814075648 41.4039878978191
"7064" 1412.6 51.4342106842382 47.5528768362319
"7065" 1412.8 53.370007270599 53.172796005959
"7066" 1413 54.4373961206366 59.267429956935
"7067" 1413.2 54.7405593856898 65.2371913419335
"7068" 1413.4 54.312541459743 70.9217930568019
"7069" 1413.6 53.3974271276047 76.2539060894632
"7070" 1413.8 52.5705455442935 81.6242536164101
"7071" 1414 50.9203611133114 87.0571578220551
"7072" 1414.2 49.777319107672 91.944140693707
"7073" 1414.4 49.4894493438025 96.8650203043244
"7074" 1414.6 51.2836964259601 101.240217377254
"7075" 1414.8 53.7092814118199 105.159056206872
"7076" 1415 54.3273113090928 108.963973725336
"7077" 1415.2 53.7962471093922 111.531289289806
"7078" 1415.4 55.0307306293476 111.225276473591
"7079" 1415.6 57.694088488731 110.316730437245
"7080" 1415.8 61.1579417903654 108.964954535645
"7081" 1416 65.0491729419993 106.906322862931
"7082" 1416.2 68.5335461448029 103.686233455948
"7083" 1416.4 72.2493257334214 100.642733676174
"7084" 1416.6 74.0019445899214 96.344391672556
"7085" 1416.8 76.2736413692621 92.0811312807444
"7086" 1417 77.7197776178647 88.1566677317367
"7087" 1417.2 77.670859449364 83.3742667356866
"7088" 1417.4 77.1196784704517 78.735043362798
"7089" 1417.6 75.7174437899625 73.7489143928675
"7090" 1417.8 74.2134514907324 68.9911763148972
"7091" 1418 70.8986253110272 65.2707580886616
"7092" 1418.2 67.247757329262 61.2647788182903
"7093" 1418.4 62.3489710591106 59.1929889428427
"7094" 1418.6 57.2164812623327 58.5049093852192
"7095" 1418.8 51.2700016173704 59.0720018719312
"7096" 1419 44.9084144648576 60.2839017802949
"7097" 1419.2 38.9134528895451 61.5013374249728
"7098" 1419.4 32.9654539614411 64.2182861234048
"7099" 1419.6 27.3099853376722 66.763566118932
"7100" 1419.8 21.3853169702601 68.1871239798538
"7101" 1420 15.4781877538327 69.728470351624
"7102" 1420.2 10.9348478665567 72.0361131690681
"7103" 1420.4 7.86824403950381 71.9100191040835
"7104" 1420.6 6.61091839356368 70.883268195586
"7105" 1420.8 6.22221332473961 69.1351314522333
"7106" 1421 6.03414475800644 68.7932070316853
"7107" 1421.2 6.34036993564765 68.1748105564486
"7108" 1421.4 6.42064255502933 67.0034249254715
"7109" 1421.6 5.99549497830414 63.7746817903418
"7110" 1421.8 5.60950031450816 60.1113458956365
"7111" 1422 5.30557989361838 57.1015778846002
"7112" 1422.2 5.87834167276027 53.0796513644585
"7113" 1422.4 5.53401270956375 48.9079441135452
"7114" 1422.6 6.02888291376125 44.2366754494097
"7115" 1422.8 7.18971278082413 40.9379577493725
"7116" 1423 9.32393000552316 37.6094888033145
"7117" 1423.2 12.1676854693327 34.5308144098859
"7118" 1423.4 14.4166154345673 29.9836972844965
"7119" 1423.6 15.8125390226858 25.285447326815
"7120" 1423.8 16.6744196717612 22.1821154121478
"7121" 1424 17.9204385464492 22.1429229310211
"7122" 1424.2 20.9826903228614 21.0666752193112
"7123" 1424.4 24.8390026299013 19.8715281554939
"7124" 1424.6 29.4960475672851 19.5670968008621
"7125" 1424.8 33.1163562153078 18.3209867609151
"7126" 1425 35.1372895116444 16.6507985261381
"7127" 1425.2 37.5374752618145 14.9672677904111
"7128" 1425.4 40.3908258533652 12.8640027424944
"7129" 1425.6 43.7286673633068 9.67321998185486
"7130" 1425.8 47.6878243879045 6.8082123743646
"7131" 1426 50.589500685474 3.46464059089544
"7132" 1426.2 50.9907081221714 3.21128783139241
"7133" 1426.4 50.989784671724 3.92698445133412
"7134" 1426.6 51.2974277702774 4.08146922168262
"7135" 1426.8 51.4711916910928 4.92332545873646
"7136" 1427 53.1088866854811 5.58578542719677
"7137" 1427.2 56.224257888547 6.49509478298115
"7138" 1427.4 58.9821072090411 6.83832370330878
"7139" 1427.6 62.0904649186591 6.99141335040673
"7140" 1427.8 65.9115726967851 7.1306985699125
"7141" 1428 69.558710644506 6.05889892467994
"7142" 1428.2 73.3232323890181 4.57669864858516
"7143" 1428.4 78.0817821895525 5.49431713972645
"7144" 1428.6 82.151601687506 7.04012395200552
"7145" 1428.8 86.6462592742136 8.01897678695734
"7146" 1429 90.8103228751523 10.778308260435
"7147" 1429.2 94.3042954780828 13.7648399155555
"7148" 1429.4 98.0295396293881 16.9995291706395
"7149" 1429.6 102.021513000024 19.4326128468211
"7150" 1429.8 105.887104878551 22.2981259526381
"7151" 1430 108.400409002629 26.0893813262475
"7152" 1430.2 110.514973612293 30.0352079462288
"7153" 1430.4 113.016734973945 33.8508331208379
"7154" 1430.6 115.182586644081 37.3312953340288
"7155" 1430.8 115.776206546976 41.3001888291716
"7156" 1431 116.677718891887 45.7667638693674
"7157" 1431.2 119.194301701241 49.7767067458448
"7158" 1431.4 119.943754031297 53.7125826920996
"7159" 1431.6 118.502122110462 57.4269929120057
"7160" 1431.8 117.003917601473 60.9872358937328
"7161" 1432 115.671111236356 64.9095412558859
"7162" 1432.2 114.501203001543 66.4683220821739
"7163" 1432.4 113.699330207712 67.8018486422483
"7164" 1432.6 112.955883149575 71.0854362740288
"7165" 1432.8 113.521244071027 74.8073956735852
"7166" 1433 115.276260556541 78.8480958742349
"7167" 1433.2 116.780794074952 80.4574651504097
"7168" 1433.4 115.201982795801 80.1134984346517
"7169" 1433.6 114.202686100441 80.8156619703397
"7170" 1433.8 112.031945410547 82.9802593328976
"7171" 1434 110.406243286736 85.9866545914434
"7172" 1434.2 108.717365458995 89.5345725841884
"7173" 1434.4 107.768234799079 93.4751012550119
"7174" 1434.6 106.502736194777 97.4385668030042
"7175" 1434.8 104.42050368266 99.0007599495038
"7176" 1435 101.583272337097 100.05951412757
"7177" 1435.2 98.1604034098677 102.358980460905
"7178" 1435.4 94.9237351322588 105.147054206397
"7179" 1435.6 92.8685198705708 108.665896556163
"7180" 1435.8 91.7043679202716 111.895666344002
"7181" 1436 91.3490997135416 110.587941283142
"7182" 1436.2 90.1133645490561 109.522933936832
"7183" 1436.4 87.5849046465073 108.553975202084
"7184" 1436.6 84.2792965063744 107.215813097511
"7185" 1436.8 80.5111659648994 106.872244162943
"7186" 1437 77.2723641104077 107.243763667774
"7187" 1437.2 73.8127510392285 108.332397015646
"7188" 1437.4 71.5537301561567 110.518498884091
"7189" 1437.6 69.0615036630482 113.00821597795
"7190" 1437.8 65.8041324603713 115.323953617408
"7191" 1438 61.9823976792629 116.891345030931
"7192" 1438.2 59.063376794535 115.997196024751
"7193" 1438.4 54.9537575038932 113.874599347137
"7194" 1438.6 50.9955221558903 112.635827176081
"7195" 1438.8 46.779735410002 110.925365542434
"7196" 1439 42.5610244975578 110.057306483111
"7197" 1439.2 38.1791612273654 110.202915473966
"7198" 1439.4 33.455667946785 109.424400811345
"7199" 1439.6 31.4024049199693 107.190068000134
"7200" 1439.8 28.5049833329547 103.901833394645
"7201" 1440 26.0349935229363 99.8931882346506
"7202" 1440.2 22.7833081270082 95.7283195896651
"7203" 1440.4 21.0649612284572 91.0761453439796
"7204" 1440.6 20.8830246241796 86.5141992146343
"7205" 1440.8 20.9459971723748 81.5845053593108
"7206" 1441 19.302711566222 76.5707569154741
"7207" 1441.2 18.8210054413305 72.2345362405494
"7208" 1441.4 17.6670386984811 67.7359869038288
"7209" 1441.6 16.3232419286694 63.2638314598965
"7210" 1441.8 16.1503889270189 58.8830630526981
"7211" 1442 15.7633051494651 54.1761695465168
"7212" 1442.2 13.6296040390389 49.200170040298
"7213" 1442.4 10.8043969680805 46.082587469347
"7214" 1442.6 9.56222097719415 45.595748898097
"7215" 1442.8 10.5417991932851 45.3803597120288
"7216" 1443 12.1550172785638 43.2286928463075
"7217" 1443.2 14.938003839906 41.0302215108594
"7218" 1443.4 18.2642600573441 38.7440216447217
"7219" 1443.6 21.9516201599141 35.7660831533433
"7220" 1443.8 25.3824503373432 32.7542579757962
"7221" 1444 28.7800203763389 30.3048416164595
"7222" 1444.2 32.6314389238316 27.5462174461451
"7223" 1444.4 37.0481309038007 24.8357720052788
"7224" 1444.6 41.110417302897 22.7968630038944
"7225" 1444.8 45.2544035704335 20.6246183639663
"7226" 1445 49.2118948054186 18.42362489967
"7227" 1445.2 54.0906862278385 16.2116682767082
"7228" 1445.4 58.9427201104644 13.7618668555784
"7229" 1445.6 64.1153563562925 11.3801351957153
"7230" 1445.8 69.0888349512587 8.77009915402877
"7231" 1446 73.057772815376 4.94325293032423
"7232" 1446.2 74.3698636998938 4.36174061320269
"7233" 1446.4 75.5287428349898 5.93953536654059
"7234" 1446.6 76.9682175816184 6.1952640438621
"7235" 1446.8 81.1009361197851 8.16875615082077
"7236" 1447 85.0358281909041 10.5845387814812
"7237" 1447.2 89.9796050874924 12.8611263673946
"7238" 1447.4 94.8993321963565 14.1917807665526
"7239" 1447.6 99.7986039554465 16.7833853693122
"7240" 1447.8 104.558121829966 18.1051329233831
"7241" 1448 103.564416779677 18.8873536470211
"7242" 1448.2 103.322585336777 21.0119471312528
"7243" 1448.4 104.067732964108 24.5586485108749
"7244" 1448.6 105.108395434861 28.7044663004792
"7245" 1448.8 106.977747862824 32.5308881306902
"7246" 1449 109.75231511909 36.1668468429982
"7247" 1449.2 113.151914820047 39.9030394056478
"7248" 1449.4 116.685490985686 43.9532909230211
"7249" 1449.6 118.49632046888 47.9984693618621
"7250" 1449.8 118.276248658842 51.7076649462419
"7251" 1450 117.542000321875 55.3405980221927
"7252" 1450.2 116.810944368982 59.6535089058566
"7253" 1450.4 117.763744333095 64.1398726575288
"7254" 1450.6 117.630186739529 69.0664193513408
"7255" 1450.8 117.368839230906 74.3488251484078
"7256" 1451 117.866985020585 79.5759009566288
"7257" 1451.2 117.353134760866 78.7774856997788
"7258" 1451.4 117.58755513588 77.8300823849335
"7259" 1451.6 117.859259978793 76.9629055705742
"7260" 1451.8 117.655086469573 76.3069862382152
"7261" 1452 117.16269188751 75.7428586056538
"7262" 1452.2 116.932254963785 75.3047038915288
"7263" 1452.4 116.894865761513 74.8679772372128
"7264" 1452.6 116.651473648273 74.6570953734939
"7265" 1452.8 116.50195248468 73.8274367430691
"7266" 1453 116.841680345878 72.1089294563776
"7267" 1453.2 117.975135605669 69.0737066407643
"7268" 1453.4 118.564916796329 65.5705289389088
"7269" 1453.6 118.763396170487 62.429132387803
"7270" 1453.8 118.994892622457 59.8001287215968
"7271" 1454 119.320158250965 58.6766393792829
"7272" 1454.2 119.366447820035 56.979681283811
"7273" 1454.4 119.346356069476 54.2670955364335
"7274" 1454.6 119.505316527244 50.9223384640943
"7275" 1454.8 119.189919362492 47.5145333511995
"7276" 1455 118.849878649014 45.3119793325555
"7277" 1455.2 117.416793510289 43.1662025564855
"7278" 1455.4 115.679038254567 40.3360839350772
"7279" 1455.6 113.476473867547 36.453440386505
"7280" 1455.8 112.152385355149 31.996724807847
"7281" 1456 111.269472344547 27.5048837911478
"7282" 1456.2 109.909316470361 26.4707706629648
"7283" 1456.4 107.5250358024 24.780347306398
"7284" 1456.6 104.278911701251 22.3956330290746
"7285" 1456.8 100.427678415993 19.7981162664672
"7286" 1457 96.0909640647929 17.5960607795878
"7287" 1457.2 91.757989489148 15.6203889856175
"7288" 1457.4 86.6524413513089 13.6972145989335
"7289" 1457.6 82.3874669015146 10.4045997997993
"7290" 1457.8 78.104091662869 7.13194310664709
"7291" 1458 75.2940134924843 5.51962809184832
"7292" 1458.2 72.410681806724 3.04398563813564
"7293" 1458.4 68.9108049656512 2.7563011179894
"7294" 1458.6 64.7401409718548 3.25712407742412
"7295" 1458.8 59.6800389847851 3.605776924202
"7296" 1459 54.3178042256091 3.77552488386077
"7297" 1459.2 48.4608629800409 4.56139857528459
"7298" 1459.4 42.6302032371928 5.83408807818262
"7299" 1459.6 36.7671688745082 7.52379241162878
"7300" 1459.8 32.9430067943836 10.1204543151602
"7301" 1460 30.8744092721366 14.146622625271
"7302" 1460.2 30.2298106618731 18.4352079413408
"7303" 1460.4 30.9942540091318 22.6999640797949
"7304" 1460.6 30.8185551295329 27.0650693237157
"7305" 1460.8 29.964378225909 31.2370956983263
"7306" 1461 31.3157064893342 35.6946664322091
"7307" 1461.2 32.8290812236776 39.6477349490784
"7308" 1461.4 35.1494604759257 43.7281513108491
"7309" 1461.6 38.0973616476466 48.109651640698
"7310" 1461.8 41.1905789872049 51.9894720411204
"7311" 1462 44.769745230974 53.2249774459343
"7312" 1462.2 49.2508749251184 54.7029319716478
"7313" 1462.4 54.1810814085708 55.862071427005
"7314" 1462.6 58.6780937962125 56.4520110904562
"7315" 1462.8 62.7167403284618 58.4876646438483
"7316" 1463 67.0647715624335 61.0656899294897
"7317" 1463.2 72.1654530973015 62.2457247737583
"7318" 1463.4 76.7882588251997 62.4347502470044
"7319" 1463.6 81.6431993899158 61.2617828886211
"7320" 1463.8 86.2196959546422 58.8789250494812
"7321" 1464 90.2489012097929 55.4238011031705
"7322" 1464.2 95.0140335036928 52.3339124743134
"7323" 1464.4 98.908246506379 48.7684633326979
"7324" 1464.6 101.971097121059 44.7383413461928
"7325" 1464.8 102.785569425667 39.8234999255406
"7326" 1465 103.912340777297 34.8356776663098
"7327" 1465.2 102.37882442448 30.5348260299741
"7328" 1465.4 100.71554715421 26.8360268594382
"7329" 1465.6 99.2484234328565 21.588636011005
"7330" 1465.8 96.9086960180217 17.9687467231738
"7331" 1466 97.3681374958781 15.8560534282846
"7332" 1466.2 99.2791933165805 15.3232413767333
"7333" 1466.4 99.2157234987475 16.3340331662919
"7334" 1466.6 98.8128723242774 16.5415407160134
"7335" 1466.8 97.7832711612851 16.6893399130288
"7336" 1467 95.8544631075708 16.6769757588383
"7337" 1467.2 92.7787800417689 15.7397429579239
"7338" 1467.4 89.3996613035543 13.6564604445442
"7339" 1467.6 85.436046351162 11.3286230915519
"7340" 1467.8 81.1557054590507 8.53885083268502
"7341" 1468 76.400322468762 6.55011526912878
"7342" 1468.2 71.5760368409931 4.43918322418877
"7343" 1468.4 66.2539301436641 4.09330797602071
"7344" 1468.6 60.5632484872732 3.61497702318625
"7345" 1468.8 54.6942174031896 3.02614727827305
"7346" 1469 48.8473146831107 3.00653430121482
"7347" 1469.2 44.7709765573533 4.74851750182423
"7348" 1469.4 42.0830375366941 7.60758765661968
"7349" 1469.6 40.1651886196487 11.7530918542333
"7350" 1469.8 36.6776541274214 15.5179768052333
"7351" 1470 33.3228937909896 18.8550339208924
"7352" 1470.2 30.7034072239851 22.2937256809365
"7353" 1470.4 27.6125908447616 25.7181669156694
"7354" 1470.6 25.4976894950189 28.9691885198917
"7355" 1470.8 25.5898839720792 32.3085395199447
"7356" 1471 26.6985068993217 36.2103792090044
"7357" 1471.2 28.0822366920778 39.7694462274434
"7358" 1471.4 30.7787263814545 41.3536816780866
"7359" 1471.6 33.9452318230141 44.1257284016929
"7360" 1471.8 38.1711968175592 45.9080299053836
"7361" 1472 42.2744009231422 46.4622232036954
"7362" 1472.2 46.349790355746 47.8449799789819
"7363" 1472.4 50.9314291556446 48.3512820344337
"7364" 1472.6 54.768906470907 47.9704992325654
"7365" 1472.8 58.5146691548554 46.2140707652944
"7366" 1473 62.4738023763363 44.9908888550288
"7367" 1473.2 67.818743480666 43.9213895175526
"7368" 1473.4 72.4523046464034 42.4845992943341
"7369" 1473.6 77.0997316123241 42.7210040165756
"7370" 1473.8 80.4418315925543 44.2359145783826
"7371" 1474 84.7533754165331 45.8464980605642
"7372" 1474.2 88.4241684461033 48.5285824727788
"7373" 1474.4 91.3963747576949 52.0524424262091
"7374" 1474.6 95.172817776162 55.1830415897519
"7375" 1474.8 98.7944754436522 58.9175147338491
"7376" 1475 101.666823014027 62.0150251434272
"7377" 1475.2 105.761090870322 63.1946933826142
"7378" 1475.4 110.327344231851 63.1093306240618
"7379" 1475.6 115.944777672809 62.842147584139
"7380" 1475.8 119.383071576127 61.6684742519312
"7381" 1476 118.669418627547 60.860280758505
"7382" 1476.2 118.658389802009 59.0024924064608
"7383" 1476.4 118.301488445426 59.4013105640288
"7384" 1476.6 118.243992810161 59.0990811789968
"7385" 1476.8 117.635202364224 59.0593361530044
"7386" 1477 117.411365938666 59.3951284869335
"7387" 1477.2 116.913560362649 59.6162984770928
"7388" 1477.4 116.691153957071 59.9236960785764
"7389" 1477.6 116.228091654329 60.5728389018848
"7390" 1477.8 115.845359548901 61.3999904658427
"7391" 1478 115.632980184833 62.7227180325248
"7392" 1478.2 115.298892687529 64.3587613174706
"7393" 1478.4 115.333866566657 67.0879073977808
"7394" 1478.6 115.396181903777 70.1974427200688
"7395" 1478.8 115.168553603224 73.2417749213215
"7396" 1479 115.211559948023 76.4677958224058
"7397" 1479.2 115.665731413541 79.9956970253952
"7398" 1479.4 116.033476063016 83.8451007352826
"7399" 1479.6 114.840419554414 85.6214937433514
"7400" 1479.8 113.214025375863 87.902666169646
"7401" 1480 111.888446427264 91.428046325599
"7402" 1480.2 109.869645643541 94.2144851204382
"7403" 1480.4 107.550404561696 96.8470489281739
"7404" 1480.6 105.51727578098 100.251420532785
"7405" 1480.8 103.176144294545 102.349040907133
"7406" 1481 100.223005269566 104.237955565004
"7407" 1481.2 96.503661838359 106.137813404029
"7408" 1481.4 92.9239166570633 107.92260594002
"7409" 1481.6 89.5819997816989 110.529433067443
"7410" 1481.8 86.7969474034101 112.554345773104
"7411" 1482 84.0800465347324 112.892058003055
"7412" 1482.2 80.0458241617305 113.658141588283
"7413" 1482.4 75.8109058707938 114.716332367342
"7414" 1482.6 71.7228878525482 116.243557219871
"7415" 1482.8 67.5709149194657 117.566655695155
"7416" 1483 63.5273337113242 118.248663705177
"7417" 1483.2 59.8782518316511 117.102113512252
"7418" 1483.4 56.0649505172466 116.137560877772
"7419" 1483.6 51.8667069676008 114.822330232923
"7420" 1483.8 47.3693732004807 113.60888045222
"7421" 1484 42.5324015331308 113.475881139655
"7422" 1484.2 37.8267631865054 112.022784065308
"7423" 1484.4 34.1469787179601 109.234106717179
"7424" 1484.6 30.1709065522592 106.201606044399
"7425" 1484.8 25.8411371695702 103.086421896293
"7426" 1485 21.1420613278523 100.158290246558
"7427" 1485.2 16.9195255892894 96.9733948036636
"7428" 1485.4 14.3618591823601 93.0451014278788
"7429" 1485.6 12.0390625016694 87.8809646362271
"7430" 1485.8 9.35856424058821 83.1712996396744
"7431" 1486 7.14904224941865 78.6251163759524
"7432" 1486.2 5.15709206476216 73.8563281726853
"7433" 1486.4 3.74191551566293 69.4591724665555
"7434" 1486.6 3.47148319290225 65.1429629637085
"7435" 1486.8 3.07288411269131 60.5027828314819
"7436" 1487 2.61617366613753 56.1323092724878
"7437" 1487.2 3.92437244055671 52.5135031244855
"7438" 1487.4 6.46274108430507 48.9074077930208
"7439" 1487.6 8.76470539221951 44.709959056537
"7440" 1487.8 10.5623809865412 39.8581062599312
"7441" 1488 12.3951611781291 34.8210258370448
"7442" 1488.2 15.1319914364993 30.1168113638859
"7443" 1488.4 17.6260380391714 25.9628770611424
"7444" 1488.6 20.3991211216422 21.304260464624
"7445" 1488.8 22.7442051322616 16.2582849280678
"7446" 1489 25.3203848294492 13.8213280551204
"7447" 1489.2 29.7991320311911 13.0806337518032
"7448" 1489.4 34.1214034650171 12.8642168028128
"7449" 1489.6 38.6299181056491 13.0698574153088
"7450" 1489.8 41.5818150985663 12.978210054271
"7451" 1490 45.3450961240409 12.5410224128892
"7452" 1490.2 49.0091460511991 11.858481340396
"7453" 1490.4 52.7525655447031 12.1348719677829
"7454" 1490.6 56.9993841018398 12.3148925009428
"7455" 1490.8 61.879940778621 12.57961097406
"7456" 1491 67.377291265495 12.2129026075097
"7457" 1491.2 72.2070039712616 12.9356116792866
"7458" 1491.4 77.0099587714544 14.6305622069973
"7459" 1491.6 81.9426957139463 16.2831176213191
"7460" 1491.8 86.8966333965708 16.6986130286716
"7461" 1492 91.7393172452418 16.0780444471863
"7462" 1492.2 96.5784446483704 16.3473655020044
"7463" 1492.4 100.605887909866 17.8410010493191
"7464" 1492.6 102.039488578039 20.0797336553749
"7465" 1492.8 104.82298167706 23.3707967015631
"7466" 1493 107.810117234988 27.0843576562397
"7467" 1493.2 110.682606328204 31.5979220205171
"7468" 1493.4 113.244452786566 35.4488528585288
"7469" 1493.6 116.125045203712 38.9792177235933
"7470" 1493.8 116.527804458439 40.0356211821211
"7471" 1494 115.8863372591 40.3957609212304
"7472" 1494.2 115.882241533313 39.6473486969888
"7473" 1494.4 116.134467885737 39.2933071243997
"7474" 1494.6 115.682832454529 40.0710929894048
"7475" 1494.8 115.487839423258 39.8419001235091
"7476" 1495 115.534557130196 39.6356645712788
"7477" 1495.2 115.452265707185 39.6421557522288
"7478" 1495.4 114.926633385218 39.8848339187689
"7479" 1495.6 114.79341084076 40.0770648758788
"7480" 1495.8 114.885882664294 40.8783406531474
"7481" 1496 115.742002905477 45.7152318507577
"7482" 1496.2 116.354198218132 45.9953136967656
"7483" 1496.4 113.08927299198 44.4401527213022
"7484" 1496.6 113.241133432671 43.8814870199379
"7485" 1496.8 112.998599308085 43.7535699016365
"7486" 1497 112.990337805058 43.5244720676879
"7487" 1497.2 112.469302028654 43.429813042955
"7488" 1497.4 111.737216274446 43.1880156943997
"7489" 1497.6 110.989781653465 42.7331749808569
"7490" 1497.8 110.107092284261 41.9693488192707
"7491" 1498 108.652858358527 41.6960910405691
"7492" 1498.2 105.469779335005 40.3774007359312
"7493" 1498.4 101.724635094363 38.9997316875835
"7494" 1498.6 98.4891232000213 37.1094707251863
"7495" 1498.8 95.5302031928334 34.6699111445288
"7496" 1499 92.0705208086748 32.0586163828319
"7497" 1499.2 89.2980805632069 28.9313014859194
"7498" 1499.4 86.8656994153805 25.853301782441
"7499" 1499.6 86.4453417686184 21.7802804009573
"7500" 1499.8 86.8299267904947 17.8692690953917
"7501" 1500 86.9784054163305 13.2077064943924
"7502" 1500.2 86.9251606149225 10.6877228392578
"7503" 1500.4 85.3734895510537 10.5837544881183
"7504" 1500.6 82.3459659085556 10.1907100668566
"7505" 1500.8 79.1127502126802 10.8619345633997
"7506" 1501 74.7563302234947 11.7319622036336
"7507" 1501.2 70.2946653573089 12.9491832704097
"7508" 1501.4 66.7933347170331 15.5531235995408
"7509" 1501.6 63.8042032534827 18.5129088868892
"7510" 1501.8 61.8175999673897 21.314683734145
"7511" 1502 59.639855483666 25.2576987670288
"7512" 1502.2 58.2561335315931 29.3466234710528
"7513" 1502.4 57.262846840547 33.6869608863859
"7514" 1502.6 56.7973413030528 37.8240117462965
"7515" 1502.8 58.0095741371835 41.9268485972241
"7516" 1503 59.2725925497697 45.2545306659211
"7517" 1503.2 59.1542533278351 48.4571794823288
"7518" 1503.4 57.9178429760638 51.7970517003075
"7519" 1503.6 56.3478994304517 55.3489590281002
"7520" 1503.8 54.914223841495 59.3269840646013
"7521" 1504 53.9115769216591 63.547488506265
"7522" 1504.2 52.9545422346387 67.6371942961995
"7523" 1504.4 53.203515540156 72.2475670570126
"7524" 1504.6 53.8070657443089 76.4422060770526
"7525" 1504.8 53.9898037520054 80.7792998927491
"7526" 1505 54.9238736887088 85.1790003366559
"7527" 1505.2 54.6202466545287 88.7847229976954
"7528" 1505.4 52.7074766510594 92.8303180157367
"7529" 1505.6 51.9147483580506 97.1799836930288
"7530" 1505.8 51.1986155899368 101.850156558663
"7531" 1506 50.8344891604878 106.095708446515
"7532" 1506.2 52.5111347355986 110.042423775478
"7533" 1506.4 54.4752920776032 111.629030610987
"7534" 1506.6 57.6028610807851 112.89862802426
"7535" 1506.8 61.3723415581214 113.78936475394
"7536" 1507 65.6890179213565 114.351475584689
"7537" 1507.2 70.152104527742 115.068783055925
"7538" 1507.4 74.0464335534285 116.49096479402
"7539" 1507.6 74.6085960303297 115.690281655627
"7540" 1507.8 75.0676784804396 114.093640819292
"7541" 1508 77.5539693863922 111.625179585689
"7542" 1508.2 80.1863750895083 108.923225515252
"7543" 1508.4 83.1247936088386 105.456239404279
"7544" 1508.6 85.9009012763256 101.558899274434
"7545" 1508.8 87.5570296051905 97.4080522128936
"7546" 1509 90.2859571640351 93.7035956731399
"7547" 1509.2 91.1237790592187 89.2837205657102
"7548" 1509.4 91.8878878913386 84.6856195037341
"7549" 1509.6 93.3875765743748 79.6138493991057
"7550" 1509.8 94.219612819735 74.8535668155038
"7551" 1510 96.1197048698843 70.309713327442
"7552" 1510.2 96.673169198819 65.5767340678169
"7553" 1510.4 97.3852872800884 61.2592780949632
"7554" 1510.6 98.3193170719948 56.5462379106981
"7555" 1510.8 98.9300464624517 52.0477298592431
"7556" 1511 99.1749170283705 47.6348576810044
"7557" 1511.2 98.1793865342182 44.0402119599894
"7558" 1511.4 96.8745058282851 39.6389101617538
"7559" 1511.6 96.8872753645802 34.9572257111681
"7560" 1511.8 98.3787220122103 31.4238095529185
"7561" 1512 100.458854809113 27.4190591739741
"7562" 1512.2 103.587753494996 25.1688720803446
"7563" 1512.4 104.137416069007 25.0413260686954
"7564" 1512.6 103.214907378265 25.1186750490445
"7565" 1512.8 101.266179211817 23.9345364421808
"7566" 1513 98.4041212102125 22.9512356004401
"7567" 1513.2 95.2731690402066 21.3490422049048
"7568" 1513.4 91.3508199436898 19.6196444561716
"7569" 1513.6 87.4971241778339 18.969169319858
"7570" 1513.8 83.0417992238351 18.1498556267788
"7571" 1514 78.1459032682612 18.0277596041478
"7572" 1514.2 73.4698404663704 19.5011295147849
"7573" 1514.4 68.4616794985708 21.434084083624
"7574" 1514.6 63.2656437000231 23.7987285725526
"7575" 1514.8 58.2549297125805 26.5677371042106
"7576" 1515 54.4072027669389 30.2838701087749
"7577" 1515.2 50.643711271599 34.348371250959
"7578" 1515.4 47.4875200187011 38.7593551430288
"7579" 1515.6 45.38994160559 43.7971448461751
"7580" 1515.8 44.34583102819 48.7986907048718
"7581" 1516 42.5341211778008 53.7555164873595
"7582" 1516.2 42.1538504197851 59.0605235641538
"7583" 1516.4 42.006228401406 64.4487272349884
"7584" 1516.6 42.9421394343531 69.7113830905328
"7585" 1516.8 44.7978192457607 74.7901590601263
"7586" 1517 46.5611958442979 79.903455933798
"7587" 1517.2 47.6903801024833 84.5859734808995
"7588" 1517.4 49.6103327949302 88.6398928851013
"7589" 1517.6 49.422824202201 93.533433545188
"7590" 1517.8 49.979269067575 98.3582148570624
"7591" 1518 51.9195907515041 103.060671756987
"7592" 1518.2 55.0281990687771 106.991533522573
"7593" 1518.4 56.2078072766156 111.158026738749
"7594" 1518.6 55.2545471229443 113.792811398692
"7595" 1518.8 55.4355278858128 113.397117433112
"7596" 1519 56.4993603192851 111.84644642839
"7597" 1519.2 57.9734485022942 110.563618597211
"7598" 1519.4 60.7061448964966 108.972711853538
"7599" 1519.6 64.3430673363214 106.891970608947
"7600" 1519.8 68.2591172201704 104.322664822781
"7601" 1520 71.7323916868578 102.356405446974
"7602" 1520.2 74.5892567036271 98.761781998213
"7603" 1520.4 77.5239537752324 95.0857237338972
"7604" 1520.6 79.2321906316108 90.8019517687627
"7605" 1520.8 79.9666876590482 85.9536570605551
"7606" 1521 80.9286038821744 81.2530382930553
"7607" 1521.2 81.0002108981471 75.9739670308564
"7608" 1521.4 81.9970357338583 71.775717955541
"7609" 1521.6 82.0589087922447 66.7667070129401
"7610" 1521.8 81.2757380004859 61.8884039894382
"7611" 1522 80.3559958298089 56.3720927873621
"7612" 1522.2 79.3182361808339 51.0229374939312
"7613" 1522.4 77.4292070480675 45.5022551710898
"7614" 1522.6 76.1290972108944 39.6234936069975
"7615" 1522.8 74.4708740889944 33.3852611472148
"7616" 1523 73.8233029984875 27.438950150723
"7617" 1523.2 74.1749970038316 21.8581314415869
"7618" 1523.4 72.9956489146591 17.3169911103989
"7619" 1523.6 70.8587444986782 13.6697019962883
"7620" 1523.8 69.9213522018078 12.2163261311197
"7621" 1524 69.3795815778659 11.6796755563229
"7622" 1524.2 66.7534289338389 12.4820560142057
"7623" 1524.4 64.0543438993553 14.5510054281775
"7624" 1524.6 59.6578739766631 16.7969985239068
"7625" 1524.8 55.2158768132623 19.8877217993015
"7626" 1525 50.8369371231339 23.1744825551683
"7627" 1525.2 47.0705539453715 27.4851987561867
"7628" 1525.4 44.5888099509504 31.5710111366666
"7629" 1525.6 42.8642452629531 35.4223688402528
"7630" 1525.8 41.6795754245673 39.6764961933836
"7631" 1526 39.2735775703432 44.1394874467032
"7632" 1526.2 37.0085752698866 48.8399563089741
"7633" 1526.4 35.0228244904279 53.9919931056954
"7634" 1526.6 35.1563573556851 59.5863092211038
"7635" 1526.8 36.0762205141802 65.789888976432
"7636" 1527 38.6762130037378 70.5088967376823
"7637" 1527.2 42.1021238215897 74.9801448440288
"7638" 1527.4 45.2757993528803 79.9072602889335
"7639" 1527.6 47.6761038718827 84.2007882227605
"7640" 1527.8 50.7158764143217 88.8079434823946
"7641" 1528 53.5296450346601 93.1522059135538
"7642" 1528.2 55.5301598533023 98.0831531803822
"7643" 1528.4 56.6674652618364 102.705809527388
"7644" 1528.6 58.2463833301385 107.282723423313
"7645" 1528.8 62.1116918137068 109.14520576069
"7646" 1529 66.4063059475688 108.618497150867
"7647" 1529.2 70.4435972146032 106.736182266147
"7648" 1529.4 74.9103993401008 103.589170778397
"7649" 1529.6 78.7432464675886 99.9549635491538
"7650" 1529.8 82.1452694797054 96.9662917183916
"7651" 1530 84.9109771121764 93.6950661986549
"7652" 1530.2 88.0193547977669 90.4917068850924
"7653" 1530.4 91.2741835052161 86.7146331648477
"7654" 1530.6 94.5376806862851 82.7046501745288
"7655" 1530.8 98.0743273393657 78.8591489439884
"7656" 1531 101.17145479158 75.4302709984304
"7657" 1531.2 103.442675203506 71.2816812794939
"7658" 1531.4 104.557847572273 66.6017717739312
"7659" 1531.6 103.29459289169 62.4088910708621
"7660" 1531.8 101.717352468195 57.645499323455
"7661" 1532 98.9080544832769 53.6039410860616
"7662" 1532.2 95.1031923706491 50.8173728757488
"7663" 1532.4 91.0059589550091 47.3464085981648
"7664" 1532.6 86.8339471348251 45.9785869483808
"7665" 1532.8 82.2347988566963 46.1561605320207
"7666" 1533 76.9413873670251 46.9912111765808
"7667" 1533.2 71.1525624181473 47.5454496729894
"7668" 1533.4 64.9162582844517 48.3477567177431
"7669" 1533.6 59.5046284461362 50.8121402901891
"7670" 1533.8 56.0250047883235 54.5658800778903
"7671" 1534 54.2243802871236 58.1776973991233
"7672" 1534.2 51.0411460385725 60.0207838956351
"7673" 1534.4 46.4092983901211 59.675855594373
"7674" 1534.6 42.0894497268953 58.352499279824
"7675" 1534.8 36.5233105302247 57.1685681510546
"7676" 1535 31.1082015245392 55.9982291413894
"7677" 1535.2 27.8496480354214 53.7805379686879
"7678" 1535.4 26.2096985142269 51.7719085823311
"7679" 1535.6 22.9469453103466 49.0953125018749
"7680" 1535.8 19.5817232515939 46.3826744175435
"7681" 1536 17.2982496639977 44.8068868753437
"7682" 1536.2 16.676756798468 46.178300004419
"7683" 1536.4 15.2024671153851 48.8700185907488
"7684" 1536.6 12.6416207517618 51.4186675724939
"7685" 1536.8 10.1037722583126 55.1385980346587
"7686" 1537 9.41166794583636 60.1968963317467
"7687" 1537.2 10.7170610789351 64.0132946290038
"7688" 1537.4 12.5789914226331 67.5708512604608
"7689" 1537.6 15.422261521506 71.3299877423776
"7690" 1537.8 18.9565862052973 74.6223382843459
"7691" 1538 22.7557864180409 77.9842030046102
"7692" 1538.2 25.7027301708016 79.859796242475
"7693" 1538.4 29.5934152815351 82.1561453842538
"7694" 1538.6 33.1992130928588 83.810279192078
"7695" 1538.8 37.4240899275732 86.2681984960627
"7696" 1539 41.9874098826056 88.4551707340801
"7697" 1539.2 46.3471533134851 89.9325801623538
"7698" 1539.4 48.8078609936156 92.6086520240033
"7699" 1539.6 50.6835840648264 95.8860391929131
"7700" 1539.8 54.0278834071652 99.6519970663842
"7701" 1540 56.933422767159 102.459853832707
"7702" 1540.2 59.7000118492466 105.698410385875
"7703" 1540.4 62.621992400471 108.773983915459
"7704" 1540.6 66.1246165843748 111.660310427644
"7705" 1540.8 69.9361048857851 114.332929353404
"7706" 1541 73.69125306536 116.176424743204
"7707" 1541.2 74.9211020790682 114.806124955843
"7708" 1541.4 76.7142643619956 111.846636229002
"7709" 1541.6 78.6097261335688 108.797443220299
"7710" 1541.8 80.9522290652941 105.043754360274
"7711" 1542 82.2268609609305 100.458620180138
"7712" 1542.2 83.7623203092851 96.1161512595565
"7713" 1542.4 84.941045971514 92.7065287093559
"7714" 1542.6 86.306631413794 89.3697020428323
"7715" 1542.8 87.9610894606272 85.6803441784498
"7716" 1543 89.5815763122986 81.1379948803801
"7717" 1543.2 91.3044288197024 76.5766534809875
"7718" 1543.4 92.6701360031294 71.7845683861845
"7719" 1543.6 93.2023520337136 66.9434446202192
"7720" 1543.8 93.3328541733705 61.7381357060288
"7721" 1544 93.4601446485851 57.6876387932288
"7722" 1544.2 91.4596045583818 53.3488078104885
"7723" 1544.4 88.1266252511366 50.212232531685
"7724" 1544.6 83.7665768213834 50.2136291997173
"7725" 1544.8 79.294046734031 51.2064606466599
"7726" 1545 73.6212556455882 52.9765747733595
"7727" 1545.2 68.9545116689558 55.6839220590044
"7728" 1545.4 66.066752491371 60.3597740011772
"7729" 1545.6 65.1264489056898 65.0177276050526
"7730" 1545.8 66.0372084571076 70.0300958873191
"7731" 1546 66.6138971930146 75.4175014621353
"7732" 1546.2 69.3571334236318 80.7625307128755
"7733" 1546.4 73.13478430518 84.1310735513565
"7734" 1546.6 78.1107011929008 87.3981495242436
"7735" 1546.8 83.4176162174575 89.6188770554081
"7736" 1547 88.7522681377578 90.424434646156
"7737" 1547.2 95.3657295952981 89.7868108162375
"7738" 1547.4 100.561163726811 87.619639237439
"7739" 1547.6 104.376608401646 84.949960306414
"7740" 1547.8 105.313560357761 81.2428362245888
"7741" 1548 105.268449472411 77.6827339212983
"7742" 1548.2 105.376852672624 72.5740070918847
"7743" 1548.4 104.543372464928 67.0392668151954
"7744" 1548.6 101.371966915071 62.2945226446002
"7745" 1548.8 97.9216078044818 57.5401506490206
"7746" 1549 93.1556873227367 53.9424367780126
"7747" 1549.2 87.9889166794705 50.6444980695449
"7748" 1549.4 82.2229831125708 48.3168463322669
"7749" 1549.6 76.6157394762689 46.6398582092626
"7750" 1549.8 70.6649571719819 43.8991437755642
"7751" 1550 65.0835637882024 40.9459120016193
"7752" 1550.2 59.562291981506 37.2105291768195
"7753" 1550.4 55.0092951997179 32.9725157677527
"7754" 1550.6 50.7311284537163 28.8977151989906
"7755" 1550.8 45.3505073768543 25.5443093720519
"7756" 1551 39.8693422585761 22.4626156266183
"7757" 1551.2 34.7481766241821 19.1741257972714
"7758" 1551.4 30.1877943133 16.4170978463198
"7759" 1551.6 27.0701573843432 15.8590725822148
"7760" 1551.8 26.1978120814307 17.8137964555485
"7761" 1552 25.0111408524466 21.6406130130442
"7762" 1552.2 24.412344633029 26.3659491731263
"7763" 1552.4 24.1416022252491 31.2690516212048
"7764" 1552.6 24.4246043994261 36.1029641696442
"7765" 1552.8 23.3086975239363 41.2172762657767
"7766" 1553 23.0423937571523 46.804362532935
"7767" 1553.2 23.9636459674408 51.8162060047501
"7768" 1553.4 25.2118681402851 56.5094894508038
"7769" 1553.6 27.1109280390171 61.2676549107728
"7770" 1553.8 29.7410372999141 65.9720608288997
"7771" 1554 33.1356376301804 69.6513381571683
"7772" 1554.2 36.9964043056054 73.4313896392397
"7773" 1554.4 41.9842421433496 75.8030590741417
"7774" 1554.6 47.092468581908 78.1182583885452
"7775" 1554.8 52.8593896907682 79.3788745230876
"7776" 1555 58.250878975624 80.2710074183593
"7777" 1555.2 63.5881775843368 80.0365509702529
"7778" 1555.4 69.3328727250868 79.6672251575805
"7779" 1555.6 74.6810517474326 78.676925601455
"7780" 1555.8 80.1256757624192 76.1802217123459
"7781" 1556 85.3595764741949 73.336067046037
"7782" 1556.2 88.3837245027119 69.3660649297117
"7783" 1556.4 90.5218374796591 65.1667059274933
"7784" 1556.6 92.7507883943691 60.2799568174208
"7785" 1556.8 93.7932888063738 55.0009180587304
"7786" 1557 93.3373442745474 49.1090643101927
"7787" 1557.2 92.2495394014101 43.4330054270288
"7788" 1557.4 89.7115631288083 38.5963208307962
"7789" 1557.6 85.7808681918012 35.4802617986094
"7790" 1557.8 81.8285522169711 31.8515309506567
"7791" 1558 77.7539209424413 27.4738285132397
"7792" 1558.2 73.2695759644158 23.1805208630288
"7793" 1558.4 68.8176244759389 18.6956141481903
"7794" 1558.6 65.333267484876 13.4732548059833
"7795" 1558.8 61.4680642828305 9.70836985498332
"7796" 1559 56.2882691592575 8.82223304827287
"7797" 1559.2 51.4300571011898 10.488716586505
"7798" 1559.4 48.0618237275082 14.4114347211903
"7799" 1559.6 45.1988043926942 19.8493648209606
"7800" 1559.8 43.6556236395732 25.4381315934355
"7801" 1560 43.1477800468491 32.0324145009248
"7802" 1560.2 43.7215524408187 38.3273370495498
"7803" 1560.4 44.5124859297771 44.3864300849648
"7804" 1560.6 47.0840569032374 49.5285334429335
"7805" 1560.8 50.7192362138079 53.9754761058227
"7806" 1561 55.1771566919312 57.3910417559749
"7807" 1561.2 59.8747744132851 60.4768493152826
"7808" 1561.4 64.0001695678158 64.467427634698
"7809" 1561.6 68.9613807786157 68.5318894454723
"7810" 1561.8 72.8090718436553 72.6908886616624
"7811" 1562 77.0868735774786 76.063753276811
"7812" 1562.2 81.774782523166 78.8315788743621
"7813" 1562.4 87.1779689959504 80.0818911939875
"7814" 1562.6 92.7755625405899 78.1497410054678
"7815" 1562.8 98.3985921984462 75.4790537930784
"7816" 1563 103.94371098669 72.5691347768859
"7817" 1563.2 108.156989717004 68.283071748271
"7818" 1563.4 112.119723598994 63.6854899910288
"7819" 1563.6 115.265319695825 58.4665805072288
"7820" 1563.8 117.824664565258 52.863106885887
"7821" 1564 118.068479860653 49.8254775096899
"7822" 1564.2 116.008832125414 48.408181535803
"7823" 1564.4 113.086613588368 45.1350237391154
"7824" 1564.6 109.748681379118 41.1147265163145
"7825" 1564.8 106.640877038417 36.6250548466688
"7826" 1565 102.695269495793 32.2783166632631
"7827" 1565.2 98.3915576341802 28.2970372021659
"7828" 1565.4 93.504803973521 25.3023580919648
"7829" 1565.6 88.2412351647851 22.8775990853621
"7830" 1565.8 82.947781796527 20.4290977119643
"7831" 1566 76.3649704986651 19.0053932759888
"7832" 1566.2 70.3016881968891 18.1797150591488
"7833" 1566.4 64.2313761070826 17.1388944284089
"7834" 1566.6 57.5410403098327 17.9041180622431
"7835" 1566.8 52.309823301556 20.790180641441
"7836" 1567 47.1026031345231 23.8512762278621
"7837" 1567.2 42.4902116144669 27.9308851037106
"7838" 1567.4 41.1067484435883 32.4607813654796
"7839" 1567.6 40.5080219595593 38.4609702122626
"7840" 1567.8 40.9371563375867 44.1443530253511
"7841" 1568 42.2794861801076 49.6896662910933
"7842" 1568.2 44.5754797000028 55.0605950448836
"7843" 1568.4 47.4117069892851 60.1772095369585
"7844" 1568.6 51.3254498492888 64.2008799972844
"7845" 1568.8 55.1754613208781 67.7794627204241
"7846" 1569 59.3145355651389 71.477903060698
"7847" 1569.2 63.8282127156898 74.4484862138383
"7848" 1569.4 67.4445299899371 78.2672788771088
"7849" 1569.6 71.9205516333565 81.5455107191716
"7850" 1569.8 75.9452358406457 85.0233851401107
"7851" 1570 81.2567244625851 87.3847916394788
"7852" 1570.2 87.0222718040859 88.1635610212412
"7853" 1570.4 92.6306164899403 87.4767873419081
"7854" 1570.6 98.1583809984842 86.050767788135
"7855" 1570.8 103.580807733735 85.6954215626486
"7856" 1571 107.230599763597 87.2165529987911
"7857" 1571.2 106.778193334856 86.6677479723948
"7858" 1571.4 106.584417194182 84.8847916384253
"7859" 1571.6 106.224998780359 82.4247845040616
"7860" 1571.8 106.840286117201 78.8935480151648
"7861" 1572 107.882424262943 74.1337357374776
"7862" 1572.2 108.772212330833 69.4176215557465
"7863" 1572.4 109.912432237217 64.5049366741568
"7864" 1572.6 110.111605669768 59.6500482542136
"7865" 1572.8 109.426689465327 54.9554017133593
"7866" 1573 108.921697591421 49.9087835747745
"7867" 1573.2 107.198649968517 45.4405218769312
"7868" 1573.4 104.734027722545 40.7378670965888
"7869" 1573.6 102.798231927495 35.4048803424159
"7870" 1573.8 100.440500994977 29.7765992971808
"7871" 1574 97.3697778236039 25.0696078544618
"7872" 1574.2 93.767867195496 19.8943605070913
"7873" 1574.4 89.4026572332235 16.6553860434442
"7874" 1574.6 86.2740604799377 15.099743845273
"7875" 1574.8 84.1807518197543 11.8319392759826
"7876" 1575 82.3734057899835 7.18248512625778
"7877" 1575.2 81.7277407802694 7.22134394923971
"7878" 1575.4 80.3473258436387 9.26089576244341
"7879" 1575.6 78.3129739017601 11.7268320767538
"7880" 1575.8 74.9466528257024 13.8815018062271
"7881" 1576 70.448299632621 15.3332916426928
"7882" 1576.2 65.9517561979041 16.8222545705764
"7883" 1576.4 61.5068427664279 19.7340128824335
"7884" 1576.6 58.569438494121 24.175497193021
"7885" 1576.8 55.0611580400507 28.1614879951303
"7886" 1577 52.9710893835592 33.316185827053
"7887" 1577.2 52.9830401022241 38.3002228319312
"7888" 1577.4 54.7838339253565 43.6493781253621
"7889" 1577.6 57.7115506222734 47.810778625866
"7890" 1577.8 61.8236382752502 51.8564448923776
"7891" 1578 66.5440967953715 55.2576920478257
"7892" 1578.2 71.0513613293205 57.52142367158
"7893" 1578.4 76.4512532731389 57.5678016064595
"7894" 1578.6 81.7957521286731 57.5411977509968
"7895" 1578.8 87.8815598924736 57.1889884009058
"7896" 1579 93.7216465097137 55.812614810243
"7897" 1579.2 98.9838918820369 53.0657197528303
"7898" 1579.4 104.150250774998 49.9313420095721
"7899" 1579.6 108.680907272459 47.2884649959357
"7900" 1579.8 110.378844510463 47.993998851566
"7901" 1580 114.193594810595 49.890184953005
"7902" 1580.2 118.569249659613 51.4232434776694
"7903" 1580.4 118.234366485695 52.3821156412303
"7904" 1580.6 117.723180396462 53.2656466014442
"7905" 1580.8 117.122316742001 54.1792853133728
"7906" 1581 116.691153957071 56.8326575309573
"7907" 1581.2 117.3007543131 60.3420324801672
"7908" 1581.4 118.100667534785 64.9317967334288
"7909" 1581.6 118.645926734585 67.1439912011888
"7910" 1581.8 118.835279232541 66.8455868632727
"7911" 1582 118.543653471373 65.7250091353188
"7912" 1582.2 117.999466445958 65.70031166858
"7913" 1582.4 117.273840059678 65.936120763037
"7914" 1582.6 116.754386383423 66.1143161228713
"7915" 1582.8 115.877833863127 66.7537604010532
"7916" 1583 115.669615572543 67.2064321740691
"7917" 1583.2 115.570664847713 67.4306417519408
"7918" 1583.4 115.099450930844 67.9631236893397
"7919" 1583.6 114.716944729169 68.7454953651728
"7920" 1583.8 114.428079062918 70.659452524185
"7921" 1584 113.15714768058 72.9285227705406
"7922" 1584.2 112.003213953883 75.7080084128484
"7923" 1584.4 111.36606729916 78.8294151473788
"7924" 1584.6 111.287970278355 82.3831338680991
"7925" 1584.8 112.715115602334 90.4376685292255
"7926" 1585 109.312844943904 95.7704701153145
"7927" 1585.2 106.784375411952 95.7766521924097
"7928" 1585.4 102.014539281382 96.4795907232977
"7929" 1585.6 97.3311268330437 98.3786138305202
"7930" 1585.8 92.8815973413492 100.61198756967
"7931" 1586 90.4113041065178 103.028761562805
"7932" 1586.2 88.9444464343684 107.52981109664
"7933" 1586.4 88.4076757019646 111.77681880367
"7934" 1586.6 88.0080122032187 112.004002772294
"7935" 1586.8 86.2221362482324 111.539159236634
"7936" 1587 83.6342832538493 110.997266298708
"7937" 1587.2 79.4262114346851 110.928304945129
"7938" 1587.4 74.4763253391462 111.370426492057
"7939" 1587.6 70.0027710685148 111.695667795813
"7940" 1587.8 65.226521278669 113.231746870814
"7941" 1588 60.507233725316 114.995690417215
"7942" 1588.2 56.2276108795139 117.686614494224
"7943" 1588.4 52.5630416149902 118.22139640326
"7944" 1588.6 49.4295689294316 116.123040375736
"7945" 1588.8 45.5805393885161 113.583579787852
"7946" 1589 41.9845152645677 110.442313049655
"7947" 1589.2 37.5835994783514 108.350559334949
"7948" 1589.4 32.6559054637002 107.442173349642
"7949" 1589.6 28.1938602236633 108.376424156003
"7950" 1589.8 27.9935476097759 108.396029749203
"7951" 1590 28.0915398307585 107.216613211471
"7952" 1590.2 27.8878015284661 105.499887000322
"7953" 1590.4 27.7535888200981 102.442920317185
"7954" 1590.6 27.3370243382633 98.3924234043853
"7955" 1590.8 27.2935227208023 93.9030564824081
"7956" 1591 26.9989534443072 89.9247964896217
"7957" 1591.2 27.5676498284222 86.4988316059226
"7958" 1591.4 28.3807446586032 82.7235336100197
"7959" 1591.6 27.7208973388925 78.3501943256734
"7960" 1591.8 27.4902726537351 74.1330457300538
"7961" 1592 26.8914612110976 69.7222882745288
"7962" 1592.2 25.5542255871641 65.2653596770852
"7963" 1592.4 23.8668350643665 60.7991788337265
"7964" 1592.6 22.4825762116158 56.5102384332211
"7965" 1592.8 20.1661859928821 52.2891076753795
"7966" 1593 16.9434302747048 48.709340540839
"7967" 1593.2 14.5663313822851 44.5719126300742
"7968" 1593.4 12.7710986661133 40.1983161719448
"7969" 1593.6 10.8965497800874 39.2544963875869
"7970" 1593.8 9.07538240594415 40.8778405621651
"7971" 1594 8.51522183369844 42.8196654947453
"7972" 1594.2 8.4045900669655 45.339362779713
"7973" 1594.4 8.77295238441007 48.4863897966038
"7974" 1594.6 10.0584558733158 52.7413589093288
"7975" 1594.8 10.7197831870754 57.416265550932
"7976" 1595 13.4659216593327 60.8231882959335
"7977" 1595.2 16.7033099296827 64.4276313090918
"7978" 1595.4 19.982743027449 66.3160144678157
"7979" 1595.6 24.0647547567773 68.0244387572944
"7980" 1595.8 28.2679580101318 69.3548036755852
"7981" 1596 32.9841485625771 71.2723822853888
"7982" 1596.2 37.3452653506827 74.0693350445878
"7983" 1596.4 42.0644636657195 76.186866023914
"7984" 1596.6 47.0442223903415 78.8497262619642
"7985" 1596.8 51.9186637464891 81.3643511319728
"7986" 1597 56.9313962972687 83.7272772061599
"7987" 1597.2 61.0321044802241 86.75926344598
"7988" 1597.4 65.0999023393397 89.6491228362472
"7989" 1597.6 67.8418449266535 92.3730933790024
"7990" 1597.8 71.5470466624199 93.9829359625244
"7991" 1598 75.5196494038199 93.2514080919853
"7992" 1598.2 80.3288272278377 91.3720849482919
"7993" 1598.4 84.3476754763691 88.2324939162854
"7994" 1598.6 86.8564498954517 84.1044150922083
"7995" 1598.8 90.0521646298189 79.670298130444
"7996" 1599 92.5192325146898 74.3866654428859
"7997" 1599.2 94.9271515432851 69.0327333145944
"7998" 1599.4 97.4147395976722 63.355696120182
"7999" 1599.6 99.496641016692 57.9521166775171
"8000" 1599.8 101.893654453172 52.400257820053
"8001" 1600 102.895725277505 46.4303731425008
"8002" 1600.2 104.828230986082 41.506950329521
"8003" 1600.4 107.665227015167 38.4561030253646
"8004" 1600.6 108.677298440027 34.6486119570366
"8005" 1600.8 106.4926789848 31.7723065354949
"8006" 1601 103.606787784999 28.0890900766478
"8007" 1601.2 98.9424106166422 25.8264498597907
"8008" 1601.4 94.1513507232931 23.679923010311
"8009" 1601.6 88.5800968143783 22.804252407961
"8010" 1601.8 82.9098834060165 23.212708537161
"8011" 1602 77.2407773838738 24.9519850835772
"8012" 1602.2 71.8220159312583 27.8541711470288
"8013" 1602.4 67.7291033627851 32.1051398807962
"8014" 1602.6 64.0147604313957 37.2609329145708
"8015" 1602.8 60.7125896289246 42.5121634783078
"8016" 1603 57.1903104692962 47.8585483502732
"8017" 1603.2 55.5105874071339 53.4505581675404
"8018" 1603.4 55.6065569066539 59.7333185077009
"8019" 1603.6 55.4916817527613 65.8430348972669
"8020" 1603.8 55.8382984513371 71.6680846761008
"8021" 1604 56.3950757728752 77.508513030455
"8022" 1604.2 57.1384058921213 83.5988663088477
"8023" 1604.4 58.337812973471 88.9013139062188
"8024" 1604.6 60.8484515557851 92.6755297649386
"8025" 1604.8 60.7685600979389 95.3491377840544
"8026" 1605 59.0756876549575 98.533059170365
"8027" 1605.2 57.3087473952629 103.1323391801
"8028" 1605.4 57.1364151576523 108.453958677515
"8029" 1605.6 57.930777635673 110.096314614399
"8030" 1605.8 60.6899058971833 109.394892694869
"8031" 1606 64.3045668183526 108.211482561569
"8032" 1606.2 68.2483978387851 105.463194241011
"8033" 1606.4 71.9922303110283 101.91328266684
"8034" 1606.6 74.8485378975886 97.2738739889127
"8035" 1606.8 77.8744023228034 92.7528791808912
"8036" 1607 80.2082551289621 87.7430703614713
"8037" 1607.2 81.171749002876 82.0578925089651
"8038" 1607.4 82.6133812811351 76.5088179577538
"8039" 1607.6 83.2206791447687 70.1021819793075
"8040" 1607.8 83.7141599344947 64.0781017420368
"8041" 1608 84.0622021399504 57.4797064183346
"8042" 1608.2 83.7618247992889 51.0470120283799
"8043" 1608.4 83.2040787475851 44.4229105219038
"8044" 1608.6 81.5496065470491 37.8215093193728
"8045" 1608.8 79.2174793972616 31.185972619021
"8046" 1609 75.6896516369214 25.8035480741879
"8047" 1609.2 70.5942107697928 20.7388381826057
"8048" 1609.4 65.0375632932811 16.8201857652492
"8049" 1609.6 58.6618946971945 13.2505473593595
"8050" 1609.8 53.2750690317772 11.5815919029975
"8051" 1610 49.7361679770946 12.4082515245764
"8052" 1610.2 45.5830196060272 14.3474435359116
"8053" 1610.4 39.6820904926827 15.6885735901863
"8054" 1610.6 33.8575029579755 17.2828193141716
"8055" 1610.8 28.3492722661184 18.1081266063859
"8056" 1611 24.1349222099442 19.7254422755515
"8057" 1611.2 22.9409770410055 22.9443849890996
"8058" 1611.4 23.9328458458971 27.4553529894608
"8059" 1611.6 25.1275338995961 32.1138169767374
"8060" 1611.8 27.2324429464011 37.5379745354768
"8061" 1612 29.1299449617051 42.4203811988288
"8062" 1612.2 32.2101726020038 46.9412858810991
"8063" 1612.4 35.3782467319759 51.2462070468456
"8064" 1612.6 39.1361945430293 55.5987668533188
"8065" 1612.8 43.3282548501235 59.8507000144134
"8066" 1613 47.1535693282502 64.0538267705171
"8067" 1613.2 51.5355160634027 68.1529498213229
"8068" 1613.4 56.213158250126 72.1476295203924
"8069" 1613.6 61.2949181479558 74.9801448440288
"8070" 1613.8 66.8086326215146 77.2690842249222
"8071" 1614 72.5642415631022 78.7006997787849
"8072" 1614.2 78.4439527309291 79.7627149439694
"8073" 1614.4 84.9344881089338 79.5572321056321
"8074" 1614.6 91.3908216190119 78.8552162279615
"8075" 1614.8 97.131556593905 76.8215630559248
"8076" 1615 100.306717755598 72.8836962465835
"8077" 1615.2 103.405042757273 68.7670113299973
"8078" 1615.4 106.456725325904 64.1522368117192
"8079" 1615.6 108.957375510928 59.1756647500526
"8080" 1615.8 110.152346285129 53.5748265433088
"8081" 1616 111.731861307613 47.2957901562911
"8082" 1616.2 112.581035471236 41.5558835916517
"8083" 1616.4 111.47016367659 35.6435882870288
"8084" 1616.6 110.940150057318 29.8366416568403
"8085" 1616.8 111.488582145716 29.7717948322578
"8086" 1617 113.037546393785 31.0378274184691
"8087" 1617.2 113.046746492769 31.2275407745878
"8088" 1617.4 113.018851792649 32.2193605122848
"8089" 1617.6 112.403085804156 32.3801994126497
"8090" 1617.8 112.450249069737 32.2774473086716
"8091" 1618 111.758284425024 32.452923189298
"8092" 1618.2 111.610477604777 32.7864776490364
"8093" 1618.4 111.452490580413 33.0833457541916
"8094" 1618.6 111.479662965785 33.4056763785526
"8095" 1618.8 111.261323242921 33.5457566254606
"8096" 1619 111.345964014875 34.4373912299019
"8097" 1619.2 110.7768584118 35.3126844761942
"8098" 1619.4 110.801131707105 36.0726147779428
"8099" 1619.6 111.646154324503 36.4433414208685
"8100" 1619.8 112.115279404409 36.8556215940128
"8101" 1620 112.175146638999 37.2509283317907
"8102" 1620.2 112.400504914506 38.2159074355869
"8103" 1620.4 112.593306197519 39.1762106696616
"8104" 1620.6 113.214025375863 40.3324522763803
"8105" 1620.8 114.361747307585 41.8953167842066
"8106" 1621 115.290485505047 44.5235238266288
"8107" 1621.2 116.962682374488 47.1725342024428
"8108" 1621.4 118.625073176887 50.3300129655563
"8109" 1621.6 119.884987507552 51.614912577959
"8110" 1621.8 119.241695436152 51.9192102721303
"8111" 1622 118.568032563185 52.9797150738128
"8112" 1622.2 117.853903556686 55.0576699374868
"8113" 1622.4 116.682517925709 58.1407331337387
"8114" 1622.6 115.927667435809 61.6917701278145
"8115" 1622.8 115.58187650058 65.5402651378894
"8116" 1623 116.29632208009 69.840955176271
"8117" 1623.2 117.569296443064 73.7724832719358
"8118" 1623.4 118.684873820285 75.1654575905046
"8119" 1623.6 117.668649441306 74.8983232354153
"8120" 1623.8 116.49714299073 76.0055485847241
"8121" 1624 114.52433593519 77.7311691514097
"8122" 1624.2 111.640396970261 79.9134423660287
"8123" 1624.4 109.198921627193 82.4486379978608
"8124" 1624.6 106.721886976673 84.7916946735728
"8125" 1624.8 104.161379926995 87.7635834568514
"8126" 1625 101.803053705688 90.3531611914678
"8127" 1625.2 100.749069353957 93.5001555958564
"8128" 1625.4 100.191609313751 97.391222123944
"8129" 1625.6 101.146121679253 101.382499875819
"8130" 1625.8 100.555784368649 103.984818506533
"8131" 1626 98.2824602095638 106.048200640471
"8132" 1626.2 95.5410632331325 109.012636424766
"8133" 1626.4 93.2405446964461 110.48800484069
"8134" 1626.6 90.6099661114546 111.02930331991
"8135" 1626.8 86.8854250220111 112.687697207837
"8136" 1627 83.183758528959 114.90937444429
"8137" 1627.2 79.3569338751656 115.192149168091
"8138" 1627.4 74.954812683443 115.833587896713
"8139" 1627.6 70.8571810792075 116.371495922443
"8140" 1627.8 66.4554283980013 116.657035289488
"8141" 1628 62.3555344372199 116.687393574072
"8142" 1628.2 58.3358475314222 116.684546345799
"8143" 1628.4 54.1830336434429 115.912165350318
"8144" 1628.6 50.3797435202161 113.729137608141
"8145" 1628.8 45.9824880408297 112.915301799502
"8146" 1629 41.0701054263938 112.772364785446
"8147" 1629.2 37.3514767169461 113.207699638724
"8148" 1629.4 37.6033661332979 113.314729367208
"8149" 1629.6 37.9516648574166 112.762234384055
"8150" 1629.8 38.0087677274279 111.552153800002
"8151" 1630 37.4457336882629 109.867083025923
"8152" 1630.2 36.2285672961953 106.76030101308
"8153" 1630.4 34.6632514373109 103.616325355693
"8154" 1630.6 32.4204078055287 100.109337147388
"8155" 1630.8 30.4495796654575 95.9947835850891
"8156" 1631 28.2230250553553 93.5974955621114
"8157" 1631.2 25.3518845227603 91.3057331638965
"8158" 1631.4 21.3118964505959 90.4256467585693
"8159" 1631.6 17.0812478990671 91.2780022446442
"8160" 1631.8 14.6020328775101 93.9279020370788
"8161" 1632 15.5683733491044 93.8645721120119
"8162" 1632.2 16.5919127197594 94.500291044439
"8163" 1632.4 18.1670276386674 95.733377652743
"8164" 1632.6 20.3135231310928 97.7791696268749
"8165" 1632.8 23.2072387292556 100.397209343709
"8166" 1633 26.6707335537935 102.932930334986
"8167" 1633.2 30.6461516791953 105.222390449542
"8168" 1633.4 35.0135513747851 107.442707215516
"8169" 1633.6 39.8766739675959 108.148325125299
"8170" 1633.8 45.0887915207493 109.319651208984
"8171" 1634 50.4309833176499 108.822004445515
"8172" 1634.2 55.3158789353654 107.855658076868
"8173" 1634.4 60.0416904948565 106.231703699913
"8174" 1634.6 64.7918439829101 105.025039526886
"8175" 1634.8 69.2059959092071 102.732623250625
"8176" 1635 74.2012276347667 100.538723193763
"8177" 1635.2 77.8530273658743 97.1765062746627
"8178" 1635.4 82.0288927703764 94.3182195698549
"8179" 1635.6 86.1237671721299 91.1364703947529
"8180" 1635.8 90.2518079077329 88.3406885906809
"8181" 1636 94.0423010874693 85.2669584442656
"8182" 1636.2 97.9854554859572 82.1853556985288
"8183" 1636.4 102.35929817273 79.8592640053437
"8184" 1636.6 106.850342698029 76.7881762208337
"8185" 1636.8 111.426694929233 74.2479396328688
"8186" 1637 115.22571853693 71.1597627734563
"8187" 1637.2 118.76000796199 69.4355518561863
"8188" 1637.4 118.529694025699 69.1776376229428
"8189" 1637.6 116.900846023704 67.7215387913917
"8190" 1637.8 115.181245490992 64.654338982409
"8191" 1638 114.351185386039 60.7677591640118
"8192" 1638.2 112.905576929843 56.1761056159792
"8193" 1638.4 111.956429014871 51.5917483797012
"8194" 1638.6 111.504391274166 46.5333170902907
"8195" 1638.8 110.20992464337 41.374826101419
"8196" 1639 107.394892617569 37.2295136167328
"8197" 1639.2 104.299991183875 33.2014144705944
"8198" 1639.4 100.803215822309 28.534199627505
"8199" 1639.6 96.8805913104257 24.2819931304819
"8200" 1639.8 92.6582573647153 20.7440636413311
"8201" 1640 88.0281658664263 16.9787177507998
"8202" 1640.2 84.1547417030805 12.6382528928697
"8203" 1640.4 80.3336204015164 7.8719909837825
"8204" 1640.6 78.5044637397851 4.58328744127877
"8205" 1640.8 78.7228034626487 5.20585070511968
"8206" 1641 76.85245818801 6.59879912625377
"8207" 1641.2 74.9215363020291 8.75169895606027
"8208" 1641.4 71.2222644600641 11.4299737665637
"8209" 1641.6 66.7058479090921 13.305747953265
"8210" 1641.8 62.1134528993211 14.9019283266368
"8211" 1642 57.5851578600123 17.8223460424833
"8212" 1642.2 53.843877203376 21.669846023756
"8213" 1642.4 50.890877755163 27.12122992795
"8214" 1642.6 50.5005591925656 32.88246156098
"8215" 1642.8 50.6468278175915 38.3353344519401
"8216" 1643 51.3193979211851 43.4687069222538
"8217" 1643.2 51.5043433718588 48.4067398139632
"8218" 1643.4 53.3316640156851 52.8372286587442
"8219" 1643.6 56.7147495053532 56.6868167122106
"8220" 1643.8 60.583960152897 60.6394791094168
"8221" 1644 64.6123222597616 64.1905850087006
"8222" 1644.2 68.6317832136444 67.8723017037788
"8223" 1644.4 72.8515140305725 70.7020988163516
"8224" 1644.6 77.6402943064416 73.6719984541051
"8225" 1644.8 82.4220212667291 77.1674131769408
"8226" 1645 87.8081350587769 78.8525067255124
"8227" 1645.2 93.1426088460474 79.2324004302911
"8228" 1645.4 98.623824084302 79.6603963289949
"8229" 1645.6 104.026748646233 78.8935480151648
"8230" 1645.8 109.101336830826 78.6865027536763
"8231" 1646 112.929360044618 76.7667651245526
"8232" 1646.2 116.962682374488 73.7082790766381
"8233" 1646.4 118.091748354854 72.2330374251891
"8234" 1646.6 116.971202049485 72.2628366340365
"8235" 1646.8 116.742347686405 73.5316995080784
"8236" 1647 117.347264893375 75.283421331037
"8237" 1647.2 117.192924435006 77.142168105328
"8238" 1647.4 116.798374356691 79.2338968603256
"8239" 1647.6 116.48624801464 82.0879879842788
"8240" 1647.8 116.069427219047 82.2422783622442
"8241" 1648 115.359618851808 82.3063277071424
"8242" 1648.2 114.350440089156 83.023974398682
"8243" 1648.4 112.727236280078 85.2837071910044
"8244" 1648.6 110.968677201401 88.6988663109968
"8245" 1648.8 110.023238332466 92.1954112962977
"8246" 1649 110.270745425657 95.0799568320848
"8247" 1649.2 110.05710415759 94.6286195196305
"8248" 1649.4 110.040314146437 93.8508545414549
"8249" 1649.6 109.650426891515 93.3714694930206
"8250" 1649.8 109.436537158572 93.3586999567255
"8251" 1650 109.146004253517 93.3549365771263
"8252" 1650.2 108.849929989182 93.1243367523676
"8253" 1650.4 107.868205928149 93.1146804501279
"8254" 1650.6 107.584954395785 92.7724718279788
"8255" 1650.8 107.070980559908 92.6627602286435
"8256" 1651 106.5178675762 92.7754799362239
"8257" 1651.2 105.187967088883 93.4087658825654
"8258" 1651.4 103.110789184883 94.9824814592239
"8259" 1651.6 100.808821604082 97.4638353345711
"8260" 1651.8 98.671454701029 100.754882860126
"8261" 1652 96.3959187582427 104.540322770232
"8262" 1652.2 95.2356262486081 108.681437231162
"8263" 1652.4 95.0727645213526 108.79042572738
"8264" 1652.6 93.8783133582061 108.389228270371
"8265" 1652.8 91.6837994065437 108.071737659477
"8266" 1653 87.9506208250053 108.027997654974
"8267" 1653.2 83.8452631769795 107.728152736779
"8268" 1653.4 80.1979151947054 107.040834329108
"8269" 1653.6 77.7169487679266 105.99451752268
"8270" 1653.8 76.1282278563029 105.122407241136
"8271" 1654 72.8780209824285 104.136271869359
"8272" 1654.2 69.373162813742 102.397550173874
"8273" 1654.4 65.8752660914715 100.388167362554
"8274" 1654.6 63.7318450433229 97.2814424877094
"8275" 1654.8 61.7684085800782 93.3960728668305
"8276" 1655 60.7053126938107 89.5237189827724
"8277" 1655.2 61.0807675055745 85.8682467848972
"8278" 1655.4 61.0992971924969 81.419616386461
"8279" 1655.6 61.7128868725412 77.2409756724678
"8280" 1655.8 62.1281415144993 72.9771518651716
"8281" 1656 62.5916477302609 68.9276420904884
"8282" 1656.2 62.3871806793424 64.1675399861681
"8283" 1656.4 62.3403762096157 59.608609568561
"8284" 1656.6 62.4888499958613 55.1039287350966
"8285" 1656.8 62.4492427900647 50.3774688433678
"8286" 1657 63.5298086097466 46.2611630347826
"8287" 1657.2 64.9516957027614 42.4823285319894
"8288" 1657.4 65.6417031265803 37.768811152391
"8289" 1657.6 66.3969133032004 32.5128417826826
"8290" 1657.8 64.5008227036517 28.9850791169843
"8291" 1658 61.021224341973 25.3972835603897
"8292" 1658.2 56.7544788263897 22.2596789143078
"8293" 1658.4 52.2579276936631 21.4231523619312
"8294" 1658.6 47.1188371716197 21.3067673699028
"8295" 1658.8 41.4901920794571 21.0742624683728
"8296" 1659 36.0702552503664 21.0731514197264
"8297" 1659.2 30.5922195760996 21.0415720435368
"8298" 1659.4 25.4127856458803 22.2099347590764
"8299" 1659.6 22.1610130937851 23.850292715597
"8300" 1659.8 22.1489108920139 26.7748747890711
"8301" 1660 23.314876466104 30.2984365254426
"8302" 1660.2 25.0714032410392 33.5429995664878
"8303" 1660.4 26.6670171296276 37.3824069950524
"8304" 1660.6 28.6800133907136 41.6000195682907
"8305" 1660.8 30.711993983037 45.1442238380996
"8306" 1661 33.8071903613081 48.4332120449749
"8307" 1661.2 37.1604852531731 51.5130724603124
"8308" 1661.4 41.5201875175231 53.7416189833383
"8309" 1661.6 45.9651009489993 55.3922335677669
"8310" 1661.8 50.2904702617618 55.5186786097497
"8311" 1662 55.3086180858171 55.2355302775568
"8312" 1662.2 60.5374787009711 54.4982045813311
"8313" 1662.4 65.4914348431709 53.0379087665878
"8314" 1662.6 71.0513613293205 52.06883167358
"8315" 1662.8 76.1727497638874 51.3818909494225
"8316" 1663 80.9016719603897 49.6977498322613
"8317" 1663.2 83.8795490995761 46.1157039420362
"8318" 1663.4 87.8068629057249 42.5076460976152
"8319" 1663.6 90.6801353659988 37.9923056689372
"8320" 1663.8 94.0470681726222 33.4939506887032
"8321" 1664 98.3645269099896 30.4270392326651
"8322" 1664.2 102.894492420116 28.442580355446
"8323" 1664.4 104.205545728893 27.2160381274826
"8324" 1664.6 105.175669559459 28.6844384778427
"8325" 1664.8 105.515704651724 29.71827975267
"8326" 1665 107.012919074566 31.8766748419819
"8327" 1665.2 110.019938859468 35.1717902570044
"8328" 1665.4 112.708930358191 38.6467737234272
"8329" 1665.6 115.039670018051 41.9633614900678
"8330" 1665.8 115.806776188045 44.4112826190209
"8331" 1666 115.610507409714 44.6872855885485
"8332" 1666.2 115.815976287029 47.0179773312256
"8333" 1666.4 116.332593485547 51.9148152016954
"8334" 1666.6 116.446195334249 55.9615039550048
"8335" 1666.8 116.247540070027 60.5100461488756
"8336" 1667 116.580173309057 65.1062796773648
"8337" 1667.2 117.615425155572 69.412627019373
"8338" 1667.4 119.541091497976 72.5938630852668
"8339" 1667.6 118.474306243127 71.9277065826629
"8340" 1667.8 117.5214544654 71.7944729624134
"8341" 1668 116.272134867175 72.2208428401983
"8342" 1668.2 114.871432791313 73.5295959041784
"8343" 1668.4 112.911811707667 75.6670855681863
"8344" 1668.6 111.454934657404 79.1715931146002
"8345" 1668.8 110.916378668471 83.1654703758552
"8346" 1669 111.708948228374 87.358408129811
"8347" 1669.2 112.969543545737 88.1108765943145
"8348" 1669.4 113.010161724152 87.2089212056147
"8349" 1669.6 113.281361483127 86.8732549163215
"8350" 1669.8 113.208913570865 87.0662044784528
"8351" 1670 112.881758050985 88.2820725754134
"8352" 1670.2 112.802627464166 89.0258240044097
"8353" 1670.4 112.341405570643 88.2650877772886
"8354" 1670.6 111.595876044083 87.6285250145046
"8355" 1670.8 111.297909899185 87.5535623441788
"8356" 1671 110.578408090083 87.8101517531362
"8357" 1671.2 110.016692603777 87.2566590003901
"8358" 1671.4 109.753008833085 86.6707617349788
"8359" 1671.6 109.296172806856 85.4559908874303
"8360" 1671.8 109.155300891209 83.3989468889408
"8361" 1672 109.279319064272 79.9234287982596
"8362" 1672.2 109.20668550526 77.2531223045534
"8363" 1672.4 109.415467423685 73.6364703873788
"8364" 1672.6 108.976397286606 69.833803434439
"8365" 1672.8 108.926116137229 65.3438820272868
"8366" 1673 109.825216515388 61.078288386318
"8367" 1673.2 110.529734046273 56.8871653570532
"8368" 1673.4 111.730037088142 52.3753799452907
"8369" 1673.6 112.959048391599 47.4514993081683
"8370" 1673.8 111.187559823035 42.6084225969741
"8371" 1674 108.245496969257 39.7564005369488
"8372" 1674.2 103.857621731273 37.5104733866982
"8373" 1674.4 99.3875201674994 34.3484431355764
"8374" 1674.6 94.6434818246039 31.1999404776351
"8375" 1674.8 90.0127653358638 27.4800337883359
"8376" 1675 86.6108920424595 23.3465743291916
"8377" 1675.2 84.2694133173339 18.4073066005476
"8378" 1675.4 82.8086160312466 13.5396191874442
"8379" 1675.6 82.8336214284859 8.25489361091066
"8380" 1675.8 82.8888220223914 7.46981849758783
"8381" 1676 82.7325829676714 8.12983266941514
"8382" 1676.2 81.2776959702697 7.88030804226724
"8383" 1676.4 78.7733110767693 7.53421919047759
"8384" 1676.6 75.2978203504851 7.73350748847493
"8385" 1676.8 71.9182898978339 7.76950735880926
"8386" 1677 67.2636381922241 7.17105213951658
"8387" 1677.2 62.3848680861551 5.94873546552484
"8388" 1677.4 57.1469688373199 4.34100033837761
"8389" 1677.6 51.5580736515005 4.66867143685185
"8390" 1677.8 46.4784194171406 6.19959149782878
"8391" 1678 41.216235393674 8.47006234567322
"8392" 1678.2 36.3776539597189 11.3188422623376
"8393" 1678.4 33.5607632574041 15.1963682945288
"8394" 1678.6 31.6223051321265 19.7797753311751
"8395" 1678.8 31.2834971508339 24.6339121098824
"8396" 1679 29.4026378901997 29.24740022898
"8397" 1679.2 27.1147552801945 32.632089219517
"8398" 1679.4 24.685473935121 36.6020517241772
"8399" 1679.6 21.7633643710213 40.5871081412335
"8400" 1679.8 18.8125623668081 44.6673284507519
"8401" 1680 14.8665485012226 46.862174613271
"8402" 1680.2 11.4581124111106 49.4894282110753
"8403" 1680.4 9.27627855527306 53.7555410209568
"8404" 1680.6 9.88430538093022 58.1386711727868
"8405" 1680.8 12.3110354730171 62.0871015939008
"8406" 1681 15.0038667089148 66.5128700292502
"8407" 1681.2 18.1123276733432 70.2612072510753
"8408" 1681.4 22.0282389379896 73.8382871041879
"8409" 1681.6 26.4431480543441 76.5165613743988
"8410" 1681.8 30.380790419604 79.3624586601941
"8411" 1682 34.4818927445946 82.4542760521716
"8412" 1682.2 39.7096907896355 84.6617156751232
"8413" 1682.4 44.4192725713351 87.9268052488038
"8414" 1682.6 48.8495035697101 90.9906426572038
"8415" 1682.8 51.1993110736101 94.7555276082038
"8416" 1683 54.5621987977603 99.2528699071445
"8417" 1683.2 58.6854398540991 102.780638992037
"8418" 1683.4 63.1230922752388 105.810526969575
"8419" 1683.6 66.4745053640456 110.268168206835
"8420" 1683.8 69.3153516151044 114.843632560499
"8421" 1684 73.0185836343492 117.385864906619
"8422" 1684.2 76.4858787965727 116.164102988215
"8423" 1684.4 78.2662656214459 114.780679726324
"8424" 1684.6 82.5300961289461 112.696106563851
"8425" 1684.8 87.5515471888476 110.717573392145
"8426" 1685 91.6029836146798 107.429216771976
"8427" 1685.2 96.2595518435482 104.655091018608
"8428" 1685.4 100.947585505062 101.27760985239
"8429" 1685.6 105.144936120734 96.926994076516
"8430" 1685.8 109.310213729273 93.0374300322106
"8431" 1686 113.509344423809 90.1726746967605
"8432" 1686.2 112.805795140033 89.0429396724007
"8433" 1686.4 111.979958863395 86.5091154971751
"8434" 1686.6 110.99606998501 82.9091223744538
"8435" 1686.8 110.571997832946 77.9968936855372
"8436" 1687 110.46575123062 73.2259166038222
"8437" 1687.2 110.608894789566 68.3338088371751
"8438" 1687.4 110.802180046466 63.3320206418187
"8439" 1687.6 111.191650903466 58.5012728692809
"8440" 1687.8 111.947656172987 52.7960104650691
"8441" 1688 111.930290403636 47.2601198813511
"8442" 1688.2 111.922963128224 41.3811589608824
"8443" 1688.4 111.541483736737 34.8801017657669
"8444" 1688.6 111.735346123816 29.1088024573646
"8445" 1688.8 110.801229860043 29.521985865311
"8446" 1689 108.064065370666 29.0967686431716
"8447" 1689.2 104.8301605292 28.5856164150532
"8448" 1689.4 100.260389568979 27.3013738016094
"8449" 1689.6 94.9428560133254 25.4765143829239
"8450" 1689.8 89.3811498681997 23.3071780522971
"8451" 1690 84.1045353689691 21.3796076202608
"8452" 1690.2 79.2026490293677 19.3379461872729
"8453" 1690.4 73.452859210148 16.5500936120046
"8454" 1690.6 67.534367934285 14.7698049749573
"8455" 1690.8 60.9741862419032 13.9129544862256
"8456" 1691 54.2721403638179 13.6033686417173
"8457" 1691.2 48.1756690549389 13.8511958730442
"8458" 1691.4 41.9317303216523 15.6923350889897
"8459" 1691.6 36.2627203702024 18.1081996230445
"8460" 1691.8 31.1416362646095 21.2153282181662
"8461" 1692 26.6906403004569 25.4717048889741
"8462" 1692.2 23.1975735517382 30.3857317175288
"8463" 1692.4 20.048238391027 35.0091276973997
"8464" 1692.6 18.8384086075139 39.3270584261135
"8465" 1692.8 19.2307085506422 43.9959380942893
"8466" 1693 19.7956900841997 49.3953926118337
"8467" 1693.2 21.1758193399222 54.8187462062626
"8468" 1693.4 23.5985721919802 59.8002807102239
"8469" 1693.6 26.1391797045708 64.3191528932907
"8470" 1693.8 29.6907829957851 68.5239164068365
"8471" 1694 33.6706883157538 72.85022609481
"8472" 1694.2 36.882407657599 77.0090162851451
"8473" 1694.4 41.4205498218397 80.3262409045678
"8474" 1694.6 46.4316450786375 83.5325417776599
"8475" 1694.8 51.5407581935817 86.1295732757745
"8476" 1695 57.0660228724878 87.1870737764882
"8477" 1695.2 61.8825638312678 89.4442866712357
"8478" 1695.4 66.5521074120165 92.4677082000701
"8479" 1695.6 71.4985838401214 94.8121387482588
"8480" 1695.8 77.0097987697329 94.9515330503679
"8481" 1696 82.7208591533249 94.2124225613739
"8482" 1696.2 88.023357265072 92.7603361418549
"8483" 1696.4 92.1564422009429 88.9805972298709
"8484" 1696.6 95.3955691956229 84.8467398880288
"8485" 1696.8 99.3642224224132 80.8898018147065
"8486" 1697 102.790753608428 76.0310979502192
"8487" 1697.2 106.014607900361 71.4593282967488
"8488" 1697.4 107.70504124336 65.7139840379038
"8489" 1697.6 109.101674237273 59.6767899506873
"8490" 1697.8 110.044945535298 53.5625765197724
"8491" 1698 109.323324318492 47.6031933836873
"8492" 1698.2 108.24357177998 40.9821888146873
"8493" 1698.4 108.185122601654 34.8965704137665
"8494" 1698.6 108.494733975809 29.1108232090678
"8495" 1698.8 109.448850639999 28.2436420040288
"8496" 1699 108.508377234156 29.3963501049885
"8497" 1699.2 106.740555394894 30.1353575951716
"8498" 1699.4 104.1810424342 31.0902623328337
"8499" 1699.6 99.7361264470901 31.7092725112322
"8500" 1699.8 94.7481205848254 31.9907285556497
"8501" 1700 89.6942211086331 33.9018746145248
"8502" 1700.2 84.4774504139461 35.1716024179525
"8503" 1700.4 79.3942304943948 38.129235626419
"8504" 1700.6 74.0150792375915 40.7475410501336
"8505" 1700.8 68.5449948760389 42.5162509482442
"8506" 1701 63.1179245946948 45.3452194843295
"8507" 1701.2 57.595761351621 47.7080566308178
"8508" 1701.4 52.4358810445851 50.5681115272688
"8509" 1701.6 46.8427144091366 53.6474872000678
"8510" 1701.8 42.5108653720351 57.8109712312788
"8511" 1702 40.4419901413432 63.169214668959
"8512" 1702.2 40.335246831314 68.4911097389709
"8513" 1702.4 41.8090729398179 73.9745438607911
"8514" 1702.6 43.8425960557371 78.6692128015328
"8515" 1702.8 46.7253444134244 83.4527321758157
"8516" 1703 50.6021224262101 86.4240968588788
"8517" 1703.2 55.2902403423274 87.845885526961
"8518" 1703.4 60.3691028087082 89.4871020645929
"8519" 1703.6 66.0779829720487 90.4208940020015
"8520" 1703.8 71.6167944398661 90.1870519993261
"8521" 1704 77.1659374611299 89.9747728385288
"8522" 1704.2 81.4593871740151 88.5564785229934
"8523" 1704.4 85.2893981327766 85.1360925303762
"8524" 1704.6 87.780361317335 80.4002809372788
"8525" 1704.8 90.0711299849755 74.9152330345288
"8526" 1705 91.7904626990991 69.2185511743594
"8527" 1705.2 93.7938551970966 63.4971393306763
"8528" 1705.4 95.6087255430351 57.6706779655852
"8529" 1705.6 96.9552497864436 51.9570342647849
"8530" 1705.8 97.747674362527 46.4545454627868
"8531" 1706 97.1774276059517 40.4068786889097
"8532" 1706.2 95.1592761740571 35.2665804974528
"8533" 1706.4 92.1856418389335 29.871508476646
"8534" 1706.6 89.136019492662 24.8342740404442
"8535" 1706.8 85.7504331723432 20.6534890234241
"8536" 1707 81.2516990321722 17.6305611507788
"8537" 1707.2 78.099537690047 13.2984706262907
"8538" 1707.4 76.6591845139988 8.267652017899
"8539" 1707.6 75.7315898011438 6.3262438528532
"8540" 1707.8 74.9143413528235 8.00613708837493
"8541" 1708 73.2041844916355 9.86797763281617
"8542" 1708.2 70.6123953661571 11.330341686866
"8543" 1708.4 66.1251534893335 12.3507183232223
"8544" 1708.6 61.5017575094625 14.4928080367223
"8545" 1708.8 56.962871208996 17.3688854187319
"8546" 1709 52.9775172596688 20.5689527133776
"8547" 1709.2 48.358829300626 24.0184733129379
"8548" 1709.4 46.2250379718632 28.6909249413647
"8549" 1709.6 43.4348444103866 33.571481618146
"8550" 1709.8 42.7699805460228 38.9955915644878
"8551" 1710 44.0793943367931 43.5576361012688
"8552" 1710.2 45.9310995249755 48.6692247266954
"8553" 1710.4 48.1996364922928 53.7210279111672
"8554" 1710.6 51.6015614431054 57.9225384038569
"8555" 1710.8 54.5060684460235 62.2114925937672
"8556" 1711 57.0896049126455 66.8857931570753
"8557" 1711.2 60.1406037283803 71.9076525276954
"8558" 1711.4 61.5959843297044 76.4657877098433
"8559" 1711.6 63.7255104671722 80.8975891552223
"8560" 1711.8 66.6512400386506 85.4140363744153
"8561" 1712 69.2121731798359 90.0671896520542
"8562" 1712.2 72.6187716357769 94.8303890147337
"8563" 1712.4 75.9534296264351 98.8839186924038
"8564" 1712.6 79.4255399332075 102.528492962003
"8565" 1712.8 84.8623123243256 103.488709827137
"8566" 1713 89.7955123811462 102.008701077501
"8567" 1713.2 93.7819642986199 99.4346269110746
"8568" 1713.4 97.3029237709851 95.3985778601418
"8569" 1713.6 100.251020122446 90.6018869303084
"8570" 1713.8 101.956253836359 83.8194399463766
"8571" 1714 102.565805770898 78.3094924925772
"8572" 1714.2 102.038135577543 72.9825362548997
"8573" 1714.4 100.296285500499 68.0253081118859
"8574" 1714.6 99.290190771909 62.4012017931527
"8575" 1714.8 97.1069319848819 57.0393582699643
"8576" 1715 93.8226121928331 52.6743699219248
"8577" 1715.2 89.6012921257374 48.7310454976478
"8578" 1715.4 84.7503087168717 48.2630573937611
"8579" 1715.6 79.1875832588089 48.5579473389812
"8580" 1715.8 72.9004108529517 50.7278563994097
[truncated: 19,957 more chars]
