# Supplementary material for: Adaptive switch to sexually dimorphic movements by partner-seeking termites
Source: Sci Adv. 2019 Jun 19;5(6):eaau6108. doi: 10.1126/sciadv.aau6108 (PMC6584256; doi:10.1126/sciadv.aau6108)
Supplement: Data file S1 [file aau6108_Data_file_S1.zip › Dataset/CfExperimetns/170627_174_F_06_set1_tandem-position_5FPS.txt]

"time" "x" "y"
"1" 0 116.40594636589 88.4050267125891
"2" 0.2 115.93714416795 91.3490637605495
"3" 0.4 115.397105917435 91.7001599310452
"4" 0.6 114.75783395726 92.0908539941328
"5" 0.8 114.535365732267 92.6865813456439
"6" 1 113.941645060951 93.0646090610101
"7" 1.2 113.521062025984 93.4978264433583
"8" 1.4 112.863966237747 94.6049478714428
"9" 1.6 112.869190762098 95.3814750559737
"10" 1.8 112.589377589459 95.9070000009187
"11" 2 111.701099675618 95.9352299190183
"12" 2.2 110.905940870648 96.4182776696285
"13" 2.4 110.037563608403 96.9271191726607
"14" 2.6 108.821960864536 97.8039080496972
"15" 2.8 107.418749005816 98.5101286307895
"16" 3 105.179029440938 99.5088998383664
"17" 3.2 102.373527981768 101.432006256889
"18" 3.4 98.8938893813115 103.535493322438
"19" 3.6 95.1948471470212 105.604070421531
"20" 3.8 91.6282632768653 108.544277792924
"21" 4 89.1564634054509 112.677517664889
"22" 4.2 87.4328434177852 116.269695983003
"23" 4.4 87.189024794124 116.094213342685
"24" 4.6 85.8855059077956 116.306827020266
"25" 4.8 84.1949793399404 116.600566870119
"26" 5 83.1701811558148 116.389420616212
"27" 5.2 82.2249462934843 115.877676979598
"28" 5.4 82.0222075920759 115.322531427697
"29" 5.6 81.7850021911727 114.522626392735
"30" 5.8 80.5442550461843 112.907121890495
"31" 6 79.4682236803836 110.950366974678
"32" 6.2 77.1795565807712 108.620945610921
"33" 6.4 74.9660276098378 106.651718090745
"34" 6.6 72.1042827609449 104.940012300284
"35" 6.8 67.930117006213 102.863139607896
"36" 7 63.5691092470011 101.847994644646
"37" 7.2 59.7012168386719 102.461449439222
"38" 7.4 55.481554699034 103.064945298698
"39" 7.6 50.7110067373997 104.942032717831
"40" 7.8 46.5911359289258 107.221825216749
"41" 8 42.4875405771924 110.047061516349
"42" 8.2 38.1610133174503 114.230042373112
"43" 8.4 38.1605559185631 114.695048017118
"44" 8.6 38.6110329909776 115.159274699144
"45" 8.8 39.5122547050689 115.641442547422
"46" 9 40.314541901068 115.800275474586
"47" 9.2 40.1534893578373 115.383965392902
"48" 9.4 39.3961580782338 114.480355470725
"49" 9.6 39.1182666434079 114.281983244055
"50" 9.8 37.6828286751225 114.14532036445
"51" 10 37.4439669105005 114.19997873275
"52" 10.2 37.5095450173097 113.770945553932
"53" 10.4 36.8966471125325 113.097961843699
"54" 10.6 36.0552896709045 112.349785835553
"55" 10.8 35.1340026411458 111.505244473804
"56" 11 33.9297394245527 109.50693068704
"57" 11.2 31.8200248725627 107.083070898059
"58" 11.4 31.2173044660842 106.213936292681
"59" 11.6 29.5157550016001 104.329778572674
"60" 11.8 27.362893363593 101.948848878959
"61" 12 23.8854258367244 99.7596828122472
"62" 12.2 20.090366618092 99.0093883901944
"63" 12.4 17.4517740289175 98.88029311869
"64" 12.6 17.67466145162 98.8606979452244
"65" 12.8 17.4812818424088 98.1220280969642
"66" 13 16.4990619674883 97.3153997021453
"67" 13.2 15.5804361203691 96.54318360286
"68" 13.4 15.2401512895225 96.1053104151561
"69" 13.6 14.7832382856717 95.4430793371532
"70" 13.8 14.1594976509031 95.2415784860836
"71" 14 13.6392007409168 95.1399753185858
"72" 14.2 13.9885962279419 94.974764217758
"73" 14.4 14.6084320348547 94.9090435586157
"74" 14.6 14.6926246472673 94.5313292568582
"75" 14.8 14.6077121830947 93.9702055647495
"76" 15 14.7369364549915 92.9852101406023
"77" 15.2 13.968951917062 90.9430891567425
"78" 15.4 13.5505998674083 88.1083444382292
"79" 15.6 12.528730578155 84.6558743803569
"80" 15.8 10.6568666567004 81.0220328748994
"81" 16 8.09135350770239 77.2466451413202
"82" 16.2 5.4433446299957 73.3037702618305
"83" 16.4 2.84312702449415 69.9006798926276
"84" 16.6 2.34191350253743 69.804009779698
"85" 16.8 2.23313637850578 69.7214055178806
"86" 17 2.03761565785873 69.7259777475163
"87" 17.2 1.73253633680699 70.662557400482
"88" 17.4 2.22479074879023 71.5164572961848
"89" 17.6 2.4665467471985 72.3614856048091
"90" 17.8 2.64375775835445 72.4883992272684
"91" 18 2.82709040401529 72.0398613552546
"92" 18.2 2.87699872380101 72.2871306153599
"93" 18.4 3.36404335479154 73.0557592168282
"94" 18.6 3.39374023609664 73.300775998449
"95" 18.8 3.48698103558724 73.5419938717436
"96" 19 3.81642782218795 73.9662843577504
"97" 19.2 3.97502431268199 74.4973845809309
"98" 19.4 5.03335465456884 74.9584169089769
"99" 19.6 6.20304456976804 76.1454285516274
"100" 19.8 8.15535280186081 77.8692569016392
"101" 20 10.5221545822602 79.724681050527
"102" 20.2 13.8979129750672 82.0105076389064
"103" 20.4 15.3088303643809 83.557540477218
"104" 20.6 18.4362713512839 85.9306213005086
"105" 20.8 21.7354315625089 88.9570993072332
"106" 21 25.4687319920607 92.8386126514426
"107" 21.2 28.4913020205597 96.918623851898
"108" 21.4 31.2615121838095 101.117284205177
"109" 21.6 34.5887507665518 105.547769650392
"110" 21.8 38.3094200555448 110.887421259831
"111" 22 42.1178038144298 113.114145110906
"112" 22.2 46.7811974593995 114.320872859631
"113" 22.4 52.4680223586877 115.826926765628
"114" 22.6 58.6588721204307 117.197788136266
"115" 22.8 64.3490785727654 116.612220144036
"116" 23 70.1980212568024 115.81264966011
"117" 23.2 76.3606434120154 114.777558880596
"118" 23.4 81.9109616258875 112.599096027792
"119" 23.6 87.0488258970269 110.025706494269
"120" 23.8 90.0856960130542 106.455959306277
"121" 24 91.803233653137 102.926606055428
"122" 24.2 93.0898833125252 100.209731867498
"123" 24.4 94.2615176376723 98.3985135173689
"124" 24.6 95.9716983500487 97.9016489660549
"125" 24.8 97.3969948800529 96.9995870182937
"126" 25 99.6899010006775 95.2038382664812
"127" 25.2 101.705755432418 94.4783103893263
"128" 25.4 105.955925151967 93.0478098284591
"129" 25.6 110.377105784759 91.6843863187195
"130" 25.8 114.485447352828 89.5707410385757
"131" 26 116.630994237354 86.0079861204149
"132" 26.2 118.976886424455 82.1661877243469
"133" 26.4 120.873952473453 77.9440130120783
"134" 26.6 121.000567277672 73.7287147713723
"135" 26.8 119.574990777443 71.3675284375653
"136" 27 116.921372934047 69.0290216922973
"137" 27.2 114.574919915252 66.4232395247876
"138" 27.4 111.006298241325 63.4722935605044
"139" 27.6 107.765203425361 59.3454577164135
"140" 27.8 104.947902046561 55.1559239005558
"141" 28 102.249050128361 51.315913844292
"142" 28.2 101.461863070162 47.8871561613994
"143" 28.4 102.102980444956 44.151052832523
"144" 28.6 101.824564801677 38.5547374610919
"145" 28.8 100.741501718763 32.7058579979483
"146" 29 98.0666280911121 27.2468082226622
"147" 29.2 94.5762261353559 21.3474767958883
"148" 29.4 91.2694527956383 15.4482102743556
"149" 29.6 91.3602475794115 10.9485444079879
"150" 29.8 91.9086341556825 11.2947210673282
"151" 30 90.370331981562 11.7317408745721
"152" 30.2 87.7829217849828 12.7673449651875
"153" 30.4 84.4246631967905 14.2042833711558
"154" 30.6 81.9456779149984 16.8871137998061
"155" 30.8 77.3627575345939 20.3819703656576
"156" 31 72.1415298197348 23.6545731291217
"157" 31.2 67.5236621493048 27.6096596904219
"158" 31.4 62.2816295113249 31.3958713687733
"159" 31.6 57.1781513758788 35.2957045885178
"160" 31.8 52.3448877880954 40.1621269759669
"161" 32 47.2650766011469 44.1761680034118
"162" 32.2 42.6194051635308 47.6282450482213
"163" 32.4 37.6754130272794 51.8887473431418
"164" 32.6 34.9427941749364 56.1082619208631
"165" 32.8 31.4632212371337 61.1463291171247
"166" 33 28.6617899450875 67.1006390304311
"167" 33.2 27.4818934232673 73.114326566299
"168" 33.4 26.308587579854 79.8050765005247
"169" 33.6 26.1495190355637 85.9488429618553
"170" 33.8 26.3379934440639 91.4903644363842
"171" 34 26.1498830338687 97.3751257967205
"172" 34.2 28.7966715821606 102.040221867464
"173" 34.4 32.0238708907948 106.346535697042
"174" 34.6 35.9968152530453 108.640845973418
"175" 34.8 40.613557011875 108.814220263663
"176" 35 44.2075895778986 107.551811941963
"177" 35.2 47.6717609123736 104.866601502659
"178" 35.4 51.4242619522948 102.024037231591
"179" 35.6 55.0702618163841 98.6261424139657
"180" 35.8 59.6345580542512 94.3320811714623
"181" 36 63.9760653607046 89.0594963321036
"182" 36.2 67.9144659835682 84.1741575073022
"183" 36.4 72.284422738039 78.9277742187561
"184" 36.6 77.0976446514802 74.9409181412022
"185" 36.8 81.8541772614642 70.90262931611
"186" 37 87.657445611221 67.1832180494732
"187" 37.2 92.876972723116 65.8358452824852
"188" 37.4 98.5717231451323 66.0085552038537
"189" 37.6 104.280138314653 65.0122018030675
"190" 37.8 108.962604506557 64.2578867338406
"191" 38 112.418671208515 64.8086346012438
"192" 38.2 116.707474661383 65.6686533694024
"193" 38.4 118.14461112597 63.1314264165082
"194" 38.6 118.245698207191 62.8928310105235
"195" 38.8 119.039930137919 65.469770178325
"196" 39 119.959697667691 68.4922749639942
"197" 39.2 120.126023270229 71.4188958764579
"198" 39.4 119.209166970402 75.4031083735627
"199" 39.6 118.823690749567 81.3627476471235
"200" 39.8 117.341973926667 84.4145580875061
"201" 40 115.68898808459 89.001440561022
"202" 40.2 113.717252923683 93.1812568220387
"203" 40.4 111.57277396231 95.2940482867339
"204" 40.6 109.193744653088 97.5044687897628
"205" 40.8 106.816230247052 101.607482111168
"206" 41 105.511556144997 102.469461896235
"207" 41.2 103.135098263015 103.299565822022
"208" 41.4 100.583094030161 104.932761807966
"209" 41.6 97.2203398489726 106.963778288239
"210" 41.8 93.7527229137755 110.567305427882
"211" 42 90.1676824397543 114.086854157073
"212" 42.2 86.0873131493489 116.191827906062
"213" 42.4 82.4651140071112 117.112278839907
"214" 42.6 78.2100093492291 117.939230937955
"215" 42.8 73.495296756083 118.285210136485
"216" 43 69.7274071314175 117.464962341841
"217" 43.2 66.7455036790642 116.510951003914
"218" 43.4 62.8389430933724 114.685698898428
"219" 43.6 57.4533648111133 113.581610194879
"220" 43.8 51.8588858980974 113.989122257609
"221" 44 46.2121204505077 114.86658741165
"222" 44.2 42.7637702698595 115.971151711565
"223" 44.4 42.7456134236042 117.138388753331
"224" 44.6 42.6544937162818 116.080989764578
"225" 44.8 41.591964765836 114.195427392015
"226" 45 39.6590063615256 111.862073967108
"227" 45.2 37.4443555077698 109.299107006519
"228" 45.4 34.1114973689674 106.60363486515
"229" 45.6 29.4269948491697 103.659844313778
"230" 45.8 24.019343746539 101.029489669942
"231" 46 18.7164639271821 99.6288879843881
"232" 46.2 17.6939888532737 98.8002884432356
"233" 46.4 17.770158295913 98.97349421405
"234" 46.6 18.375473093687 98.6140128864309
"235" 46.8 19.3169011511762 97.3131922693818
"236" 47 20.0898002583409 95.6278547885215
"237" 47.2 20.477184690729 92.7336125164664
"238" 47.4 20.6572621133865 89.2511434939315
"239" 47.6 20.7607904316151 84.5813071366019
"240" 47.8 19.7543311277522 79.2415648867039
"241" 48 20.4382148550272 74.0305117608352
"242" 48.2 20.835650648446 68.6651899455352
"243" 48.4 21.9170115221811 63.1671576709152
"244" 48.6 23.2277630185321 56.9226051757114
"245" 48.8 25.0518426743041 50.1995569977658
"246" 49 26.936465139277 42.9223441184224
"247" 49.2 28.7569900108352 36.3591418077733
"248" 49.4 31.9972753512286 30.7452554514565
"249" 49.6 36.5836767367622 25.3383507246163
"250" 49.8 41.3991573458337 20.4051941461841
"251" 50 44.7797086140626 15.0794214411548
"252" 50.2 47.9268138983986 8.65753495878046
"253" 50.4 50.3003700470004 2.75259562649002
"254" 50.6 51.1386799143172 3.34293765481312
"255" 50.8 53.3347231344552 4.90019882624083
"256" 51 57.6230149002476 5.84074663206932
"257" 51.2 62.8312219001585 8.36838532183252
"258" 51.4 69.1300147065135 10.9449886473398
"259" 51.6 75.5787949088003 12.5618787459609
"260" 51.8 82.6781330957718 13.6816292806215
"261" 52 89.6641443681025 15.2604733710288
"262" 52.2 96.9380033798014 16.2927263275319
"263" 52.4 104.300506233513 18.2444027812767
"264" 52.6 107.020104323477 21.5020131332839
"265" 52.8 109.176152696453 27.6305772692607
"266" 53 111.38539698732 32.4769963592436
"267" 53.2 113.850233760583 38.32580759779
"268" 53.4 117.149164606737 44.6382811334303
"269" 53.6 119.939019873944 50.7198190568738
"270" 53.8 121.650428030856 57.1013780219653
"271" 54 121.558352078533 63.9029415768671
"272" 54.2 121.536397232881 70.9083641588341
"273" 54.4 121.117261855645 77.5928219275546
"274" 54.6 120.040595301697 80.6361535326174
"275" 54.8 119.958103321323 81.7086667410823
"276" 55 118.627510994552 83.8684501350065
"277" 55.2 115.846931732646 87.4905630565297
"278" 55.4 112.986184369464 92.7104924464171
"279" 55.6 109.867092249402 97.1601118513599
"280" 55.8 106.454469976281 101.568055921374
"281" 56 102.485731773332 105.314842525153
"282" 56.2 98.4999017191056 109.68096897339
"283" 56.4 94.8902877570588 111.483873162959
"284" 56.6 90.0632407806508 112.15616396455
"285" 56.8 84.8206123724881 113.089605720695
"286" 57 79.4653042758625 114.16561906621
"287" 57.2 73.9239126221854 116.4778927769
"288" 57.4 69.2787304695022 119.695964063989
"289" 57.6 65.9341175860232 119.838985415546
"290" 57.8 65.3325343767333 120.24361588683
"291" 58 64.0107864027738 122.277505281231
"292" 58.2 64.1146233314616 121.704062901767
"293" 58.4 63.6096149109468 120.728774182418
"294" 58.6 62.4099699246201 119.085996911972
"295" 58.8 60.0826506522492 117.414923823707
"296" 59 56.1729070041876 115.549336135182
"297" 59.2 51.3900720690754 113.38524479936
"298" 59.4 46.6109584304951 112.722148606401
"299" 59.6 41.3473200591543 110.962602768068
"300" 59.8 35.5335288521433 109.620277222469
"301" 60 29.4691273962879 108.775845971468
"302" 60.2 25.3092369760574 107.198057392593
"303" 60.4 22.2773737647215 105.45192280856
"304" 60.6 22.4188076689947 102.576608783718
"305" 60.8 21.6933807864584 98.5244632249295
"306" 61 20.5665436204633 93.4934288334058
"307" 61.2 18.1306953877549 89.600295378474
"308" 61.4 16.1815982381499 83.6156680500055
"309" 61.6 14.3446002984141 77.8335048970801
"310" 61.8 11.8681402401482 73.3636278295231
"311" 62 7.56039590662118 69.4888046666998
"312" 62.2 6.09926787050825 70.0347889059447
"313" 62.4 5.80575247580131 71.6403241568879
"314" 62.6 5.76565801208973 73.2849792610076
"315" 62.8 6.76646120355869 74.3091788087985
"316" 63 8.05823196448927 75.3959065394952
"317" 63.2 9.66535109711337 77.50078294591
"318" 63.4 12.2100053467297 81.0840399283727
"319" 63.6 16.0508018631382 83.9492338700959
"320" 63.8 20.6077565666378 87.807147951954
"321" 64 25.4862106972899 91.9019190391761
"322" 64.2 30.4018251256733 95.475338641002
"323" 64.4 36.1246636132964 98.7409941907064
"324" 64.6 41.9845326395302 101.874732741204
"325" 64.8 47.6984747812381 105.010027510219
"326" 65 54.0342270719899 107.404130224152
"327" 65.2 60.2800873019804 108.563673543032
"328" 65.4 66.4064097192832 108.704986383813
"329" 65.6 72.2246580175829 108.042792412334
"330" 65.8 77.5524229747976 106.690836902103
"331" 66 83.2175644520648 105.169582100641
"332" 66.2 88.7528819360671 103.357455872917
"333" 66.4 94.9352428125507 101.366300937087
"334" 66.6 100.944832857411 99.5903460786766
"335" 66.8 106.394820180662 96.8527510390592
"336" 67 110.574113978169 93.3083243703478
"337" 67.2 111.12180335661 89.4971116669387
"338" 67.4 111.560139720332 84.0346606123736
"339" 67.6 110.624111130786 78.7220712011533
"340" 67.8 110.138306899361 74.0521195186263
"341" 68 108.736350768076 67.5383790936996
"342" 68.2 107.553895382372 61.0634942473649
"343" 68.4 105.390557676945 55.2869911704672
"344" 68.6 103.311384533415 50.509799516051
"345" 68.8 100.832940062479 43.8274150168512
"346" 69 99.1022439394625 36.5360503592405
"347" 69.2 98.3768876769137 29.7616954617124
"348" 69.4 98.5114679000091 24.7200029456935
"349" 69.6 99.4744858302577 19.1529346755521
"350" 69.8 98.0505890246347 17.0925157562508
"351" 70 93.9638691477942 17.5073927054841
"352" 70.2 89.7708749305932 17.2537948162517
"353" 70.4 83.7899873969871 17.904422473329
"354" 70.6 78.2019401989643 20.0114843047828
"355" 70.8 73.4773921995517 23.5240261187245
"356" 71 68.8290707106445 29.3202146228322
"357" 71.2 65.8872448005475 35.3043689492234
"358" 71.4 64.9892056146177 42.2164954426461
"359" 71.6 65.7496310791093 48.4409583932518
"360" 71.8 67.3090916553405 55.2500571410583
"361" 72 70.3961242928778 63.0710143176273
"362" 72.2 72.9597842177153 69.6373459694158
"363" 72.4 75.6315378674072 75.0324573417945
"364" 72.6 78.6318358063246 81.8644559639005
"365" 72.8 81.7977970530218 87.6797434058513
"366" 73 85.75116133905 93.7780099751307
"367" 73.2 89.7840500364496 98.5916406055925
"368" 73.4 94.4380838044299 102.969332870813
"369" 73.6 98.1400497683136 107.241377817322
"370" 73.8 98.392535633754 107.065909482632
"371" 74 99.6688232000403 105.343592129916
"372" 74.2 101.878115598099 103.173020838869
"373" 74.4 103.79371409568 100.459149242116
"374" 74.6 105.404076280625 96.8279673996818
"375" 74.8 105.746622189765 93.5929199127934
"376" 75 105.010826527965 91.9673826451666
"377" 75.2 104.750875377011 88.9262480387928
"378" 75.4 104.743516045374 83.9645222085441
"379" 75.6 103.313569502668 79.4739978774264
"380" 75.8 102.078337463566 74.5630999625924
"381" 76 101.119782071196 68.9995154325434
"382" 76.2 100.110698625983 62.4233084298526
"383" 76.4 98.6022310598305 56.7451822954318
"384" 76.6 97.1634412817703 51.9319036410798
"385" 76.8 95.1942266627827 45.9430032447402
"386" 77 95.5533804503011 40.8560810275284
"387" 77.2 97.5909265456181 36.6986872897258
"388" 77.4 101.981717944474 32.7576813620849
"389" 77.6 106.665008064401 31.2933206411526
"390" 77.8 110.864336063519 31.4730805407143
"391" 78 113.67326677999 33.5443760035777
"392" 78.2 113.30573998613 33.6847055654119
"393" 78.4 114.771723964639 35.1562416064523
"394" 78.6 115.316532376709 34.9435511446843
"395" 78.8 114.999112759751 34.2620181460738
"396" 79 113.535325364846 33.6892288028695
"397" 79.2 112.29652988332 33.7107719806798
"398" 79.4 112.115098471311 33.7787840031406
"399" 79.6 111.823995317438 33.8485254386501
"400" 79.8 111.200187683707 33.1418310455123
"401" 80 109.663781493307 32.3814966536093
"402" 80.2 107.508457551114 31.8485845470258
"403" 80.4 104.387167050758 30.852106961661
"404" 80.6 100.818912390067 30.0924228451195
"405" 80.8 95.7561066288303 29.6534858355263
"406" 81 91.7337900035184 29.9061344803433
"407" 81.2 86.6730861330942 30.7196196591536
"408" 81.4 82.4749061990334 33.0477212600575
"409" 81.6 80.4077632706085 36.4058018281094
"410" 81.8 80.7765167272639 39.5206630310472
"411" 82 81.5716132646739 41.3074821879748
"412" 82.2 83.0100873767446 44.8850939424442
"413" 82.4 83.5143087667918 47.8418559504719
"414" 82.6 83.8667256483592 51.3281264617555
"415" 82.8 83.3507990509677 53.1721145740661
"416" 83 82.5888816068183 53.2916619794843
"417" 83.2 82.450963682655 54.0307021531232
"418" 83.4 81.4389849940314 55.2233918216379
"419" 83.6 80.12875697337 55.8953443450921
"420" 83.8 78.257923090763 57.7131055601684
"421" 84 75.7102571692661 61.1383423300069
"422" 84.2 74.7068400753832 64.0496430064171
"423" 84.4 73.7305698268357 65.451501973619
"424" 84.6 71.5636219498982 67.109970715633
"425" 84.8 69.4380900014421 70.1937461177173
"426" 85 69.8467706368162 73.1112332145464
"427" 85.2 70.8290456743368 76.5421296784035
"428" 85.4 72.6483998027184 79.9433598351866
"429" 85.6 76.0875648735849 82.2518471099319
"430" 85.8 80.2280840651317 83.9597160662572
"431" 86 85.3476339473944 85.5702035578409
"432" 86.2 90.2207771861401 88.3467013276293
"433" 86.4 95.230749716339 90.9343760571081
"434" 86.6 99.2723305491065 95.2625974119447
"435" 86.8 101.682490217032 99.3550861113345
"436" 87 104.406252291992 102.72260727224
"437" 87.2 104.585122082403 101.734111310814
"438" 87.4 104.789711781972 101.320318699546
"439" 87.6 103.866298869473 102.338101682205
"440" 87.8 102.828817344455 103.552718123664
"441" 88 101.527144034923 104.263067127614
"442" 88.2 100.210937534616 105.918231642857
"443" 88.4 99.913162422562 107.164564895466
"444" 88.6 99.9466133937 106.769376186627
"445" 88.8 98.9679819585906 106.73379341113
"446" 89 98.1709267693554 107.41315917281
"447" 89.2 96.7022876286113 108.239324234093
"448" 89.4 94.2357705900727 110.349243529531
"449" 89.6 90.9694592705393 113.08717924226
"450" 89.8 90.2923285309164 113.144514389703
"451" 90 89.5762145913385 114.797233796701
"452" 90.2 90.4742093231724 113.973883536228
"453" 90.4 90.9090858341798 113.63625036562
"454" 90.6 90.6799568738484 112.850793184836
"455" 90.8 90.4752513365596 112.681793938212
"456" 91 90.0643769879984 111.524244833287
"457" 91.2 89.1574376985185 110.830608801029
"458" 91.4 86.7244826326689 111.099963386421
"459" 91.6 83.2394298825133 112.159221348668
"460" 91.8 79.5915907331938 113.541624871465
"461" 92 75.3799585292423 115.110106765114
"462" 92.2 70.103485060877 116.654146400982
"463" 92.4 65.5250948828661 119.227731726939
"464" 92.6 61.7134861595024 120.536894860598
"465" 92.8 61.9056726588975 120.908416519473
"466" 93 62.2379465339254 121.188205319571
"467" 93.2 62.4895750965936 121.197606458128
"468" 93.4 63.047649913097 121.875285693591
"469" 93.6 64.3250821340467 121.785969409905
"470" 93.8 65.5147154422335 121.481493546047
"471" 94 67.0151994874942 121.209028031357
"472" 94.2 68.1720372085927 120.660853897279
"473" 94.4 69.990850109133 120.051734146936
"474" 94.6 72.3286768746713 119.147369495257
"475" 94.8 75.3215661360266 117.642466550845
"476" 95 78.8870322674273 115.992088062586
"477" 95.2 83.1216424301847 114.75594088717
"478" 95.4 86.436813495364 114.117516943915
"479" 95.6 90.6856730524597 114.071396398583
"480" 95.8 92.1379685074238 112.722443100506
"481" 96 93.8666029550209 111.039367959821
"482" 96.2 97.3035409380581 108.633936984827
"483" 96.4 100.879530898898 106.045861173807
"484" 96.6 104.347495887032 104.120017888389
"485" 96.8 105.912000889601 102.288264305358
"486" 97 107.88150113514 100.464824524612
"487" 97.2 109.424948701637 99.2765391930786
"488" 97.4 109.972483593404 98.0557987077316
"489" 97.6 110.544518580035 97.1980919334208
"490" 97.8 111.217675714539 95.6179432107237
"491" 98 112.131660159354 94.0575130048797
"492" 98.2 113.510525768661 91.8509109556886
"493" 98.4 115.286449889899 89.8933675868132
"494" 98.6 116.220467190084 88.1037615522564
"495" 98.8 115.161478544624 86.6082159052712
"496" 99 114.015150263002 84.1690636832923
"497" 99.2 112.94690304228 80.4266449071012
"498" 99.4 111.550847565006 77.4842157581697
"499" 99.6 110.499883764703 73.615148434183
"500" 99.8 108.450877436984 69.9770750688313
"501" 100 105.907931013868 66.397181768422
"502" 100.2 102.138207408812 62.9715478104281
"503" 100.4 97.6602015115055 59.4899327431906
"504" 100.6 91.9844112792959 56.8642267131641
"505" 100.8 87.09104182228 54.5466123449142
"506" 101 81.1294584381442 51.9853944999696
"507" 101.2 75.608482768246 50.0321161374465
"508" 101.4 69.5432081676492 48.0408934200978
"509" 101.6 63.0253970652437 46.6582234518192
"510" 101.8 56.6295201525517 46.000409092858
"511" 102 50.0918321405739 45.4185125443584
"512" 102.2 42.8025501851025 45.6032228899533
"513" 102.4 36.1275160921549 46.7295098350566
"514" 102.6 28.7466083420429 48.0032424021037
"515" 102.8 22.0210601265673 50.4786066010759
"516" 103 17.3582972276361 54.715194915326
"517" 103.2 14.4999282051466 59.70009162057
"518" 103.4 14.9585216555102 65.4406397068934
"519" 103.6 16.8213675610656 71.4562702849338
"520" 103.8 19.3931197662972 77.5924735563353
"521" 104 22.7567078363866 82.6991837617258
"522" 104.2 27.0280341941665 87.8569730240746
"523" 104.4 31.5484755314217 92.0818063895524
"524" 104.6 36.6264509377853 95.4954123035755
"525" 104.8 40.9534372184276 98.6556027111178
"526" 105 45.9843559864191 101.740207723548
"527" 105.2 50.425201650071 105.561459195931
"528" 105.4 54.8449630469353 109.497909230652
"529" 105.6 59.8057361376449 111.830355501493
"530" 105.8 65.3160958055181 113.313219672222
"531" 106 71.0924034310078 114.403022133074
"532" 106.2 77.144807818357 114.544563641599
"533" 106.4 80.8845350831245 112.619400753853
"534" 106.6 84.4968796814704 109.461018875943
"535" 106.8 88.5133285561317 106.330221912862
"536" 107 93.733412565033 102.930298768361
"537" 107.2 98.5182532027583 99.2944970590135
"538" 107.4 103.685673064623 95.2437729589048
"539" 107.6 108.478539837557 91.2275978732729
"540" 107.8 112.03727161672 86.6879952041471
"541" 108 115.419104001158 81.6755839989061
"542" 108.2 118.770871339791 78.4025716062472
"543" 108.4 119.279058576675 78.807985004073
"544" 108.6 118.331400709688 79.6217446232538
"545" 108.8 118.482306696518 81.5147613205594
"546" 109 117.586902399806 84.0200180451832
"547" 109.2 116.509611040909 86.0254376338847
"548" 109.4 115.823733658225 89.1831996518635
"549" 109.6 114.320706727985 91.7783573361556
"550" 109.8 114.080920910365 91.9586554083832
"551" 110 113.625814189689 92.425915674503
"552" 110.2 112.827701772581 93.2720417451516
"553" 110.4 111.426934446875 95.3106544879438
"554" 110.6 110.985887922614 96.120041068035
"555" 110.8 110.610291175214 96.3113543079414
"556" 111 110.215486235036 96.4163749946575
"557" 111.2 110.019762959976 97.0137048271988
"558" 111.4 109.827812462318 97.3193197997553
"559" 111.6 109.483609334696 97.5075846669105
"560" 111.8 109.181262140153 97.875351956708
"561" 112 109.393940710597 97.7693548606286
"562" 112.2 109.509210802598 98.1530144468721
"563" 112.4 109.27776044655 98.1739241090811
"564" 112.6 107.686696821114 98.0390794830452
"565" 112.8 105.332414832158 99.140905516089
"566" 113 102.06399056698 101.398594690254
"567" 113.2 99.3923035599105 104.413125048008
"568" 113.4 97.5371309304568 108.625277743774
"569" 113.6 95.97396632799 110.607499924708
"570" 113.8 92.8766805367547 112.085209353584
"571" 114 89.5707239955596 115.03986906565
"572" 114.2 86.848059570514 116.403195057163
"573" 114.4 85.1903553777865 116.275980558855
"574" 114.6 83.4249221737489 116.654309737076
"575" 114.8 80.3279288037367 117.303899645235
"576" 115 76.938935007506 117.278969732198
"577" 115.2 72.6672487300214 118.423190945494
"578" 115.4 67.7775842313543 119.633521356661
"579" 115.6 62.7021506684836 120.003337405886
"580" 115.8 57.4537913619847 120.472905479576
"581" 116 52.9694799679256 120.026769919887
"582" 116.2 48.8939134511447 119.994788387468
"583" 116.4 47.1182384404332 119.11178787182
"584" 116.6 45.5938886897294 118.014958506724
"585" 116.8 42.1353400001624 117.76017015785
"586" 117 38.8396217942825 116.460513921604
"587" 117.2 35.6707695751331 114.545724923013
"588" 117.4 32.2883244821359 112.887101241329
"589" 117.6 28.9762124496239 110.539623778233
"590" 117.8 25.3875111042142 109.007587478943
"591" 118 24.7981236795194 107.594073211859
"592" 118.2 24.4895169654552 106.071136852415
"593" 118.4 23.5928011749915 103.248543121516
"594" 118.6 22.2487072736989 100.002996757992
"595" 118.8 20.6202827023887 96.3731932462873
"596" 119 18.0993166361525 92.8456562034516
"597" 119.2 14.5115027609139 90.1139992825208
"598" 119.4 9.89346147335328 87.9170058451287
"599" 119.6 7.7144322530402 85.0541051911859
"600" 119.8 7.08013402037906 81.3105299336288
"601" 120 5.34755949254405 76.8070557607209
"602" 120.2 3.576800890327 73.7317790341444
"603" 120.4 3.7417856989747 73.7697260674497
"604" 120.6 3.62855146622638 74.0048637590073
"605" 120.8 3.81943890984682 74.4222348592079
"606" 121 3.77797118923896 74.9668093688689
"607" 121.2 3.82369057364761 75.5154371907677
"608" 121.4 4.09806249400097 75.8293792695763
"609" 121.6 3.85154398704081 75.7984325412853
"610" 121.8 4.13718997455947 75.4242899074513
"611" 122 4.14743249304366 74.9567732628578
"612" 122.2 3.9976456061655 74.8318555727766
"613" 122.4 4.10461390488053 74.7555674903369
"614" 122.6 4.04704407396762 74.6493148087417
"615" 122.8 3.98467670867398 74.6752361590743
"616" 123 3.96014418183514 74.2945892965354
"617" 123.2 4.04745819715582 74.1679947019534
"618" 123.4 3.96685128710915 74.4314575674694
"619" 123.6 3.94693939585255 74.6358707229225
"620" 123.8 4.19390548279757 74.5938239161942
"621" 124 4.53166662359745 74.6801292985922
"622" 124.2 4.49567361990095 74.5562764514565
"623" 124.4 5.18732056181147 75.0517271014039
"624" 124.6 5.6095705356932 75.8396324596152
"625" 124.8 5.83247777961413 76.3658984347602
"626" 125 6.38036098203057 76.8926035002184
"627" 125.2 7.44854232183519 77.7606827574353
"628" 125.4 9.41443912984791 79.6355969209012
"629" 125.6 12.2463676034917 82.3074050886986
"630" 125.8 15.4652306229839 85.6335365257769
"631" 126 18.4901330822501 88.8870878977996
"632" 126.2 21.6080836652191 92.9222611206188
"633" 126.4 24.9575553710233 95.8700964465727
"634" 126.6 29.1825418158051 99.4509118459732
"635" 126.8 33.8558617325328 102.857363963133
"636" 127 38.9683969345934 106.687673136738
"637" 127.2 43.7875633654785 110.408816428353
"638" 127.4 48.3328192223749 114.705606173702
"639" 127.6 52.4387305196816 117.449618664339
"640" 127.8 57.5682488260696 117.683202833326
"641" 128 63.3865783465318 117.432097268118
"642" 128.2 69.4461875873695 116.640080754268
"643" 128.4 75.4697552408591 115.490208851392
"644" 128.6 81.2270085311859 114.308454874672
"645" 128.8 86.6840536190801 112.325307616979
"646" 129 91.8587665293137 110.13330582332
"647" 129.2 97.6282144966641 107.471246765879
"648" 129.4 101.131578474982 104.607815727477
"649" 129.6 104.01997690754 100.338303354887
"650" 129.8 106.34359565813 95.6822832558472
"651" 130 108.891295989276 90.2672263130747
"652" 130.2 111.219615538085 84.8096316824545
"653" 130.4 113.603315058865 79.6695220178705
"654" 130.6 116.403551405771 74.3054269294323
"655" 130.8 118.503564227382 68.455117421425
"656" 131 120.179947562224 62.6926562784718
"657" 131.2 120.953117491722 56.4835803148587
"658" 131.4 119.168711256817 52.1243922142364
"659" 131.6 116.68000025988 46.4314590346989
"660" 131.8 114.253009740072 41.4528899887965
"661" 132 112.3368173355 35.7638171302378
"662" 132.2 109.774401643017 29.7005004457658
"663" 132.4 106.997348555501 23.4206285984965
"664" 132.6 105.156280138614 17.8163483533646
"665" 132.8 103.103702075719 15.484754481224
"666" 133 99.9202882503133 14.7691892826948
"667" 133.2 96.1061203142555 12.325747605112
"668" 133.4 91.3934465029488 8.921954638355
"669" 133.6 87.8820156632326 5.19506086713096
"670" 133.8 85.8644295431694 4.48685699202615
"671" 134 81.9613512406771 4.79700591909774
"672" 134.2 76.6278029104571 5.36385635716569
"673" 134.4 70.2293251892255 5.76191533050576
"674" 134.6 63.7619240301681 7.42318872930017
"675" 134.8 57.7209848460925 10.4268376322376
"676" 135 52.4901077286023 14.190693775436
"677" 135.2 47.6628424598514 18.6845386416809
"678" 135.4 42.9977622783249 23.5416020759392
"679" 135.6 38.8007246949073 28.7324264624241
"680" 135.8 35.4084030229516 35.6588577826657
"681" 136 33.098298624605 41.8282732334196
"682" 136.2 31.5325481373063 48.2124680373071
"683" 136.4 30.5873115658296 54.8180381159392
"684" 136.6 30.488716170581 60.5287221012897
"685" 136.8 29.9121621758527 67.6290283772005
"686" 137 29.3119687356763 74.4813990687912
"687" 137.2 29.8708046396119 80.2319341802689
"688" 137.4 30.3680447995063 86.4235835682344
"689" 137.6 30.1445370963187 92.2115104558341
"690" 137.8 29.3131540774586 96.3264778078672
"691" 138 29.7751491590831 102.061032294698
"692" 138.2 28.8787190534385 106.180937049792
"693" 138.4 28.5388725409717 107.970097235905
"694" 138.6 30.8205926856334 108.623463517976
"695" 138.8 34.5548790582589 109.034980554789
"696" 139 38.8407115967581 109.253572041597
"697" 139.2 44.3899535279795 109.98661352662
"698" 139.4 50.3943705606478 110.135230193312
"699" 139.6 56.3664610665578 109.643164971408
"700" 139.8 62.8795055965109 109.17580289952
"701" 140 69.3339882754311 107.610288274075
"702" 140.2 75.8472433741564 105.380734570409
"703" 140.4 81.6415348034482 102.790785283898
"704" 140.6 87.7857201730479 100.625570519496
"705" 140.8 94.3296570643509 97.8835623309909
"706" 141 99.892958377352 94.3749589841806
"707" 141.2 105.883726035697 90.5498009142917
"708" 141.4 111.86234301796 87.4079712151433
"709" 141.6 117.31537738314 84.3306681329978
"710" 141.8 118.432035418241 84.2434032269371
"711" 142 117.846590631076 82.7820150231754
"712" 142.2 116.699710894063 80.2088040739367
"713" 142.4 116.131017193186 76.1629845607413
"714" 142.6 115.897915511471 70.4330743313951
"715" 142.8 114.998198664288 64.49259905893
"716" 143 113.258722921574 59.0799524597267
"717" 143.2 110.786724760675 53.1695825040008
"718" 143.4 106.856278099722 46.6229923282152
"719" 143.6 102.924592122031 42.2807782859829
"720" 143.8 98.5854309118357 37.534565424166
"721" 144 92.8916863308683 33.1937063556076
"722" 144.2 87.457938712385 29.5172798036751
"723" 144.4 81.1808717953919 26.4969661408977
"724" 144.6 75.3862230562387 23.3572920262154
"725" 144.8 69.9234955636425 18.8467592107161
"726" 145 64.3272089024321 14.4009830886942
"727" 145.2 59.0882836544668 10.0786802685504
"728" 145.4 55.5833575671229 5.5232263825504
"729" 145.6 53.506101365139 2.13297589928645
"730" 145.8 52.6521387972262 3.77530444354057
"731" 146 51.2179781060426 6.15248674888177
"732" 146.2 49.1290675002065 8.75622980427399
"733" 146.4 45.1725130127021 13.0924498904403
"734" 146.6 41.4469697510238 17.9992860428421
"735" 146.8 37.9055117691787 23.4990491485837
"736" 147 35.9710914264231 28.8836636832982
"737" 147.2 33.9456072648079 35.4669079190625
"738" 147.4 31.5150506405352 41.8587016078196
"739" 147.6 30.0177071043974 48.729070727899
"740" 147.8 29.5977075973043 55.4957213906913
"741" 148 30.6759712023026 62.0193626392666
"742" 148.2 32.1263785963046 68.9083860978681
"743" 148.4 34.4022856156795 74.3550391353328
"744" 148.6 37.47193509392 79.7041735240104
"745" 148.8 41.3853957066465 84.4517164699446
"746" 149 45.876464061679 89.2341360965022
"747" 149.2 50.2373344563223 93.8511248961904
"748" 149.4 54.6565708468359 98.5208400278005
"749" 149.6 59.1777863426868 102.91869624393
"750" 149.8 64.1134893438187 108.700278463098
"751" 150 69.4215354681239 112.856445787933
"752" 150.2 75.6625267532044 115.80090833742
"753" 150.4 80.365246029925 115.385366761826
"754" 150.6 86.3483319791172 114.84674370412
"755" 150.8 89.4439334683297 114.213002964905
"756" 151 93.2544201588337 111.475269106538
"757" 151.2 95.928685848219 107.767151164985
"758" 151.4 97.8361809104289 103.018282606243
"759" 151.6 98.9078915833098 97.9859760978985
"760" 151.8 100.147238279266 92.2711699208175
"761" 152 101.7199751858 86.6256655225467
"762" 152.2 102.398971414547 80.0936795788776
"763" 152.4 103.274562810413 73.412297517466
"764" 152.6 104.465933416284 67.3503426488159
"765" 152.8 104.199641406317 60.2528886683346
"766" 153 104.550802544639 54.9698440938029
"767" 153.2 105.067289039726 48.5861807037498
"768" 153.4 105.787002438172 42.7570351261079
"769" 153.6 106.272010511575 36.4567466532577
"770" 153.8 107.900696991751 29.6484808408618
"771" 154 109.22055525031 28.2038346866437
"772" 154.2 108.167359417766 28.8324008420482
"773" 154.4 106.542098614541 28.8790102409814
"774" 154.6 104.505443449401 29.1463214519191
"775" 154.8 101.996343375141 29.3503147357399
"776" 155 97.7802142981396 28.7369537582427
"777" 155.2 94.6644942407424 28.9904030790271
"778" 155.4 90.1318283709779 29.0658658232061
"779" 155.6 84.1389847140616 30.0876769448315
"780" 155.8 77.8659724517883 31.3652477100421
"781" 156 71.6229505733034 33.3168619705036
"782" 156.2 66.3049023773475 36.6728481099555
"783" 156.4 61.1098186702737 41.1695093251453
"784" 156.6 57.1410821145882 46.0606540633178
"785" 156.8 54.1847014497685 52.8765668736484
"786" 157 54.1874798745564 59.7874345535357
"787" 157.2 54.8077238707834 66.1971815059375
"788" 157.4 55.5098195842267 72.9800859998129
"789" 157.6 57.2326853565642 79.0725554650853
"790" 157.8 58.2572143195888 85.0510765547095
"791" 158 59.3987658870944 90.9505790694304
"792" 158.2 61.4122401521184 97.0598346681485
"793" 158.4 64.9089821477826 101.871507630105
"794" 158.6 68.2185770296806 107.201182597459
"795" 158.8 70.9405345674348 113.033341606227
"796" 159 74.2357711478763 115.825437231716
"797" 159.2 77.3426163354859 114.141853843951
"798" 159.4 81.7472711428837 112.354351137762
"799" 159.6 87.5890300674237 110.126335376636
"800" 159.8 93.299313196553 107.715099906763
"801" 160 98.6786814174677 104.780043285572
"802" 160.2 103.952241605488 101.139570697545
"803" 160.4 109.022817980483 97.6695022567175
"804" 160.6 112.639540649764 95.0210687201474
"805" 160.8 112.312150520625 95.2769096240739
"806" 161 111.867271935646 96.1990195397196
"807" 161.2 110.856012524029 96.8249178990159
"808" 161.4 109.562964624793 96.8477324519273
"809" 161.6 109.382485817286 96.5137753555005
"810" 161.8 107.891056779692 95.3794885397093
"811" 162 106.69200550219 92.40851145482
"812" 162.2 106.233905311403 89.5350439419776
"813" 162.4 106.288272619231 85.6128205996263
"814" 162.6 106.079218563146 81.682032199064
"815" 162.8 106.110136700672 76.8045200396788
"816" 163 106.403280574455 71.7071061097289
"817" 163.2 106.706234464332 66.1066390651277
"818" 163.4 107.023774880485 60.2810384138108
"819" 163.6 107.533772926909 54.787654672217
"820" 163.8 107.15014133047 49.1760093023206
"821" 164 106.553002871474 43.3344823352647
"822" 164.2 106.993057670903 37.5151548915635
"823" 164.4 108.827696571399 32.1545946829617
"824" 164.6 111.149274368617 29.4567317987598
"825" 164.8 111.227280299621 30.0368676859057
"826" 165 111.129534910503 29.4441192773215
"827" 165.2 110.930682840588 28.57493621934
"828" 165.4 111.270193943656 26.7328230855517
"829" 165.6 110.628171015912 25.3341932776872
"830" 165.8 108.770848653342 23.5098109503989
"831" 166 107.020058204102 21.4618799163132
"832" 166.2 107.080845772425 20.7939898644452
"833" 166.4 108.174224952042 20.873056932463
"834" 166.6 108.225708260944 21.796419374611
"835" 166.8 108.694579012638 22.7382868008429
"836" 167 109.516515743564 23.7634092047593
"837" 167.2 110.104765112879 24.3559988971484
"838" 167.4 110.207823049844 24.7463237874279
"839" 167.6 110.461982339249 24.6864380459998
"840" 167.8 110.447642375322 24.5634080416674
"841" 168 111.008913702222 25.4589803337583
"842" 168.2 111.468475621835 25.7412274918154
"843" 168.4 111.538250233159 26.3804331976734
"844" 168.6 111.786941590779 27.0387876556834
"845" 168.8 112.375057187605 27.319511062874
"846" 169 112.602533644031 27.9391724189109
"847" 169.2 112.601467372417 28.5317597309509
"848" 169.4 113.145646441336 29.2440513084337
"849" 169.6 113.777086357382 30.0602314752161
"850" 169.8 113.905528339603 31.2481887282316
"851" 170 114.441984656495 32.4763460179779
"852" 170.2 115.020445848311 33.7538793189018
"853" 170.4 115.629412390699 35.049691839113
"854" 170.6 116.732020550672 37.1705750587069
"855" 170.8 118.21730268393 39.6385332125793
"856" 171 119.389057530512 41.7487957320068
"857" 171.2 120.65835985775 44.2326980902637
"858" 171.4 120.973755621884 45.2142982461269
"859" 171.6 120.809812622417 46.8980502940316
"860" 171.8 120.876635036005 48.849777234249
"861" 172 121.069900459658 51.1461621014883
"862" 172.2 121.299701547042 54.2029443930124
"863" 172.4 121.657874024891 58.1146140587727
"864" 172.6 121.973661640638 62.3106492407393
"865" 172.8 122.443261917002 66.6095441468235
"866" 173 122.527166964308 68.5170574918736
"867" 173.2 122.095584331896 71.0710088422771
"868" 173.4 122.478498210761 73.4234452912209
"869" 173.6 122.143167420383 73.8971205456811
"870" 173.8 122.496781686768 73.6886907034891
"871" 174 122.136140605566 72.8923184245243
"872" 174.2 121.73035670023 73.0016832483493
"873" 174.4 121.241701536619 73.506143063416
"874" 174.6 120.495678621345 74.6596370549134
"875" 174.8 119.613653245831 76.5291004539603
"876" 175 118.340522453153 79.2113796769298
"877" 175.2 117.212522831618 82.5888110157412
"878" 175.4 115.865249341429 86.4062943338546
"879" 175.6 114.188922175795 90.190541211843
"880" 175.8 113.076568501027 94.2022894611029
"881" 176 111.626524211348 95.674328090384
"882" 176.2 109.547282990742 97.5893600264167
"883" 176.4 107.186272757735 100.907979181653
"884" 176.6 104.600766175916 104.068781320921
"885" 176.8 102.622727606679 105.880046976798
"886" 177 100.206893846237 108.075483057602
"887" 177.2 98.3866908891551 109.759124197636
"888" 177.4 96.6789852885581 110.466072978274
"889" 177.6 94.7559623367143 111.204956460245
"890" 177.8 92.6638791064577 112.464312318849
"891" 178 90.516822571713 113.578070667767
"892" 178.2 87.7239893427399 114.985052696842
"893" 178.4 84.3812758773903 116.789957910187
"894" 178.6 80.3612485929598 118.311820403988
"895" 178.8 75.9774957566691 119.672335639941
"896" 179 72.2502775526644 121.345389311138
"897" 179.2 72.3250899010229 121.74907732148
"898" 179.4 72.4107032592112 121.463458646671
"899" 179.6 72.3496907018465 121.508378730568
"900" 179.8 72.5164652398805 121.96667847352
"901" 180 72.6609099924432 122.184406253736
"902" 180.2 72.1571581741567 121.353560299646
"903" 180.4 70.8434876670827 121.234170163866
"904" 180.6 70.31505716581 121.452028665795
"905" 180.8 69.7497358899515 121.269333673811
"906" 181 68.9839473678795 121.522442942789
"907" 181.2 67.9280850151207 121.35846975507
"908" 181.4 66.5854099823296 121.311648195247
"909" 181.6 64.6133371080719 121.322396438466
"910" 181.8 61.4504238160151 120.917380965457
"911" 182 57.5788347522624 120.210488861343
"912" 182.2 53.1074217389456 119.678020753398
"913" 182.4 47.9640467843305 119.328629648607
"914" 182.6 43.9185609187707 118.702093404546
"915" 182.8 41.1255897492194 118.208173994114
"916" 183 39.0673992043409 116.907557725271
"917" 183.2 36.5481612698677 115.51332936314
"918" 183.4 33.4626016985366 114.27015375642
"919" 183.6 31.0315087445896 113.027593522996
"920" 183.8 28.5179681041059 110.49997728147
"921" 184 25.1948842034159 107.89146642161
"922" 184.2 21.7982461842332 105.536360696547
"923" 184.4 18.6505346069962 102.31952609133
"924" 184.6 16.083885090038 99.3787550088936
"925" 184.8 14.0572523387321 96.4820855776689
"926" 185 11.6828473439808 92.798971037841
"927" 185.2 9.34306770294234 91.2079371734359
"928" 185.4 8.65233173139018 89.7257376485073
"929" 185.6 6.84355153269446 88.8797812732195
"930" 185.8 5.321748820785 86.6076299337585
"931" 186 4.52443881352824 84.2408191934938
"932" 186.2 3.62125352708371 81.6567341984392
"933" 186.4 2.03406875339885 77.9334907330386
"934" 186.6 1.55965728569679 74.3695315157671
"935" 186.8 0.88084724827049 70.6705955108862
"936" 187 0.548690293405679 67.2143242495004
"937" 187.2 0.174081934841025 64.2095776010508
"938" 187.4 0.563329599344689 61.5934914210157
"939" 187.6 0.0929951256553096 58.2139971199723
"940" 187.8 0.175931450380448 57.3735487392158
"941" 188 0.34471377925121 55.6414057305066
"942" 188.2 1.08842477922874 53.1829740391355
"943" 188.4 1.2214272726329 50.0743228631529
"944" 188.6 1.78839570522981 47.5514019275902
"945" 188.8 2.86252151279502 44.0437878152373
"946" 189 3.67159801518083 40.3071630127912
"947" 189.2 5.17167880311048 37.5369585168433
"948" 189.4 5.95331716856433 35.8072908051462
"949" 189.6 6.78015192483578 33.48560463797
"950" 189.8 7.98239865641516 31.2447485293732
"951" 190 9.43379253263477 28.7624812630577
"952" 190.2 10.719164784469 26.8173624201653
"953" 190.4 13.0514063560376 24.6962398587592
"954" 190.6 16.4064132042266 21.88808798959
"955" 190.8 19.1187557929699 20.1891005916937
"956" 191 23.0180088224332 17.8789893306571
"957" 191.2 27.1176771860314 15.6308505873723
"958" 191.4 31.123184438476 12.8251760014439
"959" 191.6 35.4223113969842 10.0122358886873
"960" 191.8 40.090477815487 7.02591544480974
"961" 192 45.3656699209303 5.29815626011979
"962" 192.2 51.3757390648276 4.68678041172022
"963" 192.4 57.8006968786523 3.74423763934936
"964" 192.6 63.8135285239827 2.20269344198138
"965" 192.8 69.8968526721116 1.98018282003353
"966" 193 76.0734100338378 3.03104012165701
"967" 193.2 82.1467637998813 5.68376708394089
"968" 193.4 87.6584730563041 8.9223974956947
"969" 193.6 92.9508131667805 12.1226942319022
"970" 193.8 98.9099141890881 15.5090212236778
"971" 194 104.41626828523 18.2317307064189
"972" 194.2 109.282825590734 21.9650461782844
"973" 194.4 111.948007982989 26.8662538970166
"974" 194.6 115.271284370945 32.3479080891304
"975" 194.8 117.060062825804 35.9444641405722
"976" 195 119.574403390787 40.1394567765759
"977" 195.2 119.155982482901 40.9130227594965
"978" 195.4 118.832392329432 41.6614843710599
"979" 195.6 120.125776016376 44.8359909553946
"980" 195.8 121.647395534005 47.5160055359525
"981" 196 120.599323606855 47.6574148792484
"982" 196.2 119.954208459424 49.653673311764
"983" 196.4 119.920662169795 53.1036482334525
"984" 196.6 120.000857176023 57.7384381143867
"985" 196.8 120.95164695299 61.6471663426103
"986" 197 121.588075356676 66.2999650318551
"987" 197.2 121.928130915281 71.4080999976484
"988" 197.4 121.517693981649 75.1302218421806
"989" 197.6 120.617921667664 79.3572746094067
"990" 197.8 119.372073465721 82.5051301223602
"991" 198 117.083779359337 85.8524324558346
"992" 198.2 115.665045976268 90.5908268514133
"993" 198.4 113.445970052623 93.8419470068228
"994" 198.6 111.198327328278 97.6109673837848
"995" 198.8 109.077410843459 99.7377858483606
"996" 199 106.268130905127 103.335617823463
"997" 199.2 103.109425877074 106.316239948591
"998" 199.4 100.136745287398 109.286108673479
"999" 199.6 96.932243209583 110.854854130571
"1000" 199.8 93.4574508809611 113.614042313996
"1001" 200 89.5023778529114 116.007096204678
"1002" 200.2 85.7502866156042 117.679441869275
"1003" 200.4 83.0645702221851 118.306860769868
"1004" 200.6 82.2017962778926 118.777008621215
"1005" 200.8 81.1595393296101 119.265951311064
"1006" 201 78.6192256295818 119.999330356889
"1007" 201.2 75.0213031741609 121.36900387047
"1008" 201.4 73.0756280591779 121.354927569683
"1009" 201.6 70.5012431600511 121.490102285073
"1010" 201.8 67.5636721559238 122.246466140356
"1011" 202 66.9933528650898 122.709741165547
"1012" 202.2 66.5830404407192 123.358364267247
"1013" 202.4 66.9347841225702 123.167209147788
"1014" 202.6 67.4430116728519 122.975467867325
"1015" 202.8 67.8870858150972 123.212525088478
"1016" 203 68.4826184220785 123.309451290458
"1017" 203.2 68.8207715513085 123.368290262996
"1018" 203.4 69.8832386180631 123.298191040685
"1019" 203.6 70.3230566855837 123.280208914799
"1020" 203.8 71.2474141025561 123.317231052302
"1021" 204 72.16133539282 123.328713834811
"1022" 204.2 73.4333402792706 123.080968714484
"1023" 204.4 74.2375591406763 123.238235575322
"1024" 204.6 75.3950356959031 122.839440576525
"1025" 204.8 77.2505497684236 122.068024940366
"1026" 205 79.550133636946 121.334352374124
"1027" 205.2 82.2229183651726 120.862392396857
"1028" 205.4 85.2515288398193 119.895377297921
"1029" 205.6 87.6848605541791 118.009305129245
"1030" 205.8 88.2721874567827 115.829125692755
"1031" 206 89.0829229882672 113.340547440586
"1032" 206.2 89.5741562543486 110.518097277095
"1033" 206.4 91.0813241379891 107.335817158084
"1034" 206.6 93.5418968595093 104.09373892013
"1035" 206.8 96.5828031635371 101.498608117184
"1036" 207 100.840838895564 99.1597337556737
"1037" 207.2 105.204668600481 97.3379548741976
"1038" 207.4 110.058616192771 96.0886861051837
"1039" 207.6 112.853326130207 93.8036599634912
"1040" 207.8 115.356729539883 90.9675475716588
"1041" 208 117.2980828961 87.4360486853005
"1042" 208.2 119.487277361451 83.9606608754308
"1043" 208.4 120.59669557834 80.4760757879493
"1044" 208.6 121.902816950675 76.3884221139662
"1045" 208.8 123.063792971728 72.4958815057085
"1046" 209 123.384741627724 68.8852096455684
"1047" 209.2 123.861762905753 64.8168876603524
"1048" 209.4 124.038325741072 61.070731819471
"1049" 209.6 122.766510943117 59.4151002340446
"1050" 209.8 120.613773207235 57.5515471806396
"1051" 210 118.400428761378 55.6657638615153
"1052" 210.2 115.714597874758 53.1154964795147
"1053" 210.4 112.464141398787 49.9852027991596
"1054" 210.6 108.813130392909 46.8490060204536
"1055" 210.8 104.720241894891 44.4602442497671
"1056" 211 101.014189359281 40.6965186948291
"1057" 211.2 98.4961140370203 36.211611356713
"1058" 211.4 96.8428066436918 30.161809572603
"1059" 211.6 95.8529717192806 24.4983300414527
"1060" 211.8 96.3683712059932 18.4557205124174
"1061" 212 96.8087327751181 13.0446682781656
"1062" 212.2 97.3094774211547 10.6628232544719
"1063" 212.4 95.4059595832396 10.417624607786
"1064" 212.6 92.9797521672875 8.87595699212202
"1065" 212.8 90.8761891350398 7.19608859758035
"1066" 213 90.0693193868338 8.36763686872547
"1067" 213.2 88.1905142034239 9.89325440382712
"1068" 213.4 86.7964036563888 11.3790592843811
"1069" 213.6 83.1509882609977 13.2089760973634
"1070" 213.8 78.9669479907105 14.4866529872764
"1071" 214 75.0384391011171 17.2473560246872
"1072" 214.2 70.6023354870958 20.4583705466789
"1073" 214.4 66.2023160144107 24.1107024668565
"1074" 214.6 62.9723221159267 28.428734812585
"1075" 214.8 60.342097827287 34.2712078687582
"1076" 215 58.7075336088507 39.7666217733815
"1077" 215.2 57.3344212945274 45.897221176595
"1078" 215.4 55.8996686415675 50.5692725447961
"1079" 215.6 55.2020401930701 56.6418633981504
"1080" 215.8 55.8635138314325 61.8349042964603
"1081" 216 58.0339683628399 66.1871105928845
"1082" 216.2 59.974478293005 70.4543105657344
"1083" 216.4 61.7293238367007 74.7421112181218
"1084" 216.6 63.9070555229211 78.9657185751694
"1085" 216.8 65.1037314090635 83.880778283131
"1086" 217 67.9212852849344 88.3282776336222
"1087" 217.2 71.8364511984725 92.0076185275708
"1088" 217.4 76.1542378063641 94.6944504273256
"1089" 217.6 80.4895815238047 98.0856527334344
"1090" 217.8 85.5380850993262 101.695773434653
"1091" 218 89.717219971783 105.305847268585
"1092" 218.2 91.8937514724151 109.170003381699
"1093" 218.4 92.3430490556827 109.647041175217
"1094" 218.6 94.4534888647199 109.0885233768
"1095" 218.8 98.2999169556497 107.771399674719
"1096" 219 100.821123034278 106.489074557264
"1097" 219.2 102.041129241582 104.841219574874
"1098" 219.4 103.797505908523 103.865364186838
"1099" 219.6 103.58481925723 104.908954137023
"1100" 219.8 101.852608139423 106.48019122911
"1101" 220 100.005539234688 107.905899605442
"1102" 220.2 97.8725521441524 109.921963949648
"1103" 220.4 95.4581590135759 111.542301810265
"1104" 220.6 91.9071804257442 113.366979244386
"1105" 220.8 88.3945162223625 115.781231032889
"1106" 221 85.1414944890753 117.194341465925
"1107" 221.2 82.1122855738638 119.105083436667
"1108" 221.4 81.1740016400702 119.463341385731
"1109" 221.6 80.3432123605291 120.480869608105
"1110" 221.8 79.1696908237182 119.554704805128
"1111" 222 78.0058697305889 119.597682490584
"1112" 222.2 76.6342812665297 119.405489996792
"1113" 222.4 74.7181986758742 118.944028431662
"1114" 222.6 71.8870774206449 118.660166079845
"1115" 222.8 68.8244605950076 117.654640325369
"1116" 223 64.7193334240016 117.267255788313
"1117" 223.2 60.697519204289 118.247782206698
"1118" 223.4 56.8589041730907 118.895081773992
"1119" 223.6 52.9370181889068 118.730074929498
"1120" 223.8 49.1397739840684 119.67318050597
"1121" 224 49.0530025186907 121.027616876684
"1122" 224.2 48.3962696101385 121.714105845011
"1123" 224.4 48.5972194379261 122.04109677327
"1124" 224.6 49.3823221001347 122.021011657405
"1125" 224.8 49.4393032809526 122.07183497492
"1126" 225 48.8560905294284 122.057106052123
"1127" 225.2 48.5462011244185 122.223235652181
"1128" 225.4 48.5555919510487 122.556355725991
"1129" 225.6 47.9709857507945 122.711125487119
"1130" 225.8 47.6448720909177 122.513952136177
"1131" 226 46.8418352829096 122.46722063646
"1132" 226.2 46.3764012471117 121.921612776849
"1133" 226.4 45.7492431963541 121.046703565122
"1134" 226.6 44.5798064123661 120.061843279158
"1135" 226.8 42.7431410630889 119.380673901092
"1136" 227 41.0367769294413 118.413513889962
"1137" 227.2 38.5042171325985 116.88683530541
"1138" 227.4 36.118354441739 114.983476470423
"1139" 227.6 32.9252574782651 113.248862167941
"1140" 227.8 30.0404766251204 112.29535999925
"1141" 228 28.1205138008945 110.475834082633
"1142" 228.2 27.5145492931782 107.945634594088
"1143" 228.4 28.1178617005361 105.937164807476
"1144" 228.6 28.9764426227252 105.761785352288
"1145" 228.8 29.5812698346012 106.006198339471
"1146" 229 30.9796317865488 105.252826573809
"1147" 229.2 33.0617727813552 105.081601042438
"1148" 229.4 36.1487573423572 104.937038562664
"1149" 229.6 38.4481794876211 105.152889915673
"1150" 229.8 39.6971180938768 105.495817792868
"1151" 230 40.0393076476196 105.715924763442
"1152" 230.2 40.3156706958414 105.823583899076
"1153" 230.4 41.8394136812276 106.112568272574
"1154" 230.6 43.0731859762838 106.293341045665
"1155" 230.8 42.3079530790843 105.975025431547
"1156" 231 42.4552919103242 106.001849774919
"1157" 231.2 42.5351851692315 106.162882482178
"1158" 231.4 42.5104462452901 106.173782798155
"1159" 231.6 42.5803927281897 106.204262722044
"1160" 231.8 42.4742922811669 106.278681192907
"1161" 232 42.7305680094872 106.421819707844
"1162" 232.2 42.9204576771522 106.52700196636
"1163" 232.4 42.9913368079645 106.456822902546
"1164" 232.6 43.0214404587277 106.425110213949
"1165" 232.8 43.1450518098342 106.398692754669
"1166" 233 43.1549280366097 106.348113153485
"1167" 233.2 43.0622660029585 106.306284884157
"1168" 233.4 43.2092503665438 106.362092782278
"1169" 233.6 43.243692367311 106.371436677931
"1170" 233.8 43.2130329563314 106.224186696019
"1171" 234 43.3183607064018 106.251970400071
"1172" 234.2 43.2590589573085 106.284080289963
"1173" 234.4 43.3450857023903 106.495192563236
"1174" 234.6 43.5243958174035 106.881659900467
"1175" 234.8 43.6964979530417 106.913113047152
"1176" 235 43.8615109181949 106.85163912125
"1177" 235.2 43.9685094926273 106.799029580743
"1178" 235.4 44.1631413892353 106.781121128935
"1179" 235.6 44.3897449842331 106.957855427723
"1180" 235.8 44.8398490672396 107.2528779589
"1181" 236 45.3237626630605 107.699582715269
"1182" 236.2 46.7151663388759 109.010567293246
"1183" 236.4 49.8190992042085 111.184382170785
"1184" 236.6 53.4703357911704 112.969471237913
"1185" 236.8 57.6213488152888 114.585903492172
"1186" 237 62.5997405517872 115.353448563585
"1187" 237.2 67.2321525804759 115.764197928565
"1188" 237.4 72.8325989906649 116.361462222373
"1189" 237.6 78.095988690629 115.84471698122
"1190" 237.8 82.7511330766775 114.68712774445
"1191" 238 87.5046712636997 112.423865242778
"1192" 238.2 92.3575228355855 109.968286946657
"1193" 238.4 96.8016658156354 106.758493365802
"1194" 238.6 101.357376768846 103.505300048346
"1195" 238.8 106.617096157034 100.280533802289
"1196" 239 110.575934950799 96.5320019261367
"1197" 239.2 113.0354455575 94.4122892434854
"1198" 239.4 114.223872678518 90.615397570448
"1199" 239.6 114.722846445833 86.7081734606994
"1200" 239.8 116.034780718289 82.1931249030275
"1201" 240 116.304429465692 76.9597653948762
"1202" 240.2 116.2077123884 71.5319059969106
"1203" 240.4 114.525307903552 66.4560012109647
"1204" 240.6 113.392176731687 60.8320075297118
"1205" 240.8 111.993584824328 55.40417607007
"1206" 241 109.262995561215 50.5843264639587
"1207" 241.2 107.139800901741 46.0824039852947
"1208" 241.4 104.790593158011 41.4144752731215
"1209" 241.6 101.066328753295 38.1266623872566
"1210" 241.8 97.372611016031 33.3495907448098
"1211" 242 96.0530683009788 28.2022240106539
"1212" 242.2 97.1874499394301 22.8775682078729
"1213" 242.4 100.341804148631 18.2480079474714
"1214" 242.6 103.334055050743 16.6145809720521
"1215" 242.8 102.362396522566 17.1475990731796
"1216" 243 101.226490751423 17.0418263887269
"1217" 243.2 99.5628996082096 16.5243150430576
"1218" 243.4 99.1643356232602 16.5065289474693
"1219" 243.6 96.8817007303628 17.3500668066946
"1220" 243.8 93.3455922136365 17.6892939366473
"1221" 244 89.4332195645609 18.0996825470939
"1222" 244.2 84.213604518618 19.2817762405049
"1223" 244.4 78.5155644009343 21.2677136472191
"1224" 244.6 73.2151377845455 23.0500353658045
"1225" 244.8 68.2640593741698 26.4871063660481
"1226" 245 63.1078763249069 30.0162987171271
"1227" 245.2 57.7808925168027 33.0897692423379
"1228" 245.4 52.6437828490192 36.81212200575
"1229" 245.6 47.2710104826188 40.4392120942157
"1230" 245.8 41.5407516137834 44.377649155841
"1231" 246 36.9448701405277 48.8262439553969
"1232" 246.2 32.7538934235974 53.5570523640291
"1233" 246.4 29.5347135866641 59.4432593530604
"1234" 246.6 28.8501838189605 65.4590383018327
"1235" 246.8 29.1683279398353 72.3211335820249
"1236" 247 29.2959044651332 78.9443180602139
"1237" 247.2 29.4749554061683 85.8668149064895
"1238" 247.4 29.7011682186873 92.6744623461434
"1239" 247.6 30.5149951528664 99.2690281924228
"1240" 247.8 32.6670183053599 105.147186423242
"1241" 248 35.8088245990852 110.91214833895
"1242" 248.2 39.0881216342905 112.837962696355
"1243" 248.4 44.218233744133 112.447410570491
"1244" 248.6 50.71117174709 112.330304243032
"1245" 248.8 57.5374201962629 111.649195060802
"1246" 249 64.4743402647013 110.149583633568
"1247" 249.2 71.0537704399813 108.810845465302
"1248" 249.4 76.5087068603826 105.869161795149
"1249" 249.6 81.7646613798915 102.720679618979
"1250" 249.8 86.9958029032436 99.1748694609156
"1251" 250 91.7083575158667 95.0149326759418
"1252" 250.2 96.8246444200372 90.8366341976091
"1253" 250.4 100.956503265907 85.8626905339852
"1254" 250.6 104.367674081195 80.9385887188998
"1255" 250.8 108.923165424848 76.3746216504017
"1256" 251 112.963466644321 72.5313077733793
"1257" 251.2 117.951492100244 70.1104500339854
"1258" 251.4 119.918574259936 70.7433621303422
"1259" 251.6 118.812237563717 69.7100121396201
"1260" 251.8 117.527967079762 67.2969072330579
"1261" 252 115.771440287587 65.0865323884547
"1262" 252.2 113.865105391816 60.8135163336297
"1263" 252.4 111.381505097334 56.5598843337912
"1264" 252.6 107.649064519768 54.6150527586636
"1265" 252.8 102.386711000185 53.3572101278083
"1266" 253 96.0455187271442 52.1692385140379
"1267" 253.2 89.529841591615 52.2752256035124
"1268" 253.4 83.9615148122394 54.1856333953843
"1269" 253.6 81.8552566469112 56.7742051005751
"1270" 253.8 81.5428087846182 58.1269676825532
"1271" 254 80.7380194461987 60.6159739077211
"1272" 254.2 80.0314835940301 64.9059447586396
"1273" 254.4 80.7953747505789 69.1441346579425
"1274" 254.6 82.6677393247252 72.4266616925849
"1275" 254.8 85.2032882983863 76.1203264790182
"1276" 255 86.9025557537187 80.1900978709693
"1277" 255.2 89.8226942944128 83.2778733736644
"1278" 255.4 92.7903779828361 87.67761915739
"1279" 255.6 96.3822935829377 91.599803833167
"1280" 255.8 99.6690415794397 96.7175195404219
"1281" 256 104.031421121838 100.642519426237
"1282" 256.2 104.899998025695 101.67541232292
"1283" 256.4 104.492600122728 102.304993728156
"1284" 256.6 103.071098583053 103.128075685486
"1285" 256.8 103.895162029751 104.02615576877
"1286" 257 104.357344649949 103.543616874958
"1287" 257.2 104.604260876289 103.105610857267
"1288" 257.4 103.945344645922 102.592484258901
"1289" 257.6 103.912197550987 102.019682107824
"1290" 257.8 104.015087367387 101.846278921312
"1291" 258 103.6348410219 101.970597850882
"1292" 258.2 103.370358352995 101.539930965147
"1293" 258.4 103.232103826198 101.262618635973
"1294" 258.6 103.195546182315 101.361421859163
"1295" 258.8 103.22211197568 100.627018993687
"1296" 259 103.387512846549 100.193324869099
"1297" 259.2 103.312894483716 99.4285660808872
"1298" 259.4 103.241926029968 98.6796682450612
"1299" 259.6 103.466443480992 97.7536725669
"1300" 259.8 103.94793402534 97.3201395015549
"1301" 260 104.872924138969 96.0628493941746
"1302" 260.2 106.489027004086 93.9721545333993
"1303" 260.4 108.094410794311 91.7065707165515
"1304" 260.6 109.290575317722 88.950910059251
"1305" 260.8 110.879299306594 86.0473908475282
"1306" 261 112.383887896035 82.6944383572628
"1307" 261.2 112.374354643818 79.1522013293292
"1308" 261.4 111.517266447296 75.9586791119923
"1309" 261.6 111.010696730912 72.6198395811117
"1310" 261.8 111.813234207387 70.1455217825713
"1311" 262 113.080411856235 68.9811162889683
"1312" 262.2 114.605951035952 67.6892314029152
"1313" 262.4 117.26103860221 66.1943691740478
"1314" 262.6 119.711234815177 63.4167024326607
"1315" 262.8 119.08142049847 61.6211440434201
"1316" 263 117.641434979427 58.8871036446882
"1317" 263.2 115.365269406084 55.6900517654414
"1318" 263.4 112.18675289733 53.7480563974208
"1319" 263.6 107.372498010311 52.2290441745926
"1320" 263.8 102.368804306444 50.6930000288007
"1321" 264 96.7867576817436 49.9295756266987
"1322" 264.2 91.3407359545291 49.7786611147103
"1323" 264.4 86.2598449688841 51.1013095260442
"1324" 264.6 80.8415627494395 52.8651329399939
"1325" 264.8 75.9194304288432 55.9776540828667
"1326" 265 71.1387109527094 59.8131295545213
"1327" 265.2 67.3663421871192 63.3308153306931
"1328" 265.4 63.4235912569298 67.9829466487094
"1329" 265.6 60.5369754305185 73.3914999723933
"1330" 265.8 58.2914393201114 78.748772679861
"1331" 266 57.3371152008903 85.1280778764263
"1332" 266.2 57.7517828733043 90.3147603984045
"1333" 266.4 59.5339602280451 95.2769049826405
"1334" 266.6 62.637531636283 100.038900817745
"1335" 266.8 65.1989782904903 105.943335859118
"1336" 267 66.22795888524 110.925873070037
"1337" 267.2 66.2993577036675 115.080720201471
"1338" 267.4 64.8024534712608 116.039178411537
"1339" 267.6 65.9560869843972 116.159276569931
"1340" 267.8 67.9944701208726 116.723618439118
"1341" 268 70.7269210695522 115.70716196145
"1342" 268.2 74.7013401100474 114.584718963329
"1343" 268.4 80.4036225172627 113.591885102853
"1344" 268.6 84.8994052675694 111.837683333342
"1345" 268.8 89.3104725938292 109.977167018817
"1346" 269 94.1187457138505 107.837603846968
"1347" 269.2 99.3448789216463 104.883830308891
"1348" 269.4 103.675617367941 102.142796914391
"1349" 269.6 107.728922122474 98.1843884617352
"1350" 269.8 110.602616897565 94.2623719130368
"1351" 270 113.338364575368 89.9022991547863
"1352" 270.2 116.922277184976 85.8190979138479
"1353" 270.4 119.057349407202 81.6187737764701
"1354" 270.6 118.519252364159 78.5794039121583
"1355" 270.8 117.858920409178 73.432987738383
"1356" 271 116.984914921396 68.7729854424551
"1357" 271.2 115.855233827736 63.7359190780234
"1358" 271.4 113.670330228357 58.2104832707841
"1359" 271.6 110.67883813248 53.2012303459722
"1360" 271.8 106.96581301245 48.4366271229386
"1361" 272 102.281943148019 44.8718061752335
"1362" 272.2 96.8093127447924 43.1828817719479
"1363" 272.4 90.167537950066 43.5530664930088
"1364" 272.6 85.0936810127096 45.5671758894909
"1365" 272.8 79.7940276111282 48.414403457673
"1366" 273 76.3604776398934 53.2450533992509
"1367" 273.2 72.6532927976464 59.0691305471007
"1368" 273.4 69.0779340270825 64.2884386524547
"1369" 273.6 67.1195437037736 69.8361162027507
"1370" 273.8 65.1075504591593 75.2242339453766
"1371" 274 63.5272269624458 81.0702305270823
"1372" 274.2 61.150089891932 86.7883562024008
"1373" 274.4 59.1310076680039 92.8258580170973
"1374" 274.6 57.3972944735694 99.7417266641171
"1375" 274.8 55.371734042766 105.020638687754
"1376" 275 56.2511168390918 109.217143212112
"1377" 275.2 59.7250412679331 110.687528778027
"1378" 275.4 62.0732988052246 110.130869766021
"1379" 275.6 65.0506651972508 110.289503391159
"1380" 275.8 70.5831858268629 109.831029258192
"1381" 276 74.8371097562658 108.510284729603
"1382" 276.2 79.605222458406 106.590083620819
"1383" 276.4 84.8421612574697 104.069572994233
"1384" 276.6 89.5862702546345 100.942367797581
"1385" 276.8 94.2255910046451 96.6607205160802
"1386" 277 98.1931160085561 92.204739012196
"1387" 277.2 101.860625034285 87.0638165274084
"1388" 277.4 105.437127390407 81.4327611851759
"1389" 277.6 107.73145454294 75.0157748550291
"1390" 277.8 109.551749429579 68.5315946301872
"1391" 278 110.656136037833 61.8338706763272
"1392" 278.2 111.8760443879 55.0116301704365
"1393" 278.4 112.053423404359 53.6008872338314
"1394" 278.6 110.879737459776 52.1484842987076
"1395" 278.8 108.374680905171 50.0041371642519
"1396" 279 104.671140893779 46.1690239122615
"1397" 279.2 101.009321606513 43.0880037320179
"1398" 279.4 96.1394879832456 40.6254664562892
"1399" 279.6 90.6699140503482 38.7492950283907
"1400" 279.8 84.3540588881327 38.105062605467
"1401" 280 77.3795148514506 39.065115132127
"1402" 280.2 71.0888202381085 40.7692759998752
"1403" 280.4 65.1384236766099 43.3964207942861
"1404" 280.6 58.9937820778753 47.3845908290681
"1405" 280.8 56.3798060541168 51.7842253461907
"1406" 281 55.5000000757182 55.9730131555549
"1407" 281.2 55.8742626333482 59.8375678162707
"1408" 281.4 56.752184035816 63.6706908617678
"1409" 281.6 58.8640730948447 68.2507572848922
"1410" 281.8 62.0912872707209 70.7465044024269
"1411" 282 66.1105115290212 72.8622959129798
"1412" 282.2 70.6768637793299 74.7657634032068
"1413" 282.4 75.2968602944772 77.5728987472581
"1414" 282.6 79.643378786894 80.6297149478352
"1415" 282.8 83.7647462528586 84.2893314641419
"1416" 283 87.5454647797549 87.9211717644655
"1417" 283.2 89.7566019052867 92.0922060837116
"1418" 283.4 92.6636592137186 96.6153653893715
"1419" 283.6 97.0149923571197 99.6682722571675
"1420" 283.8 101.863440926115 102.338639958975
"1421" 284 101.325607379529 102.357794399748
"1422" 284.2 101.216199166677 101.054453054767
"1423" 284.4 101.233234054224 100.281132267364
"1424" 284.6 100.323722330842 102.111815616286
"1425" 284.8 99.7334058762746 103.241966184335
"1426" 285 98.854877245891 103.813873621709
"1427" 285.2 97.7092275205488 104.073635804411
"1428" 285.4 96.2600720029514 106.125965436623
"1429" 285.6 94.4648442011042 108.456654514224
"1430" 285.8 92.1991732912769 109.814747338484
"1431" 286 88.5457844081025 111.204751117534
"1432" 286.2 84.3228471734778 114.172513145851
"1433" 286.4 80.1451560346332 116.755533749723
"1434" 286.6 77.3123814937554 116.618925607307
"1435" 286.8 73.3347035459086 117.0201559603
"1436" 287 68.6679397899292 118.434620674029
"1437" 287.2 64.219405765637 119.558351284135
"1438" 287.4 60.3404515178545 119.146416815084
"1439" 287.6 56.1134081479092 117.777422004691
"1440" 287.8 50.4075329712244 117.136106486906
"1441" 288 44.6320323290062 117.031496494464
"1442" 288.2 40.2639196037373 116.470747434248
"1443" 288.4 35.924669154166 114.42985134554
"1444" 288.6 31.7751479002653 112.030594392525
"1445" 288.8 28.1918633697152 108.80951408398
"1446" 289 23.7353417077031 105.468855780936
"1447" 289.2 20.2731855873957 103.254528590555
"1448" 289.4 18.4070443210111 99.8589375080899
"1449" 289.6 15.2391533482728 96.8203131931363
"1450" 289.8 13.9288466809805 94.0793127949531
"1451" 290 12.2672844386307 89.7224805578895
"1452" 290.2 9.71651816296348 85.3307450178563
"1453" 290.4 6.43757537931409 81.6608425819012
"1454" 290.6 4.66344675387925 78.8263832935246
"1455" 290.8 3.79457087018485 74.8815061226679
"1456" 291 2.2746246449667 71.3768104642685
"1457" 291.2 2.0983950208555 71.2931119083944
"1458" 291.4 1.6990135803783 70.4890941104806
"1459" 291.6 1.44031002771486 67.7137953546782
"1460" 291.8 1.15787417813634 64.9791111040831
"1461" 292 1.95773185713723 64.2300862371273
"1462" 292.2 2.39239002115689 62.7336294202701
"1463" 292.4 3.22374002278506 59.593233379463
"1464" 292.6 4.00150373143519 55.6070969831318
"1465" 292.8 4.34360064003556 51.3939198737895
"1466" 293 4.37589940777199 46.3708134043069
"1467" 293.2 5.18429399230346 42.1485579226884
"1468" 293.4 5.94394212692733 37.3623324660126
"1469" 293.6 7.24992379217503 34.5529569117313
"1470" 293.8 9.26643905527569 31.9388614050883
"1471" 294 11.1922765634373 29.1426430875796
"1472" 294.2 13.156034687221 26.1668637311349
"1473" 294.4 15.3563688346491 23.0447192891617
"1474" 294.6 17.8483672575503 19.5230435130199
"1475" 294.8 19.89994123041 18.0666639871713
"1476" 295 22.9766858144772 15.8596550688511
"1477" 295.2 26.5051666276101 13.8796912871496
"1478" 295.4 30.1747605446648 11.2020815614275
"1479" 295.6 32.8887824381802 9.08432712189922
"1480" 295.8 36.4648929072694 6.95953092501426
"1481" 296 39.9372273343504 4.42979972052375
"1482" 296.2 43.4083074230309 2.93369465760014
"1483" 296.4 45.8117311008277 1.96803036736599
"1484" 296.6 46.9150717414811 1.27922771228502
"1485" 296.8 48.4051973260077 1.44805686335362
"1486" 297 50.6939318464263 0.820421743515522
"1487" 297.2 53.1637373819416 1.20355834010928
"1488" 297.4 57.019798994395 0.747887573708722
"1489" 297.6 61.4593860593546 0.29224100320553
"1490" 297.8 65.6254421126761 0.154752783529821
"1491" 298 69.3504400947185 0.526137036016507
"1492" 298.2 74.2179709512523 1.54044210991739
"1493" 298.4 79.5236666240385 3.02335664355468
"1494" 298.6 85.0102090111854 3.37468349084374
"1495" 298.8 88.0918117555144 5.48020580700745
"1496" 299 90.5554745183947 9.08292193168078
"1497" 299.2 92.5269095220478 12.3194060944017
"1498" 299.4 95.8568472779489 15.691360734704
"1499" 299.6 99.9628806927833 18.034900890447
"1500" 299.8 105.08701093088 19.0018642385225
"1501" 300 108.009330796998 21.8948417069943
"1502" 300.2 110.628424328972 25.9295730764658
"1503" 300.4 114.232520665468 30.2334782708313
"1504" 300.6 115.951325935186 34.4272945835781
"1505" 300.8 118.847248846622 38.9589941666937
"1506" 301 120.553417604998 44.1793467471236
"1507" 301.2 122.242635608312 48.6078241655598
"1508" 301.4 121.633170086517 52.7720653972504
"1509" 301.6 122.346748113559 57.6713890430567
"1510" 301.8 123.128673988451 62.9557220419862
"1511" 302 123.094140899191 68.0810830154552
"1512" 302.2 122.190489364613 72.949423626914
"1513" 302.4 121.212534734036 78.0174286149943
"1514" 302.6 120.479498409249 82.2114254604526
"1515" 302.8 118.485956666471 85.8829173205261
"1516" 303 116.032872880088 90.7007549911322
"1517" 303.2 113.573789066402 94.2936653939862
"1518" 303.4 109.676270097639 98.1228937071769
"1519" 303.6 106.295240783791 102.874177093743
"1520" 303.8 102.838390412939 106.792285038836
"1521" 304 98.8744549692681 110.175038242167
"1522" 304.2 94.0679064444953 113.401948758247
"1523" 304.4 89.7723241158857 115.121465492782
"1524" 304.6 84.5687835266621 117.209252580973
"1525" 304.8 79.5376679787438 119.27799689002
"1526" 305 73.9299757918712 119.845637857241
"1527" 305.2 67.7510374870829 121.416180438077
"1528" 305.4 62.8830389081805 122.471730997399
"1529" 305.6 61.9986821635234 121.705558447032
"1530" 305.8 58.3717519400765 121.162694241087
"1531" 306 54.4862477963826 121.06360098926
"1532" 306.2 49.3023797763045 120.727781019559
"1533" 306.4 45.7851289430932 119.274490650268
"1534" 306.6 41.2951564572529 117.077942875125
"1535" 306.8 36.2408837448914 114.910782636645
"1536" 307 32.5251677460064 112.599816974727
"1537" 307.2 28.4244682720107 109.289380692527
"1538" 307.4 23.5023795301195 106.796503004082
"1539" 307.6 20.219937908312 103.957403702324
"1540" 307.8 16.7063822859521 100.361362966931
"1541" 308 13.9627213664997 97.2426387978143
"1542" 308.2 10.9123721312218 94.0893660237717
"1543" 308.4 9.13047756883171 91.6407921714237
"1544" 308.6 7.379206419453 88.8843698171928
"1545" 308.8 6.1781003418149 85.2114418699632
"1546" 309 4.2301731112962 81.4247313979926
"1547" 309.2 3.23439967329929 79.1706681770853
"1548" 309.4 2.91233137968828 76.3858169263546
"1549" 309.6 2.14769865677557 73.6126867891667
"1550" 309.8 2.0293244350283 72.8810337009628
"1551" 310 2.23755317237985 72.0148778925078
"1552" 310.2 2.17177304633623 69.6859186205075
"1553" 310.4 2.23913301316924 66.7672725619585
"1554" 310.6 2.80024235442145 62.8983369047855
"1555" 310.8 3.13250148237372 58.5355316052176
"1556" 311 3.27760051404802 53.2745759960775
"1557" 311.2 2.60034429742772 49.6021110713935
"1558" 311.4 2.8395782227464 48.0967360688821
"1559" 311.6 3.35515382030197 45.9484932013606
"1560" 311.8 3.75314080797894 43.4258463830599
"1561" 312 4.55482825893588 40.3275293822215
"1562" 312.2 5.68558502315689 37.1047635463753
"1563" 312.4 6.82542805743272 33.6483060988097
"1564" 312.6 9.45780995706646 31.4581993848277
"1565" 312.8 12.149711828598 28.3688764607804
"1566" 313 15.0375759786126 24.7442901315772
"1567" 313.2 18.0711599223107 20.6704650439602
"1568" 313.4 22.3304900832713 17.0362230647254
"1569" 313.6 26.7209489190778 13.7280359408637
"1570" 313.8 30.9657882636536 10.5243532001057
"1571" 314 34.9631055190509 7.13783087089776
"1572" 314.2 37.6697600180273 6.26200360886901
"1573" 314.4 42.1932661871809 5.32756431037196
"1574" 314.6 47.2104751962312 3.28416558453877
"1575" 314.8 50.9639088023951 1.34250343084781
"1576" 315 55.6890714253388 0.49025931641347
"1577" 315.2 61.0367056349517 0.993708076244028
"1578" 315.4 66.2602758111101 1.7636133301566
"1579" 315.6 71.7534050204034 2.59573059591689
"1580" 315.8 77.1562286561582 2.9818703505159
"1581" 316 81.8250332967854 3.54082342319358
"1582" 316.2 85.9715990613114 4.32375158261221
"1583" 316.4 88.5941322098827 6.39713189232308
"1584" 316.6 92.17225937548 8.79420902454064
"1585" 316.8 95.1936798839757 12.0562180471027
"1586" 317 100.211782446624 14.9887556205355
"1587" 317.2 105.424696809141 17.3719951428503
"1588" 317.4 107.112839963406 20.1417046830226
"1589" 317.6 108.437389688917 23.7642843922452
"1590" 317.8 111.028282782187 28.6405867815268
"1591" 318 114.57929486482 32.921021856136
"1592" 318.2 118.15327632075 37.9481615284305
"1593" 318.4 119.38185892934 42.4726206291894
"1594" 318.6 120.421524271008 48.3035037145291
"1595" 318.8 121.559377967223 53.9523795552575
"1596" 319 123.177654526721 59.75921002499
"1597" 319.2 122.256487847697 65.4233653559227
"1598" 319.4 122.246575044038 70.9989730949013
"1599" 319.6 121.583507035351 77.1440072771554
"1600" 319.8 120.109342931492 83.2543145165042
"1601" 320 118.328909601918 84.409498700379
"1602" 320.2 115.704785137611 86.8853851394616
"1603" 320.4 112.93727052544 91.1825285024184
"1604" 320.6 111.037380036924 96.3671948154393
"1605" 320.8 108.332982939078 99.9388487454117
"1606" 321 103.866635814796 103.507093044684
"1607" 321.2 99.5320216566187 108.064982844624
"1608" 321.4 96.0942670157392 111.757619908531
"1609" 321.6 91.7962835729444 112.661512257733
"1610" 321.8 86.6306775928482 115.080887043655
"1611" 322 81.3647631647296 117.823540749983
"1612" 322.2 75.9269802287307 120.297885894105
"1613" 322.4 72.7648540502091 120.383723014406
"1614" 322.6 68.3208991788223 120.420741146598
"1615" 322.8 62.6044042549802 120.138953703656
"1616" 323 57.4235411485603 120.995751950889
"1617" 323.2 51.5020791851369 120.573247625232
"1618" 323.4 45.9358352052743 119.565508571049
"1619" 323.6 41.0095054266314 117.799227903179
"1620" 323.8 36.2891220634446 115.82542328988
"1621" 324 32.9704382798782 112.23962167141
"1622" 324.2 28.385143678585 108.553795756752
"1623" 324.4 23.8338297212835 105.665288789017
"1624" 324.6 19.1772871607504 102.52921608704
"1625" 324.8 17.4386819107638 98.929521567154
"1626" 325 14.4236521417938 94.3765423029226
"1627" 325.2 10.3441069753477 89.9883375315712
"1628" 325.4 6.39268862805643 85.6990524291584
"1629" 325.6 5.31495147796718 82.7227352211508
"1630" 325.8 4.16002188791147 78.2747803548656
"1631" 326 3.73325616991387 73.3344701292711
"1632" 326.2 3.6260270776817 68.230339000566
"1633" 326.4 4.65024420796769 62.4728443067016
"1634" 326.6 4.98743219778363 56.4555962775021
"1635" 326.8 5.88224732023981 50.3202793715449
"1636" 327 7.91624438268822 44.2249332615884
"1637" 327.2 10.6457526441041 38.3741757413002
"1638" 327.4 14.5621015266593 33.3610818711659
"1639" 327.6 18.666631519491 28.8876961333974
"1640" 327.8 22.7941670317611 24.4844047474263
"1641" 328 26.6109372872182 19.3238697603626
"1642" 328.2 28.9598889352882 13.3340938937191
"1643" 328.4 31.2068590806521 10.1673044837874
"1644" 328.6 35.8396967500879 8.99136147630121
"1645" 328.8 41.1695436280134 9.04815805631704
"1646" 329 47.2025582396777 10.2808888066437
"1647" 329.2 53.4240490042049 10.7162422878521
"1648" 329.4 59.3069636127916 11.5917219770648
"1649" 329.6 64.8253078757148 11.9150137168046
"1650" 329.8 70.6345928619338 10.961419191139
"1651" 330 76.3416571173548 10.3822536364165
"1652" 330.2 82.067188815746 12.3959996373945
"1653" 330.4 88.2048827111054 14.3571714641962
"1654" 330.6 94.5292659243104 15.9449169461015
"1655" 330.8 101.046822187748 17.1372432982209
"1656" 331 106.059000497366 19.3847311141028
"1657" 331.2 107.456609532843 22.8265382907683
"1658" 331.4 110.487050034979 27.7110291852285
"1659" 331.6 114.573392066325 32.7362696861789
"1660" 331.8 116.931431275652 36.9915738780515
"1661" 332 117.970527016724 41.2230029742323
"1662" 332.2 120.057924132977 46.2933835606179
"1663" 332.4 121.629371530049 50.6539871872351
"1664" 332.6 121.650660567196 56.1462707556615
"1665" 332.8 122.176859965481 61.5352523103119
"1666" 333 122.656055342804 67.0052638369061
"1667" 333.2 121.220030354957 72.055837789468
"1668" 333.4 118.528837385483 76.9529591939489
"1669" 333.6 116.494129595355 82.6105474549141
"1670" 333.8 115.550125680633 88.2714817965994
"1671" 334 113.426676579655 93.1498265867823
"1672" 334.2 111.03898582936 95.3157905492682
"1673" 334.4 107.473136756783 99.5251754933061
"1674" 334.6 103.65753504136 104.175855213315
"1675" 334.8 100.297841016208 107.857899336098
"1676" 335 94.7281403993441 112.121563341048
"1677" 335.2 89.2268368186498 115.145143448803
"1678" 335.4 83.4985153920639 116.848525084522
"1679" 335.6 78.1427904486727 118.917855844234
"1680" 335.8 72.9409175209719 119.726923089239
"1681" 336 67.0520596248369 121.395999890148
"1682" 336.2 63.851298048653 121.556951409815
"1683" 336.4 61.8259576497905 121.667220667566
"1684" 336.6 60.710675232861 121.482659008867
"1685" 336.8 59.7536785426595 120.998705872727
"1686" 337 57.6189126895352 121.070823267086
"1687" 337.2 56.8463031912469 122.741249566042
"1688" 337.4 56.9226941919044 122.697026656972
"1689" 337.6 55.7463422021108 122.825197114563
"1690" 337.8 53.9469022079504 122.737363614398
"1691" 338 51.9522064482276 122.711362336494
"1692" 338.2 51.0351457678909 123.190109887326
"1693" 338.4 52.0170385526628 123.065201190209
"1694" 338.6 52.2473052932769 123.137688238336
"1695" 338.8 52.6939794787875 123.421648154859
"1696" 339 52.4140561110489 123.153505838326
"1697" 339.2 51.9784718331652 122.484434671627
"1698" 339.4 50.9479548800483 121.305402660006
"1699" 339.6 49.1580034109263 120.405295074204
"1700" 339.8 45.7685647058433 119.368880799106
"1701" 340 42.013856671545 118.577622460075
"1702" 340.2 38.8099747635892 117.283556919524
"1703" 340.4 35.5145245250337 115.39733783442
"1704" 340.6 31.672849627748 113.516130596805
"1705" 340.8 28.6490505123045 111.204789038972
"1706" 341 24.9838237637795 108.428213083867
"1707" 341.2 21.7859646023236 106.207397034269
"1708" 341.4 18.6388428305993 103.214719074108
"1709" 341.6 15.9324928022751 100.210341679103
"1710" 341.8 14.0468208245632 97.3694497151439
"1711" 342 11.2629241369331 93.3624549145588
"1712" 342.2 8.78530196360577 91.2039833985594
"1713" 342.4 6.04019662608488 87.7742175897123
"1714" 342.6 4.10706126414626 84.3578240753975
"1715" 342.8 2.59395632111424 80.9459802908239
"1716" 343 1.35819710617716 76.2359490177052
"1717" 343.2 0.3976371862082 72.1628050541676
"1718" 343.4 0.146295354441647 67.6100981514088
"1719" 343.6 0.236092135192489 63.2906339645553
"1720" 343.8 0.473549600362061 59.1644997872097
"1721" 344 1.36722328765189 55.323506888102
"1722" 344.2 1.98276932167876 50.7625386644036
"1723" 344.4 3.31434036039373 46.0650129364454
"1724" 344.6 4.80741132417986 42.1384622943066
"1725" 344.8 6.59020659976957 37.2741521348886
"1726" 345 8.92242327735025 34.028694263529
"1727" 345.2 12.5448011633543 30.3011281919043
"1728" 345.4 16.4137711520079 26.4286123325421
"1729" 345.6 18.5470350402431 21.3396936186322
"1730" 345.8 20.6082653753681 17.443306796731
"1731" 346 25.1663184920232 13.3769793009817
"1732" 346.2 30.487527688444 11.871442768572
"1733" 346.4 35.9734998666845 10.6412010921178
"1734" 346.6 41.5323504312961 9.45360899629386
"1735" 346.8 45.4200957172199 6.9551442979487
"1736" 347 48.2054124954743 4.52412695029045
"1737" 347.2 52.8675005832718 2.28613985149158
"1738" 347.4 58.0062446470607 1.3476780757334
"1739" 347.6 62.8168017592969 2.72054749838921
"1740" 347.8 68.8302492489927 4.17687079362463
"1741" 348 74.9447927634905 4.24492962565892
"1742" 348.2 81.0217057343108 5.14969657719065
"1743" 348.4 87.1496046433887 6.5239998012135
"1744" 348.6 92.9837559272992 8.63315088987986
"1745" 348.8 98.4263123075078 11.9366141053121
"1746" 349 102.313019965808 15.9193308592847
"1747" 349.2 106.763011494372 20.5216466934682
"1748" 349.4 110.66667536541 24.1144578136832
"1749" 349.6 113.775973252582 28.2837372724052
"1750" 349.8 116.557677284668 32.6185144959515
"1751" 350 118.052328581591 37.9833654148884
"1752" 350.2 118.92160708663 43.9872570873672
"1753" 350.4 121.449421851914 49.9295638337755
"1754" 350.6 122.157913631148 54.9668927358156
"1755" 350.8 120.308648339256 60.6759068906414
"1756" 351 119.913365521811 67.3796010618318
"1757" 351.2 120.612549189713 73.6589782338004
"1758" 351.4 120.251590932981 80.0088128417628
"1759" 351.6 118.097066332195 86.4047212273546
"1760" 351.8 115.732717643888 91.7334650166009
"1761" 352 112.38011057639 96.792627689938
"1762" 352.2 109.557971310269 99.1872842859362
"1763" 352.4 105.096898985187 101.132139334895
"1764" 352.6 101.113715251581 103.911318208559
"1765" 352.8 96.4763402955753 106.618574715604
"1766" 353 91.5765151761544 110.311235040471
"1767" 353.2 86.9037731194587 114.272351926423
"1768" 353.4 81.5770386950914 118.449792132836
"1769" 353.6 77.0038954810975 119.683694382202
"1770" 353.8 72.5434001054957 118.84119710691
"1771" 354 67.7198974830826 118.275336208546
"1772" 354.2 62.1049043139551 116.847540642696
"1773" 354.4 56.3975186447399 116.905482559712
"1774" 354.6 49.7990149644828 117.65185252992
"1775" 354.8 44.4362965487974 119.028781741723
"1776" 355 44.1650505326332 120.044392903487
"1777" 355.2 44.8972412035353 120.195863643864
"1778" 355.4 45.3616367102272 120.145556707221
"1779" 355.6 45.816442895195 120.295203931173
"1780" 355.8 46.9615204149388 121.38498318083
"1781" 356 48.318222013056 122.063552237063
"1782" 356.2 50.1241656718553 122.349202475649
"1783" 356.4 52.2117237242583 122.597722130323
"1784" 356.6 54.6684749528409 122.622488001766
"1785" 356.8 57.4479827558164 122.96583356667
"1786" 357 60.7692269573527 123.379691278622
"1787" 357.2 64.24807690073 123.364475552434
"1788" 357.4 68.0154269716922 123.248488303377
"1789" 357.6 72.4643316725661 122.841833163681
"1790" 357.8 76.2375274528929 122.230771318701
"1791" 358 80.2918747909909 120.838027065179
"1792" 358.2 84.0097442634268 119.588996073884
"1793" 358.4 88.0398905222152 118.086111559719
"1794" 358.6 91.8612937675118 115.815912283343
"1795" 358.8 95.2479738513912 113.648973433699
"1796" 359 98.589290067102 111.476938699364
"1797" 359.2 102.223202976173 108.941175863614
"1798" 359.4 105.024691434201 106.706300207845
"1799" 359.6 107.851045830099 103.787919826049
"1800" 359.8 110.637815806436 100.551181076409
"1801" 360 113.656050070111 97.2458056013641
"1802" 360.2 115.10841784695 94.4561745446421
"1803" 360.4 116.509616752757 89.5562332818963
"1804" 360.6 117.208724404556 88.637574980285
"1805" 360.8 118.265385567151 87.0210459748815
"1806" 361 119.153720360305 84.9853439201886
"1807" 361.2 120.063115587647 83.7473467699159
"1808" 361.4 120.920759939332 82.7561104764693
"1809" 361.6 120.921644231319 83.2097090625748
"1810" 361.8 120.299659586622 83.557631613892
"1811" 362 119.672891387959 83.5274382423481
"1812" 362.2 119.14651469519 82.9408833415824
"1813" 362.4 118.676541943462 82.6879264160628
"1814" 362.6 117.94638625081 82.775321985977
"1815" 362.8 117.483451492974 81.9337640278122
"1816" 363 116.859746129529 80.3515505103901
"1817" 363.2 116.286802161378 77.9588511682228
"1818" 363.4 114.841382618105 74.9402855610584
"1819" 363.6 113.57328889818 71.4751171052637
"1820" 363.8 112.539311090494 67.4871418924197
"1821" 364 111.548447350092 63.2590667726043
"1822" 364.2 110.448091982024 58.7555990348771
"1823" 364.4 108.51153925624 54.0561338902971
"1824" 364.6 106.212744923487 49.137131227548
"1825" 364.8 104.040594467801 44.1098682232147
"1826" 365 100.838488285671 39.6253466750719
"1827" 365.2 97.1956548674019 34.8815224296695
"1828" 365.4 94.3241984265924 29.5433646186382
"1829" 365.6 91.6431889371611 24.0466004987351
"1830" 365.8 89.6397345237976 18.4621653984879
"1831" 366 89.6298518878384 12.6636672553427
"1832" 366.2 91.9279126442517 10.0431500177715
"1833" 366.4 91.3935870484 10.1314002479671
"1834" 366.6 90.6219272173722 9.65198870400992
"1835" 366.8 89.4968116859359 10.0433176152344
"1836" 367 87.972626147359 10.8173600279685
"1837" 367.2 85.4101079670701 10.586581134425
"1838" 367.4 81.5169974313695 9.83728312088147
"1839" 367.6 76.1641599313692 9.25759914304485
"1840" 367.8 70.4853265597889 8.36977676552231
"1841" 368 64.8333964652736 6.9734210298923
"1842" 368.2 59.221869947458 4.18018909355566
"1843" 368.4 54.5389711533371 1.78424262128312
"1844" 368.6 53.040906756553 2.89055218272543
"1845" 368.8 51.836567311345 5.92741397844872
"1846" 369 49.8940625238479 10.3883318657105
"1847" 369.2 48.121850417211 15.797035621148
"1848" 369.4 46.7315670986098 21.5087279257863
"1849" 369.6 45.880215588123 27.3043968174778
"1850" 369.8 44.9931338049719 33.7010906702288
"1851" 370 45.6184059259128 39.2290530138634
"1852" 370.2 45.7171339957849 44.921295418787
"1853" 370.4 45.8104533759917 50.2957544948648
"1854" 370.6 46.3198951799703 56.1189921828278
"1855" 370.8 48.9579745261386 61.5914938136882
"1856" 371 53.0317536270653 66.3588037219253
"1857" 371.2 56.6332438935486 70.0415190691411
"1858" 371.4 60.9246734703603 73.3063811565273
"1859" 371.6 64.7941576359649 77.7781580745721
"1860" 371.8 69.1457758408058 81.2344593940734
"1861" 372 72.8610527589145 85.6553269091189
"1862" 372.2 76.2886339200473 90.4236285809775
"1863" 372.4 80.4545590823439 94.5474705312444
"1864" 372.6 82.7813530405052 99.0790875802904
"1865" 372.8 86.8956186932063 104.673117394158
"1866" 373 91.2547681210921 106.788221247635
"1867" 373.2 94.0569638034194 104.802567239623
"1868" 373.4 96.0955184378276 102.251549118381
"1869" 373.6 99.7124306609792 98.9646093720982
"1870" 373.8 102.894893646469 95.4725318883546
"1871" 374 105.212378714003 91.2144248449274
"1872" 374.2 108.161991220933 86.7426172646522
"1873" 374.4 110.528429862036 81.3347892184084
"1874" 374.6 111.880184882566 75.94942604723
"1875" 374.8 113.510907174343 70.3099130267737
"1876" 375 114.949854776849 64.1047845016636
"1877" 375.2 117.630517795772 58.7038386887586
"1878" 375.4 120.002551632808 53.7192472377976
"1879" 375.6 121.344503857455 51.2768531726087
"1880" 375.8 119.697864906128 51.3378046145998
"1881" 376 118.122552685317 51.8429196481026
"1882" 376.2 116.40353031184 52.4514333148384
"1883" 376.4 113.171115639047 51.9066507926763
"1884" 376.6 109.491813992558 51.5123619865267
"1885" 376.8 104.402004031916 50.787115707197
"1886" 377 98.9850590291373 51.7901886685298
"1887" 377.2 93.4154889881223 53.9861292547205
"1888" 377.4 88.6923554502791 57.1002272269403
"1889" 377.6 84.1464373451108 61.5747198763331
"1890" 377.8 81.3568460939912 65.84724611362
"1891" 378 81.3770346116326 69.4641252678389
"1892" 378.2 81.5509811480899 73.9601512799354
"1893" 378.4 80.3970342763265 79.6519267494903
"1894" 378.6 80.0171368050885 84.7913306708551
"1895" 378.8 79.0612079060986 89.6366860878417
"1896" 379 76.3138551327638 93.8801267531669
"1897" 379.2 73.0163919795219 98.6007911344775
"1898" 379.4 71.7245228194476 104.188404680188
"1899" 379.6 73.0201799940562 108.775496167214
"1900" 379.8 76.0537987446502 110.863226037187
"1901" 380 79.6026215213753 111.626578959324
"1902" 380.2 83.080515878974 111.550961208215
"1903" 380.4 86.6956724262022 109.957106293222
"1904" 380.6 88.233828515351 106.897823814286
"1905" 380.8 89.1969927217414 103.140588857481
"1906" 381 89.0407522609682 99.8949232112856
"1907" 381.2 89.2670217911803 95.8845270044104
"1908" 381.4 88.515993194485 91.2765933413934
"1909" 381.6 87.554819801259 86.5101675184033
"1910" 381.8 86.6280123097992 81.4885885761728
"1911" 382 85.113818854471 77.4913036103027
"1912" 382.2 83.6612625553295 73.3705607357581
"1913" 382.4 82.8763493699924 68.7269728250918
"1914" 382.6 81.2910883364063 63.1943785772469
"1915" 382.8 79.5546864470335 57.9243401994559
"1916" 383 77.5769856428131 52.4529143878746
"1917" 383.2 75.6352303283718 47.1632415152144
"1918" 383.4 74.5597125496515 41.303801597385
"1919" 383.6 74.3529308067626 35.1705561157032
"1920" 383.8 75.1440800578193 29.4146612186541
"1921" 384 77.2103883963478 25.3945785335987
"1922" 384.2 81.1768335332948 22.0337362876439
"1923" 384.4 86.4351540378402 18.854588724697
"1924" 384.6 91.2177247299748 16.6724690866147
"1925" 384.8 95.820772769378 16.119964811335
"1926" 385 99.8672426230309 17.1683007311561
"1927" 385.2 100.947087940418 18.5256821135243
"1928" 385.4 102.17296594302 18.7258874674251
"1929" 385.6 105.22472531408 21.0238376203707
"1930" 385.8 105.937872892297 21.8262710574919
"1931" 386 108.061266172445 24.3443897226913
"1932" 386.2 111.456366041398 28.1028166519186
"1933" 386.4 114.978417172931 31.611206899763
"1934" 386.6 115.305422183075 34.9764825774187
"1935" 386.8 115.313600641468 39.681087139488
"1936" 387 116.975751388952 45.4921583913134
"1937" 387.2 119.815001112148 50.6429755978915
"1938" 387.4 121.417413519211 55.0961386664923
"1939" 387.6 120.182231457876 58.785814879511
"1940" 387.8 117.624425937396 63.171701574923
"1941" 388 115.858396712744 68.381674876829
"1942" 388.2 114.219623381488 73.6245828994763
"1943" 388.4 114.66674454545 79.5956459893787
"1944" 388.6 116.619687487211 85.1616549434382
"1945" 388.8 115.624699228775 87.8733535111095
"1946" 389 113.314073858833 90.0006953691535
"1947" 389.2 110.790888889494 93.7929001186063
"1948" 389.4 107.469642166978 98.1945212570776
"1949" 389.6 104.164333871629 102.457717039667
"1950" 389.8 100.244279912922 106.846593262105
"1951" 390 95.4437091931678 110.615124964437
"1952" 390.2 91.4916518259224 112.232523222823
"1953" 390.4 85.7677507150004 112.393504819252
"1954" 390.6 80.0241973250931 113.848274407648
"1955" 390.8 74.8713450584466 116.175605607426
"1956" 391 68.6726011560161 118.778922429592
"1957" 391.2 64.3432394151071 120.923792883616
"1958" 391.4 62.5857871562143 118.813466827137
"1959" 391.6 58.4190048312672 115.809129303124
"1960" 391.8 54.3842161364439 113.49542951315
"1961" 392 49.4272867487336 110.816860486129
"1962" 392.2 43.1479472387098 108.470773174372
"1963" 392.4 37.5142314413928 108.013596851896
"1964" 392.6 31.9875268266313 109.453990926163
"1965" 392.8 28.0286717351373 108.615383899092
"1966" 393 25.440612430194 104.972900789702
"1967" 393.2 23.0843909874522 100.877344515512
"1968" 393.4 20.450062391224 95.4578919929214
"1969" 393.6 17.1215304126259 90.3025794345079
"1970" 393.8 14.2631726345631 84.5945565454092
"1971" 394 12.9082459908518 78.9146954804316
"1972" 394.2 10.9603947668093 72.6776493445676
"1973" 394.4 10.2560581904648 66.6756598221608
"1974" 394.6 11.1541240401273 61.1319248756679
"1975" 394.8 11.8757081786704 55.960655265572
"1976" 395 14.2736784321681 50.7551584575923
"1977" 395.2 15.8879919425762 46.47726723711
"1978" 395.4 17.5409845169304 40.6852151020531
"1979" 395.6 21.0046519225796 36.1482862259258
"1980" 395.8 25.5730686423882 33.341099889462
"1981" 396 31.3586725017499 31.2498761897571
"1982" 396.2 36.8692465007112 27.9232664130751
"1983" 396.4 42.3415870677565 24.3733327361614
"1984" 396.6 48.0582483476854 20.5519773278102
"1985" 396.8 53.6684712936801 16.8541537169256
"1986" 397 60.3175789584879 14.4061617400378
"1987" 397.2 66.6127317965854 13.1845555755604
"1988" 397.4 73.5811661723017 11.4018260929107
"1989" 397.6 79.8923721290689 10.8565631053115
"1990" 397.8 86.4292812340514 12.0135579432823
"1991" 398 92.8091913562239 13.4273136909204
"1992" 398.2 98.4946492768091 16.0425849763809
"1993" 398.4 103.203445225282 19.1183486872588
"1994" 398.6 107.580988209805 21.9922363037886
"1995" 398.8 109.17159817325 26.7106784668705
"1996" 399 110.823967977032 32.3166865385823
"1997" 399.2 112.743520768735 38.6729926390371
"1998" 399.4 114.302633287613 43.8620000742794
"1999" 399.6 116.164883971217 48.8781802636968
"2000" 399.8 118.392901377052 53.8940964877868
"2001" 400 120.892842450082 59.4996244940939
"2002" 400.2 122.452767357363 63.5442940997456
"2003" 400.4 120.690069756628 65.5439075985089
"2004" 400.6 119.05780324138 70.1650448760307
"2005" 400.8 119.037211452109 75.3715839774317
"2006" 401 118.697575098676 80.6194292015109
"2007" 401.2 118.254556691011 84.0419212779386
"2008" 401.4 116.35566264828 86.2494844632296
"2009" 401.6 114.101023645831 91.1462899854084
"2010" 401.8 112.436316720877 95.5850544438315
"2011" 402 111.199951100862 97.4530668017947
"2012" 402.2 111.85421712428 96.8141426029831
"2013" 402.4 111.755890911713 96.588103297852
"2014" 402.6 111.213074667606 96.0803749511614
"2015" 402.8 110.327823408861 95.8639111436742
"2016" 403 109.744931484434 95.581043381482
"2017" 403.2 109.525470904027 97.4095189132742
"2018" 403.4 109.269744021982 98.054161494311
"2019" 403.6 108.819994360349 98.4038476944487
"2020" 403.8 108.345846539234 98.1335762192976
"2021" 404 108.393004119269 97.9964553599336
"2022" 404.2 108.489697716175 97.8746770790385
"2023" 404.4 108.320091318164 97.8257738237909
"2024" 404.6 108.113997919055 97.8145017780929
"2025" 404.8 108.159246300819 98.3354439492334
"2026" 405 107.623042962678 98.0454856272458
"2027" 405.2 107.472166490382 97.4618044493569
"2028" 405.4 107.243012020606 96.9369899830019
"2029" 405.6 106.888028328392 95.9056433004949
"2030" 405.8 106.867454630654 94.7661005207629
"2031" 406 106.892832938833 92.5564469692891
"2032" 406.2 106.556896870998 89.3300940071675
"2033" 406.4 106.697467333252 85.9509242344604
"2034" 406.6 106.735534043323 82.1082345371564
"2035" 406.8 106.527160130502 77.6316628478455
"2036" 407 105.264717500435 72.7508755331623
"2037" 407.2 104.215725082696 67.9617872500191
"2038" 407.4 101.66107225362 63.1145515854509
"2039" 407.6 98.8317418160169 58.0369740368265
"2040" 407.8 94.8461835571374 53.9136765396466
"2041" 408 90.3639733234935 51.5929724776791
"2042" 408.2 85.0248871367667 50.8321518151092
"2043" 408.4 79.2990106415594 51.5157604214957
"2044" 408.6 73.9216177939617 53.5925330776005
"2045" 408.8 68.6545108256807 55.9127039250418
"2046" 409 63.3263598296222 58.7385322001797
"2047" 409.2 58.1721212425311 61.9405937056359
"2048" 409.4 53.5288433303159 65.3186541631163
"2049" 409.6 48.6653561439318 69.4060058101529
"2050" 409.8 46.0701421342019 74.392106443934
"2051" 410 44.0731506964997 79.4886926170361
"2052" 410.2 42.7083681390794 84.4889931368442
"2053" 410.4 42.7887680417903 89.3757341474865
"2054" 410.6 41.9797837007072 93.6062829862313
"2055" 410.8 39.8263991063872 98.3405132189842
"2056" 411 37.4033277455533 103.845340826972
"2057" 411.2 35.0621531232602 105.611746114341
"2058" 411.4 35.5820006489173 105.553667561653
"2059" 411.6 37.7276506991572 106.800791065338
"2060" 411.8 40.6939228622338 108.944772971693
"2061" 412 44.6037486462459 110.271368216862
"2062" 412.2 49.4693794129898 111.829383623793
"2063" 412.4 54.7181311171889 112.420244081524
"2064" 412.6 59.9011111881164 113.463550255722
"2065" 412.8 65.3580399600516 114.025653676035
"2066" 413 71.4885991565543 113.960921953663
"2067" 413.2 77.8881617114451 113.901396236902
"2068" 413.4 83.2814917453012 112.512559827337
"2069" 413.6 89.5397227556789 110.326905167355
"2070" 413.8 94.8950688728986 107.722944332907
"2071" 414 99.3688597358281 104.215522381114
"2072" 414.2 102.786217036694 99.6197930158945
"2073" 414.4 105.504953111365 94.6519252760962
"2074" 414.6 105.887046184817 89.4314680474894
"2075" 414.8 106.581367536529 83.7212508958109
"2076" 415 105.69512427794 77.6820738330754
"2077" 415.2 104.107260612168 72.7057615814149
"2078" 415.4 101.899916230699 67.4157732786056
"2079" 415.6 99.6953709718355 62.18735515288
"2080" 415.8 99.2596353883212 57.6379646784293
"2081" 416 99.4779964904692 52.7233842900673
"2082" 416.2 100.134468646845 47.617658591626
"2083" 416.4 101.85814117755 42.7739297044903
"2084" 416.6 103.359270055448 37.8288400515955
"2085" 416.8 102.099633184192 34.0301845583423
"2086" 417 98.3497848892881 32.6373650690604
"2087" 417.2 94.1042633620857 32.3858563737433
"2088" 417.4 88.0987416618086 32.5583680194952
"2089" 417.6 82.1855973527604 33.4243768559163
"2090" 417.8 75.8100366178384 33.5090675391781
"2091" 418 69.5504321930314 31.9867306343201
"2092" 418.2 63.7028904329421 29.2275914589497
"2093" 418.4 58.5760800851429 26.4244584217029
"2094" 418.6 54.8326735092797 21.7876347753003
"2095" 418.8 51.1986789678355 16.4572636158287
"2096" 419 48.4377068851474 11.1477955341741
"2097" 419.2 48.0291328517826 5.54970567673047
"2098" 419.4 48.5736343116226 4.35273060116385
"2099" 419.6 47.7785498283651 4.25905535234596
"2100" 419.8 46.6649167552918 4.8847967400894
"2101" 420 45.6670088270029 6.13956436585096
"2102" 420.2 44.1184445393529 7.03247473065635
"2103" 420.4 41.8921768789515 7.88676670309727
"2104" 420.6 39.1502927054458 9.56332564010284
"2105" 420.8 35.2648168400459 11.558971454161
"2106" 421 30.7230008769347 14.4241424630016
"2107" 421.2 26.5073443485438 17.9738285038766
"2108" 421.4 22.4683139718436 22.1987565622707
"2109" 421.6 18.6102393539838 26.8502756870424
"2110" 421.8 15.3673565192991 31.3550384403795
"2111" 422 13.0603350588686 36.7250168132085
"2112" 422.2 12.0551220874306 41.894970477401
"2113" 422.4 11.4098919238326 48.430577809372
"2114" 422.6 11.1990642437472 54.5027288147898
"2115" 422.8 10.9892552144388 60.5922244916524
"2116" 423 11.9683843665565 66.4636619432943
"2117" 423.2 13.402189871016 72.8161663410124
"2118" 423.4 13.2817056028652 78.2304170604507
"2119" 423.6 12.7395092335575 83.9835890359852
"2120" 423.8 12.2897688603153 89.4748596809517
"2121" 424 13.4357228630357 91.720624912872
"2122" 424.2 16.0465827563756 92.2513722865947
"2123" 424.4 20.110954046349 93.9038905129329
"2124" 424.6 24.903234431339 95.4549186791373
"2125" 424.8 29.7975728851382 97.3307170318045
"2126" 425 34.8903148671935 99.11800036905
"2127" 425.2 40.2376907714621 101.417371834024
"2128" 425.4 45.4722200389497 104.065412755562
"2129" 425.6 51.0312667304221 107.402243865628
"2130" 425.8 56.9033741515988 109.910411069279
"2131" 426 62.7536432015051 112.389840694127
"2132" 426.2 68.8326648912086 113.397764514515
"2133" 426.4 74.6254749592656 113.095142229187
"2134" 426.6 79.9154698345472 111.497491950576
"2135" 426.8 84.7705166170149 109.046666856764
"2136" 427 88.8101404808668 105.756663945701
"2137" 427.2 90.4239764017371 103.299041881569
"2138" 427.4 90.9419863010274 102.353456725495
"2139" 427.6 91.1685561135065 102.123874829955
"2140" 427.8 91.1247035767776 101.844266401078
"2141" 428 91.1965016989286 101.749216502799
"2142" 428.2 91.6537679592814 100.963702542244
"2143" 428.4 92.1948179403426 100.067429421025
"2144" 428.6 93.0086588330636 100.10850962431
"2145" 428.8 93.7427789535644 100.165801586666
"2146" 429 95.8985701921315 99.5451487741414
"2147" 429.2 96.6966479812297 99.41926069386
"2148" 429.4 96.6906937825784 99.6722978562951
"2149" 429.6 96.8524195314337 99.962288848991
"2150" 429.8 96.7523382773287 100.098015032181
"2151" 430 97.0229946097243 100.02603744426
"2152" 430.2 96.9033783352003 99.7475338905105
"2153" 430.4 96.9999410683476 99.8751758940582
"2154" 430.6 97.2508501781457 100.365759377395
"2155" 430.8 97.1688860645535 100.50820735412
"2156" 431 97.2018513284152 100.453677313482
"2157" 431.2 97.2131870623039 100.348639779285
"2158" 431.4 97.0944911820754 100.059318571228
"2159" 431.6 96.8892825863488 99.4006000743344
"2160" 431.8 96.7832611550098 99.0013514074689
"2161" 432 96.7837575069883 98.8585343965291
"2162" 432.2 96.728662436733 98.9795119201647
"2163" 432.4 96.7617923997333 99.0694649936619
"2164" 432.6 96.6549625154814 99.2935463829346
"2165" 432.8 96.8771911721777 99.1415892264397
"2166" 433 96.6987820472792 98.8656156848381
"2167" 433.2 96.5562383363166 98.7521183694397
"2168" 433.4 96.4334286335317 98.5324703045719
"2169" 433.6 96.0776328142799 98.1971019856959
"2170" 433.8 95.8090590248284 97.9353114332313
"2171" 434 95.7726697847422 97.903161716262
"2172" 434.2 95.413734470295 98.0312611710602
"2173" 434.4 95.0187281452043 98.6645654992378
"2174" 434.6 95.2355469728126 98.3835040560419
"2175" 434.8 95.2081708582156 98.351828877523
"2176" 435 95.2237063376692 98.3257758383359
"2177" 435.2 95.3494528725376 98.2505748575263
"2178" 435.4 95.4055354779195 98.1825868659553
"2179" 435.6 95.3862547424244 98.1440253949652
"2180" 435.8 95.3901108895234 98.2134360427474
"2181" 436 95.3795246743742 98.4910422551299
"2182" 436.2 95.4995152915039 98.7388269036849
"2183" 436.4 95.57844943849 99.154227818632
"2184" 436.6 95.8571776122045 99.3067265028091
"2185" 436.8 96.0372160272327 99.2258929287148
"2186" 437 96.1857258490753 99.4250374612564
"2187" 437.2 96.3173520924246 99.8567313270526
"2188" 437.4 96.3136768388969 99.781989392332
"2189" 437.6 96.4300209289555 99.6248215860508
"2190" 437.8 96.3537512379386 99.2634252551741
"2191" 438 96.063713046713 98.8603047186063
"2192" 438.2 96.1805119085818 98.5461560556488
"2193" 438.4 96.1813323729261 98.5077012485553
"2194" 438.6 96.0489879069552 98.5417326826621
"2195" 438.8 95.9438758599437 98.433384740741
"2196" 439 95.7276859350975 98.2988478990526
"2197" 439.2 95.7183608206753 98.1230920249992
"2198" 439.4 95.5573177123444 97.929902115773
"2199" 439.6 95.3683592248193 97.7930411323126
"2200" 439.8 95.3325992099325 97.5333218701135
"2201" 440 95.2660467722803 97.710616708039
"2202" 440.2 95.0923264815086 98.1825119893126
"2203" 440.4 95.096607165044 98.244867279479
"2204" 440.6 95.2547050385325 98.0822903161706
"2205" 440.8 95.2660467722803 98.1188121254717
"2206" 441 95.2656228199686 98.1199426649695
"2207" 441.2 95.3352175014081 97.9992686572975
"2208" 441.4 95.308489109261 98.0756354920034
"2209" 441.6 95.3812690168823 97.962358020523
"2210" 441.8 95.3866482268222 97.9323307889175
"2211" 442 95.3924926274375 97.9458118730034
"2212" 442.2 95.4001293109081 97.9572668982093
"2213" 442.4 95.4248162134145 97.9319373045197
"2214" 442.6 95.4286723605135 97.9704987755098
"2215" 442.8 95.4286723605135 97.9704987755098
"2216" 443 95.4286723605135 97.9704987755098
"2217" 443.2 95.4286723605135 97.9704987755098
"2218" 443.4 95.4344943865258 97.9839952903563
"2219" 443.6 95.3933737832226 98.0289342353948
"2220" 443.8 95.3795246743742 98.0758516245544
"2221" 444 95.4268577030552 98.0527254415916
"2222" 444.2 95.4077659943787 98.1061822258857
"2223" 444.4 95.438312728261 98.0326791474813
"2224" 444.6 95.4083534315687 98.1188121254717
"2225" 444.8 95.4458025524341 98.0701282683467
"2226" 445 95.4104933813325 98.1379290100278
"2227" 445.2 95.3939670366224 98.1093200710741
"2228" 445.4 95.3963109691728 98.1290922762975
"2229" 445.6 95.3963109691728 98.1290922762975
"2230" 445.8 95.3746863011274 98.1633061304603
"2231" 446 95.3476932714343 98.1864430130543
"2232" 446.2 95.3428541848787 98.1710940353857
"2233" 446.4 95.4290396126182 98.0785810699135
"2234" 446.6 95.3986093884698 98.1900745302252
"2235" 446.8 95.3933737832226 98.1749858067698
"2236" 447 95.4192210195846 98.1558206684446
"2237" 447.2 95.4570372886937 98.0289342353948
"2238" 447.4 95.5019762337322 97.9165868727986
"2239" 447.6 95.5452262968493 97.8541716713563
"2240" 447.8 95.5032245377611 97.7558766455421
"2241" 448 95.4437726000881 97.6363834506974
"2242" 448.2 95.5180615227897 97.4294629749135
"2243" 448.4 95.5207007941649 97.418513565289
"2244" 448.6 95.6510792149555 97.3817579466619
"2245" 448.8 95.795327680511 97.4863380841897
"2246" 449 96.1976022430546 97.5034096915811
"2247" 449.2 96.3542904845388 97.7099232058008
"2248" 449.4 96.6585356426234 97.6999316836453
"2249" 449.6 96.8050669393999 97.8866275761063
"2250" 449.8 96.9889837329832 97.7207418407174
"2251" 450 97.4433663994833 97.1545666134119
"2252" 450.2 97.7940944163982 96.9379386080599
"2253" 450.4 97.8620733294128 96.8920859234099
"2254" 450.6 97.7468127170247 97.1307000491109
"2255" 450.8 97.1137722640346 98.0721773711865
"2256" 451 96.9493154049555 98.4924711314397
"2257" 451.2 96.411989870761 99.1760673059404
"2258" 451.4 96.2064358073443 99.6212153744119
"2259" 451.6 96.0886555743837 100.412676766554
"2260" 451.8 96.2700332032563 101.491052960632
"2261" 452 95.9922688501105 102.364597113992
"2262" 452.2 95.405856823511 102.928111447273
"2263" 452.4 94.6686441299039 103.048971054485
"2264" 452.6 93.7487510581325 103.727763119542
"2265" 452.8 92.4408430951816 103.962554941034
"2266" 453 91.3088296696956 104.224628788735
"2267" 453.2 90.2718625843835 103.675038833458
"2268" 453.4 90.2542506369295 103.434537441741
"2269" 453.6 90.3972749863693 103.221776042485
"2270" 453.8 90.1990023900468 102.718848137599
"2271" 454 90.2460106594442 102.054158553361
"2272" 454.2 90.0632367746154 101.50624872041
"2273" 454.4 89.5841866166283 100.83264717806
"2274" 454.6 89.7650205779611 100.296710331685
"2275" 454.8 89.433970349511 99.1271643798841
"2276" 455 89.2831458509669 97.850353329621
"2277" 455.2 89.0661367623444 96.4729926136619
"2278" 455.4 88.229624455395 95.2820412199188
"2279" 455.6 87.3423675989555 94.0568308156063
"2280" 455.8 86.4213669050378 92.566177476017
"2281" 456 85.100101794 91.6886986504404
"2282" 456.2 83.9453162351221 91.1249807531896
"2283" 456.4 82.5242790487873 91.0657629620668
"2284" 456.6 81.4462115693721 91.1321931764674
"2285" 456.8 80.1543635257039 91.6096555974564
"2286" 457 79.7068479772746 92.3507028496942
"2287" 457.2 79.5170126946921 92.8067188981667
"2288" 457.4 79.3454470919502 92.9822772123969
"2289" 457.6 78.9215325770455 93.4479104008013
"2290" 457.8 78.4584173564867 93.9186778051218
"2291" 458 77.9965669596902 94.3564016886528
"2292" 458.2 77.8121248891664 94.5822655979104
"2293" 458.4 77.4624623556338 94.9425819616018
"2294" 458.6 77.1176725478761 95.2559759689802
"2295" 458.8 76.4612575022745 94.8103341177753
"2296" 459 76.7704399844081 94.4940309442975
"2297" 459.2 76.6028391546227 94.0602835714308
"2298" 459.4 76.3754495443056 93.8482775266682
"2299" 459.6 75.6944090406348 93.8529573168369
"2300" 459.8 75.2971055519753 93.4668288328295
"2301" 460 74.8829063865944 93.1444592709674
"2302" 460.2 74.4104926618999 93.3175574296341
"2303" 460.4 73.8371050113166 93.4798369533841
"2304" 460.6 73.2312614559833 93.8332456939952
"2305" 460.8 72.5143605868775 93.7130503099534
"2306" 461 71.9736035726489 94.054707532118
"2307" 461.2 71.4323982384669 93.9480080761504
"2308" 461.4 70.9952715394245 93.2541713250583
"2309" 461.6 70.4353556469996 92.5224704745352
"2310" 461.8 70.2226147648393 91.6254602119433
"2311" 462 70.2032872005714 91.0977476377098
"2312" 462.2 69.723499394836 90.5613298740313
"2313" 462.4 69.5974122959627 89.7412864386378
"2314" 462.6 69.1695283469189 89.1149922660405
"2315" 462.8 68.6230777832739 87.7129497410102
"2316" 463 68.3159009170915 86.8705290534389
"2317" 463.2 68.515716400248 85.4684339682389
"2318" 463.4 68.3733610311056 84.3541517275286
"2319" 463.6 68.2602374122226 83.0559435107281
"2320" 463.8 68.0018611746883 82.0829623922927
"2321" 464 68.5042756048871 80.7441823555034
"2322" 464.2 68.2368481367347 79.4977952269616
"2323" 464.4 68.4999117857611 78.2591272292153
"2324" 464.6 68.9473396155289 77.4289753285081
"2325" 464.8 69.9727779765398 76.5682681224847
"2326" 465 70.1944516548137 76.3615299048037
"2327" 465.2 70.9317298197123 76.0612190428807
"2328" 465.4 71.561849336322 75.7065789129295
"2329" 465.6 72.3154596124684 74.8548093151002
"2330" 465.8 73.1976422571562 74.307936257566
"2331" 466 74.3234284094753 73.7749813854039
"2332" 466.2 75.726413713777 73.3117954411203
"2333" 466.4 77.4227455646828 73.716574196152
"2334" 466.6 79.1722716055379 73.4360656134101
"2335" 466.8 80.7951584339806 72.9232871787588
"2336" 467 82.6386096410401 72.573286236554
"2337" 467.2 84.507061785139 72.3693863683681
"2338" 467.4 86.185238980503 72.3574410785579
"2339" 467.6 87.3865660440834 72.3770911344596
"2340" 467.8 88.6067405821025 72.6889713786124
"2341" 468 90.4435198077873 72.8255444925668
"2342" 468.2 92.0459888351476 72.7649390835202
"2343" 468.4 93.775333989642 73.0300410954277
"2344" 468.6 95.2084610749496 72.8343935571924
"2345" 468.8 96.954695163302 72.8854717023727
"2346" 469 98.6211196498102 74.0858081141104
"2347" 469.2 100.184203574446 74.9926511513241
"2348" 469.4 101.175997393585 75.7265147545203
"2349" 469.6 102.340601805094 76.1148975659516
"2350" 469.8 103.459265692698 76.8559679730217
"2351" 470 104.667495085532 77.7602421830203
"2352" 470.2 105.187853689556 78.0475567496596
"2353" 470.4 106.465991590576 78.4130847261063
"2354" 470.6 107.723009045484 78.155346658974
"2355" 470.8 108.795896551468 77.6032703222222
"2356" 471 109.997104287547 77.2245804045468
"2357" 471.2 111.135813910003 76.6969787624501
"2358" 471.4 111.704004527389 76.2808072628796
"2359" 471.6 112.006157649068 75.2551507497619
"2360" 471.8 112.220826625367 74.8196793978406
"2361" 472 112.179377502166 73.6297025736659
"2362" 472.2 112.06365203459 72.8092957084173
"2363" 472.4 112.298140998863 71.6247293982391
"2364" 472.6 112.766746710831 69.8802009307866
"2365" 472.8 113.337105302123 68.4961446959981
"2366" 473 114.244848401903 66.8401268788327
"2367" 473.2 114.763856652601 64.8961091630643
"2368" 473.4 115.201583898712 63.5569880323685
"2369" 473.6 115.943344801097 61.9275136071532
"2370" 473.8 116.310410019307 59.7509394948563
"2371" 474 116.126181380371 57.9714059856368
"2372" 474.2 116.035089529849 56.1221096965683
"2373" 474.4 115.810754316217 54.7480565130723
"2374" 474.6 115.743043382834 53.3579178665393
"2375" 474.8 114.889508889745 51.8668149606678
"2376" 475 114.132913864261 50.4621659682088
"2377" 475.2 113.307606572047 48.9972163876897
"2378" 475.4 112.262835542952 47.8689873178087
"2379" 475.6 111.870057993552 46.7746159027168
"2380" 475.8 111.642516880273 46.4297696135637
"2381" 476 111.097514010499 46.4038350462373
"2382" 476.2 111.035992372309 46.1937939913805
"2383" 476.4 110.946053121666 45.9865448423087
"2384" 476.6 111.676131698305 46.9492920725043
"2385" 476.8 112.383487391835 48.2530361891596
"2386" 477 112.854570002979 49.0928391608241
"2387" 477.2 113.139763178911 50.2056579078813
"2388" 477.4 113.388337225879 51.5338680805034
"2389" 477.6 113.35243880043 53.1105124946673
"2390" 477.8 113.781776753029 55.5485387254941
"2391" 478 114.142337062007 57.8088211596285
"2392" 478.2 113.549642210102 59.7674556656079
"2393" 478.4 112.004273207863 61.2667327960266
"2394" 478.6 110.884753674479 61.7477758485091
"2395" 478.8 109.831094792201 62.5036985563677
"2396" 479 109.840926838781 62.605414285303
"2397" 479.2 110.013806110607 63.2225872837754
"2398" 479.4 110.948920250381 64.638499211607
"2399" 479.6 112.311599234971 67.3133597387788
"2400" 479.8 112.23215896508 69.1446861901814
"2401" 480 111.202862552509 71.052641118565
"2402" 480.2 109.689508449628 72.803789156498
"2403" 480.4 109.652658654542 74.1402239325245
"2404" 480.6 110.258629599918 76.4517090040591
"2405" 480.8 109.532461264028 80.0227719600946
"2406" 481 107.397144328502 83.1414112905517
"2407" 481.2 104.881213507669 86.9562084237611
"2408" 481.4 101.963551524997 90.6437574009788
"2409" 481.6 99.0358067734434 94.344102562631
"2410" 481.8 97.5394964064836 98.6236993372956
"2411" 482 95.9321423701338 102.0207150766
"2412" 482.2 94.2143509172056 106.218839621694
"2413" 482.4 93.9786534384911 111.229734624807
"2414" 482.6 93.4792977194376 111.563007974387
"2415" 482.8 93.6482551329572 111.149942798582
"2416" 483 93.088703258701 110.856396932204
"2417" 483.2 92.2722675384596 110.690473840659
"2418" 483.4 91.3647363977869 110.318813016505
"2419" 483.6 89.6091093404508 110.229739788753
"2420" 483.8 86.999087634495 110.550130152492
"2421" 484 83.6360593794219 111.40751325071
"2422" 484.2 81.8117088668408 112.240598155102
"2423" 484.4 79.8062496628273 113.594122674639
"2424" 484.6 77.5904399855643 115.385931078279
"2425" 484.8 75.5415244443175 117.664235448627
"2426" 485 73.4809597900235 117.585230661328
"2427" 485.2 70.996112378756 116.82843633653
"2428" 485.4 67.9590660896054 116.326683939094
"2429" 485.6 64.3740494617888 115.356390826238
"2430" 485.8 60.5434683298094 114.503482842997
"2431" 486 56.1257493503906 113.409609571761
"2432" 486.2 52.106472196906 113.264054750973
"2433" 486.4 47.3771952023357 113.713284278331
"2434" 486.6 43.6485704726393 113.831834694712
"2435" 486.8 40.7885512574332 113.716986343542
"2436" 487 38.0851155874874 112.891512437707
"2437" 487.2 36.0359172051164 110.701626603504
"2438" 487.4 34.3239017179298 107.24396713583
"2439" 487.6 32.8680654929583 102.670812913954
"2440" 487.8 31.5544244699116 98.562610321841
"2441" 488 30.3313178608162 94.5284333620552
"2442" 488.2 29.4027211098129 90.0873745863802
"2443" 488.4 28.9715043936856 85.234950916074
"2444" 488.6 28.7859443980511 80.499753705977
"2445" 488.8 27.5270996173837 75.9872137300079
"2446" 489 25.6054820866047 71.3018647200381
"2447" 489.2 23.3070081273536 67.2488260604485
"2448" 489.4 20.940391535948 63.0715541016188
"2449" 489.6 19.1065548528191 58.5240726687624
"2450" 489.8 17.7704090986034 54.1453517250325
"2451" 490 18.1957976776781 49.5466002076721
"2452" 490.2 19.63596404738 44.6734514506189
"2453" 490.4 20.6075522597773 39.4847245782576
"2454" 490.6 23.1533889878615 35.5340437099081
"2455" 490.8 26.7215603140714 31.5522672920105
"2456" 491 31.2416342281866 27.5798412526844
"2457" 491.2 36.3573102669698 24.3884797129814
"2458" 491.4 41.9820461846763 21.6232334523749
"2459" 491.6 47.2111771428439 18.4272316639087
"2460" 491.8 53.2891903046241 15.7815606592384
"2461" 492 59.3295437459143 13.6704103898119
"2462" 492.2 65.3990673127533 11.9009965457287
"2463" 492.4 71.4038673765005 10.4344180475577
"2464" 492.6 77.01982866724 8.05285309203147
"2465" 492.8 82.4613074850033 6.86701726533049
"2466" 493 87.2731400132802 7.87136063115494
"2467" 493.2 91.1350257061993 9.99228148189983
"2468" 493.4 94.5977648952564 13.1737849452425
"2469" 493.6 98.961124553098 16.9796824871614
"2470" 493.8 103.048570569325 20.5282664760073
"2471" 494 107.362691635061 24.0549041877163
"2472" 494.2 110.593973983594 27.7695708210921
"2473" 494.4 114.400406165895 30.9937943356794
"2474" 494.6 114.555252567939 32.5274557897943
"2475" 494.8 114.347084817597 35.262559162926
"2476" 495 114.655985989123 39.7390281217549
"2477" 495.2 116.126960760821 44.6271940388239
"2478" 495.4 116.633080452787 49.5015235131194
"2479" 495.6 116.641210744425 54.2103727520236
"2480" 495.8 118.241683760986 59.5173054994522
"2481" 496 120.526989727916 64.5269376221573
"2482" 496.2 121.82380764805 68.9185571242257
"2483" 496.4 120.014198711315 70.8977937319359
"2484" 496.6 118.880135871348 74.9216967248981
"2485" 496.8 117.985077226673 79.6630535431107
"2486" 497 116.710274624208 84.1007014419124
"2487" 497.2 115.347605378607 88.9308298109659
"2488" 497.4 113.530619229835 91.7221867778363
"2489" 497.6 110.13780148922 93.9710729308821
"2490" 497.8 105.657174129402 96.3386613831911
"2491" 498 101.993990009168 98.8954303672235
"2492" 498.2 99.6797115897933 101.064458113821
"2493" 498.4 97.4472294515308 102.740628940274
"2494" 498.6 95.1048695790493 105.782427575462
"2495" 498.8 94.3718129068642 108.852084339367
"2496" 499 93.2510274715573 111.77669232727
"2497" 499.2 91.3083085280214 112.107419332497
"2498" 499.4 89.4864696902266 113.179786177606
"2499" 499.6 86.4980355999812 114.259779418972
"2500" 499.8 82.0570109198964 115.223345809591
"2501" 500 77.6761269573512 117.448788844923
"2502" 500.2 75.6176362525552 120.51353812314
"2503" 500.4 75.6162108171989 121.315105734689
"2504" 500.6 74.9562765487754 121.589174915417
"2505" 500.8 75.2321680250396 121.814858559473
"2506" 501 75.9792921443326 121.87700742183
"2507" 501.2 75.8452213973171 121.951742583286
"2508" 501.4 75.4124162249327 122.104839516485
"2509" 501.6 75.3156051349387 122.348535348157
"2510" 501.8 75.4751994155372 122.292574916423
"2511" 502 76.0501055238423 121.773844025246
"2512" 502.2 76.4779613556786 121.724221170996
"2513" 502.4 76.3103633472909 121.858984736682
"2514" 502.6 76.3197101736082 122.192833816808
"2515" 502.8 76.5461031156217 122.397560808719
"2516" 503 76.4982917671106 122.437267614265
"2517" 503.2 75.9805550955335 122.706251722255
"2518" 503.4 75.5127003746701 122.931105472979
"2519" 503.6 75.5053360446145 122.894692853445
"2520" 503.8 75.5748727677512 123.35451911875
"2521" 504 75.4468627971557 123.503016265778
"2522" 504.2 74.6423542958799 123.566745677963
"2523" 504.4 73.3870192972507 123.538022505499
"2524" 504.6 72.9038503707121 123.21325292137
"2525" 504.8 72.5012816830349 123.050450906428
"2526" 505 71.9261724536396 123.464833108904
"2527" 505.2 71.1792314821388 123.63628675592
"2528" 505.4 71.0555907298567 123.654930954854
"2529" 505.6 71.0765822314318 123.627855271731
"2530" 505.8 71.8060426004344 123.476390788146
"2531" 506 71.989508723686 123.588087033989
"2532" 506.2 71.8325645645202 124.034059541493
"2533" 506.4 71.630872504741 124.209132585197
"2534" 506.6 71.3231137865257 124.178721907279
"2535" 506.8 71.0395507860501 124.288289177174
"2536" 507 70.9805638414958 124.514284356887
"2537" 507.2 70.8702997667025 124.896709693674
"2538" 507.4 70.8416638699998 124.955657278816
"2539" 507.6 71.1510461218072 124.798169766382
"2540" 507.8 70.7490309449346 125.117803785982
"2541" 508 70.3938606119769 125.275535946212
"2542" 508.2 70.4731509351338 124.96517144304
"2543" 508.4 69.8817743521207 124.500729053747
"2544" 508.6 69.6848500655182 124.490696261893
"2545" 508.8 69.6058285371578 125.527921399998
"2546" 509 69.4352379840113 125.624078547936
"2547" 509.2 69.6943221243179 125.444746759761
"2548" 509.4 70.2409255472532 125.083318884809
"2549" 509.6 69.8866406012832 125.322690824245
"2550" 509.8 69.5524780995418 125.244201697063
"2551" 510 69.3093619818078 125.293197774701
"2552" 510.2 69.0007579334969 125.488918576365
"2553" 510.4 69.2188241611713 124.964233701058
"2554" 510.6 69.2404050126833 124.943721259493
"2555" 510.8 69.4149128714914 124.621330983684
"2556" 511 69.4542615291083 124.413866700442
"2557" 511.2 69.7873245569031 123.769159093788
"2558" 511.4 69.9421007762539 123.641842824973
"2559" 511.6 70.1664720312479 123.673652397122
"2560" 511.8 70.5136381239755 123.674860180343
"2561" 512 71.619100373267 124.010577659439
"2562" 512.2 73.3947489097298 124.240992946209
"2563" 512.4 75.1776060664584 123.709412819226
"2564" 512.6 78.0519009755894 122.421865003427
"2565" 512.8 80.3179768314873 120.509167615251
"2566" 513 80.9755533847777 118.279951474456
"2567" 513.2 80.7290336827505 115.951930311056
"2568" 513.4 80.1726292315443 112.630816103785
"2569" 513.6 79.2918184252781 109.544211485164
"2570" 513.8 78.8178452806743 106.628106238115
"2571" 514 78.6997476337118 103.499812021813
"2572" 514.2 76.9141439808367 99.5235022887091
"2573" 514.4 76.2783699317508 95.7064677043957
"2574" 514.6 75.7681187498724 90.5273692637161
"2575" 514.8 73.95062793343 85.9846434064506
"2576" 515 73.0728501278494 80.9332111383543
"2577" 515.2 72.9817499372464 76.0790455159556
"2578" 515.4 72.1365476667669 71.6623358541119
"2579" 515.6 72.6086289184161 67.0207808431081
"2580" 515.8 70.9159735863005 63.0487697340785
"2581" 516 68.3552376820975 58.6717536971537
"2582" 516.2 66.003731821403 53.8878255957216
"2583" 516.4 62.480830896731 49.8436497329787
"2584" 516.6 57.4536074457768 46.8313906542308
"2585" 516.8 51.6222427152769 44.985762627646
"2586" 517 45.4296126336232 45.2685084848245
"2587" 517.2 40.5792690543676 48.3954922478421
"2588" 517.4 37.2406636547892 52.396493686134
"2589" 517.6 36.1805835702173 57.486253829993
"2590" 517.8 35.4521401101291 62.9696427830927
"2591" 518 35.5744835632514 69.0454705405406
"2592" 518.2 37.2703820583153 74.3956683741224
"2593" 518.4 40.6979347966578 78.4192885778499
"2594" 518.6 44.1148800615503 81.3558002626873
"2595" 518.8 47.9816224617112 84.2029042729982
"2596" 519 52.6021896886991 86.8077287426123
"2597" 519.2 57.9455688292924 89.0470857146218
"2598" 519.4 63.9005491964605 90.8831862152713
"2599" 519.6 69.3453880446351 92.4148608928983
"2600" 519.8 74.4854200314766 94.1953498407625
"2601" 520 80.185101945682 96.6296472447528
"2602" 520.2 86.0054840933778 98.1540626755228
"2603" 520.4 91.4225821985931 99.6301548524307
"2604" 520.6 96.1883637718657 102.973029713859
"2605" 520.8 100.42121623703 106.793480803427
"2606" 521 100.575926981273 105.495284492936
"2607" 521.2 102.007593400385 103.072046042499
"2608" 521.4 103.683925565894 99.4042815336508
"2609" 521.6 106.750405389704 95.8507226850678
"2610" 521.8 110.218125902293 91.2138115451692
"2611" 522 113.090481685305 86.5129903663794
"2612" 522.2 115.490726993635 81.6086840231144
"2613" 522.4 117.970658632257 75.9265243266446
"2614" 522.6 119.965290466049 69.9624126959488
"2615" 522.8 120.069450293661 63.999516651911
"2616" 523 120.045236761146 58.4771449003094
"2617" 523.2 117.923759660396 53.9933474143579
"2618" 523.4 114.857065308922 49.6008117516647
"2619" 523.6 111.693518339026 45.1230449896346
"2620" 523.8 108.745959564801 40.4702916427086
"2621" 524 104.919270850455 37.1178123425772
"2622" 524.2 101.496134205963 31.3133115852137
"2623" 524.4 101.940392992362 26.3025154393319
"2624" 524.6 101.436302290721 20.6532368559695
"2625" 524.8 100.117471796932 15.6110821186645
"2626" 525 98.2475750079174 11.4745805487245
"2627" 525.2 95.2946512037932 10.7582363336388
"2628" 525.4 91.0993857114742 8.49423422859715
"2629" 525.6 87.2098086592398 8.16802378356357
"2630" 525.8 82.4666747138436 8.21552530621236
"2631" 526 76.6759047865445 9.29522293132653
"2632" 526.2 71.2971347066093 10.1228705283108
"2633" 526.4 65.3033255814889 11.717755560202
"2634" 526.6 58.9580610743996 13.1730044095975
"2635" 526.8 52.0672687925299 15.3878385469474
"2636" 527 45.4993403869396 16.3819205495006
"2637" 527.2 38.7262836264268 15.8695879968407
"2638" 527.4 31.8773867898345 16.2437574815393
"2639" 527.6 25.3645857304365 18.6356033833292
"2640" 527.8 21.0383672824556 22.8755782789737
"2641" 528 19.5888572808382 28.3758207516887
"2642" 528.2 19.6999591033209 34.8423155242414
"2643" 528.4 20.323689699751 41.6829799453912
"2644" 528.6 20.3363407647642 48.5648178798963
"2645" 528.8 20.3366715624555 54.9571710573062
"2646" 529 21.9719422129612 61.3193893067687
"2647" 529.2 24.9211113650586 66.9144061240539
"2648" 529.4 27.6317889789433 71.9576339635473
"2649" 529.6 29.6712085534503 78.246603015846
"2650" 529.8 32.3969023710515 84.8144609255532
"2651" 530 35.3325496029272 91.0376140930226
"2652" 530.2 38.5363407559114 96.8276260631124
"2653" 530.4 42.9494943501743 101.60857416102
"2654" 530.6 46.4256590075142 106.714578572633
"2655" 530.8 50.6253589672585 111.435049393557
"2656" 531 55.5704803548522 115.85481481205
"2657" 531.2 60.8376335702284 118.15807047753
"2658" 531.4 66.8950403795496 117.088680528091
"2659" 531.6 72.7789650448802 115.755406984496
"2660" 531.8 79.6778596301487 114.200124062982
"2661" 532 86.4876605266567 112.760054662604
"2662" 532.2 92.8004611121357 110.560952803194
"2663" 532.4 99.051208423766 108.151874727234
"2664" 532.6 104.264600920258 104.916633546613
"2665" 532.8 108.527456555421 100.719619427733
"2666" 533 107.865636068271 100.836176698996
"2667" 533.2 106.74160551658 99.8186960095869
"2668" 533.4 106.168198979868 95.1799234016976
"2669" 533.6 105.735762502691 92.1120127739637
"2670" 533.8 104.93448429201 88.7404425976174
"2671" 534 104.704885213972 84.6471602525497
"2672" 534.2 104.144772800937 79.5673471337348
"2673" 534.4 102.822269387384 74.8982086690772
"2674" 534.6 101.875389272645 69.7067369632618
"2675" 534.8 100.826983489475 64.0989111515348
"2676" 535 98.1295704932188 58.31889959075
"2677" 535.2 95.7410404747398 52.3535216041429
"2678" 535.4 93.4501338935984 46.1306001065464
"2679" 535.6 90.5583568414287 39.9601664629876
"2680" 535.8 88.0394159518051 33.6082973336321
"2681" 536 86.1950313418684 27.4307950476265
"2682" 536.2 84.2921925331719 20.4473316546395
"2683" 536.4 83.0417551959997 14.1515416416015
"2684" 536.6 81.779137086252 8.05065451645414
"2685" 536.8 82.0208508906697 4.14416564128365
"2686" 537 82.1233375122064 4.8478826496486
"2687" 537.2 80.7496042080039 6.07755387510287
"2688" 537.4 79.3016827068453 7.70157648134902
"2689" 537.6 76.2615565483107 9.29547971518931
"2690" 537.8 72.3524570854157 11.2344616482128
"2691" 538 69.2014327094418 12.6262979872764
"2692" 538.2 64.5206027480192 13.5211045953608
"2693" 538.4 59.3376634591102 15.2609020298443
"2694" 538.6 54.5920104402716 18.0238458632346
"2695" 538.8 49.5404081886344 21.5999979720848
"2696" 539 43.4936433840565 24.1783225951214
"2697" 539.2 36.8496911135293 25.9959430046697
"2698" 539.4 30.2444659490298 27.5170787298804
"2699" 539.6 24.1804953357559 29.1361344169384
"2700" 539.8 17.6139804003328 30.4020782438897
"2701" 540 14.386342258605 29.7721461551901
"2702" 540.2 15.2949277135122 31.3470444199845
"2703" 540.4 16.8836883225268 32.7114951211956
"2704" 540.6 18.7630315144788 35.4217158265312
"2705" 540.8 21.2859331314485 38.2622823052322
"2706" 541 24.4571369627629 42.6388770170887
"2707" 541.2 27.5010016335573 47.6034225036611
"2708" 541.4 32.1530300372889 52.9336703021348
"2709" 541.6 35.5860178822338 58.1875792658616
"2710" 541.8 38.2109596957383 63.723951290202
"2711" 542 42.142396055551 68.7585909896667
"2712" 542.2 45.3782913227757 72.0753349850568
"2713" 542.4 47.5302013685304 73.5274153367672
"2714" 542.6 50.5358860607512 75.5411013407163
"2715" 542.8 54.233998973377 77.2499779893582
"2716" 543 58.176716089312 78.1393231998108
"2717" 543.2 61.7851053692966 80.3613154160804
"2718" 543.4 65.6639472949798 82.9500172908967
"2719" 543.6 70.5890288069626 86.2866213174173
"2720" 543.8 74.8283763384314 87.8082011014412
"2721" 544 78.5828929275828 91.5028071163015
"2722" 544.2 81.7417455120816 96.064617211624
"2723" 544.4 86.2242970356988 99.994107796573
"2724" 544.6 90.7460831197512 104.08981529517
"2725" 544.8 95.324418940107 105.992145946856
"2726" 545 99.2203845146955 104.156742382135
"2727" 545.2 101.873612988365 100.60046186349
"2728" 545.4 106.446413310965 96.8830333358375
"2729" 545.6 111.048597513003 92.4615992108445
"2730" 545.8 114.011690003144 87.5547069397397
"2731" 546 115.665413955528 82.7796163191483
"2732" 546.2 117.071859888262 77.8263973675447
"2733" 546.4 118.042055517181 72.2597147882265
"2734" 546.6 117.96306630398 65.9130839252533
"2735" 546.8 117.459781019082 60.2022042549381
"2736" 547 116.32182430102 54.4142137688436
"2737" 547.2 114.108497113843 48.537440072096
"2738" 547.4 111.060451520107 41.5485486664269
"2739" 547.6 107.944379093741 37.4715773250809
"2740" 547.8 104.113274851175 33.9912208198021
"2741" 548 98.4648623947825 31.2074431556191
"2742" 548.2 92.2514536359705 30.035207928022
"2743" 548.4 86.0114081047102 29.8008215236576
"2744" 548.6 79.5625551824359 29.1531722643511
"2745" 548.8 73.4707688456321 28.6845483417388
"2746" 549 66.8769253310097 29.3502966989931
"2747" 549.2 60.4870493663529 29.8600819375282
"2748" 549.4 53.8906936471506 29.5915864262231
"2749" 549.6 46.9260934182607 29.4554619354884
"2750" 549.8 40.3266811115311 30.1283836216522
"2751" 550 36.2071498157886 33.2296593329318
"2752" 550.2 33.8354438282355 39.0199933687651
"2753" 550.4 31.0525952428084 45.6472161609464
"2754" 550.6 28.4589627601658 51.7938790502423
"2755" 550.8 27.318420093513 58.1594162581788
"2756" 551 28.9699534482511 63.0641642683445
"2757" 551.2 31.0552151992715 68.0699960397421
"2758" 551.4 33.8706479811718 74.1708784131747
"2759" 551.6 37.4748790332489 79.3826106989801
"2760" 551.8 41.6205588441061 83.2464254786517
"2761" 552 46.7554506589072 87.628208024843
"2762" 552.2 52.1981110523762 90.8690852427737
"2763" 552.4 57.6985295215255 93.7132106371756
"2764" 552.6 63.2546053809403 96.9466773514554
"2765" 552.8 69.6872395203455 99.6504640437463
"2766" 553 76.5247672671236 100.527397499312
"2767" 553.2 83.6465551409257 100.597885919044
"2768" 553.4 89.5146943617033 99.7998773485151
"2769" 553.6 96.012676337335 97.5541850380832
"2770" 553.8 101.75479967054 94.9818211560685
"2771" 554 106.776254292541 92.4628477704906
"2772" 554.2 112.149996859075 90.4351822181597
"2773" 554.4 114.671042405603 89.32643761597
"2774" 554.6 113.600296387225 87.5189554676215
"2775" 554.8 112.742234927777 84.3173579333903
"2776" 555 113.067471085095 80.1423805778342
"2777" 555.2 113.864782819712 77.0405588532874
"2778" 555.4 114.694504176061 71.9519326951437
"2779" 555.6 115.121529572588 65.958215346085
"2780" 555.8 114.90211026809 60.1785965351886
"2781" 556 114.189500592903 54.5592922999679
"2782" 556.2 112.784683413148 48.1749184458259
"2783" 556.4 110.370772769682 42.1830325750885
"2784" 556.6 107.067299949456 36.6056129129737
"2785" 556.8 104.193026293307 30.7540229158921
"2786" 557 101.274020023294 24.6773206299683
"2787" 557.2 100.284150288772 18.6844560210623
"2788" 557.4 101.143160986285 14.5229233771569
"2789" 557.6 99.9349489679453 15.2674557145367
"2790" 557.8 98.8017097656569 15.6519508792484
"2791" 558 98.1234896120587 16.1471263997163
"2792" 558.2 96.0400417149568 17.4663107815287
"2793" 558.4 92.6813083399825 18.1415265753234
"2794" 558.6 88.4736498517564 18.8399344306863
"2795" 558.8 83.3232199474966 20.9684793586158
"2796" 559 77.6843531434482 22.4703417450509
"2797" 559.2 71.2342106591253 23.236733081804
"2798" 559.4 64.8322902368826 23.8832709295167
"2799" 559.6 58.3530727988407 25.0944441435684
"2800" 559.8 51.8124004639315 26.4786210592474
"2801" 560 45.5959963761866 29.1525591126015
"2802" 560.2 39.8889625322162 32.0120233895396
"2803" 560.4 34.0626402969835 34.3601265730545
"2804" 560.6 28.2773990982891 37.4621730953638
"2805" 560.8 23.8284149099591 41.4157677785993
"2806" 561 19.125019490197 45.0065432579695
"2807" 561.2 13.819567885652 47.2340550584008
"2808" 561.4 9.40260359671139 50.6288204193508
"2809" 561.6 9.13154049730166 54.4440565035559
"2810" 561.8 10.8025526083118 59.1651066360498
"2811" 562 13.1419500615586 64.4373957031955
"2812" 562.2 16.0447611111061 70.0599106761918
"2813" 562.4 19.3688833371532 74.8707531933397
"2814" 562.6 22.7838397752699 79.7941392653663
"2815" 562.8 26.8466148104619 84.2047723815862
"2816" 563 30.3721804563035 89.2861148647931
"2817" 563.2 32.850869142295 94.5653411018821
"2818" 563.4 35.7425727422262 100.021137445572
"2819" 563.6 39.5117242052285 105.433060040378
"2820" 563.8 43.9121661619101 110.185623218495
"2821" 564 47.5595152229269 114.828604980327
"2822" 564.2 52.0961203091523 116.564917792032
"2823" 564.4 57.8815866323571 116.017428013785
"2824" 564.6 63.9258845797899 114.345572488068
"2825" 564.8 69.5840328378435 112.121589264624
"2826" 565 75.2817122275716 109.187285395955
"2827" 565.2 80.5043939063157 105.482095678253
"2828" 565.4 85.6081923180073 102.285480718889
"2829" 565.6 90.1106954929106 98.2589983447791
"2830" 565.8 94.5986734103254 93.827759490729
"2831" 566 99.6840502265003 89.5487920027167
"2832" 566.2 104.111661816035 84.6161280153334
"2833" 566.4 107.313430826802 79.1341465646865
"2834" 566.6 110.38111904662 73.2883969626496
"2835" 566.8 112.760154783685 66.7798105901035
"2836" 567 113.411389536306 61.1810286067528
"2837" 567.2 114.326056391917 54.5902055547598
"2838" 567.4 114.176791899408 48.1777926226446
"2839" 567.6 113.723132670018 42.0399002200515
"2840" 567.8 113.337400066087 35.4513131526374
"2841" 568 112.398750420797 29.9541533470377
"2842" 568.2 110.194108113301 28.7411579661292
"2843" 568.4 106.768204612442 29.0090096930197
"2844" 568.6 101.348439568573 27.8088050134442
"2845" 568.8 94.9890139890734 26.2482262381889
"2846" 569 88.7573725821785 25.3386456360449
"2847" 569.2 82.6434351827925 26.4579848426859
"2848" 569.4 76.1985934684325 28.6096745676929
"2849" 569.6 69.8819955729492 30.4293705292472
"2850" 569.8 63.388878388783 32.2244264157265
"2851" 570 57.0130275462571 34.6952198920045
"2852" 570.2 50.2170752545998 37.7038979316811
"2853" 570.4 43.1466593537433 40.8806003321372
"2854" 570.6 37.0823554132041 43.9215448034365
"2855" 570.8 30.1524848877823 46.4332320400794
"2856" 571 23.4121328704107 49.259714416863
"2857" 571.2 17.6171204281491 52.5111977570362
"2858" 571.4 10.578132299616 55.6386091912744
"2859" 571.6 5.61120420713714 58.5449746023284
"2860" 571.8 5.67510730874827 60.1540162085187
"2861" 572 8.30300443633561 61.7144308387844
"2862" 572.2 11.4746806975267 64.2026478479811
"2863" 572.4 15.0947398915089 67.2704341724639
"2864" 572.6 19.3198939898114 71.1670551861064
"2865" 572.8 23.4071193801414 74.9916788510471
"2866" 573 28.5028324783057 78.4594283469854
"2867" 573.2 33.1724991194529 81.0139364719082
"2868" 573.4 38.4698491481376 84.3811935699492
"2869" 573.6 42.6602603055967 88.0308827225316
"2870" 573.8 47.0298466044814 90.4774700820737
"2871" 574 51.1440378468817 91.4656951683901
"2872" 574.2 55.3203891301933 91.3957742228174
"2873" 574.4 60.5316485987896 91.9376369417882
"2874" 574.6 66.3302943602024 92.5805970667758
"2875" 574.8 72.3222862773746 92.7263070671176
"2876" 575 78.1231122102233 91.8069126720184
"2877" 575.2 84.3286298148652 90.7253123880806
"2878" 575.4 90.3943628870406 89.0998628009389
"2879" 575.6 95.8729137502016 86.4615072097985
"2880" 575.8 101.270012352206 82.8505014736236
"2881" 576 106.999639352432 80.5612344953483
"2882" 576.2 113.037645276029 78.8762730063131
"2883" 576.4 118.036585854924 76.0954288990817
"2884" 576.6 120.246519079735 72.7849977547452
"2885" 576.8 118.640950283223 68.4577694303839
"2886" 577 117.333390433577 63.8547257598992
"2887" 577.2 115.736072873307 58.6320768105468
"2888" 577.4 114.725442335254 53.2821470903378
"2889" 577.6 111.630270266624 47.378379914726
"2890" 577.8 107.466758654865 43.3567990847444
"2891" 578 103.03681259193 38.4453166422061
"2892" 578.2 98.5046134130515 34.9819052281761
"2893" 578.4 92.8136901121047 32.235207254087
"2894" 578.6 86.3655432339706 29.8707159190108
"2895" 578.8 79.5020868154844 28.4666125275277
"2896" 579 72.8516456464083 28.0545625254356
"2897" 579.2 66.1410708882814 28.025464527347
"2898" 579.4 64.7461526123221 28.0459456225624
"2899" 579.6 61.5733099126269 27.9761278587481
"2900" 579.8 57.5998080488988 29.6687284516472
"2901" 580 54.3117340365743 33.4952120280971
"2902" 580.2 52.364854471063 39.1375312080596
"2903" 580.4 51.7681416455514 45.1423691577723
"2904" 580.6 50.6955473336966 51.5186286902602
"2905" 580.8 49.1913409018058 57.8819022325466
"2906" 581 49.5133720271335 64.3215156522037
"2907" 581.2 50.9295630991671 70.6137218523604
"2908" 581.4 52.2985392523082 77.2104907718825
"2909" 581.6 53.5316610084128 83.8930818447772
"2910" 581.8 54.486246151327 89.7982832279557
"2911" 582 56.1450942795904 96.5234792524775
"2912" 582.2 57.6339069698723 102.523545452448
"2913" 582.4 60.1321647683105 108.898245881558
"2914" 582.6 63.4365722413136 113.707600484265
"2915" 582.8 67.2278263574123 116.593625018953
"2916" 583 70.0171752482634 114.596262760044
"2917" 583.2 72.1275912268162 112.680812187321
"2918" 583.4 76.3519153657444 109.464824339026
"2919" 583.6 80.0734550263597 106.764104497395
"2920" 583.8 84.0008588715023 105.368647493729
"2921" 584 88.2645121702199 102.030728012628
"2922" 584.2 92.0291481713592 98.2084895011765
"2923" 584.4 95.5263333496296 93.4500742493601
"2924" 584.6 98.9349543538158 88.6233456977885
"2925" 584.8 102.049013523182 83.9284440721618
"2926" 585 104.142803310715 78.8958123282054
"2927" 585.2 106.884648677801 75.0199587731385
"2928" 585.4 109.30129881793 70.5747662798296
"2929" 585.6 111.96005881016 65.979251209487
"2930" 585.8 114.79118451056 61.5253779224493
"2931" 586 117.508420704615 56.2683922900545
"2932" 586.2 118.962435551853 52.4475240270588
"2933" 586.4 116.95763821974 50.8923732188346
"2934" 586.6 114.339649970888 48.8953667082061
"2935" 586.8 110.143769568381 45.6051302294127
"2936" 587 105.960053172706 42.1001487618623
"2937" 587.2 100.233842564435 39.021434567559
"2938" 587.4 94.1442637531878 37.0646005336952
"2939" 587.6 87.5597581705725 35.8743396752809
"2940" 587.8 81.0740027987292 35.1419695115859
"2941" 588 73.9425951145248 35.5942219458693
"2942" 588.2 67.1380899365555 37.5295120709317
"2943" 588.4 61.5478501801916 40.7466331369591
"2944" 588.6 56.3640371408837 44.831613496694
"2945" 588.8 51.5608339463753 49.6213668210596
"2946" 589 47.9300894182311 55.6218598578243
"2947" 589.2 45.9677791968009 61.5053169003295
"2948" 589.4 45.3484828189771 68.2236544634145
"2949" 589.6 45.7493134559602 74.8166609769662
"2950" 589.8 47.8641180732085 80.0678774800867
"2951" 590 51.3052278606458 84.4493637367509
"2952" 590.2 55.1933617714607 88.824576681563
"2953" 590.4 58.9765885580476 92.7976908404223
"2954" 590.6 62.7608761158363 96.9256523121904
"2955" 590.8 68.0731973802894 100.306700393364
"2956" 591 73.6841084890048 101.642904833398
"2957" 591.2 78.7077188886307 103.262513438558
"2958" 591.4 83.8277887714906 105.226233180365
"2959" 591.6 88.7610682838717 106.94963787615
"2960" 591.8 94.1918415740165 109.004506241085
"2961" 592 96.4127862132422 109.56052294214
"2962" 592.2 96.9550811364996 107.946486016519
"2963" 592.4 98.2586116701728 105.443994910999
"2964" 592.6 100.174003018949 102.462109997646
"2965" 592.8 103.010725036574 98.6270909731344
"2966" 593 105.77032499871 94.3439029090886
"2967" 593.2 108.240141932232 90.2625398124915
"2968" 593.4 110.351787223938 84.8413441781183
"2969" 593.6 111.619215207135 79.5239411586851
"2970" 593.8 112.632957872953 73.7910770137032
"2971" 594 111.825300657457 68.2486947597637
"2972" 594.2 110.308923786156 62.7882876801866
"2973" 594.4 108.353838480125 58.0613206127257
"2974" 594.6 104.500637350486 53.7848494832019
"2975" 594.8 99.945578900329 49.8367830258136
"2976" 595 95.1334379718913 45.6075707844884
"2977" 595.2 89.2459233029268 42.749246562752
"2978" 595.4 82.200570072678 41.4468905214709
"2979" 595.6 75.7438053147328 39.6542783076905
"2980" 595.8 69.3778968040085 38.4161897320282
"2981" 596 62.2221287066069 37.9290992162631
"2982" 596.2 55.3215337329903 37.7424240341805
"2983" 596.4 48.3478589122745 38.050768303416
"2984" 596.6 41.3101673068276 37.6667380039759
"2985" 596.8 34.7619965566426 37.3918366811875
"2986" 597 27.6002519102608 36.8101913650681
"2987" 597.2 22.2037921217866 36.2056828336825
"2988" 597.4 16.8723632742288 33.7239776564278
"2989" 597.6 13.9915063915456 31.2203421601535
"2990" 597.8 13.8166334693021 31.9906999619619
"2991" 598 13.396310047027 34.6244725354059
"2992" 598.2 14.1695721331675 37.0817106898331
"2993" 598.4 16.2037556134696 39.6182849811415
"2994" 598.6 17.9792644563694 43.7659642086501
"2995" 598.8 18.4542363532943 47.1254928407224
"2996" 599 19.0895129224466 51.6398909749772
"2997" 599.2 20.3662561257512 56.5237439745947
"2998" 599.4 22.195812570747 61.7908363057131
"2999" 599.6 24.4614741068573 67.6351476541897
"3000" 599.8 27.4045482244773 72.2227821241064
"3001" 600 29.9311210604068 77.7371223072278
"3002" 600.2 32.5410916440555 82.5504351588804
"3003" 600.4 35.3143919059654 87.0957007418291
"3004" 600.6 38.1170863466456 92.3402036323511
"3005" 600.8 42.5236357654594 96.4915772987759
"3006" 601 46.9316161562546 99.9811756061904
"3007" 601.2 52.5364027602323 103.269790188696
"3008" 601.4 58.6380927253469 105.14232553673
"3009" 601.6 65.2375613103683 106.290993624149
"3010" 601.8 70.7656297797068 106.594052993116
"3011" 602 76.840102308095 105.800537378558
"3012" 602.2 82.6439102385121 104.014229222566
"3013" 602.4 88.2721822653027 102.137493490185
"3014" 602.6 93.0779810676742 99.7992039015628
"3015" 602.8 98.4646582203103 97.0241811203919
"3016" 603 103.859483037899 93.3915005057075
"3017" 603.2 108.543132610892 89.4594741268858
"3018" 603.4 112.122501601114 86.1296930132104
"3019" 603.6 115.79554075472 81.3814259115938
"3020" 603.8 117.887783494201 76.4854847278014
"3021" 604 118.975059912461 70.1466454906185
"3022" 604.2 119.421607095609 65.743473912206
"3023" 604.4 119.429451813236 59.9167625815375
"3024" 604.6 118.206678585745 54.628172103302
"3025" 604.8 115.939241769925 49.2423976398837
"3026" 605 113.165957578706 43.4896473322831
"3027" 605.2 110.370118861253 37.9702926056555
"3028" 605.4 107.250914860817 32.2192269568345
"3029" 605.6 103.586246914487 26.1951247927873
"3030" 605.8 99.5964781669525 21.6723233970677
"3031" 606 94.6299694643159 17.2392368314991
"3032" 606.2 89.8647844809404 12.6179646893781
"3033" 606.4 87.9749905082662 8.35366229189659
"3034" 606.6 86.4681154703721 8.30603103881002
"3035" 606.8 83.2783726790003 10.0234382239832
"3036" 607 78.7988215680663 12.6386216259648
"3037" 607.2 73.3479445065956 15.7689886630565
"3038" 607.4 67.9451157249903 19.49868324166
"3039" 607.6 62.7656961928931 24.0883973864918
"3040" 607.8 57.6731664070138 29.4826260881653
"3041" 608 53.3212591555505 35.0898649191129
"3042" 608.2 50.1806287660043 41.1097731374889
"3043" 608.4 46.9016862640755 47.3796813769267
"3044" 608.6 44.4731858468701 52.7085565397708
"3045" 608.8 42.3181377478004 59.1112257930355
"3046" 609 40.4714364477447 65.6509137169483
"3047" 609.2 40.6377989298004 71.7653239589267
"3048" 609.4 40.220846571096 78.4805227121351
"3049" 609.6 39.6775551949477 85.3093198325751
"3050" 609.8 40.7117238757749 90.6668583808423
"3051" 610 42.0644135487986 96.1248889925048
"3052" 610.2 43.3352831988427 101.896574365758
"3053" 610.4 45.4746022085093 107.389616861831
"3054" 610.6 46.396656070024 112.28277023842
"3055" 610.8 46.3015256778925 113.90611178712
"3056" 611 48.421595349605 113.388361246423
"3057" 611.2 52.1932506205881 113.001472394221
"3058" 611.4 54.6882330109106 111.297487960286
"3059" 611.6 59.3330818877287 109.262802028241
"3060" 611.8 63.8187980346427 106.959803872246
"3061" 612 68.9683472080333 103.881253719388
"3062" 612.2 73.2524760002394 101.01769265457
"3063" 612.4 77.0480532722149 97.7751141276487
"3064" 612.6 81.0121370445554 93.7224221609285
"3065" 612.8 85.0349617342438 88.4560872776062
"3066" 613 88.3648351191093 83.1089750370693
"3067" 613.2 90.8250167577307 77.7109147438245
"3068" 613.4 92.702246947935 72.2820529626675
"3069" 613.6 93.1075091894028 66.6314949381327
"3070" 613.8 93.0330011882309 60.6883729570335
"3071" 614 90.6392724526793 55.7497033790778
"3072" 614.2 86.8248608647645 50.9066970172642
"3073" 614.4 83.6384442807476 46.0894091727229
"3074" 614.6 79.7499998939277 40.7034803744012
"3075" 614.8 75.1585912277782 35.3506990666316
"3076" 615 70.4188203377104 31.2856404862154
"3077" 615.2 67.0751451343038 26.0424496700672
"3078" 615.4 65.4034981437718 19.7294802397545
"3079" 615.6 64.5246435236364 13.6580046456894
"3080" 615.8 65.0381549469147 8.50543078558021
"3081" 616 66.0358007044601 3.75422938034556
"3082" 616.2 65.4718658034939 4.0460653380601
"3083" 616.4 63.9204497914934 5.1854340466397
"3084" 616.6 61.1529877455285 5.71156924132037
"3085" 616.8 57.9695580709249 7.00906144026276
"3086" 617 54.0430772080559 8.27120502489509
"3087" 617.2 49.7486777418629 9.74414417598718
"3088" 617.4 45.1785364816679 12.2942969552392
"3089" 617.6 39.9718951716857 15.3250159424274
"3090" 617.8 34.7124478362385 18.2161778144294
"3091" 618 29.3415522884803 21.851441625469
"3092" 618.2 24.3462788081328 25.0497631768498
"3093" 618.4 18.9981818178362 28.9526723324735
"3094" 618.6 15.1076877679053 33.6785183960433
"3095" 618.8 12.3453993243389 39.0984346908677
"3096" 619 9.88508955539366 46.4695741255053
"3097" 619.2 8.88768127022268 52.2053465641302
"3098" 619.4 8.56201127515143 58.8307563795587
"3099" 619.6 8.74138492091763 65.0578738334208
"3100" 619.8 9.1610168694472 71.1273393844073
"3101" 620 10.2837966063522 77.0658605648376
"3102" 620.2 11.4660154069166 82.8033720844303
"3103" 620.4 13.6497430963708 88.5063127521186
"3104" 620.6 16.3708512636773 93.387105656724
"3105" 620.8 20.0484108479889 98.1994449628485
"3106" 621 24.337135716417 102.709131963271
"3107" 621.2 29.7456610149617 106.035420003149
"3108" 621.4 35.2068918377395 108.322732480583
"3109" 621.6 40.6606039029265 110.519709084859
"3110" 621.8 46.5904119359954 112.448329360541
"3111" 622 52.0127868902433 113.242494922279
"3112" 622.2 58.1621768173985 112.73013060055
"3113" 622.4 64.9137952876798 112.482762662919
"3114" 622.6 70.8875516180295 111.405639561424
"3115" 622.8 76.6426677625331 109.288504473226
"3116" 623 80.7849765443408 106.078686347434
"3117" 623.2 84.2686588201085 102.157509850415
"3118" 623.4 87.4080291784112 97.7130822040085
"3119" 623.6 90.101296217165 93.5059643086259
"3120" 623.8 93.4974272688938 89.9596449264164
"3121" 624 96.0966166665588 87.3400325130803
"3122" 624.2 97.4207204439427 82.822439047962
"3123" 624.4 97.2542200788259 78.2184695209739
"3124" 624.6 97.4148356482522 72.8845212586395
"3125" 624.8 96.9799158170134 67.4427318089702
"3126" 625 95.417129566067 62.0138667654555
"3127" 625.2 93.5613661763459 57.2187868563951
"3128" 625.4 90.4382703064813 52.7912656502626
"3129" 625.6 85.537916790986 50.2514736755541
"3130" 625.8 80.6139882396071 49.0912673872233
"3131" 626 74.7385651691655 48.907097561365
"3132" 626.2 68.8881497942273 50.2361335517726
"3133" 626.4 62.3617301583939 51.8564908241811
"3134" 626.6 55.6249386661374 53.3370007469705
"3135" 626.8 48.7105932811273 55.5171165348164
"3136" 627 42.6191201903819 58.8755133843955
"3137" 627.2 36.4971507614246 62.6697739536481
"3138" 627.4 30.9329377899269 66.5975150243127
"3139" 627.6 26.3359714847247 71.1383347810658
"3140" 627.8 23.1264143954993 76.5584714412873
"3141" 628 20.5665274846607 82.6927581422155
"3142" 628.2 19.3106089925312 88.5471756015382
"3143" 628.4 17.8499793372718 94.2553845901215
"3144" 628.6 16.0425311642889 96.6449505283446
"3145" 628.8 16.8773426707157 95.7190870501673
"3146" 629 19.0509882613814 96.0823347344825
"3147" 629.2 21.8083107664044 96.4282162029174
"3148" 629.4 25.212689294918 97.6058521814516
"3149" 629.6 30.2656690896857 99.3897129192097
"3150" 629.8 35.7051944612981 100.632541687223
"3151" 630 41.113870807915 101.033474002943
"3152" 630.2 46.3009603094536 100.682846816221
"3153" 630.4 51.6785181206215 100.198655393836
"3154" 630.6 57.3760761589611 98.8785302710204
"3155" 630.8 63.148882558667 96.9120502699184
"3156" 631 68.6297450201704 94.4789925823549
"3157" 631.2 74.0272657737043 91.8413285987996
"3158" 631.4 79.0981737905736 89.3475218114752
"3159" 631.6 84.3474897021483 86.3018076469896
"3160" 631.8 87.6697812504511 82.0636687594231
"3161" 632 91.174758220554 77.8243313815289
"3162" 632.2 94.8691020275659 73.0315296921236
"3163" 632.4 97.5872594934691 67.6060618335972
"3164" 632.6 99.1132196170166 62.6934428408894
"3165" 632.8 100.868798006462 57.1766528941596
"3166" 633 102.743214394487 51.1873982580211
"3167" 633.2 103.188524014746 45.5555274457887
"3168" 633.4 102.515477554875 40.0510195495783
"3169" 633.6 100.081061941911 34.7531041183533
"3170" 633.8 95.7715438370575 31.2343143012413
"3171" 634 90.8251682392146 29.7782781793881
"3172" 634.2 84.951392528662 27.6174530710862
"3173" 634.4 78.6755813850146 27.1671136921918
"3174" 634.6 73.5346377318647 28.3644049785724
"3175" 634.8 67.0387168069628 30.2827054684148
"3176" 635 61.1375088457638 32.2846675796577
"3177" 635.2 55.5070336013154 35.4729437968588
"3178" 635.4 49.9720939153249 38.0092518198197
"3179" 635.6 43.7047781645381 38.6498776623005
"3180" 635.8 37.7284232138412 37.7845642041066
"3181" 636 31.906702526601 37.0071051688056
"3182" 636.2 26.5550484381398 34.7764641402947
"3183" 636.4 21.7798851274382 32.2604824993982
"3184" 636.6 17.2205030183895 30.0426667169383
"3185" 636.8 15.061626870497 28.0905479567413
"3186" 637 15.1943549167836 28.356695272874
"3187" 637.2 15.4912084837513 28.8776804870933
"3188" 637.4 15.6360991922082 30.0997091441763
"3189" 637.6 16.1333375707139 31.2846000364866
"3190" 637.8 16.1026983581581 33.3659880253517
"3191" 638 16.1426056028729 35.5916690488446
"3192" 638.2 15.5543412035417 39.5557316255109
"3193" 638.4 15.2988361677734 43.3546966682182
"3194" 638.6 15.0743650803462 47.2322599352865
"3195" 638.8 14.4594459862259 51.7189945452094
"3196" 639 13.7674769947342 56.8599251163119
"3197" 639.2 13.3914521786016 62.0806073137787
"3198" 639.4 13.1074101549618 67.8531793574586
"3199" 639.6 12.8419009807323 73.1798686997929
"3200" 639.8 13.3597189397081 78.5281419351905
"3201" 640 14.2487262895737 83.7040007472843
"3202" 640.2 15.5138215251814 88.6918120696258
"3203" 640.4 16.3032448216708 93.4431355061938
"3204" 640.6 18.0017235279804 97.1574313834715
"3205" 640.8 20.8047660395448 98.5011382479497
"3206" 641 24.9915453926904 99.7616100764337
"3207" 641.2 29.9671986766082 100.684001960017
"3208" 641.4 35.2346452501119 101.938421124418
"3209" 641.6 41.2698018069895 102.558698979087
"3210" 641.8 46.5235305302016 102.027335326358
"3211" 642 51.7489027869878 102.29399231748
"3212" 642.2 57.5645481278476 102.598594089329
"3213" 642.4 63.345628722545 102.993207946241
"3214" 642.6 69.2587425837827 103.492008400909
"3215" 642.8 75.6387331951352 103.677646749757
"3216" 643 82.9630867004825 104.177850222121
"3217" 643.2 88.7105999028298 104.326280582753
"3218" 643.4 94.8670416652431 104.000545995465
"3219" 643.6 100.547792738424 103.732979344131
"3220" 643.8 103.964821759166 102.847144237715
"3221" 644 104.30962602125 100.009924635489
"3222" 644.2 104.201626112087 95.8823636547201
"3223" 644.4 104.491620154627 91.1448750157073
"3224" 644.6 104.782661096961 85.5632116751314
"3225" 644.8 104.367916055924 80.0684160638134
"3226" 645 103.198440994471 74.6375203744194
"3227" 645.2 101.617158423477 68.8690718669784
"3228" 645.4 99.7341722968571 63.356953377123
"3229" 645.6 96.5537130775466 58.2675371781912
"3230" 645.8 92.5314238165163 54.402052429083
"3231" 646 87.5977670662507 51.4034838895762
"3232" 646.2 81.9792621967353 48.4090338406173
"3233" 646.4 75.7258329457143 45.1282531325303
"3234" 646.6 69.7398494092242 43.8211998126944
"3235" 646.8 63.2738629736563 43.9485337439413
"3236" 647 56.5514859750052 45.1245444987859
"3237" 647.2 50.3611863556432 47.6229414389236
"3238" 647.4 44.8658307903635 51.3636388635314
"3239" 647.6 39.9083392774919 55.4898193030598
"3240" 647.8 35.0897842065259 60.0718690456182
"3241" 648 30.8936331779388 64.8299344948777
"3242" 648.2 26.9017097107995 70.1913265739407
"3243" 648.4 23.8867113159961 75.8893008816129
"3244" 648.6 22.0824374858023 82.1644450879584
"3245" 648.8 20.9707861902272 87.8892126563511
"3246" 649 19.97974677493 93.9203502970949
"3247" 649.2 20.906917219816 99.5005606072781
"3248" 649.4 24.3517099091815 102.493121162799
"3249" 649.6 28.6928595464241 104.265417096099
"3250" 649.8 33.7842691213042 104.679957751092
"3251" 650 39.54785847621 104.319054488831
"3252" 650.2 45.0850899720844 103.261903757557
"3253" 650.4 50.5721223300943 101.918367913975
"3254" 650.6 55.7250694080239 99.2029511403936
"3255" 650.8 60.2426333225884 96.026897032331
"3256" 651 64.8271122595474 92.3536868293619
"3257" 651.2 69.292581128406 87.6673062707525
"3258" 651.4 73.4088236185243 82.8748512611995
"3259" 651.6 76.8778705500941 78.2682218227125
"3260" 651.8 79.9754428399414 72.6468418744863
"3261" 652 81.6069112324381 67.3326213918048
"3262" 652.2 82.800725727357 61.5347620936069
"3263" 652.4 83.5400228340733 55.8138106030539
"3264" 652.6 82.9018192595222 49.9742230767898
"3265" 652.8 82.0517150686508 44.7610026913837
"3266" 653 79.3182448924689 38.7380802056736
"3267" 653.2 75.8282286981131 33.633079171792
"3268" 653.4 72.2780715598814 29.2791091925285
"3269" 653.6 70.240072172503 24.7523857614051
"3270" 653.8 69.3367970140765 19.2790834546087
"3271" 654 67.9614328944889 13.5219329048429
"3272" 654.2 65.4010328469511 12.0150913220886
"3273" 654.4 60.5993083492161 12.5402912157841
"3274" 654.6 56.6276563722701 13.8258356966828
"3275" 654.8 51.6419086672145 16.7152525419331
"3276" 655 48.2828325221213 20.1930852272985
"3277" 655.2 45.0028693126255 25.0294465691848
"3278" 655.4 41.7472181971989 31.1099525169159
"3279" 655.6 40.1125164953284 36.6057138563353
"3280" 655.8 39.8333035672764 42.7364703147548
"3281" 656 40.4028029307872 48.9212527409311
"3282" 656.2 40.7388078286675 55.2465333630371
"3283" 656.4 41.6472836633279 61.278069669034
"3284" 656.6 43.6949969916744 67.0015414074563
"3285" 656.8 46.8991755059185 71.99760837911
"3286" 657 50.8422673149343 76.4767773915362
"3287" 657.2 55.131235849756 80.6970655751923
"3288" 657.4 59.4919722158167 85.555275658173
"3289" 657.6 63.750367491464 89.2508708419454
"3290" 657.8 68.6572985139411 92.2509511982479
"3291" 658 73.4128788215807 96.0229007149528
"3292" 658.2 78.5354680421466 99.5149437887045
"3293" 658.4 83.5788790945872 102.793514544952
"3294" 658.6 88.854737651547 105.120942170066
"3295" 658.8 94.4355942621469 105.875485148008
"3296" 659 98.8397902949923 104.760983350434
"3297" 659.2 100.215152394715 102.562651681119
"3298" 659.4 102.499050860645 98.9835695743847
"3299" 659.6 104.814236458991 94.0479536951137
"3300" 659.8 107.211997721732 88.728322365716
"3301" 660 108.844429605398 82.8434004690578
"3302" 660.2 109.241794205767 77.4590411408041
"3303" 660.4 108.956777548216 71.7307143137393
"3304" 660.6 107.772357145798 65.8063260171727
"3305" 660.8 105.627418446959 60.7090409882065
"3306" 661 102.862574566947 55.6744771010308
"3307" 661.2 98.6595573562857 50.3851789934882
"3308" 661.4 94.2081483405641 46.6278876557897
"3309" 661.6 88.8451617129982 42.8569593519868
"3310" 661.8 83.0410697052649 40.4006807555427
"3311" 662 76.4582129372001 38.7944242818084
"3312" 662.2 70.1837021203206 37.9993215886539
"3313" 662.4 63.0871470992781 37.7922750226246
"3314" 662.6 56.3307563038333 37.2147437579644
"3315" 662.8 49.6430317950696 37.261404838783
"3316" 663 42.6278159298624 38.5570455580581
"3317" 663.2 37.0375589567571 40.9705423483421
"3318" 663.4 30.546131007397 43.0445452704188
"3319" 663.6 25.6100083531116 42.2819334458776
"3320" 663.8 20.6523902989343 39.9485242671769
"3321" 664 14.8382248222018 38.0948124760937
"3322" 664.2 12.9819151965167 39.3104830452079
"3323" 664.4 13.7263652865465 42.1200273940316
"3324" 664.6 15.3048836399281 44.6879761002754
"3325" 664.8 16.6665968176202 49.9265649677955
"3326" 665 18.0970843277204 55.5047650893191
"3327" 665.2 19.1022021568291 61.3428113197921
"3328" 665.4 21.0015068532183 66.9519931817181
"3329" 665.6 22.8031085239971 72.7199028851363
"3330" 665.8 24.9669320870235 78.0675478716011
"3331" 666 27.6873664592687 83.1246765169872
"3332" 666.2 30.5809404583364 88.2036237243285
"3333" 666.4 33.3715979637802 93.1411227841223
"3334" 666.6 37.6758210702223 97.5413554329526
"3335" 666.8 42.5524543504773 100.739825936828
"3336" 667 48.5143091676497 104.197662728894
"3337" 667.2 52.1569168256061 105.84864536595
"3338" 667.4 53.2821317705765 106.429355112927
"3339" 667.6 56.7939322533891 107.217667571848
"3340" 667.8 61.6039053058014 107.378530439718
"3341" 668 66.4715575879604 107.669534578402
"3342" 668.2 71.8198623072261 107.076820560755
"3343" 668.4 77.4882678960942 106.366655761786
"3344" 668.6 83.3445959141388 105.165773285329
"3345" 668.8 89.2172550682721 103.727899972723
"3346" 669 94.4380787984602 102.048139908592
"3347" 669.2 98.9205315340269 99.5021803609927
"3348" 669.4 103.46885554955 96.4526163821428
"3349" 669.6 107.786626368152 92.8868644674967
"3350" 669.8 111.502829222383 88.8817860267675
"3351" 670 113.366479257648 84.2807444409403
"3352" 670.2 115.602674801759 79.4903367068688
"3353" 670.4 117.34700893685 74.1385658139493
"3354" 670.6 118.32019142312 69.4694655858542
"3355" 670.8 118.419694756899 64.6144966531183
"3356" 671 117.592036479579 59.9992510799876
"3357" 671.2 116.234439286548 55.0700897385699
"3358" 671.4 114.422973208081 49.2046162058947
"3359" 671.6 112.567044732772 44.4885509736192
"3360" 671.8 110.336532640576 39.3275327737644
"3361" 672 107.991989404296 34.0521747807176
"3362" 672.2 105.467623779717 28.6345105116322
"3363" 672.4 103.764161498859 22.9879069325039
"3364" 672.6 101.223036884714 19.9351006484174
"3365" 672.8 97.1215682868835 19.2982165805926
"3366" 673 91.938321215999 18.9245993679065
"3367" 673.2 86.4168775418368 18.7892568917756
"3368" 673.4 80.1277892298557 19.8006755388385
"3369" 673.6 74.1299638315238 21.6000765256201
"3370" 673.8 68.1854214175326 24.5259628267158
"3371" 674 62.6506995844994 28.2217553422303
"3372" 674.2 57.2466638265924 32.3183240895854
"3373" 674.4 52.5204202548476 36.4869747426964
"3374" 674.6 48.1754035527273 41.3744730458468
"3375" 674.8 44.7788315428057 45.9992125388597
"3376" 675 41.0830034919591 51.126564278158
"3377" 675.2 38.3976273836168 56.1999441056556
"3378" 675.4 36.7936614831567 62.175988946274
"3379" 675.6 36.0550868958682 69.0049049473373
"3380" 675.8 36.241203002467 75.1866449251225
"3381" 676 36.972845510871 81.3312777873803
"3382" 676.2 38.3943134642427 86.9734109016287
"3383" 676.4 40.7409756320413 92.4779087228751
"3384" 676.6 43.6781104119417 98.0601544888215
"3385" 676.8 46.8862127352764 103.202264968475
"3386" 677 51.3046106466323 107.613446049119
"3387" 677.2 56.0682306325079 110.580092035376
"3388" 677.4 61.396452464566 112.789381618628
"3389" 677.6 67.6478079438233 114.122969061588
"3390" 677.8 73.2505297469191 113.953238664717
"3391" 678 78.883581709722 113.377145434858
"3392" 678.2 84.9225798117341 111.970407954899
"3393" 678.4 89.6275430537533 109.824641090041
"3394" 678.6 93.7045308518147 106.591796537945
"3395" 678.8 97.6846059895272 102.81746882387
"3396" 679 101.303914639725 98.9719430592906
"3397" 679.2 104.67835514139 93.9071746934834
"3398" 679.4 107.324291159205 88.8507346533987
"3399" 679.6 109.64010138987 84.0907563841805
"3400" 679.8 110.67145802512 80.8543512400842
"3401" 680 110.352947137179 79.5320198488535
"3402" 680.2 110.674279979222 77.0552196108995
"3403" 680.4 111.422430165239 73.8498216309952
"3404" 680.6 112.437915893507 69.5371210986108
"3405" 680.8 112.880379826896 65.0266256374458
"3406" 681 113.001728851194 60.052503261983
"3407" 681.2 113.200930312015 54.4848804582558
"3408" 681.4 113.303271525735 48.7546167593484
"3409" 681.6 112.876347005096 43.5305198403431
"3410" 681.8 111.857406230143 37.7894953311154
"3411" 682 111.796600238679 32.161849464496
"3412" 682.2 111.284578095887 27.7231343037371
"3413" 682.4 108.669261711243 27.263450531935
"3414" 682.6 106.032153815089 27.869962161012
"3415" 682.8 102.922751230882 29.110274884334
"3416" 683 98.0161401411394 29.9245510813778
"3417" 683.2 93.598202984299 31.4335122634674
"3418" 683.4 87.8769454724901 32.4826043312238
"3419" 683.6 82.6209363620446 34.7573914225356
"3420" 683.8 77.1941066441158 37.8196103511092
"3421" 684 72.0219726647185 40.8364090205095
"3422" 684.2 66.7938807583982 44.3399000412706
"3423" 684.4 61.8848189291108 48.0291824479885
"3424" 684.6 56.8760359172776 51.2796913346247
"3425" 684.8 52.8051704975651 55.3930683491969
"3426" 685 50.536033282319 60.0351684521077
"3427" 685.2 50.2400748532034 64.9618759033154
"3428" 685.4 49.0848079193739 70.7823389753877
"3429" 685.6 48.5997293583284 76.731764598194
"3430" 685.8 49.6711461909389 81.9388072193516
"3431" 686 52.0590710527681 86.6838078669342
"3432" 686.2 54.8689980230318 90.4914748684888
"3433" 686.4 57.8726066514249 95.5843609596304
"3434" 686.6 61.4654149826576 100.015120529941
"3435" 686.8 65.6934865617772 103.768194386211
"3436" 687 71.0462734833078 105.811290117486
"3437" 687.2 76.6778899040507 104.507966444818
"3438" 687.4 81.4666623209664 102.491651695066
"3439" 687.6 86.1629659801913 99.3464317388774
"3440" 687.8 90.508251498525 95.8498556115751
"3441" 688 94.5783799706362 90.670223945697
"3442" 688.2 98.0876040918526 85.390124850288
"3443" 688.4 100.607803563827 79.767911669852
"3444" 688.6 102.153065436557 74.312482526041
"3445" 688.8 103.04902022003 68.2684255958447
"3446" 689 102.92874676925 62.4371279972764
"3447" 689.2 101.81640755583 56.9166438833882
"3448" 689.4 99.4213549299168 51.119691030577
"3449" 689.6 95.948730180201 46.1392391823313
"3450" 689.8 92.1108109710628 40.8118397722868
"3451" 690 88.0305131015259 36.1872957892524
"3452" 690.2 83.2818498928296 30.2733851734271
"3453" 690.4 79.4315619079742 25.2249752075302
"3454" 690.6 75.2766301552787 20.6426866079555
"3455" 690.8 71.3161281776156 15.5215856862919
"3456" 691 67.7965511963448 10.2838475508634
"3457" 691.2 65.0258601891233 5.28942038993469
"3458" 691.4 63.679576018338 2.48147434663735
"3459" 691.6 62.0215398616109 3.84400654967648
"3460" 691.8 60.3517915712656 5.70447616341759
"3461" 692 57.8065246915203 8.81630560106322
"3462" 692.2 53.8426228034151 12.7829232561388
"3463" 692.4 49.9216610516385 17.0422588124945
"3464" 692.6 46.2690369555008 21.4226633054492
"3465" 692.8 42.222726427954 26.0913378923174
"3466" 693 38.2984617259471 30.8749175956198
"3467" 693.2 35.0229479479352 36.144994886147
"3468" 693.4 32.670201690766 41.7865582383592
"3469" 693.6 31.0758528194679 47.421921196279
"3470" 693.8 30.5273100530477 53.7934228600942
"3471" 694 31.368406580295 59.7226627801074
"3472" 694.2 32.544737030045 65.7925784007589
"3473" 694.4 34.8808152680327 71.6102443951126
"3474" 694.6 37.5886788602414 76.7083242313844
"3475" 694.8 39.3352975503257 81.1646782014491
"3476" 695 41.8075359853187 86.1411335496869
"3477" 695.2 44.1995181301229 90.3588187711774
"3478" 695.4 47.5838518903479 95.1964694649807
"3479" 695.6 51.6584303079205 99.2023824904685
"3480" 695.8 56.3029032341991 103.215314044652
"3481" 696 61.2443128668542 105.816924298741
"3482" 696.2 67.554699561712 107.174191951828
"3483" 696.4 73.2167748196608 107.200900367035
"3484" 696.6 79.702691457116 106.30784149999
"3485" 696.8 84.9831309215297 104.667540905887
"3486" 697 90.5361790436672 102.347031534531
"3487" 697.2 95.9854061000094 99.2532369377287
"3488" 697.4 100.408842907053 95.8539903949874
"3489" 697.6 104.558295719312 91.7816409611407
"3490" 697.8 107.998913015006 86.7538720100276
"3491" 698 110.308239464214 81.5299961801663
"3492" 698.2 111.780208393556 76.0365765674514
"3493" 698.4 112.362623256491 70.5837749674778
"3494" 698.6 112.078060319014 65.3742779613618
"3495" 698.8 111.009002059034 60.4555582379984
"3496" 699 109.490142456573 55.6937337832057
"3497" 699.2 107.293696657803 53.0743947162922
"3498" 699.4 103.413514241198 49.9069805101679
"3499" 699.6 99.2770771810141 46.3163932763187
"3500" 699.8 94.0686525411505 42.8144690316805
"3501" 700 88.8114760142854 39.9878463070397
"3502" 700.2 83.5599343483687 37.0725200449522
"3503" 700.4 77.6335089650997 33.7999074609613
"3504" 700.6 72.1775656783114 31.5688954816265
"3505" 700.8 66.3782236976455 28.7762919635193
"3506" 701 61.1180658089598 25.5510266810241
"3507" 701.2 54.9952530242031 22.5308576128612
"3508" 701.4 49.0790306798405 20.6143973716399
"3509" 701.6 42.8512786466604 18.5937137806509
"3510" 701.8 37.1650397368001 16.8407141577518
"3511" 702 31.3935985764053 14.5871550872757
"3512" 702.2 27.250332776631 13.1548524009678
"3513" 702.4 28.2402549100249 13.9654339288256
"3514" 702.6 28.5093423029072 15.2330241269437
"3515" 702.8 28.7650778486981 16.9779991818805
"3516" 703 27.7674016585393 19.7465257615234
"3517" 703.2 25.4925499809304 23.3054965945948
"3518" 703.4 23.2873306333916 27.0778498786464
"3519" 703.6 21.5835278013699 31.1724422503529
"3520" 703.8 19.4330289950949 35.8865982651004
"3521" 704 17.6271625438664 41.3693608307251
"3522" 704.2 15.8753977354862 46.569592602211
"3523" 704.4 14.361273195108 52.196698126948
"3524" 704.6 13.0462296486286 57.605385907338
"3525" 704.8 12.1609773469589 63.779746004843
"3526" 705 12.005624608061 69.521942994194
"3527" 705.2 11.4639567391395 74.7097277536245
"3528" 705.4 11.702254524413 80.5891337051118
"3529" 705.6 12.4004567464284 86.119625043832
"3530" 705.8 15.0195125154798 90.3351717128528
"3531" 706 18.3188094117857 94.0874711021844
"3532" 706.2 22.4806758442219 98.2259907012467
"3533" 706.4 27.368430397896 101.103682411102
"3534" 706.6 32.3068662061449 103.436203641508
"3535" 706.8 38.0181670250304 104.903935885531
"3536" 707 43.9079367767168 106.003949411535
"3537" 707.2 49.8385058942698 106.420314129837
"3538" 707.4 55.4949027946133 106.325486764582
"3539" 707.6 61.0846945238262 105.950685332502
"3540" 707.8 66.7370108549438 105.518156995441
"3541" 708 72.0950774901077 104.63045479393
"3542" 708.2 77.6432879917208 103.782148669634
"3543" 708.4 82.6026881228485 101.388503732285
"3544" 708.6 87.7865373737316 98.0167793777618
"3545" 708.8 91.4518707169361 95.0409479808082
"3546" 709 95.3796142825143 91.865209610288
"3547" 709.2 99.4537031894812 87.7178929531654
"3548" 709.4 102.835768079288 83.333888232422
"3549" 709.6 105.714721380214 78.3261308814405
"3550" 709.8 108.432108722662 73.7027998565197
"3551" 710 111.018009703861 68.7297636194392
"3552" 710.2 113.025629148825 63.6538508269387
"3553" 710.4 114.637544398391 58.014275922882
"3554" 710.6 115.786940247503 52.3292237350122
"3555" 710.8 116.131593140823 46.5585681213914
"3556" 711 116.517118986524 40.9571906126613
"3557" 711.2 118.076615201396 38.6703865006605
"3558" 711.4 116.689388274723 39.4416274453859
"3559" 711.6 114.127010637767 39.0538617908158
"3560" 711.8 110.535360048556 37.7226894218643
"3561" 712 106.485775000107 36.3716864633281
"3562" 712.2 103.425822804149 35.7089482590115
"3563" 712.4 100.622304135227 35.8734661210201
"3564" 712.6 99.0293660538204 35.9657122138309
"3565" 712.8 96.1480509428767 36.0629571784761
"3566" 713 94.3566310623913 36.7797956153269
"3567" 713.2 93.2864862433359 36.9474208175064
"3568" 713.4 93.0504094410807 37.4180846427826
"3569" 713.6 93.1125700903221 37.7189214216368
"3570" 713.8 93.1142571225562 37.7341306660858
"3571" 714 93.1610347834057 37.70452855922
"3572" 714.2 93.1249901379765 37.7872453321408
"3573" 714.4 93.0736682393325 37.8663865777135
"3574" 714.6 93.344906871886 37.9016244171563
"3575" 714.8 93.5273723851757 38.0228986758807
"3576" 715 93.6445302852489 38.117891567832
"3577" 715.2 93.714425328425 38.2417197338154
"3578" 715.4 93.8296999029207 38.7926071872177
"3579" 715.6 93.9563431113712 38.7745232249072
"3580" 715.8 94.227153355883 39.0203240413685
"3581" 716 94.3165722847528 39.3428811725506
"3582" 716.2 94.1741827432526 39.2762144983309
"3583" 716.4 94.4060426256438 39.0549866389205
"3584" 716.6 94.4351877747696 39.2409806972761
"3585" 716.8 94.3197932722785 39.3902094264318
"3586" 717 93.5833763120913 40.5194215434989
"3587" 717.2 92.6269262492554 42.7138608434517
"3588" 717.4 92.0422065876798 45.4379868362224
"3589" 717.6 91.590454290961 48.373596088641
"3590" 717.8 91.9122443069199 52.7695816654838
"3591" 718 93.5652463364009 56.6950594947917
"3592" 718.2 96.089047962826 60.5917752402017
"3593" 718.4 99.5290988913471 64.5957494706576
"3594" 718.6 103.52532871173 68.415695191797
"3595" 718.8 108.64874131433 71.033275615212
"3596" 719 114.698446139261 72.5233131345668
"3597" 719.2 120.117192834048 72.9858713440634
"3598" 719.4 120.712979024422 71.4279622723182
"3599" 719.6 120.896487051449 70.3599487163282
"3600" 719.8 121.159241502558 72.0811943156867
"3601" 720 120.454852393421 72.9282371655176
"3602" 720.2 120.350187177021 73.0335940164422
"3603" 720.4 120.266380149813 73.6137273419004
"3604" 720.6 120.121976388303 73.6580033824098
"3605" 720.8 119.98725641489 73.4861427515024
"3606" 721 119.941894775477 73.3771931150266
"3607" 721.2 119.237916636627 73.8594071956367
"3608" 721.4 118.889297465793 74.4463997036331
"3609" 721.6 118.501242272911 74.9089291637296
"3610" 721.8 118.216552050564 75.4507054518829
"3611" 722 117.351836291461 76.3149649192009
"3612" 722.2 117.255248823722 77.3746604867587
"3613" 722.4 116.516300214018 78.8970965505519
"3614" 722.6 115.72827592617 80.6623451497611
"3615" 722.8 114.351565477766 83.0192647735185
"3616" 723 113.167836730489 85.812867540534
"3617" 723.2 112.096069554468 89.5496226385093
"3618" 723.4 111.37817053448 92.8720002852372
"3619" 723.6 110.863031978581 95.8103770192147
"3620" 723.8 109.105360114444 96.0302478099598
"3621" 724 106.656223109929 96.7426259759077
"3622" 724.2 103.163216997894 98.1693444277518
"3623" 724.4 99.3309657483828 99.9686785590743
"3624" 724.6 96.1194606050223 102.248903595052
"3625" 724.8 93.5724411444445 105.826038316825
"3626" 725 90.8640753516324 109.682330840286
"3627" 725.2 88.4010027864462 114.068764923864
"3628" 725.4 85.7779025368487 115.689662332877
"3629" 725.6 83.4739611407913 115.451815566473
"3630" 725.8 80.7367218976044 115.628771824413
"3631" 726 76.7207041586136 115.835741833206
"3632" 726.2 71.7249159537832 115.940324267611
"3633" 726.4 66.5758977158806 116.265648519205
"3634" 726.6 61.3547501889761 116.287756250303
"3635" 726.8 56.3067307988103 116.648982339062
"3636" 727 51.0706003070997 117.410058245604
"3637" 727.2 46.1154614364516 117.418800332941
"3638" 727.4 42.1007410244437 115.688563264068
"3639" 727.6 38.018531463371 113.626507788252
"3640" 727.8 33.5872578783279 111.255240609174
"3641" 728 29.1088617840819 107.895532159933
"3642" 728.2 24.9375916358776 104.870929527946
"3643" 728.4 21.026217998613 101.302785209594
"3644" 728.6 16.7776343815478 98.0424436593811
"3645" 728.8 13.5848413840091 94.196595880547
"3646" 729 10.2847640988899 90.7917440448905
"3647" 729.2 8.23408796386401 86.9455729135221
"3648" 729.4 6.91938362371558 83.6619117868792
"3649" 729.6 5.4525654052285 80.0429288816457
"3650" 729.8 4.08319190891498 76.2968050107282
"3651" 730 3.50544065540047 74.2612136557331
"3652" 730.2 3.66146516085405 73.1404299236601
"3653" 730.4 3.4324904576189 71.3204219731925
"3654" 730.6 3.5459125583567 69.3885760574926
"3655" 730.8 4.52991048647437 66.996242282493
"3656" 731 5.32827539463362 63.2728830388191
"3657" 731.2 5.74667588008669 59.6304717431101
"3658" 731.4 6.28071968441567 55.0423971016192
"3659" 731.6 6.58536899463176 50.3122546408302
"3660" 731.8 6.96838328987264 45.9181941900277
"3661" 732 7.1314896863991 41.2628968706523
"3662" 732.2 7.21896079509299 36.6592361649287
"3663" 732.4 8.46460688204479 35.3563542341565
"3664" 732.6 10.7060687708901 34.7417713223344
"3665" 732.8 13.7052227982233 32.8676654325823
"3666" 733 17.4645286738495 30.0426472171994
"3667" 733.2 20.8394922774439 26.8859629722878
"3668" 733.4 22.2293421191709 23.4539850189928
"3669" 733.6 24.2043907333911 19.1934440016393
"3670" 733.8 25.9042180454866 14.6768956640437
"3671" 734 28.0530362342301 12.8241406743051
"3672" 734.2 31.1920685711982 11.1162285629656
"3673" 734.4 34.7177900722721 8.56536211548762
"3674" 734.6 38.1852360012026 6.8009858154516
"3675" 734.8 41.664187868248 5.94851818295156
"3676" 735 47.720003824457 4.19795607348509
"3677" 735.2 52.8698053908278 2.66767694277278
"3678" 735.4 57.6565217823029 0.321430691226619
"3679" 735.6 60.613888753936 0.589529810537517
"3680" 735.8 64.5602685879133 1.81860673699556
"3681" 736 70.5508880626142 2.77633097251105
"3682" 736.2 75.6504049471075 3.99398816526001
"3683" 736.4 80.172199493783 3.97079251591936
"3684" 736.6 85.5653100558921 4.96827336352492
"3685" 736.8 89.8565919908596 7.07327304548331
"3686" 737 95.1422436752133 8.84905274621787
"3687" 737.2 96.8916261061521 10.8076511981535
"3688" 737.4 98.8078403215257 14.3489489265146
"3689" 737.6 102.380830079453 16.6269256039876
"3690" 737.8 105.897225407648 18.3087039561289
"3691" 738 106.707487018715 21.2512031806523
"3692" 738.2 108.355075025441 24.4169196151516
"3693" 738.4 111.707972601683 27.9676292829917
"3694" 738.6 114.501951889194 31.1946480632625
"3695" 738.8 115.872506365764 35.2171619605761
"3696" 739 118.593247116916 39.6219195531887
"3697" 739.2 119.988605389863 41.9596498511821
"3698" 739.4 120.288391035329 42.4422028007031
"3699" 739.6 119.879510379438 42.6559954913266
"3700" 739.8 119.694953999145 43.4028546471433
"3701" 740 119.600549329516 45.1956554776563
"3702" 740.2 119.892922553585 46.3228605878328
"3703" 740.4 120.589323677881 47.9267501181523
"3704" 740.6 120.68345213064 49.3484749105838
"3705" 740.8 121.333688752927 51.358110205066
"3706" 741 122.07371671967 53.233620592794
"3707" 741.2 122.059474419473 54.5146592091914
"3708" 741.4 122.224043549849 55.8601994392897
"3709" 741.6 122.027734125696 57.9634032111458
"3710" 741.8 122.234293621274 60.0345766973911
"3711" 742 122.383982584247 62.3274387049111
"3712" 742.2 122.091944457791 64.1373166584228
"3713" 742.4 121.389793036898 66.0769892202989
"3714" 742.6 120.971495199241 68.9998302229185
"3715" 742.8 120.625634692856 71.916718143135
"3716" 743 120.823599001985 74.4787651951078
"3717" 743.2 120.873843757948 76.2065116984548
"3718" 743.4 120.015478150048 77.9922280379936
"3719" 743.6 118.712552547589 79.951932453117
"3720" 743.8 117.50863378539 82.9808163599306
"3721" 744 115.672185606397 87.0596763573186
"3722" 744.2 114.267941812484 91.2974881695495
"3723" 744.4 112.837852585233 93.6402405496866
"3724" 744.6 110.602180904117 95.0695181014823
"3725" 744.8 107.600121169764 96.2146243582582
"3726" 745 103.440450352975 98.5776416570512
"3727" 745.2 100.317355841609 101.285261877465
"3728" 745.4 98.5940377031837 104.558777840724
"3729" 745.6 98.3667659340094 107.348791816154
"3730" 745.8 97.5902119788415 108.831863440564
"3731" 746 95.2399322884842 110.496713836842
"3732" 746.2 92.7448172070399 112.664300453339
"3733" 746.4 90.7352084920715 113.893124831077
"3734" 746.6 87.6067618793311 113.721994395889
"3735" 746.8 83.6347890925434 113.438280373559
"3736" 747 79.535150390178 113.250806499923
"3737" 747.2 75.0119113273637 113.907208917501
"3738" 747.4 70.2896069152223 114.376509297114
"3739" 747.6 65.4835886330524 114.475985161524
"3740" 747.8 60.7562011741811 113.564981789889
"3741" 748 55.6628779285874 112.220115106403
"3742" 748.2 50.4939951697376 110.912754630266
"3743" 748.4 45.4966102207509 108.920172048701
"3744" 748.6 41.4372237887937 105.729843707785
"3745" 748.8 37.6004231429707 101.475371888509
"3746" 749 35.8990027306691 96.8219111430795
"3747" 749.2 34.3949235648612 91.6190721241456
"3748" 749.4 32.796910637901 86.5788265270695
"3749" 749.6 31.7205208774858 81.2023791277902
"3750" 749.8 31.0767863241393 75.2745604699166
"3751" 750 29.544705948273 69.5460805267445
"3752" 750.2 27.7080921435256 63.7437949212666
"3753" 750.4 26.3482132561554 57.2266722443542
"3754" 750.6 25.2226547307756 51.5593243876004
"3755" 750.8 23.0955989313886 45.630007252184
"3756" 751 20.4683608177756 39.6734129102724
"3757" 751.2 16.3568243536065 34.8325972882234
"3758" 751.4 11.5553995673133 32.2229367321131
"3759" 751.6 11.0299405416954 32.4923645594422
"3760" 751.8 11.8825623964263 30.8902338211021
"3761" 752 12.5016827702683 31.0795849712743
"3762" 752.2 13.9273891798914 30.4709547576547
"3763" 752.4 15.6027718300738 28.9141646994737
"3764" 752.6 18.3272250609934 26.3264437820369
"3765" 752.8 21.8714544071033 22.8497769666724
"3766" 753 25.1908083097436 19.2024512495356
"3767" 753.2 27.6416135965398 15.4843608749788
"3768" 753.4 31.4449654125943 11.7600995072829
"3769" 753.6 36.1560289750348 9.85696447588927
"3770" 753.8 41.4500690622883 7.54710866127467
"3771" 754 45.6510060271623 4.60241513350951
"3772" 754.2 50.2474659362011 2.02200885741897
"3773" 754.4 54.9519253539441 2.38719634399668
"3774" 754.6 59.5847853999943 3.56029285889016
"3775" 754.8 64.8476684047666 4.23284837723392
"3776" 755 68.9247387503473 3.94042012381252
"3777" 755.2 71.9869206058257 3.25813954400296
"3778" 755.4 74.517915196702 3.94983686049552
"3779" 755.6 77.9944062988801 5.76558065485464
"3780" 755.8 82.7153491464074 6.51343774712295
"3781" 756 88.1152300612074 7.08007152479498
"3782" 756.2 93.3340381644706 9.32359954491852
"3783" 756.4 98.7147210025794 11.6885925795406
"3784" 756.6 102.447288825966 15.0373559908834
"3785" 756.8 106.304839464585 18.9489334236393
"3786" 757 109.627260969429 22.209507250785
"3787" 757.2 112.583451642085 26.9042200708465
"3788" 757.4 115.165189439662 30.7419097909192
"3789" 757.6 117.473425237667 34.8890873801479
"3790" 757.8 118.67078040084 39.1775822841252
"3791" 758 120.214294623842 43.551130908875
"3792" 758.2 121.102434187995 47.1663120988461
"3793" 758.4 120.855226898361 51.0137820016547
"3794" 758.6 121.6524495162 55.130935738927
"3795" 758.8 122.708117592811 59.7292459531624
"3796" 759 122.635630781884 64.1926513539947
"3797" 759.2 122.742665487602 68.9487216277
"3798" 759.4 121.466838766647 72.7215036989173
"3799" 759.6 120.800353786007 77.0046214500618
"3800" 759.8 120.302805015859 80.8419196888461
"3801" 760 119.365518953548 84.8473969841038
"3802" 760.2 118.031629885291 86.7026477699971
"3803" 760.4 116.451776511078 88.2956556323853
"3804" 760.6 114.952871145304 92.0008286700647
"3805" 760.8 112.770876948364 95.3697679715837
"3806" 761 110.219336169731 99.2271106439783
"3807" 761.2 107.844078727767 101.118832784216
"3808" 761.4 104.751624047654 103.660074169679
"3809" 761.6 100.737994211853 107.908436030002
"3810" 761.8 97.5335632524645 110.480371544319
"3811" 762 93.1729472272962 113.221149260554
"3812" 762.2 89.2825081823657 115.391650914317
"3813" 762.4 85.1083201311754 117.290794312174
"3814" 762.6 81.8448966876598 119.512470115549
"3815" 762.8 80.565764166712 118.684763726154
"3816" 763 77.567674556308 118.774569248123
"3817" 763.2 74.576824350335 118.762137638626
"3818" 763.4 70.558321880432 117.339650720276
"3819" 763.6 66.1617177739874 115.688365500398
"3820" 763.8 62.6844632772926 114.444112066428
"3821" 764 59.3073708866145 114.574914257284
"3822" 764.2 56.2387087253731 114.96762981778
"3823" 764.4 52.0103644257422 115.554446650215
"3824" 764.6 47.6100287454774 116.323277155121
"3825" 764.8 45.2123243580962 113.970984309739
"3826" 765 41.0924548190792 111.560060349614
"3827" 765.2 36.4607204201142 109.309380302382
"3828" 765.4 31.9924410511399 106.176477343539
"3829" 765.6 28.6395317273866 102.082332884186
"3830" 765.8 26.1524250520612 96.9050341648727
"3831" 766 23.6237665130991 91.9712261605735
"3832" 766.2 21.3649208977976 86.8934987401384
"3833" 766.4 20.7582571737084 81.697110006669
"3834" 766.6 20.560137118708 76.27718105034
"3835" 766.8 20.4336189771172 70.767121636257
"3836" 767 19.2891813095186 65.2823666142274
"3837" 767.2 18.5456433309107 59.2562436720758
"3838" 767.4 18.6446005161725 53.6208246313065
"3839" 767.6 18.1590856000728 47.2176121052296
"3840" 767.8 16.9335761207682 41.7418440674252
"3841" 768 15.1253993229799 35.8408268678095
"3842" 768.2 12.5956480732928 31.2132151014121
"3843" 768.4 11.1778702691945 31.291444761758
"3844" 768.6 12.7112274817723 30.9176811751447
"3845" 768.8 14.2243787839876 30.3115838786821
"3846" 769 16.6543861203567 29.2564719959351
"3847" 769.2 20.0010556209605 27.2494369138366
"3848" 769.4 24.2695990047255 24.3748386057153
"3849" 769.6 27.9686171252573 20.9109703088827
"3850" 769.8 31.2155564357286 17.40757946553
"3851" 770 35.8254871883836 14.2389312126619
"3852" 770.2 40.7329765867083 10.9342702855095
"3853" 770.4 46.141410981806 8.51018155308064
"3854" 770.6 51.9689708044024 5.51133961744426
"3855" 770.8 57.8104201213958 2.60632926821574
"3856" 771 64.4004556324 1.40203140898864
"3857" 771.2 70.5936357887491 1.66348768204027
"3858" 771.4 76.2809572491018 2.98777504729137
"3859" 771.6 83.1155314778548 4.40286598593243
"3860" 771.8 89.07749510605 6.30545740327735
"3861" 772 94.0794846770402 9.70788326543153
"3862" 772.2 99.4023412990207 12.9037675549872
"3863" 772.4 104.278880201382 15.5090459828146
"3864" 772.6 105.553864910093 18.4286273876191
"3865" 772.8 107.627167367399 23.1881657697149
"3866" 773 110.498923921143 28.4908295796362
"3867" 773.2 114.196633900982 31.8610475660874
"3868" 773.4 115.967692268101 34.1710260295352
"3869" 773.6 117.479709310853 37.2954146401087
"3870" 773.8 119.598890679411 40.3467535069832
"3871" 774 118.672190200906 42.3539477714185
"3872" 774.2 118.874229600836 45.1166633768155
"3873" 774.4 119.460788713227 48.9585649239617
"3874" 774.6 120.814370854715 53.6268388830757
"3875" 774.8 122.363969530096 58.5118835923753
"3876" 775 122.648469332287 63.0284877308064
"3877" 775.2 122.685780870194 67.7774337157668
"3878" 775.4 121.986313829449 71.9600599653846
"3879" 775.6 121.520671295548 76.8040962511797
"3880" 775.8 120.554095821256 81.1726973720391
"3881" 776 118.461353695363 83.567981269593
"3882" 776.2 116.325815696446 88.2160799594035
"3883" 776.4 114.742686495298 92.1207504625208
"3884" 776.6 112.174061850178 96.1053901311849
"3885" 776.8 109.34630485923 99.7762914055256
"3886" 777 105.586150252619 103.825101642451
"3887" 777.2 102.208798468718 107.093236959749
"3888" 777.4 98.6364148140662 108.101349497464
"3889" 777.6 94.0888747693594 110.431135651782
"3890" 777.8 89.5642494906273 112.48427254221
"3891" 778 85.6631192706037 115.816259435676
"3892" 778.2 83.2180033479283 117.898855671352
"3893" 778.4 79.6485756417919 118.409195104369
"3894" 778.6 75.4186352805683 118.407808713652
"3895" 778.8 71.5114533370378 117.522005900485
"3896" 779 68.1587270732588 116.243895991006
"3897" 779.2 63.2439308944639 115.755598680626
"3898" 779.4 58.9551687847799 117.03513041839
"3899" 779.6 56.3188345614763 119.242129691115
"3900" 779.8 55.598840836304 121.146676704729
"3901" 780 55.0890392711835 120.702040557008
"3902" 780.2 53.5200723122752 120.163406345936
"3903" 780.4 51.1319555352846 119.296076955255
"3904" 780.6 48.7080276716199 117.615872772634
"3905" 780.8 45.6090854200745 115.995550895638
"3906" 781 41.9828394872866 113.621160458535
"3907" 781.2 39.3151511797143 110.387252564342
"3908" 781.4 37.6846951839163 106.701672911372
"3909" 781.6 34.9685471656984 103.523905081415
"3910" 781.8 31.5592612582556 101.788414911341
"3911" 782 27.3007488544081 99.4616917725186
"3912" 782.2 23.5070356951586 95.9100841768926
"3913" 782.4 21.822787190828 91.4335734322085
"3914" 782.6 22.3346920599717 86.7077612007821
"3915" 782.8 23.1226120612705 81.2776228159842
"3916" 783 24.8083667164317 75.5944065088907
"3917" 783.2 26.3282851597561 70.158976014603
"3918" 783.4 28.5220812138105 64.7464552928828
"3919" 783.6 29.4822512964854 58.6539115893695
"3920" 783.8 30.0565919547296 52.5474181565547
"3921" 784 32.1279766844576 46.6350365414891
"3922" 784.2 33.4007424385064 40.9488181017038
"3923" 784.4 35.1963228209054 34.9280041680073
"3924" 784.6 37.3236962530812 29.2825238861655
"3925" 784.8 38.0544962998079 23.3692533787427
"3926" 785 38.8485594494577 16.6423424971609
"3927" 785.2 40.4819957122191 10.1874223607958
"3928" 785.4 43.6906712334696 6.62865119497797
"3929" 785.6 49.2424770276013 4.11785334263149
"3930" 785.8 54.6408930314181 4.12482678777785
"3931" 786 60.4384961913248 3.96156361372426
"3932" 786.2 67.2183978583014 4.91130769042966
"3933" 786.4 73.7048565699353 5.70039560331611
"3934" 786.6 80.5965933562249 6.24936973032117
"3935" 786.8 87.5405381785543 7.02844405529172
"3936" 787 92.8773270363203 8.93988581870601
"3937" 787.2 96.6468727019989 12.9312396170047
"3938" 787.4 101.598950651035 16.8277773066854
"3939" 787.6 106.483636599323 20.3217804989672
"3940" 787.8 110.893535753541 24.29541006295
"3941" 788 114.214090856375 29.5965299755005
"3942" 788.2 117.015522754316 34.6378564342323
"3943" 788.4 117.928460972853 39.5405419008917
"3944" 788.6 119.485964280685 45.7417872620049
"3945" 788.8 121.613985344664 51.2140963508327
"3946" 789 121.902193680482 55.7778463186207
"3947" 789.2 121.704113432317 59.2230755615934
"3948" 789.4 121.496444582439 61.6185356620111
"3949" 789.6 121.358392810885 64.4560411535948
"3950" 789.8 121.021640919838 66.2580324569484
"3951" 790 120.850208503939 69.2961584540179
"3952" 790.2 120.419538422081 72.1847079356906
"3953" 790.4 119.854675798429 75.0221331133476
"3954" 790.6 119.802721940938 78.2978981972592
"3955" 790.8 119.332966708787 80.3763193290911
"3956" 791 118.074299326605 81.4199849741996
"3957" 791.2 116.330726061263 82.9334927132822
"3958" 791.4 115.113812993914 83.8270426452529
"3959" 791.6 114.027133897521 83.7130894107027
"3960" 791.8 113.213089125134 83.6258029029182
"3961" 792 112.903884646212 83.4618140358285
"3962" 792.2 112.647273376761 83.5358812311692
"3963" 792.4 112.199580639978 83.6686043995925
"3964" 792.6 111.920591738719 83.6438060053119
"3965" 792.8 111.926448810818 83.581620493933
"3966" 793 111.913573753728 83.485057463134
"3967" 793.2 111.886182910674 83.3689774070393
"3968" 793.4 111.827113651086 83.2009571957907
"3969" 793.6 111.366177572421 83.1550307944415
"3970" 793.8 109.271185324785 83.9405105678654
"3971" 794 107.328635111091 85.5872870739642
"3972" 794.2 105.339180067326 87.1729428608309
"3973" 794.4 102.269388561376 89.261361863107
"3974" 794.6 99.3643422493091 91.7736884022162
"3975" 794.8 96.3197553950428 93.9217035413094
"3976" 795 92.7262116267507 97.2320277565793
"3977" 795.2 90.965817826281 101.255525890184
"3978" 795.4 89.8912964820904 106.154515847992
"3979" 795.6 87.2123137853892 110.522800548441
"3980" 795.8 84.4057857390145 115.661694593865
"3981" 796 81.5651679485384 116.36509877228
"3982" 796.2 77.7602068169671 117.676395319865
"3983" 796.4 74.9434126376417 120.067542150124
"3984" 796.6 76.7997793761742 120.4211535767
"3985" 796.8 78.650687643171 119.342314482489
"3986" 797 80.6828334428067 118.06579488828
"3987" 797.2 83.0498903612642 117.205249790305
"3988" 797.4 86.3769706801349 116.050984821685
"3989" 797.6 90.1312087872959 113.81551551708
"3990" 797.8 91.9542601226894 111.151113732201
"3991" 798 92.7767138122459 108.216782393971
"3992" 798.2 94.0732916351279 104.067509319554
"3993" 798.4 97.005494705187 99.780326861648
"3994" 798.6 99.9092615913781 95.76695435358
"3995" 798.8 103.514764533675 92.2198753798324
"3996" 799 107.190367281933 89.9318681299498
"3997" 799.2 111.371103971437 89.1277858067488
"3998" 799.4 116.36166380525 86.4561404966218
"3999" 799.6 117.978290762999 83.5432039763621
"4000" 799.8 116.806743492514 80.5961049915111
"4001" 800 115.170802693195 76.8734684702285
"4002" 800.2 112.897890204831 73.5223154685079
"4003" 800.4 109.42598236647 70.5595225883085
"4004" 800.6 105.390061480825 68.4869008387508
"4005" 800.8 100.047354710274 65.6662904898676
"4006" 801 95.2974021159721 62.1844261676093
"4007" 801.2 91.2998322167079 58.3115898486214
"4008" 801.4 88.9220302682243 56.0712416925785
"4009" 801.6 87.308626188038 58.76149911899
"4010" 801.8 86.0297938367791 62.6538554670293
"4011" 802 85.4458977698203 67.06927435699
"4012" 802.2 86.2121122606295 72.2528538411588
"4013" 802.4 89.9246070550764 76.0766673754702
"4014" 802.6 94.9024307011801 78.2629584707497
"4015" 802.8 101.016907855885 78.0921639757149
"4016" 803 106.727829081321 77.0485243123378
"4017" 803.2 112.244778590674 76.8180043895828
"4018" 803.4 118.425524246621 77.6013200670855
"4019" 803.6 117.799106960893 77.1134730523069
"4020" 803.8 117.377207511541 76.9281277556999
"4021" 804 116.652999271892 76.4319040955738
"4022" 804.2 115.852754975848 76.4126707741832
"4023" 804.4 114.478271742992 76.1036734323971
"4024" 804.6 112.83295591989 75.2436902739452
"4025" 804.8 110.603427267706 72.9648346849425
"4026" 805 108.179141311105 70.5897880549898
"4027" 805.2 105.695846164045 68.5777215971071
"4028" 805.4 103.312191940549 66.3772950321504
"4029" 805.6 102.647659082792 65.5737371271642
"4030" 805.8 102.91267058112 63.8894653759346
"4031" 806 102.977831611994 63.3537082087423
"4032" 806.2 103.106419286694 63.3657824536946
"4033" 806.4 103.184983066944 63.4144986948963
"4034" 806.6 103.880666304996 62.9856204220412
"4035" 806.8 104.494314845364 62.6725073835919
"4036" 807 104.955620342761 62.0846738887429
"4037" 807.2 105.069468096108 61.9579323787476
"4038" 807.4 105.222619111889 61.7892457738264
"4039" 807.6 105.375398330875 61.8728927717832
"4040" 807.8 105.819529936428 60.7082237698071
"4041" 808 107.978009079386 58.2877773840999
"4042" 808.2 111.544491165276 55.2820246653313
"4043" 808.4 115.386512093238 52.1889150306897
"4044" 808.6 118.900402017926 49.780725080462
"4045" 808.8 118.564318494429 47.2678314426728
"4046" 809 116.813480991688 45.0251856622296
"4047" 809.2 114.538950618596 44.2704511971723
"4048" 809.4 111.692449423264 41.864433502823
"4049" 809.6 106.756301540274 37.6175506343408
"4050" 809.8 103.253960216913 33.7869807644859
"4051" 810 101.55440421814 28.9368161876165
"4052" 810.2 100.602012976166 23.8374840187021
"4053" 810.4 100.802952047085 19.4347363611523
"4054" 810.6 100.178771387349 17.6602678028599
"4055" 810.8 100.650731077182 18.9538672643813
"4056" 811 100.610759022103 19.8301766523563
"4057" 811.2 101.020728345261 20.7097316710813
"4058" 811.4 101.707484380223 21.9209914911252
"4059" 811.6 102.077927905913 23.6353348762246
"4060" 811.8 100.751298626621 27.9615106921841
"4061" 812 100.555360193304 33.3289979744474
"4062" 812.2 102.336124493411 38.6724013271708
"4063" 812.4 105.204015246145 43.3251494798012
"4064" 812.6 108.830842141387 48.0133011121379
"4065" 812.8 112.410639819734 53.5328017066429
"4066" 813 115.524105740127 59.0951551871026
"4067" 813.2 119.183104625124 64.9505522825202
"4068" 813.4 121.651008591108 69.7661097348288
"4069" 813.6 121.812180962581 69.7116619491126
"4070" 813.8 122.289632596046 69.5406220992885
"4071" 814 121.49682434439 69.7692170687875
"4072" 814.2 120.336922828878 71.0092176003516
"4073" 814.4 119.001949838627 73.7899230949645
"4074" 814.6 117.37554776312 77.390338312936
"4075" 814.8 116.548454229711 82.4593079148386
"4076" 815 115.717624048926 88.2752821151353
"4077" 815.2 114.65084767931 91.872812073643
"4078" 815.4 112.062872901987 94.1824699892372
"4079" 815.6 108.780566794119 98.146346998012
"4080" 815.8 105.478084131868 102.445681797985
"4081" 816 101.98777012752 106.019866731869
"4082" 816.2 98.7952690145699 108.383089327894
"4083" 816.4 95.8409620803415 111.062039519155
"4084" 816.6 93.4211574744707 111.97238812777
"4085" 816.8 89.9432989719902 112.467244507024
"4086" 817 84.4659969595788 113.314943238632
"4087" 817.2 78.8307710599891 114.648336447375
"4088" 817.4 74.0967055420985 116.567391811159
"4089" 817.6 69.0555204605677 119.632255649184
"4090" 817.8 65.090438672085 120.586303709181
"4091" 818 61.2137169715715 119.391770681752
"4092" 818.2 55.9304986239742 117.767712613134
"4093" 818.4 50.0212683946858 116.407292353543
"4094" 818.6 43.8568438456687 114.946731555135
"4095" 818.8 37.5386090338278 113.686719292473
"4096" 819 32.157083833908 112.104387096528
"4097" 819.2 28.5781957894026 108.387248239215
"4098" 819.4 24.4613774541579 104.689871448643
"4099" 819.6 19.9298934184254 100.775465340065
"4100" 819.8 15.9684171486406 96.8210749645947
"4101" 820 13.0312617756603 92.6648081049009
"4102" 820.2 9.98553315781682 88.9156401105812
"4103" 820.4 10.1538068820947 86.7854777429501
"4104" 820.6 11.830784116223 84.7157272986027
"4105" 820.8 13.4935762068188 80.5736230301535
"4106" 821 14.2945640309521 75.6229018338039
"4107" 821.2 12.6330974030798 71.7087233812321
"4108" 821.4 10.615175941337 67.1293398831372
"4109" 821.6 10.5326197835123 61.5457132596988
"4110" 821.8 11.8365187409596 56.0995899474426
"4111" 822 14.3561231544612 50.3745543119655
"4112" 822.2 17.1376464778562 44.6722213857439
"4113" 822.4 20.0088271483972 39.7446877883264
"4114" 822.6 24.3408369572828 35.3467204847292
"4115" 822.8 28.4436712851035 29.6315603223825
"4116" 823 31.9707720499844 24.1116819050099
"4117" 823.2 36.6709843023642 19.2311856097547
"4118" 823.4 42.1413130989917 15.6621458551764
"4119" 823.6 47.8742243755686 13.1321706947478
"4120" 823.8 54.4402559803637 10.7479285936389
"4121" 824 61.2400675578724 8.27455086263143
"4122" NA NA NA
"4123" NA NA NA
"4124" NA NA NA
"4125" NA NA NA
"4126" NA NA NA
"4127" NA NA NA
"4128" NA NA NA
"4129" NA NA NA
"4130" NA NA NA
"4131" NA NA NA
"4132" NA NA NA
"4133" NA NA NA
"4134" NA NA NA
"4135" NA NA NA
"4136" NA NA NA
"4137" NA NA NA
"4138" NA NA NA
"4139" NA NA NA
"4140" NA NA NA
"4141" NA NA NA
"4142" NA NA NA
"4143" NA NA NA
"4144" NA NA NA
"4145" NA NA NA
"4146" NA NA NA
"4147" NA NA NA
"4148" NA NA NA
"4149" NA NA NA
"4150" NA NA NA
"4151" NA NA NA
"4152" NA NA NA
"4153" NA NA NA
"4154" NA NA NA
"4155" NA NA NA
"4156" NA NA NA
"4157" NA NA NA
"4158" NA NA NA
"4159" NA NA NA
"4160" NA NA NA
"4161" NA NA NA
"4162" NA NA NA
"4163" NA NA NA
"4164" NA NA NA
"4165" NA NA NA
"4166" NA NA NA
"4167" NA NA NA
"4168" NA NA NA
"4169" NA NA NA
"4170" NA NA NA
"4171" NA NA NA
"4172" NA NA NA
"4173" NA NA NA
"4174" NA NA NA
"4175" NA NA NA
"4176" NA NA NA
"4177" NA NA NA
"4178" NA NA NA
"4179" NA NA NA
"4180" NA NA NA
"4181" NA NA NA
"4182" NA NA NA
"4183" NA NA NA
"4184" NA NA NA
"4185" NA NA NA
"4186" NA NA NA
"4187" NA NA NA
"4188" NA NA NA
"4189" NA NA NA
"4190" NA NA NA
"4191" NA NA NA
"4192" NA NA NA
"4193" NA NA NA
"4194" NA NA NA
"4195" NA NA NA
"4196" NA NA NA
"4197" NA NA NA
"4198" NA NA NA
"4199" NA NA NA
"4200" NA NA NA
"4201" NA NA NA
"4202" NA NA NA
"4203" NA NA NA
"4204" NA NA NA
"4205" NA NA NA
"4206" NA NA NA
"4207" NA NA NA
"4208" NA NA NA
"4209" NA NA NA
"4210" NA NA NA
"4211" NA NA NA
"4212" NA NA NA
"4213" NA NA NA
"4214" NA NA NA
"4215" NA NA NA
"4216" NA NA NA
"4217" NA NA NA
"4218" NA NA NA
"4219" NA NA NA
"4220" NA NA NA
"4221" NA NA NA
"4222" NA NA NA
"4223" NA NA NA
"4224" NA NA NA
"4225" NA NA NA
"4226" NA NA NA
"4227" NA NA NA
"4228" NA NA NA
"4229" NA NA NA
"4230" NA NA NA
"4231" NA NA NA
"4232" NA NA NA
"4233" NA NA NA
"4234" NA NA NA
"4235" NA NA NA
"4236" NA NA NA
"4237" NA NA NA
"4238" NA NA NA
"4239" NA NA NA
"4240" NA NA NA
"4241" NA NA NA
"4242" NA NA NA
"4243" NA NA NA
"4244" NA NA NA
"4245" NA NA NA
"4246" NA NA NA
"4247" NA NA NA
"4248" NA NA NA
"4249" NA NA NA
"4250" NA NA NA
"4251" NA NA NA
"4252" NA NA NA
"4253" NA NA NA
"4254" NA NA NA
"4255" NA NA NA
"4256" NA NA NA
"4257" NA NA NA
"4258" NA NA NA
"4259" NA NA NA
"4260" NA NA NA
"4261" NA NA NA
"4262" NA NA NA
"4263" NA NA NA
"4264" NA NA NA
"4265" NA NA NA
"4266" NA NA NA
"4267" NA NA NA
"4268" NA NA NA
"4269" NA NA NA
"4270" NA NA NA
"4271" NA NA NA
"4272" NA NA NA
"4273" NA NA NA
"4274" NA NA NA
"4275" NA NA NA
"4276" NA NA NA
"4277" NA NA NA
"4278" NA NA NA
"4279" NA NA NA
"4280" NA NA NA
"4281" NA NA NA
"4282" NA NA NA
"4283" NA NA NA
"4284" NA NA NA
"4285" NA NA NA
"4286" NA NA NA
"4287" NA NA NA
"4288" NA NA NA
"4289" NA NA NA
"4290" NA NA NA
"4291" NA NA NA
"4292" NA NA NA
"4293" NA NA NA
"4294" NA NA NA
"4295" NA NA NA
"4296" NA NA NA
"4297" NA NA NA
"4298" NA NA NA
"4299" NA NA NA
"4300" NA NA NA
"4301" NA NA NA
"4302" NA NA NA
"4303" NA NA NA
"4304" NA NA NA
"4305" NA NA NA
"4306" NA NA NA
"4307" NA NA NA
"4308" NA NA NA
"4309" NA NA NA
"4310" NA NA NA
"4311" NA NA NA
"4312" NA NA NA
"4313" NA NA NA
"4314" NA NA NA
"4315" NA NA NA
"4316" NA NA NA
"4317" NA NA NA
"4318" NA NA NA
"4319" NA NA NA
"4320" NA NA NA
"4321" NA NA NA
"4322" NA NA NA
"4323" NA NA NA
"4324" NA NA NA
"4325" NA NA NA
"4326" NA NA NA
"4327" NA NA NA
"4328" NA NA NA
"4329" NA NA NA
"4330" NA NA NA
"4331" NA NA NA
"4332" NA NA NA
"4333" NA NA NA
"4334" NA NA NA
"4335" NA NA NA
"4336" NA NA NA
"4337" NA NA NA
"4338" NA NA NA
"4339" NA NA NA
"4340" NA NA NA
"4341" NA NA NA
"4342" NA NA NA
"4343" NA NA NA
"4344" NA NA NA
"4345" NA NA NA
"4346" NA NA NA
"4347" NA NA NA
"4348" NA NA NA
"4349" NA NA NA
"4350" NA NA NA
"4351" NA NA NA
"4352" NA NA NA
"4353" NA NA NA
"4354" NA NA NA
"4355" NA NA NA
"4356" NA NA NA
"4357" NA NA NA
"4358" NA NA NA
"4359" NA NA NA
"4360" NA NA NA
"4361" NA NA NA
"4362" NA NA NA
"4363" NA NA NA
"4364" NA NA NA
"4365" NA NA NA
"4366" NA NA NA
"4367" NA NA NA
"4368" NA NA NA
"4369" NA NA NA
"4370" NA NA NA
"4371" NA NA NA
"4372" NA NA NA
"4373" NA NA NA
"4374" NA NA NA
"4375" NA NA NA
"4376" NA NA NA
"4377" NA NA NA
"4378" NA NA NA
"4379" NA NA NA
"4380" NA NA NA
"4381" NA NA NA
"4382" NA NA NA
"4383" NA NA NA
"4384" NA NA NA
"4385" NA NA NA
"4386" NA NA NA
"4387" NA NA NA
"4388" NA NA NA
"4389" NA NA NA
"4390" NA NA NA
"4391" NA NA NA
"4392" NA NA NA
"4393" NA NA NA
"4394" NA NA NA
"4395" NA NA NA
"4396" NA NA NA
"4397" NA NA NA
"4398" NA NA NA
"4399" NA NA NA
"4400" NA NA NA
"4401" NA NA NA
"4402" NA NA NA
"4403" NA NA NA
"4404" NA NA NA
"4405" NA NA NA
"4406" NA NA NA
"4407" NA NA NA
"4408" NA NA NA
"4409" NA NA NA
"4410" NA NA NA
"4411" NA NA NA
"4412" NA NA NA
"4413" NA NA NA
"4414" NA NA NA
"4415" NA NA NA
"4416" NA NA NA
"4417" NA NA NA
"4418" NA NA NA
"4419" NA NA NA
"4420" NA NA NA
"4421" NA NA NA
"4422" NA NA NA
"4423" NA NA NA
"4424" NA NA NA
"4425" NA NA NA
"4426" NA NA NA
"4427" NA NA NA
"4428" NA NA NA
"4429" NA NA NA
"4430" NA NA NA
"4431" NA NA NA
"4432" NA NA NA
"4433" NA NA NA
"4434" NA NA NA
"4435" NA NA NA
"4436" NA NA NA
"4437" NA NA NA
"4438" NA NA NA
"4439" NA NA NA
"4440" NA NA NA
"4441" NA NA NA
"4442" NA NA NA
"4443" NA NA NA
"4444" NA NA NA
"4445" NA NA NA
"4446" NA NA NA
"4447" NA NA NA
"4448" NA NA NA
"4449" NA NA NA
"4450" NA NA NA
"4451" NA NA NA
"4452" NA NA NA
"4453" NA NA NA
"4454" NA NA NA
"4455" NA NA NA
"4456" NA NA NA
"4457" NA NA NA
"4458" NA NA NA
"4459" NA NA NA
"4460" NA NA NA
"4461" NA NA NA
"4462" NA NA NA
"4463" NA NA NA
"4464" NA NA NA
"4465" NA NA NA
"4466" NA NA NA
"4467" NA NA NA
"4468" NA NA NA
"4469" NA NA NA
"4470" NA NA NA
"4471" NA NA NA
"4472" NA NA NA
"4473" NA NA NA
"4474" NA NA NA
"4475" NA NA NA
"4476" NA NA NA
"4477" NA NA NA
"4478" NA NA NA
"4479" NA NA NA
"4480" NA NA NA
"4481" NA NA NA
"4482" NA NA NA
"4483" NA NA NA
"4484" NA NA NA
"4485" NA NA NA
"4486" NA NA NA
"4487" NA NA NA
"4488" NA NA NA
"4489" NA NA NA
"4490" NA NA NA
"4491" NA NA NA
"4492" NA NA NA
"4493" NA NA NA
"4494" NA NA NA
"4495" NA NA NA
"4496" NA NA NA
"4497" NA NA NA
"4498" NA NA NA
"4499" NA NA NA
"4500" NA NA NA
"4501" NA NA NA
"4502" NA NA NA
"4503" NA NA NA
"4504" NA NA NA
"4505" NA NA NA
"4506" NA NA NA
"4507" NA NA NA
"4508" NA NA NA
"4509" NA NA NA
"4510" NA NA NA
"4511" NA NA NA
"4512" NA NA NA
"4513" NA NA NA
"4514" NA NA NA
"4515" NA NA NA
"4516" NA NA NA
"4517" NA NA NA
"4518" NA NA NA
"4519" NA NA NA
"4520" NA NA NA
"4521" NA NA NA
"4522" NA NA NA
"4523" NA NA NA
"4524" NA NA NA
"4525" NA NA NA
"4526" NA NA NA
"4527" NA NA NA
"4528" NA NA NA
"4529" NA NA NA
"4530" NA NA NA
"4531" NA NA NA
"4532" NA NA NA
"4533" NA NA NA
"4534" NA NA NA
"4535" NA NA NA
"4536" NA NA NA
"4537" NA NA NA
"4538" NA NA NA
"4539" NA NA NA
"4540" NA NA NA
"4541" NA NA NA
"4542" NA NA NA
"4543" NA NA NA
"4544" NA NA NA
"4545" NA NA NA
"4546" NA NA NA
"4547" NA NA NA
"4548" NA NA NA
"4549" NA NA NA
"4550" NA NA NA
"4551" NA NA NA
"4552" NA NA NA
"4553" NA NA NA
"4554" NA NA NA
"4555" NA NA NA
"4556" NA NA NA
"4557" NA NA NA
"4558" NA NA NA
"4559" NA NA NA
"4560" NA NA NA
"4561" NA NA NA
"4562" NA NA NA
"4563" NA NA NA
"4564" NA NA NA
"4565" NA NA NA
"4566" NA NA NA
"4567" NA NA NA
"4568" NA NA NA
"4569" NA NA NA
"4570" NA NA NA
"4571" NA NA NA
"4572" NA NA NA
"4573" NA NA NA
"4574" NA NA NA
"4575" NA NA NA
"4576" NA NA NA
"4577" NA NA NA
"4578" NA NA NA
"4579" NA NA NA
"4580" NA NA NA
"4581" NA NA NA
"4582" NA NA NA
"4583" NA NA NA
"4584" NA NA NA
"4585" NA NA NA
"4586" NA NA NA
"4587" NA NA NA
"4588" NA NA NA
"4589" NA NA NA
"4590" NA NA NA
"4591" NA NA NA
"4592" NA NA NA
"4593" NA NA NA
"4594" NA NA NA
"4595" NA NA NA
"4596" NA NA NA
"4597" NA NA NA
"4598" NA NA NA
"4599" NA NA NA
"4600" NA NA NA
"4601" NA NA NA
"4602" NA NA NA
"4603" NA NA NA
"4604" NA NA NA
"4605" NA NA NA
"4606" NA NA NA
"4607" NA NA NA
"4608" NA NA NA
"4609" NA NA NA
"4610" NA NA NA
"4611" NA NA NA
"4612" NA NA NA
"4613" NA NA NA
"4614" NA NA NA
"4615" NA NA NA
"4616" NA NA NA
"4617" NA NA NA
"4618" NA NA NA
"4619" NA NA NA
"4620" NA NA NA
"4621" NA NA NA
"4622" NA NA NA
"4623" NA NA NA
"4624" NA NA NA
"4625" NA NA NA
"4626" NA NA NA
"4627" NA NA NA
"4628" NA NA NA
"4629" NA NA NA
"4630" NA NA NA
"4631" NA NA NA
"4632" NA NA NA
"4633" NA NA NA
"4634" NA NA NA
"4635" NA NA NA
"4636" NA NA NA
"4637" NA NA NA
"4638" NA NA NA
"4639" NA NA NA
"4640" NA NA NA
"4641" NA NA NA
"4642" NA NA NA
"4643" NA NA NA
"4644" NA NA NA
"4645" NA NA NA
"4646" NA NA NA
"4647" NA NA NA
"4648" NA NA NA
"4649" NA NA NA
"4650" NA NA NA
"4651" NA NA NA
"4652" NA NA NA
"4653" NA NA NA
"4654" NA NA NA
"4655" NA NA NA
"4656" NA NA NA
"4657" NA NA NA
"4658" NA NA NA
"4659" NA NA NA
"4660" NA NA NA
"4661" NA NA NA
"4662" NA NA NA
"4663" NA NA NA
"4664" NA NA NA
"4665" NA NA NA
"4666" NA NA NA
"4667" NA NA NA
"4668" NA NA NA
"4669" NA NA NA
"4670" NA NA NA
"4671" NA NA NA
"4672" NA NA NA
"4673" NA NA NA
"4674" NA NA NA
"4675" NA NA NA
"4676" NA NA NA
"4677" NA NA NA
"4678" NA NA NA
"4679" NA NA NA
"4680" NA NA NA
"4681" NA NA NA
"4682" NA NA NA
"4683" NA NA NA
"4684" NA NA NA
"4685" NA NA NA
"4686" NA NA NA
"4687" NA NA NA
"4688" NA NA NA
"4689" NA NA NA
"4690" NA NA NA
"4691" NA NA NA
"4692" NA NA NA
"4693" NA NA NA
"4694" NA NA NA
"4695" NA NA NA
"4696" NA NA NA
"4697" NA NA NA
"4698" NA NA NA
"4699" NA NA NA
"4700" NA NA NA
"4701" NA NA NA
"4702" NA NA NA
"4703" NA NA NA
"4704" NA NA NA
"4705" NA NA NA
"4706" NA NA NA
"4707" NA NA NA
"4708" NA NA NA
"4709" NA NA NA
"4710" NA NA NA
"4711" NA NA NA
"4712" NA NA NA
"4713" NA NA NA
"4714" NA NA NA
"4715" NA NA NA
"4716" NA NA NA
"4717" NA NA NA
"4718" NA NA NA
"4719" NA NA NA
"4720" NA NA NA
"4721" NA NA NA
"4722" NA NA NA
"4723" NA NA NA
"4724" NA NA NA
"4725" NA NA NA
"4726" NA NA NA
"4727" NA NA NA
"4728" NA NA NA
"4729" NA NA NA
"4730" NA NA NA
"4731" NA NA NA
"4732" NA NA NA
"4733" NA NA NA
"4734" NA NA NA
"4735" NA NA NA
"4736" NA NA NA
"4737" NA NA NA
"4738" NA NA NA
"4739" NA NA NA
"4740" NA NA NA
"4741" NA NA NA
"4742" NA NA NA
"4743" NA NA NA
"4744" NA NA NA
"4745" NA NA NA
"4746" NA NA NA
"4747" NA NA NA
"4748" NA NA NA
"4749" NA NA NA
"4750" NA NA NA
"4751" NA NA NA
"4752" NA NA NA
"4753" NA NA NA
"4754" NA NA NA
"4755" NA NA NA
"4756" NA NA NA
"4757" NA NA NA
"4758" NA NA NA
"4759" NA NA NA
"4760" NA NA NA
"4761" NA NA NA
"4762" NA NA NA
"4763" NA NA NA
"4764" NA NA NA
"4765" NA NA NA
"4766" NA NA NA
"4767" NA NA NA
"4768" NA NA NA
"4769" NA NA NA
"4770" NA NA NA
"4771" NA NA NA
"4772" NA NA NA
"4773" NA NA NA
"4774" NA NA NA
"4775" NA NA NA
"4776" NA NA NA
"4777" NA NA NA
"4778" NA NA NA
"4779" NA NA NA
"4780" NA NA NA
"4781" NA NA NA
"4782" NA NA NA
"4783" NA NA NA
"4784" NA NA NA
"4785" NA NA NA
"4786" NA NA NA
"4787" NA NA NA
"4788" NA NA NA
"4789" NA NA NA
"4790" NA NA NA
"4791" NA NA NA
"4792" NA NA NA
"4793" NA NA NA
"4794" NA NA NA
"4795" NA NA NA
"4796" NA NA NA
"4797" NA NA NA
"4798" NA NA NA
"4799" NA NA NA
"4800" NA NA NA
"4801" NA NA NA
"4802" NA NA NA
"4803" NA NA NA
"4804" NA NA NA
"4805" NA NA NA
"4806" NA NA NA
"4807" NA NA NA
"4808" NA NA NA
"4809" NA NA NA
"4810" NA NA NA
"4811" NA NA NA
"4812" NA NA NA
"4813" NA NA NA
"4814" NA NA NA
"4815" NA NA NA
"4816" NA NA NA
"4817" NA NA NA
"4818" NA NA NA
"4819" NA NA NA
"4820" NA NA NA
"4821" NA NA NA
"4822" NA NA NA
"4823" NA NA NA
"4824" NA NA NA
"4825" NA NA NA
"4826" NA NA NA
"4827" NA NA NA
"4828" NA NA NA
"4829" NA NA NA
"4830" NA NA NA
"4831" NA NA NA
"4832" NA NA NA
"4833" NA NA NA
"4834" NA NA NA
"4835" NA NA NA
"4836" NA NA NA
"4837" NA NA NA
"4838" NA NA NA
"4839" NA NA NA
"4840" NA NA NA
"4841" NA NA NA
"4842" NA NA NA
"4843" NA NA NA
"4844" NA NA NA
"4845" NA NA NA
"4846" NA NA NA
"4847" NA NA NA
"4848" NA NA NA
"4849" NA NA NA
"4850" NA NA NA
"4851" NA NA NA
"4852" NA NA NA
"4853" NA NA NA
"4854" NA NA NA
"4855" NA NA NA
"4856" NA NA NA
"4857" NA NA NA
"4858" NA NA NA
"4859" NA NA NA
"4860" NA NA NA
"4861" NA NA NA
"4862" NA NA NA
"4863" NA NA NA
"4864" NA NA NA
"4865" NA NA NA
"4866" NA NA NA
"4867" NA NA NA
"4868" NA NA NA
"4869" NA NA NA
"4870" NA NA NA
"4871" NA NA NA
"4872" NA NA NA
"4873" NA NA NA
"4874" NA NA NA
"4875" NA NA NA
"4876" NA NA NA
"4877" NA NA NA
"4878" NA NA NA
"4879" NA NA NA
"4880" NA NA NA
"4881" NA NA NA
"4882" NA NA NA
"4883" NA NA NA
"4884" NA NA NA
"4885" NA NA NA
"4886" NA NA NA
"4887" NA NA NA
"4888" NA NA NA
"4889" NA NA NA
"4890" NA NA NA
"4891" NA NA NA
"4892" NA NA NA
"4893" NA NA NA
"4894" NA NA NA
"4895" NA NA NA
"4896" NA NA NA
"4897" NA NA NA
"4898" NA NA NA
"4899" NA NA NA
"4900" NA NA NA
"4901" NA NA NA
"4902" NA NA NA
"4903" NA NA NA
"4904" NA NA NA
"4905" NA NA NA
"4906" NA NA NA
"4907" NA NA NA
"4908" NA NA NA
"4909" NA NA NA
"4910" NA NA NA
"4911" NA NA NA
"4912" NA NA NA
"4913" NA NA NA
"4914" NA NA NA
"4915" NA NA NA
"4916" NA NA NA
"4917" NA NA NA
"4918" NA NA NA
"4919" NA NA NA
"4920" NA NA NA
"4921" NA NA NA
"4922" NA NA NA
"4923" NA NA NA
"4924" NA NA NA
"4925" NA NA NA
"4926" NA NA NA
"4927" NA NA NA
"4928" NA NA NA
"4929" NA NA NA
"4930" NA NA NA
"4931" NA NA NA
"4932" NA NA NA
"4933" NA NA NA
"4934" NA NA NA
"4935" NA NA NA
"4936" NA NA NA
"4937" NA NA NA
"4938" NA NA NA
"4939" NA NA NA
"4940" NA NA NA
"4941" NA NA NA
"4942" NA NA NA
"4943" NA NA NA
"4944" NA NA NA
"4945" NA NA NA
"4946" NA NA NA
"4947" NA NA NA
"4948" NA NA NA
"4949" NA NA NA
"4950" NA NA NA
"4951" NA NA NA
"4952" NA NA NA
"4953" NA NA NA
"4954" NA NA NA
"4955" NA NA NA
"4956" NA NA NA
"4957" NA NA NA
"4958" NA NA NA
"4959" NA NA NA
"4960" NA NA NA
"4961" NA NA NA
"4962" NA NA NA
"4963" NA NA NA
"4964" NA NA NA
"4965" NA NA NA
"4966" NA NA NA
"4967" NA NA NA
"4968" NA NA NA
"4969" NA NA NA
"4970" NA NA NA
"4971" NA NA NA
"4972" NA NA NA
"4973" NA NA NA
"4974" NA NA NA
"4975" NA NA NA
"4976" NA NA NA
"4977" NA NA NA
"4978" NA NA NA
"4979" NA NA NA
"4980" NA NA NA
"4981" NA NA NA
"4982" NA NA NA
"4983" NA NA NA
"4984" NA NA NA
"4985" NA NA NA
"4986" NA NA NA
"4987" NA NA NA
"4988" NA NA NA
"4989" NA NA NA
"4990" NA NA NA
"4991" NA NA NA
"4992" NA NA NA
"4993" NA NA NA
"4994" NA NA NA
"4995" NA NA NA
"4996" NA NA NA
"4997" NA NA NA
"4998" NA NA NA
"4999" NA NA NA
"5000" NA NA NA
"5001" NA NA NA
"5002" NA NA NA
"5003" NA NA NA
"5004" NA NA NA
"5005" NA NA NA
"5006" NA NA NA
"5007" NA NA NA
"5008" NA NA NA
"5009" NA NA NA
"5010" NA NA NA
"5011" NA NA NA
"5012" NA NA NA
"5013" NA NA NA
"5014" NA NA NA
"5015" NA NA NA
"5016" NA NA NA
"5017" NA NA NA
"5018" NA NA NA
"5019" NA NA NA
"5020" NA NA NA
"5021" NA NA NA
"5022" NA NA NA
"5023" NA NA NA
"5024" NA NA NA
"5025" NA NA NA
"5026" NA NA NA
"5027" NA NA NA
"5028" NA NA NA
"5029" NA NA NA
"5030" NA NA NA
"5031" NA NA NA
"5032" NA NA NA
"5033" NA NA NA
"5034" NA NA NA
"5035" NA NA NA
"5036" NA NA NA
"5037" NA NA NA
"5038" NA NA NA
"5039" NA NA NA
"5040" NA NA NA
"5041" NA NA NA
"5042" NA NA NA
"5043" NA NA NA
"5044" NA NA NA
"5045" NA NA NA
"5046" NA NA NA
"5047" NA NA NA
"5048" NA NA NA
"5049" NA NA NA
"5050" NA NA NA
"5051" NA NA NA
"5052" NA NA NA
"5053" NA NA NA
"5054" NA NA NA
"5055" NA NA NA
"5056" NA NA NA
"5057" NA NA NA
"5058" NA NA NA
"5059" NA NA NA
"5060" NA NA NA
"5061" NA NA NA
"5062" NA NA NA
"5063" NA NA NA
"5064" NA NA NA
"5065" NA NA NA
"5066" NA NA NA
"5067" NA NA NA
"5068" NA NA NA
"5069" NA NA NA
"5070" NA NA NA
"5071" NA NA NA
"5072" NA NA NA
"5073" NA NA NA
"5074" NA NA NA
"5075" NA NA NA
"5076" NA NA NA
"5077" NA NA NA
"5078" NA NA NA
"5079" NA NA NA
"5080" NA NA NA
"5081" NA NA NA
"5082" NA NA NA
"5083" NA NA NA
"5084" NA NA NA
"5085" NA NA NA
"5086" NA NA NA
"5087" NA NA NA
"5088" NA NA NA
"5089" NA NA NA
"5090" NA NA NA
"5091" NA NA NA
"5092" NA NA NA
"5093" NA NA NA
"5094" NA NA NA
"5095" NA NA NA
"5096" NA NA NA
"5097" NA NA NA
"5098" NA NA NA
"5099" NA NA NA
"5100" NA NA NA
"5101" NA NA NA
"5102" NA NA NA
"5103" NA NA NA
"5104" NA NA NA
"5105" NA NA NA
"5106" NA NA NA
"5107" NA NA NA
"5108" NA NA NA
"5109" NA NA NA
"5110" NA NA NA
"5111" NA NA NA
"5112" NA NA NA
"5113" NA NA NA
"5114" NA NA NA
"5115" NA NA NA
"5116" NA NA NA
"5117" NA NA NA
"5118" NA NA NA
"5119" NA NA NA
"5120" NA NA NA
"5121" NA NA NA
"5122" NA NA NA
"5123" NA NA NA
"5124" NA NA NA
"5125" NA NA NA
"5126" NA NA NA
"5127" NA NA NA
"5128" NA NA NA
"5129" NA NA NA
"5130" NA NA NA
"5131" NA NA NA
"5132" NA NA NA
"5133" NA NA NA
"5134" NA NA NA
"5135" NA NA NA
"5136" NA NA NA
"5137" NA NA NA
"5138" NA NA NA
"5139" NA NA NA
"5140" NA NA NA
"5141" NA NA NA
"5142" NA NA NA
"5143" NA NA NA
"5144" NA NA NA
"5145" NA NA NA
"5146" NA NA NA
"5147" NA NA NA
"5148" NA NA NA
"5149" NA NA NA
"5150" NA NA NA
"5151" NA NA NA
"5152" NA NA NA
"5153" NA NA NA
"5154" NA NA NA
"5155" NA NA NA
"5156" NA NA NA
"5157" NA NA NA
"5158" NA NA NA
"5159" NA NA NA
"5160" NA NA NA
"5161" NA NA NA
"5162" NA NA NA
"5163" NA NA NA
"5164" NA NA NA
"5165" NA NA NA
"5166" NA NA NA
"5167" NA NA NA
"5168" NA NA NA
"5169" NA NA NA
"5170" NA NA NA
"5171" NA NA NA
"5172" NA NA NA
"5173" NA NA NA
"5174" NA NA NA
"5175" NA NA NA
"5176" NA NA NA
"5177" NA NA NA
"5178" NA NA NA
"5179" NA NA NA
"5180" NA NA NA
"5181" NA NA NA
"5182" NA NA NA
"5183" NA NA NA
"5184" NA NA NA
"5185" NA NA NA
"5186" NA NA NA
"5187" NA NA NA
"5188" NA NA NA
"5189" NA NA NA
"5190" NA NA NA
"5191" NA NA NA
"5192" NA NA NA
"5193" NA NA NA
"5194" NA NA NA
"5195" NA NA NA
"5196" NA NA NA
"5197" NA NA NA
"5198" NA NA NA
"5199" NA NA NA
"5200" NA NA NA
"5201" NA NA NA
"5202" NA NA NA
"5203" NA NA NA
"5204" NA NA NA
"5205" NA NA NA
"5206" NA NA NA
"5207" NA NA NA
"5208" NA NA NA
"5209" NA NA NA
"5210" NA NA NA
"5211" NA NA NA
"5212" NA NA NA
"5213" NA NA NA
"5214" NA NA NA
"5215" NA NA NA
"5216" NA NA NA
"5217" NA NA NA
"5218" NA NA NA
"5219" NA NA NA
"5220" NA NA NA
"5221" NA NA NA
"5222" NA NA NA
"5223" NA NA NA
"5224" NA NA NA
"5225" NA NA NA
"5226" NA NA NA
"5227" NA NA NA
"5228" NA NA NA
"5229" NA NA NA
"5230" NA NA NA
"5231" NA NA NA
"5232" NA NA NA
"5233" NA NA NA
"5234" NA NA NA
"5235" NA NA NA
"5236" NA NA NA
"5237" NA NA NA
"5238" NA NA NA
"5239" NA NA NA
"5240" NA NA NA
"5241" NA NA NA
"5242" NA NA NA
"5243" NA NA NA
"5244" NA NA NA
"5245" NA NA NA
"5246" NA NA NA
"5247" NA NA NA
"5248" NA NA NA
"5249" NA NA NA
"5250" NA NA NA
"5251" NA NA NA
"5252" NA NA NA
"5253" NA NA NA
"5254" NA NA NA
"5255" NA NA NA
"5256" NA NA NA
"5257" NA NA NA
"5258" NA NA NA
"5259" NA NA NA
"5260" NA NA NA
"5261" NA NA NA
"5262" NA NA NA
"5263" NA NA NA
"5264" NA NA NA
"5265" NA NA NA
"5266" NA NA NA
"5267" NA NA NA
"5268" NA NA NA
"5269" NA NA NA
"5270" NA NA NA
"5271" NA NA NA
"5272" NA NA NA
"5273" NA NA NA
"5274" NA NA NA
"5275" NA NA NA
"5276" NA NA NA
"5277" NA NA NA
"5278" NA NA NA
"5279" NA NA NA
"5280" NA NA NA
"5281" NA NA NA
"5282" NA NA NA
"5283" NA NA NA
"5284" NA NA NA
"5285" NA NA NA
"5286" NA NA NA
"5287" NA NA NA
"5288" NA NA NA
"5289" NA NA NA
"5290" NA NA NA
"5291" NA NA NA
"5292" NA NA NA
"5293" NA NA NA
"5294" NA NA NA
"5295" NA NA NA
"5296" NA NA NA
"5297" NA NA NA
"5298" NA NA NA
"5299" NA NA NA
"5300" NA NA NA
"5301" NA NA NA
"5302" NA NA NA
"5303" NA NA NA
"5304" NA NA NA
"5305" NA NA NA
"5306" NA NA NA
"5307" NA NA NA
"5308" NA NA NA
"5309" NA NA NA
"5310" NA NA NA
"5311" NA NA NA
"5312" NA NA NA
"5313" NA NA NA
"5314" NA NA NA
"5315" NA NA NA
"5316" NA NA NA
"5317" NA NA NA
"5318" NA NA NA
"5319" NA NA NA
"5320" NA NA NA
"5321" NA NA NA
"5322" NA NA NA
"5323" NA NA NA
"5324" NA NA NA
"5325" NA NA NA
"5326" NA NA NA
"5327" NA NA NA
"5328" NA NA NA
"5329" NA NA NA
"5330" NA NA NA
"5331" NA NA NA
"5332" NA NA NA
"5333" NA NA NA
"5334" NA NA NA
"5335" NA NA NA
"5336" NA NA NA
"5337" NA NA NA
"5338" NA NA NA
"5339" NA NA NA
"5340" NA NA NA
"5341" NA NA NA
"5342" NA NA NA
"5343" NA NA NA
"5344" NA NA NA
"5345" NA NA NA
"5346" NA NA NA
"5347" NA NA NA
"5348" NA NA NA
"5349" NA NA NA
"5350" NA NA NA
"5351" NA NA NA
"5352" NA NA NA
"5353" NA NA NA
"5354" NA NA NA
"5355" NA NA NA
"5356" NA NA NA
"5357" NA NA NA
"5358" NA NA NA
"5359" NA NA NA
"5360" NA NA NA
"5361" NA NA NA
"5362" NA NA NA
"5363" NA NA NA
"5364" NA NA NA
"5365" NA NA NA
"5366" NA NA NA
"5367" NA NA NA
"5368" NA NA NA
"5369" NA NA NA
"5370" NA NA NA
"5371" NA NA NA
"5372" NA NA NA
"5373" NA NA NA
"5374" NA NA NA
"5375" NA NA NA
"5376" NA NA NA
"5377" NA NA NA
"5378" NA NA NA
"5379" NA NA NA
"5380" NA NA NA
"5381" NA NA NA
"5382" NA NA NA
"5383" NA NA NA
"5384" NA NA NA
"5385" NA NA NA
"5386" NA NA NA
"5387" NA NA NA
"5388" NA NA NA
"5389" NA NA NA
"5390" NA NA NA
"5391" NA NA NA
"5392" NA NA NA
"5393" NA NA NA
"5394" NA NA NA
"5395" NA NA NA
"5396" NA NA NA
"5397" NA NA NA
"5398" NA NA NA
"5399" NA NA NA
"5400" NA NA NA
"5401" NA NA NA
"5402" NA NA NA
"5403" NA NA NA
"5404" NA NA NA
"5405" NA NA NA
"5406" NA NA NA
"5407" NA NA NA
"5408" NA NA NA
"5409" NA NA NA
"5410" NA NA NA
"5411" NA NA NA
"5412" NA NA NA
"5413" NA NA NA
"5414" NA NA NA
"5415" NA NA NA
"5416" NA NA NA
"5417" NA NA NA
"5418" NA NA NA
"5419" NA NA NA
"5420" NA NA NA
"5421" NA NA NA
"5422" NA NA NA
"5423" NA NA NA
"5424" NA NA NA
"5425" NA NA NA
"5426" NA NA NA
"5427" NA NA NA
"5428" NA NA NA
"5429" NA NA NA
"5430" NA NA NA
"5431" NA NA NA
"5432" NA NA NA
"5433" NA NA NA
"5434" NA NA NA
"5435" NA NA NA
"5436" NA NA NA
"5437" NA NA NA
"5438" NA NA NA
"5439" NA NA NA
"5440" NA NA NA
"5441" NA NA NA
"5442" NA NA NA
"5443" NA NA NA
"5444" NA NA NA
"5445" NA NA NA
"5446" NA NA NA
"5447" NA NA NA
"5448" NA NA NA
"5449" NA NA NA
"5450" NA NA NA
"5451" NA NA NA
"5452" NA NA NA
"5453" NA NA NA
"5454" NA NA NA
"5455" NA NA NA
"5456" NA NA NA
"5457" NA NA NA
"5458" NA NA NA
"5459" NA NA NA
"5460" NA NA NA
"5461" NA NA NA
"5462" NA NA NA
"5463" NA NA NA
"5464" NA NA NA
"5465" NA NA NA
"5466" NA NA NA
"5467" NA NA NA
"5468" NA NA NA
"5469" NA NA NA
"5470" NA NA NA
"5471" NA NA NA
"5472" NA NA NA
"5473" NA NA NA
"5474" NA NA NA
"5475" NA NA NA
"5476" NA NA NA
"5477" NA NA NA
"5478" NA NA NA
"5479" NA NA NA
"5480" NA NA NA
"5481" NA NA NA
"5482" NA NA NA
"5483" NA NA NA
"5484" NA NA NA
"5485" NA NA NA
"5486" NA NA NA
"5487" NA NA NA
"5488" NA NA NA
"5489" NA NA NA
"5490" NA NA NA
"5491" NA NA NA
"5492" NA NA NA
"5493" NA NA NA
"5494" NA NA NA
"5495" NA NA NA
"5496" NA NA NA
"5497" NA NA NA
"5498" NA NA NA
"5499" NA NA NA
"5500" NA NA NA
"5501" NA NA NA
"5502" NA NA NA
"5503" NA NA NA
"5504" NA NA NA
"5505" NA NA NA
"5506" NA NA NA
"5507" NA NA NA
"5508" NA NA NA
"5509" NA NA NA
"5510" NA NA NA
"5511" NA NA NA
"5512" NA NA NA
"5513" NA NA NA
"5514" NA NA NA
"5515" NA NA NA
"5516" NA NA NA
"5517" NA NA NA
"5518" NA NA NA
"5519" NA NA NA
"5520" NA NA NA
"5521" NA NA NA
"5522" NA NA NA
"5523" NA NA NA
"5524" NA NA NA
"5525" NA NA NA
"5526" NA NA NA
"5527" NA NA NA
"5528" NA NA NA
"5529" NA NA NA
"5530" NA NA NA
"5531" NA NA NA
"5532" NA NA NA
"5533" NA NA NA
"5534" NA NA NA
"5535" NA NA NA
"5536" NA NA NA
"5537" NA NA NA
"5538" NA NA NA
"5539" NA NA NA
"5540" NA NA NA
"5541" NA NA NA
"5542" NA NA NA
"5543" NA NA NA
"5544" NA NA NA
"5545" NA NA NA
"5546" NA NA NA
"5547" NA NA NA
"5548" NA NA NA
"5549" NA NA NA
"5550" NA NA NA
"5551" NA NA NA
"5552" NA NA NA
"5553" NA NA NA
"5554" NA NA NA
"5555" NA NA NA
"5556" NA NA NA
"5557" NA NA NA
"5558" NA NA NA
"5559" NA NA NA
"5560" NA NA NA
"5561" NA NA NA
"5562" NA NA NA
"5563" NA NA NA
"5564" NA NA NA
"5565" NA NA NA
"5566" NA NA NA
"5567" NA NA NA
"5568" NA NA NA
"5569" NA NA NA
"5570" NA NA NA
"5571" NA NA NA
"5572" NA NA NA
"5573" NA NA NA
"5574" NA NA NA
"5575" NA NA NA
"5576" NA NA NA
"5577" NA NA NA
"5578" NA NA NA
"5579" NA NA NA
"5580" NA NA NA
"5581" NA NA NA
"5582" NA NA NA
"5583" NA NA NA
"5584" NA NA NA
"5585" NA NA NA
"5586" NA NA NA
"5587" NA NA NA
"5588" NA NA NA
"5589" NA NA NA
"5590" NA NA NA
"5591" NA NA NA
"5592" NA NA NA
"5593" NA NA NA
"5594" NA NA NA
"5595" NA NA NA
"5596" NA NA NA
"5597" NA NA NA
"5598" NA NA NA
"5599" NA NA NA
"5600" NA NA NA
"5601" NA NA NA
"5602" NA NA NA
"5603" NA NA NA
"5604" NA NA NA
"5605" NA NA NA
"5606" NA NA NA
"5607" NA NA NA
"5608" NA NA NA
"5609" NA NA NA
"5610" NA NA NA
"5611" NA NA NA
"5612" NA NA NA
"5613" NA NA NA
"5614" NA NA NA
"5615" NA NA NA
"5616" NA NA NA
"5617" NA NA NA
"5618" NA NA NA
"5619" NA NA NA
"5620" NA NA NA
"5621" NA NA NA
"5622" NA NA NA
"5623" NA NA NA
"5624" NA NA NA
"5625" NA NA NA
"5626" NA NA NA
"5627" NA NA NA
"5628" NA NA NA
"5629" NA NA NA
"5630" NA NA NA
"5631" NA NA NA
"5632" NA NA NA
"5633" NA NA NA
"5634" NA NA NA
"5635" NA NA NA
"5636" NA NA NA
"5637" NA NA NA
"5638" NA NA NA
"5639" NA NA NA
"5640" NA NA NA
"5641" NA NA NA
"5642" NA NA NA
"5643" NA NA NA
"5644" NA NA NA
"5645" NA NA NA
"5646" NA NA NA
"5647" NA NA NA
"5648" NA NA NA
"5649" NA NA NA
"5650" NA NA NA
"5651" NA NA NA
"5652" NA NA NA
"5653" NA NA NA
"5654" NA NA NA
"5655" NA NA NA
"5656" NA NA NA
"5657" NA NA NA
"5658" NA NA NA
"5659" NA NA NA
"5660" NA NA NA
"5661" NA NA NA
"5662" NA NA NA
"5663" NA NA NA
"5664" NA NA NA
"5665" NA NA NA
"5666" NA NA NA
"5667" NA NA NA
"5668" NA NA NA
"5669" NA NA NA
"5670" NA NA NA
"5671" NA NA NA
"5672" NA NA NA
"5673" NA NA NA
"5674" NA NA NA
"5675" NA NA NA
"5676" NA NA NA
"5677" NA NA NA
"5678" NA NA NA
"5679" NA NA NA
"5680" NA NA NA
"5681" NA NA NA
"5682" NA NA NA
"5683" NA NA NA
"5684" NA NA NA
"5685" NA NA NA
"5686" NA NA NA
"5687" NA NA NA
"5688" NA NA NA
"5689" NA NA NA
"5690" NA NA NA
"5691" NA NA NA
"5692" NA NA NA
"5693" NA NA NA
"5694" NA NA NA
"5695" NA NA NA
"5696" NA NA NA
"5697" NA NA NA
"5698" NA NA NA
"5699" NA NA NA
"5700" NA NA NA
"5701" NA NA NA
"5702" NA NA NA
"5703" NA NA NA
"5704" NA NA NA
"5705" NA NA NA
"5706" NA NA NA
"5707" NA NA NA
"5708" NA NA NA
"5709" NA NA NA
"5710" NA NA NA
"5711" NA NA NA
"5712" NA NA NA
"5713" NA NA NA
"5714" NA NA NA
"5715" NA NA NA
"5716" NA NA NA
"5717" NA NA NA
"5718" NA NA NA
"5719" NA NA NA
"5720" NA NA NA
"5721" NA NA NA
"5722" NA NA NA
"5723" NA NA NA
"5724" NA NA NA
"5725" NA NA NA
"5726" NA NA NA
"5727" NA NA NA
"5728" NA NA NA
"5729" NA NA NA
"5730" NA NA NA
"5731" NA NA NA
"5732" NA NA NA
"5733" NA NA NA
"5734" NA NA NA
"5735" NA NA NA
"5736" NA NA NA
"5737" NA NA NA
"5738" NA NA NA
"5739" NA NA NA
"5740" NA NA NA
"5741" NA NA NA
"5742" NA NA NA
"5743" NA NA NA
"5744" NA NA NA
"5745" NA NA NA
"5746" NA NA NA
"5747" NA NA NA
"5748" NA NA NA
"5749" NA NA NA
"5750" NA NA NA
"5751" NA NA NA
"5752" NA NA NA
"5753" NA NA NA
"5754" NA NA NA
"5755" NA NA NA
"5756" NA NA NA
"5757" NA NA NA
"5758" NA NA NA
"5759" NA NA NA
"5760" NA NA NA
"5761" NA NA NA
"5762" NA NA NA
"5763" NA NA NA
"5764" NA NA NA
"5765" NA NA NA
"5766" NA NA NA
"5767" NA NA NA
"5768" NA NA NA
"5769" NA NA NA
"5770" NA NA NA
"5771" NA NA NA
"5772" NA NA NA
"5773" NA NA NA
"5774" NA NA NA
"5775" NA NA NA
"5776" NA NA NA
"5777" NA NA NA
"5778" NA NA NA
"5779" NA NA NA
"5780" NA NA NA
"5781" NA NA NA
"5782" NA NA NA
"5783" NA NA NA
"5784" NA NA NA
"5785" NA NA NA
"5786" NA NA NA
"5787" NA NA NA
"5788" NA NA NA
"5789" NA NA NA
"5790" NA NA NA
"5791" NA NA NA
"5792" NA NA NA
"5793" NA NA NA
"5794" NA NA NA
"5795" NA NA NA
"5796" NA NA NA
"5797" NA NA NA
"5798" NA NA NA
"5799" NA NA NA
"5800" NA NA NA
"5801" NA NA NA
"5802" NA NA NA
"5803" NA NA NA
"5804" NA NA NA
"5805" NA NA NA
"5806" NA NA NA
"5807" NA NA NA
"5808" NA NA NA
"5809" NA NA NA
"5810" NA NA NA
"5811" NA NA NA
"5812" NA NA NA
"5813" NA NA NA
"5814" NA NA NA
"5815" NA NA NA
"5816" NA NA NA
"5817" NA NA NA
"5818" NA NA NA
"5819" NA NA NA
"5820" NA NA NA
"5821" NA NA NA
"5822" NA NA NA
"5823" NA NA NA
"5824" NA NA NA
"5825" NA NA NA
"5826" NA NA NA
"5827" NA NA NA
"5828" NA NA NA
"5829" NA NA NA
"5830" NA NA NA
"5831" NA NA NA
"5832" NA NA NA
"5833" NA NA NA
"5834" NA NA NA
"5835" NA NA NA
"5836" NA NA NA
"5837" NA NA NA
"5838" NA NA NA
"5839" NA NA NA
"5840" NA NA NA
"5841" NA NA NA
"5842" NA NA NA
"5843" NA NA NA
"5844" NA NA NA
"5845" NA NA NA
"5846" NA NA NA
"5847" NA NA NA
"5848" NA NA NA
"5849" NA NA NA
"5850" NA NA NA
"5851" NA NA NA
"5852" NA NA NA
"5853" NA NA NA
"5854" NA NA NA
"5855" NA NA NA
"5856" NA NA NA
"5857" NA NA NA
"5858" NA NA NA
"5859" NA NA NA
"5860" NA NA NA
"5861" NA NA NA
"5862" NA NA NA
"5863" NA NA NA
"5864" NA NA NA
"5865" NA NA NA
"5866" NA NA NA
"5867" NA NA NA
"5868" NA NA NA
"5869" NA NA NA
"5870" NA NA NA
"5871" NA NA NA
"5872" NA NA NA
"5873" NA NA NA
"5874" NA NA NA
"5875" NA NA NA
"5876" NA NA NA
"5877" NA NA NA
"5878" NA NA NA
"5879" NA NA NA
"5880" NA NA NA
"5881" NA NA NA
"5882" NA NA NA
"5883" NA NA NA
"5884" NA NA NA
"5885" NA NA NA
"5886" NA NA NA
"5887" NA NA NA
"5888" NA NA NA
"5889" NA NA NA
"5890" NA NA NA
"5891" NA NA NA
"5892" NA NA NA
"5893" NA NA NA
"5894" NA NA NA
"5895" NA NA NA
"5896" NA NA NA
"5897" NA NA NA
"5898" NA NA NA
"5899" NA NA NA
"5900" NA NA NA
"5901" NA NA NA
"5902" NA NA NA
"5903" NA NA NA
"5904" NA NA NA
"5905" NA NA NA
"5906" NA NA NA
"5907" NA NA NA
"5908" NA NA NA
"5909" NA NA NA
"5910" NA NA NA
"5911" NA NA NA
"5912" NA NA NA
"5913" NA NA NA
"5914" NA NA NA
"5915" NA NA NA
"5916" NA NA NA
"5917" NA NA NA
"5918" NA NA NA
"5919" NA NA NA
"5920" NA NA NA
"5921" NA NA NA
"5922" NA NA NA
"5923" NA NA NA
"5924" NA NA NA
"5925" NA NA NA
"5926" NA NA NA
"5927" NA NA NA
"5928" NA NA NA
"5929" NA NA NA
"5930" NA NA NA
"5931" NA NA NA
"5932" NA NA NA
"5933" NA NA NA
"5934" NA NA NA
"5935" NA NA NA
"5936" NA NA NA
"5937" NA NA NA
"5938" NA NA NA
"5939" NA NA NA
"5940" NA NA NA
"5941" NA NA NA
"5942" NA NA NA
"5943" NA NA NA
"5944" NA NA NA
"5945" NA NA NA
"5946" NA NA NA
"5947" NA NA NA
"5948" NA NA NA
"5949" NA NA NA
"5950" NA NA NA
"5951" NA NA NA
"5952" NA NA NA
"5953" NA NA NA
"5954" NA NA NA
"5955" NA NA NA
"5956" NA NA NA
"5957" NA NA NA
"5958" NA NA NA
"5959" NA NA NA
"5960" NA NA NA
"5961" NA NA NA
"5962" NA NA NA
"5963" NA NA NA
"5964" NA NA NA
"5965" NA NA NA
"5966" NA NA NA
"5967" NA NA NA
"5968" NA NA NA
"5969" NA NA NA
"5970" NA NA NA
"5971" NA NA NA
"5972" NA NA NA
"5973" NA NA NA
"5974" NA NA NA
"5975" NA NA NA
"5976" NA NA NA
"5977" NA NA NA
"5978" NA NA NA
"5979" NA NA NA
"5980" NA NA NA
"5981" NA NA NA
"5982" NA NA NA
"5983" NA NA NA
"5984" NA NA NA
"5985" NA NA NA
"5986" NA NA NA
"5987" NA NA NA
"5988" NA NA NA
"5989" NA NA NA
"5990" NA NA NA
"5991" NA NA NA
"5992" NA NA NA
"5993" NA NA NA
"5994" NA NA NA
"5995" NA NA NA
"5996" NA NA NA
"5997" NA NA NA
"5998" NA NA NA
"5999" NA NA NA
"6000" NA NA NA
"6001" NA NA NA
"6002" NA NA NA
"6003" NA NA NA
"6004" NA NA NA
"6005" NA NA NA
"6006" NA NA NA
"6007" NA NA NA
"6008" NA NA NA
"6009" NA NA NA
"6010" NA NA NA
"6011" NA NA NA
"6012" NA NA NA
"6013" NA NA NA
"6014" NA NA NA
"6015" NA NA NA
"6016" NA NA NA
"6017" NA NA NA
"6018" NA NA NA
"6019" NA NA NA
"6020" NA NA NA
"6021" NA NA NA
"6022" NA NA NA
"6023" NA NA NA
"6024" NA NA NA
"6025" NA NA NA
"6026" NA NA NA
"6027" NA NA NA
"6028" NA NA NA
"6029" NA NA NA
"6030" NA NA NA
"6031" NA NA NA
"6032" NA NA NA
"6033" NA NA NA
"6034" NA NA NA
"6035" NA NA NA
"6036" NA NA NA
"6037" NA NA NA
"6038" NA NA NA
"6039" NA NA NA
"6040" NA NA NA
"6041" NA NA NA
"6042" NA NA NA
"6043" NA NA NA
"6044" NA NA NA
"6045" NA NA NA
"6046" NA NA NA
"6047" NA NA NA
"6048" NA NA NA
"6049" NA NA NA
"6050" NA NA NA
"6051" NA NA NA
"6052" NA NA NA
"6053" NA NA NA
"6054" NA NA NA
"6055" NA NA NA
"6056" NA NA NA
"6057" NA NA NA
"6058" NA NA NA
"6059" NA NA NA
"6060" NA NA NA
"6061" NA NA NA
"6062" NA NA NA
"6063" NA NA NA
"6064" NA NA NA
"6065" NA NA NA
"6066" NA NA NA
"6067" NA NA NA
"6068" NA NA NA
"6069" NA NA NA
"6070" NA NA NA
"6071" NA NA NA
"6072" NA NA NA
"6073" NA NA NA
"6074" NA NA NA
"6075" NA NA NA
"6076" NA NA NA
"6077" NA NA NA
"6078" NA NA NA
"6079" NA NA NA
"6080" NA NA NA
"6081" NA NA NA
"6082" NA NA NA
"6083" NA NA NA
"6084" NA NA NA
"6085" NA NA NA
"6086" NA NA NA
"6087" NA NA NA
"6088" NA NA NA
"6089" NA NA NA
"6090" NA NA NA
"6091" NA NA NA
"6092" NA NA NA
"6093" NA NA NA
"6094" NA NA NA
"6095" NA NA NA
"6096" NA NA NA
"6097" NA NA NA
"6098" NA NA NA
"6099" NA NA NA
"6100" NA NA NA
"6101" NA NA NA
"6102" NA NA NA
"6103" NA NA NA
"6104" NA NA NA
"6105" NA NA NA
"6106" NA NA NA
"6107" NA NA NA
"6108" NA NA NA
"6109" NA NA NA
"6110" NA NA NA
"6111" NA NA NA
"6112" NA NA NA
"6113" NA NA NA
"6114" NA NA NA
"6115" NA NA NA
"6116" NA NA NA
"6117" NA NA NA
"6118" NA NA NA
"6119" NA NA NA
"6120" NA NA NA
"6121" NA NA NA
"6122" NA NA NA
"6123" NA NA NA
"6124" NA NA NA
"6125" NA NA NA
"6126" NA NA NA
"6127" NA NA NA
"6128" NA NA NA
"6129" NA NA NA
"6130" NA NA NA
"6131" NA NA NA
"6132" NA NA NA
"6133" NA NA NA
"6134" NA NA NA
"6135" NA NA NA
"6136" NA NA NA
"6137" NA NA NA
"6138" NA NA NA
"6139" NA NA NA
"6140" NA NA NA
"6141" NA NA NA
"6142" NA NA NA
"6143" NA NA NA
"6144" NA NA NA
"6145" NA NA NA
"6146" NA NA NA
"6147" NA NA NA
"6148" NA NA NA
"6149" NA NA NA
"6150" NA NA NA
"6151" NA NA NA
"6152" NA NA NA
"6153" NA NA NA
"6154" NA NA NA
"6155" NA NA NA
"6156" NA NA NA
"6157" NA NA NA
"6158" NA NA NA
"6159" NA NA NA
"6160" NA NA NA
"6161" NA NA NA
"6162" NA NA NA
"6163" NA NA NA
"6164" NA NA NA
"6165" NA NA NA
"6166" NA NA NA
"6167" NA NA NA
"6168" NA NA NA
"6169" NA NA NA
"6170" NA NA NA
"6171" NA NA NA
"6172" NA NA NA
"6173" NA NA NA
"6174" NA NA NA
"6175" NA NA NA
"6176" NA NA NA
"6177" NA NA NA
"6178" NA NA NA
"6179" NA NA NA
"6180" NA NA NA
"6181" NA NA NA
"6182" NA NA NA
"6183" NA NA NA
"6184" NA NA NA
"6185" NA NA NA
"6186" NA NA NA
"6187" NA NA NA
"6188" NA NA NA
"6189" NA NA NA
"6190" NA NA NA
"6191" NA NA NA
"6192" NA NA NA
"6193" NA NA NA
"6194" NA NA NA
"6195" NA NA NA
"6196" NA NA NA
"6197" NA NA NA
"6198" NA NA NA
"6199" NA NA NA
"6200" NA NA NA
"6201" NA NA NA
"6202" NA NA NA
"6203" NA NA NA
"6204" NA NA NA
"6205" NA NA NA
"6206" NA NA NA
"6207" NA NA NA
"6208" NA NA NA
"6209" NA NA NA
"6210" NA NA NA
"6211" NA NA NA
"6212" NA NA NA
"6213" NA NA NA
"6214" NA NA NA
"6215" NA NA NA
"6216" NA NA NA
"6217" NA NA NA
"6218" NA NA NA
"6219" NA NA NA
"6220" NA NA NA
"6221" NA NA NA
"6222" NA NA NA
"6223" NA NA NA
"6224" NA NA NA
"6225" NA NA NA
"6226" NA NA NA
"6227" NA NA NA
"6228" NA NA NA
"6229" NA NA NA
"6230" NA NA NA
"6231" NA NA NA
"6232" NA NA NA
"6233" NA NA NA
"6234" NA NA NA
"6235" NA NA NA
"6236" NA NA NA
"6237" NA NA NA
"6238" NA NA NA
"6239" NA NA NA
"6240" NA NA NA
"6241" NA NA NA
"6242" NA NA NA
"6243" NA NA NA
"6244" NA NA NA
"6245" NA NA NA
"6246" NA NA NA
"6247" NA NA NA
"6248" NA NA NA
"6249" NA NA NA
"6250" NA NA NA
"6251" NA NA NA
"6252" NA NA NA
"6253" NA NA NA
"6254" NA NA NA
"6255" NA NA NA
"6256" NA NA NA
"6257" NA NA NA
"6258" NA NA NA
"6259" NA NA NA
"6260" NA NA NA
"6261" NA NA NA
"6262" NA NA NA
"6263" NA NA NA
"6264" NA NA NA
"6265" NA NA NA
"6266" NA NA NA
"6267" NA NA NA
"6268" NA NA NA
"6269" NA NA NA
"6270" NA NA NA
"6271" NA NA NA
"6272" NA NA NA
"6273" NA NA NA
"6274" NA NA NA
"6275" NA NA NA
"6276" NA NA NA
"6277" NA NA NA
"6278" NA NA NA
"6279" NA NA NA
"6280" NA NA NA
"6281" NA NA NA
"6282" NA NA NA
"6283" NA NA NA
"6284" NA NA NA
"6285" NA NA NA
"6286" NA NA NA
"6287" NA NA NA
"6288" NA NA NA
"6289" NA NA NA
"6290" NA NA NA
"6291" NA NA NA
"6292" NA NA NA
"6293" NA NA NA
"6294" NA NA NA
"6295" NA NA NA
"6296" NA NA NA
"6297" NA NA NA
"6298" NA NA NA
"6299" NA NA NA
"6300" NA NA NA
"6301" NA NA NA
"6302" NA NA NA
"6303" NA NA NA
"6304" NA NA NA
"6305" NA NA NA
"6306" NA NA NA
"6307" NA NA NA
"6308" NA NA NA
"6309" NA NA NA
"6310" NA NA NA
"6311" NA NA NA
"6312" NA NA NA
"6313" NA NA NA
"6314" NA NA NA
"6315" NA NA NA
"6316" NA NA NA
"6317" NA NA NA
"6318" NA NA NA
"6319" NA NA NA
"6320" NA NA NA
"6321" NA NA NA
"6322" NA NA NA
"6323" NA NA NA
"6324" NA NA NA
"6325" NA NA NA
"6326" NA NA NA
"6327" NA NA NA
"6328" NA NA NA
"6329" NA NA NA
"6330" NA NA NA
"6331" NA NA NA
"6332" NA NA NA
"6333" NA NA NA
"6334" NA NA NA
"6335" NA NA NA
"6336" NA NA NA
"6337" NA NA NA
"6338" NA NA NA
"6339" NA NA NA
"6340" NA NA NA
"6341" NA NA NA
"6342" NA NA NA
"6343" NA NA NA
"6344" NA NA NA
"6345" NA NA NA
"6346" NA NA NA
"6347" NA NA NA
"6348" NA NA NA
"6349" NA NA NA
"6350" NA NA NA
"6351" NA NA NA
"6352" NA NA NA
"6353" NA NA NA
"6354" NA NA NA
"6355" NA NA NA
"6356" NA NA NA
"6357" NA NA NA
"6358" NA NA NA
"6359" NA NA NA
"6360" NA NA NA
"6361" NA NA NA
"6362" NA NA NA
"6363" NA NA NA
"6364" NA NA NA
"6365" NA NA NA
"6366" NA NA NA
"6367" NA NA NA
"6368" NA NA NA
"6369" NA NA NA
"6370" NA NA NA
"6371" NA NA NA
"6372" NA NA NA
"6373" NA NA NA
"6374" NA NA NA
"6375" NA NA NA
"6376" NA NA NA
"6377" NA NA NA
"6378" NA NA NA
"6379" NA NA NA
"6380" NA NA NA
"6381" NA NA NA
"6382" NA NA NA
"6383" NA NA NA
"6384" NA NA NA
"6385" NA NA NA
"6386" NA NA NA
"6387" NA NA NA
"6388" NA NA NA
"6389" NA NA NA
"6390" NA NA NA
"6391" NA NA NA
"6392" NA NA NA
"6393" NA NA NA
"6394" NA NA NA
"6395" NA NA NA
"6396" NA NA NA
"6397" NA NA NA
"6398" NA NA NA
"6399" NA NA NA
"6400" NA NA NA
"6401" NA NA NA
"6402" NA NA NA
"6403" NA NA NA
"6404" NA NA NA
"6405" NA NA NA
"6406" NA NA NA
"6407" NA NA NA
"6408" NA NA NA
"6409" NA NA NA
"6410" NA NA NA
"6411" NA NA NA
"6412" NA NA NA
"6413" NA NA NA
"6414" NA NA NA
"6415" NA NA NA
"6416" NA NA NA
"6417" NA NA NA
"6418" NA NA NA
"6419" NA NA NA
"6420" NA NA NA
"6421" NA NA NA
"6422" NA NA NA
"6423" NA NA NA
"6424" NA NA NA
"6425" NA NA NA
"6426" NA NA NA
"6427" NA NA NA
"6428" NA NA NA
"6429" NA NA NA
"6430" NA NA NA
"6431" NA NA NA
"6432" NA NA NA
"6433" NA NA NA
"6434" NA NA NA
"6435" NA NA NA
"6436" NA NA NA
"6437" NA NA NA
"6438" NA NA NA
"6439" NA NA NA
"6440" NA NA NA
"6441" NA NA NA
"6442" NA NA NA
"6443" NA NA NA
"6444" NA NA NA
"6445" NA NA NA
"6446" NA NA NA
"6447" NA NA NA
"6448" NA NA NA
"6449" NA NA NA
"6450" NA NA NA
"6451" NA NA NA
"6452" NA NA NA
"6453" NA NA NA
"6454" NA NA NA
"6455" NA NA NA
"6456" NA NA NA
"6457" NA NA NA
"6458" NA NA NA
"6459" NA NA NA
"6460" NA NA NA
"6461" NA NA NA
"6462" NA NA NA
"6463" NA NA NA
"6464" NA NA NA
"6465" NA NA NA
"6466" NA NA NA
"6467" NA NA NA
"6468" NA NA NA
"6469" NA NA NA
"6470" NA NA NA
"6471" NA NA NA
"6472" NA NA NA
"6473" NA NA NA
"6474" NA NA NA
"6475" NA NA NA
"6476" NA NA NA
"6477" NA NA NA
"6478" NA NA NA
"6479" NA NA NA
"6480" NA NA NA
"6481" NA NA NA
"6482" NA NA NA
"6483" NA NA NA
"6484" NA NA NA
"6485" NA NA NA
"6486" NA NA NA
"6487" NA NA NA
"6488" NA NA NA
"6489" NA NA NA
"6490" NA NA NA
"6491" NA NA NA
"6492" NA NA NA
"6493" NA NA NA
"6494" NA NA NA
"6495" NA NA NA
"6496" NA NA NA
"6497" NA NA NA
"6498" NA NA NA
"6499" NA NA NA
"6500" NA NA NA
"6501" NA NA NA
"6502" NA NA NA
"6503" NA NA NA
"6504" NA NA NA
"6505" NA NA NA
"6506" NA NA NA
"6507" NA NA NA
"6508" NA NA NA
"6509" NA NA NA
"6510" NA NA NA
"6511" NA NA NA
"6512" NA NA NA
"6513" NA NA NA
"6514" NA NA NA
"6515" NA NA NA
"6516" NA NA NA
"6517" NA NA NA
"6518" NA NA NA
"6519" NA NA NA
"6520" NA NA NA
"6521" NA NA NA
"6522" NA NA NA
"6523" NA NA NA
"6524" NA NA NA
"6525" NA NA NA
"6526" NA NA NA
"6527" NA NA NA
"6528" NA NA NA
"6529" NA NA NA
"6530" NA NA NA
"6531" NA NA NA
"6532" NA NA NA
"6533" NA NA NA
"6534" NA NA NA
"6535" NA NA NA
"6536" NA NA NA
"6537" NA NA NA
"6538" NA NA NA
"6539" NA NA NA
"6540" NA NA NA
"6541" NA NA NA
"6542" NA NA NA
"6543" NA NA NA
"6544" NA NA NA
"6545" NA NA NA
"6546" NA NA NA
"6547" NA NA NA
"6548" NA NA NA
"6549" NA NA NA
"6550" NA NA NA
"6551" NA NA NA
"6552" NA NA NA
"6553" NA NA NA
"6554" NA NA NA
"6555" NA NA NA
"6556" NA NA NA
"6557" NA NA NA
"6558" NA NA NA
"6559" NA NA NA
"6560" NA NA NA
"6561" NA NA NA
"6562" NA NA NA
"6563" NA NA NA
"6564" NA NA NA
"6565" NA NA NA
"6566" NA NA NA
"6567" NA NA NA
"6568" NA NA NA
"6569" NA NA NA
"6570" NA NA NA
"6571" NA NA NA
"6572" NA NA NA
"6573" NA NA NA
"6574" NA NA NA
"6575" NA NA NA
"6576" NA NA NA
"6577" NA NA NA
"6578" NA NA NA
"6579" NA NA NA
"6580" NA NA NA
"6581" NA NA NA
"6582" NA NA NA
"6583" NA NA NA
"6584" NA NA NA
"6585" NA NA NA
"6586" NA NA NA
"6587" NA NA NA
"6588" NA NA NA
"6589" NA NA NA
"6590" NA NA NA
"6591" NA NA NA
"6592" NA NA NA
"6593" NA NA NA
"6594" NA NA NA
"6595" NA NA NA
"6596" NA NA NA
"6597" NA NA NA
"6598" NA NA NA
"6599" NA NA NA
"6600" NA NA NA
"6601" NA NA NA
"6602" NA NA NA
"6603" NA NA NA
"6604" NA NA NA
"6605" NA NA NA
"6606" NA NA NA
"6607" NA NA NA
"6608" NA NA NA
"6609" NA NA NA
"6610" NA NA NA
"6611" NA NA NA
"6612" NA NA NA
"6613" NA NA NA
"6614" NA NA NA
"6615" NA NA NA
"6616" NA NA NA
"6617" NA NA NA
"6618" NA NA NA
"6619" NA NA NA
"6620" NA NA NA
"6621" NA NA NA
"6622" NA NA NA
"6623" NA NA NA
"6624" NA NA NA
"6625" NA NA NA
"6626" NA NA NA
"6627" NA NA NA
"6628" NA NA NA
"6629" NA NA NA
"6630" NA NA NA
"6631" NA NA NA
"6632" NA NA NA
"6633" NA NA NA
"6634" NA NA NA
"6635" NA NA NA
"6636" NA NA NA
"6637" NA NA NA
"6638" NA NA NA
"6639" NA NA NA
"6640" NA NA NA
"6641" NA NA NA
"6642" NA NA NA
"6643" NA NA NA
"6644" NA NA NA
"6645" NA NA NA
"6646" NA NA NA
"6647" NA NA NA
"6648" NA NA NA
"6649" NA NA NA
"6650" NA NA NA
"6651" NA NA NA
"6652" NA NA NA
"6653" NA NA NA
"6654" NA NA NA
"6655" NA NA NA
"6656" NA NA NA
"6657" NA NA NA
"6658" NA NA NA
"6659" NA NA NA
"6660" NA NA NA
"6661" NA NA NA
"6662" NA NA NA
"6663" NA NA NA
"6664" NA NA NA
"6665" NA NA NA
"6666" NA NA NA
"6667" NA NA NA
"6668" NA NA NA
"6669" NA NA NA
"6670" NA NA NA
"6671" NA NA NA
"6672" NA NA NA
"6673" NA NA NA
"6674" NA NA NA
"6675" NA NA NA
"6676" NA NA NA
"6677" NA NA NA
"6678" NA NA NA
"6679" NA NA NA
"6680" NA NA NA
"6681" NA NA NA
"6682" NA NA NA
"6683" NA NA NA
"6684" NA NA NA
"6685" NA NA NA
"6686" NA NA NA
"6687" NA NA NA
"6688" NA NA NA
"6689" NA NA NA
"6690" NA NA NA
"6691" NA NA NA
"6692" NA NA NA
"6693" NA NA NA
"6694" NA NA NA
"6695" NA NA NA
"6696" NA NA NA
"6697" NA NA NA
"6698" NA NA NA
"6699" NA NA NA
"6700" NA NA NA
"6701" NA NA NA
"6702" NA NA NA
"6703" NA NA NA
"6704" NA NA NA
"6705" NA NA NA
"6706" NA NA NA
"6707" NA NA NA
"6708" NA NA NA
"6709" NA NA NA
"6710" NA NA NA
"6711" NA NA NA
"6712" NA NA NA
"6713" NA NA NA
"6714" NA NA NA
"6715" NA NA NA
"6716" NA NA NA
"6717" NA NA NA
"6718" NA NA NA
"6719" NA NA NA
"6720" NA NA NA
"6721" NA NA NA
"6722" NA NA NA
"6723" NA NA NA
"6724" NA NA NA
"6725" NA NA NA
"6726" NA NA NA
"6727" NA NA NA
"6728" NA NA NA
"6729" NA NA NA
"6730" NA NA NA
"6731" NA NA NA
"6732" NA NA NA
"6733" NA NA NA
"6734" NA NA NA
"6735" NA NA NA
"6736" NA NA NA
"6737" NA NA NA
"6738" NA NA NA
"6739" NA NA NA
"6740" NA NA NA
"6741" NA NA NA
"6742" NA NA NA
"6743" NA NA NA
"6744" NA NA NA
"6745" NA NA NA
"6746" NA NA NA
"6747" NA NA NA
"6748" NA NA NA
"6749" NA NA NA
"6750" NA NA NA
"6751" NA NA NA
"6752" NA NA NA
"6753" NA NA NA
"6754" NA NA NA
"6755" NA NA NA
"6756" NA NA NA
"6757" NA NA NA
"6758" NA NA NA
"6759" NA NA NA
"6760" NA NA NA
"6761" NA NA NA
"6762" NA NA NA
"6763" NA NA NA
"6764" NA NA NA
"6765" NA NA NA
"6766" NA NA NA
"6767" NA NA NA
"6768" NA NA NA
"6769" NA NA NA
"6770" NA NA NA
"6771" NA NA NA
"6772" NA NA NA
"6773" NA NA NA
"6774" NA NA NA
"6775" NA NA NA
"6776" NA NA NA
"6777" NA NA NA
"6778" NA NA NA
"6779" NA NA NA
"6780" NA NA NA
"6781" NA NA NA
"6782" NA NA NA
"6783" NA NA NA
"6784" NA NA NA
"6785" NA NA NA
"6786" NA NA NA
"6787" NA NA NA
"6788" NA NA NA
"6789" NA NA NA
"6790" NA NA NA
"6791" NA NA NA
"6792" NA NA NA
"6793" NA NA NA
"6794" NA NA NA
"6795" NA NA NA
"6796" NA NA NA
"6797" NA NA NA
"6798" NA NA NA
"6799" NA NA NA
"6800" NA NA NA
"6801" NA NA NA
"6802" NA NA NA
"6803" NA NA NA
"6804" NA NA NA
"6805" NA NA NA
"6806" NA NA NA
"6807" NA NA NA
"6808" NA NA NA
"6809" NA NA NA
"6810" NA NA NA
"6811" NA NA NA
"6812" NA NA NA
"6813" NA NA NA
"6814" NA NA NA
"6815" NA NA NA
"6816" NA NA NA
"6817" NA NA NA
"6818" NA NA NA
"6819" NA NA NA
"6820" NA NA NA
"6821" NA NA NA
"6822" NA NA NA
"6823" NA NA NA
"6824" NA NA NA
"6825" NA NA NA
"6826" NA NA NA
"6827" NA NA NA
"6828" NA NA NA
"6829" NA NA NA
"6830" NA NA NA
"6831" NA NA NA
"6832" NA NA NA
"6833" NA NA NA
"6834" NA NA NA
"6835" NA NA NA
"6836" NA NA NA
"6837" NA NA NA
"6838" NA NA NA
"6839" NA NA NA
"6840" NA NA NA
"6841" NA NA NA
"6842" NA NA NA
"6843" NA NA NA
"6844" NA NA NA
"6845" NA NA NA
"6846" NA NA NA
"6847" NA NA NA
"6848" NA NA NA
"6849" NA NA NA
"6850" NA NA NA
"6851" NA NA NA
"6852" NA NA NA
"6853" NA NA NA
"6854" NA NA NA
"6855" NA NA NA
"6856" NA NA NA
"6857" NA NA NA
"6858" NA NA NA
"6859" NA NA NA
"6860" NA NA NA
"6861" NA NA NA
"6862" NA NA NA
"6863" NA NA NA
"6864" NA NA NA
"6865" NA NA NA
"6866" NA NA NA
"6867" NA NA NA
"6868" NA NA NA
"6869" NA NA NA
"6870" NA NA NA
"6871" NA NA NA
"6872" NA NA NA
"6873" NA NA NA
"6874" NA NA NA
"6875" NA NA NA
"6876" NA NA NA
"6877" NA NA NA
"6878" NA NA NA
"6879" NA NA NA
"6880" NA NA NA
"6881" NA NA NA
"6882" NA NA NA
"6883" NA NA NA
"6884" NA NA NA
"6885" NA NA NA
"6886" NA NA NA
"6887" NA NA NA
"6888" NA NA NA
"6889" NA NA NA
"6890" NA NA NA
"6891" NA NA NA
"6892" NA NA NA
"6893" NA NA NA
"6894" NA NA NA
"6895" NA NA NA
"6896" NA NA NA
"6897" NA NA NA
"6898" NA NA NA
"6899" NA NA NA
"6900" NA NA NA
"6901" NA NA NA
"6902" NA NA NA
"6903" NA NA NA
"6904" NA NA NA
"6905" NA NA NA
"6906" NA NA NA
"6907" NA NA NA
"6908" NA NA NA
"6909" NA NA NA
"6910" NA NA NA
"6911" NA NA NA
"6912" NA NA NA
"6913" NA NA NA
"6914" NA NA NA
"6915" NA NA NA
"6916" NA NA NA
"6917" NA NA NA
"6918" NA NA NA
"6919" NA NA NA
"6920" NA NA NA
"6921" NA NA NA
"6922" NA NA NA
"6923" NA NA NA
"6924" NA NA NA
"6925" NA NA NA
"6926" NA NA NA
"6927" NA NA NA
"6928" NA NA NA
"6929" NA NA NA
"6930" NA NA NA
"6931" NA NA NA
"6932" NA NA NA
"6933" NA NA NA
"6934" NA NA NA
"6935" NA NA NA
"6936" NA NA NA
"6937" NA NA NA
"6938" NA NA NA
"6939" NA NA NA
"6940" NA NA NA
"6941" NA NA NA
"6942" NA NA NA
"6943" NA NA NA
"6944" NA NA NA
"6945" NA NA NA
"6946" NA NA NA
"6947" NA NA NA
"6948" NA NA NA
"6949" NA NA NA
"6950" NA NA NA
"6951" NA NA NA
"6952" NA NA NA
"6953" NA NA NA
"6954" NA NA NA
"6955" NA NA NA
"6956" NA NA NA
"6957" NA NA NA
"6958" NA NA NA
"6959" NA NA NA
"6960" NA NA NA
"6961" NA NA NA
"6962" NA NA NA
"6963" NA NA NA
"6964" NA NA NA
"6965" NA NA NA
"6966" NA NA NA
"6967" NA NA NA
"6968" NA NA NA
"6969" NA NA NA
"6970" NA NA NA
"6971" NA NA NA
"6972" NA NA NA
"6973" NA NA NA
"6974" NA NA NA
"6975" NA NA NA
"6976" NA NA NA
"6977" NA NA NA
"6978" NA NA NA
"6979" NA NA NA
"6980" NA NA NA
"6981" NA NA NA
"6982" NA NA NA
"6983" NA NA NA
"6984" NA NA NA
"6985" NA NA NA
"6986" NA NA NA
"6987" NA NA NA
"6988" NA NA NA
"6989" NA NA NA
"6990" NA NA NA
"6991" NA NA NA
"6992" NA NA NA
"6993" NA NA NA
"6994" NA NA NA
"6995" NA NA NA
"6996" NA NA NA
"6997" NA NA NA
"6998" NA NA NA
"6999" NA NA NA
"7000" NA NA NA
"7001" NA NA NA
"7002" NA NA NA
"7003" NA NA NA
"7004" NA NA NA
"7005" NA NA NA
"7006" NA NA NA
"7007" NA NA NA
"7008" NA NA NA
"7009" NA NA NA
"7010" NA NA NA
"7011" NA NA NA
"7012" NA NA NA
"7013" NA NA NA
"7014" NA NA NA
"7015" NA NA NA
"7016" NA NA NA
"7017" NA NA NA
"7018" NA NA NA
"7019" NA NA NA
"7020" NA NA NA
"7021" NA NA NA
"7022" NA NA NA
"7023" NA NA NA
"7024" NA NA NA
"7025" NA NA NA
"7026" NA NA NA
"7027" NA NA NA
"7028" NA NA NA
"7029" NA NA NA
"7030" NA NA NA
"7031" NA NA NA
"7032" NA NA NA
"7033" NA NA NA
"7034" NA NA NA
"7035" NA NA NA
"7036" NA NA NA
"7037" NA NA NA
"7038" NA NA NA
"7039" NA NA NA
"7040" NA NA NA
"7041" NA NA NA
"7042" NA NA NA
"7043" NA NA NA
"7044" NA NA NA
"7045" NA NA NA
"7046" NA NA NA
"7047" NA NA NA
"7048" NA NA NA
"7049" NA NA NA
"7050" NA NA NA
"7051" NA NA NA
"7052" NA NA NA
"7053" NA NA NA
"7054" NA NA NA
"7055" NA NA NA
"7056" NA NA NA
"7057" NA NA NA
"7058" NA NA NA
"7059" NA NA NA
"7060" NA NA NA
"7061" NA NA NA
"7062" NA NA NA
"7063" NA NA NA
"7064" NA NA NA
"7065" NA NA NA
"7066" NA NA NA
"7067" NA NA NA
"7068" NA NA NA
"7069" NA NA NA
"7070" NA NA NA
"7071" NA NA NA
"7072" NA NA NA
"7073" NA NA NA
"7074" NA NA NA
"7075" NA NA NA
"7076" NA NA NA
"7077" NA NA NA
"7078" NA NA NA
"7079" NA NA NA
"7080" NA NA NA
"7081" NA NA NA
"7082" NA NA NA
"7083" NA NA NA
"7084" NA NA NA
"7085" NA NA NA
"7086" NA NA NA
"7087" NA NA NA
"7088" NA NA NA
"7089" NA NA NA
"7090" NA NA NA
"7091" NA NA NA
"7092" NA NA NA
"7093" NA NA NA
"7094" NA NA NA
"7095" NA NA NA
"7096" NA NA NA
"7097" NA NA NA
"7098" NA NA NA
"7099" NA NA NA
"7100" NA NA NA
"7101" NA NA NA
"7102" NA NA NA
"7103" NA NA NA
"7104" NA NA NA
"7105" NA NA NA
"7106" NA NA NA
"7107" NA NA NA
"7108" NA NA NA
"7109" NA NA NA
"7110" NA NA NA
"7111" NA NA NA
"7112" NA NA NA
"7113" NA NA NA
"7114" NA NA NA
"7115" NA NA NA
"7116" NA NA NA
"7117" NA NA NA
"7118" NA NA NA
"7119" NA NA NA
"7120" NA NA NA
"7121" NA NA NA
"7122" NA NA NA
"7123" NA NA NA
"7124" NA NA NA
"7125" NA NA NA
"7126" NA NA NA
"7127" NA NA NA
"7128" NA NA NA
"7129" NA NA NA
"7130" NA NA NA
"7131" NA NA NA
"7132" NA NA NA
"7133" NA NA NA
"7134" NA NA NA
"7135" NA NA NA
"7136" NA NA NA
"7137" NA NA NA
"7138" NA NA NA
"7139" NA NA NA
"7140" NA NA NA
"7141" NA NA NA
"7142" NA NA NA
"7143" NA NA NA
"7144" NA NA NA
"7145" NA NA NA
"7146" NA NA NA
"7147" NA NA NA
"7148" NA NA NA
"7149" NA NA NA
"7150" NA NA NA
"7151" NA NA NA
"7152" NA NA NA
"7153" NA NA NA
"7154" NA NA NA
"7155" NA NA NA
"7156" NA NA NA
"7157" NA NA NA
"7158" NA NA NA
"7159" NA NA NA
"7160" NA NA NA
"7161" NA NA NA
"7162" NA NA NA
"7163" NA NA NA
"7164" NA NA NA
"7165" NA NA NA
"7166" NA NA NA
"7167" NA NA NA
"7168" NA NA NA
"7169" NA NA NA
"7170" NA NA NA
"7171" NA NA NA
"7172" NA NA NA
"7173" NA NA NA
"7174" NA NA NA
"7175" NA NA NA
"7176" NA NA NA
"7177" NA NA NA
"7178" NA NA NA
"7179" NA NA NA
"7180" NA NA NA
"7181" NA NA NA
"7182" NA NA NA
"7183" NA NA NA
"7184" NA NA NA
"7185" NA NA NA
"7186" NA NA NA
"7187" NA NA NA
"7188" NA NA NA
"7189" NA NA NA
"7190" NA NA NA
"7191" NA NA NA
"7192" NA NA NA
"7193" NA NA NA
"7194" NA NA NA
"7195" NA NA NA
"7196" NA NA NA
"7197" NA NA NA
"7198" NA NA NA
"7199" NA NA NA
"7200" NA NA NA
"7201" NA NA NA
"7202" NA NA NA
"7203" NA NA NA
"7204" NA NA NA
"7205" NA NA NA
"7206" NA NA NA
"7207" NA NA NA
"7208" NA NA NA
"7209" NA NA NA
"7210" NA NA NA
"7211" NA NA NA
"7212" NA NA NA
"7213" NA NA NA
"7214" NA NA NA
"7215" NA NA NA
"7216" NA NA NA
"7217" NA NA NA
"7218" NA NA NA
"7219" NA NA NA
"7220" NA NA NA
"7221" NA NA NA
"7222" NA NA NA
"7223" NA NA NA
"7224" NA NA NA
"7225" NA NA NA
"7226" NA NA NA
"7227" NA NA NA
"7228" NA NA NA
"7229" NA NA NA
"7230" NA NA NA
"7231" NA NA NA
"7232" NA NA NA
"7233" NA NA NA
"7234" NA NA NA
"7235" NA NA NA
"7236" NA NA NA
"7237" NA NA NA
"7238" NA NA NA
"7239" NA NA NA
"7240" NA NA NA
"7241" NA NA NA
"7242" NA NA NA
"7243" NA NA NA
"7244" NA NA NA
"7245" NA NA NA
"7246" NA NA NA
"7247" NA NA NA
"7248" NA NA NA
"7249" NA NA NA
"7250" NA NA NA
"7251" NA NA NA
"7252" NA NA NA
"7253" NA NA NA
"7254" NA NA NA
"7255" NA NA NA
"7256" NA NA NA
"7257" NA NA NA
"7258" NA NA NA
"7259" NA NA NA
"7260" NA NA NA
"7261" NA NA NA
"7262" NA NA NA
"7263" NA NA NA
"7264" NA NA NA
"7265" NA NA NA
"7266" NA NA NA
"7267" NA NA NA
"7268" NA NA NA
"7269" NA NA NA
"7270" NA NA NA
"7271" NA NA NA
"7272" NA NA NA
"7273" NA NA NA
"7274" NA NA NA
"7275" NA NA NA
"7276" NA NA NA
"7277" NA NA NA
"7278" NA NA NA
"7279" NA NA NA
"7280" NA NA NA
"7281" NA NA NA
"7282" NA NA NA
"7283" NA NA NA
"7284" NA NA NA
"7285" NA NA NA
"7286" NA NA NA
"7287" NA NA NA
"7288" NA NA NA
"7289" NA NA NA
"7290" NA NA NA
"7291" NA NA NA
"7292" NA NA NA
"7293" NA NA NA
"7294" NA NA NA
"7295" NA NA NA
"7296" NA NA NA
"7297" NA NA NA
"7298" NA NA NA
"7299" NA NA NA
"7300" NA NA NA
"7301" NA NA NA
"7302" NA NA NA
"7303" NA NA NA
"7304" NA NA NA
"7305" NA NA NA
"7306" NA NA NA
"7307" NA NA NA
"7308" NA NA NA
"7309" NA NA NA
"7310" NA NA NA
"7311" NA NA NA
"7312" NA NA NA
"7313" NA NA NA
"7314" NA NA NA
"7315" NA NA NA
"7316" NA NA NA
"7317" NA NA NA
"7318" NA NA NA
"7319" NA NA NA
"7320" NA NA NA
"7321" NA NA NA
"7322" NA NA NA
"7323" NA NA NA
"7324" NA NA NA
"7325" NA NA NA
"7326" NA NA NA
"7327" NA NA NA
"7328" NA NA NA
"7329" NA NA NA
"7330" NA NA NA
"7331" NA NA NA
"7332" NA NA NA
"7333" NA NA NA
"7334" NA NA NA
"7335" NA NA NA
"7336" NA NA NA
"7337" NA NA NA
"7338" NA NA NA
"7339" NA NA NA
"7340" NA NA NA
"7341" NA NA NA
"7342" NA NA NA
"7343" NA NA NA
"7344" NA NA NA
"7345" NA NA NA
"7346" NA NA NA
"7347" NA NA NA
"7348" NA NA NA
"7349" NA NA NA
"7350" NA NA NA
"7351" NA NA NA
"7352" NA NA NA
"7353" NA NA NA
"7354" NA NA NA
"7355" NA NA NA
"7356" NA NA NA
"7357" NA NA NA
"7358" NA NA NA
"7359" NA NA NA
"7360" NA NA NA
"7361" NA NA NA
"7362" NA NA NA
"7363" NA NA NA
"7364" NA NA NA
"7365" NA NA NA
"7366" NA NA NA
"7367" NA NA NA
"7368" NA NA NA
"7369" NA NA NA
"7370" NA NA NA
"7371" NA NA NA
"7372" NA NA NA
"7373" NA NA NA
"7374" NA NA NA
"7375" NA NA NA
"7376" NA NA NA
"7377" NA NA NA
"7378" NA NA NA
"7379" NA NA NA
"7380" NA NA NA
"7381" NA NA NA
"7382" NA NA NA
"7383" NA NA NA
"7384" NA NA NA
"7385" NA NA NA
"7386" NA NA NA
"7387" NA NA NA
"7388" NA NA NA
"7389" NA NA NA
"7390" NA NA NA
"7391" NA NA NA
"7392" NA NA NA
"7393" NA NA NA
"7394" NA NA NA
"7395" NA NA NA
"7396" NA NA NA
"7397" NA NA NA
"7398" NA NA NA
"7399" NA NA NA
"7400" NA NA NA
"7401" NA NA NA
"7402" NA NA NA
"7403" NA NA NA
"7404" NA NA NA
"7405" NA NA NA
"7406" NA NA NA
"7407" NA NA NA
"7408" NA NA NA
"7409" NA NA NA
"7410" NA NA NA
"7411" NA NA NA
"7412" NA NA NA
"7413" NA NA NA
"7414" NA NA NA
"7415" NA NA NA
"7416" NA NA NA
"7417" NA NA NA
"7418" NA NA NA
"7419" NA NA NA
"7420" NA NA NA
"7421" NA NA NA
"7422" NA NA NA
"7423" NA NA NA
"7424" NA NA NA
"7425" NA NA NA
"7426" NA NA NA
"7427" NA NA NA
"7428" NA NA NA
"7429" NA NA NA
"7430" NA NA NA
"7431" NA NA NA
"7432" NA NA NA
"7433" NA NA NA
"7434" NA NA NA
"7435" NA NA NA
"7436" NA NA NA
"7437" NA NA NA
"7438" NA NA NA
"7439" NA NA NA
"7440" NA NA NA
"7441" NA NA NA
"7442" NA NA NA
"7443" NA NA NA
"7444" NA NA NA
"7445" NA NA NA
"7446" NA NA NA
"7447" NA NA NA
"7448" NA NA NA
"7449" NA NA NA
"7450" NA NA NA
"7451" NA NA NA
"7452" NA NA NA
"7453" NA NA NA
"7454" NA NA NA
"7455" NA NA NA
"7456" NA NA NA
"7457" NA NA NA
"7458" NA NA NA
"7459" NA NA NA
"7460" NA NA NA
"7461" NA NA NA
"7462" NA NA NA
"7463" NA NA NA
"7464" NA NA NA
"7465" NA NA NA
"7466" NA NA NA
"7467" NA NA NA
"7468" NA NA NA
"7469" NA NA NA
"7470" NA NA NA
"7471" NA NA NA
"7472" NA NA NA
"7473" NA NA NA
"7474" NA NA NA
"7475" NA NA NA
"7476" NA NA NA
"7477" NA NA NA
"7478" NA NA NA
"7479" NA NA NA
"7480" NA NA NA
"7481" NA NA NA
"7482" NA NA NA
"7483" NA NA NA
"7484" NA NA NA
"7485" NA NA NA
"7486" NA NA NA
"7487" NA NA NA
"7488" NA NA NA
"7489" NA NA NA
"7490" NA NA NA
"7491" NA NA NA
"7492" NA NA NA
"7493" NA NA NA
"7494" NA NA NA
"7495" NA NA NA
"7496" NA NA NA
"7497" NA NA NA
"7498" NA NA NA
"7499" NA NA NA
"7500" NA NA NA
"7501" NA NA NA
"7502" NA NA NA
"7503" NA NA NA
"7504" NA NA NA
"7505" NA NA NA
"7506" NA NA NA
"7507" NA NA NA
"7508" NA NA NA
"7509" NA NA NA
"7510" NA NA NA
"7511" NA NA NA
"7512" NA NA NA
"7513" NA NA NA
"7514" NA NA NA
"7515" NA NA NA
"7516" NA NA NA
"7517" NA NA NA
"7518" NA NA NA
"7519" NA NA NA
"7520" NA NA NA
"7521" NA NA NA
"7522" NA NA NA
"7523" NA NA NA
"7524" NA NA NA
"7525" NA NA NA
"7526" NA NA NA
"7527" NA NA NA
"7528" NA NA NA
"7529" NA NA NA
"7530" NA NA NA
"7531" NA NA NA
"7532" NA NA NA
"7533" NA NA NA
"7534" NA NA NA
"7535" NA NA NA
"7536" NA NA NA
"7537" NA NA NA
"7538" NA NA NA
"7539" NA NA NA
"7540" NA NA NA
"7541" NA NA NA
"7542" NA NA NA
"7543" NA NA NA
"7544" NA NA NA
"7545" NA NA NA
"7546" NA NA NA
"7547" NA NA NA
"7548" NA NA NA
"7549" NA NA NA
"7550" NA NA NA
"7551" NA NA NA
"7552" NA NA NA
"7553" NA NA NA
"7554" NA NA NA
"7555" NA NA NA
"7556" NA NA NA
"7557" NA NA NA
"7558" NA NA NA
"7559" NA NA NA
"7560" NA NA NA
"7561" NA NA NA
"7562" NA NA NA
"7563" NA NA NA
"7564" NA NA NA
"7565" NA NA NA
"7566" NA NA NA
"7567" NA NA NA
"7568" NA NA NA
"7569" NA NA NA
"7570" NA NA NA
"7571" NA NA NA
"7572" NA NA NA
"7573" NA NA NA
"7574" NA NA NA
"7575" NA NA NA
"7576" NA NA NA
"7577" NA NA NA
"7578" NA NA NA
"7579" NA NA NA
"7580" NA NA NA
"7581" NA NA NA
"7582" NA NA NA
"7583" NA NA NA
"7584" NA NA NA
"7585" NA NA NA
"7586" NA NA NA
"7587" NA NA NA
"7588" NA NA NA
"7589" NA NA NA
"7590" NA NA NA
"7591" NA NA NA
"7592" NA NA NA
"7593" NA NA NA
"7594" NA NA NA
"7595" NA NA NA
"7596" NA NA NA
"7597" NA NA NA
"7598" NA NA NA
"7599" NA NA NA
"7600" NA NA NA
"7601" NA NA NA
"7602" NA NA NA
"7603" NA NA NA
"7604" NA NA NA
"7605" NA NA NA
"7606" NA NA NA
"7607" NA NA NA
"7608" NA NA NA
"7609" NA NA NA
"7610" NA NA NA
"7611" NA NA NA
"7612" NA NA NA
"7613" NA NA NA
"7614" NA NA NA
"7615" NA NA NA
"7616" NA NA NA
"7617" NA NA NA
"7618" NA NA NA
"7619" NA NA NA
"7620" NA NA NA
"7621" NA NA NA
"7622" NA NA NA
"7623" NA NA NA
"7624" NA NA NA
"7625" NA NA NA
"7626" NA NA NA
"7627" NA NA NA
"7628" NA NA NA
"7629" NA NA NA
"7630" NA NA NA
"7631" NA NA NA
"7632" NA NA NA
"7633" NA NA NA
"7634" NA NA NA
"7635" NA NA NA
"7636" NA NA NA
"7637" NA NA NA
"7638" NA NA NA
"7639" NA NA NA
"7640" NA NA NA
"7641" NA NA NA
"7642" NA NA NA
"7643" NA NA NA
"7644" NA NA NA
"7645" NA NA NA
"7646" NA NA NA
"7647" NA NA NA
"7648" NA NA NA
"7649" NA NA NA
"7650" NA NA NA
"7651" NA NA NA
"7652" NA NA NA
"7653" NA NA NA
"7654" NA NA NA
"7655" NA NA NA
"7656" NA NA NA
"7657" NA NA NA
"7658" NA NA NA
"7659" NA NA NA
"7660" NA NA NA
"7661" NA NA NA
"7662" NA NA NA
"7663" NA NA NA
"7664" NA NA NA
"7665" NA NA NA
"7666" NA NA NA
"7667" NA NA NA
"7668" NA NA NA
"7669" NA NA NA
"7670" NA NA NA
"7671" NA NA NA
"7672" NA NA NA
"7673" NA NA NA
"7674" NA NA NA
"7675" NA NA NA
"7676" NA NA NA
"7677" NA NA NA
"7678" NA NA NA
"7679" NA NA NA
"7680" NA NA NA
"7681" NA NA NA
"7682" NA NA NA
"7683" NA NA NA
"7684" NA NA NA
"7685" NA NA NA
"7686" NA NA NA
"7687" NA NA NA
"7688" NA NA NA
"7689" NA NA NA
"7690" NA NA NA
"7691" NA NA NA
"7692" NA NA NA
"7693" NA NA NA
"7694" NA NA NA
"7695" NA NA NA
"7696" NA NA NA
"7697" NA NA NA
"7698" NA NA NA
"7699" NA NA NA
"7700" NA NA NA
"7701" NA NA NA
"7702" NA NA NA
"7703" NA NA NA
"7704" NA NA NA
"7705" NA NA NA
"7706" NA NA NA
"7707" NA NA NA
"7708" NA NA NA
"7709" NA NA NA
"7710" NA NA NA
"7711" NA NA NA
"7712" NA NA NA
"7713" NA NA NA
"7714" NA NA NA
"7715" NA NA NA
"7716" NA NA NA
"7717" NA NA NA
"7718" NA NA NA
"7719" NA NA NA
"7720" NA NA NA
"7721" NA NA NA
"7722" NA NA NA
"7723" NA NA NA
"7724" NA NA NA
"7725" NA NA NA
"7726" NA NA NA
"7727" NA NA NA
"7728" NA NA NA
"7729" NA NA NA
"7730" NA NA NA
"7731" NA NA NA
"7732" NA NA NA
"7733" NA NA NA
"7734" NA NA NA
"7735" NA NA NA
"7736" NA NA NA
"7737" NA NA NA
"7738" NA NA NA
"7739" NA NA NA
"7740" NA NA NA
"7741" NA NA NA
"7742" NA NA NA
"7743" NA NA NA
"7744" NA NA NA
"7745" NA NA NA
"7746" NA NA NA
"7747" NA NA NA
"7748" NA NA NA
"7749" NA NA NA
"7750" NA NA NA
"7751" NA NA NA
"7752" NA NA NA
"7753" NA NA NA
"7754" NA NA NA
"7755" NA NA NA
"7756" NA NA NA
"7757" NA NA NA
"7758" NA NA NA
"7759" NA NA NA
"7760" NA NA NA
"7761" NA NA NA
"7762" NA NA NA
"7763" NA NA NA
"7764" NA NA NA
"7765" NA NA NA
"7766" NA NA NA
"7767" NA NA NA
"7768" NA NA NA
"7769" NA NA NA
"7770" NA NA NA
"7771" NA NA NA
"7772" NA NA NA
"7773" NA NA NA
"7774" NA NA NA
"7775" NA NA NA
"7776" NA NA NA
"7777" NA NA NA
"7778" NA NA NA
"7779" NA NA NA
"7780" NA NA NA
"7781" NA NA NA
"7782" NA NA NA
"7783" NA NA NA
"7784" NA NA NA
"7785" NA NA NA
"7786" NA NA NA
"7787" NA NA NA
"7788" NA NA NA
"7789" NA NA NA
"7790" NA NA NA
"7791" NA NA NA
"7792" NA NA NA
"7793" NA NA NA
"7794" NA NA NA
"7795" NA NA NA
"7796" NA NA NA
"7797" NA NA NA
"7798" NA NA NA
"7799" NA NA NA
"7800" NA NA NA
"7801" NA NA NA
"7802" NA NA NA
"7803" NA NA NA
"7804" NA NA NA
"7805" NA NA NA
"7806" NA NA NA
"7807" NA NA NA
"7808" NA NA NA
"7809" NA NA NA
"7810" NA NA NA
"7811" NA NA NA
"7812" NA NA NA
"7813" NA NA NA
"7814" NA NA NA
"7815" NA NA NA
"7816" NA NA NA
"7817" NA NA NA
"7818" NA NA NA
"7819" NA NA NA
"7820" NA NA NA
"7821" NA NA NA
"7822" NA NA NA
"7823" NA NA NA
"7824" NA NA NA
"7825" NA NA NA
"7826" NA NA NA
"7827" NA NA NA
"7828" NA NA NA
"7829" NA NA NA
"7830" NA NA NA
"7831" NA NA NA
"7832" NA NA NA
"7833" NA NA NA
"7834" NA NA NA
"7835" NA NA NA
"7836" NA NA NA
"7837" NA NA NA
"7838" NA NA NA
"7839" NA NA NA
"7840" NA NA NA
"7841" NA NA NA
"7842" NA NA NA
"7843" NA NA NA
"7844" NA NA NA
"7845" NA NA NA
"7846" NA NA NA
"7847" NA NA NA
"7848" NA NA NA
"7849" NA NA NA
"7850" NA NA NA
"7851" NA NA NA
"7852" NA NA NA
"7853" NA NA NA
"7854" NA NA NA
"7855" NA NA NA
"7856" NA NA NA
"7857" NA NA NA
"7858" NA NA NA
"7859" NA NA NA
"7860" NA NA NA
"7861" NA NA NA
"7862" NA NA NA
"7863" NA NA NA
"7864" NA NA NA
"7865" NA NA NA
"7866" NA NA NA
"7867" NA NA NA
"7868" NA NA NA
"7869" NA NA NA
"7870" NA NA NA
"7871" NA NA NA
"7872" NA NA NA
"7873" NA NA NA
"7874" NA NA NA
"7875" NA NA NA
"7876" NA NA NA
"7877" NA NA NA
"7878" NA NA NA
"7879" NA NA NA
"7880" NA NA NA
"7881" NA NA NA
"7882" NA NA NA
"7883" NA NA NA
"7884" NA NA NA
"7885" NA NA NA
"7886" NA NA NA
"7887" NA NA NA
"7888" NA NA NA
"7889" NA NA NA
"7890" NA NA NA
"7891" NA NA NA
"7892" NA NA NA
"7893" NA NA NA
"7894" NA NA NA
"7895" NA NA NA
"7896" NA NA NA
"7897" NA NA NA
"7898" NA NA NA
"7899" NA NA NA
"7900" NA NA NA
"7901" NA NA NA
"7902" NA NA NA
"7903" NA NA NA
"7904" NA NA NA
"7905" NA NA NA
"7906" NA NA NA
"7907" NA NA NA
"7908" NA NA NA
"7909" NA NA NA
"7910" NA NA NA
"7911" NA NA NA
"7912" NA NA NA
"7913" NA NA NA
"7914" NA NA NA
"7915" NA NA NA
"7916" NA NA NA
"7917" NA NA NA
"7918" NA NA NA
"7919" NA NA NA
"7920" NA NA NA
"7921" NA NA NA
"7922" NA NA NA
"7923" NA NA NA
"7924" NA NA NA
"7925" NA NA NA
"7926" NA NA NA
"7927" NA NA NA
"7928" NA NA NA
"7929" NA NA NA
"7930" NA NA NA
"7931" NA NA NA
"7932" NA NA NA
"7933" NA NA NA
"7934" NA NA NA
"7935" NA NA NA
"7936" NA NA NA
"7937" NA NA NA
"7938" NA NA NA
"7939" NA NA NA
"7940" NA NA NA
"7941" NA NA NA
"7942" NA NA NA
"7943" NA NA NA
"7944" NA NA NA
"7945" NA NA NA
"7946" NA NA NA
"7947" NA NA NA
"7948" NA NA NA
"7949" NA NA NA
"7950" NA NA NA
"7951" NA NA NA
"7952" NA NA NA
"7953" NA NA NA
"7954" NA NA NA
"7955" NA NA NA
"7956" NA NA NA
"7957" NA NA NA
"7958" NA NA NA
"7959" NA NA NA
"7960" NA NA NA
"7961" NA NA NA
"7962" NA NA NA
"7963" NA NA NA
"7964" NA NA NA
"7965" NA NA NA
"7966" NA NA NA
"7967" NA NA NA
"7968" NA NA NA
"7969" NA NA NA
"7970" NA NA NA
"7971" NA NA NA
"7972" NA NA NA
"7973" NA NA NA
"7974" NA NA NA
"7975" NA NA NA
"7976" NA NA NA
"7977" NA NA NA
"7978" NA NA NA
"7979" NA NA NA
"7980" NA NA NA
"7981" NA NA NA
"7982" NA NA NA
"7983" NA NA NA
"7984" NA NA NA
"7985" NA NA NA
"7986" NA NA NA
"7987" NA NA NA
"7988" NA NA NA
"7989" NA NA NA
"7990" NA NA NA
"7991" NA NA NA
"7992" NA NA NA
"7993" NA NA NA
"7994" NA NA NA
"7995" NA NA NA
"7996" NA NA NA
"7997" NA NA NA
"7998" NA NA NA
"7999" NA NA NA
"8000" NA NA NA
"8001" NA NA NA
"8002" NA NA NA
"8003" NA NA NA
"8004" NA NA NA
"8005" NA NA NA
"8006" NA NA NA
"8007" NA NA NA
"8008" NA NA NA
"8009" NA NA NA
"8010" NA NA NA
"8011" NA NA NA
"8012" NA NA NA
"8013" NA NA NA
"8014" NA NA NA
"8015" NA NA NA
"8016" NA NA NA
"8017" NA NA NA
"8018" NA NA NA
"8019" NA NA NA
"8020" NA NA NA
"8021" NA NA NA
"8022" NA NA NA
"8023" NA NA NA
"8024" NA NA NA
"8025" NA NA NA
"8026" NA NA NA
"8027" NA NA NA
"8028" NA NA NA
"8029" NA NA NA
"8030" NA NA NA
"8031" NA NA NA
"8032" NA NA NA
"8033" NA NA NA
"8034" NA NA NA
"8035" NA NA NA
"8036" NA NA NA
"8037" NA NA NA
"8038" NA NA NA
"8039" NA NA NA
"8040" NA NA NA
"8041" NA NA NA
"8042" NA NA NA
"8043" NA NA NA
"8044" NA NA NA
"8045" NA NA NA
"8046" NA NA NA
"8047" NA NA NA
"8048" NA NA NA
"8049" NA NA NA
"8050" NA NA NA
"8051" NA NA NA
"8052" NA NA NA
"8053" NA NA NA
"8054" NA NA NA
"8055" NA NA NA
"8056" NA NA NA
"8057" NA NA NA
"8058" NA NA NA
"8059" NA NA NA
"8060" NA NA NA
"8061" NA NA NA
"8062" NA NA NA
"8063" NA NA NA
"8064" NA NA NA
"8065" NA NA NA
"8066" NA NA NA
"8067" NA NA NA
"8068" NA NA NA
"8069" NA NA NA
"8070" NA NA NA
"8071" NA NA NA
"8072" NA NA NA
"8073" NA NA NA
"8074" NA NA NA
"8075" NA NA NA
"8076" NA NA NA
"8077" NA NA NA
"8078" NA NA NA
"8079" NA NA NA
"8080" NA NA NA
"8081" NA NA NA
"8082" NA NA NA
"8083" NA NA NA
"8084" NA NA NA
"8085" NA NA NA
"8086" NA NA NA
"8087" NA NA NA
"8088" NA NA NA
"8089" NA NA NA
"8090" NA NA NA
"8091" NA NA NA
"8092" NA NA NA
"8093" NA NA NA
"8094" NA NA NA
"8095" NA NA NA
"8096" NA NA NA
"8097" NA NA NA
"8098" NA NA NA
"8099" NA NA NA
"8100" NA NA NA
"8101" NA NA NA
"8102" NA NA NA
"8103" NA NA NA
"8104" NA NA NA
"8105" NA NA NA
"8106" NA NA NA
"8107" NA NA NA
"8108" NA NA NA
"8109" NA NA NA
"8110" NA NA NA
"8111" NA NA NA
"8112" NA NA NA
"8113" NA NA NA
"8114" NA NA NA
"8115" NA NA NA
"8116" NA NA NA
"8117" NA NA NA
"8118" NA NA NA
"8119" NA NA NA
"8120" NA NA NA
"8121" NA NA NA
"8122" NA NA NA
"8123" NA NA NA
"8124" NA NA NA
"8125" NA NA NA
"8126" NA NA NA
"8127" NA NA NA
"8128" NA NA NA
"8129" NA NA NA
"8130" NA NA NA
"8131" NA NA NA
"8132" NA NA NA
"8133" NA NA NA
"8134" NA NA NA
"8135" NA NA NA
"8136" NA NA NA
"8137" NA NA NA
"8138" NA NA NA
"8139" NA NA NA
"8140" NA NA NA
"8141" NA NA NA
"8142" NA NA NA
"8143" NA NA NA
"8144" NA NA NA
"8145" NA NA NA
"8146" NA NA NA
"8147" NA NA NA
"8148" NA NA NA
"8149" NA NA NA
"8150" NA NA NA
"8151" NA NA NA
"8152" NA NA NA
"8153" NA NA NA
"8154" NA NA NA
"8155" NA NA NA
"8156" NA NA NA
"8157" NA NA NA
"8158" NA NA NA
"8159" NA NA NA
"8160" NA NA NA
"8161" NA NA NA
"8162" NA NA NA
"8163" NA NA NA
"8164" NA NA NA
"8165" NA NA NA
"8166" NA NA NA
"8167" NA NA NA
"8168" NA NA NA
"8169" NA NA NA
"8170" NA NA NA
"8171" NA NA NA
"8172" NA NA NA
"8173" NA NA NA
"8174" NA NA NA
"8175" NA NA NA
"8176" NA NA NA
"8177" NA NA NA
"8178" NA NA NA
"8179" NA NA NA
"8180" NA NA NA
"8181" NA NA NA
"8182" NA NA NA
"8183" NA NA NA
"8184" NA NA NA
"8185" NA NA NA
"8186" NA NA NA
"8187" NA NA NA
"8188" NA NA NA
"8189" NA NA NA
"8190" NA NA NA
"8191" NA NA NA
"8192" NA NA NA
"8193" NA NA NA
"8194" NA NA NA
"8195" NA NA NA
"8196" NA NA NA
"8197" NA NA NA
"8198" NA NA NA
"8199" NA NA NA
"8200" NA NA NA
"8201" NA NA NA
"8202" NA NA NA
"8203" NA NA NA
"8204" NA NA NA
"8205" NA NA NA
"8206" NA NA NA
"8207" NA NA NA
"8208" NA NA NA
"8209" NA NA NA
"8210" NA NA NA
"8211" NA NA NA
"8212" NA NA NA
"8213" NA NA NA
"8214" NA NA NA
"8215" NA NA NA
"8216" NA NA NA
"8217" NA NA NA
"8218" NA NA NA
"8219" NA NA NA
"8220" NA NA NA
"8221" NA NA NA
"8222" NA NA NA
"8223" NA NA NA
"8224" NA NA NA
"8225" NA NA NA
"8226" NA NA NA
"8227" NA NA NA
"8228" NA NA NA
"8229" NA NA NA
"8230" NA NA NA
"8231" NA NA NA
"8232" NA NA NA
"8233" NA NA NA
"8234" NA NA NA
"8235" NA NA NA
"8236" NA NA NA
"8237" NA NA NA
"8238" NA NA NA
"8239" NA NA NA
"8240" NA NA NA
"8241" NA NA NA
"8242" NA NA NA
"8243" NA NA NA
"8244" NA NA NA
"8245" NA NA NA
"8246" NA NA NA
"8247" NA NA NA
"8248" NA NA NA
"8249" NA NA NA
"8250" NA NA NA
"8251" NA NA NA
"8252" NA NA NA
"8253" NA NA NA
"8254" NA NA NA
"8255" NA NA NA
"8256" NA NA NA
"8257" NA NA NA
"8258" NA NA NA
"8259" NA NA NA
"8260" NA NA NA
"8261" NA NA NA
"8262" NA NA NA
"8263" NA NA NA
"8264" NA NA NA
"8265" NA NA NA
"8266" NA NA NA
"8267" NA NA NA
"8268" NA NA NA
"8269" NA NA NA
"8270" NA NA NA
"8271" NA NA NA
"8272" NA NA NA
"8273" NA NA NA
"8274" NA NA NA
"8275" NA NA NA
"8276" NA NA NA
"8277" NA NA NA
"8278" NA NA NA
"8279" NA NA NA
"8280" NA NA NA
"8281" NA NA NA
"8282" NA NA NA
"8283" NA NA NA
"8284" NA NA NA
"8285" NA NA NA
"8286" NA NA NA
"8287" NA NA NA
"8288" NA NA NA
"8289" NA NA NA
"8290" NA NA NA
"8291" NA NA NA
"8292" NA NA NA
"8293" NA NA NA
"8294" NA NA NA
"8295" NA NA NA
"8296" NA NA NA
"8297" NA NA NA
"8298" NA NA NA
"8299" NA NA NA
"8300" NA NA NA
"8301" NA NA NA
"8302" NA NA NA
"8303" NA NA NA
"8304" NA NA NA
"8305" NA NA NA
"8306" NA NA NA
"8307" NA NA NA
"8308" NA NA NA
"8309" NA NA NA
"8310" NA NA NA
"8311" NA NA NA
"8312" NA NA NA
"8313" NA NA NA
"8314" NA NA NA
"8315" NA NA NA
"8316" NA NA NA
"8317" NA NA NA
"8318" NA NA NA
"8319" NA NA NA
"8320" NA NA NA
"8321" NA NA NA
"8322" NA NA NA
"8323" NA NA NA
"8324" NA NA NA
"8325" NA NA NA
"8326" NA NA NA
"8327" NA NA NA
"8328" NA NA NA
"8329" NA NA NA
"8330" NA NA NA
"8331" NA NA NA
"8332" NA NA NA
"8333" NA NA NA
"8334" NA NA NA
"8335" NA NA NA
"8336" NA NA NA
"8337" NA NA NA
"8338" NA NA NA
"8339" NA NA NA
"8340" NA NA NA
"8341" NA NA NA
"8342" NA NA NA
"8343" NA NA NA
"8344" NA NA NA
"8345" NA NA NA
"8346" NA NA NA
"8347" NA NA NA
"8348" NA NA NA
"8349" NA NA NA
"8350" NA NA NA
"8351" NA NA NA
"8352" NA NA NA
"8353" NA NA NA
"8354" NA NA NA
"8355" NA NA NA
"8356" NA NA NA
"8357" NA NA NA
"8358" NA NA NA
"8359" NA NA NA
"8360" NA NA NA
"8361" NA NA NA
"8362" NA NA NA
"8363" NA NA NA
"8364" NA NA NA
"8365" NA NA NA
"8366" NA NA NA
"8367" NA NA NA
"8368" NA NA NA
"8369" NA NA NA
"8370" NA NA NA
"8371" NA NA NA
"8372" NA NA NA
"8373" NA NA NA
"8374" NA NA NA
"8375" NA NA NA
"8376" NA NA NA
"8377" NA NA NA
"8378" NA NA NA
"8379" NA NA NA
"8380" NA NA NA
"8381" NA NA NA
"8382" NA NA NA
"8383" NA NA NA
"8384" NA NA NA
"8385" NA NA NA
"8386" NA NA NA
"8387" NA NA NA
"8388" NA NA NA
"8389" NA NA NA
"8390" NA NA NA
"8391" NA NA NA
"8392" NA NA NA
"8393" NA NA NA
"8394" NA NA NA
"8395" NA NA NA
"8396" NA NA NA
"8397" NA NA NA
"8398" NA NA NA
"8399" NA NA NA
"8400" NA NA NA
"8401" NA NA NA
"8402" NA NA NA
"8403" NA NA NA
"8404" NA NA NA
"8405" NA NA NA
"8406" NA NA NA
"8407" NA NA NA
"8408" NA NA NA
"8409" NA NA NA
"8410" NA NA NA
"8411" NA NA NA
"8412" NA NA NA
"8413" NA NA NA
"8414" NA NA NA
"8415" NA NA NA
"8416" NA NA NA
"8417" NA NA NA
"8418" NA NA NA
"8419" NA NA NA
"8420" NA NA NA
"8421" NA NA NA
"8422" NA NA NA
"8423" NA NA NA
"8424" NA NA NA
"8425" NA NA NA
"8426" NA NA NA
"8427" NA NA NA
"8428" NA NA NA
"8429" NA NA NA
"8430" NA NA NA
"8431" NA NA NA
"8432" NA NA NA
"8433" NA NA NA
"8434" NA NA NA
"8435" NA NA NA
"8436" NA NA NA
"8437" NA NA NA
"8438" NA NA NA
"8439" NA NA NA
"8440" NA NA NA
"8441" NA NA NA
"8442" NA NA NA
"8443" NA NA NA
"8444" NA NA NA
"8445" NA NA NA
"8446" NA NA NA
"8447" NA NA NA
"8448" NA NA NA
"8449" NA NA NA
"8450" NA NA NA
"8451" NA NA NA
"8452" NA NA NA
"8453" NA NA NA
"8454" NA NA NA
"8455" NA NA NA
"8456" NA NA NA
"8457" NA NA NA
"8458" NA NA NA
"8459" NA NA NA
"8460" NA NA NA
"8461" NA NA NA
"8462" NA NA NA
"8463" NA NA NA
"8464" NA NA NA
"8465" NA NA NA
"8466" NA NA NA
"8467" NA NA NA
"8468" NA NA NA
"8469" NA NA NA
"8470" NA NA NA
"8471" NA NA NA
"8472" NA NA NA
"8473" NA NA NA
"8474" NA NA NA
"8475" NA NA NA
"8476" NA NA NA
"8477" NA NA NA
"8478" NA NA NA
"8479" NA NA NA
"8480" NA NA NA
"8481" NA NA NA
"8482" NA NA NA
"8483" NA NA NA
"8484" NA NA NA
"8485" NA NA NA
"8486" NA NA NA
"8487" NA NA NA
"8488" NA NA NA
"8489" NA NA NA
"8490" NA NA NA
"8491" NA NA NA
"8492" NA NA NA
"8493" NA NA NA
"8494" NA NA NA
"8495" NA NA NA
"8496" NA NA NA
"8497" NA NA NA
"8498" NA NA NA
"8499" NA NA NA
"8500" NA NA NA
"8501" NA NA NA
"8502" NA NA NA
"8503" NA NA NA
"8504" NA NA NA
"8505" NA NA NA
"8506" NA NA NA
"8507" NA NA NA
"8508" NA NA NA
"8509" NA NA NA
"8510" NA NA NA
"8511" NA NA NA
"8512" NA NA NA
"8513" NA NA NA
"8514" NA NA NA
"8515" NA NA NA
"8516" NA NA NA
"8517" NA NA NA
"8518" NA NA NA
"8519" NA NA NA
"8520" NA NA NA
"8521" NA NA NA
"8522" NA NA NA
"8523" NA NA NA
"8524" NA NA NA
"8525" NA NA NA
"8526" NA NA NA
"8527" NA NA NA
"8528" NA NA NA
"8529" NA NA NA
"8530" NA NA NA
"8531" NA NA NA
"8532" NA NA NA
"8533" NA NA NA
"8534" NA NA NA
"8535" NA NA NA
"8536" NA NA NA
"8537" NA NA NA
"8538" NA NA NA
"8539" NA NA NA
"8540" NA NA NA
"8541" NA NA NA
"8542" NA NA NA
"8543" NA NA NA
"8544" NA NA NA
"8545" NA NA NA
"8546" NA NA NA
"8547" NA NA NA
"8548" NA NA NA
"8549" NA NA NA
"8550" NA NA NA
"8551" NA NA NA
"8552" NA NA NA
"8553" NA NA NA
"8554" NA NA NA
"8555" NA NA NA
"8556" NA NA NA
"8557" NA NA NA
"8558" NA NA NA
"8559" NA NA NA
"8560" NA NA NA
"8561" NA NA NA
"8562" NA NA NA
"8563" NA NA NA
"8564" NA NA NA
"8565" NA NA NA
"8566" NA NA NA
"8567" NA NA NA
"8568" NA NA NA
"8569" NA NA NA
"8570" NA NA NA
"8571" NA NA NA
"8572" NA NA NA
"8573" NA NA NA
"8574" NA NA NA
"8575" NA NA NA
"8576" NA NA NA
"8577" NA NA NA
"8578" NA NA NA
"8579" NA NA NA
"8580" NA NA NA
"8581" NA NA NA
"8582" NA NA NA
"8583" NA NA NA
"8584" NA NA NA
"8585" NA NA NA
"8586" NA NA NA
"8587" NA NA NA
"8588" NA NA NA
"8589" NA NA NA
"8590" NA NA NA
"8591" NA NA NA
"8592" NA NA NA
"8593" NA NA NA
"8594" NA NA NA
"8595" NA NA NA
"8596" NA NA NA
"8597" NA NA NA
"8598" NA NA NA
"8599" NA NA NA
"8600" NA NA NA
"8601" NA NA NA
"8602" NA NA NA
"8603" NA NA NA
"8604" NA NA NA
"8605" NA NA NA
"8606" NA NA NA
"8607" NA NA NA
"8608" NA NA NA
"8609" NA NA NA
"8610" NA NA NA
"8611" NA NA NA
"8612" NA NA NA
"8613" NA NA NA
"8614" NA NA NA
"8615" NA NA NA
"8616" NA NA NA
"8617" NA NA NA
"8618" NA NA NA
"8619" NA NA NA
"8620" NA NA NA
"8621" NA NA NA
"8622" NA NA NA
"8623" NA NA NA
"8624" NA NA NA
"8625" NA NA NA
"8626" NA NA NA
"8627" NA NA NA
"8628" NA NA NA
"8629" NA NA NA
"8630" NA NA NA
"8631" NA NA NA
"8632" NA NA NA
"8633" NA NA NA
"8634" NA NA NA
"8635" NA NA NA
"8636" NA NA NA
"8637" NA NA NA
"8638" NA NA NA
"8639" NA NA NA
"8640" NA NA NA
"8641" NA NA NA
"8642" NA NA NA
"8643" NA NA NA
"8644" NA NA NA
"8645" NA NA NA
"8646" NA NA NA
"8647" NA NA NA
"8648" NA NA NA
"8649" NA NA NA
"8650" NA NA NA
"8651" NA NA NA
"8652" NA NA NA
"8653" NA NA NA
"8654" NA NA NA
"8655" NA NA NA
"8656" NA NA NA
"8657" NA NA NA
"8658" NA NA NA
"8659" NA NA NA
"8660" NA NA NA
"8661" NA NA NA
"8662" NA NA NA
"8663" NA NA NA
"8664" NA NA NA
"8665" NA NA NA
"8666" NA NA NA
"8667" NA NA NA
"8668" NA NA NA
"8669" NA NA NA
"8670" NA NA NA
"8671" NA NA NA
"8672" NA NA NA
"8673" NA NA NA
"8674" NA NA NA
"8675" NA NA NA
"8676" NA NA NA
"8677" NA NA NA
"8678" NA NA NA
"8679" NA NA NA
"8680" NA NA NA
"8681" NA NA NA
"8682" NA NA NA
"8683" NA NA NA
"8684" NA NA NA
"8685" NA NA NA
"8686" NA NA NA
"8687" NA NA NA
"8688" NA NA NA
"8689" NA NA NA
"8690" NA NA NA
"8691" NA NA NA
"8692" NA NA NA
"8693" NA NA NA
"8694" NA NA NA
"8695" NA NA NA
"8696" NA NA NA
"8697" NA NA NA
"8698" NA NA NA
"8699" NA NA NA
"8700" NA NA NA
"8701" NA NA NA
"8702" NA NA NA
"8703" NA NA NA
"8704" NA NA NA
"8705" NA NA NA
"8706" NA NA NA
"8707" NA NA NA
"8708" NA NA NA
"8709" NA NA NA
"8710" NA NA NA
"8711" NA NA NA
"8712" NA NA NA
"8713" NA NA NA
"8714" NA NA NA
"8715" NA NA NA
"8716" NA NA NA
"8717" NA NA NA
"8718" NA NA NA
"8719" NA NA NA
"8720" NA NA NA
"8721" NA NA NA
"8722" NA NA NA
"8723" NA NA NA
"8724" NA NA NA
"8725" NA NA NA
"8726" NA NA NA
"8727" NA NA NA
"8728" NA NA NA
"8729" NA NA NA
"8730" NA NA NA
"8731" NA NA NA
"8732" NA NA NA
"8733" NA NA NA
"8734" NA NA NA
"8735" NA NA NA
"8736" NA NA NA
"8737" NA NA NA
"8738" NA NA NA
"8739" NA NA NA
"8740" NA NA NA
"8741" NA NA NA
"8742" NA NA NA
"8743" NA NA NA
"8744" NA NA NA
"8745" NA NA NA
"8746" NA NA NA
"8747" NA NA NA
"8748" NA NA NA
"8749" NA NA NA
"8750" NA NA NA
"8751" NA NA NA
"8752" NA NA NA
"8753" NA NA NA
"8754" NA NA NA
"8755" NA NA NA
"8756" NA NA NA
"8757" NA NA NA
"8758" NA NA NA
"8759" NA NA NA
"8760" NA NA NA
"8761" NA NA NA
"8762" NA NA NA
"8763" NA NA NA
"8764" NA NA NA
"8765" NA NA NA
"8766" NA NA NA
"8767" NA NA NA
"8768" NA NA NA
"8769" NA NA NA
"8770" NA NA NA
"8771" NA NA NA
"8772" NA NA NA
"8773" NA NA NA
"8774" NA NA NA
"8775" NA NA NA
"8776" NA NA NA
"8777" NA NA NA
"8778" NA NA NA
"8779" NA NA NA
"8780" NA NA NA
"8781" NA NA NA
"8782" NA NA NA
"8783" NA NA NA
"8784" NA NA NA
"8785" NA NA NA
"8786" NA NA NA
"8787" NA NA NA
"8788" NA NA NA
"8789" NA NA NA
"8790" NA NA NA
"8791" NA NA NA
"8792" NA NA NA
"8793" NA NA NA
"8794" NA NA NA
"8795" NA NA NA
"8796" NA NA NA
"8797" NA NA NA
"8798" NA NA NA
"8799" NA NA NA
"8800" NA NA NA
"8801" NA NA NA
"8802" NA NA NA
"8803" NA NA NA
"8804" NA NA NA
"8805" NA NA NA
"8806" NA NA NA
"8807" NA NA NA
"8808" NA NA NA
"8809" NA NA NA
"8810" NA NA NA
"8811" NA NA NA
"8812" NA NA NA
"8813" NA NA NA
"8814" NA NA NA
"8815" NA NA NA
"8816" NA NA NA
"8817" NA NA NA
"8818" NA NA NA
"8819" NA NA NA
"8820" NA NA NA
"8821" NA NA NA
"8822" NA NA NA
"8823" NA NA NA
"8824" NA NA NA
"8825" NA NA NA
"8826" NA NA NA
"8827" NA NA NA
"8828" NA NA NA
"8829" NA NA NA
"8830" NA NA NA
"8831" NA NA NA
"8832" NA NA NA
"8833" NA NA NA
"8834" NA NA NA
"8835" NA NA NA
"8836" NA NA NA
"8837" NA NA NA
"8838" NA NA NA
"8839" NA NA NA
"8840" NA NA NA
"8841" NA NA NA
"8842" NA NA NA
"8843" NA NA NA
"8844" NA NA NA
"8845" NA NA NA
"8846" NA NA NA
"8847" NA NA NA
"8848" NA NA NA
"8849" NA NA NA
"8850" NA NA NA
"8851" NA NA NA
"8852" NA NA NA
"8853" NA NA NA
"8854" NA NA NA
"8855" NA NA NA
"8856" NA NA NA
"8857" NA NA NA
"8858" NA NA NA
"8859" NA NA NA
"8860" NA NA NA
"8861" NA NA NA
"8862" NA NA NA
"8863" NA NA NA
"8864" NA NA NA
"8865" NA NA NA
"8866" NA NA NA
"8867" NA NA NA
"8868" NA NA NA
"8869" NA NA NA
"8870" NA NA NA
"8871" NA NA NA
"8872" NA NA NA
"8873" NA NA NA
"8874" NA NA NA
"8875" NA NA NA
"8876" NA NA NA
"8877" NA NA NA
"8878" NA NA NA
"8879" NA NA NA
"8880" NA NA NA
"8881" NA NA NA
"8882" NA NA NA
"8883" NA NA NA
"8884" NA NA NA
"8885" NA NA NA
"8886" NA NA NA
"8887" NA NA NA
"8888" NA NA NA
"8889" NA NA NA
"8890" NA NA NA
"8891" NA NA NA
"8892" NA NA NA
"8893" NA NA NA
"8894" NA NA NA
"8895" NA NA NA
"8896" NA NA NA
"8897" NA NA NA
"8898" NA NA NA
"8899" NA NA NA
"8900" NA NA NA
"8901" NA NA NA
"8902" NA NA NA
"8903" NA NA NA
"8904" NA NA NA
"8905" NA NA NA
"8906" NA NA NA
"8907" NA NA NA
"8908" NA NA NA
"8909" NA NA NA
"8910" NA NA NA
"8911" NA NA NA
"8912" NA NA NA
"8913" NA NA NA
"8914" NA NA NA
"8915" NA NA NA
"8916" NA NA NA
"8917" NA NA NA
"8918" NA NA NA
"8919" NA NA NA
"8920" NA NA NA
"8921" NA NA NA
"8922" NA NA NA
"8923" NA NA NA
"8924" NA NA NA
"8925" NA NA NA
"8926" NA NA NA
"8927" NA NA NA
"8928" NA NA NA
"8929" NA NA NA
"8930" NA NA NA
"8931" NA NA NA
"8932" NA NA NA
"8933" NA NA NA
"8934" NA NA NA
"8935" NA NA NA
"8936" NA NA NA
"8937" NA NA NA
"8938" NA NA NA
"8939" NA NA NA
"8940" NA NA NA
"8941" NA NA NA
"8942" NA NA NA
"8943" NA NA NA
"8944" NA NA NA
"8945" NA NA NA
"8946" NA NA NA
"8947" NA NA NA
"8948" NA NA NA
"8949" NA NA NA
"8950" NA NA NA
"8951" NA NA NA
"8952" NA NA NA
"8953" NA NA NA
"8954" NA NA NA
"8955" NA NA NA
"8956" NA NA NA
"8957" NA NA NA
"8958" NA NA NA
"8959" NA NA NA
"8960" NA NA NA
"8961" NA NA NA
"8962" NA NA NA
"8963" NA NA NA
"8964" NA NA NA
"8965" NA NA NA
"8966" NA NA NA
"8967" NA NA NA
"8968" NA NA NA
"8969" NA NA NA
"8970" NA NA NA
"8971" NA NA NA
"8972" NA NA NA
"8973" NA NA NA
"8974" NA NA NA
"8975" NA NA NA
"8976" NA NA NA
"8977" NA NA NA
"8978" NA NA NA
"8979" NA NA NA
"8980" NA NA NA
"8981" NA NA NA
"8982" NA NA NA
"8983" NA NA NA
"8984" NA NA NA
"8985" NA NA NA
"8986" NA NA NA
"8987" NA NA NA
"8988" NA NA NA
"8989" NA NA NA
"8990" NA NA NA
"8991" NA NA NA
"8992" NA NA NA
"8993" NA NA NA
"8994" NA NA NA
"8995" NA NA NA
"8996" NA NA NA
"8997" NA NA NA
"8998" NA NA NA
"8999" NA NA NA
"9000" NA NA NA
"9001" NA NA NA
