# Supplementary material for: Adaptive switch to sexually dimorphic movements by partner-seeking termites
Source: Sci Adv. 2019 Jun 19;5(6):eaau6108. doi: 10.1126/sciadv.aau6108 (PMC6584256; doi:10.1126/sciadv.aau6108)
Supplement: Data file S1 [file aau6108_Data_file_S1.zip › Dataset/CfExperimetns/170627_174_F_07_set1_after-position_5FPS.txt]

"time" "x" "y"
"1" 0 99.4029278909026 47.4733707665307
"2" 0.2 99.1355755556943 50.3766077808553
"3" 0.4 99.2667657391048 52.4879497951185
"4" 0.6 99.2827719882111 53.5267422779881
"5" 0.8 99.4797448024854 53.4476879806311
"6" 1 99.9801123613996 53.369383839908
"7" 1.2 100.422181410286 53.547458812935
"8" 1.4 100.861011663594 53.6273525803168
"9" 1.6 101.02399675049 53.2964434644961
"10" 1.8 100.935951476966 53.4355895242222
"11" 2 100.803198246964 53.7749221814924
"12" 2.2 100.554767233945 53.8664934511158
"13" 2.4 100.082069949594 53.8940554497842
"14" 2.6 99.9000346577349 53.940622617469
"15" 2.8 99.4982239516579 54.131665098435
"16" 3 99.5147971796154 54.5925629650559
"17" 3.2 99.2216691135575 54.6320893552343
"18" 3.4 99.1584727785303 54.6495784721052
"19" 3.6 98.8113651215643 54.6294538381568
"20" 3.8 98.4749099914254 54.5421010888011
"21" 4 98.0204589967049 55.0789559174764
"22" 4.2 97.7059660344762 55.9834243211443
"23" 4.4 97.6492317745854 56.4271400366811
"24" 4.6 97.6775107455067 56.5441506289364
"25" 4.8 97.2414727208219 56.9971221691429
"26" 5 97.2428838471154 57.5197680700899
"27" 5.2 97.4048287739092 57.6175958551546
"28" 5.4 97.4128591008576 57.7260052689588
"29" 5.6 97.487959046248 58.0194399710242
"30" 5.8 97.5814959667752 58.1636580876495
"31" 6 97.4775650045385 58.3770408619
"32" 6.2 97.4729672906896 58.772333017886
"33" 6.4 97.3478476241792 59.2155027743818
"34" 6.6 97.5508696666579 59.5801137894456
"35" 6.8 97.8540759410592 59.6703820170003
"36" 7 98.1321756372654 59.9674301268111
"37" 7.2 98.0776497172854 60.4659528237711
"38" 7.4 98.0965724932669 61.1670003663711
"39" 7.6 98.3798240256306 62.1505126315227
"40" 7.8 98.2723851457854 62.8767774286011
"41" 8 98.0472549297855 63.1264001417938
"42" 8.2 98.0244750227276 63.491902931116
"43" 8.4 97.8297395942276 64.1993091815854
"44" 8.6 97.3768071593469 64.2950663020659
"45" 8.8 97.1739150495216 65.0292530316211
"46" 9 96.9378613636396 65.8368693799148
"47" 9.2 96.4665128978481 66.4576341862127
"48" 9.4 96.1618772770263 67.3059865479949
"49" 9.6 96.1050180099977 67.8987368456947
"50" 9.8 95.8231106520941 68.4675072816265
"51" 10 95.6241455977091 68.9320755778086
"52" 10.2 95.8065374241367 69.2588789165945
"53" 10.4 96.1649544045093 69.7196230241287
"54" 10.6 96.0032776785993 70.0997029253066
"55" 10.8 95.847621583968 70.3216153524869
"56" 11 95.7861261854943 70.7889803808869
"57" 11.2 95.8585848085648 71.3588838040453
"58" 11.4 96.0075518848783 71.2852123214227
"59" 11.6 95.9460142215259 71.4531306844027
"60" 11.8 95.6426369223891 71.5269251625711
"61" 12 95.4007550217259 71.6335171865922
"62" 12.2 94.9993694312716 71.6380866363399
"63" 12.4 94.8964927542417 71.7975049158553
"64" 12.6 94.5500475437339 72.1966544300722
"65" 12.8 94.2810315909607 72.3693064594639
"66" 13 94.0542567967786 72.3424294468201
"67" 13.2 93.7701020388654 72.3967434098711
"68" 13.4 93.4942268484904 72.5509089574336
"69" 13.6 93.1986814128124 72.5836107402499
"70" 13.8 92.9573796893092 72.7676680355854
"71" 14 92.5043217536154 73.1260466813123
"72" 14.2 92.0369567252154 73.2094392648112
"73" 14.4 91.3709615597454 73.9377497674011
"74" 14.6 91.0648069194095 74.4242828713123
"75" 14.8 90.625813327176 74.6961950857954
"76" 15 90.1052615777649 75.3244667764949
"77" 15.2 89.8672794926779 75.8816961824024
"78" 15.4 89.6515481051772 76.2037875773505
"79" 15.6 89.0790280586312 76.6310432358869
"80" 15.8 88.7387535204101 77.049211945508
"81" 16 88.6380121002716 77.6505429912774
"82" 16.2 88.3093960646779 78.0197289078086
"83" 16.4 88.021219039438 78.4167902586615
"84" 16.6 87.6607958830515 78.7843416851371
"85" 16.8 87.3595373684057 79.2459862767905
"86" 17 86.6208258287218 79.6792959948392
"87" 17.2 86.217442182989 80.0460876977922
"88" 17.4 85.6393854373364 80.8373284914869
"89" 17.6 85.0771543892122 81.1765891270808
"90" 17.8 84.7769631567637 81.3338869398217
"91" 18 84.4422750137154 81.7916459715045
"92" 18.2 84.3169669988545 82.1645596133277
"93" 18.4 84.0451003375659 82.2583452377558
"94" 18.6 83.5075449569154 82.4883660601378
"95" 18.8 83.0891919914187 83.226804749933
"96" 19 82.8056507385393 83.5107740973059
"97" 19.2 82.1621771487132 83.8409776499798
"98" 19.4 81.6506195375637 84.5621118454746
"99" 19.6 81.0149314721154 85.0397935783939
"100" 19.8 80.4687769370119 85.3634369420608
"101" 20 79.9497521403202 86.163521513829
"102" 20.2 79.5839542784187 86.5394950729554
"103" 20.4 79.0177611472665 86.92189296822
"104" 20.6 78.9301168846448 87.2432197450417
"105" 20.8 78.5482827111154 87.9013927647283
"106" 21 78.4081322133313 88.0095088630189
"107" 21.2 77.9484647245964 88.27713002008
"108" 21.4 77.5421496638654 88.8426140024783
"109" 21.6 77.2422258211756 89.2417490101181
"110" 21.8 76.8949867438503 89.3496746692868
"111" 22 76.4230219852635 89.5454818233341
"112" 22.2 76.1490107650394 89.7561332745104
"113" 22.4 76.11804789203 89.7646104882858
"114" 22.6 75.5211013833742 89.9695157440417
"115" 22.8 75.0696353779106 89.7719924660338
"116" 23 74.3606793909325 89.7551111990907
"117" 23.2 73.4899698523005 89.4877824371119
"118" 23.4 72.8265441859203 88.9239233945175
"119" 23.6 72.2632922148212 88.402468295877
"120" 23.8 71.5739606980014 87.8975191847762
"121" 24 71.0046031356511 87.5490143702997
"122" 24.2 70.1464035567742 86.8629129082064
"123" 24.4 69.2453121593593 86.4826060713711
"124" 24.6 68.6770511092939 86.3898749149426
"125" 24.8 67.8039029704676 86.0577287728257
"126" 25 67.1469870282225 85.648025663514
"127" 25.2 66.4343960554602 85.3544835890263
"128" 25.4 65.8731700427487 85.0458913544378
"129" 25.6 65.2301700723223 84.736702229647
"130" 25.8 64.854129244874 84.6471686993022
"131" 26 64.3639068328448 84.5398337964535
"132" 26.2 63.9357492316268 84.2962583059393
"133" 26.4 63.4887429071154 84.6910401291712
"134" 26.6 63.0105318548496 84.8754225348901
"135" 26.8 62.2001232814857 84.919914361186
"136" 27 61.9206102460364 85.2680719515159
"137" 27.2 61.3751510612007 85.7891579601273
"138" 27.4 60.9843547219875 85.9935031346735
"139" 27.6 60.6029046293443 86.6562256100338
"140" 27.8 60.4363782836503 87.2977776325339
"141" 28 60.3729760511154 87.5981275383341
"142" 28.2 60.2263517284801 88.1046376405241
"143" 28.4 59.8002247908213 88.31082809423
"144" 28.6 59.2184731535797 89.0605322200854
"145" 28.8 58.7913444001276 89.7171140423102
"146" 29 58.8563307138566 90.2902564498064
"147" 29.2 58.7343486649568 90.8475294565297
"148" 29.4 58.5105064400769 91.1113174103327
"149" 29.6 57.9047631501274 91.6536528715398
"150" 29.8 57.4519446236154 92.4271612571606
"151" 30 57.2665940350431 92.8783744821061
"152" 30.2 56.7995809381404 93.3324247688587
"153" 30.4 56.6835291489938 93.4562396595468
"154" 30.6 56.2286066753461 93.8625794899096
"155" 30.8 55.7761950152075 94.4052632413974
"156" 31 55.5395428514231 94.9011684419096
"157" 31.2 55.5019938662354 95.4923652299711
"158" 31.4 55.4546581774615 95.944750610025
"159" 31.6 55.0389186617675 97.3652120466755
"160" 31.8 55.5751466532893 97.980463110632
"161" 32 55.4356839562231 98.9217060580173
"162" 32.2 55.5256428173721 99.1983032404522
"163" 32.4 56.0887966241154 99.81786879485
"164" 32.6 56.3427993569415 100.763204161371
"165" 32.8 56.2997600049904 101.255452050079
"166" 33 56.4043173183939 102.263570796143
"167" 33.2 56.5308986780073 102.793013988168
"168" 33.4 56.5721158803925 103.028078863925
"169" 33.6 56.3301588453548 103.493157163723
"170" 33.8 56.1162241492562 103.866171505639
"171" 34 55.4455796027063 104.091409666644
"172" 34.2 54.8125305850231 104.17057483851
"173" 34.4 54.7940691805748 104.071952072641
"174" 34.6 54.3390000202023 103.969283100154
"175" 34.8 53.7519714821154 103.732919445996
"176" 35 53.4459586659011 103.285491616228
"177" 35.2 53.0320405040245 103.347874394189
"178" 35.4 52.9143423787044 103.0431203197
"179" 35.6 52.6274429513407 102.626447369273
"180" 35.8 51.9655984846754 102.367824092211
"181" 36 50.7556423555954 102.123755688491
"182" 36.2 50.1221030948754 101.531759985851
"183" 36.4 49.0188187060737 101.239224097704
"184" 36.6 48.0467497390343 100.808817865344
"185" 36.8 47.3769485070101 100.508681539911
"186" 37 46.4391436802864 100.144833765608
"187" 37.2 45.5250665301428 99.9540295497958
"188" 37.4 44.2910752474904 99.8868947331211
"189" 37.6 43.1961657548948 99.93653317568
"190" 37.8 42.6059305087601 100.4164384422
"191" 38 42.2683087132183 100.915937830783
"192" 38.2 41.8947476134487 101.179721605663
"193" 38.4 41.6732502985759 101.636097178595
"194" 38.6 41.6316384122754 102.248386362731
"195" 38.8 41.3375879152404 102.321087589371
"196" 39 40.5506533291751 103.160096947983
"197" 39.2 40.7072942449954 103.707603840291
"198" 39.4 40.1600030233328 104.494222081328
"199" 39.6 39.6926220949182 105.275946297878
"200" 39.8 39.3255441214578 106.105535003508
"201" 40 39.3133272472458 106.057750014502
"202" 40.2 38.9520789161154 105.718815117887
"203" 40.4 38.7229784119977 105.440672787106
"204" 40.6 39.0135743145891 104.521256290319
"205" 40.8 38.7514424140245 103.566214117053
"206" 41 38.8561223281589 102.710558446371
"207" 41.2 38.8114366621987 101.693606764204
"208" 41.4 38.9520789161154 101.145657525452
"209" 41.6 39.0619296706538 100.308821494871
"210" 41.8 38.3941882290613 99.4404067461549
"211" 42 38.2023475163904 98.3079149670336
"212" 42.2 37.8200169584354 97.0865992712911
"213" 42.4 38.4490123924904 95.8190880044545
"214" 42.6 38.3706948832023 95.1807885443711
"215" 42.8 37.9082970193554 93.9448676914912
"216" 43 37.5105309389076 92.6230946479685
"217" 43.2 37.0198988203492 91.3434046892543
"218" 43.4 36.2956879427308 89.9878437843711
"219" 43.6 36.0310474886154 88.5273280706211
"220" 43.8 35.5299283192754 87.0486370502112
"221" 44 35.7143091410551 85.8397445363229
"222" 44.2 35.1508433517954 85.0493533176111
"223" 44.4 34.357308805685 85.0282528711813
"224" 44.6 33.2835845952132 85.2379926805233
"225" 44.8 32.6198954320817 85.8830835162138
"226" 45 31.2425532339615 86.5275450164096
"227" 45.2 29.7877827267058 86.6139938303591
"228" 45.4 28.7791001312754 87.1836536139711
"229" 45.6 28.7063989046354 87.5731244709712
"230" 45.8 28.2391653431913 88.2327599224471
"231" 46 28.3297249472225 88.7267000569426
"232" 46.2 28.5709976783006 89.0886950157415
"233" 46.4 28.273675419128 89.1891820269787
"234" 46.6 28.5476431648297 89.4963686552997
"235" 46.8 28.5262436671923 89.8630133814865
"236" 47 28.3883488221428 90.1158889976314
"237" 47.2 28.1604905867404 90.3773146413711
"238" 47.4 28.4632258362188 91.1831164144746
"239" 47.6 29.0609888496625 91.4208025978617
"240" 47.8 30.0993445157344 90.8718808089902
"241" 48 30.9616445595993 91.5206000603066
"242" 48.2 32.2561761053846 91.7304762086404
"243" 48.4 32.7573870419397 91.4615172973441
"244" 48.6 33.5487870265964 91.5062871255863
"245" 48.8 34.6504604955184 91.3190202956099
"246" 49 36.1259185948077 91.271100326025
"247" 49.2 37.6949261498496 91.6886975269661
"248" 49.4 39.4145755588029 91.9351980693711
"249" 49.6 41.1511643647861 92.4766575534931
"250" 49.8 42.3981564989382 92.5563794362319
"251" 50 43.7095393845331 92.3788990457003
"252" 50.2 45.259343072532 92.5139950374128
"253" 50.4 46.8695412693757 92.7354806522479
"254" 50.6 48.4351041767063 92.6197226059166
"255" 50.8 49.6993693214397 92.2457221310333
"256" 51 51.2745040861987 91.8702862598711
"257" 51.2 52.9568018157404 91.3672197362461
"258" 51.4 54.7256486246154 90.9615209268711
"259" 51.6 56.2036405947692 90.5770432859865
"260" 51.8 57.4957600950279 90.1095534271836
"261" 52 59.2414053179397 89.3352169429117
"262" 52.2 60.4437889342063 89.0015214841763
"263" 52.4 62.148356191466 88.5462958071633
"264" 52.6 63.5626930698369 88.0602095427636
"265" 52.8 65.2653702411017 87.9444555894259
"266" 53 66.3208211141894 87.5644695630378
"267" 53.2 67.6852913912904 87.0716807425836
"268" 53.4 69.0561788757692 86.0981284304865
"269" 53.6 70.5094675661943 85.4833058461738
"270" 53.8 72.1202591973857 85.0720899946684
"271" 54 73.9769639856213 84.1732729898653
"272" 54.2 75.8532101141534 83.6330598011686
"273" 54.4 77.3098337140759 84.1457809293711
"274" 54.6 79.3809445433223 84.4322882264746
"275" 54.8 80.2502386919081 85.2049516746273
"276" 55 81.317853249782 86.5931965616304
"277" 55.2 82.5203019755761 87.5197363310228
"278" 55.4 83.4398512127225 87.984850805514
"279" 55.6 84.3301834012129 87.5322775274321
"280" 55.8 85.2691516024231 86.8471108477942
"281" 56 86.1954273919373 85.6823234884944
"282" 56.2 87.3425683825959 84.3784518309556
"283" 56.4 88.202887288647 83.2090788682319
"284" 56.6 88.9263515311756 81.7526467478049
"285" 56.8 90.3255759594565 80.4114427122535
"286" 57 91.8612419664758 79.4721306453711
"287" 57.2 93.2942036602277 78.0674099139442
"288" 57.4 95.0314056475981 77.0905387381987
"289" 57.6 96.0391931187784 75.9076256280451
"290" 57.8 96.560262882696 74.337815906855
"291" 58 97.1308255654522 73.1217058296554
"292" 58.2 97.0174758053352 71.2162044568766
"293" 58.4 97.5349869898654 69.3580593276524
"294" 58.6 98.1188516342627 67.3985340783711
"295" 58.8 98.0314932774239 65.3227372767009
"296" 59 97.2743148285575 63.8686982059817
"297" 59.2 96.7114184068341 62.3354129373711
"298" 59.4 95.659830533799 60.3443425357691
"299" 59.6 94.572844749682 58.2286591230045
"300" 59.8 93.5864083099195 56.1078943888454
"301" 60 92.9450387760101 54.2467181914659
"302" 60.2 92.4936220047967 52.2177304544261
"303" 60.4 92.1811893392912 50.3645339590305
"304" 60.6 91.6915130085719 48.2890618120885
"305" 60.8 90.7949774367821 46.2451522794924
"306" 61 89.8145386474591 44.1276503726211
"307" 61.2 89.3343501907133 42.3198230183505
"308" 61.4 89.1135161996308 40.629439195701
"309" 61.6 88.2032088110936 39.0814627471429
"310" 61.8 86.8063631157054 37.6585394378511
"311" 62 85.6604756117958 35.8795008056907
"312" 62.2 84.0222889143113 34.1007833866082
"313" 62.4 82.3360777125271 32.7890845896653
"314" 62.6 80.8698344861742 31.7161305620476
"315" 62.8 79.4872982077658 31.1664005660022
"316" 63 77.6204256694389 29.9864217559594
"317" 63.2 76.2294529222441 28.3627569950939
"318" 63.4 74.9556637160962 26.6501456647461
"319" 63.6 73.5091096163387 25.0218360744973
"320" 63.8 72.053461846564 23.2682100571749
"321" 64 70.7949276875043 21.4590040105656
"322" 64.2 69.9169401211649 20.7468664745494
"323" 64.4 68.3930506889503 20.5372493133129
"324" 64.6 66.4797278380571 19.7923390334197
"325" 64.8 64.7973649866354 18.9444647590011
"326" 65 63.4013106739113 18.9849220378201
"327" 65.2 62.0948472083785 19.0303533322027
"328" 65.4 60.1701266464279 18.9824381675586
"329" 65.6 58.4416824200123 19.0639961756289
"330" 65.8 57.1354995523029 19.2948262507774
"331" 66 55.8169784218341 19.1203757627461
"332" 66.2 53.6992306368966 18.9418682866211
"333" 66.4 51.8887074957858 18.9669478493825
"334" 66.6 49.7133280301806 19.0956810526103
"335" 66.8 47.3703292106466 19.2380284174649
"336" 67 45.8969592504101 19.9486846160764
"337" 67.2 44.3383780022856 20.8940564297754
"338" 67.4 42.5215151220275 22.0487186852722
"339" 67.6 41.0460082548251 23.086801412597
"340" 67.8 39.6839417353132 23.8591161853931
"341" 68 38.0265621484057 25.0676585670163
"342" 68.2 36.3252222848601 26.0566169385201
"343" 68.4 35.2541133563525 27.0019743641753
"344" 68.6 34.0977462757752 28.5518274652268
"345" 68.8 32.4509115338846 29.9879323087338
"346" 69 30.7515536492821 31.4503739772711
"347" 69.2 29.1810682948956 32.9624624803272
"348" 69.4 28.5558625173313 33.6871759219052
"349" 69.6 28.3195245200154 34.7392389919378
"350" 69.8 27.2635771290704 36.5865756049217
"351" 70 25.8219866910464 38.1837431268539
"352" 70.2 24.7273351738247 39.6645860752549
"353" 70.4 24.0079378845598 40.2461645786304
"354" 70.6 24.5599852474448 39.6682090599711
"355" 70.8 24.590900648805 39.6476163479918
"356" 71 24.590900648805 39.7326732018194
"357" 71.2 24.5733583233828 39.7370457695804
"358" 71.4 24.5597721306968 39.7551606931618
"359" 71.6 24.5095831365389 39.7598492616182
"360" 71.8 24.4476470002533 39.7550565844056
"361" 72 24.4912550962095 39.6636270498888
"362" 72.2 24.5504093612053 39.4791625316296
"363" 72.4 24.7092202502433 39.1437820222897
"364" 72.6 24.738630973874 39.020881635578
"365" 72.8 24.7363926356154 38.9807477100572
"366" 73 24.7009861940699 38.9937163485302
"367" 73.2 24.6486546953022 39.0484796083931
"368" 73.4 24.6144154990824 39.0484796083931
"369" 73.6 24.6195513785154 39.0580380506711
"370" 73.8 24.6325337404154 39.0493831427378
"371" 74 24.6257475057858 39.0556776212348
"372" 74.2 24.6478765317518 39.0512518160416
"373" 74.4 24.6700055577176 39.0025679589166
"374" 74.6 24.5953773253223 39.0432650181642
"375" 74.8 24.5953773253223 39.0432650181642
"376" 75 24.6005307087549 39.0441499425921
"377" 75.2 24.6685634414187 39.0240505189554
"378" 75.4 24.6773155955086 39.0415548271352
"379" 75.6 24.7171330877418 39.0099605126459
"380" 75.8 24.764211982544 39.0056806131184
"381" 76 24.7132098465082 39.0274367690497
"382" 76.2 24.8392304461716 38.9671615173711
"383" 76.4 24.8013044451154 38.9850682234401
"384" 76.6 24.8013044451154 38.9850682234401
"385" 76.8 24.8074137918919 38.9534154871241
"386" 77 24.822438522627 38.9490465937897
"387" 77.2 24.8818846224257 38.908964722647
"388" 77.4 24.8043235990456 38.926402939313
"389" 77.6 24.886361298943 39.1596586076125
"390" 77.8 24.9570927879154 39.5513678028711
"391" 78 25.2345530341037 39.8004480021153
"392" 78.2 25.6835149469563 40.255070828587
"393" 78.4 26.3823706622225 40.8959695710854
"394" 78.6 26.8448243738191 41.8954053681489
"395" 78.8 26.9300989687178 42.8102534677687
"396" 79 27.3931402672939 43.8633665767997
"397" 79.2 27.7974585285536 44.8792416050902
"398" 79.4 27.9061223211997 46.3483381205157
"399" 79.6 28.0212155229506 48.0919073099426
"400" 79.8 28.025495422478 49.9194244081733
"401" 80 27.8636145168213 51.7967897479594
"402" 80.2 27.3059503628959 53.8193001739443
"403" 80.4 26.6585458651624 55.920598822077
"404" 80.6 26.0633107879526 57.7342223476967
"405" 80.8 25.1630601474974 59.4997150122475
"406" 81 24.3425943246487 61.3487534329711
"407" 81.2 23.4409786982023 63.2582895333059
"408" 81.4 22.1877124670055 64.8134747637777
"409" 81.6 21.4518550749154 66.0310586249045
"410" 81.8 21.2085112681386 67.3940053474758
"411" 82 21.1542856745233 69.0281621379238
"412" 82.2 20.7767722561154 70.9594104852283
"413" 82.4 20.2852971270439 72.9994959266568
"414" 82.6 20.1026880805384 74.6037449328711
"415" 82.8 19.8306604025811 76.3563637893711
"416" 83 19.6675439820124 78.6588238557535
"417" 83.2 19.4401375309182 80.3882099850754
"418" 83.4 19.4136242566154 82.2574373802803
"419" 83.6 20.2338734857517 83.183905934053
"420" 83.8 21.6148982670124 84.3233338200623
"421" 84 22.6181480766256 86.7766963103303
"422" 84.2 23.5008299168568 88.4769654598022
"423" 84.4 24.7850764927404 89.860048659418
"424" 84.6 25.8505346773613 91.5393424442236
"425" 84.8 26.6540415162679 93.1762238509983
"426" 85 27.3741725307517 95.0651275019893
"427" 85.2 28.0404037391654 96.7906014199711
"428" 85.4 28.8612430756608 98.9031857655166
"429" 85.6 29.7632071713018 100.681789349456
"430" 85.8 30.1391685937665 102.69546267672
"431" 86 29.491706163825 104.511337677661
"432" 86.2 28.3584716057154 104.765480872828
"433" 86.4 27.2584539169203 104.3412697582
"434" 86.6 26.7198090370043 102.414849091982
"435" 86.8 25.2649602272582 101.406140179276
"436" 87 24.6230391772348 99.9455091282667
"437" 87.2 24.6555025345462 98.4723166076327
"438" 87.4 24.7044211473542 96.9692542210428
"439" 87.6 25.3428543986582 95.6407350802568
"440" 87.8 25.3383021418881 93.7822341033257
"441" 88 25.9909995766072 92.5672901159777
"442" 88.2 27.1381295871154 91.2093660176893
"443" 88.4 27.8651418535154 89.8580201653711
"444" 88.6 28.7109108074596 88.7811226044859
"445" 88.8 29.4669655833308 88.2801638729096
"446" 89 30.8591036081595 88.1092196506064
"447" 89.2 32.261974678938 87.7954997667421
"448" 89.4 33.9108997952281 87.4809679864979
"449" 89.6 35.5671189677771 86.69452403768
"450" 89.8 36.5857484061608 86.1403438030984
"451" 90 37.2643718691154 86.3114749372348
"452" 90.2 37.4874490735943 86.5703741518218
"453" 90.4 38.3097049052193 86.4775480082932
"454" 90.6 38.9348963783065 86.3107806932829
"455" 90.8 40.0333730059443 85.4833058461738
"456" 91 41.6570340462387 84.7806717784533
"457" 91.2 42.9194887127554 84.0886585370112
"458" 91.4 44.5544673975769 83.8911269074865
"459" 91.6 46.3520251991154 83.5344595842066
"460" 91.8 47.7669383125204 83.7809601266116
"461" 92 49.7493372529467 84.2208596487928
"462" 92.2 51.7295384776937 84.3334777279254
"463" 92.4 54.1646251282225 84.7485334461569
"464" 92.6 56.6331173399226 85.4080418996483
"465" 92.8 58.648176541544 86.1083094036049
"466" 93 60.0027383228561 86.9538177255193
"467" 93.2 61.7560969150769 87.8357676386404
"468" 93.4 63.4943067765011 88.5801848297854
"469" 93.6 65.5010090016154 88.4029137690795
"470" 93.8 68.0556888467318 88.0885064543437
"471" 94 70.250389730032 87.9918056422461
"472" 94.2 72.0874501395829 88.4451345456049
"473" 94.4 74.0516646348427 88.9138483908257
"474" 94.6 75.8676004160884 88.7141688195874
"475" 94.8 77.8435259222583 88.2377539594101
"476" 95 80.3047199093507 87.66820118018
"477" 95.2 82.8833389617776 87.2878633838171
"478" 95.4 85.3526631419529 86.8964188569336
"479" 95.6 88.1464586509667 86.9562868433982
"480" 95.8 90.4888100686404 87.4611515995836
"481" 96 92.6557826424487 88.554975693186
"482" 96.2 94.2713654566709 90.4494388741489
"483" 96.4 96.1369789445228 92.4112180057045
"484" 96.6 96.8498561786359 93.967915829878
"485" 96.8 96.7885011806154 95.8181044921893
"486" 97 96.426076910907 95.8569532266628
"487" 97.2 96.9228960538055 96.6746744137092
"488" 97.4 97.0373297836987 97.9179031782878
"489" 97.6 97.0211018313237 97.8529913687878
"490" 97.8 96.848003672657 96.6845787977878
"491" 98 97.0634217855565 95.159787664827
"492" 98.2 96.843270519881 93.5782782473399
"493" 98.4 96.3181402225461 92.1269375682019
"494" 98.6 95.4769007945418 90.97870346468
"495" 98.8 94.9900622232918 89.5296427761358
"496" 99 95.0697493551589 87.7187527044581
"497" 99.2 94.9567710562873 85.2959370539493
"498" 99.4 94.9094307471673 83.118994124553
"499" 99.6 94.5604243947907 81.1564656503192
"500" 99.8 94.5514185751642 79.2488973492858
"501" 100 95.1672700831033 77.2573084224314
"502" 100.2 95.8551141267705 75.4968418980608
"503" 100.4 96.4725970410487 73.8334581268045
"504" 100.6 97.5895262937236 72.4696855463196
"505" 100.8 98.9902037803909 71.3767006891568
"506" 101 100.209156838812 69.9910724093105
"507" 101.2 101.156138648401 68.7736046551262
"508" 101.4 101.969990915409 67.5054476469594
"509" 101.6 103.264408763674 65.5428199950182
"510" 101.8 104.709596562744 63.8079837014569
"511" 102 106.128165065145 63.060897867077
"512" 102.2 107.739505277439 62.1330408254005
"513" 102.4 109.940932021505 60.9138443093211
"514" 102.6 111.665107703297 60.7342549697045
"515" 102.8 112.529949581322 61.4882134443093
"516" 103 111.907759849355 60.9255284350311
"517" 103.2 111.389515011126 59.7748492179456
"518" 103.4 109.972504020764 58.7058760146903
"519" 103.6 108.945555788401 58.1411114004481
"520" 103.8 107.802822614566 57.3835691840854
"521" 104 107.021145294682 56.0757730810515
"522" 104.2 106.446549772818 55.2296414506158
"523" 104.4 105.677091628149 53.8795678865045
"524" 104.6 104.733706663415 52.6159513282378
"525" 104.8 104.094220643373 51.5014225388873
"526" 105 103.5632442458 49.8805448998343
"527" 105.2 102.90233765561 47.9207113288437
"528" 105.4 102.259161414249 46.8288515999072
"529" 105.6 101.82261917269 45.8989141105733
"530" 105.8 101.428284433572 44.330852558882
"531" 106 100.965377412319 42.3293283033099
"532" 106.2 100.811652267286 40.3966024287009
"533" 106.4 100.935951476966 38.1840764963818
"534" 106.6 100.873757320438 35.7676374878228
"535" 106.8 100.184601455665 33.0437805713492
"536" 107 98.7104551923328 32.0498204267407
"537" 107.2 97.0075785376779 31.7213807819336
"538" 107.4 95.2982626909364 31.1900434570659
"539" 107.6 93.6558008090936 30.7078393216429
"540" 107.8 91.8344318795754 29.7094392464811
"541" 108 90.4906745567856 29.4251255208711
"542" 108.2 89.3636950556792 29.3588326090414
"543" 108.4 87.4268516863048 28.7753241436659
"544" 108.6 85.0638859260758 27.3871517790444
"545" 108.8 83.2097620308341 25.9361157602461
"546" 109 81.8790699360841 23.8143109872149
"547" 109.2 80.8992470591451 22.2237708134701
"548" 109.4 80.5261058046562 20.8289473199426
"549" 109.6 80.4126569509814 20.340818160433
"550" 109.8 80.2562746985841 20.1021668814336
"551" 110 80.2981393629558 20.0488218039456
"552" 110.2 80.1962478339317 19.9784701424119
"553" 110.4 80.2200929884419 19.9864185272487
"554" 110.6 80.188299449095 19.9665475651568
"555" 110.8 80.1922736415133 20.0142378741773
"556" 111 80.1887811693881 19.9893088490075
"557" 111.2 80.1604801021664 19.9864185272487
"558" 111.4 80.2529232736371 19.9635237230994
"559" 111.6 80.2200929884419 19.8870637167895
"560" 111.8 80.240089451347 19.9568840025396
"561" 112 80.2116478295529 19.9642292862461
"562" 112.2 80.1751349367091 19.9723432624336
"563" 112.4 80.1525317173296 20.0142378741773
"564" 112.6 80.1998532868473 20.0356657363917
"565" 112.8 80.1684284870031 19.9983411045038
"566" 113 80.1415725806608 20.0404514867954
"567" 113.2 80.1345650557716 20.0859389290586
"568" 113.4 80.1445833324929 20.097695914963
"569" 113.6 80.1286865628194 20.0420572211058
"570" 113.8 80.1179682862972 20.0050450452499
"571" 114 80.1115196904144 19.9312714860619
"572" 114.2 80.0994741999917 19.9433169764845
"573" 114.4 80.1658850038554 19.9765625300511
"574" 114.6 79.8260204349575 20.1003732656448
"575" 114.8 78.8809557348029 19.5179605959336
"576" 115 77.5844406912669 18.7028748061893
"577" 115.2 76.5240940393603 17.4985740733507
"578" 115.4 75.3286569599154 15.6495413087811
"579" 115.6 74.2309850139623 13.7071945062283
"580" 115.8 73.2479838046346 11.8202938020538
"581" 116 73.0736206978854 10.8317868076911
"582" 116.2 72.6314729239639 11.2242475419772
"583" 116.4 71.5503708611477 12.1355509711453
"584" 116.6 70.0448356666154 11.9963046701211
"585" 116.8 67.9861063821575 11.3762260688448
"586" 117 66.3529765013029 11.1849070513711
"587" 117.2 64.4407827797821 11.4315719274711
"588" 117.4 62.9708750642912 12.0594331881514
"589" 117.6 61.1176785688956 13.1978864624591
"590" 117.8 59.8009407298966 14.4913523477774
"591" 118 58.0083315621868 16.2586260388201
"592" 118.2 57.0998472326912 17.6642858541893
"593" 118.4 56.1007192013705 19.7400185973099
"594" 118.6 54.9557904946608 21.7006201903711
"595" 118.8 54.3502308397752 23.6533280266701
"596" 119 53.7854743515347 25.2016700446937
"597" 119.2 52.9808978662366 27.3302443960984
"598" 119.4 52.5581586378328 28.9128866763385
"599" 119.6 52.0845493755841 31.1371744964336
"600" 119.8 51.2720754130541 33.3714985923099
"601" 120 50.5358255392597 35.5341967469072
"602" 120.2 49.6041068550654 37.6974865235511
"603" 120.4 48.9248932847517 39.5415326802196
"604" 120.6 48.6888503411154 41.5890632660412
"605" 120.8 48.5955396149591 43.4420193847774
"606" 121 48.4922242773872 45.4936343249634
"607" 121.2 48.1733742068507 48.0357231386947
"608" 121.4 48.3859285634487 50.1044544079469
"609" 121.6 48.1427881086205 52.6428083105876
"610" 121.8 47.1150701434419 54.7645763803813
"611" 122 45.7231920445841 56.6434586418399
"612" 122.2 44.686415789392 58.9669043550201
"613" 122.4 43.8266141684627 61.6056675421501
"614" 122.6 43.2116601837259 64.2417702900554
"615" 122.8 42.4991952158896 66.6614709511453
"616" 123 41.4480426878573 68.9941082344679
"617" 123.2 40.1860865788206 70.9529681101501
"618" 123.4 38.4751758259113 71.9529585898201
"619" 123.6 35.832168753126 73.1411575656265
"620" 123.8 33.8362169298966 74.3887245639024
"621" 124 32.191372844061 76.1235279509472
"622" 124.2 31.9944945941524 78.2412104059637
"623" 124.4 32.9987386734011 79.844909894214
"624" 124.6 34.118058279233 81.8032282747682
"625" 124.8 34.4702575616825 84.0469599656547
"626" 125 34.7977231081154 86.5258806110378
"627" 125.2 35.128905809646 89.7493922392691
"628" 125.4 35.6751517054947 91.115966266716
"629" 125.6 36.4631167205998 91.7404626408711
"630" 125.8 37.6600248032106 93.0974285632759
"631" 126 38.7212813712265 94.7119810313156
"632" 126.2 40.0101414109654 96.1285009630711
"633" 126.4 41.1675934633121 97.2792490088629
"634" 126.6 42.6730235653 98.969640932725
"635" 126.8 44.2346202582422 100.498071418343
"636" 127 45.752445063997 101.928200321345
"637" 127.2 47.4978597494197 103.737858388023
"638" 127.4 50.0026653653954 105.566678064371
"639" 127.6 52.0143322739615 106.836952244125
"640" 127.8 54.2279914184487 107.612945582895
"641" 128 56.3443868740216 108.365999849059
"642" 128.2 58.2795701947404 108.96237709884
"643" 128.4 60.4328946445 109.802922616663
"644" 128.6 62.2523274880678 111.099637064609
"645" 128.8 63.275162114567 112.602280642436
"646" 129 64.2726778372308 114.110070837794
"647" 129.2 64.5354458353029 113.465633882902
"648" 129.4 64.7587565712458 112.24412768511
"649" 129.6 65.6795164777404 110.441149259012
"650" 129.8 66.9036685373328 108.614710858284
"651" 130 68.6093269614433 106.741475403519
"652" 130.2 70.2982011165993 105.11438932721
"653" 130.4 71.9890989130677 103.495682237466
"654" 130.6 73.9625130307462 101.659985775694
"655" 130.8 75.651726228181 99.8714648767646
"656" 131 77.2662744734904 98.4527494419805
"657" 131.2 78.8758376882846 97.2859284586173
"658" 131.4 80.7439952237675 96.3266230946755
"659" 131.6 82.8763730680712 95.1483326396211
"660" 131.8 84.6347194371742 93.7508195645035
"661" 132 86.7979835912063 92.6079204587348
"662" 132.2 89.529197151532 91.8486489900378
"663" 132.4 92.1066226390731 90.7887275184838
"664" 132.6 94.2249293068003 89.2889303286588
"665" 132.8 95.967225677811 86.8664324231972
"666" 133 97.6569159293316 84.2299908443982
"667" 133.2 98.9811715248946 81.4650074980724
"668" 133.4 99.9910778059467 79.0357355887326
"669" 133.6 100.623291157231 76.0567708224481
"670" 133.8 101.046715883815 73.0545164128045
"671" 134 101.996103445986 70.3677258806615
"672" 134.2 102.613630520094 67.3943006994907
"673" 134.4 103.139388864922 64.2953307984034
"674" 134.6 103.957575563847 61.6889716180206
"675" 134.8 104.843847346632 58.9055566805647
"676" 135 105.539424498834 55.8969728325899
"677" 135.2 105.480782580024 52.9748349537916
"678" 135.4 105.153469698182 50.2185418307045
"679" 135.6 105.043970525902 46.9097413539442
"680" 135.8 104.507482101796 44.017852737403
"681" 136 103.833596238349 41.0746315991378
"682" 136.2 103.557162283313 38.0298635208547
"683" 136.4 104.223294856084 35.7325035576553
"684" 136.6 105.572311998062 34.7492750022009
"685" 136.8 105.57672261518 35.0096350672098
"686" 137 104.790560455184 35.7484311014746
"687" 137.2 103.219097775082 35.8037926677378
"688" 137.4 101.758311595459 36.0785859946211
"689" 137.6 99.7352120052802 36.2066263221514
"690" 137.8 97.9506319635992 35.8848975307905
"691" 138 95.5247079915745 35.0525819852793
"692" 138.2 93.1962540208388 34.2479348564882
"693" 138.4 91.4129919563966 33.1818964956836
"694" 138.6 89.0904904662378 31.4320926921466
"695" 138.8 86.6807075181575 30.4356999024553
"696" 139 84.270087897989 30.1036247506975
"697" 139.2 81.5618479947111 30.0673381042222
"698" 139.4 78.9855833224838 29.6075618696764
"699" 139.6 75.9964372001466 29.0275406876836
"700" 139.8 73.0412485503089 28.1164196841776
"701" 140 70.1182142338762 26.9062650870124
"702" 140.2 67.4356486022803 26.0784867651031
"703" 140.4 64.8557856151854 24.8449482425511
"704" 140.6 63.1031667586854 22.7067532376211
"705" 140.8 61.296578369144 20.4580226942283
"706" 141 59.823134841233 19.7074458045476
"707" 141.2 57.4073177545841 20.0210271195586
"708" 141.4 54.8690252587857 20.8503468175799
"709" 141.6 52.7047276221821 22.3800304631378
"710" 141.8 50.4017272734317 24.5090494993507
"711" 142 48.0884161032404 26.5040940933711
"712" 142.2 45.6442770826315 28.1624861296292
"713" 142.4 43.9462312595216 30.4434295324024
"714" 142.6 42.9592120633937 32.8079007479072
"715" 142.8 41.812525988082 35.4532688964378
"716" 143 41.1299363613807 37.7192650980038
"717" 143.2 41.1728914624132 40.0775677905201
"718" 143.4 41.0492296845769 42.9560278769755
"719" 143.6 40.2940600212132 45.8633357135994
"720" 143.8 40.2434822840628 48.7982258866975
"721" 144 39.9613528573735 51.698251896726
"722" 144.2 39.0442118070186 54.4999293519195
"723" 144.4 38.2568943756638 57.1843467641453
"724" 144.6 37.924903029522 60.1826234750525
"725" 144.8 37.3687952148328 63.414924551882
"726" 145 37.4349540661735 66.4656155139293
"727" 145.2 37.5889309166154 69.4408812553224
"728" 145.4 37.5839377005 72.0022793367558
"729" 145.6 37.9197465240672 75.0377937795278
"730" 145.8 38.3012526156022 77.9654933827659
"731" 146 38.7727173372338 81.3938618476738
"732" 146.2 39.1035398049487 84.6596660879128
"733" 146.4 39.2033504367605 87.7452454626131
"734" 146.6 39.0211785842928 91.0306205950486
"735" 146.8 38.5156029556843 94.3055982852505
"736" 147 37.2533230504771 96.9651727544562
"737" 147.2 36.6610738749389 97.6016172045476
"738" 147.4 37.9919879663014 98.0852146252549
"739" 147.6 39.8353431810975 97.6868480468533
"740" 147.8 41.9529199454596 97.3558662266334
"741" 148 44.6805461044904 97.3986087022878
"742" 148.2 47.7859860817063 98.237544664462
"743" 148.4 50.7351178596392 99.1991386562759
"744" 148.6 53.5092577596371 100.260843200893
"745" 148.8 56.6394278357361 101.168343386181
"746" 149 59.377661638782 101.873917346149
"747" 149.2 60.8551780645439 102.4138187458
"748" 149.4 62.9638039259415 102.603312848067
"749" 149.6 65.3040731727934 103.038418094354
"750" 149.8 67.8508165055154 103.385641265171
"751" 150 69.726362101256 103.534127029402
"752" 150.2 72.0084179039904 103.308964190199
"753" 150.4 74.023610350558 104.066257549699
"754" 150.6 76.2258824156709 105.076233281482
"755" 150.8 79.0606223503832 105.615361921496
"756" 151 81.0928256435154 105.190189569271
"757" 151.2 83.0271975666154 103.969847550671
"758" 151.4 84.5201691851154 101.984726394689
"759" 151.6 86.4847060079242 100.641017225842
"760" 151.8 89.1479993682918 99.2034115625035
"761" 152 91.9496208360699 98.438181166553
"762" 152.2 94.7542649352077 98.1667317813711
"763" 152.4 97.0952761707181 96.992983993152
"764" 152.6 97.6718662403328 95.0566094305451
"765" 152.8 97.8291186266623 92.7080543012305
"766" 153 97.1425655960699 91.1916627969166
"767" 153.2 96.6760483275379 89.5654598972021
"768" 153.4 95.7985960857404 87.7213397693295
"769" 153.6 95.1894764649041 85.1989978947796
"770" 153.8 95.0615054068127 82.1420558624369
"771" 154 95.3177362337864 79.2466475176343
"772" 154.2 95.3003378443006 76.3467472250008
"773" 154.4 95.7420657461484 73.1935180385689
"774" 154.6 96.6812872930143 69.901650148079
"775" 154.8 97.3973056255049 66.3531123043185
"776" 155 97.801920247299 63.4362642372589
"777" 155.2 97.7870381650515 60.5869373878605
"778" 155.4 98.0681911393296 57.606123959514
"779" 155.6 99.3034885231579 55.0390493291052
"780" 155.8 101.778842413994 52.909431388159
"781" 156 104.167238654571 50.589588873787
"782" 156.2 104.549519403959 48.6025082400274
"783" 156.4 103.197460505249 46.9599689938045
"784" 156.6 101.242556194179 45.3644275089456
"785" 156.8 99.2551499416153 43.2513409443711
"786" 157 97.4192746338002 40.601245765219
"787" 157.2 95.8269950023966 37.7460081011524
"788" 157.4 94.2927083418807 34.5120918163813
"789" 157.6 92.7599120035216 31.3116249844649
"790" 157.8 90.940288785768 28.3407566611185
"791" 158 88.886342476747 27.5331170944975
"792" 158.2 86.2627501329298 26.3555330448247
"793" 158.4 83.7957533910954 25.0552625053311
"794" 158.6 81.8244199199977 23.5754259824005
"795" 158.8 79.6190062222738 22.1042302534008
"796" 159 77.2808294410844 21.3205180481443
"797" 159.2 75.1351778890186 20.9719327805002
"798" 159.4 72.1073560652444 20.4735775978873
"799" 159.6 68.5895547762122 20.0757310235324
"800" 159.8 65.313106395168 19.7559990341922
"801" 160 62.0031324216515 19.9633927938557
"802" 160.2 58.6785770649917 20.3247575065361
"803" 160.4 55.3013881523545 20.9033338345559
"804" 160.6 52.1424235526766 22.0847921241466
"805" 160.8 49.8491489359279 23.6520314634649
"806" 161 47.5038645421579 25.7541555282967
"807" 161.2 45.5898349198251 27.9321539023711
"808" 161.4 44.6937626842597 30.5513788753918
"809" 161.6 44.1041010136045 33.1166319046103
"810" 161.8 43.7173694017624 35.6085481270064
"811" 162 43.2785921319197 38.6242578280559
"812" 162.2 42.7413057956779 41.5230640164336
"813" 162.4 42.0085784677893 44.4324536520124
"814" 162.6 40.7696095821154 47.6527804143389
"815" 162.8 39.9257560586154 50.5835531652842
"816" 163 38.8864377604412 53.8239430849554
"817" 163.2 37.1733614970329 56.8025176698866
"818" 163.4 34.5685446786562 59.012988075616
"819" 163.6 32.1973166790548 61.068649139856
"820" 163.8 30.2287692910509 63.5163890844034
"821" 164 29.9450057634257 66.024194387578
"822" 164.2 30.0073774362502 68.5713227264161
"823" 164.4 29.5572819021398 71.5687220350297
"824" 164.6 28.9748933818561 74.5917242274082
"825" 164.8 28.0370348984192 77.4409661759534
"826" 165 26.9841958674439 80.6182877388283
"827" 165.2 25.9656600280216 83.1477618583086
"828" 165.4 24.0579595298734 84.9247226433711
"829" 165.6 23.0545866622063 85.7921804612348
"830" 165.8 23.2245375816245 87.4527425697166
"831" 166 24.5010873261779 88.2595668564336
"832" 166.2 26.0740015625252 88.0915676445515
"833" 166.4 28.3529077363297 88.491162919614
"834" 166.6 30.6079608585699 89.7518008407348
"835" 166.8 32.4200962572868 91.295353090014
"836" 167 34.6199646144077 93.3732443106019
"837" 167.2 37.0047246311154 94.9396875376569
"838" 167.4 39.0259440786499 96.2126624815953
"839" 167.6 40.8478855876889 97.2274197144888
"840" 167.8 43.2185551223426 98.5089940496439
"841" 168 45.6861556694057 100.114086066371
"842" 168.2 48.3859285634487 102.172717739085
"843" 168.4 50.8111842865067 103.997505626023
"844" 168.6 53.405775164782 105.615361921496
"845" 168.8 56.1283081603328 106.915714800936
"846" 169 58.903608726979 108.652939552417
"847" 169.2 61.9555877874963 110.34542365899
"848" 169.4 64.7531120660719 111.10393763998
"849" 169.6 67.4764594429661 111.838902761431
"850" 169.8 68.5174989724977 112.869256633121
"851" 170 68.1623931911154 113.937705017491
"852" 170.2 67.4613456485154 114.173984004071
"853" 170.4 66.1059870661554 114.773769123851
"854" 170.6 65.2121514493404 114.972399260921
"855" 170.8 63.8683537424192 115.821100628422
"856" 171 62.9045366216154 116.912579082766
"857" 171.2 62.4248225172617 116.628600332091
"858" 171.4 61.4271438373954 116.305687828051
"859" 171.6 59.3884802736987 116.677416123788
"860" 171.8 58.2382813538875 117.063463362143
"861" 172 57.7133000671285 116.497485143068
"862" 172.2 58.1998415591589 114.908334127197
"863" 172.4 58.6904619488754 113.132798579691
"864" 172.6 58.4964346492063 110.933282990046
"865" 172.8 59.3859608655674 110.149629655645
"866" 173 60.1230171428915 108.653379931043
"867" 173.2 60.5519221205478 107.287718202736
"868" 173.4 61.0316400004536 106.288344652342
"869" 173.6 62.4523543554374 105.441255246015
"870" 173.8 63.6390649922733 103.762813042476
"871" 174 64.5713398655561 101.87660672432
"872" 174.2 65.1726316123801 100.944575393798
"873" 174.4 66.7732804678154 99.4325120666211
"874" 174.6 68.595138587782 97.7401684617997
"875" 174.8 70.1474382042121 96.0372056439034
"876" 175 71.5641777077248 94.387647372043
"877" 175.2 72.7516581227654 92.0260746026711
"878" 175.4 74.4312734236496 89.4116403246999
"879" 175.6 75.8969552808337 87.387714401019
"880" 175.8 77.6286987431987 85.6171152780378
"881" 176 79.7741885991011 84.0178119334997
"882" 176.2 82.0552286296285 82.6955144487001
"883" 176.4 84.6226615159048 81.3323664492001
"884" 176.6 86.9899843758471 80.3983113418955
"885" 176.8 88.8959888137624 79.7699613007241
"886" 177 91.2353315437198 79.3223341619096
"887" 177.2 94.1378083479742 79.2430301412535
"888" 177.4 96.3583712781044 79.9343597943382
"889" 177.6 98.6493063862821 80.7314197496711
"890" 177.8 101.144425239168 80.1772778812027
"891" 178 104.07075022661 79.2581356689975
"892" 178.2 106.60641236749 77.9507601102149
"893" 178.4 108.860047901 76.4383576540027
"894" 178.6 111.223987845759 75.1879512183711
"895" 178.8 111.627340832315 73.9961703959511
"896" 179 111.938122679432 72.1000037092997
"897" 179.2 112.487491363307 70.1041135424243
"898" 179.4 112.471877638021 68.1077810074343
"899" 179.6 111.879449924696 65.7317663247583
"900" 179.8 111.855402117651 63.1143546513711
"901" 180 112.60440467792 60.6081943541537
"902" 180.2 113.531853323045 58.1914430188911
"903" 180.4 115.009049404812 56.2533730896742
"904" 180.6 116.071203310685 54.0747360604011
"905" 180.8 115.886922099926 52.3116629861606
"906" 181 114.856097035841 50.3260148632832
"907" 181.2 113.942152404137 47.6371214645016
"908" 181.4 113.358322418982 44.6620909375045
"909" 181.6 113.075464291524 41.959005827962
"910" 181.8 112.011993493146 39.2642836144639
"911" 182 110.884031558424 36.7214891291371
"912" 182.2 110.186726651368 34.3020710324261
"913" 182.4 109.344702939985 33.3156007119907
"914" 182.6 107.405639021959 33.3806889122774
"915" 182.8 104.768465890438 33.0622807822098
"916" 183 103.198018886406 32.664434207855
"917" 183.2 101.051964072669 30.9830089488711
"918" 183.4 99.0076736678966 28.5772150092774
"919" 183.6 97.3605365018341 26.2403898672774
"920" 183.8 95.6303378426943 24.0565772341185
"921" 184 93.3552309085828 22.9692227282081
"922" 184.2 90.6331682884632 23.269792628719
"923" 184.4 87.5326070382378 22.8478370684732
"924" 184.6 85.2286746802962 22.9657099244562
"925" 184.8 81.8198379099154 22.8214307677378
"926" 185 78.7714170562716 22.7026962495274
"927" 185.2 75.3510308176579 23.0444327572541
"928" 185.4 71.7198280292803 24.0990111723093
"929" 185.6 68.2535459448813 24.6976122460094
"930" 185.8 64.9870134488399 25.280042828514
"931" 186 62.2761635378989 26.785155536567
"932" 186.2 60.4586596396554 28.9967075781711
"933" 186.4 58.2587056845439 31.3049185347589
"934" 186.6 56.6434975416608 33.7112719724014
"935" 186.8 55.703425460347 36.2367658251395
"936" 187 54.3399961093507 38.9060680496064
"937" 187.2 52.8016625910354 41.5805109678411
"938" 187.4 52.2408245569554 44.1042821212011
"939" 187.6 51.097210946646 47.3964236367283
"940" 187.8 49.9585253349354 50.3319211246311
"941" 188 48.3610778376995 52.7528873963315
"942" 188.2 46.3062050982918 54.8323714275182
"943" 188.4 44.4817938560956 57.0910528827177
"944" 188.6 43.6337595270638 59.5850259575258
"945" 188.8 43.1840612179504 62.8453386985979
"946" 189 42.892853931567 65.7736449115324
"947" 189.2 42.448465018729 69.2972045062461
"948" 189.4 42.6568017022129 72.2336722786882
"949" 189.6 42.3082598813746 74.014730365186
"950" 189.8 42.5602801890119 74.7044701545091
"951" 190 43.0605214930056 76.0001404445541
"952" 190.2 43.2017482671787 77.7959269570167
"953" 190.4 42.3924048196154 79.7425965182878
"954" 190.6 41.9676961231725 81.9981273464854
"955" 190.8 42.667841416683 83.3721023350603
"956" 191 44.4100061313345 84.3165078803848
"957" 191.2 46.4999255245584 84.8162624047129
"958" 191.4 48.4992395291548 86.0521382820554
"959" 191.6 50.1243286426296 87.556432862814
"960" 191.8 51.5770043586089 88.3591474732802
"961" 192 53.4008991603126 89.9000757039205
"962" 192.2 55.2888024313586 90.7562592589928
"963" 192.4 57.7726853293801 91.9982007080035
"964" 192.6 60.3071499907774 93.6137626079909
"965" 192.8 62.9207645739904 95.3971612427045
"966" 193 65.1746715483757 96.934296603741
"967" 193.2 67.4299554600407 99.1375024249383
"968" 193.4 68.4910092267091 102.158808065621
"969" 193.6 69.370898350336 105.394852686283
"970" 193.8 70.8441782350296 107.363807875957
"971" 194 72.1073560652444 106.615736663065
"972" 194.2 72.8897635933223 104.861601512906
"973" 194.4 73.9507359279085 102.544921415233
"974" 194.6 76.2074005810216 100.162769923496
"975" 194.8 78.5702528620231 98.268593390125
"976" 195 81.0209233314538 96.8724901642635
"977" 195.2 83.2449662178412 95.6351712108711
"978" 195.4 85.5161018051582 93.7045085340283
"979" 195.6 88.1033010695154 92.5523595812327
"980" 195.8 90.6396633355126 91.7271245978232
"981" 196 93.1101653089487 90.5233662127461
"982" 196.2 95.6172663570284 88.5372059546755
"983" 196.4 98.2376362524401 86.2499351697867
"984" 196.6 100.523880763661 84.1154325509036
"985" 196.8 103.075330137745 81.0829051774082
"986" 197 105.556124194011 78.367120306906
"987" 197.2 108.611723625258 75.8595897370752
"988" 197.4 111.210607015325 74.8101644870812
"989" 197.6 112.511816584986 76.0715893993066
"990" 197.8 111.454242673649 76.0534420117045
"991" 198 110.62366995715 75.4923652215435
"992" 198.2 109.831298213598 74.7089468310263
"993" 198.4 108.642235167051 74.2414951572744
"994" 198.6 107.147997986863 72.8040471815689
"995" 198.8 105.710734092857 70.9665896715324
"996" 199 104.634454412761 68.4664380411131
"997" 199.2 104.464500983137 66.8121878431074
"998" 199.4 105.145725833189 65.8734481962238
"999" 199.6 105.982499390009 63.3505231497648
"1000" 199.8 107.046534106146 60.6477058903711
"1001" 200 107.794947599435 57.6578679448011
"1002" 200.2 107.96545879661 54.2934817252503
"1003" 200.4 109.118982780956 51.210633670935
"1004" 200.6 109.985883449584 48.2738922044336
"1005" 200.8 109.641039461615 46.7648652713499
"1006" 201 107.901260303698 45.9861967424261
"1007" 201.2 107.72683163253 45.5052999465839
"1008" 201.4 106.269041778642 45.268390014308
"1009" 201.6 104.987674118084 45.1175554674961
"1010" 201.8 102.999318357669 44.1794417099882
"1011" 202 100.329335692373 41.9572926130486
"1012" 202.2 97.7035483016315 39.9387447305324
"1013" 202.4 95.4499513405049 38.2333164289185
"1014" 202.6 93.252716733733 36.0843135072241
"1015" 202.8 91.1736296588654 33.3604039718086
"1016" 203 89.2136904312072 30.808144482463
"1017" 203.2 88.5857680291052 28.3123516437283
"1018" 203.4 87.6932111671448 25.2096762451064
"1019" 203.6 86.5648911843654 22.0089512854961
"1020" 203.8 84.3119372417688 19.844528053381
"1021" 204 81.6012316869541 19.8705259483389
"1022" 204.2 80.8567089364591 20.6092903931524
"1023" 204.4 79.0841504150728 20.5750217915945
"1024" 204.6 76.4711048071154 20.4233232937582
"1025" 204.8 73.122796743456 20.0243262087777
"1026" 205 69.5452335373176 19.9312263718655
"1027" 205.2 65.7189760250943 20.965408537508
"1028" 205.4 62.4114830898813 22.253061122286
"1029" 205.6 59.8316115598854 23.6181150430011
"1030" 205.8 57.9667402613332 25.8871105575295
"1031" 206 56.8523137497193 28.6789610572127
"1032" 206.2 55.7687364148976 31.2934287903414
"1033" 206.4 54.6714439177133 34.2975263968454
"1034" 206.6 53.3903199720439 37.0794201186466
"1035" 206.8 51.951662316595 40.7038836041977
"1036" 207 50.5436570957391 44.377335897282
"1037" 207.2 48.8957567338966 47.6531730260899
"1038" 207.4 47.8745021855699 50.9070004163105
"1039" 207.6 46.3401026218603 54.4386926020752
"1040" 207.8 44.8397181479983 57.8357815469243
"1041" 208 44.1312126528175 61.6020476002541
"1042" 208.2 43.5138599114026 65.0285624804562
"1043" 208.4 42.3937295504215 68.5311789176058
"1044" 208.6 41.1417706232487 71.8255194862711
"1045" 208.8 39.8814980066836 74.8648674392689
"1046" 209 38.3821215644081 77.8335032592126
"1047" 209.2 37.4902293980606 80.7845940812889
"1048" 209.4 37.6030421795502 83.4571512981537
"1049" 209.6 38.0315114359336 86.6124296903711
"1050" 209.8 38.2828473026788 89.7629380782162
"1051" 210 36.8549281476539 93.7252660467365
"1052" 210.2 35.4908137192283 96.1439960401776
"1053" 210.4 35.3556884493494 97.8186939942647
"1054" 210.6 37.5856303161323 98.0017017572186
"1055" 210.8 39.3293788088341 97.6555512815586
"1056" 211 42.1157806468231 97.6873830342942
"1057" 211.2 44.9859707006825 98.3411217173413
"1058" 211.4 47.6006229465565 99.0315861844152
"1059" 211.6 50.6781476414846 100.461613908002
"1060" 211.8 53.2666308757 102.390992614987
"1061" 212 55.5499396849784 104.168851152946
"1062" 212.2 58.4256217661154 106.756334500298
"1063" 212.4 61.1873242066608 108.746176515153
"1064" 212.6 63.4339735678498 111.140979705184
"1065" 212.8 63.191230446907 112.274231712704
"1066" 213 62.5005332699512 111.600569848938
"1067" 213.2 63.1930335527265 110.73077313126
"1068" 213.4 63.8133019546154 109.331563015371
"1069" 213.6 64.2050910905261 107.722677451335
"1070" 213.8 65.609195350782 105.925238535895
"1071" 214 68.3465066871517 103.732624392317
"1072" 214.2 70.651355386631 101.568516297981
"1073" 214.4 73.4047945678773 99.6627944384188
"1074" 214.6 75.7075658953696 97.4802068808966
"1075" 214.8 78.3333288501482 95.9256781615843
"1076" 215 81.7877877039748 94.1320571221368
"1077" 215.2 84.6829331253542 92.1560919882667
"1078" 215.4 88.0857474534253 89.9000757039205
"1079" 215.6 92.0780090587911 88.0773313371955
"1080" 215.8 95.7577016457554 86.7837968674512
"1081" 216 100.027258833563 84.6684918163974
"1082" 216.2 103.428051980901 82.305067474264
"1083" 216.4 106.771366828445 80.2467924598437
"1084" 216.6 108.891100896541 80.3795148760414
"1085" 216.8 109.217701573572 82.4058622095124
"1086" 217 108.240601699211 83.9634754218392
"1087" 217.2 107.63714908447 85.971687312726
"1088" 217.4 106.97670473532 88.2175217070984
"1089" 217.6 105.418605414384 89.9450969829931
"1090" 217.8 103.804704119218 92.7714149094005
"1091" 218 102.34788357489 95.7105526670647
"1092" 218.2 100.512816250678 98.7935364418555
"1093" 218.4 100.281175317583 101.02494532871
"1094" 218.6 99.8069003223654 99.8584958164649
"1095" 218.8 97.0371633431616 99.2452664622942
"1096" 219 94.0733329203868 99.1459727932568
"1097" 219.2 90.8240331991297 99.863711944014
"1098" 219.4 88.1811952409154 101.204604465971
"1099" 219.6 84.6838598351589 102.40575516698
"1100" 219.8 81.1827035335923 102.684593722571
"1101" 220 77.3236778274139 103.311234892491
"1102" 220.2 73.5207583688734 103.16703504221
"1103" 220.4 69.5757954947444 102.476038360436
"1104" 220.6 65.3043644022477 102.657101662077
"1105" 220.8 60.7299910033654 103.320729455671
"1106" 221 55.9994098700498 104.213107217092
"1107" 221.2 52.0472383867219 105.330441642912
"1108" 221.4 48.8566224025923 106.489424402494
"1109" 221.6 46.2441717310231 105.692507110479
"1110" 221.8 43.714245303979 102.751865961508
"1111" 222 40.4988346053439 99.6189016910426
"1112" 222.2 37.2314315478766 96.7716122936099
"1113" 222.4 34.8711016753763 93.8994858698929
"1114" 222.6 32.9838494454675 90.3444016112021
"1115" 222.8 30.7018793537492 86.219301830019
"1116" 223 29.1341677292404 82.3444782157461
"1117" 223.2 27.6099276171398 77.9379954403589
"1118" 223.4 26.7787398125666 74.5419995531029
"1119" 223.6 25.9638822467221 71.3151230335959
"1120" 223.8 24.7654910329774 67.2866171654401
"1121" 224 22.7660051278896 63.9979928323066
"1122" 224.2 20.4483185000454 60.9216337264611
"1123" 224.4 17.4500420192404 58.0877464032149
"1124" 224.6 14.5867821021954 55.2431486314011
"1125" 224.8 11.8356525158778 52.8377226325097
"1126" 225 10.0159839179827 52.9841381769528
"1127" 225.2 8.39053921887048 54.0492217450752
"1128" 225.4 6.88564502311536 54.6149645949649
"1129" 225.6 4.42799393867973 54.4264552373018
"1130" 225.8 4.00811119991949 54.7106174998144
"1131" 226 4.18477839278549 55.4253165982268
"1132" 226.2 3.88765629569269 56.7101689099794
"1133" 226.4 2.72349979797539 58.7717545958211
"1134" 226.6 3.06689708125367 60.2596161357009
"1135" 226.8 3.49365770115792 62.414135770169
"1136" 227 3.04552138383129 64.9422121961552
"1137" 227.2 2.01798865678953 67.1272173015846
"1138" 227.4 2.93775569352502 67.2436842195639
"1139" 227.6 4.34078926271779 68.8297221673471
"1140" 227.8 4.82161381471032 70.8889817588268
"1141" 228 4.95607479551263 73.3579717121931
"1142" 228.2 5.59096564459482 76.0362507562204
"1143" 228.4 7.02095414714354 79.241739434188
"1144" 228.6 7.89750558296831 81.9922361906653
"1145" 228.8 8.48605687802917 85.2336133230608
"1146" 229 10.2945619865347 87.7578090386453
"1147" 229.2 12.549723884325 89.9375894802421
"1148" 229.4 14.1909740922679 92.7273421853033
"1149" 229.6 15.5405529564487 95.47649789876
"1150" 229.8 16.7210823985554 98.3069412898911
"1151" 230 18.9174339839967 100.19990167893
"1152" 230.2 21.6484451265439 101.428550208746
"1153" 230.4 23.8016625788154 103.237642339511
"1154" 230.6 26.9837447428992 106.682459438479
"1155" 230.8 28.3614675353846 108.570097557775
"1156" 231 30.963783040626 110.497213381712
"1157" 231.2 35.3898454679447 111.893204668322
"1158" 231.4 37.974985362589 112.809469440161
"1159" 231.6 41.0909762455416 114.837361414601
"1160" 231.8 44.1314600144288 117.146169812789
"1161" 232 47.5511854693522 118.075867037226
"1162" 232.2 50.484743737282 117.910740504288
"1163" 232.4 54.2862456064615 118.953490469717
"1164" 232.6 58.0101861853154 120.075765723811
"1165" 232.8 61.8752207852582 119.871386255043
"1166" 233 65.650031888214 119.214614574456
"1167" 233.2 69.8409577297351 119.636998461625
"1168" 233.4 70.4571133756019 119.413945966628
"1169" 233.6 71.7044727419397 118.850792159885
"1170" 233.8 72.4668048704271 119.137461302436
"1171" 234 73.8124633701295 118.468585890625
"1172" 234.2 75.3916125231017 117.00004856507
"1173" 234.4 77.1565735154354 114.758190289571
"1174" 234.6 79.3491945760231 112.145739618002
"1175" 234.8 81.1048093621923 109.832881913356
"1176" 235 82.4997891144279 107.98869995634
"1177" 235.2 84.119072332384 105.781758985401
"1178" 235.4 85.8522724061589 103.495144665545
"1179" 235.6 87.6536392618881 100.95203851628
"1180" 235.8 89.832795093881 99.2377766381211
"1181" 236 92.2151691476608 98.2847532531893
"1182" 236.2 94.8067818199977 96.6546684541947
"1183" 236.4 96.3875752984095 94.7817718330329
"1184" 236.6 97.3127888727308 93.0017490316173
"1185" 236.8 97.2428838471154 91.2183459122842
"1186" 237 97.4672932456725 88.5857486991711
"1187" 237.2 99.1061270550168 85.6378382970331
"1188" 237.4 102.227755135567 84.380530487015
"1189" 237.6 104.491108551284 83.3621467954073
"1190" 237.8 106.411855268137 82.1556276490964
"1191" 238 107.720906258019 80.2720116527582
"1192" 238.2 108.764730033365 77.8434343342802
"1193" 238.4 109.378569971028 74.904314833382
"1194" 238.6 111.253127596517 71.7830925922268
"1195" 238.8 113.462722245928 68.5953455660274
"1196" 239 113.223702104019 66.0095777690699
"1197" 239.2 112.414481932779 63.1963485160027
"1198" 239.4 112.670955214728 59.8980791871131
"1199" 239.6 111.977864603615 56.8352189457378
"1200" 239.8 110.999954082235 53.3606497108494
"1201" 240 110.928677805166 49.5265907729732
"1202" 240.2 111.251663734834 45.6125080149336
"1203" 240.4 112.337221734559 43.0867192419278
"1204" 240.6 113.854953527816 43.2714167617423
"1205" 240.8 114.938637955299 44.6105147514528
"1206" 241 115.070721409204 45.9318168425476
"1207" 241.2 115.550747254936 47.4043301879606
"1208" 241.4 116.86553105161 49.0008562689949
"1209" 241.6 117.889880962057 50.2391287476333
"1210" 241.8 118.205503607045 51.5821225756011
"1211" 242 119.000510993897 52.1483158339649
"1212" 242.2 119.251333237177 53.8473573528557
"1213" 242.4 119.669914029365 54.9504463027173
"1214" 242.6 120.195699686315 56.2986146538711
"1215" 242.8 119.9288707162 57.9310776076796
"1216" 243 119.479235588959 59.8281942954336
"1217" 243.2 119.552470497744 61.7210929258144
"1218" 243.4 119.477165697075 63.3051158874528
"1219" 243.6 118.953287652485 64.6332909936711
"1220" 243.8 118.229269277707 66.8461213322181
"1221" 244 118.648588856488 69.0475702601371
"1222" 244.2 119.521403677328 69.8533806921893
"1223" 244.4 119.298327038248 69.4492173662487
"1224" 244.6 119.113380673179 68.9851153589922
"1225" 244.8 119.194098218219 68.4603933017013
"1226" 245 118.941772861931 68.2494432333385
"1227" 245.2 118.117380475775 68.1346767970964
"1228" 245.4 117.402637254687 68.5498270512613
"1229" 245.6 116.745741707857 68.9689810824034
"1230" 245.8 115.387898329349 69.4757119823711
"1231" 246 113.846496055818 70.2408426730733
"1232" 246.2 111.257343518165 72.5044970136411
"1233" 246.4 109.86892134603 74.3510032065201
"1234" 246.6 108.527327853677 76.5139025629891
"1235" 246.8 107.875438243215 79.0523676106045
"1236" 247 107.176794841708 82.3955662139637
"1237" 247.2 105.830475829856 85.2132195744822
"1238" 247.4 104.844398380668 88.3479664917396
"1239" 247.6 104.583645833218 91.7003700526505
"1240" 247.8 104.229588751327 95.6269429533289
"1241" 248 104.641144109089 97.5192997073971
"1242" 248.2 105.306927873462 97.2230139355634
"1243" 248.4 105.735390699003 96.5738397370116
"1244" 248.6 105.696514851767 96.3008946524874
"1245" 248.8 105.502352021426 95.234508662578
"1246" 249 105.689335156445 94.3337685911394
"1247" 249.2 104.899105326063 94.3681264098517
"1248" 249.4 104.10498942283 94.6559301989854
"1249" 249.6 102.108178521068 94.9458696147521
"1250" 249.8 99.8677551437716 95.2457003538711
"1251" 250 97.5340596783011 95.2512642232568
"1252" 250.2 94.7725780827633 96.279718051681
"1253" 250.4 92.4765024066868 98.2724452996997
"1254" 250.6 90.4306525960748 100.05619174979
"1255" 250.8 88.0254068981154 102.721847456719
"1256" 251 86.014109636593 105.287654166819
"1257" 251.2 85.1673781092477 107.937868281989
"1258" 251.4 84.2568649437633 110.306154408709
"1259" 251.6 81.536135118983 111.099455238812
"1260" 251.8 78.5746531337248 110.897560419559
"1261" 252 75.2231229212444 110.196355832258
"1262" 252.2 71.4124603426326 110.005302831216
"1263" 252.4 68.0403202359363 109.246305713341
"1264" 252.6 64.4980758322985 107.322039673385
"1265" 252.8 60.9760277006638 105.931021769307
"1266" 253 57.3118717715364 103.810642796845
"1267" 253.2 54.6625653167914 101.781679594935
"1268" 253.4 51.2927412136297 99.2349947034283
"1269" 253.6 48.1467490131289 96.5720065155468
"1270" 253.8 45.8007741399769 93.6189105434788
"1271" 254 44.3302132502771 89.7816533306653
"1272" 254.2 43.9309901420884 86.3720805578982
"1273" 254.4 43.3070712262063 82.3299362843971
"1274" 254.6 43.4472217239904 78.2874901219961
"1275" 254.8 43.6164560844725 74.256003096264
"1276" 255 42.8082683903681 70.5613798291733
"1277" 255.2 42.0591908641821 66.6022825485045
"1278" 255.4 42.3953553564108 62.428354846428
"1279" 255.6 42.2605313539996 58.2439190922553
"1280" 255.8 40.9036210597928 54.525056503984
"1281" 256 40.4103302644177 50.4973103769293
"1282" 256.2 40.5951590940841 45.8640412767461
"1283" 256.4 39.4185879646099 41.9416916889645
"1284" 256.6 36.9970123369174 37.9221456535395
"1285" 256.8 34.3618866729011 34.5041434315446
"1286" 257 31.5561068255337 32.4892278754324
"1287" 257.2 28.9504673083554 30.9012200689011
"1288" 257.4 27.9249393992366 28.6442167823408
"1289" 257.6 29.206455880729 26.964377833462
"1290" 257.8 31.8884938277972 25.2692944444734
"1291" 258 34.9760522550934 23.4097267350085
"1292" 258.2 37.9849658891828 21.2615537935284
"1293" 258.4 41.3659422496099 19.3309824853272
"1294" 258.6 44.9909711289541 17.294992861726
"1295" 258.8 48.136052995696 15.3602021527582
"1296" 259 51.7703780008956 13.3990417402503
"1297" 259.2 55.5695021481154 12.0531025034336
"1298" 259.4 59.5111681973281 10.3451968348605
"1299" 259.6 63.3086649839864 9.13704415811308
"1300" 259.8 67.9220813857324 8.93232915148815
"1301" 260 72.5763962371154 8.12188104058988
"1302" 260.2 76.9849330254733 8.34655277070798
"1303" 260.4 81.4346945068821 8.5797797634378
"1304" 260.6 84.2814612405025 8.43348390030662
"1305" 260.8 83.6571371724449 9.19919578803023
"1306" 261 83.3849030700303 11.9859464026477
"1307" 261.2 83.3993586077487 15.2180941483045
"1308" 261.4 84.3010918280529 18.9621532270899
"1309" 261.6 85.4127065657404 22.7473231185586
"1310" 261.8 86.4502136542487 26.9325120360711
"1311" 262 86.8988729138896 31.0311693236615
"1312" 262.2 87.4825081277517 35.0645848492499
"1313" 262.4 87.4516702593089 39.235184472726
"1314" 262.6 87.6851323598943 43.2103440120553
"1315" 262.8 88.2672887987785 47.1870464466869
"1316" 263 88.6875073550154 50.9671913669378
"1317" 263.2 88.6831799010487 55.2080962542711
"1318" 263.4 89.217423763479 58.751494243159
"1319" 263.6 90.5959145543154 62.7330831808343
"1320" 263.8 91.6576459775284 66.8566615816755
"1321" 264 91.6076828026099 71.1177667677448
"1322" 264.2 92.2054255145224 75.523077304627
"1323" 264.4 92.4684494378391 79.502878344608
"1324" 264.6 92.1635347537404 84.4865679292461
"1325" 264.8 92.0330055715936 88.9153878013277
"1326" 265 90.2903297280538 93.1934885304481
"1327" 265.2 87.938857818782 95.7271296076628
"1328" 265.4 84.5819899560677 98.1296393187997
"1329" 265.6 80.3456998586788 100.300593237329
"1330" 265.8 76.2904806415502 102.219486496241
"1331" 266 72.2346546518066 104.661731073106
"1332" 266.2 67.9617566890245 107.24848403778
"1333" 266.4 64.3707798479683 108.31015660118
"1334" 266.6 59.8693499429257 108.064663560992
"1335" 266.8 55.6227085493449 108.414284658174
"1336" 267 51.5803764006608 107.868096764826
"1337" 267.2 47.0579411274279 107.228014688762
"1338" 267.4 42.3352436739363 107.223382456088
"1339" 267.6 38.3716909723507 107.155108226253
"1340" 267.8 35.6818667202706 108.16538878263
"1341" 268 35.918305924747 110.15833448374
"1342" 268.2 37.4781990062918 111.370557502018
"1343" 268.4 39.7071754756052 112.283063251412
"1344" 268.6 41.9939806095809 113.295660071388
"1345" 268.8 44.4759824794816 115.330877014512
"1346" 269 46.7359321867297 117.618019153828
"1347" 269.2 49.2784659440737 118.283983408913
"1348" 269.4 52.7414525017911 118.545531217912
"1349" 269.6 56.0986566458116 119.82426943708
"1350" 269.8 59.0932860924011 119.956867521059
"1351" 270 62.4149161156725 118.869889765614
"1352" 270.2 65.933754398282 118.846552424579
"1353" 270.4 69.7547866950521 118.818547224067
"1354" 270.6 73.9831151772387 117.794995930727
"1355" 270.8 78.2086072148277 117.426865942604
"1356" 271 82.1384050980769 116.232187686833
"1357" 271.2 85.8346333274904 114.205358045329
"1358" 271.4 89.3970216553763 112.605376016241
"1359" 271.6 93.1052196472725 110.841226242028
"1360" 271.8 96.1674530572911 108.135080472695
"1361" 272 99.915086671532 105.826325302371
"1362" 272.2 103.104244807642 103.535113864344
"1363" 272.4 105.373689022264 100.820903547593
"1364" 272.6 107.364649452598 98.126441692716
"1365" 272.8 108.511573976315 95.9398748813476
"1366" 273 109.512691111013 93.7763330297348
"1367" 273.2 110.141155448445 92.4928495237121
"1368" 273.4 110.614716604115 90.6369618793711
"1369" 273.6 112.790381391495 88.5418772693022
"1370" 273.8 115.011409834249 85.7988683446378
"1371" 274 115.076321643749 83.2326881424045
"1372" 274.2 114.592570637969 80.1941833577869
"1373" 274.4 114.695505694682 76.7285248305045
"1374" 274.6 115.538448175242 72.5190509246133
"1375" 274.8 117.366869522921 68.6543788825752
"1376" 275 119.206443709535 65.5485475076211
"1377" 275.2 119.304244169182 63.7548178384378
"1378" 275.4 117.65087142728 62.5408481146898
"1379" 275.6 115.501170552249 59.5810107940515
"1380" 275.8 114.803792682313 55.76422440822
"1381" 276 114.747435142282 51.3393524080711
"1382" 276.2 114.911596167757 46.8200793405777
"1383" 276.4 114.197848488515 42.600695512677
"1384" 276.6 113.871720144522 38.8730037277668
"1385" 276.8 114.407824080985 37.3669443005668
"1386" 277 117.137408141251 38.4150960307498
"1387" 277.2 117.416687429903 40.5289789944318
"1388" 277.4 117.327854064019 42.3174484593066
"1389" 277.6 117.119708577413 43.1974779535094
"1390" 277.8 117.655151326808 45.0831379421294
"1391" 278 117.797844059507 47.7322633816082
"1392" 278.2 117.093333978083 49.9393512522099
"1393" 278.4 116.674548110341 52.6530836751776
"1394" 278.6 116.126575906441 55.5831736230777
"1395" 278.8 116.194214836419 58.5501062934947
"1396" 279 117.143372413208 61.3798040305051
"1397" 279.2 117.961366875105 64.4713531110238
"1398" 279.4 117.704675878483 68.3483660663609
"1399" 279.6 115.68639754417 71.2162044568766
"1400" 279.8 114.10372636474 74.0803934687774
"1401" 280 112.233454853522 77.3706108128086
"1402" 280.2 110.531571140261 80.2817048986857
"1403" 280.4 108.025149735764 83.2466833126797
"1404" 280.6 105.915386922951 86.1958528030305
"1405" 280.8 104.4226229789 89.5145627429534
"1406" 281 103.844796707439 93.4816264721652
"1407" 281.2 104.357218168315 96.2453422201711
"1408" 281.4 103.781273385843 98.2476607906179
"1409" 281.6 101.528917897244 98.7565019362568
"1410" 281.8 99.2918392252458 98.4150900090233
"1411" 282 96.2212284106371 98.5279801125016
"1412" 282.2 92.8683923373328 98.9738960212407
"1413" 282.4 89.3718632894582 99.4019107849997
"1414" 282.6 85.9482289941154 99.7471932300668
"1415" 282.8 82.1489789674977 99.2034115625035
"1416" 283 78.6837508352893 98.759404824632
"1417" 283.2 74.6535741411154 98.5685667925616
"1418" 283.4 71.1001162267725 98.3559033404854
"1419" 283.6 66.9424330066889 98.2068243695917
"1420" 283.8 62.9629572501654 98.2316435908711
"1421" 284 58.9041145332868 97.254257202114
"1422" 284.2 55.7153314187729 95.7445431638643
"1423" 284.4 52.1940880541154 93.6229051163711
"1424" 284.6 49.755893784951 91.3856706957958
"1425" 284.8 48.427559766166 88.4989805082446
"1426" 285 47.2739372277103 85.3585635980041
"1427" 285.2 47.1407036845404 82.3347414443212
"1428" 285.4 46.3251651400119 79.2706802020953
"1429" 285.6 44.6105980339085 75.6356188700953
"1430" 285.8 42.6943858464197 72.2711531697516
"1431" 286 39.8929788082738 69.2571969800939
"1432" 286.2 36.1321601149519 67.2449926828231
"1433" 286.4 32.3195059058184 65.1696810551434
"1434" 286.6 28.7380147742036 62.38505137993
"1435" 286.8 25.3470678143095 59.9985877953711
"1436" 287 23.2515349933029 57.7145034985899
"1437" 287.2 24.1856892195347 55.982431323726
"1438" 287.4 25.3248322999958 54.4528614620016
"1439" 287.6 25.3251809311977 53.8586942850182
"1440" 287.8 25.480714717882 51.4215740334378
"1441" 288 25.777219925874 47.884701139716
"1442" 288.2 26.5256675727742 43.8240922046653
"1443" 288.4 27.2210290064768 39.6428699921663
"1444" 288.6 27.8595545078875 35.8908347481559
"1445" 288.8 28.4888787016547 31.2521376871352
"1446" 289 29.3692843415572 27.4868286976618
"1447" 289.2 30.7082791096154 23.4186194151378
"1448" 289.4 30.1704384023296 19.9062723134783
"1449" 289.6 29.2691704819771 17.2106565162328
"1450" 289.8 26.8179820218144 16.4686023023226
"1451" 290 24.5255965532185 17.2089906505361
"1452" 290.2 22.6176711735354 18.4576261877511
"1453" 290.4 21.0196680594057 20.5992133582098
"1454" 290.6 18.8665104336868 22.6735840162832
"1455" 290.8 15.8928641543871 24.4847723674037
"1456" 291 12.8618113966429 25.986226250547
"1457" 291.2 10.6547178327928 27.1490243296937
"1458" 291.4 10.3175041688545 28.625016912469
"1459" 291.6 10.345230474489 30.9295102047777
"1460" 291.8 10.3716496073746 33.1779897664082
"1461" 292 9.54932021765655 35.979690943677
"1462" 292.2 8.41298171723302 39.0679657391829
"1463" 292.4 6.51855754870158 42.0694983438194
"1464" 292.6 4.65700623028205 44.6144889438711
"1465" 292.8 3.22372363201194 47.5579037539573
"1466" 293 2.47305310340885 50.5750864075233
"1467" 293.2 0.854747813206289 54.4574796935075
"1468" 293.4 1.17340578711538 57.1915478382126
"1469" 293.6 2.06426441404641 60.1776548560608
"1470" 293.8 1.90758073594296 64.0857934556125
"1471" 294 1.8444218419467 68.3464029110699
"1472" 294.2 2.50049167022648 71.0335954103711
"1473" 294.4 2.32076587935862 73.3984905240468
"1474" 294.6 2.73128921511538 75.5774220753711
"1475" 294.8 5.04493156800822 76.3424541159069
"1476" 295 7.48381967268499 78.7178389856116
"1477" 295.2 9.47692445835538 82.1309183624912
"1478" 295.4 10.5207063551154 84.8999943349902
"1479" 295.6 11.8551228979515 88.1362610215842
"1480" 295.8 13.2824087956608 91.382857581262
"1481" 296 14.6936083944011 95.5099841496926
"1482" 296.2 16.8478995758522 97.6406044833185
"1483" 296.4 20.3491179817624 99.2358674672535
"1484" 296.6 23.3437392681608 101.176279312735
"1485" 296.8 26.8784823491154 104.367107824811
"1486" 297 30.3149899108801 108.361704214606
"1487" 297.2 33.0735031682716 111.713015026402
"1488" 297.4 36.4642344622174 111.973076242779
"1489" 297.6 39.6799424849351 112.628231635551
"1490" 297.8 43.6323304010815 114.61032338793
"1491" 298 47.3889281300894 116.588197511163
"1492" 298.2 50.9932195783654 118.851961742038
"1493" 298.4 55.2163819044354 119.816118485811
"1494" 298.6 59.3912960827866 119.98777020781
"1495" 298.8 64.0382702806907 119.688998043536
"1496" 299 68.7939675538181 118.666582970763
"1497" 299.2 73.7596457931439 117.7849352354
"1498" 299.4 78.5728439363316 116.603440052601
"1499" 299.6 83.4943797448478 116.318267919582
"1500" 299.8 87.3295523002754 114.238895813571
"1501" 300 90.6783243298545 111.352295867632
"1502" 300.2 94.4287659882036 108.166968786106
"1503" 300.4 98.4074210862049 105.386475130535
"1504" 300.6 102.590549906472 102.605632507727
"1505" 300.8 106.907531039338 99.719806927186
"1506" 301 106.661134532476 98.0489847780921
"1507" 301.2 106.500930677053 94.7296514683461
"1508" 301.4 105.930247685199 91.8270117202045
"1509" 301.6 106.120822100269 88.5947364881788
"1510" 301.8 107.013256679386 85.0805109861711
"1511" 302 107.982430811977 81.3478581060953
"1512" 302.2 109.801155258382 78.3296827981711
"1513" 302.4 112.537211047179 75.0429354737435
"1514" 302.6 113.806684279963 70.6963362262298
"1515" 302.8 115.394958912136 66.4761031012659
"1516" 303 117.307256636646 62.5023290189426
"1517" 303.2 119.171507016818 61.2171302786583
"1518" 303.4 118.75819815957 61.5131966837045
"1519" 303.6 118.990389876231 61.2243960716132
"1520" 303.8 117.864866403654 60.8716872989755
"1521" 304 115.757407059986 59.7347526986937
"1522" 304.2 114.235511604357 56.5532686757557
"1523" 304.4 113.058981982529 53.0955526057849
"1524" 304.6 111.832372616805 49.8275787481987
"1525" 304.8 111.196828960277 46.375483517726
"1526" 305 110.807312082852 42.9346283793382
"1527" 305.2 109.68337325042 38.6962252690233
"1528" 305.4 107.648746231577 35.4362444072063
"1529" 305.6 105.551595463115 31.9732593193286
"1530" 305.8 104.592897968962 27.9849393298766
"1531" 306 102.337390917984 24.655177497503
"1532" 306.2 99.4912577322143 24.2357473438107
"1533" 306.4 96.1696752633821 23.0421309200378
"1534" 306.6 93.6583853983048 20.6497321586764
"1535" 306.8 91.1163139121792 16.7714659753605
"1536" 307 88.3278683083388 13.2165085784882
"1537" 307.2 85.0742617445587 11.2545032182577
"1538" 307.4 81.4731324803507 10.819873581477
"1539" 307.6 78.3429802438596 10.9977195076967
"1540" 307.8 75.1597403859806 10.9427641215509
"1541" 308 71.4480356336792 10.0220188896903
"1542" 308.2 67.4597395831257 8.568358854
"1543" 308.4 63.2638937525587 6.22350338505155
"1544" 308.6 62.2480573935793 5.04304532362886
"1545" 308.8 64.7896558727649 5.79388089330928
"1546" 309 66.0182536309996 6.69027670515008
"1547" 309.2 68.8587198748427 7.72294387803781
"1548" 309.4 72.5261419329864 8.01051017388727
"1549" 309.6 75.98244287043 8.90788829565203
"1550" 309.8 79.7556423678154 9.84772377567114
"1551" 310 83.4726268800809 10.3522452191642
"1552" 310.2 86.5310241533219 10.5230888197298
"1553" 310.4 88.6905706089468 11.5072780603487
"1554" 310.6 90.9828174715989 13.3519628454481
"1555" 310.8 93.118820216882 14.3223111772045
"1556" 311 95.4595923773352 14.8627673786459
"1557" 311.2 97.3852710421477 15.6156615320808
"1558" 311.4 98.4818527327893 16.6445546808385
"1559" 311.6 99.6894567907442 18.6383888473608
"1560" 311.8 101.147260133424 21.474119408286
"1561" 312 102.829442771105 24.4697303615945
"1562" 312.2 104.93838602869 27.4197649380201
"1563" 312.4 107.096639192533 30.3174845723492
"1564" 312.6 108.708795389009 33.9164702973392
"1565" 312.8 111.012654218876 37.6590474433168
"1566" 313 112.016811689315 41.6893578231396
"1567" 313.2 112.350401945094 45.3426301113059
"1568" 313.4 113.283006305264 49.2425628509882
"1569" 313.6 114.484565332179 53.5101690500307
"1570" 313.8 115.787991118812 56.544492720159
"1571" 314 116.517006911229 60.6369987877732
"1572" 314.2 115.565413167837 64.2305700972062
"1573" 314.4 114.312549795852 68.2716335819755
"1574" 314.6 112.967602400012 72.7627924799381
"1575" 314.8 110.785912585214 76.454801478503
"1576" 315 107.202789617272 79.6262961929336
"1577" 315.2 104.60254004146 82.9549849757849
"1578" 315.4 102.950129867 86.8071651188711
"1579" 315.6 101.061861972699 90.8316973078711
"1580" 315.8 99.2984244812821 94.0340132432045
"1581" 316 96.4550501044167 97.4037957190287
"1582" 316.2 93.6829835576943 100.600924637621
"1583" 316.4 91.1801208398154 101.187912857814
"1584" 316.6 87.6088894538237 101.390684986538
"1585" 316.8 83.1541146866825 101.962619387655
"1586" 317 79.3357374493121 102.074209887666
"1587" 317.2 74.9752266896825 101.555709537058
"1588" 317.4 70.1766877796623 101.586772744402
"1589" 317.6 65.5523571494288 100.817458808117
"1590" 317.8 61.2150752013857 99.6456684140333
"1591" 318 56.1601081894816 97.4371596126247
"1592" 318.2 51.9965303730284 95.254167111632
"1593" 318.4 48.7337892861538 92.3895807358711
"1594" 318.6 45.4942033115457 89.0905818100167
"1595" 318.8 43.21748866326 85.4315039994675
"1596" 319 41.5987104216381 81.0919753460757
"1597" 319.2 39.9921431365131 76.984828126803
"1598" 319.4 38.5894681182188 73.0839132552677
"1599" 319.6 37.1318151212943 68.4357564659606
"1600" 319.8 34.9149831510831 64.3120822331131
"1601" 320 32.0427161164519 62.0058606737557
"1602" 320.2 28.5173448661946 60.0795668844504
"1603" 320.4 24.8094184213029 59.3494697003711
"1604" 320.6 21.9055544592101 60.2855663215817
"1605" 320.8 18.593375027479 60.8168699999772
"1606" 321 14.1679386513966 60.8302703545899
"1607" 321.2 13.9433290378427 60.4864098788863
"1608" 321.4 14.6856600095643 59.2872073524834
"1609" 321.6 15.5189156866154 57.2290172567045
"1610" 321.8 17.512853740786 55.3157734912064
"1611" 322 19.5130461420521 53.0275524561559
"1612" 322.2 22.1375161145228 50.2714329347415
"1613" 322.4 24.7520610034257 47.5668571069918
"1614" 322.6 27.5881847996487 45.4150679277045
"1615" 322.8 30.2790235951799 42.790676489855
"1616" 323 32.5990973024702 40.6925592924679
"1617" 323.2 35.4837384421996 38.4014038514132
"1618" 323.4 38.8692127763281 36.1828592205201
"1619" 323.6 42.3396639743966 34.4192778642774
"1620" 323.8 46.0558650682716 32.3664418888399
"1621" 324 49.0783211981154 29.7001642188557
"1622" 324.2 52.4293933635529 27.2018960454961
"1623" 324.4 55.9038963182669 24.8321232426136
"1624" 324.6 59.2403312118807 22.5299016750038
"1625" 324.8 63.1582827860245 20.9098763291893
"1626" 325 67.141025739595 19.2154251980854
"1627" 325.2 71.3191569794312 17.8373426018132
"1628" 325.4 75.8329192273996 16.9764070231817
"1629" 325.6 80.3090155438029 15.9843239662774
"1630" 325.8 84.8023368468194 14.9193231938303
"1631" 326 88.7875971774057 15.2052513816937
"1632" 326.2 90.0059076390303 17.624987215169
"1633" 326.4 90.6595700062122 19.5690001235647
"1634" 326.6 92.754091107561 22.6601860699364
"1635" 326.8 95.448957475479 26.2208425610075
"1636" 327 97.8124326272444 29.3015836898873
"1637" 327.2 100.432835628258 32.7793439219732
"1638" 327.4 102.920680082156 34.973098136912
"1639" 327.6 105.527991168752 37.3620695006439
"1640" 327.8 108.814951275452 39.9592872794132
"1641" 328 111.393658318115 43.3549236191052
"1642" 328.2 113.164345410249 47.1219585335258
"1643" 328.4 115.884744137897 50.6796861440274
"1644" 328.6 117.094848735477 54.3181139129562
"1645" 328.8 115.182532416105 56.9378548648168
"1646" 329 113.996963520168 60.3552611065185
"1647" 329.2 112.498570205909 64.5748703651211
"1648" 329.4 110.785110104053 68.3965531494336
"1649" 329.6 109.704584706705 72.7486337455817
"1650" 329.8 108.047559234857 77.3907648826937
"1651" 330 106.036169668918 81.6278065515572
"1652" 330.2 103.527308663152 85.5209496343341
"1653" 330.4 100.52185753843 89.6651393599997
"1654" 330.6 97.8280043834534 93.7289582135824
"1655" 330.8 95.2331467841544 97.6356351581893
"1656" 331 92.5692335631154 101.342001129413
"1657" 331.2 88.494906013403 104.254214628453
"1658" 331.4 85.0893958222692 107.67581255151
"1659" 331.6 80.6674036304846 110.114499302263
"1660" 331.8 77.3652126347444 111.006706486339
"1661" 332 74.9511698215923 110.408100409848
"1662" 332.2 70.3973567243615 110.833522422879
"1663" 332.4 66.1408539809725 111.031634216562
"1664" 332.6 61.6647210601654 111.220496671821
"1665" 332.8 57.0506716194336 110.411459482508
"1666" 333 52.7170917763725 108.799286177471
"1667" 333.2 48.0795169035509 108.016575390661
"1668" 333.4 43.5088879430154 106.1397566111
"1669" 333.6 39.2968563960826 104.481267479289
"1670" 333.8 35.8782550754846 101.899660149233
"1671" 334 31.9770099316608 99.3410454259621
"1672" 334.2 27.9465766690699 97.075033167053
"1673" 334.4 24.4005445777676 94.6953610994146
"1674" 334.6 20.4312417009308 94.4637627102019
"1675" 334.8 17.8616419022063 95.6646765788257
"1676" 335 18.337170082407 97.6041627657045
"1677" 335.2 19.0955563900654 98.8742705049211
"1678" 335.4 20.0783211858954 99.8102987979112
"1679" 335.6 21.469164890782 100.770416584649
"1680" 335.8 22.7663946961386 103.411002158185
"1681" 336 24.305614263479 107.431417319098
"1682" 336.2 25.4504225401154 109.860843923602
"1683" 336.4 25.9604439004725 110.555614280228
"1684" 336.6 27.0948550474487 110.781260094204
"1685" 336.8 28.6939190857767 111.295668735081
"1686" 337 30.8844683068297 112.036663321473
"1687" 337.2 33.300608182626 113.347808590392
"1688" 337.4 35.7085169351623 114.950491525215
"1689" 337.6 37.9898567988213 117.199256160945
"1690" 337.8 39.7127641836935 117.908035845559
"1691" 338 42.7563746085975 119.191203222639
"1692" 338.2 45.6596325644487 119.560582329079
"1693" 338.4 48.3149583183954 119.483770021171
"1694" 338.6 51.8565466447154 120.532744862691
"1695" 338.8 53.6113292281987 120.377389265288
"1696" 339 55.8858329380731 119.62054194654
"1697" 339.2 59.3685512093785 119.936102841055
"1698" 339.4 63.5600544724816 120.865751587935
"1699" 339.6 66.851357489383 121.244251434878
"1700" 339.8 69.0971232479154 120.106923392371
"1701" 340 72.6659928192421 119.384665230329
"1702" 340.2 76.2541627069443 118.808687202371
"1703" 340.4 78.6934801797338 117.742766962161
"1704" 340.6 80.9318443559554 116.336845496611
"1705" 340.8 84.6353647907069 115.06757277316
"1706" 341 87.98152285789 114.063725353005
"1707" 341.2 91.1938049510073 112.461364857209
"1708" 341.4 91.2180430022075 110.655422288068
"1709" 341.6 91.2635788806011 108.187260545043
"1710" 341.8 92.8043195758992 105.235101523952
"1711" 342 95.0034264193654 102.613190732121
"1712" 342.2 97.7287951068011 100.086266719443
"1713" 342.4 100.52185753843 97.4823758469283
"1714" 342.6 103.812314649663 94.7308518922204
"1715" 342.8 106.724700454079 92.5499050846362
"1716" 343 110.333432096282 90.4681911746711
"1717" 343.2 111.626445497012 88.3180434434401
"1718" 343.4 110.816490662561 85.6895870974796
"1719" 343.6 111.035524196736 81.9253493768194
"1720" 343.8 111.544864650833 78.3174641046182
"1721" 344 112.147199758833 73.8671370076755
"1722" 344.2 113.202235631081 69.9054729280263
"1723" 344.4 114.656000227825 66.1379886164679
"1724" 344.6 116.637461815456 62.3032916295773
"1725" 344.8 116.23539602461 59.629615404529
"1726" 345 114.874297871726 56.7516307559606
"1727" 345.2 112.831385843424 53.4977391290626
"1728" 345.4 110.502847315403 50.0007880300414
"1729" 345.6 108.710636858782 47.0508455271045
"1730" 345.8 106.870770946502 43.5403031931131
"1731" 346 104.956689428797 40.2725308732503
"1732" 346.2 102.949416550412 37.0968454238657
"1733" 346.4 101.407946757713 32.9644921234021
"1734" 346.6 100.575023401449 28.3605718450711
"1735" 346.8 98.1341448719356 24.5086029608768
"1736" 347 95.2194260613223 23.5584409450263
"1737" 347.2 91.8282178501716 24.0009780236633
"1738" 347.4 87.9085656410154 24.4788456369711
"1739" 347.6 85.0851159227418 25.2030046370195
"1740" 347.8 82.8691514217458 25.6658850750451
"1741" 348 79.9228070071257 26.6526551419175
"1742" 348.2 78.2290225868399 28.0858226758813
"1743" 348.4 75.1561171824057 29.8669446113389
"1744" 348.6 73.3116473101058 32.4884636076596
"1745" 348.8 72.5121271187985 34.8757894453216
"1746" 349 71.8345469856868 37.4688909756466
"1747" 349.2 71.1768976242954 40.2212576769111
"1748" 349.4 70.2177195948877 43.2706216798662
"1749" 349.6 69.0774606415426 46.2385446048566
"1750" 349.8 67.4759990074916 49.6178398048365
"1751" 350 64.8444010824423 52.2840688971019
"1752" 350.2 61.6897584724011 54.5645420286569
"1753" 350.4 58.1420264818921 56.7618202847692
"1754" 350.6 53.9879009435673 58.7290625980346
"1755" 350.8 50.3366116591923 61.5377466629385
"1756" 351 46.2603849974683 63.9467531496653
"1757" 351.2 42.5487230547378 65.6618119915446
"1758" 351.4 38.3658650488783 66.6998956338557
"1759" 351.6 34.6392016364943 66.6646889899185
"1760" 351.8 30.2833409752597 67.0973968178041
"1761" 352 26.0272676925793 68.4023249469278
"1762" 352.2 22.5704577676052 70.1923913484834
"1763" 352.4 21.5543328677856 71.5874174446158
"1764" 352.6 22.8887808871642 73.2928430239443
"1765" 352.8 24.5216843426538 75.8520489617173
"1766" 353 26.4890114921154 78.9143699118897
"1767" 353.2 28.9956059820384 82.1884402121404
"1768" 353.4 30.9278337593948 86.0587701387535
"1769" 353.6 33.2073837753654 90.4616999937211
"1770" 353.8 35.9852273877918 93.3556211949006
"1771" 354 38.4055633587121 96.8349927219518
"1772" 354.2 41.013588452305 100.617712174561
"1773" 354.4 43.7905053319231 104.533082328487
"1774" 354.6 46.0615723566069 107.910104407337
"1775" 354.8 49.8572629121154 110.392465401887
"1776" 355 53.3949565298654 112.571744172913
"1777" 355.2 56.9891318519855 115.278159173982
"1778" 355.4 60.1998778924487 118.78945407363
"1779" 355.6 61.9864981729725 119.865822385657
"1780" 355.8 62.8753263073404 119.792101116296
"1781" 356 64.4174811045769 120.431482439871
"1782" 356.2 65.8493162721032 121.098015898396
"1783" 356.4 66.2706775999725 120.821796307384
"1784" 356.6 66.8991095139231 120.181821634102
"1785" 356.8 67.5132750961154 119.67229649398
"1786" 357 69.3681522826496 119.331538489851
"1787" 357.2 69.0825180907779 119.947889459096
"1788" 357.4 67.7025360346576 119.883251374094
"1789" 357.6 66.8038817494368 119.833366480907
"1790" 357.8 65.624268505048 119.723287304764
"1791" 358 65.4314047721515 119.554781976624
"1792" 358.2 64.8695941273881 119.118493565894
"1793" 358.4 64.8379812331511 119.072970998193
"1794" 358.6 64.3650523353654 119.513443991228
"1795" 358.8 63.8406744044045 119.287314038684
"1796" 359 63.8827957741977 119.344782382006
"1797" 359.2 63.7876391462084 119.555927800104
"1798" 359.4 63.8369756733742 119.31270831143
"1799" 359.6 62.8396248121154 119.667520374217
"1800" 359.8 62.7003019039203 119.164910547188
"1801" 360 62.5753410162939 118.947783937014
"1802" 360.2 62.1185562776696 118.705453963166
"1803" 360.4 62.1138638577058 118.536526844468
"1804" 360.6 56.934888485874 116.512152149026
"1805" 360.8 55.0733904612225 116.666597488871
"1806" 361 54.9665056019706 115.441814135937
"1807" 361.2 54.609793369685 115.776730530789
"1808" 361.4 54.7402537817529 117.036594803021
"1809" 361.6 55.6043328751642 117.683021432749
"1810" 361.8 56.5780100176642 118.267227718249
"1811" 362 57.7474842739271 118.987385595583
"1812" 362.2 58.511667653127 119.583100185476
"1813" 362.4 59.3094210185385 119.322988462256
"1814" 362.6 60.1289076473954 118.922931987091
"1815" 362.8 62.850443447032 118.776231297621
"1816" 363 66.1766403709182 118.923882807963
"1817" 363.2 69.3472622771999 119.209129069427
"1818" 363.4 72.825373040677 119.427572399796
"1819" 363.6 74.3419974555154 118.112832604531
"1820" 363.8 75.9720425834271 116.451629808059
"1821" 364 78.8890697109904 113.972757394621
"1822" 364.2 81.5721743905923 111.714325745633
"1823" 364.4 84.3464052643 109.70106100791
"1824" 364.6 87.3953805117918 107.668675189651
"1825" 364.8 89.3026422085713 105.331850047651
"1826" 365 91.7166605428169 103.189161937311
"1827" 365.2 95.0245933137676 100.983339863154
"1828" 365.4 98.9665420501462 99.5748187259096
"1829" 365.6 103.042944943027 98.5791126887829
"1830" 365.8 105.177298795349 98.6472477737737
"1831" 366 104.865907334594 98.6713982439627
"1832" 366.2 105.062260283808 97.1281428293711
"1833" 366.4 104.590900682515 96.0947468221311
"1834" 366.6 104.098974428899 93.7878161999657
"1835" 366.8 104.259932620913 90.4808448691813
"1836" 367 103.755702066949 87.3480968647045
"1837" 367.2 103.510768172435 84.0315361446512
"1838" 367.4 103.627703277935 80.6733901561181
"1839" 367.6 104.0536306285 77.1952240967558
"1840" 367.8 104.263686151899 73.4486097774507
"1841" 368 105.507428664899 70.3135427606598
"1842" 368.2 107.086342008521 67.4332394022622
"1843" 368.4 109.785143678705 64.0062429139011
"1844" 368.6 111.719542096421 60.2728070722385
"1845" 368.8 113.158448138897 56.0511383801524
"1846" 369 114.570920572589 52.0492826193396
"1847" 369.2 114.055042507615 49.2491921421711
"1848" 369.4 112.664788477775 45.5838861868437
"1849" 369.6 111.269541231819 41.6977374158986
"1850" 369.8 110.269503799047 37.6615489853825
"1851" 370 109.167524893368 33.457173814129
"1852" 370.2 107.407796994349 30.5148152590733
"1853" 370.4 104.822373432988 27.7553728041584
"1854" 370.6 102.255750683986 24.4269161893711
"1855" 370.8 100.304438642434 20.7775885256129
"1856" 371 98.3215247666792 17.8818722485094
"1857" 371.2 94.9650694410245 16.4884969412007
"1858" 371.4 91.427927022456 14.7514899909316
"1859" 371.6 87.6778146278896 12.3030653182421
"1860" 371.8 83.9749099853154 9.85114018669745
"1861" 372 80.6674623742036 7.29401682310643
"1862" 372.2 77.5304102940622 5.06662373041369
"1863" 372.4 75.2621223551779 5.71608710099614
"1864" 372.6 72.7683094130284 7.08558516881678
"1865" 372.8 68.9372779170216 8.08536814774613
"1866" 373 65.1778165185259 8.74012332093956
"1867" 373.2 61.1861569613352 10.0050814149645
"1868" 373.4 57.7279981431374 11.6442829339865
"1869" 373.6 53.4018853185199 12.9163748688206
"1870" 373.8 49.1988717014725 14.6855082065497
"1871" 374 46.0218216464415 16.9197243080668
"1872" 374.2 43.3141525145154 19.7446109974378
"1873" 374.4 40.5570412389176 22.7377825091953
"1874" 374.6 38.7615768664958 25.9495214600342
"1875" 374.8 35.8828792278002 28.4260481050885
"1876" 375 32.8665967754904 31.0892282735075
"1877" 375.2 30.6681650700367 34.77050363127
"1878" 375.4 28.5631702421851 38.2606794976967
"1879" 375.6 27.038598145882 41.9271400305711
"1880" 375.8 25.5364502394527 46.1324868021784
"1881" 376 24.6683525461395 49.9568090727205
"1882" 376.2 25.7145985090107 52.9292388677316
"1883" 376.4 26.7384478836772 56.4670936201015
"1884" 376.6 27.5612584194117 61.1958500594822
"1885" 376.8 27.7111441813223 65.4735631759573
"1886" 377 28.3639060827898 70.1474737318479
"1887" 377.2 28.899148795433 74.0012106070417
"1888" 377.4 28.1642696989373 77.7862020041109
"1889" 377.6 27.1566758184011 82.1984266443711
"1890" 377.8 28.3433578112646 86.0698832229084
"1891" 378 29.7475843290154 89.8060907177711
"1892" 378.2 31.7628299819842 91.6478835027318
"1893" 378.4 34.4824371762582 92.9737870213711
"1894" 378.6 37.071874778874 95.3598556050608
"1895" 378.8 40.2583042519 98.0828457506327
"1896" 379 43.4184301955831 100.955845660532
"1897" 379.2 46.9972679622049 103.014772001341
"1898" 379.4 50.8047815642198 105.217898192431
"1899" 379.6 54.4163629440566 108.029508483636
"1900" 379.8 58.3057845793462 110.16842603631
"1901" 380 61.8152353184435 112.333734204746
"1902" 380.2 64.7774332427771 115.269084413753
"1903" 380.4 66.4458364510043 118.145144260816
"1904" 380.6 66.8527974344529 118.536057602471
"1905" 380.8 66.1332981089672 118.26054303326
"1906" 381 64.5013671353154 118.474200466359
"1907" 381.2 63.84971589653 118.832435425359
"1908" 381.4 63.3795010813715 118.442964568359
"1909" 381.6 61.5302608833439 117.968542925128
"1910" 381.8 60.8336915770788 117.673522143554
"1911" 382 60.0897245187518 117.417719855943
"1912" 382.2 59.3895621371904 117.494223059996
"1913" 382.4 57.9439078114048 117.804262360634
"1914" 382.6 58.7341636138686 117.362081162085
"1915" 382.8 59.7182134509415 116.641197215589
"1916" 383 60.8239423065891 115.744166511766
"1917" 383.2 61.1013371343362 114.944327010839
"1918" 383.4 61.9938621177477 114.15221945618
"1919" 383.6 63.4562870023654 112.895221356921
"1920" 383.8 65.7266548155916 111.798211776371
"1921" 384 68.1753755530154 110.649272748221
"1922" 384.2 70.8347624560692 109.227704120171
"1923" 384.4 74.1821094194838 107.766846765319
"1924" 384.6 77.4345327165364 106.243127447582
"1925" 384.8 80.2050793726392 104.682641039752
"1926" 385 83.9762529882705 103.948359503388
"1927" 385.2 87.9296353759023 103.683171460847
"1928" 385.4 92.2044910144963 103.699690781609
"1929" 385.6 95.5169933827624 104.157709964048
"1930" 385.8 97.5921276672422 104.348895948118
"1931" 386 97.6161267517404 103.351562565184
"1932" 386.2 97.7916836910699 101.371014741235
"1933" 386.4 98.0808362970245 98.7214326989166
"1934" 386.6 98.8967238630719 95.2823896375016
"1935" 386.8 99.861934247811 92.3754694729364
"1936" 387 101.278705046463 88.7516971512842
"1937" 387.2 103.159131627258 85.9009288174101
"1938" 387.4 105.368591084525 82.2218887441904
"1939" 387.6 106.988310180049 78.7364634710378
"1940" 387.8 108.794363685528 75.2218182494146
"1941" 388 111.462627115709 71.8368790529336
"1942" 388.2 112.973670772081 68.075682272928
"1943" 388.4 115.066368499625 64.0685582510211
"1944" 388.6 116.846250316115 60.4331552779185
"1945" 388.8 116.016165964328 60.2503669352499
"1946" 389 115.104331208434 59.9900279963162
"1947" 389.2 114.042916125621 59.0313305021623
"1948" 389.4 112.942588393081 56.3187596981987
"1949" 389.6 111.967164854797 52.8126364887448
"1950" 389.8 110.06365677453 49.7853360665945
"1951" 390 107.421866974334 46.8133764906836
"1952" 390.2 105.162124606115 44.0805369625002
"1953" 390.4 103.170512269184 40.6622449063598
"1954" 390.6 100.856778284713 37.290743480719
"1955" 390.8 99.0051704199239 33.7797411666903
"1956" 391 96.7222509832906 30.3345600477835
"1957" 391.2 93.7721736923601 27.1545932907009
"1958" 391.4 91.6747488282054 23.6414832944211
"1959" 391.6 90.2959391282856 19.2160170990839
"1960" 391.8 89.5988691603954 15.5521735945311
"1961" 392 90.645483572479 14.2573993677045
"1962" 392.2 91.1606472969654 15.0848085661311
"1963" 392.4 92.8750680501827 15.3030620425346
"1964" 392.6 94.2211728783501 16.3540066568609
"1965" 392.8 95.7775342752111 18.0517478350733
"1966" 393 97.7378363945529 19.8465766315274
"1967" 393.2 99.9498444134984 21.9340264841052
"1968" 393.4 102.377198585632 24.3682861678873
"1969" 393.6 104.168162523147 26.9138498908399
"1970" 393.8 106.867053153595 29.3814094042691
"1971" 394 109.114839473966 32.2052845107328
"1972" 394.2 111.314935485318 33.7714545527116
"1973" 394.4 113.704804062951 33.9083202758986
"1974" 394.6 113.691964364368 33.458930825514
"1975" 394.8 113.919196143404 32.9082798347629
"1976" 395 113.673087754873 32.7807244309185
"1977" 395.2 113.588096265083 32.3294055136615
"1978" 395.4 113.086831622757 31.7312029636343
"1979" 395.6 113.052966448459 31.5388163177149
"1980" 395.8 112.492660241333 31.1584636418761
"1981" 396 111.429794789383 31.7278217733402
"1982" 396.2 111.238707547051 32.7021249359518
"1983" 396.4 110.889396050631 34.6542842377501
"1984" 396.6 111.061583166357 37.2288915871817
"1985" 396.8 111.738502306084 39.9489526360586
"1986" 397 111.617396895541 42.7209976497328
"1987" 397.2 111.774662417355 45.664366906219
"1988" 397.4 112.536943737051 48.9133258762421
"1989" 397.6 112.839027942982 51.9668332332378
"1990" 397.8 112.994816285782 55.3985042288045
"1991" 398 112.616513051922 59.4122875805324
"1992" 398.2 112.777091258084 62.8831063300274
"1993" 398.4 112.562070889115 67.3011663641211
"1994" 398.6 112.381684386926 71.1702518514238
"1995" 398.8 112.131166962222 75.5815653823605
"1996" 399 110.443520623016 80.1012758759096
"1997" 399.2 109.195929910758 84.4378840721211
"1998" 399.4 107.840337783264 88.4491934851119
"1999" 399.6 105.523776116187 92.1021141509426
"2000" 399.8 103.552995012721 96.3321190602396
"2001" 400 101.416802118252 99.9753704186725
"2002" 400.2 97.8868089973554 101.796600168611
"2003" 400.4 94.4238566916868 103.268800008071
"2004" 400.6 90.543253706045 105.243033267709
"2005" 400.8 86.3264108407676 106.763313161241
"2006" 401 82.2423547790245 109.018806115053
"2007" 401.2 78.2095242052873 111.055782955215
"2008" 401.4 74.5325521234035 112.372516260422
"2009" 401.6 71.318252635336 112.628701103798
"2010" 401.8 67.4455410340284 113.017424893936
"2011" 402 63.6334035111439 113.895790534785
"2012" 402.2 59.7585994879605 115.12791332847
"2013" 402.4 56.3906365382904 117.148567674409
"2014" 402.6 54.9684668749672 119.270282292149
"2015" 402.8 55.8494832059588 119.155926279696
"2016" 403 56.4087191137939 118.943147379193
"2017" 403.2 57.1573448728077 119.038375143679
"2018" 403.4 57.8293947751524 118.91927769263
"2019" 403.6 58.9416706516404 119.217631602221
"2020" 403.8 60.0833695164231 119.677506806448
"2021" 404 60.2080236881507 119.495988714724
"2022" 404.2 59.6186843913559 119.000957625447
"2023" 404.4 58.8353248754271 118.464738913072
"2024" 404.6 57.3854495992495 117.649773920566
"2025" 404.8 55.7309044852505 116.524493257263
"2026" 405 53.8092466081448 115.715830396783
"2027" 405.2 51.3640681949351 114.869285255338
"2028" 405.4 48.8299629704632 113.83023363898
"2029" 405.6 45.2957330263427 111.72739889328
"2030" 405.8 42.1543948514487 109.479932865657
"2031" 406 38.882979247938 107.9537575105
"2032" 406.2 35.7714002506154 106.439381280982
"2033" 406.4 32.0633131329279 104.763394421809
"2034" 406.6 28.3159838758608 103.088227156189
"2035" 406.8 25.3657549625067 100.368088799197
"2036" 407 22.244924653336 97.8173535125917
"2037" 407.2 18.8336744832137 95.2361232016498
"2038" 407.4 15.5217379392023 93.9785089423277
"2039" 407.6 13.3558250935712 94.4209385390476
"2040" 407.8 12.8517184992497 95.3939317994458
"2041" 408 12.9910643623725 96.0302059372568
"2042" 408.2 12.8518039845124 95.9501844040329
"2043" 408.4 13.8449224021858 94.9467403298359
"2044" 408.6 13.762108971438 93.9579338105647
"2045" 408.8 14.7749264854231 92.6062863152788
"2046" 409 15.4979148070713 89.8675660197094
"2047" 409.2 16.7313755569189 86.9833543160854
"2048" 409.4 18.8499164372733 85.3141935003711
"2049" 409.6 20.3378447823535 83.311200521514
"2050" 409.8 22.2678347037477 80.75509346843
"2051" 410 24.4837628905343 78.2931918349928
"2052" 410.2 26.7162028253654 75.521783381514
"2053" 410.4 29.0740708067088 73.4631517087997
"2054" 410.6 31.7291648408426 71.1737459081552
"2055" 410.8 34.8709215315941 69.664923001552
"2056" 411 38.289576942868 68.0730815420412
"2057" 411.2 41.7419619938092 66.6235665567895
"2058" 411.4 45.4887650521566 65.077769590268
"2059" 411.6 49.6374625274718 64.2095004274899
"2060" 411.8 53.3128621825566 62.9845310323711
"2061" 412 57.1235672343801 62.217044343577
"2062" 412.2 60.8910101036299 61.628315362041
"2063" 412.4 65.10334539196 61.1859067186527
"2064" 412.6 68.6432704737378 61.3140454858507
"2065" 412.8 73.2860146594163 61.5640337642837
"2066" 413 77.2653198880566 63.3052717381359
"2067" 413.2 81.1775261017367 64.6835818907401
"2068" 413.4 85.4125490128047 65.5494928252352
"2069" 413.6 89.7721246810245 67.3788638330681
"2070" 413.8 93.7116814103154 68.9341620288283
"2071" 414 97.7582836145454 70.6116686486211
"2072" 414.2 100.762693598983 73.6340419827895
"2073" 414.4 103.907162955782 76.8127134804015
"2074" 414.6 106.868923361792 79.3308520011653
"2075" 414.8 109.064781560952 82.0275363703813
"2076" 415 108.771756569445 81.5519853250206
"2077" 415.2 109.814375392478 80.2425125603162
"2078" 415.4 110.701726050892 77.7195117888711
"2079" 415.6 111.126955448648 74.9381818644255
"2080" 415.8 112.457676638785 71.5020311490309
"2081" 416 114.85021217399 68.4817498994024
"2082" 416.2 117.166752375522 65.4146669005274
"2083" 416.4 119.625484101504 63.0425105127012
"2084" 416.6 120.006528127201 63.5372087246854
"2085" 416.8 120.470713801666 65.4193862540242
"2086" 417 119.742703485649 65.523023932041
"2087" 417.2 119.260198400096 66.1452862711929
"2088" 417.4 119.557272948174 66.4630403532241
"2089" 417.6 119.898959985744 66.7086142745426
"2090" 417.8 119.725974228479 67.300182851856
"2091" 418 119.908031112729 67.5489238152325
"2092" 418.2 120.360761144758 68.2655703909783
"2093" 418.4 123.517509189244 68.0078675159357
"2094" 418.6 123.058310485265 67.4180076212212
"2095" 418.8 122.815566025383 67.5797729920246
"2096" 419 122.614828103757 67.7034971079089
"2097" 419.2 122.261029609552 67.9279119422546
"2098" 419.4 122.036698468058 67.9265666825731
"2099" 419.6 123.557829503022 68.4673145696735
"2100" 419.8 122.389325442509 68.4213868341287
"2101" 420 122.228029431024 68.4253208831893
"2102" 420.2 122.108001594185 68.4384212665611
"2103" 420.4 122.063617341076 68.497536001589
"2104" 420.6 121.995920536449 68.4095846869469
"2105" 420.8 121.649724219115 68.0922790424024
"2106" 421 121.61009385121 68.169276405908
"2107" 421.2 121.42460453936 68.0780364246265
"2108" 421.4 121.772414672236 68.049078806547
"2109" 421.6 121.574934525561 67.9531067117081
"2110" 421.8 121.414418909678 68.0679371138399
"2111" 422 121.249655515666 68.2052951392997
"2112" 422.2 120.916434766742 68.4685089602393
"2113" 422.4 120.355462221534 68.7577078854528
"2114" 422.6 119.542296151465 69.3761385270216
"2115" 422.8 118.43060263731 70.0416421273323
"2116" 423 116.534673630515 71.1802960998411
"2117" 423.2 114.477303866322 72.4375642385258
"2118" 423.4 112.495934328493 73.8835912727579
"2119" 423.6 110.400507632765 75.5852114925111
"2120" 423.8 108.418100970635 77.3534091832911
"2121" 424 107.059662851267 79.1415332900107
"2122" 424.2 105.714231645159 80.8545381927448
"2123" 424.4 104.011415255888 82.9154070856666
"2124" 424.6 102.310998204231 85.4639899838327
"2125" 424.8 100.493737441805 88.1299625340874
"2126" 425 98.7440837231577 90.2182349955542
"2127" 425.2 96.4306090417505 92.4351944398441
"2128" 425.4 94.5295702100154 95.5739686476283
"2129" 425.6 92.8853258528545 98.8835839384581
"2130" 425.8 91.2051167306378 101.7010344837
"2131" 426 88.8882346428539 104.44020850874
"2132" 426.2 86.0506250879745 106.466300888991
"2133" 426.4 82.9789773652725 107.558543304457
"2134" 426.6 79.5992358173058 108.577349609752
"2135" 426.8 75.3835659659842 109.531619083994
"2136" 427 71.7455250755154 110.207872443621
"2137" 427.2 67.7375158925699 110.358349820189
"2138" 427.4 63.8123033113923 111.043237499725
"2139" 427.6 59.2111646810815 111.837818982168
"2140" 427.8 54.7138464774336 112.305704105189
"2141" 428 50.9014963692893 113.378673225067
"2142" 428.2 48.3233469214692 115.69891220571
"2143" 428.4 49.7046324411289 115.666604747925
"2144" 428.6 50.2791896738654 115.384589251246
"2145" 428.8 51.2814473892049 115.867310282341
"2146" 429 52.1495770990297 116.939227088771
"2147" 429.2 53.4808208854698 118.000165423283
"2148" 429.4 53.4647367250779 117.839878445584
"2149" 429.6 53.2359225965904 117.888562302709
"2150" 429.8 52.9389510681279 118.200138988309
"2151" 430 52.2914557683654 117.804262360634
"2152" 430.2 51.1609084195737 116.980337901454
"2153" 430.4 50.2204181706694 116.129759280574
"2154" 430.6 48.8399882856228 114.838409660117
"2155" 430.8 47.5029987765184 113.826948031491
"2156" 431 45.3560925790725 111.803775645757
"2157" 431.2 43.8402203967241 109.704100356849
"2158" 431.4 42.7363405266676 106.566513697267
"2159" 431.6 42.0445937806527 103.886721681192
"2160" 431.8 41.4808967341013 100.240252682019
"2161" 432 40.2658164337572 97.2250261271323
"2162" 432.2 39.6939281675439 93.437442803514
"2163" 432.4 39.2320110945841 89.8965615522618
"2164" 432.6 38.2565952429011 86.193284863314
"2165" 432.8 37.662614592264 81.9615862583576
"2166" 433 37.0096546419635 78.1360977055357
"2167" 433.2 35.3796910553568 74.2120357376125
"2168" 433.4 33.8261398949541 70.4179801847905
"2169" 433.6 32.4038326390824 66.1145642201294
"2170" 433.8 31.7512938668086 61.8220195349621
"2171" 434 31.8663648018313 57.3121240431098
"2172" 434.2 32.0194976615154 53.0270594550711
"2173" 434.4 32.4262783343821 48.7774996598045
"2174" 434.6 33.0239701741037 44.0438688510572
"2175" 434.8 34.0732235569218 39.7502910900486
"2176" 435 34.7785446189449 35.2229303239393
"2177" 435.2 35.5007041939771 30.191637313903
"2178" 435.4 36.2217259290216 25.9523437126211
"2179" 435.6 37.6039105649615 22.1043573791294
"2180" 435.8 39.0689201732154 18.2126922932378
"2181" 436 39.5362852016154 14.6845002591972
"2182" 436.2 37.680948756456 13.7628332000854
"2183" 436.4 35.6091207268654 14.1018814907774
"2184" 436.6 33.0567200491049 14.2747091835711
"2185" 436.8 30.0516449103575 14.0861232949185
"2186" 437 26.7446017420216 12.9862097649961
"2187" 437.2 25.6659029798989 13.1576907050412
"2188" 437.4 26.1268035951054 13.4490309667311
"2189" 437.6 24.9889702706005 13.6438435181731
"2190" 437.8 23.4417230285549 14.0923854637008
"2191" 438 22.514819073748 15.2094392403711
"2192" 438.2 22.6161833073401 15.6995598694048
"2193" 438.4 22.7768673863341 16.2115152995274
"2194" 438.6 22.1126991742122 17.3201200137905
"2195" 438.8 21.3015911414345 19.2367336340307
"2196" 439 20.2142032404487 21.3457689651045
"2197" 439.2 18.4261360908175 23.4131870793073
"2198" 439.4 15.9732983531154 25.7907474710764
"2199" 439.6 14.0047771737132 28.4260481050885
"2200" 439.8 11.5415299697785 30.9522612496343
"2201" 440 8.76193795876801 33.350581790108
"2202" 440.2 7.10760153301861 35.9728425630163
"2203" 440.4 4.98016932488959 38.5944420950808
"2204" 440.6 4.02952540511537 40.2451127669024
"2205" 440.8 4.5174831454947 41.3800901601642
"2206" 441 5.3581458463707 43.3217771631903
"2207" 441.2 5.31509587618855 46.3813567341638
"2208" 441.4 5.44415518456365 49.554501480647
"2209" 441.6 5.24121251578205 53.3429635946378
"2210" 441.8 5.05861506792027 56.9208180961516
"2211" 442 5.21827179595875 60.6132948106362
"2212" 442.2 5.89234338006886 64.3280545313246
"2213" 442.4 6.48522518619972 68.1587061125157
"2214" 442.6 5.9183007400788 72.6278927802858
"2215" 442.8 6.09112447483538 76.1538389437311
"2216" 443 7.50480382142306 78.9228768726788
"2217" 443.2 9.60674807735539 81.8141487321312
"2218" 443.4 12.1838521768992 84.8036708905198
"2219" 443.6 14.1038382395154 88.7480282229211
"2220" 443.8 15.851111417586 92.7446865172535
"2221" 444 17.9581017589808 96.496500990775
"2222" 444.2 19.9955922038568 98.9658185396987
"2223" 444.4 22.7262204704541 101.087763208871
"2224" 444.6 25.6049744674963 102.073804505562
"2225" 444.8 29.6224815688881 104.292046168735
"2226" 445 33.8417491863881 106.935727137462
"2227" 445.2 36.8242381364081 109.024419331396
"2228" 445.4 39.2163627119368 110.824534633871
"2229" 445.6 41.9583070935841 114.256746561184
"2230" 445.8 45.6746845782458 117.166136196762
"2231" 446 49.1681990881923 117.436551413863
"2232" 446.2 53.0294748198545 116.432350524154
"2233" 446.4 57.5845904952023 115.783232429154
"2234" 446.6 61.9816600256806 115.438917613545
"2235" 446.8 66.1062161666595 115.074348985253
"2236" 447 70.7782422306676 114.053654948252
"2237" 447.2 75.196472911479 113.302985542053
"2238" 447.4 80.0076792557361 112.436138180078
"2239" 447.6 84.5510795705916 112.0207665518
"2240" 447.8 88.8566655929064 110.740246164819
"2241" 448 92.8180621661987 108.985366698038
"2242" 448.2 97.1751497850284 107.197940059632
"2243" 448.4 100.989984740718 104.734384178179
"2244" 448.6 103.463057992453 102.402227351246
"2245" 448.8 105.189616666609 101.264170597042
"2246" 449 104.160628116687 100.933492284995
"2247" 449.2 103.76963291191 99.3298091351519
"2248" 449.4 104.137201298221 96.8087083984106
"2249" 449.6 105.732081957823 93.6118226123102
"2250" 449.8 106.50672637433 90.8502435391569
"2251" 450 107.584006601943 87.740552172716
"2252" 450.2 108.895672821495 84.8038523774056
"2253" 450.4 110.068562069012 81.4597750190263
"2254" 450.6 111.153983944577 77.3920994750195
"2255" 450.8 111.752836997349 73.9416444759711
"2256" 451 111.975626265357 70.2949437850263
"2257" 451.2 112.124463184621 66.9521742197869
"2258" 451.4 111.351324529311 64.3970684521429
"2259" 451.6 110.38183712261 62.8051870638557
"2260" 451.8 109.595463084732 60.0193043303179
"2261" 452 109.793441101311 56.5272171134146
"2262" 452.2 110.735586870081 53.2970030490608
"2263" 452.4 111.608086093318 49.4784985793262
"2264" 452.6 111.956697709213 45.3680303845885
"2265" 452.8 111.363699021423 42.2498444549426
"2266" 453 109.169346979249 40.4558056819045
"2267" 453.2 106.668865396328 38.7429207209166
"2268" 453.4 104.167730928669 35.8762545033073
"2269" 453.6 101.432517812452 33.1716658300559
"2270" 453.8 98.1765090220515 30.3490829794988
"2271" 454 95.0027358682005 27.6310735944775
"2272" 454.2 92.0405703723422 25.1549991660309
"2273" 454.4 88.4270487193966 22.8771467375586
"2274" 454.6 85.1292353125516 20.8029036760094
"2275" 454.8 82.133624359243 17.6125572942009
"2276" 455 78.9308480564664 14.0824597392648
"2277" 455.2 78.0087032946466 10.7224104086836
"2278" 455.4 77.895190423697 7.75782845593235
"2279" 455.6 77.7385580771463 8.20297897784536
"2280" 455.8 77.0441194013223 9.05848570568148
"2281" 456 75.0268170457404 9.78782787872341
"2282" 456.2 72.8010348587558 10.8683708117869
"2283" 456.4 70.242424361467 12.2777080640525
"2284" 456.6 66.360054650743 13.1543589736477
"2285" 456.8 62.6483057946417 14.344403968508
"2286" 457 58.9323526660831 15.8208666072744
"2287" 457.2 55.665822897696 17.7807844683066
"2288" 457.4 51.7882184241891 19.8666907514448
"2289" 457.6 48.2616887560186 22.3162354159518
"2290" 457.8 45.3703996717786 25.2760686360956
"2291" 458 43.276000267299 28.0858226758813
"2292" 458.2 40.6787330488154 31.4460465233045
"2293" 458.4 39.0126632716487 34.5271937475711
"2294" 458.6 37.3439411839863 37.8741304025647
"2295" 458.8 35.9261899501923 41.3724650518107
"2296" 459 35.0362034517132 44.8769584344581
"2297" 459.2 34.2869884311703 48.5498565593821
"2298" 459.4 32.8772288822188 52.3166108917849
"2299" 459.6 31.5745160157016 56.2381795208884
"2300" 459.8 31.3703795665154 59.9985877953711
"2301" 460 31.4389143607317 63.9476411361153
"2302" 460.2 31.4421643911389 68.1866398125358
"2303" 460.4 31.870358821152 72.5044020207492
"2304" 460.6 32.6396161948686 76.4828153663192
"2305" 460.8 34.5298591853686 80.2806524244597
"2306" 461 36.9455645009382 83.1499187380547
"2307" 461.2 39.1994455415073 86.2352394459793
"2308" 461.4 41.5715845188412 89.5544004112582
"2309" 461.6 44.4168418783966 91.6004965516368
"2310" 461.8 46.5604743901858 94.0471175052162
"2311" 462 49.2992151170109 96.504214391789
"2312" 462.2 51.2172185275416 99.4181463382892
"2313" 462.4 51.6183485263762 103.89872678548
"2314" 462.6 51.3741494077996 107.425205662687
"2315" 462.8 49.6032601792893 109.630721789589
"2316" 463 48.3513089317154 109.617174977171
"2317" 463.2 49.4860485015373 109.290993134434
"2318" 463.4 51.0489274745781 108.41504701855
"2319" 463.6 52.544047374898 106.712512614675
"2320" 463.8 54.6100244639435 105.26240395734
"2321" 464 57.6834225857946 104.479099067465
"2322" 464.2 61.3112467520699 103.964536584439
"2323" 464.4 64.6204129444361 103.222504415635
"2324" 464.6 68.0915803080245 103.265259363917
"2325" 464.8 71.7204405118442 103.289263731066
"2326" 465 75.5112613289351 102.316831077273
"2327" 465.2 78.9106262447422 101.195303669386
"2328" 465.4 83.0502307893412 100.013577458113
"2329" 465.6 86.7502039308412 99.6366701771453
"2330" 465.8 91.0438060398654 98.9274170489493
"2331" 466 94.7705905809415 97.912729048545
"2332" 466.2 99.0394136335713 96.91813403393
"2333" 466.4 103.000279124507 95.451724792719
"2334" 466.6 105.85232612485 93.6064717468775
"2335" 466.8 108.413971641067 92.8408351223952
"2336" 467 107.888420605115 94.5629532491302
"2337" 467.2 107.034097434922 96.7763627004679
"2338" 467.4 106.838162114329 96.8101478974385
"2339" 467.6 105.012676486569 100.345051342034
"2340" 467.8 104.636573570164 100.428478203949
"2341" 468 104.269191421774 100.902527069566
"2342" 468.2 104.195320478739 101.190858435724
"2343" 468.4 103.320989645752 101.950162963657
"2344" 468.6 102.65767909528 103.851034289232
"2345" 468.8 102.324551219401 104.2313494118
"2346" 469 102.055209360502 104.367284857019
"2347" 469.2 101.856151052511 104.629230769034
"2348" 469.4 101.892492720189 104.672337577927
"2349" 469.6 101.794347195586 105.188662232577
"2350" 469.8 101.538566632761 104.639836024928
"2351" 470 101.120048684818 105.014050497006
"2352" 470.2 100.958874188362 104.737155719592
"2353" 470.4 101.135906396089 104.772562161137
"2354" 470.6 101.656886893115 110.881070726016
"2355" 470.8 98.6071320467764 108.629635312642
"2356" 471 100.120055943872 109.508754711574
"2357" 471.2 100.012454385782 109.531707761329
"2358" 471.4 99.9442821657592 109.40269924496
"2359" 471.6 99.6662580684487 109.190920761454
"2360" 471.8 99.7300310742732 109.220529657016
"2361" 472 99.5693230995954 108.994021605971
"2362" 472.2 98.8965121941279 109.334808605846
"2363" 472.4 98.6110250627308 109.596203469487
"2364" 472.6 98.2045402841524 108.966133569297
"2365" 472.8 97.0583153285371 108.302358903299
"2366" 473 95.3003378443006 107.119753210186
"2367" 473.2 92.8760893898427 106.173645633722
"2368" 473.4 90.1648290030058 105.257235465659
"2369" 473.6 87.5357863921725 104.676458962657
"2370" 473.8 84.579671677157 103.889789652288
"2371" 474 81.6105927828213 103.550593628136
"2372" 474.2 77.6375797121601 103.107779967192
"2373" 474.4 74.028060340479 102.698756299189
"2374" 474.6 70.4932264737769 101.659985775694
"2375" 474.8 67.2595289317063 100.255711832553
"2376" 475 63.9363437427721 98.6782755935502
"2377" 475.2 60.5874672477241 97.2353884276755
"2378" 475.4 57.8494183064441 95.4137596962752
"2379" 475.6 55.5414321764397 93.3088723082495
"2380" 475.8 52.4287692115385 90.5420907731788
"2381" 476 50.1556886337128 87.7319476516179
"2382" 476.2 48.7825205472293 84.5155317429787
"2383" 476.4 48.1487840860754 81.2273459742511
"2384" 476.6 48.0140694377084 77.7376267124525
"2385" 476.8 47.2239088221722 73.944299959087
"2386" 477 46.574579974544 70.1376697759536
"2387" 477.2 45.8524864912241 66.2512884017733
"2388" 477.4 45.8216819044771 62.5674381287754
"2389" 477.6 47.1475401410728 59.2776523792222
"2390" 477.8 47.8853104677259 55.7554053006869
"2391" 478 48.1588487625174 51.6068961342371
"2392" 478.2 48.6406683794247 47.7121875642371
"2393" 478.4 49.3236878380254 43.4421816643011
"2394" 478.6 49.4830654220566 39.2229904136358
"2395" 478.8 48.16441433565 35.3809447152919
"2396" 479 46.6489485257391 31.6520504705494
"2397" 479.2 45.2654015080854 27.3687193959111
"2398" 479.4 43.7393248667404 23.3355863921524
"2399" 479.6 41.8925838864654 20.8450825411611
"2400" 479.8 40.3736475441654 20.4672958098711
"2401" 480 38.4524546854184 18.1285036433408
"2402" 480.2 37.7607562947036 17.07660834893
"2403" 480.4 39.0148967962767 17.6216458385647
"2404" 480.6 40.5980569427225 17.7966385047283
"2405" 480.8 42.6605188153762 18.2024381088385
"2406" 481 45.5688035855879 17.8501372488217
"2407" 481.2 48.8172928577856 17.0739273855839
"2408" 481.4 52.6241287920529 16.4873904899024
"2409" 481.6 56.4451210252005 16.502151021052
"2410" 481.8 60.339473181696 16.0176959651131
"2411" 482 64.1576167702241 15.8529128301972
"2412" 482.2 68.0298073674558 15.8350785957648
"2413" 482.4 72.0902482170303 15.7563557629669
"2414" 482.6 76.646994871567 14.9791070131131
"2415" 482.8 80.9387306522676 14.7395341846429
"2416" 483 84.4531634462767 16.2229010403066
"2417" 483.2 87.3113769936154 18.7106199652774
"2418" 483.4 90.0005805300439 21.6078890339426
"2419" 483.6 92.7911900730186 24.3682861678873
"2420" 483.8 95.1242159205484 28.1021291561134
"2421" 484 96.4639421331154 31.1690894694378
"2422" 484.2 98.2193832422023 34.4078124631429
"2423" 484.4 98.9833317393341 36.8210148157774
"2424" 484.6 100.378935643584 39.1984098387149
"2425" 484.8 102.661972975696 41.8232811353711
"2426" 485 104.745115405691 44.7816860289469
"2427" 485.2 107.803753027507 47.0613819367624
"2428" 485.4 110.891762883837 50.0168913984433
"2429" 485.6 114.123888366176 53.1021997921287
"2430" 485.8 115.472162124003 56.5633673150902
"2431" 486 115.537628236595 60.7502665493811
"2432" 486.2 115.072914924669 64.6266617024881
"2433" 486.4 114.777186388303 68.9807594349336
"2434" 486.6 113.620415609224 73.3591315420233
"2435" 486.8 112.617709582973 77.4373441271671
"2436" 487 111.416301972592 81.3696688905223
"2437" 487.2 109.813894504891 86.1193916766408
"2438" 487.4 108.510678641012 90.1445274624746
"2439" 487.6 106.538858798301 92.0031290328014
"2440" 487.8 105.486683653615 94.086560898514
"2441" 488 103.134878863269 97.178074990525
"2442" 488.2 100.009981554944 99.4686772176283
"2443" 488.4 96.1306112194667 101.535128382452
"2444" 488.6 92.8683923373328 104.799025360719
"2445" 488.8 90.0154429208688 107.65274799707
"2446" 489 89.3035295696788 110.317125418766
"2447" 489.2 90.1851998323881 109.856758564962
"2448" 489.4 90.4153417024336 109.797747829053
"2449" 489.6 91.525235293657 110.132141999204
"2450" 489.8 92.2933583727404 110.013137015121
"2451" 490 92.6777163132386 109.680130540357
"2452" 490.2 92.3500508297388 109.532199517462
"2453" 490.4 92.0012552299904 109.228785983663
"2454" 490.6 91.5473362192725 108.799286177471
"2455" 490.8 91.0226391454632 108.63728887898
"2456" 491 90.3784599924904 108.736538094954
"2457" 491.2 89.6111096730439 108.409815320471
"2458" 491.4 88.0638054333126 108.298459568399
"2459" 491.6 85.6885817561154 108.771466830543
"2460" 491.8 83.6565598935067 109.664588820632
"2461" 492 81.9699353543482 111.072622234563
"2462" 492.2 79.9967433745296 113.328275857443
"2463" 492.4 77.8316563342354 115.329414213171
"2464" 492.6 75.2254998140073 116.02449688679
"2465" 492.8 72.3953264527206 116.533357458845
"2466" 493 68.8798395066417 117.578779232897
"2467" 493.2 65.5787203228478 118.923882807963
"2468" 493.4 61.7075628544354 119.514927689731
"2469" 493.6 57.8462838663279 119.349078016459
"2470" 493.8 54.3728670512458 119.045756419675
"2471" 494 50.3674148797351 118.430187355427
"2472" 494.2 46.9417953540011 117.128398647885
"2473" 494.4 42.6613251732582 115.791833579895
"2474" 494.6 38.6405022305154 115.23263660628
"2475" 494.8 36.6270559212972 115.409668814008
"2476" 495 36.6918709918859 116.044082594486
"2477" 495.2 37.2863420200231 116.501821357063
"2478" 495.4 37.7177558923923 116.66959341854
"2479" 495.6 38.5811542904011 116.527500754228
"2480" 495.8 38.6983327517063 116.235819116735
"2481" 496 38.9242595691868 115.987805423814
"2482" 496.2 39.0695383809249 116.002024201133
"2483" 496.4 39.1285578981935 115.699005828512
"2484" 496.6 39.3287802368203 115.597148824158
"2485" 496.8 39.4947842086564 115.654611737486
"2486" 497 40.0657221478498 115.346047864356
"2487" 497.2 40.6759663159514 115.807846173027
"2488" 497.4 41.071064426234 116.009777992744
"2489" 497.6 41.8103989344374 116.993356936693
"2490" 497.8 42.7830558913336 117.753575244317
"2491" 498 43.4805027788612 118.4720259531
"2492" 498.2 44.0742107930245 118.34840346228
"2493" 498.4 44.3333593487492 118.858056747625
"2494" 498.6 44.8667549817425 119.072735241015
"2495" 498.8 45.4006035341582 118.997858761485
"2496" 499 45.9076992918337 119.214614574456
"2497" 499.2 46.070740691282 119.230613964121
"2498" 499.4 46.6756699957774 119.137817504061
"2499" 499.6 47.3230347330058 119.710338912412
"2500" 499.8 48.3888525188316 119.571839557304
"2501" 500 49.8408063970309 120.042925833709
"2502" 500.2 51.209884672237 120.366570630371
"2503" 500.4 51.633486062979 120.862260812008
"2504" 500.6 51.6897732264615 120.03202515064
"2505" 500.8 52.7560388620725 119.932588818285
"2506" 501 54.8284256563237 120.150197932038
"2507" 501.2 57.3662610350754 120.569095476011
"2508" 501.4 59.9835051941154 121.518755248996
"2509" 501.6 62.4034174522754 121.654420930851
"2510" 501.8 64.7745302569373 121.903113189494
"2511" 502 64.339429252668 121.888581742595
"2512" 502.2 63.9550108345097 121.606294766737
"2513" 502.4 64.347712879403 120.820064094001
"2514" 502.6 66.4200235676943 120.018096705687
"2515" 502.8 69.1750174193154 119.203721928757
"2516" 503 72.6813221757592 118.600613730823
"2517" 503.2 76.169307043466 118.115732560696
"2518" 503.4 79.6620327056943 117.184183759358
"2519" 503.6 82.6412354560748 116.356073427209
"2520" 503.8 85.3306896172505 115.761340902331
"2521" 504 87.34646445821 114.213983713709
"2522" 504.2 90.4043369976289 112.340313104358
"2523" 504.4 93.7701020388654 110.775850776746
"2524" 504.6 96.750635958407 108.390341777621
"2525" 504.8 99.8341632823554 105.623800456731
"2526" 505 103.478074562467 102.648389389385
"2527" 505.2 106.520636047794 99.6457937264069
"2528" 505.4 107.754120309598 97.4818002742332
"2529" 505.6 108.160144458836 94.8607582277665
"2530" 505.8 109.584782560049 91.5933292060045
"2531" 506 110.859268072464 88.28504096772
"2532" 506.2 112.36062044584 84.7501322591987
"2533" 506.4 112.728361816823 81.3932284681015
"2534" 506.6 113.088498530994 78.1881607871294
"2535" 506.8 114.172467241655 74.2077099603037
"2536" 507 115.171525631015 70.4104420391711
"2537" 507.2 115.790351548249 66.4940961993378
"2538" 507.4 117.826076998463 62.745382260529
"2539" 507.6 118.585886810715 59.1114597322045
"2540" 507.8 117.072394684696 56.7194944509518
"2541" 508 115.119202778509 53.2910341470378
"2542" 508.2 114.000457576899 48.8809651500984
"2543" 508.4 112.748151409682 45.2203324992045
"2544" 508.6 113.001796050244 41.7060210924034
"2545" 508.8 113.64253842789 39.6832853512098
"2546" 509 112.856548854164 39.9408386598711
"2547" 509.2 110.211815717564 39.6341863184401
"2548" 509.4 107.163341881977 37.8650418582009
"2549" 509.6 104.519912022764 35.3417679016796
"2550" 509.8 101.363736785696 32.9450207392421
"2551" 510 98.8193135064011 30.3645634671514
"2552" 510.2 96.0493441240509 27.2160300685324
"2553" 510.4 93.4411016570312 24.2123655769185
"2554" 510.6 91.4839081082754 20.7983460383211
"2555" 510.8 90.0329886352288 17.3053545739175
"2556" 511 87.7800402582054 13.6554505209411
"2557" 511.2 85.6595786071898 10.6310850171265
"2558" 511.4 82.7095440307643 9.04005513321156
"2559" 511.6 79.7823204082033 9.16194120805245
"2560" 511.8 76.2957048112324 9.02762521224347
"2561" 512 72.0906046305347 8.80201546391953
"2562" 512.2 68.101808835582 8.80480736970447
"2563" 512.4 64.4158528819306 9.22767488231679
"2564" 512.6 59.9468491134565 8.51970452013584
"2565" 512.8 56.7602981017016 9.43900320964699
"2566" 513 54.4110760093462 11.8240387141404
"2567" 513.2 52.5398427945133 14.5735684534324
"2568" 513.4 50.3328273269785 17.8373426018132
"2569" 513.6 47.6209463783735 21.2022650077582
"2570" 513.8 45.374373864197 24.3182882632691
"2571" 514 43.4166448453048 28.2997597288027
"2572" 514.2 41.2681875231686 31.542355392435
"2573" 514.4 38.5139242019904 34.9913131854961
"2574" 514.6 36.5094193021045 38.9417612440885
"2575" 514.8 33.8290391817308 42.9474680779206
"2576" 515 32.1430539333912 46.7476253043367
"2577" 515.2 31.772268334898 50.9433903701211
"2578" 515.4 30.9657863978517 54.9226269557887
"2579" 515.6 29.3647556106619 59.6091169383711
"2580" 515.8 29.4516156515423 64.2302542978318
"2581" 516 28.9278409061868 69.1372432614068
"2582" 516.2 28.3414946709231 73.5401899002942
"2583" 516.4 28.8745204912404 78.0494801538295
"2584" 516.6 29.3083154569661 82.2507436251622
"2585" 516.8 29.9800866284972 86.787101468662
"2586" 517 30.6115237709267 90.9431496600315
"2587" 517.2 31.5387026035637 92.9223052414229
"2588" 517.4 33.7444766507444 94.6426487043228
"2589" 517.6 35.5694523988376 97.5608882260378
"2590" 517.8 38.1731372021154 100.990395494621
"2591" 518 40.6579612697754 103.401220099451
"2592" 518.2 42.9676577520809 106.077019187337
"2593" 518.4 45.2041110942733 109.427222524108
"2594" 518.6 46.3000957515154 111.889088309671
"2595" 518.8 45.592237789558 113.828568047289
"2596" 519 43.5235729097547 113.917954801355
"2597" 519.2 41.635776540131 113.05182109734
"2598" 519.4 40.3034247684336 111.485454876053
"2599" 519.6 38.9261141923154 109.844366310421
"2600" 519.8 36.0344638996417 108.532122835213
"2601" 520 32.0231206462317 107.278538342813
"2602" 520.2 28.4363657771154 106.067426309085
"2603" 520.4 25.2193364982954 104.187951230591
"2604" 520.6 23.4121917218154 100.964430770821
"2605" 520.8 22.6561236930677 97.8390816953235
"2606" 521 20.9107837337928 94.0144699027098
"2607" 521.2 19.0156866418545 90.3265140948059
"2608" 521.4 16.6535009766083 86.6965407674697
"2609" 521.6 15.2322218613237 83.9726827707045
"2610" 521.8 14.8528206568231 80.6405432163711
"2611" 522 14.8438328678154 77.6694369643997
"2612" 522.2 14.7089291941589 75.0186160631538
"2613" 522.4 14.7633422240354 72.7576530706911
"2614" 522.6 15.8259310018181 69.6353599462765
"2615" 522.8 15.6025971759708 66.3145850667205
"2616" 523 15.2355947298566 62.2712647962182
"2617" 523.2 14.199563606778 57.5022203746
"2618" 523.4 12.9975659625536 54.2396704042251
"2619" 523.6 11.5053236902277 52.8130692875734
"2620" 523.8 10.9318144819487 51.9019214237378
"2621" 524 9.69204495724303 50.2079533795094
"2622" 524.2 10.0962829853077 51.0557377327173
"2623" 524.4 12.2613045061524 51.3004053223711
"2624" 524.6 15.2607437170131 51.5630030971666
"2625" 524.8 19.5843705381262 51.6503646431537
"2626" 525 23.4779411030509 50.8816194546292
"2627" 525.2 27.0711238482767 50.0440477191453
"2628" 525.4 30.7894188714904 49.4341907992461
"2629" 525.6 34.9194327509279 49.7344079181836
"2630" 525.8 39.2267583626312 49.659161465329
"2631" 526 43.4037726902122 49.361426754726
"2632" 526.2 47.5442829246256 49.4232617700956
"2633" 526.4 51.0294567535717 49.7589073996818
"2634" 526.6 54.8400807836308 49.1857525592783
"2635" 526.8 58.4684635603854 48.5715128509911
"2636" 527 62.5772153694558 48.6956463283924
"2637" 527.2 67.2393472600254 49.0116149194011
"2638" 527.4 71.7950279134144 49.264479783287
"2639" 527.6 76.118186231193 50.5075989500313
"2640" 527.8 79.9633601582154 51.7885421298111
"2641" 528 82.9956689734297 54.0786307689711
"2642" 528.2 86.1229915581539 56.7030651592173
"2643" 528.4 89.1001966669519 60.2457519930827
"2644" 528.6 91.3994962613092 63.5713867794834
"2645" 528.8 94.0361066190329 67.4266402226907
"2646" 529 96.1964267969942 71.2932426483711
"2647" 529.2 97.9757591156638 75.0623154580486
"2648" 529.4 99.6848825538749 79.077729777523
"2649" 529.6 99.6992833750364 82.6750159825422
"2650" 529.8 99.1131553583341 84.8212694469805
"2651" 530 99.6751675324977 87.4161906256505
"2652" 530.2 99.3560129071462 91.7494504298788
"2653" 530.4 98.407039906017 93.2568450759121
"2654" 530.6 98.7499667285502 94.153488602719
"2655" 530.8 99.4515713911413 92.7090817202932
"2656" 531 100.598999835588 90.956257807182
"2657" 531.2 102.259268485275 88.7675017657711
"2658" 531.4 104.928442091915 87.0232832610888
"2659" 531.6 107.582095211969 85.5723820460228
"2660" 531.8 109.608218883778 83.3580870612813
"2661" 532 112.396969112778 81.6523207687951
"2662" 532.2 112.99092643952 82.290324262315
"2663" 532.4 112.90285788899 83.4926058462774
"2664" 532.6 112.566170582347 84.8632272448974
"2665" 532.8 111.943244971882 85.6041329161378
"2666" 533 110.904748093371 85.3307667283286
"2667" 533.2 110.026182864649 85.2492816908712
"2668" 533.4 108.65786302992 86.4256103362004
"2669" 533.6 106.984131948633 88.4433903859229
"2670" 533.8 105.421771844115 91.12740666226
"2671" 534 103.865666821855 94.3893979901931
"2672" 534.2 102.540462568697 97.4633590396249
"2673" 534.4 101.482496957145 100.660507865744
"2674" 534.6 101.70557075024 102.390056386965
"2675" 534.8 101.88112768957 102.450911208371
"2676" 535 101.255790040384 102.636927140073
"2677" 535.2 101.119889196343 104.362859051826
"2678" 535.4 99.0183589745661 104.826134885568
"2679" 535.6 95.3186488367318 105.491985023303
"2680" 535.8 91.7753122007692 107.379215514256
"2681" 536 88.3814945388011 109.978826487243
"2682" 536.2 84.8995239159595 112.268611642618
"2683" 536.4 81.2016640747866 114.91931384959
"2684" 536.6 79.8215528205384 116.71153643391
"2685" 536.8 78.4979760587529 116.243047931884
"2686" 537 75.9048861314768 117.66373673119
"2687" 537.2 73.5224858605779 118.701582716696
"2688" 537.4 69.8886964491694 118.529741858844
"2689" 537.6 65.3080519788551 118.280500697672
"2690" 537.8 60.6770834326085 118.504579820878
"2691" 538 55.9714218452934 117.891029840672
"2692" 538.2 51.507104736907 117.494223059996
"2693" 538.4 46.8503187955712 116.798330278739
"2694" 538.6 42.010570646086 115.956385926106
"2695" 538.8 37.6011018808966 115.005260864481
"2696" 539 35.0817122746779 114.31760138259
"2697" 539.2 32.2394341454683 114.627603002224
"2698" 539.4 32.9350364007241 115.196203891067
"2699" 539.6 33.923322850733 114.650513052636
"2700" 539.8 34.2424774760846 114.45260546331
"2701" 540 34.2005344607154 113.763541639387
"2702" 540.2 34.1486050131154 112.239612080971
"2703" 540.4 33.5064417548475 110.01081873621
"2704" 540.6 31.8142764791731 106.869907470487
"2705" 540.8 30.9181103077665 103.275140231325
"2706" 541 29.5580418452754 100.207559072051
"2707" 541.2 28.9137816663412 97.4066354314195
"2708" 541.4 27.5432688119257 94.3391733591298
"2709" 541.6 26.6776614384748 90.5781355520118
"2710" 541.8 25.9210331589904 86.8017558014128
"2711" 542 24.8280328372624 83.0690085600182
"2712" 542.2 23.4255616169064 79.2628627222069
"2713" 542.4 21.8723569432861 76.7458346463711
"2714" 542.6 19.9724991042617 73.8628003756516
"2715" 542.8 19.5109919708654 69.809544145514
"2716" 543 19.1231439091029 66.0694647788586
"2717" 543.2 18.3344654236779 61.7025227947461
"2718" 543.4 18.4430017875036 56.8919849595358
"2719" 543.6 18.6308642008801 53.1988848331594
"2720" 543.8 17.9478250234875 49.260966842499
"2721" 544 17.3092739672433 44.782051986999
"2722" 544.2 16.2178498214642 41.2586993504176
"2723" 544.4 14.0456143134184 39.9821461750075
"2724" 544.6 11.6700272174389 39.6811914218711
"2725" 544.8 8.14146359502626 38.9555930760741
"2726" 545 6.97612815150932 39.5297305330378
"2727" 545.2 5.34853337415539 39.6837878942511
"2728" 545.4 6.00586943028042 40.0070108928566
"2729" 545.6 5.73800423115539 40.6185179510511
"2730" 545.8 5.17327148850537 40.1394687969411
"2731" 546 5.61183109807577 39.2679409910939
"2732" 546.2 6.15043337025221 37.7290541614343
"2733" 546.4 7.6332500014947 35.8513946613711
"2734" 546.6 9.70635819956993 33.195911545462
"2735" 546.8 10.9599932519642 29.7557228762316
"2736" 547 12.9419950564648 25.9973127372748
"2737" 547.2 15.3125107193289 22.4430945956633
"2738" 547.4 17.7259172096154 19.4597516363277
"2739" 547.6 20.0712091093762 16.7546225317298
"2740" 547.8 22.2048320651154 13.6246957532677
"2741" 548 22.7763382139741 12.9234146449364
"2742" 548.2 24.7507415619259 12.3847506038132
"2743" 548.4 27.2972682168573 10.5064739456292
"2744" 548.6 28.4965932292288 8.55229820010309
"2745" 548.8 30.2336115026466 8.34907237383988
"2746" 549 32.4876657226102 6.91812666609279
"2747" 549.2 35.1547380603654 6.51531375546488
"2748" 549.4 38.7656301015941 6.28889929227539
"2749" 549.6 42.7818756766154 5.54623453280447
"2750" 549.8 46.9090104032122 4.6434717972421
"2751" 550 51.1188098184849 3.631148002382
"2752" 550.2 55.442531795467 2.5965753329096
"2753" 550.4 59.7841332077939 2.2224407825497
"2754" 550.6 63.8701834371669 1.45750434114433
"2755" 550.8 66.8803849534904 2.29604613796489
"2756" 551 68.982767975009 3.92307100134986
"2757" 551.2 72.4262876776466 5.80534083905863
"2758" 551.4 76.6102971408886 7.83759910169072
"2759" 551.6 81.0945007869864 9.49301214569372
"2760" 551.8 84.9534008125648 12.0499116139217
"2761" 552 89.0033174194958 14.2188285823494
"2762" 552.2 92.6739300300509 15.4816500544034
"2763" 552.4 96.2174231262502 16.5528948931689
"2764" 552.6 98.7037562191594 18.4664427807777
"2765" 552.8 100.650389172778 21.8129395011914
"2766" 553 102.952389954294 25.4463732396238
"2767" 553.2 105.264616936905 28.9188134067711
"2768" 553.4 107.363659871473 32.6536339407396
"2769" 553.6 109.769481978286 36.7339190501052
"2770" 553.8 112.484176717715 38.0898271658132
"2771" 554 113.515463091147 37.4985318274336
"2772" 554.2 112.557743435149 38.1189805399045
"2773" 554.4 111.371274935529 40.2474910013022
"2774" 554.6 110.037074434183 44.0171544272363
"2775" 554.8 109.744622136349 48.2854589364456
"2776" 555 109.284389182452 52.5111199714722
"2777" 555.2 109.102409552998 56.8745343253924
"2778" 555.4 108.716558637894 61.5277733707501
"2779" 555.6 109.168702464828 65.4470364863818
"2780" 555.8 110.430230408694 68.2184727246869
"2781" 556 112.608807391955 70.7830358257011
"2782" 556.2 114.049141434024 74.4562180930984
"2783" 556.4 113.274625525218 77.7195117888711
"2784" 556.6 111.451193785627 80.9592011902802
"2785" 556.8 108.576485785815 83.9294082310378
"2786" 557 105.719158506243 87.3158925561153
"2787" 557.2 102.47317512765 90.3079568175218
"2788" 557.4 98.2325781893622 92.5674559541114
"2789" 557.6 94.121707673657 95.6243525759545
"2790" 557.8 90.256012715479 98.1254242662348
"2791" 558 86.7991000105343 101.498286544628
"2792" 558.2 83.3343176205184 105.618995045162
"2793" 558.4 80.6254606151154 109.759575259262
"2794" 558.6 78.8279028135769 113.67366374931
"2795" 558.8 77.4647548140769 116.097370851717
"2796" 559 75.2292393990496 114.970349414305
"2797" 559.2 71.6429025957344 113.615742442371
"2798" 559.4 67.5864151631576 111.968262432244
"2799" 559.6 63.548245399157 109.704805919996
"2800" 559.8 59.0417995398766 106.973423547864
"2801" 560 55.344219985733 103.808331695268
"2802" 560.2 52.2939523764231 100.533516220063
"2803" 560.4 48.7993758545884 96.5351646777225
"2804" 560.6 45.8139404624706 92.4989058887132
"2805" 560.8 44.967239929782 88.2839087849961
"2806" 561 43.718460356544 83.278744616764
"2807" 561.2 42.8168281894231 78.4135688289096
"2808" 561.4 43.3369081151491 73.2712294726857
"2809" 561.6 43.5799090992918 67.7513488547123
"2810" 561.8 43.523011611456 62.6264461052393
"2811" 562 44.5507224854904 57.4360465885189
"2812" 562.2 46.1282866216898 52.8513832387222
"2813" 562.4 48.3328823535347 47.7867918920163
"2814" 562.6 50.5850619883275 42.743848615553
"2815" 562.8 54.3285410841448 38.524233876077
"2816" 563 57.5855865843507 34.7708039502829
"2817" 563.2 61.510841888233 31.2006544277829
"2818" 563.4 65.8068434886827 28.0132936642461
"2819" 563.6 70.5110204802972 25.5599223188257
"2820" 563.8 74.8418183886654 23.0066457975111
"2821" 564 79.4286491274591 21.3882321071524
"2822" 564.2 81.4290004885049 21.8427428890659
"2823" 564.4 83.5445250180851 22.0428824586439
"2824" 564.6 85.6301611275654 21.0631862210811
"2825" 564.8 86.3826882339372 19.3856465485989
"2826" 565 88.3884088619212 17.1038557389828
"2827" 565.2 89.5412885670271 14.2815821986947
"2828" 565.4 89.1321211155312 13.2505165140741
"2829" 565.6 89.5482379489854 12.8180881783911
"2830" 565.8 91.241552840971 13.9888295442062
"2831" 566 93.0141347293513 16.0190134936857
"2832" 566.2 95.1007941336154 18.1101857274024
"2833" 566.4 98.1018331402665 20.2770891122665
"2834" 566.6 100.718977482381 23.0306499197181
"2835" 566.8 103.338887407412 25.5667960968547
"2836" 567 105.246792183724 28.5107156826972
"2837" 567.2 106.824704501051 31.9608739500486
"2838" 567.4 109.122428267821 35.0560541744448
"2839" 567.6 111.579926988855 38.7597259522298
"2840" 567.8 111.516426305648 42.743335478719
"2841" 568 109.847820380538 46.2185467518247
"2842" 568.2 109.040772522218 50.6874236986392
"2843" 568.4 108.261492689189 55.2921399655185
"2844" 568.6 107.482198313406 59.9525213499195
"2845" 568.8 107.230647602182 64.3649888477378
"2846" 569 107.482376520158 68.8279749897009
"2847" 569.2 108.872346980694 73.5644726986659
"2848" 569.4 109.07871356134 78.6844367772812
"2849" 569.6 108.141811283164 83.7422328124796
"2850" 569.8 105.845962971313 87.6646048350572
"2851" 570 103.787848867844 92.3302327957568
"2852" 570.2 100.836002163746 96.4830193072635
"2853" 570.4 98.9361547635011 99.9527338541854
"2854" 570.6 99.4807957555916 102.228356432943
"2855" 570.8 101.481907232724 101.999350794458
"2856" 571 102.425842174885 101.052810696063
"2857" 571.2 102.211133881923 99.8594320444865
"2858" 571.4 101.751879785067 99.3873904429443
"2859" 571.6 101.078089925074 98.6265237653295
"2860" 571.8 100.207189814282 98.4750628764961
"2861" 572 98.6060318466154 98.373269357053
"2862" 572.2 97.086689805506 98.5927155312149
"2863" 572.4 95.0475083198467 97.9574638582069
"2864" 572.6 92.1358224043 97.3877900673711
"2865" 572.8 88.6186009726231 97.6873830342942
"2866" 573 84.8080389489849 98.307844410719
"2867" 573.2 81.2294226687241 99.3351443523711
"2868" 573.4 77.4978916119336 101.542145875371
"2869" 573.6 73.2366420708868 102.890456889843
"2870" 573.8 68.5827744335916 103.749147398371
"2871" 574 63.7422080680201 104.027340867657
"2872" 574.2 58.8025290470831 104.856836018549
"2873" 574.4 54.2960851793948 105.492220400533
"2874" 574.6 49.6567999710124 106.328437240562
"2875" 574.8 44.7438874669864 107.105716128323
"2876" 575 40.0449225148616 107.101309500908
"2877" 575.2 35.0494219612786 108.141954751473
"2878" 575.4 32.1410885632129 110.12633687803
"2879" 575.6 33.617063025889 110.321161922465
"2880" 575.8 34.0966755655154 111.668388157371
"2881" 576 34.8834994278118 111.14445712355
"2882" 576.2 35.1088098932663 109.483432154579
"2883" 576.4 35.0219639045699 107.407813024735
"2884" 576.6 35.0036502279085 105.331652547216
"2885" 576.8 35.3025927375598 102.22732608676
"2886" 577 35.3097035774112 98.517804103174
"2887" 577.2 34.7709947159683 94.7359517322094
"2888" 577.4 34.4062237570685 90.4990242841836
"2889" 577.6 35.7154417941499 86.3818808497332
"2890" 577.8 37.4380795283407 82.8237742175824
"2891" 578 38.3567448918439 78.9992017475854
"2892" 578.2 40.1304779193461 75.5674356431404
"2893" 578.4 42.422696997382 72.1024765401378
"2894" 578.6 43.7689828486671 68.1729991158539
"2895" 578.8 45.6769423803154 64.3736437556712
"2896" 579 46.9608532054602 60.2940484455091
"2897" 579.2 47.9910483889904 56.2783297134024
"2898" 579.4 48.8521768295347 51.3422839091453
"2899" 579.6 51.0488123657094 47.4236921054998
"2900" 579.8 53.6796985395793 43.6769482726392
"2901" 580 57.2957706661055 40.3630867672127
"2902" 580.2 60.4187961519389 36.6990665266064
"2903" 580.4 63.5114305298532 33.0305669009634
"2904" 580.6 66.9457604187725 29.4195616514854
"2905" 580.8 71.0572102340096 26.5265635658904
"2906" 581 75.0367428806882 23.7891419057401
"2907" 581.2 78.647559596233 21.0018636528123
"2908" 581.4 82.3284410290566 18.0922872505182
"2909" 581.6 85.4617055287367 14.5855296150799
"2910" 581.8 87.7249579512868 13.5106044545997
"2911" 582 89.1536678343731 15.0408023744536
"2912" 582.2 90.8428556508813 17.4841147775307
"2913" 582.4 94.020897666479 20.6659652874317
"2914" 582.6 97.3517681727283 23.9453124414679
"2915" 582.8 100.472577552442 27.7996808217589
"2916" 583 103.638108209159 31.3894133213929
"2917" 583.2 106.11957379624 35.2144475306524
"2918" 583.4 108.302751304052 39.2199032437222
"2919" 583.6 109.166901027007 43.2344074288494
"2920" 583.8 109.818655292006 47.6211183619206
"2921" 584 109.91281308161 51.3489108503492
"2922" 584.2 111.227926038541 54.7821642957648
"2923" 584.4 113.68179960299 57.7915862723711
"2924" 584.6 114.847537236786 61.265438055503
"2925" 584.8 115.06698345361 65.0412104702132
"2926" 585 114.099878499744 66.5473194218351
"2927" 585.2 111.393658318115 68.5315402078257
"2928" 585.4 109.1034003438 72.6267569957081
"2929" 585.6 106.629814783021 76.5080524389396
"2930" 585.8 104.086846370485 79.9039352911755
"2931" 586 101.846753935903 83.7806520009336
"2932" 586.2 98.7540307722754 88.0716471679312
"2933" 586.4 95.6417258794487 91.7404626408711
"2934" 586.6 92.5787794174536 95.6351712108711
"2935" 586.8 89.3452803579487 99.5839729554545
"2936" 587 85.5679006454957 103.388932568188
"2937" 587.2 82.6880105057069 107.349467198526
"2938" 587.4 82.1777801737297 109.366800854814
"2939" 587.6 82.6415450513507 109.08909831518
"2940" 587.8 81.6979165981589 107.954303752936
"2941" 588 79.2623126156154 105.961712790757
"2942" 588.2 76.8569186607633 103.690635344737
"2943" 588.4 73.4964505804632 101.327654678762
"2944" 588.6 70.3538158798354 98.3017483451311
"2945" 588.8 68.0481484063954 95.5442946775712
"2946" 589 65.5612842532939 92.3756710624068
"2947" 589.2 64.8014039436709 88.5597839753711
"2948" 589.4 63.8461396935389 84.4619396250535
"2949" 589.6 62.972365815812 80.0672771234835
"2950" 589.8 62.013081104482 75.9192909387378
"2951" 590 60.8963275152091 71.9383037552774
"2952" 590.2 59.676028201747 67.546123034708
"2953" 590.4 58.3823472264487 63.2795847119166
"2954" 590.6 58.1171299981946 59.0615440503117
"2955" 590.8 57.2411485412185 54.6343293938041
"2956" 591 57.6275883434389 49.9105289307241
"2957" 591.2 58.4375443433705 45.2901016549936
"2958" 591.4 60.0297789593035 41.1266038928167
"2959" 591.6 61.2241907076515 36.7628367700206
"2960" 591.8 62.9045366216154 32.13614815293
"2961" 592 64.8246279466254 27.2168257616811
"2962" 592.2 65.2162968074718 22.8021928783216
"2963" 592.4 64.3470913006979 18.7940836329537
"2964" 592.6 61.5141256621254 15.6144889316511
"2965" 592.8 58.7810611890086 13.8973383920313
"2966" 593 55.5990659425411 12.039686324985
"2967" 593.2 52.5001008703297 9.18058934170787
"2968" 593.4 52.1742170920235 7.50348014115685
"2969" 593.6 54.5130064900464 8.0333267832332
"2970" 593.8 57.1598414808654 8.10971007630863
"2971" 594 61.2503104026733 8.66632884277114
"2972" 594.2 64.9140405114558 9.47095906010518
"2973" 594.4 69.2815623204257 9.68522041809528
"2974" 594.6 74.1530170946618 10.8208655630412
"2975" 594.8 79.0504575890055 11.9096367046898
"2976" 595 82.5171762062583 14.2507417462173
"2977" 595.2 86.3670148618573 16.6291233320163
"2978" 595.4 90.8244611890824 19.356661882492
"2979" 595.6 95.061282597398 22.520484566882
"2980" 595.8 99.5168911089541 25.1681671752744
"2981" 596 103.077078603994 28.3767014462196
"2982" 596.2 105.002236570084 32.415851733308
"2983" 596.4 105.979585415863 37.2466419073272
"2984" 596.6 107.757185859822 42.2353300130668
"2985" 596.8 109.751107312507 47.3069179118277
"2986" 597 112.14359688319 52.391476162903
"2987" 597.2 113.036209323724 57.6236622434472
"2988" 597.4 111.498354785051 62.1762743076292
"2989" 597.6 109.978162085148 66.6489073751131
"2990" 597.8 108.61867846199 71.240132986053
"2991" 598 108.220495756873 76.2907686976659
"2992" 598.2 107.512379777667 81.119547603716
"2993" 598.4 105.260665425356 85.8960535758892
"2994" 598.6 102.243622210154 90.1749921182543
"2995" 598.8 99.1086347144582 93.8324775298997
"2996" 599 94.7816444035737 95.6784457505378
"2997" 599.2 90.7832816152505 96.8246362606279
"2998" 599.4 86.144819045744 98.2724452996997
"2999" 599.6 81.3310237618545 100.277776716415
"3000" 599.8 76.5040451283542 102.282334270267
"3001" 600 71.3260949218231 102.876333221402
"3002" 600.2 65.5114786483089 103.336643318645
"3003" 600.4 59.7854691651323 103.243055324303
"3004" 600.6 54.417841011825 103.324079742613
"3005" 600.8 48.8865816992846 103.062080860894
"3006" 601 43.6711674667654 103.132485208121
"3007" 601.2 38.8340574442972 104.770033129598
"3008" 601.4 35.1294945788931 107.369783883816
"3009" 601.6 35.6606683402919 107.811863004724
"3010" 601.8 36.0686280099048 107.281716399582
"3011" 602 36.6657407370598 108.220849830593
"3012" 602.2 37.3175782703449 109.576312461027
"3013" 602.4 37.8575315076499 110.448493806423
"3014" 602.6 37.7134338954924 111.006500526076
"3015" 602.8 37.8763975015439 108.880271387419
"3016" 603 37.9112516258568 106.587360310302
"3017" 603.2 38.2232120265868 104.275860366885
"3018" 603.4 39.1101250609849 101.474411813284
"3019" 603.6 39.8880653305186 98.2421132375647
"3020" 603.8 41.4372739084011 95.6629905577997
"3021" 604 42.5871402481154 92.0780040502711
"3022" 604.2 44.9090675977711 90.3964689458138
"3023" 604.4 46.9212518362692 88.0105302026789
"3024" 604.6 48.1332816186301 84.8960850803564
"3025" 604.8 50.4582981852635 81.4916091631489
"3026" 605 52.3596131683404 78.0018781601962
"3027" 605.2 54.7514569344166 74.1743885061784
"3028" 605.4 56.4616942531579 70.4272914875945
"3029" 605.6 58.8623012118427 66.6235264134318
"3030" 605.8 61.1673423535114 62.8482805015394
"3031" 606 62.8794716654718 59.0191264322226
"3032" 606.2 64.6060128403275 54.7899068391287
"3033" 606.4 67.549827377193 50.7117875546721
"3034" 606.6 70.1364758682624 46.4472929768123
"3035" 606.8 73.0591384320377 42.0035216937886
"3036" 607 75.8610598401639 37.6059041530993
"3037" 607.2 78.5885280330054 33.6158319421911
"3038" 607.4 80.7295765867887 28.8717684121632
"3039" 607.6 83.7794108884683 24.7400202116653
"3040" 607.8 86.7662438361639 20.4502800928177
"3041" 608 90.2899590975793 18.128463086134
"3042" 608.2 90.8763335713554 17.4099495824211
"3043" 608.4 89.5443432404154 16.2960629314011
"3044" 608.6 87.399041396136 14.1213299388557
"3045" 608.8 85.2909969229279 11.0185705395274
"3046" 609 82.6239575379033 8.64744540728023
"3047" 609.2 79.6680114249904 8.00828537396488
"3048" 609.4 75.5824152914865 5.94244194185567
"3049" 609.6 72.584032920586 3.66659217457702
"3050" 609.8 72.2256228050096 3.78371246434229
"3051" 610 69.9539591333154 3.35784106186114
"3052" 610.2 67.5107784880577 1.62664310249614
"3053" 610.4 66.7436064977582 2.40061707597317
"3054" 610.6 64.4580925956487 3.31759573997114
"3055" 610.8 60.6802252827487 3.0103465083378
"3056" 611 56.3631965460926 1.98513332314386
"3057" 611.2 52.1284468984412 1.77050663534866
"3058" 611.4 48.1148932886943 2.29130586766587
"3059" 611.6 44.6090467103629 2.48800996073747
"3060" 611.8 41.2110098867154 3.87583730167114
"3061" 612 37.3774440534057 5.09994839308081
"3062" 612.2 33.5076863045785 6.55498682850798
"3063" 612.4 30.2345610104983 8.48899530362646
"3064" 612.6 26.140973705009 10.6062251751903
"3065" 612.8 22.5280100102856 13.2786581833286
"3066" 613 19.3749533913813 16.0132407963073
"3067" 613.2 15.4222385235303 19.0129950566052
"3068" 613.4 14.2900679826326 21.4991697470953
"3069" 613.6 13.7768638688712 25.113773708499
"3070" 613.8 12.6406670426495 28.8763256769166
"3071" 614 10.905595202033 32.8364320271829
"3072" 614.2 8.39159900351539 36.4875303944711
"3073" 614.4 5.91479013320233 39.3523989954907
"3074" 614.6 3.40250494739198 42.4558260024137
"3075" 614.8 1.26398040502236 45.5564649701037
"3076" 615 1.38172740830142 47.7302557998711
"3077" 615.2 1.3188708059949 50.8812158056
"3078" 615.4 0.793551494485734 54.8441092928526
"3079" 615.6 0.668020984579668 58.677168816264
"3080" 615.8 0.314692933729844 61.6409347827205
"3081" 616 1.4813594879991 64.3778705711735
"3082" 616.2 1.32539441423732 68.049235388237
"3083" 616.4 1.49471924414037 71.8969224767211
"3084" 616.6 3.03122654177055 74.0284920004056
"3085" 616.8 4.19623073405856 75.8031381402234
"3086" 617 5.13042969423539 79.1761327940511
"3087" 617.2 5.7214203107928 83.5992653719679
"3088" 617.4 6.85831373490484 87.0497303017395
"3089" 617.6 8.23951990697251 90.8711080493533
"3090" 617.8 10.9296507549654 92.9543134785211
"3091" 618 13.4347829458832 96.2471968432997
"3092" 618.2 15.5448804104154 99.6661945808212
"3093" 618.4 18.5348182203077 102.817912592852
"3094" 618.6 21.601780415567 107.1748157965
"3095" 618.8 25.5200839942129 109.318897296444
"3096" 619 28.7245742112954 109.453597217231
"3097" 619.2 33.4670310133654 112.144408093704
"3098" 619.4 35.6250736292001 114.570716182134
"3099" 619.6 39.1822207861608 116.318434147008
"3100" 619.8 41.9720742499023 115.769537564142
"3101" 620 46.1007536784702 115.849965046774
"3102" 620.2 50.4872892984389 116.87851545518
"3103" 620.4 54.909713618677 118.568602427508
"3104" 620.6 59.9086069523846 119.442825649025
"3105" 620.8 64.9992582579127 119.619207634506
"3106" 621 70.1042619710872 120.037440328681
"3107" 621.2 73.5318980729554 118.647705914811
"3108" 621.4 76.4623329409667 116.066601844304
"3109" 621.6 79.9706980149415 113.265783121589
"3110" 621.8 83.8901427987918 111.162457877445
"3111" 622 87.8306714696154 109.516155973637
"3112" 622.2 91.9724324489064 108.019763163685
"3113" 622.4 95.5922692626868 105.533294848057
"3114" 622.6 99.1415542749904 102.505004382954
"3115" 622.8 103.406909277235 99.9531047788112
"3116" 623 105.727332313225 96.7275894683102
"3117" 623.2 105.604486567152 93.4978897795563
"3118" 623.4 105.817352047892 89.4517486047359
"3119" 623.6 105.625780388258 85.3976515411569
"3120" 623.8 105.103927811391 82.4356904997849
"3121" 624 105.761310539962 78.320837672481
"3122" 624.2 105.922738279786 73.7262900021006
"3123" 624.4 106.398271239202 69.870827344545
"3124" 624.6 107.126983199295 65.696240107888
"3125" 624.8 108.500446237544 63.0626901499324
"3126" 625 108.981451719922 61.9668813737582
"3127" 625.2 109.069396752148 60.6100151622744
"3128" 625.4 108.680639734695 58.852304250337
"3129" 625.6 108.596926100296 56.4353437845201
"3130" 625.8 108.580813239782 52.8842534741711
"3131" 626 107.279354477679 50.3653990451052
"3132" 626.2 105.080335726145 48.9454048737111
"3133" 626.4 103.755004090502 45.9190069218873
"3134" 626.6 104.801968759857 42.9079365328228
"3135" 626.8 106.440075855647 39.4905129814649
"3136" 627 109.108497677554 34.3491499272283
"3137" 627.2 108.379492555246 32.4689249359037
"3138" 627.4 105.920567853957 32.2559636972764
"3139" 627.6 103.063081671547 30.4479989821501
"3140" 627.8 99.4313391388297 27.4456719894151
"3141" 628 95.9603406220495 24.1972282480634
"3142" 628.2 92.3528608647821 20.7875274034045
"3143" 628.4 88.0046903631686 17.4633982425839
"3144" 628.6 84.2003931130522 15.0413518178764
"3145" 628.8 79.6075254206836 13.8020331889393
"3146" 629 75.5180814221836 12.2574271765189
"3147" 629.2 70.884501331438 11.0969620191453
"3148" 629.4 65.9788704077218 8.74588033696688
"3149" 629.6 61.3669381340841 6.36926218408988
"3150" 629.8 56.5938247683572 4.74508489570081
"3151" 630 52.5611755285292 6.56497688557803
"3152" 630.2 48.828239910989 8.99020460806587
"3153" 630.4 44.4182571068014 11.663442949313
"3154" 630.6 40.6739500733785 14.4099990602132
"3155" 630.8 37.155930963833 16.9506030716653
"3156" 631 34.9141166975637 20.7694714747849
"3157" 631.2 31.967003763398 24.4424385785994
"3158" 631.4 30.1226461909396 28.168975009558
"3159" 631.6 28.2175619248682 32.1842420977082
"3160" 631.8 26.3351464621894 36.4620464988897
"3161" 632 24.7046915193479 40.6971367193944
"3162" 632.2 22.7387134645985 44.8573612198655
"3163" 632.4 21.6029225588426 49.5227069031098
"3164" 632.6 21.9481353639108 53.6785379795075
"3165" 632.8 21.421308341033 58.5048525085241
"3166" 633 21.2311549226154 63.2663432784931
"3167" 633.2 20.6769079338077 68.0776114700634
"3168" 633.4 21.6320808048212 72.1500785337711
"3169" 633.6 23.6297254443837 76.1141319148955
"3170" 633.8 25.0858493634715 80.6085319130561
"3171" 634 26.5577416433507 85.4058337020182
"3172" 634.2 28.0654411514011 90.3278580246092
"3173" 634.4 29.4801476738754 94.8873871654311
"3174" 634.6 31.3087133474904 98.0693640671211
"3175" 634.8 33.6127875310608 100.638101401244
"3176" 635 35.2875122161608 104.415968714144
"3177" 635.2 34.866962371582 106.016733276904
"3178" 635.4 32.8013787782097 105.052282592862
"3179" 635.6 30.9192424904904 103.830287160246
"3180" 635.8 29.7540755099654 102.165299246571
"3181" 636 29.5398665386154 100.23800861178
"3182" 636.2 29.7803145090168 97.6456088036951
"3183" 636.4 29.3756778439977 94.4724861524741
"3184" 636.6 28.6113454375067 90.7554964880233
"3185" 636.8 27.5062861186079 87.4126857298786
"3186" 637 25.5178633811544 85.1017548510984
"3187" 637.2 23.1810382391544 83.2201553861114
"3188" 637.4 20.2574777801154 81.2628012522677
"3189" 637.6 17.1640943067016 80.4480461261298
"3190" 637.8 13.6953467127549 79.9702910438595
"3191" 638 12.5773024658593 80.198826268798
"3192" 638.2 13.3126435097895 80.1154139709779
"3193" 638.4 11.8751994466821 79.0004381630045
"3194" 638.6 12.0378312050572 77.1941790050107
"3195" 638.8 13.1385421154571 73.6744378880041
"3196" 639 14.2966738101764 70.428807331615
"3197" 639.2 14.7023934513259 66.1378784096606
"3198" 639.4 15.3126768994698 62.1431425142952
"3199" 639.6 15.2835126184286 57.9480002711663
"3200" 639.8 14.2596265823154 53.8770223253476
"3201" 640 14.9606741249154 49.7408990991336
"3202" 640.2 16.6191297742166 45.6867663033332
"3203" 640.4 19.7086779361608 42.4723992303711
"3204" 640.6 23.6270571047221 40.069932932697
"3205" 640.8 27.2148435437972 36.9268653233143
"3206" 641 31.1668496347928 33.962670397855
"3207" 641.2 34.1018081271968 30.9965951415572
"3208" 641.4 37.3198021783513 27.4668310432588
"3209" 641.6 40.8432209124762 24.713331183866
"3210" 641.8 44.8024283850941 21.4616894873179
"3211" 642 48.3200960190622 18.6815304974562
"3212" 642.2 50.5358255392597 14.6995134791443
"3213" 642.4 53.118045512743 11.1614283117648
"3214" 642.6 56.1174944767364 7.92428436785535
"3215" 642.8 60.405773596968 6.19421382412903
"3216" 643 64.9849279815312 6.42899229592559
"3217" 643.2 69.0034845099558 8.06637799071156
"3218" 643.4 73.2336283083029 10.5357889563711
"3219" 643.6 77.9035406931603 12.3037240825284
"3220" 643.8 83.2883543815805 14.2584057523479
"3221" 644 88.0677406869197 15.8783131034798
"3222" 644.2 92.1959906584904 18.4672006796524
"3223" 644.4 93.8592703666522 19.9732827754659
"3224" 644.6 95.2695648383154 20.7009783240711
"3225" 644.8 96.6638705063754 21.6707607580011
"3226" 645 98.1837704879092 23.1514325923917
"3227" 645.2 100.672960517536 25.7702490049185
"3228" 645.4 104.461077063515 28.1139069689711
"3229" 645.6 106.672799445388 31.5947535777954
"3230" 645.8 108.153592252435 35.7063789167435
"3231" 646 109.442116174438 39.4445774065969
"3232" 646.2 110.902762758772 43.7422365037149
"3233" 646.4 112.144780685187 46.0173788675548
"3234" 646.6 113.298213607841 49.2988389766898
"3235" 646.8 114.445924490909 53.1828477978711
"3236" 647 116.481121387678 56.0146254873086
"3237" 647.2 118.199757947868 60.0487177076583
"3238" 647.4 117.612628454083 63.9267992347905
"3239" 647.6 116.274473951583 68.2023356343073
"3240" 647.8 115.435500322982 72.9160378858711
"3241" 648 115.472402567797 77.5076567622613
"3242" 648.2 114.124281771082 80.1818330959045
"3243" 648.4 110.530049026507 81.6438540110342
"3244" 648.6 106.892614436649 83.5881294750302
"3245" 648.8 102.449258636667 85.7887212111987
"3246" 649 97.9493266569985 88.4097281040595
"3247" 649.2 93.2422665352996 90.4490592729238
"3248" 649.4 89.1404672969236 93.1196162920287
"3249" 649.6 85.9167004009297 96.436368402414
"3250" 649.8 82.7188664714904 99.9031226854961
"3251" 650 79.5151780227721 103.532128811386
"3252" 650.2 75.8337888592972 105.826325302371
"3253" 650.4 72.2396662253341 105.085924975262
"3254" 650.6 68.6427405814154 102.963714503421
"3255" 650.8 64.2347715909464 100.624238033991
"3256" 651 59.4677194645748 97.050950407263
"3257" 651.2 55.9234048903209 93.3863771529876
"3258" 651.4 53.5698812113102 89.021753736488
"3259" 651.6 50.8926854343837 84.8867254865907
"3260" 651.8 48.721647886968 80.6200447502132
"3261" 652 47.0011432941154 75.9400328732677
"3262" 652.2 45.2779055724417 71.3875355926975
"3263" 652.4 42.7859326647091 66.8021568285899
"3264" 652.6 41.059321237147 61.937742693908
"3265" 652.8 39.623294648392 56.3193311888179
"3266" 653 37.7073782391051 51.1290916808041
"3267" 653.2 36.8372102840186 45.6928625533066
"3268" 653.4 36.9413223985805 40.094815510313
"3269" 653.6 37.5912219216566 34.7654582718535
"3270" 653.8 38.9968456812878 29.9735183942332
"3271" 654 41.2211699960284 26.4278932735233
"3272" 654.2 42.3621126418487 21.7352398221045
"3273" 654.4 44.1506681812893 17.0043918856755
"3274" 654.6 42.6189056017005 14.1487526510945
"3275" 654.8 40.5140193322091 14.2235911335899
"3276" 655 37.3565047600186 14.1582867123389
"3277" 655.2 34.7733811795529 14.8199683833711
"3278" 655.4 32.3830037947154 16.6634637731711
"3279" 655.6 28.230690156003 17.7650682346183
"3280" 655.8 23.6025996963487 19.0825105405378
"3281" 656 18.9886861222597 18.8431621845464
"3282" 656.2 18.6192910826308 19.5377854655876
"3283" 656.4 17.6934613048654 21.1610407739024
"3284" 656.6 15.7121758467176 23.9327012761325
"3285" 656.8 12.6712628263762 26.9189652236537
"3286" 657 9.17640371966377 29.9842046543066
"3287" 657.2 6.16609070929623 32.6693348935413
"3288" 657.4 6.42314838042786 33.6241081979024
"3289" 657.6 6.7676235512972 34.948530401962
"3290" 657.8 7.26052895663222 36.1971047479217
"3291" 658 6.09372094721538 38.2531316128711
"3292" 658.2 4.28000862295068 41.6705474659594
"3293" 658.4 3.09080077542309 45.1216570378766
"3294" 658.6 0.868991783942954 48.7352696779918
"3295" 658.8 0.788411606632613 50.6020437856815
"3296" 659 0.915381344352892 52.4818002552711
"3297" 659.2 0.881302644365378 55.4223052256211
"3298" 659.4 0.194979000017822 59.0771567434443
"3299" 659.6 1.59910649127816 59.8038523668711
"3300" 659.8 2.97362663724871 61.3877005186711
"3301" 660 4.14591899456366 64.743864903647
"3302" 660.2 4.65082415318679 68.8590497921211
"3303" 660.4 3.9946946780666 72.9841161251029
"3304" 660.6 3.73991887042307 76.1816012253327
"3305" 660.8 5.62955935876474 76.9178087910205
"3306" 661 7.69217425615288 79.1946326597587
"3307" 661.2 9.70076770879959 82.4649067044238
"3308" 661.4 10.8527142987875 86.1697524321416
"3309" 661.6 11.3742275949239 90.2447288177116
"3310" 661.8 13.6436856343931 92.9665745980934
"3311" 662 16.3019143887091 92.8175929797618
"3312" 662.2 19.9893175179187 94.3933338061744
"3313" 662.4 23.9456487744336 96.6324526477348
"3314" 662.6 28.1538084887036 99.5184247556653
"3315" 662.8 32.5766103221806 101.460300550349
"3316" 663 36.8294627454654 104.359318407671
"3317" 663.2 40.3080144923376 106.814427291427
"3318" 663.4 43.1814890038498 109.887370384215
"3319" 663.6 45.7556479493341 113.745566061371
"3320" 663.8 49.5227174323846 116.39696381864
"3321" 664 52.7004001682154 116.132466027843
"3322" 664.2 55.4759527756007 114.163674481386
"3323" 664.4 59.708189588305 112.33541295844
"3324" 664.6 64.5613839559023 111.044809134961
"3325" 664.8 68.9656768336779 108.700701366793
"3326" 665 73.729140440305 107.493887305044
"3327" 665.2 78.9132585456625 106.426453352465
"3328" 665.4 83.9785612745998 105.530165171527
"3329" 665.6 88.4561852702518 103.583917337826
"3330" 665.8 93.2977959622796 101.346441613894
"3331" 666 98.2794443050685 98.8787331918243
"3332" 666.2 102.459432901479 95.6941819467802
"3333" 666.4 106.562247686976 92.8176700111813
"3334" 666.6 108.263981788651 89.1300805874069
"3335" 666.8 109.262508797228 86.1937849864049
"3336" 667 112.067574183037 82.2553156459554
"3337" 667.2 112.729585236212 78.1780823140486
"3338" 667.4 112.619606356627 74.648002984803
"3339" 667.6 113.367872662219 69.659255719578
"3340" 667.8 112.22128388924 65.4511797933711
"3341" 668 112.894006278604 60.7376972626325
"3342" 668.2 113.841175177368 56.3498608192659
"3343" 668.4 115.305118322825 51.8155119396937
"3344" 668.6 114.02465825636 47.0963298304988
"3345" 668.8 112.756806317615 42.1782244341265
"3346" 669 110.7763055767 37.591583596903
"3347" 669.2 108.649659098343 33.0321567533143
"3348" 669.4 106.75729779702 28.3975853875094
"3349" 669.6 107.321147835137 27.0163329379037
"3350" 669.8 108.57206625836 28.2277098009456
"3351" 670 109.666104417759 29.3036568872523
"3352" 670.2 111.270261610947 30.6108907538167
"3353" 670.4 112.168584868641 32.7115368245258
"3354" 670.6 114.418018748493 34.8061820553405
"3355" 670.8 115.709631284462 36.650207337463
"3356" 671 116.122947295973 39.3566323743711
"3357" 671.2 117.169428261286 42.2403740389669
"3358" 671.4 117.93120484633 45.7431595906875
"3359" 671.6 119.203151275487 49.2419648479175
"3360" 671.8 120.435806462074 51.5386383551753
"3361" 672 119.419970103095 51.2174252772371
"3362" 672.2 118.520146339818 53.4190162962648
"3363" 672.4 117.683822051599 57.0377717104356
"3364" 672.6 116.722133229819 60.7604099112613
"3365" 672.8 116.038610749494 64.9469175258869
"3366" 673 115.910673583539 69.2696875435233
"3367" 673.2 116.741856065785 73.3931731453918
"3368" 673.4 117.843772613126 75.9629187399528
"3369" 673.6 117.27301093602 76.377080324318
"3370" 673.8 117.369601780209 76.3847627060274
"3371" 674 117.091310630632 76.0369101650902
"3372" 674.2 116.62848166489 76.0338986712099
"3373" 674.4 114.787067765244 75.7586609890246
"3374" 674.6 112.203757700675 76.7185716863811
"3375" 674.8 110.907866711535 78.0273194016615
"3376" 675 110.86379680336 79.7619694226735
"3377" 675.2 111.037845436412 81.3040861579267
"3378" 675.4 109.968549045911 83.4332262932689
"3379" 675.6 109.541407381918 85.3594808093246
"3380" 675.8 108.216146082347 88.7244383214199
"3381" 676 106.239962559208 92.3156114645804
"3382" 676.2 104.856863664142 95.9193796740874
"3383" 676.4 105.443978515786 98.6279472699238
"3384" 676.6 105.637089065871 98.4422111680297
"3385" 676.8 105.973913259862 98.0634985421663
"3386" 677 106.362611247692 97.5619064505005
"3387" 677.2 106.461819488464 97.5190723787194
"3388" 677.4 105.624055157441 97.138709868127
"3389" 677.6 104.448094701615 97.892104895025
"3390" 677.8 103.052912302622 98.4752736291244
"3391" 678 100.549969720589 99.6836182770553
"3392" 678.2 97.6884946474667 101.719337571574
"3393" 678.4 94.543634435407 104.398265493371
"3394" 678.6 91.3250905476987 106.832458349621
"3395" 678.8 87.938857818782 109.293697793163
"3396" 679 85.358613391157 112.425692601538
"3397" 679.2 84.5575157056496 115.37280731322
"3398" 679.4 84.2943889781589 114.140681423545
"3399" 679.6 82.8182348921976 114.279087783289
"3400" 679.8 79.7184736878551 115.458170788727
"3401" 680 75.6214996042926 116.718362602776
"3402" 680.2 71.3806523779048 118.147611668779
"3403" 680.4 66.6045097631154 119.385306393254
"3404" 680.6 62.5944024206709 120.837782284519
"3405" 680.8 60.0862822258237 119.636312773496
"3406" 681 55.8187634965954 117.827220642731
"3407" 681.2 51.6799865228754 115.864287523451
"3408" 681.4 46.8853006802385 114.620377524787
"3409" 681.6 41.8411388553542 113.187518266267
"3410" 681.8 36.8704243355981 111.898936998009
"3411" 682 32.3469711167888 109.985980033596
"3412" 682.2 27.0939343125622 108.284687449392
"3413" 682.4 25.444089680652 105.186706496566
"3414" 682.6 24.0223627311154 101.09801244195
"3415" 682.8 21.9813651799515 96.8067761659449
"3416" 683 19.982162174305 91.9150530250435
"3417" 683.2 19.3466185177767 87.6321732783228
"3418" 683.4 20.3952905449 82.8575311716019
"3419" 683.6 21.3216657555802 78.753529486681
"3420" 683.8 21.8618651910407 73.8742137007293
"3421" 684 21.8622854077539 69.5758169416001
"3422" 684.2 22.2336817582265 64.9751598570378
"3423" 684.4 23.8331017925732 60.3035950930217
"3424" 684.6 25.3393686009708 55.6580993288049
"3425" 684.8 27.4858714237225 51.4858676352283
"3426" 685 29.3161117129271 47.0544093127241
"3427" 685.2 31.7700508507225 42.6254056384783
"3428" 685.4 33.8279563155853 37.6016673078892
"3429" 685.6 35.9482289730464 32.7087677462677
"3430" 685.8 38.1474578049506 27.9121810379096
"3431" 686 41.0941686296154 23.4348944050559
"3432" 686.2 44.1994658389218 18.8486884310486
"3433" 686.4 48.0369991172943 14.8691647021501
"3434" 686.6 52.1940880541154 10.9001326613066
"3435" 686.8 55.4283895187675 7.04325138001244
"3436" 687 56.6274265327324 3.99350722016901
"3437" 687.2 56.279388745626 4.70615602233922
"3438" 687.4 57.4111860455572 5.87572486505718
"3439" 687.6 58.6565870417782 8.15367650541765
"3440" 687.8 60.9100358644522 11.6058088898132
"3441" 688 64.0147293222391 15.0327720475052
"3442" 688.2 66.3364868077606 19.3219164615969
"3443" 688.4 67.3556321301868 23.1657724619426
"3444" 688.6 69.3925041156995 27.5028361920147
"3445" 688.8 70.5576389616654 31.3724798058711
"3446" 689 72.2671105565566 34.9884494291947
"3447" 689.2 74.3497601048989 37.7706428020515
"3448" 689.4 76.5615879355093 41.0325372741893
"3449" 689.6 78.9624200557254 43.7420742241911
"3450" 689.8 80.6644077008154 47.4264685314111
"3451" 690 82.6935508657854 50.7447602330511
"3452" 690.2 84.6540497922091 54.2092657855899
"3453" 690.4 86.3912353641051 57.2843372867938
"3454" 690.6 88.8194736939406 60.191432588643
"3455" 690.8 91.5618022796754 62.1095198403112
"3456" 691 94.5577200838381 64.5141360483117
"3457" 691.2 96.8534129901154 67.7211261013408
"3458" 691.4 98.2996481057754 71.5386092882811
"3459" 691.6 99.0161888846648 75.0081954382173
"3460" 691.8 97.8631522490043 78.1161950691489
"3461" 692 96.1274256470233 81.2145002687922
"3462" 692.2 94.336968868403 85.6076304474259
"3463" 692.4 93.0607086921868 89.893258004814
"3464" 692.6 92.2548169858498 93.8642959079493
"3465" 692.8 92.6391385887308 97.5975051442173
"3466" 693 94.6074643814154 98.0944014793568
"3467" 693.2 96.9166165941022 98.1667317813711
"3468" 693.4 99.1866813206359 97.6332100594533
"3469" 693.6 101.168676945608 96.5485077980613
"3470" 693.8 103.662135494696 95.1983322766684
"3471" 694 107.153848988748 94.3952734825737
"3472" 694.2 108.531282140164 93.5400056970097
"3473" 694.4 107.075400191128 93.3908453974086
"3474" 694.6 105.950926341812 94.1142628642319
"3475" 694.8 104.563313163478 95.0314913825212
"3476" 695 103.047854239544 95.6908099047283
"3477" 695.2 100.593569632734 97.3383334506092
"3478" 695.4 97.6898480211011 99.5243159114854
"3479" 695.6 94.8411468956154 102.949204804827
"3480" 695.8 91.2524511418297 106.239906260043
"3481" 696 88.4311057074904 109.374837555038
"3482" 696.2 85.820314545983 112.892166683533
"3483" 696.4 84.6815213973011 114.0849620939
"3484" 696.6 85.4053302237518 114.093729403235
"3485" 696.8 86.0904167673059 114.289588845752
"3486" 697 86.3358713494393 113.975957272554
"3487" 697.2 85.8166269693756 114.028332573988
"3488" 697.4 85.8885803043046 115.198187095587
"3489" 697.6 85.1878335114011 114.290825261171
"3490" 697.8 83.8914519445296 112.922113392285
"3491" 698 81.8054991818467 111.937723725147
"3492" 698.2 77.7174115495154 111.350320290821
"3493" 698.4 73.4916527510654 110.584360938721
"3494" 698.6 69.925830682532 109.331563015371
"3495" 698.8 66.0718510910419 108.728265021195
"3496" 699 61.0881861703336 108.30005535168
"3497" 699.2 56.9379707877383 107.69919062565
"3498" 699.4 52.3217834170662 107.462954204191
"3499" 699.6 47.5142556930201 107.013284104657
"3500" 699.8 42.7527772792533 106.876105945664
"3501" 700 38.0582113754596 106.454160836879
"3502" 700.2 33.5150657523954 106.291093858391
"3503" 700.4 28.7919696030719 105.388876151393
"3504" 700.6 25.5185267336892 102.27213770024
"3505" 700.8 22.9778727055245 98.8040477291893
"3506" 701 20.1735917493769 95.1348509561096
"3507" 701.2 18.5193914182795 90.9062974471473
"3508" 701.4 18.2906499522654 86.4306766237711
"3509" 701.6 18.5264961934487 82.5631691929902
"3510" 701.8 18.9299855632985 78.5615368106951
"3511" 702 19.309200910898 74.2283853388059
"3512" 702.2 19.6259034174127 70.1037775986144
"3513" 702.4 21.6348747134081 66.5245994724199
"3514" 702.6 23.1120141832495 62.3734100941516
"3515" 702.8 24.4211067037582 57.4809368983354
"3516" 703 25.8955320909725 53.1364822196568
"3517" 703.2 27.975650251152 48.6421875626028
"3518" 703.4 30.1618122482433 44.2069031632897
"3519" 703.6 31.7445218516335 39.4551731936121
"3520" 703.8 34.8063780160487 35.7735004899711
"3521" 704 37.267289253812 31.7816430095734
"3522" 704.2 39.6469303314449 27.3449970800757
"3523" 704.4 41.7527682248794 22.5612486758768
"3524" 704.6 43.2453158049061 17.5553218441618
"3525" 704.8 43.1699654312856 13.7178487242009
"3526" 705 42.4349332465292 13.0695878651298
"3527" 705.2 43.3104432682582 13.9158396081926
"3528" 705.4 46.3734246967528 14.7429301918766
"3529" 705.6 50.1898447675311 15.9008594134723
"3530" 705.8 54.9366120054904 16.8809183349961
"3531" 706 59.6914020513654 18.5118275486836
"3532" 706.2 64.5259207328219 20.3233609279363
"3533" 706.4 68.9540350417567 22.1775808775668
"3534" 706.6 72.952483215868 23.5489337763402
"3535" 706.8 76.9782283188341 25.3559664628399
"3536" 707 80.4051538677215 29.1005664733711
"3537" 707.2 83.7372123076411 32.3822934196392
"3538" 707.4 86.9563491375745 35.4182076877691
"3539" 707.6 90.0811705969195 39.0675406042268
"3540" 707.8 93.1719860799011 42.9413539357385
"3541" 708 95.4815654697546 47.5435506983196
"3542" 708.2 97.6588493202378 51.7998288362793
"3543" 708.4 99.8179420219195 56.4612287745773
"3544" 708.6 101.488799470621 60.7857288958343
"3545" 708.8 102.411486678553 65.2605013529649
"3546" 709 103.675776641646 69.1948690514732
"3547" 709.2 105.754279276452 72.6365196857793
"3548" 709.4 107.992814855445 76.0753023461753
"3549" 709.6 109.803653582322 79.9218289544845
"3550" 709.8 110.492440869941 83.8514134211735
"3551" 710 108.794057658139 86.6703028699254
"3552" 710.2 106.223896347223 89.5149148865854
"3553" 710.4 102.604248437169 91.5299378533036
"3554" 710.6 98.8479758638426 94.8975370120075
"3555" 710.8 94.8811610247592 97.5851931044807
"3556" 711 91.2969620969154 100.614834311085
"3557" 711.2 87.2407376715124 104.037432199386
"3558" 711.4 82.8088578437518 107.148165786735
"3559" 711.6 77.7158842128213 109.656122062871
"3560" 711.8 72.4229683237517 111.72739889328
"3561" 712 67.7939748128721 114.056090123033
"3562" 712.2 62.8226912965936 115.399406077328
"3563" 712.4 57.8494183064441 116.599907273631
"3564" 712.6 54.8626846668932 118.65001389026
"3565" 712.8 56.3167795647983 118.808687202371
"3566" 713 57.8128542844354 118.793108368091
"3567" 713.2 59.3090556612617 119.150661613396
"3568" 713.4 59.9687151615711 117.931145271409
"3569" 713.6 60.3585512045598 117.702782299779
"3570" 713.8 60.693426756242 117.354334002181
"3571" 714 61.8821756219904 117.036594803021
"3572" 714.2 64.006394046166 117.645204642219
"3573" 714.4 66.8641570011154 119.092375851297
"3574" 714.6 68.0265312642549 119.270617753697
"3575" 714.8 67.5232615283462 118.524073883794
"3576" 715 66.9496105224825 118.626276800991
"3577" 715.2 66.3170431781868 119.123973134228
"3578" 715.4 64.9023778695598 118.294201008556
"3579" 715.6 63.4269975273471 118.143736958713
"3580" 715.8 61.2852981955948 117.725638106878
"3581" 716 57.7765036711154 117.290749503294
"3582" 716.2 54.0614140808277 117.026724651166
"3583" 716.4 49.298456899898 116.771020834589
"3584" 716.6 44.8599678314534 116.208557819019
"3585" 716.8 40.4666878044487 114.827429553038
"3586" 717 35.8297108591493 112.841201529015
"3587" 717.2 31.3124582595769 110.86947357891
"3588" 717.4 26.4050079739389 108.628988136077
"3589" 717.6 22.8864060648654 106.356438413288
"3590" 717.8 17.8826554813349 102.754888462615
"3591" 718 16.0677155305699 100.255711832553
"3592" 718.2 13.4106930041588 96.7668944982407
"3593" 718.4 10.1379505128912 93.7549670736298
"3594" 718.6 9.27192678187728 90.946065734133
"3595" 718.8 8.35165327459232 87.0758001458788
"3596" 719 8.20335475596538 82.8410535584211
"3597" 719.2 7.00998313708721 78.5944498408641
"3598" 719.4 5.82414602070361 74.7297502101358
"3599" 719.6 4.83443184291537 70.2164702790182
"3600" 719.8 3.33319872138811 66.1017731567689
"3601" 720 1.90474550748205 62.2575187659711
"3602" 720.2 2.35109147375823 58.9553622855497
"3603" 720.4 3.07852829244068 55.1325482928531
"3604" 720.6 3.18949022335068 50.5413189853947
"3605" 720.8 4.43035582877788 46.1334252861711
"3606" 721 4.9499602769019 42.5030317696857
"3607" 721.2 3.76555071314872 40.6159214786711
"3608" 721.4 4.58010268087441 41.0083642016482
"3609" 721.6 8.01178943909212 40.0721718558363
"3610" 721.8 13.034152002034 37.8440362553246
"3611" 722 17.2368142729177 34.9954645221502
"3612" 722.2 22.0145224418086 32.416969831462
"3613" 722.4 26.2466740699821 29.7280472985378
"3614" 722.6 30.9700662973791 27.7367051572832
"3615" 722.8 35.2192851967783 25.1956470569329
"3616" 723 38.6837767701821 22.8344131296378
"3617" 723.2 42.2210084686884 20.5001163877082
"3618" 723.4 46.2749870076209 18.4621628812503
"3619" 723.6 51.1186173921722 17.687890148553
"3620" 723.8 56.1487152175 17.3493890041074
"3621" 724 61.7896227947088 17.952854837481
"3622" 724.2 66.9135464213871 18.9940799594798
"3623" 724.4 71.9567226742597 20.1320296597732
"3624" 724.6 77.0915250494943 21.1949913584764
"3625" 724.8 82.1626275081686 22.5762390674562
"3626" 725 87.0496358262767 24.6572484166292
"3627" 725.2 91.6342272858494 27.7926625670626
"3628" 725.4 94.630675270873 31.4177213700681
"3629" 725.6 97.4289197547545 35.6747274685052
"3630" 725.8 99.5336425436638 40.5669235321453
"3631" 726 100.955839350515 46.3179114815922
"3632" 726.2 102.247115923827 51.9441698660722
"3633" 726.4 104.258883682435 56.6715122829137
"3634" 726.6 106.628601608493 61.2544325995752
"3635" 726.8 108.760673045272 66.1286968050274
"3636" 727 109.454418009303 71.6624285649024
"3637" 727.2 109.753553264749 77.1482878652712
"3638" 727.4 109.500024151322 82.8833581515091
"3639" 727.6 109.659585692901 87.660291758014
"3640" 727.8 110.434960823962 88.066168896536
"3641" 728 109.926651423415 87.0495025410045
"3642" 728.2 108.859806742574 86.9912091905123
"3643" 728.4 106.461924936103 86.9846950075037
"3644" 728.6 103.288720483837 87.9911893908901
"3645" 728.8 99.7147957278046 90.0457381009522
"3646" 729 95.3393661087907 92.0970560878646
"3647" 729.2 92.000143726403 93.9625806126588
"3648" 729.4 87.8109157015067 96.4790247343712
"3649" 729.6 83.2486613872624 98.4072873106947
"3650" 729.8 78.7769272938318 100.49193092764
"3651" 730 73.8782894304675 101.940759240751
"3652" 730.2 68.9969735989725 103.1927604598
"3653" 730.4 63.7443331570216 103.388075458027
"3654" 730.6 58.834246927558 102.97446219647
"3655" 730.8 53.7989765855464 102.430766164044
"3656" 731 48.6323142489702 102.092849291452
"3657" 731.2 43.6500711286779 100.479214994809
"3658" 731.4 38.8790531304279 99.012613798918
"3659" 731.6 34.3242487329389 96.7405811432388
"3660" 731.8 29.3923396988426 95.1748874707802
"3661" 732 24.8159324585238 92.1601037755261
"3662" 732.2 20.3873013991154 89.8472015304545
"3663" 732.4 16.1149241192972 87.984850805514
"3664" 732.6 12.1452097981285 87.5485263115817
"3665" 732.8 10.5207063551154 88.5046533974396
"3666" 733 10.4774318154487 89.5010052131211
"3667" 733.2 10.9421885154304 89.9024803088643
"3668" 733.4 11.3106190791717 89.7080830279345
"3669" 733.6 12.3590088001554 88.4922756934912
"3670" 733.8 12.6952519733654 86.6881601347878
"3671" 734 13.1610896650713 83.7964026605917
"3672" 734.2 13.6053155425554 79.7525496624112
"3673" 734.4 13.6467224441943 75.8336529023448
"3674" 734.6 13.1109221751636 71.5372484864916
"3675" 734.8 13.2869480830384 67.7830117192557
"3676" 735 13.2744944146095 62.9860583690652
"3677" 735.2 12.0693166674725 58.4870699455854
"3678" 735.4 12.1241123508167 54.3740216527218
"3679" 735.6 11.7633038512582 50.6234678804426
"3680" 735.8 10.1440751966978 46.8764158441404
"3681" 736 7.53342473029064 43.4360384641856
"3682" 736.2 5.06811435711538 41.8375617334611
"3683" 736.4 4.54881988111539 41.819571889114
"3684" 736.6 3.92307003753538 41.4714591278811
"3685" 736.8 4.25801497455539 42.2932426361511
"3686" 737 4.17115117129722 43.302483582159
"3687" 737.2 4.47800699802447 43.2356047481287
"3688" 737.4 5.35242808272539 43.2747091957911
"3689" 737.6 6.14012325064012 43.0701020307177
"3690" 737.8 7.26554992924169 43.1529483068132
"3691" 738 9.05667132639249 42.6647884488892
"3692" 738.2 11.3309848047361 42.3157155522677
"3693" 738.4 14.441671387385 41.2208411955172
"3694" 738.6 18.0280928745292 39.687906436647
"3695" 738.8 21.2220974608247 38.2923806139642
"3696" 739 25.3941656385487 36.8293992578378
"3697" 739.2 29.1106110241799 35.2064644250486
"3698" 739.4 33.4450447553089 33.0078386194034
"3699" 739.6 37.9662308093341 31.7984635557149
"3700" 739.8 42.7688933147154 31.0793517398132
"3701" 740 47.4103699192241 30.602004849632
"3702" 740.2 52.0587981774733 30.0667275116132
"3703" 740.4 57.056324226768 29.8699422364975
"3704" 740.6 61.8880604838407 30.5229197496678
"3705" 740.8 66.9394547001354 31.3763745144411
"3706" 741 71.8726155656943 32.5306431437922
"3707" 741.2 76.3997018166654 33.7560414507111
"3708" 741.4 80.519241290479 35.1511339285833
"3709" 741.6 84.0677535431457 36.4060955789166
"3710" 741.8 86.2912366611575 37.0485050849922
"3711" 742 88.5897422215235 38.7565293191977
"3712" 742.2 91.7055090775235 40.5488900998813
"3713" 742.4 94.9279102053431 42.7577541156979
"3714" 742.6 98.0638273202036 44.755767588077
"3715" 742.8 102.034555602934 46.8903363254317
"3716" 743 105.586300787006 49.6564012758266
"3717" 743.2 108.647692073812 52.3389942743711
"3718" 743.4 112.102495277855 55.2976745513811
"3719" 743.6 113.802756402651 59.8821480546185
"3720" 743.8 114.743902526799 64.3980188025038
"3721" 744 115.374915967449 69.1987549285045
"3722" 744.2 115.081201538647 73.6839307812328
"3723" 744.4 113.112410143572 75.4123202990342
"3724" 744.6 111.633020615647 76.6241250035586
"3725" 744.8 109.515543296582 80.5453392291045
"3726" 745 106.538550021195 84.676877552553
"3727" 745.2 103.570162478128 88.8827202276337
"3728" 745.4 99.8224227115936 92.8608969178929
"3729" 745.6 96.2536644403689 96.345544112019
"3730" 745.8 92.1968447612469 99.9757214198054
"3731" 746 87.7127331115097 103.71257736485
"3732" 746.2 82.7355788403542 107.322203419804
"3733" 746.4 77.3118672920678 110.932720983038
"3734" 746.6 72.0800118115271 113.47064545643
"3735" 746.8 67.0607470527439 115.542695872957
"3736" 747 61.8752207852583 117.164816702046
"3737" 747.2 57.2116866274141 119.263912879384
"3738" 747.4 57.6232179522961 119.338930658287
"3739" 747.6 57.9439078114048 118.439714811529
"3740" 747.8 56.7744847526365 117.278231299512
"3741" 748 53.8463886595699 115.073307619326
"3742" 748.2 51.2315386503868 112.232193588457
"3743" 748.4 47.9888554224532 109.582438387223
"3744" 748.6 44.3989434015124 106.076426686033
"3745" 748.8 42.5793895842945 102.706683114461
"3746" 749 41.4981719812795 98.8177875423264
"3747" 749.2 40.6494742928915 95.1497858890876
"3748" 749.4 40.7677810804393 90.8874666089909
"3749" 749.6 40.2562161797063 86.3999910410984
"3750" 749.8 40.5818646561769 82.3901661432019
"3751" 750 41.4257451700343 78.2774024759252
"3752" 750.2 41.2672667882821 73.6473776062378
"3753" 750.4 41.0340651023006 68.7785110655193
"3754" 750.6 41.47911075572 64.255594836999
"3755" 750.8 41.4097743240809 59.6896971156815
"3756" 751 42.4086327719904 54.8502699044024
"3757" 751.2 44.0863936546315 50.3832642720163
"3758" 751.4 46.8458903064453 46.5196840123917
"3759" 751.6 49.7619668513601 42.8411535524243
"3760" 751.8 52.2678825322838 38.3563072258659
"3761" 752 54.8919851364591 34.2164284595899
"3762" 752.2 57.7927316234904 31.3359669130274
"3763" 752.4 61.2778073350548 29.4743011341287
"3764" 752.6 65.270282866858 27.3215972783612
"3765" 752.8 69.3537158125271 24.568194833577
"3766" 753 73.6951703655565 21.9029923023417
"3767" 753.2 77.970700079646 19.2193993905038
"3768" 753.4 83.0852765540627 17.5626631552975
"3769" 753.6 87.6643349577716 15.3595477998399
"3770" 753.8 91.8644767742582 14.0410266693711
"3771" 754 94.0754825971949 16.1255809153598
"3772" 754.2 96.1740027173487 18.5112866169378
"3773" 754.4 100.125259927385 21.2484255623936
"3774" 754.6 103.836173261497 23.9397129450341
"3775" 754.8 106.586127427022 27.0071606169961
"3776" 755 108.741156797284 31.013756648108
"3777" 755.2 110.270822123998 35.586223014052
"3778" 755.4 112.176879931643 40.1227343897887
"3779" 755.6 114.094554043833 45.1690615772081
"3780" 755.8 115.673557845588 50.0007424991953
"3781" 756 114.244071403412 54.1394053422613
"3782" 756.2 112.685061686063 58.7235832003501
"3783" 756.4 111.121840115834 64.0636898653086
"3784" 756.6 109.537456786881 69.4909041079988
"3785" 756.8 107.308357626605 74.1645543919988
"3786" 757 105.772885722774 79.6314596323257
"3787" 757.2 103.988587418576 84.371264057108
"3788" 757.4 103.325217280563 89.3542270170129
"3789" 757.6 102.147331676004 95.3899488194267
"3790" 757.8 100.759923707297 99.3528475731439
"3791" 758 98.2155921566378 102.78806508458
"3792" 758.2 96.0651981604725 102.133770653385
"3793" 758.4 93.4613072879582 101.4661063271
"3794" 758.6 89.1115368936928 101.507404343526
"3795" 758.8 84.3827088826448 101.064853158459
"3796" 759 79.5486882457624 101.345501276004
"3797" 759.2 74.4404308860407 101.061604718476
"3798" 759.4 69.6040166618019 100.096647072774
"3799" 759.6 65.1312939127241 97.8337059761103
"3800" 759.8 60.8392439785097 95.402037247174
"3801" 760 56.8837439897729 91.7911472044533
"3802" 760.2 52.3914910912249 88.9634820782889
"3803" 760.4 49.6235803979154 85.2022206289837
"3804" 760.6 47.7423455839875 81.2111633091851
"3805" 760.8 46.3973125080689 76.1842720153479
"3806" 761 45.4562422280154 71.4749957149711
"3807" 761.2 44.939157515743 66.412427014903
"3808" 761.4 43.4576417776206 61.3760847211817
"3809" 761.6 42.5070363129877 56.2157485140839
"3810" 761.8 42.4202241665439 51.342134342764
"3811" 762 43.4163362662444 46.0948969863389
"3812" 762.2 43.4517103065622 40.6700606899988
"3813" 762.4 44.0557699380529 35.1373647568711
"3814" 762.6 44.7564510430186 29.3141472659195
"3815" 762.8 45.075886646392 24.1796988723392
"3816" 763 45.7701651235973 18.7569087330458
"3817" 763.2 48.257045695311 14.8792356876972
"3818" 763.4 51.6869645423966 12.4953142056524
"3819" 763.6 55.8358413252391 10.4032885617217
"3820" 763.8 60.2317393667088 9.35453668678872
"3821" 764 64.7283490756315 8.58843467137114
"3822" 764.2 69.2178592135854 7.24476021472113
"3823" 764.4 71.8960705413942 6.46132460621729
"3824" 764.6 70.8493486995093 5.93688560452265
"3825" 764.8 69.2167183393578 4.54816628612871
"3826" 765 67.2793355054421 3.83380529829193
"3827" 765.2 65.1083246886995 3.37877994060876
"3828" 765.4 61.5032882121914 2.05209767997983
"3829" 765.6 58.1802551262054 1.02491062843113
"3830" 765.8 55.1855557004345 1.23406476525411
"3831" 766 51.2798564634733 0.553035937476397
"3832" 766.2 49.5128886806627 1.20898685452903
"3833" 766.4 47.2622492244637 2.06807987440484
"3834" 766.6 44.5994063426154 2.20359860076475
"3835" 766.8 42.8677267795025 3.1484062494034
"3836" 767 39.9395252303275 3.95019082891659
"3837" 767.2 37.037522176968 4.66092855551851
"3838" 767.4 33.9810906660186 5.8747022484034
"3839" 767.6 31.9298013429336 6.63321228824993
"3840" 767.8 29.7836170069419 7.4239962927895
"3841" 768 28.2266507002692 8.19896381437114
"3842" 768.2 26.2512292846838 9.25258497488692
"3843" 768.4 24.3807888096589 10.6585569439037
"3844" 768.6 22.7157508237605 11.7502679728228
"3845" 768.8 21.0198462661579 12.8394676424562
"3846" 769 19.7532155126312 14.3854009008238
"3847" 769.2 18.1133804848783 15.5105765009381
"3848" 769.4 16.9166833178487 16.0359829480045
"3849" 769.6 17.9985468095154 15.7070964465378
"3850" 769.8 18.3443626913352 14.7472100914041
"3851" 770 18.5567883712154 14.6901447643711
"3852" 770.2 18.7582243735993 14.5728847214034
"3853" 770.4 19.1404240034451 14.8713271777008
"3854" 770.6 19.6525549596686 14.7122424016477
"3855" 770.8 20.0818340602919 14.8161500416358
"3856" 771 20.3767035526664 14.6331813397079
"3857" 771.2 21.2235182391448 14.4075874759594
"3858" 771.4 21.1369281023735 12.9856862826615
"3859" 771.6 21.6673622824554 13.4139785896011
"3860" 771.8 21.8387294595354 13.6515558123711
"3861" 772 22.0256754708954 13.7800811951811
"3862" 772.2 22.5863545372786 13.7270654683201
"3863" 772.4 22.9556676347958 13.5029947638247
"3864" 772.6 23.130818898595 13.1229882207283
"3865" 772.8 23.6622068848573 12.6967240339195
"3866" 773 24.0007254612821 11.5094660988711
"3867" 773.2 24.1729028850622 11.1448550838073
"3868" 773.4 24.6471388975529 10.7913792062774
"3869" 773.6 25.0812366235841 10.0773493017774
"3870" 773.8 25.8592288297324 9.51653543698816
"3871" 774 26.4234164004101 9.24848528165534
"3872" 774.2 27.6301611031254 8.76369655702114
"3873" 774.4 27.6654543900638 8.43987362282474
"3874" 774.6 28.7038811132366 8.43107270894689
"3875" 774.8 29.4080353378783 8.56434369052577
"3876" 775 30.7772479072091 8.61277659993364
"3877" 775.2 32.3489810531843 8.43622766978493
"3878" 775.4 34.3405782369558 8.8950393885839
"3879" 775.6 36.1127107328251 9.50138786304856
"3880" 775.8 38.3015341879396 10.171997496536
"3881" 776 40.9989646423487 10.7997636483378
"3882" 776.2 43.6984874920824 11.3917688618656
"3883" 776.4 46.4357823726638 12.3491317636937
"3884" 776.6 49.3040372629676 13.501078435803
"3885" 776.8 52.2497267479725 14.5503347131404
"3886" 777 54.8623777552643 15.139003021552
"3887" 777.2 56.5951087382154 14.3915504406711
"3888" 777.4 58.8285226526671 14.0275966398194
"3889" 777.6 62.3966184421257 14.5027704689072
"3890" 777.8 65.6714025015529 15.9802669781836
"3891" 778 69.0556361348871 17.0721259477624
"3892" 778.2 72.4335902562154 17.9746823250711
"3893" 778.4 75.2920943896664 20.0023152969222
"3894" 778.6 77.1587843731055 23.0065686745692
"3895" 778.8 79.5654574579195 26.4800031125258
"3896" 779 81.7735882456466 28.7841214020586
"3897" 779.2 84.6224544606912 31.0282505130681
"3898" 779.4 87.5405554230745 33.7887887962385
"3899" 779.6 90.6786771114279 36.2652074469336
"3900" 779.8 93.8635750445454 38.1453780091011
"3901" 780 96.8547112263054 38.6166377460711
"3902" 780.2 100.307791965775 39.248222960567
"3903" 780.4 104.082045631548 40.9948190718557
"3904" 780.6 107.482889094218 44.1547527260722
"3905" 780.8 110.079685931873 47.7951676093711
"3906" 781 112.816419203891 51.1997257811058
"3907" 781.2 114.135851086789 52.1773771160242
"3908" 781.4 112.365097122357 53.207469518716
"3909" 781.6 110.000396592559 54.5941777590619
"3910" 781.8 107.202026421492 57.4265376803315
"3911" 782 104.627093933873 61.0450448454924
"3912" 782.2 101.888995787691 64.9672917589166
"3913" 782.4 98.9227227959942 68.8344619854924
"3914" 782.6 95.7827027303216 72.317109334299
"3915" 782.8 92.1253205433089 75.5146041952099
"3916" 783 89.0483028851813 79.2495758699426
"3917" 783.2 85.6741569095598 82.8667778681119
"3918" 783.4 82.6244315197178 85.7224340372266
"3919" 783.6 78.8044212026559 88.6562745030063
"3920" 783.8 75.5104100265154 91.7482520580112
"3921" 784 72.0063012145502 94.7969621925451
"3922" 784.2 67.7562307259582 97.2320017245711
"3923" 784.4 62.9163387687972 99.3351443523711
"3924" 784.6 58.0833594978427 101.099565356053
"3925" 784.8 52.6674449418539 102.624675129187
"3926" 785 47.7528639267121 104.260066157016
"3927" 785.2 44.0211919164538 106.225782591602
"3928" 785.4 42.7651242419057 108.569372736081
"3929" 785.6 44.2066348851323 109.118124184134
"3930" 785.8 46.0038618572517 110.187218686053
"3931" 786 47.08708287289 110.882132436667
"3932" 786.2 48.047368929586 112.531333389548
"3933" 786.4 48.5023431701576 112.34127677416
"3934" 786.6 49.9085090775101 113.586702948647
"3935" 786.8 51.4258167745537 115.452835571508
"3936" 787 53.9367204783846 117.450532418987
"3937" 787.2 55.7239758213559 118.764317104738
"3938" 787.4 54.6077824442075 117.302049939766
"3939" 787.6 54.0749473147495 117.678271788152
"3940" 787.8 50.7702847572138 113.030472028847
"3941" 788 50.0824257513185 112.95445338309
"3942" 788.2 49.5867970391987 111.744118601788
"3943" 788.4 49.1362155146965 109.824541892925
"3944" 788.6 48.5571175512477 106.666360484136
"3945" 788.8 47.9889316995502 102.981494694719
"3946" 789 47.2270008230606 99.0790539258506
"3947" 789.2 46.4197592612023 94.864696254632
"3948" 789.4 46.6376371609154 91.1822210791711
"3949" 789.6 46.6800006576417 87.0565631237922
"3950" 789.8 46.2796948971011 82.649100064614
"3951" 790 46.4259753618369 78.1213076729914
"3952" 790.2 46.8835383686683 73.2635069837829
"3953" 790.4 47.5532847098624 68.7217965081784
"3954" 790.6 48.7842309591562 64.2907156072079
"3955" 790.8 50.963525878275 59.9032917346158
"3956" 791 53.3625006251154 55.6334292792919
"3957" 791.2 55.3365833022624 51.3156786893123
"3958" 791.4 57.3565640055745 47.0824624356773
"3959" 791.6 58.9999929289639 42.6572995362196
"3960" 791.8 59.693311222233 38.1844014616358
"3961" 792 60.9020685360965 33.6799109209277
"3962" 792.2 61.9676020127946 28.6792520871825
"3963" 792.4 63.4775081708558 23.6130219625635
"3964" 792.6 65.963028351586 19.8258143983417
"3965" 792.8 69.9366493174487 17.3771002727651
"3966" 793 73.8857601658868 14.9497920023711
"3967" 793.2 77.7305277501978 11.985262970567
"3968" 793.4 79.1324889966154 11.7569423725899
"3969" 793.6 79.2320204378487 12.8855964602711
"3970" 793.8 79.7250709994702 14.3802432222421
"3971" 794 81.4405388003834 16.9038382264948
"3972" 794.2 83.3636791913705 19.5929734778303
"3973" 794.4 85.9887988750529 21.5505116309024
"3974" 794.6 89.1430189225502 23.3756271007298
"3975" 794.8 92.2722965622111 24.5567398083711
"3976" 795 95.5708697650495 25.1516458426898
"3977" 795.2 99.1537252392716 26.2687887839336
"3978" 795.4 103.078041190466 26.9059948713392
"3979" 795.6 105.572762357518 26.4998607144907
"3980" 795.8 104.444037713522 25.8874319031211
"3981" 796 103.985843936994 25.607130907553
"3982" 796.2 104.001501452255 24.6268445626311
"3983" 796.4 104.293604595005 23.3221171916811
"3984" 796.6 103.612030595255 22.9443304603911
"3985" 796.8 102.545367285647 22.6702403447774
"3986" 797 102.564353989925 23.2675912717011
"3987" 797.2 102.660677761672 24.0267382297732
"3988" 797.4 102.90412094708 25.3727739849426
"3989" 797.6 103.767567666535 27.1992786338228
"3990" 797.8 105.700754514732 29.984471964435
"3991" 798 107.179173676052 33.2603885390132
"3992" 798.2 108.938298567463 37.1087081888603
"3993" 798.4 110.458928261315 40.9015334404711
"3994" 798.6 112.136087139272 44.7199706343086
"3995" 798.8 112.876962220307 48.7246494773179
"3996" 799 113.494314961722 53.4314462172328
"3997" 799.2 114.374302631891 58.071104472463
"3998" 799.4 115.348951243649 63.1576291910378
"3999" 799.6 114.513613032793 68.185851509726
"4000" 799.8 112.914644507031 72.3960601276659
"4001" 800 109.954665993831 76.4875539727817
"4002" 800.2 107.113806345082 81.1338729685711
"4003" 800.4 104.120407374139 85.7834354967567
"4004" 800.6 100.299302763001 90.2270901679568
"4005" 800.8 96.182657625282 93.7419101004545
"4006" 801 91.4376366452646 96.2891334707592
"4007" 801.2 86.6561734164748 99.0004428346368
"4008" 801.4 81.556803968811 101.835660144415
"4009" 801.6 75.8113454318695 103.510782720863
"4010" 801.8 70.1851289323089 104.360574765274
"4011" 802 65.4538004128881 103.41868727728
"4012" 802.2 60.1474929233785 102.826716421266
"4013" 802.4 54.7924981000706 101.706847481565
"4014" 802.6 49.2124013292137 100.893027780371
"4015" 802.8 43.7011106563089 99.7748695135002
"4016" 803 37.9325816727918 98.2010968569888
"4017" 803.2 32.4938382873542 95.2718588442667
"4018" 803.4 29.1406144500469 91.5243863434944
"4019" 803.6 26.3387870187011 87.6231992954426
"4020" 803.8 24.1521863501154 82.9369038537478
"4021" 804 21.5624580542193 78.5566212282672
"4022" 804.2 20.5140703447271 74.2532211615711
"4023" 804.4 19.0622051500119 69.529432100578
"4024" 804.6 17.969896079805 64.8065383748884
"4025" 804.8 16.9300419800936 59.7996189879907
"4026" 805 14.9243825223313 54.8469505505075
"4027" 805.2 13.5411771503601 50.2328132214456
"4028" 805.4 11.2192138703871 46.5660766077516
"4029" 805.6 9.16924248132539 46.8500516630511
"4030" 805.8 7.42928142767788 47.9412191807461
"4031" 806 6.72434901163054 48.735405334856
"4032" 806.2 5.47787015458412 49.5315585134961
"4033" 806.4 4.90002693462063 50.5282964304238
"4034" 806.6 4.18369095267786 52.1320878815899
"4035" 806.8 2.86378960976486 52.9720517154742
"4036" 807 2.28442265287327 54.5254973312132
"4037" 807.2 2.75998706773643 55.1773485550343
"4038" 807.4 1.49587090527669 56.2462664204034
"4039" 807.6 2.86922681030286 55.5075019755899
"4040" 807.8 3.60858215563054 55.1675755489469
"4041" 808 4.45884311547182 55.5061764250246
"4042" 808.2 5.80771558050932 55.2934651188863
"4043" 808.4 6.65139805839797 55.3884381945777
"4044" 808.6 8.11175698033759 55.2768546895193
"4045" 808.8 10.1222821450809 54.8504098005435
"4046" 809 12.6983928673735 53.9010655610486
"4047" 809.2 14.7783309509563 52.0808223047689
"4048" 809.4 17.1820010127706 49.7649052769573
"4049" 809.6 20.4243938616868 47.2359274044481
"4050" 809.8 23.705180025604 44.950850138553
"4051" 810 27.3307710862767 42.8451186526615
"4052" 810.2 30.5871103985487 39.8283248567378
"4053" 810.4 34.3376959364414 36.8081382883494
"4054" 810.6 38.2454101446515 34.2132079638866
"4055" 810.8 41.8406544388654 31.4008787225274
"4056" 811 46.4217199840522 28.9639100323185
"4057" 811.2 50.5915777570841 26.6217467480899
"4058" 811.4 55.3615194115541 24.2586753769936
"4059" 811.6 59.6963196126911 22.0271462624014
"4060" 811.8 65.0340627590831 20.9216784763711
"4061" 812 69.8557447432893 20.2852605180124
"4062" 812.2 75.2557347569026 20.4714391168605
"4063" 812.4 80.3425817821364 21.2810849163396
"4064" 812.6 85.2742510571792 22.8414107147754
"4065" 812.8 89.6167931955348 23.6312230406615
"4066" 813 93.6748282539541 25.6120801950808
"4067" 813.2 97.8077546999984 27.3368987982328
"4068" 813.4 102.690009587473 29.1401968412764
"4069" 813.6 106.739481576965 30.9635354060211
"4070" 813.8 108.310347366865 29.9849898778086
"4071" 814 107.184058416924 30.2496436117541
"4072" 814.2 106.434396072315 32.4716531134045
"4073" 814.4 105.457302518789 35.7857995696659
"4074" 814.6 105.936923013126 40.1521473163286
"4075" 814.8 106.437534665302 44.753585678514
"4076" 815 107.447590953786 49.2817193785799
"4077" 815.2 109.407784937368 54.0366877536019
"4078" 815.4 110.026367011626 59.1699263974988
"4079" 815.6 109.476596210882 63.8716590955378
"4080" 815.8 107.442737459476 68.6111134475876
"4081" 816 106.146501497434 73.7584647761953
"4082" 816.2 104.287978904849 78.7797380107045
"4083" 816.4 101.982335143485 83.9483778922615
"4084" 816.6 99.1642734083154 89.2589768948426
"4085" 816.8 95.256018025898 93.1036106403711
"4086" 817 91.181266342336 96.815038807077
"4087" 817.2 86.6393488482036 99.541334806077
"4088" 817.4 81.0522779926496 102.221496867946
"4089" 817.6 74.7437905543188 103.592918975507
"4090" 817.8 69.2693103636417 103.844806907108
"4091" 818 63.4946439807063 103.017414273098
"4092" 818.2 57.6525811257063 102.598438048144
"4093" 818.4 52.4642049388089 100.823928112194
"4094" 818.6 46.9605734131779 99.0186992810586
"4095" 818.8 41.3391583622444 97.2872814591131
"4096" 819 35.7595981034336 94.7972187609621
"4097" 819.2 29.6314544342113 91.9458685038095
"4098" 819.4 24.2509254406224 89.2911846457937
"4099" 819.6 19.217245491166 86.8572868958268
"4100" 819.8 14.6750621631154 86.7266744750911
"4101" 820 12.4784465296354 88.2741720135711
"4102" 820.2 12.9288430624816 89.8342496435824
"4103" 820.4 13.7003208925908 91.673422575322
"4104" 820.6 14.5027101172016 92.9021601970953
"4105" 820.8 15.5258211982643 95.0343916974137
"4106" 821 16.9469754956154 98.0063614284888
"4107" 821.2 17.6581831475284 100.469689892328
"4108" 821.4 19.0198259456487 101.819102929238
"4109" 821.6 20.6603786666671 104.035654695475
"4110" 821.8 22.9448266934153 107.955432653971
"4111" 822 25.0451195344568 109.337895874835
"4112" 822.2 26.3562373363199 111.258263542803
"4113" 822.4 27.0667265966654 110.941375890971
"4114" 822.6 29.5796511960509 111.873593232565
"4115" 822.8 32.2885866172608 113.887191827553
"4116" 823 35.1157909746654 116.010988212921
"4117" 823.2 36.9490859372582 117.380627393371
"4118" 823.4 38.3887371408118 116.965655468353
"4119" 823.6 41.1743538060566 116.784966082665
"4120" 823.8 44.436079854196 118.004618336307
"4121" 824 47.6139107757954 119.956327994331
"4122" 824.2 48.899375128683 119.682365070777
"4123" 824.4 50.0575622100011 119.270488361385
"4124" 824.6 52.0625100618857 118.62447801325
"4125" 824.8 55.2341244656987 118.911464234079
"4126" 825 59.0877222230154 119.476351528657
"4127" 825.2 62.4782239267911 120.013941611195
"4128" 825.4 65.9097779641424 119.771838105493
"4129" 825.6 70.0162744704354 119.218929838411
"4130" 825.8 74.726122634086 118.865962328401
"4131" 826 78.1232437393209 117.51756463533
"4132" 826.2 82.5987796239154 116.425125557531
"4133" 826.4 87.0270449829886 114.848152572033
"4134" 826.6 87.5780417245343 114.061353242723
"4135" 826.8 88.198505056782 112.544697585621
"4136" 827 90.9601520881858 110.190958803118
"4137" 827.2 94.7855082017582 107.747714863571
"4138" 827.4 98.9197722591987 106.810821079788
"4139" 827.6 99.6634110592601 106.212379748345
"4140" 827.8 98.5774706504354 106.859721309611
"4141" 828 96.9783065982673 109.510686742852
"4142" 828.2 95.9096951443077 109.211725828602
"4143" 828.4 96.7952161953912 113.678415913612
"4144" 828.6 96.1610203554487 113.161359775871
"4145" 828.8 95.9380743093179 112.927184260586
"4146" 829 95.6624223984197 113.31093916298
"4147" 829.2 94.9306199303316 113.16662289556
"4148" 829.4 94.2273605450268 113.173684802991
"4149" 829.6 93.7253655215073 113.440305119398
"4150" 829.8 93.0727386800478 113.566619991939
"4151" 830 92.7298048813522 113.709693745595
"4152" 830.2 92.3719016622354 113.506690602411
"4153" 830.4 92.7272797079849 114.631753373675
"4154" 830.6 92.7279068752265 114.654331394371
"4155" 830.8 92.3234959985797 114.645058278728
"4156" 831 92.0998712482692 115.138673357563
"4157" 831.2 92.1959906584904 116.509727282579
"4158" 831.4 91.9438636911032 115.98739831142
"4159" 831.6 91.2221027633621 115.708094535605
"4160" 831.8 90.559635077225 115.612892088083
"4161" 832 90.4410535230796 115.410090319264
"4162" 832.2 89.6984859317069 116.998470543075
"4163" 832.4 89.3783056645364 117.240554541292
"4164" 832.6 89.5879268839368 116.814967339157
"4165" 832.8 89.3931914554368 116.439406155621
"4166" 833 89.4836582464177 116.118621050534
"4167" 833.2 89.2181613976779 116.038575731959
"4168" 833.4 88.8599873059725 116.300309420978
"4169" 833.6 88.1702101654615 116.242174119063
"4170" 833.8 87.2764244808077 116.357018089717
"4171" 834 86.8714191736709 115.885251633779
"4172" 834.2 86.0924774596709 115.991033841853
"4173" 834.4 84.8686431097996 116.333497413805
"4174" 834.6 83.2267412773005 116.279530772964
"4175" 834.8 81.0305103063954 115.786393352051
"4176" 835 78.4028802578354 115.168432925611
"4177" 835.2 75.1895602252725 114.090525963285
"4178" 835.4 72.213971967407 113.053173426704
"4179" 835.6 69.7649699961482 112.743157462207
"4180" 835.8 66.8517928469249 113.114994197657
"4181" 836 64.1338040140216 114.281088489746
"4182" 836.2 62.2161057405802 115.610637770949
"4183" 836.4 60.318882876532 115.801106695538
"4184" 836.6 58.5154996561923 114.45260546331
"4185" 836.8 56.0727909724578 112.310392629412
"4186" 837 52.9203985712235 109.545596549398
"4187" 837.2 50.3374324618414 106.9378288897
"4188" 837.4 48.3761765545097 103.191454387174
"4189" 837.6 47.2058651548461 99.4799476197173
"4190" 837.8 46.7356830582497 95.9577925924159
"4191" 838 47.86602458689 92.319183421343
"4192" 838.2 49.81075892919 89.5925599295055
"4193" 838.4 52.6792184198522 87.6305201762132
"4194" 838.6 55.2974907559249 86.9833543160854
"4195" 838.8 58.0652158984437 85.3316324939681
"4196" 839 59.8518530734393 83.3558682053148
"4197" 839.2 61.0924152730737 81.2896613113711
"4198" 839.4 62.1593490485554 78.8541702189311
"4199" 839.6 62.3393289145056 76.0808844027126
"4200" 839.8 63.5108719330813 73.2051904918257
"4201" 840 65.698315194848 70.3099251381236
"4202" 840.2 67.8808944528877 67.745587317282
"4203" 840.4 69.8855066796608 64.6014251962802
"4204" 840.6 72.4962110606742 61.3846458452829
"4205" 840.8 75.3451345730962 58.2122647300923
"4206" 841 78.6365123550959 54.9430291952837
"4207" 841.2 81.5420940462366 51.0840326240378
"4208" 841.4 85.1463772297036 46.9245856937241
"4209" 841.6 87.8917649373801 43.23606757743
"4210" 841.8 91.3091807904683 40.1737575057241
"4211" 842 94.998789861544 37.9916297517426
"4212" 842.2 96.5431345407054 38.4725335289811
"4213" 842.4 97.9171290941799 38.556751366984
"4214" 842.6 100.696706265462 37.7948927992721
"4215" 842.8 101.970732340989 35.6812374908372
"4216" 843 101.389125678928 33.6038232574336
"4217" 843.2 100.044561302309 31.2238108228228
"4218" 843.4 99.2739953056638 27.3207265354679
"4219" 843.6 98.1516491801154 22.6093855233711
"4220" 843.8 97.1425655960699 20.3256700436893
"4221" 844 97.1465630975347 21.4409729523711
"4222" 844.2 97.7351852934223 21.4563975407672
"4223" 844.4 98.7584037783891 22.4044008617922
"4224" 844.6 100.484240943235 23.4983950882624
"4225" 844.8 103.703772619349 24.6086692559711
"4226" 845 107.043091813218 25.9774232753825
"4227" 845.2 109.251568604615 26.5704811712689
"4228" 845.4 109.876344771053 25.5872147841836
"4229" 845.6 109.72217922349 25.5020180342149
"4230" 845.8 109.237799432903 24.9619468616136
"4231" 846 108.987422528333 24.8498069878959
"4232" 846.2 108.721804481922 25.0174042628873
"4233" 846.4 108.919876391236 25.1388061441074
"4234" 846.6 108.718504956903 25.1389790693408
"4235" 846.8 108.663174460438 25.5408865975647
"4236" 847 108.808599003522 26.3585775094371
"4237" 847.2 108.727589771229 26.8293223347835
"4238" 847.4 108.938298567463 27.8630087139907
"4239" 847.6 108.756263275605 29.3785583531863
"4240" 847.8 109.097830108431 31.9033900793606
"4241" 848 109.958765687063 34.4902965084869
"4242" 848.2 110.602016467474 38.2601872443385
"4243" 848.4 110.889396050631 41.6524605840553
"4244" 848.6 110.845048831373 45.6886746946292
"4245" 848.8 110.257039286462 49.8246552043507
"4246" 849 109.948288693249 53.6588677342045
"4247" 849.2 110.049769866489 57.8543581321074
"4248" 849.4 109.442204339884 62.0976307299395
"4249" 849.6 109.4928712008 65.9041513335777
"4250" 849.8 109.87306465302 70.2118395241477
"4251" 850 110.710012664871 73.754367000052
"4252" 850.2 112.425341758466 75.9378897834456
"4253" 850.4 112.121457394328 76.5688024386439
"4254" 850.6 110.741411943139 77.5904702398651
"4255" 850.8 108.323957907567 78.9067697239195
"4256" 851 104.622857265654 80.4650673357448
"4257" 851.2 100.923232488069 82.4610930363014
"4258" 851.4 96.5402135092779 84.1603860865087
"4259" 851.6 92.1578444327777 85.5873289065789
"4260" 851.8 87.9859668113306 85.8959347804471
"4261" 852 83.2686694979554 85.4336312298511
"4262" 852.2 78.944586390168 84.4532579217396
"4263" 852.4 74.2537173945954 83.6057146743311
"4264" 852.6 69.8356753915598 81.6070079355934
"4265" 852.8 65.626599241735 79.1080600616537
"4266" 853 61.8889808923412 76.7416467876937
"4267" 853.2 58.4218034243801 73.4238773366652
"4268" 853.4 54.992932546086 70.1019200269594
"4269" 853.6 52.4919187094683 65.7795571826064
"4270" 853.8 49.8261052435554 62.5067801144511
"4271" 854 46.4252919939966 61.0166106295097
"4272" 854.2 42.9431514094968 61.3155614149175
"4273" 854.4 38.6830629633422 61.9901088785876
"4274" 854.6 34.7241117777546 63.2026882478041
"4275" 854.8 30.8432956733754 64.8085528793211
"4276" 855 26.9071802017364 66.2465202802974
"4277" 855.2 22.9091942533069 67.5974128138605
"4278" 855.4 19.2026608757404 67.9056575900899
"4279" 855.6 15.7586919625235 66.3493472799222
"4280" 855.8 14.4972038050854 64.0724529595911
"4281" 856 13.8921864000548 61.6312181555226
"4282" 856.2 13.891932590438 58.6542851599195
"4283" 856.4 13.588336363621 54.7472953414385
"4284" 856.6 13.1403615242225 50.4426421254068
"4285" 856.8 12.9888646930805 45.5881660863711
"4286" 857 12.9571635768131 41.2405844268363
"4287" 857.2 13.1219870173006 36.9572995639637
"4288" 857.4 12.410525172604 33.3596663376098
"4289" 857.6 10.4980187323775 31.8734981413323
"4290" 857.8 10.0656809974322 32.5235397149256
"4291" 858 8.7006049243827 33.1945093101533
"4292" 858.2 7.2443329601463 34.0847227327113
"4293" 858.4 7.02366802857853 35.0847520270659
"4294" 858.6 6.35296666886795 35.9156372769588
"4295" 858.8 6.06105104748901 36.8486112512722
"4296" 859 5.00320254761537 38.6263745174961
"4297" 859.2 3.80130914855748 40.4061538416553
"4298" 859.4 4.06233796815934 41.6078595258217
"4299" 859.6 4.22353148744122 42.638690158079
"4300" 859.8 4.48600200095409 42.9665665543066
"4301" 860 4.97410415025331 43.7079619491298
"4302" 860.2 5.23966699650822 45.0827812838354
"4303" 860.4 4.98844986363811 47.920565423178
"4304" 860.6 3.94838564324038 50.7619323572007
"4305" 860.8 2.3243140499356 53.1675315282138
"4306" 861 0.963354088958065 55.1061336591239
"4307" 861.2 1.44232614075824 56.7437242047283
"4308" 861.4 0.783934930115378 59.4055298994848
"4309" 861.6 1.11570640089315 59.2581123388526
"4310" 861.8 2.71816098398055 58.9308249964048
"4311" 862 4.70860279680769 59.0013712054701
"4312" 862.2 7.53476311811539 60.7775295093711
"4313" 862.4 10.3973096479471 63.5462431264603
"4314" 862.6 12.8398282763426 66.7479407149734
"4315" 862.8 14.0442721084448 70.1156660572064
"4316" 863 15.031666281128 73.5659776493458
"4317" 863.2 17.3411959972129 76.9595686532614
"4318" 863.4 19.272672898844 80.3289665307711
"4319" 863.6 20.5132496862049 84.3085448696099
"4320" 863.8 22.7078985887404 89.2170160465586
"4321" 864 24.3130547475719 92.8834749385885
"4322" 864.2 25.5060612339725 97.4434287612283
"4323" 864.4 27.6124851180769 100.84059901116
"4324" 864.6 30.7264544162754 101.835547254311
"4325" 864.8 35.437989592729 102.459762818758
"4326" 865 39.6742227968029 104.162960183934
"4327" 865.2 43.7947448550399 106.367665298579
"4328" 865.4 48.2134667950712 108.338794164195
"4329" 865.6 52.4577298650077 110.581864330663
"4330" 865.8 56.5962889529336 112.996129715326
"4331" 866 60.4463546183762 116.460573050023
"4332" 866.2 63.581474063544 119.045151651264
"4333" 866.4 65.7896957333391 118.900930300082
"4334" 866.6 65.670925208836 116.924335556003
"4335" 866.8 66.7964229390284 114.34952811498
"4336" 867 68.7222575480529 110.81236366959
"4337" 867.2 71.3253686358427 107.331099068053
"4338" 867.4 74.4977857983154 104.261950693421
"4339" 867.6 78.2822507049679 101.059031752207
"4340" 867.8 82.5794161010815 99.3879539601
"4341" 868 86.9719201537711 96.8067761659449
"4342" 868.2 91.5306446111154 95.4753137695652
"4343" 868.4 96.2599335889725 93.8701882001807
"4344" 868.6 100.843067191921 93.4058865293861
"4345" 868.8 104.870021463365 93.1780683042094
"4346" 869 106.954629032308 90.3960843212266
"4347" 869.2 108.489936706482 87.7851697153378
"4348" 869.4 111.359038686382 84.4530301610045
"4349" 869.6 113.85888044594 82.1599075486239
"4350" 869.8 115.493571963309 79.9537343932744
"4351" 870 115.326057616212 77.5164006430163
"4352" 870.2 116.721780248414 73.822795637134
"4353" 870.4 117.850041184672 70.9880902243299
"4354" 870.6 119.541697138323 67.9229700838365
"4355" 870.8 120.054365932023 66.9849722405258
"4356" 871 119.479411979746 65.8237171348494
"4357" 871.2 118.436255051909 64.1984487894124
"4358" 871.4 117.828041434803 61.1710573544649
"4359" 871.6 117.329731379977 57.4826955926815
"4360" 871.8 116.389629311357 54.1923383525091
"4361" 872 115.938960251513 50.2750937859507
"4362" 872.2 116.649374937852 47.4756017779865
"4363" 872.4 116.138935426391 47.0207025718884
"4364" 872.6 114.471734446019 46.7272636466292
"4365" 872.8 111.676537151094 44.8379222249922
"4366" 873 109.454418009303 41.9612187305586
"4367" 873.2 108.053522381452 38.8401601509581
"4368" 873.4 107.053840197258 34.7200745529426
"4369" 873.6 105.245881779664 31.0144178889518
"4370" 873.8 102.970816048049 27.2659162092613
"4371" 874 100.22740045094 24.4711418178217
"4372" 874.2 97.1845361531828 22.1761538959217
"4373" 874.4 94.0425128349131 20.902715475843
"4374" 874.6 90.6147461122363 19.8959292229536
"4375" 874.8 87.7202544740742 17.8835381142062
"4376" 875 86.1598414930854 15.0575456061411
"4377" 875.2 86.4832596663578 12.4123303582802
"4378" 875.4 87.6203572068354 11.6029391045511
"4379" 875.6 87.2628639570417 12.0731739182132
"4380" 875.8 86.3593371209487 12.4571785175711
"4381" 876 84.6777079587334 13.7522055844048
"4382" 876.2 81.4406321762782 14.4259687954758
"4383" 876.4 77.8991646161154 14.8242017622516
"4384" 876.6 74.7915117363029 16.2034013233399
"4385" 876.8 72.1127404549725 18.2139287086568
"4386" 877 69.0893338307754 20.6308735698111
"4387" 877.2 65.7292041257339 22.5491580712577
"4388" 877.4 61.4976725055133 24.5050753069324
"4389" 877.6 57.3174366472288 25.8335617931753
"4390" 877.8 53.5492876687786 27.4380293116875
"4391" 878 49.5989822385259 29.7797489854027
"4392" 878.2 46.0885596193801 32.2850634806064
"4393" 878.4 44.6590192288909 35.4341044574426
"4394" 878.6 43.8285786048029 39.7745021480274
"4395" 878.8 42.3330174194345 43.8645503787967
"4396" 879 41.6079386962962 48.1943061826796
"4397" 879.2 41.6825627737928 52.6614593925324
"4398" 879.4 41.3457930596996 57.1497616391127
"4399" 879.6 41.4061641010831 61.9082513522744
"4400" 879.8 42.3491302799487 66.6109374564378
"4401" 880 43.6599683963352 71.5286371223821
"4402" 880.2 44.5735980328142 76.5769075276724
"4403" 880.4 46.8893963815584 80.5271529668648
"4404" 880.6 49.0199005695654 84.2285434864837
"4405" 880.8 52.0953489636083 88.2818517206106
"4406" 881 55.5864356636371 91.4384816140668
"4407" 881.2 59.1266693087154 95.5702594013711
"4408" 881.4 62.6878591730027 98.0076521355542
"4409" 881.6 66.7225312349336 100.763204161371
"4410" 881.8 71.0433320303948 103.384495762651
"4411" 882 74.4513898164433 106.652088649453
"4412" 882.2 74.703913911748 108.412199835922
"4413" 882.4 73.2942444833507 108.842815273254
"4414" 882.6 71.5378072851154 109.5541177908
"4415" 882.8 69.0192290765154 110.457319254414
"4416" 883 65.9401183011742 112.445420700504
"4417" 883.2 62.3962012822842 114.777410929267
"4418" 883.4 59.0997059416923 117.23083090991
"4419" 883.6 58.0511305574615 118.159569107371
"4420" 883.8 58.8765880215891 117.496785368266
"4421" 884 59.8104070354487 117.087322180075
"4422" 884.2 61.1148253025439 117.171982291407
"4423" 884.4 63.4887429071154 117.655064663915
"4424" 884.6 66.003048439647 118.108625661941
"4425" 884.8 68.9716832835829 118.277590579189
"4426" 885 71.9947864239954 118.024552543611
"4427" 885.2 74.210010109532 116.974928583996
"4428" 885.4 77.8991646161154 116.213969195601
"4429" 885.6 81.8495118799725 116.411165303436
"4430" 885.8 84.9809516074816 115.901369537442
"4431" 886 86.7178975924725 114.0460150082
"4432" 886.2 90.1645901126825 112.56552749464
"4433" 886.4 93.5948401532154 111.169494535785
"4434" 886.6 93.8194527981428 109.653454454262
"4435" 886.8 94.4516760386154 107.290659357856
"4436" 887 96.7743899176806 104.917559969371
"4437" 887.2 99.3687456082404 102.591553462288
"4438" 887.4 102.33551035607 100.17309680228
"4439" 887.6 104.098974428899 96.8930568165874
"4440" 887.8 106.373811716782 93.411340700223
"4441" 888 107.962605530258 90.3958608726569
"4442" 888.2 108.967677196802 86.8720769283711
"4443" 888.4 109.325753529758 83.3390198684425
"4444" 888.6 109.148473377762 80.0723739661594
"4445" 888.8 108.332925387561 77.3596745840342
"4446" 889 107.273466620379 75.7865064301817
"4447" 889.2 106.797902205515 73.1410654921378
"4448" 889.4 105.872808541054 71.0683934938144
"4449" 889.6 106.379733495894 68.9851153589922
"4450" 889.8 108.104793303449 66.8619297865045
"4451" 890 109.023330306696 63.7383455943066
"4452" 890.2 109.072729945789 60.0740974513201
"4453" 890.4 108.864285786138 57.0622400982138
"4454" 890.6 107.145246622881 54.6532989926671
"4455" 890.8 105.495956769258 51.3703103479865
"4456" 891 103.0958792174 49.5238715886869
"4457" 891.2 99.9223362722494 48.772190721433
"4458" 891.4 96.9588946805529 47.7870536331836
"4459" 891.6 93.4156835589954 46.5462643945911
"4460" 891.8 89.5270780374762 45.1826345754742
"4461" 892 85.7974660817283 44.3904385046292
"4462" 892.2 83.0852765540627 45.9325403178238
"4463" 892.4 80.502260650146 48.2826685460242
"4464" 892.6 78.552216760176 51.0210878390681
"4465" 892.8 76.0742154576011 53.9376794111997
"4466" 893 74.6098711406599 57.218305736985
"4467" 893.2 72.2900206069683 60.788984534577
"4468" 893.4 70.5223552157094 64.4524376947276
"4469" 893.6 69.4989863594563 68.2527144806552
"4470" 893.8 68.3281254706898 72.1799103440945
"4471" 894 66.8754460114632 76.2124289074364
"4472" 894.2 64.9068162838846 80.3709095461404
"4473" 894.4 63.7380042555954 84.4469717254511
"4474" 894.6 62.1496033851017 87.6243425562752
"4475" 894.8 59.2150897194938 89.593109807682
"4476" 895 57.3740504522154 90.9893402737997
"4477" 895.2 55.5864356636371 94.1704221182407
"4478" 895.4 55.5234357026638 97.1553639107744
"4479" 895.6 57.0222902654963 100.237727608276
"4480" 895.8 58.7431903110538 101.40233582414
"4481" 896 60.5390739166007 102.158808065621
"4482" 896.2 62.799187947181 105.119744294043
"4483" 896.4 62.5637496217404 105.038110472728
"4484" 896.6 61.1896084932121 104.404547281387
"4485" 896.8 58.0106118365252 104.027948940814
"4486" 897 54.5552551246779 103.503699618699
"4487" 897.2 49.9530344343285 103.083003254978
"4488" 897.4 45.0010481638966 102.14663710134
"4489" 897.6 39.8793904804011 101.820339344657
"4490" 897.8 35.139033590325 101.276216849355
"4491" 898 30.9769141366231 99.7965175214327
"4492" 898.2 26.4556282758011 98.4059781649568
"4493" 898.4 22.0330066870271 98.9914935961947
"4494" 898.6 22.9997794307729 98.6735774171931
"4495" 898.8 23.9928573631608 97.2343621540075
"4496" 899 25.5303139979615 94.9550951759558
"4497" 899.2 26.8607791283426 91.1857617233257
"4498" 899.4 27.9541637636868 86.0560427517997
"4499" 899.6 30.6603008156371 82.8870562755885
"4500" 899.8 32.4188424275661 79.0881452933993
"4501" 900 33.9824307807954 74.8763745327711
"4502" 900.2 36.1903764755699 71.288816843178
"4503" 900.4 38.5150060654821 67.2427457355711
"4504" 900.6 40.9242930430516 63.1599310282541
"4505" 900.8 43.8512123278522 59.1745494558238
"4506" 901 47.1386792073134 55.4521903656385
"4507" 901.2 49.082255247176 50.5293317064924
"4508" 901.4 51.4110893520216 45.8559273005586
"4509" 901.6 53.3949565298654 40.4641901239649
"4510" 901.8 55.8626522555347 35.3153487506615
"4511" 902 58.6631989888854 30.0872259777711
"4512" 902.2 61.375574296858 24.8382385465989
"4513" 902.4 63.2959355521649 19.6362961100345
"4514" 902.6 64.0594526777688 13.8482193144206
"4515" 902.8 63.496305448028 10.6605708814294
"4516" 903 64.1157909868854 10.8434709334011
"4517" 903.2 67.0774386609011 11.6883047576977
"4518" 903.4 70.0300829826381 13.6338525915984
"4519" 903.6 73.8584044747404 16.8606333945274
"4520" 903.8 77.894931237235 20.3191275490559
"4521" 904 81.8131539216104 24.1826935397672
"4522" 904.2 86.1641461709785 27.8733916327185
"4523" 904.4 90.018827628567 31.6593481252744
"4524" 904.6 94.1798578363341 35.1130228283086
"4525" 904.8 97.9113373747324 39.0210245082328
"4526" 905 100.823959119729 43.7526400672424
"4527" 905.2 103.494173327224 48.0646927314255
"4528" 905.4 103.452780289282 52.9881123693711
"4529" 905.6 104.068291560924 58.4034146044669
"4530" 905.8 103.964397024373 63.872357071984
"4531" 906 103.716754981249 69.2420294681712
"4532" 906.2 103.154851727731 74.6829230741294
"4533" 906.4 102.653932287035 80.2718441384111
"4534" 906.6 102.93254506242 85.4045055831537
"4535" 906.8 104.698703586394 86.7833367331053
"4536" 907 107.168746195441 86.6773414998711
"4537" 907.2 108.20626463784 85.3723902950953
"4538" 907.4 108.128443342569 84.7979181783014
"4539" 907.6 106.629131500815 84.4443752530711
"4540" 907.8 105.653831563078 84.9198542576586
"4541" 908 104.567931888385 84.4403806801788
"4542" 908.2 102.445688628812 84.140850918523
"4543" 908.4 98.758616749466 85.2079741757348
"4544" 908.6 94.3689134815029 85.7182695145086
"4545" 908.8 90.2054320846998 87.008644631475
"4546" 909 87.2065194551923 89.2188885026019
"4547" 909.2 83.9052152003785 92.1453073474896
"4548" 909.4 81.7766906483066 95.2915204546947
"4549" 909.6 80.5208266535333 98.9805514825652
"4550" 909.8 78.7832016407344 102.370544206133
"4551" 910 75.3676040456154 103.796355987098
"4552" 910.2 71.2964164935373 104.927702439606
"4553" 910.4 67.2028273115502 105.160273691849
"4554" 910.6 62.3894300042928 106.207420442016
"4555" 910.8 57.2757554264011 107.538760657752
"4556" 911 52.42350239454 108.292974063371
"4557" 911.2 48.8356074756371 107.243096101023
"4558" 911.4 45.4772137357 104.386281774694
"4559" 911.6 41.8374545609323 101.320897172568
"4560" 911.8 38.6905770549868 97.3766623285997
"4561" 912 36.0310474886154 93.5389015981947
"4562" 912.2 33.1048914445759 89.6393698596869
"4563" 912.4 29.1568868625654 84.9977484290586
"4564" 912.6 26.3103130989036 80.8421516599947
"4565" 912.8 22.809183394943 77.1621655624746
"4566" 913 19.9467297559132 72.8594126903499
"4567" 913.2 16.3996664491996 69.7353592203711
"4568" 913.4 13.0978433024983 68.8362616036796
"4569" 913.6 10.3034226138417 69.4114834550764
"4570" 913.8 7.62930857977843 70.5989685119798
"4571" 914 6.39880645186536 72.2588058146836
"4572" 914.2 6.43345039513784 74.0851798030453
"4573" 914.4 6.92145843525331 74.9909774516125
"4574" 914.6 7.23930246797744 75.7117223708884
"4575" 914.8 7.67566924117635 77.2872941304931
"4576" 915 8.44352845111536 78.0819360585795
"4577" 915.2 9.70739956549774 79.9532417040182
"4578" 915.4 11.2093359863328 82.9773683583711
"4579" 915.6 12.1074394762265 87.0451750870378
"4580" 915.8 13.8386984637885 90.946541278525
"4581" 916 15.1419278699039 94.0173691894865
"4582" 916.2 16.6757368630618 97.1095965980854
"4583" 916.4 19.3956699263281 99.9234939448605
"4584" 916.6 21.0827850723297 103.211306691085
"4585" 916.8 23.6375284319368 107.889593532907
"4586" 917 27.2363744879803 109.314019283074
"4587" 917.2 29.9642899084231 111.199025842525
"4588" 917.4 33.2268573182154 114.199948727871
"4589" 917.6 36.3494244590201 116.737691375466
"4590" 917.8 37.0946025211923 116.957202666787
"4591" 918 38.1194170839085 115.860795715768
"4592" 918.2 40.7584178908223 114.450642612837
"4593" 918.4 44.3650637083188 113.64654804688
"4594" 918.6 48.8118411380627 113.581578332108
"4595" 918.8 53.1300744685186 114.913978632371
"4596" 919 57.5435848252624 115.641372732945
"4597" 919.2 62.2676991392235 116.635018770736
"4598" 919.4 67.3939777164938 117.182383218412
"4599" 919.6 72.046431326677 117.426865942604
"4600" 919.8 75.6357180413763 115.574385737719
"4601" 920 78.9433980732893 112.960979842197
"4602" 920.2 83.1326792570529 110.848876562434
"4603" 920.4 87.984099382979 109.142728660462
"4604" 920.6 93.1843977885308 107.124561492371
"4605" 920.8 97.9038040892972 105.259822237644
"4606" 921 100.37965158266 102.680011712489
"4607" 921.2 100.05031960799 100.339248905574
"4608" 921.4 100.754022633706 96.1544656868711
"4609" 921.6 101.319733016906 91.8596290971174
"4610" 921.8 101.765709632571 87.7942064574447
"4611" 922 102.311414305574 84.4270654372045
"4612" 922.2 102.803662194282 80.5107195973711
"4613" 922.4 104.162639153814 76.4924439683229
"4614" 922.6 104.062732186989 73.3145470960927
"4615" 922.8 103.193133051282 70.6571069152711
"4616" 923 101.454037488428 68.9320755778086
"4617" 923.2 99.8367854623827 66.7892628367276
"4618" 923.4 97.6580623514421 63.8932963653711
"4619" 923.6 95.3043525265134 61.6585655256915
"4620" 923.8 92.7620019670851 59.5343700062196
"4621" 924 89.7878608772669 58.5705279863711
"4622" 924.2 86.5744370387036 57.1195581269594
"4623" 924.4 83.6801340033507 55.4814895225182
"4624" 924.6 82.2098129363095 52.2999211463226
"4625" 924.8 82.3350326926838 48.6670357032869
"4626" 925 84.0333306138654 45.0039598008711
"4627" 925.2 87.099931594353 42.2641672870246
"4628" 925.4 90.4323367943754 39.2475805344111
"4629" 925.6 93.5903462587115 35.6753837933038
"4630" 925.8 97.4680880841562 32.2865440620956
"4631" 926 100.971567981279 29.9531581250731
"4632" 926.2 101.863306447325 28.2099764470311
"4633" 926.4 101.355749632548 26.1748506884845
"4634" 926.6 99.7329947079347 25.1949089234555
"4635" 926.8 97.6337358064452 24.8674878325733
"4636" 927 94.9871984669904 23.8589378562461
"4637" 927.2 91.9000396507442 20.7905164695464
"4638" 927.4 89.4588202584143 17.2531574487526
"4639" 927.6 89.335056153522 16.8315211612832
"4640" 927.8 89.1530608910572 18.5561713720339
"4641" 928 87.5416430967891 20.8547168202553
"4642" 928.2 84.653926853176 23.8918855171287
"4643" 928.4 81.0033630308183 26.8665719206781
"4644" 928.6 77.2500465211154 29.8952443836136
"4645" 928.8 73.3720479218778 32.0916512398365
"4646" 929 69.3963602627986 34.7022628258662
"4647" 929.2 65.5132201340956 36.9234035548959
"4648" 929.4 61.2345327953881 38.7350526227954
"4649" 929.6 57.2455250694054 40.7859904195611
"4650" 929.8 52.0236945541779 41.5068360640586
"4651" 930 47.2804607774184 41.9963792940378
"4652" 930.2 42.6909991433154 40.9104161091395
"4653" 930.4 38.2510313735154 40.1901000083511
"4654" 930.6 34.0512372988654 39.2917205648711
"4655" 930.8 29.8684825742091 40.2045428859649
"4656" 931 26.6977999927752 42.9863401550722
"4657" 931.2 24.6957335901044 46.6624208677667
"4658" 931.4 23.2450042319812 51.2354935128711
"4659" 931.6 22.4660066398095 55.8656147010888
"4660" 931.8 23.459290523127 60.4559896158014
"4661" 932 24.3469217786154 64.9667160444199
"4662" 932.2 24.6366500990666 69.6736138406028
"4663" 932.4 24.1885369634354 74.7984803613711
"4664" 932.6 23.4027500040699 79.2773952168711
"4665" 932.8 25.033284354476 82.3325067754695
"4666" 933 27.5241840330891 82.705763681779
"4667" 933.2 30.6678046872213 82.6978657433476
"4668" 933.4 34.8837508074527 84.0003159104916
"4669" 933.6 39.4014683665 85.3691188776404
"4670" 933.8 43.7763245981554 88.0768401126912
"4671" 934 47.7351460630769 90.6070025826788
"4672" 934.2 51.2284137374441 92.5274071806999
"4673" 934.4 55.9471708579336 93.4505937675166
"4674" 934.6 60.8854377050627 94.6478284242659
"4675" 934.8 65.1040892484433 96.359842395617
"4676" 935 70.3044829046154 98.2251524099211
"4677" 935.2 75.9518103311154 100.527402077881
"4678" 935.4 79.6484828721323 102.615941232524
"4679" 935.6 81.3713963242849 103.883371818015
"4680" 935.8 81.5826347552001 105.527070858575
"4681" 936 81.2192440528367 105.892301239896
"4682" 936.2 81.081068032738 103.920612555541
"4683" 936.4 81.2035814184748 100.905198744652
"4684" 936.6 83.0727327165631 97.8877078838189
"4685" 936.8 85.7964352242077 94.2720232113711
"4686" 937 88.0136047509336 90.648764026553
"4687" 937.2 90.2555276957318 87.2188660476177
"4688" 937.4 93.0622124406694 84.4878837091684
"4689" 937.6 95.3638577826417 80.9838925245159
"4690" 937.8 97.8357450405487 77.6026705317711
"4691" 938 101.220848868431 74.1761736659472
"4692" 938.2 104.351710499631 70.5693776212196
"4693" 938.4 106.603995438413 66.5657293735094
"4694" 938.6 108.153421394414 62.5401862745567
"4695" 938.8 110.79752945536 59.3348976615038
"4696" 939 114.416877643739 57.9471175386979
"4697" 939.2 115.515243115494 56.8336644234391
"4698" 939.4 114.656049496751 55.1324930879123
"4699" 939.6 112.784027399019 52.4813814694034
"4700" 939.8 111.134011080115 48.0925055754679
"4701" 940 109.263739568897 44.1235933845274
"4702" 940.2 107.442151914803 39.6974193742461
"4703" 940.4 106.030944210192 35.3206871199645
"4704" 940.6 103.771755525212 32.4257262632421
"4705" 940.8 100.488474322115 30.1498625279691
"4706" 941 97.8554890492716 27.2830358073711
"4707" 941.2 94.8326801378545 23.6973638956429
"4708" 941.4 93.0885280391154 20.1224518219024
"4709" 941.6 93.8549061770831 17.1526056666937
"4710" 941.8 94.8038571327111 17.3971053307541
"4711" 942 94.3035077778002 18.363306506295
"4712" 942.2 92.2958402948683 18.7284229836182
"4713" 942.4 88.892864715979 18.8164704728143
"4714" 942.6 84.9469298050196 17.8031494157116
"4715" 942.8 81.0445651242784 16.4709861467407
"4716" 943 76.9583080514524 15.3582258598992
"4717" 943.2 72.539706953485 15.442275078795
"4718" 943.4 67.9366771262631 15.7316842531666
"4719" 943.6 63.4545037108956 16.3778518113711
"4720" 943.8 58.0104715119506 16.3778518113711
"4721" 944 53.5139615139487 15.4387943006045
"4722" 944.2 48.8258071259945 13.5916372189865
"4723" 944.4 46.0112381992404 11.1483941585274
"4724" 944.6 45.1001545873297 8.58843467137113
"4725" 944.8 45.4008963693891 7.96528130017113
"4726" 945 44.6777020303628 8.32744904554639
"4727" 945.2 42.2946804470714 9.32885728962389
"4728" 945.4 38.9520789161154 11.0214820251005
"4729" 945.6 34.8670607228086 12.7044335010302
"4730" 945.8 30.1999248262277 14.9643789258543
"4731" 946 25.7582066256098 17.2661954514947
"4732" 946.2 21.6621985115423 20.3557058452251
"4733" 946.4 17.5093013958907 23.5371138568992
"4734" 946.6 13.8396753973762 26.8639312982081
"4735" 946.8 9.63403865939198 29.7814499219562
"4736" 947 8.6258649946547 29.8517930327532
"4737" 947.2 10.1312354981154 28.7404106271131
"4738" 947.4 9.94073344849581 28.1508784778603
"4739" 947.6 9.77677325747493 27.6768827414161
"4740" 947.8 10.291123534147 27.3937275246238
"4741" 948 10.7988998244011 26.3649973587283
"4742" 948.2 11.4659845809591 26.4107833672149
"4743" 948.4 12.1684676731923 25.9519870543272
"4744" 948.6 12.593696400438 25.7251523793711
"4745" 948.8 12.5492004019904 24.3944602846211
"4746" 949 13.1440387942188 24.9596406949229
"4747" 949.2 13.7100399285487 25.2404775351045
"4748" 949.4 13.549924131782 24.9938126590045
"4749" 949.6 14.3072285759487 24.9894852050378
"4750" 949.8 14.0608965809231 22.5993990911404
"4751" 950 14.2206794966154 22.9339445708711
"4752" 950.2 14.5162191469271 23.0538405013594
"4753" 950.4 14.5299651771742 22.4398511503241
"4754" 950.6 14.6526787805292 22.4840385808884
"4755" 950.8 14.7724298773654 22.6093855233711
"4756" 951 14.6312662434527 22.6985415026844
"4757" 951.2 14.6604752396322 22.9113348394723
"4758" 951.4 15.6642616948436 23.0115565170124
"4759" 951.6 15.0625357336692 18.1094991601865
"4760" 951.8 13.4853352666079 18.4821570387443
"4761" 952 11.6183060430245 23.4119315317348
"4762" 952.2 12.1099265187361 24.2299424226125
"4763" 952.4 11.8150084960548 25.1311109712196
"4764" 952.6 11.6891189261154 24.8508300473303
"4765" 952.8 11.9924962252522 24.9790082112238
"4766" 953 12.4193767829904 24.7204946005189
"4767" 953.2 13.1440387942188 24.0016319202332
"4768" 953.4 13.761303614 23.4432526146404
"4769" 953.6 14.7741380828785 22.7323763203185
"4770" 953.8 16.0231143929642 22.0206505069758
"4771" 954 17.9084816738341 21.4531439166524
"4772" 954.2 20.5944357125761 21.2352973312588
"4773" 954.4 23.1950824355728 20.4880123448179
"4774" 954.6 25.756136223567 19.2842257335002
"4775" 954.8 28.9807874051799 18.0697467170486
"4776" 955 31.2330979949345 16.4234281882541
"4777" 955.2 32.5190947608395 14.260383818716
"4778" 955.4 34.2829573630107 13.2937860716386
"4779" 955.6 37.2252683694166 13.9284085902386
"4780" 955.8 40.6587489636435 15.6382947907756
"4781" 956 44.2287808496638 16.9474005915002
"4782" 956.2 47.6573945549945 18.2139287086569
"4783" 956.4 50.975955799243 20.4590091958924
"4784" 956.6 54.1017004149317 22.4146500948711
"4785" 956.8 57.1407694543628 24.8458315785155
"4786" 957 60.0613993655154 27.5595601158411
"4787" 957.2 62.7098011931154 30.2676936620048
"4788" 957.4 64.7122321649639 33.9866554066439
"4789" 957.6 66.1717643664487 37.8734958785227
"4790" 957.8 67.9676577626154 42.1924670519024
"4791" 958 69.7584600364683 46.6954851896064
"4792" 958.2 71.3664936435484 51.3499256718866
"4793" 958.4 73.4259216662998 55.2795622658954
"4794" 958.6 76.2237050803418 58.1871808849844
"4795" 958.8 79.3171410372319 61.8098163439439
"4796" 959 82.2148164356003 65.7304972766742
"4797" 959.2 84.6775311475397 69.8809190356136
"4798" 959.4 86.5126200956627 74.167127603708
"4799" 959.6 87.7388996010119 78.6573755192332
"4800" 959.8 88.734027485157 83.0476894853295
"4801" 960 88.8159746078467 86.6104920244159
"4802" 960.2 87.1201503115748 88.424697236682
"4803" 960.4 84.2517500809667 90.7667854983711
"4804" 960.6 80.2526813662725 93.0646635546711
"4805" 960.8 76.2622581156806 95.841195649719
"4806" 961 71.8151577438881 97.9719963528711
"4807" 961.2 67.8350118910284 99.3069218265016
"4808" 961.4 63.4288243137308 100.102102347694
"4809" 961.6 58.4126394042154 100.120577247321
"4810" 961.8 53.6441180140231 100.221939534463
"4811" 962 48.5842163795333 99.5385992776696
"4812" 962.2 43.3757702918915 99.5211602840726
"4813" 962.4 38.5563262710993 98.9331099193389
"4814" 962.6 33.846359400131 99.450768513043
"4815" 962.8 32.0459260410975 101.296408310835
"4816" 963 33.1835011284739 102.443562701635
"4817" 963.2 33.8653534807517 104.811340644735
"4818" 963.4 35.4263427369575 106.212379748345
"4819" 963.6 36.5798473325699 108.576225595735
"4820" 963.8 37.3254653368801 109.133009245136
"4821" 964 38.7611618293507 110.018864527724
"4822" 964.2 40.7149470056943 112.317506252371
"4823" 964.4 42.6782105480109 115.472026427476
"4824" 964.6 43.9191661471702 116.22110685107
"4825" 964.8 45.0312109884197 116.821821381154
"4826" 965 47.6324773317181 118.499244603659
"4827" 965.2 50.7120755722842 119.263912879384
"4828" 965.4 54.0572324240884 119.79289058425
"4829" 965.6 57.9951539767996 120.96102614895
"4830" 965.8 61.3845886666998 121.292196173631
"4831" 966 65.1234234055097 121.951881583512
"4832" 966.2 65.2413617636154 121.596185764614
"4833" 966.4 66.8787850145238 121.342990525385
"4834" 966.6 68.0255520791965 120.824462043331
"4835" 966.8 69.4035069887554 120.215975232331
"4836" 967 70.5667266149954 119.426647628811
"4837" 967.2 71.0971383811858 119.335295685075
"4838" 967.4 71.62374686389 119.373694220273
"4839" 967.6 70.9665833615154 119.616839230646
"4840" 967.8 70.5381654188154 119.777495959159
"4841" 968 67.7782575513345 122.137862747138
"4842" 968.2 67.7581323015711 122.023054275333
"4843" 968.4 67.6792521280015 122.077284394662
"4844" 968.6 67.4939769905884 121.861296622101
"4845" 968.8 67.1887160486154 121.301300687171
"4846" 969 66.1642383595502 122.663884236154
"4847" 969.2 66.2247756775404 122.464844872459
"4848" 969.4 65.9014389952842 122.354389419995
"4849" 969.6 65.8255680491154 122.289883504445
"4850" 969.8 64.6804074695781 123.098679627237
"4851" 970 64.7142778704754 121.830981052691
"4852" 970.2 64.6674047111943 121.488861652516
"4853" 970.4 62.2154727976923 121.991862475929
"4854" 970.6 58.8504990646608 125.35887888828
"4855" 970.8 60.1310320338881 123.293503131462
"4856" 971 59.5099440384449 123.588556811008
"4857" 971.2 59.5275393127495 123.510835353957
"4858" 971.4 60.0234509230385 123.60217467314
"4859" 971.6 60.0123548872265 123.290006198964
"4860" 971.8 60.3476857357258 123.340711720189
"4861" 972 60.5308696417911 122.856026243358
"4862" 972.2 60.9879300358522 122.636775757358
"4863" 972.4 61.956149794505 122.324041041527
"4864" 972.6 63.2105494378297 121.752479913722
"4865" 972.8 65.7749874183362 121.120222028982
"4866" 973 68.6742691746011 120.683711185357
"4867" 973.2 70.477581063282 120.220519058996
"4868" 973.4 71.061787348782 120.528850154121
"4869" 973.6 70.4031844231702 120.009111076686
"4870" 973.8 70.4992183331154 119.380248330176
"4871" 974 70.8038045161538 118.489121370987
"4872" 974.2 71.605123235708 117.125788437556
"4873" 974.4 73.2457465844271 114.898804443137
"4874" 974.6 75.0411358272477 112.296505372827
"4875" 974.8 76.3717085988185 109.735233330699
"4876" 975 78.3893606947533 106.990261196854
"4877" 975.2 80.3521477330101 104.08395567895
"4878" 975.4 83.0697259935292 102.269605809423
"4879" 975.6 86.0600770351 101.306466074725
"4880" 975.8 89.9013581926654 100.042683075921
"4881" 976 93.5035379687056 99.073368858322
"4882" 976.2 97.9053661381889 99.2263216129152
"4883" 976.4 100.771154782841 98.4682576061453
"4884" 976.6 101.70557075024 96.3897709963086
"4885" 976.8 101.906845801339 93.5744634674905
"4886" 977 103.351085121065 89.7995995368211
"4887" 977.2 104.378189676 86.2329452656019
"4888" 977.4 105.011967167272 82.6488989609013
"4889" 977.6 105.238228106908 79.042369699716
"4890" 977.8 105.512210769711 75.1004296774723
"4891" 978 105.455231539734 71.2771819944742
"4892" 978.2 104.461077063515 68.2510425098045
"4893" 978.4 103.637744047535 65.539124825597
"4894" 978.6 103.546234880264 61.9417987733818
"4895" 978.8 104.573684941735 58.5677057337842
"4896" 979 105.660479788728 56.4891622236937
"4897" 979.2 107.222425439645 54.3473656603011
"4898" 979.4 108.624520524845 52.1507500268211
"4899" 979.6 110.929289219385 50.1756833923807
"4900" 979.8 112.905267980927 49.7180996294107
"4901" 980 114.135533151395 49.3426651478511
"4902" 980.2 113.141949720649 48.6346936789045
"4903" 980.4 111.492050955673 46.7565786573711
"4904" 980.6 109.910354415924 44.4943330411796
"4905" 980.8 108.040109254684 41.1072013842553
"4906" 981 106.45893416294 38.0940620137668
"4907" 981.2 104.455455834651 35.8152581901031
"4908" 981.4 102.332245932381 33.5601458962541
"4909" 981.6 100.700519566482 30.1781025110711
"4910" 981.8 99.1818624147606 26.3240161702421
"4911" 982 98.0008862677283 22.6303248167582
"4912" 982.2 96.816320527544 21.8946423022832
"4913" 982.4 94.5448103739849 22.490850914719
"4914" 982.6 91.8811683824154 23.1719545390378
"4915" 982.8 88.4894572809239 23.8482343131903
"4916" 983 84.9179266560941 24.6603224831052
"4917" 983.2 81.4290004885049 25.9711339732659
"4918" 983.4 77.6151754495529 27.1897250812149
"4919" 983.6 73.3918508439591 28.6096709140274
"4920" 983.8 69.6848701775699 29.8126293533408
"4921" 984 65.5896385876635 31.3200510366596
"4922" 984.2 61.4440209078654 31.9566860913711
"4923" 984.4 56.1976809497283 33.5396966714357
"4924" 984.6 52.1350773182063 34.2620388408863
"4925" 984.8 48.0316182699279 35.8473376732774
"4926" 985 45.2358097532803 38.5616300064742
"4927" 985.2 42.6661051297752 41.7175484972165
"4928" 985.4 39.1679812390175 45.0970941362407
"4929" 985.6 37.3645618359523 48.3017619487298
"4930" 985.8 35.401744577568 50.8193746498659
"4931" 986 32.5238021938783 52.1650038571546
"4932" 986.2 28.0468949201154 52.9549659134562
"4933" 986.4 24.0421184992241 53.191314555632
"4934" 986.6 20.3847306343827 53.2580426663018
"4935" 986.8 17.1499975380941 52.4992021446265
"4936" 987 15.737255409479 50.9778132994014
"4937" 987.2 13.6634662408085 48.9314456212127
"4938" 987.4 12.6223065240758 46.6717434211929
"4939" 987.6 11.2284947394712 44.8691429657558
"4940" 987.8 9.53145037833537 42.8735542130811
"4941" 988 8.69289263018469 41.8322788119355
"4942" 988.2 9.14960997077864 42.4803476152079
"4943" 988.4 8.97061234425537 43.4110239957411
"4944" 988.6 9.57425029401862 44.918108697984
"4945" 988.8 9.1639782049066 46.8507364469755
"4946" 989 8.15180714253892 49.6478270193358
"4947" 989.2 7.07235764369964 52.8218214416633
"4948" 989.4 5.75304586425331 56.3456197573022
"4949" 989.6 4.32900488985402 59.4188073150643
"4950" 989.8 2.58250259558727 61.9678224655959
"4951" 990 3.03730203132966 64.0555758891211
"4952" 990.2 4.29792479720527 66.1425999664722
"4953" 990.4 4.88059135189314 69.004500328223
"4954" 990.6 5.42908734653002 73.3260905361273
"4955" 990.8 5.96065173774036 76.9622073447045
"4956" 991 7.00998313708721 81.1452096789627
"4957" 991.2 9.40866456604959 83.1516053207132
"4958" 991.4 11.7004079364632 86.3358489368494
"4959" 991.6 13.5203152362206 90.213326912108
"4960" 991.8 15.8282013671742 94.3942101469005
"4961" 992 18.7065491888475 96.9079063328533
"4962" 992.2 21.7720866684487 100.258334531927
"4963" 992.4 24.3274482357654 103.658270865071
"4964" 992.6 28.0354398949095 107.479667273754
"4965" 992.8 31.7028955455025 109.536768090565
"4966" 993 35.1839483746404 112.353207747596
"4967" 993.2 37.74621722425 114.164996215063
"4968" 993.4 41.0198151023699 117.187072179589
"4969" 993.6 44.1742797029323 118.24368018447
"4970" 993.8 47.5204377701154 118.502674386157
"4971" 994 51.698397872479 119.068334440371
"4972" 994.2 56.4233421038462 119.77237791264
"4973" 994.4 61.075120694721 120.827353052737
"4974" 994.6 65.9603848842307 120.990722644794
"4975" 994.8 70.0889756970754 119.919977381011
"4976" 995 74.5374161662206 118.060493187608
"4977" 995.2 79.3583089536083 116.23598534416
"4978" 995.4 84.4329742171303 113.896704005879
"4979" 995.6 89.6132496228077 112.679015099125
"4980" 995.8 94.1885200541559 110.540326170655
"4981" 996 97.0599505657972 107.779580660962
"4982" 996.2 99.4313391388296 104.075561069
"4983" 996.4 102.751920896854 100.475334397502
"4984" 996.6 105.525972380418 97.1520577065554
"4985" 996.8 107.066732089737 92.9801198808346
"4986" 997 108.667362319115 88.6806542413367
"4987" 997.2 110.07862142448 83.9120984151711
"4988" 997.4 111.752836997349 79.3509619343045
"4989" 997.6 111.770289476533 74.7556813660964
"4990" 997.8 112.446672116671 69.8074834531489
"4991" 998 113.103002634949 64.7241675269711
"4992" 998.2 113.327582573564 59.5285367610608
"4993" 998.4 113.029435917515 54.4940663497711
"4994" 998.6 113.20967940715 48.8896109090804
"4995" 998.8 112.667096738194 43.5095294900228
"4996" 999 111.669351171947 38.5733145833262
"4997" 999.2 108.56698323226 36.5098814711443
"4998" 999.4 104.590618457257 33.9844745750994
"4999" 999.6 100.480007564355 30.8983413712624
"5000" 999.8 96.9304957638966 27.0396165217461
"5001" 1000 93.7782160150529 23.2057627731524
"5002" 1000.2 90.3412927467283 19.2507228640808
"5003" 1000.4 86.6963877881463 15.490500683567
"5004" 1000.6 84.1621707206002 13.7617091860681
"5005" 1000.8 81.3645700823768 14.9084844872348
"5006" 1001 78.1174394920165 16.5875668882173
"5007" 1001.2 73.8400127953821 18.8877751120378
"5008" 1001.4 69.8217013214591 21.0717870358399
"5009" 1001.6 65.6556924625516 23.272314641669
"5010" 1001.8 62.4688913846618 25.4601515900722
"5011" 1002 57.9116808414144 28.8850860335876
"5012" 1002.2 54.0420875286562 31.9566860913711
"5013" 1002.4 50.1247782482366 35.1393317814014
"5014" 1002.6 47.8674910090263 38.4504378061038
"5015" 1002.8 44.6032246843507 42.4036690791358
"5016" 1003 40.542759889968 46.4573010514659
"5017" 1003.2 36.7126214883654 50.3997539655586
"5018" 1003.4 33.8969061599521 53.4650154595752
"5019" 1003.6 30.0149657400622 57.2640051823924
"5020" 1003.8 27.5704146163388 61.2622964271265
"5021" 1004 24.5544969056978 65.8449305498986
"5022" 1004.2 22.338983138082 68.4025033986378
"5023" 1004.4 19.2517013911593 71.9181079793821
"5024" 1004.6 18.9228909767954 75.3125818926111
"5025" 1004.8 20.6956324942404 77.2034629033461
"5026" 1005 22.8851735621534 78.1903278248648
"5027" 1005.2 25.9869225559829 80.7062370958651
"5028" 1005.4 29.4827754290551 83.662461673094
"5029" 1005.6 32.4114413493535 87.7313856446092
"5030" 1005.8 34.3587956343535 90.8780628860854
"5031" 1006 36.9915222291832 94.8727324992864
"5032" 1006.2 38.449866495247 99.6733690439764
"5033" 1006.4 38.6703340408388 103.155273396563
"5034" 1006.6 39.6104701267582 107.041103451585
"5035" 1006.8 38.514917750095 109.222935089269
"5036" 1007 37.1507762024904 109.047573848809
"5037" 1007.2 35.7250346724011 108.426506928628
"5038" 1007.4 35.7038919687354 107.366033423711
"5039" 1007.6 34.7427977308462 108.158157228256
"5040" 1007.8 31.0446403042972 107.738273145826
"5041" 1008 28.6392151818029 106.150884349871
"5042" 1008.2 25.7259665477888 105.042084665147
"5043" 1008.4 20.9031794640891 103.967797704055
"5044" 1008.6 17.8113274852733 102.62856458174
"5045" 1008.8 17.7774648230418 102.674284199886
"5046" 1009 17.5851085151615 102.84637392471
"5047" 1009.2 17.8439386814336 102.887590654098
"5048" 1009.4 18.2022700270231 103.421592421202
"5049" 1009.6 18.7125767140154 103.392132446121
"5050" 1009.8 18.9654236672106 103.056754763704
"5051" 1010 19.0890652091154 103.177923474771
"5052" 1010.2 19.3487124471154 102.867713353582
"5053" 1010.4 19.2902918185654 102.658628998771
"5054" 1010.6 19.2377722636063 102.280960288953
"5055" 1010.8 19.5970706747675 102.857315580893
"5056" 1011 20.1795836087154 102.365227619831
"5057" 1011.2 20.8679996640613 103.145643007344
"5058" 1011.4 21.8507676496608 104.091409666644
"5059" 1011.6 22.9837737791154 105.858781207121
"5060" 1011.8 25.0469166972775 108.650866202236
"5061" 1012 26.8887315821943 109.994346754476
"5062" 1012.2 27.9998898166843 111.75120667294
"5063" 1012.4 29.2013978176511 113.279592000318
"5064" 1012.6 29.4295164624654 112.440838690421
"5065" 1012.8 30.4846939880043 112.382418061871
"5066" 1013 32.6863810938522 113.205773119213
"5067" 1013.2 35.5766648221154 114.776942590093
"5068" 1013.4 38.7573434876154 116.617913631746
"5069" 1013.6 42.0431174637344 118.301756880562
"5070" 1013.8 43.0684862816385 118.838646499063
"5071" 1014 44.1512057532106 118.048291719657
"5072" 1014.2 46.4132277623582 117.000429652014
"5073" 1014.4 49.5905020511565 116.962702044536
"5074" 1014.6 53.597328641836 117.65745716918
"5075" 1014.8 57.0402182890725 118.775303986057
"5076" 1015 60.8062623795279 119.845653359134
"5077" 1015.2 63.8051879784279 121.685903158459
"5078" 1015.4 65.4006907505699 121.180918785917
"5079" 1015.6 67.6671401260413 120.659875843667
"5080" 1015.8 69.934211315214 119.686368006878
"5081" 1016 71.9187371145496 118.449964044608
"5082" 1016.2 75.8384200816091 117.206433676738
"5083" 1016.4 80.1399558481702 116.119737723905
"5084" 1016.6 84.2020098934816 115.895884032413
"5085" 1016.8 87.9833019406019 114.735032562939
"5086" 1017 90.6738087257154 112.221065849685
"5087" 1017.2 93.4260694485154 109.658718535251
"5088" 1017.4 97.3326148778948 106.981373677298
"5089" 1017.6 100.373278716524 103.586410749202
"5090" 1017.8 103.778478140457 100.467684607595
"5091" 1018 106.325955167033 96.9158430288888
"5092" 1018.2 108.731510460268 93.0898646101241
"5093" 1018.4 111.666735585667 89.1865186877849
"5094" 1018.6 113.00022560324 84.920296838178
"5095" 1018.8 113.412639427391 80.4883362147849
"5096" 1019 113.922980550357 75.926602843716
"5097" 1019.2 114.530364467503 71.3309333764679
"5098" 1019.4 114.447275569275 67.2079419568605
"5099" 1019.6 113.79612461579 65.0048199347869
"5100" 1019.8 113.925218888615 61.8644249242549
"5101" 1020 112.947261846588 58.5434219560305
"5102" 1020.2 112.032898529061 55.2614368281646
"5103" 1020.4 110.155550962179 51.995986607329
"5104" 1020.6 108.784622362083 48.9133258762421
"5105" 1020.8 107.526122133487 45.1126493423595
"5106" 1021 105.370446227301 41.9832962936735
"5107" 1021.2 104.132190562049 39.1099674982711
"5108" 1021.4 103.716110466828 35.5365033301796
"5109" 1021.6 104.33449903499 31.5834431867461
"5110" 1021.8 103.403483004404 28.696373350299
"5111" 1022 100.964494258449 27.1835043661378
"5112" 1022.2 97.4348570709558 25.5428468718392
"5113" 1022.4 93.9740617771364 22.9250619022027
"5114" 1022.6 90.3491038089805 19.5548837460003
"5115" 1022.8 86.1070557620409 17.326669111935
"5116" 1023 82.043642540061 14.701433774719
"5117" 1023.2 77.7461582080082 13.2435387240854
"5118" 1023.4 73.6319187046371 13.0292491169472
"5119" 1023.6 68.6347301879026 12.5742959951371
"5120" 1023.8 64.0080373831154 12.7804812074679
"5121" 1024 59.2483242505648 12.9557595622251
"5122" 1024.2 55.0250805200509 12.6422818711131
"5123" 1024.4 52.7999316094487 12.4571785175711
"5124" 1024.6 52.6366685734336 13.2001236826666
"5125" 1024.8 52.8716050657716 14.7550565738711
"5126" 1025 52.8353380509942 17.1095849366439
"5127" 1025.2 52.647801526703 20.4933943724536
"5128" 1025.4 51.8208451494904 24.6784494511836
"5129" 1025.6 51.3268127436824 29.1902384576289
"5130" 1025.8 50.4435190442312 33.6826569418659
"5131" 1026 50.204399980311 38.2390203499364
"5132" 1026.2 50.6731018651996 43.2308424782132
"5133" 1026.4 50.7432021143022 47.6767570557777
"5134" 1026.6 51.3067369263113 52.3697771943402
"5135" 1026.8 52.2806371334487 57.6106200155833
"5136" 1027 52.6597597309632 63.0635541048059
"5137" 1027.2 51.8877626609693 68.3875274905284
"5138" 1027.4 50.9849169050572 73.5530793651502
"5139" 1027.6 50.2130757938191 79.1451674567785
"5140" 1027.8 50.4414691976154 84.4541120244961
"5141" 1028 49.9181177335216 89.9878437843711
"5142" 1028.2 48.0886821352465 94.4316424150597
"5143" 1028.4 45.2114319750439 98.2640994956211
"5144" 1028.6 44.1612516284904 100.9208471273
"5145" 1028.8 46.010050788091 102.954373535713
"5146" 1029 48.2795758812171 102.490518414168
"5147" 1029.2 50.8569047784154 102.366525856021
"5148" 1029.4 53.2753056571303 102.288147268132
"5149" 1029.6 57.678088992196 102.689619152984
"5150" 1029.8 62.6073088623259 103.482667338319
"5151" 1030 67.596558172455 103.281292469522
"5152" 1030.2 72.425708107919 103.591504432443
"5153" 1030.4 77.3056852149725 103.532774700038
"5154" 1030.6 82.0303376350082 104.029659146568
"5155" 1030.8 86.4547539338203 104.545115160765
"5156" 1031 90.3344126931868 105.077057558428
"5157" 1031.2 93.1067844855373 104.659941225418
"5158" 1031.4 94.0052825179 102.588723973156
"5159" 1031.6 94.2628416837063 99.7010109150075
"5160" 1031.8 94.7966359405297 95.0954758804568
"5161" 1032 95.8974390683881 90.6900715416893
"5162" 1032.2 96.3688600459605 86.2796423853289
"5163" 1032.4 97.0833862580582 82.5044394605854
"5164" 1032.6 97.074281744518 79.740207988501
"5165" 1032.8 96.4883795202213 76.4250939406064
"5166" 1033 96.3967393185742 72.1409145136064
"5167" 1033.2 96.3990303236154 68.0822718051045
"5168" 1033.4 96.1515540498966 64.0028350439024
"5169" 1033.6 94.4373271123048 60.1543761381711
"5170" 1033.8 91.9042186984419 56.8828209393711
"5171" 1034 88.7459279835654 53.9189477176011
"5172" 1034.2 85.3653209448054 50.8693909072911
"5173" 1034.4 81.4845875055565 47.5927954974006
"5174" 1034.6 77.7083238961854 45.2142740636511
"5175" 1034.8 73.3941511980329 44.7369514298351
"5176" 1035 68.5990726368427 43.8689866468863
"5177" 1035.2 63.8225750702582 43.1837796732589
"5178" 1035.4 58.9281648074057 42.6357257187905
"5179" 1035.6 54.1334120121669 41.2036075725155
"5180" 1035.8 51.0521443763095 38.770535453643
"5181" 1036 49.2268822466618 34.5304058783505
"5182" 1036.2 48.8835857696154 31.1574594369024
"5183" 1036.4 49.2162587933029 27.7739313667149
"5184" 1036.6 49.2213921251766 23.797669056463
"5185" 1036.8 49.2356831605396 19.155290448159
"5186" 1037 48.1504641564389 16.3663967861653
"5187" 1037.2 47.2121066749904 16.8809183349961
"5188" 1037.4 44.5740060693328 17.6055316866972
"5189" 1037.6 40.8694739044231 18.0983714214151
"5190" 1037.8 36.3169356708813 18.3749257802435
"5191" 1038 32.3443517626949 19.1041478103711
"5192" 1038.2 28.3684348136851 20.4537096171851
"5193" 1038.4 26.3796095659918 23.0426171508206
"5194" 1038.6 23.9938300675989 26.4142162032942
"5195" 1038.8 20.8018518188768 29.8455770142234
"5196" 1039 17.5268057040704 32.8712861937644
"5197" 1039.2 14.7466889873912 35.9454048682332
"5198" 1039.4 12.5535542428715 39.5323692244809
"5199" 1039.6 12.2511961856495 42.5963217757802
"5200" 1039.8 10.7084031536696 46.3107987608049
"5201" 1040 8.75125851096722 50.2762412169267
"5202" 1040.2 6.51675595937149 53.6625619022248
"5203" 1040.4 4.20602717926145 57.0841204834385
"5204" 1040.6 2.84944329532885 60.396810806461
"5205" 1040.8 2.18508008639588 64.273267933176
"5206" 1041 1.88894526858049 68.8975440047316
"5207" 1041.2 3.25506036763263 71.7498636531298
"5208" 1041.4 5.11625120460976 75.1923272954161
"5209" 1041.6 6.99441616335862 78.8931874795603
"5210" 1041.8 8.74104091132371 83.0152335805795
"5211" 1042 10.2805326599654 87.3004948710712
"5212" 1042.2 12.5793380278297 90.4144071039426
"5213" 1042.4 15.0331962844947 94.3660334182332
"5214" 1042.6 16.9974624585598 98.2965554003711
"5215" 1042.8 20.2879051908185 100.722634280434
"5216" 1043 24.9583004494875 104.226173719348
"5217" 1043.2 29.2802193006154 107.232747841538
"5218" 1043.4 34.1295133044389 110.331968550018
"5219" 1043.6 37.6309326757036 112.202956000312
"5220" 1043.8 42.523453189738 114.693523430296
"5221" 1044 46.8693820091601 116.913649898162
"5222" 1044.2 51.2482302585439 119.309435447085
"5223" 1044.4 55.6711032412458 119.621495947415
"5224" 1044.6 59.7754317225674 118.888715460659
"5225" 1044.8 65.1007195096987 117.764688932913
"5226" 1045 70.3538158798354 116.830175248811
"5227" 1045.2 75.4910279087492 115.122427823442
"5228" 1045.4 80.526639651399 113.013128330297
"5229" 1045.6 84.678215329985 109.726678377545
"5230" 1045.8 88.5706660979154 106.333636059694
"5231" 1046 92.8193349467771 103.103847645106
"5232" 1046.2 96.9461441465439 99.6998869009902
"5233" 1046.4 101.507971565439 96.522935664327
"5234" 1046.6 105.63922640594 93.6878169258711
"5235" 1046.8 108.225000358078 90.08881771026
"5236" 1047 108.760304228172 85.8762707599052
"5237" 1047.2 108.407715081115 81.2180344870953
"5238" 1047.4 108.33223623286 76.3201339422084
"5239" 1047.6 106.979655272115 71.820912841726
"5240" 1047.8 105.607234156973 66.9577044270415
"5241" 1048 103.875343441321 62.4805099233123
"5242" 1048.2 101.114113677509 58.6354397958711
"5243" 1048.4 97.2852752329113 55.7700470622283
"5244" 1048.6 93.2374433667919 53.8052375007241
"5245" 1048.8 89.5326591147054 52.0066458097311
"5246" 1049 84.8654732438989 50.8600757280309
"5247" 1049.2 80.037280137197 49.7968358574222
"5248" 1049.4 75.1921493526104 49.9340438669553
"5249" 1049.6 71.5477937173462 51.6249643698711
"5250" 1049.8 67.8103714549808 54.5572305336308
"5251" 1050 63.3741926550565 57.4746639083417
"5252" 1050.2 59.6780378552918 60.4224237279888
"5253" 1050.4 55.816545151261 63.4244188287886
"5254" 1050.6 52.6066957937094 66.8162558664206
"5255" 1050.8 50.3902230322206 70.9898653492343
"5256" 1051 47.9741071200275 75.449025089547
"5257" 1051.2 45.6509776565154 79.3346703429006
"5258" 1051.4 42.2495988387154 81.7050968921711
"5259" 1051.6 39.4602908880544 81.2959941708346
"5260" 1051.8 36.7719920458349 79.8331036347858
"5261" 1052 33.6561705962188 78.2231378970608
"5262" 1052.2 29.8924556856722 76.546673412678
"5263" 1052.4 26.1123803336978 74.9354371462503
"5264" 1052.6 22.1526349399504 72.9916567979691
"5265" 1052.8 18.3780544585456 73.2224820097897
"5266" 1053 15.5453084003681 74.8198798590085
"5267" 1053.2 16.1255053547016 76.1728200521642
"5268" 1053.4 17.3659517205699 78.6754857105984
"5269" 1053.6 18.364892834381 82.4235894835743
"5270" 1053.8 18.8058136767517 86.5675815310802
"5271" 1054 20.3491179817624 90.9424292181947
"5272" 1054.2 22.1804901365529 91.5274707659493
"5273" 1054.4 24.8190076658881 92.076823835553
"5274" 1054.6 28.7562882667939 94.5989005377819
"5275" 1054.8 32.3635302518654 96.6088483533711
"5276" 1055 36.7143918104426 98.5845277916075
"5277" 1055.2 41.267266788282 100.662230235482
"5278" 1055.4 46.4558840943154 102.600208370221
"5279" 1055.6 51.1230431973654 104.696859817071
"5280" 1055.8 55.6094478770385 106.068496283967
"5281" 1056 60.6326232891154 107.391421153649
"5282" 1056.2 64.9013999138612 109.012504968676
"5283" 1056.4 69.4180007301004 110.641425201102
"5284" 1056.6 74.3879350437769 112.169707055356
"5285" 1056.8 79.7440265703259 112.638648888845
"5286" 1057 82.2612382145154 111.18105026451
"5287" 1057.2 84.1554266364963 108.064237210847
"5288" 1057.4 86.7625771496608 103.914377458917
"5289" 1057.6 89.2177869064692 99.6287454599558
"5290" 1057.8 91.5371357920654 95.0444737444212
"5291" 1058 94.0232580959154 90.9392654493283
"5292" 1058.2 95.7527344812023 86.5729181541537
"5293" 1058.4 97.4592565454487 82.1551521047045
"5294" 1058.6 98.8728915078932 78.3758423071489
"5295" 1058.8 99.5782502967671 73.2843577038206
"5296" 1059 100.427209243486 68.2387408710003
"5297" 1059.2 99.5476177574524 63.3156541954385
"5298" 1059.4 98.2828839254089 58.838641982132
"5299" 1059.6 97.4522767809864 53.6246668883389
"5300" 1059.8 95.9248918890067 48.5345977871537
"5301" 1060 94.382576370438 43.5570546278228
"5302" 1060.2 91.8349187181466 39.4864559933711
"5303" 1060.4 88.4227458532366 36.6027980319469
"5304" 1060.6 85.3492408114025 33.4258781360939
"5305" 1060.8 85.1126620845941 29.938895587552
"5306" 1061 87.0915144130509 25.9554846066292
"5307" 1061.2 88.1608750222893 25.4330492366211
"5308" 1061.4 90.5693973895835 23.0112863013392
"5309" 1061.6 92.0369567252154 19.3728827017011
"5310" 1061.8 90.8774695280216 18.6375941795899
"5311" 1062 89.0736635664239 19.2118737920945
"5312" 1062.2 85.7332086251466 18.8810134652149
"5313" 1062.4 81.4965352200186 18.3670846831453
"5314" 1062.6 76.9741713307404 16.5888151922461
"5315" 1062.8 72.3238046305828 15.1290050416429
"5316" 1063 67.4546450746315 14.0117116586292
"5317" 1063.2 62.504125572003 13.6077950419217
"5318" 1063.4 57.523689255168 12.2822582730238
"5319" 1063.6 52.6648770021374 11.1906135840744
"5320" 1063.8 51.8001913919222 10.5446405667575
"5321" 1064 50.2943357627487 11.2671286767378
"5322" 1064.2 48.4941149126154 13.2786581833286
"5323" 1064.4 46.6846070545311 16.4960058915846
"5324" 1064.6 43.5718662092537 19.9452391292116
"5325" 1064.8 40.6314102457606 23.656350192726
"5326" 1065 37.7588065031792 27.7015098132967
"5327" 1065.2 35.4807082341589 32.3165232962081
"5328" 1065.4 34.4298895209487 36.5394598420711
"5329" 1065.6 33.3999554768821 41.0789590531045
"5330" 1065.8 32.1341005803568 46.0044970024746
"5331" 1066 31.7601454771949 50.500809850803
"5332" 1066.2 30.8358643903568 55.6427815440953
"5333" 1066.4 30.1240728241154 60.4205145571211
"5334" 1066.6 29.5999700659302 65.1771077088156
"5335" 1066.8 30.2404664135637 69.7308825438539
"5336" 1067 31.3352681786495 74.3957320887916
"5337" 1067.2 32.5463082417733 79.5080029611474
"5338" 1067.4 33.9299547074312 82.5981467344501
"5339" 1067.6 34.9663252107128 83.5337552969426
"5340" 1067.8 35.3187257896285 83.6538177415816
"5341" 1068 36.3864396456279 84.0581499865462
"5342" 1068.2 38.2948468449279 85.3969560574836
"5343" 1068.4 40.8539106334141 87.0238188207088
"5344" 1068.6 42.9016425363971 89.1485615150613
"5345" 1068.8 44.2466247692458 91.7094178624146
"5346" 1069 46.9394238686892 94.0613258625023
"5347" 1069.2 49.0199005695654 95.3690327919211
"5348" 1069.4 51.4415511439798 94.7275060780321
"5349" 1069.6 54.6769647674904 94.7832037111836
"5350" 1069.8 59.4280303652793 95.0509649253711
"5351" 1070 63.8513537050119 95.8970567871298
"5352" 1070.2 68.0066048483154 97.0478882285348
"5353" 1070.4 70.7967307933237 98.7888032890795
"5354" 1070.6 73.4889799118507 102.198900653842
"5355" 1070.8 75.970964635558 102.540297962437
"5356" 1071 77.1994373137086 100.490354521439
"5357" 1071.2 78.3999128608297 96.8870418226569
"5358" 1071.4 80.0240717918065 93.1608857664005
"5359" 1071.6 81.7537805978948 89.0771692805035
"5360" 1071.8 83.3730974829921 84.7059787373848
"5361" 1072 84.7712753955496 80.087084630108
"5362" 1072.2 85.678965191745 75.6832042834452
"5363" 1072.4 87.165885006805 70.8142382610263
"5364" 1072.6 88.2028325107487 66.0959704344045
"5365" 1072.8 89.6365863381259 61.4785770519711
"5366" 1073 90.3744030043966 56.4933500823711
"5367" 1073.2 90.0752535139048 52.5043485680448
"5368" 1073.4 89.5211407212749 49.3917219026052
"5369" 1073.6 88.5757461525719 45.6855338006211
"5370" 1073.8 88.7020633365396 41.484952916159
"5371" 1074 89.0115139615835 36.8747914877435
"5372" 1074.2 89.7621289849419 32.2388537530752
"5373" 1074.4 91.2087350252276 28.6898999234732
"5374" 1074.6 92.7260502118085 24.2906656585395
"5375" 1074.8 93.7720891350745 19.7559153669834
"5376" 1075 94.3815712843554 17.0866887711111
"5377" 1075.2 94.4025004253578 17.2197383103408
"5378" 1075.4 92.7359544211996 16.320456106129
"5379" 1075.6 89.9601976070831 15.6868551295969
"5380" 1075.8 86.2748819709541 15.0419248932744
"5381" 1076 82.1302343807972 13.7887557733598
"5382" 1076.2 78.0979570327091 11.6149477893086
"5383" 1076.4 73.5037078014011 10.0821196064591
"5384" 1076.6 68.8358532146779 8.75477118321488
"5385" 1076.8 63.9252926589176 7.67253617249202
"5386" 1077 59.7887697656154 7.68268849230137
"5387" 1077.2 55.9416631892487 6.04389173897114
"5388" 1077.4 56.1249330953834 4.673650284
"5389" 1077.6 57.4224392556608 4.53243008988629
"5390" 1077.8 58.9436180059254 3.72394366744114
"5391" 1078 59.941171405311 4.34658903317548
"5392" 1078.2 60.7497467714741 4.85882787770809
"5393" 1078.4 61.8889808923412 5.30515346827436
"5394" 1078.6 64.3377893753754 4.87288269559114
"5395" 1078.8 67.5985877600297 3.26195704611399
"5396" 1079 69.0625852662569 2.48917408061642
"5397" 1079.2 68.7522713822998 2.5232768594488
"5398" 1079.4 68.4233386653054 2.82426598777114
"5399" 1079.6 68.6993335959115 3.1244988620022
"5400" 1079.8 69.475466366144 2.58687422731399
"5401" 1080 70.151180546009 2.82923795615837
"5402" 1080.2 71.0909144427885 2.90740303609229
"5403" 1080.4 71.3514268419966 2.83891934674738
"5404" 1080.6 71.6601410799423 3.12460793711152
"5405" 1080.8 71.8679302020011 3.02456528565685
"5406" 1081 71.8203645735271 2.94874392834172
"5407" 1081.2 71.8548765084423 3.06094443164037
"5408" 1081.4 71.7361489252543 3.00601905437113
"5409" 1081.6 71.3965286409095 2.95256227007702
"5410" 1081.8 71.4411019362684 2.9570040145446
"5411" 1082 71.8265986008501 3.19942975206501
"5412" 1082.2 72.637074667735 3.88091735632765
"5413" 1082.4 73.8016066414279 4.62881429187113
"5414" 1082.6 75.1962368685354 5.79982333525114
"5415" 1082.8 76.6424184486824 7.46820406206186
"5416" 1083 78.3963614548388 9.50824882300943
"5417" 1083.2 80.7990291492132 11.6915013907298
"5418" 1083.4 83.3432898563545 13.8039574520668
"5419" 1083.6 85.4630986283785 16.3655527316764
"5420" 1083.8 88.2863523723054 18.9795171361311
"5421" 1084 91.9076855471473 21.7185745206584
"5422" 1084.2 93.9140369208002 25.1621129882733
"5423" 1084.4 96.2208681230728 28.6503271138605
"5424" 1084.6 98.9838869061259 32.5265434505606
"5425" 1084.8 100.962612756724 36.4779347356755
"5426" 1085 101.691895509475 40.5031645601464
"5427" 1085.2 102.435828607115 44.6317987597378
"5428" 1085.4 103.367171960811 48.5769315759581
"5429" 1085.6 104.474589317738 51.8753384922283
"5430" 1085.8 106.040421130575 54.4227958324017
"5431" 1086 108.254046307605 56.5410403913915
"5432" 1086.2 110.914309571038 58.9237980265346
"5433" 1086.4 114.589610350557 61.3655541366064
"5434" 1086.6 116.674883139035 62.2847817259611
"5435" 1086.8 116.24469136867 61.9845035513612
"5436" 1087 115.018733217885 62.6136064066569
"5437" 1087.2 113.448738584839 63.880866444403
"5438" 1087.4 111.269188250414 64.0057209426495
"5439" 1087.6 108.058814105053 66.4451418763399
"5440" 1087.8 104.488340023505 68.8356815407011
"5441" 1088 101.263481987055 71.0375294594318
"5442" 1088.2 97.6668822623601 73.845519753818
"5443" 1088.4 94.5082121307606 76.8965975587583
"5444" 1088.6 91.8171519082188 80.1078187108194
"5445" 1088.8 89.4565949870913 84.0331628502386
"5446" 1089 86.3804049889443 87.3640401161606
"5447" 1089.2 83.1370483211538 90.6119957987942
"5448" 1089.4 79.6433167148545 93.109255145545
"5449" 1089.6 75.6477029496222 95.1096523147821
"5450" 1089.8 71.747659162403 97.8199426621246
"5451" 1090 67.5303011445088 98.5817417109613
"5452" 1090.2 63.2355868500654 98.1926965051711
"5453" 1090.4 58.4771693795418 98.470289949327
"5454" 1090.6 53.5395328328426 98.3791704306439
"5455" 1090.8 48.8802851691323 98.2195413891
"5456" 1091 43.9207828796608 98.2021382229166
"5457" 1091.2 39.701955640787 100.06176908558
"5458" 1091.4 39.0350809020334 102.655223789092
"5459" 1091.6 39.8752690956709 105.299818403093
"5460" 1091.8 42.0534209255598 105.999423461038
"5461" 1092 44.5823242874838 105.368526224845
"5462" 1092.2 48.0695278308039 105.330441642912
"5463" 1092.4 52.0463577290464 105.754698478095
"5464" 1092.6 56.225453065168 105.949316099318
"5465" 1092.8 60.9437523070637 106.486635088664
"5466" 1093 65.7431799832115 106.802499052929
"5467" 1093.2 70.3737955147594 107.349002325219
"5468" 1093.4 75.5891995332188 107.702052763095
"5469" 1093.6 80.6637692240006 108.388745585584
"5470" 1093.8 85.5216656745439 107.631491814181
"5471" 1094 89.90891350164 106.741475403519
"5472" 1094.2 91.163751774811 106.582688995675
"5473" 1094.4 93.7821062776085 107.514032349371
"5474" 1094.6 93.2769816795992 107.583132017549
"5475" 1094.8 92.0976683588065 106.036334097812
"5476" 1095 91.8968634766527 103.183348939446
"5477" 1095.2 92.6704196191007 99.249231663327
"5478" 1095.4 93.7789536492518 94.9624488215075
"5479" 1095.6 95.1510779297069 90.7064449430613
"5480" 1095.8 96.971610613384 86.2558991546099
"5481" 1096 98.174227200811 81.6396206321538
"5482" 1096.2 99.4898310990385 76.795766807525
"5483" 1096.4 100.510603348081 72.2669197908711
"5484" 1096.6 101.697176981771 67.0762133691298
"5485" 1096.8 101.939360261929 61.6805883096679
"5486" 1097 103.022128821954 56.1415699534679
"5487" 1097.2 104.438216817561 51.214326618469
"5488" 1097.4 106.267719296954 46.5136828540808
"5489" 1097.6 108.188990505626 41.4055877525016
"5490" 1097.8 109.523386806897 36.9021545776524
"5491" 1098 108.286358219876 35.0174190219255
"5492" 1098.2 106.809885924192 35.8599544604261
"5493" 1098.4 106.594661091633 35.4261103922332
"5494" 1098.6 105.032300987115 34.3875214402332
"5495" 1098.8 102.868574003782 33.2376124655045
"5496" 1099 100.032710553286 31.6169349182435
"5497" 1099.2 96.3592456661799 29.0628757452744
"5498" 1099.4 92.8937926106154 25.6814362627691
"5499" 1099.6 89.1532495881779 22.5485307019649
"5500" 1099.8 85.3688056840522 19.436222962129
"5501" 1100 82.816725941873 15.4926907727348
"5502" 1100.2 81.8518794839664 12.1972550591052
"5503" 1100.4 82.3365067396884 12.8682380213262
"5504" 1100.6 80.9129272000439 14.2635814447997
"5505" 1100.8 78.3232551048487 16.0186731321378
"5506" 1101 74.8934656110067 17.6139984444581
"5507" 1101.2 71.5094083684591 19.9236594053086
"5508" 1101.4 67.7574977457193 22.3857289916286
"5509" 1101.6 64.1753358612082 24.926134848
"5510" 1101.8 62.1393640793275 27.9360879514317
"5511" 1102 60.6467624951451 31.7985840603117
"5512" 1102.2 58.3677795596302 35.2729725965197
"5513" 1102.4 56.4546631867518 39.407775012159
"5514" 1102.6 54.2445375659683 43.56062662493
"5515" 1102.8 50.9986824534223 47.2077478679553
"5516" 1103 46.6818831698399 51.4898418276466
"5517" 1103.2 43.4037308116254 55.7611448712111
"5518" 1103.4 40.3035427899054 59.9167989154011
"5519" 1103.6 38.0068006902716 64.5789273532149
"5520" 1103.8 34.9460929584011 68.7681019271623
"5521" 1104 32.7338226196949 73.7053064786552
"5522" 1104.2 30.6744518286083 78.2214354989486
"5523" 1104.4 29.6307430719154 83.2370155963712
"5524" 1104.6 28.0019559750769 88.0854284444096
"5525" 1104.8 27.4626886346154 92.9900149737461
"5526" 1105 26.0330456107495 94.1010360058589
"5527" 1105.2 24.767801575696 92.3121053503389
"5528" 1105.4 22.7803188538169 91.3945892678637
"5529" 1105.6 19.9413854903762 90.4337596931103
"5530" 1105.8 16.7183730360719 90.191045970632
"5531" 1106 16.20271269354 89.9931790015903
"5532" 1106.2 17.4265478195333 90.2494286883264
"5533" 1106.4 18.9448167435598 90.8821842708156
"5534" 1106.6 20.7190728698931 91.6539135615378
"5535" 1106.8 23.0348519242957 91.9543523738138
"5536" 1107 26.0169256048427 93.5993008220075
"5537" 1107.2 28.9865706385916 95.5455310929902
"5538" 1107.4 32.8338458170608 98.2446259527711
"5539" 1107.6 35.5766648221154 100.44889434695
"5540" 1107.8 39.0223113657383 103.10215755942
"5541" 1108 42.7688933147154 105.325914261862
"5542" 1108.2 46.8849853192206 107.19972253495
"5543" 1108.4 50.934393251006 109.175368973762
"5544" 1108.6 55.8061161633896 110.730307813629
"5545" 1108.8 60.5027996701154 112.246103261921
"5546" 1109 64.945025241985 114.242282516675
"5547" 1109.2 69.7256118363346 116.226442068289
"5548" 1109.4 73.5734416310354 116.409546723251
"5549" 1109.6 76.429797291979 114.90807755878
"5550" 1109.8 80.4816559909923 113.308160329663
"5551" 1110 84.6381906569336 111.804112849962
"5552" 1110.2 88.7932208733439 109.1776292957
"5553" 1110.4 93.0826269655245 106.687882046644
"5554" 1110.6 96.4769244950154 103.174214228514
"5555" 1110.8 99.4421347062945 99.4165263224905
"5556" 1111 102.22963815341 95.1311501018123
"5557" 1111.2 105.304228837723 90.761522378682
"5558" 1111.4 107.077777774848 86.0614340981037
"5559" 1111.6 108.887298803068 81.3370087488888
"5560" 1111.8 109.558817836249 76.6160110273711
"5561" 1112 111.726240173531 71.9452781280678
"5562" 1112.2 112.693305634409 66.8651283394364
"5563" 1112.4 113.428534144014 61.5783516085959
"5564" 1112.6 113.461168505807 56.182602058169
"5565" 1112.8 113.075658832412 50.7754043136679
"5566" 1113 112.840264358401 45.7165630721953
"5567" 1113.2 112.492376104179 40.0945771560553
"5568" 1113.4 111.393658318115 38.1070800414961
"5569" 1113.6 110.36036828934 38.3153939607589
"5570" 1113.8 107.096350659981 36.3458913674498
"5571" 1114 104.039778480567 33.3847459003711
"5572" 1114.2 100.911448048535 29.7329331336615
"5573" 1114.4 97.4863031327404 25.7332663555586
"5574" 1114.6 93.9876256558069 21.7475776695839
"5575" 1114.8 90.7795222440439 17.0971806390956
"5576" 1115 88.3775879922111 12.3919904876052
"5577" 1115.2 85.7239881976608 10.2013947862196
"5578" 1115.4 83.9831093717785 11.3311294432975
"5579" 1115.6 80.8851078531154 11.905651970647
"5580" 1115.8 76.1372726439725 11.518739214514
"5581" 1116 70.8675222957132 10.8786926456863
"5582" 1116.2 66.0138836283242 9.38449598348103
"5583" 1116.4 60.5698054089541 9.17054702753243
"5584" 1116.6 55.0919366925082 8.57452499790685
"5585" 1116.8 49.5473613699864 8.27853312924211
"5586" 1117 44.772742273478 8.66975276239311
"5587" 1117.2 42.3888382366758 11.1606542873821
"5588" 1117.4 40.0950912138328 14.701433774719
"5589" 1117.6 39.0590764043022 18.5563206708547
"5590" 1117.8 37.8209561080196 22.6218154443392
"5591" 1118 36.1820221466659 26.9110692585509
"5592" 1118.2 34.8160677499306 31.2920456071429
"5593" 1118.4 33.1613748554451 35.5389619958656
"5594" 1118.6 32.0666188269302 40.0153670337415
"5595" 1118.8 31.3256960883479 44.6733624455107
"5596" 1119 30.1119962083944 49.5100470417432
"5597" 1119.2 29.3746364780699 54.5371441869848
"5598" 1119.4 27.5849643687898 59.3917378553944
"5599" 1119.6 26.6970243361949 64.0127931055871
"5600" 1119.8 25.198323186941 68.5624179184758
"5601" 1120 24.7996184240894 73.3417581949296
"5602" 1120.2 24.1299308725725 78.4539425477854
"5603" 1120.4 22.9072705750618 83.5198456234783
"5604" 1120.6 19.8326004815699 86.3173760108257
"5605" 1120.8 18.9777878214011 86.2600512959426
"5606" 1121 20.2999655099699 86.3055738636439
"5607" 1121.2 22.5884018485245 86.7009457942348
"5608" 1121.4 25.9882632474011 86.8776407977568
"5609" 1121.6 29.6889882631424 87.2983896231955
"5610" 1121.8 34.3138350736608 88.7250140359166
"5611" 1122 38.3408260433237 90.1717605779545
"5612" 1122.2 43.1277172846072 92.3949013759941
"5613" 1122.4 47.6642423942385 93.7687070269404
"5614" 1122.6 51.9792075812878 95.5545910335608
"5615" 1122.8 56.2363234638881 97.5530201279166
"5616" 1123 60.9111539626063 99.2643314692802
"5617" 1123.2 64.977526666938 101.502361217936
"5618" 1123.4 69.5942713418507 103.83124174568
"5619" 1123.6 73.9907904020101 106.092805362424
"5620" 1123.8 78.7347566365881 106.111937264171
"5621" 1124 81.8075388302206 104.569086044687
"5622" 1124.2 84.7817540890706 104.549403437879
"5623" 1124.4 89.5832903261154 104.566842431476
"5624" 1124.6 93.8127004138498 104.246128439856
"5625" 1124.8 93.3245709827518 104.19762899128
"5626" 1125 91.9092968331987 104.852648159871
"5627" 1125.2 91.351698541683 107.045614697033
"5628" 1125.4 89.4998322853297 109.105298993685
"5629" 1125.6 87.788337680811 110.347573946675
"5630" 1125.8 85.2991108991154 113.011135302457
"5631" 1126 83.3833353322505 115.63502602979
"5632" 1126.2 81.6780845529532 115.740288423574
"5633" 1126.4 79.0368294878785 116.29250048149
"5634" 1126.6 76.50751874903 117.621276052981
"5635" 1126.8 73.8978152162225 118.873599011871
"5636" 1127 70.6915496205228 119.977099773371
"5637" 1127.2 67.5354401042374 120.623051438639
"5638" 1127.4 65.5345840754947 121.937884087923
"5639" 1127.6 65.2363685475 121.534983201371
"5640" 1127.8 65.0133788229325 121.216757013335
"5641" 1128 65.2293410581524 121.539791483556
"5642" 1128.2 66.0178384721913 121.106072257586
"5643" 1128.4 66.732690045166 120.637721227017
"5644" 1128.6 66.6889733224648 120.65750066813
"5645" 1128.8 66.3708272489154 120.233692337983
"5646" 1129 65.8870634475891 119.172534976674
"5647" 1129.2 64.8544873789954 118.876195484251
"5648" 1129.4 64.2625600045759 118.480711743845
"5649" 1129.6 62.177707205383 118.347904780005
"5650" 1129.8 59.4678677214675 118.128484578878
"5651" 1130 56.1297935564312 118.291100931884
"5652" 1130.2 52.3205396310634 118.358519588436
"5653" 1130.4 48.8785925535 119.153219114333
"5654" 1130.6 47.1941243493857 119.350788530358
"5655" 1130.8 45.7384752189099 119.235504579905
"5656" 1131 45.9999008626496 119.608969785248
"5657" 1131.2 46.7365660452673 119.084767809865
"5658" 1131.4 46.5683978974487 118.457081567579
"5659" 1131.6 46.3893717196496 117.048065520042
"5660" 1131.8 45.2049534969921 114.647217771412
"5661" 1132 43.0529779398213 111.71802659993
"5662" 1132.2 40.6962310148545 108.434086692719
"5663" 1132.4 38.1731372021154 105.076888956326
"5664" 1132.6 35.7832023977972 101.182180386326
"5665" 1132.8 34.3256372208427 97.7064480412802
"5666" 1133 32.7262727167183 93.8653698165623
"5667" 1133.2 30.8079651027761 89.9947986211033
"5668" 1133.4 29.6261192169921 86.0984704315903
"5669" 1133.6 28.395901272492 82.3147620951633
"5670" 1133.8 27.6989676211954 78.1790874001311
"5671" 1134 26.9417713633779 73.9513812473961
"5672" 1134.2 25.1028302698896 71.0168439756615
"5673" 1134.4 22.0803619974144 69.1250543722887
"5674" 1134.6 18.7327408080303 67.7382852514988
"5675" 1134.8 15.0433373272174 67.0050890289528
"5676" 1135 11.147959419547 66.8327764124132
"5677" 1135.2 9.13592108578205 68.3623760982196
"5678" 1135.4 8.8624438402597 70.10475426
"5679" 1135.6 8.89932224390886 70.9503389590559
"5680" 1135.8 8.17512905902549 72.9736562336296
"5681" 1136 7.72402405665756 75.4131873766362
"5682" 1136.2 8.72273815225236 77.3860607126725
"5683" 1136.4 9.4697532489249 81.0918348443235
"5684" 1136.6 9.69127767817094 84.6795002519267
"5685" 1136.8 11.4391600178915 87.122035836595
"5686" 1137 14.5545116597582 91.7961013347283
"5687" 1137.2 16.5964517243154 95.5466551070075
"5688" 1137.4 18.5697707331154 99.0538598445378
"5689" 1137.6 21.1662431131154 102.373017036971
"5690" 1137.8 25.6878143005725 107.369371745343
"5691" 1138 28.9957875535336 110.127027735426
"5692" 1138.2 32.3056740738328 113.000491378415
"5693" 1138.4 34.5797174082852 115.810496454145
"5694" 1138.6 35.9870749725025 115.988164383129
"5695" 1138.8 38.9646424921476 116.195463387661
"5696" 1139 43.0902067717404 118.084514827637
"5697" 1139.2 47.7125767262354 119.187772169851
"5698" 1139.4 52.594377546032 120.545078106496
"5699" 1139.6 57.2875575735829 121.039293019735
"5700" 1139.8 62.0802455612524 122.148533181577
"5701" 1140 66.8043698081548 121.6426001487
"5702" 1140.2 68.7670979427733 120.873907667779
"5703" 1140.4 70.1781680320748 119.59289203606
"5704" 1140.6 73.5944867229575 117.501909984805
"5705" 1140.8 77.893755298657 115.298040171913
"5706" 1141 82.7618228160124 113.401915305195
"5707" 1141.2 87.4801476983154 111.086036495
"5708" 1141.4 92.1893085604536 108.522074567489
"5709" 1141.6 96.2582216291615 105.344979268848
"5710" 1141.8 101.002124292941 102.575090322197
"5711" 1142 103.107153373786 99.2326520215817
"5712" 1142.2 104.333813346862 95.402037247174
"5713" 1142.4 104.665949404732 91.0388815765492
"5714" 1142.6 104.777778365655 87.6663924919896
"5715" 1142.8 105.945702877937 84.4100647251926
"5716" 1143 107.177409854546 81.4375998539525
"5717" 1143.2 107.313065930002 77.6973827629052
"5718" 1143.4 107.561767628277 74.4592638085002
"5719" 1143.6 108.415091423104 73.6920290630757
"5720" 1143.8 108.752029896724 73.5877340015668
"5721" 1144 108.945555788401 73.5316301012393
"5722" 1144.2 109.688185933779 71.7852058361606
"5723" 1144.4 111.024263278487 69.3659641807423
"5724" 1144.6 112.478067370939 66.7150509077535
"5725" 1144.8 112.789262222365 64.2503113176211
"5726" 1145 113.89621573969 61.2250066642222
"5727" 1145.2 115.967048777541 58.9689965199355
"5728" 1145.4 116.956982226439 59.0707307536947
"5729" 1145.6 116.039489255187 58.9553622855497
"5730" 1145.8 114.754485488632 58.4888412148655
"5731" 1146 113.361297543584 57.2033229987774
"5732" 1146.2 111.467452796284 55.394632296308
"5733" 1146.4 109.599731946479 53.4405280113408
"5734" 1146.6 108.231825016664 49.7844004811453
"5735" 1146.8 108.036150930184 46.3402477412677
"5736" 1147 109.382803349909 43.8482473665124
"5737" 1147.2 110.688511082284 39.3894299202238
"5738" 1147.4 109.417606180494 36.4991461919606
"5739" 1147.6 106.431045785373 34.8630600135002
"5740" 1147.8 102.90233765561 32.5216328289975
"5741" 1148 99.0729780891476 29.6198609493711
"5742" 1148.2 95.2179176159741 26.7369299317951
"5743" 1148.4 90.8531275994591 24.1185850942461
"5744" 1148.6 86.119485683009 21.6812847577541
"5745" 1148.8 81.5342259481154 18.8242156319024
"5746" 1149 78.3210913778654 15.2337811689336
"5747" 1149.2 75.7133587860133 11.0087178541568
"5748" 1149.4 73.1331655722082 7.53646184112371
"5749" 1149.6 70.0888081827283 7.93512871769372
"5750" 1149.8 67.0390772456627 9.88393773255008
"5751" 1150 63.6527306363785 12.1182705437606
"5752" 1150.2 59.1921335591473 14.3186282376584
"5753" 1150.4 54.8922779087958 16.7914136492165
"5754" 1150.6 50.2939423578427 20.9452827707348
"5755" 1150.8 46.1049415371476 23.9913788869195
"5756" 1151 43.5718662092537 28.3230058617009
"5757" 1151.2 41.4706571247154 32.8611239704045
"5758" 1151.4 39.5258155549218 37.7568703595969
"5759" 1151.6 37.8013695658881 42.981366827587
"5760" 1151.8 35.9844803209306 48.1493603090342
"5761" 1152 34.6927593310516 53.5723186548711
"5762" 1152.2 32.9285580481949 58.971800990553
"5763" 1152.4 31.8945245953132 64.06449234647
"5764" 1152.6 30.9588688858247 68.7616820778711
"5765" 1152.8 30.2757944029467 74.3667777246964
"5766" 1153 29.6626726646965 79.856338382682
"5767" 1153.2 29.3982407724336 85.1843698813712
"5768" 1153.4 30.820687365091 91.5267286339809
"5769" 1153.6 33.3263887594487 94.4451213700378
"5770" 1153.8 35.3586591222852 98.4533235440692
"5771" 1154 36.8269227181371 103.356854288784
"5772" 1154.2 39.2070052952426 106.798822230153
"5773" 1154.4 40.8750912725529 106.13871338559
"5774" 1154.6 42.5446118212016 105.257787384681
"5775" 1154.8 46.3909722848154 103.976338731621
"5776" 1155 50.9048052171499 104.008794636371
"5777" 1155.2 55.4191800629575 104.432429603634
"5778" 1155.4 60.2156897434808 105.604127185237
"5779" 1155.6 65.2557866101709 106.136459503316
"5780" 1155.8 70.1876416475154 107.280349835171
"5781" 1156 75.1485266885529 107.359866801809
"5782" 1156.2 80.3681316560261 107.256703390282
"5783" 1156.4 85.0666847425186 106.000121437484
"5784" 1156.6 87.9055697113462 104.194542275863
"5785" 1156.8 88.9122020802077 105.207166504063
"5786" 1157 89.6720305213812 107.514032349371
"5787" 1157.2 88.6277884902754 108.973249826931
"5788" 1157.4 87.0096247981019 109.161388812087
"5789" 1157.6 85.3315668038654 109.964453157996
"5790" 1157.8 83.5319595479512 112.606218479699
"5791" 1158 83.0596534713654 113.631970394746
"5792" 1158.2 84.0128321477075 112.864132016582
"5793" 1158.4 84.7642375888354 112.488873429451
"5794" 1158.6 85.3780576944532 111.087690618331
"5795" 1158.8 87.1328695174904 110.256556300746
"5796" 1159 90.3511043013439 109.578227891471
"5797" 1159.2 94.2791960876582 108.626806226514
"5798" 1159.4 97.8750684265936 106.102906055893
"5799" 1159.6 101.68889819643 103.736698558193
"5800" 1159.8 104.904100163353 101.287367023084
"5801" 1160 105.413855769786 98.1857303597614
"5802" 1160.2 106.30203930953 94.6377458453833
"5803" 1160.4 108.423356480995 90.672937099094
"5804" 1160.6 109.741764683253 86.5228961600263
"5805" 1160.8 110.552755331411 82.5038072027007
"5806" 1161 111.94808153808 78.3174641046182
"5807" 1161.2 112.523970479191 73.6427679270125
"5808" 1161.4 114.102834719006 69.2602903728217
"5809" 1161.6 115.136678238547 64.7255340913817
"5810" 1161.8 115.236437440515 59.9553132557045
"5811" 1162 114.51798497317 55.504693291525
"5812" 1162.2 114.916400339295 50.6556633044161
"5813" 1162.4 113.877616894982 45.7742466069378
"5814" 1162.6 113.205354214722 41.2208411955172
"5815" 1162.8 111.761962280713 36.7996715305885
"5816" 1163 109.014954589341 33.5355088127582
"5817" 1163.2 105.819897609049 30.8358755140045
"5818" 1163.4 102.456113547584 27.6035378667774
"5819" 1163.6 99.5369262055813 23.7114110164734
"5820" 1163.8 95.8804191298206 20.2684606881396
"5821" 1164 92.4102360971491 16.5310145079442
"5822" 1164.2 88.5969130469741 15.772478631469
"5823" 1164.4 84.7826386757023 14.7818679734472
"5824" 1164.6 80.6169008160605 11.6314432354041
"5825" 1164.8 78.3083057184184 8.2383043049772
"5826" 1165 78.4509149968654 6.26378049365239
"5827" 1165.2 79.1018163833352 7.6126175791074
"5828" 1165.4 77.8867346951473 8.82874647675411
"5829" 1165.6 76.2850242865487 11.0377736165045
"5830" 1165.8 72.8953107794414 13.4187199739472
"5831" 1166 70.0558844852537 16.365421890403
"5832" 1166.2 67.9080448763399 19.5015670522079
"5833" 1166.4 66.1147790815411 22.8099051725196
"5834" 1166.6 66.7059344654591 24.7068483678399
"5835" 1166.8 67.7263551664306 25.5304169508711
"5836" 1167 67.9597093777786 26.5398618251364
"5837" 1167.2 67.9455743635071 28.9412983222268
"5838" 1167.4 68.1245804865523 31.8545917890507
"5839" 1167.6 69.5011992620529 34.7762928165274
"5840" 1167.8 71.4190324847537 37.5211473780839
"5841" 1168 73.730236769248 39.3566323743711
"5842" 1168.2 76.067061911248 41.7411478253915
"5843" 1168.4 77.8258978212342 43.4749974761137
"5844" 1168.6 80.2822635233035 45.6999943522424
"5845" 1168.8 82.6324277863909 48.7039329423711
"5846" 1169 85.5133198704654 51.3834924385311
"5847" 1169.2 88.8578053964095 54.167979965577
"5848" 1169.4 91.6501851711847 57.1681758246979
"5849" 1169.6 95.259538855858 60.1605459735295
"5850" 1169.8 98.8786614465154 63.0475882187426
"5851" 1170 102.987257642274 65.0617089363711
"5852" 1170.2 107.063658790292 67.5054476469594
"5853" 1170.4 110.875662078305 68.2242122952111
"5854" 1170.6 111.198922889615 67.3660781736211
"5855" 1170.8 110.304729595483 68.2569596407385
"5856" 1171 109.309104072127 69.0183787790757
"5857" 1171.2 107.293514570797 70.1804687712283
"5858" 1171.4 104.732911824932 72.4417842572793
"5859" 1171.6 102.146866358373 75.6109249447905
"5860" 1171.8 99.2456684413513 79.0607794031464
"5861" 1172 96.1697848191787 82.7653778919028
"5862" 1172.2 94.2020855598337 87.223149250174
"5863" 1172.4 92.4448192615737 92.0001098788711
"5864" 1172.6 91.4783276303243 96.9343762338488
"5865" 1172.8 89.9171224892582 101.480325104419
"5866" 1173 89.7110854510685 103.503699618699
"5867" 1173.2 89.3076647965461 102.211236834833
"5868" 1173.4 87.165083213996 101.334815618162
"5869" 1173.6 84.3254337566154 99.7589802849888
"5870" 1173.8 80.4859486663392 98.2132357642965
"5871" 1174 77.1320250492972 96.5439365438711
"5872" 1174.2 73.0977192071623 95.1909310146055
"5873" 1174.4 69.7259211242893 93.9785089423277
"5874" 1174.6 64.7161662140245 93.9179587959166
"5875" 1174.8 60.504708840983 94.6328565053564
"5876" 1175 56.6730029096154 96.7711278771211
"5877" 1175.2 53.061545871979 99.476770118553
"5878" 1175.4 50.3588541673427 102.197165043962
"5879" 1175.6 48.1837553234435 102.323116083418
"5880" 1175.8 45.3978215994654 100.373733304371
"5881" 1176 42.8700394775781 98.4457556789234
"5882" 1176.2 39.3946594354336 95.7826980506439
"5883" 1176.4 36.3460606817771 92.0382932962241
"5884" 1176.6 33.5836968331424 88.4404865957495
"5885" 1176.8 30.6876973163593 84.5732489431516
"5886" 1177 27.4302327298654 81.948052522014
"5887" 1177.2 24.0636702462518 78.8038340612007
"5888" 1177.4 21.4915315067895 75.5249091508318
"5889" 1177.6 20.222858148382 72.6131161082045
"5890" 1177.8 19.4649498734293 68.8069693868246
"5891" 1178 17.4893031943412 64.9193217413389
"5892" 1178.2 16.3373689368328 60.9934318322733
"5893" 1178.4 16.1656296405228 57.11361848426
"5894" 1178.6 14.6661088100809 55.7233617214056
"5895" 1178.8 12.9944882819945 52.5686822156788
"5896" 1179 11.0214545998297 52.2608351568099
"5897" 1179.2 9.60926424646589 53.357507409
"5898" 1179.4 9.48741632633986 53.7511573136977
"5899" 1179.6 8.08651349886538 55.2021695238385
"5900" 1179.8 5.68243436867207 57.1438065651959
"5901" 1180 2.85829058152843 58.9444764541429
"5902" 1180.2 2.38196999285764 60.669120095567
"5903" 1180.4 3.16263865888958 61.1879396597582
"5904" 1180.6 4.29773244217033 62.3696521335909
"5905" 1180.8 4.93365418029394 65.1915325553711
"5906" 1181 4.81941609903104 68.637332948829
"5907" 1181.2 3.65004098034615 72.7113160251404
"5908" 1181.4 4.01802204646981 75.9866129757635
"5909" 1181.6 5.07956938232125 79.6668660738711
"5910" 1181.8 5.62450129568679 83.5646656824188
"5911" 1182 5.89033061078204 85.6315401245934
"5912" 1182.2 8.15297082763917 88.7205179798473
"5913" 1182.4 10.5526301958531 91.3605689360924
"5914" 1182.6 13.523401026825 95.1200645935486
"5915" 1182.8 16.3697240468475 98.4657897608533
"5916" 1183 19.0128643892675 102.73031421448
"5917" 1183.2 23.4978753103554 106.750669469651
"5918" 1183.4 26.5161838774875 110.059179112557
"5919" 1183.6 29.9090524551466 112.120742329824
"5920" 1183.8 33.6875073318395 115.538475006526
"5921" 1184 37.7906211818475 116.798739386782
"5922" 1184.2 42.8335850841832 117.481845808185
"5923" 1184.4 47.421616806399 118.942386153282
"5924" 1184.6 52.631575866088 120.099809769412
"5925" 1184.8 57.7286739167469 121.478612419437
"5926" 1185 62.8552036463954 122.630694545731
"5927" 1185.2 67.8387483944534 121.726975877357
"5928" 1185.4 69.8360652522776 119.682365070777
"5929" 1185.6 73.9600859484825 117.004303231966
"5930" 1185.8 77.6376627549868 114.468869081514
"5931" 1186 82.2246515582518 111.780508555598
"5932" 1186.2 86.4007570374868 108.799286177471
"5933" 1186.4 91.1526287793212 105.595315627386
"5934" 1186.6 95.7289113490713 102.061440351371
"5935" 1186.8 99.5587696957283 98.7383744908389
"5936" 1187 102.688161838411 94.7053781085965
"5937" 1187.2 104.675286034865 90.5828687047878
"5938" 1187.4 106.077146499067 85.7365112971181
"5939" 1187.6 106.825394266009 81.6714954849005
"5940" 1187.8 108.038897981684 76.8166475294621
"5941" 1188 110.012807097843 71.8066360507802
"5942" 1188.2 110.67667787682 66.6240181695643
"5943" 1188.4 109.622194097567 62.2265286117582
"5944" 1188.6 110.191378716072 58.0512335103711
"5945" 1188.8 112.701460458989 53.6440632864238
"5946" 1189 113.022354629206 52.0675448891893
"5947" 1189.2 110.09676051594 51.4543199222165
"5948" 1189.4 106.67132417699 51.6493062984336
"5949" 1189.6 102.371585991528 50.4063622554433
"5950" 1189.8 97.5497396738427 49.4159958223408
"5951" 1190 92.7185307249654 47.9288859369411
"5952" 1190.2 87.9709647353089 46.9617837325647
"5953" 1190.4 83.2451645900943 45.1986952293711
"5954" 1190.6 78.3005580503705 45.6120112408813
"5955" 1190.8 73.6913520238213 46.8825839346358
"5956" 1191 68.6666554585996 48.8884191377922
"5957" 1191.2 63.2111003159867 50.4160622543315
"5958" 1191.4 58.1280072433135 53.2342873450221
"5959" 1191.6 53.4230009524163 55.895909350274
"5960" 1191.8 48.8760959454423 58.4968780486692
"5961" 1192 46.629071478837 62.3073067930515
"5962" 1192.2 44.4603096079725 66.5043407842385
"5963" 1192.4 41.4915878714521 70.9872298321568
"5964" 1192.6 38.2330557955 74.9225974476679
"5965" 1192.8 34.8316542812631 77.3477441526439
"5966" 1193 30.6357306166448 77.87300912663
"5967" 1193.2 26.6720158707058 76.8537603055398
"5968" 1193.4 21.8029312871473 74.9600693339563
"5969" 1193.6 17.6554809907962 73.7419370790839
"5970" 1193.8 14.370318299568 72.8306276102132
"5971" 1194 13.7441991928388 72.0638977483924
"5972" 1194.2 13.8153118699419 70.0254752669119
"5973" 1194.4 12.334049162438 66.0165407148228
"5974" 1194.6 9.72984206386026 61.9976065818099
"5975" 1194.8 6.29436913460054 59.0615440503117
"5976" 1195 2.63293798860024 58.4485724654924
"5977" 1195.2 2.84082789364663 59.1182213790274
"5978" 1195.4 3.59805278902715 59.1814626640182
"5979" 1195.6 5.11977885855414 59.1997751192793
"5980" 1195.8 5.83407370921539 58.8950870338711
"5981" 1196 7.50230721336538 58.0901805960711
"5982" 1196.2 10.2330290175586 56.9049499653371
"5983" 1196.4 13.120096119812 55.0492446575397
"5984" 1196.6 16.9155665555347 52.7452165660808
"5985" 1196.8 20.4937859405423 49.9292345149554
"5986" 1197 23.7358554340119 46.9714591301987
"5987" 1197.2 27.2979125028077 43.9061655720744
"5988" 1197.4 29.8323343544524 40.2187195522251
"5989" 1197.6 32.7160685275981 36.9213203489918
"5990" 1197.8 36.2088494015936 34.3824121898603
"5991" 1198 39.8465779173571 31.1563448797338
"5992" 1198.2 43.7295880953154 28.3735542069711
"5993" 1198.4 47.6118441957378 25.8523265367589
"5994" 1198.6 52.9566309951891 23.9622842897922
"5995" 1198.8 57.4703932431575 21.2441876772553
"5996" 1199 62.5050278559298 18.9877080696186
"5997" 1199.2 67.9943057686206 17.0256033419606
"5998" 1199.4 73.0466756732888 14.4583168732997
"5999" 1199.6 77.8355775374215 11.4140854808303
"6000" 1199.8 82.0132303354602 10.0075411273367
"6001" 1200 84.1788351756098 11.9711422271127
"6002" 1200.2 87.8746439857283 14.6817690470163
"6003" 1200.4 92.9630318740821 16.6072068716045
"6004" 1200.6 98.478446565874 18.0431754757849
"6005" 1200.8 100.948381397935 16.742462826435
"6006" 1201 100.022636630409 16.1563879907241
"6007" 1201.2 99.6511119795654 15.2172286575111
"6008" 1201.4 99.3399327132072 15.781722948616
"6009" 1201.6 99.1233982490659 15.5873416560741
"6010" 1201.8 98.8889969190959 15.8333488656624
"6011" 1202 99.159691398233 16.1792980411358
"6012" 1202.2 99.2475132581448 16.6413173911064
"6013" 1202.4 100.10756326417 16.7330834721514
"6014" 1202.6 99.861934247811 16.9620580968711
"6015" 1202.8 99.5939753208736 16.9813176447448
"6016" 1203 100.099003465115 16.6733124615091
"6017" 1203.2 101.773728150215 16.6456130255586
"6018" 1203.4 101.567009003038 16.8443608598656
"6019" 1203.6 101.734781064515 16.895618950677
"6020" 1203.8 101.82183925608 16.9551850817476
"6021" 1204 101.811736751923 17.0535602861663
"6022" 1204.2 101.804475849452 17.4847689838974
"6023" 1204.4 101.962354231939 17.9701003149888
"6024" 1204.6 102.483518916136 18.2934125570242
"6025" 1204.8 102.199785663479 18.7618855420984
"6026" 1205 102.703343943237 19.3008502634014
"6027" 1205.2 103.004456058335 19.7623535587011
"6028" 1205.4 103.391802528843 19.914561916856
"6029" 1205.6 103.479459253057 20.1364346449439
"6030" 1205.8 103.798976606615 21.2758711760342
"6031" 1206 104.12210902094 20.6919905350634
"6032" 1206.2 104.113549221885 20.6620312383711
"6033" 1206.4 104.321687493642 20.6292336925185
"6034" 1206.6 104.6244854883 20.767865710382
"6035" 1206.8 104.928442091915 21.3371140571711
"6036" 1207 105.501779423267 22.4055926330804
"6037" 1207.2 105.764034112388 23.7158368216666
"6038" 1207.4 106.355397019052 25.3563980573179
"6039" 1207.6 107.322662939157 28.3571554340448
"6040" 1207.8 107.657172283772 31.4657905320274
"6041" 1208 108.277891462115 35.0724529473711
"6042" 1208.2 109.668858808544 38.0812223151843
"6043" 1208.4 111.649248568022 40.5777857905899
"6044" 1208.6 113.634119536734 43.9459642254124
"6045" 1208.8 113.58443188874 47.5152354309024
"6046" 1209 113.449198952282 51.8196997983711
"6047" 1209.2 113.104117958136 57.1799430364639
"6048" 1209.4 113.722284073652 62.0115371720764
"6049" 1209.6 114.379601555115 66.6682762214961
"6050" 1209.8 114.714198511301 71.0523328399175
"6051" 1210 114.338229193016 75.5603024772613
"6052" 1210.2 111.586386164878 77.6974283897629
"6053" 1210.4 108.654932398147 81.3531920185413
"6054" 1210.6 105.648963177365 85.4486536771926
"6055" 1210.8 102.925163786423 89.5534339823327
"6056" 1211 99.6107935176083 94.1074580605261
"6057" 1211.2 96.8495376582049 98.5562026383711
"6058" 1211.4 94.1214724859415 103.015361725762
"6059" 1211.6 93.4231438458337 106.916112301301
"6060" 1211.8 94.0908427446301 106.924098551268
"6061" 1212 93.7376461341154 105.719079704067
"6062" 1212.2 92.0440380135245 104.492682670826
"6063" 1212.4 89.3256403745615 103.301755234433
"6064" 1212.6 85.5338604567592 101.703980797686
"6065" 1212.8 80.8368876517725 100.370024058114
"6066" 1213 76.4501039275712 98.5848402013858
"6067" 1213.2 72.2990457783427 97.7536566300075
"6068" 1213.4 68.1129365743535 96.9735909019902
"6069" 1213.6 63.8837776335011 95.306902917114
"6070" 1213.8 59.8400159310101 92.7653859487659
"6071" 1214 55.8889365790759 89.7777345062527
"6072" 1214.2 51.7096243051642 86.7818336810175
"6073" 1214.4 48.5200796364154 82.5143307839378
"6074" 1214.6 44.8860393890592 78.6406760068318
"6075" 1214.8 42.2745037778705 74.0672289563915
"6076" 1215 39.2060816489414 69.422089183219
"6077" 1215.2 36.7096709515699 64.8807426795833
"6078" 1215.4 34.2222163434762 60.0266939396907
"6079" 1215.6 32.6535394652767 54.9019637849518
"6080" 1215.8 30.999335287696 49.880721230726
"6081" 1216 29.8935994330817 44.428505669461
"6082" 1216.2 28.7941355178479 39.497023032127
"6083" 1216.4 27.5675461730385 34.2935112333711
"6084" 1216.6 26.5489300855 30.8738715109206
"6085" 1216.8 24.7223395634556 30.4911514232783
"6086" 1217 22.784895043626 31.8696766445945
"6087" 1217.2 21.2059538671624 33.78490811423
"6088" 1217.4 19.7975707042962 35.7188088377116
"6089" 1217.6 17.4436602402165 38.2538609590453
"6090" 1217.8 15.029913388382 40.9101883484045
"6091" 1218 11.8560350076868 43.7906082848327
"6092" 1218.2 8.75761785192184 46.3168534962421
"6093" 1218.4 5.34751736322407 48.6700659113277
"6094" 1218.6 3.83820638764168 49.7657534893501
"6095" 1218.8 3.40862983598495 49.4024404576429
"6096" 1219 3.67714701068679 48.378049164065
"6097" 1219.2 3.52550429605656 44.1677429608417
"6098" 1219.4 3.76201006899417 44.3253363379166
"6099" 1219.6 3.59724037589198 44.6393487858073
"6100" 1219.8 3.70929381158205 44.7572949247711
"6101" 1220 4.1873791236722 44.6941534373484
"6102" 1220.2 4.51827314723302 44.3647693943829
"6103" 1220.4 5.86582575097081 44.293058176347
"6104" 1220.6 6.92656768562624 44.9954930431103
"6105" 1220.8 8.44758543920912 45.6003370506524
"6106" 1221 11.3488443878943 45.6537611780764
"6107" 1221.2 15.0280201272716 45.5638241578086
"6108" 1221.4 18.9470706258341 45.3122908959961
"6109" 1221.6 23.3563111205936 45.596632844132
"6110" 1221.8 28.8012384747259 46.4040050394553
"6111" 1222 33.3337546385409 46.3256747304775
"6112" 1222.2 38.0737823916562 47.0188753569834
"6113" 1222.4 42.9461422965745 47.5792364879732
"6114" 1222.6 47.5204377701154 48.6668404797997
"6115" 1222.8 52.1084044655754 47.8432023484011
"6116" 1223 56.9371489858976 47.2347408976484
"6117" 1223.2 61.7929218839279 47.1014226453399
"6118" 1223.4 67.0017700372554 46.5813167717211
"6119" 1223.6 71.8840036024487 45.3127826521287
"6120" 1223.8 76.7869643337546 45.1625587581031
"6121" 1224 80.869371656873 44.9547841876136
"6122" 1224.2 83.1811312862868 45.1801489980854
"6123" 1224.4 84.1428692923966 45.1053845032149
"6124" 1224.6 86.1813816159929 44.5509018651773
"6125" 1224.8 89.420695696494 43.9697823310702
"6126" 1225 93.3071086221256 43.4063344486875
"6127" 1225.2 98.0483201772378 42.9731474750854
"6128" 1225.4 102.494839343025 41.3197228556136
"6129" 1225.6 107.383698167983 40.2389030912487
"6130" 1225.8 110.116836333311 40.7940608981443
"6131" 1226 110.002690971687 41.9637026008201
"6132" 1226.2 110.959560592084 44.7159136462149
"6133" 1226.4 112.924003402691 48.3065939872499
"6134" 1226.6 115.717579669299 51.958796533014
"6135" 1226.8 118.112030601365 54.9882074995899
"6136" 1227 117.755015649115 56.3940731972535
"6137" 1227.2 118.620506442449 60.2936414749166
"6138" 1227.4 120.043806052085 64.2827672223711
"6139" 1227.6 119.775071160755 63.5310884683611
"6140" 1227.8 119.914326863095 66.3374247026671
"6141" 1228 119.460718049244 66.5154763926979
"6142" 1228.2 120.190881490146 67.5270193095464
"6143" 1228.4 119.545283355125 67.9321091524611
"6144" 1228.6 119.267910694294 67.8535594360543
"6145" 1228.8 119.656004355901 68.6457681323354
"6146" 1229 120.710109709323 70.0939809005791
"6147" 1229.2 120.393905647204 70.4063288155989
"6148" 1229.4 120.162902140463 70.1781260893817
"6149" 1229.6 119.915743406927 70.1286862244702
"6150" 1229.8 119.950215024934 70.6873990930378
"6151" 1230 120.845984735194 71.0656866420341
"6152" 1230.2 122.670609950343 70.3372687266439
"6153" 1230.4 123.200552015648 70.9969061267407
"6154" 1230.6 123.555199917341 71.2052976161453
"6155" 1230.8 123.247659614679 71.1109371408392
"6156" 1231 123.181113030993 71.2495265317691
"6157" 1231.2 123.180069303691 71.1712871274924
"6158" 1231.4 123.116731113815 71.2153484769711
"6159" 1231.6 122.844865182262 71.5757999367829
"6160" 1231.8 122.326105274105 71.9475536881312
"6161" 1232 122.018423297075 72.1228155737811
"6162" 1232.2 121.783481887176 72.3790401890984
"6163" 1232.4 121.410848760155 72.8082842821011
"6164" 1232.6 120.323949685691 72.8944006160378
"6165" 1232.8 118.578152637669 73.1370142586371
"6166" 1233 115.418190507115 73.2366628843105
"6167" 1233.2 112.156863835873 73.5159803676136
"6168" 1233.4 108.448284962053 73.8450881593399
"6169" 1233.6 104.657862338631 74.2327226954132
"6170" 1233.8 101.242817876726 74.9583683974027
"6171" 1234 97.9865474037784 76.5002986713059
"6172" 1234.2 95.3633919084108 78.7064663469507
"6173" 1234.4 92.6547991301836 81.1406592032007
"6174" 1234.6 90.4968639413006 83.8669005626304
"6175" 1234.8 87.6908614183846 86.3927281812942
"6176" 1235 84.2571499050634 87.5498573808127
"6177" 1235.2 80.9124391413259 87.7176386573843
"6178" 1235.4 76.315658105418 87.8303802212527
"6179" 1235.6 72.403890880362 87.2508773509328
"6180" 1235.8 68.1088409482779 85.9178733287211
"6181" 1236 63.9486000635732 84.216167228829
"6182" 1236.2 60.2942066643064 81.8877251741801
"6183" 1236.4 57.2139346554487 78.6672242075711
"6184" 1236.6 53.5771070157072 75.5178091890956
"6185" 1236.8 50.0307895315708 72.3575392476979
"6186" 1237 46.3199038913216 70.670892309866
"6187" 1237.2 42.9679561971821 70.8561697977378
"6188" 1237.4 39.0017985999877 71.7904394870945
"6189" 1237.6 34.4731640606154 72.4894745662997
"6190" 1237.8 30.2944663240529 73.7842333379336
"6191" 1238 26.4724382641579 75.4862693216052
"6192" 1238.2 22.342032026104 77.2370990228143
"6193" 1238.4 20.3316627052582 78.605094332764
"6194" 1238.6 19.1875520924947 78.4559250759574
"6195" 1238.8 16.8988643897507 77.2131996747711
"6196" 1239 15.6013318042952 74.9997799054385
"6197" 1239.2 15.1301581462033 72.6028919037777
"6198" 1239.4 14.1852730550699 69.2795012854734
"6199" 1239.6 13.3283204451374 65.8706099470635
"6200" 1239.8 12.4964595567716 62.5626042706211
"6201" 1240 11.7929778213154 59.3581246083045
"6202" 1240.2 10.4222686659835 55.423375200503
"6203" 1240.4 9.10833951104945 52.7184786991404
"6204" 1240.6 7.30054524878549 52.2613677805361
"6205" 1240.8 5.86311672501229 52.791369359134
"6206" 1241 4.92206278574038 53.6331734762774
"6207" 1241.2 3.18098752422878 54.790920769299
"6208" 1241.4 1.06033360282507 55.9991827584357
"6209" 1241.6 1.38620945124941 56.4010013224639
"6210" 1241.8 1.4723020262084 55.3611673585339
"6211" 1242 2.01257495322878 56.3006222356083
"6212" 1242.2 2.8266698331562 56.1277243798813
"6213" 1242.4 3.33536646270721 56.2350275751773
"6214" 1242.6 3.39831401618435 53.8968777023711
"6215" 1242.8 3.24396003708476 53.8187185848099
"6216" 1243 3.64137927892149 53.2861768007487
"6217" 1243.2 3.75559756902538 53.2802155121211
"6218" 1243.4 3.85685999184537 53.1049536264711
"6219" 1243.6 4.04380600320538 53.2140054664311
"6220" 1243.8 4.18186944781946 53.2424606841466
"6221" 1244 4.78923399037464 51.8581660558526
"6222" 1244.2 5.00850147083986 52.2966028885752
"6223" 1244.4 5.67958360260538 51.8820151354911
"6224" 1244.6 5.73975287581946 51.3388225157487
"6225" 1244.8 6.46931410701193 50.7497741107504
"6226" 1245 7.95557071073606 49.8410087777504
"6227" 1245.2 9.25800083978906 49.2901890744869
"6228" 1245.4 11.4139492988871 48.780133762219
"6229" 1245.6 13.5494637643388 47.4070778547009
"6230" 1245.8 16.455903545485 45.7744347571103
"6231" 1246 19.5738321268707 44.5854857949456
"6232" 1246.2 22.5044250320385 43.3198193368107
"6233" 1246.4 25.51080561872 41.249641888627
"6234" 1246.6 28.9089820979693 38.9365289780565
"6235" 1246.8 33.3132182473762 37.1976091453494
"6236" 1247 36.9750909789523 34.8311503511864
"6237" 1247.2 40.1860865788206 31.8828916132027
"6238" 1247.4 43.9742031247996 29.144296534508
"6239" 1247.6 47.5324832605381 25.8857589183402
"6240" 1247.8 51.2077107749741 22.7025198587407
"6241" 1248 55.4175808918388 19.9825288921158
"6242" 1248.2 59.9313080689504 17.7992196812474
"6243" 1248.4 64.2204760323881 16.4880051850681
"6244" 1248.6 69.1873164990101 14.8363671562975
"6245" 1248.8 74.5347993407537 13.4775369188179
"6246" 1249 79.5955265710487 12.1282920161045
"6247" 1249.2 81.7275802742856 12.1682519101796
"6248" 1249.4 81.6015418987079 12.7475987615563
"6249" 1249.6 84.7380874027225 12.9653452547997
"6250" 1249.8 86.9565257683487 12.8379944666378
"6251" 1250 85.2818010832487 12.2710979970045
"6252" 1250.2 83.8737278657649 11.9772326436186
"6253" 1250.4 82.6972849678164 11.595792113567
"6254" 1250.6 81.5261119719279 11.0631974085586
"6255" 1250.8 80.0412543296154 10.1330406837916
"6256" 1251 77.9770587875154 8.73989556020447
"6257" 1251.2 75.361581300404 8.11063021793814
"6258" 1251.4 72.3414154867254 6.67223805493113
"6259" 1251.6 69.8712959310133 5.54817747132011
"6260" 1251.8 67.4244484094312 5.71864940926587
"6261" 1252 64.2190007639904 4.77486586324613
"6262" 1252.2 62.0046539572838 3.09894543428692
"6263" 1252.4 61.4046594914664 3.34715132982858
"6264" 1252.6 60.4998822854187 4.62808494569698
"6265" 1252.8 58.8670220707154 6.45499986580447
"6266" 1253 56.8848579362253 8.71255175766784
"6267" 1253.2 55.3521886989197 11.4798324467081
"6268" 1253.4 54.4024279649401 14.5911040653402
"6269" 1253.6 54.093752030095 17.7370256184528
"6270" 1253.8 53.6343188273966 21.3395482500274
"6271" 1254 52.4799762363813 25.1119429449456
"6272" 1254.2 51.9425547923029 29.3520997351836
"6273" 1254.4 51.2839979903092 33.113176085116
"6274" 1254.6 49.5465148879132 37.5542938339988
"6275" 1254.8 47.4091603824011 41.6219220528405
"6276" 1255 44.2748472951154 45.4308041239469
"6277" 1255.2 41.6980451604184 49.6087642263105
"6278" 1255.4 38.4084425115529 53.4830649168086
"6279" 1255.6 35.2869531670838 57.9897381118974
"6280" 1255.8 31.3875109306721 61.6448048198041
"6281" 1256 27.3442413121257 64.7003442236907
"6282" 1256.2 22.7849813625216 66.7453589952774
"6283" 1256.4 18.9742737986312 69.1368040085606
"6284" 1256.6 17.8730506444821 71.6913684133045
"6285" 1256.8 18.9510249053686 74.25617916808
"6286" 1257 21.4211979311515 75.9950474521543
"6287" 1257.2 23.8662457209255 78.6340288011939
"6288" 1257.4 27.2022593266214 81.4757939699374
"6289" 1257.6 30.1839914175 85.2642613392173
"6290" 1257.8 33.6098369942654 89.3971463179211
"6291" 1258 36.2697554332283 92.657603691226
"6292" 1258.2 39.681300946243 96.6005617393924
"6293" 1258.4 42.6410292975116 100.15082860005
"6294" 1258.6 45.0845946136239 103.52030576488
"6295" 1258.8 47.4647990762582 106.296935921246
"6296" 1259 50.2856808548154 109.162792310671
"6297" 1259.2 53.1563101714095 111.763846700754
"6298" 1259.4 55.7876058280354 115.324221268411
"6299" 1259.6 58.3641263676417 118.634450240029
"6300" 1259.8 61.2986015943751 119.678674051774
"6301" 1260 63.8782137641154 118.520585472536
"6302" 1260.2 67.7142349447044 117.693626803563
"6303" 1260.4 72.3870701260737 116.661188171413
"6304" 1260.6 76.7363965502893 115.811454955023
"6305" 1260.8 81.3040840780699 114.435991671508
"6306" 1261 85.6496346704154 112.393545800643
"6307" 1261.2 89.4155182646385 110.336198097787
"6308" 1261.4 90.5048551708478 108.035155327047
"6309" 1261.6 92.8331373132138 104.570654233355
"6310" 1261.8 95.5991171019308 100.988897529787
"6311" 1262 98.5590956151308 97.4297330827404
"6312" 1262.2 100.987483857647 93.8095265686836
"6313" 1262.4 104.750398271573 89.4203291070283
"6314" 1262.6 106.755821446253 84.9694894085436
"6315" 1262.8 109.14389136768 80.2556543694535
"6316" 1263 110.181484976666 75.3936268394835
"6317" 1263.2 110.374032366643 70.7506090947981
"6318" 1263.4 109.385719677582 66.9354965039378
"6319" 1263.6 107.558217052441 63.3260235953929
"6320" 1263.8 105.89026577355 59.5964168017298
"6321" 1264 104.346285653031 55.2019467144238
"6322" 1264.2 101.527063274115 50.8216807273086
"6323" 1264.4 98.5167781085529 46.7809205859336
"6324" 1264.6 94.9690034900851 43.3772305143105
"6325" 1264.8 90.5813093971779 40.9429147190274
"6326" 1265 85.8468042917716 39.1821818863399
"6327" 1265.2 81.1285271387404 36.3706891373711
"6328" 1265.4 75.8087394040541 34.0153177640854
"6329" 1265.6 70.4789333926466 31.7619506628711
"6330" 1265.8 65.4036412873654 29.6360889017461
"6331" 1266 59.7157439799279 27.7536464262461
"6332" 1266.2 54.069474898148 25.830986851382
"6333" 1266.4 48.4305696675259 24.2779606686238
"6334" 1266.6 42.7832868029089 23.0157898958929
"6335" 1266.8 38.5017532377091 20.5443785836524
"6336" 1267 37.4664684306515 17.9317200758969
"6337" 1267.2 38.0473705712091 17.1405655729961
"6338" 1267.4 38.8618856650207 15.8612904641922
"6339" 1267.6 39.5091128162433 13.6424983505804
"6340" 1267.8 39.4153442512838 14.5452889368553
"6341" 1268 38.4662441357339 15.7715621267629
"6342" 1268.2 37.1802005117418 17.2038724201733
"6343" 1268.4 34.4646973028545 18.7189103322516
"6344" 1268.6 31.2547946670186 20.201366783855
"6345" 1268.8 28.3400920821266 21.7954351930116
"6346" 1269 25.7234998076671 24.9820240775091
"6347" 1269.2 23.1298253504904 28.522261261462
"6348" 1269.4 20.05821362072 31.4585256928828
"6349" 1269.6 17.4567884713513 34.9849314064723
"6350" 1269.8 14.4283972870154 37.6213233337378
"6351" 1270 10.8065945373813 38.507254441552
"6352" 1270.2 8.67373115697104 38.1601136590515
"6353" 1270.4 8.28453098514908 37.3961498582363
"6354" 1270.6 9.14406184076884 35.9246614562523
"6355" 1270.8 9.99329790292787 35.0846239116524
"6356" 1271 10.592241818646 33.3238082832895
"6357" 1271.2 11.1292545691779 31.8796033175899
"6358" 1271.4 11.4420352641476 29.1005664733711
"6359" 1271.6 12.2343781259154 26.8889829402888
"6360" 1271.8 13.921451886969 25.1599446722614
"6361" 1272 15.5838274961154 22.8088705964687
"6362" 1272.2 17.1462396550107 19.6702391722897
"6363" 1272.4 18.6824747540055 18.3123663977887
"6364" 1272.6 20.6305498641891 16.8124192939185
"6365" 1272.8 22.2979664004849 14.2569289922733
"6366" 1273 22.3995674936154 13.4197279212997
"6367" 1273.2 22.349847809743 13.4112440069882
"6368" 1273.4 22.7641785086792 13.3366644811796
"6369" 1273.6 24.4701217435848 12.4195561626773
"6370" 1273.8 26.3885028838573 11.5995050604357
"6371" 1274 28.8542355507716 9.80958808758988
"6372" 1274.2 31.9494715882366 7.64032884776508
"6373" 1274.4 35.3853458046417 5.29638100641324
"6374" 1274.6 38.797085411799 4.41155843966705
"6375" 1274.8 42.999363698136 3.75819301187629
"6376" 1275 46.5335261810183 2.6631838663323
"6377" 1275.2 49.7492907933431 0.810585972668163
"6378" 1275.4 49.6644555571649 0.579217146727573
"6379" 1275.6 49.7368080078886 0.389470857
"6380" 1275.8 50.6362046261154 1.26228286653956
"6381" 1276 51.6691490729415 2.34843420161027
"6382" 1276.2 53.4533771584154 4.21770616503781
"6383" 1276.4 55.950318097182 5.95734265963781
"6384" 1276.6 59.2488215320472 8.42467987922341
"6385" 1276.8 62.5339111286638 10.1002516539195
"6386" 1277 66.4579347094057 11.8047101356292
"6387" 1277.2 70.0931742481579 13.5645463655945
"6388" 1277.4 73.8221505385835 15.7729289909243
"6389" 1277.6 77.2039800756638 15.9088116395002
"6390" 1277.8 81.4890699067241 15.7005111905016
"6391" 1278 85.6634546040509 15.9381266502421
"6392" 1278.2 89.0380311263154 16.6634637731711
"6393" 1278.4 90.9004895166435 18.0495132425397
"6394" 1278.6 94.2447696458341 20.8851655835274
"6395" 1278.8 97.7747418991477 23.7987373877582
"6396" 1279 101.070540657852 27.0861604291074
"6397" 1279.2 103.281063232945 31.1487412284456
"6398" 1279.4 106.287738181841 34.9868549568217
"6399" 1279.6 108.751119492664 38.4771820521131
"6400" 1279.8 109.739410966734 41.8620943822887
"6401" 1280 111.787186163209 45.6855338006211
"6402" 1280.2 113.704518736315 50.0540985799711
"6403" 1280.4 115.085344845637 54.533565876403
"6404" 1280.6 117.439111509549 58.5791828943045
"6405" 1280.8 117.127311759311 63.1063243244227
"6406" 1281 115.023013117412 65.6908541669096
"6407" 1281.2 113.349126579303 70.1370010416524
"6408" 1281.4 111.896201359406 75.2047026530808
"6409" 1281.6 110.903537689082 80.1591747414273
"6410" 1281.8 109.761589964973 85.4718364662997
"6411" 1282 109.50064880386 90.5765788007665
"6412" 1282.2 107.263343921041 94.4306965234822
"6413" 1282.4 104.762793727419 97.185659622599
"6414" 1282.6 102.101996443973 100.948666474228
"6415" 1282.8 98.5411200371154 104.345634296479
"6416" 1283 94.933105292407 106.621494968746
"6417" 1283.2 90.5936567522458 109.111427313589
"6418" 1283.4 86.5102052078688 111.707513083645
"6419" 1283.6 82.3487357769099 114.844620808522
"6420" 1283.8 79.19240759 116.781441459525
"6421" 1284 75.5284724430719 116.759731824241
"6422" 1284.2 71.4457804159508 117.349403991333
"6423" 1284.4 67.5150294693451 118.503426260398
"6424" 1284.6 63.5393235378946 120.300815810358
"6425" 1284.8 60.542088396918 120.545932209253
"6426" 1285 58.9773721468654 119.073743757829
"6427" 1285.2 55.4919451809206 117.094003818956
"6428" 1285.4 51.0868780463582 115.715175823914
"6429" 1285.6 46.3580170584538 114.710255414863
"6430" 1285.8 41.1528983620201 114.394684156371
"6431" 1286 36.2383464931476 113.305840900242
"6432" 1286.2 32.3994025676417 110.780121290529
"6433" 1286.4 27.2776899775404 107.689294235021
"6434" 1286.6 23.5240075485025 105.642059520565
"6435" 1286.8 18.5264961934487 101.749863665771
"6436" 1287 15.514727827938 99.6429519651614
"6437" 1287.2 12.6660966690984 96.0279426683542
"6438" 1287.4 9.79487430343356 91.8525830390984
"6439" 1287.6 6.80701945104496 87.9033518736669
"6440" 1287.8 5.20875661103203 83.1558758344961
"6441" 1288 3.96721006799538 78.6049088704512
"6442" 1288.2 2.62259967362701 74.1554005742316
"6443" 1288.4 1.25588196859772 69.1442799197476
"6444" 1288.6 1.04212347576707 63.8889202883262
"6445" 1288.8 0.362390002538915 59.8611274929005
"6446" 1289 1.42451199754959 56.319113120029
"6447" 1289.2 3.32476861625823 52.2879921383354
"6448" 1289.4 4.71618285982622 47.1882812940458
"6449" 1289.6 5.89234338006886 42.1055720278479
"6450" 1289.8 7.13277914121177 36.9447285129494
"6451" 1290 8.02039961881908 31.9807275022971
"6452" 1290.2 7.83674414491971 30.0982327628603
"6453" 1290.4 7.49345560297902 30.9166218709734
"6454" 1290.6 7.68902412422127 31.9429400611241
"6455" 1290.8 8.31078744741874 32.2542593304273
"6456" 1291 9.31334669841539 32.3375020404378
"6457" 1291.2 10.8545385182582 32.3675564460085
"6458" 1291.4 13.3984632429487 32.0086155389711
"6459" 1291.6 16.613761540182 30.7147068029378
"6460" 1291.8 20.5961480905502 29.6452612226537
"6461" 1292 24.2222035828345 29.1428685514723
"6462" 1292.2 28.1282130111374 28.2888121963272
"6463" 1292.4 32.2435528062165 27.6900109725509
"6464" 1292.6 36.2857015105 27.0048423380854
"6465" 1292.8 40.2982934000936 25.0732120317842
"6466" 1293 44.7732024777283 23.1621828687905
"6467" 1293.2 49.8698264881476 20.930054193726
"6468" 1293.4 54.1749452085347 18.073934575726
"6469" 1293.6 58.1314469698707 16.0505305592116
"6470" 1293.8 63.2423429771766 14.2476846751262
"6471" 1294 68.0083168081264 14.7686095890415
"6472" 1294.2 73.1154464812241 15.7978789047516
"6473" 1294.4 77.564727684561 17.5208641090885
"6474" 1294.6 82.9276661253821 18.8877751120378
"6475" 1294.8 88.508012090485 20.0693581951103
"6476" 1295 94.1973744790448 21.5646872245947
"6477" 1295.2 99.4131960864849 22.5755184923277
"6478" 1295.4 100.955839350515 24.9591930272711
"6479" 1295.6 100.839426083368 27.6254277695689
"6480" 1295.8 102.138706510023 31.5150181092062
"6481" 1296 104.052979339441 36.3255330959798
"6482" 1296.2 105.166357984996 41.5791562865994
"6483" 1296.4 106.960030771569 46.9875439330339
"6484" 1296.6 109.085531028736 51.9385909020869
"6485" 1296.8 111.698810742157 56.8065328333608
"6486" 1297 114.560225720681 61.4083029625559
"6487" 1297.2 116.239960631507 66.1819395456804
"6488" 1297.4 114.758023593477 68.6539560961477
"6489" 1297.6 112.104865970028 70.5312344498929
"6490" 1297.8 110.726544869987 72.6004765149355
"6491" 1298 108.70465208202 76.2569244216265
"6492" 1298.2 105.682830208409 80.064803688632
"6493" 1298.4 102.598518965103 83.5245995625104
"6494" 1298.6 98.9106180296538 87.181656327525
"6495" 1298.8 96.6911334663654 91.1075724982461
"6496" 1299 94.4756845161017 95.5044583890013
"6497" 1299.2 91.5927341680284 99.7810602611103
"6498" 1299.4 87.6683919458654 103.787012620579
"6499" 1299.6 83.9003071169323 107.579858409709
"6500" 1299.8 79.1029836286609 110.16951546528
"6501" 1300 74.0693678556154 112.588955637553
"6502" 1300.2 70.6146171055598 114.808196424297
"6503" 1300.4 71.1714557027318 116.434515539837
"6504" 1300.6 72.1698433249838 116.640974406174
"6505" 1300.8 72.7500564027907 115.611991337124
"6506" 1301 73.7939312585478 116.324494709074
"6507" 1301.2 75.1578889687692 116.956204023563
"6508" 1301.4 75.5376894198749 116.250011572207
"6509" 1301.6 76.2763693786154 115.552278092454
"6510" 1301.8 76.7497506235056 115.236954465005
"6511" 1302 76.9953924992308 115.083747980294
"6512" 1302.2 77.7396223373443 115.885309564889
"6513" 1302.4 78.3767300717225 115.920111679621
"6514" 1302.6 76.8755553124615 115.008849738563
"6515" 1302.8 75.7991798601289 114.708716964493
"6516" 1303 74.3040490130385 113.769533498725
"6517" 1303.2 72.4344016538341 112.905769525965
"6518" 1303.4 69.4111727643535 112.323688329466
"6519" 1303.6 65.5446382506236 111.836520385256
"6520" 1303.8 60.9264346373785 111.415573741424
"6521" 1304 56.1207204648531 110.949037612748
"6522" 1304.2 51.4267723358467 111.914471733685
"6523" 1304.4 47.067964274483 113.092629624636
"6524" 1304.6 42.9589078843427 114.011114372962
"6525" 1304.8 39.7928414010677 112.366962869133
"6526" 1305 37.3736970219575 109.112912709687
"6527" 1305.2 32.9233946088029 105.810097349996
"6528" 1305.4 28.4978611755891 102.649063047897
"6529" 1305.6 24.3376486629725 100.330458764704
"6530" 1305.8 20.6992656179064 97.2424651207293
"6531" 1306 18.247120856483 93.5618116486064
"6532" 1306.2 16.8999703921843 89.4170675284229
"6533" 1306.4 15.2221759860439 84.9191587739854
"6534" 1306.6 12.5161434619672 80.6645846272971
"6535" 1306.8 11.1144119298105 75.6201688767492
"6536" 1307 9.7089177013684 70.7958461322025
"6537" 1307.2 8.23774420397709 65.9608065530626
"6538" 1307.4 7.27803326481201 61.2720262154498
"6539" 1307.6 5.98451637358597 56.5849902840182
"6540" 1307.8 4.39500711512624 52.1795370032081
"6541" 1308 2.57384354951963 47.9871408332116
"6542" 1308.2 2.87833433459496 47.7660235316364
"6543" 1308.4 4.13243437139588 48.2669656393955
"6544" 1308.6 7.10106663266485 48.6054952532393
"6545" 1308.8 10.8401599793963 48.6207874785172
"6546" 1309 15.1173184476209 47.7238359505799
"6547" 1309.2 19.5398011447446 47.1766820536857
"6548" 1309.4 23.1404087976914 46.4517753779798
"6549" 1309.6 27.3815488727404 45.5191972887774
"6550" 1309.8 31.6833673784089 44.7965242357298
"6551" 1310 35.9992539492684 43.8355472298711
"6552" 1310.2 40.6384475752906 42.2957320375052
"6553" 1310.4 45.5610379946927 40.7980760616186
"6554" 1310.6 50.5894681232754 39.3488429572311
"6555" 1310.8 56.0651923297518 38.2550986374014
"6556" 1311 61.0693027348427 37.2165096854014
"6557" 1311.2 65.7063422765643 36.8648137280548
"6558" 1311.4 70.3969330575396 35.603549570553
"6559" 1311.6 75.8111680771987 35.0580281008156
"6560" 1311.8 81.0272305518101 34.986359389508
"6561" 1312 86.3180296058124 35.1275296342196
"6562" 1312.2 92.0194702785745 35.0406594080242
"6563" 1312.4 97.9864191195699 35.7766477292196
"6564" 1312.6 103.11248504554 37.6767934254924
"6565" 1312.8 107.958856823935 38.2379394872435
"6566" 1313 110.001589215373 39.2833655794899
"6567" 1313.2 109.753781025484 41.3326845119922
"6568" 1313.4 109.985883449584 44.8741361818711
"6569" 1313.6 110.020040671922 49.1939124076292
"6570" 1313.8 111.069099270615 53.9333905952149
"6571" 1314 111.389515011126 58.9254712851265
"6572" 1314.2 111.979958532954 64.0691864298228
"6573" 1314.4 112.396338609541 69.7022127644562
"6574" 1314.6 112.614811734334 75.1352103731524
"6575" 1314.8 112.438148343706 79.6491628530984
"6576" 1315 110.257319817692 82.5283313703005
"6577" 1315.2 107.041000498676 86.4184075784591
"6578" 1315.4 104.672789426808 90.9016023334865
"6579" 1315.6 101.73590996555 95.7339500514146
"6580" 1315.8 99.5999939295841 99.8950087093086
"6581" 1316 97.4339100293582 104.203530064871
"6582" 1316.2 95.3108029290565 107.485394786356
"6583" 1316.4 92.0415089819855 109.26918023741
"6584" 1316.6 88.6306656623721 111.945579127668
"6585" 1316.8 86.0527622977258 114.251372369163
"6586" 1317 85.3345173406609 114.656017415397
"6587" 1317.2 84.9445925549231 115.118700493102
"6588" 1317.4 84.0579971014754 115.926602860571
"6589" 1317.6 83.1723950352338 115.923528090647
"6590" 1317.8 82.5925349435078 115.490789901599
"6591" 1318 81.7600061550719 114.885756106502
"6592" 1318.2 79.4221700569213 114.29780085861
"6593" 1318.4 76.0521285821608 113.592138148008
"6594" 1318.6 72.0571017611154 112.874984145724
"6595" 1318.8 68.1793267066371 113.265783121589
"6596" 1319 64.0293517086228 114.175727903431
"6597" 1319.2 60.362005041059 115.473500145244
"6598" 1319.4 57.4593396398875 117.374054045574
"6599" 1319.6 57.2711188685797 118.600042100407
"6600" 1319.8 57.4868971364231 117.790071114833
"6601" 1320 57.6126013521279 117.946982931259
"6602" 1320.2 58.2308863376154 118.154575891256
"6603" 1320.4 58.9940386925478 118.513952499777
"6604" 1320.6 59.5892846925178 118.708944665822
"6605" 1320.8 60.0084712746923 118.968470118063
"6606" 1321 59.2378109922983 119.582879271774
"6607" 1321.2 58.3786975664768 119.273236778793
"6608" 1321.4 56.9254377243376 118.616355914964
"6609" 1321.6 53.7671456713492 118.414158282293
"6610" 1321.8 50.0657121031858 118.254651194526
"6611" 1322 46.3151833612911 118.29816459252
"6612" 1322.2 42.4443342672154 117.328697945771
"6613" 1322.4 37.9909653496476 116.427889544258
"6614" 1322.6 33.9631427002582 114.858339938514
"6615" 1322.8 30.3528096766392 113.022263041228
"6616" 1323 26.8087263747273 110.96695308158
"6617" 1323.2 23.2160897289048 107.650688790424
"6618" 1323.4 19.0988019805404 104.067215264921
"6619" 1323.6 16.8087761592605 102.161948959629
"6620" 1323.8 14.346315256938 98.8577284631453
"6621" 1324 11.8609443042036 95.2743379168858
"6622" 1324.2 9.22440783107059 92.3653599114308
"6623" 1324.4 9.40097764124038 91.8811048947878
"6624" 1324.6 10.3519356504154 90.1111762224211
"6625" 1324.8 11.8742772023941 86.999772291322
"6626" 1325 12.8638132851315 83.3794027914034
"6627" 1325.2 14.2271706775654 79.1670451407211
"6628" 1325.4 16.276220130782 75.3610493770378
"6629" 1325.6 18.5286071466032 73.425833072676
"6630" 1325.8 21.0998217266503 70.2289908879642
"6631" 1326 23.6004359693654 66.8143277928711
"6632" 1326.2 26.6483404790699 63.596767417428
"6633" 1326.4 29.4582032944057 60.3252407722098
"6634" 1326.6 32.8640344672206 56.6532381184027
"6635" 1326.8 36.1013128494143 53.4217500245876
"6636" 1327 40.3623733877785 51.762304093129
"6637" 1327.2 44.4960773397378 49.1609650704834
"6638" 1327.4 48.8110372766448 46.4014728759888
"6639" 1327.6 52.1494611850841 43.2188850396211
"6640" 1327.8 56.1989499978123 39.5415326802196
"6641" 1328 60.1605374018427 36.162184537159
"6642" 1328.2 63.9278522066742 32.4034320744005
"6643" 1328.4 67.1437771035769 27.8297929720058
"6644" 1328.6 71.0613790984078 23.5720399057674
"6645" 1328.8 75.3888128546599 19.9987739373414
"6646" 1329 80.1978063407624 16.4694920130182
"6647" 1329.2 84.2910686809977 13.7699244061653
"6648" 1329.4 83.5287888218427 14.0646309637348
"6649" 1329.6 82.0613885222366 13.3643702309469
"6650" 1329.8 79.8424192078838 11.0769484629396
"6651" 1330 78.0655011279591 10.4384212421211
"6652" 1330.2 78.0978742370337 10.1423439069528
"6653" 1330.4 77.1838099808092 6.54172557591195
"6654" 1330.6 77.1831676870851 7.68360338743174
"6655" 1330.8 78.5151644409623 8.17114446744256
"6656" 1331 81.1840955817215 7.21151750015902
"6657" 1331.2 83.8697528539254 6.66055392922113
"6658" 1331.4 84.5734651971259 7.73979817243429
"6659" 1331.6 87.8550133981779 8.92516468315238
"6660" 1331.8 91.7354179483009 10.7405622935567
"6661" 1332 95.5980052105071 12.198066634701
"6662" 1332.2 97.9669516603009 14.1614815735979
"6663" 1332.4 101.851622321615 16.5120028843378
"6664" 1332.6 105.234092047083 19.9973907541429
"6665" 1332.8 108.357460776986 23.0951771299518
"6666" 1333 110.98795950874 24.9908375344024
"6667" 1333.2 111.178637949147 27.0680154384024
"6668" 1333.4 111.881566864247 30.4758408548656
"6669" 1333.6 112.943166028761 33.9961732672744
"6670" 1333.8 114.81543799033 37.9696392203609
"6671" 1334 116.569726007645 41.3195654936511
"6672" 1334.2 118.190552951567 45.2280102401131
"6673" 1334.4 119.777751390309 49.0180223431776
"6674" 1334.6 119.183075458115 51.6408611395446
"6675" 1334.8 118.072669184966 54.1109485634882
"6676" 1335 116.544211692319 57.9439303150752
"6677" 1335.2 114.927294947772 62.2705011278711
"6678" 1335.4 113.869873029989 66.6687886831501
"6679" 1335.6 113.570113107233 71.3848828500182
"6680" 1335.8 113.726340153126 75.4904126285945
"6681" 1336 114.169150635894 78.4267088713185
"6682" 1336.2 113.734763359643 79.7717236122942
"6683" 1336.4 111.504350035368 79.3163423025711
"6684" 1336.6 107.841853437431 79.5821984962624
"6685" 1336.8 103.416069865183 80.9118599931577
"6686" 1337 98.6119329202063 81.5212784498143
"6687" 1337.2 94.2071245702665 81.2972091961967
"6688" 1337.4 89.7558967286495 79.9722466322007
"6689" 1337.6 85.0772030852433 78.9603840541967
"6690" 1337.8 81.4588444919219 76.8798461240486
"6691" 1338 79.4687321698254 72.9991250020311
"6692" 1338.2 77.3507260623807 68.7378369233609
"6693" 1338.4 74.8167809764297 64.486775766514
"6694" 1338.6 72.3432436152378 60.1694780693609
"6695" 1338.8 72.3140722234659 55.5497866659278
"6696" 1339 72.0846401045396 50.4113102346742
"6697" 1339.2 72.4190342746911 45.3363869464924
"6698" 1339.4 72.9861520345841 40.2491697549961
"6699" 1339.6 73.6474410938654 34.9750852331211
"6700" 1339.8 74.6638572000461 29.7162646268464
"6701" 1340 76.4644811530848 24.6362236567385
"6702" 1340.2 78.4538655336608 19.3992014899166
"6703" 1340.4 81.5113158977036 15.0337955205476
"6704" 1340.6 84.8934120897404 11.0713113847461
"6705" 1340.8 87.6548423933969 9.51862720362356
"6706" 1341 89.5599220746954 10.7655767620011
"6707" 1341.2 91.5349245106429 13.2278457591514
"6708" 1341.4 95.1137764955154 15.7806631639711
"6709" 1341.6 98.7128222428896 18.6644226492421
"6710" 1341.8 103.409505749615 22.4795619043711
"6711" 1342 107.880221218652 26.106423849908
"6712" 1342.2 111.202897082034 29.4529448677997
"6713" 1342.4 111.686765251734 30.9609255497629
"6714" 1342.6 113.203075007928 33.0236739600274
"6715" 1342.8 115.389967981246 34.1919101402407
"6716" 1343 115.25296044657 33.3454054097651
"6717" 1343.2 114.795567028238 32.6680665342589
"6718" 1343.4 114.333138365157 32.5347428370238
"6719" 1343.6 113.927226470352 32.6553245358866
"6720" 1343.8 113.714904625835 32.2877363198211
"6721" 1344 113.007754034755 32.0650955051753
"6722" 1344.2 113.009383952601 32.0723705043414
"6723" 1344.4 113.007180439973 32.0838602487589
"6724" 1344.6 113.357073257012 31.6876701385979
"6725" 1344.8 112.928631695704 31.5710335761064
"6726" 1345 112.57436996881 31.403227505108
"6727" 1345.2 112.343490306105 30.9671121791977
"6728" 1345.4 112.078307087789 30.7554759745185
"6729" 1345.6 111.626537799621 30.643727635299
"6730" 1345.8 111.364024665952 29.4928595829581
"6731" 1346 110.737916569085 27.8831388625446
"6732" 1346.2 110.019810569797 25.5753558959096
"6733" 1346.4 109.273205874449 23.0657352144014
"6734" 1346.6 108.965426750493 22.1444050104222
"6735" 1346.8 108.85205983893 22.0793839447732
"6736" 1347 108.464160132855 22.4019499582298
"6737" 1347.2 107.592084083485 22.3172823806211
"6738" 1347.4 106.622640319865 22.2043358320911
"6739" 1347.6 104.671052655985 20.9372008655994
"6740" 1347.8 101.804475849452 19.3788272568869
"6741" 1348 98.3633181241371 17.584364792295
"6742" 1348.2 95.2162688263048 15.1356447622027
"6743" 1348.4 91.9201154681154 12.4365760736863
"6744" 1348.6 89.0886623377254 9.24274571113114
"6745" 1348.8 88.1449474581847 8.29536749184638
"6746" 1349 88.5092949325699 8.60810491667417
"6747" 1349.2 88.8156924234843 7.47674115721579
"6748" 1349.4 89.4259283636912 7.72294387803781
"6749" 1349.6 89.8009358050272 8.44333768542996
"6750" 1349.8 90.4184057214135 9.09774271514036
"6751" 1350 90.4718888833484 9.48081449906045
"6752" 1350.2 90.9974854767756 9.84381646286628
"6753" 1350.4 91.8482713294455 10.4563822767886
"6754" 1350.6 92.3464835641996 10.9211601201396
"6755" 1350.8 93.3021088316638 11.4361785720163
"6756" 1351 94.8021998099154 12.3546178585611
"6757" 1351.2 96.8943356526262 14.0071596383277
"6758" 1351.4 99.0487449743289 16.9948786747082
"6759" 1351.6 101.592688400203 19.3138628872173
"6760" 1351.8 104.307801435922 22.3329868506615
"6761" 1352 106.791201631632 25.6497709231776
"6762" 1352.2 109.578889856775 28.633753885903
"6763" 1352.4 112.54584293674 31.3237959487461
"6764" 1352.6 114.829485383333 33.5068572251731
"6765" 1352.8 116.756372426038 35.1323715407558
"6766" 1353 115.9191403413 36.8081382883494
"6767" 1353.2 116.045909104478 41.012953491503
"6768" 1353.4 116.590790936793 44.8385393831131
"6769" 1353.6 117.060245292489 49.3673173691294
"6770" 1353.8 117.036842437626 54.1192351774669
"6771" 1354 116.782663237421 58.8262010319528
"6772" 1354.2 116.108305534431 63.7047104767185
"6773" 1354.4 115.657121210169 68.4799372025945
"6774" 1354.6 113.988764133705 72.998715032708
"6775" 1354.8 112.282001958239 78.0280252205397
"6776" 1355 110.195612094952 82.8842340230016
"6777" 1355.2 108.510678641012 87.7136921136125
"6778" 1355.4 107.465291772819 92.6468238327785
"6779" 1355.6 106.921616477739 95.6649542764064
"6780" 1355.8 104.717728371846 96.3891468442942
"6781" 1356 100.553386131615 98.0314988449128
"6782" 1356.2 95.7583789863763 100.396311325067
"6783" 1356.4 90.8156458736378 102.416033221177
"6784" 1356.6 85.5316308137422 104.264566542461
"6785" 1356.8 80.8019395971935 106.33344881409
"6786" 1357 75.3189201884904 108.122580563434
"6787" 1357.2 70.1735951575908 109.889166100256
"6788" 1357.4 65.2385395110284 111.098293134806
"6789" 1357.6 58.9634624734011 111.909489164085
"6790" 1357.8 53.1677651966154 112.413827001952
"6791" 1358 47.3411575343535 112.55242518199
"6792" 1358.2 41.5992636472873 112.808401811715
"6793" 1358.4 36.9453138224205 112.352712657524
"6794" 1358.6 34.8834994278118 109.2944705528
"6795" 1358.8 31.6764318427962 105.11920090952
"6796" 1359 28.8056915897878 100.463266834716
"6797" 1359.2 26.2760196171935 95.8785904964961
"6798" 1359.4 24.0788077828545 90.5014937551972
"6799" 1359.6 21.9734073529849 85.2408149331103
"6800" 1359.8 20.6267163848037 79.8666595654491
"6801" 1360 18.2958745613227 74.8744746749321
"6802" 1360.2 14.9445872851697 71.0265397789037
"6803" 1360.4 11.1883706814011 68.4993853782589
"6804" 1360.6 7.76325268755538 67.0635891413511
"6805" 1360.8 7.15198420023909 67.856262714433
"6806" 1361 5.22227990467787 69.0537852206211
"6807" 1361.2 4.63890157593169 70.383152584565
"6808" 1361.4 4.81495830006539 71.1608225569911
"6809" 1361.6 4.63257705466376 72.650108859855
"6810" 1361.8 5.21628261793059 73.0881952936755
"6811" 1362 6.28162355366275 72.4288576735185
"6812" 1362.2 7.38034133972591 71.596619947508
"6813" 1362.4 8.65990114944871 70.4662181125193
"6814" 1362.6 10.1854656174445 68.3943962696876
"6815" 1362.8 12.6164304904011 65.7386463782997
"6816" 1363 14.8940417614286 62.1571009787446
"6817" 1363.2 17.2104410753507 58.9172334159358
"6818" 1363.4 19.8769602761498 54.9623267134746
"6819" 1363.6 22.3514563877507 50.7062713483594
"6820" 1363.8 25.5507407911608 46.924759254712
"6821" 1364 28.3322049665224 42.7486518149874
"6822" 1364.2 31.781233137233 38.4631404083123
"6823" 1364.4 34.9931718532033 32.8041061978107
"6824" 1364.6 37.2304406959676 28.2080290927461
"6825" 1364.8 39.020557308555 23.251370452492
"6826" 1365 40.987949304979 18.5996060183484
"6827" 1365.2 44.4297980661799 14.3132374834034
"6828" 1365.4 47.7476291033654 11.5906058607461
"6829" 1365.6 50.6068896153734 8.59262253004856
"6830" 1365.8 49.6112813182206 7.07974756215008
"6831" 1366 47.5691216272404 7.16443185046489
"6832" 1366.2 44.9908442241457 7.41608805131053
"6833" 1366.4 42.0916909266256 7.16169959317726
"6834" 1366.6 40.4105229763707 7.94622208802007
"6835" 1366.8 38.7259345475347 9.78616225311307
"6836" 1367 35.7020117645981 11.1849070513711
"6837" 1367.2 32.1038830138654 11.8340251463711
"6838" 1367.4 28.0682944177528 11.5030462495799
"6839" 1367.6 26.8910459251476 11.4948085935002
"6840" 1367.8 27.7082246096806 12.0513385955668
"6841" 1368 26.2108180228297 11.2948597082793
"6842" 1368.2 25.5280344862567 12.6059112289037
"6843" 1368.4 23.4486260923089 14.049402386726
"6844" 1368.6 20.9667247091785 15.7710972130975
"6845" 1368.8 18.7949749701562 17.5899804989732
"6846" 1369 16.5047637933966 19.2623703460274
"6847" 1369.2 15.0369109735196 20.0363918829775
"6848" 1369.4 16.3452649019356 20.3775862304498
"6849" 1369.6 17.214170618441 21.6402371117665
"6850" 1369.8 18.0882156812433 23.7325107854176
"6851" 1370 17.9755780153846 26.2344604231404
"6852" 1370.2 17.2747009728471 29.4203758762736
"6853" 1370.4 17.0118873051154 32.5009466479481
"6854" 1370.6 17.5023320880043 35.9956431269267
"6855" 1370.8 17.3269470634203 39.736603942176
"6856" 1371 16.101478635166 43.9859125607382
"6857" 1371.2 16.7614040872801 47.72796479483
"6858" 1371.4 17.5739285824934 52.2139202999687
"6859" 1371.6 16.7100082874407 56.563736381829
"6860" 1371.8 15.6413629636268 61.552045418178
"6861" 1372 14.9521247646398 65.6411655772736
"6862" 1372.2 14.2304162680404 70.7771937628462
"6863" 1372.4 13.8154192805478 75.4511072028306
"6864" 1372.6 13.7958021980699 80.2864788009166
"6865" 1372.8 14.5761489295916 85.0360000310854
"6866" 1373 16.055292217747 88.525619865108
"6867" 1373.2 17.9955508798462 92.6317517174673
"6868" 1373.4 19.2702144449293 97.2066408315572
"6869" 1373.6 21.0682130334623 100.837389086514
"6870" 1373.8 24.7028175617361 102.672506695975
"6871" 1374 28.5491073409838 106.007395086766
"6872" 1374.2 32.5744936327404 110.435063776871
"6873" 1374.4 35.3733561357569 113.135640002296
"6874" 1374.6 39.4150348404739 114.517159268635
"6875" 1374.8 44.3923067599249 115.779469425704
"6876" 1375 49.1973261821987 117.726823710704
"6877" 1375.2 54.1203898603586 119.640260113263
"6878" 1375.4 59.609823696183 120.161308962493
"6879" 1375.6 65.0790822398654 120.420663804954
"6880" 1375.8 70.8587298934231 119.982092989487
"6881" 1376 76.413025819668 118.244979383029
"6882" 1376.2 81.9288897498754 116.539370342251
"6883" 1376.4 87.7754479898915 114.315239852207
"6884" 1376.6 92.8018342138237 112.182273315913
"6885" 1376.8 96.7328624867582 109.288906683414
"6886" 1377 99.2981197310027 105.166236197315
"6887" 1377.2 102.006265161895 100.749839965298
"6888" 1377.4 103.615059813032 96.1274190995795
"6889" 1377.6 105.087431565047 91.5510624295903
"6890" 1377.8 105.522745770004 86.7807195668526
"6891" 1378 105.841323783567 82.1841777105785
"6892" 1378.2 106.818494917495 78.2231378970608
"6893" 1378.4 106.828892359728 74.0656050928228
"6894" 1378.6 107.091363967534 69.2779573999409
"6895" 1378.8 105.814064953702 64.9855081165233
"6896" 1379 104.006551733698 61.4623134337667
"6897" 1379.2 102.791060267896 57.3407701888107
"6898" 1379.4 102.505523392052 52.7995264807185
"6899" 1379.6 102.44895683825 47.4304945222925
"6900" 1379.8 102.09504160724 42.4237153732461
"6901" 1380 100.574567879979 38.0898271658132
"6902" 1380.2 97.5895262937236 35.7630610649381
"6903" 1380.4 94.7887986621477 34.0966818755324
"6904" 1380.6 92.2726890860312 30.234814934108
"6905" 1380.8 90.8014225809877 25.4931271879669
"6906" 1381 89.9063741052177 20.4053345371666
"6907" 1381.2 88.0055359360235 16.1473486511058
"6908" 1381.4 85.5019603038029 14.8605382643086
"6909" 1381.6 82.018900792382 13.9068755964045
"6910" 1381.8 77.4067301992188 12.1205324434746
"6911" 1382 72.8196447021891 10.216012884308
"6912" 1382.2 68.5891538110196 9.9764425128073
"6913" 1382.4 63.5839468943821 10.9555519911378
"6914" 1382.6 58.6315488859085 11.2431038460953
"6915" 1382.8 53.0757473567747 11.4302879576129
"6916" 1383 48.1276772783412 10.724242596855
"6917" 1383.2 46.4299193705154 9.01890246068693
"6918" 1383.4 47.6762261129154 7.67707286599113
"6919" 1383.6 49.304465566696 6.16785235582275
"6920" 1383.8 51.6778127320456 4.88393279897579
"6921" 1384 54.3651809165409 4.76416232019029
"6922" 1384.2 58.1805614515985 3.91040831032619
"6923" 1384.4 62.0971504068232 3.66534799580934
"6924" 1384.6 66.3061916598813 3.85263478253071
"6925" 1384.8 71.0047017858175 3.59574974919029
"6926" 1385 75.8950124978029 3.87421450643363
"6927" 1385.2 79.871919174398 4.61329190264287
"6928" 1385.4 83.2361993268736 6.68815928117333
"6929" 1385.6 87.0890195185196 8.71273388105199
"6930" 1385.8 90.9464383256154 10.8631102085307
"6931" 1386 94.6003450216638 13.8525730288873
"6932" 1386.2 98.5279918059805 16.9467418272138
"6933" 1386.4 102.643546397515 19.5239108451378
"6934" 1386.6 105.847931984746 23.6296298335559
"6935" 1386.8 109.411295416756 27.6156176627869
"6936" 1387 112.812445011473 31.8613054733303
"6937" 1387.2 115.497155388775 35.1567713803299
"6938" 1387.4 114.935408923959 38.0583961843711
"6939" 1387.6 115.241287993313 43.0544655661074
"6940" 1387.8 116.041052139846 47.854973995652
"6941" 1388 115.3482854815 52.4788043256019
"6942" 1388.2 116.009302304264 57.110702823786
"6943" 1388.4 116.634205071749 62.8244152356045
"6944" 1388.6 116.749886392734 67.7920200988454
"6945" 1388.8 116.878706220865 72.1289821956836
"6946" 1389 118.555822393684 73.7325601211606
"6947" 1389.2 117.929606033288 73.1600167560608
"6948" 1389.4 116.863001750825 73.6426313664034
"6949" 1389.6 114.851294037482 74.1623446282711
"6950" 1389.8 111.633970123498 74.7404740635201
"6951" 1390 107.6137411586 75.6102196212238
"6952" 1390.2 104.169187915742 76.9897889194371
"6953" 1390.4 102.241093178615 78.7817050352348
"6954" 1390.6 100.792451576359 80.2130752025907
"6955" 1390.8 98.3748824762008 82.6591421703346
"6956" 1391 95.9998226951904 85.4066928289086
"6957" 1391.2 94.536701366552 88.8523442435401
"6958" 1391.4 92.3897715015566 92.2788488255476
"6959" 1391.6 89.1880919565124 94.8505019842682
"6960" 1391.8 85.3153388514904 96.0895538773711
"6961" 1392 80.7940375532199 98.0330328304607
"6962" 1392.2 76.0549055579683 99.0144036466064
"6963" 1392.4 70.8639608817344 99.3413264294664
"6964" 1392.6 65.7282003348654 99.5116233344493
"6965" 1392.8 60.3729760511154 100.414170169306
"6966" 1393 55.0366440104288 101.253433648043
"6967" 1393.2 49.5252549684433 102.042286046929
"6968" 1393.4 44.0683097194336 102.433207987598
"6969" 1393.6 38.4386855137063 101.813595260553
"6970" 1393.8 33.636143359168 100.483058457213
"6971" 1394 30.6772343311589 98.1385092555016
"6972" 1394.2 27.871358759214 95.5391748728782
"6973" 1394.4 25.778072626163 96.163738802514
"6974" 1394.6 23.5738811382063 98.6506198158257
"6975" 1394.8 23.1422026023018 101.427725058625
"6976" 1395 24.615340882764 103.261431640506
"6977" 1395.2 27.3013364224297 104.954652431943
"6978" 1395.4 30.5045903280809 107.903503206371
"6979" 1395.6 33.7665526486297 111.130547450085
"6980" 1395.8 36.4998550016709 112.952199500816
"6981" 1396 40.4484669456417 114.756823725161
"6982" 1396.2 44.0095555519415 117.30724882611
"6983" 1396.4 48.0267498842154 119.237105145071
"6984" 1396.6 52.5220635126417 119.89510590874
"6985" 1396.8 57.4494155920764 120.801564055072
"6986" 1397 62.6439751327774 121.260707949963
"6987" 1397.2 67.61286581754 120.89475713507
"6988" 1397.4 71.9450621995126 120.158497158823
"6989" 1397.6 74.664392776032 117.748460980538
"6990" 1397.8 78.6307382529127 115.403448763466
"6991" 1398 81.8477999201615 113.541842843863
"6992" 1398.2 85.3935280765699 111.621179568644
"6993" 1398.4 88.128860094506 108.609419134684
"6994" 1398.6 90.9434423959462 106.028051233433
"6995" 1398.8 92.2257002943769 102.942243674125
"6996" 1399 93.7376461341154 99.340788857545
"6997" 1399.2 95.1197683548539 95.7819717646635
"6998" 1399.4 95.4197893117297 92.0576031958568
"6999" 1399.6 97.1890997763868 89.0809330744997
"7000" 1399.8 99.9367239413653 86.4447408491628
"7001" 1400 102.610065569457 83.7819331550685
"7002" 1400.2 102.880938157973 80.4382206932543
"7003" 1400.4 101.257799471745 78.4623913864823
"7004" 1400.6 100.731261349856 78.3492406420724
"7005" 1400.8 101.237456739423 76.4612213277942
"7006" 1401 100.298375451437 73.6949795998711
"7007" 1401.2 98.2368459300841 72.1005832790274
"7008" 1401.4 96.2847290938436 69.8877608600668
"7009" 1401.6 95.3697144872582 67.1243148015038
"7010" 1401.8 93.6402784198654 63.3537169489024
"7011" 1402 91.8070432838251 59.5630504929195
"7012" 1402.2 88.8807154468213 56.4513483232829
"7013" 1402.4 86.809304018095 52.2489125795548
"7014" 1402.6 85.3614262362354 47.9172018112311
"7015" 1402.8 84.7011354419033 44.3764789757045
"7016" 1403 84.5442601659607 39.1799651815052
"7017" 1403.2 85.2171170344838 34.5927888392764
"7018" 1403.4 86.8407663747404 30.1148134968086
"7019" 1403.6 88.9394711543399 26.1464167757181
"7020" 1403.8 91.49319549025 21.8866174906692
"7021" 1404 94.653974008028 18.7449271170216
"7022" 1404.2 94.2646529043134 19.050161750985
"7023" 1404.4 94.0507501564095 19.0277809756653
"7024" 1404.6 95.1161855935999 17.3816426799278
"7025" 1404.8 96.7512114177111 17.0283510087009
"7026" 1405 97.0083637611799 19.3847343417582
"7027" 1405.2 98.5411200371154 21.3404643441131
"7028" 1405.4 100.103146772105 24.4282972917009
"7029" 1405.6 103.253289416863 27.7666644539755
"7030" 1405.8 105.682743812921 31.3446604589426
"7031" 1406 107.916526749435 35.2973021019278
"7032" 1406.2 110.340497327248 39.2374066018201
"7033" 1406.4 112.322708591584 43.5312731228399
"7034" 1406.6 115.296833645876 47.0359816634798
"7035" 1406.8 117.42041869293 49.2259041940206
"7036" 1407 117.108547015728 48.4575330124324
"7037" 1407.2 116.665567959775 47.5837023330619
"7038" 1407.4 116.776145561855 47.0564712172611
"7039" 1407.6 116.326955840115 46.4339866344014
"7040" 1407.8 115.914006243509 44.8589440562435
"7041" 1408 115.355372626954 42.7990522072098
"7042" 1408.2 114.730808608621 40.0617796102027
"7043" 1408.4 113.324079087594 37.8368493562951
"7044" 1408.6 112.015061258497 37.3305087025621
"7045" 1408.8 110.391536674823 35.6500951173037
"7046" 1409 108.3244586298 34.107242562632
"7047" 1409.2 105.988145214918 32.5858313219096
"7048" 1409.4 103.385163821053 31.5104174010586
"7049" 1409.6 103.000342545913 29.3441680955397
"7050" 1409.8 103.495551636627 26.2278415087549
"7051" 1410 102.602744688687 22.9293080130497
"7052" 1410.2 101.635719998713 23.2147587032733
"7053" 1410.4 101.118629416587 23.322686081697
"7054" 1410.6 99.063267779467 20.9659041048217
"7055" 1410.8 96.5302650689089 18.596142344719
"7056" 1411 94.7511079340509 18.6769862252744
"7057" 1411.2 91.5223579971367 17.4136785587116
"7058" 1411.4 87.8411411163089 14.0284630933389
"7059" 1411.6 85.3069789972366 10.4689101223408
"7060" 1411.8 85.3106793404124 7.68224010310381
"7061" 1412 86.2241041844904 8.72637226655863
"7062" 1412.2 87.3087805212354 8.39759395144114
"7063" 1412.4 87.9939345056305 8.46647915049235
"7064" 1412.6 88.7547101695566 8.96645050316525
"7065" 1412.8 89.9290450665133 9.7369762802793
"7066" 1413 92.1065642826367 10.660088166052
"7067" 1413.2 93.9812477562839 12.5575365511352
"7068" 1413.4 95.2941629977049 14.9019622480027
"7069" 1413.6 97.7840587083401 17.6731706166745
"7070" 1413.8 99.8332468803389 19.5394387681947
"7071" 1414 101.868932137482 20.7918548573711
"7072" 1414.2 104.158155285849 22.6137129773378
"7073" 1414.4 105.83636985318 24.5986183951453
"7074" 1414.6 107.503049441347 27.3117336599922
"7075" 1414.8 109.399736865431 30.9322084023059
"7076" 1415 111.530387448764 34.5048198898286
"7077" 1415.2 113.182790067459 38.5858046365586
"7078" 1415.4 115.58989271289 41.9866076237905
"7079" 1415.6 117.318336203388 42.1301369620984
"7080" 1415.8 118.096451767085 42.1335595847811
"7081" 1416 118.063859205894 43.3620326616238
"7082" 1416.2 119.286404460993 45.6835467044119
"7083" 1416.4 119.051885274705 48.3308608582974
"7084" 1416.6 119.302912644885 52.2177304544261
"7085" 1416.8 119.473269429998 56.8904576228417
"7086" 1417 120.081854358885 61.3638757446349
"7087" 1417.2 120.063441874459 65.8852775194024
"7088" 1417.4 118.505734837246 70.522767692132
"7089" 1417.6 117.188119179482 75.1100570469711
"7090" 1417.8 116.651514887615 79.8284550464562
"7091" 1418 115.297218498502 84.3980518253825
"7092" 1418.2 111.917280248082 88.2352249278711
"7093" 1418.4 109.088169911736 92.2530421020953
"7094" 1418.6 106.593312695091 96.547846893841
"7095" 1418.8 104.962752619794 101.495780297157
"7096" 1419 103.969670624189 101.460405078223
"7097" 1419.2 101.314784113318 103.319325957087
"7098" 1419.4 98.3600983711858 106.334648768315
"7099" 1419.6 94.6868759717388 109.14778672354
"7100" 1419.8 90.2634929496083 111.584277080273
"7101" 1420 85.6106875847154 114.694901275309
"7102" 1420.2 82.2693311154401 116.699474898878
"7103" 1420.4 78.8782510760737 115.584733997204
"7104" 1420.6 74.0665456030284 115.692920346371
"7105" 1420.8 68.9362102885759 116.19513276724
"7106" 1421 63.8998510339487 117.391446028288
"7107" 1421.2 58.4204288213554 118.673670638611
"7108" 1421.4 54.2430434322458 119.491672328415
"7109" 1421.6 49.7414742789532 117.240277534993
"7110" 1421.8 44.7243857967273 114.768653685729
"7111" 1422 39.7130450521 111.88209780711
"7112" 1422.2 34.6053059585261 109.62134787921
"7113" 1422.4 29.2968246472317 106.680745864627
"7114" 1422.6 25.1099015722465 103.114927095715
"7115" 1422.8 20.7188509491769 99.8983791301865
"7116" 1423 16.8610628065713 98.5962952265917
"7117" 1423.2 16.8635174548297 99.7357429481426
"7118" 1423.4 17.6150678118538 100.761206874925
"7119" 1423.6 18.4380094481601 100.032704096252
"7120" 1423.8 18.8714197302036 98.5962952265917
"7121" 1424 19.5472662173507 95.6294436982682
"7122" 1424.2 20.0992552444591 92.2090447656993
"7123" 1424.4 21.1188075600192 87.636038994025
"7124" 1424.6 21.9199951696975 83.8260660467592
"7125" 1424.8 21.9012738971595 79.6267734856505
"7126" 1425 22.1873930715184 75.2751461863562
"7127" 1425.2 24.1569946323006 71.4374911139267
"7128" 1425.4 25.2086260497279 66.4053833930211
"7129" 1425.6 26.9101834653828 62.1859648178246
"7130" 1425.8 29.1639486967857 58.0298340127338
"7131" 1426 31.9127537970043 53.0313869090378
"7132" 1426.2 34.5705317748654 48.8478678243059
"7133" 1426.4 38.414047010569 45.1384677772577
"7134" 1426.6 41.9476898694239 41.233550440552
"7135" 1426.8 45.7216445336618 36.9595797802577
"7136" 1427 49.6057296503029 32.5490063530586
"7137" 1427.2 53.366600318347 28.1480710792343
"7138" 1427.4 57.2652395220638 23.4405243625361
"7139" 1427.6 60.9040726742972 18.3134039491893
"7140" 1427.8 64.4468412153354 13.6359769780911
"7141" 1428 68.456405504733 10.417420362577
"7142" 1428.2 72.8933186011448 6.73272058801819
"7143" 1428.4 77.1622246612036 5.05646856622408
"7144" 1428.6 79.4160511117996 6.25980891583429
"7145" 1428.8 82.0977460525659 8.2203633120085
"7146" 1429 86.3203900352487 11.0897030641045
"7147" 1429.2 90.1821541169864 13.5426714867582
"7148" 1429.4 94.2696407467567 16.1069155630233
"7149" 1429.6 98.4623972043175 18.9384155307967
"7150" 1429.8 102.025418456728 22.3623018614034
"7151" 1430 104.345082482191 26.9909326646211
"7152" 1430.2 108.033436349743 30.8462798182222
"7153" 1430.4 110.245530687584 35.6160893519336
"7154" 1430.6 112.504064591264 40.1190008604137
"7155" 1430.8 114.190767200206 45.230167621856
"7156" 1431 116.448665482928 50.6147743345274
"7157" 1431.2 118.022776863303 56.5420339394961
"7158" 1431.4 117.633306006303 62.2745581159649
"7159" 1431.6 116.779957404286 68.2603419321584
"7160" 1431.8 114.95109315628 73.8067349832371
"7161" 1432 113.535748031615 79.0453700254669
"7162" 1432.2 113.054505306012 84.5576351689573
"7163" 1432.4 112.642651066426 89.392445807578
"7164" 1432.6 113.035632044786 88.3370184473143
"7165" 1432.8 113.354290018695 87.3810445255871
"7166" 1433 113.212664252513 87.7483863566211
"7167" 1433.2 113.069407926523 86.7695845975817
"7168" 1433.4 112.271140851356 86.4169121918772
"7169" 1433.6 110.889116526093 85.991341694928
"7170" 1433.8 108.347130725582 86.2878706428711
"7171" 1434 104.913044406871 87.5015705228246
"7172" 1434.2 101.573799776955 89.5672152588111
"7173" 1434.4 98.2174040001284 91.5457272123711
"7174" 1434.6 95.8971066135379 93.7015306884416
"7175" 1434.8 93.6812010823763 96.7838280137625
"7176" 1435 90.9890367005998 99.7854700307774
"7177" 1435.2 87.7785591718478 101.545802878723
"7178" 1435.4 84.1956101376154 101.489036213053
"7179" 1435.6 79.399772918086 100.389006671312
"7180" 1435.8 75.1833948564938 98.7772536653171
"7181" 1436 71.0704422567154 95.3313839424112
"7182" 1436.2 67.314431325242 92.4479191975737
"7183" 1436.4 64.3789620088297 88.7684290773354
"7184" 1436.6 61.4314203801389 85.0026168147711
"7185" 1436.8 59.095873938627 80.8715084920339
"7186" 1437 58.6089021694095 76.5579722329947
"7187" 1437.2 58.2774535053002 71.5980459277624
"7188" 1437.4 57.7948483129306 66.2766886750559
"7189" 1437.6 56.3263738468854 61.1202638635311
"7190" 1437.8 55.3176443272554 55.9714591339911
"7191" 1438 53.7675503163954 50.9200221187011
"7192" 1438.2 51.7705857630086 46.3028262026139
"7193" 1438.4 50.9942030906305 41.1977673347348
"7194" 1438.6 51.2145098380245 36.1149759484317
"7195" 1438.8 51.0807521699639 30.9613716790378
"7196" 1439 50.0346456786698 25.6403171431929
"7197" 1439.2 51.165065052989 21.3015833824974
"7198" 1439.4 53.6156566821654 19.5559340044911
"7199" 1439.6 57.650779745347 17.849641681508
"7200" 1439.8 61.6184713958966 15.4528585259961
"7201" 1440 66.1799865289854 12.8219828869611
"7202" 1440.2 70.3706551376008 9.90809806062356
"7203" 1440.4 71.0613412195071 7.31161268656701
"7204" 1440.6 69.273530636086 6.3394313892829
"7205" 1440.8 67.1047125304389 6.91218264957701
"7206" 1441 65.2240091016698 7.7169454269949
"7207" 1441.2 61.8998788427631 8.23437025591659
"7208" 1441.4 57.7528993767518 7.7696607106325
"7209" 1441.6 53.1492189653296 7.93931657637113
"7210" 1441.8 49.7738048713297 8.80635288897828
"7211" 1442 45.7512456856579 9.36323307838177
"7212" 1442.2 43.1812244176697 9.82458130445809
"7213" 1442.4 42.0454623895292 12.3040761806815
"7214" 1442.6 41.1795021319918 15.6820555612251
"7215" 1442.8 39.6069035438187 20.1227638979096
"7216" 1443 36.6542008598154 23.8210726340378
"7217" 1443.2 33.8504386793681 27.852262444525
"7218" 1443.4 30.126926090467 31.0835865877667
"7219" 1443.6 26.4932448709958 34.9285180654364
"7220" 1443.8 22.9611301246386 38.7633686270804
"7221" 1444 19.7910184978944 43.1879387118363
"7222" 1444.2 16.0845757408297 46.9577339351624
"7223" 1444.4 12.328359137061 49.5760089917407
"7224" 1444.6 10.4076341708251 50.8271772918227
"7225" 1444.8 10.5870934330131 52.9040220707007
"7226" 1445 12.5831315751381 55.4488600567802
"7227" 1445.2 15.2076340546949 59.117852561928
"7228" 1445.4 17.5861659021036 63.4854974680417
"7229" 1445.6 18.9623698700913 67.9991638337446
"7230" 1445.8 20.3972878313462 72.1820351169096
"7231" 1446 21.2558396952422 77.096906968174
"7232" 1446.2 21.9854118639886 81.770557252174
"7233" 1446.4 21.3156627500776 87.3570783729372
"7234" 1446.6 21.39739248353 92.8851269888833
"7235" 1446.8 21.044056177586 95.5855327683123
"7236" 1447 22.7663946961386 95.775561868627
"7237" 1447.2 25.4009659233535 94.4018468303711
"7238" 1447.4 28.9064168114257 93.9161274282505
"7239" 1447.6 33.3344568939628 94.0805883833542
"7240" 1447.8 37.8213570732121 95.0195559852905
"7241" 1448 42.9945178111843 96.1522273486125
"7242" 1448.2 47.1243657121493 98.0611125659135
"7243" 1448.4 51.1359030841531 100.305147241503
"7244" 1448.6 54.9145710552497 102.526480180625
"7245" 1448.8 58.1704512046326 106.929826063871
"7246" 1449 61.3969074977444 110.629799205371
"7247" 1449.2 64.7493985758259 114.129912301832
"7248" 1449.4 67.7485804055529 117.382250188609
"7249" 1449.6 66.8203610814527 118.639760083672
"7250" 1449.8 66.8118903493102 117.953874542202
"7251" 1450 68.2402873625154 116.549756231771
"7252" 1450.2 70.5047038381435 114.469652725089
"7253" 1450.4 73.9804886087615 112.714966255156
"7254" 1450.6 78.9252705278269 110.854493930563
"7255" 1450.8 82.4974334439218 109.046788625307
"7256" 1451 87.2919034507654 107.137543854271
"7257" 1451.2 92.1584483806079 105.51436108358
"7258" 1451.4 96.9714344619336 103.200347554417
"7259" 1451.6 101.895219805608 100.334979985267
"7260" 1451.8 106.518060182338 97.5176136863711
"7261" 1452 107.41917860873 96.8387769316001
"7262" 1452.2 105.731725734478 96.0441156107211
"7263" 1452.4 104.026167939865 94.2233393542461
"7264" 1452.6 103.342465684066 89.7707616673547
"7265" 1452.8 102.89762976613 85.5200566676426
"7266" 1453 102.355937149269 81.209769853525
"7267" 1453.2 102.625439419076 77.0020654733448
"7268" 1453.4 103.398565557003 72.7242198420678
"7269" 1453.6 105.363279883907 68.0790381032393
"7270" 1453.8 106.207546380168 63.2742426874027
"7271" 1454 107.842844228232 58.8757516012541
"7272" 1454.2 109.585693602989 54.226219725308
"7273" 1454.4 111.653305556115 49.4301338111524
"7274" 1454.6 112.643388980137 44.7193464822942
"7275" 1454.8 112.16404023306 40.9915539938657
"7276" 1455 113.182790067459 40.1031181836211
"7277" 1455.2 114.616728369411 40.8231093767487
"7278" 1455.4 115.383662948871 42.447539388435
"7279" 1455.6 116.61414142154 44.5377749871893
"7280" 1455.8 117.644665572965 47.3953108628511
"7281" 1456 119.584591805538 50.7315904968557
"7282" 1456.2 119.572546315115 53.8759384089841
"7283" 1456.4 120.384285574968 57.3214881151501
"7284" 1456.6 120.780299376721 60.3251138674014
"7285" 1456.8 120.945732223301 61.6327593293814
"7286" 1457 118.935991796148 62.6871930662744
"7287" 1457.2 117.198431410211 65.0409924014243
"7288" 1457.4 115.463231354524 67.8436436292283
"7289" 1457.6 113.623180264819 70.2003397333201
"7290" 1457.8 112.500575490642 73.8924481571922
"7291" 1458 111.62568350952 77.1435921173499
"7292" 1458.2 109.480171064159 80.2510723593711
"7293" 1458.4 106.968242206709 83.0629663489206
"7294" 1458.6 104.878039981009 86.7254526057359
"7295" 1458.8 102.797871938975 90.4211986815965
"7296" 1459 99.4130697169661 94.1673892497891
"7297" 1459.2 96.0540704217011 94.6503663295997
"7298" 1459.4 91.1689931010439 95.9801311127854
"7299" 1459.6 86.2613330164095 97.6512556471064
"7300" 1459.8 81.4463453444846 98.7059991218327
"7301" 1460 75.7134774186228 99.7071762157741
"7302" 1460.2 70.332302251544 99.7864359803235
"7303" 1460.4 64.9687321637154 100.185489056821
"7304" 1460.6 59.9769039931493 100.259312487625
"7305" 1460.8 54.3007713260699 99.9193506378711
"7306" 1461 48.9160416743654 99.1598824667211
"7307" 1461.2 43.5036562449363 97.7540089329084
"7308" 1461.4 37.8538987947383 96.2257622645187
"7309" 1461.6 32.8236404309683 93.3040735814741
"7310" 1461.8 29.2846653149647 89.5023390174259
"7311" 1462 25.866869733531 85.516516023488
"7312" 1462.2 22.9549240860043 80.9242318652971
"7313" 1462.4 21.0010130525699 76.3816541047608
"7314" 1462.6 20.2426877475711 71.5397431907762
"7315" 1462.8 20.4104841882225 66.5917730174425
"7316" 1463 21.3729992470783 61.734377664223
"7317" 1463.2 21.3806030421619 56.7650739360921
"7318" 1463.4 22.5943029221154 51.1034315556125
"7319" 1463.6 23.2943644625457 45.6966263250294
"7320" 1463.8 24.8456344613593 40.2828130708955
"7321" 1464 27.1396569238095 35.3336275220652
"7322" 1464.2 28.8487466845271 30.1559561290064
"7323" 1464.4 28.5865232159588 25.4107602417928
"7324" 1464.6 27.5092558023002 22.4104167159907
"7325" 1464.8 26.2114099238281 22.2737776572328
"7326" 1465 26.0534741896638 23.0030442390486
"7327" 1465.2 26.7438504479302 24.215351773223
"7328" 1465.4 29.0595191483154 25.21654926023
"7329" 1465.6 31.6300268045154 26.9325120360711
"7330" 1465.8 35.4511686570821 28.5553072735711
"7331" 1466 39.8868089729154 30.8374698391501
"7332" 1466.2 44.0069134431367 32.7149112704243
"7333" 1466.4 46.9997321678219 35.4322901522081
"7334" 1466.6 50.5535895958427 38.5855587584923
"7335" 1466.8 54.6135282263881 40.536847092553
"7336" 1467 58.4456975834865 42.2073984410722
"7337" 1467.2 62.6114499666002 44.451225907856
"7338" 1467.4 66.8090803142669 46.378909947553
"7339" 1467.6 71.0678457843354 48.6571964395311
"7340" 1467.8 75.6493086946105 50.2580350999148
"7341" 1468 80.0302315695116 53.1754992911353
"7342" 1468.2 83.1820861417589 56.454788611381
"7343" 1468.4 85.1160595963254 61.0657379435511
"7344" 1468.6 88.1773005323454 65.1279189820611
"7345" 1468.8 91.0085879304558 69.3500316703605
"7346" 1469 93.7470148488886 72.5780949601237
"7347" 1469.2 97.2470717057928 75.8789479001453
"7348" 1469.4 99.9314404219875 79.5762914559642
"7349" 1469.6 101.478980452264 83.3620309331859
"7350" 1469.8 104.226444620396 84.9057240649809
"7351" 1470 106.376603622567 83.7563100723711
"7352" 1470.2 108.527660816061 81.9317237749037
"7353" 1470.4 110.356435930526 79.5213269641501
"7354" 1470.6 112.89934462095 77.7496255149278
"7355" 1470.8 114.840889733264 77.2927511689669
"7356" 1471 113.168360573724 78.2073541509897
"7357" 1471.2 112.20574648803 80.329795192169
"7358" 1471.4 111.411162626295 83.5462583742138
"7359" 1471.6 110.478854677255 87.70083468222
"7360" 1471.8 108.781912571174 91.8389758576417
"7361" 1472 106.170166824233 94.8127004010888
"7362" 1472.2 103.346279961141 98.6523058368517
"7363" 1472.4 99.93894694854 102.424235122275
"7364" 1472.6 96.3792745555067 105.628767621284
"7365" 1472.8 91.991860099668 108.159734033345
"7366" 1473 88.0920269131285 111.106388543542
"7367" 1473.2 84.4838185717954 114.586823112491
"7368" 1473.4 83.139766147647 115.978860975561
"7369" 1473.6 81.577500487782 115.552278092454
"7370" 1473.8 79.9401891072293 116.654272461751
"7371" 1474 78.5465283378857 117.313961210641
"7372" 1474.2 77.7482446590279 117.338434717196
"7373" 1474.4 77.7857743666091 117.679714718156
"7374" 1474.6 77.693902948237 117.503433519452
"7375" 1474.8 76.7254889254262 117.535012237587
"7376" 1475 74.1823624869672 118.404791498816
"7377" 1475.2 70.7231640758904 120.415254487496
"7378" 1475.4 66.9740077556538 121.365213853448
"7379" 1475.6 63.0121535689443 121.35049700595
"7380" 1475.8 60.5287643939154 121.151076213757
"7381" 1476 57.1291639818551 119.550282395837
"7382" 1476.2 53.129899974407 118.073020028038
"7383" 1476.4 49.1204261556289 115.387659404398
"7384" 1476.6 45.0633348634536 113.104084649842
"7385" 1476.8 41.2289854647308 110.67174222074
"7386" 1477 38.3313597377716 107.270613063746
"7387" 1477.2 35.749762980782 103.427679389419
"7388" 1477.4 35.0278649781608 98.8984649066439
"7389" 1477.6 34.1912336641303 94.6556810705055
"7390" 1477.8 32.5176957994279 90.8398112840586
"7391" 1478 32.6674355417972 88.4476635771439
"7392" 1478.2 34.1373160027676 84.6932979312407
"7393" 1478.4 36.3310453108992 81.4194849303711
"7394" 1478.6 38.881757789157 77.8547447253295
"7395" 1478.8 41.9871018139568 74.7319853370053
"7396" 1479 44.5792612982878 71.2977193248884
"7397" 1479.2 47.2593152637176 67.4472179354961
"7398" 1479.4 49.8187014411253 63.7004890104206
"7399" 1479.6 52.8834514710054 59.8856412468411
"7400" 1479.8 56.7994805590535 58.0793396546907
"7401" 1480 61.461904773748 57.3080595281364
"7402" 1480.2 65.5710623405807 56.042180871787
"7403" 1480.4 70.3585760791987 55.3465747812045
"7404" 1480.6 75.1241847599904 54.7706905225635
"7405" 1480.8 80.0968930234725 53.6796218501671
"7406" 1481 84.8979559164054 52.0027511011611
"7407" 1481.2 90.479808147889 51.9005333724655
"7408" 1481.4 95.8268695285381 52.7672783782887
"7409" 1481.6 101.129216699761 53.8131205288228
"7410" 1481.8 106.045182291789 54.0716897041929
"7411" 1482 110.510600632442 54.881480594985
"7412" 1482.2 111.836585959409 56.4017098807241
"7413" 1482.4 111.935022809345 59.1845937042411
"7414" 1482.6 113.28881547795 63.6724623742887
"7415" 1482.8 115.016917502934 68.3899144416439
"7416" 1483 115.925682835934 70.6480586024317
"7417" 1483.2 115.858520101456 68.9162658716289
"7418" 1483.4 115.324879780959 68.1774757923711
"7419" 1483.6 114.53455232618 67.7461263485969
"7420" 1483.8 113.77236204689 66.4939566040486
"7421" 1484 112.947261846588 64.1158511407997
"7422" 1484.2 113.362649872949 60.5827940808711
"7423" 1484.4 114.077155321841 56.7501440540195
"7424" 1484.6 114.521596138397 52.6189264528399
"7425" 1484.8 114.443038096218 48.2303717867007
"7426" 1485 115.010765319828 44.2333047008499
"7427" 1485.2 115.947768042046 43.5328396825989
"7428" 1485.4 116.850350009347 45.112601671508
"7429" 1485.6 117.055038816775 46.4273352524845
"7430" 1485.8 117.239615881685 47.7886764284211
"7431" 1486 118.461975950601 50.1307073690048
"7432" 1486.2 119.810766353863 53.3548956036333
"7433" 1486.4 119.751384973942 56.0522147239324
"7434" 1486.6 119.142505577178 59.3210707837149
"7435" 1486.8 119.044254162551 63.0063825325989
"7436" 1487 118.71246483924 66.6804471857774
"7437" 1487.2 119.399894285724 70.0083903366185
"7438" 1487.4 119.486862726575 70.1481983287911
"7439" 1487.6 119.125069160264 70.501871013403
"7440" 1487.8 118.992234738185 70.8842982485211
"7441" 1488 119.372026665967 71.9912052732919
"7442" 1488.2 118.462140041966 72.9712819790626
"7443" 1488.4 116.232410378452 74.2015739392298
"7444" 1488.6 113.483690045779 76.1404195518266
"7445" 1488.8 110.614716604115 78.4051427767149
"7446" 1489 107.951921288322 81.1146816509798
"7447" 1489.2 105.625780388258 83.9046799226568
"7448" 1489.4 104.05440879205 87.2008510284361
"7449" 1489.6 103.366907374631 91.4361885338399
"7450" 1489.8 102.38714474999 95.6595131394336
"7451" 1490 100.302458390414 98.4922596618487
"7452" 1490.2 97.4815302055712 97.204509664077
"7453" 1490.4 94.1456632224011 96.3362187534711
"7454" 1490.6 90.2990746038451 94.6193891108576
"7455" 1490.8 87.0349007679672 91.5120692370748
"7456" 1491 84.4102009431389 88.1046376405241
"7457" 1491.2 83.5538870588875 84.2148010812446
"7458" 1491.4 82.7939958806339 79.70292819026
"7459" 1491.6 82.563963289729 75.5198866078598
"7460" 1491.8 82.9447814489356 70.9606607929554
"7461" 1492 82.9705723710941 66.7066018111477
"7462" 1492.2 84.1514148630622 63.2676570099775
"7463" 1492.4 85.955061816168 60.0313853412238
"7464" 1492.6 87.8837811319336 57.7797841251893
"7465" 1492.8 91.1752051882222 56.3194116413808
"7466" 1493 94.680776542733 54.7827329849594
"7467" 1493.2 98.2877749165425 53.1242381057983
"7468" 1493.4 102.050252458685 50.9979162901011
"7469" 1493.6 105.756166014267 50.0297074757954
"7470" 1493.8 108.651465549442 50.3373260263201
"7471" 1494 111.786910445572 51.8537312324779
"7472" 1494.2 114.652102616779 54.110251175183
"7473" 1494.4 116.907105137522 57.2073799868711
"7474" 1494.6 119.432639308232 59.2385524336527
"7475" 1494.8 119.04811030965 58.1167880110543
"7476" 1495 119.16795037629 57.9604830194197
"7477" 1495.2 118.163578214792 57.6693993368417
"7478" 1495.4 117.968389121927 57.8969876264107
"7479" 1495.6 117.422667184475 57.4163960134611
"7480" 1495.8 116.770049496268 56.2901478961103
"7481" 1496 116.013445611254 54.4962761134988
"7482" 1496.2 115.803727315055 51.5443163641287
"7483" 1496.4 116.199728693495 48.5676181424211
"7484" 1496.6 116.55119663657 45.1986952293711
"7485" 1496.8 115.785563726839 42.1989409690733
"7486" 1497 115.355372626954 40.5376085214034
"7487" 1497.2 115.988627620903 37.6767934254924
"7488" 1497.4 115.784057069752 36.409046115712
"7489" 1497.6 113.918799039324 35.3463665171294
"7490" 1497.8 111.984284452907 32.5002333313601
"7491" 1498 110.124737138857 29.0545000279195
"7492" 1498.2 108.022432082793 25.4320022719518
"7493" 1498.4 106.621615396558 21.6746554665711
"7494" 1498.6 106.464548654793 20.2390575119518
"7495" 1498.8 106.711721420137 20.8153335969775
"7496" 1499 106.148501885257 21.0007015488059
"7497" 1499.2 104.458421580399 21.1134633680757
"7498" 1499.4 101.979970672218 20.5912183552802
"7499" 1499.6 98.4615507222444 18.7565555401453
"7500" 1499.8 95.1856788075769 16.1809764331074
"7501" 1500 92.6907705681367 13.295231411286
"7502" 1500.2 91.3359091826154 11.3147306703711
"7503" 1500.4 89.6251689128896 12.0769209496615
"7504" 1500.6 86.0391055274154 12.0850174764378
"7505" 1500.8 81.4939358594602 11.404264200716
"7506" 1501 76.9932215357023 10.0320168695994
"7507" 1501.2 73.1281466178654 7.74052415977738
"7508" 1501.4 70.6719082414078 4.70107460810698
"7509" 1501.6 71.2191493112063 4.63471536546205
"7510" 1501.8 72.2459361160245 4.15476138006811
"7511" 1502 73.3064934211946 4.250269184985
"7512" 1502.2 72.9457003183484 4.61810069224492
"7513" 1502.4 72.7620440122854 3.28773630760114
"7514" 1502.6 72.8321873280164 2.60755052080678
"7515" 1502.8 72.0014630672582 2.76120880139971
"7516" 1503 70.1370104361054 2.41532158792114
"7517" 1503.2 67.2614959562366 1.94775985706811
"7518" 1503.4 64.7432490359785 2.3446018796764
"7519" 1503.6 62.7283474244011 3.45112860522828
"7520" 1503.8 59.3865987719741 3.9952185860994
"7521" 1504 55.0761723959154 3.49323945979467
"7522" 1504.2 50.5412117341642 4.10951981587114
"7523" 1504.4 45.8720712137214 3.96986107421962
"7524" 1504.6 41.0041296680509 3.8854693766292
"7525" 1504.8 38.3962715472716 5.21302057737113
"7526" 1505 35.4887197898896 8.02726160859694
"7527" 1505.2 32.0566744251381 11.4696338521325
"7528" 1505.4 27.9013783361813 13.9639884778766
"7529" 1505.6 23.3732446361154 15.0320136277378
"7530" 1505.8 19.1131561899607 17.188914833165
"7531" 1506 16.2823350113871 20.3910949900233
"7532" 1506.2 14.0621739152782 24.7378890441851
"7533" 1506.4 11.0460391389758 29.1171718199874
"7534" 1506.6 9.30036433651538 33.9819345477711
"7535" 1506.8 7.95478070899774 38.5227065393829
"7536" 1507 6.70476717192436 42.953767705315
"7537" 1507.2 4.21040325630639 47.154801668461
"7538" 1507.4 1.86987131963303 52.1587685444653
"7539" 1507.6 0.0536770732403784 56.4884816966586
"7540" 1507.8 0.891039415790392 57.0678195964461
"7541" 1508 3.19599876039947 58.9009881074621
"7542" 1508.2 5.16764579834872 62.1623147787045
"7543" 1508.4 6.91810092786538 66.4526762827997
"7544" 1508.6 6.90487815185612 71.3028592127415
"7545" 1508.8 6.33139803430768 75.627354236525
"7546" 1509 6.85638899629848 79.1210583235683
"7547" 1509.2 9.04071709851537 81.714370007814
"7548" 1509.4 11.0075449263654 86.0383658751055
"7549" 1509.6 12.5388735232063 90.7738667866802
"7550" 1509.8 13.7715957533399 95.0986552343915
"7551" 1510 16.7522400671154 98.9375595191836
"7552" 1510.2 19.7109622227121 99.7811513015163
"7553" 1510.4 23.8172414130954 102.552173631191
"7554" 1510.6 28.4363657771154 107.262021794842
"7555" 1510.8 33.5662533507439 110.084540005571
"7556" 1511 37.3474589852754 112.974413764511
"7557" 1511.2 41.8236998617572 115.878936278073
"7558" 1511.4 47.3887856494393 118.644122051526
"7559" 1511.6 52.7416050559849 120.863287085675
"7560" 1511.8 58.1840512345584 121.411732930169
"7561" 1512 63.8366702060354 121.270143018611
"7562" 1512.2 69.4518575149667 120.850777641777
"7563" 1512.4 75.0755009028654 119.674747397542
"7564" 1512.6 80.6254606151154 117.793104967662
"7565" 1512.8 85.6464767986019 115.998181288344
"7566" 1513 90.4595997543654 112.950396394996
"7567" 1513.2 95.3585867484868 109.778527189357
"7568" 1513.4 99.2728531623881 105.832226375962
"7569" 1513.6 103.220033440805 102.029861633236
"7570" 1513.8 107.178209042351 98.6386788198535
"7571" 1514 108.671944329198 94.4278115541711
"7572" 1514.2 109.50970626565 91.2513597041735
"7573" 1514.4 111.727490481258 86.6124296903711
"7574" 1514.6 114.226173641752 81.5699623069393
"7575" 1514.8 116.253577272855 76.6865673420451
"7576" 1515 118.247498725539 71.623446201045
"7577" 1515.2 119.820391405934 66.3402748810681
"7578" 1515.4 120.929412526599 61.4643383324679
"7579" 1515.6 120.355767928643 58.0212742136788
"7580" 1515.8 121.234288638315 55.4763984002045
"7581" 1516 120.678997613411 56.1083050305643
"7582" 1516.2 119.035486501779 54.8944697220553
"7583" 1516.4 117.018902345507 52.7753087052371
"7584" 1516.6 115.108288964986 49.7592733290808
"7585" 1516.8 114.289289472333 47.1079491044472
"7586" 1517 113.202813266761 44.8636665351776
"7587" 1517.2 112.066765560105 41.8416257771864
"7588" 1517.4 110.923753262387 37.972317480469
"7589" 1517.6 109.320807868082 33.9083678303378
"7590" 1517.8 106.604756453983 31.1817185697895
"7591" 1518 104.192680842496 27.8122081674255
"7592" 1518.2 102.270876244151 23.5716076406653
"7593" 1518.4 101.912206677149 20.6447214225045
"7594" 1518.6 101.831929974913 20.2900646895509
"7595" 1518.8 99.9042680366154 19.2184490401429
"7596" 1519 97.0806043233654 18.4269996158143
"7597" 1519.2 93.3966808050934 16.6902844768766
"7598" 1519.4 89.3338539345536 14.0366505923262
"7599" 1519.6 85.2423130658029 10.4343642540274
"7600" 1519.8 82.3485741036608 6.95187026215902
"7601" 1520 82.7849029905609 5.90070014336123
"7602" 1520.2 83.5870619235529 6.22726760080864
"7603" 1520.4 83.7653184519607 6.16327593293814
"7604" 1520.6 84.0441492487821 6.15325830285599
"7605" 1520.8 84.4290164313494 6.55407093959454
"7606" 1521 85.4407366652972 6.96760645840144
"7607" 1521.2 86.3300631676448 7.83622134951819
"7608" 1521.4 87.0189525052738 8.64242073075727
"7609" 1521.6 88.5852712550529 9.18886890924613
"7610" 1521.8 90.8421860255093 10.1109116578257
"7611" 1522 93.2115188360628 10.9826555186132
"7612" 1522.2 95.7951537928124 12.6916478415833
"7613" 1522.4 97.7702086500638 15.1933785864742
"7614" 1522.6 100.224639225438 17.4331921980808
"7615" 1522.8 102.829532842996 19.2692495867081
"7616" 1523 105.764779511157 20.6005358398975
"7617" 1523.2 107.369126129115 20.9906472739649
"7618" 1523.4 108.225150616897 22.3294533449024
"7619" 1523.6 109.859620044626 23.2094885785446
"7620" 1523.8 109.39762017599 23.3112444635899
"7621" 1524 109.594865081662 24.4603758849897
"7622" 1524.2 109.517497630632 26.9647585478873
"7623" 1524.4 109.409406794031 29.9355373282027
"7624" 1524.6 109.178281077761 32.9492085979195
"7625" 1524.8 109.249518758 36.495046498729
"7626" 1525 110.758205867221 39.3156354420553
"7627" 1525.2 112.009963850071 42.7548725991843
"7628" 1525.4 111.935530814811 45.7405677260668
"7629" 1525.6 112.549088527215 48.6520034947711
"7630" 1525.8 112.879574305148 49.4955747930124
"7631" 1526 113.952481848605 49.8645560962311
"7632" 1526.2 116.019618293095 51.1480612796671
"7633" 1526.4 118.234463271759 53.2117689011137
"7634" 1526.6 118.123714727075 53.5956869062911
"7635" 1526.8 117.919458899849 55.4071591367378
"7636" 1527 117.776652918949 58.0685433262378
"7637" 1527.2 117.697159471083 61.9713423536537
"7638" 1527.4 116.61173023018 65.4763069454357
"7639" 1527.6 115.998069338649 69.0472940396711
"7640" 1527.8 115.866009058048 72.702339456843
"7641" 1528 115.677837745115 76.3312366373066
"7642" 1528.2 114.02465825636 77.1643086522967
"7643" 1528.4 110.883732556889 78.0507627754949
"7644" 1528.6 107.012111176865 80.4966083344364
"7645" 1528.8 103.042163918581 82.6498587740757
"7646" 1529 98.8916438084154 85.2752464146712
"7647" 1529.2 94.9631810974754 88.3001367373711
"7648" 1529.4 90.6343281182934 90.8574841910972
"7649" 1529.6 86.2327739124715 93.8825523543711
"7650" 1529.8 82.1671160907404 97.2633757658295
"7651" 1530 78.0137148681742 100.755567477901
"7652" 1530.2 73.7389077345245 104.439573008508
"7653" 1530.4 70.0815249502458 108.140572423675
"7654" 1530.6 65.3740076352023 110.753978319197
"7655" 1530.8 60.5559093324336 113.013832936098
"7656" 1531 55.5577000009336 112.948921126598
"7657" 1531.2 51.157408272983 112.433965675298
"7658" 1531.4 46.6173169422893 110.680599751936
"7659" 1531.6 41.9998429240677 108.911181772895
"7660" 1531.8 37.0696364406154 107.007720235271
"7661" 1532 30.9679263476154 105.49586518128
"7662" 1532.2 26.3856824892378 104.740046041351
"7663" 1532.4 23.7627154931154 104.937532833833
"7664" 1532.6 24.8633940020284 105.888414859284
"7665" 1532.8 25.7317070479487 106.259070699038
"7666" 1533 27.7376092395565 107.605672551018
"7667" 1533.2 30.9529466992692 108.442770546833
"7668" 1533.4 34.5780215990385 110.250314780602
"7669" 1533.6 37.2756608794632 113.63549821048
"7670" 1533.8 41.1405342078297 115.575460881562
"7671" 1534 45.8230423933392 117.204299791446
"7672" 1534.2 50.716232884403 118.451227648686
"7673" 1534.4 55.781319631747 120.689421472358
"7674" 1534.6 60.9049362460422 121.572980358152
"7675" 1534.8 66.05498238954 121.422943639768
"7676" 1535 71.2781600471154 120.741061839025
"7677" 1535.2 76.1414211430759 118.952176465476
"7678" 1535.4 80.9516424578529 118.448426659646
"7679" 1535.6 84.6055326606222 116.455856408714
"7680" 1535.8 88.0464593768721 113.956090848939
"7681" 1536 92.4111874182458 110.387085482893
"7682" 1536.2 96.1934762601987 106.697225413163
"7683" 1536.4 100.0810278871 103.247828500387
"7684" 1536.6 102.693566674248 99.7818903354005
"7685" 1536.8 106.65591789309 96.7320986245737
"7686" 1537 109.070419368801 92.2522092320456
"7687" 1537.2 111.552163899453 88.1491790408595
"7688" 1537.4 114.137657537888 84.1723357605302
"7689" 1537.6 115.034554419509 80.2160637430116
"7690" 1537.8 114.527540097697 76.0393526266967
"7691" 1538 114.35197950852 70.9783513171796
"7692" 1538.2 114.920295528753 67.0090632213711
"7693" 1538.4 116.165746291247 61.9930209751733
"7694" 1538.6 118.726043330003 57.1451176389834
"7695" 1538.8 117.693670422555 52.8682751826019
"7696" 1539 115.404379483818 49.2964258418499
"7697" 1539.2 113.384287142782 44.7616223787378
"7698" 1539.4 112.575500918667 39.1596586076125
"7699" 1539.6 110.136344790626 34.4586130097081
"7700" 1539.8 107.667720452815 29.5160020541711
"7701" 1540 104.988556072018 24.3112038333059
"7702" 1540.2 101.167976668371 20.2186973905094
"7703" 1540.4 97.1842538256315 17.6342094145969
"7704" 1540.6 93.0634008870509 14.0410266693711
"7705" 1540.8 89.6570848042838 9.2566846681185
"7706" 1541 88.5604375703578 6.94793621309841
"7707" 1541.2 88.6076056018783 8.29934290122681
"7708" 1541.4 86.7671164370385 9.67124925182168
"7709" 1541.6 83.5067073851799 12.1355509711453
"7710" 1541.8 79.1255834849664 13.6971321892541
"7711" 1542 74.6410105650831 15.9465023675969
"7712" 1542.2 70.527324477435 18.4657368179691
"7713" 1542.4 67.1052580078297 20.9720182470038
"7714" 1542.6 63.039044598002 24.022723066299
"7715" 1542.8 58.1620404790548 26.8227520672802
"7716" 1543 54.2090036102276 30.3153446225854
"7717" 1543.2 50.4064168204854 34.0091975077611
"7718" 1543.4 46.9106601657215 37.4486185799772
"7719" 1543.6 41.9955728295793 39.991028203299
"7720" 1543.8 37.1345482501154 41.802341841984
"7721" 1544 32.3683641100196 44.1960149379456
"7722" 1544.2 27.2428260540509 47.0497287647905
"7723" 1544.4 23.2852996038896 50.3707006959841
"7724" 1544.6 22.0571017400464 53.8924010258539
"7725" 1544.8 23.0502688034812 56.559845106737
"7726" 1545 24.9268006101487 60.3794037444378
"7727" 1545.2 26.6837469206154 65.3259927321926
"7728" 1545.4 28.327676235627 69.8757498781269
"7729" 1545.6 29.5815955590082 75.0488544837283
"7730" 1545.8 31.6392511142864 80.0255892316343
"7731" 1546 33.6107643058297 84.3885679571114
"7732" 1546.2 36.0588668355439 89.4438209999902
"7733" 1546.4 38.0340404674725 96.0153689522283
"7734" 1546.6 40.4061034489154 100.927647412104
"7735" 1546.8 43.5081530923418 104.964100512032
"7736" 1547 46.3664500456709 110.463913469982
"7737" 1547.2 49.4985397543522 114.657747805397
"7738" 1547.4 53.5744910915837 118.246665965688
"7739" 1547.6 57.771094353657 119.555173011621
"7740" 1547.8 62.5631173638557 118.869383959306
"7741" 1548 67.3315220295154 117.266382608651
"7742" 1548.2 72.424935348282 115.487366282954
"7743" 1548.4 77.2041089328539 113.416013797756
"7744" 1548.6 82.7085395927063 110.594392763826
"7745" 1548.8 87.3408823615699 107.614350600417
"7746" 1549 92.669992192787 104.915622303416
"7747" 1549.2 98.6849246612385 102.41496005234
"7748" 1549.4 103.870721238168 99.3863905177659
"7749" 1549.6 107.04298386675 95.972395977298
"7750" 1549.8 108.365986060723 91.8610131442283
"7751" 1550 110.773222185453 86.8720769283711
"7752" 1550.2 113.381771181174 82.0580359866153
"7753" 1550.4 115.267199993713 76.8982362860668
"7754" 1550.6 117.596494177494 71.9122963263396
"7755" 1550.8 119.092882207021 66.5703960455922
"7756" 1551 119.878871708261 61.6221123790453
"7757" 1551.2 120.18989905653 55.4823831769669
"7758" 1551.4 119.742660022771 50.4766968431987
"7759" 1551.6 116.976073935115 47.0202828834649
"7760" 1551.8 114.225788789126 42.5274331558168
"7761" 1552 111.963207098244 38.2677891182421
"7762" 1552.2 109.142431166665 34.4176283196678
"7763" 1552.4 105.915666046833 30.2929681913603
"7764" 1552.6 102.974458515732 25.8908846589456
"7765" 1552.8 99.5344895263176 22.4737271349779
"7766" 1553 95.493831573555 20.7647488270305
"7767" 1553.2 90.4722998910067 18.6681097856864
"7768" 1553.4 85.3242380511799 15.7119822816615
"7769" 1553.6 80.5086193580154 12.6865335778045
"7770" 1553.8 74.7965259912502 11.3059785162812
"7771" 1554 69.4373977861364 10.4906923308238
"7772" 1554.2 63.9237901409983 9.22236064074347
"7773" 1554.4 59.6264902418654 6.40983206502739
"7774" 1554.6 58.4136991888603 3.18353298239154
"7775" 1554.8 59.2714423141457 2.93914022034083
"7776" 1555 59.0448804287454 2.92552841059114
"7777" 1555.2 58.2505786843176 4.470546172079
"7778" 1555.4 56.3056610785813 7.45542854191659
"7779" 1555.6 54.2335752300186 10.2635781423389
"7780" 1555.8 51.5343721126664 13.6356590426977
"7781" 1556 48.0083463162473 17.1482337263162
"7782" 1556.2 45.111645187148 21.3901724058059
"7783" 1556.4 41.4899212746315 25.0425314149518
"7784" 1556.6 37.6039105649615 28.241733301525
"7785" 1556.8 33.8247592822033 31.6956122201953
"7786" 1557 31.4251312667023 36.024963195469
"7787" 1557.2 29.6660434267446 40.923267956461
"7788" 1557.4 28.0250145348907 45.8376024779329
"7789" 1557.6 24.9087446815292 50.852737670647
"7790" 1557.8 21.4390185822502 55.4299633604498
"7791" 1558 19.0983383247582 60.364875863264
"7792" 1558.2 18.7621020205228 64.7491705943341
"7793" 1558.4 19.266545599647 69.483928667118
"7794" 1558.6 19.7048502127505 74.5563768556684
"7795" 1558.8 20.3726733857069 79.0552322632303
"7796" 1559 20.0472871588773 83.7995846120378
"7797" 1559.2 17.3321188986487 89.1829373465711
"7798" 1559.4 16.1680337816154 92.3077354108494
"7799" 1559.6 17.5311817811154 92.6968299675045
"7800" 1559.8 20.1808605623449 92.8290656100269
"7801" 1560 23.5384746966608 93.2747417745075
"7802" 1560.2 27.1402578431646 94.8594218809449
"7803" 1560.4 31.4765636608616 96.6844173256249
"7804" 1560.6 35.6325888426077 98.5142596230019
"7805" 1560.8 40.5676617303376 99.9482003309823
"7806" 1561 44.8150062813118 101.136447065996
"7807" 1561.2 49.6660681277699 102.040196486444
"7808" 1561.4 54.0039820366448 103.264217997989
"7809" 1561.6 59.4849824971554 104.811104601791
"7810" 1561.8 64.596571122582 106.172521619704
"7811" 1562 69.3957175716154 107.376996307093
"7812" 1562.2 73.9708809722361 108.608579757837
"7813" 1562.4 79.3806812094095 109.598846936842
"7814" 1562.6 84.8071477113259 110.131003195529
"7815" 1562.8 88.4558746874311 111.844333325226
"7816" 1563 87.6211460085711 113.543435616599
"7817" 1563.2 85.7991722463746 114.091762378704
"7818" 1563.4 82.5987796239154 114.545279554411
"7819" 1563.6 82.1320978777206 114.621875489621
"7820" 1563.8 81.0960712339904 114.318953711954
"7821" 1564 78.8890697109904 114.681377981663
"7822" 1564.2 75.5412869953586 115.750814662952
"7823" 1564.4 71.6676309041154 116.671722105411
"7824" 1564.6 67.4188579186608 117.670623009839
"7825" 1564.8 63.4166186743376 119.313556831816
"7826" 1565 60.5327589668077 120.636204300602
"7827" 1565.2 59.4393130377592 119.52894152696
"7828" 1565.4 56.6896945177725 118.335758304585
"7829" 1565.6 52.5616168910027 117.190463219061
"7830" 1565.8 48.1348143332703 116.724195291667
"7831" 1566 43.5770453429904 116.739623274559
"7832" 1566.2 40.0274835212646 117.401941718879
"7833" 1566.4 40.3392353931017 117.848348102919
"7834" 1566.6 40.9383802868154 117.890648753728
"7835" 1566.8 41.4691069919512 117.826290563073
"7836" 1567 41.9262200059336 117.964833678871
"7837" 1567.2 42.3599489148654 117.279441337386
"7838" 1567.4 42.090423792811 117.555607053762
"7839" 1567.6 41.6434969279213 116.954340883222
"7840" 1567.8 40.8437945072582 116.607867756466
"7841" 1568 39.6738982377554 117.188488437251
"7842" 1568.2 38.9967722931482 117.684968008404
"7843" 1568.4 39.5602000787996 117.749599784213
"7844" 1568.6 40.646618785168 118.050243954529
"7845" 1568.8 41.4092859593699 117.739412667698
"7846" 1569 42.3145106482154 118.425707526321
"7847" 1569.2 43.2893680054336 118.914906527008
"7848" 1569.4 45.238381967381 119.064277452277
"7849" 1569.6 47.0180768096371 119.638429462936
"7850" 1569.8 48.9640764133954 119.992678607651
"7851" 1570 50.2982813825418 120.171835201871
"7852" 1570.2 53.1098708800343 120.866567000844
"7853" 1570.4 55.9556863312166 121.130722311827
"7854" 1570.6 59.0376473985439 121.451525160585
"7855" 1570.8 62.7701417484252 121.80925845278
"7856" 1571 66.1529493492023 121.580139242762
"7857" 1571.2 69.4781731134127 121.298142815358
"7858" 1571.4 70.7569564002477 120.108832563239
"7859" 1571.6 73.6045992995954 118.902160208051
"7860" 1571.8 76.9958086005737 117.910740504288
"7861" 1572 81.0303053217338 116.835709834674
"7862" 1572.2 85.2056378934354 116.534177397491
"7863" 1572.4 86.7493773797864 114.92422786545
"7864" 1572.6 88.6180799413763 112.53199744898
"7865" 1572.8 91.546433970183 109.766647576344
"7866" 1573 95.0301548115124 107.187564131003
"7867" 1573.2 98.7204002728773 104.11388994699
"7868" 1573.4 102.58605308053 101.020996776243
"7869" 1573.6 105.866881394972 97.9024479855497
"7870" 1573.8 108.035044927751 94.4140655239241
"7871" 1574 110.116556205627 90.2731538307781
"7872" 1574.2 113.197758954564 85.8111045937849
"7873" 1574.4 115.129861306778 81.4013700067897
"7874" 1574.6 116.879047861968 76.5244512118659
"7875" 1574.8 118.878801351084 72.4332563027149
"7876" 1575 120.375333183626 70.7408299022181
"7877" 1575.2 120.14052464824 70.8794298628086
"7878" 1575.4 119.247318073703 69.7112682395258
"7879" 1575.6 118.318535753566 67.0518622166459
"7880" 1575.8 118.097808350969 63.355038888843
"7881" 1576 117.763670557049 58.7176614212378
"7882" 1576.2 116.770049496268 55.041301126382
"7883" 1576.4 116.218071514502 51.8238876570486
"7884" 1576.6 116.642859979682 47.6307243586378
"7885" 1576.8 116.641045240922 43.6868782468228
"7886" 1577 116.779957404286 39.3483457603924
"7887" 1577.2 117.208182829691 37.7830127501287
"7888" 1577.4 116.850530215643 37.8372680421184
"7889" 1577.6 116.554147173365 37.0847190418711
"7890" 1577.8 115.010765319828 35.5447899441584
"7891" 1578 112.702601610713 33.2656293839691
"7892" 1578.2 110.781632685687 30.261845878492
"7893" 1578.4 108.220495756873 26.8771661774448
"7894" 1578.6 106.25807748279 22.1972710118944
"7895" 1578.8 104.083589925192 20.9017056119096
"7896" 1579 102.408968548012 21.105222213578
"7897" 1579.2 100.706957973603 21.6499573146638
"7898" 1579.4 97.6221438576772 21.0515020953711
"7899" 1579.6 93.7722657658487 19.7532659053711
"7900" 1579.8 89.9647308561669 17.3575516990825
"7901" 1580 87.3057324884414 13.4737538993929
"7902" 1580.2 87.8306714696154 11.5611306003099
"7903" 1580.4 89.2208124988085 11.1026425799256
"7904" 1580.6 88.7610740724487 11.2793242288257
"7905" 1580.8 87.2122259878956 11.811199015558
"7906" 1581 84.4905355329523 12.6397782599472
"7907" 1581.2 80.8806311765981 12.1205324434746
"7908" 1581.4 76.592273518182 10.8473656419711
"7909" 1581.6 71.9783789283175 9.56625512086049
"7910" 1581.8 68.0419382868886 6.67721685763918
"7911" 1582 63.8583428020235 4.32810039888134
"7912" 1582.2 60.1105956842943 2.47169236985535
"7913" 1582.4 57.4402135737058 3.84439808791331
"7914" 1582.6 54.5523126937528 6.87219496085465
"7915" 1582.8 51.6305983035622 9.78999369828603
"7916" 1583 48.7095668760622 13.3946707790307
"7917" 1583.2 45.9625543421154 16.9560353516598
"7918" 1583.4 43.7500284097962 21.0473587883818
"7919" 1583.6 41.9352599484558 25.3315382153818
"7920" 1583.8 38.9437031987605 29.0503121692421
"7921" 1584 35.2157266286319 31.5886147320085
"7922" 1584.2 31.1712215751703 31.9994850866459
"7923" 1584.4 27.1381295871154 30.8008370964034
"7924" 1584.6 22.7437967864184 29.9621232176439
"7925" 1584.8 20.5090110419279 28.7476085092149
"7926" 1585 17.3648452692716 27.3357766525899
"7927" 1585.2 15.1452001231833 24.8441163630507
"7928" 1585.4 14.5182940194173 23.0613186876259
"7929" 1585.6 14.3118322503813 23.6825020336158
"7930" 1585.8 13.6727030582782 24.8284636620921
"7931" 1586 13.3381551078813 26.1519129992754
"7932" 1586.2 11.7102858205175 28.9128866763385
"7933" 1586.4 10.1662441144749 32.1404813272588
"7934" 1586.6 8.11386398039628 36.1270875152026
"7935" 1586.8 6.57348486057606 40.0349243163374
"7936" 1587 5.67002386338811 44.2338696972575
"7937" 1587.2 5.33505505685696 48.717061173506
"7938" 1587.4 5.33239815293679 52.6357339749426
"7939" 1587.6 5.38634054515196 56.9683145421272
"7940" 1587.8 5.49043215386238 61.5752409032266
"7941" 1588 5.55855914000426 66.0281736555934
"7942" 1588.2 6.0367982835 70.3395383703327
"7943" 1588.4 6.69415518509038 74.8812429184837
"7944" 1588.6 5.9886818372972 79.808491840053
"7945" 1588.8 6.26898283286537 82.4905297871211
"7946" 1589 8.71356157863538 82.9046671317311
"7947" 1589.2 11.5510786223685 83.7809601266116
"7948" 1589.4 15.6248244284312 85.8727767031738
"7949" 1589.6 19.4306011914077 88.4119847783558
"7950" 1589.8 22.3405567577063 91.3450907102802
"7951" 1590 25.8918228447154 94.5771087160211
"7952" 1590.2 28.8907484436154 97.9864211994267
"7953" 1590.4 31.5141354763349 101.98544603781
"7954" 1590.6 34.4044339093801 106.288344652342
"7955" 1590.8 36.3517881943801 110.858899709489
"7956" 1591 39.0350809020334 112.328147532617
"7957" 1591.2 42.5846436400577 111.962987908179
"7958" 1591.4 46.3456404309678 110.980961453486
"7959" 1591.6 50.7165716283535 109.906496185228
"7960" 1591.8 55.4435538610258 109.682280553267
"7961" 1592 60.3859584130154 109.260160024921
"7962" 1592.2 65.4480809107923 108.95807044994
"7963" 1592.4 70.2415683815615 107.418162599956
"7964" 1592.6 75.7848942495439 106.269116574318
"7965" 1592.8 81.5960467190678 104.787736350371
"7966" 1593 86.8371907242171 102.602738830591
"7967" 1593.2 92.2694937368948 100.394734183915
"7968" 1593.4 98.0256439028507 97.6455281345035
"7969" 1593.6 102.699294186851 94.5870364045329
"7970" 1593.8 107.620952667176 91.6348831916844
"7971" 1594 112.205055936865 88.4438700298354
"7972" 1594.2 114.856097035841 84.0559030392942
"7973" 1594.4 115.656670850713 79.8743016390124
"7974" 1594.6 116.406525154986 74.3545673415647
"7975" 1594.8 117.269960369335 68.8665396162942
"7976" 1595 117.699585339879 62.6329861764273
"7977" 1595.2 118.014662887115 56.8739693289848
"7978" 1595.4 118.127176690249 51.2484758747711
"7979" 1595.6 117.629471929643 45.9605173452613
"7980" 1595.8 117.068805091544 41.0429127881953
"7981" 1596 115.368801086844 40.1186405728494
"7982" 1596.2 113.056238213051 37.4344052414357
"7983" 1596.4 110.274442065894 33.039005104508
"7984" 1596.6 108.202652773831 28.8586224561439
"7985" 1596.8 105.932411412182 24.2451631227711
"7986" 1597 104.281581798985 22.2876487284581
"7987" 1597.2 105.153469698182 22.0944185013378
"7988" 1597.4 107.018072465493 22.1483792028405
"7989" 1597.6 107.938059047674 23.6365194501652
"7990" 1597.8 108.659248342928 25.3681374271211
"7991" 1598 110.722442585839 27.452911393935
"7992" 1598.2 113.166562115084 29.5468351636836
"7993" 1598.4 113.589952738517 31.3022144450722
"7994" 1598.6 115.068060140721 32.8379130809469
"7995" 1598.8 115.436365813775 34.0987758048711
"7996" 1599 116.98444965247 35.7508860531131
"7997" 1599.2 117.614064291344 36.392944614914
"7998" 1599.4 117.900575464358 37.051279624856
"7999" 1599.6 118.168204282663 37.1508791554
"8000" 1599.8 117.939153231166 36.9999362702793
"8001" 1600 118.284593184046 37.2935936764008
"8002" 1600.2 118.882858339178 38.6669443984336
"8003" 1600.4 119.70110951063 41.1792047343129
"8004" 1600.6 120.120239707772 43.7381795156211
"8005" 1600.8 120.250225606295 46.3476342575211
"8006" 1601 120.678014101146 48.9321077878863
"8007" 1601.2 121.029005040772 52.0874610125586
"8008" 1601.4 121.173271537385 55.6248300712611
"8009" 1601.6 121.323157589878 59.199570264
"8010" 1601.8 121.475273731084 61.9743409970274
"8011" 1602 121.772855898992 65.6117863323402
"8012" 1602.2 122.346444307749 66.3642725803378
"8013" 1602.4 121.953538255332 65.2624671100825
"8014" 1602.6 121.360932903381 65.0458121666977
"8015" 1602.8 121.030990375371 65.036849094435
"8016" 1603 120.539803608324 65.1344672283382
"8017" 1603.2 119.572546315115 65.2524701724527
"8018" 1603.4 117.6566644226 66.6156583153105
"8019" 1603.6 115.190999173865 68.6418448911019
"8020" 1603.8 112.703349533321 71.2245124971358
"8021" 1604 110.684411389052 73.7038622685396
"8022" 1604.2 108.846200977942 76.181499322963
"8023" 1604.4 108.193801163445 79.6889950998371
"8024" 1604.6 107.74005075483 83.8675874600854
"8025" 1604.8 106.081838919031 87.7401746216844
"8026" 1605 103.75029274949 91.0805259109545
"8027" 1605.2 100.175717421797 95.8712141545075
"8028" 1605.4 97.461223569979 99.8485377547802
"8029" 1605.6 94.6159840564123 104.215701029152
"8030" 1605.8 91.5588671369849 107.824480133936
"8031" 1606 87.493312910383 109.488814159512
"8032" 1606.2 82.6755919318237 111.771165189079
"8033" 1606.4 77.9863595841004 113.960646982401
"8034" 1606.6 73.1401508566085 115.708925998029
"8035" 1606.8 67.8241684995101 116.651223639253
"8036" 1607 62.4519083283451 117.540275357277
"8037" 1607.2 57.3506822007954 118.491917572011
"8038" 1607.4 51.9860145825674 119.086118497768
"8039" 1607.6 47.1939695517477 117.85219259768
"8040" 1607.8 42.4689426248467 115.59991238052
"8041" 1608 37.7334120409863 113.431476660565
"8042" 1608.2 33.4286740350245 110.580230187208
"8043" 1608.4 28.0553616778762 107.632566958023
"8044" 1608.6 24.3231735556276 104.768737771981
"8045" 1608.8 19.6976134231779 100.771318137559
"8046" 1609 16.6923214737308 97.2619610212635
"8047" 1609.2 13.2636939622725 93.4040595871997
"8048" 1609.4 9.78788618997064 89.9058499197396
"8049" 1609.6 6.66334430564961 86.5519638952204
"8050" 1609.8 6.33789605527975 81.9423362178506
"8051" 1610 4.85567570784267 77.1707119449166
"8052" 1610.2 3.13846329288811 72.0898875831439
"8053" 1610.4 2.52983877183951 67.2194670176815
"8054" 1610.6 1.85607380612662 62.1472416244385
"8055" 1610.8 1.00079938458129 57.5334143027689
"8056" 1611 0.663727875485742 52.7092320026304
"8057" 1611.2 0.963690710269243 47.9635103241184
"8058" 1611.4 2.67565052125825 45.7165630721953
"8059" 1611.6 4.55664058105515 41.8670770550338
"8060" 1611.8 7.21926153240607 37.5541974780223
"8061" 1612 10.5074289395358 34.2935112333711
"8062" 1612.2 13.7115519305371 30.436342023082
"8063" 1612.4 17.7834526771268 26.9776552490416
"8064" 1612.6 21.4258903511154 24.9730707244746
"8065" 1612.8 24.3690508045813 23.7423916528257
"8066" 1613 27.7045029579176 21.547970440558
"8067" 1613.2 31.3912642356589 18.985613201719
"8068" 1613.4 35.0316909489506 16.5832869886898
"8069" 1613.6 38.9230757671898 13.0010566150413
"8070" 1613.8 42.4573166291154 9.79536633811839
"8071" 1614 46.7856628543319 10.0780603203093
"8072" 1614.2 51.4447799922784 10.6543235650233
"8073" 1614.4 56.4232335556697 11.255463366045
"8074" 1614.6 61.3794737714524 10.9952770460902
"8075" 1614.8 67.0188404620516 10.4114897466903
"8076" 1615 72.4908306700472 10.509234125212
"8077" 1615.2 78.4330460155985 11.3191067474161
"8078" 1615.4 84.1528273540813 12.6955818906439
"8079" 1615.6 88.8480647287174 14.1085879404834
"8080" 1615.8 92.0845587188487 16.6461539573045
"8081" 1616 94.7268456658436 20.154025772719
"8082" 1616.2 97.0308386027487 23.1416623612711
"8083" 1616.4 100.371214279148 25.8382245636615
"8084" 1616.6 104.029118476661 28.6717551257651
"8085" 1616.8 107.648108799732 32.2964372644988
"8086" 1617 108.654932398147 36.1662859925626
"8087" 1617.2 108.599628257028 40.2329418026211
"8088" 1617.4 110.62701568381 42.2920127281817
"8089" 1617.6 114.407824080985 41.926293354795
"8090" 1617.8 114.414044556075 40.8986190326977
"8091" 1618 113.261443288244 40.6758078577582
"8092" 1618.2 111.269359108435 41.4075693341052
"8093" 1618.4 108.889318829019 42.7655493377905
"8094" 1618.6 105.928895355834 45.2798349912461
"8095" 1618.8 103.363929372732 47.912561307403
"8096" 1619 101.676557138418 50.3955740384318
"8097" 1619.2 101.007768798115 52.657271533855
"8098" 1619.4 101.258949278355 55.7313418838929
"8099" 1619.6 101.665541801049 59.2023362655045
"8100" 1619.8 101.329565640956 63.2718003169669
"8101" 1620 102.134302782341 67.3231526221776
"8102" 1620.2 103.299967071084 71.8368790529336
"8103" 1620.4 105.477800984947 76.5162518254027
"8104" 1620.6 106.232099487984 81.5735613133602
"8105" 1620.8 106.834558286174 86.7346166259005
"8106" 1621 108.203498152351 90.1410064809442
"8107" 1621.2 109.61800623889 89.6151243620808
"8108" 1621.4 110.720551076126 88.3495261576429
"8109" 1621.6 111.088277759786 87.3367864736552
"8110" 1621.8 111.079568917309 86.7590047440808
"8111" 1622 112.470918135349 85.6746612084456
"8112" 1622.2 113.999798414424 83.3461226804243
"8113" 1622.4 115.963725927381 80.4623810158286
"8114" 1622.6 118.193819481335 77.5014081089511
"8115" 1622.8 118.17125426261 75.1598450740515
"8116" 1623 118.777031373158 71.7365764962329
"8117" 1623.2 120.272844875298 67.4210035508904
"8118" 1623.4 121.416571597238 63.6588190126875
"8119" 1623.6 121.086262944899 62.1185941097629
"8120" 1623.8 121.179626061894 59.8714973051922
"8121" 1624 121.134486731209 56.1322781420274
"8122" 1624.2 121.160389039808 53.6643364947118
"8123" 1624.4 120.601257383061 54.5883295861755
"8124" 1624.6 119.458768311947 53.7407976211015
"8125" 1624.8 118.4507009118 51.9340010281429
"8126" 1625 117.399047661535 48.2558320638873
"8127" 1625.2 116.430814735315 44.3029122582711
"8128" 1625.4 114.759506461242 39.9387888132553
"8129" 1625.6 114.488025676478 35.4405243067338
"8130" 1625.8 115.059502570084 33.0447953928866
"8131" 1626 115.359560485632 34.1218090275969
"8132" 1626.2 114.663590721678 34.1880295429336
"8133" 1626.4 113.263974411621 34.8028192771404
"8134" 1626.6 110.482130780456 34.2645080844456
"8135" 1626.8 107.391223766392 32.917933312903
"8136" 1627 103.776847580649 30.9166218709734
"8137" 1627.2 100.180321556137 29.5727820545689
"8138" 1627.4 96.4789743416312 27.1354468510343
"8139" 1627.6 92.7199964755025 23.4092665307582
"8140" 1627.8 90.0424559680522 19.3173318584132
"8141" 1628 88.3779805160312 14.5124913910027
"8142" 1628.2 87.8156918212692 10.9081402152613
"8143" 1628.4 86.4798225498101 10.4701938646659
"8144" 1628.6 84.6325937623937 8.46797976714433
"8145" 1628.8 81.6050388312063 5.3821846869772
"8146" 1629 77.6204256694389 3.50240347995937
"8147" 1629.2 73.6305640233954 2.45426867362114
"8148" 1629.4 68.9744813610303 1.23820807224347
"8149" 1629.6 64.3789620088297 1.03746907647317
"8150" 1629.8 60.3817282052053 1.94554971714642
"8151" 1630 55.3905988682739 2.48039171890772
"8152" 1630.2 50.2117251527558 2.82951728022507
"8153" 1630.4 45.5648840986522 4.34525217668693
"8154" 1630.6 41.405343798868 6.60494391510309
"8155" 1630.8 37.9411120107111 9.16021103590305
"8156" 1631 34.2164673594108 11.8679563195189
"8157" 1631.2 30.3159860000284 14.7776345945668
"8158" 1631.4 26.3752334889468 16.4741255063599
"8159" 1631.6 22.2214052930728 15.9345179635094
"8160" 1631.8 22.338983138082 15.6378571830711
"8161" 1632 22.8318801448854 14.7888107148111
"8162" 1632.2 24.1174810262243 13.5165906639058
"8163" 1632.4 24.9002788873233 13.4433238690246
"8164" 1632.6 26.3209240696206 13.2497858756764
"8165" 1632.8 27.6264434267631 12.673452864678
"8166" 1633 29.1934271058907 12.3781173922925
"8167" 1633.2 32.192595820182 11.1719246894711
"8168" 1633.4 35.7454355268154 9.38468620123781
"8169" 1633.6 39.5890260468341 7.75269512405863
"8170" 1633.8 43.5640308465312 5.55364690445034
"8171" 1634 48.2159214433297 4.06580369926909
"8172" 1634.2 52.9640764150809 2.83142867019872
"8173" 1634.4 57.9078025585131 2.16216553087114
"8174" 1634.6 63.0454090592537 0.790730917392412
"8175" 1634.8 67.5118484629396 1.84331301607443
"8176" 1635 72.5236108096099 2.57945573479971
"8177" 1635.2 77.1724200272803 2.95516031703093
"8178" 1635.4 80.2778683448896 5.14601483853243
"8179" 1635.6 83.7494268575785 8.09237179035008
"8180" 1635.8 87.4784903755196 10.8838267434775
"8181" 1636 91.2427748472458 12.7583128685994
"8182" 1636.2 95.0401157029958 13.2747850920124
"8183" 1636.4 97.6626468818821 15.4604315704378
"8184" 1636.6 98.5903163558943 18.9934560931185
"8185" 1636.8 100.584795071696 22.328798991984
"8186" 1637 102.791432433072 26.2331578450233
"8187" 1637.2 105.124433878019 29.2932079725324
"8188" 1637.4 107.947050626599 32.9952750433711
"8189" 1637.6 110.631115377042 37.0690035511501
"8190" 1637.8 113.285935916267 41.2646461687651
"8191" 1638 115.119596183415 45.9386898576711
"8192" 1638.2 115.744130656945 50.8833124187754
"8193" 1638.4 118.379535584726 55.4684267744764
"8194" 1638.6 119.771255936034 58.265839900963
"8195" 1638.8 119.60008465854 57.2408194038863
"8196" 1639 119.677703446505 56.4621924138111
"8197" 1639.2 118.815004098753 56.9470194322832
"8198" 1639.4 117.396589570572 57.6532958956103
"8199" 1639.6 114.982354071901 59.0964461164017
"8200" 1639.8 112.690556120291 62.6726866692062
"8201" 1640 109.932178567591 65.9794719459355
"8202" 1640.2 107.337653736631 69.3930969520984
"8203" 1640.4 104.063406820052 72.6502411080238
"8204" 1640.6 100.584795071696 75.8328814546937
"8205" 1640.8 97.4514768529244 79.6821823435284
"8206" 1641 94.7081568468837 83.6850654034077
"8207" 1641.2 92.5411635914397 89.2720595066414
"8208" 1641.4 90.4186770918545 94.4018468303711
"8209" 1641.6 87.6949467770245 99.4826711921439
"8210" 1641.8 85.3721366848029 104.860762136059
"8211" 1642 82.7195720346371 110.003259131067
"8212" 1642.2 79.4401145285936 113.214982575023
"8213" 1642.4 75.9461658259415 114.270505042545
"8214" 1642.6 72.2941709784197 114.976068189284
"8215" 1642.8 67.6534846046354 116.477055005131
"8216" 1643 62.4879507049508 117.364194023877
"8217" 1643.2 57.1547168643259 117.056068345871
"8218" 1643.4 51.7059512466754 116.627650403171
"8219" 1643.6 46.1390333241935 115.540783292856
"8220" 1643.8 40.7076042715482 113.757192057102
"8221" 1644 36.0207982555364 111.388242453213
"8222" 1644.2 31.7425406076487 108.414142774438
"8223" 1644.4 26.4978631025018 106.221697232962
"8224" 1644.6 22.8366403442487 101.732553849904
"8225" 1644.8 21.1476968818297 98.3769224026092
"8226" 1645 19.6039588844713 93.6053019137949
"8227" 1645.2 17.3813852976538 88.9093091034481
"8228" 1645.4 16.3212256520354 84.1509738741312
"8229" 1645.6 14.1101539831424 79.9510745370874
"8230" 1645.8 11.4280450549396 76.6944758520415
"8231" 1646 8.47382062888205 76.3001068878045
"8232" 1646.2 5.49145224515885 77.1099052300885
"8233" 1646.4 5.44784844269039 78.1917452029837
"8234" 1646.6 5.52631536535068 79.4217285344653
"8235" 1646.8 5.92398858607834 81.0925217417785
"8236" 1647 6.23652692811538 83.4842139941931
"8237" 1647.2 7.25311187689504 85.7366703622017
"8238" 1647.4 7.66661523116225 86.8477349998086
"8239" 1647.6 8.49386822174803 89.3519729974324
"8240" 1647.8 9.11481155423732 92.1346831424687
"8241" 1648 11.0492739467582 93.7504104564604
"8242" 1648.2 13.4516395840645 97.1105396267949
"8243" 1648.4 15.6415268823376 100.178997875871
"8244" 1648.6 18.5360165921754 103.229852922371
"8245" 1648.8 22.5319875849954 107.062246155251
"8246" 1649 26.0327742024868 109.283342814028
"8247" 1649.2 27.9251852773029 111.859066597777
"8248" 1649.4 28.9062036363535 112.818254497085
"8249" 1649.6 30.7396158452361 114.47750267194
"8250" 1649.8 32.8164149535308 114.770174008248
"8251" 1650 35.2485651304608 116.797601322589
"8252" 1650.2 36.8838543651499 116.364421823957
"8253" 1650.4 40.0179991563259 115.843242431529
"8254" 1650.6 44.4417633766868 116.3049459788
"8255" 1650.8 48.2655124530719 117.04760158811
"8256" 1651 51.6659015494167 119.256845448782
"8257" 1651.2 53.5698812113102 120.695344730436
"8258" 1651.4 53.8366390597241 119.418293761154
"8259" 1651.6 55.5504104394389 117.989652900151
"8260" 1651.8 58.7177249088654 115.985023489121
"8261" 1652 61.9131562583426 114.335673420462
"8262" 1652.2 65.9515733263801 112.685976229827
"8263" 1652.4 70.3044829046154 111.446431647468
"8264" 1652.6 74.7055035887154 110.162434176971
"8265" 1652.8 80.0009642409602 109.41438153094
"8266" 1653 84.8557133080692 108.592567030294
"8267" 1653.2 89.2657217811769 106.812984806771
"8268" 1653.4 94.1988106314587 105.043508256461
"8269" 1653.6 99.4537607020258 103.212413928774
"8270" 1653.8 103.735819170345 100.645661154979
"8271" 1654 105.123658348634 98.4792701234082
"8272" 1654.2 106.921616477739 94.8356104515006
"8273" 1654.4 109.638748456574 91.5411452022888
"8274" 1654.6 111.787657906011 87.6193175261037
"8275" 1654.8 113.106444927877 83.1765295920643
"8276" 1655 115.279202867951 78.88563335483
"8277" 1655.2 116.492915930383 74.2684787827732
"8278" 1655.4 117.879194762941 69.5871909595559
"8279" 1655.6 119.183075458115 64.5343004841836
"8280" 1655.8 120.927580338428 59.1263353552149
"8281" 1656 120.026259787703 56.0597124271546
"8282" 1656.2 118.522287824329 52.4148462764835
"8283" 1656.4 116.176192927728 48.1343841622421
"8284" 1656.6 113.822616351019 45.4583424673711
"8285" 1656.8 112.113332727789 42.9042038761755
"8286" 1657 110.024090469324 39.9857776049096
"8287" 1657.2 107.58914299921 39.1639467924869
"8288" 1657.4 104.292030138349 36.6469096033286
"8289" 1657.6 101.805055153931 33.620403991382
"8290" 1657.8 101.746764783192 29.4315453701624
"8291" 1658 101.661816903963 25.18285118608
"8292" 1658.2 99.371420545445 21.6078890339426
"8293" 1658.4 97.4044085823828 17.0979200237316
"8294" 1658.6 93.8112128515487 15.1358725229378
"8295" 1658.8 90.2540456909487 14.9930665420378
"8296" 1659 85.5922610065348 13.6557436710486
"8297" 1659.2 80.9492903164412 11.5904235242026
"8298" 1659.4 76.8249098347198 8.7339512553052
"8299" 1659.6 71.9908088492856 7.22528667187114
"8300" 1659.8 67.5077506867962 4.77244893416901
"8301" 1660 66.1064364556058 3.54778300289037
"8302" 1660.2 67.5132750961154 2.30868075802828
"8303" 1660.4 68.4602238464683 3.30384970972408
"8304" 1660.6 69.7631184133854 3.79794313027114
"8305" 1660.8 72.3301328773628 3.53735902079381
"8306" 1661 75.7590419271457 3.7613564740075
"8307" 1661.2 79.1564781436045 4.55402459831678
"8308" 1661.4 82.2034198604865 5.11531826616495
"8309" 1661.6 85.6177688730245 6.22013713688629
"8310" 1661.8 89.1215465265793 7.71312903398969
"8311" 1662 92.7195556482733 9.51906503493956
"8312" 1662.2 96.3067872259048 11.1097460087922
"8313" 1662.4 96.1108218894354 11.2835730018111
"8314" 1662.6 96.5689059101792 12.2345448220094
"8315" 1662.8 97.9315134783328 12.9445815393385
"8316" 1663 99.9145172696943 13.5777613342027
"8317" 1663.2 99.8448224847575 13.9139361791922
"8318" 1663.4 100.325147833696 13.5677986388228
"8319" 1663.6 99.8184169337283 14.3048617660486
"8320" 1663.8 100.941445862322 16.1323158363059
"8321" 1664 103.166633473621 18.5221295633936
"8322" 1664.2 105.239113031336 21.2100076767083
"8323" 1664.4 106.356501900915 24.4269161893711
"8324" 1664.6 106.710950572325 28.1434946774874
"8325" 1664.8 107.439682443789 31.5672152343711
"8326" 1665 108.650789091158 34.9688702726371
"8327" 1665.2 109.073231949042 38.647385445308
"8328" 1665.4 108.718721113445 42.8105112930415
"8329" 1665.6 106.847009400528 46.2358730550777
"8330" 1665.8 104.82133760624 49.2637972993086
"8331" 1666 104.836896364703 52.7150812531237
"8332" 1666.2 106.501204181868 54.9354666543711
"8333" 1666.4 108.421995679205 56.3180881967211
"8334" 1666.6 111.68084389954 58.251870012462
"8335" 1666.8 114.842176974271 60.2746205386818
"8336" 1667 115.90849524295 59.741461404342
"8337" 1667.2 116.72903093197 58.7772374379828
"8338" 1667.4 117.882242795735 56.7620849737011
"8339" 1667.6 118.488137262292 54.1832533325182
"8340" 1667.8 119.45532693097 52.8822367965944
"8341" 1668 119.366576150356 52.6885194024481
"8342" 1668.2 119.160165407704 52.2511724144594
"8343" 1668.4 119.52386245799 50.1794283044673
"8344" 1668.6 119.179101265697 47.7223074150344
"8345" 1668.8 119.407924612672 46.523699175866
"8346" 1669 119.91664192664 44.4575662199342
"8347" 1669.2 119.838260077368 44.627228644801
"8348" 1669.4 119.560744167934 43.4952519861287
"8349" 1669.6 119.299088053818 40.6452008480626
"8350" 1669.8 118.30375465726 38.168143986
"8351" 1670 117.129129149094 34.4083026438554
"8352" 1670.2 115.288366888115 31.770417420632
"8353" 1670.4 113.456569890357 28.0491378227887
"8354" 1670.6 112.189351466825 25.6665223578873
"8355" 1670.8 109.726890564502 25.3398693810486
"8356" 1671 106.066702080438 22.5298162085002
"8357" 1671.2 103.721082435215 18.6800573216378
"8358" 1671.4 102.029784522158 15.0312770398286
"8359" 1671.6 98.9427618583966 12.6819356579649
"8360" 1671.8 95.421209874126 11.691771606403
"8361" 1672 90.6123133272417 9.55186258079219
"8362" 1672.2 87.7246274243926 6.90715453620282
"8363" 1672.4 85.2175074814583 4.81242198159971
"8364" 1672.6 82.5299731058454 4.20688753012114
"8365" 1672.8 79.7636527613281 4.40783791910518
"8366" 1673 75.3068800947928 3.75983361630662
"8367" 1673.2 70.9004913372972 1.90055126834084
"8368" 1673.4 68.9375899930289 0.877660685188444
"8369" 1673.6 66.4016603584279 0.539370293371134
"8370" 1673.8 62.2788972662218 1.30864429106263
"8371" 1674 57.5277889483996 1.36477519732903
"8372" 1674.2 51.7656701114154 1.92415556270447
"8373" 1674.4 46.4656208657404 3.11961472099613
"8374" 1674.6 41.3176019107364 5.00120309373955
"8375" 1674.8 36.8497738600509 7.83043225075824
"8376" 1675 32.3576291782745 10.801337267962
"8377" 1675.2 28.0092041920186 14.099656690855
"8378" 1675.4 23.5369994282631 17.4179160317689
"8379" 1675.6 19.8380476264231 21.1242603873382
"8380" 1675.8 16.6371691320926 24.9948945224961
"8381" 1676 14.5035095237225 29.2211169767283
"8382" 1676.2 11.7319179213901 33.5787680122832
"8383" 1676.4 9.70826177169603 37.9788268695002
"8384" 1676.6 10.2521057640809 41.8546178709918
"8385" 1676.8 11.1286608636032 45.9396397865906
"8386" 1677 12.6737362612277 49.7892000495172
"8387" 1677.2 13.3830825330672 54.2503733396482
"8388" 1677.4 13.8489118603881 58.6025623858647
"8389" 1677.6 15.089864457969 63.0241114040175
"8390" 1677.8 16.4357949958029 67.6565585211336
"8391" 1678 16.5393293319554 72.1293067547312
"8392" 1678.2 14.8323133072562 75.9394654072303
"8393" 1678.4 12.0170943846417 79.2210244349369
"8394" 1678.6 9.51457330786536 82.7177211203711
"8395" 1678.8 10.7089506026654 84.9961256338211
"8396" 1679 13.7055728792928 87.7389636745969
"8397" 1679.2 16.7864041773785 91.7370462298448
"8398" 1679.4 20.1301507691731 95.9797031228327
"8399" 1679.6 23.5114439724702 98.7258109148066
"8400" 1679.8 27.6885817316754 102.084808602791
"8401" 1680 32.3185107710831 107.06174361221
"8402" 1680.2 35.8363120601154 110.503221176846
"8403" 1680.4 39.4052813678972 114.177524648226
"8404" 1680.6 43.4459734199615 117.610315334679
"8405" 1680.8 46.572160900898 117.781387260719
"8406" 1681 50.6199766737404 116.201396187454
"8407" 1681.2 55.642050641086 115.498184917871
"8408" 1681.4 61.1766460734963 115.031438097181
"8409" 1681.6 66.1431365940538 115.740855221079
"8410" 1681.8 71.094243253532 115.498184917871
"8411" 1682 76.6936595825439 115.853654350847
"8412" 1682.2 81.9561527098654 114.529917092829
"8413" 1682.4 87.2178276211007 111.844031877195
"8414" 1682.6 92.0908424191291 109.370687941645
"8415" 1682.8 97.3896409816371 106.289174726632
"8416" 1683 102.587289495949 102.596962779746
"8417" 1683.2 106.015251245258 98.922490706264
"8418" 1683.4 107.361489445645 94.2766052214535
"8419" 1683.6 109.422555810128 89.2136517149687
"8420" 1683.8 110.446426727634 84.3429204989637
"8421" 1684 110.365636404871 80.0427507381851
"8422" 1684.2 110.678915097027 75.2778291084481
"8423" 1684.4 112.767746510228 70.6324550145846
"8424" 1684.6 115.275803312083 65.8657778024357
"8425" 1684.8 118.083631684709 60.6233639618086
"8426" 1685 120.434103059388 58.1456506878257
"8427" 1685.2 119.648649815908 58.624248104578
"8428" 1685.4 117.564607674582 58.7695908688378
"8429" 1685.6 115.03859753417 58.1782348767842
"8430" 1685.8 112.172600032115 55.7814141072099
"8431" 1686 108.97569341424 54.3390894045899
"8432" 1686.2 105.332518106053 52.8582887503711
"8433" 1686.4 101.717741714522 50.2496454060899
"8434" 1686.6 98.1596795070638 46.6240782627217
"8435" 1686.8 95.4889402598092 42.3491992654017
"8436" 1687 93.9710524278494 37.6661631227116
"8437" 1687.2 92.0373755110831 32.9952750433711
"8438" 1687.4 90.1269267306779 28.0416925809024
"8439" 1687.6 87.2545791603029 22.7067532376211
"8440" 1687.8 83.9772704147517 17.6800220504317
"8441" 1688 80.5053047124239 12.8146078005201
"8442" 1688.2 76.0534114242458 10.5527224718929
"8443" 1688.4 72.4716997701799 11.2016584860808
"8444" 1688.6 67.5826127108086 12.0494143324393
"8445" 1688.8 61.5457160760821 12.0850174764378
"8446" 1689 55.3267884256371 12.2460740240668
"8447" 1689.2 49.5421853648794 12.5050236265959
"8448" 1689.4 44.2865168339019 13.9447529743824
"8449" 1689.6 41.3626985362838 17.6487567131606
"8450" 1689.8 39.3725304094676 22.0428824586439
"8451" 1690 38.8208441708219 27.0078661801429
"8452" 1690.2 37.9784017736154 32.4774901443363
"8453" 1690.4 37.2127374751949 37.7500650892461
"8454" 1690.6 37.0751608499345 42.7790039475839
"8455" 1690.8 35.9850986796435 48.2181883903824
"8456" 1691 35.9433095483022 53.7328148871514
"8457" 1691.2 36.3062171158436 59.3635809633059
"8458" 1691.4 36.7334078543289 65.0267003200116
"8459" 1691.6 36.7841808928142 70.9788505107928
"8460" 1691.8 37.2822226167279 76.4342579607711
"8461" 1692 38.0689126065802 82.1874556343148
"8462" 1692.2 38.5306842183777 88.3916517474859
"8463" 1692.4 37.5929051090337 93.9302426633915
"8464" 1692.6 37.0902182338715 99.9051017040785
"8465" 1692.8 37.2437181115472 104.451375155689
"8466" 1693 37.8768006804849 109.850857491371
"8467" 1693.2 37.0228395546968 115.03172563565
"8468" 1693.4 38.5767706357335 114.659052253244
"8469" 1693.6 41.6783749151154 114.049840168402
"8470" 1693.8 45.5801647734245 113.795135079535
"8471" 1694 50.1328884416846 114.56645079074
"8472" 1694.2 54.9142019760201 115.204536255847
"8473" 1694.4 59.855536198244 115.776378387157
"8474" 1694.6 65.0021153800297 115.498184917871
"8475" 1694.8 70.2690764630699 115.415569887598
"8476" 1695 75.0876718671466 113.903788597027
"8477" 1695.2 80.3165699354257 112.886044170061
"8478" 1695.4 85.4906539435416 111.459819064551
"8479" 1695.6 90.1529641169512 109.566020595953
"8480" 1695.8 93.3277744227011 106.384566864071
"8481" 1696 96.1803274577615 102.750504175294
"8482" 1696.2 99.8584479357918 98.9055809071506
"8483" 1696.4 103.604241178115 94.1509714585198
"8484" 1696.6 106.350010719965 89.8466605987086
"8485" 1696.8 107.89737395815 86.0662751552677
"8486" 1697 110.66285345161 83.2530612122026
"8487" 1697.2 112.380612876195 79.3880403467007
"8488" 1697.4 111.719726942581 75.8083873510339
"8489" 1697.6 111.423291970278 71.5345452445559
"8490" 1697.8 113.655102003922 66.498144462726
"8491" 1698 117.046769965264 62.7017469117771
"8492" 1698.2 119.305030978994 61.048978894553
"8493" 1698.4 119.368537770973 62.6729543467711
"8494" 1698.6 118.809183435395 64.4930814851511
"8495" 1698.8 117.682587735357 65.0453101634448
"8496" 1699 116.596988967635 65.2019184448911
"8497" 1699.2 115.967953791656 65.2167024406875
"8498" 1699.4 114.919612566062 64.8379703589456
"8499" 1699.6 114.24835130294 65.160146625503
"8500" 1699.8 112.729585236212 65.0449575016615
"8501" 1700 110.369791632188 63.660416883866
"8502" 1700.2 107.946262811601 60.9973298940147
"8503" 1700.4 105.307684421358 57.7994543704923
"8504" 1700.6 102.006206115373 55.2968313670515
"8505" 1700.8 98.4969532388989 52.1690190206289
"8506" 1701 95.2186951753603 48.6363716712589
"8507" 1701.2 92.6278635845993 44.687776470726
"8508" 1701.4 91.3561941230841 39.7420462432774
"8509" 1701.6 91.1746766235348 35.570808129984
"8510" 1701.8 90.4617634813487 32.1211293421045
"8511" 1702 89.2393958459983 28.0412609864243
"8512" 1702.2 87.7454747196466 23.0678251779649
"8513" 1702.4 85.9969128512404 18.7795887628711
"8514" 1702.6 83.1694511065835 15.0727101097222
"8515" 1702.8 79.7431898982378 12.9322269846466
"8516" 1703 77.9724314109966 10.2003041587573
"8517" 1703.2 78.1285196763487 6.6324254784378
"8518" 1703.4 79.3607272945348 7.30694991608082
"8519" 1703.6 80.6656122498576 7.81752328431959
"8520" 1703.8 81.670673221146 8.08768642665685
"8521" 1704 83.9227284530183 7.84352439147793
"8522" 1704.2 86.1763656449795 7.66958595048764
"8523" 1704.4 87.7551618136664 8.83483460130991
"8524" 1704.6 90.7084283574487 9.04478436240144
"8525" 1704.8 92.3731734038092 9.86812463008542
"8526" 1705 95.1421016487518 11.3545629171098
"8527" 1705.2 98.4783021569541 12.9521834132421
"8528" 1705.4 99.0590761252906 13.8242078417629
"8529" 1705.6 100.390036632984 15.7743859779975
"8530" 1705.8 103.514363288038 18.423643785503
"8531" 1706 105.702358375502 21.8765102548228
"8532" 1706.2 106.633962147104 25.5621180671386
"8533" 1706.4 108.387430140647 28.9382869496211
"8534" 1706.6 110.015852813244 32.6769977838873
"8535" 1706.8 110.893542331286 36.4488783624507
"8536" 1707 111.850134913954 40.2109555445647
"8537" 1707.2 111.506730502406 43.8083261484679
"8538" 1707.4 111.126717618374 47.4873835238768
"8539" 1707.6 111.905897162648 51.7900661462081
"8540" 1707.8 112.541785948647 56.7854532251211
"8541" 1708 114.806547271208 60.3800283254227
"8542" 1708.2 117.723543256631 63.7988791879166
"8543" 1708.4 119.362232052335 65.6303363875911
"8544" 1708.6 118.864080280001 66.6900680432568
"8545" 1708.8 119.830908170749 68.6402134442523
"8546" 1709 119.120925853275 69.9300946488711
"8547" 1709.2 118.869892707126 72.566049469701
"8548" 1709.4 117.534998779021 76.1226812751711
"8549" 1709.6 115.633070979943 79.5168974105436
"8550" 1709.8 114.851817136313 83.6878316799316
"8551" 1710 115.059764428572 86.2455368540668
"8552" 1710.2 115.377267844605 85.712131115132
"8553" 1710.4 115.575120156456 84.6508090736129
"8554" 1710.6 115.425096018764 83.5615746438711
"8555" 1710.8 115.58989271289 83.0569376732421
"8556" 1711 115.481008387277 83.7437464963389
"8557" 1711.2 115.175853084982 83.5615746438711
"8558" 1711.4 115.511501233272 84.4703399768711
"8559" 1711.6 115.075563223981 84.2341145258041
"8560" 1711.8 114.771989796812 83.8613359214498
"8561" 1712 114.470906078368 83.1656839375799
"8562" 1712.2 113.596332387149 82.1378422888378
"8563" 1712.4 112.437771679435 80.1640629125945
"8564" 1712.6 112.33192901907 77.1131764774052
"8565" 1712.8 112.579190487225 73.6685868861184
"8566" 1713 113.257255429567 70.1667086641453
"8567" 1713.2 115.249026397509 66.9028438967348
"8568" 1713.4 117.85307391453 63.4623924384775
"8569" 1713.6 118.177989375535 59.7263769813389
"8570" 1713.8 116.589456344467 56.6688259629975
"8571" 1714 115.474815702637 52.138734436552
"8572" 1714.2 115.003921880194 47.5355203713711
"8573" 1714.4 114.444513364615 42.8142680937378
"8574" 1714.6 112.545319454406 37.9327604240486
"8575" 1714.8 110.560996485908 33.7966001399573
"8576" 1715 109.146711066192 28.9307971254481
"8577" 1715.2 108.121300086621 24.6450734048041
"8578" 1715.4 108.076874245599 23.3757636613389
[truncated: 20,058 more chars]
