# Supplementary material for: Adaptive switch to sexually dimorphic movements by partner-seeking termites
Source: Sci Adv. 2019 Jun 19;5(6):eaau6108. doi: 10.1126/sciadv.aau6108 (PMC6584256; doi:10.1126/sciadv.aau6108)
Supplement: Data file S1 [file aau6108_Data_file_S1.zip › Dataset/CfExperimetns/170627_174_F_07_set1_before-position_5FPS.txt]

"time" "x" "y"
"1" 0 52.5132969714148 52.0537194611199
"2" 0.2 59.9630530101782 56.1527110800736
"3" 0.4 68.0995635752926 62.0057719915465
"4" 0.6 76.9553278307778 66.1262130520675
"5" 0.8 86.1765670152672 70.9211556886761
"6" 1 95.1796757275281 76.6850743107307
"7" 1.2 104.460290848741 84.0999390382021
"8" 1.4 111.191547142664 91.6867526515809
"9" 1.6 109.629631314377 89.7782471010543
"10" 1.8 108.27754782786 90.50806237741
"11" 2 104.639781837131 91.8165762705809
"12" 2.2 106.490600610567 92.4790096085552
"13" 2.4 106.945696593655 93.2065925282256
"14" 2.6 107.12905138023 95.562774488543
"15" 2.8 105.241931224444 97.923563746467
"16" 3 103.366050506942 99.9464545479584
"17" 3.2 98.8123311643562 102.114230690222
"18" 3.4 92.536006972732 104.536443923392
"19" 3.6 86.4748829778104 108.053293109311
"20" 3.8 80.3778851040146 112.550294570874
"21" 4 72.6647593312921 116.651785962203
"22" 4.2 63.4340980476055 118.773285672171
"23" 4.4 53.7136997266117 117.498505985782
"24" 4.6 43.8413016334991 114.334511086481
"25" 4.8 34.4728204263603 110.653442455735
"26" 5 25.5600066106471 106.135113683028
"27" 5.2 19.0529246210919 99.7393808152005
"28" 5.4 13.3553068400295 91.9247626197475
"29" 5.6 9.22581470185459 83.7503004279407
"30" 5.8 6.58803480671823 73.0929615227589
"31" 6 4.0530002170881 64.1236627896991
"32" 6.2 0.665163710831467 55.6492719556857
"33" 6.4 4.05204843102503 49.2821295834407
"34" 6.6 9.1560555819049 40.7742567337475
"35" 6.8 15.9195143929357 33.4123622011441
"36" 7 23.0964279395557 26.8605811879738
"37" 7.2 32.0185190204282 22.6836176513562
"38" 7.4 40.1169728186999 19.5932510686388
"39" 7.6 48.692563694954 15.6858423619975
"40" 7.8 57.259171638303 10.8512791186581
"41" 8 66.1750799763566 7.21485122224752
"42" 8.2 74.735678974572 4.8068324827314
"43" 8.4 83.098096426578 6.0806778474673
"44" 8.6 89.6704740520105 12.008657408939
"45" 8.8 95.8266513681415 18.2458018491538
"46" 9 101.688458231864 24.5982338063475
"47" 9.2 105.940225911808 29.5100706892883
"48" 9.4 110.989751131377 35.6175259306265
"49" 9.6 115.634703562756 44.3621715935844
"50" 9.8 119.17683851484 53.4060948624475
"51" 10 119.294495302314 60.7147458262798
"52" 10.2 116.205886075313 68.24768834849
"53" 10.4 114.012957903076 75.9343740836393
"54" 10.6 113.98185141682 83.1830678348849
"55" 10.8 112.547854972991 90.8045104235378
"56" 11 107.127321755212 95.9828698826268
"57" 11.2 100.036382429213 100.773843974572
"58" 11.4 92.4891354799929 106.069204231284
"59" 11.6 86.6043258236148 110.666860201723
"60" 11.8 79.0564778169838 116.062898291957
"61" 12 72.0155872106496 118.80065589384
"62" 12.2 62.6501631174901 119.472335928324
"63" 12.4 53.0419183722393 119.261064524377
"64" 12.6 45.1843273385804 118.806718510508
"65" 12.8 38.9051378757549 116.416915655662
"66" 13 34.6269859739228 110.619363755748
"67" 13.2 28.5674685570978 103.803623758248
"68" 13.4 23.6679251760378 97.3384075320475
"69" 13.6 19.363339670333 89.733303360994
"70" 13.8 15.4605721485015 82.2529030042475
"71" 14 10.3135844434925 74.5728110170896
"72" 14.2 5.00448170859776 67.0744720965317
"73" 14.4 1.35165503926091 60.1746883877844
"74" 14.6 4.48985504811237 57.5222329309217
"75" 14.8 8.34965117927031 53.4420460184783
"76" 15 13.3218482325311 48.3299913595475
"77" 15.2 19.2252480437543 42.9488023519975
"78" 15.4 25.5499160911238 37.8306472855519
"79" 15.6 32.2956890354791 34.3793735231157
"80" 15.8 40.0978998536365 30.8636891736346
"81" 16 48.0967099275074 27.6934801548282
"82" 16.2 55.5971648187655 24.1212367029895
"83" 16.4 60.8538157925857 20.6968373529445
"84" 16.6 66.5917467775529 15.3818166419924
"85" 16.8 72.8571780131213 9.64713490762988
"86" 17 78.7170471944314 5.39474979151485
"87" 17.2 78.6136361098623 8.40839094531205
"88" 17.4 77.4982856118773 10.6138696106112
"89" 17.6 73.1626847162926 11.7359252942269
"90" 17.8 67.1286240442523 12.8444754279748
"91" 18 59.6413162152651 14.9661679523236
"92" 18.2 51.9788549214752 17.4792928406024
"93" 18.4 44.8505959701728 20.5826269911538
"94" 18.6 38.290446222579 23.8850152994663
"95" 18.8 31.0331186748747 25.8366940662805
"96" 19 23.4337558232665 28.8913386071538
"97" 19.2 15.790774600882 31.7105182809317
"98" 19.4 9.02100350408499 33.9557545315879
"99" 19.6 9.83083541771855 33.486781407802
"100" 19.8 9.89883214489778 32.8809806985475
"101" 20 10.6740047860881 32.1074832008282
"102" 20.2 14.4457632877434 28.0811757239106
"103" 20.4 19.1803456879888 22.0016155571127
"104" 20.6 24.8360062824786 16.1726809332475
"105" 20.8 31.6840820888738 11.1010930344867
"106" 21 38.3350730916102 6.33448480590377
"107" 21.2 45.8663333157672 5.08468408600262
"108" 21.4 54.7423961316914 4.65428750282199
"109" 21.6 63.7265268348847 4.19645208049752
"110" 21.8 69.7250964242523 2.83232056873238
"111" 22 71.1208886606382 3.32428595923688
"112" 22.2 71.5726799804988 6.00628701650525
"113" 22.4 72.7189077593736 11.4478880114596
"114" 22.6 75.225265828079 17.98209762306
"115" 22.8 79.7122946597665 23.7065078233413
"116" 23 85.3562142162678 27.7633336375675
"117" 23.2 91.5876222925075 31.2615357479895
"118" 23.4 99.0625403498739 34.4524109389649
"119" 23.6 106.81057405143 36.9855266282373
"120" 23.8 114.819684548318 39.8641931645575
"121" 24 116.753919814977 42.9067804963738
"122" 24.2 115.665852318939 47.1186805492258
"123" 24.4 115.077321614153 54.8978101233443
"124" 24.6 114.085433631646 63.5110932795203
"125" 24.8 113.332223809971 72.2882778805944
"126" 25 111.936951088423 80.5043411358413
"127" 25.2 110.196326805417 88.6692942606932
"128" 25.4 107.980576299398 96.0096246081652
"129" 25.6 104.084881727228 96.6403179959564
"130" 25.8 96.7845873968378 97.9355961794475
"131" 26 88.1047580710717 99.9676025776585
"132" 26.2 80.5649027365214 101.328433969682
"133" 26.4 73.3238195662451 102.61471272109
"134" 26.6 65.7271988106491 103.698361364464
"135" 26.8 57.9114660722032 106.477288560356
"136" 27 50.7273743182281 110.020367437703
"137" 27.2 43.4462539377208 113.540395183248
"138" 27.4 37.5945937322653 116.919181319299
"139" 27.6 37.7102969251728 114.495815879326
"140" 27.8 38.2221353149464 110.693047431396
"141" 28 37.6081293940231 104.577079967219
"142" 28.2 36.6639101259277 97.9767350924813
"143" 28.4 34.1563753550478 92.6832058675896
"144" 28.6 31.0002365199685 87.3841023844792
"145" 28.8 27.4949988069685 80.8580907074305
"146" 29 24.0516564625136 74.3801254352054
"147" 29.2 20.5780050223659 67.5474276157021
"148" 29.4 16.5884577696549 60.1914475733025
"149" 29.6 12.0733777631478 53.1957805996675
"150" 29.8 8.84284130354244 46.5762676211837
"151" 30 5.17766389549677 41.8399447906844
"152" 30.2 5.5061871781526 41.4296566167637
"153" 30.4 9.590274613228 40.1387248314336
"154" 30.6 14.7517557185056 36.6614736576745
"155" 30.8 20.6375793439551 32.3641659995397
"156" 31 26.4643259292978 27.5393032272149
"157" 31.2 32.5646248960043 22.5608496638236
"158" 31.4 38.5503524172658 17.6932745983433
"159" 31.6 44.4448971607978 12.4767647798413
"160" 31.8 50.5790631585478 6.86189325809127
"161" 32 54.1379655853423 2.76100132289109
"162" 32.2 57.1405057924571 4.21464165348928
"163" 32.4 64.9050995151978 4.52317485498086
"164" 32.6 73.6035770418773 5.72335487214525
"165" 32.8 82.0840789544893 7.22728114321561
"166" 33 90.4502880411662 9.15400612078436
"167" 33.2 96.6408248208504 13.9875444408159
"168" 33.4 101.093091670345 19.3745413471107
"169" 33.6 105.45781023212 25.8885130648604
"170" 33.8 109.40504524234 31.8633845019603
"171" 34 114.013479874328 38.2362049822975
"172" 34.2 116.981594857907 44.0719051945842
"173" 34.4 118.288295427532 51.8134076557369
"174" 34.6 117.684550178545 58.9119828724581
"175" 34.8 116.013701936055 66.7730431664555
"176" 35 113.209536644024 74.7985145584411
"177" 35.2 110.931899904664 83.0404996261809
"178" 35.4 108.308844593155 90.8119887426047
"179" 35.6 104.901465524057 98.538894173624
"180" 35.8 100.807580935538 104.52005780384
"181" 36 95.5029037182603 106.583472000085
"182" 36.2 88.0673413503109 109.051231094669
"183" 36.4 80.7435810331978 111.156833538408
"184" 36.6 72.7941753744889 112.818728595277
"185" 36.8 65.0219407722978 113.012559679682
"186" 37 58.6499017511269 114.482027255235
"187" 37.2 51.1665150345228 117.026159353398
"188" 37.4 43.2061634628394 119.193131927206
"189" 37.6 40.5379079781897 115.682484896748
"190" 37.8 38.1538609567561 109.937789755998
"191" 38 35.885680815178 103.381239871079
"192" 38.2 34.0206091056006 96.6505252015151
"193" 38.4 32.3645565096939 90.1468534478579
"194" 38.6 29.3658838139478 82.981538065885
"195" 38.8 26.5792902184122 76.4468153689704
"196" 39 24.1482173222446 68.6228041115773
"197" 39.2 19.610895203701 61.2801067477314
"198" 39.4 14.9080568137675 53.9592221603688
"199" 39.6 10.0247610553278 47.8132933559275
"200" 39.8 6.17840194828263 45.4223356988536
"201" 40 5.13673952045401 47.8983278263725
"202" 40.2 0.771679288265842 52.6130659046837
"203" 40.4 3.18288427862909 54.5613686575487
"204" 40.6 7.29505718632902 55.8987083472475
"205" 40.8 12.9174279891008 60.4622052575506
"206" 41 16.8617055772644 66.5702098290475
"207" 41.2 18.5552520802195 73.701749690115
"208" 41.4 18.5057964434951 81.1323201876159
"209" 41.6 16.3188843796992 88.8556225564869
"210" 41.8 13.5377333304175 95.152982328825
"211" 42 14.8761146840814 97.2000581828445
"212" 42.2 19.3681669147578 100.184141260528
"213" 42.4 25.7812986800814 104.756955408218
"214" 42.6 33.0492683819089 110.100069279748
"215" 42.8 39.3589691678113 114.493019846991
"216" 43 46.1582272904951 117.112252911261
"217" 43.2 54.0806946599089 118.656407428285
"218" 43.4 62.1759880642195 120.860570326862
"219" 43.6 66.7324546712843 118.97719782218
"220" 43.8 72.4660270857578 115.098278611248
"221" 44 79.5135022431728 112.393619882081
"222" 44.2 86.5492932748778 108.700570666928
"223" 44.4 89.8777544933394 103.408743583789
"224" 44.6 93.1882567778394 97.5396341414975
"225" 44.8 95.0726921597714 91.3866778831028
"226" 45 95.963821425041 84.5721844139502
"227" 45.2 94.2322550472978 79.4435802721661
"228" 45.4 93.3994503424361 72.8158307848113
"229" 45.6 91.6175490129438 66.1737372487756
"230" 45.8 88.7338429484742 59.5070412871005
"231" 46 85.3611886460255 53.7932520311881
"232" 46.2 81.229608206829 47.3262925051538
"233" 46.4 78.981798156533 46.3604906924828
"234" 46.6 77.6415602074448 45.7571926983064
"235" 46.8 72.0189196834512 41.0795350457525
"236" 47 66.5283846531468 35.9805808397287
"237" 47.2 61.0867426577582 29.7887363398515
"238" 47.4 56.9167875491958 21.9466809200339
"239" 47.6 55.2698959803566 14.2291449899828
"240" 47.8 54.9910791083386 6.96845129230874
"241" 48 57.8400981692178 2.33478138403752
"242" 48.2 61.052333960567 4.14616326104972
"243" 48.4 67.6272958209662 5.058412582437
"244" 48.6 74.8582436385311 7.07204524134753
"245" 48.8 82.5245898898967 9.17076530630247
"246" 49 90.6864474533603 11.4138338992788
"247" 49.2 96.4820707425212 15.513895121939
"248" 49.4 103.237686751931 20.5174447157809
"249" 49.6 109.664535860488 26.2507412535568
"250" 49.8 112.040188487574 30.2350648551411
"251" 50 111.435222952623 36.9190306045774
"252" 50.2 113.471721978192 44.6237237395506
"253" 50.4 115.277734397458 52.0240755946187
"254" 50.6 118.688271032555 59.4078801093081
"255" 50.8 118.092815134854 64.1913743474161
"256" 51 115.1126620134 68.5644595845843
"257" 51.2 112.570531782213 75.4219708811198
"258" 51.4 110.255594109743 82.6070957039106
"259" 51.6 108.686649272411 90.5783660549572
"260" 51.8 107.39459969182 95.8150453845543
"261" 52 103.77887305388 95.2306828941652
"262" 52.2 97.5832218364211 96.5098967998839
"263" 52.4 90.9788751551578 98.2160151964875
"264" 52.6 83.9954872518248 100.114176856126
"265" 52.8 76.9683101926778 102.619632352968
"266" 53 71.7044407397714 106.883518298471
"267" 53.2 65.3570668585536 111.203570041248
"268" 53.4 59.7136820918919 116.230035101589
"269" 53.6 54.1145184380391 120.541917256213
"270" 53.8 50.8302959027237 118.565050066766
"271" 54 44.9486128025178 116.168025231808
"272" 54.2 37.4683756043824 113.798045134801
"273" 54.4 30.3356662478778 111.468410224008
"274" 54.6 24.3402117938132 106.913398754909
"275" 54.8 18.5991783448811 100.785224616498
"276" 55 13.7524299022144 94.1101268729142
"277" 55.2 9.49418913001464 86.3947456923439
"278" 55.4 6.01710593679776 78.7020130296212
"279" 55.6 4.30906506995439 71.3367700283319
"280" 55.8 5.76673181444061 63.2754718411404
"281" 56 7.8562738726311 55.4789453124809
"282" 56.2 11.4303132413933 48.7000616083149
"283" 56.4 15.3512782736629 42.1840828883936
"284" 56.6 18.6844080784929 35.2282550586622
"285" 56.8 20.5824308275591 28.4808451754862
"286" 57 21.9145981907069 20.784369944543
"287" 57.2 21.637818803572 17.2238334612798
"288" 57.4 25.753315178728 15.5114862225266
"289" 57.6 31.291714709482 11.3186441470581
"290" 57.8 38.2730823135378 7.33169247934752
"291" 58 46.5788728981103 4.43987136612252
"292" 58.2 54.5656731851557 3.01676535311068
"293" 58.4 62.7650596483135 2.83227915768963
"294" 58.6 71.1763917105165 3.32825662843502
"295" 58.8 78.0411083374782 4.05491756803103
"296" 59 82.5460354079591 7.9225993387314
"297" 59.2 89.3437935174266 12.0972900069073
"298" 59.4 96.1976775679318 15.7952555666702
"299" 59.6 103.148651688404 19.7483548650667
"300" 59.8 108.95912182761 23.5117723948413
"301" 60 107.493523733171 24.7752789834673
"302" 60.2 106.071731492393 29.2308948353599
"303" 60.4 106.062432328673 36.0194666878725
"304" 60.6 106.42756125711 42.2875132927163
"305" 60.8 108.804614638945 48.7775412039949
"306" 61 112.561230480808 54.1818572225128
"307" 61.2 116.420171319043 60.8426037156965
"308" 61.4 118.84639442383 68.1105042506024
"309" 61.6 116.066468193808 72.2763553033394
"310" 61.8 111.174237326798 77.4671944385844
"311" 62 105.416842049406 82.3319260766823
"312" 62.2 98.6438539522052 86.5274658668772
"313" 62.4 92.0759164000051 90.718352891967
"314" 62.6 84.9178318893043 93.2474461146242
"315" 62.8 78.3459437749293 95.0302802426686
"316" 63 71.1166333723788 97.0352518379502
"317" 63.2 64.0061586722843 97.2826184633421
"318" 63.4 57.678365271232 95.8758419716817
"319" 63.6 50.3388894633978 94.0460805542075
"320" 63.8 42.7409621614228 92.6442018417059
"321" 64 34.4825571977853 91.3016092485475
"322" 64.2 26.6744352074162 91.5916625446817
"323" 64.4 17.1347285820705 88.8519892999099
"324" 64.6 8.94277392211919 87.2835682404975
"325" 64.8 9.27892436417276 86.6669060502475
"326" 65 11.7854851161491 84.2511341129097
"327" 65.2 16.7600104090478 80.8804818891046
"328" 65.4 22.3839393925885 76.2236526055731
"329" 65.6 27.5721541447644 71.3390641003142
"330" 65.8 32.1158412144752 64.6597087004088
"331" 66 35.8779649399736 57.9059812256321
"332" 66.2 40.335168221829 51.6672697654663
"333" 66.4 46.1673095316889 45.9884103027921
"334" 66.6 51.7137215886078 40.9508168555875
"335" 66.8 58.2652115107069 36.0120903458839
"336" 67 63.506059103386 32.7595574313652
"337" 67.2 66.3373984627773 33.1981212535332
"338" 67.4 70.0264522212249 36.8411052474417
"339" 67.6 73.7538773862378 39.2488292104975
"340" 67.8 73.3313215822101 39.0631278998145
"341" 68 72.6166224837977 39.2945324233087
"342" 68.2 71.4661166188667 38.7351305801441
"343" 68.4 68.9064001092188 39.7377176283633
"344" 68.6 64.575426203919 41.5709016685203
"345" 68.8 58.5799354355554 43.7621669952778
"346" 69 50.6738344004178 46.9759310133775
"347" 69.2 45.9452172860336 51.2287323166154
"348" 69.4 43.7798822961243 56.6697016764108
"349" 69.6 42.2759960477217 63.4129558600193
"350" 69.8 42.2713985072171 70.6650980438282
"351" 70 44.6658735335637 76.1760527531837
"352" 70.2 46.0652882572052 81.2672051562846
"353" 70.4 46.0213268200835 87.5975896565852
"354" 70.6 41.8581615522228 90.6492455630725
"355" 70.8 35.4172872545853 91.803052976935
"356" 71 28.4669754594274 88.5709857955808
"357" 71.2 21.6765203941081 83.3138753388337
"358" 71.4 15.2010800163784 78.9905610945379
"359" 71.6 8.51215361445401 73.3924410074975
"360" 71.8 3.21853699526168 66.0048748118764
"361" 72 2.31937113355639 59.3144125299027
"362" 72.2 2.99870679504776 50.613032430819
"363" 72.4 4.09188067776368 42.5814605209634
"364" 72.6 4.43205012342568 38.7212320611894
"365" 72.8 9.79580191109563 40.1292819457369
"366" 73 17.2609602432325 42.0894264392693
"367" 73.2 25.1405626232023 42.6785795944722
"368" 73.4 32.6364140894399 43.8579093261002
"369" 73.6 39.5831351023284 46.7938335167679
"370" 73.8 45.5657505842433 51.410153124
"371" 74 49.8092090978778 56.5724929298575
"372" 74.2 51.2490213608083 62.8599874544686
"373" 74.4 52.5453768334512 70.1780210548812
"374" 74.6 52.516344921384 77.1853051867303
"375" 74.8 52.9042041748378 84.8078318261675
"376" 75 52.343085441041 93.07738583168
"377" 75.2 52.012013583332 100.052966053165
"378" 75.4 52.4956475598238 103.090436864261
"379" 75.6 50.3680997776728 103.030091361706
"380" 75.8 45.2895723527725 103.956454094539
"381" 76 38.9017702706004 104.577440855708
"382" 76.2 30.9432407847978 102.792081393539
"383" 76.4 23.3801377914329 99.7931265550854
"384" 76.6 15.8222979177572 95.9563123016664
"385" 76.8 9.78363422474712 89.7432328194627
"386" 77 5.92794995748452 81.5052440900066
"387" 77.2 3.06325393146068 73.153580135461
"388" 77.4 1.71964909421823 64.2147963052362
"389" 77.6 0.701713899786409 56.0845921653612
"390" 77.8 1.47327927179778 49.0699859878475
"391" 78 5.45886437509776 42.5831324918142
"392" 78.2 8.27885235937609 33.942875336368
"393" 78.4 11.0153152682978 27.1341218308142
"394" 78.6 14.2473527281274 26.6027960816981
"395" 78.8 20.4316709527871 23.8626587055028
"396" 79 26.9283763121063 20.3781375274496
"397" 79.2 34.5701881406103 15.6331015167788
"398" 79.4 40.9979476032671 9.93319883641079
"399" 79.6 45.3284190123255 4.30824464130308
"400" 79.8 49.5599477493978 4.36556442630016
"401" 80 56.949843171572 2.94323537127979
"402" 80.2 65.8115822351165 3.07618837918159
"403" 80.4 74.5147804500188 4.14418099179489
"404" 80.6 83.1829668342078 5.79717730276752
"405" 80.8 87.0595000975478 7.21485122224752
"406" 81 87.898334666705 9.87288944218567
"407" 81.2 91.9351718294814 15.8666681170332
"408" 81.4 97.0712926101662 20.7479385796896
"409" 81.6 102.858620199149 25.1968035560773
"410" 81.8 109.168876743947 28.3954365518645
"411" 82 111.293128430514 30.3453204348159
"412" 82.2 111.690882341185 35.1256045764414
"413" 82.4 113.609455106356 41.8121624035423
"414" 82.6 116.16433268211 48.8760619569663
"415" 82.8 119.092179849608 55.6728152501875
"416" 83 119.817343112949 63.3301270227324
"417" 83.2 118.426184684138 69.8456597364175
"418" 83.4 118.540316578754 76.3035945509432
"419" 83.6 115.851944598892 81.0723194689663
"420" 83.8 111.999746208483 86.6203388825627
"421" 84 106.748063316517 91.3527272985288
"422" 84.2 102.078042969232 94.4921955060238
"423" 84.4 96.7735523892228 96.4426245609475
"424" 84.6 90.9911105866471 98.3296908913708
"425" 84.8 85.9596055476866 101.183109967322
"426" 85 85.117036428332 105.5429045717
"427" 85.2 84.6652529702208 111.75282381394
"428" 85.4 83.9930181339459 113.449037821729
"429" 85.6 80.543177249502 114.176713766515
"430" 85.8 80.2391235422264 114.602588429611
"431" 86 77.1477834298709 116.019709663174
"432" 86.2 72.2943017745564 119.006417210799
"433" 86.4 67.8960480001592 119.476306437525
"434" 86.6 62.1363157863432 121.020005959725
"435" 86.8 59.234803294567 120.136433671671
"436" 87 52.6459918294688 119.838548910261
"437" 87.2 45.5250296708778 120.099084415128
"438" 87.4 43.4110006287616 119.931471174019
"439" 87.6 39.3622135566608 118.619521975905
"440" 87.8 32.4371016061676 116.0586177107
"441" 88 26.1788918080717 112.409329132782
"442" 88.2 21.5479232618252 109.138840977426
"443" 88.4 16.7568981990032 105.53756935448
"444" 88.6 14.0359374172224 102.501830756768
"445" 88.8 13.8888056522203 99.8321181178532
"446" 89 13.6800714998497 96.6565806291436
"447" 89.2 12.8662291506121 90.1943992407904
"448" 89.4 10.2014210414901 83.5511391942475
"449" 89.6 5.73012741058723 77.8648646820475
"450" 89.8 1.98001017176553 73.3830183254733
"451" 90 3.77115732809777 69.3008332820142
"452" 90.2 4.80392660062535 62.3093091199372
"453" 90.4 5.36646050510364 54.4416291410593
"454" 90.6 3.93446177515566 46.7153955085107
"455" 90.8 3.68460824876444 42.3883970633142
"456" 91 7.6900602998205 39.4170098078384
"457" 91.2 12.4674435010449 33.8301518095958
"458" 91.4 16.7939415821955 26.6352844099293
"459" 91.6 21.0286674468195 19.3138480625301
"460" 91.8 25.5979519820937 12.1388756286047
"461" 92 28.8359984637662 11.3842392387633
"462" 92.2 34.2710528851644 11.8192622427809
"463" 92.4 42.2293358387428 11.3064351705113
"464" 92.6 49.9160353900835 9.76995124014862
"465" 92.8 57.6282762773139 7.61269779660237
"466" 93 65.3664726842593 6.09351754604972
"467" 93.2 73.8091260356431 5.08279941743309
"468" 93.4 82.0623156893556 5.64056902132121
"469" 93.6 89.862878870329 9.24740225721627
"470" 93.8 95.4307813443545 15.0042683622475
"471" 94 98.8820601767876 21.5895051994822
"472" 94.2 101.176392030622 29.3590513773904
"473" 94.4 103.295566448735 34.1370242123725
"474" 94.6 106.211495272653 40.6210113278145
"475" 94.8 108.26697507101 46.4176501111869
"476" 95 110.950580795055 53.0065980229901
"477" 95.2 115.659053255889 57.1497359485203
"478" 95.4 119.198806682345 60.0726601732098
"479" 95.6 117.722483603831 59.3953862611926
"480" 95.8 116.192731598766 59.1605267746225
"481" 96 112.739757438268 59.6483199313063
"482" 96.2 106.858264360451 62.2733129863087
"483" 96.4 100.7022403044 65.0155057549822
"484" 96.6 93.7188616448887 67.7952727065203
"485" 96.8 87.034912290919 71.10380796649
"486" 97 81.6141941189814 75.4517350456149
"487" 97.2 76.4351302339499 80.2914374563127
"488" 97.4 71.8705277095448 86.6856757301029
"489" 97.6 69.68837863302 92.7493830145068
"490" 97.8 69.4846276754228 98.8216423791225
"491" 98 69.9979434321267 105.838096524419
"492" 98.2 68.9903330179464 113.577237021072
"493" 98.4 66.7872597654391 120.08943231128
"494" 98.6 65.9090688354644 118.651599146099
"495" 98.8 64.3048561944095 115.776416103436
"496" 99 58.7462670298378 112.044827092368
"497" 99.2 52.5361120644471 108.932499719261
"498" 99.4 46.0135992237144 106.107992995498
"499" 99.6 38.7528901771095 103.333223892001
"500" 99.8 31.0241697940445 100.783960100728
"501" 100 23.2369107609578 97.6188265490875
"502" 100.2 15.5891012299901 94.9456583695552
"503" 100.4 8.73401709587005 90.5240752605367
"504" 100.6 6.18687528472083 83.7109221099398
"505" 100.8 5.70158524251928 75.7124219457665
"506" 101 6.06578979392277 66.8083181484407
"507" 101.2 7.64074418481075 58.0635593445982
"508" 101.4 9.49100691417708 49.5910711344544
"509" 101.6 10.6509239740591 41.5015640538271
"510" 101.8 12.9346394537409 33.0881083815884
"511" 102 15.719638165578 24.582683504731
"512" 102.2 19.4284502300151 19.0429118141823
"513" 102.4 26.0898347206439 17.8033226532146
"514" 102.6 34.6874719782296 16.548874374668
"515" 102.8 42.8826862788311 14.9523389146475
"516" 103 50.4249830212609 12.3189692955633
"517" 103.2 57.0992836022714 9.62957053564753
"518" 103.4 61.9310337582339 8.08080238302412
"519" 103.6 62.7487027089916 8.24416705860467
"520" 103.8 66.5361080836957 7.91430908788017
"521" 104 73.6945519264038 6.23920705521723
"522" 104.2 80.4365863576801 5.00784969924752
"523" 104.4 82.5300611016637 7.20682089529907
"524" 104.6 87.954154167613 12.1255707235519
"525" 104.8 94.5512896854786 16.9847691031624
"526" 105 101.059679170508 21.1462237771375
"527" 105.2 106.216950657809 24.9146083213453
"528" 105.4 111.91260915986 28.7980278809975
"529" 105.6 112.537385326298 33.46356418881
"530" 105.8 112.807502210991 39.9597182209895
"531" 106 113.82104947743 48.0457041285536
"532" 106.2 115.187837000514 56.0913939291317
"533" 106.4 117.381429110235 64.2114769513413
"534" 106.6 119.069136157235 70.7756836870288
"535" 106.8 117.454967357577 74.8228923042159
"536" 107 114.624441114352 81.4344497540301
"537" 107.2 110.659130709475 89.0330462029895
"538" 107.4 105.829831677964 96.9878837607475
"539" 107.6 99.8026499588348 103.616100753025
"540" 107.8 93.7249812767607 109.251407474062
"541" 108 88.1412266444686 112.49523288345
"542" 108.2 80.2908440182062 113.655590788839
"543" 108.4 71.3925712189406 115.948033208338
"544" 108.6 62.6087004621522 118.031635065868
"545" 108.8 54.6382895905564 120.882144671523
"546" 109 48.5301261067328 120.303025518429
"547" 109.2 42.723400404743 116.816218555823
"548" 109.4 35.2490574816311 112.247568310706
"549" 109.6 26.9626195257536 108.568914243895
"550" 109.8 18.4801733607978 104.957611482692
"551" 110 14.9589299961402 100.634504730056
"552" 110.2 13.3183131292907 94.3685551097968
"553" 110.4 10.2003114379089 86.315901450729
"554" 110.6 5.80938814639778 78.6091867643142
"555" 110.8 1.2014610695165 71.5302834724663
"556" 111 3.93992803279777 66.441281545351
"557" 111.2 6.08835060576118 59.5226871751865
"558" 111.4 7.44516574579775 51.0859613286047
"559" 111.6 9.01471871258429 42.542921206079
"560" 111.8 9.5351833483802 34.2081775420168
"561" 112 11.2926657270705 29.109309512918
"562" 112.2 16.4515009847758 28.1606795096981
"563" 112.4 23.7778145877333 25.8550101954411
"564" 112.6 30.9651211700225 24.2159105418543
"565" 112.8 37.1531372269644 22.5729853499475
"566" 113 43.6645443205043 21.0410666457475
"567" 113.2 51.7177820294573 19.6696320322688
"568" 113.4 59.5256326576957 18.2154158362883
"569" 113.6 66.5957209699712 15.020165131921
"570" 113.8 73.2875920790255 11.313935588495
"571" 114 79.2678772164482 8.72357813431548
"572" 114.2 85.3854035912494 8.11942869657011
"573" 114.4 89.275924302572 11.8759379302153
"574" 114.6 94.5104485165835 16.7012485248904
"575" 114.8 100.359246581893 21.7031671026475
"576" 115 106.641459480436 23.8709453194816
"577" 115.2 110.904922372489 27.5087688561411
"578" 115.4 114.19161154524 32.7477406685212
"579" 115.6 116.788418297383 40.1499984806837
"580" 115.8 118.124794159413 47.9081359294563
"581" 116 118.823952963743 55.6447056144214
"582" 116.2 120.041583909404 63.6094445060354
"583" 116.4 117.676873302004 68.2090421018358
"584" 116.6 114.074552219351 72.7246780310454
"585" 116.8 109.197879892872 77.1165834397688
"586" 117 104.068557913531 82.8500916516475
"587" 117.2 98.532471509586 88.6646624461534
"588" 117.4 94.0856024406496 94.9660011018771
"589" 117.6 89.7960219295512 101.023975587056
"590" 117.8 87.9545997864425 108.318410929524
"591" 118 87.1428328259599 112.340403894112
"592" 118.2 86.1353609149293 110.685983770761
"593" 118.4 85.6007387570275 108.035171988356
"594" 118.6 82.7720750800728 103.993490801035
"595" 118.8 78.9749606608675 99.5556741784103
"596" 119 75.0389412285539 95.2400145488451
"597" 119.2 68.8241500137603 91.71542203411
"598" 119.4 62.1054913548801 88.3759958109652
"599" 119.6 55.3516084934919 85.3976892574358
"600" 119.8 48.1392257971238 82.9203657410627
"601" 120 42.1828617123521 79.8723329471497
"602" 120.2 37.7903897223784 73.7515498890862
"603" 120.4 36.0019858487528 66.7207468793936
"604" 120.6 33.8123427646978 58.8846515842475
"605" 120.8 30.970779128222 52.5272283023081
"606" 121 28.9999434878915 46.170050898435
"607" 121.2 27.886634058975 38.6584604114374
"608" 121.4 30.3702261905909 32.4364467203855
"609" 121.6 34.9028611642978 26.4157644723475
"610" 121.8 38.7575177667339 20.2869847736837
"611" 122 43.3512742833521 13.023047046204
"612" 122.2 47.7667757418081 6.18696937284546
"613" 122.4 49.9479060982152 4.07639674350966
"614" 122.6 48.3175357155678 4.67550123460753
"615" 122.8 46.3254850131692 4.59612336470467
"616" 123 44.9155077796728 5.28622149768022
"617" 123.2 46.174605966886 6.06553035992399
"618" 123.4 46.4505396012671 6.98832225440058
"619" 123.6 46.9708132261238 8.05729361945404
"620" 123.8 48.0285996984681 9.86410902975302
"621" 124 51.8406555851204 12.1984030483766
"622" 124.2 57.6479592130978 14.5412307878142
"623" 124.4 62.6704581249268 16.2857531175379
"624" 124.6 65.7489530386978 17.9079899738809
"625" 124.8 70.3812220441415 18.7732103013413
"626" 125 76.3870318441169 20.8546178312262
"627" 125.2 82.9531790285778 23.7323102676175
"628" 125.4 89.2875812287875 27.0216526406084
"629" 125.6 95.9727029395165 31.74340123706
"630" 125.8 102.523884608166 36.8925305256475
"631" 126 108.924421631574 42.3293779570879
"632" 126.2 115.037473504313 47.9991378335506
"633" 126.4 119.037653929628 55.1236613418175
"634" 126.6 118.848402886665 62.5276613010843
"635" 126.8 116.732311015235 70.4673525919038
"636" 127 114.654615197862 79.0059314269177
"637" 127.2 111.773101117669 87.2573941237637
"638" 127.4 107.82813824354 95.1263805786346
"639" 127.6 102.812344951207 101.51841523585
"640" 127.8 95.3657151054901 106.175401413055
"641" 128 87.6138469506778 109.806667900808
"642" 128.2 78.716578203568 113.045661932464
"643" 128.4 70.0016038725121 115.639491360585
"644" 128.6 61.1713722327578 116.531531365008
"645" 128.8 52.4554952813163 116.112826152322
"646" 129 43.7809890332535 116.429381540235
"647" 129.2 35.0429340163767 116.932891332379
"648" 129.4 30.7382561232188 113.443027468998
"649" 129.6 28.9899854262069 107.45638831102
"650" 129.8 26.0532178024644 100.244292870664
"651" 130 23.5538207411761 93.0247546347881
"652" 130.2 23.4555264213471 87.3800217039095
"653" 130.4 25.1812061880854 83.4551052843023
"654" 130.6 28.9666761855228 77.1832906822975
"655" 130.8 32.7636888354944 71.1974736963711
"656" 131 38.0754258536103 65.46508627231
"657" 131.2 42.9887312074782 60.1467513029795
"658" 131.4 48.6840357403896 55.374114948023
"659" 131.6 54.6855384734017 50.241740553
"660" 131.8 61.4755090263458 45.9821811420937
"661" 132 68.7631079467497 42.1623708138245
"662" 132.2 75.821080723075 38.9046680819109
"663" 132.4 82.4613660275701 36.6873834999802
"664" 132.6 88.8741386532235 33.6294588504653
"665" 132.8 95.6382448410678 31.1789930534575
"666" 133 101.763349680104 30.3843930213292
"667" 133.2 109.468354973138 29.8002662196775
"668" 133.4 111.500890303636 31.0605185314733
"669" 133.6 110.464990397735 34.9902728661949
"670" 133.8 110.260173070573 41.0630480494822
"671" 134 109.443701869406 47.2299704063919
"672" 134.2 108.783549193936 53.8809178434284
"673" 134.4 107.908361911329 60.450648988435
"674" 134.6 106.999596578329 67.73699960481
"675" 134.8 106.555620968243 75.5373529735845
"676" 135 104.333875608453 82.7005706559716
"677" 135.2 100.115188300872 89.2633784302475
"678" 135.4 94.4516405300383 94.5006932878804
"679" 135.6 87.598605320603 98.2953930663904
"680" 135.8 79.4990526965375 101.205372972508
"681" 136 71.1346100019666 103.292759387377
"682" 136.2 62.5905298507406 102.206793244548
"683" 136.4 53.7833057000991 97.1452726687133
"684" 136.6 45.0326121927572 94.0352736151124
"685" 136.8 36.8602018815285 90.7114111037091
"686" 137 29.5957611531081 86.2640051636958
"687" 137.2 22.8199914816549 80.6365276160387
"688" 137.4 16.4679072662978 74.90975455456
"689" 137.6 9.5779823436549 69.4626270711353
"690" 137.8 4.03193894723464 63.0264031573932
"691" 138 3.51210019745685 59.9704491249748
"692" 138.2 7.04777881446851 56.791641531589
"693" 138.4 10.4830384303978 50.8572244760809
"694" 138.6 15.3378516736387 46.1796401430203
"695" 138.8 22.0027208896644 40.1987053561809
"696" 139 29.1740487003403 36.9306489499496
"697" 139.2 36.765018699329 35.2080690691225
"698" 139.4 45.1257806093829 35.0247277348433
"699" 139.6 53.6514415945135 36.1463863575001
"700" 139.8 61.4517912497978 38.607825091685
"701" 140 69.2493223659853 41.7317059238725
"702" 140.2 75.9933749656225 45.4673136412063
"703" 140.4 82.04764108648 49.816411131855
"704" 140.6 87.2257538137161 54.8574699336353
"705" 140.8 92.1815717594202 60.7035069810536
"706" 141 96.4117938816632 66.2271758819206
"707" 141.2 99.9868856690937 73.0473486325026
"708" 141.4 103.14932618024 80.2995104113871
"709" 141.6 104.745677181257 89.2740697871063
"710" 141.8 104.055836241629 97.2717751685608
"711" 142 101.562296304682 103.139526014901
"712" 142.2 95.1755838113302 105.154126600053
"713" 142.4 87.3786498275894 106.340593646206
"714" 142.6 79.8447433887095 105.791070631468
"715" 142.8 72.3060318003674 103.700093530437
"716" 143 65.4282406169459 98.4808553792475
"717" 143.2 60.4834597857272 91.1343658805416
"718" 143.4 55.9875297130112 83.0347621029442
"719" 143.6 53.4817499442326 74.9785469613671
"720" 143.8 51.8863334663648 66.5669976982681
"721" 144 51.094300646454 57.1685456205913
"722" 144.2 49.5702806496855 48.4033814462067
"723" 144.4 48.2445801952411 39.9143425563506
"724" 144.6 48.8174671369042 31.3951908121624
"725" 144.8 50.3766320000555 22.448381443464
"726" 145 52.3255764488077 14.4836885038812
"727" 145.2 56.7739531071204 7.74670927427979
"728" 145.4 62.9034553531614 4.00860123785359
"729" 145.6 67.7360658070165 6.82132337715377
"730" 145.8 74.2319016170399 10.5438021262896
"731" 146 79.3687754026039 17.6073643962781
"732" 146.2 82.3128240278603 26.7857617864975
"733" 146.4 82.3533939087978 34.3774321253919
"734" 146.6 82.9797594107771 41.8978333126187
"735" 146.8 83.0872389972504 49.8721592968265
"736" 147 81.0513393770625 58.0446164024828
"737" 147.2 76.9319595793578 66.1729495549075
"738" 147.4 71.9092162333284 72.6260842361557
"739" 147.6 65.3902447348956 78.3144495191497
"740" 147.8 58.1821097939524 82.3746962962991
"741" 148 50.2362971400905 87.0231293950646
"742" 148.2 41.7877280238627 89.0138473184034
"743" 148.4 34.3005781723547 89.3291119082222
"744" 148.6 25.9256422114991 89.75232452778
"745" 148.8 17.2874188612353 88.940442177985
"746" 149 9.21438994891405 87.5907671528987
"747" 149.2 9.13287279279776 90.5561291152193
"748" 149.4 9.72530733584002 88.3015865486419
"749" 149.6 10.6446346719425 88.9371111772344
"750" 149.8 13.7416112672978 90.5566214041321
"751" 150 17.985440110014 94.3668501555313
"752" 150.2 22.1423620161709 99.2171684422326
"753" 150.4 25.0832023517824 104.372850395401
"754" 150.6 28.0222093572978 110.11777250052
"755" 150.8 30.8883857345161 115.043423560966
"756" 151 32.2355759012069 113.640713434293
"757" 151.2 36.0853849982325 112.247803498421
"758" 151.4 41.5004974818778 114.412809902928
"759" 151.6 46.3783417723335 117.625202623926
"760" 151.8 49.4199237031906 119.841477262569
"761" 152 52.3969848595448 119.22760817944
"762" 152.2 56.9258153324103 120.064032037998
"763" 152.4 60.2200500841636 120.550870609248
"764" 152.6 63.5626271290941 119.637296994062
"765" 152.8 68.3661010320941 120.334497910914
"766" 153 70.9977375962677 118.59413148432
"767" 153.2 74.058591966262 117.782845589855
"768" 153.4 78.0188123708919 117.911632801812
"769" 153.6 79.55497367702 116.627312346136
"770" 153.8 83.1790721256378 115.357925849248
"771" 154 85.4230392159425 114.273215348392
"772" 154.2 86.2792601473578 112.527770955048
"773" 154.4 87.2394828420705 109.61533823478
"774" 154.6 88.4551040017977 106.455021515517
"775" 154.8 90.8043779839758 102.352444674631
"776" 155 92.0533234959734 99.1931309105178
"777" 155.2 94.8267105658767 96.1986928136686
"778" 155.4 97.0824735917069 93.7330201701047
"779" 155.6 101.214911126369 91.1483499372865
"780" 155.8 105.950247788341 89.6641382975954
"781" 156 110.457445217638 90.8350728815454
"782" 156.2 108.890521847116 90.4775243215771
"783" 156.4 107.431735758384 90.830215211282
"784" 156.6 106.464357195635 91.6802111513987
"785" 156.8 105.218183001456 91.7632747034305
"786" 157 103.366050506942 91.9130315698379
"787" 157.2 100.644099341242 90.5327649271364
"788" 157.4 97.2738369781549 87.3577531656404
"789" 157.6 93.5426625299037 84.0826523638005
"790" 157.8 88.8417215924461 80.9575200805992
"791" 158 84.280463253329 75.6968102447475
"792" 158.2 80.4815492797467 70.20580105337
"793" 158.4 75.6724707464132 64.2536072123148
"794" 158.6 71.0587390557978 58.4302689177475
"795" 158.8 66.7090051281146 51.3754478001089
"796" 159 62.4392375640099 45.457742140399
"797" 159.2 57.6330172494015 39.6585084610211
"798" 159.4 51.9168248563126 34.3814075347723
"799" 159.6 46.0764305264997 29.0626683351129
"800" 159.8 39.5490487596632 25.2278783584975
"801" 160 33.6271191657086 21.9299085520693
"802" 160.2 30.8405231961384 23.414270933731
"803" 160.4 30.2050576488559 26.6159343779219
"804" 160.6 28.5556150962326 31.9631841572693
"805" 160.8 24.604709584611 37.9830489252475
"806" 161 20.8252851167765 43.5930865888433
"807" 161.2 15.0282316598083 48.5397589965633
"808" 161.4 10.6224984417359 52.9716541745362
"809" 161.6 8.4983416212809 57.9510884813262
"810" 161.8 8.58575896986919 63.4238416914261
"811" 162 7.2262770858559 70.2185554383405
"812" 162.2 4.36834597549776 77.1465073235808
"813" 162.4 4.83099014502503 76.4388702488043
"814" 162.6 3.71342725071266 75.5462700908007
"815" 162.8 3.88485134594929 73.1573815761263
"816" 163 4.78168762695907 70.1834942959249
"817" 163.2 4.82630998321155 64.9997917067992
"818" 163.4 4.463699185315 58.4056471969027
"819" 163.6 4.35742898935459 51.4906063748384
"820" 163.8 3.97022021056444 44.3660435260809
"821" 164 4.12600855336443 40.6271232988809
"822" 164.2 6.54596636367146 41.5620811164159
"823" 164.4 11.7735708012483 41.9590755862695
"824" 164.6 18.6127591844573 42.9798771544177
"825" 164.8 25.3912094190531 44.3927448377901
"826" 165 32.1249307713773 44.4491503124862
"827" 165.2 38.7853987700165 44.6973642204038
"828" 165.4 46.1673095316889 45.4755427386238
"829" 165.6 53.0389636621245 45.0629349990297
"830" 165.8 60.0018664102293 45.3911945947107
"831" 166 66.397259736079 46.2552476484038
"832" 166.2 73.3244108681535 47.5475543942668
"833" 166.4 79.4304344077483 49.451230397703
"834" 166.6 86.2052606845278 51.2640051489475
"835" 166.8 92.3397291839142 53.542976852966
"836" 167 97.3908636975678 55.5949210787875
"837" 167.2 102.418632868471 57.6288577312283
"838" 167.4 107.540436418283 58.5796291007718
"839" 167.6 108.887542097085 59.959231242505
"840" 167.8 112.007777759069 63.5134095887802
"841" 168 115.636460574141 68.0947100407332
"842" 168.2 115.454401590324 70.2930694023506
"843" 168.4 112.669175969828 73.460303353793
"844" 168.6 108.610883216951 77.4626764093087
"845" 168.8 103.146112242185 81.4949005836346
"846" 169 97.3990240393335 85.7256848124975
"847" 169.2 92.2513256884184 90.4094076186613
"848" 169.4 86.7982300643103 94.9626353043475
"849" 169.6 80.9031274281267 98.842994948037
"850" 169.8 75.201292716616 102.923520782689
"851" 170 68.9688954328709 106.762652342528
"852" 170.2 61.5013292096793 110.808974567708
"853" 170.4 54.8982949626778 111.567076174448
"854" 170.6 49.1393192238378 109.541827718048
"855" 170.8 42.4957143741217 106.233702485726
"856" 171 36.8537241957572 102.051004901748
"857" 171.2 31.7057259837133 96.5024165657546
"858" 171.4 28.5752579742378 90.1306002051675
"859" 171.6 26.0602499151603 82.73811878026
"860" 171.8 24.4254694550026 75.7945689939945
"861" 172 23.8462162794644 68.6550809845438
"862" 172.2 23.9327653587978 61.0259196292728
"863" 172.4 23.4459267875478 53.2512338312118
"864" 172.6 23.9609198785809 45.3548406884644
"865" 172.8 23.9599377441699 37.6886814170498
"866" 173 21.8569258426225 30.8481034315465
"867" 173.2 18.1747060219742 27.2955104081593
"868" 173.4 17.5155960046763 28.0533620290232
"869" 173.6 17.5832101749796 29.0488235086112
"870" 173.8 16.6640538210912 32.1325193124867
"871" 174 17.9955991549954 34.7268914114917
"872" 174.2 17.723615029384 38.8380941400406
"873" 174.4 15.3892663467339 44.3554550748858
"874" 174.6 11.9094230959268 49.5582903096346
"875" 174.8 7.32900777090302 54.5786071266791
"876" 175 2.35376619273836 58.790818671505
"877" 175.2 3.07795958571637 58.7382226186312
"878" 175.4 4.31759674261594 61.1255842803953
"879" 175.6 5.11616130373753 66.5880410249102
"880" 175.8 4.73945154005387 72.683952355028
"881" 176 4.60901899225929 79.2769461994783
"882" 176.2 4.00566151077245 80.8544232603361
"883" 176.4 3.57317630912277 80.4256355668225
"884" 176.6 4.61068339763109 81.9337532742059
"885" 176.8 5.3039902831358 85.1035371172194
"886" 177 7.43434711088109 87.9380956529558
"887" 177.2 10.2961607472583 91.1355716726686
"888" 177.4 13.0043293713351 96.2699785243371
"889" 177.6 15.1967176635894 100.639173045123
"890" 177.8 16.1866227584644 104.5145626242
"891" 178 17.4371836081537 103.011479642315
"892" 178.2 21.3750462979022 101.798139494591
"893" 178.4 26.7990274470321 101.247721259185
"894" 178.6 32.3230803924549 102.896713048376
"895" 178.8 36.0856985818533 104.157032498859
"896" 179 38.8316759392893 103.315134886756
"897" 179.2 44.0925187663692 101.744992085533
"898" 179.4 48.9967129715824 102.796991389386
"899" 179.6 53.9278343456634 105.448702154233
"900" 179.8 59.5769358689147 108.755467511533
"901" 180 65.0975439386566 112.316998491259
"902" 180.2 68.4607393391036 118.420235920953
"903" 180.4 67.4992712234686 118.302785662513
"904" 180.6 66.4824564860478 116.545516909418
"905" 180.8 67.2029775714978 114.57527488899
"906" 181 69.1700721602087 111.662398722097
"907" 181.2 73.0797770164464 108.59306267541
"908" 181.4 78.5235971482978 106.836775583975
"909" 181.6 83.8007518233248 104.777300900748
"910" 181.8 89.7179337502523 103.667056055144
"911" 182 96.2721086608353 103.82796568681
"912" 182.2 100.094290766759 103.084600637632
"913" 182.4 100.324692024655 100.789018163806
"914" 182.6 102.92322509702 96.7065992529142
"915" 182.8 106.677619250525 91.8893561782021
"916" 183 111.525607773874 87.7548844225193
"917" 183.2 114.883850836045 84.2953755843564
"918" 183.4 114.33972386667 81.5084888484922
"919" 183.6 114.986079757011 76.8845582483645
"920" 183.8 116.075769495213 70.9181961836837
"921" 184 118.131971907579 64.6942585344975
"922" 184.2 120.582631362562 58.6326410297181
"923" 184.4 119.34893746512 56.1416041505379
"924" 184.6 116.419922932017 52.0973105034038
"925" 184.8 113.807398990428 46.0942028601606
"926" 185 111.820758949418 39.9615608788075
"927" 185.2 109.886933652082 33.206906310458
"928" 185.4 106.459590110482 27.1844569532686
"929" 185.6 101.946773945567 22.2972171570607
"930" 185.8 97.1367132468403 17.2457974434922
"931" 186 92.2675481003522 11.5954343267228
"932" 186.2 86.8142405286637 9.33084237316505
"933" 186.4 81.1134458742671 7.69572850486997
"934" 186.6 75.0433255158747 3.41376545441099
"935" 186.8 71.2161847213935 3.51902138773688
"936" 187 67.2676131605318 6.02986542329008
"937" 187.2 60.9679032153432 7.71939301427025
"938" 187.4 53.9924575666169 7.93992994538582
"939" 187.6 47.3633321159178 8.20021249045753
"940" 187.8 41.1679207559296 9.33340148834643
"941" 188 35.4475559135804 11.6090985001388
"942" 188.2 27.9163748852869 12.3287729098127
"943" 188.4 25.8547193705151 13.0738475927693
"944" 188.6 25.7277180041021 16.3420160884649
"945" 188.8 24.0071586685618 21.9447265555284
"946" 189 19.8898885279825 26.5656260847149
"947" 189.2 15.401303743882 30.841383315837
"948" 189.4 10.8050574505695 35.7901586651823
"949" 189.6 6.47854423476515 40.616210588878
"950" 189.8 2.45857221178724 45.6945718938475
"951" 190 2.56379767139776 47.9102283247809
"952" 190.2 4.72570256885039 50.7125964093001
"953" 190.4 5.64138111004481 55.6650258330475
"954" 190.6 5.68463081496851 62.0589973902841
"955" 190.8 5.20315560643822 68.0466982240116
"956" 191 3.36437665523111 73.7710932295809
"957" 191.2 4.17513788369188 78.6575524262946
"958" 191.4 7.42554124525124 81.8392789158057
"959" 191.6 11.7053037618718 86.2582020645068
"960" 191.8 15.5905508733784 91.6358003710056
"961" 192 17.6605406617381 97.9499349075162
"962" 192.2 18.7078640156593 103.797631898909
"963" 192.4 21.2957230978603 106.635401447685
"964" 192.6 25.3631855972341 109.539467288611
"965" 192.8 29.7024979117835 112.31634391839
"966" 193 35.148397139363 116.927098287595
"967" 193.2 38.6454629568127 116.691040026442
"968" 193.4 42.8383298756727 117.381010578664
"969" 193.6 47.7770367151311 119.594022454396
"970" 193.8 51.1910329288339 120.461714629934
"971" 194 53.4984717908103 119.124433595485
"972" 194.2 58.0287203842661 117.785134523463
"973" 194.4 63.8559932067218 118.184465402159
"974" 194.6 68.5967268526192 119.220178514498
"975" 194.8 72.0155872106496 118.507350680544
"976" 195 76.7888290394103 117.663917881735
"977" 195.2 81.2916221676906 116.530974978069
"978" 195.4 84.6538684374778 115.113857445528
"979" 195.6 86.4675226799245 112.251301501628
"980" 195.8 90.967874311653 109.978786688313
"981" 196 97.0405449109293 108.113426267945
"982" 196.2 99.6322158484059 105.277297271221
"983" 196.4 101.811762569564 101.836037220936
"984" 196.6 103.70216681102 97.5961314571734
"985" 196.8 105.001577116437 93.7271975160963
"986" 197 105.803162484914 89.6241673249103
"987" 197.2 105.332174471798 85.7612689972234
"988" 197.4 104.367152237231 81.3614474871142
"989" 197.6 103.864865661705 76.4274454958638
"990" 197.8 106.021862447735 71.6925629962163
"991" 198 109.701550648767 67.60717598581
"992" 198.2 115.005888710426 64.2148384557618
"993" 198.4 119.308614368712 61.8186653736475
"994" 198.6 117.393471959103 62.3270273343633
"995" 198.8 115.627751909015 60.4368905070736
"996" 199 113.150289464419 57.3950963767738
"997" 199.2 109.874676405992 55.3661665631863
"998" 199.4 106.971036988877 52.4243198110396
"999" 199.6 104.188360060187 50.1468387433423
"1000" 199.8 100.054844359448 47.4082436646475
"1001" 200 96.5251076731849 43.0377943488927
"1002" 200.2 94.4058235813956 36.3235644041171
"1003" 200.4 93.3175886407069 29.7805566338839
"1004" 200.6 93.9829936988178 23.8140991475875
"1005" 200.8 97.4472987884154 19.0669839686005
"1006" 201 98.9097236730331 16.1612259080416
"1007" 201.2 96.5916285020715 14.950972350237
"1008" 201.4 93.3102424062365 14.0107202576557
"1009" 201.6 88.8338677561998 11.631531043897
"1010" 201.8 83.476431234322 8.55720223423781
"1011" 202 77.5370661821344 3.96797536488119
"1012" 202.2 74.3858145682552 5.87241975769433
"1013" 202.4 70.6023893647675 8.08821011370207
"1014" 202.6 64.70003118641 10.5213793143292
"1015" 202.8 57.4060921663956 11.0799261400845
"1016" 203 49.2205517168692 9.12246358306385
"1017" 203.2 43.843097954966 6.07919788221014
"1018" 203.4 42.7380984051213 5.47368739095341
"1019" 203.6 43.0295374884391 7.638189110291
"1020" 203.8 43.203624395461 11.0459727135536
"1021" 204 42.2941525393644 16.5448419743809
"1022" 204.2 40.7708887430978 22.6508795213475
"1023" 204.4 38.1112549844157 29.843545621652
"1024" 204.6 34.1987091438521 35.807092180704
"1025" 204.8 29.8582862545835 40.7212675015026
"1026" 205 23.9571072873603 44.9448404941225
"1027" 205.2 18.2655669702059 48.6219620292169
"1028" 205.4 12.6809095010725 53.412086721786
"1029" 205.6 8.41478590020401 58.9211644770913
"1030" 205.8 5.35903448876329 64.977408324213
"1031" 206 6.12775106662732 70.2604461991225
"1032" 206.2 9.15381208618487 73.3955819015056
"1033" 206.4 13.9260198170137 78.6871792869407
"1034" 206.6 17.1749196778788 84.3248177885583
"1035" 206.8 19.8719589233125 91.100000804924
"1036" 207 21.2412435434585 98.5109930050868
"1037" 207.2 21.1810690865151 105.708644254443
"1038" 207.4 22.2271516057288 105.609962732954
"1039" 207.6 25.246404351052 107.487093897332
"1040" 207.8 29.3853573567978 110.504995329486
"1041" 208 34.544512407743 114.047240819069
"1042" 208.2 40.1411552706608 118.45946545933
"1043" 208.4 45.0381417995193 119.969129329172
"1044" 208.6 50.7721757918103 120.395082266448
"1045" 208.8 57.2637774665015 120.993232570285
"1046" 209 62.9992887882778 120.644343614928
"1047" 209.2 68.9915475840285 119.047912558517
"1048" 209.4 74.7919597094807 117.487349843821
"1049" 209.6 80.525876810567 115.307993688094
"1050" 209.8 87.1880254803578 113.306712669048
"1051" 210 91.3950338042155 110.883119336121
"1052" 210.2 94.4216552585786 106.935396265905
"1053" 210.4 97.0764894044034 102.086660684431
"1054" 210.6 97.7322296406086 97.8720878685313
"1055" 210.8 97.491511166403 93.2469136869317
"1056" 211 97.3480219032978 89.2563609373286
"1057" 211.2 97.7111771618519 86.2142777569773
"1058" 211.4 99.6690576862302 82.4406209398286
"1059" 211.6 100.707208044923 77.5143409107475
"1060" 211.8 103.456355650328 73.0235034779924
"1061" 212 106.091040368427 67.4824549703919
"1062" 212.2 110.200560184298 62.2494678317985
"1063" 212.4 114.840506259519 57.0334167094687
"1064" 212.6 118.217168657548 52.9704644964697
"1065" 212.8 118.149306311252 54.7696362668536
"1066" 213 119.577366120252 57.901139319096
"1067" 213.2 118.417631598651 59.8316003346005
"1068" 213.4 118.819108581726 62.5678948779382
"1069" 213.6 118.585206369902 64.4119534007286
"1070" 213.8 117.958819655738 64.1983323099175
"1071" 214 117.952780669416 65.5348300002138
"1072" 214.2 117.889399685402 65.4428842935113
"1073" 214.4 117.858742579004 65.6566466666497
"1074" 214.6 117.602556313914 66.7177987853844
"1075" 214.8 116.600360431604 66.3425773475776
"1076" 215 116.510389584045 65.8161621285877
"1077" 215.2 115.745395280008 65.5206883617633
"1078" 215.4 114.648317371238 63.8906503328875
"1079" 215.6 113.828260383262 60.0262963987527
"1080" 215.8 112.553613278673 56.166469561435
"1081" 216 110.282871035519 52.6383956061754
"1082" 216.2 108.980901447903 49.2326071527002
"1083" 216.4 110.042721994882 44.239180796637
"1084" 216.6 110.379234958901 37.7220632994228
"1085" 216.8 111.120374335936 31.618929389588
"1086" 217 108.141336610585 27.3016035066731
"1087" 217.2 104.236787686485 23.3008090139663
"1088" 217.4 99.6118212596103 18.89086295606
"1089" 217.6 95.1319327269678 13.6216468198975
"1090" 217.8 89.2065830271632 8.09116065049752
"1091" 218 84.2385985889573 7.17756145934327
"1092" 218.2 77.6360275081957 6.99229644681895
"1093" 218.4 70.6775548127765 6.94967957492837
"1094" 218.6 64.323433257026 8.51873191742144
"1095" 218.8 58.2559204586701 10.5502133486837
"1096" 219 53.7387409445036 14.9889949953063
"1097" 219.2 49.766327151973 20.4247390524537
"1098" 219.4 46.3922514457978 25.8801373475056
"1099" 219.6 44.1360536040188 31.6613219621528
"1100" 219.8 44.1309051520536 33.7396280763057
"1101" 220 42.7995536105241 38.7783894121738
"1102" 220.2 41.1268787720399 45.3419982759317
"1103" 220.4 39.2205664709296 52.0510786720497
"1104" 220.6 37.4450195812467 59.6265008356761
"1105" 220.8 35.1942737558829 65.9545144104284
"1106" 221 31.9084511695369 72.5485874839975
"1107" 221.2 27.0612323514391 77.7387099914106
"1108" 221.4 21.2802638379662 82.3868263164791
"1109" 221.6 15.0986499200213 86.9097525846122
"1110" 221.8 13.2822353846824 89.4031884814783
"1111" 222 15.2426968619853 89.9834938168881
"1112" 222.2 19.7590328912455 91.2417353705311
"1113" 222.4 25.4149183423811 94.3481368410809
"1114" 222.6 31.6722503376439 97.7568390425167
"1115" 222.8 37.264247531514 101.977321226099
"1116" 223 42.7660821424964 106.417880195645
"1117" 223.2 47.8600220088448 110.607908730542
"1118" 223.4 53.0469139900941 114.492435055914
"1119" 223.6 58.1390506270392 118.657236442454
"1120" 223.8 60.491779751403 119.643813481761
"1121" 224 62.1995752952378 117.570120317008
"1122" 224.2 66.878784224333 115.454836438079
"1123" 224.4 73.0060933407978 114.213623378919
"1124" 224.6 79.3763427004964 112.718771731494
"1125" 224.8 85.9365257931978 110.969887527048
"1126" 225 92.243903829982 108.713006403063
"1127" 225.2 98.1474620834556 105.961087321366
"1128" 225.4 102.730893809613 102.69291057347
"1129" 225.6 102.916469156228 99.0905333874627
"1130" 225.8 102.147987059838 95.3510535374097
"1131" 226 101.075422569939 90.7097232560081
"1132" 226.2 99.9698257211514 87.1086229978207
"1133" 226.4 99.9949812462422 84.2050655714327
"1134" 226.6 99.2031330905872 82.961808292208
"1135" 226.8 98.752407993539 78.2497535289652
"1136" 227 98.9518541402697 72.1076977217194
"1137" 227.2 99.9117037815916 66.2417694568558
"1138" 227.4 98.6718294121917 60.3520518838536
"1139" 227.6 96.8093919946807 54.0507934299922
"1140" 227.8 94.149347884669 48.4524882990594
"1141" 228 91.3748106984916 42.0565961540741
"1142" 228.2 89.4120512964885 35.4253897921651
"1143" 228.4 87.6132175028281 29.7569523395203
"1144" 228.6 85.8149155051957 24.2522141197883
"1145" 228.8 86.3143125244878 17.9136156640375
"1146" 229 89.3712878273121 12.8454870405904
"1147" 229.2 91.4174429444341 12.3027568723293
"1148" 229.4 90.3913305480263 13.2201209125618
"1149" 229.6 89.2233386131998 13.615021800165
"1150" 229.8 86.568604538204 12.9960592558413
"1151" 230 82.300653063579 11.5639424587475
"1152" 230.2 77.2215426165625 8.45199394448282
"1153" 230.4 72.0698653191632 5.20383343177637
"1154" 230.6 67.0596362354678 3.34021846961866
"1155" 230.8 62.1771101646456 4.24725262706274
"1156" 231 55.7239106139182 4.10377678621138
"1157" 231.2 49.466951646808 3.9798585936965
"1158" 231.4 44.452765258919 4.53969786103541
"1159" 231.6 41.1728120696753 4.87802608024752
"1160" 231.8 41.5875171193123 5.72503066246112
"1161" 232 42.2091977851767 8.76043557055279
"1162" 232.2 41.0276044800236 13.9112372474411
"1163" 232.4 38.0439094618925 19.1039615938265
"1164" 232.6 33.4342314743603 23.8119895137788
"1165" 232.8 28.2839505246365 28.2337139242153
"1166" 233 22.5780841170586 31.0657078346171
"1167" 233.2 16.1638466849557 33.5840780877633
"1168" 233.4 10.868558133776 37.5512442794432
"1169" 233.6 6.15362149492148 42.6285930649279
"1170" 233.8 3.88771635993907 48.4521948965627
"1171" 234 3.02386923805618 54.9097149350902
"1172" 234.2 4.31718019624482 61.2413321032711
"1173" 234.4 6.08360096116362 67.2266107124305
"1174" 234.6 6.99734719486517 73.8931371560565
"1175" 234.8 7.62660598440018 81.0735414533319
"1176" 235 9.32478596871082 87.6942059918997
"1177" 235.2 11.8118007145951 93.1247539088827
"1178" 235.4 16.7224298877583 94.645934002208
"1179" 235.6 22.4736210213048 97.7531117121771
"1180" 235.8 28.5169426080816 101.751007079464
"1181" 236 32.8791400445919 104.582565472248
"1182" 236.2 37.4038750009154 108.551731706086
"1183" 236.4 41.5409477884293 112.551344191129
"1184" 236.6 46.6567069659829 117.670709580322
"1185" 236.8 51.5481037432263 120.017666459783
"1186" 237 56.0436125951399 118.685510188879
"1187" 237.2 60.8315228479089 117.343746391729
"1188" 237.4 67.8358677141228 117.63470756746
"1189" 237.6 74.3262478041354 118.178639025702
"1190" 237.8 77.9060577714329 116.96668610091
"1191" 238 79.7673074183178 114.168741499208
"1192" 238.2 83.4906488112378 110.289611763488
"1193" 238.4 88.0827151999293 106.89376753155
"1194" 238.6 92.8535282135178 103.839974371568
"1195" 238.8 98.4374876789599 101.366799342153
"1196" 239 104.817516553619 98.4391263588547
"1197" 239.2 108.581952805475 94.5065774943766
"1198" 239.4 108.552102138391 91.1412921748522
"1199" 239.6 108.049618860411 86.4765964269407
"1200" 239.8 108.833178805917 81.0153452448671
"1201" 240 108.295539688102 76.5364303893671
"1202" 240.2 108.033070197515 71.3209076086714
"1203" 240.4 106.488416078517 67.104109462185
"1204" 240.6 104.423409138798 62.333091463935
"1205" 240.8 102.42959166384 57.3295012850686
"1206" 241 100.169613963053 52.8326611751199
"1207" 241.2 98.2933001291415 48.62047170706
"1208" 241.4 95.2377257291447 45.4863242111251
"1209" 241.6 91.8954299052978 42.3686530545913
"1210" 241.8 88.9252021590188 36.7121440234581
"1211" 242 86.4915217644228 31.7515152132475
"1212" 242.2 87.5266684234948 25.6812775127324
"1213" 242.4 90.8892968580478 20.4316168787753
"1214" 242.6 93.7445231942657 16.5192742647062
"1215" 242.8 91.5814687042467 16.9834161865945
"1216" 243 88.9784981710294 18.5546027007949
"1217" 243.2 84.7748866284065 18.7169416403888
"1218" 243.4 78.9750624301011 17.4461193533262
"1219" 243.6 72.9305836848488 15.0519586712679
"1220" 243.8 66.8375044137675 12.073401812096
"1221" 244 61.5901881266563 8.01583845645507
"1222" 244.2 59.9702746565036 4.64128889265929
"1223" 244.4 62.0537007560705 4.11482056248995
"1224" 244.6 66.0407145403451 5.94394632045805
"1225" 244.8 72.1878111361917 6.0936472399748
"1226" 245 79.2741399456415 5.46628935384127
"1227" 245.2 82.9315774490864 6.77318324008257
"1228" 245.4 87.4285605402204 8.39932444714443
"1229" 245.6 93.2744746744712 9.66692794438017
"1230" 245.8 93.6564244791526 11.8173079087314
"1231" 246 95.9848739037978 16.5998425183443
"1232" 246.2 100.882764984252 19.3907330648233
"1233" 246.4 106.140749837961 22.8614195643345
"1234" 246.6 109.826362694239 25.0999639103652
"1235" 246.8 109.111198628827 24.8065942879307
"1236" 247 108.542473089206 24.1095676210436
"1237" 247.2 107.502083532226 24.8351975768519
"1238" 247.4 107.420059478396 26.9252887172269
"1239" 247.6 108.809306040478 30.7517395081651
"1240" 247.8 111.583993124266 34.8956809859038
"1241" 248 114.393099409651 39.3920170255711
"1242" 248.2 118.184712752798 42.2185444951225
"1243" 248.4 117.213043192035 45.4111013525671
"1244" 248.6 116.553034846629 51.2414568361738
"1245" 248.8 115.283966265766 57.6553841918413
"1246" 249 114.820347477436 64.4877837361943
"1247" 249.2 113.781642222082 71.3914490693844
"1248" 249.4 113.82104947743 78.4562245139006
"1249" 249.6 114.243437015113 84.9142871937475
"1250" 249.8 111.050314781389 87.2776671669066
"1251" 250 105.110266657926 88.4965133319685
"1252" 250.2 99.2085664189664 90.4302268612596
"1253" 250.4 92.7310667440509 91.4983166813868
"1254" 250.6 86.5227293651439 91.9397422680937
"1255" 250.8 80.3632928224197 93.5681396505036
"1256" 251 74.4491327981439 96.4835689330937
"1257" 251.2 67.8661751294034 96.3488224249658
"1258" 251.4 61.6164455958465 93.791372946589
"1259" 251.6 55.4046660875137 90.548337204668
"1260" 251.8 49.1812209160392 86.0670313969372
"1261" 252 43.876213264526 80.8629436051714
"1262" 252.2 38.5784923772352 75.1491168520913
"1263" 252.4 32.8715033611213 70.2327632215416
"1264" 252.6 26.5000936610631 67.4596340922781
"1265" 252.8 19.0213328673662 67.8247159579107
"1266" 253 12.6746233986415 69.4815044851225
"1267" 253.2 11.4075483299573 68.2664797104922
"1268" 253.4 11.3658390395978 64.0862512521809
"1269" 253.6 12.1082489910419 58.8287972365382
"1270" 253.8 11.6821365840705 53.0883220495771
"1271" 254 11.2025028119722 48.2813829812708
"1272" 254.2 9.01762121266509 42.8037443287271
"1273" 254.4 5.91501163447737 40.3425616899854
"1274" 254.6 5.52932204793367 42.0403521248689
"1275" 254.8 5.25008680005286 44.2781697159414
"1276" 255 6.53640041279776 44.9488974822163
"1277" 255.2 8.64924414619337 46.7525630570387
"1278" 255.4 10.8833977199591 50.9695986839249
"1279" 255.6 12.1092500789241 56.5751577304581
"1280" 255.8 11.9905019877629 62.2615752552126
"1281" 256 12.1572822872792 68.1694444838401
"1282" 256.2 10.5419696012697 74.9040109534385
"1283" 256.4 8.01370366348742 81.0039102559372
"1284" 256.6 8.66111936037523 86.518797414487
"1285" 256.8 11.2060561239055 90.9391017585706
"1286" 257 14.8814626421178 96.5646587628075
"1287" 257.2 18.9742781793799 102.298057311039
"1288" 257.4 24.1009459561387 109.27391897702
"1289" 257.6 28.4194696314378 112.865312364448
"1290" 257.8 34.018010708482 117.194246775892
"1291" 258 38.8285276742131 117.501014205971
"1292" 258.2 44.9539424037188 118.357534730353
"1293" 258.4 51.3904607772978 121.135076894748
"1294" 258.6 55.1207822972653 120.045064301455
"1295" 258.8 60.3932294333362 118.843190697786
"1296" 259 67.1994369273432 118.588342135014
"1297" 259.2 73.2349074692853 119.03680265266
"1298" 259.4 78.419245252013 116.85829248402
"1299" 259.6 84.8104968154595 114.897815670145
"1300" 259.8 90.0729060231824 112.047423564748
"1301" 260 95.2708439992978 109.41599867194
"1302" 260.2 99.6249284519131 105.536269750286
"1303" 260.4 103.394680208494 101.072397748399
"1304" 260.6 106.269621767135 96.6255852891196
"1305" 260.8 108.350573613548 91.8993623464649
"1306" 261 110.923244996731 86.2860901011809
"1307" 261.2 114.438565231344 80.567872732897
"1308" 261.4 116.610077890088 74.208026484925
"1309" 261.6 116.758064070091 68.4972438954214
"1310" 261.8 118.293122166602 62.0057719915465
"1311" 262 119.501686372344 55.0274178733403
"1312" 262.2 117.463777336649 50.1933746228964
"1313" 262.4 115.368538863721 44.6554122885772
"1314" 262.6 112.859122121211 38.0380828506932
"1315" 262.8 109.976191103635 32.632058020378
"1316" 263 106.369438692992 29.939283470472
"1317" 263.2 102.67007696571 29.500288061797
"1318" 263.4 98.3382722737552 27.7200775125986
"1319" 263.6 93.7582021354948 24.0683173978839
"1320" 263.8 90.9217527627978 18.9457134350875
"1321" 264 87.7086181925478 13.7871719341225
"1322" 264.2 83.183136169363 11.6937660777475
"1323" 264.4 79.2823938179702 12.7972668392475
"1324" 264.6 74.4893972429893 14.4656384536305
"1325" 264.8 68.7596046418946 15.188534144054
"1326" 265 62.5933437616943 16.1413441976268
"1327" 265.2 56.3497230230978 16.8261264822142
"1328" 265.4 49.2702514490225 16.1945613184722
"1329" 265.6 43.8300182620176 16.9173834510277
"1330" 265.8 36.748790746954 15.9982304452163
"1331" 266 32.8450186929148 15.7127738574284
"1332" 266.2 33.6780035415586 18.0692346716823
"1333" 266.4 34.2893398680558 22.0021802122153
"1334" 266.6 33.4140774044752 27.4547722102153
"1335" 266.8 30.5412063517655 33.074878555312
"1336" 267 27.9528208712805 38.9544877294889
"1337" 267.2 25.8709556236331 44.3016408288122
"1338" 267.4 23.4459267875478 49.9508110202367
"1339" 267.6 19.8498854758652 55.8374432686183
"1340" 267.8 15.9014663181346 61.6177804053001
"1341" 268 12.0218049738417 67.5528747605552
"1342" 268.2 8.57531451330302 73.4658938445633
"1343" 268.4 5.44435467650364 79.2669597672475
"1344" 268.6 7.08691829083574 81.1058538135893
"1345" 268.8 10.1684070714095 81.2418061127416
"1346" 269 14.4727232269293 85.2371380357344
"1347" 269.2 16.8070943272062 91.000455022501
"1348" 269.4 18.2953397337469 97.3014408066373
"1349" 269.6 20.6424081186254 102.957531896489
"1350" 269.8 25.9400382371824 107.458657954709
"1351" 270 30.6892380519717 107.054858738421
"1352" 270.2 37.0774067825478 108.691483013598
"1353" 270.4 42.7689922609796 111.362899028202
"1354" 270.6 48.8540919246126 115.656039344729
"1355" 270.8 54.0850556600303 120.120641174189
"1356" 271 56.824506544012 118.779705521462
"1357" 271.2 61.8672268305978 117.590892096048
"1358" 271.4 68.6336338528778 116.500373696448
"1359" 271.6 74.7400389370306 115.215653390069
"1360" 271.8 80.9149482102778 114.823052538968
"1361" 272 87.5036335309688 113.232918190879
"1362" 272.2 92.3290407927578 109.702809005608
"1363" 272.4 95.7051131473611 104.555137947107
"1364" 272.6 97.7969952523394 99.5464909185392
"1365" 272.8 100.530478974538 93.901460599453
"1366" 273 102.09024100015 88.9433906369377
"1367" 273.2 103.365821608408 83.4276484347109
"1368" 273.4 105.695680604998 78.3625218882142
"1369" 273.6 105.805735627468 74.0533612496793
"1370" 273.8 106.365464500573 68.8307304766149
"1371" 274 103.894446946489 64.9104010491092
"1372" 274.2 102.933853931324 59.5105380842686
"1373" 274.4 100.719379009204 55.0345698832788
"1374" 274.6 97.9244387716578 51.9572632744075
"1375" 274.8 93.9981791281917 49.8481408920354
"1376" 275 89.1770822911345 47.3502204553394
"1377" 275.2 84.8925911627683 43.2332688112769
"1378" 275.4 83.1440197485078 39.9381926273875
"1379" 275.6 82.9522576996687 34.1804732461508
"1380" 275.8 82.8837372034361 27.9106696341092
"1381" 276 84.6744828545554 21.1767913383384
"1382" 276.2 86.9565685139121 15.0895810261618
"1383" 276.4 90.798170663942 10.034770023411
"1384" 276.6 89.761208289919 11.9199738987324
"1385" 276.8 90.1879076743451 13.7497622333844
"1386" 277 93.8925038741701 15.903365978939
"1387" 277.2 99.5026751928301 17.4290385364733
"1388" 277.4 102.565726838055 17.5659426588042
"1389" 277.6 100.930342390079 17.900957861185
"1390" 277.8 100.34846001038 16.4411511356456
"1391" 278 98.1698054115678 16.1726809332475
"1392" 278.2 96.6032090788287 14.482297110598
"1393" 278.4 94.2044357003692 11.3766255227618
"1394" 278.6 90.8986158802037 8.60306417789109
"1395" 278.8 86.5225867018264 5.73486196564753
"1396" 279 84.2638509547136 6.72288803445805
"1397" 279.2 80.235149349808 7.21882541466589
"1398" 279.4 74.6593573868386 5.39864528705364
"1399" 279.6 68.5566838532523 2.40744327018692
"1400" 279.8 62.9633090995835 1.51188510189038
"1401" 280 61.0165002919742 4.47710019804164
"1402" 280.2 57.4111984069009 8.38727895672175
"1403" 280.4 51.9208040719361 12.054233785822
"1404" 280.6 45.8919199703258 14.2340788023374
"1405" 280.8 39.3312131366083 14.9714708163949
"1406" 281 32.5773250326456 15.6477419520736
"1407" 281.2 28.2530812570658 18.4773847674537
"1408" 281.4 27.7161965410835 23.4442302304234
"1409" 281.6 28.4827013705742 29.1122774058122
"1410" 281.8 28.2213705909909 35.5621334845771
"1411" 282 28.2123082279763 41.7989360122832
"1412" 282.2 26.4864549552637 48.4102459603839
"1413" 282.4 25.0183117900105 55.0741902563646
"1414" 282.6 23.3574106836841 61.2804874621566
"1415" 282.8 20.9409210482069 67.3969502391339
"1416" 283 18.7147943589905 74.7622366019463
"1417" 283.2 16.3088733330228 81.1753669665475
"1418" 283.4 13.8475200091136 87.8660663204844
"1419" 283.6 13.4444797449386 92.6351355208954
"1420" 283.8 15.9779564850032 92.4822928191516
"1421" 284 20.9024921055539 94.3138338523207
"1422" 284.2 26.3612307024448 97.6179101470711
"1423" 284.4 31.6502801867362 101.892220629278
"1424" 284.6 37.1620049605027 106.261759495051
"1425" 284.8 42.3711356678241 110.101777485261
"1426" 285 47.8902162804131 114.878577102171
"1427" 285.2 53.7020848638448 119.167103564377
"1428" 285.4 59.3600081886603 120.98415693766
"1429" 285.6 64.1241345759666 118.93734848739
"1430" 285.8 70.3734675479117 116.912522603349
"1431" 286 77.4116662816679 115.851930009858
"1432" 286.2 83.7481206264329 114.424599291031
"1433" 286.4 88.0160951849162 112.74095500309
"1434" 286.6 90.2217578441356 108.650956991991
"1435" 286.8 93.6584346513178 104.364461792328
"1436" 287 96.6525382300835 101.401043796235
"1437" 287.2 98.0025493157561 97.8750118239142
"1438" 287.4 99.6458999595978 93.7345038686075
"1439" 287.6 100.333965140298 90.1921166277091
"1440" 287.8 102.103666051929 85.4728703965501
"1441" 288 102.401869928655 80.2823659301404
"1442" 288.2 102.648625274176 74.7785456225524
"1443" 288.4 102.090640984891 69.4125356875288
"1444" 288.6 101.351372343935 63.6553279413949
"1445" 288.8 101.673634400191 57.2245665838433
"1446" 289 103.143910378344 50.4621770031444
"1447" 289.2 107.311650064592 45.0136001686187
"1448" 289.4 112.159149205557 41.0576217482956
"1449" 289.6 114.186145287598 38.4133214910761
"1450" 289.8 112.13548454833 37.4982820074922
"1451" 290 108.586762623362 34.1693194443267
"1452" 290.2 105.368687364642 29.6459383925913
"1453" 290.4 102.105130228084 23.6239860105772
"1454" 290.6 97.6206515031978 18.6869316878809
"1455" 290.8 92.3716640720255 14.5261061219703
"1456" 291 86.0298276028967 11.2550763761816
"1457" 291.2 79.4842919288978 9.41319783731419
"1458" 291.4 72.3638807574467 8.2672511975454
"1459" 291.6 65.2627426462494 7.90584790402172
"1460" 291.8 58.3239477780768 9.40675697559636
"1461" 292 51.5678863899311 9.18384277708086
"1462" 292.2 49.0752729051311 6.17986848188641
"1463" 292.4 49.6912987050919 6.50463965948282
"1464" 292.6 49.6153724482785 6.33105196982445
"1465" 292.8 50.6471158620558 2.54957665560237
"1466" 293 52.3641379197978 3.60188752752412
"1467" 293.2 51.6536745982373 5.62700849755522
"1468" 293.4 50.1067966261651 8.92772815456385
"1469" 293.6 46.8500505233241 13.0118174517002
"1470" 293.8 41.9728948484988 17.0359410802063
"1471" 294 37.9785760527339 21.6832792290986
"1472" 294.2 32.8707241077059 25.7067685449108
"1473" 294.4 26.8265757048945 29.7120280373443
"1474" 294.6 21.2470392407353 33.1106062246538
"1475" 294.8 15.8543859700558 36.4209776385701
"1476" 295 12.0688838686439 42.1217117683135
"1477" 295.2 9.53063026377648 48.2543069518752
"1478" 295.4 5.76178615276443 54.5139230779142
"1479" 295.6 2.47941231904775 60.8766327382788
"1480" 295.8 4.21526823573184 65.4343244944563
"1481" 296 7.59662663463109 70.0278455484142
"1482" 296.2 10.4579690419012 75.8288722020061
"1483" 296.4 12.8356681868847 82.0722788386823
"1484" 296.6 15.1238509754742 88.7230830747034
"1485" 296.8 17.3174883024007 95.8366537275564
"1486" 297 18.8501706749478 102.271705054048
"1487" 297.2 23.4320171140835 107.90234087239
"1488" 297.4 28.3109549926598 108.443698968368
"1489" 297.6 35.2347687185336 111.475464790474
"1490" 297.8 40.4878732536778 114.433581681968
"1491" 298 46.4047002859758 118.203375032809
"1492" 298.2 52.8930489601681 120.570103737988
"1493" 298.4 58.1766207097091 120.619890761121
"1494" 298.6 63.5897726209243 118.983127159551
"1495" 298.8 69.9372506844363 117.618108131838
"1496" 299 75.8790731690575 116.352678254572
"1497" 299.2 82.2765246607056 114.570443107682
"1498" 299.4 87.0954647487572 113.13513496718
"1499" 299.6 88.7199441845578 110.694661454768
"1500" 299.8 89.7434801701016 108.092733196096
"1501" 300 93.022845543982 104.316085412195
"1502" 300.2 97.1937509794212 100.824424605351
"1503" 300.4 102.22127600151 97.333539146335
"1504" 300.6 106.147772266457 93.0267360445534
"1505" 300.8 111.035758799864 89.3326176937142
"1506" 301 114.453991912061 84.9942312117633
"1507" 301.2 113.384156234494 83.1616683372475
"1508" 301.4 111.07372871854 81.2813197910862
"1509" 301.6 107.973273720829 77.7131333273413
"1510" 301.8 106.303844032561 72.6499703617217
"1511" 302 105.780275350282 67.6289005026991
"1512" 302.2 105.869234285135 62.5812083147212
"1513" 302.4 105.793918271334 57.8259868148764
"1514" 302.6 106.549270899923 53.2251531934663
"1515" 302.8 107.17404706636 48.0971202429663
"1516" 303 107.901835452222 42.3476625509758
"1517" 303.2 107.591916840016 36.4211085091538
"1518" 303.4 106.027359012249 30.7924955761185
"1519" 303.6 104.208388769829 25.073712810935
"1520" 303.8 101.483532347249 20.3144731652153
"1521" 304 99.0323829807359 20.8824676885156
"1522" 304.2 95.7252266657978 20.7078526903142
"1523" 304.4 90.4127413457284 17.7074274786535
"1524" 304.6 84.8476647163935 15.5801880337688
"1525" 304.8 78.8439228169173 14.2507269215301
"1526" 305 73.2069783091451 13.3766901493107
"1527" 305.2 67.8592150262494 14.3174595391508
"1528" 305.4 61.0078782299913 14.6776153854088
"1529" 305.6 55.2746997006042 13.8819222366991
"1530" 305.8 51.5073020343978 9.70746470704753
"1531" 306 52.2657452822399 5.39458742742647
"1532" 306.2 54.4720987437668 5.90189276617536
"1533" 306.4 56.8311301980426 6.24912246458426
"1534" 306.6 61.090719309454 4.89831102071627
"1535" 306.8 65.2929643068081 4.9342383688867
"1536" 307 70.3067903714908 5.69167311813861
"1537" 307.2 77.0109552844948 4.94097086521722
"1538" 307.4 78.9305442617016 5.24502746472829
"1539" 307.6 83.740387062808 6.22130311765569
"1540" 307.8 87.801928918704 7.66517690065377
"1541" 308 86.6629736090804 8.92513628994317
"1542" 308.2 88.2677297063339 13.0448685868248
"1543" 308.4 91.1718340499241 18.0257422739212
"1544" 308.6 94.6424424392446 21.5009737215667
"1545" 308.8 98.46408624083 24.6614704723766
"1546" 309 103.860840123131 27.4397974428233
"1547" 309.2 109.429732446485 29.942098523435
"1548" 309.4 111.615066978127 33.9856227665882
"1549" 309.6 113.029242851891 38.2199435702269
"1550" 309.8 114.745070131503 43.9972988959738
"1551" 310 116.334726182048 50.2878938135913
"1552" 310.2 117.714102133923 57.5093326204663
"1553" 310.4 117.346760302889 64.6283632127324
"1554" 310.6 117.842450484525 71.7962006011566
"1555" 310.8 117.306416228339 78.8536437557373
"1556" 311 116.058519808971 83.3842231126761
"1557" 311.2 113.298258804664 84.2015956770723
"1558" 311.4 108.276239122024 87.2238912543443
"1559" 311.6 103.17325577065 91.2972817945808
"1560" 311.8 97.89727567599 94.5711671609014
"1561" 312 93.1018396330783 98.8212465754061
"1562" 312.2 87.1650844965446 102.847201653716
"1563" 312.4 80.8211335634951 105.212893306603
"1564" 312.6 73.9237507024964 106.428550630083
"1565" 312.8 66.9161853949796 107.845016157507
"1566" 313 58.4206919714065 110.368183275508
"1567" 313.2 50.657640612153 111.357308537432
"1568" 313.4 43.65466643645 111.593040898248
"1569" 313.6 38.204822421232 112.597465739984
"1570" 313.8 37.1144339414879 116.113097041459
"1571" 314 38.348450187487 115.829852248045
"1572" 314.2 39.9292930216673 116.661806544421
"1573" 314.4 42.0063183714734 117.193000247545
"1574" 314.6 45.9495998292074 119.889239394344
"1575" 314.8 48.2081988969319 118.916992867687
"1576" 315 51.9197416855285 118.363841950709
"1577" 315.2 57.6504923568831 119.771928895248
"1578" 315.4 62.7922201159728 121.21783945186
"1579" 315.6 65.5873773779424 119.725004695609
"1580" 315.8 71.186784269058 117.87259156522
"1581" 316 74.9585056888757 116.312213749949
"1582" 316.2 78.3639491843924 115.361434595707
"1583" 316.4 81.7470025744813 114.718667775944
"1584" 316.6 85.8282832433302 113.919749914092
"1585" 316.8 89.3151854776728 111.858097453706
"1586" 317 92.8185264170186 108.720061069988
"1587" 317.2 97.9834743541925 105.745853426708
"1588" 317.4 102.798267691316 102.48036132844
"1589" 317.6 106.807836274431 98.9612027695475
"1590" 317.8 107.606326142556 95.6963625855234
"1591" 318 106.427828750831 93.8143382611266
"1592" 318.2 106.602380562241 90.2119760099862
"1593" 318.4 107.718243055487 84.9747223267303
"1594" 318.6 108.261860807231 79.7992366051475
"1595" 318.8 109.264573769895 73.8101799105701
"1596" 319 110.904922372489 67.3798120147688
"1597" 319.2 110.870860027661 60.9659291814791
"1598" 319.4 111.445554103584 54.2970641487981
"1599" 319.6 113.002700508082 47.199159309837
"1600" 319.8 112.610411111985 41.4396027811225
"1601" 320 112.720552313501 35.5035463405842
"1602" 320.2 110.351579496196 32.1767538020128
"1603" 320.4 106.677254235664 30.7236333638455
"1604" 320.6 101.557621804489 26.4936586437475
"1605" 320.8 98.1627313490631 21.2119569197373
"1606" 321 94.2439391730078 14.9380583165575
"1607" 321.2 90.0037143141549 9.98883753026793
"1608" 321.4 84.5081837589391 8.45946461309535
"1609" 321.6 78.6047369101728 9.42590973334127
"1610" 321.8 71.7868802232326 8.39596392988883
"1611" 322 66.0979031903735 5.42879294873238
"1612" 322.2 60.6026388030733 2.25108489170671
"1613" 322.4 58.7841252722816 3.84781284560236
"1614" 322.6 57.5515582704786 7.23556775719433
"1615" 322.8 54.9217970528802 12.021001900897
"1616" 323 50.84640612654 17.4615484084743
"1617" 323.2 46.2034170908887 22.0462161807324
"1618" 323.4 39.7270516022446 25.1056508023113
"1619" 323.6 33.2961265806947 26.7205153800413
"1620" 323.8 26.1044887244608 26.8069286808997
"1621" 324 19.2469441105165 27.68641314331
"1622" 324.2 12.9520717068488 28.425116159074
"1623" 324.4 9.76381558113777 29.8236344710975
"1624" 324.6 10.9677132746644 32.0977115305809
"1625" 324.8 13.2927530101169 34.0510505923433
"1626" 325 15.8932669316715 37.0975151872265
"1627" 325.2 19.5500990484185 42.1105446741441
"1628" 325.4 21.1430671272629 48.0957050145615
"1629" 325.6 22.9076064363495 54.1035610638337
"1630" 325.8 22.9175154843708 61.1281204159554
"1631" 326 21.8497526854045 67.8366465258543
"1632" 326.2 19.5798557805625 74.5108333017652
"1633" 326.4 17.3117607897978 80.761554180985
"1634" 326.6 14.5700909411793 87.0922492230238
"1635" 326.8 11.6898336365804 93.0508414019432
"1636" 327 13.5525203439717 92.542835936291
"1637" 327.2 17.4002768936614 93.0164612340657
"1638" 327.4 22.3035703654316 94.3356420796278
"1639" 327.6 28.6005145692069 97.4068599857021
"1640" 327.8 34.2729423368963 100.221588974853
"1641" 328 40.1696710868322 104.119229452713
"1642" 328.2 45.8350917475894 107.281814883956
"1643" 328.4 50.7582375368252 110.686053970987
"1644" 328.6 56.2328817659978 113.488465735648
"1645" 328.8 62.1907872348747 116.451440178517
"1646" 329 67.2908349508675 119.636066968387
"1647" 329.2 69.7622812715375 118.107341122864
"1648" 329.4 73.9367769471354 115.862046136014
"1649" 329.6 79.9206121788413 114.663651712856
"1650" 329.8 86.3831190425578 113.140538436728
"1651" 330 92.1480596503789 110.350944651599
"1652" 330.2 96.9299898501178 107.075178957048
"1653" 330.4 101.322621931144 103.344247875632
"1654" 330.6 105.469634774268 98.3418677400828
"1655" 330.8 107.770600706928 93.7959160848997
"1656" 331 109.567670041673 88.5877055040884
"1657" 331.2 112.518539962249 83.555327052925
"1658" 331.4 115.416983683904 77.9701046795773
"1659" 331.6 115.563442602876 72.8341265111801
"1660" 331.8 116.249529432079 66.79577836706
"1661" 332 118.236377254237 60.5167199373904
"1662" 332.2 118.980587982319 54.5440271055084
"1663" 332.4 117.14193594212 48.892420779925
"1664" 332.6 114.1164356487 43.5880425629432
"1665" 332.8 111.944712283037 37.335341956541
"1666" 333 109.581345282438 30.9769495762925
"1667" 333.2 106.012678496666 26.2133252246981
"1668" 333.4 101.491908064604 23.1287141964411
"1669" 333.6 96.4033479097233 19.4168903059177
"1670" 333.8 91.4893858203403 14.2584731041624
"1671" 334 86.9634571141039 9.67885052163528
"1672" 334.2 81.9885212111872 8.85882820811068
"1673" 334.4 76.7207239876687 8.11942869657011
"1674" 334.6 70.6417298553735 5.33437577127783
"1675" 334.8 66.9414757103692 2.44476053556181
"1676" 335 66.0036482417462 4.01075076981453
"1677" 335.2 61.9082237629136 7.28454600718437
"1678" 335.4 55.9831536359663 8.96090596318011
"1679" 335.6 50.5682445236311 10.7114340273142
"1680" 335.8 43.9019983904341 11.1493920389862
"1681" 336 36.1675222804184 12.0630918904199
"1682" 336.2 29.6139598163412 14.4115953189867
"1683" 336.4 25.5067094406947 16.8432132334434
"1684" 336.6 22.6044647517662 21.5678772260054
"1685" 336.8 19.4429103106854 27.117249622652
"1686" 337 14.6126371761699 35.2250518099801
"1687" 337.2 12.0106296806311 40.7482920099475
"1688" 337.4 10.1429290812813 46.5385680806651
"1689" 337.6 8.70117015612307 53.0128700694764
"1690" 337.8 7.25676317676118 60.0166502133329
"1691" 338 6.63041061965983 65.7832100973165
"1692" 338.2 5.59097899913893 72.3114684622358
"1693" 338.4 5.30391904281075 78.2401729624293
"1694" 338.6 8.86689269533435 81.2808090766134
"1695" 338.8 13.1925337257625 82.1673721493769
"1696" 339 18.9041542937345 85.0942325897032
"1697" 339.2 23.3106236002134 89.7927890324034
"1698" 339.4 27.8590526469329 93.7668545109637
"1699" 339.6 31.5187275734993 99.333428399546
"1700" 339.8 34.6371284441571 105.300652364841
"1701" 340 38.7264758477025 109.194394985295
"1702" 340.2 42.2783601424212 114.486252978819
"1703" 340.4 45.0291034462978 118.54787763039
"1704" 340.6 47.9672169289293 117.194246775892
"1705" 340.8 53.7652213923822 116.534768525377
"1706" 341 59.9482933919194 116.787740031477
"1707" 341.2 65.9956179147978 116.577281865678
"1708" 341.4 72.3780715838853 117.040764510535
"1709" 341.6 77.5354951592422 117.473570010729
"1710" 341.8 82.5069880495865 114.9721119956
"1711" 342 88.6489502274279 112.382653046686
"1712" 342.2 94.481915853067 109.840422041748
"1713" 342.4 95.0229278112074 108.683740520657
"1714" 342.6 93.7502848617603 108.59898368506
"1715" 342.8 93.4662956951978 105.875608717488
"1716" 343 93.9217309856356 101.224695110545
"1717" 343.2 94.4474889419557 96.116698949037
"1718" 343.4 93.4628126224929 92.4899703268573
"1719" 343.6 91.8737926354644 87.9362925471364
"1720" 343.8 92.3415958870509 82.8707976972095
"1721" 344 95.1395451119 78.3862245338043
"1722" 344.2 98.5630016419825 76.0919256069214
"1723" 344.4 102.654562329923 74.6135944237163
"1724" 344.6 106.893991948858 72.4138463036718
"1725" 344.8 112.076575747966 69.7692694623861
"1726" 345 117.199580585092 66.395329777571
"1727" 345.2 115.712597734156 65.221410755858
"1728" 345.4 112.990401428387 63.6184307023107
"1729" 345.6 110.293870910454 59.8461577624663
"1730" 345.8 108.279853905303 54.6073049793001
"1731" 346 108.267554825608 48.8759338415528
"1732" 346.2 108.667536598234 43.1290362060348
"1733" 346.4 110.912019324065 37.385346124901
"1734" 346.6 111.401750005639 34.7091800381881
"1735" 346.8 108.989813824493 34.4989781066497
"1736" 347 104.426142267619 34.7114937264475
"1737" 347.2 98.9578347788978 33.3483457269475
"1738" 347.4 92.8853350001727 31.1023971182475
"1739" 347.6 86.8879474581549 28.7311289752883
"1740" 347.8 80.8169099784351 26.2261649232805
"1741" 348 74.933162685329 21.8970911335288
"1742" 348.2 70.0683703051406 16.8477637520475
"1743" 348.4 64.6948608778269 12.637193056597
"1744" 348.6 59.0116113819919 8.25470059773296
"1745" 348.8 53.7051568933319 7.32549635207707
"1746" 349 49.7606099083304 10.8343901650193
"1747" 349.2 44.1381710279956 14.066970365731
"1748" 349.4 38.5957011399186 17.6321266721157
"1749" 349.6 32.929114165545 21.3599191605442
"1750" 349.8 27.2248190237557 25.1305106442475
"1751" 350 22.8277550203327 30.1981605161429
"1752" 350.2 20.7238641674282 35.8959931371932
"1753" 350.4 17.0973330145955 41.9477747279666
"1754" 350.6 15.0441749112644 47.8582988771809
"1755" 350.8 15.7941674504529 53.7275202363855
"1756" 351 14.9199515268095 59.6834486752711
"1757" 351.2 14.2933616480478 65.7977592959975
"1758" 351.4 14.6518518686955 72.0927295490998
"1759" 351.6 17.7702004443915 75.7738930185288
"1760" 351.8 22.5484504648956 78.648886450704
"1761" 352 27.1470190981771 80.4667090738682
"1762" 352.2 32.5973464245272 82.9371498432122
"1763" 352.4 38.3019489770566 85.842144235424
"1764" 352.6 43.4501236802103 88.219921092535
"1765" 352.8 48.483339023262 91.1690036948547
"1766" 353 53.6473944614516 94.606119673709
"1767" 353.2 59.7092291525161 97.6050030764165
"1768" 353.4 65.2474239000346 99.9345382709449
"1769" 353.6 68.8153869194778 103.569941244048
"1770" 353.8 72.0134176199075 109.284713623833
"1771" 354 74.0618878326652 113.934558460211
"1772" 354.2 74.0975733968348 113.319214202729
"1773" 354.4 76.3632224180372 111.291338121698
"1774" 354.6 78.7124315032069 108.052396743702
"1775" 354.8 81.3270855694059 103.877307433896
"1776" 355 84.9611552991456 99.6492679502475
"1777" 355.2 87.6849341539464 95.3142116995854
"1778" 355.4 91.3932174844293 90.8229700637607
"1779" 355.6 95.6164555255545 88.2984731538962
"1780" 355.8 101.047995044798 85.6375902138904
"1781" 356 106.737656260102 83.3352368713454
"1782" 356.2 113.092893759177 82.8213937990265
"1783" 356.4 113.85332473707 82.827274167096
"1784" 356.6 112.390251891431 81.1494022427475
"1785" 356.8 109.988891240276 78.3991170967584
"1786" 357 107.501485266701 73.6384777047959
"1787" 357.2 104.06536926324 69.2596085889633
"1788" 357.4 99.8754391668084 64.9559774259922
"1789" 357.6 94.8240238737104 61.1357679292378
"1790" 357.8 89.7610524859958 56.6853623554456
"1791" 358 84.0568371520402 52.14955959249
"1792" 358.2 78.1347689824809 47.8624977929109
"1793" 358.4 71.8259966440878 43.3889044204075
"1794" 358.6 65.1491149296855 39.7674613210945
"1795" 358.8 57.7403630830919 36.8948215306887
"1796" 359 50.3500172021692 33.7804729159047
"1797" 359.2 43.8744222196151 30.0213658292668
"1798" 359.4 36.9662698965857 26.5152959135809
"1799" 359.6 29.4483021417675 23.7653956202172
"1800" 359.8 24.0861932721614 24.9023357987324
"1801" 360 21.5620731857543 28.3309450778562
"1802" 360.2 16.2480446857333 32.1619253636346
"1803" 360.4 8.93002338811025 35.6097108904038
"1804" 360.6 6.0608220533998 37.2796168671965
"1805" 360.8 7.69514526748926 37.6764442080348
"1806" 361 9.48295895639327 38.4075283986071
"1807" 361.2 11.812601624113 41.4332527128019
"1808" 361.4 13.4255189775586 46.2423711209758
"1809" 361.6 14.2353786272023 52.1265299345059
"1810" 361.8 13.9579839656311 58.6639514319475
"1811" 362 14.4438390246159 64.0510415130884
"1812" 362.2 13.6450351604807 70.4278711711866
"1813" 362.4 12.8501009722661 76.7132141479311
"1814" 362.6 11.4338256190214 83.2436622018791
"1815" 362.8 8.82228210936738 88.4022698687792
"1816" 363 8.85280386192135 86.1067681884947
"1817" 363.2 8.47032466824603 84.580774793213
"1818" 363.4 7.34484749475232 81.4887139742248
"1819" 363.6 4.68177728422633 77.5540828349312
"1820" 363.8 3.24571331225039 74.4252220607528
"1821" 364 4.09188067776368 70.9331685884862
"1822" 364.2 1.97683755155535 65.5961392816415
"1823" 364.4 2.77722199450107 64.3515099140058
"1824" 364.6 5.28293098797018 61.472170611213
"1825" 364.8 6.06347151501204 56.2000846056404
"1826" 365 4.7041474807256 51.0644515242785
"1827" 365.2 1.511976696692 48.2590876907091
"1828" 365.4 4.13466346129775 48.6193125676047
"1829" 365.6 5.15470618201205 48.6100394519618
"1830" 365.8 7.70199073121081 49.2184364739214
"1831" 366 12.3559428440937 49.6870455973394
"1832" 366.2 17.3978543476609 49.3965948819633
"1833" 366.4 22.9425149883403 48.6852108787688
"1834" 366.6 28.1767931510555 46.5915594139898
"1835" 366.8 33.6297948596141 44.4808535292781
"1836" 367 39.7024403587278 42.5476473692875
"1837" 367.2 44.7336884765324 41.0948415888291
"1838" 367.4 50.5002416755835 40.2085966795332
"1839" 367.6 55.9667433470478 39.8796026636823
"1840" 367.8 62.7805741736801 39.6363908966299
"1841" 368 69.4971107157112 41.3946638360841
"1842" 368.2 75.9660718539978 43.1902742833375
"1843" 368.4 81.6912934518978 45.2973116197075
"1844" 368.6 86.7536656104805 47.2442165152571
"1845" 368.8 92.5476990590113 49.6785184466164
"1846" 369 98.5954854898275 52.7366677260594
"1847" 369.2 103.73992596818 56.8876588566887
"1848" 369.4 108.808018157854 61.1969817037947
"1849" 369.6 114.215105941067 64.9164566516321
"1850" 369.8 119.210818664509 66.605412002661
"1851" 370 118.450601510942 66.7626983102956
"1852" 370.2 119.746876080325 68.7854858244673
"1853" 370.4 118.667494335954 68.1873252832163
"1854" 370.6 117.951030238598 68.2223862013739
"1855" 370.8 116.953482301636 68.6507380199895
"1856" 371 115.632435647351 69.0951411083645
"1857" 371.2 113.145682592643 71.1442840588867
"1858" 371.4 109.916246458688 74.0558397005875
"1859" 371.6 106.941722401237 77.3156312898292
"1860" 371.8 104.631955590596 81.4007628667688
"1861" 372 102.667623852566 86.7144024962231
"1862" 372.2 100.561156473548 92.611461236037
"1863" 372.4 97.1532864747978 98.5600161225402
"1864" 372.6 92.3761059629876 102.295040438729
"1865" 372.8 86.1432449403747 105.336541105671
"1866" 373 80.1278461545121 108.052396743702
"1867" 373.2 73.8861963163562 111.016421707364
"1868" 373.4 67.2904820627458 112.70581477539
"1869" 373.6 60.0167139478788 114.198285144396
"1870" 373.8 53.3354109212052 116.401323083433
"1871" 374 48.9049666522494 119.503905939893
"1872" 374.2 49.8630780790628 119.22760817944
"1873" 374.4 50.7429654775353 118.827462067023
"1874" 374.6 51.878393367809 119.019243643517
"1875" 374.8 53.6940384071148 119.159224742162
"1876" 375 56.5607958058989 120.704033305821
"1877" 375.2 58.6003081896192 120.003756786319
"1878" 375.4 61.0959783680941 119.44977398884
"1879" 375.6 65.8674376327471 118.854946877501
"1880" 375.8 71.6454743728367 119.842741778338
"1881" 376 75.1688020996684 118.488966072189
"1882" 376.2 79.419717323603 116.499362083832
"1883" 376.4 83.7026322348335 115.881856883069
"1884" 376.6 83.2210758180636 114.570767450501
"1885" 376.8 83.5760365991269 112.78117351264
"1886" 377 85.233428403982 109.661060462866
"1887" 377.2 89.4737200893362 106.165414980824
"1888" 377.4 94.1413785139978 102.967559651888
"1889" 377.6 97.8170325832062 99.3877922105715
"1890" 377.8 102.189361028506 95.3759071581642
"1891" 378 107.652066098276 92.182998731454
"1892" 378.2 111.987418237018 88.1862703825003
"1893" 378.4 113.552941055572 84.694424613183
"1894" 378.6 112.560924773699 82.1901311445113
"1895" 378.8 111.673776034689 78.7081537550301
"1896" 379 110.696821437572 73.1526860982153
"1897" 379.2 109.573936280709 68.3309265944554
"1898" 379.4 109.268761628572 64.2492985500217
"1899" 379.6 109.565553352233 59.0737425075736
"1900" 379.8 110.069411834492 53.1922833103393
"1901" 380 113.096993452408 47.5517329277528
"1902" 380.2 115.391537919768 41.6849890912778
"1903" 380.4 113.780377423106 36.9389355639284
"1904" 380.6 109.855716196329 31.8448259394038
"1905" 380.8 105.593202812128 26.4439389598752
"1906" 381 101.224281853756 20.9570229345002
"1907" 381.2 96.4809367848188 15.4429355380265
"1908" 381.4 90.5322819057978 12.0386100657163
"1909" 381.6 83.8579813247872 9.10071010877384
"1910" 381.8 77.6458765937543 5.496099396791
"1911" 382 71.5927557978699 4.66120725263927
"1912" 382.2 66.278091283611 6.15343613943434
"1913" 382.4 59.3360942500505 6.44874920682994
"1914" 382.6 52.3348229090558 7.33211126521527
"1915" 382.8 45.4613884755212 9.07105275348157
"1916" 383 39.6304907425136 11.8270061077738
"1917" 383.2 36.8458879953311 16.9992246408809
"1918" 383.4 34.1660051289846 23.187436258775
"1919" 383.6 31.4818706934148 29.9036002959922
"1920" 383.8 28.9589892607136 36.2693771544475
"1921" 384 26.4441808849702 42.4910621781096
"1922" 384.2 24.2292943067409 48.9280651679862
"1923" 384.4 22.4733688141771 56.3329459694199
"1924" 384.6 22.8313585266365 63.6546226178282
"1925" 384.8 23.9010642425303 70.263842747294
"1926" 385 24.2367426130417 77.12012040915
"1927" 385.2 23.3129032906147 84.0832331819799
"1928" 385.4 20.1640620660625 90.8136251747769
"1929" 385.6 18.0724460573759 96.2880533145756
"1930" 385.8 19.5125802357025 95.2538111355332
"1931" 386 21.0766457407978 94.1458754056823
"1932" 386.2 24.865445568982 93.8926153709054
"1933" 386.4 30.0396683965578 95.6610863745675
"1934" 386.6 36.3633768780478 98.3239851729558
"1935" 386.8 42.0572714722326 100.913637109204
"1936" 387 48.1085960558125 101.999457288321
"1937" 387.2 55.0355788685161 103.995616434233
"1938" 387.4 61.5759703636239 106.558142283117
"1939" 387.6 68.0816878474964 109.592334441056
"1940" 387.8 74.1433482432378 112.797804082568
"1941" 388 79.5390033111906 116.257418066605
"1942" 388.2 79.5060461569464 114.56144040295
"1943" 388.4 83.1586512212437 111.198306921558
"1944" 388.6 88.5091971763811 107.719969598081
"1945" 388.8 93.573150520067 104.772307684632
"1946" 389 98.1800732796159 101.087443885403
"1947" 389.2 104.046920643698 98.23905888886
"1948" 389.4 109.490718138475 94.4521353315701
"1949" 389.6 110.762383087212 90.9107953885923
"1950" 389.8 110.531157539658 87.1152504088871
"1951" 390 110.745381776393 81.41123751927
"1952" 390.2 111.334353123564 74.8053547276142
"1953" 390.4 111.368972755298 68.3067418458019
"1954" 390.6 111.379221988377 61.7817681345633
"1955" 390.8 110.243606963229 55.4969384105528
"1956" 391 109.213754810663 49.0238913096408
"1957" 391.2 107.442164938842 42.9134931808959
"1958" 391.4 105.658243096263 35.9315338296545
"1959" 391.6 103.525692624436 29.1826648798433
"1960" 391.8 100.692763384018 23.966377972775
"1961" 392 95.4697672864752 21.7174058221508
"1962" 392.2 89.3806207695074 18.9492312363766
"1963" 392.4 83.5505043324188 15.2010536373633
"1964" 392.6 77.3907813760559 11.5911635401508
"1965" 392.8 70.632755305954 9.38533985240377
"1966" 393 63.7996652104361 8.21338820668369
"1967" 393.2 58.5387826302135 9.62606967401157
"1968" 393.4 55.4004209274304 12.5998819491353
"1969" 393.6 49.0908322901798 15.4287478356071
"1970" 393.8 42.6536229570674 17.0085116488318
"1971" 394 35.6390200947637 16.9339194264748
"1972" 394.2 30.0428511691526 17.6593707637314
"1973" 394.4 23.9167047049009 18.1521565260413
"1974" 394.6 22.6495613773135 19.5877253951528
"1975" 394.8 22.8046428764529 23.8277977777303
"1976" 395 22.9525241007303 29.9004346232363
"1977" 395.2 21.6541370115219 36.4117354676958
"1978" 395.4 21.0333712011311 42.2624200700623
"1979" 395.6 19.5057799508978 49.0223839942142
"1980" 395.8 17.0754526293708 55.4260920263936
"1981" 396 14.5724824288978 61.2604238119475
"1982" 396.2 10.189416075085 66.430994714205
"1983" 396.4 7.52630550767276 72.0838779387134
"1984" 396.6 8.44145261969664 77.2933490199779
"1985" 396.8 11.7875419675219 81.223267405282
"1986" 397 15.9127404745214 86.5541644863791
"1987" 397.2 19.8770755012378 92.4674253471675
"1988" 397.4 23.4709641997835 98.5068201030475
"1989" 397.6 27.3463628701507 104.313372379909
"1990" 397.8 30.9090766745346 110.486123725721
"1991" 398 35.4067004475597 114.26369820339
"1992" 398.2 39.7091573198847 113.122701800378
"1993" 398.4 45.4989874404396 111.360520983621
"1994" 398.6 51.3580048725478 109.250806438789
"1995" 398.8 57.5131717498419 106.558557320262
"1996" 399 63.2206380586728 103.907076954638
"1997" 399.2 67.4914117858847 102.691656238987
"1998" 399.4 73.2364845519809 101.21995088998
"1999" 399.6 79.8565122502224 100.60782864396
"2000" 399.8 85.962856217333 99.6456109468954
"2001" 400 92.7648824522626 98.9215242831771
"2002" 400.2 99.7258439776135 98.0179316851817
"2003" 400.4 106.036931260655 96.0744818699261
"2004" 400.6 107.47645222382 93.1303718456295
"2005" 400.8 105.50676485597 90.4273143247303
"2006" 401 103.654453857029 86.5420756473629
"2007" 401.2 101.946773945567 81.169375107209
"2008" 401.4 100.940554808384 75.2379509017303
"2009" 401.6 99.3219310194569 69.3620077449066
"2010" 401.8 97.3653745652433 63.5685849271782
"2011" 402 94.6098033270426 57.3890305041353
"2012" 402.2 92.0985410511526 51.5517110400862
"2013" 402.4 89.1616440821247 45.3380562632091
"2014" 402.6 85.0485322392378 39.2566186276375
"2015" 402.8 80.2699138873706 34.4286546963155
"2016" 403 75.6350216255478 28.9317462085675
"2017" 403.2 72.2458761872305 22.2431834255264
"2018" 403.4 70.1255514578374 15.590402721297
"2019" 403.6 67.8268799251151 9.22212410063214
"2020" 403.8 63.9170734463872 6.21862576697384
"2021" 404 61.1272322022978 7.62125559476926
"2022" 404.2 60.3906242771021 9.00557048867144
"2023" 404.4 55.4542253786329 10.3691371739948
"2024" 404.6 49.3927816062809 10.6719520877531
"2025" 404.8 43.4146839261526 11.8424350607959
"2026" 405 39.1754247938083 14.0900367716054
"2027" 405.2 37.0262134482514 16.8030615987011
"2028" 405.4 34.9517273579663 15.7525775369329
"2029" 405.6 33.4098895457978 11.8019524269142
"2030" 405.8 35.1729780489913 11.0383661947314
"2031" 406 37.2425085588847 12.5616087482367
"2032" 406.2 40.5233771912217 14.7121652194975
"2033" 406.4 46.0556157825768 15.9281294648987
"2034" 406.6 52.0361624612714 17.8699539311212
"2035" 406.8 57.7962314516399 18.796484601458
"2036" 407 62.7054005707665 18.3188276348413
"2037" 407.2 67.9962682118083 16.4063634474475
"2038" 407.4 74.6308556028281 15.2953879927324
"2039" 407.6 80.9783233320426 13.6967590566047
"2040" 407.8 87.3496362157675 11.5895137776415
"2041" 408 91.9094829774576 13.5025972228867
"2042" 408.2 94.4023923164083 17.8248573055738
"2043" 408.4 97.3687384382446 24.2604161764816
"2044" 408.6 101.238587166308 29.3815436153326
"2045" 408.8 106.004896861161 32.2983480326718
"2046" 409 111.021661114777 33.8353850563712
"2047" 409.2 113.217912361378 33.2675200544733
"2048" 409.4 112.80037853386 33.6225813922372
"2049" 409.6 112.592499126817 33.0742464257004
"2050" 409.8 112.005919886016 32.8022751295288
"2051" 410 111.762771066264 33.6772322284142
"2052" 410.2 110.559917315241 35.4334201191135
"2053" 410.4 109.848462793374 39.5724047457324
"2054" 410.6 109.198484125141 44.66085132756
"2055" 410.8 109.239583178439 49.341204461454
"2056" 411 109.712674648378 54.9229372754088
"2057" 411.2 110.53984149787 61.5600888459073
"2058" 411.4 112.639771994891 67.2495754888867
"2059" 411.6 114.60644925411 73.5222646264975
"2060" 411.8 113.548753196895 80.3390515886669
"2061" 412 109.891033345314 85.9084628024054
"2062" 412.2 104.018296881918 90.4349192812234
"2063" 412.4 98.1127146835051 94.8885408486256
"2064" 412.6 93.0967198863043 100.197224783689
"2065" 412.8 88.0081163515699 104.99175637264
"2066" 413 82.1167533880889 109.285795821336
"2067" 413.2 75.5530277609162 112.658961138458
"2068" 413.4 68.9166493422978 115.877220325248
"2069" 413.6 62.8754749817528 120.143895444068
"2070" 413.8 62.8513531912124 119.539196309967
"2071" 414 63.0031013300003 118.780996714779
"2072" 414.2 60.4679471973761 116.632699939428
"2073" 414.4 55.4950789650315 114.405323969572
"2074" 414.6 51.1008542426054 111.498169792055
"2075" 414.8 45.4923781414964 108.904091419782
"2076" 415 39.4539002525755 107.044405951062
"2077" 415.2 33.140255875567 105.366500402363
"2078" 415.4 26.6477723474499 104.718033596421
"2079" 415.6 20.3696333292167 105.414138383139
"2080" 415.8 21.1963532336419 105.69533934939
"2081" 416 22.185409621987 106.550972236004
"2082" 416.2 23.1371320366406 108.777722989076
"2083" 416.4 24.4229614374357 109.471096229075
"2084" 416.6 25.644387282982 109.502197350142
"2085" 416.8 27.36587883902 110.693892129618
"2086" 417 29.1621240607124 112.352984033857
"2087" 417.2 31.2933269483933 113.654173186416
"2088" 417.4 32.9531027382052 114.761698858285
"2089" 417.6 34.348735961249 116.04820753076
"2090" 417.8 36.0688695942052 116.242649771322
"2091" 418 39.0393662246853 116.71945105351
"2092" 418.2 41.3571604043546 117.541323077884
"2093" 418.4 42.7555467768484 118.771136693083
"2094" 418.6 43.7863942258701 118.931985721717
"2095" 418.8 43.8716500119666 118.871593667377
"2096" 419 44.1073557513978 118.710620809923
"2097" 419.2 44.6263373994002 117.75418831079
"2098" 419.4 46.1572542620383 117.928104838058
"2099" 419.6 48.9823909663343 117.629839181748
"2100" 419.8 51.2866018820978 117.370191943748
"2101" 420 53.0735312664763 116.934355508533
"2102" 420.2 55.8693756327978 116.020953617712
"2103" 420.4 57.5171369508747 116.276677614478
"2104" 420.6 57.4406890903495 116.853135806006
"2105" 420.8 59.7193174376253 118.33939240973
"2106" 421 62.2469609161728 118.564569238548
"2107" 421.2 62.8983972900835 117.815301494605
"2108" 421.4 65.6411556741573 116.86183766036
"2109" 421.6 69.1656148901269 116.567421843982
"2110" 421.8 73.6984859754644 115.920494864914
"2111" 422 78.079074503494 117.459753807488
"2112" 422.2 78.0363675420508 116.928322397151
"2113" 422.4 78.439452210057 115.742588424062
"2114" 422.6 80.8262581800346 113.81199985984
"2115" 422.8 84.0060134912032 112.050932311207
"2116" 423 87.7177058458778 110.845256852808
"2117" 423.2 91.4660133193747 109.865388122324
"2118" 423.4 95.2796158654464 108.293064853126
"2119" 423.6 98.5848550302572 105.908871633923
"2120" 423.8 101.068766823838 102.650790021528
"2121" 424 103.624133604954 98.2900303007174
"2122" 424.2 106.423598617577 93.6003930510266
"2123" 424.4 109.231308846991 88.6275377508271
"2124" 424.6 113.841903304314 85.0252654486991
"2125" 424.8 115.089885190185 82.7680096215701
"2126" 425 113.452432447314 80.3683665994088
"2127" 425.2 111.616221108337 76.1468168342026
"2128" 425.4 110.1218373515 71.5231190041305
"2129" 425.6 107.619803295019 68.2633831336896
"2130" 425.8 104.171710285635 66.3985247165741
"2131" 426 99.9374246802829 64.4786356425445
"2132" 426.2 95.4523321197365 61.0929778380536
"2133" 426.4 91.1955392068275 56.6699377670495
"2134" 426.6 87.1730957641728 52.1051124035841
"2135" 426.8 81.9072039949531 48.5743874733737
"2136" 427 76.255502157533 47.0401555213652
"2137" 427.2 70.0484285158572 47.6889711734554
"2138" 427.4 63.0473235273078 47.7315044759575
"2139" 427.6 56.6260618692549 50.275491021419
"2140" 427.8 51.1848056051435 54.4864215013036
"2141" 428 44.8264999196766 58.8492451427021
"2142" 428.2 38.7101884522786 63.1076641138341
"2143" 428.4 32.7348067269978 68.2551837472265
"2144" 428.6 27.743155495839 73.3927756044537
"2145" 428.8 21.8328348617771 77.1389231259073
"2146" 429 15.3157226476728 77.6238795892788
"2147" 429.2 8.08857730809448 77.2810863865003
"2148" 429.4 3.98274220502116 76.7353991967475
"2149" 429.6 4.69526545243414 70.5687772942475
"2150" 429.8 3.74177619327144 73.0695901655107
"2151" 430 3.47009017355967 74.3522084765332
"2152" 430.2 3.48794950739036 73.2181407782845
"2153" 430.4 3.60989449533995 72.1907904617536
"2154" 430.6 2.99870679504776 71.123478211793
"2155" 430.8 2.41554747421712 70.8409881082798
"2156" 431 2.85762296419571 70.8376976478904
"2157" 431.2 3.15781988906607 71.0738228364549
"2158" 431.4 3.92483226314659 71.0337269995033
"2159" 431.6 4.96553462289777 71.2395326590809
"2160" 431.8 6.71258961001205 71.4815168196659
"2161" 432 10.8348604378878 72.6887969925175
"2162" 432.2 15.3152101860188 74.6917021208054
"2163" 432.4 18.1542031870043 77.0571359916606
"2164" 432.6 20.0475560779929 81.2380622752353
"2165" 432.8 22.2190935879978 85.48388832211
"2166" 433 24.6909352937578 89.3620443806875
"2167" 433.2 26.6017862317684 94.4563231902475
"2168" 433.4 28.4087737153649 99.9379801775759
"2169" 433.6 27.9053681001978 105.120743383738
"2170" 433.8 25.9555010999913 106.875418098135
"2171" 434 27.086840823683 105.789286652133
"2172" 434.2 29.2115934359824 105.511303669709
"2173" 434.4 33.8354225191867 104.57535304897
"2174" 434.6 38.9839294454429 103.508379721489
"2175" 434.8 44.2092173601516 102.82095882674
"2176" 435 49.6265529104499 103.385930375378
"2177" 435.2 54.4575437761728 104.652886599206
"2178" 435.4 60.419384374893 105.43569211139
"2179" 435.6 66.5464409839835 106.735782924519
"2180" 435.8 72.9801286169978 107.121915459888
"2181" 436 80.4338589707263 107.709460067019
"2182" 436.2 87.2829821845406 108.510657258562
"2183" 436.4 93.3445649771225 109.074125485442
"2184" 436.6 95.5954030467978 107.235177795599
"2185" 436.8 94.7257626400717 105.313490231275
"2186" 437 94.1184486280445 102.018127491741
"2187" 437.2 94.1228830943046 96.9211935455078
"2188" 437.4 92.8398967335228 90.83911260586
"2189" 437.6 91.0309945885417 84.7860467896134
"2190" 437.8 89.4041594234529 78.3313343751441
"2191" 438 87.3304214919346 71.6538294362054
"2192" 438.2 84.8990075514576 65.1215388475465
"2193" 438.4 82.2103229817365 58.6210301538292
"2194" 438.6 78.4472303135919 52.3934706342475
"2195" 438.8 74.4456081750036 46.0015665693652
"2196" 439 70.6692681987978 39.8005795912475
"2197" 439.2 66.521036146411 34.5072052391909
"2198" 439.4 61.3072706173261 28.1066558722664
"2199" 439.6 56.4591457876835 21.7996075053332
"2200" 439.8 51.3923514125259 15.7075846671213
"2201" 440 46.1289299544298 9.88970767409658
"2202" 440.2 43.9886238590696 6.51909745828636
"2203" 440.4 45.4997140651728 7.41364363884127
"2204" 440.6 46.529943162919 8.48948311788389
"2205" 440.8 46.8593487966328 9.77652551880423
"2206" 441 48.3915351783978 10.900475437437
"2207" 441.2 50.9247891004499 13.967090536541
"2208" 441.4 54.7363695033432 18.2419907391263
"2209" 441.6 58.7904070602978 20.9599268838725
"2210" 441.8 62.7513658276225 23.5846727066702
"2211" 442 67.6990611580402 26.05501217349
"2212" 442.2 72.9732957949451 26.7826870165738
"2213" 442.4 78.9284594652823 26.9252887172269
"2214" 442.6 85.3862946250105 26.4522255738539
"2215" 442.8 92.1845825112523 25.6183327277627
"2216" 443 98.8019203937492 23.3570948002378
"2217" 443.2 103.596571332351 20.547610851199
"2218" 443.4 103.80360605454 22.148755265925
"2219" 443.6 104.894521653107 23.8657341498661
"2220" 443.8 108.712630259739 26.7829258336553
"2221" 444 112.208769290704 30.08815009481
"2222" 444.2 114.35826196186 35.2045558010826
"2223" 444.4 117.909792147857 40.3695125098063
"2224" 444.6 118.365951666451 42.3559197355248
"2225" 444.8 117.016300181798 46.8284540589692
"2226" 445 116.622814161324 52.401500961196
"2227" 445.2 115.823289451408 58.8996837927633
"2228" 445.4 116.712922882661 64.8606377514791
"2229" 445.6 116.717982078564 71.4402528643433
"2230" 445.8 113.606443086839 76.946031394921
"2231" 446 109.082778824708 81.7556785434775
"2232" 446.2 103.358855462998 86.2471430154808
"2233" 446.4 97.4762623074319 89.8586672198085
"2234" 446.6 91.6622282193163 92.8022741185438
"2235" 446.8 85.4342082519901 95.474939277786
"2236" 447 78.7021046244228 97.3481443034725
"2237" 447.2 72.6012486341793 99.8115474739975
"2238" 447.4 66.0942181317598 101.151277921969
"2239" 447.6 59.0474578259178 103.066225602328
"2240" 447.8 52.5486241152188 105.73047957709
"2241" 448 46.4272039586054 108.457301177786
"2242" 448.2 41.5204493222714 112.74095500309
"2243" 448.4 42.5105252376978 115.498877207019
"2244" 448.6 43.8316513815741 115.006035513537
"2245" 448.8 47.8040833024228 114.524890960664
"2246" 449 53.8208600862393 115.735594559066
"2247" 449.2 59.9564734213158 117.350640193898
"2248" 449.4 66.1048597405417 119.843173564211
"2249" 449.6 68.5709939567103 117.488655996085
"2250" 449.8 71.4429467931086 113.414080310707
"2251" 450 74.6902916413383 108.466747802869
"2252" 450.2 78.6400827242498 104.017032447015
"2253" 450.4 83.2226477055804 100.044383312421
"2254" 450.6 87.4485263531128 98.4737417562886
"2255" 450.8 92.1968696781813 96.6704383362064
"2256" 451 97.2531507971054 95.6896475707475
"2257" 451.2 103.098879557608 94.5795734614501
"2258" 451.4 109.178746194303 92.3426779775396
"2259" 451.6 112.736448208764 89.8562396236809
"2260" 451.8 111.460744623901 88.7127472186268
"2261" 452 110.688445720217 85.7036985544411
"2262" 452.2 111.066511345074 80.3815093473858
"2263" 452.4 112.342649897798 74.3570013228206
"2264" 452.6 112.363366432745 68.9335521357794
"2265" 452.8 112.139966084461 62.6230419191251
"2266" 453 112.020184779637 55.9447747926991
"2267" 453.2 111.471575292895 48.992929388183
"2268" 453.4 110.180275243829 41.6383951977163
"2269" 453.6 108.881578983014 34.8994033770413
"2270" 453.8 107.541909123619 27.9551992808054
"2271" 454 103.875715746141 25.31713209656
"2272" 454.2 99.1132043358301 25.1598256549895
"2273" 454.4 92.1990496594107 24.1128609856346
"2274" 454.6 85.4691607647978 22.6030933807369
"2275" 454.8 78.7211548293847 21.0918671923127
"2276" 455 71.8494829169796 18.5409784677324
"2277" 455.2 65.7333212151855 15.1552876741455
"2278" 455.4 61.8783545693692 10.3046533544475
"2279" 455.6 60.4697591219166 5.2597846430495
"2280" 455.8 62.1911025958925 6.03823926478436
"2281" 456 66.867870354954 8.48063150749752
"2282" 456.2 66.6831532031753 9.81397306385976
"2283" 456.4 67.0884050766715 13.6354484570631
"2284" 456.6 68.4453896053278 19.5766562234275
"2285" 456.8 69.8664813302875 26.0962394019108
"2286" 457 70.7160047016378 32.7719288585875
"2287" 457.2 72.0602355452263 39.2150485749414
"2288" 457.4 74.7052554130037 44.9897060095122
"2289" 457.6 77.4753678285502 50.619642968703
"2290" 457.8 81.5320345767087 55.297149399802
"2291" 458 86.6302935066949 59.9863323884718
"2292" 458.2 91.5359183449901 64.901477003286
"2293" 458.4 96.8611833320478 68.9759413534398
"2294" 458.6 102.672644905426 72.5050038404761
"2295" 458.8 107.433774640758 76.3170072365049
"2296" 459 111.809490763458 80.1971522994999
"2297" 459.2 115.88908164375 82.5699722275744
"2298" 459.4 114.346216471437 82.9488646731135
"2299" 459.6 113.361903417181 84.3093643733007
"2300" 459.8 111.790542858754 85.1218623208299
"2301" 460 108.675132661048 87.1740295619663
"2302" 460.2 105.332174471798 90.9129850673236
"2303" 460.4 100.834586356031 94.739089702864
"2304" 460.6 96.4608938401311 98.908792493729
"2305" 460.8 91.7429262564725 103.207686422838
"2306" 461 86.9605491684319 107.617588370089
"2307" 461.2 81.535012108013 111.489510670437
"2308" 461.4 75.9391454737607 115.809904374655
"2309" 461.6 72.4993119847014 117.299023574296
"2310" 461.8 68.2211656690835 115.427052711312
"2311" 462 62.6902402468372 112.812699634642
"2312" 462.2 56.3994887437144 110.673456930331
"2313" 462.4 50.1093066424293 108.64638638805
"2314" 462.6 43.8207451463747 105.711032314324
"2315" 462.8 37.9056992558252 102.16571207196
"2316" 463 31.9193829327218 98.1982014239564
"2317" 463.2 26.525951064899 93.4900410640197
"2318" 463.4 21.2713811692978 88.3360668659618
"2319" 463.6 15.541438712525 84.7770872327589
"2320" 463.8 9.4410255587758 83.2643859259069
"2321" 464 7.74618534589668 84.1332055299838
"2322" 464.2 8.02937203129777 83.8237687941475
"2323" 464.4 8.61357831679775 84.0147949763904
"2324" 464.6 8.74809435576162 84.1423841096933
"2325" 464.8 9.53286988917615 84.7984985605854
"2326" 465 11.5926887317451 86.8052706968133
"2327" 465.2 13.3892328728692 90.5171036651618
"2328" 465.4 14.8761146840814 94.5783961454266
"2329" 465.6 15.8305913184796 99.2775003140202
"2330" 465.8 18.8696442177978 102.528420790973
"2331" 466 22.6924504757362 104.013338835094
"2332" 466.2 28.316082822125 106.876902884393
"2333" 466.4 33.0886310987808 111.870291338824
"2334" 466.6 36.6747781263248 116.608793962045
"2335" 466.8 38.7219874903594 118.139352426179
"2336" 467 41.0027166341692 117.273751541062
"2337" 467.2 46.4273389103924 117.714049096775
"2338" 467.4 52.3225943617178 118.795655280368
"2339" 467.6 57.8533859984566 121.229008101436
"2340" 467.8 61.9821682298587 121.006836490613
"2341" 468 68.9092543260256 120.190979817336
"2342" 468.2 73.2128494747607 119.622872147507
"2343" 468.4 76.5113310537978 118.657068567085
"2344" 468.6 79.1907028531592 118.176506107537
"2345" 468.8 81.3028475182057 115.713232595984
"2346" 469 84.810056237567 110.948916019363
"2347" 469.2 87.3149139566673 106.868590067682
"2348" 469.4 89.7479308743394 103.013863409331
"2349" 469.6 93.5217338892572 98.7983969338286
"2350" 469.8 98.0880165315978 94.3728651494618
"2351" 470 103.552440555633 88.9642911054627
"2352" 470.2 107.193930766248 85.3444170962585
"2353" 470.4 110.901160059246 80.1712484237303
"2354" 470.6 114.667429549375 74.9426287055053
"2355" 470.8 115.659572031589 72.3677617289618
"2356" 471 114.076820134756 69.2514092025002
"2357" 471.2 112.86741063144 63.8931101488265
"2358" 471.4 112.519682105525 57.4447896280657
"2359" 471.6 111.116231028947 50.7941541363539
"2360" 471.8 110.230673910354 44.2025371468248
"2361" 472 109.204239387321 36.9459695502126
"2362" 472.2 107.855786657461 30.404263983421
"2363" 472.4 105.160472266024 25.0886320574733
"2364" 472.6 101.83950033483 23.7945837261508
"2365" 472.8 97.2576807251277 20.8503463807218
"2366" 473 91.5098537568678 16.2895221903475
"2367" 473.2 87.7582955977773 10.3186955009924
"2368" 473.4 87.0196956860619 8.61474175542677
"2369" 473.6 88.203324861919 9.48479753021723
"2370" 473.8 90.4474466696196 10.7625065533366
"2371" 474 91.3774336654878 11.8534491291175
"2372" 474.2 92.2214000790912 13.5014188596932
"2373" 474.4 94.504073249579 16.8664258972788
"2374" 474.6 98.0306208263556 21.182506062237
"2375" 474.8 102.401105135612 26.0981650415362
"2376" 475 106.650695602266 30.1408909400288
"2377" 475.2 111.498796374298 34.648204712185
"2378" 475.4 115.080514338095 39.7645888849901
"2379" 475.6 117.532945196185 45.7843886425026
"2380" 475.8 119.949254186553 50.970709748472
"2381" 476 118.064257848571 56.0552997227424
"2382" 476.2 117.139290978745 62.7246975778265
"2383" 476.4 116.679570170017 69.3881937589663
"2384" 476.6 114.667304075517 75.769836030435
"2385" 476.8 112.119515552641 81.9607998614975
"2386" 477 109.071094698998 88.7126529728054
"2387" 477.2 105.513632484718 95.0405294757475
"2388" 477.4 100.515553873203 100.160345741501
"2389" 477.6 94.6704097614228 104.913615700698
"2390" 477.8 88.7553211207353 109.363320241923
"2391" 478 82.6526215184441 113.549894472443
"2392" 478.2 77.6234867232311 117.629839181748
"2393" 478.4 74.6600799672783 116.62581366078
"2394" 478.6 68.3656905689807 115.568493426406
"2395" 478.8 61.6522783576205 114.881358133931
"2396" 479 55.4030355277056 114.370583062642
"2397" 479.2 48.429989263013 114.920798220716
"2398" 479.4 41.8939473484991 116.534768525377
"2399" 479.6 35.9952341870263 116.283382790405
"2400" 479.8 32.484190697276 112.648563365769
"2401" 480 27.8038696344341 107.043313159657
"2402" 480.2 22.9129666674425 102.184244931774
"2403" 480.4 17.2915285374861 98.1335350478969
"2404" 480.6 12.5703764437108 96.7875038270736
"2405" 480.8 13.0076084983362 97.4272867789014
"2406" 481 13.2065274322302 97.8510353897746
"2407" 481.2 13.9892377998348 97.480732684729
"2408" 481.4 15.1823162339926 96.9904127922865
"2409" 481.6 15.9635924386439 95.0804752046706
"2410" 481.8 15.2096168052208 90.346906327286
"2411" 482 12.4456134155564 85.0463491510061
"2412" 482.2 9.27449855897959 81.0018754029748
"2413" 482.4 4.8528812244752 79.371656234183
"2414" 482.6 4.44594509321823 79.5679145203839
"2415" 482.8 5.1577300240695 79.4828620901497
"2416" 483 5.84491882107145 79.3571530183422
"2417" 483.2 6.6190154430705 79.5413596892248
"2418" 483.4 7.35243458936918 80.1942713315332
"2419" 483.6 8.49470367771343 82.528191642127
"2420" 483.8 9.94847058745658 85.8925463463299
"2421" 484 11.1034790692605 90.8697035071281
"2422" 484.2 12.3017493111159 95.7545593802475
"2423" 484.4 15.3094811275285 99.4695121700937
"2424" 484.6 19.7097884950406 102.206793244548
"2425" 484.8 25.4524653694448 106.369549404365
"2426" 485 28.9235561977835 110.764024359776
"2427" 485.2 32.8188504382451 115.451877152471
"2428" 485.4 37.6507944331311 118.549423149664
"2429" 485.6 42.8653764629644 119.615058688956
"2430" 485.8 47.5057386395285 120.560857041478
"2431" 486 52.6818641452451 120.166524368787
"2432" 486.2 59.2070503026698 119.839859858678
"2433" 486.4 65.7984783452052 120.406622143692
"2434" 486.6 69.3324357977437 120.056137358464
"2435" 486.8 70.958996519249 117.929066791394
"2436" 487 75.4987068255978 115.835676767168
"2437" 487.2 81.3236969854964 114.185956466768
"2438" 487.4 87.9617742495978 113.306712669048
"2439" 487.6 90.4647736239178 110.917958079448
"2440" 487.8 92.1690455073674 108.388533846982
"2441" 488 95.5710611182353 104.348882958048
"2442" 488.2 100.219121169644 100.887585546863
"2443" 488.4 105.48615132224 97.8936299398173
"2444" 488.6 108.783692066591 95.3874719058337
"2445" 488.8 109.63405711957 90.9776403084066
"2446" 489 111.071273766901 86.3490620175234
"2447" 489.2 114.04292052083 80.879285358054
"2448" 489.4 117.039437064392 74.9172258395644
"2449" 489.6 119.042377299596 68.6642371814709
"2450" 489.8 120.261890656798 61.7367142141538
"2451" 490 120.648712052185 56.0298566970536
"2452" 490.2 118.582297585985 51.3427107179663
"2453" 490.4 115.898141914927 45.6719574569895
"2454" 490.6 113.311901235105 39.4258614182248
"2455" 490.8 111.281963308521 32.9406443191943
"2456" 491 110.202654113636 26.6716426375379
"2457" 491.2 105.995103590096 22.7232492834284
"2458" 491.4 101.249012261314 18.8822254975379
"2459" 491.6 96.5122823559852 13.4585558985288
"2460" 491.8 93.2173838718458 10.5365882430071
"2461" 492 88.8548579177285 8.58378344239604
"2462" 492.2 83.5139383816766 5.26356288818692
"2463" 492.4 78.2805231382552 4.67914734475816
"2464" 492.6 71.7424767825311 3.36341719191419
"2465" 492.8 65.5328802629166 1.31494616076238
"2466" 493 59.4183741162472 0.79514619731494
"2467" 493.2 53.5035473418722 2.22216630006668
"2468" 493.4 46.6712341164148 3.04254108396029
"2469" 493.6 40.3859219708386 4.11895532833936
"2470" 493.8 37.1209115059361 5.81441345984327
"2471" 494 33.9993947545222 9.71859244581895
"2472" 494.2 31.6057889093495 13.6746954366268
"2473" 494.4 29.3183516179591 18.6853961396991
"2474" 494.6 26.7360995492923 24.4029277245772
"2475" 494.8 24.1751027809311 30.4965535629142
"2476" 495 21.1189478188989 36.5564478085958
"2477" 495.2 18.3341217894228 42.8735636637134
"2478" 495.4 15.5807792031311 49.5676431940142
"2479" 495.6 14.1566092403933 56.1043839683599
"2480" 495.8 12.6121457819978 63.3246193540475
"2481" 496 11.2182673815446 69.944309253488
"2482" 496.2 9.89234096394776 76.8230301395725
"2483" 496.4 9.57719870007945 83.6827913149236
"2484" 496.6 10.5686832656187 89.951249844352
"2485" 496.8 9.86665846540646 91.3631343549432
"2486" 497 9.36762235044159 91.025778518316
"2487" 497.2 10.3351523948412 90.1044097011606
"2488" 497.4 13.7790955516569 89.0256732123602
"2489" 497.6 19.2746939090778 88.4532790476875
"2490" 497.8 25.4493412716614 88.5552495993384
"2491" 498 32.0102842286334 89.7613320373708
"2492" 498.2 36.3907081662583 91.5762886950633
"2493" 498.4 41.125853848732 94.1437215813396
"2494" 498.6 45.5613802841978 98.3250670364475
"2495" 498.8 49.6070942215609 102.99905896155
"2496" 499 53.7272859192978 107.939189305603
"2497" 499.2 56.6987194577036 113.306712669048
"2498" 499.4 60.6245430729141 119.051860682887
"2499" 499.6 62.3689866879277 119.316703218235
"2500" 499.8 66.4785617774778 117.237771852368
"2501" 500 72.1199060284934 114.991033012943
"2502" 500.2 77.8377897696673 112.005089775943
"2503" 500.4 84.0319584474175 110.095498025557
"2504" 500.6 90.5322819057978 107.154140171891
"2505" 500.8 96.5664837169178 104.296953510448
"2506" 501 102.787968743603 100.703031091481
"2507" 501.2 108.185471837211 97.3096205556606
"2508" 501.4 110.617850388226 92.286414129819
"2509" 501.6 112.945402414583 86.1522481320689
"2510" 501.8 114.518606642341 79.8511660527475
"2511" 502 115.416082964993 73.3529294712801
"2512" 502.2 116.368593213091 66.9181935730193
"2513" 502.4 116.520237300777 59.9123080209633
"2514" 502.6 115.703952728863 52.4993051062584
"2515" 502.8 114.679475039798 45.6080228145142
"2516" 503 113.540696120961 37.695179161378
"2517" 503.2 109.378571691366 33.4364891314265
"2518" 503.4 105.41085545301 28.5019906891869
"2519" 503.6 102.167723758673 21.97417390731
"2520" 503.8 102.586007510706 18.4777125359006
"2521" 504 103.797895338161 19.9611701786112
"2522" 504.2 105.55125182886 21.7185836574038
"2523" 504.4 106.581566131877 22.7435555899604
"2524" 504.6 108.125476209637 24.0374795294411
"2525" 504.8 109.989927986124 26.1359813260945
"2526" 505 110.889462936733 28.820014139054
"2527" 505.2 113.848336200633 31.370074683196
"2528" 505.4 115.906898346707 33.7893526266415
"2529" 505.6 116.350305016328 36.3979025372575
"2530" 505.8 118.794490357192 40.1271056632778
"2531" 506 120.502631542516 43.745705100665
"2532" 506.2 120.970019487707 48.8016838419142
"2533" 506.4 122.204051997038 53.2853588967775
"2534" 506.6 121.886693476035 57.6332589681135
"2535" 506.8 121.682082367677 60.45827120849
"2536" 507 121.412307874669 63.3487845425346
"2537" 507.2 121.491470125211 63.5233493554398
"2538" 507.4 120.999342348231 64.7119921731753
"2539" 507.6 120.776043603332 69.2294088685247
"2540" 507.8 120.645119993654 69.2380851994975
"2541" 508 120.473772601015 69.9086364391437
"2542" 508.2 120.326802466298 70.0647561851887
"2543" 508.4 119.629649632268 69.7405026050275
"2544" 508.6 119.454387746618 70.1494470048775
"2545" 508.8 119.07434618405 70.2025380322265
"2546" 509 118.724946522185 70.5729651529249
"2547" 509.2 118.793778880234 71.0052056304603
"2548" 509.4 118.227046541602 71.5918438570193
"2549" 509.6 117.479565516966 71.4160472287738
"2550" 509.8 116.422055987612 71.2045115110001
"2551" 510 114.620464303889 70.9425119550051
"2552" 510.2 112.947141123766 71.30714912731
"2553" 510.4 110.066052207911 71.5899672045259
"2554" 510.6 106.368242576827 71.9464201638301
"2555" 510.8 102.208377288849 74.1958082992991
"2556" 511 100.691670643713 76.6898228198645
"2557" 511.2 98.7065333449763 79.7630714541404
"2558" 511.4 98.0260765880749 83.0725123579343
"2559" 511.6 98.5553815599978 86.6835976584047
"2560" 511.8 99.4849186720378 89.8501811881275
"2561" 512 100.476433916993 94.5878328302735
"2562" 512.2 101.22939243025 99.2153369497544
"2563" 512.4 99.7035203055649 100.170340831987
"2564" 512.6 97.2439851675238 99.3647230318913
"2565" 512.8 93.1678792120717 98.1002765509461
"2566" 513 87.7410740972978 96.6333654165552
"2567" 513.2 81.7769770404378 94.8769517158075
"2568" 513.4 75.5326606951824 92.2243555866706
"2569" 513.6 69.4667769278103 88.843074463735
"2570" 513.8 63.6587927727978 84.9299555615578
"2571" 514 58.4672291151276 80.1784873049071
"2572" 514.2 53.480885989359 75.3364834654822
"2573" 514.4 48.5148045952735 70.0141909606553
"2574" 514.6 43.2674869132334 64.2241299340099
"2575" 514.8 39.0659164931586 58.4122006821135
"2576" 515 34.792574109322 52.4464084206359
"2577" 515.2 30.7889949008374 46.6053938386337
"2578" 515.4 25.2738299591895 42.134727957598
"2579" 515.6 20.0856587824311 42.2672283522475
"2580" 515.8 15.9364418260165 44.0036192563725
"2581" 516 15.9164719914191 44.3998648896067
"2582" 516.2 16.7337040441451 43.4110427638581
"2583" 516.4 19.4202754294184 42.1239747036958
"2584" 516.6 22.8168657123371 42.2497240440677
"2585" 516.8 27.5745186299215 43.1867007878455
"2586" 517 33.3873691220937 44.9219888877169
"2587" 517.2 39.5919029082823 46.6357262122063
"2588" 517.4 45.8876792358699 48.5790653337321
"2589" 517.6 52.62643461941 51.3562064130536
"2590" 517.8 59.0267364638172 53.871947382665
"2591" 518 65.7225867985503 56.6656045708248
"2592" 518.2 72.3466921868671 58.6404289346436
"2593" 518.4 78.9502504981181 61.5176762453252
"2594" 518.6 85.4612926666766 63.6527190457021
"2595" 518.8 92.1092570424742 65.265100623924
"2596" 519 98.9985464574774 67.3862079935194
"2597" 519.2 105.505272630464 69.5498585875506
"2598" 519.4 111.848021909408 72.4317462268975
"2599" 519.6 117.633945884313 73.4012926178839
"2600" 519.8 116.784191287222 73.0432941533687
"2601" 520 115.566826167602 72.6379248712991
"2602" 520.2 115.83328245366 75.0509377402225
"2603" 520.4 115.691149339078 75.0350264308207
"2604" 520.6 115.792810923949 76.745234319399
"2605" 520.8 115.29204085372 76.7108209387815
"2606" 521 114.716567502369 77.0154472891618
"2607" 521.2 113.778128199312 76.8782051776475
"2608" 521.4 112.595805954848 76.7860304081575
"2609" 521.6 111.65916672718 76.7048524628652
"2610" 521.8 111.190636099724 77.5901852355317
"2611" 522 109.582114702578 78.8732090107201
"2612" 522.2 107.838334769015 81.6884524868562
"2613" 522.4 105.340373858261 85.445197467237
"2614" 522.6 102.909855727042 89.4644467182109
"2615" 522.8 99.8232116918635 94.071976949787
"2616" 523 96.5258056496311 99.1894759662892
"2617" 523.2 92.7705068308357 104.124074463374
"2618" 523.4 88.8695409393747 108.402375800517
"2619" 523.6 86.0932526199906 112.925688167982
"2620" 523.8 85.3620562791228 111.914354355273
"2621" 524 82.6608709011662 110.639862221905
"2622" 524.2 77.4356752210778 108.544782324128
"2623" 524.4 71.725641208195 107.148804954672
"2624" 524.6 65.5101131478525 106.375198457891
"2625" 524.8 58.776295797363 106.185604941639
"2626" 525 52.6562410625478 106.914265997708
"2627" 525.2 45.2957681772167 107.645701131356
"2628" 525.4 38.1541791519007 107.503596899748
"2629" 525.6 31.5382657052144 108.136487042373
"2630" 525.8 27.6862907431353 109.898842670298
"2631" 526 27.8785520739781 111.414267390116
"2632" 526.2 29.4808879443638 112.026602795663
"2633" 526.4 30.8867046926526 112.315446520102
"2634" 526.6 30.3200874135978 111.96582014709
"2635" 526.8 29.0540164784545 110.825725179979
"2636" 527 28.200011270276 109.1151031269
"2637" 527.2 25.9135028601121 106.991720916262
"2638" 527.4 21.2542991141662 104.575732650195
"2639" 527.6 16.427556682014 102.16153041522
"2640" 527.8 16.7378037373767 101.25156472159
"2641" 528 16.3597209171311 97.7740378980253
"2642" 528.2 13.2439540611311 93.533133010692
"2643" 528.4 8.92840059287277 89.699910349135
"2644" 528.6 7.73453164356886 88.534489195862
"2645" 528.8 8.61357831679775 86.628439792766
"2646" 529 8.39192823557826 82.0075047000402
"2647" 529.2 6.99720292858899 76.3694677871486
"2648" 529.4 4.04661476920371 72.1176630456832
"2649" 529.6 2.34663816325233 69.1171131908839
"2650" 529.8 1.4398195761792 65.0733568858558
"2651" 530 0.741546146525054 63.3301270227324
"2652" 530.2 1.69679003852971 63.7122164680929
"2653" 530.4 2.88279284951206 62.5104398006047
"2654" 530.6 3.94582910638868 58.7002430345316
"2655" 530.8 3.48554536629777 53.0048493051196
"2656" 531 2.33784933024458 47.4256455540028
"2657" 531.2 2.83132184807867 46.7089465528655
"2658" 531.4 6.07702453018239 45.4172344044673
"2659" 531.6 10.1002681472816 43.5068345207637
"2660" 531.8 15.4825605850112 41.3307478646295
"2661" 532 21.3536027946644 38.8831593503142
"2662" 532.2 27.6388880401451 37.2943004623423
"2663" 532.4 34.2721916888399 36.3595704055423
"2664" 532.6 41.0777696807765 36.396162348322
"2665" 532.8 47.7846454254022 36.8745549476321
"2666" 533 53.7855057896741 36.8628183159382
"2667" 533.2 59.7485053685178 36.3083242401475
"2668" 533.4 65.4230957550078 35.5410666518575
"2669" 533.6 71.6624188841478 35.5215931090075
"2670" 533.8 77.1184473897095 36.3449803208063
"2671" 534 82.9376001942977 37.3352555610536
"2672" 534.2 89.6715513118278 38.4971504564875
"2673" 534.4 95.9252610175222 39.82707420737
"2674" 534.6 101.978830393028 39.0696726162775
"2675" 534.8 108.551036554651 39.0521846111299
"2676" 535 114.448106213857 41.1412333993366
"2677" 535.2 114.978195405846 44.6078347647038
"2678" 535.4 116.26170039636 49.1641081116225
"2679" 535.6 117.896666598142 55.3185590498413
"2680" 535.8 118.443035259992 61.8878163217271
"2681" 536 118.052292661418 68.4435646512175
"2682" 536.2 116.61439940383 75.0407866380986
"2683" 536.4 115.736018322085 80.4105124963113
"2684" 536.6 113.478264922945 82.017853925637
"2685" 536.8 109.397276541735 83.7621025751225
"2686" 537 103.579555615298 86.5672739705498
"2687" 537.2 98.6717298160129 90.4630144032855
"2688" 537.4 92.950624203914 94.6193575024801
"2689" 537.6 87.4165150497978 98.51168848876
"2690" 537.8 81.3991903091478 102.732578901498
"2691" 538 75.6160538890056 107.162177641988
"2692" 538.2 69.6510130666411 111.339650220199
"2693" 538.4 65.1713888918443 115.813818092713
"2694" 538.6 61.4375249180395 120.182799249885
"2695" 538.8 59.8501300898094 118.413309626643
"2696" 539 58.5475888099459 117.651476451581
"2697" 539.2 55.5292048842788 116.168090965286
"2698" 539.4 50.6371421459951 114.273215348392
"2699" 539.6 44.702765993058 112.403993915563
"2700" 539.8 39.3709573848811 109.883696581414
"2701" 540 32.9624973818593 107.308861471248
"2702" 540.2 27.4270320617414 103.847507798473
"2703" 540.4 21.9000475982909 100.143664745891
"2704" 540.6 15.8801922343383 97.36156525868
"2705" 540.8 13.7116519706054 97.2724970793244
"2706" 541 14.7104801276126 97.9038615170253
"2707" 541.2 15.7650051005692 98.8740354825047
"2708" 541.4 17.2198023930061 100.682447584789
"2709" 541.6 18.9211918312242 102.555026010806
"2710" 541.8 22.6703425809357 104.649715620006
"2711" 542 27.1528547657799 109.040615817551
"2712" 542.2 31.5732671711213 113.093649200218
"2713" 542.4 35.9382045258228 116.811950382048
"2714" 542.6 39.193440347164 117.96719774098
"2715" 542.8 44.2772083195894 118.111268435539
"2716" 543 50.4167836347978 118.464076140877
"2717" 543.2 55.9926259040003 120.516360533311
"2718" 543.4 59.8955306170353 121.04257756621
"2719" 543.6 62.5979971491267 120.007661256063
"2720" 543.8 65.9177237433978 118.968645252685
"2721" 544 71.3249596415952 117.908384794665
"2722" 544.2 77.3681669391978 117.031886866
"2723" 544.4 82.5993755026925 115.405755603616
"2724" 544.6 83.4015994251681 115.213677383692
"2725" 544.8 83.4358194074731 113.338072660131
"2726" 545 84.9026577000705 110.040215533325
"2727" 545.2 87.3703935009425 105.366631802787
"2728" 545.4 90.3691251954329 100.756277458207
"2729" 545.6 94.2971668567978 96.6062023208875
"2730" 545.8 97.89727567599 92.5489146341706
"2731" 546 101.323221117078 87.7989680079275
"2732" 546.2 105.144003158865 83.1879247995172
"2733" 546.4 109.390870771061 79.0619751056686
"2734" 546.6 114.822152482461 75.8311327020297
"2735" 546.8 117.526507004468 71.1309135645175
"2736" 547 117.120996648733 66.9672188316669
"2737" 547.2 116.948042402736 61.7528166926702
"2738" 547.4 117.045933833961 55.4838372169649
"2739" 547.6 116.237358467798 48.4859223656651
"2740" 547.8 115.107046306722 42.1021265759106
"2741" 548 112.711404219851 36.2552899106837
"2742" 548.2 109.706231788875 30.1208734932805
"2743" 548.4 106.326136554766 26.8060467269663
"2744" 548.6 101.502377711298 24.5097914659038
"2745" 548.8 96.5055349442083 20.7397391932265
"2746" 549 91.4230929085105 15.5967612617262
"2747" 549.2 86.6337171886988 11.1288405277426
"2748" 549.4 83.8139096225478 6.51455266206483
"2749" 549.6 84.8966386050078 7.95095114197752
"2750" 549.8 86.1694214975857 9.05598618261116
"2751" 550 88.0999982204154 9.83805199439458
"2752" 550.2 89.4846053004678 10.1865138611575
"2753" 550.4 89.8052696393978 11.4038266619809
"2754" 550.6 92.0779943695165 14.330808338685
"2755" 550.8 96.5113015456769 17.8546814475442
"2756" 551 99.6418002663662 22.3263204738475
"2757" 551.2 104.849392888642 27.0088961316538
"2758" 551.4 109.091760499573 31.7992055222679
"2759" 551.6 113.830428571538 37.0677924112975
"2760" 551.8 117.401796846379 42.0089058450536
"2761" 552 119.413980145204 47.0707022552475
"2762" 552.2 119.011344775818 51.5946579581557
"2763" 552.4 118.499604083989 57.7797697204177
"2764" 552.6 119.152488821707 63.9910472649142
"2765" 552.8 119.166676509276 70.8311867369071
"2766" 553 117.49717746442 76.4293863805332
"2767" 553.2 115.642902949219 82.8951882771949
"2768" 553.4 111.949035733808 88.4899611255667
"2769" 553.6 108.189705216091 94.5240572523345
"2770" 553.8 104.771507633699 100.589419213116
"2771" 554 102.383970658926 102.716728343364
"2772" 554.2 100.009406092798 102.481346157322
"2773" 554.4 94.0638352172437 102.929945889842
"2774" 554.6 87.8527224096378 103.403767011728
"2775" 554.8 82.0954326918238 104.977094392325
"2776" 555 75.5218645522302 106.145712019937
"2777" 555.2 69.2888651613294 107.79693254521
"2778" 555.4 62.3032318679147 109.519235036299
"2779" 555.6 55.4085932104316 110.435599337304
"2780" 555.8 48.5093750787208 111.957545674671
"2781" 556 41.5747425569599 113.824603646464
"2782" 556.2 36.5905682112978 114.568997703017
"2783" 556.4 37.8888044012978 115.644619674539
"2784" 556.6 39.5975123278419 115.84285524963
"2785" 556.8 41.8534828438757 117.263129608598
"2786" 557 45.1180566667237 119.83924484584
"2787" 557.2 46.4777049671648 119.224697691108
"2788" 557.4 49.5497473221906 119.836840704748
"2789" 557.6 53.7765563289182 121.221886664079
"2790" 557.8 58.9259823586205 121.280512214767
"2791" 558 63.948521093249 121.899769674955
"2792" 558.2 67.5145542570978 120.565475766385
"2793" 558.4 72.9272131672281 119.732488808463
"2794" 558.6 76.4685842524197 118.024059683345
"2795" 558.8 81.4512019235952 116.276551203944
"2796" 559 84.4474320230575 115.315775323598
"2797" 559.2 86.5365994099089 114.511668184655
"2798" 559.4 88.7518437023692 113.606150003261
"2799" 559.6 91.4147538476079 112.041671885425
"2800" 559.8 94.9199915606079 110.62675877202
"2801" 560 96.8148177538335 108.825015878855
"2802" 560.2 99.8083378048344 106.857645234479
"2803" 560.4 102.761666815598 104.600893512577
"2804" 560.6 104.096611753039 102.402424008351
"2805" 560.8 105.827864653434 99.360115344293
"2806" 561 107.855268284537 95.5951021090845
"2807" 561.2 110.457445217638 91.2286870455347
"2808" 561.4 114.165887096501 86.3673130833244
"2809" 561.6 116.950705090092 81.734975092658
"2810" 561.8 117.864936680735 77.110521127437
"2811" 562 118.740559509875 71.4170422999466
"2812" 562.2 121.161382874155 66.0209764368292
"2813" 562.4 119.492826826852 61.7915717488127
"2814" 562.6 118.480025820193 56.1555023188959
"2815" 562.8 117.451837484249 49.7551196674733
"2816" 563 116.43428193482 43.0636743744273
"2817" 563.2 115.769118223989 36.5214391922363
"2818" 563.4 115.117127858489 32.964094582464
"2819" 563.6 115.347725036545 34.3261225626791
"2820" 563.8 115.933571199338 35.6929602860875
"2821" 564 116.079996505374 37.0664154941263
"2822" 564.2 115.919731749468 37.8733920820145
"2823" 564.4 116.146607976846 38.8867725643058
"2824" 564.6 116.048524112889 39.466185421096
"2825" 564.8 115.878137774448 39.9833409966359
"2826" 565 116.455127119024 40.4161948168282
"2827" 565.2 118.252121170355 40.1026691662283
"2828" 565.4 117.270954203682 40.5220993199206
"2829" 565.6 120.193562436271 41.7701405479186
"2830" 565.8 120.185004824186 41.7151628656262
"2831" 566 119.916930754884 41.9185592040761
"2832" 566.2 119.729896044156 42.7837005756606
"2833" 566.4 118.758669805219 42.7837896994265
"2834" 566.6 118.409561907354 42.4840471798558
"2835" 566.8 117.511252729235 42.177974614185
"2836" 567 116.642253913194 42.058996408901
"2837" 567.2 115.359061943339 41.5757188714516
"2838" 567.4 113.819393563923 41.6992500191225
"2839" 567.6 112.642542457688 42.8436452206075
"2840" 567.8 109.926255440927 43.6492217157959
"2841" 568 105.152712410239 44.2794944467475
"2842" 568.2 100.135411370062 46.6277746139534
"2843" 568.4 94.9668510696592 47.9704699116832
"2844" 568.6 89.279550901839 49.3941435190001
"2845" 568.8 83.4735862784549 51.1249084143047
"2846" 569 78.1837647338566 54.2911864766887
"2847" 569.2 72.3443710109434 57.2448406296941
"2848" 569.4 66.5199056069132 60.9880438728533
"2849" 569.6 61.1871507956824 64.7441906956514
"2850" 569.8 54.2800198123129 67.6497128912778
"2851" 570 47.6752142688566 69.8012906054534
"2852" 570.2 41.7057473381344 73.0894121146337
"2853" 570.4 35.3614316894752 76.6537359525378
"2854" 570.6 29.1906219282978 80.0289679657258
"2855" 570.8 24.5713164150419 84.1851615195963
"2856" 571 24.815931668333 88.8501370514588
"2857" 571.2 26.8022491728713 93.2134529554093
"2858" 571.4 29.3968123820036 96.3292198114093
"2859" 571.6 31.8424602634595 99.765727373174
"2860" 571.8 35.8637387950654 103.534834011867
"2861" 572 40.1958051983924 107.429913224099
"2862" 572.2 45.0974316668241 110.819223800787
"2863" 572.4 50.2512585205728 115.171304396935
"2864" 572.6 54.9188812794049 119.614285929319
"2865" 572.8 57.0677475004901 119.387451254363
"2866" 573 61.5216962754131 117.105551489632
"2867" 573.2 67.5850800609329 115.124594209693
"2868" 573.4 73.9040400388811 112.799318691456
"2869" 573.6 80.1262788673611 110.23812115629
"2870" 573.8 86.6700292405478 108.228445439164
"2871" 574 93.1068360124601 105.766152232481
"2872" 574.2 99.8849917912561 103.489883345664
"2873" 574.4 104.423409138798 101.30116158511
"2874" 574.6 103.105939820057 100.303194327433
"2875" 574.8 102.308906944335 97.5331429605475
"2876" 575 102.147987059838 92.745809291261
"2877" 575.2 102.962893425048 87.1266980342058
"2878" 575.4 105.433967991241 81.7719655065884
"2879" 575.6 107.067483512431 76.2334145366142
"2880" 575.8 109.193016010754 70.0000933979758
"2881" 576 111.795733375202 63.7088420221943
"2882" 576.2 111.853739673053 58.0283681397794
"2883" 576.4 111.496829349767 52.299053456793
"2884" 576.6 112.589049827737 45.6850338320434
"2885" 576.8 112.077649108499 42.5362443050207
"2886" 577 111.439238116097 42.8614725464331
"2887" 577.2 112.979597028517 40.0155999602163
"2888" 577.4 115.740319469341 37.916282492619
"2889" 577.6 116.102393319332 39.7028905314059
"2890" 577.8 116.042623039298 40.6020417289516
"2891" 578 116.029640677398 42.434144433819
"2892" 578.2 117.020194890368 45.6283618481575
"2893" 578.4 118.714393118318 49.9865407379875
"2894" 578.6 120.26735691444 55.3165519083633
"2895" 578.8 119.912471767362 58.0863744376305
"2896" 579 119.168427803983 60.2190242455156
"2897" 579.2 119.337064669901 64.4871430186187
"2898" 579.4 119.168859541991 69.5260004835701
"2899" 579.6 117.976480809451 73.3516301173663
"2900" 579.8 118.216185145283 77.7169444373687
"2901" 580 116.695559476033 78.5223831288652
"2902" 580.2 114.226417104104 79.6842499711761
"2903" 580.4 111.19410828889 82.788094249921
"2904" 580.6 108.679055902281 87.2061733907091
"2905" 580.8 106.974148198468 92.6328914506566
"2906" 581 106.195783763406 98.4356993378562
"2907" 581.2 104.877791805298 99.3247089027475
"2908" 581.4 103.351162211501 101.361016408173
"2909" 581.6 100.145562571261 105.603739060723
"2910" 581.8 97.4195070605952 107.437041753298
"2911" 582 94.4869090691824 106.584845134517
"2912" 582.2 89.0492967195285 107.803189866671
"2913" 582.4 82.9814156657103 109.51424019901
"2914" 582.6 76.7994327836334 111.731756545946
"2915" 582.8 70.7654904105272 114.378903028318
"2916" 583 64.5464240282861 116.94600081655
"2917" 583.2 57.8260030334406 119.632832160605
"2918" 583.4 52.8648861645121 120.513778146676
"2919" 583.6 49.8223281162188 118.280665482261
"2920" 583.8 44.8606614089876 114.970098329197
"2921" 584 38.9567370480032 111.57703524659
"2922" 584.2 32.7993128376884 109.024967434904
"2923" 584.4 26.7550179457543 108.358739433595
"2924" 584.6 23.9091610644341 107.786848432111
"2925" 584.8 19.7051220239429 105.926868107699
"2926" 585 17.4878229580306 103.686248979426
"2927" 585.2 16.9065005737302 100.293122925558
"2928" 585.4 15.3040659494879 94.083308848332
"2929" 585.6 13.2924215455578 87.6639514441675
"2930" 585.8 11.3652057536514 81.3995501915524
"2931" 586 9.43044603185395 75.0352932647868
"2932" 586.2 6.26000174008809 69.245413952183
"2933" 586.4 1.70325253974063 64.893630520819
"2934" 586.6 2.23255074049474 64.8447359110657
"2935" 586.8 3.11491987334616 64.0064027467314
"2936" 587 3.36162282088868 63.0331063186566
"2937" 587.2 4.82272864199777 62.2600656782475
"2938" 587.4 7.4225877251021 60.3056557617801
"2939" 587.6 11.579236613329 57.9272023941225
"2940" 587.8 15.7760063877637 54.424915217918
"2941" 588 20.0883110929268 50.3916741864411
"2942" 588.2 24.3051166176879 45.6697484765882
"2943" 588.4 28.8604183756238 41.2385172843019
"2944" 588.6 34.1469526730236 36.7643820501185
"2945" 588.8 39.3168642102978 32.4046902963413
"2946" 589 44.9988969606888 28.3850987958119
"2947" 589.2 51.1515585505813 24.9819495957011
"2948" 589.4 57.675104151616 22.2232483884597
"2949" 589.6 64.5716150938915 19.6819756343413
"2950" 589.8 71.8295667936103 18.3918534205288
"2951" 590 79.5989917654782 17.5177606971135
"2952" 590.2 86.6174975184266 16.6745763675259
"2953" 590.4 94.3524109499892 17.4405328719922
"2954" 590.6 98.7804091662644 19.0331280052142
"2955" 590.8 98.8247655694228 23.158814430685
"2956" 591 101.351372343935 28.3569692175002
"2957" 591.2 104.64463918342 34.4579402501557
"2958" 591.4 106.811335067 40.8377874409177
"2959" 591.6 108.167354796411 47.0707022552475
"2960" 591.8 110.894919843495 52.4800197135809
"2961" 592 113.608430183048 58.5899519691175
"2962" 592.2 116.432093896298 64.0892804699575
"2963" 592.4 118.562381462616 70.8913693172172
"2964" 592.6 116.718962215701 74.7733874063766
"2965" 592.8 112.62663906436 77.6157656130913
"2966" 593 107.612787325159 81.5837090918764
"2967" 593.2 101.912982645809 85.3173442434336
"2968" 593.4 95.7827434590256 88.0620991202602
"2969" 593.6 90.0600484916853 90.5031939916975
"2970" 593.8 83.966261457786 93.1687783571063
"2971" 594 78.9312433119578 96.5179222599675
"2972" 594.2 74.8126750268821 100.720703841995
"2973" 594.4 70.5115078516585 105.396017262184
"2974" 594.6 66.8214838284363 110.129005869525
"2975" 594.8 65.5920697979062 114.094100738982
"2976" 595 66.7132945501686 115.999750482506
"2977" 595.2 66.0003103347616 115.056046831573
"2978" 595.4 63.3004795843578 113.384606840448
"2979" 595.6 58.317478162512 111.787776326748
"2980" 595.8 51.8167734721221 110.629889995126
"2981" 596 45.806290787068 109.88779011895
"2982" 596.2 39.2890448633692 109.82373043359
"2983" 596.4 32.4393034418454 110.115524472486
"2984" 596.6 26.5736978822909 110.21121963848
"2985" 596.8 27.0704742349104 110.100983530586
"2986" 597 27.2457966748367 111.072060401222
"2987" 597.2 27.7794569738252 112.569385649357
"2988" 597.4 28.8355161469154 112.560990528145
"2989" 597.6 29.1005204613799 111.8720647958
"2990" 597.8 29.9293801411787 111.500309741819
"2991" 598 30.5278052039978 111.989002936198
"2992" 598.2 30.1584860729321 112.377795610113
"2993" 598.4 30.4534516767523 113.410571564248
"2994" 598.6 31.7504050246673 115.374859364769
"2995" 598.8 33.8212786761354 115.771001000611
"2996" 599 36.0063619257978 117.138132224785
"2997" 599.2 38.2832684744131 118.37382838294
"2998" 599.4 40.4307508613178 119.179933192608
"2999" 599.6 42.3431580315816 119.961401204058
"3000" 599.8 43.0801263660603 120.102979123698
"3001" 600 44.3650057029516 120.495945231978
"3002" 600.2 46.0537827248335 119.957391208105
"3003" 600.4 48.7050351768718 121.060548520877
"3004" 600.6 49.5665972518344 121.11132867176
"3005" 600.8 49.462105070688 121.268066943479
"3006" 601 50.8062544917978 121.094206496173
"3007" 601.2 54.0669407364489 120.885996695503
"3008" 601.4 57.7882320502124 121.743031403235
"3009" 601.6 60.6040273763279 121.437737982416
"3010" 601.8 61.532740094586 121.810923381895
"3011" 602 63.3025694279807 121.258567654284
"3012" 602.2 65.0998349436978 121.149682051885
"3013" 602.4 67.7482367712978 121.196822274516
"3014" 602.6 69.3288814831484 121.127489800131
"3015" 602.8 71.3573333794978 120.918704196414
"3016" 603 71.7785206396206 121.107961835083
"3017" 603.2 72.1051487077375 120.344404130838
"3018" 603.4 72.6882493080736 120.519533873627
"3019" 603.6 73.3474813759459 120.73839361447
"3020" 603.8 72.2715217244307 120.75300105402
"3021" 604 71.2831081364608 121.029242422737
"3022" 604.2 70.1610562268587 120.888095375674
"3023" 604.4 68.6997848878319 120.537593193668
"3024" 604.6 66.1990728400963 124.951309993561
"3025" 604.8 67.7698740411311 124.369848734831
"3026" 605 66.3348344676687 125.400410957699
"3027" 605.2 66.4824564860478 123.733024543145
"3028" 605.4 65.7964566811046 123.644508439282
"3029" 605.6 64.3615336669499 123.378767701378
"3030" 605.8 64.0437869532805 123.389083521179
"3031" 606 63.8668056168773 123.520585893873
"3032" 606.2 63.7046128736213 123.006828013389
"3033" 606.4 62.7871199023692 122.739325900962
"3034" 606.6 60.9373050559829 121.642350665285
"3035" 606.8 57.9705949477237 119.901752514248
"3036" 607 53.9822965994763 117.518561794033
"3037" 607.2 49.7003495892052 115.338692720507
"3038" 607.4 45.205048614153 113.699258295971
"3039" 607.6 40.0026715889282 113.015456202074
"3040" 607.8 33.9886865138394 112.615401897873
"3041" 608 30.4187533640378 112.813382916848
"3042" 608.2 30.3590344992978 111.910767123695
"3043" 608.4 27.3848934094796 110.111871426929
"3044" 608.6 22.9250867922739 108.168170187486
"3045" 608.8 18.3402072715634 105.598840989732
"3046" 609 18.1506210971824 103.252372699109
"3047" 609.2 18.2854379322978 100.064703531048
"3048" 609.4 17.260514624403 94.6613078518265
"3049" 609.6 15.3589971873394 89.3445181921225
"3050" 609.8 14.534218625403 83.643382291958
"3051" 610 12.8513921655835 78.2051880261404
"3052" 610.2 11.1105192555644 72.8277082648475
"3053" 610.4 9.27326345055357 66.7993636123522
"3054" 610.6 7.23208567548255 61.0888308546606
"3055" 610.8 3.7294373107298 57.2524031706067
"3056" 611 1.93148028003306 56.7769269463652
"3057" 611.2 2.61224731065343 55.6738591926908
"3058" 611.4 3.95713357266525 53.0504094291873
"3059" 611.6 6.93300443567689 51.6830073126871
"3060" 611.8 10.7421150151274 51.8756027914234
"3061" 612 16.6736915134361 52.7705115702794
"3062" 612.2 22.3359348450978 53.2243417958475
"3063" 612.4 28.3551441221526 53.2729209565056
"3064" 612.6 33.0148942794786 51.9832832423007
"3065" 612.8 36.9736192190066 49.6200957404453
"3066" 613 41.811911887954 45.69944027956
"3067" 613.2 47.5660175680967 42.5362443050207
"3068" 613.4 53.4631398430156 39.4213917931782
"3069" 613.6 60.6741742666039 37.4544813336047
"3070" 613.8 67.5859572475478 36.628014901935
"3071" 614 74.3205574831728 35.6583947475288
"3072" 614.2 80.673554959919 34.8672820692475
"3073" 614.4 87.3401482150919 34.3365325680416
"3074" 614.6 93.8944486917365 33.5160566470026
"3075" 614.8 100.107095152639 32.8080995183762
"3076" 615 106.353541923318 31.7713861753394
"3077" 615.2 110.952238938308 33.9052890524575
"3078" 615.4 111.855811326548 35.751705473685
"3079" 615.6 113.540065617723 34.7056930966624
"3080" 615.8 112.693173669098 32.8420336128475
"3081" 616 111.998554286274 32.9199277842475
"3082" 616.2 111.25291830801 34.0529339137021
"3083" 616.4 111.567526525533 34.3136225176299
"3084" 616.6 110.804436715101 35.571476851096
"3085" 616.8 110.67928477936 37.0702266041538
"3086" 617 111.514511865019 38.6553986152265
"3087" 617.2 113.310542819649 42.3829127652178
"3088" 617.4 115.695153941386 46.2153937065416
"3089" 617.6 117.935772617396 50.9399814565774
"3090" 617.8 119.992160030914 55.6302381448495
"3091" 618 118.532305023024 59.1903652676991
"3092" 618.2 116.446146968458 63.7925197375774
"3093" 618.4 115.360065527283 69.1446515343081
"3094" 618.6 116.436150884391 74.4310299594975
"3095" 618.8 115.376422889166 77.9140610008265
"3096" 619 111.31979714204 79.990824794399
"3097" 619.2 106.841374042673 83.4902843728413
"3098" 619.4 102.57417735653 87.3371582227592
"3099" 619.6 97.8818260778919 91.3405563342475
"3100" 619.8 92.664385187067 94.2665809778629
"3101" 620 87.0903332070603 97.63537906051
"3102" 620.2 82.1019633555446 100.70757694564
"3103" 620.4 77.5031835029578 104.681231422688
"3104" 620.6 74.1095941022978 108.904610121456
"3105" 620.8 71.7871001390186 113.317840407819
"3106" 621 68.7543698185478 117.870940188462
"3107" 621.2 65.041633119 120.174527983382
"3108" 621.4 60.6884283700778 118.702182274688
"3109" 621.6 56.2873443573831 116.005460729382
"3110" 621.8 52.8016915986496 112.275816968544
"3111" 622 50.7645254714049 107.364500165105
"3112" 622.2 47.8662244859075 102.66845869943
"3113" 622.4 45.1022319405446 97.2516393411209
"3114" 622.6 40.7773799240478 91.2334518485725
"3115" 622.8 36.7125453478307 85.9050839343574
"3116" 623 33.0159420122805 80.1936318063165
"3117" 623.2 30.7136579638293 74.1751407736265
"3118" 623.4 27.6390202883139 68.8350038017959
"3119" 623.6 26.8321595164644 62.9048563192809
"3120" 623.8 28.6153689958322 58.7145378765924
"3121" 624 31.3581119150804 56.0214763347801
"3122" 624.2 31.0490752568086 56.8808522475084
"3123" 624.4 31.263742844204 56.6411371684038
"3124" 624.6 31.4482689290395 56.5706525730607
"3125" 624.8 31.8206201879296 56.2753395056651
"3126" 625 33.6203404650188 55.5748325819528
"3127" 625.2 36.8196687154154 54.2873681349534
"3128" 625.4 40.927857300616 52.0039997772475
"3129" 625.6 44.4166187487384 50.230172111703
"3130" 625.8 46.0301118770083 46.6006040980265
"3131" 626 47.34116841354 41.70912062933
"3132" 626.2 50.7357788129121 36.5846630863047
"3133" 626.4 54.8425888279796 31.6452958886112
"3134" 626.6 59.8939078217978 28.4705182967021
"3135" 626.8 64.7996670003735 26.0235397810051
"3136" 627 70.2955335380402 23.7221210805506
"3137" 627.2 76.6579061075075 21.9142351799895
"3138" 627.4 83.7443612552264 21.8050287114014
"3139" 627.6 90.3867220905554 22.3609401055809
"3140" 627.8 96.7130150712325 22.1798455645845
"3141" 628 102.72094940782 21.9218018791907
"3142" 628.2 103.39738376283 23.5223729121185
"3143" 628.4 103.916285627079 27.5849884409663
"3144" 628.6 106.011676818053 33.4834175348007
"3145" 628.8 108.774594304636 39.1430857788927
"3146" 629 112.024714504328 45.3114597447169
"3147" 629.2 115.597806323671 50.4830135883317
"3148" 629.4 118.939809312288 56.0815211984924
"3149" 629.6 118.602002956726 59.9523846139822
"3150" 629.8 116.560619279108 63.4622323901875
"3151" 630 115.060386097743 69.2862340691816
"3152" 630.2 113.769343142387 75.6674291099212
"3153" 630.4 113.229317593521 82.4075864651837
"3154" 630.6 112.489224951507 88.4760609988927
"3155" 630.8 109.349873838745 93.6445839303949
"3156" 631 105.846992271281 98.0287110510061
"3157" 631.2 100.953002152847 100.602363299491
"3158" 631.4 96.0771170015083 104.023982269445
"3159" 631.6 92.4204760606205 108.398393868678
"3160" 631.8 91.1984820559293 111.142074642774
"3161" 632 89.6488480106514 112.129750737772
"3162" 632.2 88.7274169587246 111.132325372284
"3163" 632.4 88.6533481767572 110.224629779058
"3164" 632.6 88.0033178076778 110.185752868288
"3165" 632.8 87.2445409051484 109.529351162455
"3166" 633 86.167173469551 108.841454583858
"3167" 633.2 83.7797676967718 108.512680483793
"3168" 633.4 79.9770572305804 108.403895474987
"3169" 633.6 74.9026470792326 108.505496568117
"3170" 633.8 70.0253430485578 109.806667900808
"3171" 634 66.1083594786662 112.264365664919
"3172" 634.2 61.3712110724874 115.465366085661
"3173" 634.4 59.5899678196684 118.365251799965
"3174" 634.6 60.1625084128322 118.070791818696
"3175" 634.8 61.0190458531311 118.906438101914
"3176" 635 61.9548577734228 119.873722414691
"3177" 635.2 61.5538997141798 120.205160522697
"3178" 635.4 60.4022533178821 119.635848716296
"3179" 635.6 58.1677345173163 118.997795463433
"3180" 635.8 53.5861027336353 118.739831124198
"3181" 636 47.6809883466027 118.42302982954
"3182" 636.2 47.1696835828327 118.227631659934
"3183" 636.4 46.2798431903222 116.451927321552
"3184" 636.6 42.5275021724901 113.545388399363
"3185" 636.8 37.5852978325545 110.093051786829
"3186" 637 32.0077944605978 107.432193909298
"3187" 637.2 26.3625984666485 106.524106759382
"3188" 637.4 22.6841676113566 106.724655185748
"3189" 637.6 23.0550026810814 107.523942392277
"3190" 637.8 23.8619524757069 107.839958094429
"3191" 638 25.2480275971912 108.400656824477
"3192" 638.2 25.2569662725978 107.750261775848
"3193" 638.4 25.6502679904863 106.785310483149
"3194" 638.6 27.0485322147978 106.282074666429
"3195" 638.8 29.9765184790299 106.613377798033
"3196" 639 33.4685195672816 106.630428365506
"3197" 639.2 37.3370540205478 107.465731677539
"3198" 639.4 42.3642105103383 108.756219385775
"3199" 639.6 47.9412428450991 110.397952241152
"3200" 639.8 53.2379507399901 112.177247183748
"3201" 640 58.6798815468248 115.687748016437
"3202" 640.2 63.5382422694406 118.779705521462
"3203" 640.4 67.1545311966026 118.817250331138
"3204" 640.6 70.5654093035978 115.737010816728
"3205" 640.8 76.0484816295369 112.659852376117
"3206" 641 81.6616471627828 110.907107150098
"3207" 641.2 88.0223586051311 110.175799724164
"3208" 641.4 94.4116166261793 109.163972658537
"3209" 641.6 96.3144261674131 108.012904943517
"3210" 641.8 97.1296821804341 105.450023290111
"3211" 642 97.9925687441076 100.665914882135
"3212" 642.2 99.2133823236662 95.2045172050107
"3213" 642.4 100.225169290572 89.5687382101489
"3214" 642.6 101.053119661337 84.1097223970501
"3215" 642.8 100.853259616298 78.7059362708547
"3216" 643 102.373091293901 75.1752774304889
"3217" 643.2 103.692069418431 70.2658555165809
"3218" 643.4 103.906876867457 64.587223103939
"3219" 643.6 105.371916395981 58.1639980257169
"3220" 643.8 107.441486934956 52.3857583400495
"3221" 644 110.293010337222 47.1611853836415
"3222" 644.2 115.162418902478 43.4940615517975
"3223" 644.4 115.840325069885 42.1348838862766
"3224" 644.6 114.099502133178 41.395152302878
"3225" 644.8 111.310752884921 39.6212356227321
"3226" 645 108.01337384525 35.4863357472159
"3227" 645.2 103.848290506628 31.9501453503175
"3228" 645.4 100.199814067331 27.2033610942809
"3229" 645.6 97.1030321706688 21.3740014106024
"3230" 645.8 92.9359858818281 15.8894294008839
"3231" 646 93.0736775989493 13.2890229718233
"3232" 646.2 94.5745794321346 13.9342484288054
"3233" 646.4 94.1870134831008 14.7760935167324
"3234" 646.6 92.4669360541565 16.1007134922801
"3235" 646.8 89.3970157907127 17.8175738080241
"3236" 647 84.4499072454148 18.1738982091092
"3237" 647.2 79.066736778808 19.9044476140945
"3238" 647.4 73.1237459955165 21.7510395621538
"3239" 647.6 66.8499410849913 22.9988905774411
"3240" 647.8 60.6940452286957 25.2616589940536
"3241" 648 55.1878016330478 27.9866302622475
"3242" 648.2 50.8558929343566 32.6450071793063
"3243" 648.4 46.6558327328584 37.60931426449
"3244" 648.6 42.3982659906801 42.8247062456005
"3245" 648.8 38.6162181840452 48.1414125150413
"3246" 649 36.4769725446728 53.5497122409663
"3247" 649.2 34.8896138562365 59.8212362641761
"3248" 649.4 33.6946639358623 66.2427192804734
"3249" 649.6 33.9970463680932 72.5087552372589
"3250" 649.8 34.5734938346126 78.603416825692
"3251" 650 35.0921872753394 85.0549294476642
"3252" 650.2 34.9547906118978 91.6521330198475
"3253" 650.4 34.6465145267808 97.3608516153323
"3254" 650.6 32.9284602920061 98.0913845222475
"3255" 650.8 29.4153166534901 97.9116287420937
"3256" 651 26.5073194654601 96.7223354491566
"3257" 651.2 22.2346724222778 94.5030596930875
"3258" 651.4 19.1684163820717 93.2238880126174
"3259" 651.6 18.4899101322228 94.1155361903725
"3260" 651.8 19.3042711161891 95.9238945354649
"3261" 652 21.3405494908961 96.3525993300672
"3262" 652.2 24.8184114171813 96.4730352990968
"3263" 652.4 29.7035166484316 98.1370970641489
"3264" 652.6 35.0429340163767 101.000458511155
"3265" 652.8 40.2697695737578 104.348882958048
"3266" 653 44.9428507679211 108.637330558823
"3267" 653.2 49.3208307581233 113.803061575178
"3268" 653.4 53.0599341699438 118.594764170158
"3269" 653.6 55.5993425052778 118.645059882328
"3270" 653.8 58.7442855114425 116.528046625761
"3271" 654 63.9061593981897 113.13513496718
"3272" 654.2 69.0112351218549 111.96582014709
"3273" 654.4 75.0478648032523 110.318409002611
"3274" 654.6 81.179417468412 107.826301324119
"3275" 654.8 87.1049383641978 106.202764237368
"3276" 655 93.9874447943263 104.827375725219
"3277" 655.2 100.845672521681 102.96904335039
"3278" 655.4 103.248252483694 100.29332798217
"3279" 655.6 102.529081402403 95.7893009120926
"3280" 655.8 103.662251482195 89.7933433406859
"3281" 656 104.787913915221 83.7658474872091
"3282" 656.2 107.451620530821 78.5242479004103
"3283" 656.4 110.764690652427 73.6336854129073
"3284" 656.6 113.69768392111 68.6376509616225
"3285" 656.8 117.226932379971 63.0403321230536
"3286" 657 117.264898601159 57.5891775989071
"3287" 657.2 116.676025643577 52.4795641921107
"3288" 657.4 116.006243893314 46.0078605392585
"3289" 657.6 113.218959326048 42.7329000290953
"3290" 657.8 109.659628438464 38.3768472362142
"3291" 658 105.957039802809 32.4833780324453
"3292" 658.2 103.035919210735 25.73905885831
"3293" 658.4 100.273286709678 19.2418806215627
"3294" 658.6 98.6573069119361 17.1463580757475
"3295" 658.8 95.5045265134978 17.4492798534142
"3296" 659 90.1383343722805 17.721611008213
"3297" 659.2 83.4124045536742 16.0238943137194
"3298" 659.4 77.1864138725978 15.9476533269809
"3299" 659.6 70.577370580854 15.2493286767644
"3300" 659.8 64.1780872487978 16.1182387704411
"3301" 660 59.6757506063648 19.4811756360104
"3302" 660.2 54.5958059304078 23.2649452392175
"3303" 660.4 51.7487739657378 28.1294362431475
"3304" 660.6 52.5777187123462 31.9944110165378
"3305" 660.8 54.8254331294988 36.5938023631651
"3306" 661 56.866897929808 41.5200801775945
"3307" 661.2 60.2820804426078 46.0957268765575
"3308" 661.4 64.70003118641 50.5216260051965
"3309" 661.6 68.7830073815625 55.5970593501593
"3310" 661.8 72.7603107611375 60.4740455993835
"3311" 662 77.8429504601121 63.9106802626761
"3312" 662.2 83.0077049485578 68.6383000797175
"3313" 662.4 88.4846677962235 73.3631985586634
"3314" 662.6 93.9279809402665 77.6238795892788
"3315" 662.8 99.3865289420637 81.5416353044071
"3316" 663 104.814218383623 86.2613745393506
"3317" 663.2 110.034223672454 88.6264312995288
"3318" 663.4 110.562809959895 87.3914056014411
"3319" 663.6 109.783269980369 88.4393958688394
"3320" 663.8 108.097417556498 89.6961238269142
"3321" 664 106.158718179431 91.5136544929142
"3322" 664.2 102.529009224706 94.9687848441949
"3323" 664.4 98.2154797211614 99.231134735806
"3324" 664.6 95.2256522331902 103.981104148779
"3325" 664.8 93.7129605712978 109.35108686244
"3326" 665 94.0320341137696 108.394991466825
"3327" 665.2 93.2741567390778 107.552929874968
"3328" 665.4 91.7406402057208 106.035591361824
"3329" 665.6 88.8495680749132 103.568942600824
"3330" 665.8 84.601478855532 101.491448670488
"3331" 666 80.3804165411004 98.6943810683922
"3332" 666.2 74.9933933547208 97.3673681855167
"3333" 666.4 69.7676164887567 97.6948000422886
"3334" 666.6 63.754826682743 99.145979125905
"3335" 666.8 57.6170012731824 101.351954645594
"3336" 667 52.1176373773927 103.542333183298
"3337" 667.2 45.7223615717578 104.078849830528
"3338" 667.4 40.4747505419194 103.035208283626
"3339" 667.6 35.667691615363 100.761235469508
"3340" 667.8 29.4493003333202 99.2055424465013
"3341" 668 23.5837590064212 99.7875216743774
"3342" 668.2 22.1169890660275 101.398378060288
"3343" 668.4 23.8513833886784 101.321473669606
"3344" 668.6 26.531175404753 103.082812022904
"3345" 668.8 27.2373665697069 104.564862251475
"3346" 669 31.1155067407786 109.443461360574
"3347" 669.2 35.4110279015263 112.27739683269
"3348" 669.4 40.6115916538383 112.871978982721
"3349" 669.6 47.0322270324175 114.248025331881
"3350" 669.8 54.2862018894082 116.155413794533
"3351" 670 61.2459733172368 118.603516324248
"3352" 670.2 67.35155349102 120.978807723729
"3353" 670.4 68.3273849937199 119.979309481442
"3354" 670.6 69.0973075109062 117.740111050898
"3355" 670.8 72.5812160422523 113.77812414791
"3356" 671 77.2235063351692 110.380117372162
"3357" 671.2 82.1586584802978 105.895638647276
"3358" 671.4 86.8059931658518 101.545745411585
"3359" 671.6 91.6849051177302 98.2615587255313
"3360" 671.8 97.021708482568 94.1826409664097
"3361" 672 102.896749112836 91.2320960955893
"3362" 672.2 108.802005743252 88.990453776668
"3363" 672.4 113.519349082776 85.2208919109603
"3364" 672.6 115.733586381026 80.790976164204
"3365" 672.8 118.303938525349 76.870521738972
"3366" 673 117.751075097581 75.8580859776289
"3367" 673.2 116.571190630941 74.9191932615536
"3368" 673.4 114.899275424441 71.9904101914158
"3369" 673.6 113.357760110191 67.1477868233646
"3370" 673.8 111.625857788638 61.5128893178326
"3371" 674 111.295107592763 54.8959328073855
"3372" 674.2 110.76426800364 48.4905626777844
"3373" 674.4 110.569746100829 41.8737005071538
"3374" 674.6 111.403820147766 35.592927771237
"3375" 674.8 108.443967135379 31.6203668634414
"3376" 675 106.372144526128 27.8360901083007
"3377" 675.2 107.064508387829 24.0391808470288
"3378" 675.4 108.031207510808 25.1655630213775
"3379" 675.6 108.416075530407 26.1643787373748
"3380" 675.8 107.849038028826 27.2615775976437
"3381" 676 107.75682147371 28.4715596626299
"3382" 676.2 107.368220140075 29.2681564814852
"3383" 676.4 106.580156357669 29.4900715274411
"3384" 676.6 105.785887944385 29.4387810520929
"3385" 676.8 104.237028695679 29.6769080739802
"3386" 677 102.729995559094 29.6971634400607
"3387" 677.2 100.199358545861 30.7265919053528
"3388" 677.4 96.8079824160143 31.0207554609382
"3389" 677.6 92.5666456375744 32.1492726842262
"3390" 677.8 87.866840728204 33.1024922484663
"3391" 678 82.6214168641526 33.1837628809249
"3392" 678.2 79.6585703022826 36.0396286893081
"3393" 678.4 77.1132405600705 39.706162413793
"3394" 678.6 72.8457229879154 43.0079866488946
"3395" 678.8 69.1514238308632 47.1046747910606
"3396" 679 64.9723023297389 51.7138058053652
"3397" 679.2 60.620148858778 56.1416456144852
"3398" 679.4 57.0988816715625 61.7025877848946
"3399" 679.6 54.652781100107 68.0285172028867
"3400" 679.8 53.8074710957389 74.5933094832475
"3401" 680 54.1190477813389 81.0860177699416
"3402" 680.2 55.4068789901103 87.15861300721
"3403" 680.4 56.3325301654464 92.5931788202746
"3404" 680.6 56.1217088640935 97.2539307546137
"3405" 680.8 57.1416470989978 98.9014839048075
"3406" 681 60.6357570732263 99.1438831477118
"3407" 681.2 66.6597156581439 100.293392829132
"3408" 681.4 72.8708604043394 101.721036536789
"3409" 681.6 79.4477363309162 103.260414405063
"3410" 681.8 85.5278481542087 104.027702881453
"3411" 682 91.9733240766978 105.673083871848
"3412" 682.2 94.5712389413533 106.914582332062
"3413" 682.4 92.7161006396906 107.05848734889
"3414" 682.6 91.5322746467437 106.372026166572
"3415" 682.8 90.091564883403 104.85417014884
"3416" 683 86.9837696531311 103.063148301729
"3417" 683.2 82.2703067926378 101.373325610568
"3418" 683.4 76.8803034446399 100.846720014971
"3419" 683.6 71.725641208195 102.03233164148
"3420" 683.8 68.2983643568103 105.570847771885
"3421" 684 65.1967033363362 110.294804708248
"3422" 684.2 63.0210342444603 113.501448097548
"3423" 684.4 59.7147840943168 113.94958608364
"3424" 684.6 56.9377889297032 111.924617438666
"3425" 684.8 56.3919567826965 106.243979128058
"3426" 685 56.5623302744731 101.244243840819
"3427" 685.2 56.9332960226514 95.1165237893085
"3428" 685.4 56.2809755157637 89.7162858283498
"3429" 685.6 56.6863145035783 84.3063326852597
"3430" 685.8 55.5551434640819 78.9040437414066
"3431" 686 52.850012454273 73.7179640917723
"3432" 686.2 49.9165808674742 68.3350473791005
"3433" 686.4 46.3740761391378 62.7650795561575
"3434" 686.6 43.5759786811542 56.2072001151683
"3435" 686.8 42.2216676854228 49.33450161156
"3436" 687 41.957963459329 42.3686530545913
"3437" 687.2 39.9087827899958 36.7837871774555
"3438" 687.4 35.2885136795625 35.1307476489828
"3439" 687.6 30.6242061466169 35.7622363789497
"3440" 687.8 24.75185870754 37.1519100860826
"3441" 688 18.4971068763195 37.8983813476388
"3442" 688.2 12.7128574379493 39.9107329649445
"3443" 688.4 11.311705039977 38.8942637604928
"3444" 688.6 13.5008093933462 36.2869661608927
"3445" 688.8 16.8764698319742 34.2807847787063
"3446" 689 21.7257638357978 31.1945300091508
"3447" 689.2 27.6783148771807 29.0293625212369
"3448" 689.4 34.0995775217352 26.9155854054975
"3449" 689.6 40.935602459704 25.1994794418413
"3450" 689.8 47.3424498486914 23.0422839216092
"3451" 690 53.9538148871447 20.6277506342373
"3452" 690.2 60.9242973873346 19.2146533110791
"3453" 690.4 68.4825516162665 18.3837394443413
"3454" 690.6 75.7959764184916 17.3212225421557
"3455" 690.8 83.1903419206488 16.5248620273433
"3456" 691 90.5478607400778 15.6819476534275
"3457" 691.2 97.1490986161204 16.327631704312
"3458" 691.4 99.0481278352584 20.5093732847868
"3459" 691.6 101.802076916862 26.5640948625667
"3460" 691.8 105.879007291222 32.5737314669142
"3461" 692 109.726507272495 38.5220136465506
"3462" 692.2 113.633017989677 44.659130181096
"3463" 692.4 116.794916747292 50.9585780031949
"3464" 692.6 116.876910611924 57.4196945361633
"3465" 692.8 116.266361616723 64.8648246722262
"3466" 693 115.622404483061 72.0351009067423
"3467" 693.2 113.703703967959 79.3590926581508
"3468" 693.4 111.249618782991 86.3653802254733
"3469" 693.6 107.955978140008 93.2510133801633
"3470" 693.8 104.058375668904 100.445010367883
"3471" 694 103.220585488063 102.54136278797
"3472" 694.2 103.171538527012 101.332338439426
"3473" 694.4 102.23612765919 100.175135774045
"3474" 694.6 99.5862772605015 98.3991145820994
"3475" 694.8 95.2059321897978 96.8791354045722
"3476" 695 90.4665880263038 95.1695710247536
"3477" 695.2 85.2621003091775 93.6872414979437
"3478" 695.4 80.1754318795214 91.8478933716554
"3479" 695.6 74.1476458526943 90.6242880914889
"3480" 695.8 69.4034879135478 87.3392069343547
"3481" 696 64.7679380394717 83.4241378278345
"3482" 696.2 60.0387636493135 79.2218631417001
"3483" 696.4 54.8976655148281 75.3329107066415
"3484" 696.6 50.2258665480331 70.7367843306005
"3485" 696.8 47.5444360644228 64.9092789034663
"3486" 697 45.3205160378829 58.6540074951731
"3487" 697.2 45.2376498980956 52.4431903181199
"3488" 697.4 43.9305959009132 46.4315705924783
"3489" 697.6 39.5834437774677 44.1994575554223
"3490" 697.8 35.3021671439493 45.3829952082475
"3491" 698 30.3610420810349 48.4305042851857
"3492" 698.2 24.5740153556766 50.9890151196112
"3493" 698.4 18.3413520652334 53.8973680028614
"3494" 698.6 12.2447449402278 55.8013406329975
"3495" 698.8 9.58343711756246 57.8384259487769
"3496" 699 10.381719562526 59.7087493396388
"3497" 699.2 10.5392953319644 59.8020718251809
"3498" 699.4 11.4338845226598 60.9125860465579
"3499" 699.6 12.6470638588323 62.918137126282
"3500" 699.8 13.6939049976652 67.7893005356572
"3501" 700 14.2231663191699 74.235539742515
"3502" 700.2 15.1622760600256 80.8100531627032
"3503" 700.4 16.1486834360169 87.3978308092749
"3504" 700.6 16.8958851289334 92.8126241496882
"3505" 700.8 15.3323952014827 93.3145867053434
"3506" 701 14.9364693903163 90.6193140064698
"3507" 701.2 15.4200451986549 88.4018216859748
"3508" 701.4 16.4164836250056 84.7347259544813
"3509" 701.6 18.3891282253952 79.8992176519878
"3510" 701.8 18.3341217894228 74.3012063404975
"3511" 702 18.0030715609728 67.8749371999975
"3512" 702.2 18.7988313347069 61.2096745790657
"3513" 702.4 18.1578526515564 54.202047947213
"3514" 702.6 17.6430348520736 47.4646497887648
"3515" 702.8 18.4757475556046 40.7890094177248
"3516" 703 16.8762234873462 35.3488858171508
"3517" 703.2 15.2787229162578 33.8196054639175
"3518" 703.4 15.8336485011833 34.6185838111632
"3519" 703.6 17.7012316467978 35.5403893112367
"3520" 703.8 19.2466851538297 38.5216788338645
"3521" 704 22.5796552679833 42.6406385553506
"3522" 704.2 26.150699397082 47.9125059321317
"3523" 704.4 29.9968266022878 52.6271531484475
"3524" 704.6 33.1867552006415 53.8255874313413
"3525" 704.8 35.8035125211102 53.2535521101225
"3526" 705 41.3397281512467 53.2916381207985
"3527" 705.2 47.6242775901078 54.6017703934375
"3528" 705.4 54.1383940461311 57.3503724506112
"3529" 705.6 60.2480868212055 59.9030737604805
"3530" 705.8 66.473780155075 63.6379955749604
"3531" 706 72.2649643313609 66.8795177523737
"3532" 706.2 78.0883061904742 70.1525780451005
"3533" 706.4 82.886354028903 73.9496576458896
"3534" 706.6 88.1832857995165 77.79833007731
"3535" 706.8 93.7300426264294 80.4271729517844
"3536" 707 99.220477946567 82.8107165759948
"3537" 707.2 101.200202046384 84.6344949114199
"3538" 707.4 102.297336625045 88.5029829475332
"3539" 707.6 101.266738950784 93.5653419146448
"3540" 707.8 102.167723758673 93.2489635335475
"3541" 708 103.746136524015 91.0073945168138
"3542" 708.2 104.465601814973 87.52861032136
"3543" 708.4 106.063514192164 83.0664643499809
"3544" 708.6 108.764653892831 77.9958296075882
"3545" 708.8 112.039272598661 72.8919367921423
"3546" 709 115.772262201672 67.6093029504417
"3547" 709.2 119.103863975318 63.6102313158475
"3548" 709.4 118.266706617429 62.9706791717212
"3549" 709.6 119.122467825963 62.4667751298592
"3550" 709.8 118.084452928224 63.2562370121584
"3551" 710 118.123014399214 63.9773365196733
"3552" 710.2 117.644852158936 64.9837909125148
"3553" 710.4 116.611404736402 65.6701850961386
"3554" 710.6 117.086404936058 66.1106342177875
"3555" 710.8 116.252783056194 66.4067091920495
"3556" 711 115.72063475653 66.9350013446139
"3557" 711.2 114.939122277798 67.1658248568233
"3558" 711.4 114.597253414431 68.6646975489142
"3559" 711.6 112.699664850048 70.39838379431
"3560" 711.8 111.170342618228 73.2613191523075
"3561" 712 110.56794764219 75.9664953914331
"3562" 712.2 111.484138868927 78.1278622069895
"3563" 712.4 111.112741928324 80.0745993338686
"3564" 712.6 109.042185521983 82.5995454508558
"3565" 712.8 107.087084333339 86.5615198183534
"3566" 713 104.834014073309 90.6884190853173
"3567" 713.2 104.669146703333 94.2337684148189
"3568" 713.4 105.686636712438 96.2286343934498
"3569" 713.6 104.638726360554 94.9930330297719
"3570" 713.8 102.113915285008 94.7484263329975
"3571" 714 97.7320834428394 94.3535461585392
"3572" 714.2 92.6613892573978 94.6900057044475
"3573" 714.4 87.5411457240378 95.3235449651675
"3574" 714.6 82.3175215930214 96.9520114449712
"3575" 714.8 77.9213141563547 100.372336207969
"3576" 715 74.5639767687978 104.843920915761
"3577" 715.2 71.4337850662422 110.227488757655
"3578" 715.4 67.0467199867014 114.24895059779
"3579" 715.6 65.2320500504162 113.002310446603
"3580" 715.8 63.4376117922792 108.962910542951
"3581" 716 61.5986969239293 103.813872991326
"3582" 716.2 60.0312793256234 98.187997448015
"3583" 716.4 57.7088042586291 92.5793552047054
"3584" 716.6 55.422909040627 86.552914579906
"3585" 716.8 55.0991860728877 79.9408756321689
"3586" 717 55.6995000462339 73.2550213256837
"3587" 717.2 55.3202217244278 66.2781066862975
"3588" 717.4 55.5047646177339 59.089054729056
"3589" 717.6 56.1778674007186 52.1312526315148
"3590" 717.8 57.877584739204 44.0807020301538
"3591" 718 61.1431289719712 38.0545843887781
"3592" 718.2 64.9930196690552 31.7900766842376
"3593" 718.4 69.6625227759864 26.27687769504
"3594" 718.6 74.7644964179463 21.3861918111089
"3595" 718.8 79.8238003628281 15.92876989149
"3596" 719 84.4342810590549 10.8758772780475
"3597" 719.2 84.3833632240705 12.0301272724293
"3598" 719.4 84.9541937427644 13.6238105468809
"3599" 719.6 86.8488819922552 15.3895959122582
"3600" 719.8 92.1971628219846 18.0900759215552
"3601" 720 96.4928793694499 22.0528441981714
"3602" 720.2 100.235550461378 27.3793907540217
"3603" 720.4 103.930079386598 32.6821455768159
"3604" 720.6 106.086518026408 37.9789492320159
"3605" 720.8 108.731192860161 43.1563234399445
"3606" 721 110.869084902757 48.8480812865053
"3607" 721.2 114.317542526222 52.9953801405203
"3608" 721.4 118.08543586768 57.1587611198946
"3609" 721.6 118.231449255638 62.0912949735475
"3610" 721.8 115.267655517716 67.0264471186761
"3611" 722 112.219449932828 72.2207166094822
"3612" 722.2 107.478407492287 76.1719094461943
"3613" 722.4 101.558913803443 79.3423412234411
"3614" 722.6 96.7594395407528 82.1682988480453
"3615" 722.8 91.162853769512 85.8184159689261
"3616" 723 85.0657802343335 89.1381913690689
"3617" 723.2 78.7739712706549 91.6094766878904
"3618" 723.4 71.4232438322208 92.8335279527475
"3619" 723.6 64.4221556525178 93.0282633812475
"3620" 723.8 57.4513004717237 91.3982557204697
"3621" 724 50.7181598931906 89.1891935051047
"3622" 724.2 44.2344933644874 85.9372077779372
"3623" 724.4 37.1834294047311 83.4040057593809
"3624" 724.6 30.0757829669341 81.5285462209634
"3625" 724.8 22.8775710601815 80.7297398464452
"3626" 725 17.687801617246 82.7363840681096
"3627" 725.2 12.0248058229357 84.5494380575923
"3628" 725.4 11.4379968185303 83.1661970681429
"3629" 725.6 12.377036634622 79.6050718299179
"3630" 725.8 13.7055491509089 75.5213079449883
"3631" 726 14.9369384910173 70.0858967601622
"3632" 726.2 16.8605445530295 63.6216304628817
"3633" 726.4 19.0895807017507 56.7922003133064
"3634" 726.6 21.9446524957396 50.4461163492475
"3635" 726.8 25.4906487867978 43.9449489670168
"3636" 727 29.342558361523 38.1670846049288
"3637" 727.2 34.1901978242083 32.7600397482159
"3638" 727.4 39.7685701011483 28.2583229906702
"3639" 727.6 45.901355886454 24.3961957992788
"3640" 727.8 52.7893765085631 21.5457890828802
"3641" 728 59.5693487742977 19.2049897484618
"3642" 728.2 65.6217258920778 16.7841501787375
"3643" 728.4 72.5458096007069 14.6108634561869
"3644" 728.6 79.9438104748308 13.4164256375552
"3645" 728.8 87.3840591450478 12.78915286306
"3646" 729 92.5411315892714 14.6106978120159
"3647" 729.2 92.6723640375607 15.1488142473197
"3648" 729.4 93.1087814213362 16.0785231436431
"3649" 729.6 92.8885805906478 15.1094254936375
"3650" 729.8 91.4410472387978 14.4923923787618
"3651" 730 90.4386591036343 14.1878775273821
"3652" 730.2 88.6842824312569 13.5497139371251
"3653" 730.4 85.6715328767684 11.4417555232181
"3654" 730.6 81.0512236697372 7.85216717006571
"3655" 730.8 78.1914014173272 6.18008061198282
"3656" 731 75.5832302881807 6.9041031980454
"3657" 731.2 70.4323735538184 6.96591108684546
"3658" 731.4 64.9530949137372 5.61369325458086
"3659" 731.6 60.7628263014413 2.81498738227723
"3660" 731.8 57.8037475558978 3.43265645538086
"3661" 732 52.7671949694838 5.50299094380567
"3662" 732.2 46.8664492962504 6.99346778774226
"3663" 732.4 41.5092082279268 9.40928916921527
"3664" 732.6 37.7293471301347 13.8146888968454
"3665" 732.8 34.0188560060555 19.9308739451238
"3666" 733 32.5353634090176 24.8009583806321
"3667" 733.2 31.3508265653792 31.2307111602824
"3668" 733.4 29.2184412752264 37.2297866084124
"3669" 733.6 26.6841885098623 43.540337390183
"3670" 733.8 23.7626516511426 50.0163554035924
"3671" 734 21.2728564376955 56.3412888665657
"3672" 734.2 19.4429103106854 62.5372172244273
"3673" 734.4 17.6519882051081 69.3287378989717
"3674" 734.6 18.588633599456 75.6335417721969
"3675" 734.8 21.804585318762 79.7213424337475
"3676" 735 26.423328996982 86.2466874940107
"3677" 735.2 29.4769975584448 92.652156720321
"3678" 735.4 31.5552664172263 99.4749333761618
"3679" 735.6 34.5133903072978 104.169490320884
"3680" 735.8 37.4682114438526 110.077839208001
"3681" 736 40.3067693051728 116.715664531289
"3682" 736.2 40.9192585933835 115.905039672176
"3683" 736.4 43.5479339749796 114.909444256338
"3684" 736.6 49.2483710637978 114.280389811548
"3685" 736.8 55.666637378469 114.340677766124
"3686" 737 63.6854688588936 114.767495143658
"3687" 737.2 69.359229861616 115.614201045196
"3688" 737.4 76.2860948955327 117.083172255958
"3689" 737.6 78.7090594611549 115.552661277748
"3690" 737.8 79.9781702316006 112.6352868536
"3691" 738 81.5453872054694 108.616785991024
"3692" 738.2 83.8099082096334 103.616891155576
"3693" 738.4 85.9420896625835 98.4122343234904
"3694" 738.6 89.4048662671135 93.3494060177212
"3695" 738.8 90.9866645722978 87.8515465736225
"3696" 739 93.638062329567 81.8384660666706
"3697" 739.2 96.4318802283091 75.8502381581112
"3698" 739.4 97.9158294158715 70.0426499961949
"3699" 739.6 100.540871533079 64.16685008231
"3700" 739.8 104.497594063941 58.9310171624618
"3701" 740 109.370571319138 54.2803245919466
"3702" 740.2 114.730106251208 51.5638977088375
"3703" 740.4 118.366465819398 48.0017230657904
"3704" 740.6 117.074720810348 47.9145557787475
"3705" 740.8 115.843787917566 47.4164430511107
"3706" 741 114.567050462519 47.0051212518352
"3707" 741.2 112.16778543139 43.2091119554006
"3708" 741.4 110.018123835493 37.0073219361317
"3709" 741.6 109.636852364956 30.9315765669317
"3710" 741.8 108.893624473437 29.0412798681444
"3711" 742 107.188122331175 30.0982511672067
"3712" 742.2 103.18393521845 29.1769078638159
"3713" 742.4 98.4750014044041 26.1870539265348
"3714" 742.6 94.6433631741311 21.9439309051566
"3715" 742.8 92.2020346225105 16.5041454923965
"3716" 743 88.7485053807378 11.3237687635975
"3717" 743.2 84.1371704338578 8.62473572458753
"3718" 743.4 78.6812401142263 8.66145726253324
"3719" 743.6 72.0324161982977 7.96994778173732
"3720" 743.8 65.764369593454 7.32438990077877
"3721" 744 58.7184396193304 7.41382002962796
"3722" 744.2 53.2404473480478 10.8701974947163
"3723" 744.4 49.2734982158623 15.2597277415701
"3724" 744.6 46.9557127200143 21.6573942390413
"3725" 744.8 46.962346468363 27.7213385190736
"3726" 745 46.6715689291008 34.5604262425203
"3727" 745.2 48.0556165642353 41.3260071144975
"3728" 745.4 50.8658673780733 46.8733173651353
"3729" 745.6 53.4649892196855 53.2002316951761
"3730" 745.8 57.5904658961121 57.9054105723618
"3731" 746 62.8682826175007 61.7330589080495
"3732" 746.2 68.7219139137978 65.3059275086322
"3733" 746.4 74.3205574831728 68.3954799800264
"3734" 746.6 80.6104154200453 70.9492504746832
"3735" 746.8 86.2018287136097 73.991750535802
"3736" 747 90.4181944830402 76.4108401492475
"3737" 747.2 92.2227511574573 76.4702275494284
"3738" 747.4 95.1708798126678 75.6877225914175
"3739" 747.6 99.0266412969678 75.6487755057175
"3740" 747.8 105.371916395981 76.3181089928189
"3741" 748 111.929333886288 77.4626764093087
"3742" 748.2 115.072802043897 78.8774889102475
"3743" 748.4 114.001041934056 80.9756061076346
"3744" 748.6 111.31089376785 84.1319290687212
"3745" 748.8 112.738505522945 84.5535477934115
"3746" 749 111.637658346519 85.2026928283614
"3747" 749.2 109.82953794684 87.0645762937107
"3748" 749.4 106.641823727204 89.6585558199508
"3749" 749.6 101.526206097064 93.2090304456779
"3750" 749.8 96.5548312555051 96.5034200117963
"3751" 750 93.8059423524735 101.229958230234
"3752" 750.2 93.3065948597704 105.292149362398
"3753" 750.4 93.9526349448362 105.895781310594
"3754" 750.6 93.0270006384735 106.440446722531
"3755" 750.8 89.7882927046055 106.425062218824
"3756" 751 85.0961464228823 106.080108344938
"3757" 751.2 79.5797298325951 105.119403680545
"3758" 751.4 73.3901548803394 105.047766773664
"3759" 751.6 67.0598058902626 104.412514816374
"3760" 751.8 60.0406649563195 104.622077008465
"3761" 752 53.5621305558864 106.199609030425
"3762" 752.2 47.6348489419406 108.694770754598
"3763" 752.4 41.3307736417471 111.455000594501
"3764" 752.6 39.1642337393113 113.540395183248
"3765" 752.8 40.5231420035061 115.384972436539
"3766" 753 41.6962877272821 115.524262361091
"3767" 753.2 44.8264519434685 117.302113704516
"3768" 753.4 47.5667733635742 119.840659046483
"3769" 753.6 48.6818679990705 118.871593667377
"3770" 753.8 52.9951793083547 118.179535391311
"3771" 754 58.4908140933747 118.95803466844
"3772" 754.2 64.0384036081016 120.718490978083
"3773" 754.4 66.6285080574228 120.67258025206
"3774" 754.6 68.8648842283927 118.253485554032
"3775" 754.8 73.6811761595978 116.515952530728
"3776" 755 79.2875592139516 115.957111783094
"3777" 755.2 83.4319285897208 115.412851226517
"3778" 755.4 86.2173547795609 113.555769032866
"3779" 755.6 90.7120376859516 112.007477835824
"3780" 755.8 92.9539917217593 111.657952707748
"3781" 756 92.1508620907328 111.603157024403
"3782" 756.2 91.0191204770478 111.885144040998
"3783" 756.4 88.5388060719425 112.35148414609
"3784" 756.6 84.5367911374341 117.423301606066
"3785" 756.8 85.2542802919702 117.900678111041
"3786" 757 84.589414828986 117.430521743165
"3787" 757.2 84.1157495367228 116.846029082035
"3788" 757.4 83.6227804056866 116.588846088655
"3789" 757.6 82.6552338229728 116.144981539435
"3790" 757.8 81.4770844805478 115.945377725223
"3791" 758 78.7692760222281 115.413799305526
"3792" 758.2 75.4208126541978 115.112024641495
"3793" 758.4 71.7719259497848 115.027465728157
"3794" 758.6 66.7745596287978 115.366355954377
"3795" 758.8 62.1057176269829 116.612887499581
"3796" 759 57.1051041543903 117.516844550396
"3797" 759.2 52.0981578223344 119.097479362394
"3798" 759.4 47.8662244859075 118.769753885162
"3799" 759.6 43.3624241685724 115.860763810163
"3800" 759.8 38.3271814161402 112.670754776521
"3801" 760 32.7810563912665 109.980388130982
"3802" 760.2 26.7106089712242 108.568914243895
"3803" 760.4 23.9378899753372 109.204969590853
"3804" 760.6 24.3112652057414 108.707665253431
"3805" 760.8 22.4479077164853 107.193237310576
"3806" 761 20.8595968777821 104.235692990232
"3807" 761.2 17.8877388177555 100.748197457557
"3808" 761.4 13.9683810952913 96.9094837830397
"3809" 761.6 10.3949555699117 93.5935712918298
"3810" 761.8 9.44141464055102 92.7062333652865
"3811" 762 10.357594403364 92.4385826057897
"3812" 762.2 10.9853559716054 91.879823674709
"3813" 762.4 12.4687753505804 90.7873948272041
"3814" 762.6 15.9408233731578 89.6268845634475
"3815" 762.8 20.599353023886 88.1331492766005
"3816" 763 25.38020182735 86.5738980843968
"3817" 763.2 29.8902269862422 84.7099352008771
"3818" 763.4 34.6099664141148 81.9790068324548
"3819" 763.6 39.3725029041549 78.3767406655332
"3820" 763.8 44.2310700236213 74.9048861688475
"3821" 764 48.4202330310188 70.9363831206791
"3822" 764.2 52.3164476107773 66.3905763317373
"3823" 764.4 56.7028432667778 61.6979294079775
"3824" 764.6 62.1046906152541 58.0842826709951
"3825" 764.8 68.1514768000099 54.5375273722778
"3826" 765 74.5564869446247 51.0864963160456
"3827" 765.2 81.0564559549878 48.6078139042075
"3828" 765.4 88.5166698417359 46.4148922211238
"3829" 765.6 95.3458391966812 44.2902080463737
"3830" 765.8 101.842515593078 42.5749103292775
"3831" 766 108.996379881532 42.4102992793087
"3832" 766.2 114.679475039798 42.8514346377475
"3833" 766.4 113.882333753041 42.1616708302569
"3834" 766.6 113.129303905996 41.3957391078713
"3835" 766.8 113.10109314564 42.525509025837
"3836" 767 113.788705059926 45.560377974802
"3837" 767.2 113.80002471754 49.281891636925
"3838" 767.4 113.531138286169 54.6098408720207
"3839" 767.6 113.970228110735 60.547760471858
"3840" 767.8 113.888362361517 66.37385160531
"3841" 768 114.203910624935 73.0559245214054
"3842" 768.2 115.341977013045 79.0742319204846
"3843" 768.4 115.685292981176 80.9609689316747
"3844" 768.6 115.109515777735 82.585576027935
"3845" 768.8 113.682764674572 86.7297239304088
"3846" 769 111.953179040798 89.0714652543345
"3847" 769.2 109.69767198982 89.3718025516102
"3848" 769.4 105.616259096904 89.7735088860828
"3849" 769.6 100.288526873648 90.323063720335
"3850" 769.8 95.3069061156866 91.0809090962475
"3851" 770 89.5586047632978 91.993183175707
"3852" 770.2 83.0674238132978 92.8535008172091
"3853" 770.4 76.7008033626086 93.5300141249502
"3854" 770.6 70.1113775117437 93.6194871596664
"3855" 770.8 63.2430063173518 93.0352808741664
"3856" 771 56.5926786529406 91.2941907560332
"3857" 771.2 49.927570241249 88.5050185095036
"3858" 771.4 43.4505662607296 85.777319206418
"3859" 771.6 36.7065342529888 83.1966769536071
"3860" 771.8 30.1642990707978 80.9232808843794
"3861" 772 23.0268222783847 78.7420207860736
"3862" 772.2 16.5407674606345 75.7855672087577
"3863" 772.4 10.4205111363488 73.3374646790434
"3864" 772.6 7.20936366230796 74.6568965619414
"3865" 772.8 7.38836791248526 75.1775157687475
"3866" 773 4.98922408739571 77.0465743660001
"3867" 773.2 4.84869336579777 77.294478330183
"3868" 773.4 5.39395256559776 78.442197952424
"3869" 773.6 6.41656322602852 79.4067698184783
"3870" 773.8 6.31848219519062 78.5158374001761
"3871" 774 7.2357728119268 76.6411723765056
"3872" 774.2 7.52332486335898 74.3707547078189
"3873" 774.4 6.98249646531905 70.8519032718539
"3874" 774.6 5.64880197419993 65.182508232041
"3875" 774.8 3.58714645942819 59.5267140477801
"3876" 775 0.917471902954015 54.6004721572475
"3877" 775.2 3.09393455953404 51.7086867098519
"3878" 775.4 5.14758960489079 47.1718439119103
"3879" 775.6 7.63252483230914 41.7759639758043
"3880" 775.8 10.7167209445978 36.0486770021475
"3881" 776 13.9477597612044 30.5317438479179
"3882" 776.2 16.2362901278546 24.2276463848384
"3883" 776.4 17.6363198372978 20.2880896555475
"3884" 776.6 20.1202784141644 17.5920858343142
"3885" 776.8 23.9242055597428 12.7787206079618
"3886" 777 28.7750525087153 10.0053898368352
"3887" 777.2 34.9383284416534 7.23091187614443
"3888" 777.4 41.1317984039178 5.69202017137753
"3889" 777.6 48.0464556233784 5.4350112843443
"3890" 777.8 55.3004856169551 6.50592674096663
"3891" 778 61.1709483188998 8.84029592135976
"3892" 778.2 67.1126716914681 10.5874120498959
"3893" 778.4 73.4494271886595 12.7047329831518
"3894" 778.6 79.6621065261573 15.1486789047307
"3895" 778.8 86.0052066755075 16.2648138241508
"3896" 779 92.5832188655318 18.136608446205
"3897" 779.2 99.4072454770105 19.3464540870986
"3898" 779.4 101.0950739396 20.1957864890717
"3899" 779.6 100.169613963053 23.3240287968858
"3900" 779.8 102.023766116636 29.5528894076024
"3901" 780 103.979275705377 36.0561931064054
"3902" 780.2 104.996566605659 43.2616220296943
"3903" 780.4 106.293680650017 49.9105939208725
"3904" 780.6 106.573612828485 57.432249846685
"3905" 780.8 107.320098637735 64.605004796435
"3906" 781 108.66701868486 71.6398221509975
"3907" 781.2 109.718846229587 78.5495134517212
"3908" 781.4 110.408423843933 85.7304255626295
"3909" 781.6 112.204958180677 88.9997971431869
"3910" 781.8 111.823355421798 88.60614635906
"3911" 782 110.339038711231 88.6705172368142
"3912" 782.2 106.571023261617 89.467781575056
"3913" 782.4 101.422675869253 91.1877259979564
"3914" 782.6 95.1183012469728 93.068833262185
"3915" 782.8 88.9484337539978 95.2196860699675
"3916" 783 82.3933396377208 97.1326870280937
"3917" 783.2 75.7810731969228 98.6539535379142
"3918" 783.4 69.2958709662188 99.7398028424449
"3919" 783.6 62.3655497989132 101.471791832363
"3920" 783.8 55.4850977205578 101.560271621928
"3921" 784 47.9115386627437 101.093117118315
"3922" 784.2 40.7267487126378 101.165607820168
"3923" 784.4 33.5905899884599 100.908907929193
"3924" 784.6 26.5360705608504 99.3503319854449
"3925" 784.8 20.3213083211614 96.1507743213514
"3926" 785 13.8952632720636 93.2977706409437
"3927" 785.2 9.90694612108527 89.0718885922225
"3928" 785.4 7.46177109241405 83.8907940113987
"3929" 785.6 3.45772601936918 79.9624434404618
"3930" 785.8 4.49774160454503 78.3981401631706
"3931" 786 4.72319720076444 73.7797481375142
"3932" 786.2 3.3435507830165 67.70454370006
"3933" 786.4 0.974269736266508 62.51159894006
"3934" 786.6 2.2429478701549 60.9247370256761
"3935" 786.8 3.24040782689188 56.3156712647416
"3936" 787 3.44834871141573 50.1835517265509
"3937" 787.2 2.83642727129778 43.6823057993475
"3938" 787.4 3.37212802881976 43.1702871525442
"3939" 787.6 3.02329460167657 44.4939001205506
"3940" 787.8 3.09406692756065 44.8289026488042
"3941" 788 3.52528729048143 44.9537824270638
"3942" 788.2 3.68799308899578 45.1439140881089
"3943" 788.4 4.71217780767405 45.1380702363197
"3944" 788.6 4.62555902064151 43.0258851257788
"3945" 788.8 4.46315655785838 43.2074660777324
"3946" 789 4.80974628009778 43.5291139289275
"3947" 789.2 4.74028395199365 43.6725355682269
"3948" 789.4 4.49134381659157 42.6326082284022
"3949" 789.6 4.67467447224458 42.7271354280667
"3950" 789.8 5.13116673461096 43.2302057459288
"3951" 790 6.17797433425429 44.151081954041
"3952" 790.2 6.84976776900465 46.7125681338682
"3953" 790.4 8.23377517610627 50.1022218691305
"3954" 790.6 9.63122797541068 54.6507264613766
"3955" 790.8 10.5116891601081 59.6233032095923
"3956" 791 10.7989425699644 65.7047190357142
"3957" 791.2 10.9633858206978 71.87188186996
"3958" 791.4 10.2141668826267 78.5751365344186
"3959" 791.6 9.61304234252378 84.8315913268502
"3960" 791.8 10.2011357148549 87.0619407766332
"3961" 792 13.2199126502052 88.8546744445068
"3962" 792.2 17.9708653170285 92.3741520701321
"3963" 792.4 22.2117252204329 96.7089384172205
"3964" 792.6 26.9428186964692 101.83957786509
"3965" 792.8 31.3525152446961 107.348468677044
"3966" 793 35.4611027259978 112.852330002548
"3967" 793.2 40.3234543829668 116.003386940895
"3968" 793.4 46.2732464617144 116.845488150289
"3969" 793.6 53.0554486909728 118.340623495773
"3970" 793.8 59.5126536495446 120.368460207868
"3971" 794 64.7905492631389 121.453526595471
"3972" 794.2 68.0332154471514 119.287465146296
"3973" 794.4 73.3084457166267 116.517797392682
"3974" 794.6 79.5955191916626 114.193022024707
"3975" 794.8 86.3744173513383 113.293028557856
"3976" 795 89.1767210009147 112.442795495338
"3977" 795.2 89.9730417008747 111.443244414786
"3978" 795.4 90.9517120594901 109.960259228517
"3979" 795.6 93.7492100233562 107.263338903546
"3980" 795.8 97.9271701257199 104.061584975222
"3981" 796 102.036277344435 101.208774173485
"3982" 796.2 106.019475984151 97.4941958748475
"3983" 796.4 110.82902452173 94.2261813202021
"3984" 796.6 113.300099087923 89.6001084420288
"3985" 796.8 113.691140391927 87.1191947874088
"3986" 797 113.025317916809 84.8989709240902
"3987" 797.2 113.241428798567 80.285575854786
"3988" 797.4 114.385300243553 74.9206307354071
"3989" 797.6 115.458416753798 68.5946116096714
"3990" 797.8 117.735014443684 62.9935022062063
"3991" 798 120.36799649925 57.5539594894975
"3992" 798.2 119.763312715745 54.9664642746411
"3993" 798.4 116.766530827852 52.5120052428997
"3994" 798.6 112.924806336682 47.9822007170686
"3995" 798.8 109.68391516991 42.5136282821863
"3996" 799 106.454520597346 37.4009365690862
"3997" 799.2 104.259057961553 31.6106427756092
"3998" 799.4 103.012468927908 25.4900222045552
"3999" 799.6 99.7483922903872 22.9084769127317
"4000" 799.8 96.7316943100039 24.6486910273403
"4001" 800 91.489025532776 24.9654088679106
"4002" 800.2 85.4178019704681 24.9379151655113
"4003" 800.4 78.680641848701 23.5684393575701
"4004" 800.6 72.5337563440105 21.2150855393007
"4005" 800.8 65.9169369335857 18.155441659793
"4006" 801 63.4526023190919 13.5151150854828
"4007" 801.2 62.2479544642773 8.8363217289414
"4008" 801.4 63.2806657271667 8.56098350469412
"4009" 801.6 61.7572585886213 7.3599482081887
"4010" 801.8 59.1838521097161 7.36587053414548
"4011" 802 56.9573540050695 10.6100210843562
"4012" 802.2 55.1897887292569 14.5591588113904
"4013" 802.4 51.5196011140925 19.4196379726581
"4014" 802.6 47.883173217682 25.2821992938159
"4015" 802.8 46.0603312652617 31.317877558031
"4016" 803 43.0796552319591 37.3171793955379
"4017" 803.2 41.4289946271055 43.7737529859179
"4018" 803.4 40.3879090670478 50.3318151194758
"4019" 803.6 39.9538113410165 57.83794865606
"4020" 803.8 39.4391399444722 65.2641238388289
"4021" 804 39.4265427849702 72.1400907517992
"4022" 804.2 39.7306769958603 79.515247438585
"4023" 804.4 40.2661994242353 86.214146178985
"4024" 804.6 39.6785157203692 93.4548267008189
"4025" 804.8 39.6599694890835 100.6198540542
"4026" 805 38.612380160136 107.532234462762
"4027" 805.2 36.7030210643752 112.251301501628
"4028" 805.4 37.7952873876113 111.969309353315
"4029" 805.6 41.8236964724168 110.925376571962
"4030" 805.8 46.7255299900963 108.948126869367
"4031" 806 52.608283830156 106.442724789262
"4032" 806.2 58.9851424887978 105.201887982559
"4033" 806.4 65.0927536553887 104.393731117338
"4034" 806.6 71.442646043412 103.224981342133
"4035" 806.8 76.3419958985804 100.078250343465
"4036" 807 80.9491046215865 96.5353295959236
"4037" 807.2 85.7561392910083 92.0477534166949
"4038" 807.4 89.9081298913747 88.1748573170937
"4039" 807.6 95.0306703041478 85.5179670220975
"4040" 807.8 100.116846329212 81.9171522654544
"4041" 808 105.914286827959 78.8858646276024
"4042" 808.2 112.175177429288 77.5493932878775
"4043" 808.4 116.233540126062 76.2122863790122
"4044" 808.6 115.37893290543 77.1924313248598
"4045" 808.8 114.71032421659 79.2476790317525
"4046" 809 113.952197827237 82.3032427748802
"4047" 809.2 113.432381487586 83.6888309113687
"4048" 809.4 113.105694842124 83.9088165119006
"4049" 809.6 112.231372510083 84.2466228674618
"4050" 809.8 111.359137632646 84.015356983399
"4051" 810 110.869963219767 83.47811340856
"4052" 810.2 110.946062481283 82.7643293821263
"4053" 810.4 110.835909107586 81.2221821503687
"4054" 810.6 111.741090950352 78.8157905566634
"4055" 810.8 113.39304099698 75.1558784989142
"4056" 811 114.916369684777 70.9876926833919
"4057" 811.2 116.989571789651 66.1242275143652
"4058" 811.4 119.49475108998 61.0641147638233
"4059" 811.6 118.031410394191 57.7134768085879
"4060" 811.8 116.154492328011 55.915281575205
"4061" 812 113.360953909329 51.9350309796538
"4062" 812.2 112.031901873596 46.4809715604284
"4063" 812.4 111.990468803702 40.1209953317582
"4064" 812.6 112.635717077323 34.3968321231683
"4065" 812.8 111.128660949915 33.578713595556
"4066" 813 108.335516750519 31.5868935108042
"4067" 813.2 105.200984288387 26.6842943790159
"4068" 813.4 101.737683020735 21.6374438955288
"4069" 813.6 98.7111699027978 16.8259868869249
"4070" 813.8 95.8290855609978 12.3966682434761
"4071" 814 94.9118419508386 13.5258687826149
"4072" 814.2 92.1854613945531 14.8633959246092
"4073" 814.4 87.4662347336701 17.2002210666092
"4074" 814.6 82.1320104742925 20.0099937980054
"4075" 814.8 77.1948142244154 23.4580769641887
"4076" 815 71.7560773521406 27.296710458419
"4077" 815.2 67.0160315601378 31.1400459677575
"4078" 815.4 63.5419515156978 36.3005348230075
"4079" 815.6 59.982664785808 41.5320027548496
"4080" 815.8 57.5129426493378 47.2875076989775
"4081" 816 55.5821900513735 53.8097282960657
"4082" 816.2 53.6571811650378 59.9180475914875
"4083" 816.4 51.073769827919 66.2806638181869
"4084" 816.6 48.0322681837773 72.3677617289618
"4085" 816.8 45.3619491077765 78.3761487645347
"4086" 817 42.4779183752512 84.6470920709219
"4087" 817.2 38.8336318506866 90.3212005109882
"4088" 817.4 33.869535331987 95.4668421705719
"4089" 817.6 30.0607688429876 97.646040208969
"4090" 817.8 29.2213696275346 96.6342852195238
"4091" 818 30.3154370153052 97.2756271550983
"4092" 818.2 33.0139275078478 99.2143588265975
"4093" 818.4 37.0210360006136 100.262513729471
"4094" 818.6 42.7261055853048 101.7301028576
"4095" 818.8 48.7965848696778 103.855553205848
"4096" 819 54.9944773308412 104.876079741291
"4097" 819.2 61.068502469893 106.480463140486
"4098" 819.4 67.5180949012523 108.613841745351
"4099" 819.6 73.6173462135894 109.959427025831
"4100" 819.8 80.6035973048847 112.022023291465
"4101" 820 86.5188322208587 113.298163308772
"4102" 820.2 86.9007293202572 112.656191075464
"4103" 820.4 86.709903637812 110.279967723219
"4104" 820.6 87.2935242528504 106.422302809919
"4105" 820.8 89.7428139524194 101.524692932829
"4106" 821 92.932264484068 96.6984121778421
"4107" 821.2 95.542050874606 91.233851989864
"4108" 821.4 98.4265565842208 86.7467975080937
"4109" 821.6 100.571975108464 81.1373815372845
"4110" 821.8 100.840277254398 75.5842964416142
"4111" 822 100.607723641233 69.7672575595519
"4112" 822.2 99.4040180589346 63.6430288617002
"4113" 822.4 99.1794101466068 57.3340616179891
"4114" 822.6 99.1006407597978 50.3698282432372
"4115" 822.8 100.646353223517 44.5553696371225
"4116" 823 102.336862520025 38.6977480236599
"4117" 823.2 103.96091249611 32.13287209406
"4118" 823.4 106.532059435283 26.4562851776718
"4119" 823.6 106.099661160592 27.6544345312769
"4120" 823.8 106.80522266362 28.7205835934257
"4121" 824 106.565498852298 29.8812437020288
"4122" 824.2 105.252605156927 30.6291690876991
"4123" 824.4 103.276633837631 30.4489515692809
"4124" 824.6 100.766933601602 30.7758304890104
"4125" 824.8 97.1171500035297 29.5873421006393
"4126" 825 92.4000668759268 29.0168434968927
"4127" 825.2 87.6112504782978 29.099798740056
"4128" 825.4 82.0746147690504 29.4269891509423
"4129" 825.6 76.928340254222 29.5209093958839
"4130" 825.8 71.1885626747978 28.88728161906
"4131" 826 65.4362714712339 28.8967766975773
"4132" 826.2 59.5877973938399 30.6159001881002
"4133" 826.4 53.6770963758699 31.7394697228248
"4134" 826.6 48.0915269340948 33.5639043497822
"4135" 826.8 45.3702357217552 37.2082505182369
"4136" 827 44.533723847482 40.656048912237
"4137" 827.2 45.5881825797333 43.6450338571185
"4138" 827.4 46.9469523633432 48.1604338450354
"4139" 827.6 48.6154809211728 53.634908990935
"4140" 827.8 50.5372385390246 59.1550059248455
"4141" 828 52.5970174013029 64.7039618462269
"4142" 828.2 52.9618407201443 69.8888100224555
"4143" 828.4 54.264925037113 75.1944492842693
"4144" 828.6 56.8451927250615 79.587952231808
"4145" 828.8 60.6834165745536 84.6335058782359
"4146" 829 65.2870625002556 88.4734877363319
"4147" 829.2 69.9297665715826 92.9773199358171
"4148" 829.4 75.3774285587345 95.501485490045
"4149" 829.6 80.8003187629829 99.4521283806549
"4150" 829.8 85.6756272432074 103.625311799621
"4151" 830 88.9257146206728 106.78794420001
"4152" 830.2 86.0933811794416 109.62968096159
"4153" 830.4 83.6921999797353 110.190945813048
"4154" 830.6 84.1945288691614 109.994692965624
"4155" 830.8 85.9457501029688 109.809674342511
"4156" 831 86.7349410500478 108.302012156598
"4157" 831.2 88.3561134923103 106.831759671423
"4158" 831.4 92.1500839271824 105.161778541632
"4159" 831.6 96.3172223684378 102.983138486168
"4160" 831.8 101.086942130498 100.921539416448
"4161" 832 105.323010451633 97.6454022075652
"4162" 832.2 108.000464172947 93.7022413181837
"4163" 832.4 111.029826784315 90.4959734645734
"4164" 832.6 113.53093343089 87.5968670761455
"4165" 832.8 113.470065536482 88.171493466237
"4166" 833 113.099954341964 89.3629098714809
"4167" 833.2 112.025937332765 91.0966020611816
"4168" 833.4 110.331708534104 96.3082968572067
"4169" 833.6 110.888095472675 95.8472905366761
"4170" 833.8 111.00794639909 95.7647702266857
"4171" 834 110.975174444331 95.6723377548809
"4172" 834.2 110.687398755548 95.9718728294432
"4173" 834.4 110.771638238663 96.053591311652
"4174" 834.6 110.485173502875 95.8900895319508
"4175" 834.8 109.928786564303 95.9928071206102
"4176" 835 109.997264956743 95.937168426753
"4177" 835.2 109.200328210639 95.7309550858839
"4178" 835.4 108.534490407131 94.6943331584142
"4179" 835.6 107.342346636959 92.8523733167959
"4180" 835.8 105.34501417038 90.0523065764783
"4181" 836 103.426058277539 86.5111177074475
"4182" 836.2 100.791298343593 82.5464814153952
"4183" 836.4 99.4988637708877 77.7178284933374
"4184" 836.6 96.7718459447462 72.3809544089486
"4185" 836.8 93.7805491564473 67.7916225579073
"4186" 837 90.0916684110099 63.6920595363081
"4187" 837.2 86.3941540501728 58.913362576911
"4188" 837.4 81.7441226671542 55.3395670178911
"4189" 837.6 76.6424029768266 52.5095629089302
"4190" 837.8 70.9146348387078 51.2328474803875
"4191" 838 64.9860187029628 50.3137718832767
"4192" 838.2 59.0087467831614 49.0101884421263
"4193" 838.4 54.0089905682929 45.8102787698106
"4194" 838.6 50.9073671181343 40.0764547816225
"4195" 838.8 50.8223151456947 34.9837218100001
"4196" 839 51.8156993660631 31.2348701988598
"4197" 839.2 52.6186436283324 26.4146076282178
"4198" 839.4 54.050506578973 22.7655793579279
"4199" 839.6 56.3075303469228 18.8989769322475
"4200" 839.8 57.8205111882541 12.8943194476262
"4201" 840 59.944766559138 7.84523188770113
"4202" 840.2 61.3099221403751 6.3275000944434
"4203" 840.4 62.193258104705 7.88939868591763
"4204" 840.6 64.3160248439853 10.4807266377163
"4205" 840.8 68.5415274116083 12.614147208237
"4206" 841 73.899826465282 16.2341763317212
"4207" 841.2 79.211947655633 19.5452417608959
"4208" 841.4 84.31331176983 22.4963475361508
"4209" 841.6 90.6084827256456 24.4489366444975
"4210" 841.8 96.9892987455346 26.9138771999844
"4211" 842 103.364535246329 29.92587057106
"4212" 842.2 107.498109339808 33.7664307693598
"4213" 842.4 110.784766469798 39.9836992222581
"4214" 842.6 114.108765269144 46.0693893918713
"4215" 842.8 116.506374420571 52.2449095857011
"4216" 843 117.334958155707 59.0616837919748
"4217" 843.2 118.041641825737 65.997131282319
"4218" 843.4 117.348375333556 72.2113877157002
"4219" 843.6 116.216641932851 78.7200432446518
"4220" 843.8 115.106235659702 84.5703927136305
"4221" 844 114.596016999012 85.3872160915332
"4222" 844.2 111.460990595138 88.5201025456431
"4223" 844.4 108.583409451972 93.6689147184866
"4224" 844.6 107.52896514836 97.4320555808093
"4225" 844.8 107.342202228039 96.5066410351441
"4226" 845 106.381454780657 95.4643654083652
"4227" 845.2 104.394559445687 93.8841376102105
"4228" 845.4 100.097079186148 92.3420528236761
"4229" 845.6 95.4149165520905 90.9083386758695
"4230" 845.8 90.6603973192846 90.7102284998922
"4231" 846 84.9823221935478 91.4087137342225
"4232" 846.2 79.646096488188 92.7037043337475
"4233" 846.4 74.1340414071744 95.4325293642865
"4234" 846.6 68.8084629931311 98.7693523103586
"4235" 846.8 63.3991455347978 101.456812184017
"4236" 847 57.3893938385894 102.175419203289
"4237" 847.2 50.7683892695894 101.245016600456
"4238" 847.4 44.131897750606 100.186346483645
"4239" 847.6 37.0840758040717 99.6901712822612
"4240" 847.8 30.3590344992978 99.2878670649232
"4241" 848 25.0556553620965 100.854772983819
"4242" 848.2 23.507343345767 103.899493507663
"4243" 848.4 24.8914628529516 104.837219494132
"4244" 848.6 27.0155262099673 105.731174440349
"4245" 848.8 30.4945026234717 109.010679781182
"4246" 849 34.1210971977108 113.438794090117
"4247" 849.2 38.8713735724964 115.946578149097
"4248" 849.4 44.5285992309425 117.527346850958
"4249" 849.6 50.5022772375539 119.477450930199
"4250" 849.8 56.9045481737714 121.334936939787
"4251" 850 63.1622174301228 122.415462337135
"4252" 850.2 65.9138771176496 120.911491773136
"4253" 850.4 70.5644106603747 118.398794463517
"4254" 850.6 76.7996406492393 117.536265014806
"4255" 850.8 82.5505943427218 116.266691182248
"4256" 851 86.6902045326897 114.482493607612
"4257" 851.2 89.907078687982 111.716031695195
"4258" 851.4 94.6554800452378 108.721342445968
"4259" 851.6 100.318353439279 106.130588878551
"4260" 851.8 101.374176887535 104.305067486635
"4261" 852 102.781615322908 102.013007744967
"4262" 852.2 105.931697026955 98.8411523892812
"4263" 852.4 108.728010258674 95.279025674697
"4264" 852.6 111.588835335862 91.3028656061508
"4265" 852.8 114.907649885313 87.8274505231263
"4266" 853 115.108687820981 87.3305961841149
"4267" 853.2 114.659399222427 86.9078158587011
"4268" 853.4 113.721114166955 86.3780849652812
"4269" 853.6 112.553958554255 84.9018572727794
"4270" 853.8 111.216571115602 81.6926858657366
"4271" 854 110.64682887461 77.7861591130288
"4272" 854.2 109.3428956375 73.0478559762156
"4273" 854.4 107.733242229385 68.7311708108764
"4274" 854.6 105.340288447985 64.702372510685
"4275" 854.8 103.37670621061 60.0206082504975
"4276" 855 102.746750910436 54.311821770322
"4277" 855.2 102.622998070908 48.6057595524343
"4278" 855.4 104.573517698266 43.10296789956
"4279" 855.6 107.63463453818 38.2999712892769
"4280" 855.8 110.234504892018 36.2322166323118
"4281" 856 110.252618170134 37.3043670358218
"4282" 856.2 111.791220862639 38.5923201668911
"4283" 856.4 114.039354621362 40.2119019484753
"4284" 856.6 114.660001496948 41.6830220667475
"4285" 856.8 116.803861532525 44.8400964378839
"4286" 857 118.754570111987 47.1622620707528
"4287" 857.2 118.094519501703 47.3467482661738
"4288" 857.4 117.183814528895 48.6495249766346
"4289" 857.6 116.670590095247 52.7829414912475
"4290" 857.8 117.545160608671 56.3988709215002
"4291" 858 119.724049949512 59.0701138971047
"4292" 858.2 119.511938682963 59.2867266761019
"4293" 858.4 118.971853853261 60.6297543364896
"4294" 858.6 118.752691085923 64.0491974275913
"4295" 858.8 118.807063091303 67.8357893561238
"4296" 859 119.463278697495 69.2548049080051
"4297" 859.2 119.158389895298 69.0758056757475
"4298" 859.4 119.44094718371 69.2743594459828
"4299" 859.6 119.477907248856 68.6604961372961
"4300" 859.8 119.15649926007 67.7983664732572
"4301" 860 119.008165421883 67.697820691219
"4302" 860.2 118.776131461576 68.4158689458309
"4303" 860.4 118.544224313106 68.4516536613245
"4304" 860.6 118.200940705173 69.0474067590913
"4305" 860.8 117.39765706261 70.3902698181225
"4306" 861 116.831813986377 72.0596990661317
"4307" 861.2 116.635115938776 74.9662071122901
"4308" 861.4 116.497005705798 78.0133504462788
"4309" 861.6 115.794024619936 81.5333486904284
"4310" 861.8 114.965850669945 85.1892077986887
"4311" 862 114.896293867406 85.9040249901444
"4312" 862.2 113.478264922945 87.5114428559528
"4313" 862.4 112.045076658742 90.7322816250003
"4314" 862.6 111.253806641669 92.7560525672153
"4315" 862.8 108.721399589096 94.0171326493752
"4316" 863 105.651628096079 97.4408077348992
"4317" 863.2 102.2680242354 102.348973569452
"4318" 863.4 99.8843321183953 105.333009318662
"4319" 863.6 95.881640664593 107.74994894785
"4320" 863.8 92.0551567174382 110.927877187416
"4321" 864 88.306047254057 113.372105306766
"4322" 864.2 84.7406211617036 115.698521932036
"4323" 864.4 83.1140075824683 116.197961031012
"4324" 864.6 79.6983425787612 117.886319990016
"4325" 864.8 76.2226644186095 119.263325776106
"4326" 865 71.230830829821 120.709376190585
"4327" 865.2 67.6313955141978 121.206098051024
"4328" 865.4 62.9981713191522 120.511430522463
"4329" 865.6 57.4222658446824 119.172742961401
"4330" 865.8 51.7774026027588 119.114380695118
"4331" 866 45.6987632531648 118.859876888349
"4332" 866.2 39.3279919490692 118.086076471376
"4333" 866.4 35.3753205372408 114.876428123083
"4334" 866.6 30.0831593089227 111.636315437914
"4335" 866.8 24.4482414930625 108.1908984121
"4336" 867 17.8360484819132 105.241669999478
"4337" 867.2 18.1352134588835 104.387830043748
"4338" 867.4 16.9322763650285 101.861262689363
"4339" 867.6 14.0986262195478 98.1767947979054
"4340" 867.8 10.0368298436126 94.5380639873957
"4341" 868 9.41106626208348 92.5145327746332
"4342" 868.2 9.08024159590589 87.6090044746124
"4343" 868.4 7.17160883433348 81.6316042561761
"4344" 868.6 4.08687124990767 76.3994270838409
"4345" 868.8 1.83808364118776 73.7832101006875
"4346" 869 2.02097266445401 74.2484654952788
"4347" 869.2 2.06278448052225 73.6712968421863
"4348" 869.4 2.85892146270865 73.1588227624159
"4349" 869.6 3.40896401801124 71.832004867888
"4350" 869.8 4.7570531641507 69.4202201002711
"4351" 870 6.0629260376213 64.3937550399299
"4352" 870.2 7.71272905812704 59.9929019903451
"4353" 870.4 9.109962742386 55.7704120649416
"4354" 870.6 10.2580108241311 49.9412467198031
"4355" 870.8 12.2671858800835 44.4232277392118
"4356" 871 13.5932414170121 37.3895695241047
"4357" 871.2 14.9446434700311 32.7165374478142
"4358" 871.4 14.7908999681164 27.3260991018409
"4359" 871.6 12.9185295228378 25.7380851811675
"4360" 871.8 13.1613390308584 26.0786164678536
"4361" 872 13.7195136300212 26.0586114098645
"4362" 872.2 13.9290532340562 26.3470600627419
"4363" 872.4 14.9093405560925 26.5203066497528
"4364" 872.6 16.7422120096687 27.2286278416346
"4365" 872.8 21.1002500351614 27.5814232090051
"4366" 873 25.9057990409626 28.6015091610277
"4367" 873.2 31.3033966310558 29.5403258315701
"4368" 873.4 36.6879359255478 30.0496969033127
"4369" 873.6 42.509713840079 29.5769695949975
"4370" 873.8 48.6091308528521 29.321555735878
"4371" 874 54.875413549829 30.5181908327475
"4372" 874.2 60.0153557234429 32.4299483189895
"4373" 874.4 65.0102566465878 35.4086465604775
"4374" 874.6 70.8834771701478 38.2362049822975
"4375" 874.8 76.8629892062346 41.5639120473737
"4376" 875 82.0097431526213 45.2417165640416
"4377" 875.2 87.7258007303566 48.9760547811593
"4378" 875.4 93.785740478919 52.2439767699445
"4379" 875.6 99.8266446874094 55.4752060561407
"4380" 875.8 105.468300208225 59.8047607286165
"4381" 876 110.517700739284 63.9255172477047
"4382" 876.2 114.913913808089 68.9667790442572
"4383" 876.4 116.829354170438 67.8282006971575
"4384" 876.6 116.663921787369 66.6963242017904
"4385" 876.8 115.912799420298 67.407190337424
"4386" 877 114.718422125498 68.8641931767775
"4387" 877.2 112.939556319939 70.5588994101932
"4388" 877.4 110.05554443967 74.0505362676411
"4389" 877.6 106.769602995571 78.1105926866702
"4390" 877.8 102.712875960985 82.2200904412036
"4391" 878 99.2977803293903 86.835195926729
"4392" 878.2 95.2558643509516 92.3641656379014
"4393" 878.4 91.2220676404845 96.5960666937656
"4394" 878.6 86.6819434334307 101.195648019602
"4395" 878.8 82.4495595525015 107.24635380284
"4396" 879 80.9074833521853 113.126582397685
"4397" 879.2 82.3624513705885 114.618233136341
"4398" 879.4 83.5564261115311 114.717462662181
"4399" 879.6 83.5716225196466 114.133658930538
"4400" 879.8 85.2239383733533 112.997059296322
"4401" 880 86.7673969547978 112.408333225568
"4402" 880.2 89.5772780235649 111.374296992261
"4403" 880.4 93.6177003833302 110.874795941183
"4404" 880.6 93.3403187019459 110.006307777136
"4405" 880.8 94.1773296700285 109.131385353363
"4406" 881 97.3860190600783 107.456100453772
"4407" 881.2 100.819505475358 105.449787247168
"4408" 881.4 102.216407615798 104.362021733946
"4409" 881.6 102.442396878501 102.731376830951
"4410" 881.8 104.451228485726 99.9320979773547
"4411" 882 107.659942152007 96.8882516810499
"4412" 882.2 111.639909003646 93.5927138986388
"4413" 882.4 112.052618408542 91.1375342917688
"4414" 882.6 112.210064074138 88.4319548277156
"4415" 882.8 112.510164244895 85.3393548495056
"4416" 883 114.263011153105 80.9251030198218
"4417" 883.2 117.441177480343 76.1236545678233
"4418" 883.4 118.151329536483 73.9627376195332
"4419" 883.6 118.387084864768 70.9544298095122
"4420" 883.8 120.132067037798 66.1655928831642
"4421" 884 120.647304525704 61.9720195235913
"4422" 884.2 121.162787891677 57.7909859453991
"4423" 884.4 120.223219791564 55.480234341322
"4424" 884.6 119.158389895298 53.3132847858858
"4425" 884.8 118.582131994634 48.1848008631965
"4426" 885 118.903427014684 42.3555619486805
"4427" 885.2 118.758219289479 38.3639599831926
"4428" 885.4 117.700824718343 38.4236624200354
"4429" 885.6 116.229328140849 36.7905453734022
"4430" 885.8 114.66704511883 32.7624821186518
"4431" 886 113.320560419178 29.2157212638671
"4432" 886.2 110.869084902757 25.9214978486702
"4433" 886.4 108.658255590578 21.5824311369775
"4434" 886.6 105.985349554891 20.4933732530913
"4435" 886.8 102.442936583645 17.281480617972
"4436" 887 98.2911523119154 12.8965437243652
"4437" 887.2 95.8563107082832 10.7843705330048
"4438" 887.4 92.2444112177582 8.34084617515841
"4439" 887.6 88.8154307810631 6.38424500680874
"4440" 887.8 84.8367526405601 6.0387263570495
"4441" 888 80.0594105610678 4.77286894885753
"4442" 888.2 74.7918586532127 3.29113950332199
"4443" 888.4 69.5576534611103 1.08879920068502
"4444" 888.6 66.7128612752136 1.2840969839703
"4445" 888.8 62.449383269482 0.544650334468579
"4446" 889 57.9506105248915 0.196261820060021
"4447" 889.2 52.7864063226504 1.59827149498437
"4448" 889.4 46.6532652482083 2.18042793386857
"4449" 889.6 42.3463050516019 3.22779389234031
"4450" 889.8 37.4698281763432 4.23284203430813
"4451" 890 32.4853880165554 5.79859356042935
"4452" 890.2 27.9927039893432 8.79633894461116
"4453" 890.4 22.9610552408281 11.4124815699142
"4454" 890.6 21.104184084222 14.2056564029445
"4455" 890.8 20.1946481642926 15.5904822294846
"4456" 891 17.2874188612353 17.5358289327475
"4457" 891.2 15.6058784361378 18.3848754010075
"4458" 891.4 14.7152884097978 19.6307100575203
"4459" 891.6 13.9116802081878 20.1686519260675
"4460" 891.8 13.8999960824778 20.4218079831175
"4461" 892 13.7132123506415 22.0309717406225
"4462" 892.2 13.3620182943521 24.2457344582367
"4463" 892.4 11.8237623502523 27.2726003577475
"4464" 892.6 9.70944239482718 30.1363566592181
"4465" 892.8 6.93843484583003 31.5295587033443
"4466" 893 6.95427018645402 32.9686116413725
"4467" 893.2 7.59662663463109 34.9062291549475
"4468" 893.4 8.38175042572633 38.4606143808547
"4469" 893.6 8.50209933961298 43.8039448858453
"4470" 893.8 7.17239027666293 49.4133621666408
"4471" 894 5.89760919658185 55.3233536721339
"4472" 894.2 4.13690179955638 61.9377449690061
"4473" 894.4 2.45875856147959 67.5562792260884
"4474" 894.6 1.61015852226515 70.0551273234214
"4475" 894.8 2.32598440568412 71.7165361076793
"4476" 895 3.33949379492276 75.1244061064293
"4477" 895.2 4.26448708029776 80.2970076916817
"4478" 895.4 5.75560407566919 84.4302305571904
"4479" 895.6 8.57085155611422 87.2880874171083
"4480" 895.8 11.001204005363 92.8194166898127
"4481" 896 13.6258989112326 97.3237318185953
"4482" 896.2 15.9175680118412 100.896703593682
"4483" 896.4 18.0592935637171 105.650469434989
"4484" 896.6 18.3783117520439 105.31357231154
"4485" 896.8 21.3515663457389 108.630007711659
"4486" 897 24.6738418505894 111.517310453831
"4487" 897.2 29.1701234621399 113.71463214559
"4488" 897.4 34.4585946239536 115.690071991364
"4489" 897.6 40.4986148243457 118.480806328206
"4490" 897.8 46.4094569856653 120.367866230657
"4491" 898 51.3597130780609 121.324687706708
"4492" 898.2 57.6243406992797 122.244834216199
"4493" 898.4 60.5012968964049 121.538457425212
"4494" 898.6 65.0171911277002 120.090155083284
"4495" 898.8 71.0064929652246 119.819425341223
"4496" 899 77.2000295204441 119.030984338028
"4497" 899.2 80.9972845392436 117.200482755055
"4498" 899.4 83.63814193059 115.831697757546
"4499" 899.6 87.0023941385573 114.718667775944
"4500" 899.8 91.3561625648362 113.275754729132
"4501" 900 93.7746267903228 110.64370568431
"4502" 900.2 98.0820246722593 106.455021515517
"4503" 900.4 102.28372356639 101.721637572062
"4504" 900.6 106.802536358899 96.7756440240677
"4505" 900.8 110.862660641198 91.4444152294475
"4506" 901 112.565204673226 86.1533181069508
"4507" 901.2 114.965087001598 79.7040326178808
"4508" 901.4 116.68422503004 73.2199122506686
"4509" 901.6 116.8757694602 66.759725545031
"4510" 901.8 117.078261454502 60.0589652288384
"4511" 902 116.314441241579 52.9087081221538
"4512" 902.2 114.696048267755 45.5362975668539
"4513" 902.4 112.736400654325 38.9032273236541
"4514" 902.6 111.838628788739 31.9989437576946
"4515" 902.8 111.930795658212 31.7515152132475
"4516" 903 113.518774762996 32.0792877166634
"4517" 903.2 112.936691305949 34.0726041590051
"4518" 903.4 112.279149214591 34.9350161313345
"4519" 903.6 111.78278554086 35.3176077476538
"4520" 903.8 110.047703342572 35.5666544683766
"4521" 904 107.16150728498 33.8601655097324
"4522" 904.2 103.198033143134 30.9844960765026
"4523" 904.4 98.0285489383784 30.1768803505379
"4524" 904.6 92.7323779171488 28.4948759196092
"4525" 904.8 87.0833010943644 26.2859408533475
"4526" 905 81.6464196357651 23.6953952037801
"4527" 905.2 76.2192279110478 20.1273080966321
"4528" 905.4 71.5622973355554 15.0672131472172
"4529" 905.6 66.4248306959814 11.4672371099006
"4530" 905.8 61.6499430893241 9.35899078236331
"4531" 906 59.2876441253026 11.6691878197815
"4532" 906.2 58.2447622457879 15.0543982745347
"4533" 906.4 55.9846272129304 20.2144346227271
"4534" 906.6 52.7730823196478 25.8743999811175
"4535" 906.8 49.6501410004925 31.1160627623528
"4536" 907 46.3574533623545 36.9792580566908
"4537" 907.2 43.2274695499712 43.3283377279516
"4538" 907.4 40.8191089444406 49.9453681045332
"4539" 907.6 40.043065079079 56.5681113827163
"4540" 907.8 39.9303855065397 63.8933305624411
"4541" 908 40.2654142007332 71.7413777239249
"4542" 908.2 42.214985587386 78.1856053878122
"4543" 908.4 44.8238009790419 84.2304488285498
"4544" 908.6 47.3156219359353 89.8313567633725
"4545" 908.8 50.926091678567 94.8058483183245
"4546" 909 55.534830153067 99.9039219721321
"4547" 909.2 60.1791781424951 104.095726900998
"4548" 909.4 65.5195979784644 108.433999502581
"4549" 909.6 70.8201881558853 112.78579539781
"4550" 909.8 75.8943041904607 116.791820427641
"4551" 910 78.3288617197978 116.772555628696
"4552" 910.2 78.3588210164901 116.391521585132
"4553" 910.4 79.8290457615755 115.925303147099
"4554" 910.6 81.4324098822448 117.118945057565
"4555" 910.8 79.2152436702115 117.224699956937
"4556" 911 78.4499331847079 117.360710443483
"4557" 911.2 74.4860825973978 119.109828438348
"4558" 911.4 72.9585968948222 120.322887668565
"4559" 911.6 77.0306255297978 118.619744276623
"4560" 911.8 74.8560799115478 118.884800832081
"4561" 912 72.0350126706778 118.110186572048
"4562" 912.2 71.6867608127103 117.882995238798
"4563" 912.4 70.4048126786126 117.90150712521
"4564" 912.6 67.8702709731578 118.193273688208
"4565" 912.8 64.1052593649685 118.280540491613
"4566" 913 59.4976041427451 118.77262867005
"4567" 913.2 54.7101270819625 119.868151106977
"4568" 913.4 51.2954678853465 119.833674275016
"4569" 913.6 47.7245663357853 116.281296339385
"4570" 913.8 44.6623517226228 111.55896219826
"4571" 914 41.2262830222134 106.737300343442
"4572" 914.2 38.5509048581978 101.653744627608
"4573" 914.4 35.1363750763952 96.6818709445332
"4574" 914.6 31.2919530637396 91.8024868855731
"4575" 914.8 27.3535395124484 86.7982938092355
"4576" 915 23.7134082094529 81.8679088237648
"4577" 915.2 19.9375481805397 76.4108401492475
"4578" 915.4 17.2830629371767 71.1208693161002
"4579" 915.6 14.6909464812353 65.7693603793413
"4580" 915.8 11.5540163677565 61.1224360272166
"4581" 916 10.5214210655804 55.9410421360519
"4582" 916.2 9.12440603503688 49.925410746954
"4583" 916.4 6.93514438544061 45.8877176453802
"4584" 916.6 5.04342879429776 45.2103052999551
"4585" 916.8 5.18252552894063 45.3125195293618
"4586" 917 5.23037480565777 45.4569946710775
"4587" 917.2 5.82827158188869 45.6741148387324
"4588" 917.4 6.40238893512035 45.4206859363443
"4589" 917.6 7.39353135187732 45.174982364168
"4590" 917.8 9.55621068084124 45.4507292703345
"4591" 918 12.4496568653139 45.5337581206346
"4592" 918.2 17.0074866827665 45.4965908748725
"4593" 918.4 22.113853590468 44.8195054576943
"4594" 918.6 27.0399724157428 43.3243635355332
"4595" 918.8 32.4288512702617 41.4762411478248
"4596" 919 37.5062390559467 37.8711796365348
"4597" 919.2 42.4948661001483 33.618566228763
"4598" 919.4 47.0649738351614 29.3438771881566
"4599" 919.6 51.7245857756714 24.0809891769633
"4600" 919.8 56.8430527752978 19.3118160406675
"4601" 920 62.0550892439742 14.6835276564828
"4602" 920.2 67.1563938023272 9.97933063860046
"4603" 920.4 71.5087102400987 7.16947597677179
"4604" 920.6 73.9817780650349 9.88493493260835
"4605" 920.8 76.8254204546042 13.9991822796669
"4606" 921 80.6603879385733 19.4434412935639
"4607" 921.2 84.6584255114508 24.4310527786149
"4608" 921.4 89.155080834138 29.1175679741547
"4609" 921.6 94.4428872454712 32.8046762041149
"4610" 921.8 100.392253295767 34.9229207631047
"4611" 922 104.848286437343 38.7934630317324
"4612" 922.2 109.616353898798 43.9380583287775
"4613" 922.4 113.973081818768 49.0295115654534
"4614" 922.6 116.448667124255 54.3615414541943
"4615" 922.8 115.892984236345 59.0841699881844
"4616" 923 114.382352942705 65.0733568858558
"4617" 923.2 113.10916169083 71.5355489250986
"4618" 923.4 111.219813703681 77.8955251537688
"4619" 923.6 110.475729811526 83.3140699769432
"4620" 923.8 110.424929264961 89.8419402105736
"4621" 924 108.23663267134 93.2009011724709
"4622" 924.2 105.721645328798 92.5921143691015
"4623" 924.4 100.817387300521 92.4269750406159
"4624" 924.6 94.9284342041853 92.7329146480225
"4625" 924.8 89.0654436132004 94.0668523332475
"4626" 925 82.9639157927437 95.5352627265313
"4627" 925.2 76.6476458537478 96.3842039323975
"4628" 925.4 71.3217583358497 98.841663878806
"4629" 925.6 66.7168602425755 102.481346157322
"4630" 925.8 61.5635381623547 106.638379995906
"4631" 926 58.1657362701744 111.314847428962
"4632" 926.2 56.1649980905207 116.529466700223
"4633" 926.4 56.4211260135477 120.360771738569
"4634" 926.6 56.0023656815295 119.011985759638
"4635" 926.8 55.2392205383258 117.872711457742
"4636" 927 54.3352404277856 117.796076742662
"4637" 927.2 52.848601668749 117.164374011187
"4638" 927.4 51.304185587456 116.547701800589
"4639" 927.6 48.3361893197714 115.984837272576
"4640" 927.8 43.7755468134861 115.57879460365
"4641" 928 38.515012445886 115.138371199468
"4642" 928.2 36.2533434448709 116.527921635113
"4643" 928.4 36.7747774004194 116.656162039248
"4644" 928.6 37.3401662305923 116.714849428658
"4645" 928.8 38.8086522383587 116.575418081089
"4646" 929 39.3817760197977 116.623706134498
"4647" 929.2 40.1484371211897 117.319315120085
"4648" 929.4 40.8547747738362 117.969377877594
"4649" 929.6 42.4589466647437 118.924566625288
"4650" 929.8 43.3813421282208 119.851820353094
"4651" 930 43.3413963992978 119.122810800248
"4652" 930.2 44.6805029878718 118.492925833988
"4653" 930.4 47.7785822344049 119.271180650533
"4654" 930.6 51.6140458989089 120.820134411618
"4655" 930.8 54.3764040142977 121.180015839786
"4656" 931 58.3073620363562 120.591335113871
"4657" 931.2 62.6530705597851 121.231212106285
"4658" 931.4 67.85916201538 121.699563136855
"4659" 931.6 70.6225316959578 120.691080117768
"4660" 931.8 71.2388693271603 119.591798623885
"4661" 932 74.5405146689785 116.792242218199
"4662" 932.2 79.3893689451354 114.516601357286
"4663" 932.4 84.7435712229895 112.569385649357
"4664" 932.6 89.7832994884901 112.961182113863
"4665" 932.8 88.6576288474378 112.548542734088
"4666" 933 88.3375609954059 111.64040897545
"4667" 933.2 87.8215647410778 109.022533242048
"4668" 933.4 87.0849385093789 105.024667526139
"4669" 933.6 86.2948389816378 100.703435736528
"4670" 933.8 85.5081078504978 97.508801031985
"4671" 934 83.5987389947607 93.273485772692
"4672" 934.2 81.0044948430905 88.9182375894914
"4673" 934.4 79.1832822820536 84.7467241506196
"4674" 934.6 76.9769054115909 80.0996215994544
"4675" 934.8 77.3256792093432 75.2483286518384
"4676" 935 77.8138946977644 70.0581377261808
"4677" 935.2 76.8892334695007 64.8411134698515
"4678" 935.4 75.500280445222 59.7147359360354
"4679" 935.6 72.5977161315162 55.0025472491019
"4680" 935.8 70.6191382865106 49.6710307823465
"4681" 936 70.2097801090787 44.7353358055958
"4682" 936.2 71.962462694856 39.6694955487621
"4683" 936.4 73.9060357093997 34.4702486713349
"4684" 936.6 76.1447702472095 29.1397694663063
"4685" 936.8 78.2620952871692 22.9939848001332
"4686" 937 80.4289496742095 16.4285098295122
"4687" 937.2 81.6059245872826 10.924659486399
"4688" 937.4 79.2921529727778 8.30147491327753
"4689" 937.6 78.4340871794083 8.53495244281595
"4690" 937.8 80.5774068008778 8.98304891302753
"4691" 938 82.641440063454 9.76263974512252
"4692" 938.2 84.6656208914083 11.5195291154054
"4693" 938.4 88.4907698311934 13.3907462403904
"4694" 938.6 92.7765595174215 16.7896644690891
"4695" 938.8 97.8263937167869 20.2536581739867
"4696" 939 103.016288623185 23.6186936616991
"4697" 939.2 106.137080909598 25.6411502123142
"4698" 939.4 107.263631987124 25.6829233904006
"4699" 939.6 106.439732221392 25.2643912513413
"4700" 939.8 105.609220751519 24.8293733836805
"4701" 940 104.527553360633 25.288866926764
"4702" 940.2 103.783142654184 26.8521488643953
"4703" 940.4 102.937343031947 29.4602664481305
"4704" 940.6 103.220832457535 34.0801409687844
"4705" 940.8 103.521335744921 39.0912340441341
"4706" 941 103.13063920644 43.7144200629949
"4707" 941.2 103.109650559569 49.5274731321932
"4708" 941.4 103.632296460516 54.7018968595913
"4709" 941.6 102.895909962053 60.0337287226305
"4710" 941.8 101.732778969193 65.6098003750827
"4711" 942 101.547619275495 72.2761545865506
"4712" 942.2 101.898563583074 78.479064700213
"4713" 942.4 100.591904172785 85.0987733891686
"4714" 942.6 98.8306076322778 91.3561351685275
"4715" 942.8 98.3600975809949 97.3855828752898
"4716" 943 96.7747866278541 103.622602092318
"4717" 943.2 94.5931647081178 104.151551057168
"4718" 943.4 92.4950100404162 103.911240705576
"4719" 943.6 88.3680071434813 102.339410536361
"4720" 943.8 82.4280869498663 100.581152557864
"4721" 944 76.5968246565539 98.0280559276134
"4722" 944.2 70.5271639671897 94.9563195607205
"4723" 944.4 64.0141849298103 92.1584451339475
"4724" 944.6 58.0114653462978 90.2053912754305
"4725" 944.8 51.2699102739406 87.8445917368904
"4726" 945 45.4709225367655 84.0536822355378
"4727" 945.2 39.5525965711136 79.6359321580896
"4728" 945.4 35.8805952948915 74.55273960231
"4729" 945.6 34.3252785328284 70.6906525284108
"4730" 945.8 29.8721959280478 68.5448270740375
"4731" 946 23.9207198683751 69.3655666398042
"4732" 946.2 17.8760961132059 70.2654139396455
"4733" 946.4 14.5688915628403 73.0395693622369
"4734" 946.6 14.8288840764228 78.1472310533725
"4735" 946.8 17.325670463262 81.4183225963904
"4736" 947 20.464874166332 85.663885213042
"4737" 947.2 23.606451938068 91.5668704808827
"4738" 947.4 27.3135887702561 96.6470967608725
"4739" 947.6 30.8430911358549 101.583639873348
"4740" 947.8 34.4417634830219 107.423016722437
"4741" 948 38.5678817929901 109.640693397132
"4742" 948.2 41.6327178446132 107.716307906263
"4743" 948.4 46.4262053153824 104.810256127109
"4744" 948.6 52.102712276058 102.61920553559
"4745" 948.8 57.3986214977831 99.467896717821
"4746" 949 63.9479453787523 96.5453032414293
"4747" 949.2 69.6692754578518 95.7878924716124
"4748" 949.4 76.4594016061978 93.9954493427975
"4749" 949.6 82.9453896114378 92.1454627720475
"4750" 949.8 89.7143931060978 91.7884478197975
"4751" 950 95.448719217538 89.2414601569099
"4752" 950.2 101.11973967635 86.4516721555896
"4753" 950.4 107.427259081867 85.7447106876958
"4754" 950.6 111.126547017777 86.8616414787475
"4755" 950.8 109.557723877314 87.2532062650862
"4756" 951 109.209573225931 86.3596568186142
"4757" 951.2 108.288612340843 85.3480161026793
"4758" 951.4 105.936525801625 83.8465998443855
"4759" 951.6 103.413318054383 79.9746568122841
"4760" 951.8 101.293531019863 74.3943406758671
"4761" 952 98.627711862012 69.395065800023
"4762" 952.2 96.4727373983556 63.7168233398686
"4763" 952.4 92.9340188572978 58.9266533433358
"4764" 952.6 88.9627143520878 53.9630381879575
"4765" 952.8 85.7699402385205 48.1285719427426
"4766" 953 83.8879090853778 42.3334383979375
"4767" 953.2 81.1038415759228 36.35213971156
"4768" 953.4 76.8852230765178 31.2452030991475
"4769" 953.6 71.7065717684314 26.1446773312871
"4770" 953.8 66.1439877650835 20.8500404635047
"4771" 954 60.9903389802829 15.8873260479208
"4772" 954.2 56.0528763250382 12.4577281434014
"4773" 954.4 53.9632153807497 9.9973209025456
"4774" 954.6 56.026737595222 8.12755060430814
"4775" 954.8 59.4557531076728 10.4077008520288
"4776" 955 61.2763912539148 13.1024904541305
"4777" 955.2 67.126339757701 16.9851255166669
"4778" 955.4 72.4640462717771 21.0631500448558
"4779" 955.6 77.6188888033915 26.1325867034038
"4780" 955.8 82.6521142748463 30.6322591581796
"4781" 956 88.6044011636478 34.7660196464275
"4782" 956.2 94.3168371021008 38.706913952399
"4783" 956.4 100.393684005038 42.2438601008275
"4784" 956.6 107.009283672349 44.7550728061455
"4785" 956.8 113.534430720218 47.7315044759575
"4786" 957 117.432239931992 50.2835217196262
"4787" 957.2 116.403172793055 50.9898330902079
"4788" 957.4 115.060386097743 54.3921837135772
"4789" 957.6 114.1389848709 60.1431458500639
"4790" 957.8 113.001136707571 66.510785409629
"4791" 958 112.007042031659 72.857263854705
"4792" 958.2 111.6107870786 79.3311582601596
"4793" 958.4 112.338634734324 85.5547057678867
"4794" 958.6 113.617281793434 86.2735011441869
"4795" 958.8 113.162588544114 85.9576591211844
"4796" 959 111.550121991112 86.4495269672708
"4797" 959.2 108.418626317056 86.7590389411507
"4798" 959.4 103.720570925591 87.7413084143855
"4799" 959.6 98.9534017772734 88.8374936313329
"4800" 959.8 95.0744857755603 92.0123935625725
"4801" 960 92.9613501455083 95.5376172800764
"4802" 960.2 92.6313780831354 99.8633926205462
"4803" 960.4 94.7365698749516 104.497680798286
"4804" 960.6 94.8964895910854 108.439927521713
"4805" 960.8 93.596802596403 107.416478418576
"4806" 961 91.6059583223924 106.224658815275
"4807" 961.2 87.462636598653 104.797799366905
"4808" 961.4 82.2365526516978 103.497610942033
"4809" 961.6 76.3303093878682 102.426761996177
"4810" 961.8 70.2226749494378 101.726445854248
"4811" 962 64.218314285671 102.766863307924
"4812" 962.2 57.9767864343731 103.846305496001
"4813" 962.4 50.8871835010445 104.724191238429
"4814" 962.6 44.2346194680513 105.926514204149
"4815" 962.8 37.6421395251978 106.702399708205
"4816" 963 32.1342313764934 108.753854795769
"4817" 963.2 31.3201480657655 111.040243552828
"4818" 963.4 31.442250320329 110.607192791466
"4819" 963.6 29.1572387119835 112.110480751119
"4820" 963.8 29.6233673249644 111.647134072831
"4821" 964 30.0575086745236 109.595432309118
"4822" 964.2 29.8259063589781 107.589791269739
"4823" 964.4 29.3414733165724 103.754254212994
"4824" 964.6 27.746544919551 98.9124767618969
"4825" 964.8 24.7616392339516 93.5076121283244
"4826" 965 20.5784476028853 89.00859957796
"4827" 965.2 15.6565096475478 85.6091386090771
"4828" 965.4 10.2175281902494 83.6390842264733
"4829" 965.6 7.58374151888765 84.8070733061464
"4830" 965.8 8.1548681963311 85.8187250727809
"4831" 966 7.91833867294249 87.9736832678133
"4832" 966.2 9.31349695836299 89.3367569975084
"4833" 966.4 10.5219855160978 94.1707112284475
"4834" 966.6 12.3902654149796 96.1499313108384
"4835" 966.8 15.2310260743183 98.9699169576722
"4836" 967 18.3198030079154 103.666163455777
"4837" 967.2 23.3582958447228 109.265952527673
"4838" 967.4 26.86202504384 111.878287159712
"4839" 967.6 30.3748238583653 114.345652495693
"4840" 967.8 34.4083859095772 113.981413653674
"4841" 968 40.0077748401813 115.765180763645
"4842" 968.2 45.1715722229926 118.871593667377
"4843" 968.4 50.5763259135689 121.348582003103
"4844" 968.6 52.5259959382913 119.782045021403
"4845" 968.8 56.499260599057 117.430295471062
"4846" 969 62.0132784019728 116.704845896373
"4847" 969.2 68.0095922148109 116.53829585884
"4848" 969.4 74.7537189811824 116.661155255363
"4849" 969.6 80.8262581800346 117.091754445103
"4850" 969.8 84.7414652161925 113.986236822182
"4851" 970 90.3267278423811 111.208979358706
"4852" 970.2 95.3094624176079 109.340025940665
"4853" 970.4 97.1532864747978 107.657867823624
"4854" 970.6 98.9571514966925 104.346833111432
"4855" 970.8 103.1853351137 100.398128581796
"4856" 971 107.73319810671 96.7803086336651
"4857" 971.2 110.938068828404 93.1718980235454
"4858" 971.4 113.701564518417 90.3287787818236
"4859" 971.6 112.644175722572 89.1168033765378
"4860" 971.8 111.567988083325 86.1661578055332
"4861" 972 111.431031298446 81.5310266172805
"4862" 972.2 112.180013715754 76.1383532126651
"4863" 972.4 112.582012195329 70.6702019965913
"4864" 972.6 113.812199729365 64.7320679905465
"4865" 972.8 116.327551718893 58.8135902349002
"4866" 973 117.439273908217 52.8541350887636
"4867" 973.2 119.89532985021 48.7354992518358
"4868" 973.4 119.296913035159 49.7755840490517
"4869" 973.6 119.823575269877 50.0257963154555
"4870" 973.8 119.245822128502 51.7099095382883
"4871" 974 119.38367205768 52.8287615920711
"4872" 974.2 119.005656225886 53.1075005387475
"4873" 974.4 118.930271250483 52.4602370668761
"4874" 974.6 118.46009618704 52.9835779933384
"4875" 974.8 118.338958636758 53.1222824359604
"4876" 975 119.140274971716 54.956732321015
"4877" 975.2 118.764685659417 54.7175956396062
"4878" 975.4 118.038661181423 54.868233371435
"4879" 975.6 117.426487573745 54.5355603477475
"4880" 975.8 116.827984602589 54.5034611012915
"4881" 976 115.755538850891 54.6780986510826
"4882" 976.2 114.511387617303 53.8406623449949
"4883" 976.4 112.374122290283 52.4800197135809
"4884" 976.6 109.608564481658 51.0731644290175
"4885" 976.8 106.206496803839 49.4326972825639
"4886" 977 102.535065589707 46.9251424400051
"4887" 977.2 98.3095280815165 44.3281783038725
"4888" 977.4 94.230205200682 41.619476821658
"4889" 977.6 91.1617297554947 37.278854143399
"4890" 977.8 88.414037346808 31.7316442511557
"4891" 978 86.8478875985778 26.3106073409575
"4892" 978.2 83.1364353160293 22.8469815142581
"4893" 978.4 77.745338716503 20.9529232412686
"4894" 978.6 71.5548019368188 20.0099937980054
"4895" 978.8 65.6020037508084 20.1585422570135
"4896" 979 59.0647118036688 20.0506380685379
"4897" 979.2 51.6887788805318 20.5935894908965
"4898" 979.4 46.4266944467569 22.6029242661659
"4899" 979.6 42.5470632253132 26.8650612651135
"4900" 979.8 40.7794515775424 32.4931671643433
"4901" 980 39.6649019974042 38.7081276483858
"4902" 980.2 39.6802365047153 44.8409481392269
"4903" 980.4 38.7449570044925 51.8564108209107
"4904" 980.6 39.2861165110609 58.6127052665528
"4905" 980.8 40.5836914602171 65.4386504144088
"4906" 981 43.4897662495835 71.0920459626659
"4907" 981.2 45.8501308389846 77.7304758368849
"4908" 981.4 47.8580506789257 84.0492995927359
"4909" 981.6 49.9167872643248 90.7195082109232
"4910" 981.8 52.7824584699089 96.4758017080253
"4911" 982 56.1489957352593 100.927531275786
"4912" 982.2 60.8338965568357 105.169236763172
"4913" 982.4 64.7126550917389 109.966427319012
"4914" 982.6 67.6415959414049 112.195793415033
"4915" 982.8 68.9726691230991 110.483315716658
"4916" 983 71.0743178900778 107.480228648328
"4917" 983.2 75.415248784812 103.70903797869
"4918" 983.4 79.2856440077704 99.4554217246174
"4919" 983.6 83.2837965116311 94.2074945871642
"4920" 983.8 86.3883119873178 88.7544698437675
"4921" 984 88.5557173065228 83.18601026581
"4922" 984.2 88.1109932044484 77.8733110379825
"4923" 984.4 87.9011898940644 72.1612803539809
"4924" 984.6 85.5224567768083 67.140067188237
"4925" 984.8 82.3378150745178 62.6677118419075
"4926" 985 78.9956257435939 57.8536251731601
"4927" 985.2 74.9384679774516 53.7715982820937
"4928" 985.4 73.697090022572 48.8254150410862
"4929" 985.6 74.3594062176463 42.3537774315809
"4930" 985.8 76.4804818770057 36.213077406802
"4931" 986 80.1807574614154 30.7892930959534
"4932" 986.2 85.0796899077978 25.8025387896593
"4933" 986.4 90.5776571512735 22.3588393997718
"4934" 986.6 93.6403364675998 21.420897135
"4935" 986.8 93.8061507928572 22.4659129988317
"4936" 987 92.5426933771692 23.7692172678761
"4937" 987.2 91.3067469432805 23.9755281027993
"4938" 987.4 89.1841135546439 24.9379151655113
"4939" 987.6 85.3675596716673 24.8257073648562
"4940" 987.8 80.981959295319 25.205090170056
"4941" 988 75.774267926572 25.3315278607637
"4942" 988.2 71.0508709576766 27.0857330273687
"4943" 988.4 67.0151151581213 29.5597870571887
"4944" 988.6 63.7419807228366 32.4245813544708
"4945" 988.8 60.6587103297681 36.3017687900792
"4946" 989 60.2703963168978 39.5798794389475
"4947" 989.2 59.5712394095259 44.5284280851213
"4948" 989.4 59.2242236089364 50.4191233195545
"4949" 989.6 57.6855815679916 56.2047211634618
"4950" 989.8 55.4876941929378 62.2392938992075
"4951" 990 52.5946410800631 67.6344985586863
"4952" 990.2 48.7128486354228 72.3463622313244
"4953" 990.4 44.9846901029556 78.0985471962475
"4954" 990.6 40.5574820525393 83.6386607351464
"4955" 990.8 37.0370348034685 89.0084808368451
"4956" 991 36.8899376013799 94.5783961454266
"4957" 991.2 39.3462079050032 96.3236492169598
"4958" 991.4 42.3313686434778 97.3280216425275
"4959" 991.6 46.3722785813362 99.4445460895168
"4960" 991.8 50.2267978508953 102.378730378979
"4961" 992 54.5037626278737 107.333511525488
"4962" 992.2 58.6614264518108 112.215182656832
"4963" 992.4 61.7612545276466 116.656162039248
"4964" 992.6 60.8675849642978 119.135793162148
"4965" 992.8 59.3607036723335 118.501512052176
"4966" 993 56.1626242780683 118.814288788036
"4967" 993.2 51.9650504984274 119.06991969621
"4968" 993.4 50.2448094901484 116.443723389975
"4969" 993.6 48.3107560376866 112.521039359988
"4970" 993.8 44.0091877545649 108.471938825028
"4971" 994 38.8273940792032 104.677301626653
"4972" 994.2 34.7405816405478 100.170270631761
"4973" 994.4 29.3691294044228 97.6748670779558
"4974" 994.6 23.7867137874228 96.4361333799975
"4975" 994.8 18.8404339035228 97.255644974935
"4976" 995 18.2806882877002 97.7098297395768
"4977" 995.2 18.7896159595101 97.1932896236859
"4978" 995.4 20.2794190100372 95.218808389163
"4979" 995.6 21.6126318249549 90.9510854772475
"4980" 995.8 24.5943322939758 86.5441960542064
"4981" 996 25.2651656590609 81.4090494807475
"4982" 996.2 24.474443217384 77.3554188943855
"4983" 996.4 22.1970800178195 74.9785469613671
"4984" 996.6 19.2787853201008 73.4957097953384
"4985" 996.8 15.3211319651311 70.5097665583384
"4986" 997 10.5712156607285 67.8373397657822
"4987" 997.2 7.53047840971206 65.490819168219
"4988" 997.4 4.29726433063936 64.5403339961287
"4989" 997.6 3.267899887386 64.4556121760417
"4990" 997.8 3.55045717579777 63.8100810081263
"4991" 998 5.52224884790366 60.9526654680828
"4992" 998.2 8.87617609159323 58.6250043462475
"4993" 998.4 12.8349398636365 55.1532695026669
"4994" 998.6 16.0327577285385 51.1385089839142
"4995" 998.8 17.1885105185952 46.2013770090323
"4996" 999 17.0597502352684 40.5352285411181
"4997" 999.2 15.6776765419499 35.2736864417693
"4998" 999.4 12.2968598501406 31.4288107888761
"4999" 999.6 11.7812746203978 30.2529797253618
"5000" 999.8 12.8826619741466 27.5352667496778
"5001" 1000 15.3476550700881 24.4478896798282
"5002" 1000.2 19.5905796339467 25.4205421335028
"5003" 1000.4 24.2745459067773 27.872703412921
"5004" 1000.6 29.5903420183767 30.5503050963949
"5005" 1000.8 35.892060696026 32.8902941320845
"5006" 1001 40.7995527698671 36.5292814689208
"5007" 1001.2 45.9990713425406 40.4571161787618
"5008" 1001.4 50.2407727667305 45.1208513621898
"5009" 1001.6 54.5958059304078 50.7304300748575
"5010" 1001.8 58.0173664198887 55.4462927052778
"5011" 1002 63.2653067523235 59.500309983629
"5012" 1002.2 68.699003863386 62.2027905522181
"5013" 1002.4 73.6876673405478 66.0872659663675
"5014" 1002.6 76.3145880435606 70.5701156820723
"5015" 1002.8 78.4677428005885 76.5633074227243
"5016" 1003 82.5035513476411 83.3775196555849
"5017" 1003.2 85.64014797031 91.0413287246012
"5018" 1003.4 85.6249491075978 96.0557501763275
"5019" 1003.6 83.3270710512978 101.401886806748
"5020" 1003.8 84.054766599903 105.064279426958
"5021" 1004 85.9980718051681 104.322918234248
"5022" 1004.2 86.6229681786603 102.810473072898
"5023" 1004.4 89.8045863571925 100.713479984945
"5024" 1004.6 94.5204634814778 99.5506019998075
"5025" 1004.8 100.72584013839 99.2646053754327
"5026" 1005 104.230912048556 100.678903549213
"5027" 1005.2 100.741982228583 103.26114649314
"5028" 1005.4 97.1532864747977 106.62392996411
"5029" 1005.6 98.2804609550566 105.856364275142
"5030" 1005.8 97.9971399982978 105.451385076324
"5031" 1006 98.0166917481472 105.244196687151
"5032" 1006.2 97.8806115691954 105.164425547766
"5033" 1006.4 97.2455295725083 104.449325442221
"5034" 1006.6 97.2173766158231 103.61628334602
"5035" 1006.8 98.1968686429131 101.676513693094
"5036" 1007 100.840614458603 98.4673672110397
"5037" 1007.2 103.059371936428 94.6483910101379
"5038" 1007.4 104.961936743538 90.1481023523216
"5039" 1007.6 105.648078611364 85.7365034474142
"5040" 1007.8 106.956444977695 80.6124045459748
"5041" 1008 106.73251912618 75.9717737524048
"5042" 1008.2 105.831713179689 72.0532821549867
"5043" 1008.4 103.706729772685 69.0254659051149
"5044" 1008.6 100.966206164828 65.6627427322375
"5045" 1008.8 98.9077959665259 63.8431575759563
"5046" 1009 96.950602661461 64.0378544200639
"5047" 1009.2 93.5831369522978 64.62123274881
"5048" 1009.4 90.480617404359 64.94794448387
"5049" 1009.6 86.5819346419406 64.288228542421
"5050" 1009.8 83.3637044487384 62.4078846503762
"5051" 1010 81.3036772180264 59.3408888738761
"5052" 1010.2 80.3865660809478 55.0262936275675
"5053" 1010.4 79.9386745953978 49.7217005552275
"5054" 1010.6 80.8889834864778 44.9857349341075
"5055" 1010.8 81.8289579033324 42.0127226437129
"5056" 1011 80.4457815479814 41.2816286324924
"5057" 1011.2 77.7353823186549 41.6075124107985
"5058" 1011.4 73.643409288616 42.5544139336718
"5059" 1011.6 68.5583361538578 42.3996484436275
"5060" 1011.8 63.796484489919 40.8667068866718
"5061" 1012 60.1766919423918 37.9136382774654
"5062" 1012.2 59.2260522972514 33.7189453156187
"5063" 1012.4 59.4572283760705 29.1275044898233
"5064" 1012.6 59.1878263021345 23.4335304816047
"5065" 1012.8 58.6618816774878 18.1940346810775
"5066" 1013 56.1624825664163 16.7629099639589
"5067" 1013.2 53.3378150622978 18.6365074416606
"5068" 1013.4 51.6722056525744 21.8531548156624
"5069" 1013.6 50.7332287061103 26.4612027389975
"5070" 1013.8 48.9654922308188 32.0958894447002
"5071" 1014 46.6721836242665 35.9423839140913
"5072" 1014.2 43.4252145610793 38.5956147391698
"5073" 1014.4 39.3061644614791 38.7191916439728
"5074" 1014.6 35.6043274927655 37.5265723294088
"5075" 1014.8 32.6360893612631 35.3223074269307
"5076" 1015 28.8660628807978 32.8845213427021
"5077" 1015.2 25.6991533870099 30.9056946652172
"5078" 1015.4 23.2399172026609 31.7351164403212
"5079" 1015.6 21.6290866727127 34.5565340450454
"5080" 1015.8 19.2807523446311 38.8528671725475
"5081" 1016 17.2397933488304 43.7108105504758
"5082" 1016.2 14.2911979210644 48.0313970358475
"5083" 1016.4 11.6377853572925 52.4590657259528
"5084" 1016.6 9.14615020837732 56.8679596845543
"5085" 1016.8 8.94470147986517 62.169626752652
"5086" 1017 9.69301065455056 67.4384235147644
"5087" 1017.2 12.5894266486728 71.9522102342163
"5088" 1017.4 15.4899026698311 76.3069812540475
"5089" 1017.6 19.9362632693546 80.4353723382475
"5090" 1017.8 24.0473156108566 84.4583771905534
"5091" 1018 27.6173646506793 89.4393235981028
"5092" 1018.2 29.8779234406507 95.092077089174
"5093" 1018.4 32.1001983305919 100.258293457027
"5094" 1018.6 32.2745229869068 105.630596141993
"5095" 1018.8 31.2973052002523 105.425238781029
"5096" 1019 33.0164241159055 105.049930500648
"5097" 1019.2 35.8689016233272 103.849443859071
"5098" 1019.4 39.6793717002747 102.455455407094
"5099" 1019.6 43.5620965515978 99.6140301108047
"5100" 1019.8 47.9717721436311 97.1988471416225
"5101" 1020 51.9190283689406 93.9201685039878
"5102" 1020.2 56.4860378230478 91.8814880800808
"5103" 1020.4 60.6784940409717 91.3687788601171
"5104" 1020.6 64.9789472361354 91.5428788573644
"5105" 1020.8 69.2955939599194 92.7668617700178
"5106" 1021 73.992095510418 95.0380644703235
"5107" 1021.2 79.4151799434889 95.8309262149534
"5108" 1021.4 82.3640643432361 93.7840858206311
"5109" 1021.6 83.6704203594425 91.2021916876817
"5110" 1021.8 83.7603573797103 87.06124529296
"5111" 1022 84.1759177909131 82.7622110480167
"5112" 1022.2 84.5334807790783 78.1080464854427
"5113" 1022.4 86.2978221626701 73.6486354896731
"5114" 1022.6 90.3955527751488 70.2676969863539
"5115" 1022.8 94.5956273417153 68.4742003485259
"5116" 1023 98.38926031691 70.6310396421353
"5117" 1023.2 101.433684631341 73.1375203575679
"5118" 1023.4 105.139406067828 77.1032327839142
"5119" 1023.6 109.50226647604 81.249720493793
"5120" 1023.8 109.437515239971 81.5640429850638
"5121" 1024 108.170895048076 80.5116604442578
"5122" 1024.2 107.12905138023 79.5148048580657
"5123" 1024.4 105.265024324039 77.959770224213
"5124" 1024.6 103.549263437531 75.8439436796142
"5125" 1024.8 100.265038167324 73.7621706440826
"5126" 1025 97.3043057866957 71.3344717001863
"5127" 1025.2 95.1469214538887 68.8535319038233
"5128" 1025.4 94.1309926244778 66.9908383546075
"5129" 1025.6 94.854980428545 63.9663189565332
"5130" 1025.8 97.2083631616463 59.8406255059748
"5131" 1026 99.6908697905091 55.3566612782269
"5132" 1026.2 103.886119309669 51.6685149796337
"5133" 1026.4 107.546812678268 48.3536650783063
"5134" 1026.6 112.338715848737 46.995955323096
"5135" 1026.8 116.14282670639 48.0374470685776
"5136" 1027 115.402778059941 47.8941549243333
"5137" 1027.2 114.802465836745 46.8998817039317
"5138" 1027.4 113.180858916124 45.4422625125736
"5139" 1027.6 111.727695913061 41.5989783555002
"5140" 1027.8 110.449737775604 36.9025813864733
"5141" 1028 107.838670086154 33.1320158746931
"5142" 1028.2 105.100149280393 28.1882712023965
"5143" 1028.4 102.907404297572 23.367422141054
"5144" 1028.6 101.733802423428 21.7819079498236
"5145" 1028.8 98.5291346109391 23.3270912411823
"5146" 1029 93.4665907488773 23.9266916317021
"5147" 1029.2 87.68872586383 22.6554861658927
"5148" 1029.4 83.169625385702 20.1999753269071
"5149" 1029.6 80.1000268075835 16.3912615162577
"5150" 1029.8 79.5508098037875 12.0089564104743
"5151" 1030 77.5613750310036 7.04684418589458
"5152" 1030.2 74.5202977941809 5.31117591186435
"5153" 1030.4 71.0116601609956 6.30751252242335
"5154" 1030.6 66.8070155335478 8.50497343606003
"5155" 1030.8 61.5099880445219 9.21592562545442
"5156" 1031 57.0910842158083 7.5305276010791
"5157" 1031.2 53.717832743157 4.09908436624752
"5158" 1031.4 51.59775978183 3.79755854147333
"5159" 1031.6 49.3988484403659 6.17036119665662
"5160" 1031.8 48.2357468355978 10.6831916961633
"5161" 1032 45.5798068623784 15.9465365646669
"5162" 1032.2 45.7956462753371 21.7565552425958
"5163" 1032.4 47.1427942431415 27.5038486790913
"5164" 1032.6 49.6806837150678 32.9822431213675
"5165" 1032.8 53.5669155664154 37.6890366116299
"5166" 1033 57.882325009503 41.8203617900054
"5167" 1033.2 61.5488438581764 46.4568760178397
"5168" 1033.4 63.4981862338287 52.1525608257939
"5169" 1033.6 66.3201769622978 58.5560355486538
"5170" 1033.8 68.5881562457372 64.7109782430051
"5171" 1034 69.5431894166021 71.7527122544758
"5172" 1034.2 69.4515555193168 78.512668107488
"5173" 1034.4 67.7036587816411 85.3154891006572
"5174" 1034.6 64.0239217012353 90.8342442201475
"5175" 1034.8 60.3795443225015 96.2882787028031
"5176" 1035 57.1454051511267 97.6848316101159
"5177" 1035.2 54.9955628126054 96.4386299880552
"5178" 1035.4 55.6803677169007 97.2513493404828
"5179" 1035.6 58.1171788646263 99.8198932780761
"5180" 1035.8 62.5313771341136 101.748652525919
"5181" 1036 67.8131485807978 103.035067933768
"5182" 1036.2 73.0828904111921 103.156334164924
"5183" 1036.4 78.3679866460717 100.250369090275
"5184" 1036.6 83.8783643066288 96.7163512618531
"5185" 1036.8 89.8199602068109 93.6415091604712
"5186" 1037 95.8006647146761 91.5510811218151
"5187" 1037.2 102.788288874177 91.0398256725133
"5188" 1037.4 109.331908890876 91.7344032682925
"5189" 1037.6 108.376696658834 91.4355492261987
"5190" 1037.8 107.777689155286 90.7563500487475
"5191" 1038 106.156403494751 89.9774083347475
"5192" 1038.2 103.482187901048 88.2301987957058
"5193" 1038.4 100.79970737346 85.006786522285
"5194" 1038.6 96.9476108536854 81.3587245947307
"5195" 1038.8 93.4662956951978 77.9730510312142
"5196" 1039 90.0908816011978 72.6719199220475
"5197" 1039.2 86.0652896275528 67.7259049843087
"5198" 1039.4 82.8986531085978 62.6131859219275
"5199" 1039.6 80.3430948388281 57.3582405487324
"5200" 1039.8 77.6041182156715 52.3670017410534
"5201" 1040 74.2516652325242 48.2783068621721
"5202" 1040.2 68.7920186680578 46.1074110022675
"5203" 1040.4 62.4071922517589 43.8440181325291
"5204" 1040.6 56.4460920941247 40.6307017704302
"5205" 1040.8 51.6381339921861 36.5461661518495
"5206" 1041 50.4448897791173 32.1048495989795
"5207" 1041.2 50.0726880232735 27.9135257000922
"5208" 1041.4 47.3253587073603 28.3152462978413
"5209" 1041.6 43.9524140843738 30.1639981330845
"5210" 1041.8 40.1514446181549 34.6288305241455
"5211" 1042 37.5358464371415 40.1210816506538
"5212" 1042.2 37.3510613057557 46.1168402967002
"5213" 1042.4 39.1437660516311 51.2899698727475
"5214" 1042.6 41.9795731306039 55.9185793093393
"5215" 1042.8 45.0953006381641 59.569760385505
"5216" 1043 48.4656480793414 63.109591107432
"5217" 1043.2 50.4297659966978 67.8900832888809
"5218" 1043.4 52.652184074454 73.1530787099663
"5219" 1043.6 54.3249222343495 78.7879553799027
"5220" 1043.8 57.3035447885742 84.0734883436357
"5221" 1044 60.9367766733252 86.8167025337091
"5222" 1044.2 65.6014546378339 88.8113419737295
"5223" 1044.4 69.609315866456 88.6684904545766
"5224" 1044.6 73.8837741453048 86.6723915552757
"5225" 1044.8 77.9180081490801 83.8856259302593
"5226" 1045 81.4903618961273 80.5371658576907
"5227" 1045.2 85.2039891174786 76.5820968381411
"5228" 1045.4 88.7575796501895 72.5375457844434
"5229" 1045.6 93.5373168514742 69.3850913563063
"5230" 1045.8 98.978685238919 68.8181254622778
"5231" 1046 104.794704689138 70.1922887991475
"5232" 1046.2 109.660864853883 73.2097606293332
"5233" 1046.4 112.732120754798 74.1382841255644
"5234" 1046.6 112.713029046121 71.9357436354828
"5235" 1046.8 112.251243472175 69.307633566819
"5236" 1047 113.258107169921 64.812371260031
"5237" 1047.2 113.854466880346 59.2950617346346
"5238" 1047.4 113.777765338265 53.7396851182258
"5239" 1047.6 112.592731184924 49.380196109037
"5240" 1047.8 111.992126126498 43.0721347900475
"5241" 1048 110.704332271069 38.5164546641823
"5242" 1048.2 111.519541385581 39.6212356227321
"5243" 1048.4 112.158163702377 41.3201992157528
"5244" 1048.6 112.611384789128 43.8484800316675
"5245" 1048.8 115.027512826904 48.1507242771411
"5246" 1049 116.946195427538 53.5346202452575
"5247" 1049.2 119.789804769525 57.86179882849
"5248" 1049.4 119.357452777764 58.4821983653475
"5249" 1049.6 117.008269854849 59.9379628023197
"5250" 1049.8 115.115012342249 63.5038597054411
"5251" 1050 114.139895623329 68.09401455706
"5252" 1050.2 115.799203753673 71.4126308177475
"5253" 1050.4 117.360395793322 73.3530527735776
"5254" 1050.6 116.987901265141 73.303187269435
"5255" 1050.8 116.852312452535 73.7323739046159
"5256" 1051 116.335751105356 73.7282742113844
"5257" 1051.2 114.65897657364 74.1218447616159
"5258" 1051.4 111.63126945491 75.9087671737271
"5259" 1051.6 109.086976034914 78.6317063305873
"5260" 1051.8 106.730919270056 82.7805731976024
"5261" 1052 106.477404253691 86.8755511522118
"5262" 1052.2 107.801585437457 91.0339516170347
"5263" 1052.4 109.052864148245 92.5213988262156
"5264" 1052.6 108.004125700054 92.0787394701894
"5265" 1052.8 106.876780484218 91.5529949835203
"5266" 1053 102.500096264724 90.989551734729
"5267" 1053.2 97.3337729695051 91.7632747034305
"5268" 1053.4 92.1959475418718 93.0282633812475
"5269" 1053.6 86.8249137480256 95.6050157178551
"5270" 1053.8 82.8490840904341 99.1400896004034
"5271" 1054 80.2437601000478 104.582565472248
"5272" 1054.2 79.804130117525 110.404396074936
"5273" 1054.4 78.7902618792167 116.693003877072
"5274" 1054.6 76.9507340719516 115.857247460786
"5275" 1054.8 74.9928877125826 114.708807754248
"5276" 1055 70.6479273299211 113.972547778001
"5277" 1055.2 65.4813166549132 113.859961014632
"5278" 1055.4 59.4473145724378 114.116812051608
"5279" 1055.6 53.0505803052603 114.801307082785
"5280" 1055.8 47.0040452503353 116.05735059661
"5281" 1056 42.156966628551 118.340497044196
"5282" 1056.2 42.2865794949228 116.883353372498
"5283" 1056.4 40.0717974468115 114.116598642919
"5284" 1056.6 36.2264976275804 110.842321710117
"5285" 1056.8 30.8032746955634 107.491425935466
"5286" 1057 25.0546739468724 106.216017872501
"5287" 1057.2 20.1656420695391 106.482914653816
"5288" 1057.4 18.5854357545815 105.487822058788
"5289" 1057.6 18.3083479827095 103.654708430571
"5290" 1057.8 16.8443957613978 99.4415501598475
"5291" 1058 13.3614135259406 94.6991102179878
"5292" 1058.2 8.61857153291315 90.6614789425552
"5293" 1058.4 6.20697297958527 87.3971639071225
"5294" 1058.6 6.97178450090752 83.8028703579183
"5295" 1058.8 5.57199638594063 78.4409391584453
"5296" 1059 3.25996076100568 72.6960851105346
"5297" 1059.2 1.84181083541068 69.5385640596024
"5298" 1059.4 0.759249367297765 65.2892834549142
"5299" 1059.6 0.958218174678194 59.7468497495627
"5300" 1059.8 0.0599721467750317 54.4514700490771
"5301" 1060 1.63782316099544 51.8953102357591
"5302" 1060.2 3.51398986708989 49.6102856336633
"5303" 1060.4 5.51124149034948 44.872654085282
"5304" 1060.6 5.93243835918907 39.1599282540084
"5305" 1060.8 5.40749937801515 34.998516814541
"5306" 1061 6.1185306391415 35.784161378435
"5307" 1061.2 6.0407102311614 35.6776961757324
"5308" 1061.4 5.61189888355534 36.1183096705203
"5309" 1061.6 5.59647741123777 36.4641125829475
"5310" 1061.8 5.80466728752505 36.6572743918233
"5311" 1062 6.21751327098223 36.2928210312766
"5312" 1062.2 6.55311038356015 35.7079221368317
"5313" 1062.4 6.78729549670788 35.3223940819217
"5314" 1062.6 7.15306260304775 35.037675569185
"5315" 1062.8 7.25043031729775 35.3338357000288
"5316" 1063 7.60869357357661 35.447743442661
"5317" 1063.2 7.90661801531263 35.457272575396
"5318" 1063.4 8.86929150573716 35.7091685682172
"5319" 1063.6 8.92224059462428 35.4117464305639
"5320" 1063.8 9.71284569941734 35.3160202305736
"5321" 1064 11.4738857934752 36.0524460749572
"5322" 1064.2 12.2732378081872 37.150811199237
"5323" 1064.4 13.3751736330236 37.6354566550217
"5324" 1064.6 15.8238945945169 38.0443140038767
"5325" 1064.8 19.5438894648623 38.5358462706669
"5326" 1065 23.8712699603241 38.3438219296265
"5327" 1065.2 28.8074328593139 37.7234016872475
"5328" 1065.4 34.1205030392714 37.1221133466159
"5329" 1065.6 39.6189028340937 35.8091656724006
"5330" 1065.8 45.2640841966878 35.1204381262975
"5331" 1066 51.2247284977233 33.7485891821199
"5332" 1066.2 57.1502127810761 32.2694713014228
"5333" 1066.4 62.6590170677153 31.8398488096805
"5334" 1066.6 68.3835856945857 31.7515152132475
"5335" 1066.8 74.0433969104314 31.8980488030099
"5336" 1067 79.1581432044304 31.540883015074
"5337" 1067.2 84.2848514241243 30.5433607180638
"5338" 1067.4 89.116393061079 27.2766573458413
"5339" 1067.6 94.5631162122249 24.4271943393737
"5340" 1067.8 100.174760386471 22.0639401070265
"5341" 1068 102.154446343093 23.4310014500657
"5342" 1068.2 102.114806522667 27.5774036371388
"5343" 1068.4 104.028293776624 33.1612303804323
"5344" 1068.6 106.480916797495 39.4583173229748
"5345" 1068.8 109.979096363651 44.6995120376299
"5346" 1069 115.473995588078 48.4987620642475
"5347" 1069.2 117.590468558612 51.4338465639073
"5348" 1069.4 115.153613474406 53.7015847083019
"5349" 1069.6 112.230225320519 58.2756851239898
"5350" 1069.8 110.139836233475 63.4075389558604
"5351" 1070 109.916291225453 68.8183967760061
"5352" 1070.2 112.456737320555 73.6491377087021
"5353" 1070.4 114.951369789024 76.3385798330117
"5354" 1070.6 114.014128992423 79.16147807681
"5355" 1070.8 110.638191416088 81.2603804976991
"5356" 1071 106.097838770218 83.0864296489634
"5357" 1071.2 100.918171425798 85.4898385713142
"5358" 1071.4 97.5931594427037 88.9991491821652
"5359" 1071.6 96.1769417236882 93.7360688656585
"5360" 1071.8 95.7798892422188 99.037730376537
"5361" 1072 94.1673432377978 104.241778472373
"5362" 1072.2 90.2882135020778 105.252455346288
"5363" 1072.4 85.9112628186897 103.861518074829
"5364" 1072.6 80.7280021989178 100.957890029768
"5365" 1072.8 74.5290242559901 98.3560249763629
"5366" 1073 68.469580682502 97.9505898931912
"5367" 1073.2 61.9451210019978 98.6418366668075
"5368" 1073.4 55.3569139788504 99.5809397297212
"5369" 1073.6 48.6304106373578 101.440833892448
"5370" 1073.8 41.5460724049688 103.2911621043
"5371" 1074 35.3007987790586 103.160150168421
"5372" 1074.2 30.4551039773578 100.957890029768
"5373" 1074.4 26.2695905007978 97.2184915050238
"5374" 1074.6 20.5012113214464 94.7300054140854
"5375" 1074.8 16.3947787720509 95.2401949150956
"5376" 1075 18.1814011965238 95.7367753228502
"5377" 1075.2 19.9759672318847 96.8834604150301
"5378" 1075.4 21.8955331837208 100.48413368474
"5379" 1075.6 23.2532630125424 105.966430006694
"5380" 1075.8 27.0194672254694 108.71560695474
"5381" 1076 31.5241464698147 111.13095683062
"5382" 1076.2 36.1379399180275 114.135127708126
"5383" 1076.4 40.7905377232707 118.666673760518
"5384" 1076.6 46.6038158619459 120.925916619692
"5385" 1076.8 47.6648645531004 120.371509030366
"5386" 1077 49.7068620726712 118.919037018526
"5387" 1077.2 54.6963265039763 118.297503508033
"5388" 1077.4 60.7748538078692 118.844617330962
"5389" 1077.6 67.3467452088348 119.666146687173
"5390" 1077.8 71.3437177316514 119.372958749052
"5391" 1078 74.2995212486126 116.872534737581
"5392" 1078.2 78.7251653988504 114.227093799537
"5393" 1078.4 84.1813104643178 112.190229545648
"5394" 1078.6 90.0505679510872 110.557868357274
"5395" 1078.8 94.8364341972593 109.820449177286
"5396" 1079 95.4655794277977 107.808183082786
"5397" 1079.2 98.2306539103952 104.451055832222
"5398" 1079.4 102.313775330048 100.989696816423
"5399" 1079.6 107.178878984764 98.2766384504835
"5400" 1079.8 108.150603361701 96.1565938132798
"5401" 1080 108.054143016831 93.8028776412809
"5402" 1080.2 109.7323664945 88.9913012712794
"5403" 1080.4 113.344146387226 84.4670376931266
"5404" 1080.6 116.944764718267 79.9505208632067
"5405" 1080.8 117.049803051217 80.330675871312
"5406" 1081 114.551234635664 80.083898638028
"5407" 1081.2 114.236547398504 79.2516864003063
"5408" 1081.4 117.834188981498 80.7858961095475
"5409" 1081.6 117.119395408651 80.4430090217181
"5410" 1081.8 116.821564753298 80.1969207931455
"5411" 1082 116.561234233092 80.3369797006896
"5412" 1082.2 115.83131438284 80.0044684113539
"5413" 1082.4 115.685608087048 79.8024821956225
"5414" 1082.6 115.338260851106 79.6149975543539
"5415" 1082.8 114.979068006721 79.8661457010937
"5416" 1083 114.419827801798 79.7736906672153
"5417" 1083.2 114.461200163897 79.8661457010937
"5418" 1083.4 113.401523790267 79.9485337669975
"5419" 1083.6 112.748348707173 80.1148702788413
"5420" 1083.8 111.732872293404 79.3653109937627
"5421" 1084 109.320193767954 77.7131333273413
"5422" 1084.2 105.961622321495 76.0803800281566
"5423" 1084.4 102.503386142008 75.1713662289002
"5424" 1084.6 98.7153132097871 76.2299157440454
"5425" 1084.8 96.8527165742869 78.4668511588454
"5426" 1085 95.9087704030047 80.833796548282
"5427" 1085.2 96.1083646633344 82.7436996126622
"5428" 1085.4 96.2081071998831 83.3849016333329
"5429" 1085.6 96.0101642191874 87.2991639349878
"5430" 1085.8 94.352092234067 91.6201764367091
"5431" 1086 91.5997205509089 95.4227879094697
"5432" 1086.2 87.7073856898357 98.6764124762222
"5433" 1086.4 83.43799629538 100.184995795741
"5434" 1086.6 78.1452087953587 102.321734643808
"5435" 1086.8 73.4497943171269 105.524197544235
"5436" 1087 71.3628464372909 110.200549204042
"5437" 1087.2 71.7376814957032 114.298284418491
"5438" 1087.4 71.8376807697978 115.424347235713
"5439" 1087.6 71.121896492068 114.261442580666
"5440" 1087.8 68.5808012844499 112.563895788161
"5441" 1088 65.7775142348778 109.785896121768
"5442" 1088.2 62.1403494315826 106.589079887425
"5443" 1088.4 58.4514231662422 102.995832351136
"5444" 1088.6 55.006975878012 99.1160638007832
"5445" 1088.8 50.5179448963562 97.2989546400397
"5446" 1089 45.8168170264464 97.4247226949502
"5447" 1089.2 41.578791110567 99.3846274961321
"5448" 1089.4 38.2333363132593 102.595265458324
"5449" 1089.6 34.9926706541539 105.436200227316
"5450" 1089.8 34.8139819174439 104.882158439171
"5451" 1090 33.7054090995741 102.630086570708
"5452" 1090.2 32.2882134776378 98.9482204076475
"5453" 1090.4 30.9586146344162 93.477521431208
"5454" 1090.6 29.6599842431439 88.4894299323629
"5455" 1090.8 27.9260147480387 83.4150590152957
"5456" 1091 26.9644419161273 78.0321601183498
"5457" 1091.2 27.808927697512 72.033929565819
"5458" 1091.4 29.9503040944242 67.2361621955223
"5459" 1091.6 34.5603477865105 62.8594640893752
"5460" 1091.8 38.842196603329 57.5174465966538
"5461" 1092 41.3751967502494 51.9076790276669
"5462" 1092.2 44.408384267954 45.845491850935
"5463" 1092.4 49.2098095928077 40.890583837901
"5464" 1092.6 54.9930662045478 37.7922082053175
"5465" 1092.8 61.6647019849578 36.6627427200175
"5466" 1093 68.4207766532307 36.6741056326496
"5467" 1093.2 75.4553430600761 36.6941814500207
"5468" 1093.4 81.9859685720053 35.9548610661532
"5469" 1093.6 88.7318977555147 36.109179707606
"5470" 1093.8 95.2492067294644 36.9051194826415
"5471" 1094 102.072918352693 37.3680949405107
"5472" 1094.2 107.869636115889 40.1467759085809
"5473" 1094.4 111.02922158217 44.2021527162794
"5474" 1094.6 110.887258800587 48.0969921275528
"5475" 1094.8 110.265471993798 53.1137823267637
"5476" 1095 109.116191324545 58.9242819521528
"5477" 1095.2 109.61207399927 65.0063345417091
"5478" 1095.4 110.756947122869 71.4775426272475
"5479" 1095.6 112.504238870383 77.6137802784922
"5480" 1095.8 113.656078213425 81.0775849215986
"5481" 1096 111.500890303636 82.5544288290217
"5482" 1096.2 111.100670609364 82.4000364391142
"5483" 1096.4 108.189705216091 84.3046806349649
"5484" 1096.6 104.527268033998 88.1382403989142
"5485" 1096.8 101.159272432512 92.7770462483774
"5486" 1097 99.0647684440214 97.9513116701686
"5487" 1097.2 98.8018685955238 103.355465511837
"5488" 1097.4 99.1723853913504 104.223842314484
"5489" 1097.6 98.4690663970951 104.061516623018
"5490" 1097.8 97.2684820803893 103.573232547064
"5491" 1098 93.9197726155187 102.843532808434
"5492" 1098.2 89.7481472470378 102.505387568248
"5493" 1098.4 84.9966027916378 102.443072231128
"5494" 1098.6 80.0823235868108 103.277585198144
"5495" 1098.8 75.1663583609578 105.885994607008
"5496" 1099 71.9974636854901 110.489540136748
"5497" 1099.2 70.8545043381027 115.497248757443
"5498" 1099.4 70.6342595824382 119.329945113708
"5499" 1099.6 69.4057522789954 118.69861967305
"5500" 1099.8 66.7926745523792 118.816366676329
"5501" 1100 62.9816445782409 120.041903012032
"5502" 1100.2 58.6998324423908 120.953927658934
"5503" 1100.4 55.2923817705755 120.613378277655
"5504" 1100.6 51.3322930519017 119.529141867507
"5505" 1100.8 46.7817223027978 119.361686259208
"5506" 1101 42.4993212815375 118.203375032809
"5507" 1101.2 39.4654780899425 118.490774760379
"5508" 1101.4 39.4217217487208 118.368835166824
"5509" 1101.6 38.9979496679717 118.343869086248
"5510" 1101.8 38.7010792066626 115.856167846491
"5511" 1102 35.8200932550586 112.552606777813
"5512" 1102.2 31.8342220604005 108.712023599891
"5513" 1102.4 26.6219688952263 106.659743376248
"5514" 1102.6 22.4296512700634 106.499492346544
"5515" 1102.8 21.3557665216478 106.270272519248
"5516" 1103 21.4661165977978 107.358318088009
"5517" 1103.2 22.5295247710772 107.188583706586
"5518" 1103.4 23.2142587777805 108.195243421661
"5519" 1103.6 24.3222362157978 108.579766373037
"5520" 1103.8 24.5818834537978 108.496747585098
"5521" 1104 23.9053378336569 108.449846517107
"5522" 1104.2 23.2066332525266 109.414644579434
"5523" 1104.4 23.4508776882723 109.322227765909
"5524" 1104.6 24.6095507824371 109.517991250297
"5525" 1104.8 25.992240042025 109.864026336111
"5526" 1105 26.7493734405804 110.339960749639
"5527" 1105.2 27.9464789128811 111.787776326748
"5528" 1105.4 29.8670713115083 113.632638280958
"5529" 1105.6 31.9295630849926 115.72547843291
"5530" 1105.8 34.0346657122353 116.709714282085
"5531" 1106 35.3172981018747 117.599879885055
"5532" 1106.2 35.7655049484425 117.327486805919
"5533" 1106.4 36.3812276256603 117.960889410198
"5534" 1106.6 38.1560387339147 117.865039114871
"5535" 1106.8 40.5365229466925 119.131351827813
"5536" 1107 42.4400260825699 119.732488808463
"5537" 1107.2 43.8840591267178 120.431432879768
"5538" 1107.4 44.5378789419734 120.040347999396
"5539" 1107.6 45.4589248875816 119.608772184883
"5540" 1107.8 49.1899504352478 120.28310939506
"5541" 1108 53.7698143462116 120.980631554903
"5542" 1108.2 56.7412592558546 121.692728349088
"5543" 1108.4 60.0315521407375 121.827208839416
"5544" 1108.6 63.8385485529516 122.618062081017
"5545" 1108.8 66.5680931503881 121.62543478097
"5546" 1109 69.9302722137208 120.745606037748
"5547" 1109.2 71.6579249896439 120.226311561748
"5548" 1109.4 73.1618816835978 119.104960052635
"5549" 1109.6 76.8637094482263 117.37946505939
"5550" 1109.8 81.3148049567978 115.776246399359
"5551" 1110 86.0046831931728 114.723412911385
"5552" 1110.2 87.9877389733978 113.192467884328
"5553" 1110.4 89.2208990202028 110.247147936716
"5554" 1110.6 92.7578296600835 106.686719712663
"5555" 1110.8 96.6132202197578 103.232399834648
"5556" 1111 101.011153206973 100.393122199653
"5557" 1111.2 104.612106259437 95.9643905783987
"5558" 1111.4 106.25436983435 92.3746686097303
"5559" 1111.6 107.852794849685 89.4807235901464
"5560" 1111.8 109.45259910665 85.8437062843157
"5561" 1112 111.383952403644 82.7593577816651
"5562" 1112.2 113.125919065764 79.1674283260142
"5563" 1112.4 115.95857932805 76.1880901503317
"5564" 1112.6 118.666039943996 74.4610363620022
"5565" 1112.8 118.315902936208 72.9862297364686
"5566" 1113 117.422344266755 71.4071064084284
"5567" 1113.2 117.524662142514 69.1202190190896
"5568" 1113.4 117.393600074517 64.9660767367788
"5569" 1113.6 116.367182086798 60.8441768335288
"5570" 1113.8 116.478268276251 56.2640882234022
"5571" 1114 117.62660502988 51.5382408142372
"5572" 1114.2 115.689665075142 49.0829683497475
"5573" 1114.4 111.567602892368 46.9447733448175
"5574" 1114.6 107.875657619553 43.9562601300536
"5575" 1114.8 104.633536027282 40.8137391745774
"5576" 1115 103.671798713008 36.8187360474791
"5577" 1115.2 104.929575383663 33.3400311805621
"5578" 1115.4 107.053264735112 31.0690139019332
"5579" 1115.6 106.693314889561 31.7756061940929
"5580" 1115.8 104.925770099276 31.3239439463236
"5581" 1116 101.615267814776 31.171542306628
"5582" 1116.2 97.5545594789796 29.0842299501566
"5583" 1116.4 93.0596991693084 26.0006051120135
"5584" 1116.6 89.3953417272826 21.8495137277021
"5585" 1116.8 87.7296978007874 16.1726809332475
"5586" 1117 88.6956595311213 11.8121346715416
"5587" 1117.2 88.4923800904215 11.4913183550495
"5588" 1117.4 87.0186684754429 12.0769551467314
"5589" 1117.6 83.8442715979591 12.8642725780862
"5590" 1117.8 79.4218928346042 12.5418074599249
"5591" 1118 74.0517379242652 11.1391934444106
"5592" 1118.2 68.6712827023878 9.51272927854753
"5593" 1118.4 64.1884731383178 5.82444026275753
"5594" 1118.6 60.6615605254499 3.40904360873666
"5595" 1118.8 58.1606243979148 5.4000827609071
"5596" 1119 54.9868512440637 8.14295198786454
"5597" 1119.2 49.8622110014608 11.173060475454
"5598" 1119.4 45.2429707765451 13.0569140772475
"5599" 1119.6 40.4728468603297 16.2058273891624
"5600" 1119.8 35.1818438349148 20.0508162752901
"5601" 1120 31.4711901687311 23.9707529811809
"5602" 1120.2 27.5777045748521 26.6333601468019
"5603" 1120.4 23.1495437452703 25.8195744681706
"5604" 1120.6 21.4307101562523 23.3326502235506
"5605" 1120.8 22.1534181101507 21.9918337378358
"5606" 1121 22.9948559480631 20.2064862378904
"5607" 1121.2 24.238778175012 20.7271054446965
"5608" 1121.4 24.7311806156478 22.1393744624875
"5609" 1121.6 25.1704171932644 24.6285259841142
"5610" 1121.8 24.2828515223933 28.3775598115958
"5611" 1122 23.796685179846 34.1024176151391
"5612" 1122.2 24.3753458781159 39.3107904832021
"5613" 1122.4 25.7260432608088 44.1974630391376
"5614" 1122.6 28.5009339523602 48.58801580231
"5615" 1122.8 30.038952128315 54.0274575630406
"5616" 1123 32.2414769747978 60.3005404289663
"5617" 1123.2 35.2585778803578 65.8496887435975
"5618" 1123.4 39.0619013296844 70.8431467983197
"5619" 1123.6 43.7211995399893 74.5518764133539
"5620" 1123.8 48.8317278214257 76.495376459294
"5621" 1124 54.97317387583 76.8673167450862
"5622" 1124.2 61.154453283701 77.1185882657314
"5623" 1124.4 64.6959705985043 77.2307045257584
"5624" 1124.6 66.6447360097978 75.7941779589975
"5625" 1124.8 69.9416852791274 73.4120572136651
"5626" 1125 73.5999399940453 69.8116870804753
"5627" 1125.2 77.3532175527675 65.6826883609748
"5628" 1125.4 79.8624032192352 61.3391293809663
"5629" 1125.6 81.7030153903123 55.8495518313155
"5630" 1125.8 83.243613010512 50.700464664023
"5631" 1126 82.8423041335424 45.4617180410454
"5632" 1126.2 83.9518472177352 39.451678615185
"5633" 1126.4 84.6544513190324 33.0272309795434
"5634" 1126.6 85.984398252704 26.9155854054975
"5635" 1126.8 88.4953493236878 22.3886358109675
"5636" 1127 91.815485887282 22.4206134181738
"5637" 1127.2 93.140925250079 23.0087058712163
"5638" 1127.4 97.9958152674916 24.7648849417577
"5639" 1127.6 103.099743580128 26.5358178602269
"5640" 1127.8 106.918164044117 29.0653708489898
"5641" 1128 109.753083029447 30.9808601132262
"5642" 1128.2 111.345939532572 34.3019211477959
"5643" 1128.4 113.034159378594 38.9487776829108
"5644" 1128.6 114.979692158735 44.7176491608725
"5645" 1128.8 116.123762801173 50.1702411588725
"5646" 1129 116.742513737768 55.9488382595346
"5647" 1129.2 118.550092628952 61.6363769519176
"5648" 1129.4 119.200549111777 65.3343425116805
"5649" 1129.6 116.887814950623 68.4380638772578
"5650" 1129.8 114.160180563798 73.2829023289663
"5651" 1130 111.811184457517 79.664544600435
"5652" 1130.2 110.057754203398 86.1389566663142
"5653" 1130.4 108.967235803798 92.534096057312
"5654" 1130.6 105.708945192156 97.9827277976497
"5655" 1130.8 101.530197058226 103.168415336712
"5656" 1131 98.8245601523041 106.386949442653
"5657" 1131.2 97.2272366375193 106.071428748374
"5658" 1131.4 93.7396889634448 107.757898459318
"5659" 1131.6 89.3831024635385 112.42968199847
"5660" 1131.8 88.2104364121439 112.217192912671
"5661" 1132 86.1020509074228 111.875407269573
"5662" 1132.2 81.4993734753761 113.77501618144
"5663" 1132.4 77.6707902717633 116.915809277248
"5664" 1132.6 78.2471209226496 117.12256541121
"5665" 1132.8 79.2578593051095 116.469013705364
"5666" 1133 79.8344784959926 115.548446225183
"5667" 1133.2 80.0258418824406 115.283740924105
"5668" 1133.4 79.6452128333792 114.781267448573
"5669" 1133.6 79.7505886693343 115.031783586882
"5670" 1133.8 80.2886648449758 114.324672114467
"5671" 1134 82.5993755026925 113.489149017853
"5672" 1134.2 86.4069655915214 112.828073484261
"5673" 1134.4 90.6221597958747 112.20720648044
"5674" 1134.6 92.5807974523562 109.984576839468
"5675" 1134.8 95.6156352991095 107.076190569663
"5676" 1135 99.5264622301178 102.957173762368
"5677" 1135.2 103.976238895576 99.3174964794697
"5678" 1135.4 107.167611843867 94.9980010488337
"5679" 1135.6 110.559050404945 90.4376920748384
"5680" 1135.8 112.355350034439 85.3503252184323
"5681" 1136 115.119200200927 78.462890901183
"5682" 1136.2 117.153029312447 72.7039614960986
"5683" 1136.4 120.229434752048 66.6700117361538
"5684" 1136.6 119.495119907079 66.4184784743413
"5685" 1136.8 117.543708633985 65.1526981890913
"5686" 1137 113.884134552871 61.375898504637
"5687" 1137.2 110.525119231798 57.6060856395506
"5688" 1137.4 108.40284470225 53.7996654126791
"5689" 1137.6 106.217708209819 48.9743264791107
"5690" 1137.8 103.182295341158 44.5339487399875
"5691" 1138 97.3168642347378 40.0433497587775
"5692" 1138.2 92.8373135084508 37.1564169022271
"5693" 1138.4 87.1336362168188 35.1911578345423
"5694" 1138.6 81.7424592311507 35.2529345845122
"5695" 1138.8 76.6450887218584 35.6147513907627
"5696" 1139 71.914803711778 37.6745571573267
"5697" 1139.2 70.8401584727876 40.2483386037169
"5698" 1139.4 69.9173195144908 42.7993766519109
"5699" 1139.6 67.6102203996424 46.6232519179174
"5700" 1139.8 66.3233904182136 50.619642968703
"5701" 1140 64.7170519701008 55.5485779808536
"5702" 1140.2 63.1356799550625 60.9465561213064
"5703" 1140.4 63.2693219157978 66.0731708305904
"5704" 1140.6 64.814906264103 71.1659659416475
"5705" 1140.8 66.7572498129311 76.1641752731475
"5706" 1141 69.0317202773205 80.7496045069634
"5707" 1141.2 71.6451836795564 84.2584540839716
"5708" 1141.4 73.3045190623952 88.3461829921177
"5709" 1141.6 73.1521449121728 92.6550204766225
"5710" 1141.8 73.4111430320778 98.2679446440875
"5711" 1142 74.1582779594228 104.074089631164
"5712" 1142.2 72.7827967161178 107.246546134128
"5713" 1142.4 69.949486614975 107.762422469273
"5714" 1142.6 63.8676394642326 108.550652609508
"5715" 1142.8 57.960219180903 109.860920507905
"5716" 1143 52.2359576377471 112.00223179864
"5717" 1143.2 52.8412397196228 112.294088440848
"5718" 1143.4 54.6167531467707 112.040406071829
"5719" 1143.6 56.0919304082264 111.613273150559
"5720" 1143.8 58.7292044970549 111.337102906505
"5721" 1144 63.2693219157978 111.18687843309
"5722" 1144.2 68.9436959295894 111.511901136373
"5723" 1144.4 74.2718736260478 110.251530168581
"5724" 1144.6 79.4037249182831 109.239033218439
"5725" 1144.8 84.7222303541128 107.106123216919
"5726" 1145 91.0424338734175 105.50413031698
"5727" 1145.2 97.021708482568 102.956261488288
"5728" 1145.4 101.811562909179 100.047279834813
"5729" 1145.6 104.553232757798 96.7282365227475
"5730" 1145.8 105.160621832405 92.2493216672475
"5731" 1146 106.819245016707 87.6582864135203
"5732" 1146.2 109.45881512518 82.6715477082138
"5733" 1146.4 111.170180338704 78.4839610651538
"5734" 1146.6 113.811841942521 74.5894533361485
"5735" 1146.8 117.091809837747 70.7184718753393
"5736" 1147 117.895391544741 70.7839135771618
"5737" 1147.2 117.337513259736 70.5339792108042
"5738" 1147.4 116.904471915926 69.7422764326931
"5739" 1147.6 115.953369301235 68.7350186758725
"5740" 1147.8 113.789255938083 65.7666281220536
"5741" 1148 110.499689863128 63.0657751487424
"5742" 1148.2 107.476192258847 61.0466647244257
"5743" 1148.4 106.834419205941 57.2297571002915
"5744" 1148.6 105.44286618905 52.6804491604581
"5745" 1148.8 105.285607304113 48.1262247227693
"5746" 1149 106.872938301688 42.8621343865662
"5747" 1149.2 107.008079371616 37.2906562905809
"5748" 1149.4 106.343141377202 32.1326994562688
"5749" 1149.6 102.528795699016 29.8974716544038
"5750" 1149.8 98.0962159180609 26.5121072632896
"5751" 1150 93.541051273611 22.4555734395772
"5752" 1150.2 89.6467481677767 17.4640843011949
"5753" 1150.4 86.6137281812875 11.8447853896455
"5754" 1150.6 84.4898117166133 10.1302107440631
"5755" 1150.8 82.9092012776415 7.87614028152877
"5756" 1151 82.0210930858528 6.55024957635762
"5757" 1151.2 81.1130138968304 7.66358938357361
"5758" 1151.4 77.4763532883645 8.83331900578086
"5759" 1151.6 72.8213958209833 10.4831942902681
"5760" 1151.8 67.7109470083935 11.1302763271943
"5761" 1152 62.3898715935397 12.1020822987959
"5762" 1152.2 56.6247130524342 14.429897199399
"5763" 1152.4 51.3282257434472 17.8510192654743
"5764" 1152.6 46.8713942870555 20.7058004956496
"5765" 1152.8 41.1678757043557 21.4038894967423
"5766" 1153 35.9507232319406 20.1707185061251
"5767" 1153.2 31.5784942214579 16.0403364672766
"5768" 1153.4 30.6430236658603 12.3753400774975
"5769" 1153.6 32.2011868861426 11.8123980054544
"5770" 1153.8 35.7324483560395 10.2706994848629
"5771" 1154 40.817703926919 7.66333281515662
"5772" 1154.2 46.6317319080308 4.69652509834461
"5773" 1154.4 52.5787443103896 3.14925237825773
"5774" 1154.6 58.4480826754609 2.17222854740542
"5775" 1154.8 63.3894778184893 1.69596631241774
"5776" 1155 69.0872937899524 2.84233819881453
"5777" 1155.2 74.9967221654644 4.21159816938086
"5778" 1155.4 79.6192298116766 4.31939111364146
"5779" 1155.6 79.7224785278386 6.74192232446181
"5780" 1155.8 81.9681109104752 10.2091701766024
"5781" 1156 86.0726265981714 13.4849040299948
"5782" 1156.2 91.2442178809591 15.5947564357637
"5783" 1156.4 96.3440525830311 15.7702277143475
"5784" 1156.6 97.5624275771008 15.5511011816718
"5785" 1156.8 98.5436974342878 16.2427856875075
"5786" 1157 102.047636911098 18.0637783166809
"5787" 1157.2 105.59865453185 21.4284876561317
"5788" 1157.4 108.734919854008 25.6552713778896
"5789" 1157.6 112.117166770061 30.7798879173633
"5790" 1157.8 116.615260883501 35.5498201057723
"5791" 1158 118.485850013365 40.4604047888455
"5792" 1158.2 119.69145354301 45.9455642239142
"5793" 1158.4 119.79939401411 51.5131042179038
"5794" 1158.6 119.886085443903 57.3786976038475
"5795" 1158.8 120.849310398214 63.5300234561881
"5796" 1159 118.895396687736 68.3256392999795
"5797" 1159.2 117.721975100917 74.4622004818812
"5798" 1159.4 117.457968163963 79.8852949422784
"5799" 1159.6 116.173857784591 80.1559693321388
"5800" 1159.8 114.450610721767 81.1460562731857
"5801" 1160 111.107944414968 84.2637879964177
"5802" 1160.2 108.205603905664 88.7787035859808
"5803" 1160.4 107.467549170522 94.5816701327303
"5804" 1160.6 105.0378069636 98.6136981521778
"5805" 1160.8 102.324333274966 103.090375923742
"5806" 1161 100.629313873523 104.874668614998
"5807" 1161.2 96.5432718794966 106.947545134031
"5808" 1161.4 91.4204654455417 110.358133302882
"5809" 1161.6 86.1764756545219 114.31486022073
"5810" 1161.8 80.8836050794049 116.758166311319
"5811" 1162 75.7109898421604 118.517918333698
"5812" 1162.2 71.2439751951026 117.85782212243
"5813" 1162.4 64.9652456475446 117.982334957387
"5814" 1162.6 58.4389333600783 120.346635891552
"5815" 1162.8 53.7056486494644 121.593787015214
"5816" 1163 52.68148454402 120.632611406396
"5817" 1163.2 49.2533010746459 117.528773959361
"5818" 1163.4 43.8127125813195 115.019255538813
"5819" 1163.6 37.3316447030894 112.512624866164
"5820" 1163.8 30.8987298297121 110.146434857962
"5821" 1164 24.6991434967655 107.861658816667
"5822" 1164.2 20.8057094924499 107.410462564378
"5823" 1164.4 20.8048275385165 108.051290292404
"5824" 1164.6 21.8803157631787 109.126392137248
"5825" 1164.8 23.4851645231411 109.215524771188
"5826" 1165 22.2450583117977 109.450951184748
"5827" 1165.2 23.2349634066728 108.753149232623
"5828" 1165.4 24.1385235474015 108.014318117889
"5829" 1165.6 24.3611833014978 106.354657871598
"5830" 1165.8 23.9999155065564 105.959143501299
"5831" 1166 24.6654986660351 105.150268755332
"5832" 1166.2 24.4443091709769 103.082812022904
"5833" 1166.4 24.5569857734416 100.682521685028
"5834" 1166.6 23.9609878846673 96.9399054667692
"5835" 1166.8 23.7434392477561 93.0012167939558
"5836" 1167 22.5882906195649 88.929038151179
"5837" 1167.2 20.7304494234644 84.6666606612105
"5838" 1167.4 18.5214114515389 79.8488750477063
"5839" 1167.6 17.4167866388764 73.7355983824385
"5840" 1167.8 18.095179180315 67.7574244414199
"5841" 1168 18.7081563014807 61.5270371953573
"5842" 1168.2 19.1179318891353 54.861742190485
"5843" 1168.4 19.79097312683 47.7533232196669
"5844" 1168.6 19.6438935118339 41.1363551409584
"5845" 1168.8 20.5805340539049 34.4175359605689
"5846" 1169 23.5158024413037 29.2726477586946
"5847" 1169.2 27.5245521511311 24.6588181618809
"5848" 1169.4 34.033328243633 19.4682035694014
"5849" 1169.6 39.5157874974752 14.9623897754733
"5850" 1169.8 45.2238388747977 10.7525448399975
"5851" 1170 50.0349494612683 5.82497483060047
"5852" 1170.2 51.6507507064809 3.9718315119802
"5853" 1170.4 53.8585206645912 6.08453906117144
"5854" 1170.6 58.2017749696046 8.67536693599753
"5855" 1170.8 64.174030260704 12.4361948989038
"5856" 1171 70.3248939673451 15.6233220402159
"5857" 1171.2 76.1564798285311 17.2069424312809
"5858" 1171.4 80.5618279665978 20.0591901167844
"5859" 1171.6 84.487535237461 21.9352599398802
"5860" 1171.8 87.9439235019853 23.2318402163725
"5861" 1172 92.2467567092926 22.7736096848764
"5862" 1172.2 98.1458089813462 22.7643704915056
"5863" 1172.4 103.942378466292 22.2033296769002
"5864" 1172.6 105.122781537927 23.2250349460217
"5865" 1172.8 106.795900110193 25.1604699409398
"5866" 1173 110.127780276677 28.191200813399
"5867" 1173.2 110.27727414098 28.2738158436718
"5868" 1173.4 109.793386106525 28.0063005075506
"5869" 1173.6 109.497462795082 28.2667759664054
"5870" 1173.8 109.34541765045 29.2114878849867
"5871" 1174 109.604054819103 32.1040888311633
"5872" 1174.2 109.652121630563 36.7589976603904
"5873" 1174.4 110.861054575808 41.6448780137424
"5874" 1174.6 112.367248057187 46.5186102333949
"5875" 1174.8 113.96879110486 50.6468745229589
"5876" 1175 116.682468018655 55.4694955660639
"5877" 1175.2 116.647114265266 60.1382609052163
"5878" 1175.4 114.606926546827 64.9214498677475
"5879" 1175.6 112.827416815553 71.0217788584177
"5880" 1175.8 111.040479658737 77.7720211242172
"5881" 1176 108.981347066733 84.1311121008671
"5882" 1176.2 106.115349564678 90.2949117507801
"5883" 1176.4 103.15513224549 96.7981415483629
"5884" 1176.6 99.5003608498767 101.379680135076
"5885" 1176.8 95.4891837221614 101.360579291611
"5886" 1177 90.0392808209876 103.290902630045
"5887" 1177.2 84.0660670363747 106.794560211363
"5888" 1177.4 77.988285472551 110.186899362585
"5889" 1177.6 71.4430169680378 112.901662977768
"5890" 1177.8 65.3339866998942 115.337592029404
"5891" 1178 59.137349490384 118.200615437696
"5892" 1178.2 53.31406683931 119.18297296515
"5893" 1178.4 53.5692065714566 119.034225271989
"5894" 1178.6 54.9669431592612 119.78617782904
"5895" 1178.8 55.6746402042978 118.743906982003
"5896" 1179 55.9056054799605 118.340849932317
"5897" 1179.2 57.4136728681117 117.761172377713
"5898" 1179.4 60.4180105799829 117.978439640173
"5899" 1179.6 65.1708560999742 119.020479241742
"5900" 1179.8 69.8133939698348 119.291100676729
"5901" 1180 74.8006172895066 118.248555543184
"5902" 1180.2 79.9738219654197 117.359109439687
"5903" 1180.4 82.0817892322057 115.66198643059
"5904" 1180.6 83.8528567082478 112.620270283585
"5905" 1180.8 87.0697259305512 108.429257087275
"5906" 1181 90.4735945163868 104.342480697385
"5907" 1181.2 94.8164613327978 100.969710811919
"5908" 1181.4 99.7585307209464 97.6457737218962
"5909" 1181.6 105.245625392464 94.6582710420253
"5910" 1181.8 110.750146838064 91.9074528038809
"5911" 1182 113.979302712607 88.1591483225734
"5912" 1182.2 113.569692490282 87.0521890485701
"5913" 1182.4 114.508279058699 84.5312361860387
"5914" 1182.6 114.030356944798 80.4060573275056
"5915" 1182.8 114.624441114352 74.4663081168345
"5916" 1183 115.58118474133 68.6581122928779
"5917" 1183.2 116.872365299863 62.6297807671388
"5918" 1183.4 116.844933004718 56.8645960726075
"5919" 1183.6 116.127290616906 50.7932534174432
"5920" 1183.8 116.046766346287 44.3388818469284
"5921" 1184 114.302704319439 39.9685036201714
"5922" 1184.2 111.655841074701 37.9286067624411
"5923" 1184.4 108.945138166521 32.547030155205
"5924" 1184.6 106.564829658385 26.9895313328145
"5925" 1184.8 103.529835931425 21.7785752898539
"5926" 1185 98.6692913160236 18.7398383025056
"5927" 1185.2 93.2626775980293 15.5987238808265
"5928" 1185.4 87.6460978707662 13.0364156110896
"5929" 1185.6 81.8230506141595 10.8568180658965
"5930" 1185.8 75.8287532631792 8.28288470639185
"5931" 1186 71.1327385186278 4.11466320052753
"5932" 1186.2 71.6811287586507 3.50342305554164
"5933" 1186.4 72.8188477364708 4.02044121243022
"5934" 1186.6 74.2088709874154 5.04221477486517
"5935" 1186.8 76.3449551537201 4.84399464614073
"5936" 1187 80.1289933440761 5.3678760241032
"5937" 1187.2 84.3563868876549 6.37629662197201
"5938" 1187.4 89.078514449471 7.37680940040594
"5939" 1187.6 92.0468907941311 9.31563342061117
"5940" 1187.8 96.2445211417978 11.6406564154293
"5941" 1188 99.0620792888077 13.6893222014851
"5942" 1188.2 100.247886436396 16.4859509703997
"5943" 1188.4 103.689972610839 20.5211029758352
"5944" 1188.6 108.501050990116 23.9311174368953
"5945" 1188.8 110.910771747062 27.2802370412181
"5946" 1189 112.874798197461 31.6589676828713
"5947" 1189.2 116.013117671343 36.5510550671869
"5948" 1189.4 118.702668840973 41.8777574952475
"5949" 1189.6 120.168579930642 46.072683184185
"5950" 1189.8 119.545810905682 49.8639599103633
"5951" 1190 120.056557381849 53.8559734442067
"5952" 1190.2 120.903518927625 56.9135795226995
"5953" 1190.4 121.200219784224 57.2020860667129
"5954" 1190.6 121.035790676856 58.2771274642669
"5955" 1190.8 118.900067388104 61.7844873188495
"5956" 1191 118.645719073328 64.6975703615128
"5957" 1191.2 120.139703721268 68.7245182361005
"5958" 1191.4 119.687519493949 69.065970553096
"5959" 1191.6 119.69538759207 73.2990073423081
"5960" 1191.8 119.545893727767 75.7184475145809
"5961" 1192 119.193442272428 76.0304569455775
"5962" 1192.2 118.761129621158 76.8678192881275
"5963" 1192.4 117.926350897164 78.5998463191188
"5964" 1192.6 116.406522577404 81.2143140522475
"5965" 1192.8 114.140845131181 84.3798005921198
"5966" 1193 111.057396069698 88.7527388621808
"5967" 1193.2 107.760152367564 93.6152318714071
"5968" 1193.4 105.708945192156 99.9004484304866
"5969" 1193.6 104.046451401701 102.039273851838
"5970" 1193.8 100.448414909679 103.234791322366
"5971" 1194 95.388022460603 106.545093946481
"5972" 1194.2 90.2326889388747 111.073746422248
"5973" 1194.4 86.1020509074228 114.572492954298
"5974" 1194.6 83.4795747001231 115.342284449368
"5975" 1194.8 79.7124613853046 113.52438953159
"5976" 1195 73.662629928312 112.427621306105
"5977" 1195.2 67.9002904620443 112.233266964549
"5978" 1195.4 61.7430172059329 113.098293129356
"5979" 1195.6 56.4868294304807 116.143200422711
"5980" 1195.8 52.3686666506931 120.125169905085
"5981" 1196 51.961237033246 119.136240829799
"5982" 1196.2 51.3568857034184 119.292924507903
"5983" 1196.4 51.9097552532978 119.712010301863
"5984" 1196.6 52.4893249809763 119.55401067764
"5985" 1196.8 53.7294739578202 119.133021646686
"5986" 1197 54.0151556831673 119.458658858095
"5987" 1197.2 54.963629453728 119.903262091213
"5988" 1197.4 56.2458641278978 119.507954203281
"5989" 1197.6 58.9398551798443 120.532755685666
"5990" 1197.8 60.7131396244529 121.105978497385
"5991" 1198 61.8975190083644 121.494255573981
"5992" 1198.2 62.6010253316273 121.413902621918
"5993" 1198.4 64.4239884565507 121.045727698142
"5994" 1198.6 67.3065198237246 120.531872030857
"5995" 1198.8 70.3510420107612 120.37038411454
"5996" 1199 72.8746469265603 119.03680265266
"5997" 1199.2 75.7415533599625 118.525622152848
"5998" 1199.4 77.3584301677728 118.671673724223
"5999" 1199.6 79.3173981921833 118.162428847645
"6000" 1199.8 82.0758959231853 117.941415867348
"6001" 1200 84.0768024510228 116.130376382298
"6002" 1200.2 87.209134463603 114.248524014157
"6003" 1200.4 91.0262449439441 111.892268507894
"6004" 1200.6 94.777021246013 109.581596472222
"6005" 1200.8 98.6961902544516 107.124112474978
"6006" 1201 101.953632097822 104.465254973151
"6007" 1201.2 104.709916435901 101.104187818351
"6008" 1201.4 107.764295674553 97.5555168182901
"6009" 1201.6 108.564782584898 95.8714006373475
"6010" 1201.8 107.798823232798 94.8674313170808
"6011" 1202 107.715066059249 91.8305357995056
"6012" 1202.2 108.408994242098 86.9784827358475
"6013" 1202.4 109.701951889347 82.1173728525442
"6014" 1202.6 111.178425185475 76.8421895930217
"6015" 1202.8 113.137652265695 71.5417852428351
"6016" 1203 116.128949053994 66.1052538987321
"6017" 1203.2 116.890664421475 60.4383471535701
"6018" 1203.4 116.266992119961 54.6329280619975
"6019" 1203.6 114.281444383743 49.2905434768299
"6020" 1203.8 111.961554758153 43.3853866191185
"6021" 1204 109.362005584022 37.8677973451149
"6022" 1204.2 105.914330910682 32.2393787078054
"6023" 1204.4 102.708370803587 26.5777023549949
"6024" 1204.6 99.9052618709626 20.7393337290607
"6025" 1204.8 98.8915564049872 16.6318465751844
"6026" 1205 99.8884340841841 17.4517386340771
"6027" 1205.2 100.7022403044 18.2988738770741
"6028" 1205.4 100.136552936148 19.5895850498145
"6029" 1205.6 99.0286733188304 19.9700217889975
"6030" 1205.8 96.0811946533784 20.7206954569249
"6031" 1206 91.4106629875425 19.648915497322
"6032" 1206.2 86.6029537040644 18.7345336815142
"6033" 1206.4 81.1111868596293 16.6892422804265
"6034" 1206.6 75.8318287075424 13.7405597304922
"6035" 1206.8 72.3507337256536 8.83265324363214
"6036" 1207 69.2087524850478 3.77813153038641
"6037" 1207.2 68.7765126320688 4.17552257182696
"6038" 1207.4 67.3263100095478 2.36089035630308
"6039" 1207.6 66.9923282800236 3.82268569353785
"6040" 1207.8 65.4013737206122 6.13878741115474
"6041" 1208 61.9162118249833 8.53182484179392
"6042" 1208.2 56.8280731269516 10.9768829068959
"6043" 1208.4 51.4593066358584 13.1710015000051
"6044" 1208.6 46.0676923982978 16.7179401330475
"6045" 1208.8 41.0024773279591 20.0632016445701
"6046" 1209 36.098710685705 23.4842936198145
"6047" 1209.2 31.564736833202 27.3596098045241
"6048" 1209.4 26.8289369443616 31.2543183745241
"6049" 1209.6 21.1303658590047 34.4240910940406
"6050" 1209.8 15.1418517293692 36.8873946462146
"6051" 1210 9.88796935228754 38.9010873738904
"6052" 1210.2 5.97653605586026 37.7031167467788
"6053" 1210.4 6.83110002792778 36.4290602058175
"6054" 1210.6 7.65211230677796 35.2876021030396
"6055" 1210.8 8.95620559993179 34.0321280666084
"6056" 1211 9.63713506028196 33.3462958803317
"6057" 1211.2 11.7406341831456 30.8371053750736
"6058" 1211.4 14.8451120287978 26.7555442200062
"6059" 1211.6 18.8824839163802 23.885059881753
"6060" 1211.8 22.0319782414826 20.0208223355627
"6061" 1212 24.7540408616021 15.3048382627584
"6062" 1212.2 25.2310015487978 12.8852118714733
"6063" 1212.4 27.6287643078794 13.1801140422169
"6064" 1212.6 32.6937657119591 12.0225129839249
"6065" 1212.8 38.6677461152978 10.1642815664038
"6066" 1213 45.2105915667365 7.97789616657405
"6067" 1213.2 51.5183173717675 5.32257362409601
"6068" 1213.4 58.0093714169591 3.28663978282817
"6069" 1213.6 64.939033609669 1.87794363721782
"6070" 1213.8 71.0428422861243 3.37975553852303
"6071" 1214 77.7028805073918 5.8806243259901
"6072" 1214.2 83.6893208268946 8.88161897586043
"6073" 1214.4 90.0838003128887 12.0301272724293
"6074" 1214.6 96.0750671548925 14.6270965849423
"6075" 1214.8 101.288306850181 18.7746777225667
"6076" 1215 105.968310204898 23.6332115717809
"6077" 1215.2 110.788700518858 28.191200813399
"6078" 1215.4 114.203455103464 34.0411317665203
"6079" 1215.6 117.378508078808 40.1446121815975
"6080" 1215.8 118.416081578738 46.751927428396
"6081" 1216 117.92087765612 53.1598487722153
"6082" 1216.2 119.044088665526 59.6367818986714
"6083" 1216.4 119.883468618436 66.0953868480667
"6084" 1216.6 118.226591339572 68.8978216819572
"6085" 1216.8 114.254951805668 72.8406906267475
"6086" 1217 110.51383022145 78.2975160036279
"6087" 1217.2 107.607734535169 84.2600636755284
"6088" 1217.4 105.889935205279 90.8212618582475
"6089" 1217.6 106.256632769732 96.489275465797
"6090" 1217.8 104.010755492691 99.7651818957832
"6091" 1218 100.418849814259 104.258006424748
"6092" 1218.2 96.5901960791351 108.655586000874
"6093" 1218.4 92.8741002639131 109.735564503324
"6094" 1218.6 87.3876653566867 111.862304700618
"6095" 1218.8 81.4625352818667 115.774256765351
"6096" 1219 78.5526955456598 117.605217460903
"6097" 1219.2 77.6930210403773 117.315607013032
"6098" 1219.4 74.4054711874605 118.743906982003
"6099" 1219.6 71.1493136737047 119.771928895248
"6100" 1219.8 67.2760033571853 119.732981809548
"6101" 1220 61.5931182274433 119.954339296627
"6102" 1220.2 54.8982275218367 120.540754483092
"6103" 1220.4 49.4630793567593 119.277600499824
"6104" 1220.6 44.1203381132978 116.223416642581
"6105" 1220.8 37.6562037505894 113.551213818164
"6106" 1221 30.8792181781676 111.827790455891
"6107" 1221.2 25.0288476277835 109.606739527548
"6108" 1221.4 21.2949854636614 107.745540916975
"6109" 1221.6 19.8321936215263 107.37006403449
"6110" 1221.8 20.6500824212263 106.183723439914
"6111" 1222 20.2327922172978 101.897576988384
"6112" 1222.2 18.4527458356569 96.6998947467687
"6113" 1222.4 16.2845314044603 91.1945047628725
"6114" 1222.6 13.4651350416496 86.0610624949142
"6115" 1222.8 11.5059277819605 80.1998783316894
"6116" 1223 9.37571932716247 74.2817327976475
"6117" 1223.2 6.14825428660388 69.1327691004108
"6118" 1223.4 2.43246154421523 66.4333278385291
"6119" 1223.6 2.44940591654305 65.7640786401249
"6120" 1223.8 3.53634591286298 62.5874469783345
"6121" 1224 5.78879543441845 60.6305554259717
"6122" 1224.2 9.3881925768311 57.3440779721142
"6123" 1224.4 13.8151779847311 53.3541654148475
"6124" 1224.6 18.4885490781526 48.9719900947959
"6125" 1224.8 23.2325930316068 44.7615922678655
"6126" 1225 28.3578172234361 40.7590646081199
"6127" 1225.2 33.2973757426644 36.2910144242809
"6128" 1225.4 38.0992327947318 31.3748840548299
"6129" 1225.6 43.5815700944478 28.0242791117575
"6130" 1225.8 49.8223281162188 24.9624232217528
"6131" 1226 55.8693756327978 21.5887600384038
"6132" 1226.2 62.5375887905251 19.1153496305809
"6133" 1226.4 69.1756273863854 16.9154861759795
"6134" 1226.6 76.5541728480678 15.2028984993175
"6135" 1226.8 82.36595748483 15.8669672497959
"6136" 1227 88.0478678074609 20.0632898100159
"6137" 1227.2 92.7406218166225 24.9899799226496
"6138" 1227.4 96.875093005512 30.09030278237
"6139" 1227.6 100.837031663923 35.9504978902788
"6140" 1227.8 103.141400901173 41.756047852435
"6141" 1228 106.755092751332 47.2879318751584
"6142" 1228.2 111.091049376759 52.253563627364
"6143" 1228.4 113.129459709919 57.4841301186718
"6144" 1228.6 116.455939050808 61.7050034704822
"6145" 1228.8 117.70071013439 62.6747450049563
"6146" 1229 117.035773724648 61.9394013393175
"6147" 1229.2 115.995476567135 62.0523478878475
"6148" 1229.4 113.78644590304 63.0586776375506
"6149" 1229.6 110.042917218369 65.6540260035332
"6150" 1229.8 105.740551681079 69.341124819432
"6151" 1230 101.78636687786 72.7068100196538
"6152" 1230.2 98.4622297673957 76.5768002395155
"6153" 1230.4 95.7091810499663 81.3981092881351
"6154" 1230.6 93.2395793264075 86.6146599596744
"6155" 1230.8 90.1627839132593 92.4290774474014
"6156" 1231 87.3305279774731 98.4016123910267
"6157" 1231.2 85.0537251839978 104.208673449528
"6158" 1231.4 81.4075361132264 109.160112557767
"6159" 1231.6 79.8951752529277 107.920887103676
"6160" 1231.8 78.3428967056356 106.093080823045
"6161" 1232 73.8888939499978 102.822157198608
"6162" 1232.2 68.8084629931311 100.178178990618
"6163" 1232.4 63.377782154456 97.399539666564
"6164" 1232.6 57.7962314516399 94.6510586187475
"6165" 1232.8 52.2143414363362 92.6637586048245
"6166" 1233 46.1614539009089 91.2203492796179
"6167" 1233.2 39.9351491957853 88.882021549435
"6168" 1233.4 33.883270790688 87.2938591371256
"6169" 1233.6 27.9476809834274 87.7728109528401
"6170" 1233.8 21.5773939855121 89.2170128520332
"6171" 1234 18.5571617860187 91.5715216099103
"6172" 1234.2 18.7651520366514 92.4377242362841
"6173" 1234.4 18.8591179784194 91.019506033207
"6174" 1234.6 18.8650076599763 87.6637659818547
"6175" 1234.8 19.3023896144644 83.4693983970994
"6176" 1235 19.8247751290121 77.8945386521047
"6177" 1235.2 20.5329138776919 72.4855848453652
"6178" 1235.4 21.7379825293507 66.368601385424
"6179" 1235.6 22.8478108285835 59.5152234479618
"6180" 1235.8 25.5329825756021 54.2011234161932
"6181" 1236 29.1863885494173 48.1177579650084
"6182" 1236.2 33.5397131647978 42.5478148836346
"6183" 1236.4 38.1823186703412 36.9035373107367
"6184" 1236.6 43.2259217066083 31.7187176673949
"6185" 1236.8 48.0879068776345 27.0977358913394
"6186" 1237 54.3426498733578 22.5600029880475
"6187" 1237.2 60.101890558359 18.4022028799516
"6188" 1237.4 66.4934981856019 14.799495025062
"6189" 1237.6 73.2697975668915 12.8094378035288
"6190" 1237.8 79.1952932639934 13.840089170128
"6191" 1238 86.2313510440881 15.7915857936024
"6192" 1238.2 93.4679708386687 18.3419917281508
"6193" 1238.4 99.4901116167978 22.4403511165156
"6194" 1238.6 103.414453838961 28.3267116989758
"6195" 1238.8 106.363857912149 34.8341356133326
"6196" 1239 109.401333529829 41.4923436263413
"6197" 1239.2 111.985634945548 48.604243754685
"6198" 1239.4 112.956489835461 55.4880705958454
"6199" 1239.6 113.752944369461 62.4746162907002
"6200" 1239.8 112.818669834131 68.7473125791869
"6201" 1240 109.297695924889 73.5389843350051
"6202" 1240.2 104.796652043423 77.6482215178413
"6203" 1240.4 100.457073744522 81.9708723836613
"6204" 1240.6 95.4368974654605 84.5791611074917
"6205" 1240.8 90.6717220891681 87.4458477642475
"6206" 1241 85.0518705608692 89.0918257908547
"6207" 1241.2 79.3203896099103 90.9121383915475
"6208" 1241.4 73.893495293456 93.5146911182602
"6209" 1241.6 67.9283670426603 95.5371048184225
"6210" 1241.8 61.9422360326866 98.2115915768772
"6211" 1242 56.8533020083767 98.1101747828922
"6212" 1242.2 53.7091106126378 95.2300719594875
"6213" 1242.4 51.7932090498773 90.3978598280998
"6214" 1242.6 48.913884327786 85.1640067432357
"6215" 1242.8 47.266777582578 79.9431838925882
"6216" 1243 46.7403499406989 73.7116501805882
"6217" 1243.2 45.6575353602483 67.4715566695332
"6218" 1243.4 43.5008399702055 63.9528144191893
"6219" 1243.6 39.293954159886 64.0508679521005
"6220" 1243.8 35.8293297180705 65.6944905081566
"6221" 1244 34.7366869319778 68.1436720913275
"6222" 1244.2 33.2841656200293 71.9080104165633
"6223" 1244.4 30.8720471872817 76.7919352888927
"6224" 1244.6 29.480350248749 80.6586056343329
"6225" 1244.8 29.5943417190905 79.8796639203329
"6226" 1245 28.8078660860736 78.2686609039027
"6227" 1245.2 27.9466997013488 74.9271416463904
"6228" 1245.4 25.8450672666678 70.6479697018375
"6229" 1245.6 25.394375091809 65.1366069891239
"6230" 1245.8 24.6591941482584 59.4739632929666
"6231" 1246 24.1254068579591 54.1733105721508
"6232" 1246.2 23.5432945017978 52.6352111661786
"6233" 1246.4 24.7564738379702 52.2367869561441
"6234" 1246.6 27.7201707335018 53.3790703540026
"6235" 1246.8 31.3327116417978 56.4907040498875
"6236" 1247 35.605088921616 60.2104261176718
"6237" 1247.2 40.6685571845919 63.7874023723652
"6238" 1247.4 45.8796489089215 64.6075979228455
"6239" 1247.6 49.0494923283084 63.1287790436837
"6240" 1247.8 51.4502310573324 60.0710595083762
"6241" 1248 54.8319999856482 57.1544788674812
"6242" 1248.2 57.0917742631839 53.9205048854555
"6243" 1248.4 59.51700054083 50.370734893054
"6244" 1248.6 61.0181803623378 45.6984666024175
"6245" 1248.8 61.1960780608584 41.2955182342778
"6246" 1249 63.7237045822978 36.5855358501299
"6247" 1249.2 66.3383522689578 31.7242522532575
"6248" 1249.4 66.3493210400325 27.6580970223292
"6249" 1249.6 68.4751204994611 22.990349004297
"6250" 1249.8 72.0150635363522 22.2461126141881
"6251" 1250 76.1550066527127 25.8265862184603
"6252" 1250.2 81.7396822553432 28.9071977424294
"6253" 1250.4 86.6218371395554 32.5776655159748
"6254" 1250.6 90.3297570601578 37.5351574396975
"6255" 1250.8 93.8329490676463 43.2546746664596
"6256" 1251 95.8457771691549 49.7864004077985
"6257" 1251.2 96.5424321832925 56.6940488341738
"6258" 1251.4 96.3175469274853 63.9315447728725
"6259" 1251.6 95.3592345484042 70.9637725605667
"6260" 1251.8 94.5702441243495 77.6866929566613
"6261" 1252 93.2877882190728 84.33494929396
"6262" 1252.2 91.4936340211775 91.3454863450956
"6263" 1252.4 88.6152759992653 94.7800392272345
"6264" 1252.6 83.901290904567 95.345115658786
"6265" 1252.8 77.5465035947714 98.1870440309844
"6266" 1253 70.9393013263178 100.495717946128
"6267" 1253.2 64.4065768182378 100.760558128888
"6268" 1253.4 57.7284498568778 99.4830937179275
"6269" 1253.6 51.1416321742144 98.7729585219975
"6270" 1253.8 44.1426515478134 97.3956110641694
"6271" 1254 37.4735466610717 96.6544326845489
"6272" 1254.2 32.1731487542714 97.3466069185107
"6273" 1254.4 30.9695563832437 99.5352336903151
"6274" 1254.6 32.0807429703216 100.718767287724
"6275" 1254.8 33.4478379882747 101.598619521694
"6276" 1255 34.8902663355888 101.437733626919
"6277" 1255.2 35.7505900197082 102.954926069859
"6278" 1255.4 37.2693602763549 105.005419545562
"6279" 1255.6 40.0421831251456 109.239282240726
"6280" 1255.8 42.1502646949728 110.52686442721
"6281" 1256 41.3501311843419 108.477274042248
"6282" 1256.2 40.3906910017406 107.09743443459
"6283" 1256.4 40.1314617069809 104.686790067783
"6284" 1256.6 39.4856349149978 101.150028985888
"6285" 1256.8 38.4431863418924 96.6089391431259
"6286" 1257 36.3394620008636 91.1201978230501
"6287" 1257.2 33.229063790762 85.7488676016046
"6288" 1257.4 29.9017344481011 80.8729800427419
"6289" 1257.6 26.2060898175912 75.6601209611171
"6290" 1257.8 23.685289085079 69.8750323302163
"6291" 1258 24.3784931173644 64.3329161282809
"6292" 1258.2 28.0543086037538 61.3299008476102
"6293" 1258.4 33.9007851051415 58.87653760806
"6294" 1258.6 39.6532254049796 55.4856331958839
"6295" 1258.8 43.5732242903692 51.1535225997169
"6296" 1259 48.4132170611586 47.7037596963506
"6297" 1259.2 52.850012454273 43.3777987167624
"6298" 1259.4 56.0333633620609 39.0817667113107
"6299" 1259.6 58.5146925427185 34.3891198289703
"6300" 1259.8 63.1737913282317 30.2083287987192
"6301" 1260 69.1378536639919 29.10462589383
"6302" 1260.2 75.7677957813432 28.9465382330354
"6303" 1260.4 82.6292690991728 28.449126904935
"6304" 1260.6 89.7287420324083 29.4515873103317
"6305" 1260.8 95.7901384752978 31.759629189435
"6306" 1261 102.035725259458 35.441450446062
"6307" 1261.2 106.753542341674 39.2237344387836
"6308" 1261.4 109.23868518898 44.2421209806718
"6309" 1261.6 111.644847945673 49.8659670518413
"6310" 1261.8 112.896108484061 56.5259614116791
"6311" 1262 113.876688171288 62.3726677967679
"6312" 1262.2 117.103269402293 67.9723049142475
"6313" 1262.4 117.442513572477 67.2962422945494
"6314" 1262.6 116.782617667598 65.8281653541317
"6315" 1262.8 116.166545584707 65.4191070739142
"6316" 1263 116.195764492778 65.9115125155582
"6317" 1263.2 115.251997199588 66.1651601377675
"6318" 1263.4 114.440112742267 65.448858319935
"6319" 1263.6 113.375939926573 63.19532562737
"6320" 1263.8 112.395390743017 60.8036069525913
"6321" 1264 111.282646740602 57.4806827560929
"6322" 1264.2 111.054081424106 55.0700469493752
"6323" 1264.4 112.330086321766 52.3139013193766
"6324" 1264.6 115.277177840144 48.1825580021287
"6325" 1264.8 115.715301787138 44.5170440474709
"6326" 1265 113.891681715411 43.2364796895544
"6327" 1265.2 111.555508797335 43.2019584090475
"6328" 1265.4 107.785840870898 43.7900594031175
"6329" 1265.6 103.319908377298 42.84332066156
"6330" 1265.8 99.0560138907665 41.0460749360288
"6331" 1266 94.8288912537658 40.9579433436092
"6332" 1266.2 90.2117798463915 42.25911437606
"6333" 1266.4 85.1953743207681 43.6785781904852
"6334" 1266.6 81.2117097299448 46.2993972247181
"6335" 1266.8 79.4211277450382 49.8431855033148
"6336" 1267 77.8370299324324 54.2172428203918
"6337" 1267.2 77.8783737618678 59.2987889288575
"6338" 1267.4 79.3101755457684 63.6728521203064
"6339" 1267.6 80.0631359344825 68.8062805536932
"6340" 1267.8 81.0964652339341 73.9913999769748
"6341" 1268 82.4242067918887 78.1649342741453
"6342" 1268.2 85.4360143088829 80.990575474822
"6343" 1268.4 89.5404898397164 83.3518750348522
"6344" 1268.6 94.2411066576841 85.3966999598043
"6345" 1268.8 97.978593767012 86.0548804178189
"6346" 1269 99.5200709134901 89.7277475289783
"6347" 1269.2 98.6029835536311 92.4819223179558
"6348" 1269.4 95.5390322648635 92.7242027999054
"6349" 1269.6 92.0799161007188 92.5192181383265
"6350" 1269.8 86.9112555596356 91.5352917627475
"6351" 1270 80.3567395153168 90.9905255640323
"6352" 1270.2 74.9435876041016 92.0603379180703
"6353" 1270.4 71.2895366006866 94.571721962692
"6354" 1270.6 67.22172987202 98.6587618200994
"6355" 1270.8 62.0786538672549 100.966050371533
"6356" 1271 56.8777316872224 103.670243327768
"6357" 1271.2 55.2985073903457 105.911034559823
"6358" 1271.4 55.724050686156 104.553500482919
"6359" 1271.6 55.1263062345741 102.307235728721
"6360" 1271.8 55.8226391299578 97.8680878975675
"6361" 1272 57.1416470989978 92.8984397622475
"6362" 1272.2 57.7564546661192 87.9373228933189
"6363" 1272.4 56.4995307272697 84.2338072132588
"6364" 1272.6 54.0960402413509 81.0195786237475
"6365" 1272.8 51.6614843118081 76.5727850760413
"6366" 1273 48.0288158550099 72.6184168548233
"6367" 1273.2 44.5747207797978 69.0160868110075
"6368" 1273.4 43.7552091848603 63.9274877847788
"6369" 1273.6 46.7817223027978 59.3370672262172
"6370" 1273.8 51.0659017297978 55.1617683923358
"6371" 1274 55.8426472406507 50.7974037888946
"6372" 1274.2 60.1844042365899 45.8418767130297
"6373" 1274.4 64.9467459038671 41.0332612805644
"6374" 1274.6 69.879303724694 36.1789905215966
"6375" 1274.8 73.4437843991406 31.0949786257332
"6376" 1275 78.4547111463794 26.5492973376047
"6377" 1275.2 84.472573571886 24.4202990814828
"6378" 1275.4 90.4037966746225 23.1430047245053
"6379" 1275.6 95.1891807550881 25.3524671541508
"6380" 1275.8 99.351912280443 29.6366465811508
"6381" 1276 101.301151101848 34.7504408121475
"6382" 1276.2 103.463543019596 40.6389087054284
"6383" 1276.4 107.221522458947 46.5928408491411
"6384" 1276.6 111.792808687915 50.297201021571
"6385" 1276.8 116.98193510618 53.7184352163946
"6386" 1277 117.779181241901 54.0677938030001
"6387" 1277.2 116.452378836766 54.7302957762475
"6388" 1277.4 115.21349178187 54.3890068809382
"6389" 1277.6 112.715892802423 56.1380706447788
"6390" 1277.8 109.37244285704 59.089222135399
"6391" 1278 106.477218791378 62.8079213504275
"6392" 1278.2 104.650600472048 65.9665300006975
"6393" 1278.4 103.708695952092 69.2842067483528
"6394" 1278.6 104.633666956526 72.5401207262366
"6395" 1278.8 106.366706435704 73.8792795787475
"6396" 1279 108.483347769343 75.8286008882778
"6397" 1279.2 108.451998315892 78.6137846841538
"6398" 1279.4 105.64861954311 79.7091714694663
"6399" 1279.6 101.958219070146 80.7723302707082
"6400" 1279.8 96.7682414229909 82.5553330257816
"6401" 1280 92.5637264894682 86.0030352712702
"6402" 1280.2 90.8568409532978 89.567964613286
"6403" 1280.4 90.7350201601265 93.3892797464119
"6404" 1280.6 91.5170867870692 94.3951206270047
"6405" 1280.8 89.0522926491978 95.35697454706
"6406" 1281 85.2690160188394 95.4137723803725
"6407" 1281.2 80.0337513046066 94.4505956776446
"6408" 1281.4 74.3095224755578 93.3917695144475
"6409" 1281.6 68.7014154476399 91.9452610859054
"6410" 1281.8 62.710923940099 90.6789251193439
"6411" 1282 57.3615042407848 90.6678339448839
"6412" 1282.2 53.3642606143163 92.3599121575068
"6413" 1282.4 52.0683372689117 94.623943559083
"6414" 1282.6 51.436139458057 96.6873661241734
"6415" 1282.8 48.9921402368241 96.9417622118922
"6416" 1283 47.0228233095121 93.9454588193774
"6417" 1283.2 45.8451376228692 89.8151288109975
"6418" 1283.4 44.4388588529373 84.6063334928638
"6419" 1283.6 43.5113340578764 79.3238487688318
"6420" 1283.8 44.6590392127565 73.858534567464
"6421" 1284 46.4823331406141 68.7909885524312
"6422" 1284.2 49.3889017853957 63.4994128039589
"6423" 1284.4 51.9907277166947 57.8179564879279
"6424" 1284.6 55.6941137471478 53.3788319024575
"6425" 1284.8 60.8852881850705 52.1967681812172
"6426" 1285 67.5085623977593 51.5920594477283
"6427" 1285.2 74.1546349497059 52.0437417014312
"6428" 1285.4 80.1564757736812 54.2198242646456
"6429" 1285.6 86.8697578851632 56.6626704129014
"6430" 1285.8 93.3832085790378 58.2939541177975
"6431" 1286 99.7421221713272 60.6181787320711
"6432" 1286.2 106.103553644885 63.8015636009369
"6433" 1286.4 111.189216975144 68.1558056064879
"6434" 1286.6 113.953990110092 70.6833275463064
"6435" 1286.8 113.530536011648 69.4678730051275
"6436" 1287 113.805074782415 67.6782926006299
"6437" 1287.2 113.730376155264 66.5240783294805
"6438" 1287.4 114.553585469858 65.4702497117021
"6439" 1287.6 113.713434580768 65.1925521309534
"6440" 1287.8 112.362320143101 66.6701346751869
"6441" 1288 110.534392347441 68.7591950130843
"6442" 1288.2 108.73193049436 72.7068100196538
"6443" 1288.4 106.92285544565 78.151843208258
"6444" 1288.6 103.99812486966 83.8824132565234
"6445" 1288.8 100.433829462605 88.7141246575552
"6446" 1289 97.1374971157302 94.3089558389502
"6447" 1289.2 94.8387168103406 100.543196298219
"6448" 1289.4 93.8674689629245 105.882630163924
"6449" 1289.6 94.5499812727451 106.073828885234
"6450" 1289.8 95.0761085707978 106.738564859212
"6451" 1290 96.0676364609103 106.890180299973
"6452" 1290.2 95.6353487757208 106.275265735363
"6453" 1290.4 96.6324278588098 106.248374559416
"6454" 1290.6 98.6032442436291 105.685284163754
"6455" 1290.8 99.0759907055573 104.666375656665
"6456" 1291 99.8204223436205 104.587495483096
"6457" 1291.2 100.111410364869 104.262642982569
"6458" 1291.4 99.9228570134644 103.856514862285
"6459" 1291.6 100.523892286613 102.97179094021
"6460" 1291.8 102.552987368761 101.442757205322
"6461" 1292 103.755057915057 100.87537990747
"6462" 1292.2 104.074860944309 100.848725299704
"6463" 1292.4 103.638632655404 101.090455990382
"6464" 1292.6 103.262544452623 103.18771635648
"6465" 1292.8 101.966971224236 102.530185338169
"6466" 1293 100.649360167633 102.731433398977
"6467" 1293.2 99.5963309414341 103.703305507202
"6468" 1293.4 99.3752676461439 103.104573502094
"6469" 1293.6 99.3602879977978 102.981407504581
"6470" 1293.8 99.0915832980071 102.562751492922
"6471" 1294 97.9771671338362 106.110489603555
"6472" 1294.2 97.5696173909012 108.530994160454
"6473" 1294.4 96.3926728011272 110.172617772718
"6474" 1294.6 96.274602224249 110.139649651394
"6475" 1294.8 96.0601125920819 109.920086535225
"6476" 1295 95.7394539117156 110.67004831933
"6477" 1295.2 95.3978453657108 111.180992020552
"6478" 1295.4 94.8603453730231 111.351678677008
"6479" 1295.6 93.9140288592612 111.479049427906
"6480" 1295.8 93.3473181000636 111.622620963336
"6481" 1296 92.6916266572661 111.652201028425
"6482" 1296.2 91.4917101145051 111.635787699626
"6483" 1296.4 91.3423812883578 112.771839358768
"6484" 1296.6 90.4260625811614 112.46302774765
"6485" 1296.8 89.7768022916171 113.169694006103
"6486" 1297 89.3406865456906 113.438390911176
"6487" 1297.2 88.9603212179062 113.85947974079
"6488" 1297.4 88.9743984777978 113.676709983198
"6489" 1297.6 89.0877887273041 113.224874488969
"6490" 1297.8 89.09073392859 112.812034100027
"6491" 1298 89.0367138149178 112.636822795008
"6492" 1298.2 88.8410180473183 112.286619136741
"6493" 1298.4 88.4302063214416 111.368961775042
"6494" 1298.6 88.2197986923603 110.229892898748
"6495" 1298.8 87.9933263190256 109.571736450526
"6496" 1299 88.0365936510741 107.718830794405
"6497" 1299.2 88.446562974232 104.17259614909
"6498" 1299.4 89.6354740113899 99.9345382709449
"6499" 1299.6 91.3668623136549 96.2064130152086
"6500" 1299.8 93.6177003833302 92.1599625528709
"6501" 1300 97.5427573317978 88.7797854494725
"6502" 1300.2 102.162687497591 85.5745969800406
"6503" 1300.4 106.865966918952 82.3947721136702
"6504" 1300.6 110.882134184048 78.8307524074075
"6505" 1300.8 114.687505366746 75.0028561576187
"6506" 1301 116.650674479308 70.6469364118087
"6507" 1301.2 119.608838512737 66.0918294632778
"6508" 1301.4 119.235549216024 65.6501767857192
"6509" 1301.6 119.139298186621 66.4144214862475
"6510" 1301.8 119.262374832846 67.0685812751893
"6511" 1302 119.81015745191 67.5271953633904
"6512" 1302.2 119.480378178065 67.5134234094654
"6513" 1302.4 119.138370365265 67.6301529464157
"6514" 1302.6 119.255757609548 68.142698414185
"6515" 1302.8 119.07434618405 68.542162273437
"6516" 1303 118.865303240283 69.0344981606112
"6517" 1303.2 118.740520121641 68.7187907234975
"6518" 1303.4 118.29996433293 68.8982917477271
"6519" 1303.6 117.907666473076 68.9841261097527
"6520" 1303.8 117.823640812454 69.051463747185
"6521" 1304 117.627154473303 69.3703003062159
"6522" 1304.2 117.539782516475 69.4087404406024
"6523" 1304.4 117.122134653809 70.0720608389432
"6524" 1304.6 112.516520816101 75.5808962992118
"6525" 1304.8 114.381644384445 73.0277893717769
"6526" 1305 114.767420072024 74.0907664419572
"6527" 1305.2 114.501163081171 79.3655005864885
"6528" 1305.4 113.879816790851 79.478268423705
"6529" 1305.6 113.735911623354 80.0137801734537
"6530" 1305.8 112.914933606043 80.689720653023
"6531" 1306 111.626023520918 81.4713648178675
"6532" 1306.2 108.809306040478 82.8444704227836
"6533" 1306.4 105.202350852798 83.5857588259809
"6534" 1306.6 101.704933839738 84.2456173488981
"6535" 1306.8 98.8265686752422 85.5273431723586
"6536" 1307 96.3227281411954 87.3566917849343
"6537" 1307.2 93.3122980230047 90.0781335563855
"6538" 1307.4 90.0322205585385 93.1773201289883
"6539" 1307.6 86.41908968431 95.6009875382597
"6540" 1307.8 81.9206485121311 96.4854182723957
"6541" 1308 77.5336920534228 95.6052622183975
"6542" 1308.2 74.0370456093272 93.4253709217181
"6543" 1308.4 72.2135654341117 90.5570858893522
"6544" 1308.6 70.5741648499954 86.3000788477243
"6545" 1308.8 70.0762103029114 82.1525847532021
"6546" 1309 70.5198200792512 78.5785926711545
"6547" 1309.2 72.0822322381466 74.5706658287708
"6548" 1309.4 73.2629783741382 70.371279661088
"6549" 1309.6 76.1332040081667 66.2820770202766
"6550" 1309.8 79.7145301430018 62.9330289277577
"6551" 1310 83.3576177851801 61.0076495890711
"6552" 1310.2 88.0264411088732 59.4994766478136
"6553" 1310.4 93.3846922775407 58.4469605259047
"6554" 1310.6 98.4973427656213 58.9839284693652
"6555" 1310.8 102.317520242134 61.0180031695456
"6556" 1311 105.942595141904 63.6656560147283
"6557" 1311.2 108.610535957419 68.0857430279368
"6558" 1311.4 111.682076777592 72.1113873553063
"6559" 1311.6 113.289064080308 74.0246820320275
"6560" 1311.8 112.868636312921 72.7744404294228
"6561" 1312 113.213940371705 71.3008754343816
"6562" 1312.2 112.994264600855 69.3541774741802
"6563" 1312.4 114.246288066196 65.8858538946047
"6564" 1312.6 116.566910731413 61.5722501583533
"6565" 1312.8 116.823492826847 59.0106190561485
"6566" 1313 115.370083157365 57.8219716514022
"6567" 1313.2 112.570162576639 55.6557710800099
"6568" 1313.4 110.320548680646 51.88991235449
"6569" 1313.6 108.304006445863 47.5081514062258
"6570" 1313.8 106.840419457239 42.6681542344534
"6571" 1314 107.243015863954 37.2893039612163
"6572" 1314.2 107.432104968818 32.1610618876187
"6573" 1314.4 106.509146841853 32.2651031565442
"6574" 1314.6 103.749692884408 33.0183204218054
"6575" 1314.8 99.137930522702 31.3703309702262
"6576" 1315 94.8709034956042 28.8325777150862
"6577" 1315.2 91.0240380383735 25.8583097204597
"6578" 1315.4 87.8059859067978 21.9665618265568
"6579" 1315.6 85.8035549349493 18.324605769399
"6580" 1315.8 85.6281284615324 14.7101781232883
"6581" 1316 86.4258221902443 12.8754130953446
"6582" 1316.2 86.3013984908083 14.0367407595949
"6583" 1316.4 84.1060127652978 15.0302330860475
"6584" 1316.6 79.6438493445074 15.8292765216991
"6585" 1316.8 74.3000020768311 15.5625099239475
"6586" 1317 69.0951568184228 17.0611613257788
"6587" 1317.2 63.9184400107978 18.6433866823413
"6588" 1317.4 58.153459929579 19.47506924156
"6589" 1317.6 52.6820733132671 17.865686903472
"6590" 1317.8 47.7609238546169 17.8465769569497
"6591" 1318 42.3225632154065 18.6873079882258
"6592" 1318.2 36.6348262632296 19.4522025813953
"6593" 1318.4 31.0136770036169 18.7332446526731
"6594" 1318.6 27.1036089016463 20.7637161869748
"6595" 1318.8 23.9783417356807 24.8280492340241
"6596" 1319 21.009593981534 29.581606152819
"6597" 1319.2 17.9985696128946 34.7207070155378
"6598" 1319.4 15.1263965366311 39.8568364928142
"6599" 1319.6 12.2799763844185 44.9353275565234
"6600" 1319.8 10.1672738861204 50.6220064136991
"6601" 1320 7.22320923589455 55.2370266762153
"6602" 1320.2 4.42270961595402 60.2194006670913
"6603" 1320.4 1.38952209824938 64.4754429186024
"6604" 1320.6 2.09318705252277 64.82245935826
"6605" 1320.8 4.71049402944294 66.6112508440862
"6606" 1321 7.68082383680862 69.3058192615845
"6607" 1321.2 11.09279065383 73.5924112593443
"6608" 1321.4 12.4698206293163 78.6514996475438
"6609" 1321.6 13.2960004669464 83.703769665234
"6610" 1321.8 15.1426244890061 88.0733285894142
"6611" 1322 16.7412682668682 92.0591574929377
"6612" 1322.2 18.0209465294097 96.0490846054415
"6613" 1322.4 19.6485859317978 95.9099820227123
"6614" 1322.6 22.8603093757543 95.3594440180736
"6615" 1322.8 27.5678266907978 95.6143498717275
"6616" 1323 32.0689716180443 96.4516944302201
"6617" 1323.2 36.4074587785291 97.6999759992923
"6618" 1323.4 41.4329891999978 98.9586062971675
"6619" 1323.6 45.7886559184991 101.573017940884
"6620" 1323.8 49.0117305430889 104.691025710906
"6621" 1324 51.2412479164991 108.725119133066
"6622" 1324.2 51.8698095243747 113.190870055171
"6623" 1324.4 53.7671714889906 116.473157660657
"6624" 1324.6 54.7113489513178 115.342347014968
"6625" 1324.8 57.0432737088259 113.463598112853
"6626" 1325 60.9102412962549 111.03109009029
"6627" 1325.2 65.5466445657561 109.148029407081
"6628" 1325.4 69.4143065484644 107.308861471248
"6629" 1325.6 73.2138111311978 104.535828969408
"6630" 1325.8 76.4572378792144 101.677761997123
"6631" 1326 79.9507427064597 99.4755602910222
"6632" 1326.2 84.0359080110378 97.4370734824875
"6633" 1326.4 87.0573925712653 94.9014327411047
"6634" 1326.6 87.4805376564279 92.7810649834256
"6635" 1326.8 88.923152312403 92.4730965894712
"6636" 1327 92.3133986298831 93.3401567098207
"6637" 1327.2 96.5391208926055 95.929321944286
"6638" 1327.4 99.2507981986412 99.2989005929463
"6639" 1327.6 98.416691937749 100.279387466857
"6640" 1327.8 96.9670178040586 102.550543609639
"6641" 1328 96.3938183036478 102.567053787273
"6642" 1328.2 96.3410972486148 103.081677779418
"6643" 1328.4 98.1621567670267 103.756699558609
"6644" 1328.6 99.7716568146291 105.122193768091
"6645" 1328.8 98.6790958322213 105.343179145918
"6646" 1329 98.4974358959075 105.822222712211
"6647" 1329.2 97.5885774326213 104.678787683977
"6648" 1329.4 97.2784735359763 104.596475145712
"6649" 1329.6 97.0390416900778 104.582565472248
"6650" 1329.8 96.5447382607353 104.115200443848
"6651" 1330 95.990137023487 104.156252777423
"6652" 1330.2 95.6213677705978 103.414152901248
"6653" 1330.4 95.5347062898627 102.660501502637
"6654" 1330.6 95.8954008690816 101.182590153031
"6655" 1330.8 96.1690830929194 98.4089260768286
"6656" 1331 96.5485817231399 95.0764017915238
"6657" 1331.2 97.3217063048518 91.3879244114502
"6658" 1331.4 98.0205082497178 86.8123085035275
"6659" 1331.6 99.0907807381016 82.2249662761083
"6660" 1331.8 100.489597069099 77.8780034579463
"6661" 1332 101.232260826604 72.6920216436991
"6662" 1332.2 102.123096889642 68.2522370927163
"6663" 1332.4 101.615973377923 63.047121368435
"6664" 1332.6 100.437690196715 58.4884887881238
"6665" 1332.8 98.3486920754908 54.6184675103762
"6666" 1333 95.2784806827684 51.1219628363946
"6667" 1333.2 92.0481635747095 46.7308698408063
"6668" 1333.4 89.2393992670967 42.2913193330929
"6669" 1333.6 87.9384863014473 37.0796371435465
"6670" 1333.8 89.2733862064038 31.9718219606415
"6671" 1334 91.8381547792684 28.2080940828946
"6672" 1334.2 95.3760893603317 26.1287660447135
"6673" 1334.4 98.7312457201689 25.7127093480104
"6674" 1334.6 100.187264450828 25.1188265185375
"6675" 1334.8 100.67056967822 25.3272536544846
"6676" 1335 99.4749865349725 26.3934549766553
"6677" 1335.2 100.099177744234 27.5046255491518
"6678" 1335.4 101.96222663544 29.2097054096686
"6679" 1335.6 104.315450550366 31.1939569337528
"6680" 1335.8 107.013257864767 33.2855534867373
"6681" 1336 109.803140942461 36.5682364243087
"6682" 1336.2 111.884210243204 37.4353555325913
"6683" 1336.4 111.816663482674 36.609863017062
"6684" 1336.6 111.578267842003 35.351390704584
"6685" 1336.8 110.908163176966 34.0497788842574
"6686" 1337 109.706547149893 32.8297345331528
"6687" 1337.2 108.51213982071 31.0966905855442
"6688" 1337.4 106.646638614173 28.0880549645913
"6689" 1337.6 104.975850070713 25.1885169420986
"6690" 1337.8 102.387603596897 24.4799659160717
"6691" 1338 98.8661206738623 22.9193212625701
"6692" 1338.2 95.6108276351938 19.6162202926634
"6693" 1338.4 94.0259511775007 14.9001523905743
"6694" 1338.6 92.7476591461526 13.9070493887637
"6695" 1338.8 90.2836834864361 14.8923990735348
"6696" 1339 85.838346681329 16.0306863499663
"6697" 1339.2 81.0399655931701 17.8672934918965
"6698" 1339.4 75.8417912659214 17.9581203675846
"6699" 1339.6 70.8764335482658 16.5704384042262
"6700" 1339.8 67.0277156858478 13.5826997341975
"6701" 1340 63.2417835723735 9.52020397176268
"6702" 1340.2 59.8380836656278 7.37453427361752
"6703" 1340.4 56.0452656972494 7.89328432798946
"6704" 1340.6 50.9120889638086 10.7454892085301
"6705" 1340.8 46.1918715121238 13.5268191329758
"6706" 1341 41.730772126079 17.8969008730913
"6707" 1341.2 36.5598205120609 21.9040520709949
"6708" 1341.4 32.982727960701 26.0350881185701
"6709" 1341.6 31.3459890573773 31.2602508368043
"6710" 1341.8 29.3720799412182 37.1775523800884
"6711" 1342 28.326483464329 42.9204034353413
"6712" 1342.2 28.9402478059406 48.4345635713354
"6713" 1342.4 31.0053903896382 53.9430674482688
"6714" 1342.6 34.2196141797668 57.9584872095259
"6715" 1342.8 38.5668435995403 60.5106602776634
"6716" 1343 42.7068503431651 63.6881254872475
"6717" 1343.2 46.9038336275998 66.1637719248119
"6718" 1343.4 50.9704431864154 68.705426527424
"6719" 1343.6 54.7728072004676 70.2713173516844
"6720" 1343.8 59.0581682744853 71.53434046056
"6721" 1344 61.7984077082929 73.2093644962378
"6722" 1344.2 62.3930124875478 75.49396084006
"6723" 1344.4 65.1551808023241 77.2868079363949
"6724" 1344.6 68.3624023534901 77.1912084964234
"6725" 1344.8 72.7172722558315 77.1883231708992
"6726" 1345 78.2216161214934 77.4677737430627
"6727" 1345.2 83.6160994241241 78.3896254156896
"6728" 1345.4 86.3382957298925 79.865514979058
"6729" 1345.6 86.6548831516644 83.0448270801475
"6730" 1345.8 85.9720218713041 86.9774967336779
"6731" 1346 83.2675685592561 91.6002035722475
"6732" 1346.2 79.8711037479182 94.8739485670307
"6733" 1346.4 76.1218601967978 95.3495096889675
"6734" 1346.6 71.1122912986353 95.00645077576
"6735" 1346.8 65.9846469047414 95.3285184897264
"6736" 1347 59.8614519170478 95.9680850693922
"6737" 1347.2 54.5411801461055 97.7119000974783
"6738" 1347.4 49.5329843823747 97.8217508520167
"6739" 1347.6 44.4498903769132 98.9102719651706
"6740" 1347.8 38.7178678922535 101.678789082716
"6741" 1348 34.5319365385835 105.038802761876
"6742" 1348.2 33.7773902518901 107.536552126109
"6743" 1348.4 34.2914337973945 108.728545562893
"6744" 1348.6 35.4622482285184 109.107300428571
"6745" 1348.8 37.2693602763549 111.515146726848
"6746" 1349 39.2086778611311 114.919771135123
"6747" 1349.2 39.9465930634991 114.637994871157
"6748" 1349.4 39.9900924059692 114.213623378919
"6749" 1349.6 41.8188447157091 116.88294253826
"6750" 1349.8 43.1434153803228 118.072862281585
"6751" 1350 42.2912478099895 116.634821170371
"6752" 1350.2 41.7642148657707 115.461433869802
"6753" 1350.4 41.5638114622208 113.585334128286
"6754" 1350.6 40.7019542299104 112.223873976487
"6755" 1350.8 39.9166493300778 110.170174034008
"6756" 1351 39.6510398221681 107.707948892618
"6757" 1351.2 39.304219052603 104.091933353689
"6758" 1351.4 37.7723188253457 99.7488586716722
"6759" 1351.6 36.4666456658887 95.0329423811306
"6760" 1351.8 34.5520087256079 91.1630759437159
"6761" 1352 31.8473695599763 88.3360668659618
"6762" 1352.2 28.4273485821081 85.2970430359717
"6763" 1352.4 24.5466052964608 83.7670415171497
"6764" 1352.6 19.9097605064919 83.0929381860122
"6765" 1352.8 14.5671367504683 82.6713932584358
"6766" 1353 10.3997230529296 82.541082905764
"6767" 1353.2 9.2453865959311 82.1576990169809
"6768" 1353.4 9.41345932418487 79.1664511589895
"6769" 1353.6 8.88502770197959 74.7083804182703
"6770" 1353.8 8.63801570390365 69.8555110580946
"6771" 1354 7.82052533986298 64.2934986671497
"6772" 1354.2 5.78954993046068 58.7869191969105
"6773" 1354.4 3.22229191665888 54.6870212365809
"6774" 1354.6 1.62387466983778 52.4908383484975
"6775" 1354.8 3.29490963102935 50.0197482531633
"6776" 1355 4.86139350243907 45.7174321398019
"6777" 1355.2 7.21759257837423 40.3473661277416
"6778" 1355.4 9.4426791563205 34.513217653793
"6779" 1355.6 13.2482815150978 29.7089569409809
"6780" 1355.8 18.3377861657655 26.5627583119249
"6781" 1356 24.5169716442978 25.5116948872688
"6782" 1356.2 29.9075050991494 23.8208613888409
"6783" 1356.4 34.4401027804429 21.9603016254411
"6784" 1356.6 39.7279723371311 20.9372077505475
"6785" 1356.8 45.092676867973 20.1517079362063
"6786" 1357 50.7643759050236 18.3671188802153
"6787" 1357.2 56.5599837503648 17.1162443496908
"6788" 1357.4 62.7487027089916 15.4334811434312
"6789" 1357.6 68.7060171441243 13.3351075465332
"6790" 1357.8 75.0026439445767 12.4542591722054
"6791" 1358 79.2171285866399 14.1597315565423
"6792" 1358.2 82.5735296105804 19.3561818513345
"6793" 1358.4 84.0452888144752 25.2310192525056
"6794" 1358.6 85.7495797818378 31.5684639104575
"6795" 1358.8 87.6214997113767 37.5976777614791
"6796" 1359 89.1442740643616 40.7632079151092
"6797" 1359.2 90.6880702485978 42.6956462949475
"6798" 1359.4 93.0867525267095 46.3223072751299
"6799" 1359.6 96.0744522009078 50.1579079150675
"6800" 1359.8 99.8406353880978 53.6047249995175
"6801" 1360 104.895967111958 56.0350231471975
"6802" 1360.2 110.762296997279 58.9021278406514
"6803" 1360.4 115.875150570788 62.4379240362775
"6804" 1360.6 116.996429219706 66.3031440985332
"6805" 1360.8 114.687674426261 67.5500365113949
"6806" 1361 111.366922908682 68.8496392658054
"6807" 1361.2 106.84378413461 71.5739463047228
"6808" 1361.4 102.613992448985 74.8002158760288
"6809" 1361.6 97.9322281887978 78.0944475030159
"6810" 1361.8 93.7507663504571 81.7279019955442
"6811" 1362 90.6755355543495 85.7357573346613
"6812" 1362.2 89.8236613187561 90.6157077948308
"6813" 1362.4 89.2184668815178 96.1907667400875
"6814" 1362.6 87.2691476985005 101.524692932829
"6815" 1362.8 83.4872964038611 105.672097869678
"6816" 1363 78.8840285115741 108.318410929524
"6817" 1363.2 72.9178132798778 108.778464838328
"6818" 1363.4 67.6252459743504 110.383631394932
"6819" 1363.6 61.9562487407692 110.313350939533
"6820" 1363.8 56.6144503157543 110.757654132508
"6821" 1364 51.1168451752281 112.381842633944
"6822" 1364.2 45.723900222057 114.367419719099
"6823" 1364.4 44.8291750730378 117.144298846688
"6824" 1364.6 45.8625710802778 116.822336271568
"6825" 1364.8 47.4178580358978 116.870371010598
"6826" 1365 49.4013774719049 117.653021970855
"6827" 1365.2 51.5941495588322 119.306354537454
"6828" 1365.4 54.2651266265835 119.006896854712
"6829" 1365.6 58.1575169176728 119.090354895498
"6830" 1365.8 62.7644522863533 120.449896683359
"6831" 1366 65.5681499010173 121.025835069004
"6832" 1366.2 65.5282528863978 120.025084952298
"6833" 1366.4 68.1018353125214 119.602816549445
"6834" 1366.6 72.2271516267978 119.045233271821
"6835" 1366.8 73.8984253043041 119.09158739821
"6836" 1367 72.6748192785219 118.876593591799
"6837" 1367.2 70.2523698166569 119.777414400276
"6838" 1367.4 69.7162101016684 118.131569285765
"6839" 1367.6 68.898946121525 117.74491011677
"6840" 1367.8 62.7621040555187 116.185174026131
"6841" 1368 61.5584320796906 116.614433018855
"6842" 1368.2 66.3792757739321 118.522134354128
"6843" 1368.4 68.9785064784095 119.675706683518
"6844" 1368.6 68.7433134114352 119.438096732105
"6845" 1368.8 68.4637253681461 119.531244657776
"6846" 1369 67.8849659019467 119.436321029109
"6847" 1369.2 67.6486046916001 119.119791646317
"6848" 1369.4 67.7505277763389 118.846362858612
"6849" 1369.6 67.6054307903978 118.746322305148
"6850" 1369.8 67.4283142816192 118.533967956926
"6851" 1370 67.6801966818219 117.880883649814
"6852" 1370.2 68.086705492262 117.21718553564
"6853" 1370.4 69.590011607111 115.436132848645
"6854" 1370.6 71.8948031621578 112.844540585408
"6855" 1370.8 73.602624653418 109.201985636918
"6856" 1371 74.7228398815214 105.223142539682
"6857" 1371.2 74.6522568297178 101.175993709688
"6858" 1371.4 74.1605962383335 96.7421461962118
"6859" 1371.6 72.9517485700536 91.970049928701
"6860" 1371.8 72.7127256822783 87.1929446103514
"6861" 1372 71.8996420425023 82.2455266622589
"6862" 1372.2 69.64324282283 78.0482928921185
"6863" 1372.4 67.9429721997978 72.9493324973843
"6864" 1372.6 66.1864586347278 68.0540937942175
"6865" 1372.8 63.6745289690402 63.0036009507021
"6866" 1373 62.4347415079406 58.2673270285945
"6867" 1373.2 63.8733991633896 53.534063858319
"6868" 1373.4 67.1105737015037 48.3918484956593
"6869" 1373.6 71.8224074028566 44.8484273653063
"6870" 1373.8 76.6546269351468 42.2268115652004
"6871" 1374 81.4564307229796 41.3584630192475
"6872" 1374.2 86.2977409213566 42.0763112654828
"6873" 1374.4 91.403771150174 43.7132835143762
"6874" 1374.6 96.1271805630862 46.4091011199591
"6875" 1374.8 100.811952101161 48.7269369097627
"6876" 1375 104.175684478053 51.3562064130536
"6877" 1375.2 107.571631899548 54.2097529962187
"6878" 1375.4 111.960668864971 57.2993054676129
"6879" 1375.6 116.139045435934 58.9728812282281
"6880" 1375.8 116.638751902053 58.0924625621863
"6881" 1376 117.257209990251 58.3479580665259
"6882" 1376.2 118.712745357 60.6584916092379
"6883" 1376.4 119.202735586936 63.6457078691584
"6884" 1376.6 118.780841615553 67.2768212410332
"6885" 1376.8 118.028121377303 70.6223128072372
"6886" 1377 117.319221959464 73.1652496742475
"6887" 1377.2 116.081570124998 77.3688018010265
"6888" 1377.4 114.662723605088 81.9471893207959
"6889" 1377.6 114.346261084364 87.3679535928475
"6890" 1377.8 113.036924034189 87.898819304454
"6891" 1378 110.345041308669 88.9367254534088
"6892" 1378.2 106.610654893689 91.5268250049866
"6893" 1378.4 103.416894257374 95.1527887227652
"6894" 1378.6 101.316414148946 99.8510208716664
"6895" 1378.8 99.0596438274819 105.002784028484
"6896" 1379 98.6162987966055 106.455021515517
"6897" 1379.2 96.826973054068 105.966765950504
"6898" 1379.4 92.4507864976867 106.380863009507
"6899" 1379.6 87.1638853047167 107.645701131356
"6900" 1379.8 81.774450742987 108.387801007531
"6901" 1380 76.2392349756197 109.549652703302
"6902" 1380.2 71.5609514766662 111.326560838195
"6903" 1380.4 67.2780219561392 114.870295670565
"6904" 1380.6 63.3110509361906 118.172316446855
"6905" 1380.8 60.4261846596978 116.73892459636
"6906" 1381 56.9479103137208 113.939852472478
"6907" 1381.2 52.419063297067 110.84405848094
"6908" 1381.4 47.2852274197302 107.535175617883
"6909" 1381.6 42.2119309139978 105.340735407208
"6910" 1381.8 36.3104693072909 103.65957289333
"6911" 1382 30.1814816086066 101.890634548865
"6912" 1382.2 24.2686839729603 101.17956385921
"6913" 1382.4 19.9130414519829 102.231315483692
"6914" 1382.6 19.8233484958362 103.18446495994
"6915" 1382.8 19.7969557820835 104.873123095724
"6916" 1383 20.4629340873432 105.49605166412
"6917" 1383.2 21.1133350244282 106.631520850378
"6918" 1383.4 22.6192558018566 108.538367510012
"6919" 1383.6 23.6960281712095 109.515862994248
"6920" 1383.8 24.8816579922159 109.758987226193
"6921" 1384 25.018562899525 109.203106093929
"6922" 1384.2 26.1026744192263 109.713689461295
"6923" 1384.4 27.1552365591813 110.461974847782
"6924" 1384.6 29.0705795408663 112.142568271823
"6925" 1384.8 31.0351991815894 113.929866040248
"6926" 1385 33.1063829770545 115.871957205558
"6927" 1385.2 34.5294075070445 116.656162039248
"6928" 1385.4 36.4160650351095 116.635929786936
"6929" 1385.6 39.3035261672498 118.214045467248
"6930" 1385.8 42.4625903629901 119.746962814671
"6931" 1386 45.6470301523173 120.49523191539
"6932" 1386.2 48.7306598026636 121.277566232674
"6933" 1386.4 49.8372139071192 121.070165085248
"6934" 1386.6 51.0307729858331 121.765103281071
"6935" 1386.8 51.8529574199853 121.475863894623
"6936" 1387 52.2052748070741 121.801277044879
"6937" 1387.2 51.0509220814516 121.170029407555
"6938" 1387.4 49.7613326803343 121.405806636808
"6939" 1387.6 49.3389456817047 120.904111619085
"6940" 1387.8 48.6690331640103 120.443766123573
"6941" 1388 48.212836785186 119.281653816436
"6942" 1388.2 47.1770942333887 120.686595301838
"6943" 1388.4 46.1966943488231 121.014291628969
"6944" 1388.6 45.6632418929516 120.930355034017
"6945" 1388.8 43.6740694229853 121.005253275748
"6946" 1389 39.7063350672977 122.108754037247
"6947" 1389.2 40.2783703885165 121.980958912294
"6948" 1389.4 40.6574341891021 121.849106799248
"6949" 1389.6 40.8006933204175 121.65345711991
"6950" 1389.8 41.246515274525 121.129175821157
"6951" 1390 42.1738730311676 120.673580605289
"6952" 1390.2 43.3965714373728 120.249030695073
"6953" 1390.4 45.8747854714738 119.832269450557
"6954" 1390.6 48.6962098488104 120.097309611222
"6955" 1390.8 52.2006563255014 120.483554658655
"6956" 1391 54.3114922047978 121.529297396345
"6957" 1391.2 55.5006765548378 120.649536559688
"6958" 1391.4 59.17266549402 119.988301593581
"6959" 1391.6 63.9857559613904 120.122933494766
"6960" 1391.8 68.6342829709728 120.151662980823
"6961" 1392 72.8088929068737 120.07758956783
"6962" 1392.2 75.8194475313625 118.305685668895
"6963" 1392.4 80.3048783622393 116.984936139312
"6964" 1392.6 83.425640836094 116.329198850655
"6965" 1392.8 83.5867182892977 115.337952984786
"6966" 1393 85.0991634506478 113.89578734026
"6967" 1393.2 88.8514076808504 112.571842657287
"6968" 1393.4 93.0788221246439 111.478196927594
"6969" 1393.6 93.2118414019578 110.980273416568
"6970" 1393.8 91.9999220864441 111.422053692735
"6971" 1394 91.4225010075121 112.09884720604
"6972" 1394.2 90.3878713633146 114.008635427057
"6973" 1394.4 89.8902969766769 113.711591164346
"6974" 1394.6 89.7125816137396 113.128280671771
"6975" 1394.8 89.3732541747255 112.958535107729
"6976" 1395 88.5209050141676 114.687466885371
"6977" 1395.2 88.7863780640736 113.786612391696
"6978" 1395.4 88.8509077182612 113.431153357504
"6979" 1395.6 88.459580678315 113.294177974799
"6980" 1395.8 88.0969698804185 113.092727531523
"6981" 1396 87.9889902853881 112.737991369428
"6982" 1396.2 86.8189707212498 113.444361273302
"6983" 1396.4 86.8390237790736 112.922613823868
"6984" 1396.6 83.870280404482 119.126227211274
"6985" 1396.8 82.8241828568198 119.44665653116
"6986" 1397 82.3840264481124 119.666903046169
"6987" 1397.2 82.1797743701351 119.715619855681
"6988" 1397.4 81.9684517826931 119.640595699282
"6989" 1397.6 81.9102029335909 119.471991568592
"6990" 1397.8 81.8127167190801 119.102955423224
"6991" 1398 81.912920915762 118.881709793533
"6992" 1398.2 81.393626439762 118.176953004676
"6993" 1398.4 81.5423781242213 117.297643450777
"6994" 1398.6 81.2406200316549 115.784489168819
"6995" 1398.8 80.8916136792783 113.373479101676
"6996" 1399 79.9180279475568 110.59824786591
"6997" 1399.2 78.7520529973173 107.091364758897
"6998" 1399.4 77.2409726593168 103.986034159627
"6999" 1399.6 75.5737160276866 101.192726531692
"7000" 1399.8 73.1468659397135 98.4542649994523
"7001" 1400 69.9839966909117 96.9804887444754
"7002" 1400.2 66.4006676060778 96.1128725686875
"7003" 1400.4 62.5460188956549 96.3986194121696
"7004" 1400.6 59.5061913380275 97.4405120540178
"7005" 1400.8 57.7871498527091 97.7545004476273
"7006" 1401 56.3107759373978 98.6210648877675
"7007" 1401.2 54.1781117743183 98.6604743589598
"7008" 1401.4 51.6610671519666 96.7678580168579
"7009" 1401.6 49.2970549209228 93.0347545621975
"7010" 1401.8 47.5731771367014 88.8629585933319
"7011" 1402 46.9436199923742 85.9154563967416
"7012" 1402.2 47.2433173925755 86.315901450729
"7013" 1402.4 47.22889254602 85.8783477718771
"7014" 1402.6 47.2812967354054 85.8337342169184
"7015" 1402.8 47.5931199215478 85.2842845078975
"7016" 1403 47.5282081120478 84.4089023912118
"7017" 1403.2 47.5001780124909 82.4314104803725
"7018" 1403.4 47.3053928558427 78.8468563709329
"7019" 1403.6 46.4374074871891 75.3595510606062
"7020" 1403.8 44.814083077329 71.4126308177475
"7021" 1404 43.353567363579 65.6679356769975
"7022" 1404.2 43.4767444276169 61.4755995549284
"7023" 1404.4 44.5668526816766 58.2552037345506
"7024" 1404.6 47.0966409825502 54.0246208571287
"7025" 1404.8 49.200189102107 49.0930062584331
"7026" 1405 52.4977798805331 43.9778454496593
"7027" 1405.2 55.3195344229154 40.6558881399534
"7028" 1405.4 59.3905101154712 38.2811133566251
"7029" 1405.6 63.4459891086637 36.3247864103919
"7030" 1405.8 65.9057400247208 33.0023158501514
"7031" 1406 68.6722754712389 28.9106689621887
"7032" 1406.2 71.5805543787686 24.3742565529854
"7033" 1406.4 74.0927170318278 19.8220228633375
"7034" 1406.6 74.2355993795625 16.6996120927181
"7035" 1406.8 73.736853093107 12.7678223071032
"7036" 1407 72.7110396612523 8.8868220730051
"7037" 1407.2 70.8273702298572 8.51822894171287
"7038" 1407.4 69.5366233595631 9.0191345801863
"7039" 1407.6 70.4058026190625 9.55931304771811
"7040" 1407.8 71.6351559241578 9.57114990709752
"7041" 1408 73.9266608209796 10.4289693047627
"7042" 1408.2 77.3845657121241 11.1259585651738
"7043" 1408.4 81.6833365204107 13.0066597731185
"7044" 1408.6 86.28825411354 14.6991159382063
"7045" 1408.8 90.8497853218304 16.8923553429214
"7046" 1409 94.9349959414499 18.7508086714323
"7047" 1409.2 99.2076382479846 21.312840265742
"7048" 1409.4 103.142482764664 22.9754385688475
"7049" 1409.6 104.007973557998 23.7899109575212
"7050" 1409.8 103.119271875207 25.5111298908612
"7051" 1410 101.887791580204 28.9440794523725
"7052" 1410.2 102.094959714153 33.7365602263443
"7053" 1410.4 102.673612534885 38.5249214219432
"7054" 1410.6 104.28547154361 41.6870790548413
"7055" 1410.8 106.813769793787 44.1784461659795
"7056" 1411 109.834934481808 44.9657050043189
"7057" 1411.2 113.278877919432 46.3753969111802
"7058" 1411.4 112.856590822499 48.3863374869692
"7059" 1411.6 112.252456646703 52.7829414912475
"7060" 1411.8 111.576138104766 58.2562500241943
"7061" 1412 111.224491630927 63.6504347591508
"7062" 1412.2 111.547647529901 69.0323080714434
"7063" 1412.4 112.585075635318 73.8978258100332
"7064" 1412.6 112.418031353991 78.8146710300862
"7065" 1412.8 110.809364629187 82.641007296837
"7066" 1413 107.876164963266 85.7802383545241
"7067" 1413.2 104.747968186298 90.516327311294
"7068" 1413.4 102.856984683232 96.2704374452212
"7069" 1413.6 102.875142275168 100.336852302729
"7070" 1413.8 103.005465455954 99.5851991512605
"7071" 1414 101.415828631964 99.1191548393309
"7072" 1414.2 97.8335622383578 98.0550339089275
"7073" 1414.4 93.0985213882224 97.55608439459
"7074" 1414.6 88.2106309530315 97.15227081078
"7075" 1414.8 83.5667454248362 99.0850345292091
"7076" 1415 81.0102187737593 101.152226000978
"7077" 1415.2 79.723131819743 103.888987233754
"7078" 1415.4 76.9666279711358 107.983578589712
"7079" 1415.6 75.8893402821709 111.749991840621
"7080" 1415.8 76.8367117697724 114.506677309475
"7081" 1416 76.7915600850539 115.615989872382
"7082" 1416.2 75.6606447082451 114.519196942287
"7083" 1416.4 74.4261640040132 113.384606840448
"7084" 1416.6 73.6768487056311 111.874325406081
"7085" 1416.8 70.8873718787178 109.843018514128
"7086" 1417 66.9487965911399 107.073129110432
"7087" 1417.2 62.8853365638259 104.99397834936
"7088" 1417.4 58.1497557230586 103.752823211682
"7089" 1417.6 53.1633118861095 101.866385599403
"7090" 1417.8 47.3373673921178 100.838452300288
"7091" 1418 41.6216442817851 100.056815513691
"7092" 1418.2 35.3800506827843 100.34575412245
"7093" 1418.4 31.6955064127019 102.821943789919
"7094" 1418.6 30.0734225374978 105.582207338548
"7095" 1418.8 30.3590344992978 106.164053194611
"7096" 1419 30.2555813029071 104.959865364966
"7097" 1419.2 28.9844314745919 102.629483674645
"7098" 1419.4 28.1714222180965 98.3105672556242
"7099" 1419.6 27.5948732780894 93.4123249207892
"7100" 1419.8 27.8808261009895 87.8673299245626
"7101" 1420 28.4951382550835 82.5294104525073
"7102" 1420.2 28.3681511185154 76.7331081917063
"7103" 1420.4 27.3646909104801 71.4179764961769
"7104" 1420.6 26.072805225682 65.582183760237
"7105" 1420.8 22.986309297701 60.496977175054
"7106" 1421 21.2757086232644 55.0245626459809
"7107" 1421.2 21.5959402167978 50.4908831144199
"7108" 1421.4 22.6589665559037 44.9935243512475
"7109" 1421.6 22.8186975585419 39.6722655492126
"7110" 1421.8 21.3722016393722 37.8711796365348
"7111" 1422 19.2510010986102 38.03984675856
"7112" 1422.2 17.1874615801169 39.6528016419603
"7113" 1422.4 13.2872286007978 41.4045294646991
"7114" 1422.6 9.37318459818074 43.4190676952901
"7115" 1422.8 6.92449016746798 46.7295699797901
"7116" 1423 3.84891766071528 48.755732526598
"7117" 1423.2 3.6356539257665 49.7969982542475
"7118" 1423.4 3.98469479797017 53.2574692020751
"7119" 1423.6 2.77584291576444 58.3480472923809
"7120" 1423.8 1.1713638787745 63.8602172612708
"7121" 1424 1.59596972491864 68.3746154698299
"7122" 1424.2 3.22126157047633 72.9287852253547
"7123" 1424.4 4.16949418834654 78.6590052587597
"7124" 1424.6 4.89618981177338 82.5774620517475
"7125" 1424.8 8.69863517062535 85.0329191214544
"7126" 1425 12.5342516105978 88.7908204570875
"7127" 1425.2 16.3147153958778 92.2908652253275
"7128" 1425.4 19.4538505032978 94.7615841322205
"7129" 1425.6 23.0258546489263 99.0075683477618
"7130" 1425.8 26.2813926479796 103.372845386111
"7131" 1426 29.8592135661478 108.107276728098
"7132" 1426.2 34.7784468627561 110.478721501831
"7133" 1426.4 40.0179117528978 113.857535738233
"7134" 1426.6 43.953539412937 118.31264568421
"7135" 1426.8 45.8839059497134 119.171299139874
"7136" 1427 47.3465393464991 117.935851997962
"7137" 1427.2 49.7818927857156 115.92523728022
"7138" 1427.4 54.5036986017588 113.869169283312
"7139" 1427.6 59.8803441601112 112.040641733904
"7140" 1427.8 64.4169627077578 108.721342445968
"7141" 1428 69.7322803399282 106.315428560639
"7142" 1428.2 75.0357302012203 103.814594768304
"7143" 1428.4 81.038224203276 101.895781009465
"7144" 1428.6 87.2902001772572 101.303641905883
"7145" 1428.8 93.4954182908113 101.324694384639
"7146" 1429 100.011028888035 100.444437616623
"7147" 1429.2 103.542463152726 100.836226752533
"7148" 1429.4 102.291305857529 100.488128257632
"7149" 1429.6 101.39795436558 98.3510317602475
"7150" 1429.8 100.174467551241 94.4006844963904
"7151" 1430 99.3637967442572 89.3458339720448
"7152" 1430.2 99.7289870757578 83.7017345922875
"7153" 1430.4 98.9285489857745 78.533305362201
"7154" 1430.6 98.060625174622 73.202342136819
"7155" 1430.8 97.0828502559786 68.0013080631731
"7156" 1431 98.2505054482817 62.2181870914733
"7157" 1431.2 98.432976433512 56.4511210934006
"7158" 1431.4 98.2295661548945 50.1027119376991
"7159" 1431.6 97.3099214933738 42.4153966130627
"7160" 1431.8 97.2929879778521 35.7266579819758
"7161" 1432 97.5785250635631 28.770870899472
"7162" 1432.2 98.0880165315978 21.5257414900142
"7163" 1432.4 97.6516416574107 19.1586241702475
"7164" 1432.6 97.0474520027869 19.7710529816171
"7165" 1432.8 95.0310677233896 19.9084218065128
"7166" 1433 95.4172408462552 19.7234950231305
"7167" 1433.2 95.6691975249662 18.7513879759107
"7168" 1433.4 94.3970311791055 19.528122162786
"7169" 1433.6 90.417980676026 20.2240245218236
"7170" 1433.8 84.9801584665644 19.7168657319475
"7171" 1434 78.9455239100478 19.3096146836497
"7172" 1434.2 72.4175596013311 18.0767606785809
"7173" 1434.4 65.838172249202 17.6021218445773
"7174" 1434.6 59.63691004541 15.4970682221251
"7175" 1434.8 53.5245201638493 13.1291870197836
"7176" 1435 47.5346992929978 12.7150452138809
"7177" 1435.2 41.6472695030066 13.5919015181816
"7178" 1435.4 40.6967636445074 16.976749799312
"7179" 1435.6 40.8916811538195 21.1469011177584
"7180" 1435.8 40.1690934511526 27.052737777183
"7181" 1436 39.2008981686067 33.663860881888
"7182" 1436.2 38.0316103821978 39.6106271381844
"7183" 1436.4 37.1876141953802 45.614109782731
"7184" 1436.6 37.2459680943139 52.5986757094411
"7185" 1436.8 36.0933713725744 59.0849114220667
"7186" 1437 35.2655206217217 65.8429153373888
"7187" 1437.2 34.2321057994644 71.9881821953142
"7188" 1437.4 35.0373213411192 77.9455407881404
"7189" 1437.6 36.3802539485178 84.1067842835675
"7190" 1437.8 37.1248423356439 90.4467706495937
"7191" 1438 37.3282024101614 95.7604604538384
"7192" 1438.2 36.359319889954 99.4707604741225
"7193" 1438.4 37.8878901504597 100.024110793839
"7194" 1438.6 40.915888926009 99.6181834217546
"7195" 1438.8 44.5342562751744 99.5801410881826
"7196" 1439 49.8525502137593 100.06869810394
"7197" 1439.2 55.3976222003752 102.415790986121
"7198" 1439.4 60.4722130337069 105.012500833871
"7199" 1439.6 65.571636981861 107.61452214383
"7200" 1439.8 70.6548433522422 110.645809307766
"7201" 1440 74.7267407090366 111.465154945203
"7202" 1440.2 76.9064464159717 110.159336584074
"7203" 1440.4 81.7448456947353 108.805890077841
"7204" 1440.6 87.3330570090121 108.660881731976
"7205" 1440.8 92.7668709478353 109.548318898998
"7206" 1441 91.4524068054603 109.733317556073
"7207" 1441.2 89.2869368198348 109.482205018951
"7208" 1441.4 88.0007213352978 109.810462745055
"7209" 1441.6 87.0219861297199 109.271389945481
"7210" 1441.8 85.5678267152378 109.515862994248
"7211" 1442 82.3961407101758 109.963912801284
"7212" 1442.2 77.6578016046851 111.071917920571
"7213" 1442.4 72.9303628963811 113.324022484914
"7214" 1442.6 68.6987311246906 115.826218189212
"7215" 1442.8 67.4839529754763 118.172316446855
"7216" 1443 67.661961581456 116.784342321298
"7217" 1443.2 65.8982502005478 114.697989119331
"7218" 1443.4 62.8555091302353 111.22791196981
"7219" 1443.6 58.9082732407056 108.569517139958
"7220" 1443.8 54.4839721557549 107.25322277739
"7221" 1444 49.5507234396267 107.267864538932
"7222" 1444.2 45.7531197830285 109.406012239709
"7223" 1444.4 41.8221091823518 112.114089747477
"7224" 1444.6 39.3589691678113 113.950918519004
"7225" 1444.8 37.7200336965978 111.023814261094
"7226" 1445 34.2476575871571 107.04110025706
"7227" 1445.2 29.9455551648115 102.128365551426
"7228" 1445.4 25.8385760857178 97.5928618252875
"7229" 1445.6 20.9080436382004 93.8341814316631
"7230" 1445.8 15.9583495617228 91.1750312200225
"7231" 1446 11.915477831364 92.3775811462596
"7232" 1446.2 11.8192230628747 92.0845455354398
"7233" 1446.4 9.50262360640535 90.8376952277412
"7234" 1446.6 7.65746554628011 87.5878900768005
"7235" 1446.8 5.1376556145397 83.2998676736024
"7236" 1447 4.29835411134124 78.0223463763997
"7237" 1447.2 2.39585562809563 72.8199740918007
"7238" 1447.4 1.32337983542662 69.0885203600826
"7239" 1447.6 2.48948484121155 66.6874987537993
"7240" 1447.8 3.55775063753934 61.7582755104273
"7241" 1448 2.62127014992135 56.1525208158543
"7242" 1448.2 0.58025013504019 51.3352114369445
"7243" 1448.4 1.83029422404777 51.775397317704
"7244" 1448.6 2.88301104046835 51.8390474142828
"7245" 1448.8 5.14502988742819 51.1784908955627
"7246" 1449 9.59692317560627 49.3439966900773
"7247" 1449.2 13.5971301429268 46.6812313982475
"7248" 1449.4 17.1124966304024 43.0733424516196
"7249" 1449.6 20.4275276457978 38.3129536511769
"7250" 1449.8 23.8102352015393 33.0818426349105
"7251" 1450 26.3066829633692 27.5786131739618
"7252" 1450.2 30.1477258428403 22.5368004689071
"7253" 1450.4 34.6412063445607 17.9955651505465
"7254" 1450.6 40.745607301503 15.5372284823528
"7255" 1450.8 47.2847888264228 14.4809168981538
"7256" 1451 54.0648273286978 13.8055636134809
"7257" 1451.2 60.9959974570043 13.3066834311932
"7258" 1451.4 67.5132112541426 14.4491604741096
"7259" 1451.6 74.5723524861526 15.9926030101185
"7260" 1451.8 81.1982587533773 16.7790162447134
"7261" 1452 88.2159552299557 18.3373189595212
"7262" 1452.2 94.1105454044853 21.6374438955288
"7263" 1452.4 98.6688361139934 25.6681497620627
"7264" 1452.6 100.118944771329 30.915775665935
"7265" 1452.8 101.556357005514 36.8925305256475
"7266" 1453 101.924304473048 43.1689380537801
"7267" 1453.2 101.718527344994 49.6912656160929
"7268" 1453.4 101.567289520798 56.7655950934733
"7269" 1453.6 100.561156473548 63.4425895121823
"7270" 1453.8 99.5393079355767 69.7310733105949
"7271" 1454 97.9860911796595 76.0103204736092
"7272" 1454.2 97.0708102933154 82.1215520485534
"7273" 1454.4 97.2352803394293 88.8192449968265
"7274" 1454.6 97.3823869789154 95.4987304839828
"7275" 1454.8 96.3263278058252 100.341067783001
"7276" 1455 93.9125042819829 99.1636314495438
"7277" 1455.2 91.5925081276311 97.2962148558725
"7278" 1455.4 89.2989575252978 96.0641387794014
"7279" 1455.6 85.5972761782846 95.0866510246028
"7280" 1455.8 80.3048783622393 93.6520911608579
"7281" 1456 74.2099123533432 93.0046590868839
"7282" 1456.2 68.5661255709978 93.5942943600875
"7283" 1456.4 62.5153462823747 95.3600953071321
"7284" 1456.6 56.591321611627 97.6908311611866
"7285" 1456.8 51.9105769217725 101.358338377589
"7286" 1457 47.9467184627714 105.807348825182
"7287" 1457.2 45.4378724088248 109.908842597707
"7288" 1457.4 45.8967274915865 111.340707666952
"7289" 1457.6 44.9641916367978 110.387786489423
"7290" 1457.8 41.4871764496673 108.240204824943
"7291" 1458 38.0634263113611 105.50413031698
"7292" 1458.2 33.4115755668238 101.532553436261
"7293" 1458.4 28.3417751886824 98.0614252255552
"7294" 1458.6 22.8474399039578 95.7182087669275
"7295" 1458.8 16.8423984749516 94.5062553514014
"7296" 1459 13.6545344496758 95.1735195244792
"7297" 1459.2 13.575557801135 94.8639089708289
"7298" 1459.4 12.3946912201728 94.003563318985
"7299" 1459.6 11.0431346152263 90.7609866065689
"7300" 1459.8 7.04674153576328 87.1459104375923
"7301" 1460 4.41939026205912 82.953655493168
"7302" 1460.2 4.85754497618412 82.8872684152703
"7303" 1460.4 5.94720091118238 82.0232150629398
"7304" 1460.6 8.00033253757407 79.564187526537
"7305" 1460.8 11.1599982171833 75.7617220542475
"7306" 1461 12.4313543718348 71.0015226909142
"7307" 1461.2 12.8992330121955 66.011673213668
"7308" 1461.4 12.2440576387154 60.1645597339181
"7309" 1461.6 12.4903801807288 54.0005975039372
"7310" 1461.8 12.642587182315 48.1540579724199
"7311" 1462 12.2305247252164 42.0453205383754
"7312" 1462.2 10.3207589066478 36.0317999316775
"7313" 1462.4 7.87995239433549 33.239587827257
"7314" 1462.6 8.92156413634031 33.1726695105986
"7315" 1462.8 12.1993962071081 32.4006333082475
"7316" 1463 16.3338502684173 32.3230213621062
"7317" 1463.2 22.1180879591494 31.2978458633354
"7318" 1463.4 28.4009804654791 30.4761051540607
"7319" 1463.6 34.233458128829 28.708774142935
"7320" 1463.8 41.1546798167665 27.7756668813725
"7321" 1464 47.7909962440558 27.0234227664411
"7322" 1464.2 54.8813495639872 26.8974784270581
"7323" 1464.4 61.4923611307353 27.248258429185
"7324" 1464.6 68.599958392919 28.6986931422172
"7325" 1464.8 74.8687800481891 30.2486657106932
"7326" 1465 81.8097575042353 31.5851787014038
"7327" 1465.2 88.3169046654429 32.7482255784733
"7328" 1465.4 95.2139625167462 34.2569772211651
"7329" 1465.6 101.33413689892 35.8449334041659
"7330" 1465.8 107.154898082558 39.2254609590775
"7331" 1466 111.867495452258 43.0812224433775
"7332" 1466.2 114.226417104104 46.6547367821251
"7333" 1466.4 114.613879948092 45.5059860051949
"7334" 1466.6 113.705797897298 43.3283377279516
"7335" 1466.8 112.346793204787 41.5918693129816
"7336" 1467 110.93893201736 38.5672552107475
"7337" 1467.2 110.57345781334 33.4834175348007
"7338" 1467.4 110.245187053329 29.5607416426225
"7339" 1467.6 109.066512688915 28.2157307663652
"7340" 1467.8 108.192228138858 25.0518296630354
"7341" 1468 108.489943086886 23.7826360116887
"7342" 1468.2 108.416468935313 23.9542299751263
"7343" 1468.4 107.459915258987 23.9129017544686
"7344" 1468.6 106.271722724767 24.1026287948455
"7345" 1468.8 103.632296460516 22.9519080379038
"7346" 1469 100.515034924693 20.9857207871212
"7347" 1469.2 97.6214801645956 20.0673895032475
"7348" 1469.4 94.3772707919254 17.9708761666305
"7349" 1469.6 91.0037466274294 16.5211548579317
"7350" 1469.8 89.0768908085872 13.2577990455949
"7351" 1470 87.9756563791542 9.60566242363366
"7352" 1470.2 88.8575572206978 10.2527239068475
"7353" 1470.4 89.6769733570919 11.3310236128946
"7354" 1470.6 91.1466019173545 12.8280497592166
"7355" 1470.8 95.0450637923412 14.1829928594432
"7356" 1471 99.4403919329254 16.3757029757262
"7357" 1471.2 103.23980444217 18.2443344279284
"7358" 1471.4 105.172286435766 19.3458434944896
"7359" 1471.6 106.214975080998 20.3789661888475
"7360" 1471.8 107.750993478429 22.0516410273317
"7361" 1472 107.46811464545 24.2449769062265
"7362" 1472.2 109.291794851298 27.58904542906
"7363" 1472.4 112.35469538822 30.1815862948248
"7364" 1472.6 113.492337908365 31.9200362571418
"7365" 1472.8 113.765410783573 34.6010111772169
"7366" 1473 114.708478188723 38.4056662381624
"7367" 1473.2 116.16433268211 42.729724994935
"7368" 1473.4 117.965117482362 47.0983243018433
"7369" 1473.6 118.699950240704 51.9188030272788
"7370" 1473.8 119.956805152148 56.6815447698175
"7371" 1474 119.551917740392 61.3188444404975
"7372" 1474.2 117.815740361956 66.0536484818686
"7373" 1474.4 117.688649871777 71.3709506032265
"7374" 1474.6 116.967103863019 76.175791070637
"7375" 1474.8 115.446117674103 80.7018523983001
"7376" 1475 114.041770010204 85.4642542830278
"7377" 1475.2 111.63126945491 88.8407893030945
"7378" 1475.4 112.33836999827 91.0966020611816
"7379" 1475.6 112.320006243321 89.5245352452126
"7380" 1475.8 111.962030651184 88.8886602572248
"7381" 1476 112.476530504892 87.9489142878725
"7382" 1476.2 111.924481188177 88.044402976058
"7383" 1476.4 111.673776034689 88.1655221739214
"7384" 1476.6 111.735799957821 88.0074103952708
"7385" 1476.8 111.601808593722 87.6617500871497
"7386" 1477 111.239878482472 87.5464975362812
"7387" 1477.2 109.972321886378 87.2783334171508
"7388" 1477.4 107.823993118114 87.3385445689516
"7389" 1477.6 105.040071329048 88.4947635950316
"7390" 1477.8 102.328324528729 90.960038830282
"7391" 1478 100.244403276557 94.5943634939944
"7392" 1478.2 98.6488545656778 98.8910980152875
"7393" 1478.4 96.8179087923811 103.397924948873
"7394" 1478.6 95.8128997591484 104.380242949131
"7395" 1478.8 91.4781397013692 103.859262452105
"7396" 1479 85.8990961264212 103.89466889365
"7397" 1479.2 80.087880332164 104.961065319191
"7398" 1479.4 74.3800599752144 106.540738392164
"7399" 1479.6 67.9929043609516 107.947993134017
"7400" 1479.8 62.6133709987451 110.78847610155
"7401" 1480 56.4898117654606 114.011383196364
"7402" 1480.2 51.2002540796931 117.167908630422
"7403" 1480.4 48.0756785932703 119.399577636357
"7404" 1480.6 47.8924354875755 118.14192123447
"7405" 1480.8 45.9100494323692 115.811465505235
"7406" 1481 42.4745361585066 111.617690952488
"7407" 1481.2 38.2098066373183 107.298191036809
"7408" 1481.4 33.3508788098887 102.908346593455
"7409" 1481.6 28.6166648758767 98.540642572208
"7410" 1481.8 23.4644143282281 94.7422638194374
"7411" 1482 17.8454801123533 91.4703799532475
"7412" 1482.2 12.1487753264901 89.8975168769013
"7413" 1482.4 8.80655937206805 89.5879374777475
"7414" 1482.6 8.93338771970021 89.6164353453329
"7415" 1482.8 8.54632029731584 87.755547481862
"7416" 1483 6.84473150792276 84.0025713239521
"7417" 1483.2 4.61772809013498 79.1809138802359
"7418" 1483.4 2.20029153819776 73.7200748249212
"7419" 1483.6 1.50573517654775 70.414611746685
"7420" 1483.8 2.53904060916985 67.3201676653173
"7421" 1484 3.79667438424603 62.1929155304889
"7422" 1484.2 4.85764671883226 56.5254430596613
"7423" 1484.4 7.90319514316856 51.2819470648318
"7424" 1484.6 11.3918037633978 46.1749192841475
"7425" 1484.8 15.6269711274944 41.3176196334947
"7426" 1485 21.2020435546046 37.6068554838271
"7427" 1485.2 26.3784748264107 33.5983608899895
"7428" 1485.4 30.902243852482 28.4881594009107
"7429" 1485.6 35.9682615158738 23.8350967068345
"7430" 1485.8 41.0570531458297 19.4251769198965
"7431" 1486 45.9276195462188 14.327818979037
"7432" 1486.2 50.9294544567671 9.6391085974516
"7433" 1486.4 54.6542265589578 6.16327990834752
"7434" 1486.6 53.3705923126394 6.19682838810891
"7435" 1486.8 52.0978670277671 6.15374184654344
"7436" 1487 49.3108333710525 3.64347694862488
"7437" 1487.2 49.9389791813648 5.05067810963927
"7438" 1487.4 50.8303454726431 6.02636283387639
"7439" 1487.6 52.8274032549662 7.551026067237
"7440" 1487.8 57.3796570671644 9.16653296121419
"7441" 1488 62.9348849842434 10.072381966541
"7442" 1488.2 69.3516965761807 10.7573786981518
"7443" 1488.4 75.7986822516276 12.4354180288433
"7444" 1488.6 81.8173479980881 15.4900599688282
"7445" 1488.8 88.2235629081173 18.9913256921547
"7446" 1489 94.4601369317127 22.1100398490028
"7447" 1489.2 100.861726374059 24.550537737628
"7448" 1489.4 106.603916045675 26.5651941072781
"7449" 1489.6 108.791835807915 30.3883672137475
"7450" 1489.8 109.160590129968 36.4914584090773
"7451" 1490 109.011862672829 43.4396979113413
"7452" 1490.2 109.674360196649 49.7541840820241
"7453" 1490.4 109.786747398735 56.6573651207788
"7454" 1490.6 110.317401441398 63.3181281730975
"7455" 1490.8 111.94899118212 69.2956682563121
"7456" 1491 113.560258787577 75.9093110105844
"7457" 1491.2 113.113392225335 83.0222787673738
"7458" 1491.4 110.022223528724 88.355979661658
"7459" 1491.6 105.681355240143 94.3264995712475
"7460" 1491.8 101.822128476613 100.389743406766
"7461" 1492 97.3679947677593 104.867178790824
"7462" 1492.2 91.3314558721095 107.794435526728
"7463" 1492.4 85.0952687420778 110.819292129008
"7464" 1492.6 78.6476932546948 112.675540780203
"7465" 1492.8 73.3306523882978 113.854135595831
"7466" 1493 69.0882019816906 117.384101617212
"7467" 1493.2 63.7959927337864 119.745374064088
"7468" 1493.4 57.6396977100705 119.301529029001
"7469" 1493.6 51.047111469153 118.731631737734
"7470" 1493.8 44.6071766845478 117.976035499081
"7471" 1494 38.5886070598799 114.724813405905
"7472" 1494.2 32.8576820396288 111.642410443501
"7473" 1494.4 26.251887280025 108.955261003111
"7474" 1494.6 20.4893484167501 105.658246886819
"7475" 1494.8 15.8074296046353 102.19218808741
"7476" 1495 14.1011228276054 98.9452244779783
"7477" 1495.2 10.3591796803788 93.9510637000854
"7478" 1495.4 7.19525527922278 88.2539997925225
"7479" 1495.6 4.61686547472632 82.1277159430689
"7480" 1495.8 1.94124813098381 76.7535141203289
"7481" 1496 2.57678003329777 72.3603432364475
"7482" 1496.2 2.89217506063307 66.2632151535299
"7483" 1496.4 2.91072392072548 59.6667215782234
"7484" 1496.6 1.75752466918724 52.8731347423423
"7485" 1496.8 1.80816519808185 48.0296267137703
"7486" 1497 5.08999596198255 42.8726015321497
"7487" 1497.2 7.78331098598381 36.8644523940964
"7488" 1497.4 9.76236638725124 30.3657235592708
"7489" 1497.6 10.7335552160725 27.7155699588409
"7490" 1497.8 10.1206030074576 28.5313541069176
"7491" 1498 9.76105159441067 29.2346121481185
"7492" 1498.2 9.64664285947862 29.8621672260986
"7493" 1498.4 9.77018874061594 30.2201866164066
"7494" 1498.6 9.86156020266873 30.3150796868927
"7495" 1498.8 10.7592346132373 30.9126549058629
"7496" 1499 13.2138500335369 31.5102126170627
"7497" 1499.2 16.905356417276 31.3027770519214
"7498" 1499.4 22.1341976933258 30.9725734992475
"7499" 1499.6 27.2221007488956 29.1945543694649
"7500" 1499.8 31.2607442008304 26.4894252648671
"7501" 1500 35.1300524975478 22.5693164215845
"7502" 1500.2 40.0958059242978 18.9286105844106
"7503" 1500.4 44.6990199894786 14.6562305751411
"7504" 1500.6 49.7157360921978 10.5136693810375
"7505" 1500.8 55.0522505014448 6.48554795080635
"7506" 1501 60.4389099451245 3.37027256453466
"7507" 1501.2 65.2444955477263 3.58243935185977
"7508" 1501.4 70.451499547572 5.12929760089269
"7509" 1501.6 75.2952281737773 9.36886351300262
"7510" 1501.8 79.5235152350637 13.7032699675879
"7511" 1502 83.2061301009662 18.484907915858
"7512" 1502.2 86.1896818502478 22.8287378793775
"7513" 1502.4 87.753245061579 28.6803752262788
"7514" 1502.6 89.9683605607665 33.9869156529038
"7515" 1502.8 94.4707065923998 37.1603910946455
"7516" 1503 99.9543294059493 39.8202498365506
"7517" 1503.2 105.891520915362 42.043489774822
"7518" 1503.4 112.21539704353 43.8598171041386
"7519" 1503.6 117.05645181654 45.9772394024331
"7520" 1503.8 116.32661220586 47.8334160168725
"7521" 1504 114.053961239161 50.8591915006112
"7522" 1504.2 111.58357914589 55.9503728486863
"7523" 1504.4 108.513495828481 61.0543770186238
"7524" 1504.6 104.809061654062 65.9944038953652
"7525" 1504.8 102.386801115735 71.59925227006
"7526" 1505 102.105762485968 76.4211670280316
"7527" 1505.2 102.865525710798 80.9778496033547
"7528" 1505.4 102.600885256682 86.3673130833244
"7529" 1505.6 100.342737006446 92.1721292451394
"7530" 1505.8 96.4877350103041 96.0733667484247
"7531" 1506 90.9632963208778 97.3747581453675
"7532" 1506.2 84.9639012746356 98.782607574761
"7533" 1506.4 78.3929305187848 100.02525063904
"7534" 1506.6 72.1752221791978 100.589190951808
"7535" 1506.8 64.9501961407451 101.589789413195
"7536" 1507 58.6008645765578 101.960128368448
"7537" 1507.2 51.5488455924778 101.928970699888
"7538" 1507.4 44.5996868603747 101.501751129055
"7539" 1507.6 37.543192875041 100.240491728666
"7540" 1507.8 30.8188264832561 99.3247089027475
"7541" 1508 24.6476169317725 98.9771431379564
"7542" 1508.2 21.1920445132422 101.457182051877
"7543" 1508.4 22.3064613748383 102.266792809004
"7544" 1508.6 23.7230502819516 102.689137921294
"7545" 1508.8 25.2133983462215 104.008260988197
"7546" 1509 27.1041709086549 107.631565895619
"7547" 1509.2 28.5007964273401 110.16718148957
"7548" 1509.4 28.7539424825705 109.734202717111
"7549" 1509.6 29.1906219282978 112.683559297848
"7550" 1509.8 29.6849503237208 112.16825939474
"7551" 1510 30.2013915333692 113.249837559771
"7552" 1510.2 31.443989029512 114.362611436914
"7553" 1510.4 33.2197253714879 115.789452244797
"7554" 1510.6 35.7221534625816 116.045640155302
"7555" 1510.8 38.6537777512281 117.607654132931
"7556" 1511 41.2617534898737 119.086657387361
"7557" 1511.2 43.1866066997208 119.157763313055
"7558" 1511.4 45.2254220896636 120.17564868604
"7559" 1511.6 46.6206752817598 119.944479274931
"7560" 1511.8 49.0325197454604 119.936163593982
"7561" 1512 51.2332647085086 120.574332709067
"7562" 1512.2 53.6076292102195 121.250041183862
"7563" 1512.4 53.50880226781 121.211071208308
"7564" 1512.6 52.3400965088718 120.440280118988
"7565" 1512.8 51.3031655852116 119.342167949592
"7566" 1513 51.5241947462677 118.589439064356
"7567" 1513.2 51.5309660864686 118.598586313399
"7568" 1513.4 51.6210096179357 118.446832646144
"7569" 1513.6 51.5897782158801 118.553114213342
"7570" 1513.8 50.6668143084274 118.358293932803
"7571" 1514 50.0452194838667 118.169278702075
"7572" 1514.2 49.0103610956311 117.911123689581
"7573" 1514.4 47.4109850207742 117.957452902636
"7574" 1514.6 44.4634433920835 118.264626098027
"7575" 1514.8 40.5262737136136 118.378033196511
"7576" 1515 40.2223839528228 117.814837838823
"7577" 1515.2 38.9723322983362 116.241725101671
"7578" 1515.4 36.8880806715061 113.102240469123
"7579" 1515.6 33.7767823821021 109.815021768465
"7580" 1515.8 29.497477755025 106.883984172702
"7581" 1516 25.5640273540586 104.582565472248
"7582" 1516.2 21.0258451942326 103.577843551291
"7583" 1516.4 17.3456278208412 103.301262797769
"7584" 1516.6 15.8486135162032 101.208905751477
"7585" 1516.8 14.7433583814734 97.2036716680043
"7586" 1517 12.7810808203927 92.8836497297032
"7587" 1517.2 9.61507480622634 88.0207809341047
"7588" 1517.4 6.54204491797167 84.0887783120627
"7589" 1517.6 4.9629945955695 82.251491877954
"7590" 1517.8 5.04556874406151 82.4298055180497
"7591" 1518 5.1299778736311 82.8111445659475
"7592" 1518.2 5.07372097206443 83.8410786100142
"7593" 1518.4 6.00825432641141 84.1619003109066
"7594" 1518.6 6.51073760439079 83.700587313794
"7595" 1518.8 7.86492878056444 82.8284543818142
"7596" 1519 9.00159048144946 82.0238883055621
"7597" 1519.2 10.2304724807069 80.0863659858709
"7598" 1519.4 12.8613438018831 77.4573451755768
"7599" 1519.6 15.0444840151192 74.1667461636761
"7600" 1519.8 17.136023939688 70.0241513803939
"7601" 1520 19.1821266495768 65.395457034794
"7602" 1520.2 22.1437673563143 61.0303078806871
"7603" 1520.4 26.4050586249717 57.3084235144323
"7604" 1520.6 30.4267685613847 52.8506755533345
"7605" 1520.8 35.2434808656947 48.7075505649073
"7606" 1521 40.5555421420967 45.6520111610207
"7607" 1521.2 46.3976049970967 42.7129114978867
"7608" 1521.4 53.1621713424742 41.4997416634534
"7609" 1521.6 59.4540200253803 39.7678085806262
"7610" 1521.8 66.2062501129712 37.7128038407985
"7611" 1522 72.9252597667034 36.156945001389
"7612" 1522.2 79.5287848779337 35.2302840330533
"7613" 1522.4 85.8975787074978 33.5664494068675
"7614" 1522.6 92.3176780126394 31.562564005396
"7615" 1522.8 99.0082919998906 31.157271019062
"7616" 1523 104.843348804339 31.7594635980843
"7617" 1523.2 110.301822607118 32.6278246414975
"7618" 1523.4 110.736082612673 34.82671218831
"7619" 1523.6 110.743769537482 37.8723572079949
"7620" 1523.8 111.547309410871 43.5873295728159
"7621" 1524 111.827543280475 48.9049843559572
"7622" 1524.2 111.83018824385 54.7671930153317
"7623" 1524.4 112.141632681282 60.547231479183
"7624" 1524.6 111.720343202374 66.4059547284867
"7625" 1524.8 112.133565542987 72.3835748314265
"7626" 1525 114.386368106179 77.8014250991547
"7627" 1525.2 114.205685749839 77.6769550314537
"7628" 1525.4 111.957604845991 78.3995019493839
"7629" 1525.6 108.146415503024 80.9923575423443
"7630" 1525.8 104.108123206941 85.0234246316981
"7631" 1526 100.370027256687 90.3596667684697
"7632" 1526.2 98.3812015378394 96.1873047769142
"7633" 1526.4 97.5537283418541 101.329660990543
"7634" 1526.6 98.2909513465609 103.183545156971
"7635" 1526.8 96.5509048826378 102.043215484608
"7636" 1527 92.3734168661614 100.834540731507
"7637" 1527.2 86.9933862175015 99.351154454766
"7638" 1527.4 81.1471161155894 98.5295392363725
"7639" 1527.6 75.3678845633747 97.0677752185937
"7640" 1527.8 69.4333473459178 94.7523210415675
"7641" 1528 63.9437714486514 91.2883102436743
"7642" 1528.2 59.3066823823675 86.3634810802591
"7643" 1528.4 55.3710204501849 81.1347447373766
"7644" 1528.6 52.9726861338603 75.1734587806538
"7645" 1528.8 52.4078540363998 68.4094660802679
"7646" 1529 51.4406503207256 61.8893322507939
"7647" 1529.2 51.0317376195346 54.783591788258
"7648" 1529.4 51.8261060142514 47.9366391778558
"7649" 1529.6 53.0119706324314 40.9831313682772
"7650" 1529.8 54.4737717285478 33.9057758910288
"7651" 1530 56.4414109540165 26.9358703459663
"7652" 1530.2 57.1894768533662 20.2682744715949
"7653" 1530.4 54.5081946578281 15.8422208121566
"7654" 1530.6 51.9861220880036 15.9244887204534
"7655" 1530.8 49.3556742590937 15.7355197672271
"7656" 1531 45.8511054695701 12.7599907506238
"7657" 1531.2 47.2057207180424 12.4354180288433
"7658" 1531.4 50.7472437558887 12.7736625448839
"7659" 1531.6 55.4502711236347 12.9976467729214
"7660" 1531.8 61.9001511710864 14.0165381475877
"7661" 1532 68.2107334139853 15.6493294691538
"7662" 1532.2 75.2675370266042 16.9474347885701
"7663" 1532.4 81.8946837883311 18.0507959547809
"7664" 1532.6 88.7977312849318 19.5293575977011
"7665" 1532.8 95.0946548020835 21.9670534792271
"7666" 1533 100.944412370064 25.6194208689922
"7667" 1533.2 106.525714194862 29.0335949316024
"7668" 1533.4 110.690349292343 31.1260014126112
"7669" 1533.6 111.309202475263 30.3980075814951
"7670" 1533.8 111.226434451963 31.281741086763
"7671" 1534 113.356068964481 34.5453724833598
"7672" 1534.2 114.194545639415 35.860050920424
"7673" 1534.4 115.575258010898 38.1544161023275
"7674" 1534.6 116.821564753298 43.1166062850667
"7675" 1534.8 117.997766741438 48.6117086127775
"7676" 1535 119.388531765343 54.7971746102778
"7677" 1535.2 120.11963711683 60.1373113973645
"7678" 1535.4 118.82571687161 65.27035084381
"7679" 1535.6 118.475832383283 71.1352803589748
"7680" 1535.8 117.876381657673 76.0862811017475
"7681" 1536 114.745767951628 80.3525061984603
"7682" 1536.2 110.809893621862 85.1173983396024
"7683" 1536.4 107.357422928198 90.2705364008054
"7684" 1536.6 105.966705643315 95.3971797549104
"7685" 1536.8 103.755521363942 100.396926864488
"7686" 1537 100.949394827836 100.377266218817
"7687" 1537.2 96.0848731778924 100.41417467841
"7688" 1537.4 91.1381254611311 101.361016408173
"7689" 1537.6 85.4100006346205 103.64093340026
"7690" 1537.8 80.9772635473978 107.298475581728
"7691" 1538 74.7911681020478 112.426075786831
"7692" 1538.2 70.4032881013344 116.252442248455
"7693" 1538.4 67.8659837745768 119.839859858678
"7694" 1538.6 68.2735695551582 119.128849108108
"7695" 1538.8 66.4721469633625 119.6802886936
"7696" 1539 62.3372175052247 120.638392150146
"7697" 1539.2 57.2798917095005 120.777184755883
"7698" 1539.4 51.2919475605272 119.332055927342
"7699" 1539.6 44.9692496998757 118.699619522728
"7700" 1539.8 38.6082436232561 117.911123689581
"7701" 1540 33.8295933003731 116.661497256467
"7702" 1540.2 33.0853304982978 113.119345608112
"7703" 1540.4 29.2165866520978 108.425344594648
"7704" 1540.6 24.9732089339263 103.508738680805
"7705" 1540.8 21.1765100631055 98.2461742218244
"7706" 1541 16.4305829758353 93.7455388762225
"7707" 1541.2 10.980484541249 90.5806131986378
"7708" 1541.4 6.76238967550146 86.5707404065438
"7709" 1541.6 7.28904873560788 83.3490087494754
"7710" 1541.8 7.56972624510859 77.5932877060854
"7711" 1542 7.92370164373963 70.7620031457824
"7712" 1542.2 9.34292449095506 64.4058021226183
"7713" 1542.4 11.8958248724566 58.6341683664122
"7714" 1542.6 14.6267028815389 52.8608356626475
"7715" 1542.8 18.3783798413546 47.3480527140203
"7716" 1543 23.2739795474893 43.0337401452794
"7717" 1543.2 28.4566191593362 39.2199398886871
"7718" 1543.4 34.4270790001604 36.1555318270168
"7719" 1543.6 39.4466878292978 32.8347310342788
"7720" 1543.8 42.1436026934715 29.4351885374054
"7721" 1544 45.0696733272353 26.1528716438725
"7722" 1544.2 50.843151730882 23.6341226147212
"7723" 1544.4 56.5827628461146 20.7769205694653
"7724" 1544.6 61.4855453907378 16.9672014815275
"7725" 1544.8 67.3915431646394 13.9052664390297
"7726" 1545 73.7544883209154 10.8766409463946
"7727" 1545.2 79.8044806763522 8.49509205911881
"7728" 1545.4 82.7978986912434 10.6777551464432
"7729" 1545.6 84.4581938593935 14.3579124719071
"7730" 1545.8 89.1342865138293 19.157257605837
"7731" 1546 93.5591478053086 24.1737670172693
"7732" 1546.2 97.1372258209009 27.8046095180826
"7733" 1546.4 101.071599339161 31.826262145399
"7734" 1546.6 104.553232757798 36.7828428149006
"7735" 1546.8 106.697330053035 43.2067766052166
"7736" 1547 108.485231090702 49.8660533707369
"7737" 1547.2 109.620410886892 57.0062660968413
"7738" 1547.4 109.12355403892 64.0140092655536
"7739" 1547.6 108.608057124564 71.3607013701475
"7740" 1547.8 106.695322471298 78.1303407355944
"7741" 1548 103.698187543005 84.4419978211785
"7742" 1548.2 99.8484248052378 90.1929155422875
"7743" 1548.4 95.933627738403 96.2396897459844
"7744" 1548.6 90.8352036834644 101.14464370984
"7745" 1548.8 85.0647102594516 105.051927787094
"7746" 1549 79.0091374833578 108.731728335488
"7747" 1549.2 72.2099690889889 111.037472175762
"7748" 1549.4 65.5853752787578 112.496613286488
"7749" 1549.6 58.542319459606 113.407014752768
"7750" 1549.8 52.8693974099599 113.956181638693
"7751" 1550 48.9858064411011 117.527001371191
"7752" 1550.2 49.4384699344763 118.779705521462
"7753" 1550.4 50.5404979070213 118.791378737624
"7754" 1550.6 51.1496037999425 118.296039331879
"7755" 1550.8 51.3495903787237 118.103454976988
"7756" 1551 51.6374422963709 117.691584561516
"7757" 1551.2 52.7536087767978 117.600740784385
"7758" 1551.4 53.3311000475219 118.522936146937
"7759" 1551.6 56.3057706894363 120.766721927585
"7760" 1551.8 56.4512357083158 119.570154836802
"7761" 1552 56.954330163012 119.298999997462
"7762" 1552.2 59.3649967814274 119.997918157951
"7763" 1552.4 63.1010320393163 120.800901282877
"7764" 1552.6 64.8466788866478 120.570344152098
"7765" 1552.8 63.4547842286549 119.938844976819
"7766" 1553 61.9553927608637 119.39529773683
"7767" 1553.2 60.8073097126192 118.348505644069
"7768" 1553.4 59.15612969431 117.544345578991
"7769" 1553.6 55.2851693472978 116.514978853585
"7770" 1553.8 50.7812884112208 115.268047959171
"7771" 1554 45.4550316209621 113.19894128122
"7772" 1554.2 39.5756222454279 112.153238706261
"7773" 1554.4 33.6025964802509 110.814099184248
"7774" 1554.6 27.1444888027543 109.205415209682
"7775" 1554.8 21.6980965071584 107.787719082313
"7776" 1555 21.3401683107082 107.529755390143
"7777" 1555.2 20.5778497309556 105.3683400083
"7778" 1555.4 17.8674058791178 101.466798616248
"7779" 1555.6 15.3436347257578 96.6529388237275
"7780" 1555.8 12.0838635169901 92.0895387515552
"7781" 1556 8.51816577753271 88.7221859944162
"7782" 1556.2 7.62921948412687 89.319251886526
"7783" 1556.4 8.28311819570685 89.5601181308189
"7784" 1556.6 8.3842794572653 89.9799373662865
"7785" 1556.8 9.17497775031129 90.6510876549637
"7786" 1557 9.9425622060346 90.0440283497607
"7787" 1557.2 10.8534465787851 89.7925329279437
"7788" 1557.4 11.7509824426311 88.7440839542475
"7789" 1557.6 14.5335353431978 85.4881075897275
"7790" 1557.8 17.3433395079329 82.5511464533016
"7791" 1558 20.8314233493533 79.0650119154697
"7792" 1558.2 24.3041212922164 75.3088489647126
"7793" 1558.4 27.6477181486439 72.1195275563684
"7794" 1558.6 32.5790183841978 70.3993233073423
"7795" 1558.8 37.3675429007675 68.0785242388839
"7796" 1559 42.5772365825106 65.7318834497228
"7797" 1559.2 47.8574037173692 62.0905001350639
"7798" 1559.4 53.2599208908978 58.2433229063875
"7799" 1559.6 58.7192537306535 55.0785726002956
"7800" 1559.8 64.7373274537208 51.8804176783918
"7801" 1560 70.3289538577298 48.6046376370242
"7802" 1560.2 76.8755584293255 45.8518027213031
"7803" 1560.4 83.0170840426651 44.8345566545128
"7804" 1560.6 89.6709521258939 45.3455460873821
"7805" 1560.8 96.2995978286463 46.2563540997021
"7806" 1561 102.311788233839 47.9264783560026
"7807" 1561.2 108.689942637002 49.9734575422087
"7808" 1561.4 114.9179265849 50.8157162441557
"7809" 1561.6 116.059975701243 52.1505333670099
"7810" 1561.8 115.337961849571 55.4530252016083
"7811" 1562 116.270861337217 61.1837859981508
"7812" 1562.2 116.570031491485 67.850595271435
"7813" 1562.4 115.41332012825 74.0972466022265
"7814" 1562.6 114.089367680707 80.7422281649748
"7815" 1562.8 111.383630260669 86.6124638874411
"7816" 1563 107.801877906186 92.6830852883769
"7817" 1563.2 104.026301598327 98.3739418106593
"7818" 1563.4 99.1235508102095 102.557317015848
"7819" 1563.6 97.409647038899 103.606423324323
"7820" 1563.8 97.4480211773924 107.235177795599
"7821" 1564 98.0464729735178 106.462411475368
"7822" 1564.2 97.6067799384279 105.60692717833
"7823" 1564.4 96.5290660601539 104.043708533111
"7824" 1564.6 94.5141089569688 101.989509503274
"7825" 1564.8 90.7982620032612 99.4244514392963
"7826" 1565 86.6047263960508 96.4318319950307
"7827" 1565.2 82.4332853666439 94.0119269559783
"7828" 1565.4 77.8309499575154 91.3451383443299
"7829" 1565.6 72.7829134115056 88.2991827880116
"7830" 1565.8 68.6727175950188 84.1906913383738
"7831" 1566 64.8111446899009 79.8330978171135
"7832" 1566.2 60.2715765316159 74.86869291749
"7833" 1566.4 56.1951829843266 69.8410160454302
"7834" 1566.6 51.3941350306657 64.4780899613513
"7835" 1566.8 47.9180003146394 58.8409485837921
"7836" 1567 44.7033196476751 53.492072391257
"7837" 1567.2 40.3236096331091 48.1717535145022
"7838" 1567.4 35.9299950910919 43.3669107720122
"7839" 1567.6 31.4587169190625 38.4947067177769
"7840" 1567.8 27.2896332215121 33.839820856019
"7841" 1568 24.1696600037771 34.5500841547836
"7842" 1568.2 22.2856281927353 36.9931438303725
"7843" 1568.4 22.7946449655644 37.4637544492475
"7844" 1568.6 21.9468919780505 37.7048554559618
"7845" 1568.8 22.0536688528596 37.7541846072166
"7846" 1569 24.0487779544999 36.9969418617794
"7847" 1569.2 25.9422692486382 35.6420804762582
"7848" 1569.4 28.6583450903978 33.4478771681809
"7849" 1569.6 32.7621525531275 30.7074018519284
"7850" 1569.8 37.8389248003135 27.1516594074159
"7851" 1570 43.3167299116878 23.5726272162475
"7852" 1570.2 49.2877115544038 21.1177806024293
"7853" 1570.4 55.9047820743432 19.0563388946718
"7854" 1570.6 62.3362146542352 17.8238750874038
"7855" 1570.8 69.4602857468603 17.4668601351538
"7856" 1571 76.1553630662171 18.2372952612153
"7857" 1571.2 83.169625385702 19.1185722026837
"7858" 1571.4 90.271253565468 20.4444304392794
"7859" 1571.6 97.0277903097644 22.8845620355475
"7860" 1571.8 103.388963493787 26.1000444797582
"7861" 1572 107.225002836818 30.7973116135975
"7862" 1572.2 107.175946082064 35.4017686708752
"7863" 1572.4 106.077249154754 41.9708918306171
"7864" 1572.6 103.699544111646 48.1525657469142
"7865" 1572.8 101.375767548214 54.0824630636139
"7866" 1573 98.000958340033 59.4497661610711
"7867" 1573.2 93.7020348211839 63.2793738947525
"7868" 1573.4 89.9957659293182 66.9628600399822
"7869" 1573.6 86.0671362220099 68.5781484695809
"7870" 1573.8 81.4317747521344 69.325812546
"7871" 1574 76.0084220831084 70.9859774679271
"7872" 1574.2 70.2115395627359 72.5897429096083
"7873" 1574.4 63.2974280601173 74.8944467438145
"7874" 1574.6 57.6012779543509 76.8306952575028
"7875" 1574.8 51.0792856080452 79.186656497763
"7876" 1575 44.9110819744796 81.2364430782134
"7877" 1575.2 38.8714348968322 83.4392222813165
"7878" 1575.4 35.1920137702523 87.1271897903384
"7879" 1575.6 32.7540273666939 91.4670079111956
"7880" 1575.8 32.8327007532167 91.9247626197475
"7881" 1576 32.0560146619406 90.2231458992832
"7882" 1576.2 30.7213329709257 86.3000788477243
"7883" 1576.4 29.8810475384341 81.541823636543
"7884" 1576.6 29.3503487404382 75.4510205840565
"7885" 1576.8 28.7126349674341 69.4593754591566
"7886" 1577 27.9226779160644 63.3202919000809
"7887" 1577.2 28.4982292936311 57.4565917752475
"7888" 1577.4 28.9652539604832 50.9318609012363
"7889" 1577.6 29.4827250710478 44.2455632735998
"7890" 1577.8 30.8939973431081 38.1621159859372
"7891" 1578 31.2685131488857 31.1651689779838
"7892" 1578.2 30.0536539409682 25.214600942918
"7893" 1578.4 27.2114741039508 23.2189240910128
"7894" 1578.6 24.9576886666925 24.4704600339633
"7895" 1578.8 23.2966296256978 26.8528373229809
"7896" 1579 22.77691636383 29.8334759389895
"7897" 1579.2 21.2996036951673 34.3508098458345
"7898" 1579.4 17.1593591501021 38.3005523412801
"7899" 1579.6 12.26120322483 41.1071914986024
"7900" 1579.8 10.9162393485346 41.7588663915317
"7901" 1580 8.8935104952665 41.4071468763725
"7902" 1580.2 10.1170195819913 41.4045294646991
"7903" 1580.4 12.1158654930023 41.3909189239975
"7904" 1580.6 15.1430230702925 42.2754277387107
"7905" 1580.8 18.5604766302823 45.2023128519073
"7906" 1581 23.5934244140849 47.3419179345446
"7907" 1581.2 27.4876415143566 51.0074125843358
"7908" 1581.4 30.4922745293241 54.9803770633739
"7909" 1581.6 31.7843321036382 60.0461586435986
"7910" 1581.8 32.7932273555478 65.7594023176566
"7911" 1582 33.6870410919775 71.8451330990228
"7912" 1582.2 32.9226691403742 77.6082721174358
"7913" 1582.4 30.998166162067 83.5511391942475
"7914" 1582.6 28.4765920237978 89.5399591837693
"7915" 1582.8 26.0984593666614 95.5657250253384
"7916" 1583 23.9676433459918 100.71110889371
"7917" 1583.2 23.7272112953811 99.9251431406225
"7918" 1583.4 25.107360006893 99.7976378005332
"7919" 1583.6 28.7212596134516 100.373284286978
"7920" 1583.8 33.1426056243272 102.05673241435
"7921" 1584 38.5537118553653 104.008885426126
"7922" 1584.2 44.2924955211021 106.016269786421
"7923" 1584.4 50.4003271197133 107.5721657126
"7924" 1584.6 56.0895113345804 108.217626804248
"7925" 1584.8 62.984075654333 109.5195199976
"7926" 1585 68.9277770810692 110.40793671909
"7927" 1585.2 75.618544012367 111.173610744555
"7928" 1585.4 81.9152391946728 110.692389541435
"7929" 1585.6 87.8869149160445 110.642125039598
"7930" 1585.8 92.1750500077593 111.013827828863
"7931" 1586 89.9530688364131 110.499526568978
"7932" 1586.2 89.0631386730636 110.46899842488
"7933" 1586.4 87.7917369730051 109.954413512089
"7934" 1586.6 86.8111928744604 109.120135577296
"7935" 1586.8 86.0557132602797 108.07841834532
"7936" 1587 86.1020509074228 106.978893106289
"7937" 1587.2 86.1467333516334 104.977371546467
"7938" 1587.4 86.3638911119599 102.082583619883
"7939" 1587.6 87.7291166587056 98.6226364368396
"7940" 1587.8 88.9957393466745 94.4083062352749
"7941" 1588 89.5586047632978 91.13121574861
"7942" 1588.2 89.6440983660539 87.0088804612719
"7943" 1588.4 90.7246711243159 82.561038581874
"7944" 1588.6 92.3405394561549 79.2808694407118
"7945" 1588.8 95.2934537306966 75.096558343416
"7946" 1589 97.6960596904041 71.2745205847688
"7947" 1589.2 99.9036734546431 66.2779059281238
"7948" 1589.4 100.226254335523 61.3513003452475
"7949" 1589.6 99.4130288430165 56.3409200494663
"7950" 1589.8 98.8462924450222 50.3825292705536
"7951" 1590 98.1021037753616 44.2684456281092
"7952" 1590.2 97.5137541828722 37.9167560134177
"7953" 1590.4 96.9666650224853 31.8204840108413
"7954" 1590.6 95.1331738978307 27.552933776797
"7955" 1590.8 92.6805211591451 25.310897146437
"7956" 1591 93.7007896070165 22.8788822522163
"7957" 1591.2 96.6352524222832 20.0522644214223
"7958" 1591.4 98.5326624266728 21.3128848480288
"7959" 1591.6 100.734725007646 24.5082039488236
"7960" 1591.8 102.955197695055 28.0294586726393
"7961" 1592 106.323919849932 32.7111392835877
"7962" 1592.2 109.776469695564 37.3598955540475
"7963" 1592.4 113.273485246028 41.9945987523475
"7964" 1592.6 117.233119009406 46.3908012402785
"7965" 1592.8 116.557860527204 48.9734296712163
"7966" 1593 114.269287647851 52.2608848105879
"7967" 1593.2 113.443501197685 58.3865528011455
"7968" 1593.4 113.190560409391 64.0451404394975
"7969" 1593.6 111.783303454234 69.8285064454816
"7970" 1593.8 109.521057838042 75.2935283644496
"7971" 1594 107.100690097971 80.7175399999516
"7972" 1594.2 105.35508452221 85.7550860438593
"7973" 1594.4 105.979833874449 90.0014767584947
"7974" 1594.6 106.387514858507 93.2837227605701
"7975" 1594.8 104.804963921468 93.7676247236012
"7976" 1595 100.543328582206 93.2659685991348
"7977" 1595.2 95.4269832167437 92.8984397622475
"7978" 1595.4 89.7887466333432 92.6354204821956
"7979" 1595.6 84.2959399116126 93.4081176738771
"7980" 1595.8 78.6684004156439 95.0555091240937
"7981" 1596 72.9453965838627 96.960064413819
"7982" 1596.2 66.8482433044464 98.0773495364097
"7983" 1596.4 60.6465561446079 99.1250434633994
"7984" 1596.6 55.7745045266054 102.395536813709
"7985" 1596.8 50.3318989608362 105.361507186248
"7986" 1597 46.2135332170445 108.401403096079
"7987" 1597.2 45.3895348095741 111.321436221655
"7988" 1597.4 43.4802583715193 115.42858933807
"7989" 1597.6 41.6865667623043 115.599026855962
"7990" 1597.8 39.2653165968713 113.620580359689
"7991" 1598 37.2288676713811 109.753872962414
"7992" 1598.2 34.0761901786066 105.384417236659
"7993" 1598.4 30.9536266743178 98.9534133524075
"7994" 1598.6 28.7673969303578 92.7790020327675
"7995" 1598.8 26.5240447940378 87.0252192386875
"7996" 1599 24.9791750107375 81.134542912862
"7997" 1599.2 22.7347191356347 75.5881535201497
"7998" 1599.4 19.636286852103 70.7068002997107
"7999" 1599.6 16.3500062245529 67.0979825822067
"8000" 1599.8 12.0829073692233 66.9489080878752
"8001" 1600 10.1922335238378 68.6071424111575
"8002" 1600.2 10.4046143666753 69.4983948029006
"8003" 1600.4 7.895491424204 72.0333499960913
"8004" 1600.6 4.86816690864777 73.8688936892275
"8005" 1600.8 6.81654611695565 73.5109904701107
"8006" 1601 7.65813482865169 75.1840798843149
"8007" 1601.2 7.76251237001998 79.0794367620253
"8008" 1601.4 6.7100605784731 82.4940040109618
"8009" 1601.6 6.96966718946043 80.1725968202716
"8010" 1601.8 7.43173571624605 78.3313343751441
"8011" 1602 8.35393107879777 76.0570351216431
"8012" 1602.2 8.49718472734948 72.0998006631441
"8013" 1602.4 8.35825853276443 66.6264667306142
"8014" 1602.6 7.81501210225124 61.1610936476429
"8015" 1602.8 6.38197863440829 55.3124522151317
"8016" 1603 5.24672402185272 49.3932610654893
"8017" 1603.2 4.0128626502135 43.1862045316857
"8018" 1603.4 4.4424710740881 41.5343530836991
"8019" 1603.6 6.82929516298071 39.4174415937109
"8020" 1603.8 10.3362939801573 35.3836591605509
"8021" 1604 14.020950852 30.4780767931689
"8022" 1604.2 18.8439648206329 26.1705262294234
"8023" 1604.4 24.8111464405424 22.7978288092369
"8024" 1604.6 31.2684690262101 20.2641325134846
"8025" 1604.8 36.6982941930212 17.1919344526305
"8026" 1605 41.8648235537241 13.6390705161317
"8027" 1605.2 47.5298810968287 9.9371320577733
"8028" 1605.4 52.5832152768603 6.21683215118502
"8029" 1605.6 56.3542271078386 2.56504609275773
"8030" 1605.8 56.8242074112494 2.98511395805398
"8031" 1606 59.8849544687633 5.34360043804063
"8032" 1606.2 64.8562084927233 8.61943229164114
"8033" 1606.4 69.7848447943603 13.11371191056
"8034" 1606.6 74.4227400843912 16.4294749048959
"8035" 1606.8 78.7264465529853 19.4953541820288
"8036" 1607 82.185879561701 22.0817495270862
"8037" 1607.2 86.3956914351346 26.3481195340265
"8038" 1607.4 91.0944047921895 30.3542383242166
"8039" 1607.6 94.9066545838925 34.891880228637
"8040" 1607.8 99.4660206359524 39.7216147095877
"8041" 1608 102.839560986998 45.3518375396875
"8042" 1608.2 104.470366618011 51.390790342822
"8043" 1608.4 106.051848881472 56.9316527940736
"8044" 1608.6 108.158849557653 62.0097871550207
"8045" 1608.8 109.489263408619 67.267157678416
"8046" 1609 109.462188351235 73.83870969781
"8047" 1609.2 109.958222762164 80.1324505605808
"8048" 1609.4 112.871510324671 83.2354628154159
"8049" 1609.6 113.869684149006 82.0896594437228
"8050" 1609.8 114.085019521219 81.083123868837
"8051" 1610 115.029203972614 79.3225984611046
"8052" 1610.2 116.965668970388 77.5883403735775
"8053" 1610.4 116.65737605868 77.6327095045416
"8054" 1610.6 117.147448531604 76.4174638032781
"8055" 1610.8 116.350305016328 75.5358289571875
"8056" 1611 115.904099899437 74.5290668676599
"8057" 1611.2 116.128949053994 71.4454213194537
"8058" 1611.4 117.486074308282 66.9123017570516
"8059" 1611.6 117.974398490018 62.1808732706575
"8060" 1611.8 118.91855784125 56.9564292009949
"8061" 1612 120.068479959104 51.8529804653496
"8062" 1612.2 119.276002381818 53.8935118557624
"8063" 1612.4 118.871305706891 55.553404288464
"8064" 1612.6 116.810109728092 63.0237340253063
"8065" 1612.8 116.876788233022 62.0721120805908
"8066" 1613 117.175113540963 62.2058674683737
"8067" 1613.2 117.333222545827 63.0886458348064
"8068" 1613.4 116.74326906555 63.9129746418042
"8069" 1613.6 116.854342003639 66.2370387196931
"8070" 1613.8 115.934436690131 70.0298125729445
"8071" 1614 113.707805479035 73.8625497309382
"8072" 1614.2 112.350936511776 78.3139991596943
"8073" 1614.4 111.816449910149 82.8550636200347
"8074" 1614.6 109.187935956098 87.0607043612142
"8075" 1614.8 105.268772239263 89.3071561622359
"8076" 1615 100.49583382981 92.627289165602
"8077" 1615.2 96.5106595607478 95.8097344183225
"8078" 1615.4 92.4181407923241 98.8891164968922
"8079" 1615.6 88.0160951849162 101.769150992076
"8080" 1615.8 83.2309358397598 104.838926036349
"8081" 1616 78.5002288968778 108.388993981328
"8082" 1616.2 73.4734583691978 112.361596722728
"8083" 1616.4 68.1353034872052 116.059935048285
"8084" 1616.6 62.9740088484022 119.42953693305
"8085" 1616.8 58.4055727611192 120.240221235212
"8086" 1617 52.9008477593222 118.641513481028
"8087" 1617.2 47.1998555172393 117.313710239377
"8088" 1617.4 41.1722600985061 114.914361817664
"8089" 1617.6 35.7571005773178 111.608619732528
"8090" 1617.8 29.7930846602196 109.225788345544
"8091" 1618 25.7139454114778 108.586325882208
"8092" 1618.2 25.796661603012 108.900128115562
"8093" 1618.4 26.2105797648887 108.518581557384
"8094" 1618.6 26.1916963293978 105.804904777294
"8095" 1618.8 25.6387574225583 101.40097255591
"8096" 1619 25.1380197676221 96.19315268768
"8097" 1619.2 25.5011750261761 90.908980519734
"8098" 1619.4 28.2371770381095 87.2030607365073
"8099" 1619.6 30.3037392541681 83.5559474764327
"8100" 1619.8 32.168024137732 78.2471610758922
"8101" 1620 35.6795645400391 74.2754654505234
"8102" 1620.2 40.0046531705318 70.1682576186092
"8103" 1620.4 44.5586601259009 66.1333600430516
"8104" 1620.6 49.7905755902095 63.5888486021299
"8105" 1620.8 55.6333326891614 60.7100503483687
"8106" 1621 61.9749040675331 59.2855774664534
"8107" 1621.2 68.2887269401957 58.6687204628495
"8108" 1621.4 75.2812201292136 58.9103592315743
"8109" 1621.6 82.3719401400835 61.9151057763332
"8110" 1621.8 87.9111430381878 64.6267502526175
"8111" 1622 93.134995805942 69.0358599468245
"8112" 1622.2 97.8394970323692 73.358130479619
"8113" 1622.4 102.869459759858 77.8388999582475
"8114" 1622.6 107.152201745855 82.2741241727379
"8115" 1622.8 108.667536598234 86.397591095939
"8116" 1623 109.05648954186 85.1293075627163
"8117" 1623.2 110.265471993798 83.0904747397314
"8118" 1623.4 109.731145309282 80.9642327651212
"8119" 1623.6 108.859795567384 78.9759757936268
"8120" 1623.8 108.961529271094 74.0711617408959
"8121" 1624 109.87181327812 68.4874115315701
"8122" 1624.2 111.380895332553 62.7979063855332
"8123" 1624.4 113.846547266412 56.9051627400891
"8124" 1624.6 114.451593155383 51.9377068654177
"8125" 1624.8 112.926856183298 47.9611229464323
"8126" 1625 111.219333952345 42.914979882837
"8127" 1625.2 111.178294314892 36.9728588899038
"8128" 1625.4 112.159598595008 33.1847679670075
"8129" 1625.6 113.277379954598 34.2012869037775
"8130" 1625.8 113.097746457288 35.4912302789312
"8131" 1626 112.402568491182 36.6610949586994
"8132" 1626.2 112.367509739734 37.083951308556
"8133" 1626.4 110.754474292031 37.2906562905809
"8134" 1626.6 108.153766531553 36.5577513209071
"8135" 1626.8 104.995444460017 33.8489780577163
"8136" 1627 101.604381983369 30.8175799949312
"8137" 1627.2 98.5910140001063 26.8872728077369
"8138" 1627.4 96.656818129611 22.6695684159508
"8139" 1627.6 95.1820870352876 17.9451707518394
"8140" 1627.8 92.7215180914609 15.3814401395528
"8141" 1628 88.5011704472494 15.1382798399249
"8142" 1628.2 83.0159420333495 14.6953776825579
"8143" 1628.4 77.0976772890615 13.3607869436981
"8144" 1628.6 72.2231364633235 10.7080434448248
"8145" 1628.8 66.4533465508596 9.42319113307227
"8146" 1629 61.3939350717651 9.60671028969317
"8147" 1629.2 57.7112482273603 12.39968200606
"8148" 1629.4 54.7481716505251 16.0467913633081
"8149" 1629.6 51.7487739657378 20.7957000058375
"8150" 1629.8 49.4136011243432 25.8779799657627
"8151" 1630 47.718886552454 31.305246522935
"8152" 1630.2 45.2956561959467 36.7773465913433
"8153" 1630.4 44.8156305882514 42.1226824671754
"8154" 1630.6 43.8238852101173 47.9165633604846
"8155" 1630.8 44.7517529875251 53.5658172543081
"8156" 1631 46.1691171006415 59.3552622031225
"8157" 1631.2 47.4520360906957 65.1506282972067
"8158" 1631.4 48.4901458847446 71.013492244439
"8159" 1631.6 48.9139341322434 77.2307045257584
"8160" 1631.8 49.6728505371573 82.6365390918543
"8161" 1632 52.2691450278465 86.7476500084061
"8162" 1632.2 54.9509937354274 91.3068983589512
"8163" 1632.4 58.3746206048518 94.1405360088962
"8164" 1632.6 62.0821396649424 96.3942926353198
"8165" 1632.8 64.7037145842612 100.07990239376
"8166" 1633 63.6638508358757 101.714643707066
"8167" 1633.2 60.9169179395178 105.070702279688
"8168" 1633.4 56.5111797210935 106.771281978487
"8169" 1633.6 51.9892722199353 107.41109757121
"8170" 1633.8 48.4447792955573 109.837957036323
"8171" 1634 48.331064703232 111.198445424708
"8172" 1634.2 50.0722517228362 110.804112752017
"8173" 1634.4 52.6524475152393 110.414512201092
"8174" 1634.6 57.0377882037978 111.12354178296
"8175" 1634.8 61.8448189182772 111.208905258467
"8176" 1635 67.5096173025724 112.509120237952
"8177" 1635.2 73.7902279995578 113.727341194608
"8178" 1635.4 79.1597328813978 115.991770577306
"8179" 1635.6 80.4363880022653 116.013788028351
"8180" 1635.8 81.0112983880545 114.061444032477
"8181" 1636 83.3457443115649 111.011502221357
"8182" 1636.2 88.2953210861054 108.022891375748
"8183" 1636.4 93.8948964880654 106.94133263436
"8184" 1636.6 99.4851184006824 105.91076095894
"8185" 1636.8 101.63706971601 103.14639168706
"8186" 1637 104.643807375705 99.6236051418405
"8187" 1637.2 107.998551877413 96.4978352648519
"8188" 1637.4 108.469340825435 95.9328885272256
"8189" 1637.6 107.135118214315 95.8741721528093
"8190" 1637.8 105.886597691762 95.2261008840828
"8191" 1638 104.182995029538 92.7349581679512
"8192" 1638.2 103.592200772993 88.1033959643774
"8193" 1638.4 102.954111239057 83.349530750624
"8194" 1638.6 102.817442888946 78.6082251078771
"8195" 1638.8 102.433272070264 73.3762130551225
"8196" 1639 102.701174533553 67.5206844524071
"8197" 1639.2 102.885810651267 61.3999842023725
"8198" 1639.4 101.46180783036 56.4504587279975
"8199" 1639.6 98.9933375645018 51.360180605472
"8200" 1639.8 98.024576948705 45.2103431788558
"8201" 1640 98.3779113344369 38.3243378205568
"8202" 1640.2 98.625973152829 31.759629189435
"8203" 1640.4 99.3116041406728 24.7288688229663
"8204" 1640.6 99.795264040839 20.1035259745156
"8205" 1640.8 98.3881940701636 20.8985773078207
"8206" 1641 94.483879477382 21.3758365396857
"8207" 1641.2 89.7575735706782 20.2113243851823
"8208" 1641.4 84.0578523905075 17.6468071876991
"8209" 1641.6 78.4715250373802 15.787489975775
"8210" 1641.8 72.6249090977765 16.2762636079816
"8211" 1642 66.7866051192205 17.5378365144846
"8212" 1642.2 60.3285981415955 19.3540889449217
"8213" 1642.4 55.3835408524163 22.5326998764228
"8214" 1642.6 51.1122673080121 26.7996714599618
"8215" 1642.8 47.5275457466447 31.735618443574
"8216" 1643 44.602259123222 36.7989001580051
"8217" 1643.2 42.070381290701 42.0913382877959
"8218" 1643.4 40.3438373648083 47.7485182028686
"8219" 1643.6 38.259729027012 53.7446960564924
"8220" 1643.8 35.7523591929717 59.5097805322584
"8221" 1644 33.9955069575912 65.6862803188127
"8222" 1644.2 34.1745649280395 71.2849471485113
"8223" 1644.4 35.5505039909 76.4388702488043
"8224" 1644.6 38.2411827957263 82.3131782559261
"8225" 1644.8 40.6650325614516 87.5806645993629
"8226" 1645 43.5985146057588 91.7957820112605
"8227" 1645.2 47.5462391702422 95.793025637729
"8228" 1645.4 51.7543085516004 98.6328856699186
"8229" 1645.6 57.34344887638 98.424981922969
"8230" 1645.8 63.0637678523811 99.3084809503725
"8231" 1646 68.6205447866334 99.3327117285763
"8232" 1646.2 74.7642760666835 99.5027527230904
"8233" 1646.4 79.348904440512 97.9448692950904
"8234" 1646.6 82.6130411467978 94.9539803964142
"8235" 1646.8 86.8742138565066 91.6511470176779
"8236" 1647 90.3159092074644 87.7680026706549
"8237" 1647.2 93.9687894675625 83.2166524582357
"8238" 1647.4 97.7909915043912 79.7805477105442
"8239" 1647.6 101.232692564612 76.2796781424228
"8240" 1647.8 105.303171322872 75.1858023827262
"8241" 1648 109.365704337362 76.0894945576634
"8242" 1648.2 110.913329665312 77.6750449051407
"8243" 1648.4 110.097957646701 77.0767096789572
"8244" 1648.6 109.437846422673 75.315453363935
"8245" 1648.8 108.294778631225 73.7137179972138
"8246" 1649 107.53498813612 69.3836132885379
"8247" 1649.2 107.182161042548 64.6025353254214
"8248" 1649.4 105.75096033954 60.4886014576991
"8249" 1649.6 104.054710060838 56.8645960726075
"8250" 1649.8 101.250678858134 53.8202057124414
"8251" 1650 98.1074900744478 51.2523210232375
"8252" 1650.2 94.5002572706789 48.1709895608317
"8253" 1650.4 90.9448896453918 44.7544432311089
"8254" 1650.6 88.0874846450255 40.8327416314158
"8255" 1650.8 86.1935765588178 35.4475936461775
"8256" 1651 83.8129261102826 29.7136777998536
"8257" 1651.2 82.8381608265531 23.9040917753965
"8258" 1651.4 81.8537696781008 18.4583634374596
"8259" 1651.6 79.606381374851 16.8521832795028
"8260" 1651.8 78.0954709440674 18.3125826082251
"8261" 1652 75.0887375024399 20.3502683362265
"8262" 1652.2 70.3520702843338 22.6692154345465
"8263" 1652.4 65.670428655555 25.0851353987718
"8264" 1652.6 62.6038183154871 28.8512807732572
"8265" 1652.8 59.0435631173478 32.9355066185275
"8266" 1653 55.233504845859 37.3749974852373
"8267" 1653.2 51.5451571457323 41.2990110815746
"8268" 1653.4 47.2216100992152 44.8195859102572
"8269" 1653.6 42.2378956377978 48.4013943499975
"8270" 1653.8 37.9117144517095 52.3171037995416
"8271" 1654 35.7415217430378 57.1060680039475
"8272" 1654.2 36.2010973542978 60.9452562602901
"8273" 1654.4 37.0508519513887 64.4582155908612
"8274" 1654.6 38.4467697425318 69.8575095944071
"8275" 1654.8 40.4993298534576 72.9591379492372
"8276" 1655 43.6351725268287 76.9421801156702
"8277" 1655.2 47.0099836109296 81.4368688276761
"8278" 1655.4 50.3272501044529 85.5343068913854
"8279" 1655.6 53.1755355385478 90.2648749196761
"8280" 1655.8 57.1387621296866 94.1485931303957
"8281" 1656 60.7402903768367 95.1492778319228
"8282" 1656.2 64.9344509421021 95.1336638111171
"8283" 1656.4 70.1676769435705 94.2615877617475
"8284" 1656.6 73.8199875676055 91.8648440263629
"8285" 1656.8 78.0789512532228 89.47596460636
"8286" 1657 82.5506583688367 88.7508280383514
"8287" 1657.2 87.5849348798518 87.4090059264232
"8288" 1657.4 92.6521865704813 87.3176674821969
"8289" 1657.6 98.4703129254425 86.2774351932475
"8290" 1657.8 103.66231817241 85.1577064793725
"8291" 1658 107.656828649517 86.2125233837475
"8292" 1658.2 107.872201800059 88.0088871553453
"8293" 1658.4 106.750356396743 89.3974354281279
"8294" 1658.6 105.996045250775 88.4372281275203
"8295" 1658.8 105.387158592786 86.7356362014828
"8296" 1659 104.342073859424 84.3629278479945
"8297" 1659.2 103.475063434151 80.9625828885768
"8298" 1659.4 102.854112645391 76.5834627635222
"8299" 1659.6 102.156489022413 72.1238074558959
"8300" 1659.8 100.876292839024 68.026747077054
"8301" 1660 97.8181407660402 65.3404260927021
"8302" 1660.2 96.0094720631872 61.0274245799528
"8303" 1660.4 95.288798329585 56.1183036176837
"8304" 1660.6 96.0932833176019 51.7751354592166
"8305" 1660.8 97.2527258425424 47.2474833534603
"8306" 1661 98.7152695960293 43.5873295728159
"8307" 1661.2 99.6867751188473 39.4946585880594
"8308" 1661.4 100.670208313508 36.6510585943075
"8309" 1661.6 99.4861374243794 34.2791015913291
"8310" 1661.8 96.9483018132188 32.9076287045528
"8311" 1662 93.2418264700881 31.5044315512798
"8312" 1662.2 88.7214431789215 31.8077275018867
"8313" 1662.4 84.0135626123735 32.3848971120051
"8314" 1662.6 79.2579119932665 34.3277026527788
"8315" 1662.8 74.0620813345194 35.7305422162063
"8316" 1663 69.3290302497095 37.9181371157475
"8317" 1663.2 64.6133782066213 40.3733308515416
"8318" 1663.4 61.3563327064154 43.0461700662475
"8319" 1663.6 56.8852119917771 45.2223886692785
"8320" 1663.8 51.6414084944369 45.1461005632681
"8321" 1664 46.8559072279406 43.3680796521353
"8322" 1664.2 42.1168949831958 41.2614104108689
"8323" 1664.4 38.3094828590189 38.2676622438244
"8324" 1664.6 34.533313733976 36.5871236754059
"8325" 1664.8 30.3570269175607 35.5779660041857
"8326" 1665 26.1662614979202 35.9999269084822
"8327" 1665.2 23.3071260034042 38.0410552230986
"8328" 1665.4 19.6526856250293 41.3160995225212
"8329" 1665.6 16.7211346550066 44.6340127909398
"8330" 1665.8 13.8911906544065 48.3802274555953
"8331" 1666 10.6867820283794 52.1907868209108
"8332" 1666.2 8.5679260551714 55.9415073425223
"8333" 1666.4 7.78703460916445 60.0876837869809
"8334" 1666.6 5.51875075418487 64.0440934748282
"8335" 1666.8 2.345531711954 66.30893979581
"8336" 1667 3.1306941410311 66.1288095244475
"8337" 1667.2 4.87932590511237 67.932920220843
"8338" 1667.4 7.8639516135397 70.5771530116024
"8339" 1667.6 11.50984956954 73.8183829327217
"8340" 1667.8 15.2017703227538 77.3624044775223
"8341" 1668 19.4495230493311 80.1194681986809
"8342" 1668.2 23.4207643445393 82.4614960100565
"8343" 1668.4 27.8420790859353 85.5471773363725
"8344" 1668.6 32.4062531066054 88.7840296831706
"8345" 1668.8 37.49212112102 91.3165149233216
"8346" 1669 42.7052606661978 93.7886588639618
"8347" 1669.2 47.3865103815539 97.0306305621256
"8348" 1669.4 51.9898412520315 100.80419235304
"8349" 1669.6 57.4050035832549 105.723158696319
"8350" 1669.8 60.6492452414341 109.205635125468
"8351" 1670 62.27189655031 114.390581566211
"8352" 1670.2 61.7207116034406 117.741116569462
"8353" 1670.4 60.5430259167978 118.505078635116
"8354" 1670.6 60.9541340436311 117.603874457948
"8355" 1670.8 61.6128382708357 116.325851312425
"8356" 1671 63.8805747885894 113.529576548331
"8357" 1671.2 66.7956121075545 110.624626875437
"8358" 1671.4 69.2241263346662 107.944313922142
"8359" 1671.6 72.611058614412 104.79955637829
"8360" 1671.8 75.932387887987 103.777308159802
"8361" 1672 80.5953657348394 101.277472505206
"8362" 1672.2 83.8834579898692 98.7182471397047
"8363" 1672.4 87.8683012439178 94.4926738035675
"8364" 1672.6 91.8339345068241 89.7519252070107
"8365" 1672.8 95.9654003609478 85.58125603636
"8366" 1673 99.1183439805705 80.7363270913839
"8367" 1673.2 104.316338112818 76.7293764515362
"8368" 1673.4 109.685322696391 73.2829023289663
"8369" 1673.6 115.670855403071 71.3083785176415
"8370" 1673.8 115.945255325048 72.1928208357764
"8371" 1674 115.557693638915 73.5547205312475
"8372" 1674.2 115.466206170938 74.5543623975475
"8373" 1674.4 115.060193742708 74.6633267159666
"8374" 1674.6 114.56538761704 74.8018140834597
"8375" 1674.8 113.742431294738 74.9403627221584
"8376" 1675 113.403336487074 74.8543378235773
"8377" 1675.2 112.85383039761 74.6785062332163
"8378" 1675.4 112.296583452346 73.7515498890862
"8379" 1675.6 111.779160147245 71.896016633173
"8380" 1675.8 111.077916577217 68.6884287480862
"8381" 1676 110.975444910204 65.2744078319038
"8382" 1676.2 112.115137218956 61.9952769107822
"8383" 1676.4 114.381644384445 57.9644312260416
"8384" 1676.6 116.93681633343 54.551457117421
"8385" 1676.8 117.41757318598 50.4697206436112
"8386" 1677 115.729519017004 48.9569630724828
"8387" 1677.2 114.095268754298 45.9091951958965
"8388" 1677.4 111.848784790468 41.7573025910207
"8389" 1677.6 108.538424456192 38.1600811329748
"8390" 1677.8 104.946846921787 34.1960663369709
"8391" 1678 101.355677021828 30.3338412937675
"8392" 1678.2 97.7518416866083 26.3891164663423
"8393" 1678.4 93.3621605795318 25.4785484313539
"8394" 1678.6 89.9214276142925 25.0239186202265
"8395" 1678.8 86.0056767412773 22.9804725459108
"8396" 1679 82.8472590161277 22.9141404064743
"8397" 1679.2 80.5791377824644 21.4718450178839
"8398" 1679.4 81.4013540361311 18.5567146639748
"8399" 1679.6 84.2351936931146 15.8564768711287
"8400" 1679.8 87.7251523327034 14.6037747451437
"8401" 1680 89.5219713658572 16.1071264325644
"8402" 1680.2 89.8444929455637 18.7539611876199
"8403" 1680.4 91.4653891673603 22.542152240435
"8404" 1680.6 94.5089843404294 26.6965934587107
"8405" 1680.8 98.3049476110881 31.3704200736024
"8406" 1681 101.728585532283 36.4684400369142
"8407" 1681.2 104.557088904897 41.6116833454158
"8408" 1681.4 108.739060958283 45.3515228157627
"8409" 1681.6 112.201024131616 51.1975197198233
"8410" 1681.8 115.498158677981 56.8366177579822
"8411" 1682 117.369258145954 63.306768606435
"8412" 1682.2 116.4758100129 69.7606915025128
"8413" 1682.4 113.830838540861 75.3148554920054
"8414" 1682.6 109.542354435968 79.7537983384975
"8415" 1682.8 105.809166869697 84.6495345325284
"8416" 1683 103.718652349941 89.5500020046631
"8417" 1683.2 103.288863598841 95.3707330284214
"8418" 1683.4 104.334428905551 99.7688807228093
"8419" 1683.6 103.168447488464 99.9197338231642
"8420" 1683.8 99.7197995581054 99.8340169465168
"8421" 1684 94.4218658592583 100.426501458734
"8422" 1684.2 88.7503193545923 101.290736448015
"8423" 1684.4 83.7544773813822 104.01606240752
"8424" 1684.6 79.2875592139516 107.79320343444
"8425" 1684.8 76.2220098457406 113.011827591605
"8426" 1685 75.8938772561148 117.088379697626
"8427" 1685.2 74.34549311731 116.176447934894
"8428" 1685.4 73.6292467119978 114.73106323179
"8429" 1685.6 71.5181149384131 111.478196927594
"8430" 1685.8 68.4526501114274 107.097297055099
"8431" 1686 65.6154201734406 101.911908167105
"8432" 1686.2 62.3555633666824 97.2824835115552
"8433" 1686.4 59.8322416027728 91.4963446770475
"8434" 1686.6 56.8811045256943 86.4117354887648
"8435" 1686.8 52.8489048375531 82.0305455291518
"8436" 1687 49.0138937111141 77.0096184736149
"8437" 1687.2 45.1068690794611 71.7089114531881
"8438" 1687.4 41.3187444152778 66.4338950290975
"8439" 1687.6 39.2854552702171 60.1326334701185
"8440" 1687.8 39.5323161737446 53.6613225729922
"8441" 1688 39.3991750615194 46.5353471253506
"8442" 1688.2 40.2278678815564 39.7065693843855
"8443" 1688.4 42.1474125094038 33.2936624450051
"8444" 1688.6 44.1114554446293 27.2418526585107
"8445" 1688.8 46.1080060484083 21.0800137314475
"8446" 1689 46.020734919085 16.6408746230454
"8447" 1689.2 42.8923672840967 13.703355396598
"8448" 1689.4 40.0697073617153 14.393963514165
"8449" 1689.6 36.0994962611673 16.1303471444432
"8450" 1689.8 30.1479002978714 17.4845827673528
"8451" 1690 24.7839800153338 18.8989769322475
"8452" 1690.2 23.1105491051311 18.0688925804597
"8453" 1690.4 23.7928583519143 17.0385918677427
"8454" 1690.6 24.8577586441728 15.6371585048725
"8455" 1690.8 27.0324715609009 13.8760074259898
"8456" 1691 29.8460218113139 12.6674432202475
"8457" 1691.2 32.9304273165364 13.2118172590089
"8458" 1691.4 36.5796280186854 14.7548319706857
"8459" 1691.6 41.4504871660369 15.4868735546171
"8460" 1691.8 46.5826594203311 15.1167821653809
"8461" 1692 52.1567023546565 14.5089630332367
"8462" 1692.2 57.2528085727665 13.1542817914975
"8463" 1692.4 62.517918545222 11.3574048830657
"8464" 1692.6 68.3443656340529 8.71709595639038
"8465" 1692.8 74.3364640899562 7.66602043283168
"8466" 1693 78.8232963538616 10.599933032556
"8467" 1693.2 82.7428647657978 14.1921801923326
"8468" 1693.4 87.5714658208623 18.2037923917959
"8469" 1693.6 92.6256877621728 22.7125457403725
"8470" 1693.8 97.4195573668284 27.2924713198394
"8471" 1694 101.400568662714 32.5878526324896
"8472" 1694.2 104.498156070949 38.5416838918536
"8473" 1694.4 107.680922191053 44.2662471386863
"8474" 1694.6 109.878734265619 50.5199108274159
"8475" 1694.8 113.322228113889 56.5045519025809
"8476" 1695 115.664836308008 63.0805509503275
"8477" 1695.2 117.717347724398 69.6548190164875
"8478" 1695.4 118.176682425849 72.653985525196
"8479" 1695.6 118.450983644828 71.8034264055536
"8480" 1695.8 118.063976787128 70.9400728445875
"8481" 1696 117.290979628314 70.2845318968581
"8482" 1696.2 116.739901509088 69.1784082133443
"8483" 1696.4 115.668731016578 69.0550338967075
"8484" 1696.6 112.294959588777 70.9211556886761
"8485" 1696.8 108.066418855634 73.9296193493802
"8486" 1697 104.978840086066 77.9018041860104
"8487" 1697.2 103.904114662798 81.9890679075701
"8488" 1697.4 103.862385642405 86.8709145943904
"8489" 1697.6 103.265815202714 91.9626278419559
"8490" 1697.8 99.8385855414819 96.9110145126554
"8491" 1698 95.5903449837199 100.303444108325
"8492" 1698.2 90.436116262094 104.044037867507
"8493" 1698.4 85.5451550783587 108.406029373284
"8494" 1698.6 82.4863839575295 113.179422193833
"8495" 1698.8 83.0025120037977 115.06332609844
"8496" 1699 83.4141895324688 114.232218416076
"8497" 1699.2 84.0049475429117 113.722805584627
"8498" 1699.4 84.9697216658213 112.788945529742
"8499" 1699.6 86.7108854971154 112.431548743318
"8500" 1699.8 88.1344553042677 111.940279975573
"8501" 1700 89.6977014979406 111.567750582858
"8502" 1700.2 90.9710528712788 110.454208392336
"8503" 1700.4 93.9919970510965 109.625454360936
"8504" 1700.6 95.4006676182978 109.281838838945
"8505" 1700.8 95.0886216907014 107.93295332644
"8506" 1701 97.5047601750173 105.845970935199
"8507" 1701.2 101.812146726253 103.74446362807
"8508" 1701.4 104.230148978695 101.763327564191
"8509" 1701.6 103.792405967379 101.801924702503
"8510" 1701.8 104.220757635968 101.148572428211
"8511" 1702 102.832315017565 102.245740330248
"8512" 1702.2 102.257645706539 102.630629177165
"8513" 1702.4 100.792984364619 102.296742466283
"8514" 1702.6 100.345156831591 102.93962519042
"8515" 1702.8 99.5086578480835 102.927314329998
"8516" 1703 98.6006443893248 103.261522430261
"8517" 1703.2 97.5643946016311 103.397924948873
"8518" 1703.4 95.8500570686824 103.733718732632
"8519" 1703.6 93.0990356260267 105.056499888597
"8520" 1703.8 88.9172760854378 107.168651962728
"8521" 1704 85.19602535859 109.832834947131
"8522" 1704.2 82.0494166545539 113.606890207613
"8523" 1704.4 79.4443831867607 115.68488903784
"8524" 1704.6 75.5581523774557 115.006035513537
"8525" 1704.8 70.6077728003241 114.401330761879
"8526" 1705 64.4329848422002 114.148349691735
"8527" 1705.2 58.7852824437583 115.354509438221
"8528" 1705.4 53.125376413025 117.470510194793
"8529" 1705.6 48.1608875020445 118.006664881053
"8530" 1705.8 43.6399907229978 115.738123590605
"8531" 1706 39.8661179829901 112.102348942017
"8532" 1706.2 35.5848797654827 107.703667545467
"8533" 1706.4 31.559418558559 103.396713907651
"8534" 1706.6 26.1169600298113 99.9825988638962
"8535" 1706.8 20.3718889519406 98.2650446879229
"8536" 1707 15.8278275245193 98.1735513697159
"8537" 1707.2 15.2994946952978 98.5086747261761
"8538" 1707.4 15.3391161894082 98.8720122572735
"8539" 1707.6 15.5073768193927 99.5638144288804
"8540" 1707.8 15.7486844170378 99.3117265408475
"8541" 1708 16.1679982730383 97.9664909140956
"8542" 1708.2 16.2981379183747 95.5148850067091
"8543" 1708.4 14.9853215373178 91.3872928370875
"8544" 1708.6 14.2157139771902 86.2182750630703
"8545" 1708.8 12.7080155314132 80.8098635469014
"8546" 1709 11.7265829681382 75.239665373588
"8547" 1709.2 10.158031715246 70.1076796129717
"8548" 1709.4 8.138910709829 65.383946510435
"8549" 1709.6 4.82196497365071 61.5574907989534
"8550" 1709.8 2.14167810229283 58.3165125783267
"8551" 1710 3.02973606662195 56.4379756877091
"8552" 1710.2 5.632111756315 55.4689474015924
"8553" 1710.4 10.1658172396239 54.2476905838779
"8554" 1710.6 15.3354033558722 52.0992958380028
"8555" 1710.8 20.853895741882 50.3313249387633
"8556" 1711 26.0560097082494 47.9836554469249
"8557" 1711.2 30.8396581100637 46.1743668432156
"8558" 1711.4 36.4662690016169 44.6289133361837
"8559" 1711.6 42.5416829062578 43.2993261232975
"8560" 1711.8 49.1288305037285 42.2518037638515
"8561" 1712 55.3929355553026 40.5505315650825
"8562" 1712.2 61.2349984103026 38.232612775364
"8563" 1712.4 67.6361163730705 36.2874737801263
"8564" 1712.6 73.8833480866618 34.3076540417135
"8565" 1712.8 80.3631978295278 32.6044563900775
"8566" 1713 86.5993899184448 30.4838257571299
"8567" 1713.2 93.16404614339 29.3315021212087
"8568" 1713.4 100.102716818954 28.8507687262163
"8569" 1713.6 105.804260359071 29.8277652226112
"8570" 1713.8 106.305851614298 31.8851571739828
"8571" 1714 106.046204376298 31.12673904681
"8572" 1714.2 105.269229686828 29.3478112372172
"8573" 1714.4 103.742169736004 28.3868082218455
"8574" 1714.6 102.610158372325 28.3832342851266
"8575" 1714.8 100.662712046475 27.3752028953443
"8576" 1715 98.4282910698188 23.5275305907002
"8577" 1715.2 96.162675816776 19.0090447831388
"8578" 1715.4 94.6799457746741 15.4258605270413
"8579" 1715.6 93.7345978411311 14.9452576263384
"8580" 1715.8 93.2929429804154 13.8664025251299
"8581" 1716 92.9269492542829 12.6404501905545
"8582" 1716.2 91.6012551090531 13.462958162205
[truncated: 19,864 more chars]
