# Supplementary material for: Adaptive switch to sexually dimorphic movements by partner-seeking termites
Source: Sci Adv. 2019 Jun 19;5(6):eaau6108. doi: 10.1126/sciadv.aau6108 (PMC6584256; doi:10.1126/sciadv.aau6108)
Supplement: Data file S1 [file aau6108_Data_file_S1.zip › Dataset/CfExperimetns/170627_174_F_07_set1_tandem-position_5FPS.txt]

"time" "x" "y"
"1" 0 22.7873001249892 88.6586246377421
"2" 0.2 22.1324378727187 82.676158908943
"3" 0.4 21.9727536669801 75.1868802474321
"4" 0.6 22.6406136077005 68.5397786203827
"5" 0.8 23.5552383190052 61.5376508620448
"6" 1 25.1773025697413 54.7260203529119
"7" 1.2 27.1005179020389 47.9880129621675
"8" 1.4 29.2140553370613 41.2917834528145
"9" 1.6 31.6896627357978 34.3889949227725
"10" 1.8 34.2194914865399 27.7674209110114
"11" 2 37.2499848876611 21.3499634797308
"12" 2.2 39.4437081034229 14.6211944291572
"13" 2.4 37.6598631179938 10.0595334854465
"14" 2.6 37.4618187257538 10.2276628600061
"15" 2.8 39.6347624022049 9.7791154062596
"16" 3 42.6422577537226 11.1376041086978
"17" 3.2 45.860815727404 14.2594015002712
"18" 3.4 48.5997573734668 17.4450753721381
"19" 3.6 50.9634512531824 19.7527718289618
"20" 3.8 52.0419484966838 20.4000648496553
"21" 4 52.4733304420833 20.7026457645052
"22" 4.2 52.4383218257238 20.6195003006513
"23" 4.4 52.8993760903853 21.2181015764307
"24" 4.6 53.2916568494878 20.9695864642468
"25" 4.8 53.5032473879247 20.4968258771166
"26" 5 53.7015493993642 20.3043255072588
"27" 5.2 53.8669036930379 20.533452806757
"28" 5.4 54.0674159620006 20.9728187938823
"29" 5.6 54.1866797651011 21.5378776484939
"30" 5.8 54.1743806854063 21.8740524934833
"31" 6 54.0156388001707 22.5110478396803
"32" 6.2 53.7747478228429 23.0136799843467
"33" 6.4 53.5801014977191 23.147602358648
"34" 6.6 53.1822549233642 23.3301193643035
"35" 6.8 52.5483289539919 24.0287901967403
"36" 7 52.515182498077 24.3353949139531
"37" 7.2 52.5574787569267 24.3080318240442
"38" 7.4 52.5622809060989 24.1108953209581
"39" 7.6 52.650789483083 23.9713018122629
"40" 7.8 52.9554202484082 23.8907862024024
"41" 8 53.0952454765876 23.635176032751
"42" 8.2 53.3355572819706 23.2415618687616
"43" 8.4 53.393923867386 23.0431334927276
"44" 8.6 53.5241237867309 22.6411506492588
"45" 8.8 53.656044213323 22.1988580861089
"46" 9 53.6658835699686 22.0504294055892
"47" 9.2 53.9031903395132 21.9157036321659
"48" 9.4 54.5304232745181 21.9263123192925
"49" 9.6 55.1216608235275 21.881373374254
"50" 9.8 55.0087389423987 21.5536167006703
"51" 10 54.4468897060936 21.4732471904901
"52" 10.2 54.8451642004429 21.5472286341794
"53" 10.4 55.0782504140346 21.6224394528419
"54" 10.6 55.2362012323853 21.8248561747044
"55" 10.8 55.3431900009126 21.9498747769061
"56" 11 55.7840808546632 21.9820392585007
"57" 11.2 56.1154573151455 21.9671496939504
"58" 11.4 56.6048776060915 22.1604098540527
"59" 11.6 56.6423960108169 22.1077350076833
"60" 11.8 57.2592690008961 21.882557176251
"61" 12 57.9719178030663 21.7416847386127
"62" 12.2 58.6141303864174 21.8618406413042
"63" 12.4 59.1750806907513 21.8577418860029
"64" 12.6 59.7324466092733 21.7709389970527
"65" 12.8 60.5265625125071 22.0800829951724
"66" 13 60.9926113567513 22.3728485033254
"67" 13.2 61.6645202195011 22.7964834705886
"68" 13.4 61.9224391554525 23.4610758978843
"69" 13.6 62.4390723629703 24.1825110712042
"70" 13.8 62.741994140637 24.453960456386
"71" 14 63.0679416760407 24.5149382168254
"72" 14.2 63.5655479709842 24.8057431233854
"73" 14.4 64.2802462743147 25.0734368549987
"74" 14.6 64.9131171362042 25.1952139803854
"75" 14.8 65.4977333910274 25.5268791628202
"76" 15 65.9982803115205 25.7482625973254
"77" 15.2 66.865399419803 25.8794109471315
"78" 15.4 67.5397388459759 26.3608284112478
"79" 15.6 68.2110118073951 26.6155379077584
"80" 15.8 68.9538170501271 26.7038715041914
"81" 16 69.8778372729254 27.2266621769581
"82" 16.2 70.6000340745601 27.5711468146244
"83" 16.4 71.2831965977234 27.8922429460536
"84" 16.6 72.0553635354892 28.4258747392004
"85" 16.8 73.0730879772928 29.0985068060091
"86" 17 73.7363884844524 30.1660839850607
"87" 17.2 74.1987015530181 30.8675574196235
"88" 17.4 74.6630706517489 32.0509496389697
"89" 17.6 75.2293601029525 33.1863922976784
"90" 17.8 75.6456750594248 33.4786690014163
"91" 18 75.9605158372157 33.7844731516621
"92" 18.2 76.3924043123048 33.8808768291373
"93" 18.4 77.112629229756 33.8990444500058
"94" 18.6 77.69245002117 34.3128401808691
"95" 18.8 78.9124586374288 34.5972079827125
"96" 19 79.8454297935842 35.2046150052854
"97" 19.2 80.8154050348689 35.7125467011668
"98" 19.4 81.6509848002772 36.4249591888432
"99" 19.6 83.1118974761053 37.2536563507827
"100" 19.8 84.4455768267053 38.3392668905759
"101" 20 86.019564462836 39.5847397559211
"102" 20.2 88.3567378240206 41.8155275394903
"103" 20.4 90.9688955829099 44.6954164274323
"104" 20.6 92.9075743088361 48.677845381167
"105" 20.8 95.2345346997141 53.2818515346165
"106" 21 97.9719487323246 57.0796861451376
"107" 21.2 100.839321968834 61.2985900487463
"108" 21.4 103.273003569263 65.4355179977516
"109" 21.6 106.339851898999 68.6960833133328
"110" 21.8 109.228981159678 72.2923373570328
"111" 22 108.893552578017 76.8374208429594
"112" 22.2 106.318151983642 80.3783729272388
"113" 22.4 103.609138630899 85.2621709025055
"114" 22.6 100.614472050488 90.52118102935
"115" 22.8 97.2311214753907 96.162585088544
"116" 23 95.2431975575311 101.698105830462
"117" 23.2 93.3083358245814 107.186642254607
"118" 23.4 88.6447578448982 109.522526039068
"119" 23.6 87.936727497116 108.00458290919
"120" 23.8 86.0406263133373 108.209974297208
"121" 24 85.970343320269 109.686567361708
"122" 24.2 85.9701926231111 110.228090254211
"123" 24.4 84.8463425568085 111.102491744351
"124" 24.6 84.394994702073 111.053980858306
"125" 24.8 84.0184846237785 111.15859340606
"126" 25 84.3764326578094 110.814251686278
"127" 25.2 84.4095033274602 110.38345815638
"128" 25.4 84.4372911976142 110.101159042575
"129" 25.6 84.0497505750075 110.0190402522
"130" 25.8 83.708669131508 109.645714356213
"131" 26 83.0741428806033 109.038655953937
"132" 26.2 82.6630317987737 108.829981650897
"133" 26.4 82.3464464184294 108.162351572635
"134" 26.6 81.9006060595883 107.583264633094
"135" 26.8 81.5270789165967 106.878412274313
"136" 27 81.0297752571247 106.193255269523
"137" 27.2 80.1429819531407 105.212670081818
"138" 27.4 78.7854207629396 103.77178966201
"139" 27.6 77.1038287775571 101.681293482561
"140" 27.8 75.7040410677988 100.483000653074
"141" 28 73.2164392643084 98.8357108380963
"142" 28.2 69.4860210512363 95.790619995076
"143" 28.4 65.7524578791439 92.7337317660032
"144" 28.6 60.7692967434421 89.0431805694905
"145" 28.8 56.2149476254068 85.1148586699857
"146" 29 53.1538708835891 81.9188293970154
"147" 29.2 50.6200823322113 77.4366478463225
"148" 29.4 48.6577450505459 73.1218744097194
"149" 29.6 46.5016618347432 67.9747677381658
"150" 29.8 44.8004479985224 62.106543479079
"151" 30 43.4128819282993 55.5578182734081
"152" 30.2 42.8497070453885 48.8857976102977
"153" 30.4 43.1698208274474 42.0244919711462
"154" 30.6 43.3730214082649 35.5085513967956
"155" 30.8 43.564895482456 28.7696274642337
"156" 31 42.1226583758084 22.3913407008816
"157" 31.2 38.889862914208 18.7814595531436
"158" 31.4 36.4801179212252 18.2577532659515
"159" 31.6 37.3846334249832 17.6645625937686
"160" 31.8 37.9585059072357 18.3564078656698
"161" 32 39.781419200598 18.3215721048171
"162" 32.2 40.7891323318737 18.5376967650912
"163" 32.4 41.8325156279282 18.4735808084803
"164" 32.6 44.0131956015321 19.1509781187248
"165" 32.8 47.0412594511552 20.8918221416803
"166" 33 50.8441390527053 22.037822363523
"167" 33.2 56.0298916994047 22.6184364904341
"168" 33.4 61.1455642067201 22.8338998982439
"169" 33.6 66.6274992996864 22.3900399113646
"170" 33.8 72.0822575911891 21.2904728003606
"171" 34 78.0213169040579 20.0440175163657
"172" 34.2 81.0779354636745 19.5897888999021
"173" 34.4 83.7099997486516 19.1886884120734
"174" 34.6 86.3944268662597 20.3230632113935
"175" 34.8 89.4669513261535 22.7591212843277
"176" 35 92.7594968528989 25.9403803364006
"177" 35.2 95.7704203801718 30.2457792111291
"178" 35.4 98.3175111384094 35.1533600841571
"179" 35.6 99.501252686102 40.7744280784579
"180" 35.8 101.008088191537 46.3529476154796
"181" 36 103.427911044917 52.6003968346808
"182" 36.2 106.262882009637 58.4674374939118
"183" 36.4 109.190329993047 63.8428738180102
"184" 36.6 109.971079366608 66.3914223880859
"185" 36.8 110.150492328086 68.7002724081382
"186" 37 109.483347100626 68.8321072097601
"187" 37.2 107.705962711892 68.9613740728369
"188" 37.4 106.390354807177 70.8049536723787
"189" 37.6 104.613919810873 73.9344376045731
"190" 37.8 103.588684040806 78.6498579025132
"191" 38 103.843125853532 83.4290176212244
"192" 38.2 104.901605750249 88.0413057433919
"193" 38.4 103.604732055536 91.4640488698727
"194" 38.6 99.7931903061708 94.1989072125688
"195" 38.8 95.5460135853049 97.7505971685668
"196" 39 91.0798894372059 101.889480871349
"197" 39.2 86.5252748778117 106.196140830087
"198" 39.4 82.4634099122892 109.991585476159
"199" 39.6 78.77924171849 114.052503698005
"200" 39.8 79.1542785116635 116.371728502339
"201" 40 79.6509815318554 115.798757066167
"202" 40.2 79.5779266630879 115.339085599161
"203" 40.4 78.747746244026 115.079869064171
"204" 40.6 76.9491588440935 115.749509789422
"205" 40.8 76.875434004694 115.284646222175
"206" 41 76.5090181537113 114.978957937346
"207" 41.2 76.2982212519523 114.489996036329
"208" 41.4 76.1414991109936 113.544417759965
"209" 41.6 76.3329755607056 112.681181883572
"210" 41.8 76.498319523778 112.401723368503
"211" 42 77.5822254383722 111.528512296236
"212" 42.2 78.6792816140984 109.863270196252
"213" 42.4 79.5192471699324 107.521091764819
"214" 42.6 80.6809105869495 104.430662707944
"215" 42.8 81.2453975731019 101.183958214493
"216" 43 82.5022791135197 98.1551150012391
"217" 43.2 83.7429537696745 94.2313767604912
"218" 43.4 84.0234077173108 89.8592685338551
"219" 43.6 83.9290705782323 86.0599546988341
"220" 43.8 85.0576056682999 80.5292759481786
"221" 44 85.5155430429104 75.6442323444518
"222" 44.2 86.6302825584783 70.075401201852
"223" 44.4 87.7721413843476 64.4797024434538
"224" 44.6 88.7517410565962 58.2860425640613
"225" 44.8 90.0762775652292 52.5312780434224
"226" 45 92.7121221866808 46.3343993392504
"227" 45.2 94.8042462634726 40.4359988583396
"228" 45.4 97.9806641022791 34.5502329678585
"229" 45.6 101.337617770868 30.5811403360322
"230" 45.8 101.839632147296 29.6552366752869
"231" 46 99.8669988055207 28.4839578926861
"232" 46.2 98.5180347755667 28.5010783523202
"233" 46.4 94.8663218658724 26.7794245595673
"234" 46.6 90.4010097941191 24.8193332256148
"235" 46.8 86.0905305114669 22.5119558223142
"236" 47 81.3385269435918 18.9138631912101
"237" 47.2 75.8593598336507 15.4639099198346
"238" 47.4 70.7500584356965 11.7043949680369
"239" 47.6 66.3820641529299 8.4197997863827
"240" 47.8 61.5965046895512 8.79193709279838
"241" 48 55.9162826368706 9.08416884392556
"242" 48.2 49.9411418965115 10.1698128030684
"243" 48.4 45.3326529314465 12.2244049584019
"244" 48.6 39.6377491340037 14.9342213708677
"245" 48.8 34.1422909611549 16.8441953173039
"246" 49 29.3091036988423 19.9005071303628
"247" 49.2 24.9023703613749 23.8074225402387
"248" 49.4 20.2664244075367 27.3668355387096
"249" 49.6 15.6944505415668 30.7648445867628
"250" 49.8 12.036339534858 34.4638030214657
"251" 50 7.46172992820449 36.6619795009573
"252" 50.2 5.67410744007675 36.7932020966549
"253" 50.4 6.11508984647974 35.9284047428146
"254" 50.6 6.9661461768415 35.4514851795191
"255" 50.8 7.839050662965 35.8787068500231
"256" 51 8.71709343264147 36.4404714396884
"257" 51.2 9.96464722128612 37.6047907527292
"258" 51.4 11.6070572585756 38.2874442753469
"259" 51.6 13.1036148647125 39.8346515381076
"260" 51.8 15.5994103142465 43.8587923112304
"261" 52 17.6265823977741 47.5396335288477
"262" 52.2 19.1250736613484 50.6569351882966
"263" 52.4 21.2401411509281 55.4574051209461
"264" 52.6 22.430745206353 61.0451647541339
"265" 52.8 22.794801607933 67.2583621130257
"266" 53 23.0027462111955 74.0362947252551
"267" 53.2 22.8575211749453 80.7783459730274
"268" 53.4 23.419433323011 86.9781343800319
"269" 53.6 23.3852632965058 92.8327329605563
"270" 53.8 23.3186773316735 98.4131954511645
"271" 54 26.3607117322893 101.139647870722
"272" 54.2 29.8501845090763 101.433334800621
"273" 54.4 35.2452189941938 103.254635838597
"274" 54.6 40.5676845929384 106.328251598625
"275" 54.8 45.9897835621941 109.418592602868
"276" 55 50.9173836056685 112.276140500971
"277" 55.2 56.8627935812706 114.919788222085
"278" 55.4 61.9299564527031 117.478495742442
"279" 55.6 67.3811261532691 118.700819628796
"280" 55.8 68.587724511236 119.003280507675
"281" 56 67.9023715812633 119.278646885418
"282" 56.2 67.3789432200602 119.328922000349
"283" 56.4 66.5523577390112 118.734993065322
"284" 56.6 64.9672783782149 118.964256165217
"285" 56.8 64.9255425675511 119.137862027366
"286" 57 64.649635502363 118.60618184999
"287" 57.2 64.1387441324271 118.112155489848
"288" 57.4 63.7769461385696 118.073222251829
"289" 57.6 63.4897307042432 117.579849673601
"290" 57.8 63.648736716708 117.253136571025
"291" 58 63.934029270593 117.100164735025
"292" 58.2 64.0149641227257 116.487588739172
"293" 58.4 64.0965052419883 115.823038750011
"294" 58.6 64.5122789580255 115.098769472695
"295" 58.8 64.6754050772398 114.377700232858
"296" 59 65.5152433779195 113.341513836173
"297" 59.2 67.0100983395917 112.055266580249
"298" 59.4 69.2606342409314 109.494963918902
"299" 59.6 72.6920511387237 107.168031798392
"300" 59.8 77.4276135958892 105.899035191483
"301" 60 82.043343414373 105.588164362857
"302" 60.2 87.2596105424961 104.277903714315
"303" 60.4 92.4907077672571 102.887964924485
"304" 60.6 97.4425737373409 100.838915923175
"305" 60.8 101.907453023205 97.8081112115194
"306" 61 104.70579260183 93.4488911072665
"307" 61.2 106.261408404212 88.7096997108608
"308" 61.4 107.643155550941 84.0597820824786
"309" 61.6 109.585561949558 78.2751359065183
"310" 61.8 110.782215578865 72.4904875595269
"311" 62 111.909805124269 66.7283713167733
"312" 62.2 113.140248267691 60.944576741321
"313" 62.4 114.774735121929 54.6791042130501
"314" 62.6 115.358898892835 49.5803281787303
"315" 62.8 113.919889444587 49.953894111123
"316" 63 110.500615368296 50.2013654792334
"317" 63.2 105.734767427261 49.5504134280521
"318" 63.4 101.28285375394 48.9994009639679
"319" 63.6 96.2783095761445 48.0887355517872
"320" 63.8 90.9949898093105 45.6203064369216
"321" 64 86.434233283297 42.6629927595213
"322" 64.2 83.1136451748466 38.1403133829372
"323" 64.4 78.6953827490023 32.9650719605369
"324" 64.6 73.8420787826701 28.489473821776
"325" 64.8 69.9656681489638 23.1362978983637
"326" 65 67.6859131217207 16.9948259573178
"327" 65.2 65.4353481475541 10.541356305368
"328" 65.4 62.689140612474 5.52696788335467
"329" 65.6 60.360213457898 6.56341095920334
"330" 65.8 57.1031739181096 8.59917315951613
"331" 66 53.5027316591236 10.7370161373098
"332" 66.2 49.5001989288217 13.9393961230511
"333" 66.4 44.4544232858438 17.6305305394869
"334" 66.6 39.7802325798272 22.5349451442599
"335" 66.8 35.9321665529782 27.1589347047298
"336" 67 31.6157966729616 32.6355310798053
"337" 67.2 27.13466991845 37.4203526380772
"338" 67.4 23.3917889717675 42.8359689183639
"339" 67.6 19.6414995820505 48.3037221185382
"340" 67.8 17.6532150630192 52.5313004558576
"341" 68 16.5469295175487 59.6330021220898
"342" 68.2 15.9502134850813 65.6418352235476
"343" 68.4 15.5147839876494 71.5466418971702
"344" 68.6 15.4636542768704 76.506484733171
"345" 68.8 16.7015913615062 81.2777247112864
"346" 69 16.1584780463584 88.3795693113026
"347" 69.2 13.6458955613996 88.4339238249623
"348" 69.4 13.0827135830989 87.0052936446199
"349" 69.6 11.6662268391213 84.8737477369015
"350" 69.8 9.66067633087495 81.9816927267691
"351" 70 7.26455031164331 76.8604551730245
"352" 70.2 6.27874496180282 72.1454773478397
"353" 70.4 5.33830538044806 66.562659723115
"354" 70.6 5.29139325227774 61.0325997991698
"355" 70.8 5.14415100924984 55.146526453752
"356" 71 5.13265433344062 49.0728104859921
"357" 71.2 5.43279528634165 42.8956259719695
"358" 71.4 5.8654918646441 37.9042129485155
"359" 71.6 8.72815214176507 34.6617951210686
"360" 71.8 13.4071465509908 30.2035468773539
"361" 72 17.7601525799411 26.5688444188955
"362" 72.2 22.5364067215111 22.1814317508672
"363" 72.4 26.5408561572837 17.9237236095308
"364" 72.6 30.2257622877731 12.139494210032
"365" 72.8 32.6295497800619 7.28109540214752
"366" 73 32.923548766514 7.34842867315103
"367" 73.2 33.5057566130091 7.4825339576355
"368" 73.4 34.4259086344164 8.97794505371518
"369" 73.6 36.3552928474772 11.2165086149739
"370" 73.8 39.6754665916806 13.5920627823363
"371" 74 44.0920884285738 16.4822531433183
"372" 74.2 47.8105167345995 17.2871297217961
"373" 74.4 51.7072909336458 18.3030094865895
"374" 74.6 56.383281336665 20.4976950291278
"375" 74.8 61.6613710808092 22.6278203232669
"376" 75 66.8491967781226 24.2109693668716
"377" 75.2 72.1535543455232 26.0287240872699
"378" 75.4 78.0793278972575 29.2213892699082
"379" 75.6 83.3289319477093 32.3536408094285
"380" 75.8 87.7117142412683 36.3328317871244
"381" 76 92.8701861124354 41.5509841235804
"382" 76.2 96.7839559649274 47.1512618961238
"383" 76.4 100.264812146913 52.7472410091968
"384" 76.6 102.746565058105 58.9182021250502
"385" 76.8 104.258440477892 64.4216905720174
"386" 77 106.599025192182 69.1786909191337
"387" 77.2 109.173191506557 75.1494624376356
"388" 77.4 108.812940740217 78.3945651638288
"389" 77.6 105.503691599838 79.2182700498307
"390" 77.8 100.663112084442 81.2140448564999
"391" 78 95.6001666082749 84.0811739493459
"392" 78.2 90.1578585190027 87.3794089579616
"393" 78.4 84.6623785987477 91.3610234839723
"394" 78.6 78.4449599047406 94.9165158483687
"395" 78.8 73.2457965043509 97.2380010846886
"396" 79 67.3603769525311 100.779700636044
"397" 79.2 61.8836123719671 104.141373025563
"398" 79.4 55.4009120830388 106.427692680742
"399" 79.6 49.4328271748277 108.049170295776
"400" 79.8 43.7127085375305 109.879327238462
"401" 80 40.8095401661595 113.259385693726
"402" 80.2 41.8427695094177 114.366694950305
"403" 80.4 42.0540929905373 114.014328749348
"404" 80.6 41.1915659847068 112.496765122817
"405" 80.8 38.5932056171877 109.850328061808
"406" 81 35.3350993243726 106.369158187333
"407" 81.2 33.3588116623614 103.350679163944
"408" 81.4 31.9004641615765 100.773620200118
"409" 81.6 29.1349857058639 96.1871538047784
"410" 81.8 24.9700827178727 91.7150588833603
"411" 82 20.619683296388 87.3597958796254
"412" 82.2 16.2240965642022 82.8519934934673
"413" 82.4 10.845954294431 80.4499492534587
"414" 82.6 5.81468237434503 79.4828000682885
"415" 82.8 4.53895026884304 80.8399524413072
"416" 83 4.79163399748022 81.2215280878447
"417" 83.2 5.61447617926973 82.3215971903317
"418" 83.4 6.04119583563245 82.4692332063649
"419" 83.6 6.67694685950408 82.6086311488536
"420" 83.8 7.6787048730725 83.5923569064088
"421" 84 8.6929195067074 85.7417438198899
"422" 84.2 9.74638547263694 88.7579255575489
"423" 84.4 10.5809061904311 93.4675146747935
"424" 84.6 11.1135577823147 96.4614619353206
"425" 84.8 12.2162463248072 95.9762783080012
"426" 85 14.0375664474623 96.5787489551286
"427" 85.2 16.2184631234746 99.1815218629467
"428" 85.4 18.9902145189158 102.75627747532
"429" 85.6 21.0741828808865 106.583479172768
"430" 85.8 22.3863501143213 108.276056372831
"431" 86 23.441723186688 108.980299233058
"432" 86.2 26.168802064596 110.506194999153
"433" 86.4 29.6874416873185 112.998335399424
"434" 86.6 32.9533359583791 115.453970983224
"435" 86.8 34.7769508086329 116.775879104184
"436" 87 37.4534984738118 117.729681852436
"437" 87.2 38.9894011186347 118.442905378061
"438" 87.4 39.8614161962236 118.069596634577
"439" 87.6 41.617017303538 118.017347457397
"440" 87.8 44.2756082404631 118.005837376831
"441" 88 48.4809168254533 119.140146460994
"442" 88.2 51.026135333361 119.70847603713
"443" 88.4 52.7916063906899 120.045200978656
"444" 88.6 53.8061986877558 120.657551791654
"445" 88.8 54.1189812387538 120.425147430478
"446" 89 54.6934339652646 119.780970958414
"447" 89.2 54.8622188379363 119.586402405206
"448" 89.4 55.7122658652208 119.058708336422
"449" 89.6 57.5272767154043 118.893908118009
"450" 89.8 60.6737178530463 118.367578703971
"451" 90 64.5447518314267 117.632860821095
"452" 90.2 69.2913452878735 116.433852133612
"453" 90.4 74.4914433536974 115.738328984008
"454" 90.6 78.8212299598461 114.140857227892
"455" 90.8 84.1750647291877 113.082975382089
"456" 91 88.9855478901335 112.148356650663
"457" 91.2 89.9143383853027 110.27059844194
"458" 91.4 91.5465768970108 107.337375863138
"459" 91.6 95.1855112868619 103.294291143923
"460" 91.8 99.7106674703869 99.3041383214748
"461" 92 104.18215758276 95.611925635619
"462" 92.2 108.107014012302 91.9118484194496
"463" 92.4 109.953881729278 88.5212974477511
"464" 92.6 111.777135172541 84.611790375955
"465" 92.8 114.634775046081 79.8871308562771
"466" 93 116.653421585212 75.6513466772657
"467" 93.2 118.800629970045 70.3598798467967
"468" 93.4 119.111754552468 65.8365826489644
"469" 93.6 120.181152630409 59.9533711074211
"470" 93.8 120.173607755033 55.5824968790766
"471" 94 119.611642043577 50.5513606212549
"472" 94.2 118.798465485116 45.8751500286211
"473" 94.4 117.378586822846 41.0584102396889
"474" 94.6 115.885028862039 35.7983582024362
"475" 94.8 113.230544585835 31.0932994280519
"476" 95 110.664712798022 26.2503047285957
"477" 95.2 108.39476778305 22.5071304398529
"478" 95.4 106.480577066095 20.4779509282784
"479" 95.6 103.277588887129 18.3055425181827
"480" 95.8 99.6119006059816 15.2815223385589
"481" 96 96.3049684461358 11.9550213794437
"482" 96.2 94.0147842847376 9.66271602220445
"483" 96.4 91.7893493962028 9.8687338439159
"484" 96.6 88.5393981754504 9.2004495670527
"485" 96.8 84.1111996257019 7.65298896156187
"486" 97 80.1219741946652 5.36669599737075
"487" 97.2 79.5489779919223 3.46875472932565
"488" 97.4 80.4013272313927 3.85253813853936
"489" 97.6 80.4561871857499 4.36632797684091
"490" 97.8 79.3527605242218 5.62171936547416
"491" 98 78.2022344570087 7.04074432382623
"492" 98.2 75.7321864609492 8.42533365971601
"493" 98.4 72.2977464410865 10.0710073542508
"494" 98.6 68.9353670939663 11.9810453506648
"495" 98.8 66.6860863396978 14.8768868155858
"496" 99 64.6140234077334 18.4583451869062
"497" 99.2 62.2776505943815 21.8703113941945
"498" 99.4 59.5533080418135 25.917375125937
"499" 99.6 56.4769348693904 30.3184081409038
"500" 99.8 54.4665645457481 35.4254050848839
"501" 100 52.75001398415 40.7514438908292
"502" 100.2 50.7674642881211 47.3871479775204
"503" 100.4 50.2278285353798 53.3673421716539
"504" 100.6 49.7062753796128 59.7064616493657
"505" 100.8 49.4101063921969 66.1234704688018
"506" 101 50.0927970486755 72.3607803820193
"507" 101.2 50.5847366351605 78.5203605377328
"508" 101.4 49.888654637986 84.9911634434183
"509" 101.6 48.453876001646 91.3205903814465
"510" 101.8 46.5261191552636 97.2542890682111
"511" 102 44.4290265795249 101.944266895066
"512" 102.2 42.2547789670438 103.882872199982
"513" 102.4 40.8621773164867 102.717650672454
"514" 102.6 37.2598287036265 101.242796441139
"515" 102.8 34.4309716119152 99.4269780615038
"516" 103 30.7637438413618 96.2588130746726
"517" 103.2 26.5490632085003 92.8863686940093
"518" 103.4 22.571036974238 88.5638264999374
"519" 103.6 19.3849152629851 84.3793711860054
"520" 103.8 18.1755001646097 79.8036856325971
"521" 104 17.5680026607206 73.9634139070579
"522" 104.2 17.0960854792214 67.5351896373895
"523" 104.4 16.6075660049008 62.3218639182735
"524" 104.6 17.7341432478465 56.8435181309486
"525" 104.8 19.8136845398929 51.535337537249
"526" 105 23.0292086515818 47.1619400281237
"527" 105.2 26.7516563940181 41.8145908670203
"528" 105.4 30.39493105933 36.6302529602734
"529" 105.6 34.4501528414575 31.8920118966554
"530" 105.8 37.5028746412996 25.9272884208405
"531" 106 39.8864449696421 19.7113672471085
"532" 106.2 40.9444613806499 14.1225451810629
"533" 106.4 42.4350613787957 11.8201024761504
"534" 106.6 46.2665578818214 11.8786899642199
"535" 106.8 51.2284075702075 13.5319334412309
"536" 107 56.0906685876728 14.5803903338916
"537" 107.2 60.0330305637723 15.8608405743761
"538" 107.4 62.5016525445878 16.9469383923048
"539" 107.6 65.5411216455836 17.1971819864668
"540" 107.8 69.352828955381 16.8602630332238
"541" 108 74.726287188231 15.5571128512538
"542" 108.2 80.3657156299038 14.6202777314011
"543" 108.4 84.9266751616022 15.4119733226123
"544" 108.6 89.7786141124799 18.6625907066914
"545" 108.8 94.0458795125701 22.7315011511649
"546" 109 96.4152197523464 27.598827421805
"547" 109.2 98.6871731506981 33.5420331837484
"548" 109.4 100.693103860562 39.0670255940867
"549" 109.6 104.004206591667 43.9065880124504
"550" 109.8 106.933125937794 48.9957671381479
"551" 110 110.421153754982 53.5872864166916
"552" 110.2 113.256379529343 58.5656125060558
"553" 110.4 116.003380154517 63.1382930349837
"554" 110.6 117.136961656114 66.7668332808371
"555" 110.8 115.157062749356 67.5357074096429
"556" 111 114.331674133778 69.0236484382116
"557" 111.2 112.409222002391 72.6709825294602
"558" 111.4 109.928664478004 77.2753789811826
"559" 111.6 107.127745445969 81.9582069269039
"560" 111.8 104.850357874893 86.8367459301667
"561" 112 103.183108528746 93.2289342654641
"562" 112.2 100.941150653584 98.1058985611832
"563" 112.4 97.0156699773443 101.709510351003
"564" 112.6 92.3593774158118 105.803159892148
"565" 112.8 87.3919281665942 109.723656897214
"566" 113 82.6354069828225 114.123799755547
"567" 113.2 79.4928731869268 114.33750718164
"568" 113.4 76.2092862292801 112.954426798863
"569" 113.6 71.2414682047339 110.36620477861
"570" 113.8 65.6833693495906 108.024586522647
"571" 114 59.7793993163103 106.778334378243
"572" 114.2 53.7156759127706 104.811055893346
"573" 114.4 47.1890866142493 102.280881617257
"574" 114.6 41.8312636501218 100.656999578774
"575" 114.8 36.347517190203 99.210287506263
"576" 115 30.7056812041834 99.8168753094003
"577" 115.2 24.8498517721389 101.959655766205
"578" 115.4 23.0015298147622 104.260734332147
"579" 115.6 23.3650052925379 106.626884053029
"580" 115.8 22.4782903195005 107.998588514826
"581" 116 23.6568958915372 108.806218694833
"582" 116.2 24.8374388958309 110.595609042024
"583" 116.4 26.5635052523716 111.149890854899
"584" 116.6 28.1467477911689 111.93750920977
"585" 116.8 29.0990282424112 112.546291185175
"586" 117 30.6642905809648 113.736123781296
"587" 117.2 32.246049417656 115.174508027538
"588" 117.4 33.6431680919711 116.431254377267
"589" 117.6 34.7220508651789 116.095039258749
"590" 117.8 35.2282761229677 116.264019533934
"591" 118 37.686633978067 117.820916097587
"592" 118.2 39.6190935537364 118.899818033671
"593" 118.4 40.1450389870865 119.119880027755
"594" 118.6 41.7325792552856 119.503141174288
"595" 118.8 43.3379871477455 119.99924585195
"596" 119 44.3564825237839 120.510912221648
"597" 119.2 44.5841898453824 119.911476639509
"598" 119.4 44.9591297640606 119.31672562922
"599" 119.6 46.2500217608891 118.657123547579
"600" 119.8 48.2333809336785 118.226584438198
"601" 120 51.7673846684926 118.019744697992
"602" 120.2 56.0213065148618 118.814325854622
"603" 120.4 60.6770076166177 120.108933077267
"604" 120.6 64.2597056704645 120.902515590681
"605" 120.8 65.6061084678244 120.576287314285
"606" 121 68.2994056721894 120.511648983711
"607" 121.2 69.8992160681595 119.984315082023
"608" 121.4 70.7588252346952 119.207350152816
"609" 121.6 71.6748150890739 117.939508028882
"610" 121.8 74.2998317832627 116.008744527675
"611" 122 78.17830210365 113.818059890208
"612" 122.2 82.6764108319801 112.303453455161
"613" 122.4 86.6692862715756 109.228354670567
"614" 122.6 90.3904433983077 106.478175847565
"615" 122.8 94.6715938023821 103.312338483627
"616" 123 99.3519766989343 100.251136640655
"617" 123.2 102.468690437186 97.1934477705067
"618" 123.4 106.85600108547 92.3898565676656
"619" 123.6 109.268348036176 87.6564728031146
"620" 123.8 112.177853401651 82.8058570434925
"621" 124 114.829169960609 78.3501772732278
"622" 124.2 117.338018515826 75.4280440675452
"623" 124.4 116.265192593432 74.3720773831028
"624" 124.6 114.656198931073 71.7377674738415
"625" 124.8 113.675576124249 67.0551877925977
"626" 125 112.612663398671 61.8586882159963
"627" 125.2 110.177464393308 57.3462996091249
"628" 125.4 107.950507563754 52.4033128553394
"629" 125.6 105.725919189381 47.5099188496372
"630" 125.8 103.292452006506 42.6161292404902
"631" 126 99.979437901369 37.4004535121985
"632" 126.2 97.4765879618277 32.1049625335229
"633" 126.4 93.9473748984164 28.160339345873
"634" 126.6 89.5947892759368 23.9604647878864
"635" 126.8 85.8962326357573 19.0769291566517
"636" 127 83.925811312637 13.9128849666597
"637" 127.2 80.4930393329007 9.92066103590281
"638" 127.4 77.5024936884382 9.65594618915334
"639" 127.6 73.3935986170209 9.84564562020285
"640" 127.8 66.9152944855264 8.56423329706388
"641" 128 61.2040869567953 6.64552354570673
"642" 128.2 55.4018969592479 4.36192576789954
"643" 128.4 51.016133218988 3.31945495250831
"644" 128.6 51.1309837408107 2.41295650105316
"645" 128.8 50.6812013979969 1.31371129028256
"646" 129 51.9228435925084 1.37203946251574
"647" 129.2 53.0658819280849 2.01244398254722
"648" 129.4 54.4904638186044 2.27467731572599
"649" 129.6 55.7000689075492 3.33929922925769
"650" 129.8 56.2097119474646 3.96810369384257
"651" 130 57.1223969957514 4.84859461975606
"652" 130.2 58.0349532464398 5.64656703484349
"653" 130.4 59.8838130048464 6.50930808435628
"654" 130.6 61.2221042609327 7.69074546026547
"655" 130.8 63.0681841008053 8.64754123549277
"656" 131 66.1460926415824 9.69012094190089
"657" 131.2 69.4471411894215 9.6971958346819
"658" 131.4 73.2154510269922 10.1475158697322
"659" 131.6 77.0899367474523 9.83353278368983
"660" 131.8 80.1339488146698 9.85032680779022
"661" 132 82.3870173081891 12.191500465342
"662" 132.2 85.2443499349654 15.8295240967573
"663" 132.4 87.3280124439201 18.7103733684397
"664" 132.6 90.2462641907056 22.7860589738067
"665" 132.8 93.2548580295409 27.3032902671528
"666" 133 95.9590116424748 31.4555208829413
"667" 133.2 99.3890604067751 35.8349747712339
"668" 133.4 102.999709822296 40.24119675663
"669" 133.6 107.46483274101 44.8469955347903
"670" 133.8 111.387800771238 48.9038809420696
"671" 134 114.351264064038 54.431479848864
"672" 134.2 114.84963227557 59.8130689755185
"673" 134.4 114.375475432545 65.7177484190975
"674" 134.6 114.799530254149 70.9290783500806
"675" 134.8 113.722283231618 76.4442995052164
"676" 135 112.889603226762 81.6608305275101
"677" 135.2 111.472056450983 86.9324592879848
"678" 135.4 110.88801141516 89.0751545086538
"679" 135.6 110.214295459106 88.998420392184
"680" 135.8 109.718479242748 88.3803608018707
"681" 136 109.802008557053 88.3983952246196
"682" 136.2 109.702985893693 88.0790992553279
"683" 136.4 109.476361125696 87.9018722219861
"684" 136.6 109.323081313229 87.7792773683227
"685" 136.8 107.022343267382 88.5427077988578
"686" 137 106.461927965977 88.6398588003654
"687" 137.2 105.49528538938 88.5767777057892
"688" 137.4 104.901968649018 88.424341179553
"689" 137.6 104.72844571866 88.2728827916526
"690" 137.8 103.572953910539 88.5800825080198
"691" 138 102.167590757468 88.7104391728557
"692" 138.2 100.058578269706 89.6630911233725
"693" 138.4 97.7378081095305 91.2532651988189
"694" 138.6 96.1074420125781 93.5054577254259
"695" 138.8 95.0011365101243 96.4987331862668
"696" 139 94.4846233796604 100.388091288491
"697" 139.2 94.3969675279367 101.504438518502
"698" 139.4 92.5251993954096 103.449753687723
"699" 139.6 90.2726701055936 102.140519757593
"700" 139.8 86.7354647571238 100.567328017301
"701" 140 83.8576732073846 98.4409521570398
"702" 140.2 81.5189430997874 95.6899576056793
"703" 140.4 77.9545014150321 92.5522563394391
"704" 140.6 74.5434639359513 89.3973225170049
"705" 140.8 70.9393888164809 84.437865348731
"706" 141 68.8758750715322 80.6440154454358
"707" 141.2 66.6791175481318 76.0410265914739
"708" 141.4 64.8048670077878 70.6578949014255
"709" 141.6 63.8204286909115 64.165584642733
"710" 141.8 63.0739549469188 58.2583167041254
"711" 142 63.1096668641994 51.6704486910024
"712" 142.2 62.6524936993973 45.3513103398416
"713" 142.4 62.2076727297148 39.2946804760715
"714" 142.6 61.7481677015825 32.7346121472892
"715" 142.8 60.6679484217383 26.768624865867
"716" 143 59.1728397496219 20.0792936509047
"717" 143.2 59.0257154764045 14.4276005051177
"718" 143.4 61.4784610486585 13.7209625805498
"719" 143.6 63.7602617213941 13.9009672020957
"720" 143.8 67.2904586802786 14.0524506020596
"721" 144 72.2283950448796 14.2237853888627
"722" 144.2 78.0718470838129 14.9506157771825
"723" 144.4 83.2825699734997 16.2963950326166
"724" 144.6 88.3883868318542 18.7674930067801
"725" 144.8 92.8613567782032 21.2121387546506
"726" 145 96.2524206054307 24.1098751163093
"727" 145.2 99.0729014404607 24.8668514342315
"728" 145.4 99.6121923063002 23.2303203328273
"729" 145.6 98.1883784618185 23.2842031746405
"730" 145.8 97.5290650523107 23.4954583808419
"731" 146 96.8719005141468 23.3155657899417
"732" 146.2 96.7951974468366 22.8040079670515
"733" 146.4 95.799820851596 22.7821224120139
"734" 146.6 95.0340172997537 22.4307735755723
"735" 146.8 94.2495969727746 22.0582695215889
"736" 147 93.35567473006 21.1416555863452
"737" 147.2 91.9594277518823 20.579286970596
"738" 147.4 89.935548657107 19.1703789033761
"739" 147.6 87.4002630396046 17.9723384287271
"740" 147.8 84.1113924553281 16.6599546626992
"741" 148 79.5876518980366 14.870859079631
"742" 148.2 76.2049180035532 13.4924010379966
"743" 148.4 72.3119523641662 11.4175352494869
"744" 148.6 68.6508491636154 8.01322118812081
"745" 148.8 67.4940667794498 4.58119939776062
"746" 149 68.673922894574 4.32680953555929
"747" 149.2 69.8418981973064 4.46443567861194
"748" 149.4 71.4195109532848 4.91147909037587
"749" 149.6 71.8447874486023 5.27357863924554
"750" 149.8 72.9998699005513 5.93885371868228
"751" 150 74.9727889226195 7.18076680322243
"752" 150.2 78.1608633425465 8.38467801706136
"753" 150.4 81.2652136886723 9.46147197313031
"754" 150.6 84.9920501006432 10.3339868094679
"755" 150.8 88.4234598306556 12.1834559807723
"756" 151 92.2623634017898 15.1202139684093
"757" 151.2 95.596294670383 19.0459537048941
"758" 151.4 98.6653631476882 21.8719348626528
"759" 151.6 101.579923021787 23.8616462705484
"760" 151.8 104.370780772125 25.4289611727867
"761" 152 107.464185671457 27.2116580254559
"762" 152.2 108.036451867173 30.4606658937351
"763" 152.4 108.485162007726 34.0239125427953
"764" 152.6 109.686957540241 39.1631681483193
"765" 152.8 111.522602826209 42.7488025737431
"766" 153 113.632462182854 46.4082011317622
"767" 153.2 116.34869630493 50.676357966357
"768" 153.4 116.178011067091 55.2205309094457
"769" 153.6 115.070751829759 60.0771094398716
"770" 153.8 114.252782343314 65.1118521794879
"771" 154 113.680618526057 70.9275076039558
"772" 154.2 113.15069573689 76.1704262241023
"773" 154.4 111.786759456546 80.7391935588355
"774" 154.6 107.537848424373 83.680292684053
"775" 154.8 103.912926989786 87.4448824598001
"776" 155 100.860631310938 91.0412325118175
"777" 155.2 97.6018178179735 95.3570377124668
"778" 155.4 93.5884146632158 99.7155065367022
"779" 155.6 89.1755479409578 103.994485486973
"780" 155.8 85.9643128941936 107.923204023238
"781" 156 86.8605901634318 111.557087912351
"782" 156.2 86.1121064701558 111.069484699888
"783" 156.4 84.7530879083583 109.804864063984
"784" 156.6 84.2181309611826 109.294305963953
"785" 156.8 83.5216045638115 107.221982789592
"786" 157 82.6918083913022 104.407278129514
"787" 157.2 81.2584977459915 101.156897568576
"788" 157.4 79.6992722026626 98.1540058696013
"789" 157.6 78.7201393892123 95.8118798292898
"790" 157.8 78.0793830971725 92.3216683561673
"791" 158 77.7244772285824 87.4932638185876
"792" 158.2 77.3131783429708 81.5042335348695
"793" 158.4 76.2534404418831 75.6138921037505
"794" 158.6 76.0451406919569 69.0629754947656
"795" 158.8 75.5328187374573 62.6866255866662
"796" 159 74.6996930316169 56.9782627189952
"797" 159.2 74.4614781243768 50.3019097493549
"798" 159.4 74.1371123726019 43.2798594797637
"799" 159.6 73.2585998480671 37.2044208804006
"800" 159.8 72.4231240744782 29.9243581649216
"801" 160 72.6408013182294 23.3281442458459
"802" 160.2 73.1063745700977 16.4276745777277
"803" 160.4 72.5696632981624 10.6043222385509
"804" 160.6 70.1104022044948 5.98485330054106
"805" 160.8 67.3113889706586 5.6914707135382
"806" 161 64.683073896754 7.1328353440324
"807" 161.2 59.9037207758507 8.18740055825863
"808" 161.4 54.0860469003142 8.3684025957144
"809" 161.6 48.4854203303413 9.15665441760488
"810" 161.8 42.4850820397095 10.7592612096771
"811" 162 36.8758479804071 12.855483584019
"812" 162.2 32.3934505574235 16.8364896049616
"813" 162.4 27.9203090390722 20.3472419933144
"814" 162.6 22.9246060192834 24.019443479594
"815" 162.8 17.4753100052084 28.0351915782429
"816" 163 13.4301544391889 32.6324873963311
"817" 163.2 9.37623514894906 37.0882349868414
"818" 163.4 4.61078104356709 40.7376530665239
"819" 163.6 2.0230026965246 44.9342126493179
"820" 163.8 1.88080319687807 47.2230222378175
"821" 164 3.94341150324573 48.0554147747095
"822" 164.2 6.39044284786923 50.3234640942618
"823" 164.4 8.7860674955893 53.8654376025261
"824" 164.6 10.2136923448153 57.5908741031626
"825" 164.8 12.4447902776096 62.2280573009179
"826" 165 14.5215086714269 68.0368722555665
"827" 165.2 15.4495882295719 73.8022994795043
"828" 165.4 15.7584935904131 80.2555185082499
"829" 165.6 16.864822279503 86.0873929257054
"830" 165.8 16.6561715037553 92.1406253762816
"831" 166 15.3753750130147 97.6572531853945
"832" 166.2 15.7107537451826 97.0625050427494
"833" 166.4 17.1753028689115 96.384600746678
"834" 166.6 20.0139039490042 95.8921544901418
"835" 166.8 24.4886208518812 96.7793736191924
"836" 167 30.1766695714401 98.6093902242096
"837" 167.2 35.1200803308792 100.356714880446
"838" 167.4 40.1922280153625 103.436649748234
"839" 167.6 45.4279948378207 107.048738260004
"840" 167.8 50.4964045248378 110.69713792125
"841" 168 55.6327185692768 114.204886753855
"842" 168.2 60.4778564311754 118.089530685178
"843" 168.4 62.4289199908279 119.581689939456
"844" 168.6 61.6780590601391 119.636002778508
"845" 168.8 61.5507828605297 119.385105751884
"846" 169 60.4502175168246 119.468443042573
"847" 169.2 57.9704330888956 119.435559819312
"848" 169.4 57.4743497215374 119.366323344624
"849" 169.6 57.4040107876802 119.319453137307
"850" 169.8 56.5436561868267 118.478828715354
"851" 170 55.8068253880985 118.306133017232
"852" 170.2 55.3100234870517 117.747092449709
"853" 170.4 54.2729664165455 116.452778581743
"854" 170.6 53.0566885132704 114.673056552697
"855" 170.8 51.0377880343692 112.007721013638
"856" 171 49.7269117180875 110.621796388769
"857" 171.2 48.5127025311278 109.497190745334
"858" 171.4 45.6694648023138 107.798548560331
"859" 171.6 41.5131884300348 106.172129883118
"860" 171.8 36.8965726069309 104.3874368178
"861" 172 31.8916935924033 103.480839147982
"862" 172.2 26.9575267883869 104.091663405789
"863" 172.4 24.2284197568516 105.523217090044
"864" 172.6 25.0109456985026 104.895462392341
"865" 172.8 25.2730686631889 106.009743179357
"866" 173 26.2046330100475 106.776815366577
"867" 173.2 26.805739621196 106.808451405535
"868" 173.4 28.6420315385045 107.330493097368
"869" 173.6 30.6120972924897 110.311969949216
"870" 173.8 32.3711644357809 112.648043117614
"871" 174 34.7177560787892 114.521610360291
"872" 174.2 36.6336919911228 117.401426596099
"873" 174.4 37.8312600831937 117.585165582935
"874" 174.6 39.9861397116686 116.766624099882
"875" 174.8 43.3883872446508 116.352090140437
"876" 175 46.2862981013314 116.530572659055
"877" 175.2 50.4251546504318 117.624720359471
"878" 175.4 55.1478132693988 118.951033943469
"879" 175.6 60.4227721916396 119.837720350616
"880" 175.8 64.6104542053463 121.331873947161
"881" 176 65.293768455601 120.33638901491
"882" 176.2 66.2127138355162 119.444651131354
"883" 176.4 68.0805549262199 118.063760729613
"884" 176.6 70.5060571168151 116.800433811721
"885" 176.8 73.4878126633923 114.945796560872
"886" 177 77.6012591181031 112.451847627599
"887" 177.2 82.0470246085714 109.733323765314
"888" 177.4 85.4689277836058 106.8730141948
"889" 177.6 88.5284616303246 103.049630233656
"890" 177.8 90.5244824772545 99.7777859417985
"891" 178 91.6344832636146 95.8257918743033
"892" 178.2 94.1368778732422 91.2003644474584
"893" 178.4 97.0103391890476 86.2266739866767
"894" 178.6 101.263008677137 81.8685432047212
"895" 178.8 105.490274532051 77.3821067699589
"896" 179 109.972508627395 73.8618509460526
"897" 179.2 114.045692253552 69.6603758876566
"898" 179.4 116.126851162055 64.9494656967952
"899" 179.6 117.107079326725 62.2584176076306
"900" 179.8 118.537478968832 64.1155955404516
"901" 180 118.467592002001 65.7323273613192
"902" 180.2 117.943799061223 66.1088765609761
"903" 180.4 117.937894735444 66.1697473345632
"904" 180.6 117.824610423173 66.301795319826
"905" 180.8 118.990783932938 66.2933832152504
"906" 181 119.145435911063 65.7472171348891
"907" 181.2 119.007714943365 65.7927857480726
"908" 181.4 118.776623638614 65.9710561922748
"909" 181.6 118.304952679628 66.0029615137879
"910" 181.8 118.099492542553 66.2215128911897
"911" 182 117.894823316896 66.3644082678569
"912" 182.2 117.462562700728 66.2522881355293
"913" 182.4 117.13994993523 66.1525460714976
"914" 182.6 116.841191225381 66.6844092394471
"915" 182.8 116.347301690762 67.2020796246216
"916" 183 115.583909879946 68.471603331838
"917" 183.2 114.948436142721 69.4020336800396
"918" 183.4 113.553493419509 70.7324081138635
"919" 183.6 112.420055134992 72.657520429374
"920" 183.8 110.754174040883 76.2414095717401
"921" 184 108.946631256497 79.9221332294138
"922" 184.2 107.058496832641 83.820278104676
"923" 184.4 106.309455869578 88.6567844872031
"924" 184.6 107.084000527512 91.9455350779131
"925" 184.8 106.494344619341 91.8481495686531
"926" 185 105.055294758714 92.3470852685614
"927" 185.2 102.509395827859 93.7904226136733
"928" 185.4 98.4822489733787 96.3352730879
"929" 185.6 95.8711741194358 98.6035664400733
"930" 185.8 92.8215028443087 102.338769848795
"931" 186 90.639499851167 106.286744598692
"932" 186.2 90.5545872410499 109.706788944299
"933" 186.4 89.394399564059 109.959619771287
"934" 186.6 87.3058150794448 109.767460554222
"935" 186.8 84.0778629212593 108.867969487601
"936" 187 79.6947907467302 108.157570719337
"937" 187.2 74.8018734958479 108.0136019569
"938" 187.4 69.1536231036053 108.38819244772
"939" 187.6 64.0304706818829 109.026369719569
"940" 187.8 60.3062574573199 110.968157543067
"941" 188 57.440821668992 113.272587356242
"942" 188.2 53.1093418781667 116.022641994623
"943" 188.4 49.5163614394609 118.436000952965
"944" 188.6 47.9420551931678 118.370963280281
"945" 188.8 46.5172530400546 116.92001058818
"946" 189 43.3383150301555 114.178505318394
"947" 189.2 39.4591088347685 110.432510895665
"948" 189.4 36.3659826902582 106.530937206532
"949" 189.6 32.7651553187463 101.840906765238
"950" 189.8 29.3707987107239 97.4583865397021
"951" 190 26.0135265977629 93.6797525033109
"952" 190.2 21.4370493832122 89.4990622885003
"953" 190.4 16.7462923963878 85.9127504029609
"954" 190.6 11.5605931985311 82.5399811777079
"955" 190.8 7.12584817464294 80.7282794444312
"956" 191 4.54966193678858 81.484074276478
"957" 191.2 4.78083514743199 80.5218542968952
"958" 191.4 5.39085844468068 78.280803157813
"959" 191.6 6.44736095534553 74.4881227992193
"960" 191.8 8.52050117390568 70.3511049292638
"961" 192 9.97956930500093 65.7165078963638
"962" 192.2 11.6691147840727 60.4286789740179
"963" 192.4 12.9469483265287 55.1333770052353
"964" 192.6 15.5114390617371 49.5104364154469
"965" 192.8 17.3213179800567 44.6339441014462
"966" 193 19.5957475992631 39.0339454458808
"967" 193.2 21.009341442707 34.827514347789
"968" 193.4 22.6868017676499 28.8197884720046
"969" 193.6 24.2760900118992 22.8887804597079
"970" 193.8 25.7421947625888 18.1428381401561
"971" 194 26.4724231405373 13.2171355033545
"972" 194.2 26.94534907736 13.1703397704708
"973" 194.4 31.1339036905664 11.7145148004115
"974" 194.6 36.2729136323842 9.4758857702462
"975" 194.8 41.2961903181688 8.09393371427229
"976" 195 47.4752688664792 5.57650078059956
"977" 195.2 53.0883766643056 3.05967611336758
"978" 195.4 56.0511024448292 0.0447758391205326
"979" 195.6 55.4486150259537 0.460168333462333
"980" 195.8 56.0447045443308 0.690545095167772
"981" 196 57.7686069793475 0.303723026821065
"982" 196.2 61.7043440427456 0.613467776868997
"983" 196.4 64.940137433076 0.524448847893868
"984" 196.6 66.9161821620731 0.666594019106264
"985" 196.8 69.3505768827397 0.83512459987316
"986" 197 72.1341332620397 1.119128475945
"987" 197.2 74.3722038177037 1.71787142690382
"988" 197.4 76.4386694317267 3.23425304602578
"989" 197.6 78.3251102534693 4.46872618718815
"990" 197.8 81.4976574637741 7.37721487377962
"991" 198 84.8530841934465 9.8578295564235
"992" 198.2 88.3372920288794 12.2546592222011
"993" 198.4 91.7684651418205 16.0071463137161
"994" 198.6 95.8965427796649 19.7785344940057
"995" 198.8 100.721501728552 22.4323214963323
"996" 199 106.282872885325 25.2767407886526
"997" 199.2 108.812901638152 29.5982203043546
"998" 199.4 110.395497248343 33.8642885394281
"999" 199.6 112.026874738585 39.2293435016861
"1000" 199.8 113.050696493257 44.0345847532587
"1001" 200 113.719819798706 50.0759053023399
"1002" 200.2 115.847960766113 55.6225661492224
"1003" 200.4 117.335350234699 61.332271208405
"1004" 200.6 118.232316011969 67.0914971856462
"1005" 200.8 116.394140324581 69.9478258712391
"1006" 201 114.856682023123 71.1178623454455
"1007" 201.2 112.434055644007 75.4765390537679
"1008" 201.4 109.089847576787 80.0731972818858
"1009" 201.6 106.835449610694 84.2352206005497
"1010" 201.8 103.86681446509 89.6148769645527
"1011" 202 101.462327841167 97.6856055765967
"1012" 202.2 99.9563278653526 103.220471312991
"1013" 202.4 99.874252451785 102.639638498127
"1014" 202.6 99.3664041251664 102.916511166956
"1015" 202.8 97.4021438496634 102.738448627653
"1016" 203 94.7662367304931 102.46880442778
"1017" 203.2 90.9971828231275 102.917039528034
"1018" 203.4 87.7176815607396 103.189621001231
"1019" 203.6 83.759453570548 104.782326505993
"1020" 203.8 81.4627443299441 107.217754781618
"1021" 204 78.3307954429954 110.803006199597
"1022" 204.2 75.9044339088791 115.262767455039
"1023" 204.4 74.4851838597601 116.903960269898
"1024" 204.6 72.3995708458455 116.293545371967
"1025" 204.8 68.7386626482637 116.142827617977
"1026" 205 63.9719447295397 116.257528388828
"1027" 205.2 61.3416017531501 115.766051210639
"1028" 205.4 56.4969613245994 115.946216382955
"1029" 205.6 51.7290466247628 116.94630719282
"1030" 205.8 47.2635926134402 119.123042353891
"1031" 206 47.1192248162642 118.339449169773
"1032" 206.2 45.8716170038949 118.812619229474
"1033" 206.4 45.2710934368142 118.942661663149
"1034" 206.6 43.5437371862668 117.80237025988
"1035" 206.8 40.7652636507907 115.66789693289
"1036" 207 37.0408034757357 112.667181873175
"1037" 207.2 34.561272943198 110.70939063255
"1038" 207.4 30.5177892610131 107.672856499196
"1039" 207.6 26.7221025287228 105.102503692714
"1040" 207.8 22.227211309343 102.77966391228
"1041" 208 16.8883611267011 99.8139721504177
"1042" 208.2 12.6059151530117 96.3962786077044
"1043" 208.4 10.1810908697401 94.9526309270473
"1044" 208.6 10.6045418596887 92.5704347048934
"1045" 208.8 11.0792579835816 88.1547392520378
"1046" 209 11.443123261242 82.5128109360628
"1047" 209.2 11.7640640634236 77.3400420842837
"1048" 209.4 12.3985044264772 70.942359596933
"1049" 209.6 12.3683917370976 65.2264400049336
"1050" 209.8 13.4431774366211 59.0460444896725
"1051" 210 14.53645430574 53.3695424013947
"1052" 210.2 15.7755940562992 47.0063315335987
"1053" 210.4 16.5036990729257 40.9425653806221
"1054" 210.6 17.2414337599945 34.8389105401873
"1055" 210.8 16.4950217355498 29.7742213251057
"1056" 211 13.1194724525253 26.4852337960353
"1057" 211.2 11.9049079612872 27.5776158044767
"1058" 211.4 10.164455035951 28.7015686521613
"1059" 211.6 8.3591192172866 30.040671348677
"1060" 211.8 5.77330145932705 31.450964415628
"1061" 212 6.17369734834831 31.6689953708872
"1062" 212.2 6.5858062132311 31.6898650468675
"1063" 212.4 7.18060081156885 31.9127653254934
"1064" 212.6 7.27645959670143 32.0779720309554
"1065" 212.8 7.85955214794632 32.9447006398062
"1066" 213 7.9174986723075 33.5403195872109
"1067" 213.2 8.40570017053681 33.9325295102342
"1068" 213.4 10.00446213433 34.611987990118
"1069" 213.6 11.3204711401997 36.4506435208143
"1070" 213.8 13.2016551436919 39.5886341637664
"1071" 214 14.6810312249917 43.0741658231659
"1072" 214.2 15.3347203354201 48.0062863098075
"1073" 214.4 15.7522296861605 53.1487564357982
"1074" 214.6 16.2389035189099 57.5758862397103
"1075" 214.8 17.5936683891001 62.8099100903465
"1076" 215 19.3234555288669 67.6272716269222
"1077" 215.2 20.5337985832895 73.6234582865536
"1078" 215.4 20.3958678776563 79.0550443810003
"1079" 215.6 20.6360380905809 82.4190945434099
"1080" 215.8 20.4941304605051 82.9456235260437
"1081" 216 20.4667029353642 83.049848121579
"1082" 216.2 20.9425588233318 83.1112392447375
"1083" 216.4 21.6550290442199 85.2325458103296
"1084" 216.6 22.0792462060392 86.4715407042898
"1085" 216.8 22.093686028563 86.3926440843952
"1086" 217 22.3911471573276 86.3625284476204
"1087" 217.2 22.7890254264289 86.1351206311646
"1088" 217.4 23.1618513296464 87.1089556163284
"1089" 217.6 23.461250671374 89.435941754882
"1090" 217.8 22.7032562519916 93.3952688562034
"1091" 218 22.0392105449887 97.7378951147051
"1092" 218.2 23.6269203897265 101.160795414341
"1093" 218.4 27.2727744516682 102.151701139681
"1094" 218.6 31.391795138687 103.391092743823
"1095" 218.8 37.6386750671944 105.304744182508
"1096" 219 42.8265412707538 107.701758107891
"1097" 219.2 48.4231817892229 111.08448311649
"1098" 219.4 52.951641624868 115.606304351723
"1099" 219.6 57.6166458195757 119.556536597587
"1100" 219.8 61.416244616344 118.8767949122
"1101" 220 63.45950678763 116.395862350911
"1102" 220.2 66.4179429798255 111.944601889657
"1103" 220.4 70.7213326099365 108.282064431967
"1104" 220.6 75.2480964204763 104.931564841306
"1105" 220.8 80.8478136652357 102.274431394268
"1106" 221 86.6167252022258 100.389618104682
"1107" 221.2 92.5298923681683 98.5747755160694
"1108" 221.4 98.8618078979926 97.2941507565565
"1109" 221.6 103.512909577653 97.8905969189813
"1110" 221.8 104.543876369563 97.6018988656375
"1111" 222 104.888511718717 97.4568170960545
"1112" 222.2 105.873674673404 97.2819945345234
"1113" 222.4 105.590961960298 96.9362747572362
"1114" 222.6 105.575840771886 96.75744445783
"1115" 222.8 105.325158992755 97.2567727550476
"1116" 223 104.993132373034 97.7206880573807
"1117" 223.2 104.534311754272 97.9214167501429
"1118" 223.4 103.996876828536 98.6718155359122
"1119" 223.6 103.646920559237 98.5950508794914
"1120" 223.8 103.257544056882 98.3913793150727
"1121" 224 102.839372069967 98.1985768415235
"1122" 224.2 102.631631615693 98.2430537628447
"1123" 224.4 102.331130777749 98.1180805348054
"1124" 224.6 101.614619721076 98.3827556133019
"1125" 224.8 101.311297744078 98.4166006533412
"1126" 225 101.079212892942 98.9554796762068
"1127" 225.2 100.065570633314 98.2341478740364
"1128" 225.4 99.9029458768271 97.7605921631473
"1129" 225.6 99.8672755409966 97.8963392076452
"1130" 225.8 98.9189578716574 97.1632124970513
"1131" 226 98.735239391216 96.2169635032386
"1132" 226.2 97.6608145876341 95.368228935195
"1133" 226.4 97.3402420826235 92.5066653673321
"1134" 226.6 97.276256552431 90.4682853663154
"1135" 226.8 98.1962067489351 87.241745987999
"1136" 227 99.4000871675212 83.1223523775917
"1137" 227.2 100.424961186313 79.5789737171949
"1138" 227.4 101.966584192467 74.6297935149773
"1139" 227.6 104.026593955949 70.550348806105
"1140" 227.8 105.905927646937 65.4257081602001
"1141" 228 108.170135221926 60.3423000885725
"1142" 228.2 110.285990818479 55.0170321595525
"1143" 228.4 112.214374385212 50.1580194362057
"1144" 228.6 115.215861514889 44.5731089711977
"1145" 228.8 116.113958849488 42.33344929748
"1146" 229 117.040158912752 43.2383795782057
"1147" 229.2 117.177187829311 44.5268336195343
"1148" 229.4 116.95190579374 45.9135709486971
"1149" 229.6 117.150764587883 47.0241903270208
"1150" 229.8 117.69972632621 48.3428373942837
"1151" 230 118.098245371604 49.9211258787632
"1152" 230.2 118.954405980233 51.1475870787695
"1153" 230.4 119.243389491086 52.5585130820372
"1154" 230.6 119.592772843714 54.5978810507515
"1155" 230.8 119.914909186441 55.9543191688484
"1156" 231 119.568108948809 57.543781872581
"1157" 231.2 119.880317320081 59.2984086806181
"1158" 231.4 119.581041737724 59.8719067553559
"1159" 231.6 119.297870902662 60.6354657264622
"1160" 231.8 119.318799205978 62.2351187096514
"1161" 232 119.341876009551 62.457270321142
"1162" 232.2 119.329766753348 62.1451599848707
"1163" 232.4 119.271322532955 62.2014663380579
"1164" 232.6 119.16914566565 62.3350771086999
"1165" 232.8 119.316035326555 62.34405472418
"1166" 233 119.417498873717 62.2141564160781
"1167" 233.2 120.179985265996 62.3005317537569
"1168" 233.4 119.875743674023 62.5846354453618
"1169" 233.6 119.747965786117 62.9630339400344
"1170" 233.8 118.688286255262 63.0999714640094
"1171" 234 118.630147728643 63.7530597374872
"1172" 234.2 117.555955279266 64.11028439604
"1173" 234.4 116.974249631869 64.1337558698774
"1174" 234.6 115.662467978784 64.4610143026545
"1175" 234.8 114.428039327721 64.7733812053493
"1176" 235 112.873774860548 65.5621666661709
"1177" 235.2 110.643266403262 66.9992802788158
"1178" 235.4 108.980421661197 69.0285393164329
"1179" 235.6 106.95275857384 71.6626525685234
"1180" 235.8 104.811162516937 74.6890545628715
"1181" 236 103.114414962274 77.6737584625788
"1182" 236.2 99.9998805301334 81.5397931047347
"1183" 236.4 96.6198963865952 84.6610161510325
"1184" 236.6 92.7274926718751 88.9037346270074
"1185" 236.8 87.7855114961792 92.1692184649833
"1186" 237 82.9160067733421 94.2387278404667
"1187" 237.2 77.0931535064942 97.2634456972426
"1188" 237.4 72.8089805619235 101.101471933238
"1189" 237.6 67.9857020968676 105.721115705283
"1190" 237.8 63.4046350767325 109.981136620558
"1191" 238 58.9077617626769 113.189560253769
"1192" 238.2 54.4243849328737 113.58307995971
"1193" 238.4 52.4617010922903 112.897657929761
"1194" 238.6 50.1310684623167 115.415470460649
"1195" 238.8 50.8013731591226 116.935363593682
"1196" 239 50.3317929238882 116.478568732925
"1197" 239.2 49.6391157774948 114.824089824713
"1198" 239.4 49.3310364016823 113.237975173404
"1199" 239.6 48.9768529922621 110.879399743698
"1200" 239.8 47.3921557132091 108.252761184976
"1201" 240 46.8099895731642 106.0878827965
"1202" 240.2 46.4015247412186 102.376030226277
"1203" 240.4 45.4191577282324 97.6217329312255
"1204" 240.6 43.7407045627394 92.6135645340927
"1205" 240.8 42.1348439872025 86.7815449059483
"1206" 241 41.4900810459699 80.5764666275901
"1207" 241.2 41.0519071732381 74.6342268615689
"1208" 241.4 41.7472106228864 68.6980610917324
"1209" 241.6 41.2943533781025 62.2718529840714
"1210" 241.8 41.0963450572691 55.9848543984282
"1211" 242 42.7130857851398 49.8364371818024
"1212" 242.2 44.3314567844707 45.1107250514016
"1213" 242.4 46.3031317692961 39.8811130846085
"1214" 242.6 48.8281860819231 34.7893388969687
"1215" 242.8 50.1407779779514 28.7480723998307
"1216" 243 49.3714119606994 23.4249466927681
"1217" 243.2 48.6914468176685 16.4923883423026
"1218" 243.4 46.5598785181129 12.8194369607302
"1219" 243.6 44.8402328377424 12.7685696289845
"1220" 243.8 44.5970511638586 11.8513763512045
"1221" 244 45.5487257049429 10.0555992807325
"1222" 244.2 48.9426286005912 10.8116646655292
"1223" 244.4 52.7236737971421 12.8861714608707
"1224" 244.6 56.9533559018992 14.3168093594468
"1225" 244.8 61.6710261590341 16.1194841053128
"1226" 245 67.6758235525415 17.4337280414404
"1227" 245.2 73.2480318419087 17.8882091755878
"1228" 245.4 78.6945429476214 17.4644534123922
"1229" 245.6 83.959186952015 16.425400508651
"1230" 245.8 87.7478711860225 14.8925748329658
"1231" 246 92.7934505000406 13.017109920159
"1232" 246.2 94.9397301345009 13.7364455704559
"1233" 246.4 96.8009531714232 16.7881788618534
"1234" 246.6 100.445860589279 21.0997178688308
"1235" 246.8 103.910885073784 24.9294652088347
"1236" 247 106.098177027331 28.6803476109599
"1237" 247.2 108.14016746949 34.8057699608013
"1238" 247.4 110.371287573321 39.9753293891115
"1239" 247.6 112.778818983496 45.4620219143154
"1240" 247.8 114.572081652533 52.1582119145185
"1241" 248 116.818970099658 56.5907187627611
"1242" 248.2 118.582341413523 59.0958653386081
"1243" 248.4 117.359857869537 60.883320876157
"1244" 248.6 115.299573966109 63.6418605037607
"1245" 248.8 113.766001996937 68.6416862019315
"1246" 249 113.18117131818 74.8294519422107
"1247" 249.2 111.991280780231 81.0487528729237
"1248" 249.4 110.324627815104 87.2145708238271
"1249" 249.6 107.915938610795 92.9413368520446
"1250" 249.8 106.777250737303 96.8885928417711
"1251" 250 104.044933856823 98.7609573265152
"1252" 250.2 100.597026895623 102.524622243321
"1253" 250.4 97.6824831851957 106.269992705888
"1254" 250.6 92.7922894019434 107.437266543104
"1255" 250.8 87.3017566610602 109.994437352926
"1256" 251 82.1827573830153 113.049828261938
"1257" 251.2 77.968728500082 116.726039757163
"1258" 251.4 74.8357973288468 116.989568774757
"1259" 251.6 69.8591661627113 116.947230111649
"1260" 251.8 63.7884732111319 118.054270224123
"1261" 252 57.7674529381754 119.45510957869
"1262" 252.2 51.5197027317869 118.623048633269
"1263" 252.4 45.3454142342475 116.058335618317
"1264" 252.6 38.7442114782709 113.510009104651
"1265" 252.8 32.0219287332997 110.747473512367
"1266" 253 25.1631453541627 108.249553951889
"1267" 253.2 22.0104046511424 104.522579756187
"1268" 253.4 18.9461358827321 98.7502274851694
"1269" 253.6 15.6735926959501 92.3378809969276
"1270" 253.8 12.9011741014658 86.2033368058773
"1271" 254 10.5929084653243 79.8978856823678
"1272" 254.2 8.03299437707194 74.7650550432664
"1273" 254.4 5.90719153386125 69.0098275358536
"1274" 254.6 3.64831419138891 62.708710103306
"1275" 254.8 0.654854589407971 59.503907636119
"1276" 255 0.595013997260993 59.4266962774424
"1277" 255.2 2.00600924258954 57.9032852532547
"1278" 255.4 4.20934303630484 55.2778994746775
"1279" 255.6 6.32026351235175 51.12330072035
"1280" 255.8 8.36315265509731 46.2978426947017
"1281" 256 11.2389791994692 41.7464728989912
"1282" 256.2 14.0332763491486 36.9314651402831
"1283" 256.4 16.7032592805068 31.3824526636686
"1284" 256.6 18.5006874279492 25.7932339706791
"1285" 256.8 21.1368816980477 20.0393227383468
"1286" 257 23.8421029382077 15.2071289539396
"1287" 257.2 26.1382236202718 12.4936009480422
"1288" 257.4 26.9998855765455 8.74159503130408
"1289" 257.6 26.9051808301848 9.084357474116
"1290" 257.8 27.5578070260946 9.34618829686768
"1291" 258 28.8467191363968 11.18616503763
"1292" 258.2 30.1569195420641 12.9891360509273
"1293" 258.4 33.0683623092586 14.9878688027324
"1294" 258.6 35.3660816605793 16.764290459474
"1295" 258.8 39.7338852389488 19.9493798310058
"1296" 259 44.5835190589835 22.8860302481747
"1297" 259.2 49.2356886032886 25.3397432629596
"1298" 259.4 54.3951602204353 27.8590362219258
"1299" 259.6 59.5414754830424 30.9218360101475
"1300" 259.8 64.7632452720267 32.9675479683875
"1301" 260 69.8052600005385 34.8707070817039
"1302" 260.2 75.3213617020387 37.6281989134534
"1303" 260.4 79.7727802644744 40.577219837441
"1304" 260.6 85.3546729096937 42.7782085231783
"1305" 260.8 91.1933347317164 46.0844909818177
"1306" 261 94.9799728589234 50.0363457182389
"1307" 261.2 97.4210245971074 55.5885177296577
"1308" 261.4 100.607798825493 61.4837838128238
"1309" 261.6 103.139850205441 67.4599711540874
"1310" 261.8 104.203737895283 73.2786734902606
"1311" 262 105.61217415341 78.1544939451632
"1312" 262.2 106.972080614031 82.9697752409676
"1313" 262.4 106.301770416927 86.9214064513638
"1314" 262.6 104.175551955451 89.0915196147289
"1315" 262.8 100.503399659154 90.6047813466962
"1316" 263 96.6232351385348 93.3514155825738
"1317" 263.2 93.2027979275984 96.2092049573857
"1318" 263.4 88.6754174640504 99.8097233116449
"1319" 263.6 84.092784473154 103.784793166264
"1320" 263.8 79.8974800490039 108.398087307003
"1321" 264 76.0180445872152 112.826655450756
"1322" 264.2 73.6913347138755 117.922032393182
"1323" 264.4 72.2623764267524 116.556694236396
"1324" 264.6 69.3573646327113 114.942852342475
"1325" 264.8 65.5726778658921 112.748110623701
"1326" 265 61.5833133395611 109.646868781161
"1327" 265.2 59.7391218527325 107.770589696741
"1328" 265.4 56.8528141942144 104.418405067394
"1329" 265.6 55.7874568136293 99.9867286730249
"1330" 265.8 53.7014149716569 94.3795631322353
"1331" 266 53.9736052428409 87.8925288063063
"1332" 266.2 54.4204516426726 83.0889950367246
"1333" 266.4 54.749916617723 77.4813171956801
"1334" 266.6 57.2345799551549 72.8822021389053
"1335" 266.8 61.1193762104756 68.7778425289845
"1336" 267 64.7075892049654 66.7643052293293
"1337" 267.2 69.9553489411281 64.7609356759699
"1338" 267.4 75.0739065850917 62.2984196466036
"1339" 267.6 80.6624889876284 60.5916549997676
"1340" 267.8 86.5634435021631 58.2088000243174
"1341" 268 92.320332597871 55.9789789162682
"1342" 268.2 97.4770445575723 56.2011169431538
"1343" 268.4 101.992589015356 58.2010358105647
"1344" 268.6 106.612736131706 59.7640709373219
"1345" 268.8 110.48926018445 62.5111231267603
"1346" 269 113.12766927085 66.0645781375576
"1347" 269.2 114.109266785258 66.3276116723969
"1348" 269.4 114.28646323415 64.4296645480892
"1349" 269.6 113.094712485562 63.6548647739287
"1350" 269.8 112.66295859576 63.9344662761958
"1351" 270 111.620701443789 63.6860183385108
"1352" 270.2 111.211210090483 63.0272515831564
"1353" 270.4 111.236379204244 60.7463327225567
"1354" 270.6 111.648050879738 59.5199846819813
"1355" 270.8 111.736984032351 57.6404088761653
"1356" 271 112.027336077509 55.5164860071826
"1357" 271.2 112.556193368714 52.6823582588572
"1358" 271.4 112.285644397712 49.2028306263256
"1359" 271.6 110.417295843434 47.9270228881599
"1360" 271.8 110.328224412842 46.1391591305055
"1361" 272 109.42996388498 43.7291126775507
"1362" 272.2 108.524578747721 39.3589201970839
"1363" 272.4 107.997904551232 34.1487980830294
"1364" 272.6 107.827839529312 29.4577793221311
"1365" 272.8 105.830615580261 26.7902839985902
"1366" 273 103.734413272534 26.9935742702444
"1367" 273.2 101.337062200481 28.3912492197029
"1368" 273.4 98.3519325295138 29.5493300908983
"1369" 273.6 94.8300473046798 30.9132866427482
"1370" 273.8 90.4727417280149 32.4263567332769
"1371" 274 86.4756601150465 33.4022033284918
"1372" 274.2 82.2352070346106 32.6906748673588
"1373" 274.4 79.8368117602124 29.6771488214551
"1374" 274.6 76.0482403897218 26.7378064072377
"1375" 274.8 71.9101144231976 25.5978319644136
"1376" 275 67.509125460425 24.4592849991779
"1377" 275.2 61.695538949053 22.7614988006299
"1378" 275.4 56.126947512318 21.0469220004546
"1379" 275.6 52.1370440420928 22.5979858735427
"1380" 275.8 49.8314372695646 25.8586763833624
"1381" 276 49.7825637723497 30.5631804178391
"1382" 276.2 51.8353541770253 34.1456934016507
"1383" 276.4 55.7505077042773 38.492635203355
"1384" 276.6 59.9201105079926 41.9350666938722
"1385" 276.8 63.4652095578229 45.6223294854064
"1386" 277 67.3693013512887 49.7740470493738
"1387" 277.2 71.4372523535555 53.5624239821827
"1388" 277.4 75.0947591085441 57.9009847778673
"1389" 277.6 78.8562256326994 62.9056114147915
"1390" 277.8 81.8436188748319 68.9642090309236
"1391" 278 84.0063461238872 73.5637016964328
"1392" 278.2 85.9280581789281 79.0704000563226
"1393" 278.4 86.8849823596161 85.4024490093346
"1394" 278.6 87.5768992658335 91.2775425350436
"1395" 278.8 87.8674746513932 96.7177788965496
"1396" 279 88.8858812558923 101.632778404647
"1397" 279.2 90.7023209483705 106.037754993981
"1398" 279.4 90.9926636166883 108.087879389399
"1399" 279.6 87.1872789994941 107.975865087946
"1400" 279.8 86.3130139278459 108.047087637258
"1401" 280 84.6467965353537 107.804712298956
"1402" 280.2 82.2512742170301 108.540552358556
"1403" 280.4 76.8734641199349 110.637263853451
"1404" 280.6 73.4520208921845 113.438867734713
"1405" 280.8 71.5613104613694 117.665362489209
"1406" 281 72.6384069615398 117.344768725153
"1407" 281.2 73.7066355520161 116.63027642199
"1408" 281.4 74.3745144755689 115.973854802346
"1409" 281.6 73.9981427008104 115.513111856745
"1410" 281.8 73.1798387128443 115.198760890344
"1411" 282 71.3352295982159 114.537640926992
"1412" 282.2 70.5473315718651 113.993239095755
"1413" 282.4 69.4674433470838 113.015723181557
"1414" 282.6 68.9866872060497 111.678518888729
"1415" 282.8 69.1250794798222 109.893249609918
"1416" 283 67.9803209109758 106.854452014162
"1417" 283.2 67.4773359812643 104.128463106968
"1418" 283.4 66.6252688747378 99.7567810065179
"1419" 283.6 66.3505444864665 94.2867346229991
"1420" 283.8 66.5533541645845 90.2775750085309
"1421" 284 67.8389689347503 85.661330455399
"1422" 284.2 70.0741993095633 82.0254402331147
"1423" 284.4 71.6987391361645 76.9766064340923
"1424" 284.6 73.0266307048262 71.1757644350605
"1425" 284.8 75.0378033289292 65.1940876592144
"1426" 285 77.4093388120179 59.4299780782709
"1427" 285.2 80.5475663973587 53.7347133560957
"1428" 285.4 83.1273706067035 48.2385848795337
"1429" 285.6 85.8681096512318 42.2843704549795
"1430" 285.8 89.0360653727577 36.531730125873
"1431" 286 92.182697769696 31.5732651853872
"1432" 286.2 93.8106446458786 26.1934803723443
"1433" 286.4 95.6146230471605 20.9561562373597
"1434" 286.6 99.1709717653522 20.62184667763
"1435" 286.8 100.657311914746 22.9228893541744
"1436" 287 102.625054309695 26.6787749425808
"1437" 287.2 105.014001985022 30.6571044682223
"1438" 287.4 108.285096331844 35.6493044159231
"1439" 287.6 110.065989944689 41.3389061643701
"1440" 287.8 112.861878295546 46.4882535378587
"1441" 288 114.49937605251 51.3309627327246
"1442" 288.2 112.884835022897 55.2152731691144
"1443" 288.4 109.247921517899 58.2668942980446
"1444" 288.6 106.352288223701 62.9744766557724
"1445" 288.8 102.991217754263 68.0096734525404
"1446" 289 100.018299473136 72.8623226544915
"1447" 289.2 96.8859319394213 78.1773839918268
"1448" 289.4 93.5704929752181 83.8766749917435
"1449" 289.6 90.8137381227072 89.8116766625918
"1450" 289.8 88.3416694934137 95.9392611655349
"1451" 290 83.6374684126115 102.832194193024
"1452" 290.2 78.9515584350734 107.511109755198
"1453" 290.4 73.2568920759664 110.084002308934
"1454" 290.6 66.9218528159826 112.148623427429
"1455" 290.8 60.8899630139868 114.988692447967
"1456" 291 58.6944803736918 117.303714974642
"1457" 291.2 60.0440591871525 118.124478397342
"1458" 291.4 60.8313631868888 116.923619095987
"1459" 291.6 62.1450146450085 116.194241616348
"1460" 291.8 61.8062524712214 115.205166193455
"1461" 292 61.1757965316752 113.77124237809
"1462" 292.2 61.7354395881748 112.610379834473
"1463" 292.4 63.906895052246 111.164346731968
"1464" 292.6 67.9437344424645 109.914618192559
"1465" 292.8 71.6226057745984 108.412176024286
"1466" 293 72.3108347137425 107.648421898993
"1467" 293.2 72.5117441713577 107.451780940268
"1468" 293.4 73.4052341194097 106.823112662825
"1469" 293.6 74.6510869330719 106.638363666556
"1470" 293.8 75.1358107304378 106.20263213084
"1471" 294 76.3679418793806 105.9853446214
"1472" 294.2 76.1859536682653 106.374868668391
"1473" 294.4 76.1358723777973 106.831183171607
"1474" 294.6 79.4374585964777 106.919549225767
"1475" 294.8 84.5056675181228 106.844500069157
"1476" 295 89.8805559281666 107.598059351914
"1477" 295.2 93.1111307945131 108.293639349609
"1478" 295.4 93.8035446466464 106.128868014625
"1479" 295.6 94.5728372412988 102.859796800214
"1480" 295.8 96.3727599015714 98.0758179218164
"1481" 296 97.301082930592 93.8057748086845
"1482" 296.2 99.0557864707811 90.0999173493694
"1483" 296.4 102.030536684586 87.4133352202432
"1484" 296.6 105.465779098535 84.6158104983237
"1485" 296.8 109.3556622293 83.251097391753
"1486" 297 113.06379099518 81.431521894506
"1487" 297.2 112.180936357401 79.9983351686615
"1488" 297.4 111.60210788097 80.0993813677999
"1489" 297.6 109.919907964423 80.1918985996363
"1490" 297.8 107.412492438501 79.3598049399024
"1491" 298 105.490375751475 77.2863634349841
"1492" 298.2 103.234949121084 74.1388396466934
"1493" 298.4 100.389946759559 72.0101396810821
"1494" 298.6 96.2870780761018 68.4873745300404
"1495" 298.8 91.3250103490247 65.0844570593371
"1496" 299 85.7004072664178 61.4440743097027
"1497" 299.2 79.9672872601615 57.6725531548696
"1498" 299.4 73.6049228106476 54.5212631271124
"1499" 299.6 67.7892496558583 52.0519354958109
"1500" 299.8 62.4693566531155 49.5997417900456
"1501" 300 56.1089304241843 47.2114157747722
"1502" 300.2 50.8675967544087 44.498477192597
"1503" 300.4 44.7968632580006 41.1603987130588
"1504" 300.6 38.9823826780801 40.6479955848697
"1505" 300.8 34.765027129114 42.776831055512
"1506" 301 30.594381555811 47.1792955323561
"1507" 301.2 26.8035045431182 51.9660891364776
"1508" 301.4 24.0336763977828 57.4917345454869
"1509" 301.6 23.2373032161024 63.0256679961512
"1510" 301.8 23.0817929215428 69.4374219313681
"1511" 302 23.4429891511761 75.6041088575888
"1512" 302.2 24.962723768811 81.821231164351
"1513" 302.4 25.8534705906054 87.8196635404894
"1514" 302.6 26.4414852746013 94.316264664107
"1515" 302.8 24.9850914073653 100.276322130635
"1516" 303 23.897886263614 103.242223437613
"1517" 303.2 25.8352062207185 102.79717845159
"1518" 303.4 29.0582394300204 103.89755862894
"1519" 303.6 33.4114812229436 103.977880167381
"1520" 303.8 39.1911672602205 105.132514492205
"1521" 304 45.1112322655021 106.127543040188
"1522" 304.2 51.2982510104803 106.749862704315
"1523" 304.4 56.6119086229544 107.287634136839
"1524" 304.6 62.0843001066847 108.27772908505
"1525" 304.8 68.6484336549021 108.667459504759
"1526" 305 74.9795891797031 109.624140834805
"1527" 305.2 81.0435407179859 109.297459221534
"1528" 305.4 87.2768554925674 108.582830510067
"1529" 305.6 90.6827107582574 107.263317737321
"1530" 305.8 90.6326838299983 105.127055887714
"1531" 306 93.1566894116722 100.119142174935
"1532" 306.2 95.5763202067568 96.1951554731888
"1533" 306.4 98.876254674378 92.7947663217608
"1534" 306.6 100.162177048989 89.9893167324921
"1535" 306.8 100.412087515564 87.8299172031254
"1536" 307 102.354054507985 86.3044790954687
"1537" 307.2 102.029752988015 85.8312300817992
"1538" 307.4 101.426883721475 83.4392711056284
"1539" 307.6 102.458828832036 80.8709595261256
"1540" 307.8 105.099466987734 76.6958589479043
"1541" 308 107.278624124806 72.4282721299331
"1542" 308.2 110.181464262933 67.2839931808773
"1543" 308.4 114.203770115877 62.5872502552798
"1544" 308.6 116.839768666908 61.7720317919859
"1545" 308.8 116.32561579711 63.9018378262683
"1546" 309 115.259105437676 64.5866914744916
"1547" 309.2 115.012059481464 64.9411104517402
"1548" 309.4 114.259535773139 65.4756003888872
"1549" 309.6 112.224322301292 66.0741853308528
"1550" 309.8 109.822261534038 67.8479687235331
"1551" 310 107.712528926244 69.8103968904869
"1552" 310.2 107.051974494536 71.8977610764532
"1553" 310.4 107.072248690894 73.8189916646416
"1554" 310.6 107.203625473779 76.5222370204536
"1555" 310.8 108.184680768082 79.9855864173474
"1556" 311 108.317402145371 83.3630393802764
"1557" 311.2 105.226825466003 84.7942416863065
"1558" 311.4 100.774540473475 85.9306177726261
"1559" 311.6 96.5011518532247 86.9652086703867
"1560" 311.8 90.8803811978704 88.9791501021655
"1561" 312 85.9139748711866 91.0924962596414
"1562" 312.2 80.4855275073225 93.7179421769945
"1563" 312.4 73.8218569634281 95.7973173283452
"1564" 312.6 67.5835727184229 98.1694875036689
"1565" 312.8 60.9988637146824 100.816252466259
"1566" 313 54.2402862194014 103.253486157757
"1567" 313.2 47.834864562973 106.368380256959
"1568" 313.4 41.8234655798994 110.07652729852
"1569" 313.6 40.0162372457235 112.459183568974
"1570" 313.8 41.1897752378183 113.38519931372
"1571" 314 40.5392782300793 112.288361629973
"1572" 314.2 38.9659385627101 109.799356320041
"1573" 314.4 38.2965210759551 105.462254979593
"1574" 314.6 36.4878960880434 100.610494560989
"1575" 314.8 35.5798569357289 95.2437186619435
"1576" 315 34.6843211634112 88.7373607681872
"1577" 315.2 33.8953751672672 82.44436513352
"1578" 315.4 33.8471071823522 76.1406110589595
"1579" 315.6 32.9596907968266 69.5603035615824
"1580" 315.8 32.121490833839 63.1467085983027
"1581" 316 32.5218846848709 56.612994910288
"1582" 316.2 32.2960194789331 50.4773219976189
"1583" 316.4 32.3799357628232 43.7092313765191
"1584" 316.6 33.3104313040659 37.0982765303938
"1585" 316.8 32.828405811214 29.5767749831941
"1586" 317 31.2955393057356 23.3339371701307
"1587" 317.2 27.5129004585613 18.4515745856011
"1588" 317.4 25.1012300137852 18.9585160833247
"1589" 317.6 20.6554964438252 19.7242828065364
"1590" 317.8 17.8823817381424 19.2472586192115
"1591" 318 17.3812542292192 19.126688120178
"1592" 318.2 19.3504602995267 18.6857358863278
"1593" 318.4 21.1786805599238 18.0250032139425
"1594" 318.6 23.5463211771373 17.9843937845174
"1595" 318.8 25.916760273905 19.1708712437843
"1596" 319 29.9418704156094 19.9677720113601
"1597" 319.2 34.3638665543148 21.0949759405105
"1598" 319.4 36.246020950481 21.3946450257179
"1599" 319.6 40.5567558162219 21.9232280444151
"1600" 319.8 45.4007727440087 23.2313547984204
"1601" 320 51.2839468799642 23.0431671157044
"1602" 320.2 57.0610966868166 21.8395133303562
"1603" 320.4 63.3273912858255 19.5929088010417
"1604" 320.6 69.9090227305969 17.8172384227922
"1605" 320.8 76.1602004309939 15.3822194872961
"1606" 321 82.7053911862767 12.6943022868896
"1607" 321.2 87.6206642366461 12.9123889656061
"1608" 321.4 90.2591894811044 16.7744863793653
"1609" 321.6 92.1375548004177 21.8340376642503
"1610" 321.8 94.1988258927682 27.3566138130749
"1611" 322 97.0051177363362 33.141287555449
"1612" 322.2 99.8605744531952 39.3436491518808
"1613" 322.4 102.030819145712 44.9002433447106
"1614" 322.6 104.537719985164 51.4953319553658
"1615" 322.8 107.882350769252 57.0048573995698
"1616" 323 110.224792037722 63.4593447262091
"1617" 323.2 110.627327649058 69.1473800685883
"1618" 323.4 112.397429366834 74.1148846734717
"1619" 323.6 114.38927660932 74.2554594474957
"1620" 323.8 113.54987895227 74.047505013137
"1621" 324 112.758005575084 74.9641250690756
"1622" 324.2 110.774680645987 75.3444060493939
"1623" 324.4 107.626194626492 75.1462037479036
"1624" 324.6 103.426102386157 76.4001194382822
"1625" 324.8 100.646036084172 77.1524813779194
"1626" 325 95.369723222059 78.5854059556806
"1627" 325.2 90.3164829637884 80.4841591447177
"1628" 325.4 84.1879297747957 82.6166409766777
"1629" 325.6 77.6786911014467 84.5653632809524
"1630" 325.8 71.9370636937034 86.1611687616887
"1631" 326 64.7132045030868 86.833401573948
"1632" 326.2 58.0736636201851 86.8653769515765
"1633" 326.4 51.2193334751035 86.5911188578222
"1634" 326.6 44.3381812299572 86.7210712411012
"1635" 326.8 37.285287962007 87.7337639468881
"1636" 327 30.6406201434509 87.86425671123
"1637" 327.2 23.6581920168187 87.2580977233926
"1638" 327.4 16.5969816651734 86.9691334829988
"1639" 327.6 10.2690012166261 88.4438931715758
"1640" 327.8 9.98576038057304 89.4476189027263
"1641" 328 11.3654757263219 90.3848982273258
"1642" 328.2 13.3546445991757 91.7615563630701
"1643" 328.4 14.5436352417339 95.237137767436
"1644" 328.6 14.5551022180809 98.5633813271893
"1645" 328.8 14.4071587853249 100.556920772291
"1646" 329 15.5156443007295 100.53527197388
"1647" 329.2 17.9461302264458 101.374430245166
"1648" 329.4 21.8368893791774 104.289798329857
"1649" 329.6 26.2732300350476 107.74487187506
"1650" 329.8 29.7271293369694 111.840355086691
"1651" 330 33.3204913501381 116.014167857019
"1652" 330.2 34.9620134578679 115.634561374365
"1653" 330.4 38.7938782313196 116.331523542249
"1654" 330.6 43.700474724683 118.75129697831
"1655" 330.8 46.4164049543757 119.072448791807
"1656" 331 49.7597285065988 117.74750481359
"1657" 331.2 55.0709264892609 117.658741318908
"1658" 331.4 61.2359017642838 118.636060318051
"1659" 331.6 66.218273562452 120.004035570091
"1660" 331.8 67.2294483445498 118.952185579826
"1661" 332 69.2091648046338 117.244711034565
"1662" 332.2 72.9702047042092 114.545065529372
"1663" 332.4 76.5809067931937 111.334584804324
"1664" 332.6 80.2742555291803 108.173011430481
"1665" 332.8 83.900433094825 104.271638606969
"1666" 333 87.3545451096026 100.343600807096
"1667" 333.2 91.863896723507 95.8207005788976
"1668" 333.4 96.8420989049597 91.8075804778457
"1669" 333.6 101.718652444795 88.0635059533009
"1670" 333.8 106.08471975505 83.6110342818234
"1671" 334 109.645290195277 78.9592578700928
"1672" 334.2 113.392027038774 76.7095005150135
"1673" 334.4 115.746930541248 77.2462098746299
"1674" 334.6 112.774681973094 82.501593052616
"1675" 334.8 111.066058031732 83.7233166093059
"1676" 335 110.064978010123 83.8123594242517
"1677" 335.2 108.434696868661 84.3911658150896
"1678" 335.4 106.764425811486 84.0077843571591
"1679" 335.6 104.921319680913 83.6120258697101
"1680" 335.8 101.520255129855 83.9304393733517
"1681" 336 96.8476920271155 85.1531190498846
"1682" 336.2 92.8531355979076 87.5881169311081
"1683" 336.4 89.2591521918425 90.1040975912421
"1684" 336.6 84.8047459561588 93.5577311715489
"1685" 336.8 80.5252123180557 98.1443155840469
"1686" 337 75.4235330863655 102.898120906265
"1687" 337.2 70.6518117013949 105.940639037066
"1688" 337.4 66.2125425881214 109.369319311911
"1689" 337.6 59.9714661152394 113.124192734553
"1690" 337.8 56.4705046337958 115.871692829529
"1691" 338 54.3262761234992 115.157618934758
"1692" 338.2 49.0371685167212 113.732613715482
"1693" 338.4 44.541297825024 111.621947038166
"1694" 338.6 38.656411525775 109.334275524775
"1695" 338.8 32.5411730882392 107.244105004658
"1696" 339 26.562805045976 104.401009487017
"1697" 339.2 20.8303467045614 101.764210030257
"1698" 339.4 16.2558913211694 99.4463009578132
"1699" 339.6 12.8704818184456 95.6716484772275
"1700" 339.8 11.9433120941215 90.216269903409
"1701" 340 11.4680547103893 84.2231463418463
"1702" 340.2 11.4828026627611 78.1615642164357
"1703" 340.4 12.3985258694301 71.9974737211975
"1704" 340.6 13.5274533954295 67.1195868831973
"1705" 340.8 14.7366834182814 60.9287548052107
"1706" 341 15.3434675593322 55.046220784285
"1707" 341.2 15.5884536859363 49.1461368476339
"1708" 341.4 16.1281762378768 42.5341979472678
"1709" 341.6 16.1642194229235 36.2182610693913
"1710" 341.8 16.3339619024625 30.4271620600506
"1711" 342 16.1533731134495 24.4797550126016
"1712" 342.2 18.5550954717002 20.8299124707247
"1713" 342.4 21.7130742006867 19.4913155234701
"1714" 342.6 27.7259247665453 19.0051131748067
"1715" 342.8 31.9123704618196 18.0334316534764
"1716" 343 36.3144978680563 16.246431743875
"1717" 343.2 41.6605300170057 13.9034089703953
"1718" 343.4 46.1136354041017 11.4391276666613
"1719" 343.6 48.373139814183 10.5903447638462
"1720" 343.8 50.7078051903608 9.27612374999634
"1721" 344 53.8993323762099 7.02036650632716
"1722" 344.2 58.2925548621142 6.01159845209188
"1723" 344.4 62.1228511618601 7.02576256598819
"1724" 344.6 65.74258359338 8.08996652020305
"1725" 344.8 70.6180803429811 7.73450231339014
"1726" 345 76.3577217047226 8.22855155950094
"1727" 345.2 80.6588006732743 6.37019070323213
"1728" 345.4 80.6141119831404 5.68961849382886
"1729" 345.6 80.7894653391226 7.33036138270244
"1730" 345.8 81.0223381220258 8.28464500596308
"1731" 346 80.429706250517 8.73270338639018
"1732" 346.2 80.0898723790014 10.1579238651472
"1733" 346.4 80.9556543742109 11.7318310835685
"1734" 346.6 83.4207764080403 13.7907865181562
"1735" 346.8 86.9811787336276 16.6371528139492
"1736" 347 90.7997152628605 21.0415139600751
"1737" 347.2 94.4691196515833 24.573604322501
"1738" 347.4 97.6537050199815 29.3106340386042
"1739" 347.6 98.218927981751 34.753618792512
"1740" 347.8 97.552929561567 38.8825441947511
"1741" 348 98.1556692601707 40.8371174120674
"1742" 348.2 98.3813728015221 42.159334603336
"1743" 348.4 98.3247378640962 42.6601311507687
"1744" 348.6 99.1114171327079 44.1223616739192
"1745" 348.8 99.6824496029373 44.6222828921681
"1746" 349 99.8053196496749 44.5487393061021
"1747" 349.2 99.7495936537582 44.66710452978
"1748" 349.4 99.6742062950154 45.2399203709068
"1749" 349.6 99.0824203441221 45.7260677148096
"1750" 349.8 98.4492079317972 46.4143089991708
"1751" 350 98.3981640982685 46.5600936048893
"1752" 350.2 98.267563609208 46.4389018754504
"1753" 350.4 98.1598571188481 46.4237208877448
"1754" 350.6 98.2853646794152 46.3782954410703
"1755" 350.8 98.4251169509518 46.558854884243
"1756" 351 98.6498365841062 46.7587495819383
"1757" 351.2 99.0297481984729 47.0844921547167
"1758" 351.4 99.2177102207642 47.456138258536
"1759" 351.6 99.2143955751727 48.0392542000914
"1760" 351.8 99.2034031280581 48.1825787990091
"1761" 352 99.3941643641397 48.3335981109071
"1762" 352.2 99.257468704083 48.3132303747629
"1763" 352.4 99.2381672758794 48.4831321185679
"1764" 352.6 99.0486632955982 48.5778841087084
"1765" 352.8 98.7545785712447 49.239282004858
"1766" 353 98.5904571563326 49.8667578787044
"1767" 353.2 98.4572382587457 50.313032732645
"1768" 353.4 98.5123352241976 50.3671482136921
"1769" 353.6 98.7672787078859 50.4246280913798
"1770" 353.8 98.8364387502274 50.2070324169254
"1771" 354 98.8344354910347 50.5681781206891
"1772" 354.2 98.8005994964933 50.7790939122609
"1773" 354.4 98.9751943469209 51.1883383700265
"1774" 354.6 99.011330818189 51.9150829588615
"1775" 354.8 99.1839828475807 52.649857874645
"1776" 355 99.6618727300235 52.7999139308673
"1777" 355.2 99.8213900489925 52.7074353186596
"1778" 355.4 99.9118649536078 52.3078033923181
"1779" 355.6 100.894091393903 52.9675963682763
"1780" 355.8 101.700718304897 53.0942879062288
"1781" 356 103.372586001273 54.7962265967842
"1782" 356.2 105.56517164303 57.6344031256981
"1783" 356.4 107.01079506227 61.5740707138414
"1784" 356.6 107.902797646007 65.7365463245415
"1785" 356.8 108.280280575323 70.8517275206949
"1786" 357 107.871736734841 77.0117260837816
"1787" 357.2 108.132604541421 82.821891688543
"1788" 357.4 106.962847802022 87.713725170961
"1789" 357.6 103.30298022817 89.4323637832555
"1790" 357.8 97.6827283550644 91.2641496291995
"1791" 358 91.2204116675303 93.1006183815535
"1792" 358.2 84.8091009671682 95.2917615437035
"1793" 358.4 77.9877478504263 97.8589874695778
"1794" 358.6 72.0067522373246 100.614606307749
"1795" 358.8 65.7062641856407 104.764540040849
"1796" 359 60.4215259638418 109.188433282827
"1797" 359.2 57.6983405479908 114.300250273405
"1798" 359.4 56.4721904829192 119.278169908976
"1799" 359.6 56.1827344967244 119.808378055481
"1800" 359.8 55.2064001394139 118.466878027558
"1801" 360 54.1256353325996 117.376923537437
"1802" 360.2 52.8558386470159 114.969147452686
"1803" 360.4 50.8144562721347 111.194548977922
"1804" 360.6 48.5251032432063 107.243615667425
"1805" 360.8 46.0198895121503 103.894259091777
"1806" 361 44.6189575670062 101.831650966478
"1807" 361.2 43.6596924697142 100.843112212638
"1808" 361.4 42.5552643966499 99.5555190303644
"1809" 361.6 41.1244477154318 98.2740519143525
"1810" 361.8 40.9285280850017 97.688398270938
"1811" 362 40.5974778565517 97.2064280854004
"1812" 362.2 40.2230122979807 96.5572655302569
"1813" 362.4 40.3592967074528 96.1586775299077
"1814" 362.6 40.7815028364842 95.9828404763254
"1815" 362.8 41.0099924059242 95.5881766745654
"1816" 363 41.3107888011364 95.7248365752748
"1817" 363.2 41.6261744266245 95.7463125129419
"1818" 363.4 41.9588447393276 95.4207991989474
"1819" 363.6 42.4612801164858 95.2793368112038
"1820" 363.8 42.9627590558854 94.9588795377339
"1821" 364 43.5213544445331 94.9678558186891
"1822" 364.2 44.112304814137 95.1566901735982
"1823" 364.4 44.5347848015361 95.2748960539661
"1824" 364.6 44.7236061699276 94.5913507008466
"1825" 364.8 45.3489537431389 94.3225609544663
"1826" 365 45.5462656967279 94.3010345029163
"1827" 365.2 45.7823086403642 93.7449285678492
"1828" 365.4 45.7204878694118 93.5594662549921
"1829" 365.6 45.7878725097499 93.466116890854
"1830" 365.8 46.3067960611242 92.9345819022054
"1831" 366 46.6454602693913 92.7898811982173
"1832" 366.2 47.0349311263913 92.9109329510687
"1833" 366.4 47.7122239317672 92.620990044012
"1834" 366.6 47.9466538314071 92.2921404504683
"1835" 366.8 47.9554431323208 92.3308456288037
"1836" 367 47.9159315961034 92.4832472684993
"1837" 367.2 48.1888897567523 92.5919250546836
"1838" 367.4 48.4538353000986 92.5486000549661
"1839" 367.6 48.7328454358188 92.63693175028
"1840" 367.8 48.7170538304347 92.5562283353959
"1841" 368 48.9138648554318 92.4583046577984
"1842" 368.2 49.2401782761615 92.5898826500281
"1843" 368.4 50.1638557816142 92.6337968049348
"1844" 368.6 50.4505496069059 92.5479238902838
"1845" 368.8 50.4079419693916 92.395796099298
"1846" 369 50.9681397774053 92.2090634966268
"1847" 369.2 51.4997408211242 92.0777460168054
"1848" 369.4 51.8948373682809 91.6012933350754
"1849" 369.6 52.6700740703231 91.195372224983
"1850" 369.8 52.8862570720442 91.3715055294454
"1851" 370 53.4692334495747 91.0819988590754
"1852" 370.2 54.0175674192984 91.0256280771412
"1853" 370.4 54.2066166294464 91.2914061349282
"1854" 370.6 54.3152610528188 91.3108762133514
"1855" 370.8 54.4787127076245 91.0566565772843
"1856" 371 54.5583852847642 90.7483521582455
"1857" 371.2 54.5380079065921 90.4201449027179
"1858" 371.4 54.5259293800142 90.1959526594004
"1859" 371.6 54.4821139086017 89.7918766452629
"1860" 371.8 54.5168417266842 89.1489251721654
"1861" 372 54.6038235514142 89.1395129597879
"1862" 372.2 54.8284184122842 89.2839417359254
"1863" 372.4 54.8715847656017 89.3196432311504
"1864" 372.6 55.1101356655142 89.3245116168629
"1865" 372.8 55.271234974546 89.4242186852865
"1866" 373 55.6125530710442 89.3514500178054
"1867" 373.2 56.1060291033783 89.3691499140296
"1868" 373.4 56.2006540651142 89.4728692656807
"1869" 373.6 56.8544087179357 89.2825929191047
"1870" 373.8 57.3678341334022 89.0989019954267
"1871" 374 57.8312551531237 88.8425414313254
"1872" 374.2 58.5290647132901 88.6790598370291
"1873" 374.4 58.8723291512423 88.4625698635206
"1874" 374.6 59.0483591892901 88.3665214949921
"1875" 374.8 59.6036556781517 88.2778086886754
"1876" 375 59.8314140121474 88.3263752353013
"1877" 375.2 60.1927303493642 88.2325268360242
"1878" 375.4 60.8215146245209 88.0213679376507
"1879" 375.6 61.5315364203017 87.7958385031379
"1880" 375.8 62.18108156668 87.571636529536
"1881" 376 62.4753253720351 87.605108708452
"1882" 376.2 63.0553411483142 87.318736703313
"1883" 376.4 63.5431783627873 87.0300039814408
"1884" 376.6 63.8138820078999 86.760726969504
"1885" 376.8 64.1307134590309 86.7317055520291
"1886" 377 64.7776404380984 86.1901955950469
"1887" 377.2 65.2836708372928 86.0420605071826
"1888" 377.4 65.4810876486293 85.9426258936628
"1889" 377.6 65.4388558689546 85.9567031535544
"1890" 377.8 65.5170819432301 86.0165028957767
"1891" 378 65.6685051364714 86.2831615138968
"1892" 378.2 65.7673252664245 86.5667177488556
"1893" 378.4 65.9648881787488 86.8852007140947
"1894" 378.6 66.2197918614392 87.270052846188
"1895" 378.8 66.315803822706 87.6494788060849
"1896" 379 66.4042911969027 87.73404745371
"1897" 379.2 66.3129866736499 87.7247094911047
"1898" 379.4 66.3243997390565 87.7040881570178
"1899" 379.6 66.5556518203522 87.5521259412652
"1900" 379.8 66.9572241814695 87.7971196572728
"1901" 380 67.6306737891447 87.6741288603254
"1902" 380.2 68.1979988077016 87.6975909601447
"1903" 380.4 68.7707057677346 87.7462530931032
"1904" 380.6 69.0255447235494 87.7318282465477
"1905" 380.8 69.7373628182443 88.0532138278054
"1906" 381 70.1242372028642 87.8289185599024
"1907" 381.2 70.1506827548827 87.7654862218439
"1908" 381.4 70.7699388868379 87.6075088453123
"1909" 381.6 71.2133131178087 87.5010307016588
"1910" 381.8 71.5581980854551 87.24925156178
"1911" 382 72.3192180204013 86.9817362256588
"1912" 382.2 72.5438249019767 86.9487393891629
"1913" 382.4 73.0128127256142 86.7839097586111
"1914" 382.6 72.7691880228706 86.974067319895
"1915" 382.8 73.0958492611435 87.1379741740657
"1916" 383 73.3049158683642 87.5806558546454
"1917" 383.2 73.2780012156447 87.754872818484
"1918" 383.4 73.6199756266691 88.339079103984
"1919" 383.6 74.0405830426975 88.6021273220662
"1920" 383.8 74.0855009193136 88.625620954009
"1921" 384 74.6956513869017 88.7646472599254
"1922" 384.2 75.0948590153267 88.7889891884879
"1923" 384.4 75.3011647631175 88.7565543590008
"1924" 384.6 76.0452468532021 89.1530654929876
"1925" 384.8 76.7174224249357 89.0802703959878
"1926" 385 77.2483082954892 89.0210489074504
"1927" 385.2 77.339434489595 89.0073175631331
"1928" 385.4 77.8137900205565 89.1720936949408
"1929" 385.6 77.9785661523642 89.5734003234736
"1930" 385.8 77.6679167783285 89.7559433221468
"1931" 386 76.9963479822984 89.7803462580491
"1932" 386.2 76.9998957937488 89.7113610354023
"1933" 386.4 77.3935381983895 89.7693834707685
"1934" 386.6 77.3586583716392 89.7480611738504
"1935" 386.8 77.386443792535 89.7592228386547
"1936" 387 77.3626955695472 89.7592228386547
"1937" 387.2 77.4063805723272 89.7753481752514
"1938" 387.4 77.4714903699172 89.8093455587019
"1939" 387.6 77.498375176063 89.8138723638435
"1940" 387.8 77.5972092715517 89.8795075880879
"1941" 388 77.4796054962076 89.8420268836266
"1942" 388.2 77.4208054188827 89.8618972545847
"1943" 388.4 77.4640799585494 89.895555229881
"1944" 388.6 77.4803680144517 89.9330598309254
"1945" 388.8 77.5469447697149 89.9603733715462
"1946" 389 77.4956856182789 89.9349596887645
"1947" 389.2 77.6040749437104 89.9610218411716
"1948" 389.4 77.6227532706605 90.0349954132514
"1949" 389.6 77.5463685346807 89.9863039480849
"1950" 389.8 77.469258108595 89.9959743539793
"1951" 390 77.5095783287267 90.0401643166004
"1952" 390.2 77.5414385238326 90.040534067414
"1953" 390.4 77.5463685346807 90.0602541108064
"1954" 390.6 77.4170790001892 90.0499010880254
"1955" 390.8 77.4143327313258 90.0758658118254
"1956" 391 77.4063805723272 90.0590368241773
"1957" 391.2 77.4400385476235 90.0590368241773
"1958" 391.4 77.3927370716267 90.0742430165879
"1959" 391.6 77.4033982200857 90.0701141325027
"1960" 391.8 77.5334566015071 90.0526830227183
"1961" 392 77.4872084045035 90.1144842301355
"1962" 392.2 77.4170790001892 90.0839797880129
"1963" 392.4 77.3793802185181 90.1108183246331
"1964" 392.6 77.4511577001767 90.1326636451379
"1965" 392.8 77.2064572604169 90.2108140473649
"1966" 393 77.2111277970098 90.0996941975912
"1967" 393.2 77.3339767882596 90.3189077032091
"1968" 393.4 77.4063805723272 90.4965905030291
"1969" 393.6 77.4970111004921 90.5996890187208
"1970" 393.8 77.8105591160113 90.7028375247607
"1971" 394 78.0213315797995 90.8036417465725
"1972" 394.2 78.2069305906052 90.8415123359278
"1973" 394.4 78.248199822595 90.7948889324408
"1974" 394.6 78.569984861142 90.8524033847328
"1975" 394.8 79.1696978566892 90.9164737448504
"1976" 395 79.4066259613642 90.7157107911826
"1977" 395.2 79.6282760425837 90.7613978487401
"1978" 395.4 79.8831936766807 90.523675130528
"1979" 395.6 80.0608686729037 90.2415617466017
"1980" 395.8 80.3524837569357 90.1083217165754
"1981" 396 80.7811335275267 90.2008210451129
"1982" 396.2 80.829877488179 90.2561763937699
"1983" 396.4 81.458777625557 90.2596522604098
"1984" 396.6 81.8667835414142 90.3663461593379
"1985" 396.8 82.1801305490915 90.4459474270267
"1986" 397 82.254829505035 90.4859184620815
"1987" 397.2 82.7869700662123 90.720875564452
"1988" 397.4 82.4802001411892 90.4685822593004
"1989" 397.6 82.3824530722084 90.3549022916241
"1990" 397.8 82.7820400553642 90.5646595580604
"1991" 398 82.7772904107667 90.5714120648376
"1992" 398.2 82.7051075404012 90.6023727111032
"1993" 398.4 82.7682940251172 90.7165835550078
"1994" 398.6 82.7304234357618 90.7664336165062
"1995" 398.8 82.8273273643177 90.8306542943836
"1996" 399 82.8711960204903 90.8368199087399
"1997" 399.2 82.9767754833433 90.8896382527061
"1998" 399.4 82.9503299318457 90.910102770955
"1999" 399.6 82.9670387124392 90.8872634305754
"2000" 399.8 83.0254593409892 90.9018685877129
"2001" 400 83.1011246129064 90.9072062154218
"2002" 400.2 83.1386639726172 90.9212834753134
"2003" 400.4 83.1382634001813 90.8468914514962
"2004" 400.6 83.1812476837892 90.8288428020254
"2005" 400.8 83.0766223700907 90.7649237143435
"2006" 401 83.505158571907 90.8332707710294
"2007" 401.2 84.8279945579169 91.3667069844498
"2008" 401.4 85.5034675281232 91.6662049063805
"2009" 401.6 85.6477762332244 91.3139984750124
"2010" 401.8 85.9237716343441 91.2832254688259
"2011" 402 86.6079036894923 91.1147156356695
"2012" 402.2 87.7481271312218 90.5555315768122
"2013" 402.4 88.8972751041116 90.1772961710703
"2014" 402.6 90.510707413371 89.7278944829896
"2015" 402.8 92.680659892803 88.814807931689
"2016" 403 95.7448153501416 86.7346548991733
"2017" 403.2 99.0135640679427 84.7263595225532
"2018" 403.4 102.458244889227 83.5513526734953
"2019" 403.6 104.636554118822 83.7071501813534
"2020" 403.8 105.219939242083 85.969358507958
"2021" 404 103.974474663325 87.612993937483
"2022" 404.2 101.683996006091 88.6846807791154
"2023" 404.4 98.1278563534324 90.8271530825979
"2024" 404.6 94.4538813568207 92.6771060398292
"2025" 404.8 90.0210947190085 94.4925093821027
"2026" 405 84.8565691387368 95.3870540279692
"2027" 405.2 78.9420664280912 97.094242524168
"2028" 405.4 73.4161801827363 98.689395120043
"2029" 405.6 67.5762491560743 100.202163463036
"2030" 405.8 61.5096589778703 101.770140760847
"2031" 406 56.0976061572151 103.576371315837
"2032" 406.2 51.1429720761449 106.092713233351
"2033" 406.4 46.8587078472741 108.889932522201
"2034" 406.6 43.9293069628809 111.825929494469
"2035" 406.8 42.4684965805181 111.442474914507
"2036" 407 42.1091657023959 108.72557300415
"2037" 407.2 42.070515343987 105.304824043935
"2038" 407.4 42.5495665046637 101.026440061662
"2039" 407.6 43.9091098310211 95.4223414397804
"2040" 407.8 45.5762485067927 89.9457513829947
"2041" 408 46.9484462253481 83.7137576062816
"2042" 408.2 47.5123822003738 77.5252393456428
"2043" 408.4 49.6744913927706 71.4572228516448
"2044" 408.6 52.04143063312 66.1833294349605
"2045" 408.8 54.892653596277 59.2554430051257
"2046" 409 57.881656339881 53.6267093867123
"2047" 409.2 61.3768085754083 48.0455820959761
"2048" 409.4 64.6801961422241 42.0084411089014
"2049" 409.6 68.5057822699575 35.9688600276553
"2050" 409.8 72.2353243602355 31.3670045529068
"2051" 410 75.9531829664319 25.1986806292377
"2052" 410.2 77.7343268199493 19.0141902400254
"2053" 410.4 77.6766232505868 12.7938665951234
"2054" 410.6 78.317142199835 8.89352033864402
"2055" 410.8 78.912810955067 9.11332116772541
"2056" 411 80.0655599938556 9.93123556339851
"2057" 411.2 80.5752124877535 10.0984446805143
"2058" 411.4 80.8819447156309 10.2381394764269
"2059" 411.6 80.8865273842883 10.6362421483088
"2060" 411.8 82.0353272151279 12.3941595028968
"2061" 412 82.343078000014 12.9731050157043
"2062" 412.2 82.1988635788842 12.6365187113663
"2063" 412.4 82.0882838497472 12.9537005595334
"2064" 412.6 82.2886181504812 14.2063171483678
"2065" 412.8 81.7255294978571 15.652524440921
"2066" 413 81.5992555044255 18.0941439140569
"2067" 413.2 81.7163983086664 21.0569344868989
"2068" 413.4 82.6568641666175 23.9154734310855
"2069" 413.6 83.6580757239972 27.0735961559673
"2070" 413.8 85.1542778310865 29.853699144607
"2071" 414 87.460992877192 33.9300825767356
"2072" 414.2 90.411668679844 38.1361455638483
"2073" 414.4 93.6534938912122 42.0386872690576
"2074" 414.6 97.5307189135118 45.1686124586856
"2075" 414.8 101.846047228668 48.624132337168
"2076" 415 106.683368955769 52.5915270255609
"2077" 415.2 110.628792601582 56.9477365105697
"2078" 415.4 113.392786526143 59.5415302347481
"2079" 415.6 112.509800976931 59.1546234653989
"2080" 415.8 111.747222861074 59.3933815930069
"2081" 416 109.601398983171 60.746890100956
"2082" 416.2 106.835717780646 62.2749077130416
"2083" 416.4 103.483036716891 65.2694719048622
"2084" 416.6 99.7863295285506 68.4410348268867
"2085" 416.8 95.7001785290991 71.9699399387577
"2086" 417 92.8342321168464 76.0588823377805
"2087" 417.2 91.0145160023637 80.9055908039381
"2088" 417.4 89.293957342421 85.8875521861619
"2089" 417.6 87.5684487328412 91.3317808029079
"2090" 417.8 85.9968858585904 96.7124849704811
"2091" 418 84.3003145063203 102.105316045241
"2092" 418.2 84.5369516140888 107.095427232313
"2093" 418.4 84.9790263124681 108.6868084757
"2094" 418.6 84.7523978358026 109.079912817283
"2095" 418.8 82.5047258208524 108.642706963359
"2096" 419 81.0249724632464 106.714521453509
"2097" 419.2 79.5481690095644 103.747122697508
"2098" 419.4 76.7381265059705 99.4746081494472
"2099" 419.6 74.6920540518335 96.3776534879361
"2100" 419.8 71.884389893366 92.1400356262321
"2101" 420 68.9658480765688 87.2062543941516
"2102" 420.2 65.7861057236018 81.738956990652
"2103" 420.4 62.3614513468408 76.2221174551811
"2104" 420.6 59.5771088235445 70.5612503611678
"2105" 420.8 56.8373788448011 64.3804344855652
"2106" 421 54.5081860948582 58.0389825823034
"2107" 421.2 52.1041851609998 52.074587744304
"2108" 421.4 49.2218447260591 45.7544109043372
"2109" 421.6 45.8460518358684 39.8267595942858
"2110" 421.8 42.5509841666865 33.3309627527686
"2111" 422 39.7122609205299 27.7368890097206
"2112" 422.2 36.0036075289377 21.9239837027416
"2113" 422.4 31.454855581386 17.4414598144226
"2114" 422.6 28.46715389279 17.1793111257802
"2115" 422.8 28.7277576201528 17.7757827753715
"2116" 423 29.7838945393857 17.6072289771558
"2117" 423.2 30.404691377338 17.8276634155811
"2118" 423.4 31.8088219948973 17.8144072012196
"2119" 423.6 34.7221080211872 17.406602028644
"2120" 423.8 37.9252849680466 17.4064154403346
"2121" 424 40.7597010694798 17.9345005134237
"2122" 424.2 45.2062928930954 18.2689441097824
"2123" 424.4 50.7267269682143 18.2408411763985
"2124" 424.6 56.1033914030856 18.6504767695888
"2125" 424.8 61.6455570772374 17.9138155188447
"2126" 425 67.8381509439398 17.7961763995193
"2127" 425.2 73.6933210639477 17.3477631630941
"2128" 425.4 80.0170483640563 17.3506665458828
"2129" 425.6 86.2647512999305 17.1655144084072
"2130" 425.8 91.6670222798566 15.4487192322889
"2131" 426 93.8485557804549 12.309911545324
"2132" 426.2 93.2185160551706 12.6433619866369
"2133" 426.4 94.6375626229065 13.8597534843203
"2134" 426.6 95.4788211211484 16.5193204558952
"2135" 426.8 96.83016592486 19.690729503589
"2136" 427 98.8675555230903 24.0748054402737
"2137" 427.2 101.279392926003 28.7682590016365
"2138" 427.4 103.401332721784 32.9564912795678
"2139" 427.6 106.383550305785 37.8356399370175
"2140" 427.8 109.679730465679 41.8925962358771
"2141" 428 113.495703786865 46.1958735239692
"2142" 428.2 116.149616114803 50.856014928667
"2143" 428.4 113.937337818497 55.1959029808963
"2144" 428.6 111.852715304045 60.0338232948538
"2145" 428.8 108.839169795275 66.2805747309854
"2146" 429 106.377038784241 71.8291047252708
"2147" 429.2 104.416627098866 77.8248066986236
"2148" 429.4 102.190274718882 83.7509068286553
"2149" 429.6 100.636094142911 90.2332694470958
"2150" 429.8 99.4578945870576 96.4260709309111
"2151" 430 97.1973131089566 103.344084244744
"2152" 430.2 94.9996476921759 106.716491269377
"2153" 430.4 91.4178860758727 107.045381233356
"2154" 430.6 86.705826935344 108.642227386198
"2155" 430.8 80.9335763843695 110.493813741952
"2156" 431 76.8307701222787 111.643061009991
"2157" 431.2 70.7045618068721 112.690328081182
"2158" 431.4 64.2417248233537 113.305527339705
"2159" 431.6 57.3006454146904 113.336751173593
"2160" 431.8 50.9306393255486 112.356804295392
"2161" 432 44.2644829797356 110.623691931093
"2162" 432.2 37.9078179994298 108.057009296145
"2163" 432.4 31.5237707776605 105.484157940491
"2164" 432.6 25.3556236362184 102.53871601053
"2165" 432.8 18.2031241040573 99.1326405634661
"2166" 433 12.7851190587846 97.2345033597556
"2167" 433.2 12.2493876685619 97.5761946727814
"2168" 433.4 12.4269481999296 97.2555335057397
"2169" 433.6 13.174555479675 96.0898241490758
"2170" 433.8 13.3871601747203 93.4842690874864
"2171" 434 13.4087432091885 89.0613023783387
"2172" 434.2 13.5983965700349 83.9044241636508
"2173" 434.4 14.0306105468786 78.3818040058012
"2174" 434.6 14.5756465075203 72.7112500874166
"2175" 434.8 15.6430199642123 67.148082658251
"2176" 435 16.9692453785573 61.9713101254018
"2177" 435.2 17.6671359405778 56.0964626275563
"2178" 435.4 19.1678480489135 50.0251237036065
"2179" 435.6 21.2242709205948 44.134323748195
"2180" 435.8 24.3683699957711 38.2009459837209
"2181" 436 26.9446157493603 32.5122016059494
"2182" 436.2 30.0668881515313 25.6326391974365
"2183" 436.4 31.5489990512506 20.3391909951106
"2184" 436.6 31.3759027854039 14.7094984067102
"2185" 436.8 30.6816847561473 9.45587069822663
"2186" 437 32.5974474194133 9.85141028683614
"2187" 437.2 37.2350273289427 9.28897278674541
"2188" 437.4 42.7931547469846 7.68916992683746
"2189" 437.6 46.4284651869908 6.93354896904259
"2190" 437.8 52.0546490435412 5.13943004414152
"2191" 438 58.2680458488079 3.66813716685505
"2192" 438.2 64.7167279288885 2.66506868522227
"2193" 438.4 71.3009772039944 3.2496906712255
"2194" 438.6 76.9126704726127 5.09365387979982
"2195" 438.8 83.3684999236752 8.53982842099156
"2196" 439 89.2227412586246 12.1423770728143
"2197" 439.2 95.2924744343695 15.5776793737602
"2198" 439.4 101.08719609506 19.2812457086169
"2199" 439.6 104.43226515661 25.0153639969264
"2200" 439.8 106.775378601403 31.0898063532644
"2201" 440 109.382943222199 36.7831260997308
"2202" 440.2 112.447957120681 43.2038583703865
"2203" 440.4 113.830871595101 49.6227508197269
"2204" 440.6 114.620130663912 56.3114672335476
"2205" 440.8 115.689186774021 63.7901977712532
"2206" 441 117.02255108347 70.1383095515706
"2207" 441.2 116.524079051189 74.2513576065528
"2208" 441.4 112.751008525096 78.1330819044387
"2209" 441.6 109.042519522974 82.7874913128449
"2210" 441.8 105.756125694469 87.4803972211662
"2211" 442 102.260024729527 92.7698489934045
"2212" 442.2 98.8031116205481 97.8299890219708
"2213" 442.4 94.9632829628751 103.84180420511
"2214" 442.6 91.0355898701096 109.435787083015
"2215" 442.8 88.3906274405023 111.480476669954
"2216" 443 84.303915165694 110.099398445532
"2217" 443.2 79.1466087430041 108.907099417574
"2218" 443.4 74.5466155942973 107.906445610746
"2219" 443.6 68.9324622389727 105.5699320736
"2220" 443.8 63.1171770170623 103.319792110012
"2221" 444 56.9468646666208 99.8865970445846
"2222" 444.2 51.35498160318 95.7233944763096
"2223" 444.4 46.1214752859626 91.2997457429683
"2224" 444.6 40.5592281363909 86.5040176662013
"2225" 444.8 35.5083115563477 81.4781428034193
"2226" 445 31.3231581268137 75.9213324619808
"2227" 445.2 29.1270654753035 71.0104851671841
"2228" 445.4 25.2238977366786 64.9150789848347
"2229" 445.6 21.142208158106 60.8934390354992
"2230" 445.8 15.6274039622018 58.8025919157524
"2231" 446 10.7744216187665 59.3075566151935
"2232" 446.2 8.07161834589328 62.2019305315077
"2233" 446.4 4.64145342067589 66.0073772864638
"2234" 446.6 1.60538573527763 69.8752128702246
"2235" 446.8 2.22315880939407 69.5160712698705
"2236" 447 3.19169968620331 70.7732396518389
"2237" 447.2 5.25567642506573 73.5642621116944
"2238" 447.4 7.3033930951316 77.98947132432
"2239" 447.6 9.1060097030011 81.8446514020102
"2240" 447.8 11.3128003507943 87.4598303627554
"2241" 448 12.2163363722425 93.3415924722033
"2242" 448.2 12.7550052470441 95.569426758043
"2243" 448.4 14.3961033093977 97.2047422133616
"2244" 448.6 17.6272671026861 100.878982930758
"2245" 448.8 21.0441962409147 104.830490009779
"2246" 449 24.6690254395939 108.034137928906
"2247" 449.2 28.5672436980066 111.713982306795
"2248" 449.4 31.4968853216431 114.792400812533
"2249" 449.6 35.7970362488727 114.898547888198
"2250" 449.8 40.9783909807882 116.707046905534
"2251" 450 46.2655308441291 119.46484686023
"2252" 450.2 50.4881990260905 119.61678394582
"2253" 450.4 55.3209399405623 120.860764153955
"2254" 450.6 58.9637730341765 121.472031896758
"2255" 450.8 61.3320264472923 121.159258947476
"2256" 451 63.3755343143294 120.824574443837
"2257" 451.2 64.2898640771423 121.247963816002
"2258" 451.4 63.6192735682196 121.488691273471
"2259" 451.6 62.8821980962686 121.63145712262
"2260" 451.8 62.3169740726563 121.762606203667
"2261" 452 62.0056869840058 121.214867526612
"2262" 452.2 61.582202609493 120.984701052887
"2263" 452.4 61.3801449600507 120.557578677813
"2264" 452.6 61.079682857357 120.043219452791
"2265" 452.8 60.6984241892256 119.916850052374
"2266" 453 60.6175433454514 119.64781493218
"2267" 453.2 60.7054226960319 119.558018386364
"2268" 453.4 59.8901865815159 119.471913695375
"2269" 453.6 59.7345653679005 119.220667770574
"2270" 453.8 59.9427501521548 118.925825335534
"2271" 454 60.0187319045601 118.854665817819
"2272" 454.2 59.9387533033557 118.549589178784
"2273" 454.4 59.8059008248326 118.373977164046
"2274" 454.6 59.3836900911577 118.183584471012
"2275" 454.8 59.1590540235333 117.988811649319
"2276" 455 58.5805360047564 118.230122644842
"2277" 455.2 58.0879886286172 118.500845275503
"2278" 455.4 57.3534975010331 118.591112358286
"2279" 455.6 56.0796611943617 118.323966748304
"2280" 455.8 54.9825435310709 117.358845376871
"2281" 456 53.1971334003243 116.408510342138
"2282" 456.2 51.6732522195353 115.480251503119
"2283" 456.4 48.8534245511732 114.251407442802
"2284" 456.6 44.9107424488887 112.9660710669
"2285" 456.8 39.6281287608696 111.625596409236
"2286" 457 33.9160774204116 110.696812976552
"2287" 457.2 29.3686179967373 110.901478593477
"2288" 457.4 28.3575940738767 111.608751694908
"2289" 457.6 27.4988310494073 111.555347204318
"2290" 457.8 27.1269856433005 110.785421535844
"2291" 458 26.2886029779538 109.685253563306
"2292" 458.2 24.4272179901018 107.875781387769
"2293" 458.4 20.622807253135 105.286793883176
"2294" 458.6 16.7257691952189 102.863252277879
"2295" 458.8 13.106225996285 99.6959053962729
"2296" 459 9.97539389859153 96.0546973088108
"2297" 459.2 8.24194039960403 93.1744718748412
"2298" 459.4 9.43609693846671 92.0706206298315
"2299" 459.6 10.2075394663535 89.1092677928782
"2300" 459.8 10.5226510997455 84.8757639401805
"2301" 460 11.5856488117258 80.1159056916994
"2302" 460.2 12.4337733681477 75.2005535269494
"2303" 460.4 12.5929204306268 69.7246089705703
"2304" 460.6 11.8724164814777 65.589289019136
"2305" 460.8 11.135573930524 59.9550705897499
"2306" 461 10.1235353808642 54.2807729356209
"2307" 461.2 8.7782537278907 49.394326061698
"2308" 461.4 5.66553411728695 45.136102722183
"2309" 461.6 4.62003641541477 44.522980105755
"2310" 461.8 6.67295248795759 43.5011244331759
"2311" 462 8.81710988209001 42.7365518422256
"2312" 462.2 10.7724877607211 43.1644026818714
"2313" 462.4 14.8981555029348 43.8434076133853
"2314" 462.6 19.110351395173 43.9047119418775
"2315" 462.8 24.1525305168209 43.7721219839206
"2316" 463 29.9800206335962 44.7504333839005
"2317" 463.2 35.6079425570396 45.8522436992996
"2318" 463.4 41.7810276353829 47.6169443202591
"2319" 463.6 46.5179033472961 48.7147483419692
"2320" 463.8 51.8869407785637 49.4447974623051
"2321" 464 57.6785345080479 51.2772124448149
"2322" 464.2 63.2040431373704 53.4832562084726
"2323" 464.4 68.4906630362475 55.6397531516518
"2324" 464.6 74.6004276381771 58.7580033228568
"2325" 464.8 80.0808169155257 61.8037716824835
"2326" 465 85.2889764124462 64.4423542051558
"2327" 465.2 91.2761692337226 66.7192108383384
"2328" 465.4 96.8858035883901 70.1235792351043
"2329" 465.6 102.003719741998 74.5870521611733
"2330" 465.8 105.157591298492 79.6717190803017
"2331" 466 105.375922268408 82.6744587409356
"2332" 466.2 105.585486910618 82.0009333711386
"2333" 466.4 106.351504292085 80.9680623035496
"2334" 466.6 105.944421172348 79.8117419616259
"2335" 466.8 104.976132796617 80.0055072893482
"2336" 467 105.761836747714 78.8961132813923
"2337" 467.2 106.288942342771 76.3380296641774
"2338" 467.4 108.096828691963 72.8876916618714
"2339" 467.6 109.240015535536 70.0749674543906
"2340" 467.8 109.614393856957 68.6133726836641
"2341" 468 111.400947216202 65.4941054858831
"2342" 468.2 113.40980260947 62.4838219436763
"2343" 468.4 114.782794241721 58.8375112098978
"2344" 468.6 114.730037343054 58.5189466571765
"2345" 468.8 116.323931408429 57.700697106228
"2346" 469 118.413933562074 57.4784847944422
"2347" 469.2 117.636426605876 59.3689271627939
"2348" 469.4 117.023958587738 60.6038930966194
"2349" 469.6 116.722265929274 61.3308705702808
"2350" 469.8 115.553085838039 63.8043872276276
"2351" 470 114.460340659939 69.615069453436
"2352" 470.2 114.224137169846 69.7703683660405
"2353" 470.4 113.032704320619 72.4984532991136
"2354" 470.6 111.614711049455 76.6886212584367
"2355" 470.8 110.187198820653 81.7187174882908
"2356" 471 107.663607553906 87.2246344384687
"2357" 471.2 104.735995085182 92.9080349039767
"2358" 471.4 102.993884927223 97.9002928541414
"2359" 471.6 100.499012431975 100.895112532137
"2360" 471.8 97.6027322952657 100.820261088965
"2361" 472 92.1270030222806 99.7294025923376
"2362" 472.2 87.244897723202 99.8246396595625
"2363" 472.4 80.7736464386943 99.9341536209892
"2364" 472.6 74.5887983465981 101.030148199816
"2365" 472.8 68.7741630882691 101.240328717377
"2366" 473 61.9585058872697 102.139830504924
"2367" 473.2 56.2883996262719 103.655605698025
"2368" 473.4 50.2271952493716 105.503514457473
"2369" 473.6 43.5714376002151 106.784845415254
"2370" 473.8 37.1651568155511 109.013244562108
"2371" 474 33.4722156647068 111.985141892847
"2372" 474.2 33.6751089258735 112.014629045684
"2373" 474.4 32.487555714778 109.658974306093
"2374" 474.6 31.1717827146371 107.531803461122
"2375" 474.8 30.1714409067731 103.087877110854
"2376" 475 28.6015836951652 97.9914627436974
"2377" 475.2 27.4542295220291 93.3869410495988
"2378" 475.4 25.4918379287031 87.836937993793
"2379" 475.6 23.3653044956983 81.7404000590598
"2380" 475.8 20.5647052223257 75.885714039464
"2381" 476 18.5612161275931 69.5996448088218
"2382" 476.2 16.975068520434 63.613210013474
"2383" 476.4 15.2492325082763 57.4350001653962
"2384" 476.6 12.8016429049471 51.3830383785409
"2385" 476.8 11.8437652680184 44.7885207080539
"2386" 477 11.4276910199709 38.3654835427806
"2387" 477.2 12.8439699161257 32.4862848890585
"2388" 477.4 13.9544050384043 26.6121924425941
"2389" 477.6 11.8206371160065 23.9481710759064
"2390" 477.8 11.4799720167541 25.4447171785268
"2391" 478 11.3004996985309 26.4562017543036
"2392" 478.2 11.710459561052 26.4151725469288
"2393" 478.4 12.1934973024619 27.2580683084544
"2394" 478.6 12.5593721134601 27.7583469977008
"2395" 478.8 12.9305704705 27.7715725002066
"2396" 479 13.0620634065471 28.1724145281557
"2397" 479.2 12.9991208235847 28.6893718556857
"2398" 479.4 12.6849222598136 29.7480144215838
"2399" 479.6 12.4601170608663 31.0410804907926
"2400" 479.8 12.0614593083189 33.0713273612864
"2401" 480 11.075903218068 35.1593088225969
"2402" 480.2 9.04519715681553 38.4227023288553
"2403" 480.4 7.41115845935819 41.0830421216959
"2404" 480.6 5.9541587962693 45.1167400379934
"2405" 480.8 3.64909566890926 49.6059287958727
"2406" 481 1.58747996902263 54.5361601436699
"2407" 481.2 0.937189747851899 59.7156022433487
"2408" 481.4 0.53311959856119 64.9197296538169
"2409" 481.6 0.577951527876742 69.8468885132522
"2410" 481.8 2.86099676652612 72.8545657877629
"2411" 482 6.11016596018367 77.2041013901068
"2412" 482.2 7.93052800051385 82.8001242937012
"2413" 482.4 8.15861744913073 88.2423457076165
"2414" 482.6 9.70206532343344 92.4678786821736
"2415" 482.8 13.8290387043011 94.4506792237658
"2416" 483 18.4948205150795 97.5955365390622
"2417" 483.2 21.099232057336 101.128872261749
"2418" 483.4 22.6280017095511 107.176498425048
"2419" 483.6 23.9308527815841 109.934825811621
"2420" 483.8 24.4222326740302 110.158504375276
"2421" 484 25.806815524574 109.259989160006
"2422" 484.2 27.596999089574 107.736380870766
"2423" 484.4 30.9422839056188 106.799412236334
"2424" 484.6 34.2643752379245 106.797817175659
"2425" 484.8 37.8648156512374 107.232117354002
"2426" 485 41.5600214257449 107.47725093789
"2427" 485.2 45.939184754274 108.684039142178
"2428" 485.4 50.7636272683165 111.072601189073
"2429" 485.6 55.8811363361311 112.355813849023
"2430" 485.8 61.860198064344 114.50370990626
"2431" 486 66.5750014163173 117.218760638389
"2432" 486.2 69.0992071509004 119.524904024777
"2433" 486.4 68.2319700543096 118.502591368887
"2434" 486.6 68.7572491130172 116.809050834124
"2435" 486.8 70.0583723652214 114.282878529766
"2436" 487 71.7570153383767 111.804414892409
"2437" 487.2 74.6447457349674 107.827681438398
"2438" 487.4 77.1580060253147 103.635351603263
"2439" 487.6 80.2053426028186 99.5854474983248
"2440" 487.8 83.0028693253295 95.5766193693894
"2441" 488 86.6044174584133 91.7063870814193
"2442" 488.2 89.8120827896692 87.2786474169903
"2443" 488.4 94.6318812810743 83.2900247835966
"2444" 488.6 98.6035911095429 80.0129290758586
"2445" 488.8 102.84608145577 75.8112714124648
"2446" 489 107.083361723209 73.3854070938357
"2447" 489.2 110.937552989444 74.8206592054139
"2448" 489.4 111.933619753371 75.8117282699848
"2449" 489.6 111.350322206665 74.5105771554226
"2450" 489.8 109.707949064984 72.5384863163276
"2451" 490 107.294606457382 70.0717245552019
"2452" 490.2 106.470553909093 66.2866654863871
"2453" 490.4 106.101981963789 64.6726889781507
"2454" 490.6 106.750368522841 60.6153929564308
"2455" 490.8 108.908736713174 55.5690000582495
"2456" 491 112.202471145509 51.6557124970834
"2457" 491.2 113.51087251122 47.9826877582452
"2458" 491.4 113.283571060086 47.1512270017709
"2459" 491.6 115.618600396921 46.5139210013257
"2460" 491.8 117.140136129645 48.4515624482018
"2461" 492 117.11997947194 49.6043326434399
"2462" 492.2 116.656081027899 51.4910400189346
"2463" 492.4 116.480719210826 53.5607881171529
"2464" 492.6 116.948183001551 56.7333459061094
"2465" 492.8 117.286592621426 59.5985467903341
"2466" 493 118.171087919338 63.9529665536207
"2467" 493.2 118.568071515507 67.5872267383303
"2468" 493.4 118.785829545651 71.5733152855969
"2469" 493.6 117.826723773605 73.145364247246
"2470" 493.8 116.590729797827 76.7276635276814
"2471" 494 116.178998789033 79.6780414211457
"2472" 494.2 116.315313382622 79.5264279321395
"2473" 494.4 116.356213020965 79.6683449199915
"2474" 494.6 114.885943790483 80.1962978588396
"2475" 494.8 113.871637370877 81.0883355833416
"2476" 495 111.247760354975 82.8253743014411
"2477" 495.2 108.226336914617 85.6884917317483
"2478" 495.4 103.745251077309 88.9151262860723
"2479" 495.6 99.4857616215345 92.4333938398507
"2480" 495.8 95.6825229714806 97.4696439373908
"2481" 496 92.1534942523596 102.411995797409
"2482" 496.2 87.610351837732 107.59939488111
"2483" 496.4 82.6565940714314 112.003703400994
"2484" 496.6 78.2429926591717 116.723233469514
"2485" 496.8 75.1398587831596 116.817693752114
"2486" 497 69.3111698027306 116.45642869104
"2487" 497.2 62.9751800593117 115.871228938783
"2488" 497.4 56.9857551821448 115.155131638376
"2489" 497.6 49.8865794401242 114.139300164334
"2490" 497.8 43.3540690288465 112.148224419012
"2491" 498 36.59846482656 110.033535952372
"2492" 498.2 30.3649541761188 107.08850158623
"2493" 498.4 23.7063172402368 103.678939804555
"2494" 498.6 18.3037861450758 99.754456005248
"2495" 498.8 14.6475617836568 94.2783249225633
"2496" 499 11.1503092711612 87.8752988676725
"2497" 499.2 9.21582798003419 81.9655687216687
"2498" 499.4 7.79438715043235 74.8808393746052
"2499" 499.6 9.07698358848086 69.4740669102005
"2500" 499.8 10.4601077244746 63.2648382476055
"2501" 500 10.9526463359135 57.5114462965878
"2502" 500.2 11.6852246922297 52.5849911229364
"2503" 500.4 11.8365858421032 45.7487693590466
"2504" 500.6 10.2353522497529 39.870808098241
"2505" 500.8 9.15102929163931 34.9495148552239
"2506" 501 6.44256052821479 31.7466242562023
"2507" 501.2 6.1641288339209 32.1628264595948
"2508" 501.4 7.29554324402708 32.1872239695987
"2509" 501.6 7.35393733655571 32.1495492277788
"2510" 501.8 8.36404683566027 32.4591263927631
"2511" 502 9.90265273230189 32.8514894868402
"2512" 502.2 12.8388357655816 33.027459272907
"2513" 502.4 16.1547014868052 33.0715623740987
"2514" 502.6 20.8545232343338 32.942283052319
"2515" 502.8 25.1988315188701 32.9458138498217
"2516" 503 30.293137594474 31.2105110736181
"2517" 503.2 35.7971418114702 29.6527969315426
"2518" 503.4 41.3846248910548 27.3183101487843
"2519" 503.6 46.947853947307 24.4317787596922
"2520" 503.8 52.2098510033248 21.1007954303664
"2521" 504 56.3406952532795 17.2674542880057
"2522" 504.2 62.1786932829497 14.2595511066339
"2523" 504.4 66.8326944660122 10.6149546327555
"2524" 504.6 72.1769594773229 7.71391926618392
"2525" 504.8 77.9693453549876 7.77491819071099
"2526" 505 82.0884211788852 9.20357659025619
"2527" 505.2 86.7838091193395 13.1762089867634
"2528" 505.4 91.7140460218823 16.9573028817829
"2529" 505.6 93.6272440232257 21.8313066086668
"2530" 505.8 93.9314159584882 25.871001569247
"2531" 506 94.3682853720547 29.6751990414399
"2532" 506.2 95.5776232180531 34.6984971491547
"2533" 506.4 97.3320399220443 39.1599295897655
"2534" 506.6 99.3273156268095 44.5744432942657
"2535" 506.8 101.160196428621 49.8996949604311
"2536" 507 104.125386433055 55.0921087006435
"2537" 507.2 104.905417655833 59.7169574291152
"2538" 507.4 102.291781649728 64.906051972502
"2539" 507.6 100.263458058772 69.7742796692301
"2540" 507.8 99.1697296946753 73.4767472267291
"2541" 508 99.4402637636976 78.7159918537199
"2542" 508.2 98.4808058093265 85.7045233079611
"2543" 508.4 98.3708020198474 91.9718396536257
"2544" 508.6 98.1668172960513 98.0412520218249
"2545" 508.8 95.5707383170758 101.274820232876
"2546" 509 91.8303014434794 100.262101700686
"2547" 509.2 86.3241684720632 99.4693112171797
"2548" 509.4 79.6758471322045 98.8558129304043
"2549" 509.6 74.0376281446064 97.4523143530463
"2550" 509.8 70.7500607307651 95.8477778137066
"2551" 510 66.6638943503093 93.1404896766478
"2552" 510.2 62.7235115840846 88.9279514035819
"2553" 510.4 59.1622215068913 83.700168522759
"2554" 510.6 55.6953841507937 78.4231940472437
"2555" 510.8 51.3220450224543 73.1857836862996
"2556" 511 46.7657575659759 69.1452057334327
"2557" 511.2 41.0505510649199 64.2769820548901
"2558" 511.4 35.0738968951769 60.5423597570901
"2559" 511.6 28.4858445176708 58.0243669465161
"2560" 511.8 22.8160966289564 57.8333045454586
"2561" 512 17.2615774201281 60.1208394045113
"2562" 512.2 11.520514483695 62.9228352596637
"2563" 512.4 6.84959262434614 65.9114504160201
"2564" 512.6 7.46186106975396 67.8319965429464
"2565" 512.8 8.5052432667056 70.1659713561369
"2566" 513 9.22741543800115 74.2220221718129
"2567" 513.2 10.3949383157786 80.029781544508
"2568" 513.4 11.6022685040235 85.2545264783556
"2569" 513.6 13.3881827375766 91.5791525249091
"2570" 513.8 14.04887504028 92.2690834388279
"2571" 514 12.6272752734391 91.5692509463002
"2572" 514.2 12.2131716383195 89.5053510580905
"2573" 514.4 12.7384393025427 89.3335292313603
"2574" 514.6 11.9529290662417 88.515085775242
"2575" 514.8 11.1781604763901 88.6206039773042
"2576" 515 10.3030530105741 86.6262520493888
"2577" 515.2 9.78357512805852 83.4435195479572
"2578" 515.4 9.82466998776938 79.1661909649165
"2579" 515.6 11.6552682347035 75.4036425455706
"2580" 515.8 14.6451498231513 71.1013355910044
"2581" 516 17.6902025275352 66.6814971964405
"2582" 516.2 20.879543126039 61.236191737767
"2583" 516.4 23.3831247530561 56.0398659236044
"2584" 516.6 25.6659102853049 50.0660939339198
"2585" 516.8 28.3951898444041 44.3886903604869
"2586" 517 30.6541970794981 38.220651235774
"2587" 517.2 33.0677704652429 32.1422639797237
"2588" 517.4 35.2537227681874 25.8151951916327
"2589" 517.6 36.998278191378 19.6706526480314
"2590" 517.8 39.0169419056606 13.7200148997158
"2591" 518 43.0942024722573 9.86751550876394
"2592" 518.2 46.1950278117929 6.55986828576605
"2593" 518.4 43.9274807633558 5.10664599982216
"2594" 518.6 41.8994036805564 5.85745706685962
"2595" 518.8 41.5895756858179 6.35191296082411
"2596" 519 42.7059377249067 6.25810127330118
"2597" 519.2 44.6785866787088 6.46623157665016
"2598" 519.4 47.3066606590463 7.20198665322848
"2599" 519.6 51.0256382122382 6.41800575085191
"2600" 519.8 54.7379139226167 6.11591700608351
"2601" 520 57.7036637347605 6.62689857475144
"2602" 520.2 63.0808890641347 6.8829644821473
"2603" 520.4 69.454117194644 6.60926111973635
"2604" 520.6 75.9237606286353 7.0178499492761
"2605" 520.8 82.7513715005758 8.10202183110054
"2606" 521 88.7623953507996 10.6106562760321
"2607" 521.2 93.5792719446385 14.0949826400459
"2608" 521.4 98.0686514150179 18.7791659372739
"2609" 521.6 102.096711152684 24.1060919420144
"2610" 521.8 105.597646498913 29.4421743585529
"2611" 522 108.189962305483 34.5477027911457
"2612" 522.2 110.412497140154 40.5507226904539
"2613" 522.4 113.737865031737 45.9490901701501
"2614" 522.6 117.557533218004 49.7373758808939
"2615" 522.8 116.980961911669 50.3671139441847
"2616" 523 116.285971619607 52.718127272887
"2617" 523.2 116.750084995594 56.8909513828208
"2618" 523.4 116.790374844227 62.0303352238785
"2619" 523.6 115.044558535294 67.576607088225
"2620" 523.8 113.702596131436 73.8721895885493
"2621" 524 113.913085017155 79.3647432180557
"2622" 524.2 112.935201133492 85.3031894753944
"2623" 524.4 110.03461160181 88.7415037221161
"2624" 524.6 105.029440405147 92.8852618615105
"2625" 524.8 100.822638942574 96.2158765668513
"2626" 525 95.5591284463492 100.906266668745
"2627" 525.2 90.695174410059 104.820440922352
"2628" 525.4 85.1788672445793 108.475934486106
"2629" 525.6 79.9924306310359 112.19767868695
"2630" 525.8 75.5112995379227 114.476885972148
"2631" 526 69.7177566256509 118.495381333957
"2632" 526.2 68.4723015994579 120.162258502371
"2633" 526.4 68.3607277030379 120.059523910493
"2634" 526.6 67.7310890970315 119.342577050932
"2635" 526.8 66.9022214566265 118.529113462593
"2636" 527 66.7571689792705 116.231912910424
"2637" 527.2 65.7123287785679 113.422305317585
"2638" 527.4 64.5382678987239 109.341363232615
"2639" 527.6 64.0048141106477 104.695894492886
"2640" 527.8 64.2892175007986 101.287671840234
"2641" 528 65.5075504481603 97.9611220178454
"2642" 528.2 66.5514335415529 92.8945007472474
"2643" 528.4 68.4662412147974 87.5863386043385
"2644" 528.6 70.5715111449701 82.5570342224691
"2645" 528.8 72.4559142395317 78.0632644332979
"2646" 529 74.006001975563 72.9882984312486
"2647" 529.2 76.0179965455227 67.8792677169134
"2648" 529.4 77.4468544668613 62.5555383465213
"2649" 529.6 80.1500824202912 57.1491709110272
"2650" 529.8 82.9207099051583 51.2598692533704
"2651" 530 85.8462435557942 46.2592418616374
"2652" 530.2 89.3716153056212 40.9567024263054
"2653" 530.4 91.6680335166876 34.897430225704
"2654" 530.6 92.9312787616435 28.9475204608146
"2655" 530.8 93.9606620392728 24.0436358323858
"2656" 531 96.535811942976 20.8670054934707
"2657" 531.2 98.9520796472246 23.5835492874062
"2658" 531.4 99.5443084351848 25.1425824775664
"2659" 531.6 99.0588858234179 26.5377142744746
"2660" 531.8 98.7638636341793 28.6380684534214
"2661" 532 99.0197785025114 32.6285344054809
"2662" 532.2 99.5164979786084 35.7716778132001
"2663" 532.4 100.617704340161 39.822979346558
"2664" 532.6 101.713494612306 43.8543110026051
"2665" 532.8 103.46175476536 48.6142511482792
"2666" 533 106.454210410778 54.0831985468222
"2667" 533.2 108.632321497163 60.0825379279754
"2668" 533.4 109.909594244289 66.2029471053625
"2669" 533.6 111.416205889925 71.6087529564359
"2670" 533.8 112.245493070078 75.9052312833011
"2671" 534 114.215062830661 80.467692691562
"2672" 534.2 113.552157786703 82.5679184755185
"2673" 534.4 112.740188034552 82.5447181595858
"2674" 534.6 111.541587019006 84.7457318462587
"2675" 534.8 110.312546347973 87.8472980989056
"2676" 535 111.077183289579 89.86008513907
"2677" 535.2 110.884567597892 89.4622979412119
"2678" 535.4 110.700040123316 89.3080575146838
"2679" 535.6 110.364248847289 89.6282835063371
"2680" 535.8 110.446178163632 89.8237390337189
"2681" 536 109.958155884131 89.2325719500226
"2682" 536.2 109.424070958981 88.9843252116395
"2683" 536.4 108.410370026936 88.3589767930033
"2684" 536.6 106.074877115413 87.6948830990931
"2685" 536.8 102.616509904186 87.6851441325487
"2686" 537 100.301449939883 87.9363163961447
"2687" 537.2 97.3404984778294 88.3143757858405
"2688" 537.4 92.3675032754792 88.6562937355228
"2689" 537.6 87.3623796314126 89.7576376777918
"2690" 537.8 81.2435639331779 92.0322364893453
"2691" 538 75.8608396253134 95.2863479752773
"2692" 538.2 70.048918389448 98.6704149893398
"2693" 538.4 64.5399134586385 101.359667900419
"2694" 538.6 58.3720497838829 104.143074129324
"2695" 538.8 52.3685738428248 106.865491915909
"2696" 539 46.3205483090349 110.621375424765
"2697" 539.2 41.27672424904 114.260484424539
"2698" 539.4 41.948130995235 115.260143739328
"2699" 539.6 44.122744328371 115.870932140481
"2700" 539.8 46.3754893618889 116.197674138713
"2701" 540 50.5417593991098 116.578374093671
"2702" 540.2 55.4064769506429 117.327446094715
"2703" 540.4 60.4480885402271 118.101178519075
"2704" 540.6 65.5984129734603 118.746354002702
"2705" 540.8 70.7703384813749 117.416758055179
"2706" 541 75.9010946042793 116.100928673893
"2707" 541.2 81.5913433982209 114.778480865199
"2708" 541.4 86.9457607027954 113.95139105727
"2709" 541.6 89.4955958566025 112.005785357184
"2710" 541.8 92.2375276132164 108.221246224197
"2711" 542 96.2390942527267 104.651416956342
"2712" 542.2 100.876843137809 101.168770719875
"2713" 542.4 105.461548912638 97.9499595857437
"2714" 542.6 106.277730611939 96.4500440962106
"2715" 542.8 104.579734280452 95.0625772132607
"2716" 543 103.403926511947 91.438792921633
"2717" 543.2 102.503705742987 86.8359331496347
"2718" 543.4 102.670238569009 82.6476875476404
"2719" 543.6 102.67930033098 77.2424989265735
"2720" 543.8 103.485669837525 71.5647527702769
"2721" 544 103.476804241853 65.5725066331937
"2722" 544.2 105.217704496979 59.5460587408033
"2723" 544.4 107.49849759892 54.3407433400747
"2724" 544.6 109.488664769608 48.5838301195088
"2725" 544.8 112.0910428687 42.9081966678386
"2726" 545 114.724157547041 40.17047054976
"2727" 545.2 115.080237124636 41.5072406093437
"2728" 545.4 115.1831154924 43.5180187989463
"2729" 545.6 114.738264567804 44.3932311005839
"2730" 545.8 113.84760900198 45.0605793866518
"2731" 546 113.01726921303 47.7076826486196
"2732" 546.2 112.597148203303 51.0279203340633
"2733" 546.4 111.772507468929 52.3073853501395
"2734" 546.6 110.023388680022 57.1504608421314
"2735" 546.8 109.01837448707 62.6356122089676
"2736" 547 110.074702811982 67.1579164063333
"2737" 547.2 111.615722149861 72.1732978953262
"2738" 547.4 114.135525046742 76.0193290063833
"2739" 547.6 113.91658121409 78.0461962509221
"2740" 547.8 111.061152801115 79.6354636652259
"2741" 548 108.192587922389 82.0956237599234
"2742" 548.2 103.901759235635 85.9129949666175
"2743" 548.4 100.400239840089 88.2422073384315
"2744" 548.6 95.5058898989782 91.3724294449213
"2745" 548.8 91.0325636687413 92.7566401107889
"2746" 549 85.3348865701669 94.3373404493763
"2747" 549.2 79.5137178756663 95.3109053863424
"2748" 549.4 73.4221344058723 96.1616030330657
"2749" 549.6 67.3580584594334 96.5503882606437
"2750" 549.8 60.9613114856225 95.997099028009
"2751" 550 55.0847645122304 95.5690580793685
"2752" 550.2 48.9899435304625 95.7749100749669
"2753" 550.4 42.1738476396158 95.7061178148365
"2754" 550.6 35.6900050471399 95.7030384994514
"2755" 550.8 29.2480157181401 96.5388735316504
"2756" 551 22.2304809303421 97.9718649406583
"2757" 551.2 20.2817732576213 100.702391010525
"2758" 551.4 21.3766361137135 102.260152287993
"2759" 551.6 21.88068743554 107.03165474076
"2760" 551.8 22.6964709344759 107.184543701208
"2761" 552 23.5893623811288 108.971644576891
"2762" 552.2 25.4993524564583 110.431626403493
"2763" 552.4 26.1735534807561 111.620409828731
"2764" 552.6 27.0551581578054 110.481944162312
"2765" 552.8 27.3084417342586 110.263362332463
"2766" 553 29.8421019879743 111.531306477425
"2767" 553.2 32.8553743548164 113.284770935683
"2768" 553.4 35.1572266234983 115.293024247601
"2769" 553.6 36.1766946277678 116.751263542511
"2770" 553.8 36.9319519910154 115.7746410506
"2771" 554 39.3752393474216 115.375038869496
"2772" 554.2 43.9441482538344 117.222015882754
"2773" 554.4 48.6087445529444 119.891737257642
"2774" 554.6 49.7911011583592 118.842910117142
"2775" 554.8 51.3860266108439 117.345311369284
"2776" 555 52.2819005521793 116.399388206376
"2777" 555.2 54.9356615974864 114.915714555926
"2778" 555.4 58.5067428213667 113.64624978151
"2779" 555.6 62.2910449468926 112.74479698718
"2780" 555.8 66.8709566734608 112.417643598438
"2781" 556 71.1889427802655 111.971543917862
"2782" 556.2 75.8072975412415 111.021199819675
"2783" 556.4 80.083268153185 109.189322639437
"2784" 556.6 85.2953187902377 108.230286439409
"2785" 556.8 90.0662863988938 108.740506830608
"2786" 557 91.7326069553636 109.740533573591
"2787" 557.2 91.6651592207547 109.402469288419
"2788" 557.4 92.8552726415144 108.834900596616
"2789" 557.6 93.8236257222675 106.617262359037
"2790" 557.8 95.9253354087439 104.339847568416
"2791" 558 99.8399993381646 101.105687973148
"2792" 558.2 103.157460780697 98.5594881238576
"2793" 558.4 106.711371937125 96.1845901125579
"2794" 558.6 107.120395632949 94.8334426944354
"2795" 558.8 105.567232953172 94.1012633044043
"2796" 559 103.537543508992 90.8076748142141
"2797" 559.2 102.035408742048 86.2881009036588
"2798" 559.4 102.575824608241 83.7154040462024
"2799" 559.6 104.794749092924 81.56953153515
"2800" 559.8 107.739076540652 81.4927398970063
"2801" 560 110.96921440195 81.8569418587044
"2802" 560.2 113.439601147215 83.1201573363147
"2803" 560.4 112.409614109703 84.595897086972
"2804" 560.6 110.914428592934 86.2223412425877
"2805" 560.8 108.92611583206 88.0497941672222
"2806" 561 106.368040112131 90.8014144303416
"2807" 561.2 104.448422053026 94.1105837241697
"2808" 561.4 103.596114992627 96.6787848581505
"2809" 561.6 103.434331020596 100.092890322763
"2810" 561.8 101.210094727684 101.928296344381
"2811" 562 98.8281354042517 105.284770826799
"2812" 562.2 98.12413375715 106.750784838128
"2813" 562.4 96.7259871581802 106.955674734594
"2814" 562.6 94.1016858882733 108.295240688206
"2815" 562.8 91.8298400413824 110.596207843004
"2816" 563 89.2030557649277 111.58541120494
"2817" 563.2 84.6816136725052 111.13457018122
"2818" 563.4 79.8703703110842 111.168467261495
"2819" 563.6 74.2876848473665 111.889818833303
"2820" 563.8 69.015092216433 112.247917613498
"2821" 564 62.9270765231751 113.303402244273
"2822" 564.2 57.7763498488098 114.643691713184
"2823" 564.4 51.6985378302096 116.609221396175
"2824" 564.6 47.129361349285 118.718635108316
"2825" 564.8 47.283434122067 119.02387647392
"2826" 565 47.9633591559768 119.596548959391
"2827" 565.2 48.5250580161356 119.600788600989
"2828" 565.4 48.1558170173632 118.870068152236
"2829" 565.6 47.326619985799 117.168928178623
"2830" 565.8 46.3865177589729 115.875548412034
"2831" 566 44.9969463383833 113.154932908556
"2832" 566.2 43.0360262353886 109.620811274174
"2833" 566.4 40.8445784542357 105.181647679837
"2834" 566.6 38.6234350391304 101.002904994016
"2835" 566.8 36.2413402790515 96.184183842547
"2836" 567 35.4253319761744 90.5853919432696
"2837" 567.2 35.8389697792824 84.5604790644323
"2838" 567.4 37.1073095198233 79.7492087744944
"2839" 567.6 39.267833665479 73.4240714175717
"2840" 567.8 40.9438326238759 67.8490708754907
"2841" 568 43.6087184699887 61.6552716883548
"2842" 568.2 46.590839075452 56.6916382525051
"2843" 568.4 50.1953983653555 51.4581557500965
"2844" 568.6 53.4705745112223 47.0483103546849
"2845" 568.8 57.6645431596878 42.7746479185018
"2846" 569 62.3398569865026 38.492226582918
"2847" 569.2 67.1217732565801 35.0043607581171
"2848" 569.4 73.4123023348849 32.2542571277005
"2849" 569.6 79.2155813767547 31.0951908184876
"2850" 569.8 84.6176596937618 29.2406508901461
"2851" 570 90.3693418936747 27.6886114992473
"2852" 570.2 96.1898290936163 27.3529245575272
"2853" 570.4 100.136588208976 29.979792425677
"2854" 570.6 105.07722919111 31.6577013024618
"2855" 570.8 107.450602416336 29.2313473592661
"2856" 571 107.073868484733 27.9210074308146
"2857" 571.2 107.958339945579 28.2415677690563
"2858" 571.4 108.383003519759 31.0104543545891
"2859" 571.6 108.153594480375 33.5728204160052
"2860" 571.8 108.48973648069 38.1936751130897
"2861" 572 109.15535638491 42.5698746629475
"2862" 572.2 109.622269702202 47.0588020165992
"2863" 572.4 110.226364971269 53.2468357986674
"2864" 572.6 111.104353760562 59.116603235092
"2865" 572.8 112.000281957552 65.7789447934029
"2866" 573 113.172490990044 71.9828893319662
"2867" 573.2 113.303660584555 77.0475265984676
"2868" 573.4 110.938386395872 82.6556963032117
"2869" 573.6 108.284414777543 88.2149254122954
"2870" 573.8 105.585893249801 92.1579534967301
"2871" 574 102.063765175458 97.1903947556881
"2872" 574.2 97.4427144404252 102.060392522042
"2873" 574.4 91.8227879536134 105.370230221437
"2874" 574.6 86.5867863968256 109.223270910421
"2875" 574.8 81.9471573373189 112.682199110327
"2876" 575 76.5624677966067 116.44491728796
"2877" 575.2 76.0389751980574 116.730135762907
"2878" 575.4 75.2027436644147 115.246436044749
"2879" 575.6 72.2401435688588 112.901237332695
"2880" 575.8 68.4330194820311 110.242271657939
"2881" 576 64.3288638649056 107.110448483463
"2882" 576.2 59.3923368284306 104.193012340436
"2883" 576.4 54.4741259833648 102.325289859538
"2884" 576.6 49.0354229784923 99.2248990927243
"2885" 576.8 43.7336897027732 95.7746622730556
"2886" 577 38.2050248715039 92.1696287807868
"2887" 577.2 33.7545521263457 87.652159743362
"2888" 577.4 29.4230269847197 82.4703293979611
"2889" 577.6 26.0778593390864 77.2156367806964
"2890" 577.8 23.0849035329155 72.514011346658
"2891" 578 19.5122253050395 67.3420839263348
"2892" 578.2 15.9444467152628 62.1974093978142
"2893" 578.4 12.1042838865568 57.815332803567
"2894" 578.6 6.93247747350331 53.0092295341122
"2895" 578.8 4.3582393576022 49.6203253093179
"2896" 579 4.19384518892335 45.3202297557398
"2897" 579.2 5.85176187072943 40.0678895634159
"2898" 579.4 8.3954667374672 34.493706202505
"2899" 579.6 11.6695771465302 31.134342961502
"2900" 579.8 15.7497001716371 26.0235705093554
"2901" 580 18.9601602382766 20.9712669358937
"2902" 580.2 22.4948322025492 15.6906656563992
"2903" 580.4 23.5070860403532 11.0729028602352
"2904" 580.6 23.7800093389849 12.3605305869914
"2905" 580.8 25.6122657862222 12.7868708648468
"2906" 581 29.4937722461634 13.2686023335886
"2907" 581.2 33.928645990769 14.1855238698519
"2908" 581.4 38.7576925965294 14.5141829894513
"2909" 581.6 44.3169193921206 15.2509259413018
"2910" 581.8 49.6103922391108 16.0512400609734
"2911" 582 55.6066484253058 17.4763970863532
"2912" 582.2 61.1885287830166 18.3646479375435
"2913" 582.4 67.4092774467727 20.1094652492255
"2914" 582.6 73.0522956932528 21.6022604108501
"2915" 582.8 78.2728296106923 23.5528150922129
"2916" 583 84.0883040706817 26.0599423339791
"2917" 583.2 89.9801252387379 27.7165518401717
"2918" 583.4 95.3544520052557 28.7137943562916
"2919" 583.6 101.408864991123 30.2517624904908
"2920" 583.8 106.746338666654 31.8317935818637
"2921" 584 107.91884240056 31.208043721607
"2922" 584.2 106.423784449976 32.7675136120449
"2923" 584.4 105.655446383392 34.3039370769193
"2924" 584.6 103.872983239875 35.3332476555101
"2925" 584.8 101.867905548687 37.1065237653019
"2926" 585 100.288850523218 39.9740091744945
"2927" 585.2 100.398825965114 41.3497627565855
"2928" 585.4 100.607904808911 42.5176006859229
"2929" 585.6 100.721055430138 42.6411939556887
"2930" 585.8 101.545549732486 42.965530918698
"2931" 586 102.444537492949 44.4201473013757
"2932" 586.2 103.488707481381 44.7005377506858
"2933" 586.4 104.411378830408 46.0164574820603
"2934" 586.6 104.426069345342 46.7594004045454
"2935" 586.8 103.987485225338 47.3514652368102
"2936" 587 104.160603394958 47.5840308531611
"2937" 587.2 104.10092413605 47.2993314418849
"2938" 587.4 104.423247677058 47.3843389131644
"2939" 587.6 104.871146916243 47.4593535984628
"2940" 587.8 105.246908120449 47.4020762650418
"2941" 588 105.138430915511 47.0813378724137
"2942" 588.2 105.061362752732 46.8393017616009
"2943" 588.4 105.120458388339 46.3978258475732
"2944" 588.6 105.097471775308 46.1535340671436
"2945" 588.8 106.022820117464 46.1242371454542
"2946" 589 107.325178417321 46.0787658615114
"2947" 589.2 108.178683725738 47.0270746921545
"2948" 589.4 108.718678492212 50.0078102253919
"2949" 589.6 107.81289075198 53.3751230832501
"2950" 589.8 107.439013603236 58.0989294456378
"2951" 590 108.355996176208 63.1271802890291
"2952" 590.2 110.413444862899 67.6934969671689
"2953" 590.4 113.263652021796 73.0998066317889
"2954" 590.6 116.044243236405 76.6036800412253
"2955" 590.8 116.42276049272 76.0877558756879
"2956" 591 115.996043576986 76.1480337348794
"2957" 591.2 115.209625158201 77.4101864660987
"2958" 591.4 113.776919740448 77.8424964803897
"2959" 591.6 110.905131919952 78.7420479269182
"2960" 591.8 107.669202616693 80.8732349397093
"2961" 592 104.20515919597 83.6358251435474
"2962" 592.2 100.647271891418 86.3935088084594
"2963" 592.4 96.2655751715753 89.9480118806943
"2964" 592.6 90.7728819540211 93.5684007881
"2965" 592.8 85.3683768743305 97.5948702431794
"2966" 593 79.7515681094055 101.34193762399
"2967" 593.2 72.9468915335936 104.175573246076
"2968" 593.4 65.999226995673 105.632041412571
"2969" 593.6 58.4961009302611 106.200374356339
"2970" 593.8 50.6646029749029 105.703485248699
"2971" 594 43.5753077449698 104.476417717311
"2972" 594.2 35.4289644330503 103.461121583985
"2973" 594.4 27.8458104080056 102.987265779173
"2974" 594.6 20.3083843615082 103.231577499349
"2975" 594.8 18.0984746250854 105.370662338924
"2976" 595 18.8923205039896 106.672466090797
"2977" 595.2 19.6137835607995 106.506877030522
"2978" 595.4 20.6377134289671 106.64780187289
"2979" 595.6 21.6434842164803 107.942417505098
"2980" 595.8 23.7589934693992 109.910816461186
"2981" 596 26.2117379210289 112.243427821606
"2982" 596.2 28.7225388648008 112.965152298509
"2983" 596.4 30.3508462520521 114.701130608552
"2984" 596.6 31.645111688515 114.82410384752
"2985" 596.8 33.8588718109385 115.595962384388
"2986" 597 36.0812161841885 116.664439845811
"2987" 597.2 38.9917010447581 118.312473009035
"2988" 597.4 41.2567046145511 119.334264384248
"2989" 597.6 43.7843629971958 119.87295626271
"2990" 597.8 46.2430249555744 120.453017105988
"2991" 598 47.4519221979191 120.882416199148
"2992" 598.2 49.1229749891832 120.784165797937
"2993" 598.4 51.1477655423017 121.283027001934
"2994" 598.6 53.3185433628472 121.37267859008
"2995" 598.8 55.3160707179005 120.915422696066
"2996" 599 56.7972941005646 121.685870400523
"2997" 599.2 57.7635801061148 120.97506124588
"2998" 599.4 61.0369220160768 120.39672772727
"2999" 599.6 65.1099271754205 120.761256213705
"3000" 599.8 68.1233697676146 120.3119594568
"3001" 600 71.1506230849506 119.085066407249
"3002" 600.2 74.2154831866355 118.360351405823
"3003" 600.4 75.8052260771587 117.154800322396
"3004" 600.6 78.4665020811947 115.592163837376
"3005" 600.8 82.453174985143 114.722436394749
"3006" 601 87.0400707399141 113.698950967059
"3007" 601.2 90.9357855824197 111.981261856014
"3008" 601.4 94.2623877361529 110.35866300357
"3009" 601.6 96.17567817183 109.392803744361
"3010" 601.8 95.9962695276957 108.939805396892
"3011" 602 96.2343315957786 107.695989278067
"3012" 602.2 97.2468037712079 105.579087690833
"3013" 602.4 99.6401033140999 103.355704168252
"3014" 602.6 101.811263308984 103.769758955117
"3015" 602.8 100.788098525518 104.069355009551
"3016" 603 99.0061441862977 105.435940526154
"3017" 603.2 98.3887090082178 106.483315059643
"3018" 603.4 98.1760039942671 106.902075526523
"3019" 603.6 97.4161134704769 107.155296854321
"3020" 603.8 97.4106483516199 106.979002308574
"3021" 604 97.1858141845345 106.847711811856
"3022" 604.2 96.8011648929632 106.861545138148
"3023" 604.4 96.8044477979134 106.821531138198
"3024" 604.6 96.4163802517156 106.746265852634
"3025" 604.8 96.024928998129 106.631034792062
"3026" 605 95.128754364914 106.554407356365
"3027" 605.2 93.5936771890461 106.658998431321
"3028" 605.4 91.7307435651877 106.871053232757
"3029" 605.6 90.1997487562512 106.877984503711
"3030" NA NA NA
"3031" NA NA NA
"3032" NA NA NA
"3033" NA NA NA
"3034" NA NA NA
"3035" NA NA NA
"3036" NA NA NA
"3037" NA NA NA
"3038" NA NA NA
"3039" NA NA NA
"3040" NA NA NA
"3041" NA NA NA
"3042" NA NA NA
"3043" NA NA NA
"3044" NA NA NA
"3045" NA NA NA
"3046" NA NA NA
"3047" NA NA NA
"3048" NA NA NA
"3049" NA NA NA
"3050" NA NA NA
"3051" NA NA NA
"3052" NA NA NA
"3053" NA NA NA
"3054" NA NA NA
"3055" NA NA NA
"3056" NA NA NA
"3057" NA NA NA
"3058" NA NA NA
"3059" NA NA NA
"3060" NA NA NA
"3061" NA NA NA
"3062" NA NA NA
"3063" NA NA NA
"3064" NA NA NA
"3065" NA NA NA
"3066" NA NA NA
"3067" NA NA NA
"3068" NA NA NA
"3069" NA NA NA
"3070" NA NA NA
"3071" NA NA NA
"3072" NA NA NA
"3073" NA NA NA
"3074" NA NA NA
"3075" NA NA NA
"3076" NA NA NA
"3077" NA NA NA
"3078" NA NA NA
"3079" NA NA NA
"3080" NA NA NA
"3081" NA NA NA
"3082" NA NA NA
"3083" NA NA NA
"3084" NA NA NA
"3085" NA NA NA
"3086" NA NA NA
"3087" NA NA NA
"3088" NA NA NA
"3089" NA NA NA
"3090" NA NA NA
"3091" NA NA NA
"3092" NA NA NA
"3093" NA NA NA
"3094" NA NA NA
"3095" NA NA NA
"3096" NA NA NA
"3097" NA NA NA
"3098" NA NA NA
"3099" NA NA NA
"3100" NA NA NA
"3101" NA NA NA
"3102" NA NA NA
"3103" NA NA NA
"3104" NA NA NA
"3105" NA NA NA
"3106" NA NA NA
"3107" NA NA NA
"3108" NA NA NA
"3109" NA NA NA
"3110" NA NA NA
"3111" NA NA NA
"3112" NA NA NA
"3113" NA NA NA
"3114" NA NA NA
"3115" NA NA NA
"3116" NA NA NA
"3117" NA NA NA
"3118" NA NA NA
"3119" NA NA NA
"3120" NA NA NA
"3121" NA NA NA
"3122" NA NA NA
"3123" NA NA NA
"3124" NA NA NA
"3125" NA NA NA
"3126" NA NA NA
"3127" NA NA NA
"3128" NA NA NA
"3129" NA NA NA
"3130" NA NA NA
"3131" NA NA NA
"3132" NA NA NA
"3133" NA NA NA
"3134" NA NA NA
"3135" NA NA NA
"3136" NA NA NA
"3137" NA NA NA
"3138" NA NA NA
"3139" NA NA NA
"3140" NA NA NA
"3141" NA NA NA
"3142" NA NA NA
"3143" NA NA NA
"3144" NA NA NA
"3145" NA NA NA
"3146" NA NA NA
"3147" NA NA NA
"3148" NA NA NA
"3149" NA NA NA
"3150" NA NA NA
"3151" NA NA NA
"3152" NA NA NA
"3153" NA NA NA
"3154" NA NA NA
"3155" NA NA NA
"3156" NA NA NA
"3157" NA NA NA
"3158" NA NA NA
"3159" NA NA NA
"3160" NA NA NA
"3161" NA NA NA
"3162" NA NA NA
"3163" NA NA NA
"3164" NA NA NA
"3165" NA NA NA
"3166" NA NA NA
"3167" NA NA NA
"3168" NA NA NA
"3169" NA NA NA
"3170" NA NA NA
"3171" NA NA NA
"3172" NA NA NA
"3173" NA NA NA
"3174" NA NA NA
"3175" NA NA NA
"3176" NA NA NA
"3177" NA NA NA
"3178" NA NA NA
"3179" NA NA NA
"3180" NA NA NA
"3181" NA NA NA
"3182" NA NA NA
"3183" NA NA NA
"3184" NA NA NA
"3185" NA NA NA
"3186" NA NA NA
"3187" NA NA NA
"3188" NA NA NA
"3189" NA NA NA
"3190" NA NA NA
"3191" NA NA NA
"3192" NA NA NA
"3193" NA NA NA
"3194" NA NA NA
"3195" NA NA NA
"3196" NA NA NA
"3197" NA NA NA
"3198" NA NA NA
"3199" NA NA NA
"3200" NA NA NA
"3201" NA NA NA
"3202" NA NA NA
"3203" NA NA NA
"3204" NA NA NA
"3205" NA NA NA
"3206" NA NA NA
"3207" NA NA NA
"3208" NA NA NA
"3209" NA NA NA
"3210" NA NA NA
"3211" NA NA NA
"3212" NA NA NA
"3213" NA NA NA
"3214" NA NA NA
"3215" NA NA NA
"3216" NA NA NA
"3217" NA NA NA
"3218" NA NA NA
"3219" NA NA NA
"3220" NA NA NA
"3221" NA NA NA
"3222" NA NA NA
"3223" NA NA NA
"3224" NA NA NA
"3225" NA NA NA
"3226" NA NA NA
"3227" NA NA NA
"3228" NA NA NA
"3229" NA NA NA
"3230" NA NA NA
"3231" NA NA NA
"3232" NA NA NA
"3233" NA NA NA
"3234" NA NA NA
"3235" NA NA NA
"3236" NA NA NA
"3237" NA NA NA
"3238" NA NA NA
"3239" NA NA NA
"3240" NA NA NA
"3241" NA NA NA
"3242" NA NA NA
"3243" NA NA NA
"3244" NA NA NA
"3245" NA NA NA
"3246" NA NA NA
"3247" NA NA NA
"3248" NA NA NA
"3249" NA NA NA
"3250" NA NA NA
"3251" NA NA NA
"3252" NA NA NA
"3253" NA NA NA
"3254" NA NA NA
"3255" NA NA NA
"3256" NA NA NA
"3257" NA NA NA
"3258" NA NA NA
"3259" NA NA NA
"3260" NA NA NA
"3261" NA NA NA
"3262" NA NA NA
"3263" NA NA NA
"3264" NA NA NA
"3265" NA NA NA
"3266" NA NA NA
"3267" NA NA NA
"3268" NA NA NA
"3269" NA NA NA
"3270" NA NA NA
"3271" NA NA NA
"3272" NA NA NA
"3273" NA NA NA
"3274" NA NA NA
"3275" NA NA NA
"3276" NA NA NA
"3277" NA NA NA
"3278" NA NA NA
"3279" NA NA NA
"3280" NA NA NA
"3281" NA NA NA
"3282" NA NA NA
"3283" NA NA NA
"3284" NA NA NA
"3285" NA NA NA
"3286" NA NA NA
"3287" NA NA NA
"3288" NA NA NA
"3289" NA NA NA
"3290" NA NA NA
"3291" NA NA NA
"3292" NA NA NA
"3293" NA NA NA
"3294" NA NA NA
"3295" NA NA NA
"3296" NA NA NA
"3297" NA NA NA
"3298" NA NA NA
"3299" NA NA NA
"3300" NA NA NA
"3301" NA NA NA
"3302" NA NA NA
"3303" NA NA NA
"3304" NA NA NA
"3305" NA NA NA
"3306" NA NA NA
"3307" NA NA NA
"3308" NA NA NA
"3309" NA NA NA
"3310" NA NA NA
"3311" NA NA NA
"3312" NA NA NA
"3313" NA NA NA
"3314" NA NA NA
"3315" NA NA NA
"3316" NA NA NA
"3317" NA NA NA
"3318" NA NA NA
"3319" NA NA NA
"3320" NA NA NA
"3321" NA NA NA
"3322" NA NA NA
"3323" NA NA NA
"3324" NA NA NA
"3325" NA NA NA
"3326" NA NA NA
"3327" NA NA NA
"3328" NA NA NA
"3329" NA NA NA
"3330" NA NA NA
"3331" NA NA NA
"3332" NA NA NA
"3333" NA NA NA
"3334" NA NA NA
"3335" NA NA NA
"3336" NA NA NA
"3337" NA NA NA
"3338" NA NA NA
"3339" NA NA NA
"3340" NA NA NA
"3341" NA NA NA
"3342" NA NA NA
"3343" NA NA NA
"3344" NA NA NA
"3345" NA NA NA
"3346" NA NA NA
"3347" NA NA NA
"3348" NA NA NA
"3349" NA NA NA
"3350" NA NA NA
"3351" NA NA NA
"3352" NA NA NA
"3353" NA NA NA
"3354" NA NA NA
"3355" NA NA NA
"3356" NA NA NA
"3357" NA NA NA
"3358" NA NA NA
"3359" NA NA NA
"3360" NA NA NA
"3361" NA NA NA
"3362" NA NA NA
"3363" NA NA NA
"3364" NA NA NA
"3365" NA NA NA
"3366" NA NA NA
"3367" NA NA NA
"3368" NA NA NA
"3369" NA NA NA
"3370" NA NA NA
"3371" NA NA NA
"3372" NA NA NA
"3373" NA NA NA
"3374" NA NA NA
"3375" NA NA NA
"3376" NA NA NA
"3377" NA NA NA
"3378" NA NA NA
"3379" NA NA NA
"3380" NA NA NA
"3381" NA NA NA
"3382" NA NA NA
"3383" NA NA NA
"3384" NA NA NA
"3385" NA NA NA
"3386" NA NA NA
"3387" NA NA NA
"3388" NA NA NA
"3389" NA NA NA
"3390" NA NA NA
"3391" NA NA NA
"3392" NA NA NA
"3393" NA NA NA
"3394" NA NA NA
"3395" NA NA NA
"3396" NA NA NA
"3397" NA NA NA
"3398" NA NA NA
"3399" NA NA NA
"3400" NA NA NA
"3401" NA NA NA
"3402" NA NA NA
"3403" NA NA NA
"3404" NA NA NA
"3405" NA NA NA
"3406" NA NA NA
"3407" NA NA NA
"3408" NA NA NA
"3409" NA NA NA
"3410" NA NA NA
"3411" NA NA NA
"3412" NA NA NA
"3413" NA NA NA
"3414" NA NA NA
"3415" NA NA NA
"3416" NA NA NA
"3417" NA NA NA
"3418" NA NA NA
"3419" NA NA NA
"3420" NA NA NA
"3421" NA NA NA
"3422" NA NA NA
"3423" NA NA NA
"3424" NA NA NA
"3425" NA NA NA
"3426" NA NA NA
"3427" NA NA NA
"3428" NA NA NA
"3429" NA NA NA
"3430" NA NA NA
"3431" NA NA NA
"3432" NA NA NA
"3433" NA NA NA
"3434" NA NA NA
"3435" NA NA NA
"3436" NA NA NA
"3437" NA NA NA
"3438" NA NA NA
"3439" NA NA NA
"3440" NA NA NA
"3441" NA NA NA
"3442" NA NA NA
"3443" NA NA NA
"3444" NA NA NA
"3445" NA NA NA
"3446" NA NA NA
"3447" NA NA NA
"3448" NA NA NA
"3449" NA NA NA
"3450" NA NA NA
"3451" NA NA NA
"3452" NA NA NA
"3453" NA NA NA
"3454" NA NA NA
"3455" NA NA NA
"3456" NA NA NA
"3457" NA NA NA
"3458" NA NA NA
"3459" NA NA NA
"3460" NA NA NA
"3461" NA NA NA
"3462" NA NA NA
"3463" NA NA NA
"3464" NA NA NA
"3465" NA NA NA
"3466" NA NA NA
"3467" NA NA NA
"3468" NA NA NA
"3469" NA NA NA
"3470" NA NA NA
"3471" NA NA NA
"3472" NA NA NA
"3473" NA NA NA
"3474" NA NA NA
"3475" NA NA NA
"3476" NA NA NA
"3477" NA NA NA
"3478" NA NA NA
"3479" NA NA NA
"3480" NA NA NA
"3481" NA NA NA
"3482" NA NA NA
"3483" NA NA NA
"3484" NA NA NA
"3485" NA NA NA
"3486" NA NA NA
"3487" NA NA NA
"3488" NA NA NA
"3489" NA NA NA
"3490" NA NA NA
"3491" NA NA NA
"3492" NA NA NA
"3493" NA NA NA
"3494" NA NA NA
"3495" NA NA NA
"3496" NA NA NA
"3497" NA NA NA
"3498" NA NA NA
"3499" NA NA NA
"3500" NA NA NA
"3501" NA NA NA
"3502" NA NA NA
"3503" NA NA NA
"3504" NA NA NA
"3505" NA NA NA
"3506" NA NA NA
"3507" NA NA NA
"3508" NA NA NA
"3509" NA NA NA
"3510" NA NA NA
"3511" NA NA NA
"3512" NA NA NA
"3513" NA NA NA
"3514" NA NA NA
"3515" NA NA NA
"3516" NA NA NA
"3517" NA NA NA
"3518" NA NA NA
"3519" NA NA NA
"3520" NA NA NA
"3521" NA NA NA
"3522" NA NA NA
"3523" NA NA NA
"3524" NA NA NA
"3525" NA NA NA
"3526" NA NA NA
"3527" NA NA NA
"3528" NA NA NA
"3529" NA NA NA
"3530" NA NA NA
"3531" NA NA NA
"3532" NA NA NA
"3533" NA NA NA
"3534" NA NA NA
"3535" NA NA NA
"3536" NA NA NA
"3537" NA NA NA
"3538" NA NA NA
"3539" NA NA NA
"3540" NA NA NA
"3541" NA NA NA
"3542" NA NA NA
"3543" NA NA NA
"3544" NA NA NA
"3545" NA NA NA
"3546" NA NA NA
"3547" NA NA NA
"3548" NA NA NA
"3549" NA NA NA
"3550" NA NA NA
"3551" NA NA NA
"3552" NA NA NA
"3553" NA NA NA
"3554" NA NA NA
"3555" NA NA NA
"3556" NA NA NA
"3557" NA NA NA
"3558" NA NA NA
"3559" NA NA NA
"3560" NA NA NA
"3561" NA NA NA
"3562" NA NA NA
"3563" NA NA NA
"3564" NA NA NA
"3565" NA NA NA
"3566" NA NA NA
"3567" NA NA NA
"3568" NA NA NA
"3569" NA NA NA
"3570" NA NA NA
"3571" NA NA NA
"3572" NA NA NA
"3573" NA NA NA
"3574" NA NA NA
"3575" NA NA NA
"3576" NA NA NA
"3577" NA NA NA
"3578" NA NA NA
"3579" NA NA NA
"3580" NA NA NA
"3581" NA NA NA
"3582" NA NA NA
"3583" NA NA NA
"3584" NA NA NA
"3585" NA NA NA
"3586" NA NA NA
"3587" NA NA NA
"3588" NA NA NA
"3589" NA NA NA
"3590" NA NA NA
"3591" NA NA NA
"3592" NA NA NA
"3593" NA NA NA
"3594" NA NA NA
"3595" NA NA NA
"3596" NA NA NA
"3597" NA NA NA
"3598" NA NA NA
"3599" NA NA NA
"3600" NA NA NA
"3601" NA NA NA
"3602" NA NA NA
"3603" NA NA NA
"3604" NA NA NA
"3605" NA NA NA
"3606" NA NA NA
"3607" NA NA NA
"3608" NA NA NA
"3609" NA NA NA
"3610" NA NA NA
"3611" NA NA NA
"3612" NA NA NA
"3613" NA NA NA
"3614" NA NA NA
"3615" NA NA NA
"3616" NA NA NA
"3617" NA NA NA
"3618" NA NA NA
"3619" NA NA NA
"3620" NA NA NA
"3621" NA NA NA
"3622" NA NA NA
"3623" NA NA NA
"3624" NA NA NA
"3625" NA NA NA
"3626" NA NA NA
"3627" NA NA NA
"3628" NA NA NA
"3629" NA NA NA
"3630" NA NA NA
"3631" NA NA NA
"3632" NA NA NA
"3633" NA NA NA
"3634" NA NA NA
"3635" NA NA NA
"3636" NA NA NA
"3637" NA NA NA
"3638" NA NA NA
"3639" NA NA NA
"3640" NA NA NA
"3641" NA NA NA
"3642" NA NA NA
"3643" NA NA NA
"3644" NA NA NA
"3645" NA NA NA
"3646" NA NA NA
"3647" NA NA NA
"3648" NA NA NA
"3649" NA NA NA
"3650" NA NA NA
"3651" NA NA NA
"3652" NA NA NA
"3653" NA NA NA
"3654" NA NA NA
"3655" NA NA NA
"3656" NA NA NA
"3657" NA NA NA
"3658" NA NA NA
"3659" NA NA NA
"3660" NA NA NA
"3661" NA NA NA
"3662" NA NA NA
"3663" NA NA NA
"3664" NA NA NA
"3665" NA NA NA
"3666" NA NA NA
"3667" NA NA NA
"3668" NA NA NA
"3669" NA NA NA
"3670" NA NA NA
"3671" NA NA NA
"3672" NA NA NA
"3673" NA NA NA
"3674" NA NA NA
"3675" NA NA NA
"3676" NA NA NA
"3677" NA NA NA
"3678" NA NA NA
"3679" NA NA NA
"3680" NA NA NA
"3681" NA NA NA
"3682" NA NA NA
"3683" NA NA NA
"3684" NA NA NA
"3685" NA NA NA
"3686" NA NA NA
"3687" NA NA NA
"3688" NA NA NA
"3689" NA NA NA
"3690" NA NA NA
"3691" NA NA NA
"3692" NA NA NA
"3693" NA NA NA
"3694" NA NA NA
"3695" NA NA NA
"3696" NA NA NA
"3697" NA NA NA
"3698" NA NA NA
"3699" NA NA NA
"3700" NA NA NA
"3701" NA NA NA
"3702" NA NA NA
"3703" NA NA NA
"3704" NA NA NA
"3705" NA NA NA
"3706" NA NA NA
"3707" NA NA NA
"3708" NA NA NA
"3709" NA NA NA
"3710" NA NA NA
"3711" NA NA NA
"3712" NA NA NA
"3713" NA NA NA
"3714" NA NA NA
"3715" NA NA NA
"3716" NA NA NA
"3717" NA NA NA
"3718" NA NA NA
"3719" NA NA NA
"3720" NA NA NA
"3721" NA NA NA
"3722" NA NA NA
"3723" NA NA NA
"3724" NA NA NA
"3725" NA NA NA
"3726" NA NA NA
"3727" NA NA NA
"3728" NA NA NA
"3729" NA NA NA
"3730" NA NA NA
"3731" NA NA NA
"3732" NA NA NA
"3733" NA NA NA
"3734" NA NA NA
"3735" NA NA NA
"3736" NA NA NA
"3737" NA NA NA
"3738" NA NA NA
"3739" NA NA NA
"3740" NA NA NA
"3741" NA NA NA
"3742" NA NA NA
"3743" NA NA NA
"3744" NA NA NA
"3745" NA NA NA
"3746" NA NA NA
"3747" NA NA NA
"3748" NA NA NA
"3749" NA NA NA
"3750" NA NA NA
"3751" NA NA NA
"3752" NA NA NA
"3753" NA NA NA
"3754" NA NA NA
"3755" NA NA NA
"3756" NA NA NA
"3757" NA NA NA
"3758" NA NA NA
"3759" NA NA NA
"3760" NA NA NA
"3761" NA NA NA
"3762" NA NA NA
"3763" NA NA NA
"3764" NA NA NA
"3765" NA NA NA
"3766" NA NA NA
"3767" NA NA NA
"3768" NA NA NA
"3769" NA NA NA
"3770" NA NA NA
"3771" NA NA NA
"3772" NA NA NA
"3773" NA NA NA
"3774" NA NA NA
"3775" NA NA NA
"3776" NA NA NA
"3777" NA NA NA
"3778" NA NA NA
"3779" NA NA NA
"3780" NA NA NA
"3781" NA NA NA
"3782" NA NA NA
"3783" NA NA NA
"3784" NA NA NA
"3785" NA NA NA
"3786" NA NA NA
"3787" NA NA NA
"3788" NA NA NA
"3789" NA NA NA
"3790" NA NA NA
"3791" NA NA NA
"3792" NA NA NA
"3793" NA NA NA
"3794" NA NA NA
"3795" NA NA NA
"3796" NA NA NA
"3797" NA NA NA
"3798" NA NA NA
"3799" NA NA NA
"3800" NA NA NA
"3801" NA NA NA
"3802" NA NA NA
"3803" NA NA NA
"3804" NA NA NA
"3805" NA NA NA
"3806" NA NA NA
"3807" NA NA NA
"3808" NA NA NA
"3809" NA NA NA
"3810" NA NA NA
"3811" NA NA NA
"3812" NA NA NA
"3813" NA NA NA
"3814" NA NA NA
"3815" NA NA NA
"3816" NA NA NA
"3817" NA NA NA
"3818" NA NA NA
"3819" NA NA NA
"3820" NA NA NA
"3821" NA NA NA
"3822" NA NA NA
"3823" NA NA NA
"3824" NA NA NA
"3825" NA NA NA
"3826" NA NA NA
"3827" NA NA NA
"3828" NA NA NA
"3829" NA NA NA
"3830" NA NA NA
"3831" NA NA NA
"3832" NA NA NA
"3833" NA NA NA
"3834" NA NA NA
"3835" NA NA NA
"3836" NA NA NA
"3837" NA NA NA
"3838" NA NA NA
"3839" NA NA NA
"3840" NA NA NA
"3841" NA NA NA
"3842" NA NA NA
"3843" NA NA NA
"3844" NA NA NA
"3845" NA NA NA
"3846" NA NA NA
"3847" NA NA NA
"3848" NA NA NA
"3849" NA NA NA
"3850" NA NA NA
"3851" NA NA NA
"3852" NA NA NA
"3853" NA NA NA
"3854" NA NA NA
"3855" NA NA NA
"3856" NA NA NA
"3857" NA NA NA
"3858" NA NA NA
"3859" NA NA NA
"3860" NA NA NA
"3861" NA NA NA
"3862" NA NA NA
"3863" NA NA NA
"3864" NA NA NA
"3865" NA NA NA
"3866" NA NA NA
"3867" NA NA NA
"3868" NA NA NA
"3869" NA NA NA
"3870" NA NA NA
"3871" NA NA NA
"3872" NA NA NA
"3873" NA NA NA
"3874" NA NA NA
"3875" NA NA NA
"3876" NA NA NA
"3877" NA NA NA
"3878" NA NA NA
"3879" NA NA NA
"3880" NA NA NA
"3881" NA NA NA
"3882" NA NA NA
"3883" NA NA NA
"3884" NA NA NA
"3885" NA NA NA
"3886" NA NA NA
"3887" NA NA NA
"3888" NA NA NA
"3889" NA NA NA
"3890" NA NA NA
"3891" NA NA NA
"3892" NA NA NA
"3893" NA NA NA
"3894" NA NA NA
"3895" NA NA NA
"3896" NA NA NA
"3897" NA NA NA
"3898" NA NA NA
"3899" NA NA NA
"3900" NA NA NA
"3901" NA NA NA
"3902" NA NA NA
"3903" NA NA NA
"3904" NA NA NA
"3905" NA NA NA
"3906" NA NA NA
"3907" NA NA NA
"3908" NA NA NA
"3909" NA NA NA
"3910" NA NA NA
"3911" NA NA NA
"3912" NA NA NA
"3913" NA NA NA
"3914" NA NA NA
"3915" NA NA NA
"3916" NA NA NA
"3917" NA NA NA
"3918" NA NA NA
"3919" NA NA NA
"3920" NA NA NA
"3921" NA NA NA
"3922" NA NA NA
"3923" NA NA NA
"3924" NA NA NA
"3925" NA NA NA
"3926" NA NA NA
"3927" NA NA NA
"3928" NA NA NA
"3929" NA NA NA
"3930" NA NA NA
"3931" NA NA NA
"3932" NA NA NA
"3933" NA NA NA
"3934" NA NA NA
"3935" NA NA NA
"3936" NA NA NA
"3937" NA NA NA
"3938" NA NA NA
"3939" NA NA NA
"3940" NA NA NA
"3941" NA NA NA
"3942" NA NA NA
"3943" NA NA NA
"3944" NA NA NA
"3945" NA NA NA
"3946" NA NA NA
"3947" NA NA NA
"3948" NA NA NA
"3949" NA NA NA
"3950" NA NA NA
"3951" NA NA NA
"3952" NA NA NA
"3953" NA NA NA
"3954" NA NA NA
"3955" NA NA NA
"3956" NA NA NA
"3957" NA NA NA
"3958" NA NA NA
"3959" NA NA NA
"3960" NA NA NA
"3961" NA NA NA
"3962" NA NA NA
"3963" NA NA NA
"3964" NA NA NA
"3965" NA NA NA
"3966" NA NA NA
"3967" NA NA NA
"3968" NA NA NA
"3969" NA NA NA
"3970" NA NA NA
"3971" NA NA NA
"3972" NA NA NA
"3973" NA NA NA
"3974" NA NA NA
"3975" NA NA NA
"3976" NA NA NA
"3977" NA NA NA
"3978" NA NA NA
"3979" NA NA NA
"3980" NA NA NA
"3981" NA NA NA
"3982" NA NA NA
"3983" NA NA NA
"3984" NA NA NA
"3985" NA NA NA
"3986" NA NA NA
"3987" NA NA NA
"3988" NA NA NA
"3989" NA NA NA
"3990" NA NA NA
"3991" NA NA NA
"3992" NA NA NA
"3993" NA NA NA
"3994" NA NA NA
"3995" NA NA NA
"3996" NA NA NA
"3997" NA NA NA
"3998" NA NA NA
"3999" NA NA NA
"4000" NA NA NA
"4001" NA NA NA
"4002" NA NA NA
"4003" NA NA NA
"4004" NA NA NA
"4005" NA NA NA
"4006" NA NA NA
"4007" NA NA NA
"4008" NA NA NA
"4009" NA NA NA
"4010" NA NA NA
"4011" NA NA NA
"4012" NA NA NA
"4013" NA NA NA
"4014" NA NA NA
"4015" NA NA NA
"4016" NA NA NA
"4017" NA NA NA
"4018" NA NA NA
"4019" NA NA NA
"4020" NA NA NA
"4021" NA NA NA
"4022" NA NA NA
"4023" NA NA NA
"4024" NA NA NA
"4025" NA NA NA
"4026" NA NA NA
"4027" NA NA NA
"4028" NA NA NA
"4029" NA NA NA
"4030" NA NA NA
"4031" NA NA NA
"4032" NA NA NA
"4033" NA NA NA
"4034" NA NA NA
"4035" NA NA NA
"4036" NA NA NA
"4037" NA NA NA
"4038" NA NA NA
"4039" NA NA NA
"4040" NA NA NA
"4041" NA NA NA
"4042" NA NA NA
"4043" NA NA NA
"4044" NA NA NA
"4045" NA NA NA
"4046" NA NA NA
"4047" NA NA NA
"4048" NA NA NA
"4049" NA NA NA
"4050" NA NA NA
"4051" NA NA NA
"4052" NA NA NA
"4053" NA NA NA
"4054" NA NA NA
"4055" NA NA NA
"4056" NA NA NA
"4057" NA NA NA
"4058" NA NA NA
"4059" NA NA NA
"4060" NA NA NA
"4061" NA NA NA
"4062" NA NA NA
"4063" NA NA NA
"4064" NA NA NA
"4065" NA NA NA
"4066" NA NA NA
"4067" NA NA NA
"4068" NA NA NA
"4069" NA NA NA
"4070" NA NA NA
"4071" NA NA NA
"4072" NA NA NA
"4073" NA NA NA
"4074" NA NA NA
"4075" NA NA NA
"4076" NA NA NA
"4077" NA NA NA
"4078" NA NA NA
"4079" NA NA NA
"4080" NA NA NA
"4081" NA NA NA
"4082" NA NA NA
"4083" NA NA NA
"4084" NA NA NA
"4085" NA NA NA
"4086" NA NA NA
"4087" NA NA NA
"4088" NA NA NA
"4089" NA NA NA
"4090" NA NA NA
"4091" NA NA NA
"4092" NA NA NA
"4093" NA NA NA
"4094" NA NA NA
"4095" NA NA NA
"4096" NA NA NA
"4097" NA NA NA
"4098" NA NA NA
"4099" NA NA NA
"4100" NA NA NA
"4101" NA NA NA
"4102" NA NA NA
"4103" NA NA NA
"4104" NA NA NA
"4105" NA NA NA
"4106" NA NA NA
"4107" NA NA NA
"4108" NA NA NA
"4109" NA NA NA
"4110" NA NA NA
"4111" NA NA NA
"4112" NA NA NA
"4113" NA NA NA
"4114" NA NA NA
"4115" NA NA NA
"4116" NA NA NA
"4117" NA NA NA
"4118" NA NA NA
"4119" NA NA NA
"4120" NA NA NA
"4121" NA NA NA
"4122" NA NA NA
"4123" NA NA NA
"4124" NA NA NA
"4125" NA NA NA
"4126" NA NA NA
"4127" NA NA NA
"4128" NA NA NA
"4129" NA NA NA
"4130" NA NA NA
"4131" NA NA NA
"4132" NA NA NA
"4133" NA NA NA
"4134" NA NA NA
"4135" NA NA NA
"4136" NA NA NA
"4137" NA NA NA
"4138" NA NA NA
"4139" NA NA NA
"4140" NA NA NA
"4141" NA NA NA
"4142" NA NA NA
"4143" NA NA NA
"4144" NA NA NA
"4145" NA NA NA
"4146" NA NA NA
"4147" NA NA NA
"4148" NA NA NA
"4149" NA NA NA
"4150" NA NA NA
"4151" NA NA NA
"4152" NA NA NA
"4153" NA NA NA
"4154" NA NA NA
"4155" NA NA NA
"4156" NA NA NA
"4157" NA NA NA
"4158" NA NA NA
"4159" NA NA NA
"4160" NA NA NA
"4161" NA NA NA
"4162" NA NA NA
"4163" NA NA NA
"4164" NA NA NA
"4165" NA NA NA
"4166" NA NA NA
"4167" NA NA NA
"4168" NA NA NA
"4169" NA NA NA
"4170" NA NA NA
"4171" NA NA NA
"4172" NA NA NA
"4173" NA NA NA
"4174" NA NA NA
"4175" NA NA NA
"4176" NA NA NA
"4177" NA NA NA
"4178" NA NA NA
"4179" NA NA NA
"4180" NA NA NA
"4181" NA NA NA
"4182" NA NA NA
"4183" NA NA NA
"4184" NA NA NA
"4185" NA NA NA
"4186" NA NA NA
"4187" NA NA NA
"4188" NA NA NA
"4189" NA NA NA
"4190" NA NA NA
"4191" NA NA NA
"4192" NA NA NA
"4193" NA NA NA
"4194" NA NA NA
"4195" NA NA NA
"4196" NA NA NA
"4197" NA NA NA
"4198" NA NA NA
"4199" NA NA NA
"4200" NA NA NA
"4201" NA NA NA
"4202" NA NA NA
"4203" NA NA NA
"4204" NA NA NA
"4205" NA NA NA
"4206" NA NA NA
"4207" NA NA NA
"4208" NA NA NA
"4209" NA NA NA
"4210" NA NA NA
"4211" NA NA NA
"4212" NA NA NA
"4213" NA NA NA
"4214" NA NA NA
"4215" NA NA NA
"4216" NA NA NA
"4217" NA NA NA
"4218" NA NA NA
"4219" NA NA NA
"4220" NA NA NA
"4221" NA NA NA
"4222" NA NA NA
"4223" NA NA NA
"4224" NA NA NA
"4225" NA NA NA
"4226" NA NA NA
"4227" NA NA NA
"4228" NA NA NA
"4229" NA NA NA
"4230" NA NA NA
"4231" NA NA NA
"4232" NA NA NA
"4233" NA NA NA
"4234" NA NA NA
"4235" NA NA NA
"4236" NA NA NA
"4237" NA NA NA
"4238" NA NA NA
"4239" NA NA NA
"4240" NA NA NA
"4241" NA NA NA
"4242" NA NA NA
"4243" NA NA NA
"4244" NA NA NA
"4245" NA NA NA
"4246" NA NA NA
"4247" NA NA NA
"4248" NA NA NA
"4249" NA NA NA
"4250" NA NA NA
"4251" NA NA NA
"4252" NA NA NA
"4253" NA NA NA
"4254" NA NA NA
"4255" NA NA NA
"4256" NA NA NA
"4257" NA NA NA
"4258" NA NA NA
"4259" NA NA NA
"4260" NA NA NA
"4261" NA NA NA
"4262" NA NA NA
"4263" NA NA NA
"4264" NA NA NA
"4265" NA NA NA
"4266" NA NA NA
"4267" NA NA NA
"4268" NA NA NA
"4269" NA NA NA
"4270" NA NA NA
"4271" NA NA NA
"4272" NA NA NA
"4273" NA NA NA
"4274" NA NA NA
"4275" NA NA NA
"4276" NA NA NA
"4277" NA NA NA
"4278" NA NA NA
"4279" NA NA NA
"4280" NA NA NA
"4281" NA NA NA
"4282" NA NA NA
"4283" NA NA NA
"4284" NA NA NA
"4285" NA NA NA
"4286" NA NA NA
"4287" NA NA NA
"4288" NA NA NA
"4289" NA NA NA
"4290" NA NA NA
"4291" NA NA NA
"4292" NA NA NA
"4293" NA NA NA
"4294" NA NA NA
"4295" NA NA NA
"4296" NA NA NA
"4297" NA NA NA
"4298" NA NA NA
"4299" NA NA NA
"4300" NA NA NA
"4301" NA NA NA
"4302" NA NA NA
"4303" NA NA NA
"4304" NA NA NA
"4305" NA NA NA
"4306" NA NA NA
"4307" NA NA NA
"4308" NA NA NA
"4309" NA NA NA
"4310" NA NA NA
"4311" NA NA NA
"4312" NA NA NA
"4313" NA NA NA
"4314" NA NA NA
"4315" NA NA NA
"4316" NA NA NA
"4317" NA NA NA
"4318" NA NA NA
"4319" NA NA NA
"4320" NA NA NA
"4321" NA NA NA
"4322" NA NA NA
"4323" NA NA NA
"4324" NA NA NA
"4325" NA NA NA
"4326" NA NA NA
"4327" NA NA NA
"4328" NA NA NA
"4329" NA NA NA
"4330" NA NA NA
"4331" NA NA NA
"4332" NA NA NA
"4333" NA NA NA
"4334" NA NA NA
"4335" NA NA NA
"4336" NA NA NA
"4337" NA NA NA
"4338" NA NA NA
"4339" NA NA NA
"4340" NA NA NA
"4341" NA NA NA
"4342" NA NA NA
"4343" NA NA NA
"4344" NA NA NA
"4345" NA NA NA
"4346" NA NA NA
"4347" NA NA NA
"4348" NA NA NA
"4349" NA NA NA
"4350" NA NA NA
"4351" NA NA NA
"4352" NA NA NA
"4353" NA NA NA
"4354" NA NA NA
"4355" NA NA NA
"4356" NA NA NA
"4357" NA NA NA
"4358" NA NA NA
"4359" NA NA NA
"4360" NA NA NA
"4361" NA NA NA
"4362" NA NA NA
"4363" NA NA NA
"4364" NA NA NA
"4365" NA NA NA
"4366" NA NA NA
"4367" NA NA NA
"4368" NA NA NA
"4369" NA NA NA
"4370" NA NA NA
"4371" NA NA NA
"4372" NA NA NA
"4373" NA NA NA
"4374" NA NA NA
"4375" NA NA NA
"4376" NA NA NA
"4377" NA NA NA
"4378" NA NA NA
"4379" NA NA NA
"4380" NA NA NA
"4381" NA NA NA
"4382" NA NA NA
"4383" NA NA NA
"4384" NA NA NA
"4385" NA NA NA
"4386" NA NA NA
"4387" NA NA NA
"4388" NA NA NA
"4389" NA NA NA
"4390" NA NA NA
"4391" NA NA NA
"4392" NA NA NA
"4393" NA NA NA
"4394" NA NA NA
"4395" NA NA NA
"4396" NA NA NA
"4397" NA NA NA
"4398" NA NA NA
"4399" NA NA NA
"4400" NA NA NA
"4401" NA NA NA
"4402" NA NA NA
"4403" NA NA NA
"4404" NA NA NA
"4405" NA NA NA
"4406" NA NA NA
"4407" NA NA NA
"4408" NA NA NA
"4409" NA NA NA
"4410" NA NA NA
"4411" NA NA NA
"4412" NA NA NA
"4413" NA NA NA
"4414" NA NA NA
"4415" NA NA NA
"4416" NA NA NA
"4417" NA NA NA
"4418" NA NA NA
"4419" NA NA NA
"4420" NA NA NA
"4421" NA NA NA
"4422" NA NA NA
"4423" NA NA NA
"4424" NA NA NA
"4425" NA NA NA
"4426" NA NA NA
"4427" NA NA NA
"4428" NA NA NA
"4429" NA NA NA
"4430" NA NA NA
"4431" NA NA NA
"4432" NA NA NA
"4433" NA NA NA
"4434" NA NA NA
"4435" NA NA NA
"4436" NA NA NA
"4437" NA NA NA
"4438" NA NA NA
"4439" NA NA NA
"4440" NA NA NA
"4441" NA NA NA
"4442" NA NA NA
"4443" NA NA NA
"4444" NA NA NA
"4445" NA NA NA
"4446" NA NA NA
"4447" NA NA NA
"4448" NA NA NA
"4449" NA NA NA
"4450" NA NA NA
"4451" NA NA NA
"4452" NA NA NA
"4453" NA NA NA
"4454" NA NA NA
"4455" NA NA NA
"4456" NA NA NA
"4457" NA NA NA
"4458" NA NA NA
"4459" NA NA NA
"4460" NA NA NA
"4461" NA NA NA
"4462" NA NA NA
"4463" NA NA NA
"4464" NA NA NA
"4465" NA NA NA
"4466" NA NA NA
"4467" NA NA NA
"4468" NA NA NA
"4469" NA NA NA
"4470" NA NA NA
"4471" NA NA NA
"4472" NA NA NA
"4473" NA NA NA
"4474" NA NA NA
"4475" NA NA NA
"4476" NA NA NA
"4477" NA NA NA
"4478" NA NA NA
"4479" NA NA NA
"4480" NA NA NA
"4481" NA NA NA
"4482" NA NA NA
"4483" NA NA NA
"4484" NA NA NA
"4485" NA NA NA
"4486" NA NA NA
"4487" NA NA NA
"4488" NA NA NA
"4489" NA NA NA
"4490" NA NA NA
"4491" NA NA NA
"4492" NA NA NA
"4493" NA NA NA
"4494" NA NA NA
"4495" NA NA NA
"4496" NA NA NA
"4497" NA NA NA
"4498" NA NA NA
"4499" NA NA NA
"4500" NA NA NA
"4501" NA NA NA
"4502" NA NA NA
"4503" NA NA NA
"4504" NA NA NA
"4505" NA NA NA
"4506" NA NA NA
"4507" NA NA NA
"4508" NA NA NA
"4509" NA NA NA
"4510" NA NA NA
"4511" NA NA NA
"4512" NA NA NA
"4513" NA NA NA
"4514" NA NA NA
"4515" NA NA NA
"4516" NA NA NA
"4517" NA NA NA
"4518" NA NA NA
"4519" NA NA NA
"4520" NA NA NA
"4521" NA NA NA
"4522" NA NA NA
"4523" NA NA NA
"4524" NA NA NA
"4525" NA NA NA
"4526" NA NA NA
"4527" NA NA NA
"4528" NA NA NA
"4529" NA NA NA
"4530" NA NA NA
"4531" NA NA NA
"4532" NA NA NA
"4533" NA NA NA
"4534" NA NA NA
"4535" NA NA NA
"4536" NA NA NA
"4537" NA NA NA
"4538" NA NA NA
"4539" NA NA NA
"4540" NA NA NA
"4541" NA NA NA
"4542" NA NA NA
"4543" NA NA NA
"4544" NA NA NA
"4545" NA NA NA
"4546" NA NA NA
"4547" NA NA NA
"4548" NA NA NA
"4549" NA NA NA
"4550" NA NA NA
"4551" NA NA NA
"4552" NA NA NA
"4553" NA NA NA
"4554" NA NA NA
"4555" NA NA NA
"4556" NA NA NA
"4557" NA NA NA
"4558" NA NA NA
"4559" NA NA NA
"4560" NA NA NA
"4561" NA NA NA
"4562" NA NA NA
"4563" NA NA NA
"4564" NA NA NA
"4565" NA NA NA
"4566" NA NA NA
"4567" NA NA NA
"4568" NA NA NA
"4569" NA NA NA
"4570" NA NA NA
"4571" NA NA NA
"4572" NA NA NA
"4573" NA NA NA
"4574" NA NA NA
"4575" NA NA NA
"4576" NA NA NA
"4577" NA NA NA
"4578" NA NA NA
"4579" NA NA NA
"4580" NA NA NA
"4581" NA NA NA
"4582" NA NA NA
"4583" NA NA NA
"4584" NA NA NA
"4585" NA NA NA
"4586" NA NA NA
"4587" NA NA NA
"4588" NA NA NA
"4589" NA NA NA
"4590" NA NA NA
"4591" NA NA NA
"4592" NA NA NA
"4593" NA NA NA
"4594" NA NA NA
"4595" NA NA NA
"4596" NA NA NA
"4597" NA NA NA
"4598" NA NA NA
"4599" NA NA NA
"4600" NA NA NA
"4601" NA NA NA
"4602" NA NA NA
"4603" NA NA NA
"4604" NA NA NA
"4605" NA NA NA
"4606" NA NA NA
"4607" NA NA NA
"4608" NA NA NA
"4609" NA NA NA
"4610" NA NA NA
"4611" NA NA NA
"4612" NA NA NA
"4613" NA NA NA
"4614" NA NA NA
"4615" NA NA NA
"4616" NA NA NA
"4617" NA NA NA
"4618" NA NA NA
"4619" NA NA NA
"4620" NA NA NA
"4621" NA NA NA
"4622" NA NA NA
"4623" NA NA NA
"4624" NA NA NA
"4625" NA NA NA
"4626" NA NA NA
"4627" NA NA NA
"4628" NA NA NA
"4629" NA NA NA
"4630" NA NA NA
"4631" NA NA NA
"4632" NA NA NA
"4633" NA NA NA
"4634" NA NA NA
"4635" NA NA NA
"4636" NA NA NA
"4637" NA NA NA
"4638" NA NA NA
"4639" NA NA NA
"4640" NA NA NA
"4641" NA NA NA
"4642" NA NA NA
"4643" NA NA NA
"4644" NA NA NA
"4645" NA NA NA
"4646" NA NA NA
"4647" NA NA NA
"4648" NA NA NA
"4649" NA NA NA
"4650" NA NA NA
"4651" NA NA NA
"4652" NA NA NA
"4653" NA NA NA
"4654" NA NA NA
"4655" NA NA NA
"4656" NA NA NA
"4657" NA NA NA
"4658" NA NA NA
"4659" NA NA NA
"4660" NA NA NA
"4661" NA NA NA
"4662" NA NA NA
"4663" NA NA NA
"4664" NA NA NA
"4665" NA NA NA
"4666" NA NA NA
"4667" NA NA NA
"4668" NA NA NA
"4669" NA NA NA
"4670" NA NA NA
"4671" NA NA NA
"4672" NA NA NA
"4673" NA NA NA
"4674" NA NA NA
"4675" NA NA NA
"4676" NA NA NA
"4677" NA NA NA
"4678" NA NA NA
"4679" NA NA NA
"4680" NA NA NA
"4681" NA NA NA
"4682" NA NA NA
"4683" NA NA NA
"4684" NA NA NA
"4685" NA NA NA
"4686" NA NA NA
"4687" NA NA NA
"4688" NA NA NA
"4689" NA NA NA
"4690" NA NA NA
"4691" NA NA NA
"4692" NA NA NA
"4693" NA NA NA
"4694" NA NA NA
"4695" NA NA NA
"4696" NA NA NA
"4697" NA NA NA
"4698" NA NA NA
"4699" NA NA NA
"4700" NA NA NA
"4701" NA NA NA
"4702" NA NA NA
"4703" NA NA NA
"4704" NA NA NA
"4705" NA NA NA
"4706" NA NA NA
"4707" NA NA NA
"4708" NA NA NA
"4709" NA NA NA
"4710" NA NA NA
"4711" NA NA NA
"4712" NA NA NA
"4713" NA NA NA
"4714" NA NA NA
"4715" NA NA NA
"4716" NA NA NA
"4717" NA NA NA
"4718" NA NA NA
"4719" NA NA NA
"4720" NA NA NA
"4721" NA NA NA
"4722" NA NA NA
"4723" NA NA NA
"4724" NA NA NA
"4725" NA NA NA
"4726" NA NA NA
"4727" NA NA NA
"4728" NA NA NA
"4729" NA NA NA
"4730" NA NA NA
"4731" NA NA NA
"4732" NA NA NA
"4733" NA NA NA
"4734" NA NA NA
"4735" NA NA NA
"4736" NA NA NA
"4737" NA NA NA
"4738" NA NA NA
"4739" NA NA NA
"4740" NA NA NA
"4741" NA NA NA
"4742" NA NA NA
"4743" NA NA NA
"4744" NA NA NA
"4745" NA NA NA
"4746" NA NA NA
"4747" NA NA NA
"4748" NA NA NA
"4749" NA NA NA
"4750" NA NA NA
"4751" NA NA NA
"4752" NA NA NA
"4753" NA NA NA
"4754" NA NA NA
"4755" NA NA NA
"4756" NA NA NA
"4757" NA NA NA
"4758" NA NA NA
"4759" NA NA NA
"4760" NA NA NA
"4761" NA NA NA
"4762" NA NA NA
"4763" NA NA NA
"4764" NA NA NA
"4765" NA NA NA
"4766" NA NA NA
"4767" NA NA NA
"4768" NA NA NA
"4769" NA NA NA
"4770" NA NA NA
"4771" NA NA NA
"4772" NA NA NA
"4773" NA NA NA
"4774" NA NA NA
"4775" NA NA NA
"4776" NA NA NA
"4777" NA NA NA
"4778" NA NA NA
"4779" NA NA NA
"4780" NA NA NA
"4781" NA NA NA
"4782" NA NA NA
"4783" NA NA NA
"4784" NA NA NA
"4785" NA NA NA
"4786" NA NA NA
"4787" NA NA NA
"4788" NA NA NA
"4789" NA NA NA
"4790" NA NA NA
"4791" NA NA NA
"4792" NA NA NA
"4793" NA NA NA
"4794" NA NA NA
"4795" NA NA NA
"4796" NA NA NA
"4797" NA NA NA
"4798" NA NA NA
"4799" NA NA NA
"4800" NA NA NA
"4801" NA NA NA
"4802" NA NA NA
"4803" NA NA NA
"4804" NA NA NA
"4805" NA NA NA
"4806" NA NA NA
"4807" NA NA NA
"4808" NA NA NA
"4809" NA NA NA
"4810" NA NA NA
"4811" NA NA NA
"4812" NA NA NA
"4813" NA NA NA
"4814" NA NA NA
"4815" NA NA NA
"4816" NA NA NA
"4817" NA NA NA
"4818" NA NA NA
"4819" NA NA NA
"4820" NA NA NA
"4821" NA NA NA
"4822" NA NA NA
"4823" NA NA NA
"4824" NA NA NA
"4825" NA NA NA
"4826" NA NA NA
"4827" NA NA NA
"4828" NA NA NA
"4829" NA NA NA
"4830" NA NA NA
"4831" NA NA NA
"4832" NA NA NA
"4833" NA NA NA
"4834" NA NA NA
"4835" NA NA NA
"4836" NA NA NA
"4837" NA NA NA
"4838" NA NA NA
"4839" NA NA NA
"4840" NA NA NA
"4841" NA NA NA
"4842" NA NA NA
"4843" NA NA NA
"4844" NA NA NA
"4845" NA NA NA
"4846" NA NA NA
"4847" NA NA NA
"4848" NA NA NA
"4849" NA NA NA
"4850" NA NA NA
"4851" NA NA NA
"4852" NA NA NA
"4853" NA NA NA
"4854" NA NA NA
"4855" NA NA NA
"4856" NA NA NA
"4857" NA NA NA
"4858" NA NA NA
"4859" NA NA NA
"4860" NA NA NA
"4861" NA NA NA
"4862" NA NA NA
"4863" NA NA NA
"4864" NA NA NA
"4865" NA NA NA
"4866" NA NA NA
"4867" NA NA NA
"4868" NA NA NA
"4869" NA NA NA
"4870" NA NA NA
"4871" NA NA NA
"4872" NA NA NA
"4873" NA NA NA
"4874" NA NA NA
"4875" NA NA NA
"4876" NA NA NA
"4877" NA NA NA
"4878" NA NA NA
"4879" NA NA NA
"4880" NA NA NA
"4881" NA NA NA
"4882" NA NA NA
"4883" NA NA NA
"4884" NA NA NA
"4885" NA NA NA
"4886" NA NA NA
"4887" NA NA NA
"4888" NA NA NA
"4889" NA NA NA
"4890" NA NA NA
"4891" NA NA NA
"4892" NA NA NA
"4893" NA NA NA
"4894" NA NA NA
"4895" NA NA NA
"4896" NA NA NA
"4897" NA NA NA
"4898" NA NA NA
"4899" NA NA NA
"4900" NA NA NA
"4901" NA NA NA
"4902" NA NA NA
"4903" NA NA NA
"4904" NA NA NA
"4905" NA NA NA
"4906" NA NA NA
"4907" NA NA NA
"4908" NA NA NA
"4909" NA NA NA
"4910" NA NA NA
"4911" NA NA NA
"4912" NA NA NA
"4913" NA NA NA
"4914" NA NA NA
"4915" NA NA NA
"4916" NA NA NA
"4917" NA NA NA
"4918" NA NA NA
"4919" NA NA NA
"4920" NA NA NA
"4921" NA NA NA
"4922" NA NA NA
"4923" NA NA NA
"4924" NA NA NA
"4925" NA NA NA
"4926" NA NA NA
"4927" NA NA NA
"4928" NA NA NA
"4929" NA NA NA
"4930" NA NA NA
"4931" NA NA NA
"4932" NA NA NA
"4933" NA NA NA
"4934" NA NA NA
"4935" NA NA NA
"4936" NA NA NA
"4937" NA NA NA
"4938" NA NA NA
"4939" NA NA NA
"4940" NA NA NA
"4941" NA NA NA
"4942" NA NA NA
"4943" NA NA NA
"4944" NA NA NA
"4945" NA NA NA
"4946" NA NA NA
"4947" NA NA NA
"4948" NA NA NA
"4949" NA NA NA
"4950" NA NA NA
"4951" NA NA NA
"4952" NA NA NA
"4953" NA NA NA
"4954" NA NA NA
"4955" NA NA NA
"4956" NA NA NA
"4957" NA NA NA
"4958" NA NA NA
"4959" NA NA NA
"4960" NA NA NA
"4961" NA NA NA
"4962" NA NA NA
"4963" NA NA NA
"4964" NA NA NA
"4965" NA NA NA
"4966" NA NA NA
"4967" NA NA NA
"4968" NA NA NA
"4969" NA NA NA
"4970" NA NA NA
"4971" NA NA NA
"4972" NA NA NA
"4973" NA NA NA
"4974" NA NA NA
"4975" NA NA NA
"4976" NA NA NA
"4977" NA NA NA
"4978" NA NA NA
"4979" NA NA NA
"4980" NA NA NA
"4981" NA NA NA
"4982" NA NA NA
"4983" NA NA NA
"4984" NA NA NA
"4985" NA NA NA
"4986" NA NA NA
"4987" NA NA NA
"4988" NA NA NA
"4989" NA NA NA
"4990" NA NA NA
"4991" NA NA NA
"4992" NA NA NA
"4993" NA NA NA
"4994" NA NA NA
"4995" NA NA NA
"4996" NA NA NA
"4997" NA NA NA
"4998" NA NA NA
"4999" NA NA NA
"5000" NA NA NA
"5001" NA NA NA
"5002" NA NA NA
"5003" NA NA NA
"5004" NA NA NA
"5005" NA NA NA
"5006" NA NA NA
"5007" NA NA NA
"5008" NA NA NA
"5009" NA NA NA
"5010" NA NA NA
"5011" NA NA NA
"5012" NA NA NA
"5013" NA NA NA
"5014" NA NA NA
"5015" NA NA NA
"5016" NA NA NA
"5017" NA NA NA
"5018" NA NA NA
"5019" NA NA NA
"5020" NA NA NA
"5021" NA NA NA
"5022" NA NA NA
"5023" NA NA NA
"5024" NA NA NA
"5025" NA NA NA
"5026" NA NA NA
"5027" NA NA NA
"5028" NA NA NA
"5029" NA NA NA
"5030" NA NA NA
"5031" NA NA NA
"5032" NA NA NA
"5033" NA NA NA
"5034" NA NA NA
"5035" NA NA NA
"5036" NA NA NA
"5037" NA NA NA
"5038" NA NA NA
"5039" NA NA NA
"5040" NA NA NA
"5041" NA NA NA
"5042" NA NA NA
"5043" NA NA NA
"5044" NA NA NA
"5045" NA NA NA
"5046" NA NA NA
"5047" NA NA NA
"5048" NA NA NA
"5049" NA NA NA
"5050" NA NA NA
"5051" NA NA NA
"5052" NA NA NA
"5053" NA NA NA
"5054" NA NA NA
"5055" NA NA NA
"5056" NA NA NA
"5057" NA NA NA
"5058" NA NA NA
"5059" NA NA NA
"5060" NA NA NA
"5061" NA NA NA
"5062" NA NA NA
"5063" NA NA NA
"5064" NA NA NA
"5065" NA NA NA
"5066" NA NA NA
"5067" NA NA NA
"5068" NA NA NA
"5069" NA NA NA
"5070" NA NA NA
"5071" NA NA NA
"5072" NA NA NA
"5073" NA NA NA
"5074" NA NA NA
"5075" NA NA NA
"5076" NA NA NA
"5077" NA NA NA
"5078" NA NA NA
"5079" NA NA NA
"5080" NA NA NA
"5081" NA NA NA
"5082" NA NA NA
"5083" NA NA NA
"5084" NA NA NA
"5085" NA NA NA
"5086" NA NA NA
"5087" NA NA NA
"5088" NA NA NA
"5089" NA NA NA
"5090" NA NA NA
"5091" NA NA NA
"5092" NA NA NA
"5093" NA NA NA
"5094" NA NA NA
"5095" NA NA NA
"5096" NA NA NA
"5097" NA NA NA
"5098" NA NA NA
"5099" NA NA NA
"5100" NA NA NA
"5101" NA NA NA
"5102" NA NA NA
"5103" NA NA NA
"5104" NA NA NA
"5105" NA NA NA
"5106" NA NA NA
"5107" NA NA NA
"5108" NA NA NA
"5109" NA NA NA
"5110" NA NA NA
"5111" NA NA NA
"5112" NA NA NA
"5113" NA NA NA
"5114" NA NA NA
"5115" NA NA NA
"5116" NA NA NA
"5117" NA NA NA
"5118" NA NA NA
"5119" NA NA NA
"5120" NA NA NA
"5121" NA NA NA
"5122" NA NA NA
"5123" NA NA NA
"5124" NA NA NA
"5125" NA NA NA
"5126" NA NA NA
"5127" NA NA NA
"5128" NA NA NA
"5129" NA NA NA
"5130" NA NA NA
"5131" NA NA NA
"5132" NA NA NA
"5133" NA NA NA
"5134" NA NA NA
"5135" NA NA NA
"5136" NA NA NA
"5137" NA NA NA
"5138" NA NA NA
"5139" NA NA NA
"5140" NA NA NA
"5141" NA NA NA
"5142" NA NA NA
"5143" NA NA NA
"5144" NA NA NA
"5145" NA NA NA
"5146" NA NA NA
"5147" NA NA NA
"5148" NA NA NA
"5149" NA NA NA
"5150" NA NA NA
"5151" NA NA NA
"5152" NA NA NA
"5153" NA NA NA
"5154" NA NA NA
"5155" NA NA NA
"5156" NA NA NA
"5157" NA NA NA
"5158" NA NA NA
"5159" NA NA NA
"5160" NA NA NA
"5161" NA NA NA
"5162" NA NA NA
"5163" NA NA NA
"5164" NA NA NA
"5165" NA NA NA
"5166" NA NA NA
"5167" NA NA NA
"5168" NA NA NA
"5169" NA NA NA
"5170" NA NA NA
"5171" NA NA NA
"5172" NA NA NA
"5173" NA NA NA
"5174" NA NA NA
"5175" NA NA NA
"5176" NA NA NA
"5177" NA NA NA
"5178" NA NA NA
"5179" NA NA NA
"5180" NA NA NA
"5181" NA NA NA
"5182" NA NA NA
"5183" NA NA NA
"5184" NA NA NA
"5185" NA NA NA
"5186" NA NA NA
"5187" NA NA NA
"5188" NA NA NA
"5189" NA NA NA
"5190" NA NA NA
"5191" NA NA NA
"5192" NA NA NA
"5193" NA NA NA
"5194" NA NA NA
"5195" NA NA NA
"5196" NA NA NA
"5197" NA NA NA
"5198" NA NA NA
"5199" NA NA NA
"5200" NA NA NA
"5201" NA NA NA
"5202" NA NA NA
"5203" NA NA NA
"5204" NA NA NA
"5205" NA NA NA
"5206" NA NA NA
"5207" NA NA NA
"5208" NA NA NA
"5209" NA NA NA
"5210" NA NA NA
"5211" NA NA NA
"5212" NA NA NA
"5213" NA NA NA
"5214" NA NA NA
"5215" NA NA NA
"5216" NA NA NA
"5217" NA NA NA
"5218" NA NA NA
"5219" NA NA NA
"5220" NA NA NA
"5221" NA NA NA
"5222" NA NA NA
"5223" NA NA NA
"5224" NA NA NA
"5225" NA NA NA
"5226" NA NA NA
"5227" NA NA NA
"5228" NA NA NA
"5229" NA NA NA
"5230" NA NA NA
"5231" NA NA NA
"5232" NA NA NA
"5233" NA NA NA
"5234" NA NA NA
"5235" NA NA NA
"5236" NA NA NA
"5237" NA NA NA
"5238" NA NA NA
"5239" NA NA NA
"5240" NA NA NA
"5241" NA NA NA
"5242" NA NA NA
"5243" NA NA NA
"5244" NA NA NA
"5245" NA NA NA
"5246" NA NA NA
"5247" NA NA NA
"5248" NA NA NA
"5249" NA NA NA
"5250" NA NA NA
"5251" NA NA NA
"5252" NA NA NA
"5253" NA NA NA
"5254" NA NA NA
"5255" NA NA NA
"5256" NA NA NA
"5257" NA NA NA
"5258" NA NA NA
"5259" NA NA NA
"5260" NA NA NA
"5261" NA NA NA
"5262" NA NA NA
"5263" NA NA NA
"5264" NA NA NA
"5265" NA NA NA
"5266" NA NA NA
"5267" NA NA NA
"5268" NA NA NA
"5269" NA NA NA
"5270" NA NA NA
"5271" NA NA NA
"5272" NA NA NA
"5273" NA NA NA
"5274" NA NA NA
"5275" NA NA NA
"5276" NA NA NA
"5277" NA NA NA
"5278" NA NA NA
"5279" NA NA NA
"5280" NA NA NA
"5281" NA NA NA
"5282" NA NA NA
"5283" NA NA NA
"5284" NA NA NA
"5285" NA NA NA
"5286" NA NA NA
"5287" NA NA NA
"5288" NA NA NA
"5289" NA NA NA
"5290" NA NA NA
"5291" NA NA NA
"5292" NA NA NA
"5293" NA NA NA
"5294" NA NA NA
"5295" NA NA NA
"5296" NA NA NA
"5297" NA NA NA
"5298" NA NA NA
"5299" NA NA NA
"5300" NA NA NA
"5301" NA NA NA
"5302" NA NA NA
"5303" NA NA NA
"5304" NA NA NA
"5305" NA NA NA
"5306" NA NA NA
"5307" NA NA NA
"5308" NA NA NA
"5309" NA NA NA
"5310" NA NA NA
"5311" NA NA NA
"5312" NA NA NA
"5313" NA NA NA
"5314" NA NA NA
"5315" NA NA NA
"5316" NA NA NA
"5317" NA NA NA
"5318" NA NA NA
"5319" NA NA NA
"5320" NA NA NA
"5321" NA NA NA
"5322" NA NA NA
"5323" NA NA NA
"5324" NA NA NA
"5325" NA NA NA
"5326" NA NA NA
"5327" NA NA NA
"5328" NA NA NA
"5329" NA NA NA
"5330" NA NA NA
"5331" NA NA NA
"5332" NA NA NA
"5333" NA NA NA
"5334" NA NA NA
"5335" NA NA NA
"5336" NA NA NA
"5337" NA NA NA
"5338" NA NA NA
"5339" NA NA NA
"5340" NA NA NA
"5341" NA NA NA
"5342" NA NA NA
"5343" NA NA NA
"5344" NA NA NA
"5345" NA NA NA
"5346" NA NA NA
"5347" NA NA NA
"5348" NA NA NA
"5349" NA NA NA
"5350" NA NA NA
"5351" NA NA NA
"5352" NA NA NA
"5353" NA NA NA
"5354" NA NA NA
"5355" NA NA NA
"5356" NA NA NA
"5357" NA NA NA
"5358" NA NA NA
"5359" NA NA NA
"5360" NA NA NA
"5361" NA NA NA
"5362" NA NA NA
"5363" NA NA NA
"5364" NA NA NA
"5365" NA NA NA
"5366" NA NA NA
"5367" NA NA NA
"5368" NA NA NA
"5369" NA NA NA
"5370" NA NA NA
"5371" NA NA NA
"5372" NA NA NA
"5373" NA NA NA
"5374" NA NA NA
"5375" NA NA NA
"5376" NA NA NA
"5377" NA NA NA
"5378" NA NA NA
"5379" NA NA NA
"5380" NA NA NA
"5381" NA NA NA
"5382" NA NA NA
"5383" NA NA NA
"5384" NA NA NA
"5385" NA NA NA
"5386" NA NA NA
"5387" NA NA NA
"5388" NA NA NA
"5389" NA NA NA
"5390" NA NA NA
"5391" NA NA NA
"5392" NA NA NA
"5393" NA NA NA
"5394" NA NA NA
"5395" NA NA NA
"5396" NA NA NA
"5397" NA NA NA
"5398" NA NA NA
"5399" NA NA NA
"5400" NA NA NA
"5401" NA NA NA
"5402" NA NA NA
"5403" NA NA NA
"5404" NA NA NA
"5405" NA NA NA
"5406" NA NA NA
"5407" NA NA NA
"5408" NA NA NA
"5409" NA NA NA
"5410" NA NA NA
"5411" NA NA NA
"5412" NA NA NA
"5413" NA NA NA
"5414" NA NA NA
"5415" NA NA NA
"5416" NA NA NA
"5417" NA NA NA
"5418" NA NA NA
"5419" NA NA NA
"5420" NA NA NA
"5421" NA NA NA
"5422" NA NA NA
"5423" NA NA NA
"5424" NA NA NA
"5425" NA NA NA
"5426" NA NA NA
"5427" NA NA NA
"5428" NA NA NA
"5429" NA NA NA
"5430" NA NA NA
"5431" NA NA NA
"5432" NA NA NA
"5433" NA NA NA
"5434" NA NA NA
"5435" NA NA NA
"5436" NA NA NA
"5437" NA NA NA
"5438" NA NA NA
"5439" NA NA NA
"5440" NA NA NA
"5441" NA NA NA
"5442" NA NA NA
"5443" NA NA NA
"5444" NA NA NA
"5445" NA NA NA
"5446" NA NA NA
"5447" NA NA NA
"5448" NA NA NA
"5449" NA NA NA
"5450" NA NA NA
"5451" NA NA NA
"5452" NA NA NA
"5453" NA NA NA
"5454" NA NA NA
"5455" NA NA NA
"5456" NA NA NA
"5457" NA NA NA
"5458" NA NA NA
"5459" NA NA NA
"5460" NA NA NA
"5461" NA NA NA
"5462" NA NA NA
"5463" NA NA NA
"5464" NA NA NA
"5465" NA NA NA
"5466" NA NA NA
"5467" NA NA NA
"5468" NA NA NA
"5469" NA NA NA
"5470" NA NA NA
"5471" NA NA NA
"5472" NA NA NA
"5473" NA NA NA
"5474" NA NA NA
"5475" NA NA NA
"5476" NA NA NA
"5477" NA NA NA
"5478" NA NA NA
"5479" NA NA NA
"5480" NA NA NA
"5481" NA NA NA
"5482" NA NA NA
"5483" NA NA NA
"5484" NA NA NA
"5485" NA NA NA
"5486" NA NA NA
"5487" NA NA NA
"5488" NA NA NA
"5489" NA NA NA
"5490" NA NA NA
"5491" NA NA NA
"5492" NA NA NA
"5493" NA NA NA
"5494" NA NA NA
"5495" NA NA NA
"5496" NA NA NA
"5497" NA NA NA
"5498" NA NA NA
"5499" NA NA NA
"5500" NA NA NA
"5501" NA NA NA
"5502" NA NA NA
"5503" NA NA NA
"5504" NA NA NA
"5505" NA NA NA
"5506" NA NA NA
"5507" NA NA NA
"5508" NA NA NA
"5509" NA NA NA
"5510" NA NA NA
"5511" NA NA NA
"5512" NA NA NA
"5513" NA NA NA
"5514" NA NA NA
"5515" NA NA NA
"5516" NA NA NA
"5517" NA NA NA
"5518" NA NA NA
"5519" NA NA NA
"5520" NA NA NA
"5521" NA NA NA
"5522" NA NA NA
"5523" NA NA NA
"5524" NA NA NA
"5525" NA NA NA
"5526" NA NA NA
"5527" NA NA NA
"5528" NA NA NA
"5529" NA NA NA
"5530" NA NA NA
"5531" NA NA NA
"5532" NA NA NA
"5533" NA NA NA
"5534" NA NA NA
"5535" NA NA NA
"5536" NA NA NA
"5537" NA NA NA
"5538" NA NA NA
"5539" NA NA NA
"5540" NA NA NA
"5541" NA NA NA
"5542" NA NA NA
"5543" NA NA NA
"5544" NA NA NA
"5545" NA NA NA
"5546" NA NA NA
"5547" NA NA NA
"5548" NA NA NA
"5549" NA NA NA
"5550" NA NA NA
"5551" NA NA NA
"5552" NA NA NA
"5553" NA NA NA
"5554" NA NA NA
"5555" NA NA NA
"5556" NA NA NA
"5557" NA NA NA
"5558" NA NA NA
"5559" NA NA NA
"5560" NA NA NA
"5561" NA NA NA
"5562" NA NA NA
"5563" NA NA NA
"5564" NA NA NA
"5565" NA NA NA
"5566" NA NA NA
"5567" NA NA NA
"5568" NA NA NA
"5569" NA NA NA
"5570" NA NA NA
"5571" NA NA NA
"5572" NA NA NA
"5573" NA NA NA
"5574" NA NA NA
"5575" NA NA NA
"5576" NA NA NA
"5577" NA NA NA
"5578" NA NA NA
"5579" NA NA NA
"5580" NA NA NA
"5581" NA NA NA
"5582" NA NA NA
"5583" NA NA NA
"5584" NA NA NA
"5585" NA NA NA
"5586" NA NA NA
"5587" NA NA NA
"5588" NA NA NA
"5589" NA NA NA
"5590" NA NA NA
"5591" NA NA NA
"5592" NA NA NA
"5593" NA NA NA
"5594" NA NA NA
"5595" NA NA NA
"5596" NA NA NA
"5597" NA NA NA
"5598" NA NA NA
"5599" NA NA NA
"5600" NA NA NA
"5601" NA NA NA
"5602" NA NA NA
"5603" NA NA NA
"5604" NA NA NA
"5605" NA NA NA
"5606" NA NA NA
"5607" NA NA NA
"5608" NA NA NA
"5609" NA NA NA
"5610" NA NA NA
"5611" NA NA NA
"5612" NA NA NA
"5613" NA NA NA
"5614" NA NA NA
"5615" NA NA NA
"5616" NA NA NA
"5617" NA NA NA
"5618" NA NA NA
"5619" NA NA NA
"5620" NA NA NA
"5621" NA NA NA
"5622" NA NA NA
"5623" NA NA NA
"5624" NA NA NA
"5625" NA NA NA
"5626" NA NA NA
"5627" NA NA NA
"5628" NA NA NA
"5629" NA NA NA
"5630" NA NA NA
"5631" NA NA NA
"5632" NA NA NA
"5633" NA NA NA
"5634" NA NA NA
"5635" NA NA NA
"5636" NA NA NA
"5637" NA NA NA
"5638" NA NA NA
"5639" NA NA NA
"5640" NA NA NA
"5641" NA NA NA
"5642" NA NA NA
"5643" NA NA NA
"5644" NA NA NA
"5645" NA NA NA
"5646" NA NA NA
"5647" NA NA NA
"5648" NA NA NA
"5649" NA NA NA
"5650" NA NA NA
"5651" NA NA NA
"5652" NA NA NA
"5653" NA NA NA
"5654" NA NA NA
"5655" NA NA NA
"5656" NA NA NA
"5657" NA NA NA
"5658" NA NA NA
"5659" NA NA NA
"5660" NA NA NA
"5661" NA NA NA
"5662" NA NA NA
"5663" NA NA NA
"5664" NA NA NA
"5665" NA NA NA
"5666" NA NA NA
"5667" NA NA NA
"5668" NA NA NA
"5669" NA NA NA
"5670" NA NA NA
"5671" NA NA NA
"5672" NA NA NA
"5673" NA NA NA
"5674" NA NA NA
"5675" NA NA NA
"5676" NA NA NA
"5677" NA NA NA
"5678" NA NA NA
"5679" NA NA NA
"5680" NA NA NA
"5681" NA NA NA
"5682" NA NA NA
"5683" NA NA NA
"5684" NA NA NA
"5685" NA NA NA
"5686" NA NA NA
"5687" NA NA NA
"5688" NA NA NA
"5689" NA NA NA
"5690" NA NA NA
"5691" NA NA NA
"5692" NA NA NA
"5693" NA NA NA
"5694" NA NA NA
"5695" NA NA NA
"5696" NA NA NA
"5697" NA NA NA
"5698" NA NA NA
"5699" NA NA NA
"5700" NA NA NA
"5701" NA NA NA
"5702" NA NA NA
"5703" NA NA NA
"5704" NA NA NA
"5705" NA NA NA
"5706" NA NA NA
"5707" NA NA NA
"5708" NA NA NA
"5709" NA NA NA
"5710" NA NA NA
"5711" NA NA NA
"5712" NA NA NA
"5713" NA NA NA
"5714" NA NA NA
"5715" NA NA NA
"5716" NA NA NA
"5717" NA NA NA
"5718" NA NA NA
"5719" NA NA NA
"5720" NA NA NA
"5721" NA NA NA
"5722" NA NA NA
"5723" NA NA NA
"5724" NA NA NA
"5725" NA NA NA
"5726" NA NA NA
"5727" NA NA NA
"5728" NA NA NA
"5729" NA NA NA
"5730" NA NA NA
"5731" NA NA NA
"5732" NA NA NA
"5733" NA NA NA
"5734" NA NA NA
"5735" NA NA NA
"5736" NA NA NA
"5737" NA NA NA
"5738" NA NA NA
"5739" NA NA NA
"5740" NA NA NA
"5741" NA NA NA
"5742" NA NA NA
"5743" NA NA NA
"5744" NA NA NA
"5745" NA NA NA
"5746" NA NA NA
"5747" NA NA NA
"5748" NA NA NA
"5749" NA NA NA
"5750" NA NA NA
"5751" NA NA NA
"5752" NA NA NA
"5753" NA NA NA
"5754" NA NA NA
"5755" NA NA NA
"5756" NA NA NA
"5757" NA NA NA
"5758" NA NA NA
"5759" NA NA NA
"5760" NA NA NA
"5761" NA NA NA
"5762" NA NA NA
"5763" NA NA NA
"5764" NA NA NA
"5765" NA NA NA
"5766" NA NA NA
"5767" NA NA NA
"5768" NA NA NA
"5769" NA NA NA
"5770" NA NA NA
"5771" NA NA NA
"5772" NA NA NA
"5773" NA NA NA
"5774" NA NA NA
"5775" NA NA NA
"5776" NA NA NA
"5777" NA NA NA
"5778" NA NA NA
"5779" NA NA NA
"5780" NA NA NA
"5781" NA NA NA
"5782" NA NA NA
"5783" NA NA NA
"5784" NA NA NA
"5785" NA NA NA
"5786" NA NA NA
"5787" NA NA NA
"5788" NA NA NA
"5789" NA NA NA
"5790" NA NA NA
"5791" NA NA NA
"5792" NA NA NA
"5793" NA NA NA
"5794" NA NA NA
"5795" NA NA NA
"5796" NA NA NA
"5797" NA NA NA
"5798" NA NA NA
"5799" NA NA NA
"5800" NA NA NA
"5801" NA NA NA
"5802" NA NA NA
"5803" NA NA NA
"5804" NA NA NA
"5805" NA NA NA
"5806" NA NA NA
"5807" NA NA NA
"5808" NA NA NA
"5809" NA NA NA
"5810" NA NA NA
"5811" NA NA NA
"5812" NA NA NA
"5813" NA NA NA
"5814" NA NA NA
"5815" NA NA NA
"5816" NA NA NA
"5817" NA NA NA
"5818" NA NA NA
"5819" NA NA NA
"5820" NA NA NA
"5821" NA NA NA
"5822" NA NA NA
"5823" NA NA NA
"5824" NA NA NA
"5825" NA NA NA
"5826" NA NA NA
"5827" NA NA NA
"5828" NA NA NA
"5829" NA NA NA
"5830" NA NA NA
"5831" NA NA NA
"5832" NA NA NA
"5833" NA NA NA
"5834" NA NA NA
"5835" NA NA NA
"5836" NA NA NA
"5837" NA NA NA
"5838" NA NA NA
"5839" NA NA NA
"5840" NA NA NA
"5841" NA NA NA
"5842" NA NA NA
"5843" NA NA NA
"5844" NA NA NA
"5845" NA NA NA
"5846" NA NA NA
"5847" NA NA NA
"5848" NA NA NA
"5849" NA NA NA
"5850" NA NA NA
"5851" NA NA NA
"5852" NA NA NA
"5853" NA NA NA
"5854" NA NA NA
"5855" NA NA NA
"5856" NA NA NA
"5857" NA NA NA
"5858" NA NA NA
"5859" NA NA NA
"5860" NA NA NA
"5861" NA NA NA
"5862" NA NA NA
"5863" NA NA NA
"5864" NA NA NA
"5865" NA NA NA
"5866" NA NA NA
"5867" NA NA NA
"5868" NA NA NA
"5869" NA NA NA
"5870" NA NA NA
"5871" NA NA NA
"5872" NA NA NA
"5873" NA NA NA
"5874" NA NA NA
"5875" NA NA NA
"5876" NA NA NA
"5877" NA NA NA
"5878" NA NA NA
"5879" NA NA NA
"5880" NA NA NA
"5881" NA NA NA
"5882" NA NA NA
"5883" NA NA NA
"5884" NA NA NA
"5885" NA NA NA
"5886" NA NA NA
"5887" NA NA NA
"5888" NA NA NA
"5889" NA NA NA
"5890" NA NA NA
"5891" NA NA NA
"5892" NA NA NA
"5893" NA NA NA
"5894" NA NA NA
"5895" NA NA NA
"5896" NA NA NA
"5897" NA NA NA
"5898" NA NA NA
"5899" NA NA NA
"5900" NA NA NA
"5901" NA NA NA
"5902" NA NA NA
"5903" NA NA NA
"5904" NA NA NA
"5905" NA NA NA
"5906" NA NA NA
"5907" NA NA NA
"5908" NA NA NA
"5909" NA NA NA
"5910" NA NA NA
"5911" NA NA NA
"5912" NA NA NA
"5913" NA NA NA
"5914" NA NA NA
"5915" NA NA NA
"5916" NA NA NA
"5917" NA NA NA
"5918" NA NA NA
"5919" NA NA NA
"5920" NA NA NA
"5921" NA NA NA
"5922" NA NA NA
"5923" NA NA NA
"5924" NA NA NA
"5925" NA NA NA
"5926" NA NA NA
"5927" NA NA NA
"5928" NA NA NA
"5929" NA NA NA
"5930" NA NA NA
"5931" NA NA NA
"5932" NA NA NA
"5933" NA NA NA
"5934" NA NA NA
"5935" NA NA NA
"5936" NA NA NA
"5937" NA NA NA
"5938" NA NA NA
"5939" NA NA NA
"5940" NA NA NA
"5941" NA NA NA
"5942" NA NA NA
"5943" NA NA NA
"5944" NA NA NA
"5945" NA NA NA
"5946" NA NA NA
"5947" NA NA NA
"5948" NA NA NA
"5949" NA NA NA
"5950" NA NA NA
"5951" NA NA NA
"5952" NA NA NA
"5953" NA NA NA
"5954" NA NA NA
"5955" NA NA NA
"5956" NA NA NA
"5957" NA NA NA
"5958" NA NA NA
"5959" NA NA NA
"5960" NA NA NA
"5961" NA NA NA
"5962" NA NA NA
"5963" NA NA NA
"5964" NA NA NA
"5965" NA NA NA
"5966" NA NA NA
"5967" NA NA NA
"5968" NA NA NA
"5969" NA NA NA
"5970" NA NA NA
"5971" NA NA NA
"5972" NA NA NA
"5973" NA NA NA
"5974" NA NA NA
"5975" NA NA NA
"5976" NA NA NA
"5977" NA NA NA
"5978" NA NA NA
"5979" NA NA NA
"5980" NA NA NA
"5981" NA NA NA
"5982" NA NA NA
"5983" NA NA NA
"5984" NA NA NA
"5985" NA NA NA
"5986" NA NA NA
"5987" NA NA NA
"5988" NA NA NA
"5989" NA NA NA
"5990" NA NA NA
"5991" NA NA NA
"5992" NA NA NA
"5993" NA NA NA
"5994" NA NA NA
"5995" NA NA NA
"5996" NA NA NA
"5997" NA NA NA
"5998" NA NA NA
"5999" NA NA NA
"6000" NA NA NA
"6001" NA NA NA
"6002" NA NA NA
"6003" NA NA NA
"6004" NA NA NA
"6005" NA NA NA
"6006" NA NA NA
"6007" NA NA NA
"6008" NA NA NA
"6009" NA NA NA
"6010" NA NA NA
"6011" NA NA NA
"6012" NA NA NA
"6013" NA NA NA
"6014" NA NA NA
"6015" NA NA NA
"6016" NA NA NA
"6017" NA NA NA
"6018" NA NA NA
"6019" NA NA NA
"6020" NA NA NA
"6021" NA NA NA
"6022" NA NA NA
"6023" NA NA NA
"6024" NA NA NA
"6025" NA NA NA
"6026" NA NA NA
"6027" NA NA NA
"6028" NA NA NA
"6029" NA NA NA
"6030" NA NA NA
"6031" NA NA NA
"6032" NA NA NA
"6033" NA NA NA
"6034" NA NA NA
"6035" NA NA NA
"6036" NA NA NA
"6037" NA NA NA
"6038" NA NA NA
"6039" NA NA NA
"6040" NA NA NA
"6041" NA NA NA
"6042" NA NA NA
"6043" NA NA NA
"6044" NA NA NA
"6045" NA NA NA
"6046" NA NA NA
"6047" NA NA NA
"6048" NA NA NA
"6049" NA NA NA
"6050" NA NA NA
"6051" NA NA NA
"6052" NA NA NA
"6053" NA NA NA
"6054" NA NA NA
"6055" NA NA NA
"6056" NA NA NA
"6057" NA NA NA
"6058" NA NA NA
"6059" NA NA NA
"6060" NA NA NA
"6061" NA NA NA
"6062" NA NA NA
"6063" NA NA NA
"6064" NA NA NA
"6065" NA NA NA
"6066" NA NA NA
"6067" NA NA NA
"6068" NA NA NA
"6069" NA NA NA
"6070" NA NA NA
"6071" NA NA NA
"6072" NA NA NA
"6073" NA NA NA
"6074" NA NA NA
"6075" NA NA NA
"6076" NA NA NA
"6077" NA NA NA
"6078" NA NA NA
"6079" NA NA NA
"6080" NA NA NA
"6081" NA NA NA
"6082" NA NA NA
"6083" NA NA NA
"6084" NA NA NA
"6085" NA NA NA
"6086" NA NA NA
"6087" NA NA NA
"6088" NA NA NA
"6089" NA NA NA
"6090" NA NA NA
"6091" NA NA NA
"6092" NA NA NA
"6093" NA NA NA
"6094" NA NA NA
"6095" NA NA NA
"6096" NA NA NA
"6097" NA NA NA
"6098" NA NA NA
"6099" NA NA NA
"6100" NA NA NA
"6101" NA NA NA
"6102" NA NA NA
"6103" NA NA NA
"6104" NA NA NA
"6105" NA NA NA
"6106" NA NA NA
"6107" NA NA NA
"6108" NA NA NA
"6109" NA NA NA
"6110" NA NA NA
"6111" NA NA NA
"6112" NA NA NA
"6113" NA NA NA
"6114" NA NA NA
"6115" NA NA NA
"6116" NA NA NA
"6117" NA NA NA
"6118" NA NA NA
"6119" NA NA NA
"6120" NA NA NA
"6121" NA NA NA
"6122" NA NA NA
"6123" NA NA NA
"6124" NA NA NA
"6125" NA NA NA
"6126" NA NA NA
"6127" NA NA NA
"6128" NA NA NA
"6129" NA NA NA
"6130" NA NA NA
"6131" NA NA NA
"6132" NA NA NA
"6133" NA NA NA
"6134" NA NA NA
"6135" NA NA NA
"6136" NA NA NA
"6137" NA NA NA
"6138" NA NA NA
"6139" NA NA NA
"6140" NA NA NA
"6141" NA NA NA
"6142" NA NA NA
"6143" NA NA NA
"6144" NA NA NA
"6145" NA NA NA
"6146" NA NA NA
"6147" NA NA NA
"6148" NA NA NA
"6149" NA NA NA
"6150" NA NA NA
"6151" NA NA NA
"6152" NA NA NA
"6153" NA NA NA
"6154" NA NA NA
"6155" NA NA NA
"6156" NA NA NA
"6157" NA NA NA
"6158" NA NA NA
"6159" NA NA NA
"6160" NA NA NA
"6161" NA NA NA
"6162" NA NA NA
"6163" NA NA NA
"6164" NA NA NA
"6165" NA NA NA
"6166" NA NA NA
"6167" NA NA NA
"6168" NA NA NA
"6169" NA NA NA
"6170" NA NA NA
"6171" NA NA NA
"6172" NA NA NA
"6173" NA NA NA
"6174" NA NA NA
"6175" NA NA NA
"6176" NA NA NA
"6177" NA NA NA
"6178" NA NA NA
"6179" NA NA NA
"6180" NA NA NA
"6181" NA NA NA
"6182" NA NA NA
"6183" NA NA NA
"6184" NA NA NA
"6185" NA NA NA
"6186" NA NA NA
"6187" NA NA NA
"6188" NA NA NA
"6189" NA NA NA
"6190" NA NA NA
"6191" NA NA NA
"6192" NA NA NA
"6193" NA NA NA
"6194" NA NA NA
"6195" NA NA NA
"6196" NA NA NA
"6197" NA NA NA
"6198" NA NA NA
"6199" NA NA NA
"6200" NA NA NA
"6201" NA NA NA
"6202" NA NA NA
"6203" NA NA NA
"6204" NA NA NA
"6205" NA NA NA
"6206" NA NA NA
"6207" NA NA NA
"6208" NA NA NA
"6209" NA NA NA
"6210" NA NA NA
"6211" NA NA NA
"6212" NA NA NA
"6213" NA NA NA
"6214" NA NA NA
"6215" NA NA NA
"6216" NA NA NA
"6217" NA NA NA
"6218" NA NA NA
"6219" NA NA NA
"6220" NA NA NA
"6221" NA NA NA
"6222" NA NA NA
"6223" NA NA NA
"6224" NA NA NA
"6225" NA NA NA
"6226" NA NA NA
"6227" NA NA NA
"6228" NA NA NA
"6229" NA NA NA
"6230" NA NA NA
"6231" NA NA NA
"6232" NA NA NA
"6233" NA NA NA
"6234" NA NA NA
"6235" NA NA NA
"6236" NA NA NA
"6237" NA NA NA
"6238" NA NA NA
"6239" NA NA NA
"6240" NA NA NA
"6241" NA NA NA
"6242" NA NA NA
"6243" NA NA NA
"6244" NA NA NA
"6245" NA NA NA
"6246" NA NA NA
"6247" NA NA NA
"6248" NA NA NA
"6249" NA NA NA
"6250" NA NA NA
"6251" NA NA NA
"6252" NA NA NA
"6253" NA NA NA
"6254" NA NA NA
"6255" NA NA NA
"6256" NA NA NA
"6257" NA NA NA
"6258" NA NA NA
"6259" NA NA NA
"6260" NA NA NA
"6261" NA NA NA
"6262" NA NA NA
"6263" NA NA NA
"6264" NA NA NA
"6265" NA NA NA
"6266" NA NA NA
"6267" NA NA NA
"6268" NA NA NA
"6269" NA NA NA
"6270" NA NA NA
"6271" NA NA NA
"6272" NA NA NA
"6273" NA NA NA
"6274" NA NA NA
"6275" NA NA NA
"6276" NA NA NA
"6277" NA NA NA
"6278" NA NA NA
"6279" NA NA NA
"6280" NA NA NA
"6281" NA NA NA
"6282" NA NA NA
"6283" NA NA NA
"6284" NA NA NA
"6285" NA NA NA
"6286" NA NA NA
"6287" NA NA NA
"6288" NA NA NA
"6289" NA NA NA
"6290" NA NA NA
"6291" NA NA NA
"6292" NA NA NA
"6293" NA NA NA
"6294" NA NA NA
"6295" NA NA NA
"6296" NA NA NA
"6297" NA NA NA
"6298" NA NA NA
"6299" NA NA NA
"6300" NA NA NA
"6301" NA NA NA
"6302" NA NA NA
"6303" NA NA NA
"6304" NA NA NA
"6305" NA NA NA
"6306" NA NA NA
"6307" NA NA NA
"6308" NA NA NA
"6309" NA NA NA
"6310" NA NA NA
"6311" NA NA NA
"6312" NA NA NA
"6313" NA NA NA
"6314" NA NA NA
"6315" NA NA NA
"6316" NA NA NA
"6317" NA NA NA
"6318" NA NA NA
"6319" NA NA NA
"6320" NA NA NA
"6321" NA NA NA
"6322" NA NA NA
"6323" NA NA NA
"6324" NA NA NA
"6325" NA NA NA
"6326" NA NA NA
"6327" NA NA NA
"6328" NA NA NA
"6329" NA NA NA
"6330" NA NA NA
"6331" NA NA NA
"6332" NA NA NA
"6333" NA NA NA
"6334" NA NA NA
"6335" NA NA NA
"6336" NA NA NA
"6337" NA NA NA
"6338" NA NA NA
"6339" NA NA NA
"6340" NA NA NA
"6341" NA NA NA
"6342" NA NA NA
"6343" NA NA NA
"6344" NA NA NA
"6345" NA NA NA
"6346" NA NA NA
"6347" NA NA NA
"6348" NA NA NA
"6349" NA NA NA
"6350" NA NA NA
"6351" NA NA NA
"6352" NA NA NA
"6353" NA NA NA
"6354" NA NA NA
"6355" NA NA NA
"6356" NA NA NA
"6357" NA NA NA
"6358" NA NA NA
"6359" NA NA NA
"6360" NA NA NA
"6361" NA NA NA
"6362" NA NA NA
"6363" NA NA NA
"6364" NA NA NA
"6365" NA NA NA
"6366" NA NA NA
"6367" NA NA NA
"6368" NA NA NA
"6369" NA NA NA
"6370" NA NA NA
"6371" NA NA NA
"6372" NA NA NA
"6373" NA NA NA
"6374" NA NA NA
"6375" NA NA NA
"6376" NA NA NA
"6377" NA NA NA
"6378" NA NA NA
"6379" NA NA NA
"6380" NA NA NA
"6381" NA NA NA
"6382" NA NA NA
"6383" NA NA NA
"6384" NA NA NA
"6385" NA NA NA
"6386" NA NA NA
"6387" NA NA NA
"6388" NA NA NA
"6389" NA NA NA
"6390" NA NA NA
"6391" NA NA NA
"6392" NA NA NA
"6393" NA NA NA
"6394" NA NA NA
"6395" NA NA NA
"6396" NA NA NA
"6397" NA NA NA
"6398" NA NA NA
"6399" NA NA NA
"6400" NA NA NA
"6401" NA NA NA
"6402" NA NA NA
"6403" NA NA NA
"6404" NA NA NA
"6405" NA NA NA
"6406" NA NA NA
"6407" NA NA NA
"6408" NA NA NA
"6409" NA NA NA
"6410" NA NA NA
"6411" NA NA NA
"6412" NA NA NA
"6413" NA NA NA
"6414" NA NA NA
"6415" NA NA NA
"6416" NA NA NA
"6417" NA NA NA
"6418" NA NA NA
"6419" NA NA NA
"6420" NA NA NA
"6421" NA NA NA
"6422" NA NA NA
"6423" NA NA NA
"6424" NA NA NA
"6425" NA NA NA
"6426" NA NA NA
"6427" NA NA NA
"6428" NA NA NA
"6429" NA NA NA
"6430" NA NA NA
"6431" NA NA NA
"6432" NA NA NA
"6433" NA NA NA
"6434" NA NA NA
"6435" NA NA NA
"6436" NA NA NA
"6437" NA NA NA
"6438" NA NA NA
"6439" NA NA NA
"6440" NA NA NA
"6441" NA NA NA
"6442" NA NA NA
"6443" NA NA NA
"6444" NA NA NA
"6445" NA NA NA
"6446" NA NA NA
"6447" NA NA NA
"6448" NA NA NA
"6449" NA NA NA
"6450" NA NA NA
"6451" NA NA NA
"6452" NA NA NA
"6453" NA NA NA
"6454" NA NA NA
"6455" NA NA NA
"6456" NA NA NA
"6457" NA NA NA
"6458" NA NA NA
"6459" NA NA NA
"6460" NA NA NA
"6461" NA NA NA
"6462" NA NA NA
"6463" NA NA NA
"6464" NA NA NA
"6465" NA NA NA
"6466" NA NA NA
"6467" NA NA NA
"6468" NA NA NA
"6469" NA NA NA
"6470" NA NA NA
"6471" NA NA NA
"6472" NA NA NA
"6473" NA NA NA
"6474" NA NA NA
"6475" NA NA NA
"6476" NA NA NA
"6477" NA NA NA
"6478" NA NA NA
"6479" NA NA NA
"6480" NA NA NA
"6481" NA NA NA
"6482" NA NA NA
"6483" NA NA NA
"6484" NA NA NA
"6485" NA NA NA
"6486" NA NA NA
"6487" NA NA NA
"6488" NA NA NA
"6489" NA NA NA
"6490" NA NA NA
"6491" NA NA NA
"6492" NA NA NA
"6493" NA NA NA
"6494" NA NA NA
"6495" NA NA NA
"6496" NA NA NA
"6497" NA NA NA
"6498" NA NA NA
"6499" NA NA NA
"6500" NA NA NA
"6501" NA NA NA
"6502" NA NA NA
"6503" NA NA NA
"6504" NA NA NA
"6505" NA NA NA
"6506" NA NA NA
"6507" NA NA NA
"6508" NA NA NA
"6509" NA NA NA
"6510" NA NA NA
"6511" NA NA NA
"6512" NA NA NA
"6513" NA NA NA
"6514" NA NA NA
"6515" NA NA NA
"6516" NA NA NA
"6517" NA NA NA
"6518" NA NA NA
"6519" NA NA NA
"6520" NA NA NA
"6521" NA NA NA
"6522" NA NA NA
"6523" NA NA NA
"6524" NA NA NA
"6525" NA NA NA
"6526" NA NA NA
"6527" NA NA NA
"6528" NA NA NA
"6529" NA NA NA
"6530" NA NA NA
"6531" NA NA NA
"6532" NA NA NA
"6533" NA NA NA
"6534" NA NA NA
"6535" NA NA NA
"6536" NA NA NA
"6537" NA NA NA
"6538" NA NA NA
"6539" NA NA NA
"6540" NA NA NA
"6541" NA NA NA
"6542" NA NA NA
"6543" NA NA NA
"6544" NA NA NA
"6545" NA NA NA
"6546" NA NA NA
"6547" NA NA NA
"6548" NA NA NA
"6549" NA NA NA
"6550" NA NA NA
"6551" NA NA NA
"6552" NA NA NA
"6553" NA NA NA
"6554" NA NA NA
"6555" NA NA NA
"6556" NA NA NA
"6557" NA NA NA
"6558" NA NA NA
"6559" NA NA NA
"6560" NA NA NA
"6561" NA NA NA
"6562" NA NA NA
"6563" NA NA NA
"6564" NA NA NA
"6565" NA NA NA
"6566" NA NA NA
"6567" NA NA NA
"6568" NA NA NA
"6569" NA NA NA
"6570" NA NA NA
"6571" NA NA NA
"6572" NA NA NA
"6573" NA NA NA
"6574" NA NA NA
"6575" NA NA NA
"6576" NA NA NA
"6577" NA NA NA
"6578" NA NA NA
"6579" NA NA NA
"6580" NA NA NA
"6581" NA NA NA
"6582" NA NA NA
"6583" NA NA NA
"6584" NA NA NA
"6585" NA NA NA
"6586" NA NA NA
"6587" NA NA NA
"6588" NA NA NA
"6589" NA NA NA
"6590" NA NA NA
"6591" NA NA NA
"6592" NA NA NA
"6593" NA NA NA
"6594" NA NA NA
"6595" NA NA NA
"6596" NA NA NA
"6597" NA NA NA
"6598" NA NA NA
"6599" NA NA NA
"6600" NA NA NA
"6601" NA NA NA
"6602" NA NA NA
"6603" NA NA NA
"6604" NA NA NA
"6605" NA NA NA
"6606" NA NA NA
"6607" NA NA NA
"6608" NA NA NA
"6609" NA NA NA
"6610" NA NA NA
"6611" NA NA NA
"6612" NA NA NA
"6613" NA NA NA
"6614" NA NA NA
"6615" NA NA NA
"6616" NA NA NA
"6617" NA NA NA
"6618" NA NA NA
"6619" NA NA NA
"6620" NA NA NA
"6621" NA NA NA
"6622" NA NA NA
"6623" NA NA NA
"6624" NA NA NA
"6625" NA NA NA
"6626" NA NA NA
"6627" NA NA NA
"6628" NA NA NA
"6629" NA NA NA
"6630" NA NA NA
"6631" NA NA NA
"6632" NA NA NA
"6633" NA NA NA
"6634" NA NA NA
"6635" NA NA NA
"6636" NA NA NA
"6637" NA NA NA
"6638" NA NA NA
"6639" NA NA NA
"6640" NA NA NA
"6641" NA NA NA
"6642" NA NA NA
"6643" NA NA NA
"6644" NA NA NA
"6645" NA NA NA
"6646" NA NA NA
"6647" NA NA NA
"6648" NA NA NA
"6649" NA NA NA
"6650" NA NA NA
"6651" NA NA NA
"6652" NA NA NA
"6653" NA NA NA
"6654" NA NA NA
"6655" NA NA NA
"6656" NA NA NA
"6657" NA NA NA
"6658" NA NA NA
"6659" NA NA NA
"6660" NA NA NA
"6661" NA NA NA
"6662" NA NA NA
"6663" NA NA NA
"6664" NA NA NA
"6665" NA NA NA
"6666" NA NA NA
"6667" NA NA NA
"6668" NA NA NA
"6669" NA NA NA
"6670" NA NA NA
"6671" NA NA NA
"6672" NA NA NA
"6673" NA NA NA
"6674" NA NA NA
"6675" NA NA NA
"6676" NA NA NA
"6677" NA NA NA
"6678" NA NA NA
"6679" NA NA NA
"6680" NA NA NA
"6681" NA NA NA
"6682" NA NA NA
"6683" NA NA NA
"6684" NA NA NA
"6685" NA NA NA
"6686" NA NA NA
"6687" NA NA NA
"6688" NA NA NA
"6689" NA NA NA
"6690" NA NA NA
"6691" NA NA NA
"6692" NA NA NA
"6693" NA NA NA
"6694" NA NA NA
"6695" NA NA NA
"6696" NA NA NA
"6697" NA NA NA
"6698" NA NA NA
"6699" NA NA NA
"6700" NA NA NA
"6701" NA NA NA
"6702" NA NA NA
"6703" NA NA NA
"6704" NA NA NA
"6705" NA NA NA
"6706" NA NA NA
"6707" NA NA NA
"6708" NA NA NA
"6709" NA NA NA
"6710" NA NA NA
"6711" NA NA NA
"6712" NA NA NA
"6713" NA NA NA
"6714" NA NA NA
"6715" NA NA NA
"6716" NA NA NA
"6717" NA NA NA
"6718" NA NA NA
"6719" NA NA NA
"6720" NA NA NA
"6721" NA NA NA
"6722" NA NA NA
"6723" NA NA NA
"6724" NA NA NA
"6725" NA NA NA
"6726" NA NA NA
"6727" NA NA NA
"6728" NA NA NA
"6729" NA NA NA
"6730" NA NA NA
"6731" NA NA NA
"6732" NA NA NA
"6733" NA NA NA
"6734" NA NA NA
"6735" NA NA NA
"6736" NA NA NA
"6737" NA NA NA
"6738" NA NA NA
"6739" NA NA NA
"6740" NA NA NA
"6741" NA NA NA
"6742" NA NA NA
"6743" NA NA NA
"6744" NA NA NA
"6745" NA NA NA
"6746" NA NA NA
"6747" NA NA NA
"6748" NA NA NA
"6749" NA NA NA
"6750" NA NA NA
"6751" NA NA NA
"6752" NA NA NA
"6753" NA NA NA
"6754" NA NA NA
"6755" NA NA NA
"6756" NA NA NA
"6757" NA NA NA
"6758" NA NA NA
"6759" NA NA NA
"6760" NA NA NA
"6761" NA NA NA
"6762" NA NA NA
"6763" NA NA NA
"6764" NA NA NA
"6765" NA NA NA
"6766" NA NA NA
"6767" NA NA NA
"6768" NA NA NA
"6769" NA NA NA
"6770" NA NA NA
"6771" NA NA NA
"6772" NA NA NA
"6773" NA NA NA
"6774" NA NA NA
"6775" NA NA NA
"6776" NA NA NA
"6777" NA NA NA
"6778" NA NA NA
"6779" NA NA NA
"6780" NA NA NA
"6781" NA NA NA
"6782" NA NA NA
"6783" NA NA NA
"6784" NA NA NA
"6785" NA NA NA
"6786" NA NA NA
"6787" NA NA NA
"6788" NA NA NA
"6789" NA NA NA
"6790" NA NA NA
"6791" NA NA NA
"6792" NA NA NA
"6793" NA NA NA
"6794" NA NA NA
"6795" NA NA NA
"6796" NA NA NA
"6797" NA NA NA
"6798" NA NA NA
"6799" NA NA NA
"6800" NA NA NA
"6801" NA NA NA
"6802" NA NA NA
"6803" NA NA NA
"6804" NA NA NA
"6805" NA NA NA
"6806" NA NA NA
"6807" NA NA NA
"6808" NA NA NA
"6809" NA NA NA
"6810" NA NA NA
"6811" NA NA NA
"6812" NA NA NA
"6813" NA NA NA
"6814" NA NA NA
"6815" NA NA NA
"6816" NA NA NA
"6817" NA NA NA
"6818" NA NA NA
"6819" NA NA NA
"6820" NA NA NA
"6821" NA NA NA
"6822" NA NA NA
"6823" NA NA NA
"6824" NA NA NA
"6825" NA NA NA
"6826" NA NA NA
"6827" NA NA NA
"6828" NA NA NA
"6829" NA NA NA
"6830" NA NA NA
"6831" NA NA NA
"6832" NA NA NA
"6833" NA NA NA
"6834" NA NA NA
"6835" NA NA NA
"6836" NA NA NA
"6837" NA NA NA
"6838" NA NA NA
"6839" NA NA NA
"6840" NA NA NA
"6841" NA NA NA
"6842" NA NA NA
"6843" NA NA NA
"6844" NA NA NA
"6845" NA NA NA
"6846" NA NA NA
"6847" NA NA NA
"6848" NA NA NA
"6849" NA NA NA
"6850" NA NA NA
"6851" NA NA NA
"6852" NA NA NA
"6853" NA NA NA
"6854" NA NA NA
"6855" NA NA NA
"6856" NA NA NA
"6857" NA NA NA
"6858" NA NA NA
"6859" NA NA NA
"6860" NA NA NA
"6861" NA NA NA
"6862" NA NA NA
"6863" NA NA NA
"6864" NA NA NA
"6865" NA NA NA
"6866" NA NA NA
"6867" NA NA NA
"6868" NA NA NA
"6869" NA NA NA
"6870" NA NA NA
"6871" NA NA NA
"6872" NA NA NA
"6873" NA NA NA
"6874" NA NA NA
"6875" NA NA NA
"6876" NA NA NA
"6877" NA NA NA
"6878" NA NA NA
"6879" NA NA NA
"6880" NA NA NA
"6881" NA NA NA
"6882" NA NA NA
"6883" NA NA NA
"6884" NA NA NA
"6885" NA NA NA
"6886" NA NA NA
"6887" NA NA NA
"6888" NA NA NA
"6889" NA NA NA
"6890" NA NA NA
"6891" NA NA NA
"6892" NA NA NA
"6893" NA NA NA
"6894" NA NA NA
"6895" NA NA NA
"6896" NA NA NA
"6897" NA NA NA
"6898" NA NA NA
"6899" NA NA NA
"6900" NA NA NA
"6901" NA NA NA
"6902" NA NA NA
"6903" NA NA NA
"6904" NA NA NA
"6905" NA NA NA
"6906" NA NA NA
"6907" NA NA NA
"6908" NA NA NA
"6909" NA NA NA
"6910" NA NA NA
"6911" NA NA NA
"6912" NA NA NA
"6913" NA NA NA
"6914" NA NA NA
"6915" NA NA NA
"6916" NA NA NA
"6917" NA NA NA
"6918" NA NA NA
"6919" NA NA NA
"6920" NA NA NA
"6921" NA NA NA
"6922" NA NA NA
"6923" NA NA NA
"6924" NA NA NA
"6925" NA NA NA
"6926" NA NA NA
"6927" NA NA NA
"6928" NA NA NA
"6929" NA NA NA
"6930" NA NA NA
"6931" NA NA NA
"6932" NA NA NA
"6933" NA NA NA
"6934" NA NA NA
"6935" NA NA NA
"6936" NA NA NA
"6937" NA NA NA
"6938" NA NA NA
"6939" NA NA NA
"6940" NA NA NA
"6941" NA NA NA
"6942" NA NA NA
"6943" NA NA NA
"6944" NA NA NA
"6945" NA NA NA
"6946" NA NA NA
"6947" NA NA NA
"6948" NA NA NA
"6949" NA NA NA
"6950" NA NA NA
"6951" NA NA NA
"6952" NA NA NA
"6953" NA NA NA
"6954" NA NA NA
"6955" NA NA NA
"6956" NA NA NA
"6957" NA NA NA
"6958" NA NA NA
"6959" NA NA NA
"6960" NA NA NA
"6961" NA NA NA
"6962" NA NA NA
"6963" NA NA NA
"6964" NA NA NA
"6965" NA NA NA
"6966" NA NA NA
"6967" NA NA NA
"6968" NA NA NA
"6969" NA NA NA
"6970" NA NA NA
"6971" NA NA NA
"6972" NA NA NA
"6973" NA NA NA
"6974" NA NA NA
"6975" NA NA NA
"6976" NA NA NA
"6977" NA NA NA
"6978" NA NA NA
"6979" NA NA NA
"6980" NA NA NA
"6981" NA NA NA
"6982" NA NA NA
"6983" NA NA NA
"6984" NA NA NA
"6985" NA NA NA
"6986" NA NA NA
"6987" NA NA NA
"6988" NA NA NA
"6989" NA NA NA
"6990" NA NA NA
"6991" NA NA NA
"6992" NA NA NA
"6993" NA NA NA
"6994" NA NA NA
"6995" NA NA NA
"6996" NA NA NA
"6997" NA NA NA
"6998" NA NA NA
"6999" NA NA NA
"7000" NA NA NA
"7001" NA NA NA
"7002" NA NA NA
"7003" NA NA NA
"7004" NA NA NA
"7005" NA NA NA
"7006" NA NA NA
"7007" NA NA NA
"7008" NA NA NA
"7009" NA NA NA
"7010" NA NA NA
"7011" NA NA NA
"7012" NA NA NA
"7013" NA NA NA
"7014" NA NA NA
"7015" NA NA NA
"7016" NA NA NA
"7017" NA NA NA
"7018" NA NA NA
"7019" NA NA NA
"7020" NA NA NA
"7021" NA NA NA
"7022" NA NA NA
"7023" NA NA NA
"7024" NA NA NA
"7025" NA NA NA
"7026" NA NA NA
"7027" NA NA NA
"7028" NA NA NA
"7029" NA NA NA
"7030" NA NA NA
"7031" NA NA NA
"7032" NA NA NA
"7033" NA NA NA
"7034" NA NA NA
"7035" NA NA NA
"7036" NA NA NA
"7037" NA NA NA
"7038" NA NA NA
"7039" NA NA NA
"7040" NA NA NA
"7041" NA NA NA
"7042" NA NA NA
"7043" NA NA NA
"7044" NA NA NA
"7045" NA NA NA
"7046" NA NA NA
"7047" NA NA NA
"7048" NA NA NA
"7049" NA NA NA
"7050" NA NA NA
"7051" NA NA NA
"7052" NA NA NA
"7053" NA NA NA
"7054" NA NA NA
"7055" NA NA NA
"7056" NA NA NA
"7057" NA NA NA
"7058" NA NA NA
"7059" NA NA NA
"7060" NA NA NA
"7061" NA NA NA
"7062" NA NA NA
"7063" NA NA NA
"7064" NA NA NA
"7065" NA NA NA
"7066" NA NA NA
"7067" NA NA NA
"7068" NA NA NA
"7069" NA NA NA
"7070" NA NA NA
"7071" NA NA NA
"7072" NA NA NA
"7073" NA NA NA
"7074" NA NA NA
"7075" NA NA NA
"7076" NA NA NA
"7077" NA NA NA
"7078" NA NA NA
"7079" NA NA NA
"7080" NA NA NA
"7081" NA NA NA
"7082" NA NA NA
"7083" NA NA NA
"7084" NA NA NA
"7085" NA NA NA
"7086" NA NA NA
"7087" NA NA NA
"7088" NA NA NA
"7089" NA NA NA
"7090" NA NA NA
"7091" NA NA NA
"7092" NA NA NA
"7093" NA NA NA
"7094" NA NA NA
"7095" NA NA NA
"7096" NA NA NA
"7097" NA NA NA
"7098" NA NA NA
"7099" NA NA NA
"7100" NA NA NA
"7101" NA NA NA
"7102" NA NA NA
"7103" NA NA NA
"7104" NA NA NA
"7105" NA NA NA
"7106" NA NA NA
"7107" NA NA NA
"7108" NA NA NA
"7109" NA NA NA
"7110" NA NA NA
"7111" NA NA NA
"7112" NA NA NA
"7113" NA NA NA
"7114" NA NA NA
"7115" NA NA NA
"7116" NA NA NA
"7117" NA NA NA
"7118" NA NA NA
"7119" NA NA NA
"7120" NA NA NA
"7121" NA NA NA
"7122" NA NA NA
"7123" NA NA NA
"7124" NA NA NA
"7125" NA NA NA
"7126" NA NA NA
"7127" NA NA NA
"7128" NA NA NA
"7129" NA NA NA
"7130" NA NA NA
"7131" NA NA NA
"7132" NA NA NA
"7133" NA NA NA
"7134" NA NA NA
"7135" NA NA NA
"7136" NA NA NA
"7137" NA NA NA
"7138" NA NA NA
"7139" NA NA NA
"7140" NA NA NA
"7141" NA NA NA
"7142" NA NA NA
"7143" NA NA NA
"7144" NA NA NA
"7145" NA NA NA
"7146" NA NA NA
"7147" NA NA NA
"7148" NA NA NA
"7149" NA NA NA
"7150" NA NA NA
"7151" NA NA NA
"7152" NA NA NA
"7153" NA NA NA
"7154" NA NA NA
"7155" NA NA NA
"7156" NA NA NA
"7157" NA NA NA
"7158" NA NA NA
"7159" NA NA NA
"7160" NA NA NA
"7161" NA NA NA
"7162" NA NA NA
"7163" NA NA NA
"7164" NA NA NA
"7165" NA NA NA
"7166" NA NA NA
"7167" NA NA NA
"7168" NA NA NA
"7169" NA NA NA
"7170" NA NA NA
"7171" NA NA NA
"7172" NA NA NA
"7173" NA NA NA
"7174" NA NA NA
"7175" NA NA NA
"7176" NA NA NA
"7177" NA NA NA
"7178" NA NA NA
"7179" NA NA NA
"7180" NA NA NA
"7181" NA NA NA
"7182" NA NA NA
"7183" NA NA NA
"7184" NA NA NA
"7185" NA NA NA
"7186" NA NA NA
"7187" NA NA NA
"7188" NA NA NA
"7189" NA NA NA
"7190" NA NA NA
"7191" NA NA NA
"7192" NA NA NA
"7193" NA NA NA
"7194" NA NA NA
"7195" NA NA NA
"7196" NA NA NA
"7197" NA NA NA
"7198" NA NA NA
"7199" NA NA NA
"7200" NA NA NA
"7201" NA NA NA
"7202" NA NA NA
"7203" NA NA NA
"7204" NA NA NA
"7205" NA NA NA
"7206" NA NA NA
"7207" NA NA NA
"7208" NA NA NA
"7209" NA NA NA
"7210" NA NA NA
"7211" NA NA NA
"7212" NA NA NA
"7213" NA NA NA
"7214" NA NA NA
"7215" NA NA NA
"7216" NA NA NA
"7217" NA NA NA
"7218" NA NA NA
"7219" NA NA NA
"7220" NA NA NA
"7221" NA NA NA
"7222" NA NA NA
"7223" NA NA NA
"7224" NA NA NA
"7225" NA NA NA
"7226" NA NA NA
"7227" NA NA NA
"7228" NA NA NA
"7229" NA NA NA
"7230" NA NA NA
"7231" NA NA NA
"7232" NA NA NA
"7233" NA NA NA
"7234" NA NA NA
"7235" NA NA NA
"7236" NA NA NA
"7237" NA NA NA
"7238" NA NA NA
"7239" NA NA NA
"7240" NA NA NA
"7241" NA NA NA
"7242" NA NA NA
"7243" NA NA NA
"7244" NA NA NA
"7245" NA NA NA
"7246" NA NA NA
"7247" NA NA NA
"7248" NA NA NA
"7249" NA NA NA
"7250" NA NA NA
"7251" NA NA NA
"7252" NA NA NA
"7253" NA NA NA
"7254" NA NA NA
"7255" NA NA NA
"7256" NA NA NA
"7257" NA NA NA
"7258" NA NA NA
"7259" NA NA NA
"7260" NA NA NA
"7261" NA NA NA
"7262" NA NA NA
"7263" NA NA NA
"7264" NA NA NA
"7265" NA NA NA
"7266" NA NA NA
"7267" NA NA NA
"7268" NA NA NA
"7269" NA NA NA
"7270" NA NA NA
"7271" NA NA NA
"7272" NA NA NA
"7273" NA NA NA
"7274" NA NA NA
"7275" NA NA NA
"7276" NA NA NA
"7277" NA NA NA
"7278" NA NA NA
"7279" NA NA NA
"7280" NA NA NA
"7281" NA NA NA
"7282" NA NA NA
"7283" NA NA NA
"7284" NA NA NA
"7285" NA NA NA
"7286" NA NA NA
"7287" NA NA NA
"7288" NA NA NA
"7289" NA NA NA
"7290" NA NA NA
"7291" NA NA NA
"7292" NA NA NA
"7293" NA NA NA
"7294" NA NA NA
"7295" NA NA NA
"7296" NA NA NA
"7297" NA NA NA
"7298" NA NA NA
"7299" NA NA NA
"7300" NA NA NA
"7301" NA NA NA
"7302" NA NA NA
"7303" NA NA NA
"7304" NA NA NA
"7305" NA NA NA
"7306" NA NA NA
"7307" NA NA NA
"7308" NA NA NA
"7309" NA NA NA
"7310" NA NA NA
"7311" NA NA NA
"7312" NA NA NA
"7313" NA NA NA
"7314" NA NA NA
"7315" NA NA NA
"7316" NA NA NA
"7317" NA NA NA
"7318" NA NA NA
"7319" NA NA NA
"7320" NA NA NA
"7321" NA NA NA
"7322" NA NA NA
"7323" NA NA NA
"7324" NA NA NA
"7325" NA NA NA
"7326" NA NA NA
"7327" NA NA NA
"7328" NA NA NA
"7329" NA NA NA
"7330" NA NA NA
"7331" NA NA NA
"7332" NA NA NA
"7333" NA NA NA
"7334" NA NA NA
"7335" NA NA NA
"7336" NA NA NA
"7337" NA NA NA
"7338" NA NA NA
"7339" NA NA NA
"7340" NA NA NA
"7341" NA NA NA
"7342" NA NA NA
"7343" NA NA NA
"7344" NA NA NA
"7345" NA NA NA
"7346" NA NA NA
"7347" NA NA NA
"7348" NA NA NA
"7349" NA NA NA
"7350" NA NA NA
"7351" NA NA NA
"7352" NA NA NA
"7353" NA NA NA
"7354" NA NA NA
"7355" NA NA NA
"7356" NA NA NA
"7357" NA NA NA
"7358" NA NA NA
"7359" NA NA NA
"7360" NA NA NA
"7361" NA NA NA
"7362" NA NA NA
"7363" NA NA NA
"7364" NA NA NA
"7365" NA NA NA
"7366" NA NA NA
"7367" NA NA NA
"7368" NA NA NA
"7369" NA NA NA
"7370" NA NA NA
"7371" NA NA NA
"7372" NA NA NA
"7373" NA NA NA
"7374" NA NA NA
"7375" NA NA NA
"7376" NA NA NA
"7377" NA NA NA
"7378" NA NA NA
"7379" NA NA NA
"7380" NA NA NA
"7381" NA NA NA
"7382" NA NA NA
"7383" NA NA NA
"7384" NA NA NA
"7385" NA NA NA
"7386" NA NA NA
"7387" NA NA NA
"7388" NA NA NA
"7389" NA NA NA
"7390" NA NA NA
"7391" NA NA NA
"7392" NA NA NA
"7393" NA NA NA
"7394" NA NA NA
"7395" NA NA NA
"7396" NA NA NA
"7397" NA NA NA
"7398" NA NA NA
"7399" NA NA NA
"7400" NA NA NA
"7401" NA NA NA
"7402" NA NA NA
"7403" NA NA NA
"7404" NA NA NA
"7405" NA NA NA
"7406" NA NA NA
"7407" NA NA NA
"7408" NA NA NA
"7409" NA NA NA
"7410" NA NA NA
"7411" NA NA NA
"7412" NA NA NA
"7413" NA NA NA
"7414" NA NA NA
"7415" NA NA NA
"7416" NA NA NA
"7417" NA NA NA
"7418" NA NA NA
"7419" NA NA NA
"7420" NA NA NA
"7421" NA NA NA
"7422" NA NA NA
"7423" NA NA NA
"7424" NA NA NA
"7425" NA NA NA
"7426" NA NA NA
"7427" NA NA NA
"7428" NA NA NA
"7429" NA NA NA
"7430" NA NA NA
"7431" NA NA NA
"7432" NA NA NA
"7433" NA NA NA
"7434" NA NA NA
"7435" NA NA NA
"7436" NA NA NA
"7437" NA NA NA
"7438" NA NA NA
"7439" NA NA NA
"7440" NA NA NA
"7441" NA NA NA
"7442" NA NA NA
"7443" NA NA NA
"7444" NA NA NA
"7445" NA NA NA
"7446" NA NA NA
"7447" NA NA NA
"7448" NA NA NA
"7449" NA NA NA
"7450" NA NA NA
"7451" NA NA NA
"7452" NA NA NA
"7453" NA NA NA
"7454" NA NA NA
"7455" NA NA NA
"7456" NA NA NA
"7457" NA NA NA
"7458" NA NA NA
"7459" NA NA NA
"7460" NA NA NA
"7461" NA NA NA
"7462" NA NA NA
"7463" NA NA NA
"7464" NA NA NA
"7465" NA NA NA
"7466" NA NA NA
"7467" NA NA NA
"7468" NA NA NA
"7469" NA NA NA
"7470" NA NA NA
"7471" NA NA NA
"7472" NA NA NA
"7473" NA NA NA
"7474" NA NA NA
"7475" NA NA NA
"7476" NA NA NA
"7477" NA NA NA
"7478" NA NA NA
"7479" NA NA NA
"7480" NA NA NA
"7481" NA NA NA
"7482" NA NA NA
"7483" NA NA NA
"7484" NA NA NA
"7485" NA NA NA
"7486" NA NA NA
"7487" NA NA NA
"7488" NA NA NA
"7489" NA NA NA
"7490" NA NA NA
"7491" NA NA NA
"7492" NA NA NA
"7493" NA NA NA
"7494" NA NA NA
"7495" NA NA NA
"7496" NA NA NA
"7497" NA NA NA
"7498" NA NA NA
"7499" NA NA NA
"7500" NA NA NA
"7501" NA NA NA
"7502" NA NA NA
"7503" NA NA NA
"7504" NA NA NA
"7505" NA NA NA
"7506" NA NA NA
"7507" NA NA NA
"7508" NA NA NA
"7509" NA NA NA
"7510" NA NA NA
"7511" NA NA NA
"7512" NA NA NA
"7513" NA NA NA
"7514" NA NA NA
"7515" NA NA NA
"7516" NA NA NA
"7517" NA NA NA
"7518" NA NA NA
"7519" NA NA NA
"7520" NA NA NA
"7521" NA NA NA
"7522" NA NA NA
"7523" NA NA NA
"7524" NA NA NA
"7525" NA NA NA
"7526" NA NA NA
"7527" NA NA NA
"7528" NA NA NA
"7529" NA NA NA
"7530" NA NA NA
"7531" NA NA NA
"7532" NA NA NA
"7533" NA NA NA
"7534" NA NA NA
"7535" NA NA NA
"7536" NA NA NA
"7537" NA NA NA
"7538" NA NA NA
"7539" NA NA NA
"7540" NA NA NA
"7541" NA NA NA
"7542" NA NA NA
"7543" NA NA NA
"7544" NA NA NA
"7545" NA NA NA
"7546" NA NA NA
"7547" NA NA NA
"7548" NA NA NA
"7549" NA NA NA
"7550" NA NA NA
"7551" NA NA NA
"7552" NA NA NA
"7553" NA NA NA
"7554" NA NA NA
"7555" NA NA NA
"7556" NA NA NA
"7557" NA NA NA
"7558" NA NA NA
"7559" NA NA NA
"7560" NA NA NA
"7561" NA NA NA
"7562" NA NA NA
"7563" NA NA NA
"7564" NA NA NA
"7565" NA NA NA
"7566" NA NA NA
"7567" NA NA NA
"7568" NA NA NA
"7569" NA NA NA
"7570" NA NA NA
"7571" NA NA NA
"7572" NA NA NA
"7573" NA NA NA
"7574" NA NA NA
"7575" NA NA NA
"7576" NA NA NA
"7577" NA NA NA
"7578" NA NA NA
"7579" NA NA NA
"7580" NA NA NA
"7581" NA NA NA
"7582" NA NA NA
"7583" NA NA NA
"7584" NA NA NA
"7585" NA NA NA
"7586" NA NA NA
"7587" NA NA NA
"7588" NA NA NA
"7589" NA NA NA
"7590" NA NA NA
"7591" NA NA NA
"7592" NA NA NA
"7593" NA NA NA
"7594" NA NA NA
"7595" NA NA NA
"7596" NA NA NA
"7597" NA NA NA
"7598" NA NA NA
"7599" NA NA NA
"7600" NA NA NA
"7601" NA NA NA
"7602" NA NA NA
"7603" NA NA NA
"7604" NA NA NA
"7605" NA NA NA
"7606" NA NA NA
"7607" NA NA NA
"7608" NA NA NA
"7609" NA NA NA
"7610" NA NA NA
"7611" NA NA NA
"7612" NA NA NA
"7613" NA NA NA
"7614" NA NA NA
"7615" NA NA NA
"7616" NA NA NA
"7617" NA NA NA
"7618" NA NA NA
"7619" NA NA NA
"7620" NA NA NA
"7621" NA NA NA
"7622" NA NA NA
"7623" NA NA NA
"7624" NA NA NA
"7625" NA NA NA
"7626" NA NA NA
"7627" NA NA NA
"7628" NA NA NA
"7629" NA NA NA
"7630" NA NA NA
"7631" NA NA NA
"7632" NA NA NA
"7633" NA NA NA
"7634" NA NA NA
"7635" NA NA NA
"7636" NA NA NA
"7637" NA NA NA
"7638" NA NA NA
"7639" NA NA NA
"7640" NA NA NA
"7641" NA NA NA
"7642" NA NA NA
"7643" NA NA NA
"7644" NA NA NA
"7645" NA NA NA
"7646" NA NA NA
"7647" NA NA NA
"7648" NA NA NA
"7649" NA NA NA
"7650" NA NA NA
"7651" NA NA NA
"7652" NA NA NA
"7653" NA NA NA
"7654" NA NA NA
"7655" NA NA NA
"7656" NA NA NA
"7657" NA NA NA
"7658" NA NA NA
"7659" NA NA NA
"7660" NA NA NA
"7661" NA NA NA
"7662" NA NA NA
"7663" NA NA NA
"7664" NA NA NA
"7665" NA NA NA
"7666" NA NA NA
"7667" NA NA NA
"7668" NA NA NA
"7669" NA NA NA
"7670" NA NA NA
"7671" NA NA NA
"7672" NA NA NA
"7673" NA NA NA
"7674" NA NA NA
"7675" NA NA NA
"7676" NA NA NA
"7677" NA NA NA
"7678" NA NA NA
"7679" NA NA NA
"7680" NA NA NA
"7681" NA NA NA
"7682" NA NA NA
"7683" NA NA NA
"7684" NA NA NA
"7685" NA NA NA
"7686" NA NA NA
"7687" NA NA NA
"7688" NA NA NA
"7689" NA NA NA
"7690" NA NA NA
"7691" NA NA NA
"7692" NA NA NA
"7693" NA NA NA
"7694" NA NA NA
"7695" NA NA NA
"7696" NA NA NA
"7697" NA NA NA
"7698" NA NA NA
"7699" NA NA NA
"7700" NA NA NA
"7701" NA NA NA
"7702" NA NA NA
"7703" NA NA NA
"7704" NA NA NA
"7705" NA NA NA
"7706" NA NA NA
"7707" NA NA NA
"7708" NA NA NA
"7709" NA NA NA
"7710" NA NA NA
"7711" NA NA NA
"7712" NA NA NA
"7713" NA NA NA
"7714" NA NA NA
"7715" NA NA NA
"7716" NA NA NA
"7717" NA NA NA
"7718" NA NA NA
"7719" NA NA NA
"7720" NA NA NA
"7721" NA NA NA
"7722" NA NA NA
"7723" NA NA NA
"7724" NA NA NA
"7725" NA NA NA
"7726" NA NA NA
"7727" NA NA NA
"7728" NA NA NA
"7729" NA NA NA
"7730" NA NA NA
"7731" NA NA NA
"7732" NA NA NA
"7733" NA NA NA
"7734" NA NA NA
"7735" NA NA NA
"7736" NA NA NA
"7737" NA NA NA
"7738" NA NA NA
"7739" NA NA NA
"7740" NA NA NA
"7741" NA NA NA
"7742" NA NA NA
"7743" NA NA NA
"7744" NA NA NA
"7745" NA NA NA
"7746" NA NA NA
"7747" NA NA NA
"7748" NA NA NA
"7749" NA NA NA
"7750" NA NA NA
"7751" NA NA NA
"7752" NA NA NA
"7753" NA NA NA
"7754" NA NA NA
"7755" NA NA NA
"7756" NA NA NA
"7757" NA NA NA
"7758" NA NA NA
"7759" NA NA NA
"7760" NA NA NA
"7761" NA NA NA
"7762" NA NA NA
"7763" NA NA NA
"7764" NA NA NA
"7765" NA NA NA
"7766" NA NA NA
"7767" NA NA NA
"7768" NA NA NA
"7769" NA NA NA
"7770" NA NA NA
"7771" NA NA NA
"7772" NA NA NA
"7773" NA NA NA
"7774" NA NA NA
"7775" NA NA NA
"7776" NA NA NA
"7777" NA NA NA
"7778" NA NA NA
"7779" NA NA NA
"7780" NA NA NA
"7781" NA NA NA
"7782" NA NA NA
"7783" NA NA NA
"7784" NA NA NA
"7785" NA NA NA
"7786" NA NA NA
"7787" NA NA NA
"7788" NA NA NA
"7789" NA NA NA
"7790" NA NA NA
"7791" NA NA NA
"7792" NA NA NA
"7793" NA NA NA
"7794" NA NA NA
"7795" NA NA NA
"7796" NA NA NA
"7797" NA NA NA
"7798" NA NA NA
"7799" NA NA NA
"7800" NA NA NA
"7801" NA NA NA
"7802" NA NA NA
"7803" NA NA NA
"7804" NA NA NA
"7805" NA NA NA
"7806" NA NA NA
"7807" NA NA NA
"7808" NA NA NA
"7809" NA NA NA
"7810" NA NA NA
"7811" NA NA NA
"7812" NA NA NA
"7813" NA NA NA
"7814" NA NA NA
"7815" NA NA NA
"7816" NA NA NA
"7817" NA NA NA
"7818" NA NA NA
"7819" NA NA NA
"7820" NA NA NA
"7821" NA NA NA
"7822" NA NA NA
"7823" NA NA NA
"7824" NA NA NA
"7825" NA NA NA
"7826" NA NA NA
"7827" NA NA NA
"7828" NA NA NA
"7829" NA NA NA
"7830" NA NA NA
"7831" NA NA NA
"7832" NA NA NA
"7833" NA NA NA
"7834" NA NA NA
"7835" NA NA NA
"7836" NA NA NA
"7837" NA NA NA
"7838" NA NA NA
"7839" NA NA NA
"7840" NA NA NA
"7841" NA NA NA
"7842" NA NA NA
"7843" NA NA NA
"7844" NA NA NA
"7845" NA NA NA
"7846" NA NA NA
"7847" NA NA NA
"7848" NA NA NA
"7849" NA NA NA
"7850" NA NA NA
"7851" NA NA NA
"7852" NA NA NA
"7853" NA NA NA
"7854" NA NA NA
"7855" NA NA NA
"7856" NA NA NA
"7857" NA NA NA
"7858" NA NA NA
"7859" NA NA NA
"7860" NA NA NA
"7861" NA NA NA
"7862" NA NA NA
"7863" NA NA NA
"7864" NA NA NA
"7865" NA NA NA
"7866" NA NA NA
"7867" NA NA NA
"7868" NA NA NA
"7869" NA NA NA
"7870" NA NA NA
"7871" NA NA NA
"7872" NA NA NA
"7873" NA NA NA
"7874" NA NA NA
"7875" NA NA NA
"7876" NA NA NA
"7877" NA NA NA
"7878" NA NA NA
"7879" NA NA NA
"7880" NA NA NA
"7881" NA NA NA
"7882" NA NA NA
"7883" NA NA NA
"7884" NA NA NA
"7885" NA NA NA
"7886" NA NA NA
"7887" NA NA NA
"7888" NA NA NA
"7889" NA NA NA
"7890" NA NA NA
"7891" NA NA NA
"7892" NA NA NA
"7893" NA NA NA
"7894" NA NA NA
"7895" NA NA NA
"7896" NA NA NA
"7897" NA NA NA
"7898" NA NA NA
"7899" NA NA NA
"7900" NA NA NA
"7901" NA NA NA
"7902" NA NA NA
"7903" NA NA NA
"7904" NA NA NA
"7905" NA NA NA
"7906" NA NA NA
"7907" NA NA NA
"7908" NA NA NA
"7909" NA NA NA
"7910" NA NA NA
"7911" NA NA NA
"7912" NA NA NA
"7913" NA NA NA
"7914" NA NA NA
"7915" NA NA NA
"7916" NA NA NA
"7917" NA NA NA
"7918" NA NA NA
"7919" NA NA NA
"7920" NA NA NA
"7921" NA NA NA
"7922" NA NA NA
"7923" NA NA NA
"7924" NA NA NA
"7925" NA NA NA
"7926" NA NA NA
"7927" NA NA NA
"7928" NA NA NA
"7929" NA NA NA
"7930" NA NA NA
"7931" NA NA NA
"7932" NA NA NA
"7933" NA NA NA
"7934" NA NA NA
"7935" NA NA NA
"7936" NA NA NA
"7937" NA NA NA
"7938" NA NA NA
"7939" NA NA NA
"7940" NA NA NA
"7941" NA NA NA
"7942" NA NA NA
"7943" NA NA NA
"7944" NA NA NA
"7945" NA NA NA
"7946" NA NA NA
"7947" NA NA NA
"7948" NA NA NA
"7949" NA NA NA
"7950" NA NA NA
"7951" NA NA NA
"7952" NA NA NA
"7953" NA NA NA
"7954" NA NA NA
"7955" NA NA NA
"7956" NA NA NA
"7957" NA NA NA
"7958" NA NA NA
"7959" NA NA NA
"7960" NA NA NA
"7961" NA NA NA
"7962" NA NA NA
"7963" NA NA NA
"7964" NA NA NA
"7965" NA NA NA
"7966" NA NA NA
"7967" NA NA NA
"7968" NA NA NA
"7969" NA NA NA
"7970" NA NA NA
"7971" NA NA NA
"7972" NA NA NA
"7973" NA NA NA
"7974" NA NA NA
"7975" NA NA NA
"7976" NA NA NA
"7977" NA NA NA
"7978" NA NA NA
"7979" NA NA NA
"7980" NA NA NA
"7981" NA NA NA
"7982" NA NA NA
"7983" NA NA NA
"7984" NA NA NA
"7985" NA NA NA
"7986" NA NA NA
"7987" NA NA NA
"7988" NA NA NA
"7989" NA NA NA
"7990" NA NA NA
"7991" NA NA NA
"7992" NA NA NA
"7993" NA NA NA
"7994" NA NA NA
"7995" NA NA NA
"7996" NA NA NA
"7997" NA NA NA
"7998" NA NA NA
"7999" NA NA NA
"8000" NA NA NA
"8001" NA NA NA
"8002" NA NA NA
"8003" NA NA NA
"8004" NA NA NA
"8005" NA NA NA
"8006" NA NA NA
"8007" NA NA NA
"8008" NA NA NA
"8009" NA NA NA
"8010" NA NA NA
"8011" NA NA NA
"8012" NA NA NA
"8013" NA NA NA
"8014" NA NA NA
"8015" NA NA NA
"8016" NA NA NA
"8017" NA NA NA
"8018" NA NA NA
"8019" NA NA NA
"8020" NA NA NA
"8021" NA NA NA
"8022" NA NA NA
"8023" NA NA NA
"8024" NA NA NA
"8025" NA NA NA
"8026" NA NA NA
"8027" NA NA NA
"8028" NA NA NA
"8029" NA NA NA
"8030" NA NA NA
"8031" NA NA NA
"8032" NA NA NA
"8033" NA NA NA
"8034" NA NA NA
"8035" NA NA NA
"8036" NA NA NA
"8037" NA NA NA
"8038" NA NA NA
"8039" NA NA NA
"8040" NA NA NA
"8041" NA NA NA
"8042" NA NA NA
"8043" NA NA NA
"8044" NA NA NA
"8045" NA NA NA
"8046" NA NA NA
"8047" NA NA NA
"8048" NA NA NA
"8049" NA NA NA
"8050" NA NA NA
"8051" NA NA NA
"8052" NA NA NA
"8053" NA NA NA
"8054" NA NA NA
"8055" NA NA NA
"8056" NA NA NA
"8057" NA NA NA
"8058" NA NA NA
"8059" NA NA NA
"8060" NA NA NA
"8061" NA NA NA
"8062" NA NA NA
"8063" NA NA NA
"8064" NA NA NA
"8065" NA NA NA
"8066" NA NA NA
"8067" NA NA NA
"8068" NA NA NA
"8069" NA NA NA
"8070" NA NA NA
"8071" NA NA NA
"8072" NA NA NA
"8073" NA NA NA
"8074" NA NA NA
"8075" NA NA NA
"8076" NA NA NA
"8077" NA NA NA
"8078" NA NA NA
"8079" NA NA NA
"8080" NA NA NA
"8081" NA NA NA
"8082" NA NA NA
"8083" NA NA NA
"8084" NA NA NA
"8085" NA NA NA
"8086" NA NA NA
"8087" NA NA NA
"8088" NA NA NA
"8089" NA NA NA
"8090" NA NA NA
"8091" NA NA NA
"8092" NA NA NA
"8093" NA NA NA
"8094" NA NA NA
"8095" NA NA NA
"8096" NA NA NA
"8097" NA NA NA
"8098" NA NA NA
"8099" NA NA NA
"8100" NA NA NA
"8101" NA NA NA
"8102" NA NA NA
"8103" NA NA NA
"8104" NA NA NA
"8105" NA NA NA
"8106" NA NA NA
"8107" NA NA NA
"8108" NA NA NA
"8109" NA NA NA
"8110" NA NA NA
"8111" NA NA NA
"8112" NA NA NA
"8113" NA NA NA
"8114" NA NA NA
"8115" NA NA NA
"8116" NA NA NA
"8117" NA NA NA
"8118" NA NA NA
"8119" NA NA NA
"8120" NA NA NA
"8121" NA NA NA
"8122" NA NA NA
"8123" NA NA NA
"8124" NA NA NA
"8125" NA NA NA
"8126" NA NA NA
"8127" NA NA NA
"8128" NA NA NA
"8129" NA NA NA
"8130" NA NA NA
"8131" NA NA NA
"8132" NA NA NA
"8133" NA NA NA
"8134" NA NA NA
"8135" NA NA NA
"8136" NA NA NA
"8137" NA NA NA
"8138" NA NA NA
"8139" NA NA NA
"8140" NA NA NA
"8141" NA NA NA
"8142" NA NA NA
"8143" NA NA NA
"8144" NA NA NA
"8145" NA NA NA
"8146" NA NA NA
"8147" NA NA NA
"8148" NA NA NA
"8149" NA NA NA
"8150" NA NA NA
"8151" NA NA NA
"8152" NA NA NA
"8153" NA NA NA
"8154" NA NA NA
"8155" NA NA NA
"8156" NA NA NA
"8157" NA NA NA
"8158" NA NA NA
"8159" NA NA NA
"8160" NA NA NA
"8161" NA NA NA
"8162" NA NA NA
"8163" NA NA NA
"8164" NA NA NA
"8165" NA NA NA
"8166" NA NA NA
"8167" NA NA NA
"8168" NA NA NA
"8169" NA NA NA
"8170" NA NA NA
"8171" NA NA NA
"8172" NA NA NA
"8173" NA NA NA
"8174" NA NA NA
"8175" NA NA NA
"8176" NA NA NA
"8177" NA NA NA
"8178" NA NA NA
"8179" NA NA NA
"8180" NA NA NA
"8181" NA NA NA
"8182" NA NA NA
"8183" NA NA NA
"8184" NA NA NA
"8185" NA NA NA
"8186" NA NA NA
"8187" NA NA NA
"8188" NA NA NA
"8189" NA NA NA
"8190" NA NA NA
"8191" NA NA NA
"8192" NA NA NA
"8193" NA NA NA
"8194" NA NA NA
"8195" NA NA NA
"8196" NA NA NA
"8197" NA NA NA
"8198" NA NA NA
"8199" NA NA NA
"8200" NA NA NA
"8201" NA NA NA
"8202" NA NA NA
"8203" NA NA NA
"8204" NA NA NA
"8205" NA NA NA
"8206" NA NA NA
"8207" NA NA NA
"8208" NA NA NA
"8209" NA NA NA
"8210" NA NA NA
"8211" NA NA NA
"8212" NA NA NA
"8213" NA NA NA
"8214" NA NA NA
"8215" NA NA NA
"8216" NA NA NA
"8217" NA NA NA
"8218" NA NA NA
"8219" NA NA NA
"8220" NA NA NA
"8221" NA NA NA
"8222" NA NA NA
"8223" NA NA NA
"8224" NA NA NA
"8225" NA NA NA
"8226" NA NA NA
"8227" NA NA NA
"8228" NA NA NA
"8229" NA NA NA
"8230" NA NA NA
"8231" NA NA NA
"8232" NA NA NA
"8233" NA NA NA
"8234" NA NA NA
"8235" NA NA NA
"8236" NA NA NA
"8237" NA NA NA
"8238" NA NA NA
"8239" NA NA NA
"8240" NA NA NA
"8241" NA NA NA
"8242" NA NA NA
"8243" NA NA NA
"8244" NA NA NA
"8245" NA NA NA
"8246" NA NA NA
"8247" NA NA NA
"8248" NA NA NA
"8249" NA NA NA
"8250" NA NA NA
"8251" NA NA NA
"8252" NA NA NA
"8253" NA NA NA
"8254" NA NA NA
"8255" NA NA NA
"8256" NA NA NA
"8257" NA NA NA
"8258" NA NA NA
"8259" NA NA NA
"8260" NA NA NA
"8261" NA NA NA
"8262" NA NA NA
"8263" NA NA NA
"8264" NA NA NA
"8265" NA NA NA
"8266" NA NA NA
"8267" NA NA NA
"8268" NA NA NA
"8269" NA NA NA
"8270" NA NA NA
"8271" NA NA NA
"8272" NA NA NA
"8273" NA NA NA
"8274" NA NA NA
"8275" NA NA NA
"8276" NA NA NA
"8277" NA NA NA
"8278" NA NA NA
"8279" NA NA NA
"8280" NA NA NA
"8281" NA NA NA
"8282" NA NA NA
"8283" NA NA NA
"8284" NA NA NA
"8285" NA NA NA
"8286" NA NA NA
"8287" NA NA NA
"8288" NA NA NA
"8289" NA NA NA
"8290" NA NA NA
"8291" NA NA NA
"8292" NA NA NA
"8293" NA NA NA
"8294" NA NA NA
"8295" NA NA NA
"8296" NA NA NA
"8297" NA NA NA
"8298" NA NA NA
"8299" NA NA NA
"8300" NA NA NA
"8301" NA NA NA
"8302" NA NA NA
"8303" NA NA NA
"8304" NA NA NA
"8305" NA NA NA
"8306" NA NA NA
"8307" NA NA NA
"8308" NA NA NA
"8309" NA NA NA
"8310" NA NA NA
"8311" NA NA NA
"8312" NA NA NA
"8313" NA NA NA
"8314" NA NA NA
"8315" NA NA NA
"8316" NA NA NA
"8317" NA NA NA
"8318" NA NA NA
"8319" NA NA NA
"8320" NA NA NA
"8321" NA NA NA
"8322" NA NA NA
"8323" NA NA NA
"8324" NA NA NA
"8325" NA NA NA
"8326" NA NA NA
"8327" NA NA NA
"8328" NA NA NA
"8329" NA NA NA
"8330" NA NA NA
"8331" NA NA NA
"8332" NA NA NA
"8333" NA NA NA
"8334" NA NA NA
"8335" NA NA NA
"8336" NA NA NA
"8337" NA NA NA
"8338" NA NA NA
"8339" NA NA NA
"8340" NA NA NA
"8341" NA NA NA
"8342" NA NA NA
"8343" NA NA NA
"8344" NA NA NA
"8345" NA NA NA
"8346" NA NA NA
"8347" NA NA NA
"8348" NA NA NA
"8349" NA NA NA
"8350" NA NA NA
"8351" NA NA NA
"8352" NA NA NA
"8353" NA NA NA
"8354" NA NA NA
"8355" NA NA NA
"8356" NA NA NA
"8357" NA NA NA
"8358" NA NA NA
"8359" NA NA NA
"8360" NA NA NA
"8361" NA NA NA
"8362" NA NA NA
"8363" NA NA NA
"8364" NA NA NA
"8365" NA NA NA
"8366" NA NA NA
"8367" NA NA NA
"8368" NA NA NA
"8369" NA NA NA
"8370" NA NA NA
"8371" NA NA NA
"8372" NA NA NA
"8373" NA NA NA
"8374" NA NA NA
"8375" NA NA NA
"8376" NA NA NA
"8377" NA NA NA
"8378" NA NA NA
"8379" NA NA NA
"8380" NA NA NA
"8381" NA NA NA
"8382" NA NA NA
"8383" NA NA NA
"8384" NA NA NA
"8385" NA NA NA
"8386" NA NA NA
"8387" NA NA NA
"8388" NA NA NA
"8389" NA NA NA
"8390" NA NA NA
"8391" NA NA NA
"8392" NA NA NA
"8393" NA NA NA
"8394" NA NA NA
"8395" NA NA NA
"8396" NA NA NA
"8397" NA NA NA
"8398" NA NA NA
"8399" NA NA NA
"8400" NA NA NA
"8401" NA NA NA
"8402" NA NA NA
"8403" NA NA NA
"8404" NA NA NA
"8405" NA NA NA
"8406" NA NA NA
"8407" NA NA NA
"8408" NA NA NA
"8409" NA NA NA
"8410" NA NA NA
"8411" NA NA NA
"8412" NA NA NA
"8413" NA NA NA
"8414" NA NA NA
"8415" NA NA NA
"8416" NA NA NA
"8417" NA NA NA
"8418" NA NA NA
"8419" NA NA NA
"8420" NA NA NA
"8421" NA NA NA
"8422" NA NA NA
"8423" NA NA NA
"8424" NA NA NA
"8425" NA NA NA
"8426" NA NA NA
"8427" NA NA NA
"8428" NA NA NA
"8429" NA NA NA
"8430" NA NA NA
"8431" NA NA NA
"8432" NA NA NA
"8433" NA NA NA
"8434" NA NA NA
"8435" NA NA NA
"8436" NA NA NA
"8437" NA NA NA
"8438" NA NA NA
"8439" NA NA NA
"8440" NA NA NA
"8441" NA NA NA
"8442" NA NA NA
"8443" NA NA NA
"8444" NA NA NA
"8445" NA NA NA
"8446" NA NA NA
"8447" NA NA NA
"8448" NA NA NA
"8449" NA NA NA
"8450" NA NA NA
"8451" NA NA NA
"8452" NA NA NA
"8453" NA NA NA
"8454" NA NA NA
"8455" NA NA NA
"8456" NA NA NA
"8457" NA NA NA
"8458" NA NA NA
"8459" NA NA NA
"8460" NA NA NA
"8461" NA NA NA
"8462" NA NA NA
"8463" NA NA NA
"8464" NA NA NA
"8465" NA NA NA
"8466" NA NA NA
"8467" NA NA NA
"8468" NA NA NA
"8469" NA NA NA
"8470" NA NA NA
"8471" NA NA NA
"8472" NA NA NA
"8473" NA NA NA
"8474" NA NA NA
"8475" NA NA NA
"8476" NA NA NA
"8477" NA NA NA
"8478" NA NA NA
"8479" NA NA NA
"8480" NA NA NA
"8481" NA NA NA
"8482" NA NA NA
"8483" NA NA NA
"8484" NA NA NA
"8485" NA NA NA
"8486" NA NA NA
"8487" NA NA NA
"8488" NA NA NA
"8489" NA NA NA
"8490" NA NA NA
"8491" NA NA NA
"8492" NA NA NA
"8493" NA NA NA
"8494" NA NA NA
"8495" NA NA NA
"8496" NA NA NA
"8497" NA NA NA
"8498" NA NA NA
"8499" NA NA NA
"8500" NA NA NA
"8501" NA NA NA
"8502" NA NA NA
"8503" NA NA NA
"8504" NA NA NA
"8505" NA NA NA
"8506" NA NA NA
"8507" NA NA NA
"8508" NA NA NA
"8509" NA NA NA
"8510" NA NA NA
"8511" NA NA NA
"8512" NA NA NA
"8513" NA NA NA
"8514" NA NA NA
"8515" NA NA NA
"8516" NA NA NA
"8517" NA NA NA
"8518" NA NA NA
"8519" NA NA NA
"8520" NA NA NA
"8521" NA NA NA
"8522" NA NA NA
"8523" NA NA NA
"8524" NA NA NA
"8525" NA NA NA
"8526" NA NA NA
"8527" NA NA NA
"8528" NA NA NA
"8529" NA NA NA
"8530" NA NA NA
"8531" NA NA NA
"8532" NA NA NA
"8533" NA NA NA
"8534" NA NA NA
"8535" NA NA NA
"8536" NA NA NA
"8537" NA NA NA
"8538" NA NA NA
"8539" NA NA NA
"8540" NA NA NA
"8541" NA NA NA
"8542" NA NA NA
"8543" NA NA NA
"8544" NA NA NA
"8545" NA NA NA
"8546" NA NA NA
"8547" NA NA NA
"8548" NA NA NA
"8549" NA NA NA
"8550" NA NA NA
"8551" NA NA NA
"8552" NA NA NA
"8553" NA NA NA
"8554" NA NA NA
"8555" NA NA NA
"8556" NA NA NA
"8557" NA NA NA
"8558" NA NA NA
"8559" NA NA NA
"8560" NA NA NA
"8561" NA NA NA
"8562" NA NA NA
"8563" NA NA NA
"8564" NA NA NA
"8565" NA NA NA
"8566" NA NA NA
"8567" NA NA NA
"8568" NA NA NA
"8569" NA NA NA
"8570" NA NA NA
"8571" NA NA NA
"8572" NA NA NA
"8573" NA NA NA
"8574" NA NA NA
"8575" NA NA NA
"8576" NA NA NA
"8577" NA NA NA
"8578" NA NA NA
"8579" NA NA NA
"8580" NA NA NA
"8581" NA NA NA
"8582" NA NA NA
"8583" NA NA NA
"8584" NA NA NA
"8585" NA NA NA
"8586" NA NA NA
"8587" NA NA NA
"8588" NA NA NA
"8589" NA NA NA
"8590" NA NA NA
"8591" NA NA NA
"8592" NA NA NA
"8593" NA NA NA
"8594" NA NA NA
"8595" NA NA NA
"8596" NA NA NA
"8597" NA NA NA
"8598" NA NA NA
"8599" NA NA NA
"8600" NA NA NA
"8601" NA NA NA
"8602" NA NA NA
"8603" NA NA NA
"8604" NA NA NA
"8605" NA NA NA
"8606" NA NA NA
"8607" NA NA NA
"8608" NA NA NA
"8609" NA NA NA
"8610" NA NA NA
"8611" NA NA NA
"8612" NA NA NA
"8613" NA NA NA
"8614" NA NA NA
"8615" NA NA NA
"8616" NA NA NA
"8617" NA NA NA
"8618" NA NA NA
"8619" NA NA NA
"8620" NA NA NA
"8621" NA NA NA
"8622" NA NA NA
"8623" NA NA NA
"8624" NA NA NA
"8625" NA NA NA
"8626" NA NA NA
"8627" NA NA NA
"8628" NA NA NA
"8629" NA NA NA
"8630" NA NA NA
"8631" NA NA NA
"8632" NA NA NA
"8633" NA NA NA
"8634" NA NA NA
"8635" NA NA NA
"8636" NA NA NA
"8637" NA NA NA
"8638" NA NA NA
"8639" NA NA NA
"8640" NA NA NA
"8641" NA NA NA
"8642" NA NA NA
"8643" NA NA NA
"8644" NA NA NA
"8645" NA NA NA
"8646" NA NA NA
"8647" NA NA NA
"8648" NA NA NA
"8649" NA NA NA
"8650" NA NA NA
"8651" NA NA NA
"8652" NA NA NA
"8653" NA NA NA
"8654" NA NA NA
"8655" NA NA NA
"8656" NA NA NA
"8657" NA NA NA
"8658" NA NA NA
"8659" NA NA NA
"8660" NA NA NA
"8661" NA NA NA
"8662" NA NA NA
"8663" NA NA NA
"8664" NA NA NA
"8665" NA NA NA
"8666" NA NA NA
"8667" NA NA NA
"8668" NA NA NA
"8669" NA NA NA
"8670" NA NA NA
"8671" NA NA NA
"8672" NA NA NA
"8673" NA NA NA
"8674" NA NA NA
"8675" NA NA NA
"8676" NA NA NA
"8677" NA NA NA
"8678" NA NA NA
"8679" NA NA NA
"8680" NA NA NA
"8681" NA NA NA
"8682" NA NA NA
"8683" NA NA NA
"8684" NA NA NA
"8685" NA NA NA
"8686" NA NA NA
"8687" NA NA NA
"8688" NA NA NA
"8689" NA NA NA
"8690" NA NA NA
"8691" NA NA NA
"8692" NA NA NA
"8693" NA NA NA
"8694" NA NA NA
"8695" NA NA NA
"8696" NA NA NA
"8697" NA NA NA
"8698" NA NA NA
"8699" NA NA NA
"8700" NA NA NA
"8701" NA NA NA
"8702" NA NA NA
"8703" NA NA NA
"8704" NA NA NA
"8705" NA NA NA
"8706" NA NA NA
"8707" NA NA NA
"8708" NA NA NA
"8709" NA NA NA
"8710" NA NA NA
"8711" NA NA NA
"8712" NA NA NA
"8713" NA NA NA
"8714" NA NA NA
"8715" NA NA NA
"8716" NA NA NA
"8717" NA NA NA
"8718" NA NA NA
"8719" NA NA NA
"8720" NA NA NA
"8721" NA NA NA
"8722" NA NA NA
"8723" NA NA NA
"8724" NA NA NA
"8725" NA NA NA
"8726" NA NA NA
"8727" NA NA NA
"8728" NA NA NA
"8729" NA NA NA
"8730" NA NA NA
"8731" NA NA NA
"8732" NA NA NA
"8733" NA NA NA
"8734" NA NA NA
"8735" NA NA NA
"8736" NA NA NA
"8737" NA NA NA
"8738" NA NA NA
"8739" NA NA NA
"8740" NA NA NA
"8741" NA NA NA
"8742" NA NA NA
"8743" NA NA NA
"8744" NA NA NA
"8745" NA NA NA
"8746" NA NA NA
"8747" NA NA NA
"8748" NA NA NA
"8749" NA NA NA
"8750" NA NA NA
"8751" NA NA NA
"8752" NA NA NA
"8753" NA NA NA
"8754" NA NA NA
"8755" NA NA NA
"8756" NA NA NA
"8757" NA NA NA
"8758" NA NA NA
"8759" NA NA NA
"8760" NA NA NA
"8761" NA NA NA
"8762" NA NA NA
"8763" NA NA NA
"8764" NA NA NA
"8765" NA NA NA
"8766" NA NA NA
"8767" NA NA NA
"8768" NA NA NA
"8769" NA NA NA
"8770" NA NA NA
"8771" NA NA NA
"8772" NA NA NA
"8773" NA NA NA
"8774" NA NA NA
"8775" NA NA NA
"8776" NA NA NA
"8777" NA NA NA
"8778" NA NA NA
"8779" NA NA NA
"8780" NA NA NA
"8781" NA NA NA
"8782" NA NA NA
"8783" NA NA NA
"8784" NA NA NA
"8785" NA NA NA
"8786" NA NA NA
"8787" NA NA NA
"8788" NA NA NA
"8789" NA NA NA
"8790" NA NA NA
"8791" NA NA NA
"8792" NA NA NA
"8793" NA NA NA
"8794" NA NA NA
"8795" NA NA NA
"8796" NA NA NA
"8797" NA NA NA
"8798" NA NA NA
"8799" NA NA NA
"8800" NA NA NA
"8801" NA NA NA
"8802" NA NA NA
"8803" NA NA NA
"8804" NA NA NA
"8805" NA NA NA
"8806" NA NA NA
"8807" NA NA NA
"8808" NA NA NA
"8809" NA NA NA
"8810" NA NA NA
"8811" NA NA NA
"8812" NA NA NA
"8813" NA NA NA
"8814" NA NA NA
"8815" NA NA NA
"8816" NA NA NA
"8817" NA NA NA
"8818" NA NA NA
"8819" NA NA NA
"8820" NA NA NA
"8821" NA NA NA
"8822" NA NA NA
"8823" NA NA NA
"8824" NA NA NA
"8825" NA NA NA
"8826" NA NA NA
"8827" NA NA NA
"8828" NA NA NA
"8829" NA NA NA
"8830" NA NA NA
"8831" NA NA NA
"8832" NA NA NA
"8833" NA NA NA
"8834" NA NA NA
"8835" NA NA NA
"8836" NA NA NA
"8837" NA NA NA
"8838" NA NA NA
"8839" NA NA NA
"8840" NA NA NA
"8841" NA NA NA
"8842" NA NA NA
"8843" NA NA NA
"8844" NA NA NA
"8845" NA NA NA
"8846" NA NA NA
"8847" NA NA NA
"8848" NA NA NA
"8849" NA NA NA
"8850" NA NA NA
"8851" NA NA NA
"8852" NA NA NA
"8853" NA NA NA
"8854" NA NA NA
"8855" NA NA NA
"8856" NA NA NA
"8857" NA NA NA
"8858" NA NA NA
"8859" NA NA NA
"8860" NA NA NA
"8861" NA NA NA
"8862" NA NA NA
"8863" NA NA NA
"8864" NA NA NA
"8865" NA NA NA
"8866" NA NA NA
"8867" NA NA NA
"8868" NA NA NA
"8869" NA NA NA
"8870" NA NA NA
"8871" NA NA NA
"8872" NA NA NA
"8873" NA NA NA
"8874" NA NA NA
"8875" NA NA NA
"8876" NA NA NA
"8877" NA NA NA
"8878" NA NA NA
"8879" NA NA NA
"8880" NA NA NA
"8881" NA NA NA
"8882" NA NA NA
"8883" NA NA NA
"8884" NA NA NA
"8885" NA NA NA
"8886" NA NA NA
"8887" NA NA NA
"8888" NA NA NA
"8889" NA NA NA
"8890" NA NA NA
"8891" NA NA NA
"8892" NA NA NA
"8893" NA NA NA
"8894" NA NA NA
"8895" NA NA NA
"8896" NA NA NA
"8897" NA NA NA
"8898" NA NA NA
"8899" NA NA NA
"8900" NA NA NA
"8901" NA NA NA
"8902" NA NA NA
"8903" NA NA NA
"8904" NA NA NA
"8905" NA NA NA
"8906" NA NA NA
"8907" NA NA NA
"8908" NA NA NA
"8909" NA NA NA
"8910" NA NA NA
"8911" NA NA NA
"8912" NA NA NA
"8913" NA NA NA
"8914" NA NA NA
"8915" NA NA NA
"8916" NA NA NA
"8917" NA NA NA
"8918" NA NA NA
"8919" NA NA NA
"8920" NA NA NA
"8921" NA NA NA
"8922" NA NA NA
"8923" NA NA NA
"8924" NA NA NA
"8925" NA NA NA
"8926" NA NA NA
"8927" NA NA NA
"8928" NA NA NA
"8929" NA NA NA
"8930" NA NA NA
"8931" NA NA NA
"8932" NA NA NA
"8933" NA NA NA
"8934" NA NA NA
"8935" NA NA NA
"8936" NA NA NA
"8937" NA NA NA
"8938" NA NA NA
"8939" NA NA NA
"8940" NA NA NA
"8941" NA NA NA
"8942" NA NA NA
"8943" NA NA NA
"8944" NA NA NA
"8945" NA NA NA
"8946" NA NA NA
"8947" NA NA NA
"8948" NA NA NA
"8949" NA NA NA
"8950" NA NA NA
"8951" NA NA NA
"8952" NA NA NA
"8953" NA NA NA
"8954" NA NA NA
"8955" NA NA NA
"8956" NA NA NA
"8957" NA NA NA
"8958" NA NA NA
"8959" NA NA NA
"8960" NA NA NA
"8961" NA NA NA
"8962" NA NA NA
"8963" NA NA NA
"8964" NA NA NA
"8965" NA NA NA
"8966" NA NA NA
"8967" NA NA NA
"8968" NA NA NA
"8969" NA NA NA
"8970" NA NA NA
"8971" NA NA NA
"8972" NA NA NA
"8973" NA NA NA
"8974" NA NA NA
"8975" NA NA NA
"8976" NA NA NA
"8977" NA NA NA
"8978" NA NA NA
"8979" NA NA NA
"8980" NA NA NA
"8981" NA NA NA
"8982" NA NA NA
"8983" NA NA NA
"8984" NA NA NA
"8985" NA NA NA
"8986" NA NA NA
"8987" NA NA NA
"8988" NA NA NA
"8989" NA NA NA
"8990" NA NA NA
"8991" NA NA NA
"8992" NA NA NA
"8993" NA NA NA
"8994" NA NA NA
"8995" NA NA NA
"8996" NA NA NA
"8997" NA NA NA
"8998" NA NA NA
"8999" NA NA NA
"9000" NA NA NA
"9001" NA NA NA
