# Supplementary material for: Adaptive switch to sexually dimorphic movements by partner-seeking termites
Source: Sci Adv. 2019 Jun 19;5(6):eaau6108. doi: 10.1126/sciadv.aau6108 (PMC6584256; doi:10.1126/sciadv.aau6108)
Supplement: Data file S1 [file aau6108_Data_file_S1.zip › Dataset/CfExperimetns/170627_174_F_09_set1_after-position_5FPS.txt]

"time" "x" "y"
"1" 0 85.0483801184643 68.6457138146477
"2" 0.2 85.4090236811832 69.2651982574847
"3" 0.4 85.4941669193403 70.265226994364
"4" 0.6 85.4665976339572 70.9630654137977
"5" 0.8 85.5926521801475 71.4924107506235
"6" 1 85.5884643214701 72.4891211158493
"7" 1.2 85.4610337645715 73.0707732677604
"8" 1.4 85.1015222042637 73.3532466365736
"9" 1.6 84.7409283705123 73.2354264139495
"10" 1.8 84.7377307444286 73.592921010112
"11" 2 84.3425041604778 73.6025138883633
"12" 2.2 84.2225818965983 73.7748922676683
"13" 2.4 84.1088841115316 73.952631635514
"14" 2.6 83.9705713420689 74.1826911649977
"15" 2.8 83.736234255 74.3415143456445
"16" 3 83.6620493298572 74.6033196905577
"17" 3.2 83.4872867658187 74.3504632264747
"18" 3.4 83.4949014203947 74.2946640363852
"19" 3.6 83.219121688563 74.5263419211742
"20" 3.8 82.8367420376429 74.306950914612
"21" 4 82.7454632969174 74.3919730953857
"22" 4.2 82.909401007047 74.6451261825496
"23" 4.4 83.050470594568 74.64067135347
"24" 4.6 83.3760864934112 74.629003714641
"25" 4.8 83.7816237157782 74.8755393211346
"26" 5 83.9866083773572 74.9267854865293
"27" 5.2 84.3760792343571 74.8642651647477
"28" 5.4 84.607470743516 74.9937069495742
"29" 5.6 84.5345848156944 74.7587457348861
"30" 5.8 84.9775953357238 74.6284189235644
"31" 6 84.9431659217473 74.6200968967054
"32" 6.2 85.1277998669539 74.453226835559
"33" 6.4 84.9770369545668 74.2396460430107
"34" 6.6 85.1249072223004 74.1602062495421
"35" 6.8 85.294117683 74.1193486519912
"36" 7 85.6604578470482 73.9761403284764
"37" 7.2 85.6050761608905 73.9663184666644
"38" 7.4 85.620692625205 74.175917758789
"39" 7.6 85.4146681863572 74.4553207648977
"40" 7.8 85.3116559669332 74.7558906654086
"41" 8 85.2855578839451 75.0737662466175
"42" 8.2 85.2138944499967 75.4289979073977
"43" 8.4 85.3590294925 75.7628300705406
"44" 8.6 85.1104429587005 75.6964658453375
"45" 8.8 84.8304619008572 76.3467165934322
"46" 9 84.4975025015395 76.7486168111154
"47" 9.2 84.5209986230083 77.1046283386768
"48" 9.4 84.4363544860357 77.5247220426834
"49" 9.6 84.1468337299204 77.6770828541319
"50" 9.8 83.7871233042596 77.5568386871051
"51" 10 83.4929767097641 77.6933633550722
"52" 10.2 83.4068278970503 78.2703648414205
"53" 10.4 83.2697252065055 78.6004034572549
"54" 10.6 83.2725784728572 78.7820286188115
"55" 10.8 83.3829285490072 79.2166019917227
"56" 11 83.5646816156071 79.2031559740406
"57" 11.2 83.9840793458182 79.0556291342679
"58" 11.4 84.1665537733129 79.190596184499
"59" 11.6 84.6457129045879 79.1938828583977
"60" 11.8 84.86643712058 79.0609309594218
"61" 12 85.3330049421475 78.8546663055268
"62" 12.2 85.6376261407267 78.7945341173434
"63" 12.4 86.0490335973799 78.5890228153296
"64" 12.6 86.2628491638238 78.4062862364644
"65" 12.8 87.0374634238572 78.2721351634977
"66" 13 87.5628672466336 77.9536854627742
"67" 13.2 87.8835552856158 77.4121656045357
"68" 13.4 88.9320322813517 76.8285250528812
"69" 13.6 89.7507770609572 76.5022064911311
"70" 13.8 90.2202820391209 76.4647335930461
"71" 14 90.4872708276212 76.4880085522741
"72" 14.2 90.8531489214224 76.1275054226695
"73" 14.4 90.9129935046867 75.7919139332386
"74" 14.6 91.2924690038909 75.3195959812741
"75" 14.8 91.5985999047238 74.7495876346311
"76" 15 91.5509979110905 74.0182479142644
"77" 15.2 91.5423430031572 73.3777847271977
"78" 15.4 91.9707609458572 72.6556230135955
"79" 15.6 92.0088613557811 72.4529325544521
"80" 15.8 91.3401890821429 73.1153555545049
"81" 16 90.8710785260924 73.5778658341272
"82" 16.2 90.8802425462572 73.6201221493311
"83" 16.4 90.9291528399269 73.549574585828
"84" 16.6 91.0222848588101 73.4633155820683
"85" 16.8 90.9789688797758 73.472586160607
"86" 17 90.7754883157537 73.6338506239839
"87" 17.2 90.7374365653572 73.5508828858644
"88" 17.4 90.7262448740641 73.486120298915
"89" 17.6 90.7842334512758 73.3865402735954
"90" 17.8 90.7519462639513 73.4404055316566
"91" 18 90.7559827966429 73.4074586972549
"92" 18.2 90.7525323350083 73.3865402735954
"93" 18.4 90.6869496024127 73.4527939292866
"94" 18.6 90.5930077892197 73.4280913795602
"95" 18.8 90.4269547777487 73.5801844416387
"96" 19 90.4034926779295 73.5332602420001
"97" 19.2 90.3787988178697 73.4524333081227
"98" 19.4 90.2960362607572 73.5303274795227
"99" 19.6 90.254204205746 73.4816436223977
"100" 19.8 90.203162441011 73.3568132195131
"101" 20 90.043905127015 73.4816436223977
"102" 20.2 89.9121292731429 73.3905984869951
"103" 20.4 89.8676183180572 73.3015133510352
"104" 20.6 89.8391974717355 73.3816443483031
"105" 20.8 89.7774250669624 73.3945251412267
"106" 21 89.7537729906264 73.3667996517439
"107" 21.2 89.6996906238702 73.4512952439302
"108" 21.4 89.6903065857914 73.4970174720162
"109" 21.6 89.719299279364 73.4656379707402
"110" 21.8 89.7056804354098 73.5072667050951
"111" 22 89.6387440860423 73.3470117212125
"112" 22.2 89.6585858580977 73.3682533728914
"113" 22.4 89.6489154522033 73.3468267872823
"114" 22.6 89.4441935914725 73.3618064356285
"115" 22.8 88.8742272185979 73.5441512908051
"116" 23 88.4908135482468 73.8053596593847
"117" 23.2 88.0805811067525 73.9888614826768
"118" 23.4 87.7347183663515 74.0111489448359
"119" 23.6 87.3236654930162 74.1632176221477
"120" 23.8 86.6393376589238 74.2432755205311
"121" 24 85.6974982134643 74.6917852137906
"122" 24.2 84.8304619008572 75.3381213740977
"123" 24.4 83.9096199521362 76.1762385051303
"124" 24.6 83.4811714786661 77.1663004942404
"125" 24.8 82.8965376454089 78.1015737881908
"126" 25 82.2384661973744 78.7775519422943
"127" 25.2 82.0301966305665 79.5229706367931
"128" 25.4 81.1673704693003 80.1734610744886
"129" 25.6 80.2253701572279 81.3979669967011
"130" 25.8 79.6156191810258 82.4160112335785
"131" 26 78.913987947162 83.6553823503733
"132" 26.2 78.3540709834015 84.5840280523218
"133" 26.4 78.1375068924114 85.6725506884941
"134" 26.6 78.0097286872418 86.454019090167
"135" 26.8 77.5603392368571 87.7441650059547
"136" 27 76.9663961799322 88.6710070453977
"137" 27.2 76.730816892078 89.7989551117744
"138" 27.4 76.2806492781429 91.1545160166575
"139" 27.6 76.3304312673835 92.0532539614504
"140" 27.8 76.2932607154171 92.1970165374377
"141" 28 76.1063147040572 92.2125953717177
"142" 28.2 75.7220367918172 92.4255061068777
"143" 28.4 75.1560058129772 92.8461346324377
"144" 28.6 74.4240739146992 93.6008881563714
"145" 28.8 74.0221884936881 94.6008379808485
"146" 29 73.0972137404247 95.3130640931545
"147" 29.2 71.9238304452738 96.2548701219811
"148" 29.4 70.9049695922395 96.9873553448683
"149" 29.6 69.9059386606172 97.2964882917578
"150" 29.8 68.8340867921815 97.4446275672761
"151" 30 67.8748139772519 97.7672014029635
"152" 30.2 66.9752682740078 98.4878067286854
"153" 30.4 66.3241050124072 99.6492168270852
"154" 30.6 65.6003383364821 100.360542072856
"155" 30.8 65.1543942052172 101.165232137958
"156" 31 64.4447816758052 102.317661229632
"157" 31.2 63.7953263766 104.394501929426
"158" 31.4 63.3780361726714 105.974640834969
"159" 31.6 62.6837327141753 107.477728579625
"160" 31.8 62.290790637416 108.075819744162
"161" 32 61.5085760590714 108.500637536083
"162" 32.2 59.9274463274736 108.880809871644
"163" 32.4 58.555214039195 109.055069601627
"164" 32.6 56.5187968327013 109.414123727956
"165" 32.8 55.1150803957749 109.259610294206
"166" 33 53.9512308395019 108.979862391332
"167" 33.2 52.4939948803372 109.183138847398
"168" 33.4 51.3241660516754 109.13593025867
"169" 33.6 49.6721760290414 109.113102421358
"170" 33.8 48.1890436742972 109.499908477758
"171" 34 46.897403927641 109.928747470033
"172" 34.2 46.2326200209839 110.229041806102
"173" 34.4 45.2446439953772 110.502146816438
"174" 34.6 44.3132121602491 110.934003330668
"175" 34.8 44.2822182331905 111.795839179773
"176" 35 45.6752765762836 112.193901305677
"177" 35.2 47.1816123908572 112.569841951746
"178" 35.4 48.5447603903572 112.520687719189
"179" 35.6 50.0500126214653 112.291888210479
"180" 35.8 51.7184215629382 111.997153507884
"181" 36 53.887980435364 111.783168038877
"182" 36.2 55.4550861674143 111.299263837098
"183" 36.4 57.6682605405288 110.684829962696
"184" 36.6 59.4910856740684 109.609179737919
"185" 36.8 61.7315460486333 108.876987626472
"186" 37 63.7835342952154 108.191053878323
"187" 37.2 65.9528307446276 107.601844602857
"188" 37.4 68.4046830588095 107.328515718826
"189" 37.6 70.6228895965447 107.256069502866
"190" 37.8 73.0126942301219 106.850132047133
"191" 38 75.1635955014725 106.490796717982
"192" 38.2 77.4451436312656 106.603122982482
"193" 38.4 79.5697830787702 106.976137324398
"194" 38.6 81.8769745686071 106.593157648348
"195" 38.8 84.2898848643653 105.316097606037
"196" 39 86.4486205805357 104.228976815201
"197" 39.2 88.8666200855885 103.133745735189
"198" 39.4 91.1328084959481 102.326091334761
"199" 39.6 92.8795262788571 100.847380644106
"200" 39.8 95.1254748875571 99.687468429112
"201" 40 97.2345185889481 99.2457309203068
"202" 40.2 100.017996822181 98.2048147843555
"203" 40.4 102.421562275357 98.2995921212311
"204" 40.6 103.523377015831 98.5797526150471
"205" 40.8 105.152494832179 99.2145395313263
"206" 41 105.558425469445 99.2013253415352
"207" 41.2 105.57189256239 98.6202171196705
"208" 41.4 105.055899877565 97.5044224548561
"209" 41.6 105.054876493181 96.0077958921275
"210" 41.8 105.000331434584 94.1134829172419
"211" 42 105.550311493257 91.8335104042377
"212" 42.2 105.661401071034 89.3069784448028
"213" 42.4 105.657166318126 87.0581982401285
"214" 42.6 106.22633279605 85.0859981930122
"215" 42.8 106.536970997657 82.7739600694095
"216" 43 106.696703349136 81.0541402850813
"217" 43.2 107.081354982048 79.5031256362404
"218" 43.4 107.916937056891 77.5135521533864
"219" 43.6 107.973576158794 75.8036787318534
"220" 43.8 107.8185155795 73.9638456358263
"221" 44 108.016960254257 71.7771358717624
"222" 44.2 108.133801511357 69.3435157667727
"223" 44.4 108.496099982985 66.8832827078745
"224" 44.6 108.520981363316 64.2855493871154
"225" 44.8 108.575965484304 61.9487242451154
"226" 45 109.439414043346 59.7173894716023
"227" 45.2 109.607017361748 56.8021308334847
"228" 45.4 109.243558832809 54.2755687103375
"229" 45.6 109.116642674022 51.3780269851271
"230" 45.8 108.709054443823 49.1688134572598
"231" 46 109.111955330374 47.1945991131563
"232" 46.2 110.842394289584 45.8247869702045
"233" 46.4 113.106883690793 44.6189216176235
"234" 46.6 116.09701478647 42.9521538640106
"235" 46.8 117.758703647644 42.9040380409084
"236" 47 118.284112217104 44.0350211869708
"237" 47.2 118.744718637624 45.1324926867644
"238" 47.4 118.787254343686 45.4254929846051
"239" 47.6 118.558638117057 45.0892181470977
"240" 47.8 117.835166494812 44.1120003604432
"241" 48 116.995382677236 42.7716427141219
"242" 48.2 116.410057222607 40.7429088452906
"243" 48.4 116.008712254113 38.1680360395319
"244" 48.6 115.515201563071 35.5128716227192
"245" 48.8 114.940377488692 32.9125263532448
"246" 49 114.068595522786 30.3245634205406
"247" 49.2 113.123057489823 27.9672734716046
"248" 49.4 112.354691924095 25.6156752970977
"249" 49.6 110.562398521961 23.8173943401219
"250" 49.8 108.347770068598 21.922433750657
"251" 50 105.833038485746 20.5136070703977
"252" 50.2 103.763346894515 19.1036239678408
"253" 50.4 101.770205842099 17.4694670386736
"254" 50.6 99.2668483336572 16.1774981957977
"255" 50.8 96.6537960697849 15.1970952513495
"256" 51 93.992300156 14.2774368005763
"257" 51.2 91.8892437897409 13.3083962158977
"258" 51.4 89.3939130664037 11.8546735984908
"259" 51.6 86.763229262374 10.1072958575213
"260" 51.8 84.2521566889481 9.16584255507954
"261" 52 81.3553052703084 9.33294368773919
"262" 52.2 78.1605825576454 9.44805272151538
"263" 52.4 74.805888718074 8.97494637927725
"264" 52.6 71.6745156114077 9.57341445803817
"265" 52.8 68.4053699562646 9.53149055943476
"266" 53 64.9674481938571 9.42296076154058
"267" 53.2 61.7251443927559 8.97245167499266
"268" 53.4 59.6540646547849 9.54742161486761
"269" 53.6 56.617653154123 10.4613149511192
"270" 53.8 53.8406141166377 12.1542325786904
"271" 54 52.2818259944286 14.4026238617549
"272" 54.2 52.7484491735772 15.2271893047177
"273" 54.4 53.0085010566234 15.5465891278783
"274" 54.6 53.9538232925748 16.1652795022448
"275" 54.8 53.9251471171156 17.5685072191505
"276" 55 53.3489979617042 19.8767076689507
"277" 55.2 53.0626223315572 23.0018931012311
"278" 55.4 52.3103746875313 25.8743014504539
"279" 55.6 51.2234543957238 28.7963539625977
"280" 55.8 49.656636869212 30.8576180036235
"281" 56 47.9605541048572 32.2862488842614
"282" 56.2 47.660616778202 32.8781876110184
"283" 56.4 46.1159174085165 34.7014740039692
"284" 56.6 45.1840038017281 36.2306406867526
"285" 56.8 43.246613732202 37.2250405092598
"286" 57 41.5182479290689 38.9103775510448
"287" 57.2 40.3724365089246 41.2649644175213
"288" 57.4 39.4622124835763 43.155429700937
"289" 57.6 38.9789761708693 45.2545057790929
"290" 57.8 37.8036792835426 46.2536922487573
"291" 58 36.4092025506526 46.6789673724886
"292" 58.2 34.7008417460844 47.2897284891477
"293" 58.4 32.5807827073238 48.2049850030977
"294" 58.6 30.1718009171605 48.7961930118696
"295" 58.8 27.6627822319037 50.5798514846186
"296" 59 26.2939194053214 52.0700196030406
"297" 59.2 25.3578143693054 52.4009739027081
"298" 59.4 24.6102093909261 51.9309228683977
"299" 59.6 23.905258588801 52.270798185555
"300" 59.8 22.2375708367882 53.085905409846
"301" 60 20.4466017847905 54.0816674898311
"302" 60.2 18.1861785886847 54.8720993402253
"303" 60.4 15.2746357690202 55.5236504115934
"304" 60.6 12.3770803516753 55.5173003432727
"305" 60.8 9.88977783310715 56.2729584734303
"306" 61 8.31828386440555 56.48731310943
"307" 61.2 7.64818045559343 57.2051857194197
"308" 61.4 8.36898686767857 58.014086730112
"309" 61.6 9.04304846994575 59.3423725100433
"310" 61.8 9.76125245029716 61.1951363202377
"311" 62 9.38624765370001 63.9396076258977
"312" 62.2 9.40293926185715 66.9305440790131
"313" 62.4 10.0470641407418 70.4008292792054
"314" 62.6 10.2961257605772 74.1463405516778
"315" 62.8 11.0301805137065 77.3976930612745
"316" 63 11.8844250078857 80.9261008604834
"317" 63.2 12.5001598865714 84.4301021580644
"318" 63.4 14.4969707883333 88.6833711995882
"319" 63.6 15.8004769456932 92.2592467443158
"320" 63.8 17.9218414990952 94.8283558322549
"321" 64 21.3426552217634 97.397588435054
"322" 64.2 24.6336101999935 100.278418798716
"323" 64.4 28.3940032890064 103.168623722383
"324" 64.6 32.4736782216488 105.910501785106
"325" 64.8 36.3515894374361 107.939565233819
"326" 65 40.1467950362947 109.491469942523
"327" 65.2 42.9497499446482 110.353489084353
"328" 65.4 45.4060834839454 111.878888112515
"329" 65.6 48.13661627309 112.930239741
"330" 65.8 51.5272872163308 113.904618885766
"331" 66 54.2579138771952 115.423815067778
"332" 66.2 57.3777596984725 117.656626595205
"333" 66.4 60.2937979098571 119.85863490209
"334" 66.6 62.7896569851322 120.816957905035
"335" 66.8 66.3505690578187 120.957142447475
"336" 67 69.7259831518187 121.366586168936
"337" 67.2 73.2002888636883 121.416907411865
"338" 67.4 76.6100303457771 120.955544618318
"339" 67.6 79.9291756821722 120.751668184316
"340" 67.8 81.41664927166 119.691537979694
"341" 68 82.9964747197727 117.590589553905
"342" 68.2 83.8267509360512 115.544496178398
"343" 68.4 84.2729840075042 113.820514884912
"344" 68.6 85.2029067094637 112.364881640922
"345" 68.8 86.0776199456768 110.353679674447
"346" 69 87.1969610129143 107.855228687341
"347" 69.2 88.7959833539481 105.843131194943
"348" 69.4 89.6282082912542 103.734365191133
"349" 69.6 91.3772815447143 101.875923720826
"350" 69.8 93.790320105904 101.006279344445
"351" 70 97.1420684360238 100.138760057064
"352" 70.2 99.4271522805963 100.501889889919
"353" 70.4 102.439737582017 101.201582751278
"354" 70.6 105.313744009746 101.821658821879
"355" 70.8 107.645817437587 102.888984330939
"356" 71 107.439004735598 103.283376606175
"357" 71.2 107.327744737693 102.829998201145
"358" 71.4 104.588273709702 107.325318092743
"359" 71.6 106.485674836003 107.736080460007
"360" 71.8 107.164874013455 106.814649408081
"361" 72 107.146538176171 107.044068287828
"362" 72.2 106.820469551706 107.234274985433
"363" 72.4 106.46365883634 107.347280141068
"364" 72.6 106.129172100328 107.745915018233
"365" 72.8 105.667152750357 107.727259691469
"366" 73 105.391082042484 107.938083416988
"367" 73.2 104.785759867146 108.139857475434
"368" 73.4 105.010822232079 108.293606643138
"369" 73.6 105.038007519819 108.339285323898
"370" 73.8 104.75027344117 108.485336895273
"371" 74 105.116736173912 108.469998145768
"372" 74.2 105.208133526036 108.204825147076
"373" 74.4 105.164086226732 107.983893166885
"374" 74.6 105.097371311413 107.759887320583
"375" 74.8 105.355259421784 107.96406340069
"376" 75 105.43270656781 108.107893814739
"377" 75.2 104.973456665701 108.149242315362
"378" 75.4 104.551575373136 107.827538732723
"379" 75.6 103.673432887143 107.588162956826
"380" 75.8 102.534556906709 106.860738551953
"381" 76 101.256316134089 105.57024252352
"382" 76.2 99.8765135366494 103.769325332995
"383" 76.4 98.1244004864572 102.369995322278
"384" 76.6 96.4155971013697 101.226573797935
"385" 76.8 95.0207729818442 99.4851459059951
"386" 77 93.3230903104405 98.2995921212311
"387" 77.2 91.696134059511 96.8498950423977
"388" 77.4 90.5140387794156 95.1250955328263
"389" 77.6 89.4761754567179 93.3890274270307
"390" 77.8 88.0039281430794 91.507893534657
"391" 78 87.1492103364141 89.903509757423
"392" 78.2 86.697924728011 87.79220100909
"393" 78.4 85.5055447196572 85.6136608179477
"394" 78.6 84.3455785045921 83.4436512056628
"395" 78.8 83.1396265738813 81.3226773820002
"396" 79 81.5706050940989 79.8758135164417
"397" 79.2 79.9656427712967 78.193813002145
"398" 79.4 78.1358906144238 77.7052386938644
"399" 79.6 76.4494621333685 77.2081715950568
"400" 79.8 74.352439489954 76.3084482296558
"401" 80 72.1211772684089 75.5409148203288
"402" 80.2 69.7315374034527 74.628175808173
"403" 80.4 67.6711661721615 73.9303817837238
"404" 80.6 65.1587672113308 73.1741666300293
"405" 80.8 63.5634793657025 71.9719421560884
"406" 81 62.0172726886224 71.0375152851018
"407" 81.2 59.9626152083265 70.1155026440406
"408" 81.4 58.2548838093519 69.3737510043556
"409" 81.6 58.5736349581071 69.5957866627841
"410" 81.8 58.6710026723572 69.9142563045573
"411" 82 58.6921695667593 70.183841474539
"412" 82.2 58.5828592678782 70.587260200903
"413" 82.4 58.015602789341 71.2453270886558
"414" 82.6 57.2534125100507 72.4933089745268
"415" 82.8 56.1690757540202 74.0150493613325
"416" 83 55.1022642761506 75.6533669880608
"417" 83.2 54.1574681851238 77.0344833290311
"418" 83.4 53.2903781153245 78.7183332974956
"419" 83.6 52.9137070038807 79.6765212537389
"420" 83.8 52.0385430781513 80.6983095021036
"421" 84 50.4899266368347 81.3148215328472
"422" 84.2 48.19701855375 81.7996283540406
"423" 84.4 45.5031784595 82.7964882856477
"424" 84.6 44.0241165144643 83.8443503532906
"425" 84.8 43.0705311225238 84.4252938758792
"426" 85 41.8710627054101 84.6296741527624
"427" 85.2 39.9479036687718 84.9235374579221
"428" 85.4 37.2759138471584 85.2502328917471
"429" 85.6 34.4877474219683 85.2859763870273
"430" 85.8 31.6988813093377 84.8420532954107
"431" 86 28.8291140346545 84.144724112695
"432" 86.2 25.9943977700572 83.3558753498683
"433" 86.4 23.4688290588956 82.6541816263593
"434" 86.6 21.0636028720379 81.9186147174098
"435" 86.8 18.5226838235201 81.3542062262517
"436" 87 15.5565788024572 80.6479073911977
"437" 87.2 12.7883397880879 79.7773758273098
"438" 87.4 9.9296100798458 79.0802871917727
"439" 87.6 6.73915093126454 78.3380086294348
"440" 87.8 6.78856017578818 77.2868186620529
"441" 88 6.61737595853106 75.3654972241912
"442" 88.2 6.06033773090111 73.6100406082219
"443" 88.4 5.18445371435114 71.980069233964
"444" 88.6 4.79055405648636 70.9041342429258
"445" 88.8 5.23963010082267 71.6372528972943
"446" 89 5.84690100229194 72.4444657966912
"447" 89.2 5.88914174980222 72.4416280372219
"448" 89.4 6.00776939974846 71.8263924801477
"449" 89.6 6.02333730917975 71.467283598559
"450" 89.8 6.08149678474478 71.1010577099483
"451" 90 6.30880967569048 71.8675032928311
"452" 90.2 6.46659156469984 72.4007525922966
"453" 90.4 6.70727580217176 72.3263592825326
"454" 90.6 7.24660061456448 71.087822745227
"455" 90.8 7.71360941961966 70.7894263233852
"456" 91 8.24402598005229 71.0355766546538
"457" 91.2 8.61086931672232 71.2629725606112
"458" 91.4 9.1389645698905 71.8025914833311
"459" 91.6 9.41189261489165 71.7670765162943
"460" 91.8 9.42126730218657 71.5846914483036
"461" 92 10.1177908348318 71.8941801293091
"462" 92.2 10.7552686264405 72.8649814321477
"463" 92.4 11.2844674865191 73.3115929665245
"464" 92.6 11.8142220676954 73.842476916383
"465" 92.8 12.3214416578182 74.5438368687614
"466" 93 13.1003159309772 75.0654917741977
"467" 93.2 14.0662036563372 75.8496264329577
"468" 93.4 14.7205146960972 76.8726365506778
"469" 93.6 15.8473837090172 78.3630116967977
"470" 93.8 17.5987607743789 80.1365152224412
"471" 94 18.7941238700825 82.0225749512569
"472" 94.2 20.0586184900915 84.1494938149134
"473" 94.4 21.0940198085893 86.6054205359513
"474" 94.6 22.1349270395 89.1532090588263
"475" 94.8 22.5309569295157 91.7962731905929
"476" 95 22.589309706 95.0805845777406
"477" 95.2 23.3322499122101 98.4077784703977
"478" 95.4 22.9370515426072 100.47020369042
"479" 95.6 23.3551599626219 102.806508149457
"480" 95.8 25.0930509295714 104.116308460141
"481" 96 26.4522247366531 103.796783389704
"482" 96.2 28.1462242549822 104.882731468023
"483" 96.4 30.7884299553117 106.33174008827
"484" 96.6 33.7075780614529 108.169409737334
"485" 96.8 37.9144969992983 110.69902051631
"486" 97 40.9945896339429 112.139408114341
"487" 97.2 43.0204237608045 114.212095878135
"488" 97.4 43.3923855112946 116.41269163046
"489" 97.6 42.4123025981203 117.86082285424
"490" 97.8 41.0474463931072 118.547915671802
"491" 98 39.8823913294951 117.935041438605
"492" 98.2 38.9753931056466 117.191206293082
"493" 98.4 38.0894823843399 116.900929163122
"494" 98.6 36.8069145621502 116.874069104018
"495" 98.8 34.9371952725413 116.029626544135
"496" 99 32.9659261103572 115.222175469156
"497" 99.2 31.0436989774217 114.175066390882
"498" 99.4 28.9827014364935 113.009394963743
"499" 99.6 26.8385532089502 111.903396538537
"500" 99.8 24.1266310080093 110.345906913224
"501" 100 22.8315698521696 108.899149680835
"502" 100.2 21.182724480594 106.989802968503
"503" 100.4 19.5969156059441 105.274319014463
"504" 100.6 17.5184250263223 103.072371292607
"505" 100.8 16.1667498117571 101.406704069298
"506" 101 14.8270333922718 99.7471782469099
"507" 101.2 13.6546627841071 97.9858517086477
"508" 101.4 11.3502935468571 94.9025407573977
"509" 101.6 12.3239706893571 95.4867470428977
"510" 101.8 12.3239706893571 95.4867470428977
"511" 102 6.33585626298213 85.5065563322727
"512" 102.2 4.92402440635713 83.2184150473977
"513" 102.4 4.673650284 82.0221831294691
"514" 102.6 3.56087640685713 79.7131773343977
"515" 102.8 3.39688867759397 77.4788445231872
"516" 103 2.4864740427192 75.4558579665012
"517" 103.2 2.15878132165714 73.1366837204834
"518" 103.4 1.39931315050715 70.3366664521227
"519" 103.6 1.91644389952382 68.0939634338977
"520" 103.8 1.86479364250231 64.4861231833009
"521" 104 1.89171559114287 63.1996129975977
"522" 104.2 1.27668246174905 61.6606768004788
"523" 104.4 1.26028111201993 62.4134253141652
"524" 104.6 1.85694140748215 63.2163046057549
"525" 104.8 1.62975007423214 63.8097840068977
"526" 105 0.296402496366246 64.311375262125
"527" 105.2 0.893368461743943 64.5826019652845
"528" 105.4 0.933598422348674 65.8044468988215
"529" 105.6 1.08950678698441 65.7842832304159
"530" 105.8 1.21038562075189 66.150025559924
"531" 106 0.976887067145624 66.1940447019939
"532" 106.2 0.904128775178565 67.0623293186299
"533" 106.4 0.666808346380235 67.369947097167
"534" 106.6 0.344959901914291 67.6896555918692
"535" 106.8 0.0185462312857101 67.5592137651596
"536" 107 0.126950259223355 67.8151169282991
"537" 107.2 0.527103415488734 68.4287717144767
"538" 107.4 0.80929009246754 68.6309611306705
"539" 107.6 0.974789916377158 69.3376737039177
"540" 107.8 1.0911729724689 69.499876860833
"541" 108 0.883880516338164 69.3404345099926
"542" 108.2 0.945857795571435 69.5565866739302
"543" 108.4 0.952900668211589 69.6214451283344
"544" 108.6 1.64690533817144 69.4534021871406
"545" 108.8 1.63236748590554 69.3230999557203
"546" 109 2.05952907100231 70.0706327296397
"547" 109.2 2.2770650634127 70.2504779939533
"548" 109.4 2.76802501939287 70.8040314805227
"549" 109.6 3.02630856391598 71.6717496398683
"550" 109.8 3.55323972338657 72.3361411018095
"551" 110 3.97121177405357 72.6818373982013
"552" 110.2 4.55013238363716 74.1359546621577
"553" 110.4 4.72928897785715 74.2100983734533
"554" 110.6 4.9846797037588 74.2925091771354
"555" 110.8 5.01530663846653 74.6561416755384
"556" 111 5.31349526335715 74.6284189235644
"557" 111.2 5.91268119720331 74.8198255413208
"558" 111.4 6.15543961598951 75.3946328317801
"559" 111.6 6.83050829278307 75.4963138579903
"560" 111.8 7.94359665309812 76.2595562410001
"561" 112 8.92276971213112 77.6484482705758
"562" 112.2 10.5274677926318 79.5321556684681
"563" 112.4 12.1743913022485 82.0048464350064
"564" 112.6 13.1716425545925 84.6789307611477
"565" 112.8 13.9854367920912 88.5798542916318
"566" 113 14.3865765544898 91.0475741115814
"567" 113.2 14.7649566419502 93.2721976350721
"568" 113.4 16.7928991126264 94.3133412557824
"569" 113.6 18.5182146384529 95.5157501918233
"570" 113.8 21.2818004003572 98.7777757845478
"571" 114 23.9045137246231 101.291520134993
"572" 114.2 25.7275687999423 104.266414553355
"573" 114.4 27.4354399409571 107.209819838598
"574" 114.6 30.119079608 110.388643880969
"575" 114.8 32.7253705810336 110.916665995221
"576" 115 34.9998294746905 112.158263449481
"577" 115.2 38.581674818722 113.333985908938
"578" 115.4 41.6027055203166 114.365557368019
"579" 115.6 43.6680880638784 114.384370221376
"580" 115.8 45.8152720072834 115.327414061381
"581" 116 47.8071261914935 117.273510740534
"582" 116.2 50.5275211169026 119.32708435017
"583" 116.4 52.8097405497586 119.867074140595
"584" 116.6 55.4639535842478 119.694794998304
"585" 116.8 58.5101342749006 120.20685745205
"586" 117 62.123130723039 121.056098912307
"587" 117.2 65.2216861143988 121.289191319148
"588" 117.4 68.2454945736071 121.916672144314
"589" 117.6 71.0691582868572 122.017973907625
"590" 117.8 72.6054044450238 121.061999985898
"591" 118 74.1613208484935 121.280339708761
"592" 118.2 74.7832426912919 121.674428797267
"593" 118.4 73.5628536351488 122.084360985523
"594" 118.6 73.4832202654774 121.741519814461
"595" 118.8 73.7198607861863 121.5098093046
"596" 119 73.7010371084026 121.548417051891
"597" 119.2 73.6549602324188 121.872063800343
"598" 119.4 73.391003780511 121.616246974705
"599" 119.6 73.1446501698312 121.482662231878
"600" 119.8 73.1517455083155 121.218870192189
"601" 120 73.4955800109839 121.392044538426
"602" 120.2 73.4235271611545 121.291822878992
"603" 120.4 73.2613697773129 121.204148632018
"604" 120.6 73.2869784447738 121.321647223898
"605" 120.8 73.439316520222 121.144455527695
"606" 121 73.2491132225655 121.213460874731
"607" 121.2 72.985602186381 121.757483659112
"608" 121.4 73.1554786992374 121.518211154074
"609" 121.6 73.4214847564989 120.979649182801
"610" 121.8 73.5457934800879 120.709478928152
"611" 122 73.5809630892485 120.432637659006
"612" 122.2 74.3555504706857 119.722962087069
"613" 122.4 74.8729903235571 119.383566054541
"614" 122.6 74.845332248205 118.812664674093
"615" 122.8 74.9354123650215 118.350820435685
"616" 123 74.9087362789256 117.721264803822
"617" 123.2 74.744570203141 117.307641274276
"618" 123.4 74.6365650568431 116.575771123694
"619" 123.6 75.0574162293719 115.527313640589
"620" 123.8 74.7080379605924 114.461996296442
"621" 124 74.1868343137248 112.583372162677
"622" 124.2 73.725971222167 110.048020140172
"623" 124.4 73.5224428517836 107.302605542765
"624" 124.6 72.8447459374879 104.465548261582
"625" 124.8 72.7512208286832 101.303409624615
"626" 125 72.9732380321905 98.908526715112
"627" 125.2 73.7583618232857 96.5902478043977
"628" 125.4 74.5743959998571 94.3378080147477
"629" 125.6 76.0918425629227 92.214553367283
"630" 125.8 77.3454587640296 90.4572009757771
"631" 126 78.5116696908408 88.6199289002174
"632" 126.2 80.21402202523 86.7830635690926
"633" 126.4 82.3847524332442 85.1971782724784
"634" 126.6 84.1174008293348 83.3346750047112
"635" 126.8 85.9899824431585 82.1246955174662
"636" 127 88.5642623233642 81.3643143478766
"637" 127.2 90.9062072700572 81.2970254861977
"638" 127.4 93.6984137217802 80.8566238248208
"639" 127.6 96.3486105789711 81.2907808057901
"640" 127.8 98.2939348595042 82.2470289099389
"641" 128 100.977274513982 82.8338125761102
"642" 128.2 103.521776362958 83.5487257742205
"643" 128.4 104.583276489404 84.5996779704791
"644" 128.6 105.109536844652 85.5552401893977
"645" 128.8 106.016361852098 84.6875582801319
"646" 129 107.091104216984 83.1937649931572
"647" 129.2 108.585129504469 81.4589231757742
"648" 129.4 110.457349237778 79.598106399375
"649" 129.6 111.502500590581 77.3494921332943
"650" 129.8 112.098058448679 74.9607055674335
"651" 130 112.129575303743 72.5005714636256
"652" 130.2 112.08075617193 69.6011839861904
"653" 130.4 112.417980938357 66.7221605264644
"654" 130.6 112.498724896516 62.9136843928246
"655" 130.8 112.09179909562 59.6749017417477
"656" 131 111.359840236508 56.2416926751929
"657" 131.2 110.330816602126 52.9894846848593
"658" 131.4 109.248251252773 49.5315321268797
"659" 131.6 107.55417723594 46.0079111686095
"660" 131.8 105.19012642938 43.1934913943047
"661" 132 102.683447851616 40.4572009547081
"662" 132.2 100.01534864734 37.7622416913288
"663" 132.4 97.4281612260423 34.9721116012496
"664" 132.6 94.1838718156336 32.8071401213507
"665" 132.8 90.9598871484751 30.6573536605775
"666" 133 88.0008136875731 28.6570886258523
"667" 133.2 85.1404157912197 26.6769833824227
"668" 133.4 82.4154475337776 24.2003027963182
"669" 133.6 78.6670064280889 22.5512046027514
"670" 133.8 75.1966540357537 20.9612747221219
"671" 134 72.181932164 20.4023296826834
"672" 134.2 71.2303186414779 20.3837834513977
"673" 134.4 71.8649007044924 20.8068557156683
"674" 134.6 71.554288652594 20.5648532357925
"675" 134.8 71.2929332090808 20.5084824538583
"676" 135 71.3844442187143 20.4630264396185
"677" 135.2 71.3391914143772 20.4357128989977
"678" 135.4 71.2664901877372 20.3785905066377
"679" 135.6 71.2724347429229 20.3752424238319
"680" 135.8 71.2724347429229 20.3752424238319
"681" 136 71.2814374476545 20.4136077963031
"682" 136.2 71.3184196353372 20.4149411199577
"683" 136.4 71.2024906523166 20.3978184372356
"684" 136.6 71.2701181354462 20.4815957670827
"685" 136.8 71.2168326534697 20.5282122275352
"686" 137 71.3237474617792 20.6046522058003
"687" 137.2 71.1678242372972 20.6538165789177
"688" 137.4 71.2487772665695 20.8337201035484
"689" 137.6 71.0330048739711 20.9622380575749
"690" 137.8 71.0320658242857 20.9123510430406
"691" 138 71.0784314025 20.8938048117549
"692" 138.2 71.0641650707418 21.1377590848208
"693" 138.4 70.978774754642 21.2481786867648
"694" 138.6 71.0390772044059 21.2735502060075
"695" 138.8 71.1238208632782 21.3847918821083
"696" 139 70.9101243535822 21.5895203128602
"697" 139.2 70.976874027568 21.8509467600965
"698" 139.4 70.6657777563929 22.0946732875049
"699" 139.6 70.3246276525921 22.1981858374218
"700" 139.8 70.4928680756864 22.3327209512636
"701" 140 70.5081347904643 22.4887807023263
"702" 140.2 70.2741709570257 22.8766886746674
"703" 140.4 69.8607999869341 23.6464935245076
"704" 140.6 69.1520961796238 24.9492473862311
"705" 140.8 68.2591051143088 27.4361374641719
"706" 141 67.5086764806657 29.9810635410892
"707" 141.2 67.4165926466774 32.3640237081056
"708" 141.4 67.150460569868 35.3304331519195
"709" 141.6 66.8980510441475 38.2826914386881
"710" 141.8 66.9840417423238 41.0819957739644
"711" 142 66.916229112033 43.7192223083538
"712" 142.2 66.5763858540482 46.0567687817348
"713" 142.4 66.4161617604253 48.9095731898523
"714" 142.6 65.5663119847281 51.0975389915913
"715" 142.8 63.6865218197238 53.0906805314644
"716" 143 61.3437999272638 54.363332433178
"717" 143.2 58.2579923679561 55.5146254060681
"718" 143.4 55.856968733044 56.4947223978593
"719" 143.6 52.9977105220572 57.2104167077311
"720" 143.8 50.0577048733187 58.412117386167
"721" 144 46.7628265231152 59.9841751050752
"722" 144.2 43.2160909377662 61.7355566396932
"723" 144.4 40.0889153394905 63.3900209721311
"724" 144.6 37.1409680994066 65.803503870112
"725" 144.8 34.1141936370296 67.885797975846
"726" 145 31.4233589520144 70.0858078355213
"727" 145.2 29.7361677840157 72.7549479989709
"728" 145.4 27.7664901694072 75.9693887214852
"729" 145.6 26.286753815961 78.721796971125
"730" 145.8 25.2840494308721 81.6430926258007
"731" 146 24.3385565204481 82.9587678093977
"732" 146.2 23.6644456431807 83.4589705767213
"733" 146.4 22.1923201065869 83.0447320976545
"734" 146.6 20.0484760198572 83.0782055388778
"735" 146.8 19.4696790518155 82.7478044285227
"736" 147 19.7852719703777 82.7595863665484
"737" 147.2 19.4818134666545 82.8026285919518
"738" 147.4 19.6157306231905 82.6937112539394
"739" 147.6 19.5081290651004 82.6763137194113
"740" 147.8 19.5131758921996 82.6848933254799
"741" 148 19.3422355324972 82.7043135161577
"742" 148.2 19.3293214988177 82.680330310753
"743" 148.4 19.3703184311335 82.6905795438319
"744" 148.6 19.2641249883988 82.7369857936061
"745" 148.8 19.3128088455238 82.7045298888561
"746" 149 19.2660255593977 82.7552605147491
"747" 149.2 19.2304093795832 82.8182737559594
"748" 149.4 19.2279907477772 82.7718217980377
"749" 149.6 19.2165077572515 82.7576326250315
"750" 149.8 19.2224732439697 82.8532861189602
"751" 150 19.2224732439697 82.8532861189602
"752" 150.2 19.2224732439697 82.8532861189602
"753" 150.4 19.1448353033966 82.9006888219504
"754" 150.6 19.1448353033966 82.9006888219504
"755" 150.8 19.1812542449372 82.9016454170377
"756" 151 19.2560461376494 82.8592925688653
"757" 151.2 19.3317033628431 82.8508862105104
"758" 151.4 19.4264045121488 82.8127162380227
"759" 151.6 19.4588604168988 82.8018976031061
"760" 151.8 19.4280202822987 82.879524821177
"761" 152 19.3959415138308 82.8801903557925
"762" 152.2 19.365193814594 82.9109380550293
"763" 152.4 19.3498199649756 82.8955642054109
"764" 152.6 19.4278124166928 82.898302014247
"765" 152.8 19.4278124166928 82.898302014247
"766" 153 19.4660241075869 82.9394697038707
"767" 153.2 19.4660241075869 82.9394697038707
"768" 153.4 19.523918424168 82.9131541054248
"769" 153.6 19.5343744886172 82.9431889751177
"770" 153.8 19.5449709029247 82.9499959432491
"771" 154 19.6607595360869 82.8815753872896
"772" 154.2 19.5870758604382 83.0184164992086
"773" 154.4 19.6291808179518 83.0236796188977
"774" 154.6 19.7962472743714 82.9847325331977
"775" 154.8 19.7372550154051 82.9783302725347
"776" 155 19.9613341386106 83.0530233136032
"777" 155.2 19.780027180569 84.0369639671944
"778" 155.4 20.3006334336841 85.7275061453785
"779" 155.6 21.4091274112995 86.9258780130708
"780" 155.8 22.4636430009089 88.5232767203288
"781" 156 23.6009223215844 90.6750116368705
"782" 156.2 25.8400519119127 92.8542125465088
"783" 156.4 27.4123601864682 94.8809034875644
"784" 156.6 29.319673087064 97.1386406777598
"785" 156.8 31.6532650738016 99.9800867449533
"786" 157 34.0045150623571 103.359622223683
"787" 157.2 35.950359770392 105.671862826537
"788" 157.4 38.2454199496905 108.544839387314
"789" 157.6 38.8218986388214 111.079490996362
"790" 157.8 38.3860622036071 111.309000608523
"791" 158 39.7353005296429 109.600429051326
"792" 158.2 42.4884885640072 109.050069637923
"793" 158.4 45.089161119916 108.526384068927
"794" 158.6 48.1085530305172 108.970228112238
"795" 158.8 52.5143672020879 109.897168751898
"796" 159 56.2532874292879 110.319594835259
"797" 159.2 60.2854221925023 111.429925027833
"798" 159.4 63.9288592418572 111.979991161072
"799" 159.6 67.9561536355167 112.204990744972
"800" 159.8 71.3581995518005 112.972518820851
"801" 160 75.3328392476992 113.754296800608
"802" 160.2 78.937598499292 114.517196236746
"803" 160.4 82.8441605301572 115.499057911748
"804" 160.6 85.8141254755879 114.061510992129
"805" 160.8 88.5434174042572 112.294184844525
"806" 161 91.8307948566228 110.487460519538
"807" 161.2 95.9952931348571 108.520355108292
"808" 161.4 99.766893100633 106.606811511725
"809" 161.6 102.8950992463 104.000835367644
"810" 161.8 106.153569816351 101.781506543372
"811" 162 109.390245166474 100.029684505028
"812" 162.2 110.497072205376 99.1049793872496
"813" 162.4 110.131840359939 97.2126898133018
"814" 162.6 109.582312986364 94.5450812037128
"815" 162.8 109.973538849028 91.5766646232793
"816" 163 111.154832212952 87.6183831075599
"817" 163.2 112.067457167057 84.4598534040852
"818" 163.4 113.447967120423 80.6751234269881
"819" 163.6 115.419756324016 77.0248784921782
"820" 163.8 117.423826953328 73.6649240256918
"821" 164 120.385013908747 71.0035817959911
"822" 164.2 122.853259878629 69.0281290401803
"823" 164.4 122.308249701116 68.6705330359271
"824" 164.6 121.309255502908 67.9698914942205
"825" 164.8 120.123940037571 66.9263938734107
"826" 165 118.644878092536 64.5887257208977
"827" 165.2 117.525680069014 62.0180616506989
"828" 165.4 116.394206664473 58.9670611028047
"829" 165.6 115.829287444669 55.2727355551271
"830" 165.8 115.439986291746 51.4260532389533
"831" 166 116.32471021382 47.6948262632496
"832" 166.2 117.755502001334 44.3819744772273
"833" 166.4 118.141179311026 41.8788655115406
"834" 166.6 115.991258740833 39.8604545813736
"835" 166.8 113.625340595057 37.6844034783852
"836" 167 110.906932613414 35.0275590072079
"837" 167.2 108.596298154045 32.1101018375727
"838" 167.4 106.474852860971 29.1361960437268
"839" 167.6 103.805806612945 26.1171190254852
"840" 167.8 101.264709341665 22.8237561263018
"841" 168 98.0367695436322 19.7930859849477
"842" 168.2 95.2886582466293 17.0625994767268
"843" 168.4 92.3823608288231 14.5299184492159
"844" 168.6 89.5365680896072 11.7736955770049
"845" 168.8 88.7611456905801 10.2512846094459
"846" 169 89.7277842031343 10.1715134700604
"847" 169.2 90.6120387515503 11.051235567375
"848" 169.4 90.8643096475617 11.6575708788409
"849" 169.6 91.0976614422528 11.9495281159252
"850" 169.8 91.4137757417604 12.267713334559
"851" 170 92.3427274946774 12.5141382322404
"852" 170.2 92.8825809522454 13.6039358662095
"853" 170.4 93.5286443738571 13.7941156180184
"854" 170.6 95.0540718971071 14.8384602969692
"855" 170.8 97.0338820868571 16.2864233785685
"856" 171 98.8792320997857 18.0840507719692
"857" 171.2 100.385254769931 20.2587681145829
"858" 171.4 102.906692641094 22.6505721673583
"859" 171.6 104.871382048709 25.3074644090274
"860" 171.8 106.181454010242 28.3829156682439
"861" 172 107.802985903905 31.2780184674821
"862" 172.2 110.199896911296 33.9740998598855
"863" 172.4 112.403001290011 36.6766476358977
"864" 172.6 113.657638178321 40.167636415105
"865" 172.8 116.074193309408 43.6893111004202
"866" 173 117.945471178088 47.1524150459746
"867" 173.2 117.544449748869 51.1457245944459
"868" 173.4 117.332732229071 55.0791456291477
"869" 173.6 117.258212131074 59.1509930527833
"870" 173.8 116.989626950286 63.5733195580049
"871" 174 117.448646174607 67.4402087810763
"872" 174.2 118.363734086455 71.4887667696964
"873" 174.4 119.157726622296 75.2817589248733
"874" 174.6 117.323906010568 77.5405868911327
"875" 174.8 114.771229550231 80.0134922120845
"876" 175 111.765044501622 82.650245797186
"877" 175.2 109.002986472711 85.422250140666
"878" 175.4 106.451087680473 87.9519839247823
"879" 175.6 103.596992339276 89.818367137641
"880" 175.8 100.7950577916 90.9967044486263
"881" 176 97.3407379135844 92.742747823125
"882" 176.2 93.6833656732133 94.0329003506717
"883" 176.4 90.0538340715603 94.7808311145852
"884" 176.6 86.1408690551384 95.644969578554
"885" 176.8 83.1860293935238 96.5284270334453
"886" 177 79.8582172931571 97.3107688898477
"887" 177.2 74.2721836408735 98.5482433696436
"888" 177.4 69.2693308416299 99.9774640455796
"889" 177.6 65.1038730138233 102.929601132177
"890" 177.8 61.6279852558879 106.610633904752
"891" 178 58.1458071227663 109.838158015989
"892" 178.2 54.1094727865844 111.059680249307
"893" 178.4 50.4633832186932 109.740741932283
"894" 178.6 47.9228633767604 108.301594595801
"895" 178.8 43.6012136352782 106.784818306924
"896" 179 39.5025453270071 104.665276906198
"897" 179.2 34.6379647895468 103.390319434087
"898" 179.4 30.0700218349217 101.655462874736
"899" 179.6 25.6308916368572 99.9007500888977
"900" 179.8 20.9488656355023 98.6339228389784
"901" 180 17.4561914985346 96.7368228581074
"902" 180.2 16.3367007311753 93.7282271128068
"903" 180.4 15.6344729738572 90.1364736598723
"904" 180.6 13.8731346205586 85.9447110463977
"905" 180.8 12.1886460695521 81.3898823797876
"906" 181 10.5557729985772 77.1842132362777
"907" 181.2 8.7706813771169 72.9201986207484
"908" 181.4 7.74368670669276 68.2958124853566
"909" 181.6 7.07636335293608 64.3188292498188
"910" 181.8 7.03453540172203 60.3396337584923
"911" 182 7.35421584969276 56.7290615541785
"912" 182.2 8.23452669085715 53.4372325299457
"913" 182.4 9.48188605719499 51.4870664412761
"914" 182.6 10.8675691043783 49.4606171040456
"915" 182.8 12.2992859167304 45.9334373709329
"916" 183 14.6909661090121 43.5966122289329
"917" 183.2 17.8715555793084 42.2717289718246
"918" 183.4 21.215180385344 40.0947668677267
"919" 183.6 24.3488833992322 38.5704496780602
"920" 183.8 28.2562137099683 37.7801483973977
"921" 184 32.134738305784 36.2871767788977
"922" 184.2 35.9918150762802 34.8441373215516
"923" 184.4 40.2133687445318 33.8635418675664
"924" 184.6 44.2001458303744 32.5513902252598
"925" 184.8 48.088850387163 31.5883254394448
"926" 185 52.7326912722365 30.1742749946046
"927" 185.2 56.9227112698238 28.6838401594644
"928" 185.4 61.5141399284572 27.4416063149154
"929" 185.6 66.0384930506071 26.5133128913263
"930" 185.8 70.5967880104957 26.3087457257592
"931" 186 75.0215662430794 26.2114214598422
"932" 186.2 80.1346466087352 26.0374437373611
"933" 186.4 84.5857943112033 26.6203103795131
"934" 186.6 89.6025990682365 26.8078142536391
"935" 186.8 94.5704789163322 26.8765871966352
"936" 187 99.1186966743278 27.2491618914565
"937" 187.2 103.783066937908 27.7114229086256
"938" 187.4 107.825675833351 28.9882957182838
"939" 187.6 112.171628890255 29.2415082031688
"940" 187.8 114.768392273043 29.7205169806419
"941" 188 114.440938389716 30.8826958867624
"942" 188.2 114.165963237036 33.1575002494334
"943" 188.4 113.886911145931 36.15014073662
"944" 188.6 113.505048330363 39.316668445056
"945" 188.8 112.894261564688 42.3708992620363
"946" 189 112.96934028411 45.9746777942772
"947" 189.2 113.05443331443 49.3771972897758
"948" 189.4 113.00705560957 52.7374521014352
"949" 189.6 112.049129126728 56.6702486302448
"950" 189.8 111.444303795857 60.7830821918396
"951" 190 110.378854784754 64.7118343251219
"952" 190.2 109.065246874182 68.1885939031688
"953" 190.4 107.630175403168 71.7223097511219
"954" 190.6 106.101680039834 75.2686275545154
"955" 190.8 103.668472848543 78.223224869828
"956" 191 100.774725626931 81.6797647481385
"957" 191.2 98.2279177405545 84.6225599792135
"958" 191.4 95.4985766795528 88.2138021263108
"959" 191.6 92.6090604059405 90.9807856001061
"960" 191.8 89.4850204761807 93.4420250436477
"961" 192 86.1759066795844 96.9561143670341
"962" 192.2 82.1900170047442 100.097579446736
"963" 192.4 77.9198507971649 102.811795084167
"964" 192.6 73.2462005131649 104.872994696598
"965" 192.8 68.5159604465238 107.186327945636
"966" 193 63.3446529563572 109.248050656898
"967" 193.2 58.6645114914072 111.091546046698
"968" 193.4 54.7762941023572 113.426010759261
"969" 193.6 54.5876441559978 114.534306143054
"970" 193.8 54.2520064102418 114.597782402921
"971" 194 52.7388383504392 113.515759923278
"972" 194.2 50.9255580484701 111.656069396414
"973" 194.4 49.0559408901697 109.459014037773
"974" 194.6 46.3568505760336 107.520251021677
"975" 194.8 44.2327616164286 105.041147193588
"976" 195 41.8093873950952 102.228302115255
"977" 195.2 39.3538866419719 99.54426720066
"978" 195.4 37.3043760666113 96.3135745180043
"979" 195.6 35.2901876763249 93.4640113017042
"980" 195.8 32.7947949762208 90.860305347625
"981" 196 30.0615862910143 88.3594303597977
"982" 196.2 26.9504686957339 85.5445697549594
"983" 196.4 23.7384627291264 82.8788763515516
"984" 196.6 19.9433024550977 80.2505485168408
"985" 196.8 16.6307937708339 77.8111103583512
"986" 197 12.9896941309734 76.1309511961768
"987" 197.2 9.48799611568473 75.5588215263977
"988" 197.4 7.92637392487914 74.8897305669362
"989" 197.6 8.59650548736304 73.614521914786
"990" 197.8 9.41872862092473 71.6027098933572
"991" 198 10.4224365051807 68.5101626830448
"992" 198.2 11.1285115310655 64.5833164034394
"993" 198.4 12.3072790812 61.2633864513692
"994" 198.6 12.6864781793341 57.1718025031054
"995" 198.8 13.6036606480714 53.4517138338263
"996" 199 14.191139797916 50.1305747402065
"997" 199.2 14.2789120689741 46.7548383186575
"998" 199.4 14.6854806039839 43.2565109171865
"999" 199.6 15.4904221089393 39.9604738343018
"1000" 199.8 17.3349795325896 38.5444620979893
"1001" 200 20.0826401301203 37.4812124325951
"1002" 200.2 23.2468579061299 35.9356413949821
"1003" 200.4 26.5492735342275 34.9865364478051
"1004" 200.6 29.6357037824647 33.5534857636256
"1005" 200.8 32.7757726919395 32.2481348913036
"1006" 201 37.7564176514572 31.2191872521852
"1007" 201.2 41.8767507179261 30.9666467381563
"1008" 201.4 46.2176720197822 30.3964300667727
"1009" 201.6 50.0665817019683 30.6061913771014
"1010" 201.8 54.3799502302336 30.0441880416918
"1011" 202 57.8699319323912 29.0244304568864
"1012" 202.2 60.9384393283399 28.5044746536736
"1013" 202.4 63.5875252323515 27.6028518832067
"1014" 202.6 67.3208786824734 27.6418294996768
"1015" 202.8 71.2021101858331 27.4067719973013
"1016" 203 76.5685471707758 26.7858993604559
"1017" 203.2 80.4383771281948 26.9626374947484
"1018" 203.4 84.8715453245913 26.6711906196762
"1019" 203.6 88.8731090134386 26.0069576464559
"1020" 203.8 90.8664965160101 25.5354901206566
"1021" 204 94.019089156746 25.4709460033236
"1022" 204.2 97.9526338520879 26.4655206799362
"1023" 204.4 101.188237894857 27.7234544827192
"1024" 204.6 104.533460449555 29.5801263228861
"1025" 204.8 107.778409354345 31.5015536235102
"1026" 205 110.530901905036 34.3027300313263
"1027" 205.2 113.437478181681 36.8393089938213
"1028" 205.4 116.450429201686 40.0203974325807
"1029" 205.6 118.700996430305 43.3222739257426
"1030" 205.8 120.12528072899 46.7442346683495
"1031" 206 118.9833468135 48.764153876362
"1032" 206.2 118.375899048288 52.2480868996256
"1033" 206.4 117.086762836645 55.7558512431852
"1034" 206.6 115.68520868319 59.1000716065088
"1035" 206.8 114.012243512341 62.3667445495516
"1036" 207 111.918831506685 64.5148605583632
"1037" 207.2 109.587524128764 67.1323629071186
"1038" 207.4 106.974446402148 70.1530264143163
"1039" 207.6 104.258785288059 73.5254043928472
"1040" 207.8 102.847095248746 76.8618659985829
"1041" 208 100.797081016831 80.7298480130601
"1042" 208.2 98.4369758152802 83.2483743440901
"1043" 208.4 96.2139434405414 85.4783709413056
"1044" 208.6 93.4674418106143 88.0311620660406
"1045" 208.8 90.2741618701585 90.4422991621649
"1046" 209 87.3190526819698 92.7247952612146
"1047" 209.2 84.6062211044026 95.6165706618977
"1048" 209.4 80.9499527891853 98.4747187739446
"1049" 209.6 77.5885617627267 102.014617276528
"1050" 209.8 74.0894665994748 105.206335930089
"1051" 210 70.0126626287882 107.580488654225
"1052" 210.2 65.5910652208393 107.838537079183
"1053" 210.4 61.2609838714071 107.521396524198
"1054" 210.6 56.5227308817619 107.897266811588
"1055" 210.8 51.3205653966029 108.421800335974
"1056" 211 46.2774836156786 108.554885262594
"1057" 211.2 40.9868212125364 108.519323738926
"1058" 211.4 35.9762112759196 108.00661230021
"1059" 211.6 31.097294658155 107.034143622249
"1060" 211.8 26.4679123383045 107.017134256714
"1061" 212 27.7155593650302 107.133423632032
"1062" 212.2 28.5457993087439 106.461741852888
"1063" 212.4 29.1384897792935 104.717206353798
"1064" 212.6 29.3633206831072 102.354416487998
"1065" 212.8 28.9043014587857 100.021300592255
"1066" 213 28.2855608115813 97.078205544777
"1067" 213.2 27.0149434394165 94.1235990433977
"1068" 213.4 25.781213722015 90.6388597965556
"1069" 213.6 24.7064579360468 87.4958794596219
"1070" 213.8 23.8566355105238 84.0406313010644
"1071" 214 22.2234662395421 80.4441020934251
"1072" 214.2 21.6469293287947 76.8286587997415
"1073" 214.4 20.6776212503956 73.1321184943208
"1074" 214.6 19.9186524008572 69.0283518495951
"1075" 214.8 18.8186603858166 65.3606499419788
"1076" 215 18.5811274840545 61.8128917620162
"1077" 215.2 19.8951903010379 58.7145979961447
"1078" 215.4 22.0841103657772 56.1683657925577
"1079" 215.6 24.4824519303187 53.3639758935131
"1080" 215.8 27.4013612409697 50.9994384020727
"1081" 216 30.5388577210035 48.693248467727
"1082" 216.2 33.65677322575 47.1367220810406
"1083" 216.4 36.3605186935276 45.3866322560796
"1084" 216.6 39.5802156645813 43.7251748122943
"1085" 216.8 43.2912312748238 42.1768416275311
"1086" 217 47.0517887718572 40.8556251647425
"1087" 217.2 50.5256897492365 38.8814108206391
"1088" 217.4 54.2736049729734 37.523520313328
"1089" 217.6 57.395376213756 36.5694337482966
"1090" 217.8 60.9250092987882 35.9357576722943
"1091" 218 64.6764642202365 35.9536643783632
"1092" 218.2 68.3443209802055 35.4404058707011
"1093" 218.4 72.6084954835714 35.2717706160049
"1094" 218.6 76.7684151609572 35.1274191158311
"1095" 218.8 80.7811319419358 36.1930911224314
"1096" 219 84.663756571914 37.09709912925
"1097" 219.2 88.6405663146549 37.9260176322292
"1098" 219.4 91.9976210049606 39.3917519436046
"1099" 219.6 95.2237277628458 40.8811625694205
"1100" 219.8 98.2412417435572 42.5230379448644
"1101" 220 100.553029473321 45.1337291021834
"1102" 220.2 102.722782245284 47.6977976735887
"1103" 220.4 105.584126017276 50.4621044813396
"1104" 220.6 108.598511056641 52.9636107468068
"1105" 220.8 111.597310203964 56.0713690029334
"1106" 221 114.341795775956 59.5890897562219
"1107" 221.2 116.785618406143 62.062871683101
"1108" 221.4 116.68104447552 62.9330835436508
"1109" 221.6 116.751976405206 63.6633550412814
"1110" 221.8 118.542300762756 63.101588871791
"1111" 222 120.166639500299 61.9016787229908
"1112" 222.2 119.242280734912 61.0528153946175
"1113" 222.4 117.988375849894 61.2397571789162
"1114" 222.6 116.370857233753 62.364020977125
"1115" 222.8 114.536029240931 64.5670884510644
"1116" 223 113.510399195796 66.803643318227
"1117" 223.2 112.388882540995 69.5779816993632
"1118" 223.4 110.588373656636 71.8377143073861
"1119" 223.6 108.333013616374 74.6097661047425
"1120" 223.8 106.030658883557 77.2595109352977
"1121" 224 103.314659240547 79.3819032721219
"1122" 224.2 100.35640507682 82.0019196545459
"1123" 224.4 97.7470689808442 84.6700791507614
"1124" 224.6 94.7860788550286 87.2466564826549
"1125" 224.8 92.0051260214748 90.4465359523095
"1126" 225 88.9848177088572 92.9721199879195
"1127" 225.2 85.8218422641299 95.8113060903977
"1128" 225.4 82.2735967266538 98.817052930296
"1129" 225.6 78.363248388211 101.86508130869
"1130" 225.8 74.3726700687956 104.920929571305
"1131" 226 70.1847348824196 107.651625842007
"1132" 226.2 65.5740378619434 108.359430368225
"1133" 226.4 60.6559374786466 108.732172591924
"1134" 226.6 56.1394421018572 109.148974737135
"1135" 226.8 50.7622315600507 109.82806908372
"1136" 227 46.0451236605949 109.874822063381
"1137" 227.2 40.4572788189796 110.537013731255
"1138" 227.4 35.5218286094197 110.846503965835
"1139" 227.6 33.2314744219481 109.507697894898
"1140" 227.8 30.8458819170647 106.946743297454
"1141" 228 28.6215557327299 103.881614333325
"1142" 228.2 26.3643950842072 101.017233212298
"1143" 228.4 23.8953548354887 97.4921803153451
"1144" 228.6 21.3467122098571 93.7956235848714
"1145" 228.8 18.8623602280844 90.1344732959432
"1146" 229 16.9386102374481 86.511214111125
"1147" 229.2 15.1377565185528 82.6257420041369
"1148" 229.4 12.7108450739772 78.8407626147177
"1149" 229.6 10.010893770345 75.2390121234953
"1150" 229.8 7.84505583385715 71.438123693694
"1151" 230 5.95870300838728 67.6865049670363
"1152" 230.2 6.58717022814093 63.7027672398842
"1153" 230.4 7.87327835972672 59.2744240996586
"1154" 230.6 9.20279451589881 54.9114567879394
"1155" 230.8 10.9815944688972 52.0088170397977
"1156" 231 13.5380619411164 49.0026790176199
"1157" 231.2 16.2239423790464 45.8607914935329
"1158" 231.4 19.2643413610971 43.7312630923577
"1159" 231.6 22.5464075806162 41.5262636685423
"1160" 231.8 25.8273352708703 39.643800612253
"1161" 232 29.1588484831822 38.3951877924102
"1162" 232.2 32.9682723203391 36.2660608890604
"1163" 232.4 36.9209099320357 34.7571126978263
"1164" 232.6 41.3395495358572 33.4959689703977
"1165" 232.8 45.6525786559683 32.0198263395459
"1166" 233 50.3460631039822 30.4305087667602
"1167" 233.2 55.1130718434101 28.7062410976448
"1168" 233.4 60.6026885895468 27.7210562631563
"1169" 233.6 65.446452581202 26.9958346673632
"1170" 233.8 69.9413155967947 25.9321203684102
"1171" 234 74.4878469205238 25.8844582712496
"1172" 234.2 78.4105256198206 26.1181876955197
"1173" 234.4 82.7354332492447 26.2388286682977
"1174" 234.6 87.5371333993106 27.0576232141768
"1175" 234.8 91.8756575970548 28.384541366514
"1176" 235 96.2934066303386 30.3369275747311
"1177" 235.2 100.738491786179 31.8175350390406
"1178" 235.4 104.404978676746 33.6017511784718
"1179" 235.6 107.882070347686 35.5224839986904
"1180" 235.8 110.884719231202 36.468482177846
"1181" 236 114.358620208581 38.5367067288115
"1182" 236.2 118.158039521286 41.0118291989334
"1183" 236.4 119.173445684179 44.1044132658263
"1184" 236.6 118.530773535418 47.211359353288
"1185" 236.8 117.272780458171 50.4122884414908
"1186" 237 116.022961187906 54.2598319360685
"1187" 237.2 114.37652691465 57.611825368777
"1188" 237.4 112.469462718305 60.5619551936391
"1189" 237.6 110.136189721803 62.6949942350499
"1190" 237.8 107.386959043813 64.7934475816285
"1191" 238 105.575380881754 67.7425443272943
"1192" 238.2 104.016865452363 70.8469878250448
"1193" 238.4 102.189734384286 74.0612133500763
"1194" 238.6 100.968030743642 76.8882811184357
"1195" 238.8 100.063099863524 80.4542538261894
"1196" 239 98.2983285678023 83.7572719865347
"1197" 239.2 95.4759986588572 85.4981177970377
"1198" 239.4 92.0881357246791 87.1611405723703
"1199" 239.6 88.9217605224857 88.5652935270691
"1200" 239.8 84.9997970560745 90.1216448750934
"1201" 240 80.6027275255963 91.5271266633977
"1202" 240.2 76.2702170230447 92.1823302405384
"1203" 240.4 71.5845774309467 92.6412845876515
"1204" 240.6 66.7116913330023 93.0871040207364
"1205" 240.8 61.9815049568572 92.6992484806549
"1206" 241 57.4610891083981 92.1953990628404
"1207" 241.2 52.1396382212381 91.9289616745882
"1208" 241.4 47.1525474015288 90.9031982258156
"1209" 241.6 42.3581656233956 89.9652486625054
"1210" 241.8 37.9181978535956 88.8327872475362
"1211" 242 33.1545760567165 88.6223231882727
"1212" 242.2 29.3289556074895 88.8829250117066
"1213" 242.4 25.5436331388408 89.3733315416272
"1214" 242.6 21.9132152745844 90.7540860229887
"1215" 242.8 17.8076074658137 90.7030289080064
"1216" 243 16.5786447484026 88.653303824625
"1217" 243.2 17.4020714787033 86.4120760747977
"1218" 243.4 18.0096067247424 83.7164269629059
"1219" 243.6 17.6189197214286 79.694631103112
"1220" 243.8 17.2496315278866 75.6867359745301
"1221" 244 16.8251410224 71.9348879331692
"1222" 244.2 17.4087291001905 68.010505393112
"1223" 244.4 18.3004284175473 64.6444950220174
"1224" 244.6 19.5081290651004 60.5343691869923
"1225" 244.8 20.5597813500726 57.2257292371516
"1226" 245 22.4780323182857 54.3672232509302
"1227" 245.2 24.9965635744015 51.9374962161952
"1228" 245.4 28.1070396870523 49.8141645927514
"1229" 245.6 31.5257896856362 47.6950499042814
"1230" 245.8 34.6752704271905 45.5984152305088
"1231" 246 38.3257869519286 43.9096778373263
"1232" 246.2 41.869411050613 42.1699982119559
"1233" 246.4 46.0534899085123 40.6496980449495
"1234" 246.6 49.0610357124269 38.3885079143396
"1235" 246.8 52.7348541608909 35.8517571129258
"1236" 247 56.981786048392 34.1179146800256
"1237" 247.2 60.8520394715572 32.3665034850977
"1238" 247.4 64.9113879947435 30.816881560125
"1239" 247.6 69.2247675617537 29.6460271655701
"1240" 247.8 72.7494889918685 28.7765853660682
"1241" 248 75.8312598277583 27.1303317398703
"1242" 248.2 78.8250255028459 26.4300632351618
"1243" 248.4 82.5168195479643 25.6138206739692
"1244" 248.6 86.2777548385979 25.1824490722125
"1245" 248.8 90.3331063784716 25.1919497743616
"1246" 249 94.6735948450379 25.4312631925182
"1247" 249.2 99.4174437316972 25.3066950838777
"1248" 249.4 103.579988414126 26.6652493245516
"1249" 249.6 107.380668107158 28.1200198318074
"1250" 249.8 110.411753151718 30.123574030328
"1251" 250 112.182007419116 33.0224945952213
"1252" 250.2 112.885345966757 35.4546828220602
"1253" 250.4 114.436579892321 38.3485225342392
"1254" 250.6 116.50267529226 42.0579949649343
"1255" 250.8 116.906755815553 45.0256210071572
"1256" 251 115.580113372571 47.790476733862
"1257" 251.2 114.134369947694 49.9548866210605
"1258" 251.4 112.988109963966 51.6571983705062
"1259" 251.6 112.437953802819 53.8333382083593
"1260" 251.8 111.800116677561 56.9603860341014
"1261" 252 111.76074886717 60.9260768698602
"1262" 252.2 111.815228421571 64.570179489612
"1263" 252.4 110.206342857536 68.2284236107192
"1264" 252.6 109.330033429286 71.8913042896477
"1265" 252.8 106.944769894987 74.9845429294095
"1266" 253 103.975627361622 77.1793257588566
"1267" 253.2 101.199741253503 80.4723990050053
"1268" 253.4 97.7300612437447 83.6711749186602
"1269" 253.6 94.6754196750238 86.2205862367727
"1270" 253.8 90.8348042796071 89.2498040134394
"1271" 254 87.0634281476571 91.8757958115691
"1272" 254.2 83.219121688563 94.0434138669566
"1273" 254.4 78.4567404156667 94.649075596493
"1274" 254.6 73.8699432475785 94.4619917552174
"1275" 254.8 68.626476963211 94.30934668289
"1276" 255 63.5753395408879 93.4764782348439
"1277" 255.2 58.3278973935714 92.6213543092549
"1278" 255.4 53.0669497855238 91.1214278540227
"1279" 255.6 48.0395771772919 89.370925686963
"1280" 255.8 42.6264967155093 88.202513115963
"1281" 256 37.8565673004 87.3634977397549
"1282" 256.2 32.6932965104572 86.757035976712
"1283" 256.4 27.7191972796286 86.328618034012
"1284" 256.6 22.8370162197476 86.2861649484251
"1285" 256.8 18.1227590046905 86.3720471256061
"1286" 257 15.3871063484653 87.592067509114
"1287" 257.2 15.3656832274769 88.226681138116
"1288" 257.4 15.6622923207857 86.406512205412
"1289" 257.6 16.7206029694346 84.6281898396372
"1290" 257.8 18.0655249360991 83.1304700151719
"1291" 258 18.8780349548103 80.7842221911477
"1292" 258.2 19.6738421478857 77.8937920452692
"1293" 258.4 20.6403189888277 74.1689451347507
"1294" 258.6 21.6449556589112 70.9553461715869
"1295" 258.8 22.3582545745655 67.0607837993561
"1296" 259 23.7198879651772 64.0408700487177
"1297" 259.2 25.281771364141 60.886998206168
"1298" 259.4 27.8042351845608 57.9701252929903
"1299" 259.6 30.224650463011 55.0167304277054
"1300" 259.8 32.1014907936011 52.3029783618733
"1301" 260 34.9871455578916 50.7266968852598
"1302" 260.2 38.1972278486981 48.9228506054318
"1303" 260.4 41.7467236136299 46.7542060607727
"1304" 260.6 45.5381309723077 45.1273092528922
"1305" 260.8 49.0121254187572 43.2197580334977
"1306" 261 53.0280026998238 41.8869022117644
"1307" 261.2 56.8318347365238 40.1775578949311
"1308" 261.4 61.3264857882662 38.8143115442045
"1309" 261.6 65.5954322113455 38.420209030607
"1310" 261.8 69.9992325992365 38.3263029325012
"1311" 262 74.6828369051395 38.1818379479507
"1312" 262.2 78.5159014557758 39.2534955153512
"1313" 262.4 82.5238282981595 39.7652421065256
"1314" 262.6 86.3431258660594 40.5166552428359
"1315" 262.8 90.3766476706944 42.3511474477698
"1316" 263 94.1064308100659 43.9374971842549
"1317" 263.2 98.2536534521868 45.3669836264307
"1318" 263.4 101.698680760471 48.0199863460227
"1319" 263.6 105.145619936099 50.5789665601908
"1320" 263.8 108.477985059404 52.5724930785721
"1321" 264 111.050140518893 55.1155118838676
"1322" 264.2 113.625340595057 56.4640581765389
"1323" 264.4 116.674987979985 56.4943740339442
"1324" 264.6 116.984417334756 55.6885143576562
"1325" 264.8 116.037373902547 55.8390614679494
"1326" 265 115.137238307411 57.5321081652532
"1327" 265.2 113.80084898125 60.0917341589547
"1328" 265.4 112.668355060714 63.3924938029692
"1329" 265.6 110.959840046906 66.7086504262758
"1330" 265.8 109.611499762916 69.9351678186566
"1331" 266 108.029309330211 73.500642200788
"1332" 266.2 106.139442122926 76.2840431221908
"1333" 266.4 103.76750473499 78.4415315241929
"1334" 266.6 101.16321165505 81.7966117983495
"1335" 266.8 97.7189754015801 84.0958975806387
"1336" 267 94.3434584036335 86.6211604296083
"1337" 267.2 91.2567310413571 89.3579903626061
"1338" 267.4 88.1776534689876 92.1480222325282
"1339" 267.6 84.2917907653049 94.8037197936813
"1340" 267.8 80.110156253779 96.1683210426477
"1341" 268 75.9364437991961 97.4902115361096
"1342" 268.2 69.4528542303072 97.1614717279977
"1343" 268.4 63.7063044664286 96.8066205027311
"1344" 268.6 57.588784471349 96.3518831268895
"1345" 268.8 52.6540079917555 97.1139430810418
"1346" 269 50.2278308795357 97.5592883890763
"1347" 269.2 49.3144289887143 96.856077119493
"1348" 269.4 47.8747384922978 96.6518590134147
"1349" 269.6 46.2079352483572 97.4897400217549
"1350" 269.8 43.9490042777571 98.9984759368477
"1351" 270 41.1877219136368 100.09768591772
"1352" 270.2 37.9914667300677 99.7880085250293
"1353" 270.4 35.5541369873299 98.429022335325
"1354" 270.6 33.2781210036667 96.2687797954454
"1355" 270.8 30.7722887834307 93.8143133628389
"1356" 271 27.9371700449748 91.3056628427507
"1357" 271.2 25.3938224195528 88.4226488177456
"1358" 271.4 23.1588335583988 84.8249823325227
"1359" 271.6 21.4821803340311 81.1581706589195
"1360" 271.8 20.0085302909341 77.9705449101285
"1361" 272 17.8397884758312 74.1644821379172
"1362" 272.2 17.0491685867836 70.7553476233977
"1363" 272.4 16.8669081514873 66.8713094878361
"1364" 272.6 16.398435039511 62.7112764615131
"1365" 272.8 17.0192582431905 59.3633250561477
"1366" 273 18.3711548623772 56.0021915602377
"1367" 273.2 19.7479254498434 52.6049386437539
"1368" 273.4 21.991022022672 50.1422418955088
"1369" 273.6 24.847141640672 47.757333931657
"1370" 273.8 27.3770193124072 45.0648762185352
"1371" 274 30.6507382381905 42.8192281274718
"1372" 274.2 34.054153504916 40.6377953520918
"1373" 274.4 37.4156306515822 38.5655812923477
"1374" 274.6 41.156269132563 37.1783777399154
"1375" 274.8 44.817295188363 36.1016053705624
"1376" 275 48.2665669210714 35.2346781534334
"1377" 275.2 52.1931169122547 34.8771045797592
"1378" 275.4 55.5300347609042 34.6949282752801
"1379" 275.6 59.3915237578072 33.9941671083102
"1380" 275.8 63.0638716408455 33.3978464676652
"1381" 276 67.2076604100897 33.9231792515256
"1382" 276.2 71.0552486133929 34.5299213645763
"1383" 276.4 75.2094368349656 35.3791935158917
"1384" 276.6 79.1467205324425 37.127863872666
"1385" 276.8 81.9670488211156 39.2125842834427
"1386" 277 84.9973779824286 41.1509259335763
"1387" 277.2 86.9985163381572 43.6135563444644
"1388" 277.4 89.2078088661983 45.3664297570801
"1389" 277.6 92.0658642946595 47.4097398578745
"1390" 277.8 93.5286443738571 49.5384590325406
"1391" 278 95.3237916572709 52.3920205496736
"1392" 278.2 97.6873276358238 55.1029466259644
"1393" 278.4 100.057751324913 57.7671509540045
"1394" 278.6 101.985725840143 60.5007083555736
"1395" 278.8 104.438305046374 63.212147691846
"1396" 279 107.261725461988 64.9217515261586
"1397" 279.2 108.608605870734 66.8475108222629
"1398" 279.4 108.094854425657 69.6694112338801
"1399" 279.6 106.529969274385 72.1994530482292
"1400" 279.8 104.717517018783 75.4674641648792
"1401" 280 102.128704344125 77.847340205514
"1402" 280.2 99.4249373481863 79.8413576164483
"1403" 280.4 96.952141289709 82.3673491006199
"1404" 280.6 93.7107346446624 84.437408249177
"1405" 280.8 90.7522735503857 86.718088891012
"1406" 281 87.8759076298988 89.0009754103561
"1407" 281.2 85.1435659231513 91.0250147252066
"1408" 281.4 82.0082093139007 93.3107902983543
"1409" 281.6 78.3675034767267 94.9928528401803
"1410" 281.8 75.166978002712 96.1777437246719
"1411" 282 71.7182763818572 96.5531553418263
"1412" 282.2 67.9728649737071 96.8239303185977
"1413" 282.4 64.3183300988571 97.2585202038404
"1414" 282.6 60.9136009941152 97.3775652357526
"1415" 282.8 59.3460854911572 96.6486684329477
"1416" 283 58.1621778430507 97.0948847750268
"1417" 283.2 55.326336277594 97.8611527061872
"1418" 283.4 51.3275924815023 98.0999708576074
"1419" 283.6 47.9246029488264 97.3771786641824
"1420" 283.8 44.0905738432381 96.7633459630644
"1421" 284 40.2490311362572 95.5496615659516
"1422" 284.2 36.6135822710661 94.01315208395
"1423" 284.4 33.3687350104051 92.3469717094114
"1424" 284.6 30.2897049358286 90.2678375590977
"1425" 284.8 27.1022259855238 88.0759821249811
"1426" 285 24.755459395222 85.3710310002761
"1427" 285.2 23.2832478599405 82.5152037778144
"1428" 285.4 21.4657171939405 79.3669810170644
"1429" 285.6 19.4045508696172 76.2754479032777
"1430" 285.8 17.8751324721534 73.2316129487681
"1431" 286 15.8924974166197 70.1662729521852
"1432" 286.2 14.8657804929361 66.7581467226082
"1433" 286.4 14.5867415134769 63.3224883102287
"1434" 286.6 14.6637917610264 60.0059519701977
"1435" 286.8 14.9892302107676 56.7925267500544
"1436" 287 15.8660502401815 53.6238930350869
"1437" 287.2 16.1576427817676 49.9913192472186
"1438" 287.4 16.6001472905284 46.2453597184936
"1439" 287.6 17.2417259471107 43.0206342009752
"1440" 287.8 18.7801991265495 39.9272313270131
"1441" 288 21.2553548483386 39.2803324391755
"1442" 288.2 24.1567102790019 38.2652787631346
"1443" 288.4 27.4122688899711 37.0932335525623
"1444" 288.6 30.8879265378825 36.2748517517775
"1445" 288.8 34.1992504908571 35.8376023945829
"1446" 289 38.0173162014475 35.0272620186025
"1447" 289.2 41.5342849643572 35.3887383246818
"1448" 289.4 45.3474763782409 35.2591548656535
"1449" 289.6 49.2828317057831 35.6596959537311
"1450" 289.8 53.5476062796786 35.4201404662906
"1451" 290 57.5616671414639 35.8605092670157
"1452" 290.2 62.0889451932709 36.8355696522598
"1453" 290.4 66.4966496595199 37.9039337085373
"1454" 290.6 70.7468902443983 39.2723563475507
"1455" 290.8 74.6832803254701 40.619516580688
"1456" 291 78.540731394133 41.6703802908805
"1457" 291.2 82.5697402596502 43.5863978402598
"1458" 291.4 85.9630610597192 45.8381661284322
"1459" 291.6 89.3921952719261 47.8840072968115
"1460" 291.8 92.5206021557395 51.3230428641389
"1461" 292 94.3946442794218 55.075709121586
"1462" 292.2 94.8528452876571 58.9749997016683
"1463" 292.4 94.7418237100296 62.5227395081908
"1464" 292.6 94.0025787902066 66.3444728573736
"1465" 292.8 93.5856401090279 69.5536875402148
"1466" 293 92.2462403325157 72.6837033300075
"1467" 293.2 90.5607778433002 75.443787939942
"1468" 293.4 88.8799601704341 78.5847104923208
"1469" 293.6 87.8413028182133 81.7512303121238
"1470" 293.8 86.9813234805058 84.755245996641
"1471" 294 85.8000820552634 87.6364750814915
"1472" 294.2 84.6654004424143 89.5000235838692
"1473" 294.4 83.3647113637604 92.5657156153977
"1474" 294.6 82.8852358719063 95.1260076425617
"1475" 294.8 81.7359776053489 97.4628327845617
"1476" 295 79.8484805217322 99.1441218094134
"1477" 295.2 77.4737901575238 101.789374641493
"1478" 295.4 75.2700180777825 104.028947406502
"1479" 295.6 72.7954067207478 105.266116842882
"1480" 295.8 69.6151337540571 105.94226923127
"1481" 296 66.3103777608899 107.167680368824
"1482" 296.2 62.9091537253481 108.413638851143
"1483" 296.4 59.3404057078259 108.442738520288
"1484" 296.6 55.6201476258571 108.166187165231
"1485" 296.8 52.5549899772639 108.916890408432
"1486" 297 51.0021360357143 110.914120434064
"1487" 297.2 50.2630141712395 113.018663120501
"1488" 297.4 51.2710563893572 113.853079885141
"1489" 297.6 51.2919208995536 113.624961240326
"1490" 297.8 50.897547452726 111.585939926922
"1491" 298 50.5486507675023 109.689869747365
"1492" 298.2 50.9523984154481 108.056033791534
"1493" 298.4 50.8529479693425 106.013915207104
"1494" 298.6 49.6423600782662 104.043303749716
"1495" 298.8 48.6245699922014 101.223461223463
"1496" 299 47.3527435249935 98.2425484098523
"1497" 299.2 46.1030777099341 94.8366303046747
"1498" 299.4 45.0867312660844 91.3973030443977
"1499" 299.6 44.4262514025288 87.78161837195
"1500" 299.8 43.0837016345963 84.4432726701369
"1501" 300 41.9477642988434 81.3244129345895
"1502" 300.2 41.424913011364 77.6431130533566
"1503" 300.4 40.3812462429756 73.8967375620951
"1504" 300.6 39.7524557935822 70.1662729521852
"1505" 300.8 39.7304199424624 66.8913867526346
"1506" 301 40.2007170299457 63.4885116332965
"1507" 301.2 42.2242734579312 60.6483384701385
"1508" 301.4 43.5001854806429 57.5550675057906
"1509" 301.6 45.2478442985432 53.790721689421
"1510" 301.8 47.3099607414594 51.0782177345114
"1511" 302 49.4028802456154 48.358633396134
"1512" 302.2 51.4917565416572 45.5219635437644
"1513" 302.4 54.2477265107143 42.6406876274307
"1514" 302.6 57.6056853282101 40.6286313319271
"1515" 302.8 60.8927568793344 38.6240019208977
"1516" 303 64.3225634777376 35.9315729529412
"1517" 303.2 68.0555930032614 33.6727500686105
"1518" 303.4 71.8269659233455 32.5147439430721
"1519" 303.6 75.3457898290316 31.7176873054907
"1520" 303.8 78.7959019556158 30.8412997956736
"1521" 304 82.4472711806429 30.1205548763977
"1522" 304.2 85.2295493222275 30.101321747657
"1523" 304.4 89.0291104729866 29.228590247033
"1524" 304.6 92.5647040027822 28.6486795959852
"1525" 304.8 96.4774951482857 28.5812176796834
"1526" 305 100.425729550351 28.9192755664104
"1527" 305.2 104.236688800265 29.6541515044348
"1528" 305.4 107.14551921172 31.6037897234727
"1529" 305.6 108.698034932396 34.5495375707439
"1530" 305.8 109.273003768082 37.0174346357727
"1531" 306 109.117594780013 39.971975731164
"1532" 306.2 109.780201043221 43.4013424979951
"1533" 306.4 110.240484783312 47.6602316096055
"1534" 306.6 109.900006560543 51.2455749262349
"1535" 306.8 109.661184209592 55.3923646617351
"1536" 307 108.523272368357 58.9043058318263
"1537" 307.2 106.435527425601 62.7123215532582
"1538" 307.4 104.474118458512 66.0503606037771
"1539" 307.6 102.743268056506 69.5698154542878
"1540" 307.8 100.398729142101 73.2325634231535
"1541" 308 97.7856514154851 76.4343761661652
"1542" 308.2 95.9424020308201 79.1361834721755
"1543" 308.4 93.5919333881197 82.3275004620102
"1544" 308.6 91.3454133726459 84.6720738798625
"1545" 308.8 88.6551340448177 86.9132635723582
"1546" 309 85.0866003923977 88.4657453775194
"1547" 309.2 81.2123340843789 90.5111157320934
"1548" 309.4 77.4557052752751 92.5657156153977
"1549" 309.6 73.845386447011 94.5010861817208
"1550" 309.8 69.9230591503728 96.2230903819134
"1551" 310 65.6449652055134 97.5679819349915
"1552" 310.2 61.276748168 98.9208908693025
"1553" 310.4 56.8469808254072 100.666709440998
"1554" 310.6 51.8808017474473 101.255385064201
"1555" 310.8 47.5092624769048 101.925380337588
"1556" 311 42.5833435630507 102.647985381285
"1557" 311.2 37.746129742027 104.007340603115
"1558" 311.4 33.2580292531072 104.392147984686
"1559" 311.6 28.4244177242679 104.173338121344
"1560" 311.8 25.0609879534504 102.678755495466
"1561" 312 24.6782153739013 100.103122200868
"1562" 312.2 23.4563460186071 97.1809452708477
"1563" 312.4 22.1734836782256 93.4061527278714
"1564" 312.6 20.8050343512709 89.8125595572943
"1565" 312.8 19.3680211892365 85.5283801302943
"1566" 313 17.4933111549935 81.7667509440341
"1567" 313.2 16.2653060520966 77.3160116370879
"1568" 313.4 15.0719039581905 73.4762343049394
"1569" 313.6 13.8874179867429 69.1696448484691
"1570" 313.8 13.5029094997355 65.839593833695
"1571" 314 12.7765989826274 61.8659384683572
"1572" 314.2 12.8727705333117 58.014086730112
"1573" 314.4 12.4976536391004 54.1659943630734
"1574" 314.6 12.5955753659492 50.6053553901872
"1575" 314.8 13.7033466412321 47.4574173303561
"1576" 315 15.6831568309822 45.6344773468977
"1577" 315.2 18.2343173959091 43.021987767151
"1578" 315.4 21.020444956844 40.5867300555161
"1579" 315.6 24.0519118707697 39.0670250207352
"1580" 315.8 27.4122688899711 37.1376036501952
"1581" 316 31.3739639823697 36.4721754359727
"1582" 316.2 35.3945231209606 35.2955929303288
"1583" 316.4 39.4737124069734 34.1405583345024
"1584" 316.6 43.9297653559054 33.3051438918676
"1585" 316.8 48.4063340014234 32.5965884773254
"1586" 317 52.593914300202 32.3812765176046
"1587" 317.2 57.1389275541584 31.8739558028917
"1588" 317.4 61.5873975420357 32.0076339097192
"1589" 317.6 65.9155982202616 32.5915797144427
"1590" 317.8 70.2373813790781 32.5690887138163
"1591" 318 74.5408460758459 33.0029309566674
"1592" 318.2 78.4284369301704 33.1127546733495
"1593" 318.4 81.8487985633846 33.0365930877823
"1594" 318.6 85.0644463304502 34.2583053377814
"1595" 318.8 88.2755374489547 36.738393015666
"1596" 319 91.4408994311013 38.3432206053861
"1597" 319.2 94.1850559305987 39.4401402897797
"1598" 319.4 98.0030304984618 40.7208043254442
"1599" 319.6 101.111305379894 41.0882465408051
"1600" 319.8 103.940498617657 40.8128281372377
"1601" 320 106.395092328321 40.9190980425049
"1602" 320.2 109.042566844357 42.2840293334746
"1603" 320.4 110.911343675752 44.9119064148319
"1604" 320.6 113.062462475536 47.985212162362
"1605" 320.8 114.62421879301 51.2955508036448
"1606" 321 114.663303891062 54.7635803865784
"1607" 321.2 114.33125652337 58.8375393991977
"1608" 321.4 113.633889955333 62.8804368806416
"1609" 321.6 112.188236893498 65.985423644409
"1610" 321.8 109.72791478652 68.2509594382698
"1611" 322 107.258562057989 70.9308235040241
"1612" 322.2 104.628563798357 74.0831597237644
"1613" 322.4 101.637146071399 77.0197282751447
"1614" 322.6 99.6172077712622 79.6688072367648
"1615" 322.8 98.2936520193757 81.8913291642866
"1616" 323 96.3813919498052 84.8420532954107
"1617" 323.2 93.4272752466928 86.4355510305621
"1618" 323.4 89.8124432799821 87.7784696647727
"1619" 323.6 85.7336633644714 89.2385217227406
"1620" 323.8 81.5168685778095 91.1932945002549
"1621" 324 77.3626973094243 92.1646187626664
"1622" 324.2 72.6665532510746 93.4857699587455
"1623" 324.4 68.2617225259822 94.8538569002727
"1624" 324.6 64.3434572509217 95.9578811441074
"1625" 324.8 59.8662753024606 97.1386406777598
"1626" 325 55.9641802162072 98.5311109084477
"1627" 325.2 51.3338742695184 100.05988871864
"1628" 325.4 46.6558267339071 100.251273860198
"1629" 325.6 41.1030850869643 99.8752490208799
"1630" 325.8 36.4876668257724 99.9062510897028
"1631" 326 31.5893480813054 99.8112165585529
"1632" 326.2 27.7900634054887 100.115983983556
"1633" 326.4 24.9949759437894 102.388302652957
"1634" 326.6 24.7494575920677 102.28198857424
"1635" 326.8 25.2581722145668 100.191806266978
"1636" 327 26.2004404169862 98.2947062861074
"1637" 327.2 26.6622681655794 95.6021458153422
"1638" 327.4 26.7309759873308 92.5383843271872
"1639" 327.6 26.3020137350775 88.6578046434655
"1640" 327.8 26.0097212136113 84.4379057635781
"1641" 328 25.2933502274572 81.1632072943054
"1642" 328.2 25.4091096210655 77.333077652731
"1643" 328.4 25.6249905632663 73.8003015963068
"1644" 328.6 24.9454229285372 70.3762626559177
"1645" 328.8 24.3803122183888 66.3627079577395
"1646" 329 23.8667131430489 62.7365161429731
"1647" 329.2 24.0405523041071 58.9738541991477
"1648" 329.4 24.1638847421571 55.443579073912
"1649" 329.6 24.8519499228571 51.9201042334811
"1650" 329.8 26.5649472852468 48.7578312975146
"1651" 330 28.9553622854268 45.5432721462079
"1652" 330.2 31.6855406679697 43.6287024333477
"1653" 330.4 35.2722505225921 41.732730146952
"1654" 330.6 38.7727958156282 41.0992534518315
"1655" 330.8 41.9826293229967 40.4037931627698
"1656" 331 45.7708623977238 39.9135832029644
"1657" 331.2 49.2389349178336 39.7672134364448
"1658" 331.4 52.7258445905042 40.2712345455036
"1659" 331.6 55.7768313039606 39.7633160945357
"1660" 331.8 59.1880588100985 39.6424458285701
"1661" 332 63.0903513967866 40.5690652008566
"1662" 332.2 67.2133968025572 40.4285502249977
"1663" 332.4 70.9393346678572 40.1818853488977
"1664" 332.6 74.9171887017111 39.9959020744876
"1665" 332.8 78.9411904571299 40.9608270628977
"1666" 333 82.4060812948804 42.0748948631535
"1667" 333.2 86.0594588273905 43.9078232141977
"1668" 333.4 88.6266835874778 46.482807546915
"1669" 333.6 90.6973225257785 49.5838868799595
"1670" 333.8 92.8571428962709 52.4054505792253
"1671" 334 94.435882370163 55.790502694433
"1672" 334.2 95.2237277628458 59.5801895106136
"1673" 334.4 96.2236036372365 63.2076710153288
"1674" 334.6 96.8482041201479 66.9874435184675
"1675" 334.8 96.7942077133187 70.1112227445131
"1676" 335 96.769426566672 73.6210838057681
"1677" 335.2 95.4663820944868 77.2224871624718
"1678" 335.4 93.7675198328172 80.2636294789577
"1679" 335.6 91.9302964412338 82.3484281979951
"1680" 335.8 89.2497280665464 84.339459541195
"1681" 336 85.4958079482322 87.2808124586061
"1682" 336.2 81.6379810881754 89.1784993742159
"1683" 336.4 78.4839415548857 90.5682865059263
"1684" 336.6 74.287621438484 92.5017726388753
"1685" 336.8 69.9899994539197 95.0485923287727
"1686" 337 65.041633119 95.8978551697311
"1687" 337.2 60.787553313267 96.4476546491026
"1688" 337.4 57.3672654815521 96.9687166597876
"1689" 337.6 54.136449123 98.4695992413501
"1690" 337.8 50.3298351516071 101.134074469398
"1691" 338 46.5082898923148 102.256278633635
"1692" 338.2 41.8124784336428 102.963196529951
"1693" 338.4 37.3286829909624 103.826206358135
"1694" 338.6 33.2183609250794 104.531125833231
"1695" 338.8 29.6554238258572 103.436125427737
"1696" 339 27.6411292373103 101.127988987257
"1697" 339.2 24.6293951474286 98.2779548513977
"1698" 339.4 21.2045244366667 95.7742136278263
"1699" 339.6 18.5806315534217 92.4212344910268
"1700" 339.8 15.6883997079033 89.3840383066747
"1701" 340 12.9081769748572 85.797953911876
"1702" 340.2 11.0728622514599 82.1086898658087
"1703" 340.4 9.48083343325715 78.2721351634977
"1704" 340.6 8.38916953113656 74.5526884791477
"1705" 340.8 7.44505873747877 70.2500881332356
"1706" 341 7.21287125437888 65.7938275755282
"1707" 341.2 8.06447603498393 60.8265835224118
"1708" 341.4 8.65600885117222 56.3662667832744
"1709" 341.6 10.6855966175772 52.9227753175577
"1710" 341.8 12.318707569668 49.8186574998031
"1711" 342 13.8119490917418 46.4184122770131
"1712" 342.2 16.1242620819026 42.3593815039432
"1713" 342.4 18.4034507106106 39.2935716819046
"1714" 342.6 21.5574648381039 37.048415272125
"1715" 342.8 24.8042931513255 36.00863116598
"1716" 343 28.5989841262447 34.4469269795727
"1717" 343.2 32.3192121564497 33.1930471927311
"1718" 343.4 36.9188024057533 32.956442242086
"1719" 343.6 40.9854851204026 32.7035390881899
"1720" 343.8 45.0302495617143 33.1250443446834
"1721" 344 49.6065321314643 33.3105066575406
"1722" 344.2 54.3551221290897 33.1668811920024
"1723" 344.4 59.3276686521827 34.0046964076419
"1724" 344.6 63.9915327130985 34.6643815413977
"1725" 344.8 68.419229122563 35.4417959187036
"1726" 345 73.1955796325468 36.6878393271908
"1727" 345.2 77.7161275796572 38.6483438494602
"1728" 345.4 81.8765927344336 39.6847372549624
"1729" 345.6 85.7819740352352 41.9392538499953
"1730" 345.8 89.4324853605813 44.4459197315701
"1731" 346 92.8559219844935 46.4709545284091
"1732" 346.2 95.7779479749583 48.923099246173
"1733" 346.4 97.0808062864957 52.2437508659881
"1734" 346.6 97.4829190749277 55.7538466137742
"1735" 346.8 98.1633475721572 59.5385869417977
"1736" 347 98.149184995539 63.9927172882159
"1737" 347.2 97.9734805293697 68.5110218099352
"1738" 347.4 97.2919651848692 73.1203272851809
"1739" 347.6 96.0337593923386 77.7802478959533
"1740" 347.8 94.251947394 81.4177445916575
"1741" 348 92.5150215024341 84.4317665634362
"1742" 348.2 90.4507427400655 87.6270087759394
"1743" 348.4 89.4155960809935 89.9869464561705
"1744" 348.6 89.6274446229072 91.9620357870477
"1745" 348.8 89.8063245438408 92.9871103131354
"1746" 349 87.7679634889765 92.3331957007709
"1747" 349.2 85.3904473619169 91.2519780977559
"1748" 349.4 82.0138538190746 91.0078321873977
"1749" 349.6 78.065434254529 90.825267723179
"1750" 349.8 73.1802900604418 90.8220845479054
"1751" 350 69.1806303292165 90.5635919911321
"1752" 350.2 64.3055605625621 90.6694394755781
"1753" 350.4 59.8425062819048 89.9074224644453
"1754" 350.6 55.0946710727619 89.1593911359215
"1755" 350.8 50.1694932938124 88.6535680518007
"1756" 351 45.7589618993155 87.5296410616894
"1757" 351.2 41.5869161612491 85.8552380116815
"1758" 351.4 36.7367121349481 84.5942082045925
"1759" 351.6 32.3767266087418 83.1085642928593
"1760" 351.8 28.5155091224425 80.7533495012636
"1761" 352 24.3975672563572 78.3129368723263
"1762" 352.2 20.0917505595238 76.0910983642977
"1763" 352.4 16.457672739789 73.5303274795227
"1764" 352.6 12.5914644098242 70.8323858148922
"1765" 352.8 8.79947342848354 68.4827209743098
"1766" 353 6.13838578632905 65.7972523314764
"1767" 353.2 5.92844924809399 62.5508365437004
"1768" 353.4 6.94757951120499 59.8445191222238
"1769" 353.6 8.40386184607453 57.0617780714847
"1770" 353.8 8.97960137381368 53.4267167394847
"1771" 354 10.3008859599405 50.0701176627311
"1772" 354.2 12.6923890676004 47.0081515857761
"1773" 354.4 14.7532951598947 45.0161923614102
"1774" 354.6 16.6593962817519 42.4315920097267
"1775" 354.8 19.523918424168 40.0187286385329
"1776" 355 22.3195676838825 38.5771668178408
"1777" 355.2 25.4944946700597 37.127743628499
"1778" 355.4 28.4270926614725 35.0338795339362
"1779" 355.6 31.9281588268318 33.2231750368028
"1780" 355.8 35.3243885221905 33.03437388062
"1781" 356 39.1012652130981 33.1127546733495
"1782" 356.2 43.353398845223 32.530207902227
"1783" 356.4 47.6392406478322 32.5287830088477
"1784" 356.6 52.4605848501945 33.1596788729881
"1785" 356.8 57.0296612035714 34.4974654598263
"1786" 357 61.9724474950665 35.0598907062582
"1787" 357.2 66.1825389200032 34.9415330875775
"1788" 357.4 71.117241108709 35.1596346064718
"1789" 357.6 75.547343796183 36.3375016649146
"1790" 357.8 80.1197191542857 37.6132323158263
"1791" 358 83.9664633330296 38.2099093430529
"1792" 358.2 88.1615459786133 40.0251470771782
"1793" 358.4 91.9138719442729 41.5319051172629
"1794" 358.6 94.8465050644037 43.1889626634094
"1795" 358.8 96.8194543116549 45.3828529168135
"1796" 359 96.4983596584822 46.8953892464352
"1797" 359.2 97.0201360566101 47.1900697698566
"1798" 359.4 99.5844412357474 46.7696424057148
"1799" 359.6 102.068848708074 45.5476675775664
"1800" 359.8 105.607049223042 44.4300026595088
"1801" 360 109.456190932799 43.2070775869907
"1802" 360.2 113.355844668719 41.8449706750529
"1803" 360.4 116.161228619524 40.0477342759311
"1804" 360.6 116.284245007565 41.138058183218
"1805" 360.8 115.468835984857 43.2477200437439
"1806" 361 114.09757400917 45.7853973039852
"1807" 361.2 113.291915544308 48.3892712134831
"1808" 361.4 112.31240148917 52.2719053857712
"1809" 361.6 112.407731705278 56.478165944424
"1810" 361.8 111.958789989672 60.8839442972125
"1811" 362 112.241573550187 64.7620784356801
"1812" 362.2 111.632166209234 68.6567870056801
"1813" 362.4 108.753821208995 71.4939992487426
"1814" 362.6 105.819620023834 73.7080801671652
"1815" 362.8 103.11056594005 76.8883405161568
"1816" 363 99.4129390085319 79.3190140574339
"1817" 363.2 95.7847255576986 80.5253665605807
"1818" 363.4 91.7784905227812 82.2126928343851
"1819" 363.6 88.096550842015 84.7506753927004
"1820" 363.8 83.9893511298713 87.3051162933837
"1821" 364 79.7889780296905 89.5148605688977
"1822" 364.2 75.5185677744026 91.5212255898068
"1823" 364.4 70.7324282750759 92.9795284009602
"1824" 364.6 65.5586449819187 94.6808419618747
"1825" 364.8 60.6876695675012 95.2788092124655
"1826" 365 54.8456067125012 95.7937028878215
"1827" 365.2 51.9451405649341 93.5124293908747
"1828" 365.4 49.8735433142395 84.8736661896477
"1829" 365.6 46.2878267062033 77.5561079725516
"1830" 365.8 43.8473618833693 71.0973220344221
"1831" 366 41.5413235943029 65.6922264823977
"1832" 366.2 39.7046776826362 61.5620239058396
"1833" 366.4 37.7694000133572 59.3741436910644
"1834" 366.6 34.727011724618 57.3863371189847
"1835" 366.8 31.7043792039876 54.020800909039
"1836" 367 28.3457745704506 50.9565324093098
"1837" 367.2 24.4927712436238 47.8111866921311
"1838" 367.4 20.2118495628684 45.3084596070494
"1839" 367.6 15.7097116621412 43.7402327242159
"1840" 367.8 13.2523605229037 43.7822264107001
"1841" 368 12.4515559700985 44.4145829959494
"1842" 368.2 13.439273598039 44.4926196070568
"1843" 368.4 15.1630082522256 44.6146786555425
"1844" 368.6 17.1246223397702 43.3851420350934
"1845" 368.8 19.5511235639698 41.7260550143273
"1846" 369 21.7491654287571 39.5253487613834
"1847" 369.2 24.6486734667914 37.491461665674
"1848" 369.4 27.4999960693092 35.2868235503018
"1849" 369.6 30.7276707531534 33.0439904449903
"1850" 369.8 34.4156231891905 31.7649873837311
"1851" 370 38.1039454930879 31.0542862899747
"1852" 370.2 41.5569286188339 31.604469033107
"1853" 370.4 45.6910449134497 31.4620656060644
"1854" 370.6 49.6158052471072 31.1915997331477
"1855" 370.8 53.1794635886571 30.772727644786
"1856" 371 57.5645513740617 30.3433204044546
"1857" 371.2 61.3905836565813 29.717653989846
"1858" 371.4 65.1732661264181 30.1458863142514
"1859" 371.6 69.3264173144115 30.6948832778434
"1860" 371.8 73.071925092162 31.5280328921416
"1861" 372 77.3429601538804 33.0219618033512
"1862" 372.2 81.7941165529513 34.1496690754801
"1863" 372.4 86.0551313734238 35.9799275472644
"1864" 372.6 89.1996981816847 38.9127475562598
"1865" 372.8 92.3794649315979 42.6461299688051
"1866" 373 95.8389146846981 46.5506190218864
"1867" 373.2 98.780219155341 48.9910460768493
"1868" 373.4 101.103852542507 49.0472157313602
"1869" 373.6 103.89135110475 50.0670266241834
"1870" 373.8 106.761700158823 52.3159170488805
"1871" 374 110.698209021604 54.7635803865784
"1872" 374.2 114.153666279335 58.0467442243325
"1873" 374.4 116.031405000524 61.6417295695977
"1874" 374.6 114.634968893588 65.2428370320131
"1875" 374.8 112.803025990164 68.0865870919091
"1876" 375 110.984815706138 71.3811266408247
"1877" 375.2 107.921946484747 74.3461833269472
"1878" 375.4 105.041217444464 76.4629503015763
"1879" 375.6 101.735351717786 78.3917583552906
"1880" 375.8 97.7510784210889 80.1263964143855
"1881" 376 93.7305922256349 82.6366129029903
"1882" 376.2 89.3972952831483 83.9480566529167
"1883" 376.4 85.5715383926488 84.6572934913144
"1884" 376.6 81.7293230582656 84.8421245357358
"1885" 376.8 77.0447017642093 84.4032841334822
"1886" 377 72.0688001531571 84.2421670143692
"1887" 377.2 67.4932570850344 83.1740449497648
"1888" 377.4 62.9753271436847 81.7052983845702
"1889" 377.6 58.5091141836042 80.2199586904941
"1890" 377.8 53.3741990171572 79.1241026631852
"1891" 378 48.7997710705357 77.779732722862
"1892" 378.2 44.3136906256753 76.0132041928977
"1893" 378.4 40.0018018096398 73.5282107900825
"1894" 378.6 35.7031623019695 71.3636223326449
"1895" 378.8 31.1277092633077 69.4371385689362
"1896" 379 27.1171482405813 67.0128460549839
"1897" 379.2 23.7827284315425 64.8301393045438
"1898" 379.4 20.3793168553733 62.1660494760106
"1899" 379.6 17.1793740399572 59.4693476783311
"1900" 379.8 14.1646841444643 55.807085207112
"1901" 380 11.6172342465987 52.0607464873977
"1902" 380.2 10.2107306689683 48.5843584675088
"1903" 380.4 10.5110112775473 45.319060807778
"1904" 380.6 10.8364083883155 42.6052595702311
"1905" 380.8 11.0952828666786 39.8434166279334
"1906" 381 12.4081806043842 39.2976812411139
"1907" 381.2 14.791508653227 37.5542908684525
"1908" 381.4 17.1623971051648 35.2735539074746
"1909" 381.6 20.8695682595065 33.8416032807224
"1910" 381.8 24.5331425546799 32.0301124115623
"1911" 382 28.1175132623187 30.60489683959
"1912" 382.2 31.7637593984172 30.7852518056777
"1913" 382.4 35.4383265506799 30.3834887882965
"1914" 382.6 39.6101134684643 31.1452341549334
"1915" 382.8 44.2863892731584 31.7847998235785
"1916" 383 48.8229538596429 31.984451120612
"1917" 383.2 53.3052204436885 32.8875185150845
"1918" 383.4 57.8898226200985 35.3537897250529
"1919" 383.6 62.1629629697776 37.7521182978409
"1920" 383.8 66.6595313179021 39.8208589926899
"1921" 384 71.4891758777395 41.4854672173271
"1922" 384.2 76.2987923304876 41.1132287025934
"1923" 384.4 81.3980520716864 41.0558199548489
"1924" 384.6 86.9169129205 41.461575307612
"1925" 384.8 92.1537653244475 41.3714138097351
"1926" 385 96.8737662900905 43.0423324208644
"1927" 385.2 99.315068535 45.3794666667191
"1928" 385.4 100.62188235697 49.6216852454352
"1929" 385.6 101.485681882693 53.4608695682585
"1930" 385.8 100.853511937435 57.4241825060845
"1931" 386 99.2335072678685 60.9433375101136
"1932" 386.2 97.3839682504527 64.0949583609932
"1933" 386.4 95.2502825940049 67.9759419620796
"1934" 386.6 92.4005218915123 71.1761552160184
"1935" 386.8 89.5542713103799 74.0658499078977
"1936" 387 85.8869575589261 76.5436903601908
"1937" 387.2 82.7896979387718 79.850917027727
"1938" 387.4 79.4882199790072 82.7121029332977
"1939" 387.6 76.1541977011948 84.7965307277094
"1940" 387.8 71.8442816591219 85.818705769133
"1941" 388 67.3691851453572 85.7012917607727
"1942" 388.2 62.4808265683956 85.6800705922823
"1943" 388.4 57.2331616317887 85.6299332304662
"1944" 388.6 52.6752013211729 84.8582923400293
"1945" 388.8 47.7379993294286 84.0125309506315
"1946" 389 41.2570733543748 80.3638227660919
"1947" 389.2 36.4401831870049 76.6903523874546
"1948" 389.4 31.8087052306503 73.7144308012943
"1949" 389.6 27.7912150047111 70.5277916170606
"1950" 389.8 24.3908522415813 66.9412192307081
"1951" 390 21.5340712963685 63.9794398726364
"1952" 390.2 18.8711100958227 60.3470747208115
"1953" 390.4 15.4566710608789 56.8021308334847
"1954" 390.6 12.0008869102549 53.6584621621364
"1955" 390.8 9.60673215214785 50.4213459032814
"1956" 391 9.82606809415345 45.5262909977311
"1957" 391.2 11.3552867629725 43.157842153667
"1958" 391.4 12.6589156263772 39.7950109642777
"1959" 391.6 13.8681403547867 36.29540503644
"1960" 391.8 16.2186792593572 33.8854398273977
"1961" 392 18.7502398298572 31.6634586560516
"1962" 392.2 22.1112290773016 30.1397880051385
"1963" 392.4 25.4818348891164 29.0434996669162
"1964" 392.6 29.5617536197432 28.4657145683851
"1965" 392.8 33.2794026537962 28.7779886701538
"1966" 393 36.853239664085 28.9340655989547
"1967" 393.2 40.555677811009 30.506739059499
"1968" 393.4 44.2368327403693 31.8367597909831
"1969" 393.6 48.6066175264689 32.8621242423389
"1970" 393.8 52.9320350442101 34.4200076703389
"1971" 394 57.833405708809 35.3088072164339
"1972" 394.2 62.6109985513106 36.5996592106768
"1973" 394.4 67.4475269844089 38.7381571720874
"1974" 394.6 72.3395751299286 40.4600788181834
"1975" 394.8 77.1708683798572 41.821285933014
"1976" 395 82.4951640955513 42.9425464235154
"1977" 395.2 86.7330494206848 44.1773191405357
"1978" 395.4 90.683216112716 46.3698899651154
"1979" 395.6 94.0416059903937 48.303777610727
"1980" 395.8 97.5415070240707 48.8399537823191
"1981" 396 101.19689280279 49.8494175104311
"1982" 396.2 104.107759745392 52.4638035370838
"1983" 396.4 106.881298641687 55.5261519536591
"1984" 396.6 110.110254193719 57.6834521930529
"1985" 396.8 112.442602659202 60.7052088421908
"1986" 397 112.896405015783 65.0527249517681
"1987" 397.2 111.486535575532 67.8319699859158
"1988" 397.4 109.199118855504 71.2593687324565
"1989" 397.6 106.565218334538 74.1236285515186
"1990" 397.8 103.678348755676 76.9305722958315
"1991" 398 99.7879974327857 79.142880722362
"1992" 398.2 96.1158436382143 81.7996283540406
"1993" 398.4 92.1355370776648 84.0572753547823
"1994" 398.6 87.3344571823914 86.1954662556991
"1995" 398.8 82.4847447301585 87.4279014333292
"1996" 399 77.3464045407586 87.8701233112851
"1997" 399.2 72.310949425118 87.7565972072238
"1998" 399.4 67.5356980479876 87.2147247105282
"1999" 399.6 62.6604473967626 85.9552372857761
"2000" 399.8 58.1452170154072 84.0849877042227
"2001" 400 53.3145458858951 81.8873121184104
"2002" 400.2 48.9227762221513 79.300796426986
"2003" 400.4 44.6591092821478 76.5023071295954
"2004" 400.6 40.458814302414 73.6409726093523
"2005" 400.8 36.5481522485781 71.0451864007001
"2006" 401 32.2250361467537 68.5438694238805
"2007" 401.2 27.5325936602308 66.0003792483758
"2008" 401.4 23.5468809108045 63.5890838545977
"2009" 401.6 19.7156303583784 61.0434360403339
"2010" 401.8 15.9435096321289 58.791818907289
"2011" 402 12.6398748289238 55.6828254574977
"2012" 402.2 10.2724555937641 52.6041941948396
"2013" 402.4 10.8206131813372 50.6534584574377
"2014" 402.6 12.0513410894572 47.615214848212
"2015" 402.8 13.2056894350655 43.8494025856477
"2016" 403 15.1969851618845 40.1632120886306
"2017" 403.2 16.7973216754714 36.7934888929977
"2018" 403.4 18.305130279 33.8613297267263
"2019" 403.6 20.8582508433697 31.1948453236227
"2020" 403.8 23.889231917026 29.2842884475146
"2021" 404 26.9820189308942 27.7837297343977
"2022" 404.2 30.7301661907432 26.66133059798
"2023" 404.4 34.2481451006104 26.3506118623198
"2024" 404.6 38.0436524084947 26.1511977254727
"2025" 404.8 42.4094752234778 27.9359367359839
"2026" 405 46.1244772075714 29.4065249718977
"2027" 405.2 49.8765716542365 31.5307079793288
"2028" 405.4 53.6031318867596 34.0073473720685
"2029" 405.6 57.0978029746998 36.1668346601618
"2030" 405.8 61.0998456541978 38.8187373493977
"2031" 406 65.4779905157673 40.5385356280607
"2032" 406.2 69.4901407813455 42.2696302916535
"2033" 406.4 73.5714728772528 43.3639906475736
"2034" 406.6 77.9191775545425 43.781208718364
"2035" 406.8 81.7752794003905 44.3665333346644
"2036" 407 85.9449028549695 45.8948539310719
"2037" 407.2 89.6776965743066 46.6256587975775
"2038" 407.4 93.1654299791268 47.7153019817685
"2039" 407.6 96.3655855026867 49.5734439688296
"2040" 407.8 99.6797438871289 51.2310042268325
"2041" 408 102.935212246183 52.822754685876
"2042" 408.2 105.868943810325 55.0495119769847
"2043" 408.4 108.776637818341 57.7311071366235
"2044" 408.6 111.342510276414 60.708769834875
"2045" 408.8 112.961897135202 63.9418459641563
"2046" 409 112.399434707071 67.1063766179334
"2047" 409.2 110.175087003045 69.9351678186566
"2048" 409.4 108.262149861959 72.3973213500682
"2049" 409.6 106.075802096528 74.4995788168296
"2050" 409.8 103.269944529753 76.0856638872233
"2051" 410 101.048087397073 77.7923778805568
"2052" 410.2 100.401380106528 79.1812171394709
"2053" 410.4 100.614018041588 80.26243110709
"2054" 410.6 101.053004958399 81.5956198098977
"2055" 410.8 100.863678847357 83.3482386663977
"2056" 411 99.7030556934972 83.4988340644377
"2057" 411.2 97.2480910582072 83.6030175186852
"2058" 411.4 94.1433513891222 83.2371847272532
"2059" 411.6 90.5976265141264 82.754045948667
"2060" 411.8 87.0543236341169 82.1410476118003
"2061" 412 83.5305823739078 80.9160999813344
"2062" 412.2 79.9896637073947 79.7862031200852
"2063" 412.4 76.052857919763 77.8941193317036
"2064" 412.6 72.2183923686867 75.9114106734546
"2065" 412.8 69.0357411533066 73.6085498567011
"2066" 413 66.0688550260185 71.41702929443
"2067" 413.2 62.6884792298898 68.9349947048108
"2068" 413.4 59.3741000615729 67.3894994802714
"2069" 413.6 55.5635224303359 66.3800154426318
"2070" 413.8 51.4113496550507 65.6294086022365
"2071" 414 46.8556422170637 64.477246743713
"2072" 414.2 42.6126585737927 63.9877680006881
"2073" 414.4 38.701198569083 62.5429567569784
"2074" 414.6 35.1037824449767 61.099010397126
"2075" 414.8 31.0541686241152 59.9297329422687
"2076" 415 27.7457602689539 58.4430431117848
"2077" 415.2 24.8043479292238 56.6305378761977
"2078" 415.4 21.6034420631605 54.5638625571056
"2079" 415.6 19.0042425626832 52.2258482637347
"2080" 415.8 16.1321301800238 49.3041583106311
"2081" 416 13.5226754381238 46.5389152259311
"2082" 416.2 12.4712096718815 43.511386211788
"2083" 416.4 12.3311831126349 40.5881851935459
"2084" 416.6 11.4569978912407 38.258539541384
"2085" 416.8 10.5948139326764 38.096104674964
"2086" 417 8.95527161013301 38.2770594908115
"2087" 417.2 8.7509989142702 39.3606098460934
"2088" 417.4 8.55444918053572 39.9083284374334
"2089" 417.6 8.9150307157253 40.2268242939362
"2090" 417.8 9.5056568505165 40.5863358542439
"2091" 418 9.93846169023215 41.0046425343102
"2092" 418.2 10.3273459947367 41.0288671523736
"2093" 418.4 10.2375196697143 40.7913819497873
"2094" 418.6 9.64450979341412 40.0709601048155
"2095" 418.8 9.67408985850272 40.4505709401192
"2096" 419 9.74567361601715 40.5220232306777
"2097" 419.2 9.6795200153789 40.5741784584847
"2098" 419.4 10.0358294044822 40.7769102693144
"2099" 419.6 11.0698745298172 40.9582305905177
"2100" 419.8 11.5222676915065 41.0189947882938
"2101" 420 12.3967031987969 41.1884094311447
"2102" 420.2 14.2808242635523 40.8515852371538
"2103" 420.4 16.7743876772718 40.6568498086538
"2104" 420.6 19.3467711424774 40.6280513306509
"2105" 420.8 22.0186371568437 39.881887526614
"2106" 421 24.5063156125325 38.7681567186185
"2107" 421.2 27.0336200080035 37.3558468133489
"2108" 421.4 29.8169117421742 35.6507244028246
"2109" 421.6 32.5472449390822 33.6533801084352
"2110" 421.8 35.7444681999303 32.0552434424709
"2111" 422 39.4802898494643 31.0385933250406
"2112" 422.2 43.4103945803937 30.3358720981538
"2113" 422.4 47.1125922389837 30.2355884628534
"2114" 422.6 51.2921722791945 31.3061729872652
"2115" 422.8 54.3263881123744 32.7886540806736
"2116" 423 55.9311204806711 34.0545124474908
"2117" 423.2 58.0492570271463 35.2478057569038
"2118" 423.4 61.2750229371827 36.9755438749907
"2119" 423.6 63.6790898879115 39.6442462310825
"2120" 423.8 65.7290800919905 42.5187104908977
"2121" 424 68.8407740501395 44.5279219120095
"2122" 424.2 71.6836567501238 45.5046537278977
"2123" 424.4 74.8968611180184 47.4457262248816
"2124" 424.6 77.6074181316594 49.4928067709142
"2125" 424.8 79.8042224698003 51.5163724486364
"2126" 425 81.8704833876571 54.5317227023644
"2127" 425.2 84.6573637421905 56.7863262189977
"2128" 425.4 86.7763574935088 59.8632918585326
"2129" 425.6 87.4519605206644 63.4867890993857
"2130" 425.8 87.0976255887596 66.8986362101782
"2131" 426 86.7081547317596 70.7031015328246
"2132" 426.2 85.5263768817758 74.0975510241652
"2133" 426.4 83.2076666633572 76.735150171727
"2134" 426.6 80.6197970532909 80.1073406113616
"2135" 426.8 77.9897558227802 83.7476959556285
"2136" 427 75.5962933437 86.2173406462977
"2137" 427.2 72.6683492299935 88.7359188548977
"2138" 427.4 69.9538553781753 91.3441933820796
"2139" 427.6 66.770779401529 94.2027103112259
"2140" 427.8 63.3662902261905 96.1080457909692
"2141" 428 59.895525451569 97.1007406791096
"2142" 428.2 55.5321316129758 98.4737904800588
"2143" 428.4 51.4070037639704 99.4218723999449
"2144" 428.6 47.2286174942882 100.046242075708
"2145" 428.8 42.3734176289844 101.141155757707
"2146" 429 38.0604561914378 101.165483409478
"2147" 429.2 33.3998103106993 101.298062198661
"2148" 429.4 29.0023111579649 100.93035125189
"2149" 429.6 24.5740462384353 101.334895380038
"2150" 429.8 23.7474505181341 101.283870952859
"2151" 430 23.1164131214887 99.4395346003451
"2152" 430.2 22.9169597920476 97.2826404390644
"2153" 430.4 22.0244355090436 94.6186891158554
"2154" 430.6 20.2586666410952 91.6507682053025
"2155" 430.8 18.4054623498899 87.7388308958568
"2156" 431 17.3507852250436 84.0963747758893
"2157" 431.2 16.4363247382689 80.3832963089418
"2158" 431.4 15.0168834720429 76.1300454499977
"2159" 431.6 14.6031980285614 72.4942527173273
"2160" 431.8 13.8317792928857 68.179276097812
"2161" 432 13.5444955581248 64.0959445192005
"2162" 432.2 13.1501209920844 60.7117203716705
"2163" 432.4 13.5170680329839 56.5424040954118
"2164" 432.6 13.7538851214857 52.2443541771263
"2165" 432.8 14.7123434447836 48.5726913122065
"2166" 433 14.6941790476714 45.2450064898977
"2167" 433.2 15.0765822868031 41.4345078349248
"2168" 433.4 15.9309358650064 39.2721511829201
"2169" 433.6 16.8840253067321 36.7848339850644
"2170" 433.8 16.7082997653 34.2674921918834
"2171" 434 15.3218713649492 33.1662853063583
"2172" 434.2 14.5468043610157 33.2189063688733
"2173" 434.4 14.9645830998172 34.0619999492377
"2174" 434.6 15.511762977816 34.7639722628224
"2175" 434.8 16.0781739501863 34.9979789421192
"2176" 435 17.4024656799756 35.6107273956872
"2177" 435.2 19.215581633026 36.0620929719302
"2178" 435.4 21.8909727664341 35.6530383322439
"2179" 435.6 25.2564004282033 35.3234860686285
"2180" 435.8 28.7285817864141 35.421959875056
"2181" 436 32.5423765533697 35.5861292362977
"2182" 436.2 35.9783148993757 34.9624950368792
"2183" 436.4 39.4617436181786 33.9039860586834
"2184" 436.6 43.7862254323956 33.4410435931285
"2185" 436.8 47.8465626345157 32.800937644288
"2186" 437 52.3010425714234 31.9865738820242
"2187" 437.2 57.0168706992365 30.8592065017426
"2188" 437.4 61.5875574233399 30.3802021143977
"2189" 437.6 66.4332474269851 29.6072987082582
"2190" 437.8 70.9017953081463 29.785828918976
"2191" 438 75.2916714948322 30.7469538380727
"2192" 438.2 79.2399323076696 31.8033935376852
"2193" 438.4 83.3158530125238 32.8708922863236
"2194" 438.6 86.9302834593339 34.8515690850721
"2195" 438.8 90.0604991234286 38.086161213612
"2196" 439 92.1498280065468 41.549510024915
"2197" 439.2 94.1426337248924 45.2381334747742
"2198" 439.4 94.8597473028445 49.1569700978661
"2199" 439.6 94.2190699839935 53.2158816428182
"2200" 439.8 93.7897668802549 57.1150160180114
"2201" 440 91.9231589522238 61.0272311063311
"2202" 440.2 90.6936588333688 65.098962735107
"2203" 440.4 89.3519051832709 69.7346653774667
"2204" 440.6 87.4547536277857 73.5975575679334
"2205" 440.8 85.2117160731103 77.5193225069927
"2206" 441 82.6695819267124 81.219814597003
"2207" 441.2 79.7302482972857 83.8810213106055
"2208" 441.4 75.7446370725332 86.114761702271
"2209" 441.6 71.6524503215191 88.6326085102006
"2210" 441.8 67.4340969548572 90.8839096419887
"2211" 442 62.940649604693 93.3504703272634
"2212" 442.2 57.406767906381 95.1560059183025
"2213" 442.4 52.3503527473148 96.5198349940926
"2214" 442.6 47.3244183717572 98.4467255560977
"2215" 442.8 41.9724396784822 99.6109652250585
"2216" 443 36.8874947394606 100.61030331688
"2217" 443.2 31.6027781108572 101.031582138608
"2218" 443.4 26.759176907439 101.35359440698
"2219" 443.6 24.1692567539778 102.94712845888
"2220" 443.8 25.6474146429117 102.44411280658
"2221" 444 25.7542240749072 100.725130069548
"2222" 444.2 25.9554506843572 98.2478172255584
"2223" 444.4 26.1636161424089 95.5538971906563
"2224" 444.6 25.7607152558572 91.6472619526216
"2225" 444.8 24.7933199013733 87.8355292392526
"2226" 445 24.2352877326071 83.6013947234477
"2227" 445.2 24.1573935612072 79.1744093155477
"2228" 445.4 23.7310783954346 74.6884547285949
"2229" 445.6 24.0915544401429 70.6273786275263
"2230" 445.8 24.0359157462857 66.4989875433263
"2231" 446 24.0272956669557 62.0827641738625
"2232" 446.2 25.9061177091372 58.8011887858777
"2233" 446.4 27.4432293580971 54.7714636521177
"2234" 446.6 28.6714974502782 50.6566015555819
"2235" 446.8 30.9148815322597 47.2606446264497
"2236" 447 33.6938656883214 44.8787184220049
"2237" 447.2 36.6796452821042 42.392705213633
"2238" 447.4 40.2719411866689 40.8164937453036
"2239" 447.6 43.7451048290924 39.4006526298566
"2240" 447.8 47.8798101466986 37.7833148271294
"2241" 448 51.9614819994935 36.6456669995455
"2242" 448.2 56.3017216256071 35.8235209967549
"2243" 448.4 61.3783000929669 36.3156746464831
"2244" 448.6 65.8762135268572 36.4411536293396
"2245" 448.8 70.4771055188901 36.5033117050351
"2246" 449 75.1429339175468 36.8489996818115
"2247" 449.2 79.7245579763231 37.4954215966364
"2248" 449.4 84.8675543634286 39.0366555670049
"2249" 449.6 89.6737680505958 40.7882206603636
"2250" 449.8 93.89493244175 43.1029167763977
"2251" 450 98.1298349635316 45.131788217514
"2252" 450.2 101.576250059509 46.4112310223753
"2253" 450.4 104.98633353909 48.7728878573745
"2254" 450.6 106.981812410231 51.9293587284098
"2255" 450.8 108.820971356754 55.8211547618805
"2256" 451 110.857859172099 59.7785368031219
"2257" 451.2 111.931142367107 64.2502569999334
"2258" 451.4 112.665347563749 68.7079940643031
"2259" 451.6 111.054832938857 71.0642383030874
"2260" 451.8 108.989731650578 72.8929086060024
"2261" 452 105.904190256958 76.1029137723191
"2262" 452.2 102.701354557685 78.9431889734322
"2263" 452.4 99.5454697928956 81.17119644009
"2264" 452.6 96.6444112298572 83.8405568059821
"2265" 452.8 93.4568997423045 86.7953973919504
"2266" 453 89.9497229852085 89.2025821340059
"2267" 453.2 86.2044285352738 91.0889719492727
"2268" 453.4 82.5304524120064 92.6703495769798
"2269" 453.6 78.6343346304026 94.2947301775341
"2270" 453.8 74.3726700687956 96.4664160447362
"2271" 454 69.8196059539821 97.7140335063665
"2272" 454.2 65.150081420586 98.5662072935842
"2273" 454.4 60.6937384135507 99.2621016405913
"2274" 454.6 55.8253527010507 99.2683834286074
"2275" 454.8 50.4508071602208 98.9565783143523
"2276" 455 45.1352400913656 98.5860108964825
"2277" 455.2 40.1334462367604 97.25192947543
"2278" 455.4 35.4408363743844 96.2267416711977
"2279" 455.6 30.5925880755134 94.573924721804
"2280" 455.8 26.2141290893795 92.437829662353
"2281" 456 22.1916298613817 89.8202653119551
"2282" 456.2 18.573760847779 86.9914139745852
"2283" 456.4 15.0529342969667 83.2077446129594
"2284" 456.6 11.9191259827387 79.2519618458451
"2285" 456.8 9.42856234455452 74.988280885003
"2286" 457 7.13735878882057 71.0403262992514
"2287" 457.2 4.93123682963491 67.0722034695459
"2288" 457.4 4.53722115796672 63.2753730821101
"2289" 457.6 5.43590038984286 59.844599758012
"2290" 457.8 6.63336872319047 56.3286979620227
"2291" 458 7.8348066007782 52.7013235548319
"2292" 458.2 9.3530071007033 49.1397150598977
"2293" 458.4 11.6315780546905 46.4783308703977
"2294" 458.6 13.6005696095238 43.3625640143977
"2295" 458.8 15.9713126339653 40.3134633411275
"2296" 459 18.0232275634571 37.7489907288377
"2297" 459.2 20.6041211091772 35.3238855259177
"2298" 459.4 23.863293132011 33.1863895712439
"2299" 459.6 26.9035047441598 31.1113140740293
"2300" 459.8 30.3418662113197 29.4568316242602
"2301" 460 34.430048035746 28.4472726759533
"2302" 460.2 38.4900032656546 27.3120920299294
"2303" 460.4 42.3322252567474 26.6074010890685
"2304" 460.6 46.763987014074 25.4734949721929
"2305" 460.8 51.245248079556 24.8681727968556
"2306" 461 55.6882258650889 25.0067708596904
"2307" 461.2 59.7761262290947 24.3547633975602
"2308" 461.4 64.4741184416572 24.7588394116977
"2309" 461.6 68.9186682215395 25.4805059996683
"2310" 461.8 73.1729265706524 25.9098900288315
"2311" 462 77.2716726016689 27.8998073231507
"2312" 462.2 81.201657128809 30.3676889944941
"2313" 462.4 84.8886586955813 32.9363844057426
"2314" 462.6 87.7522753983511 35.6842008135423
"2315" 462.8 90.0234066608571 39.0754340506023
"2316" 463 92.2540124782208 43.0144006725341
"2317" 463.2 93.1438100746786 47.0996296184692
"2318" 463.4 94.2137376885801 51.3615759127833
"2319" 463.6 94.7108029751042 55.8225767650095
"2320" 463.8 93.5861798413685 60.2484860947841
"2321" 464 93.4415861822924 64.4596657702448
"2322" 464.2 93.1148315882946 68.0485251672477
"2323" 464.4 90.7396749036158 70.889647918915
"2324" 464.6 87.8492177009011 72.7583406022549
"2325" 464.8 84.8244235929967 75.9860318075256
"2326" 465 81.060646939009 79.4765368136889
"2327" 465.2 77.4117253572124 81.8398931982793
"2328" 465.4 73.4908681028187 84.0822414353593
"2329" 465.6 69.6095698846714 86.8850049725834
"2330" 465.8 65.8533034764454 88.4819991295007
"2331" 466 61.6094730934542 90.1823864904724
"2332" 466.2 57.1640500487341 91.7208634486747
"2333" 466.4 52.7120985602572 92.8892760196747
"2334" 466.6 48.3135120690134 94.5678392396634
"2335" 466.8 43.7770998994951 95.5941872793115
"2336" 467 38.6619373939822 96.6064757567727
"2337" 467.2 33.6280265672572 97.3951542421977
"2338" 467.4 28.1334915538879 97.3532112268285
"2339" 467.6 22.6449483998572 97.2252033227795
"2340" 467.8 18.2981754422679 96.7942563485406
"2341" 468 15.8741473473956 94.5310454784131
"2342" 468.2 15.3058569382634 90.5696774732727
"2343" 468.4 14.3894431850867 86.8385785870535
"2344" 468.6 13.3635582845802 83.1345290166593
"2345" 468.8 11.9315933334243 78.8470406524126
"2346" 469 10.7743155188994 74.1124767006372
"2347" 469.2 9.58049215254832 69.4208371869124
"2348" 469.4 9.13030966195716 65.8647064333549
"2349" 469.6 8.35031532401931 61.5027832098031
"2350" 469.8 8.17050408422702 57.1452084972744
"2351" 470 9.29475291269049 52.926237280731
"2352" 470.2 10.0666853702656 49.1643998325245
"2353" 470.4 11.3502935468572 44.929993296736
"2354" 470.6 12.7084483302418 41.1156167624746
"2355" 470.8 14.1871150593301 36.7292788327896
"2356" 471 14.9236886598322 33.9162729369102
"2357" 471.2 14.0292214686545 31.3187917923031
"2358" 471.4 13.6614956061598 31.4597879987135
"2359" 471.6 14.5854981323372 31.9380855423977
"2360" 471.8 15.7380032016673 33.0555546679673
"2361" 472 17.4904698973386 33.9912220354718
"2362" 472.2 20.3610143618942 34.2508692734718
"2363" 472.4 23.5036612532427 34.5767897020724
"2364" 472.6 26.9854986087914 34.667797952424
"2365" 472.8 30.619601679162 34.791038730666
"2366" 473 34.5558546088698 34.5345579223977
"2367" 473.2 38.3585995149725 33.8205280178977
"2368" 473.4 42.4845000070379 33.0939849934941
"2369" 473.6 46.9296018363277 32.1519126795742
"2370" 473.8 51.1862892028336 32.5872036373977
"2371" 474 55.2770423470714 32.8375777597549
"2372" 474.2 59.3895092533744 32.573773607846
"2373" 474.4 63.743396929 33.4727861812906
"2374" 474.6 67.098346216064 35.5283801092253
"2375" 474.8 71.1643622741238 36.8800379723311
"2376" 475 75.0878557064639 37.7159659340719
"2377" 475.2 78.9913164305538 39.6983288354314
"2378" 475.4 82.7056820032238 42.0556729164644
"2379" 475.6 86.4797026903757 44.2953707583236
"2380" 475.8 89.5130655378916 46.7827448735701
"2381" 476 92.8138508010101 49.2153182262565
"2382" 476.2 94.6472409050083 52.142263643514
"2383" 476.4 94.1941958383508 55.4279438966509
"2384" 476.6 92.1438591045238 58.3788292787311
"2385" 476.8 89.8286712323572 62.567402164607
"2386" 477 87.6378976617322 66.8871938845568
"2387" 477.2 84.6443813802905 70.7726574392644
"2388" 477.4 80.9239511836753 73.5347532847159
"2389" 477.6 76.9158576996786 76.5649545736477
"2390" 477.8 72.6303283887559 79.7476874103344
"2391" 478 68.8983101767432 83.2430651016382
"2392" 478.2 64.6628620108187 85.5502469732824
"2393" 478.4 60.0950054932634 87.1070381352571
"2394" 478.6 54.9042630982286 88.5986767433834
"2395" 478.8 49.4471259674909 89.3786371940315
"2396" 479 43.7279222912836 89.9425148432507
"2397" 479.2 38.2925128310925 89.9826074314713
"2398" 479.4 32.7828166775885 89.6359646910992
"2399" 479.6 27.7983816236398 88.9983883454847
"2400" 479.8 22.6115651835429 87.4525196499263
"2401" 480 17.1767775675772 85.7006426426777
"2402" 480.2 11.9754967646729 83.264536596253
"2403" 480.4 8.77123653038154 80.511117626788
"2404" 480.6 8.40707707054069 78.2095240257268
"2405" 480.8 8.32939779704945 75.1044388598977
"2406" 481 7.55558425095175 71.2185021560464
"2407" 481.2 6.82927373384365 66.6553773855194
"2408" 481.4 6.60728543900783 61.7601713918635
"2409" 481.6 7.80374831872078 57.3304052040795
"2410" 481.8 8.28861986544047 52.7693670744394
"2411" 482 9.88272220163976 48.6966214037456
"2412" 482.2 11.2375519829887 44.5890555728451
"2413" 482.4 13.3080337213772 41.3632802817977
"2414" 482.6 15.1671079454572 38.1124968620377
"2415" 482.8 17.5868204749725 34.9090491310516
"2416" 483 20.7178263671688 33.0626615667224
"2417" 483.2 24.5134225112875 32.212522812942
"2418" 483.4 27.897541849668 31.7451044871275
"2419" 483.6 31.7522262304037 30.8979870134326
"2420" 483.8 35.5986479424156 31.403616877164
"2421" 484 39.7431998503757 32.880508850694
"2422" 484.2 44.0392907036981 33.9769064680568
"2423" 484.4 48.2115464349238 35.8025019346311
"2424" 484.6 51.9102467958454 38.0031395547389
"2425" 484.8 56.0824463666864 39.497936526849
"2426" 485 60.4061172206774 40.2715949283191
"2427" 485.2 64.519780542133 40.9048686064322
"2428" 485.4 68.8015724083238 42.2547357989311
"2429" 485.6 73.8267910214778 43.4118074560874
"2430" 485.8 78.0504598658909 45.4309897643078
"2431" 486 81.7088602754639 47.7065498276786
"2432" 486.2 85.958584383202 50.4939097063632
"2433" 486.4 89.6681750000769 53.4345942357164
"2434" 486.6 90.8973412668084 57.2093612311538
"2435" 486.8 90.77916558575 61.1391267017549
"2436" 487 89.9149464221989 65.7415265908787
"2437" 487.2 87.6231792863223 69.5190040889675
"2438" 487.4 85.0005756085123 73.6607106830874
"2439" 487.6 81.8857567545983 76.5378443473271
"2440" 487.8 78.0105068507922 79.8750353528912
"2441" 488 74.0924480443914 83.255761567932
"2442" 488.2 70.2270129688703 85.9857079787135
"2443" 488.4 66.0423113923425 87.5025944743977
"2444" 488.6 61.3523597263187 88.8208035288593
"2445" 488.8 55.9883041573497 89.816167624935
"2446" 489 50.5549325555184 89.757756372188
"2447" 489.2 44.6413323235587 89.2755588234276
"2448" 489.4 38.9864964414821 88.0272982678561
"2449" 489.6 33.5396061564788 86.286813826195
"2450" 489.8 28.5649054262572 84.3608628945977
"2451" 490 23.9960756938942 81.6893813125088
"2452" 490.2 19.3696392650861 78.2022181060363
"2453" 490.4 14.8827036452292 75.1436878609908
"2454" 490.6 11.1148990728462 72.3774295443098
"2455" 490.8 6.78792065057146 69.706772239167
"2456" 491 5.60903491366891 66.4299301056566
"2457" 491.2 5.68132885052382 63.6006237318422
"2458" 491.4 5.43033652045716 59.455128901012
"2459" 491.6 5.7872545894094 55.0428143924873
"2460" 491.8 8.00310197872671 51.0165130302238
"2461" 492 10.0069013154659 47.0145588619195
"2462" 492.2 11.6423966896072 43.3181506710556
"2463" 492.4 13.5430678239393 39.7097186250005
"2464" 492.6 15.6788430714901 37.0636534874737
"2465" 492.8 18.1685625758961 34.0843903084627
"2466" 493 20.9859037102987 31.1810621017354
"2467" 493.2 24.7490409565767 29.3004495758855
"2468" 493.4 28.8457344126203 28.4977596388977
"2469" 493.6 31.8001100117372 28.6353726750377
"2470" 493.8 35.3144823022668 28.7347268470724
"2471" 494 38.9354084432645 29.3464214445829
"2472" 494.2 42.5396632231246 30.241321033607
"2473" 494.4 45.4821031966753 31.9587392999659
"2474" 494.6 49.1750331213088 34.3796071513332
"2475" 494.8 52.1075335708685 37.5972151160796
"2476" 495 55.1329443815201 40.7135787098584
"2477" 495.2 58.4979045136905 42.8519244463311
"2478" 495.4 62.0377618584238 43.5270072651311
"2479" 495.6 65.495494823947 43.3436010138696
"2480" 495.8 69.0378004836807 42.8554882319507
"2481" 496 73.2297942316429 42.7366287085049
"2482" 496.2 77.1029374164269 42.8764802316303
"2483" 496.4 80.5947880018352 44.2328102516505
"2484" 496.6 83.0471704310769 47.3485771076505
"2485" 496.8 85.4184865280924 50.6449053719507
"2486" 497 87.1951063897857 54.638672636112
"2487" 497.2 89.0630069339367 58.956150978375
"2488" 497.4 88.9752011444868 63.3842510335088
"2489" 497.6 87.5880946354778 67.0844728792598
"2490" 497.8 85.2097219114189 71.5649218767123
"2491" 498 82.304375820315 75.3116874083014
"2492" 498.2 78.6545668827143 77.9512853622549
"2493" 498.4 74.9389007762802 80.91154920209
"2494" 498.6 70.5908607431729 82.8904395888714
"2495" 498.8 66.0909218198187 84.8811560138208
"2496" 499 61.2519327881107 86.5810296296654
"2497" 499.2 56.354523022887 87.5316594637261
"2498" 499.4 50.9149687486714 88.003342719112
"2499" 499.6 45.4862686603866 88.2242610623683
"2500" 499.8 39.9324290202442 88.1998729441881
"2501" 500 34.6371629967378 87.6014154381141
"2502" 500.2 29.3346831200924 86.6491950965595
"2503" 500.4 23.7458526889772 86.1472358920378
"2504" 500.6 18.9521876816349 84.5983920345459
"2505" 500.8 14.165329741123 83.1395348738281
"2506" 501 9.53276288085715 81.1811828723208
"2507" 501.2 9.23195205634496 79.2002157178612
"2508" 501.4 9.16406380289717 75.9794500519577
"2509" 501.6 8.35557844370851 71.9711282716004
"2510" 501.8 7.22519376567405 67.4091895562146
"2511" 502 7.09316070714882 62.7982416421894
"2512" 502.2 7.18066437191598 58.658841005986
"2513" 502.4 8.24565442962857 54.6089986660549
"2514" 502.6 8.90294289138419 50.9923331904923
"2515" 502.8 10.0358294044822 46.7433874258561
"2516" 503 11.2273027499098 42.9133059644372
"2517" 503.2 13.0157939221861 39.0749681763714
"2518" 503.4 14.9668086475714 35.3741963933328
"2519" 503.6 17.2243677051722 31.7015575790142
"2520" 503.8 20.3587038886364 28.2524435796185
"2521" 504 23.1773895714521 26.8683910536003
"2522" 504.2 26.2400640029341 24.8676915230131
"2523" 504.4 30.4294971541447 23.4297701121852
"2524" 504.6 34.465154288809 22.3718053760845
"2525" 504.8 38.6911477082572 22.2759626983227
"2526" 505 43.2165826938988 21.3141860542311
"2527" 505.2 47.0551608139091 22.0209098676185
"2528" 505.4 50.0408984385889 24.1518348321294
"2529" 505.6 52.7685046843744 26.4586334852943
"2530" 505.8 56.50573016975 28.4003919246477
"2531" 506 60.2879631404639 30.6267211212629
"2532" 506.2 63.4970545960528 33.573580916539
"2533" 506.4 66.6108971889253 36.9554733630682
"2534" 506.6 69.8380722446158 40.6541747214667
"2535" 506.8 72.8910164068238 44.1934351759977
"2536" 507 76.4475653597143 47.0233047435626
"2537" 507.2 78.8862905814751 49.7545538847123
"2538" 507.4 80.8686031830985 53.233635734915
"2539" 507.6 83.6649667145538 56.2048914489595
"2540" 507.8 86.6103018387604 59.163354804301
"2541" 508 88.7208430168905 61.6287472076977
"2542" 508.2 90.2903473605987 63.9592999726
"2543" 508.4 90.4808084812874 66.9829147875721
"2544" 508.6 88.8453775254868 69.5821267702125
"2545" 508.8 86.7152505863391 71.8205269551929
"2546" 509 83.8228535852094 75.1368947646477
"2547" 509.2 80.7410179023571 78.396394913112
"2548" 509.4 77.5104070757033 81.5107351359362
"2549" 509.6 73.9702168498956 83.3582250986285
"2550" 509.8 69.8520618587321 84.5977909992727
"2551" 510 65.630793534775 85.6192627960279
"2552" 510.2 60.6454035446488 86.6695595858144
"2553" 510.4 55.6292901342375 87.1954061928203
"2554" 510.6 50.9287941210844 87.7386374180341
"2555" 510.8 45.8605693488707 87.5446994319113
"2556" 511 42.2501433705332 87.283174273271
"2557" 511.2 37.8628096904425 83.6933795071538
"2558" 511.4 32.6856970791011 80.4588715362148
"2559" 511.6 27.9463340651395 77.509230484786
"2560" 511.8 22.6590256597487 75.2506859487712
"2561" 512 17.6271145678106 74.4145621868396
"2562" 512.2 12.3553796294378 72.8869676902042
"2563" 512.4 6.63007609517237 71.3607208032999
"2564" 512.6 6.10974679322383 70.7986221630644
"2565" 512.8 7.32281082106171 69.6621737406818
"2566" 513 8.03515470453572 66.9858261145763
"2567" 513.2 8.03239624608499 63.6758520455243
"2568" 513.4 7.24035108219925 59.6195558831214
"2569" 513.6 6.83243160565717 56.0800857316377
"2570" 513.8 7.73534573329378 52.2143406281865
"2571" 514 8.51977295232194 48.0014727665527
"2572" 514.2 9.48407902373214 44.2172361728144
"2573" 514.4 10.4155634900571 40.487898165112
"2574" 514.6 10.4519141033772 36.6169287711577
"2575" 514.8 11.2390161591429 33.711105253312
"2576" 515 12.0533643146883 31.3125717417614
"2577" 515.2 13.2301395499772 28.9261775815977
"2578" 515.4 15.9862531027604 26.1609344968977
"2579" 515.6 18.1173496872322 24.2233169833227
"2580" 515.8 21.45335303975 20.884531696112
"2581" 516 24.8202856255401 19.0317179559587
"2582" 516.2 28.4091170834572 17.1690260859102
"2583" 516.4 32.0554064041274 16.3031113190464
"2584" 516.6 35.9764305725734 14.6978598138437
"2585" 516.8 39.5419917343187 13.8127110435516
"2586" 517 43.0614206931203 14.3128210576346
"2587" 517.2 46.73650284 14.5956732692289
"2588" 517.4 49.9032159698933 16.1590413439399
"2589" 517.6 52.7779376813214 17.5693928537906
"2590" 517.8 56.1488269417849 19.4249656387833
"2591" 518 58.8978121714336 21.4070990364566
"2592" 518.2 61.0056397758347 24.3164180224539
"2593" 518.4 62.6620089817253 27.3058076204966
"2594" 518.6 64.6246554920032 30.928670437364
"2595" 518.8 66.5408540110854 34.5303245435173
"2596" 519 67.6572768841493 38.4730272628472
"2597" 519.2 68.414489112133 42.8343161853632
"2598" 519.4 68.8978225932528 46.5824750922329
"2599" 519.6 69.7618646350665 50.2583115910489
"2600" 519.8 71.2366726339539 53.6772599368816
"2601" 520 71.5600538462009 56.8804483427727
"2602" 520.2 71.184394982374 60.7953962691056
"2603" 520.4 71.4338313739358 64.1737277478022
"2604" 520.6 72.0851035843804 67.9430057373861
"2605" 520.8 71.8388268852143 71.3951926027549
"2606" 521 71.3102592935714 75.0024345878263
"2607" 521.2 70.9218956742601 79.265576498741
"2608" 521.4 70.0212962192143 83.0459350964406
"2609" 521.6 68.1102616371488 86.5884198239394
"2610" 521.8 65.894469973279 90.2471469198196
"2611" 522 63.8619189383103 91.3060208122884
"2612" 522.2 61.6094730934542 91.2984820806813
"2613" 522.4 57.7094964941384 93.064725150929
"2614" 522.6 54.4871414964026 94.819925727125
"2615" 522.8 52.8256392168741 97.1469490858723
"2616" 523 52.2572971078894 100.744603612398
"2617" 523.2 51.6677396696349 103.845945621842
"2618" 523.4 51.7735994306475 103.979724440704
"2619" 523.6 52.8866392035794 104.480638870287
"2620" 523.8 54.0095233526384 105.028783039398
"2621" 524 53.5264467158026 104.122378135834
"2622" 524.2 52.0389753432534 102.603775816568
"2623" 524.4 51.287018309726 100.438134741316
"2624" 524.6 50.0997373194243 98.1403805685768
"2625" 524.8 48.4720979170363 95.8326204159052
"2626" 525 46.4304900237857 92.7604510438977
"2627" 525.2 45.1078065289091 89.8141293010081
"2628" 525.4 44.8270840280844 87.0659150286705
"2629" 525.6 47.2254964310825 83.5475453490879
"2630" 525.8 48.5812732832009 80.2243578342102
"2631" 526 48.6701379950078 77.5844256639457
"2632" 526.2 48.1729927541299 73.8660564163198
"2633" 526.4 47.4458961866786 70.7089820451834
"2634" 526.6 47.361368171011 67.3349945843593
"2635" 526.8 47.3374007336571 64.2443112963742
"2636" 527 47.1198670110889 60.9330825956416
"2637" 527.2 47.7497816410689 57.7561850197624
"2638" 527.4 48.1326458788804 54.4156865529791
"2639" 527.6 48.8988248058117 51.1800112539546
"2640" 527.8 49.9218180633214 47.9017541215763
"2641" 528 49.866670299116 44.6012340733271
"2642" 528.2 49.8049448299606 40.8063817230529
"2643" 528.4 49.7667252041947 37.0758552643227
"2644" 528.6 48.6143087576786 33.6165194737549
"2645" 528.8 47.0338820657882 29.8519542853632
"2646" 529 45.1089111633744 25.8900955676046
"2647" 529.2 43.2405382426429 22.799430076362
"2648" 529.4 40.9276952962709 21.6103928171219
"2649" 529.6 39.4478339447143 20.316731692134
"2650" 529.8 37.551838454044 19.4393522890021
"2651" 530 36.4077615908223 19.6395620075954
"2652" 530.2 34.470699876039 19.6638524733068
"2653" 530.4 32.2989572677447 20.3140032561852
"2654" 530.6 31.6637795703873 20.7482280685905
"2655" 530.8 29.1934932745316 21.3333073624559
"2656" 531 27.1953484126546 23.0229825920813
"2657" 531.2 24.4327604060861 24.3238520810483
"2658" 531.4 21.3387961355279 25.8759558210441
"2659" 531.6 19.4151900735157 28.2270298968368
"2660" 531.8 17.7955612657474 31.2953003068611
"2661" 532 15.1029598043042 33.2699231396683
"2662" 532.2 11.806259428223 35.3467471485807
"2663" 532.4 9.98949175733908 38.5043452118194
"2664" 532.6 8.9944698264669 41.8537602472392
"2665" 532.8 8.29861683188246 45.2819815712585
"2666" 533 7.0520368599656 49.1420612698797
"2667" 533.2 5.97072733454465 52.6887682443102
"2668" 533.4 4.70931611339562 56.5496477751285
"2669" 533.6 3.87666358820851 59.6975331564113
"2670" 533.8 4.19917586694047 60.1530854050644
"2671" 534 4.08607195644807 60.3576559562159
"2672" 534.2 4.00227671145715 60.1617403129977
"2673" 534.4 4.26613444520851 60.2238451253302
"2674" 534.6 4.60789546398704 59.6933636719822
"2675" 534.8 4.67921415338572 59.5107675948692
"2676" 535 5.22402222864093 59.4238509325734
"2677" 535.2 5.91540476962989 59.4311874024432
"2678" 535.4 6.69741504189716 59.7566906217177
"2679" 535.6 7.32407533683118 59.8653378166315
"2680" 535.8 8.22441056470132 60.5936988998523
"2681" 536 9.21332844989662 62.3817241978977
"2682" 536.2 10.5497145630238 65.1404761016477
"2683" 536.4 11.3169103305429 68.3795753956977
"2684" 536.6 12.2629342117676 71.5982323139201
"2685" 536.8 13.112185519 75.3980875219215
"2686" 537 13.2285481636797 78.5950190675268
"2687" 537.2 13.8679444438929 82.2795120885584
"2688" 537.4 14.5390861885447 86.0826486415852
"2689" 537.6 14.0100945214913 88.9464864320563
"2690" 537.8 14.6450064722896 91.4288817625329
"2691" 538 17.5999421824385 92.4207962267466
"2692" 538.2 20.279273564746 94.1596611597866
"2693" 538.4 23.0868480260687 96.7375476798016
"2694" 538.6 25.554057250102 99.6477265049283
"2695" 538.8 28.3518887126327 102.890667518316
"2696" 539 31.1779008123117 105.975905350739
"2697" 539.2 34.213061514155 107.622493214738
"2698" 539.4 38.2359536441384 108.94783353796
"2699" 539.6 41.1948889318286 109.624539151998
"2700" 539.8 43.9818420166807 110.931939362162
"2701" 540 46.859081837404 112.708661500866
"2702" 540.2 48.9220602830759 114.777725428679
"2703" 540.4 51.3226040027836 117.079469555986
"2704" 540.6 54.1094727865844 118.919910272398
"2705" 540.8 55.5862805948137 120.297169534833
"2706" 541 57.0357585946791 119.978061687535
"2707" 541.2 58.5136137643914 119.775323433206
"2708" 541.4 60.5638310373772 120.695897380318
"2709" 541.6 62.728867952722 121.260244160857
"2710" 541.8 65.238384442205 121.403492548919
"2711" 542 66.1135473303415 121.751687961835
"2712" 542.2 68.1128890199143 122.293469743269
"2713" 542.4 68.5671030843117 121.07380213308
"2714" 542.6 69.2475706327634 120.090351337445
"2715" 542.8 71.4683174736333 118.788148987442
"2716" 543 74.156963132611 117.503834182075
"2717" 543.2 77.2528622444887 116.890562122766
"2718" 543.4 80.4654087439883 116.527750473119
"2719" 543.6 83.8313844850745 116.837087863224
"2720" 543.8 86.9995982016488 116.815685781106
"2721" 544 89.7784169282281 115.871149155236
"2722" 544.2 92.3838360972208 115.36746397067
"2723" 544.4 94.9367313183956 113.968637172382
"2724" 544.6 96.4465847628095 112.459639707874
"2725" 544.8 98.1963027985187 111.721689920459
"2726" 545 98.4886702880042 111.12858396153
"2727" 545.2 98.3741200359454 110.750568129736
"2728" 545.4 98.7775131543495 110.349554131952
"2729" 545.6 98.9033422004572 109.199117138967
"2730" 545.8 99.5394779335571 107.378590543298
"2731" 546 101.027411620574 105.226424966831
"2732" 546.2 103.312624387584 102.981110503352
"2733" 546.4 105.836990498501 101.267454899877
"2734" 546.6 108.241987860524 99.686781531657
"2735" 546.8 110.002755818649 97.4922690532938
"2736" 547 111.656294262326 94.8976107465496
"2737" 547.2 113.871372185211 92.6654581519465
"2738" 547.4 116.211802479134 90.9327534679761
"2739" 547.6 116.910973053749 89.0135537027592
"2740" 547.8 116.982389396613 87.2033668647514
"2741" 548 116.554921382833 85.5029940988246
"2742" 548.2 116.789791308182 83.4082820901852
"2743" 548.4 117.081894450932 80.8572479768352
"2744" 548.6 117.634108487464 77.7843692806834
"2745" 548.8 118.987503727409 75.1424906102943
"2746" 549 120.384823690991 72.5382586576644
"2747" 549.2 121.588452783926 69.2780443727081
"2748" 549.4 122.440364325157 66.2504680440977
"2749" 549.6 123.329879949133 62.8719202765357
"2750" 549.8 124.585663161823 60.2046258680382
"2751" 550 123.494438263038 59.8642408872893
"2752" 550.2 122.594710183302 58.0855240654348
"2753" 550.4 121.393065687326 56.26111572998
"2754" 550.6 120.430631374443 54.6683013714587
"2755" 550.8 120.264673204387 51.882048094186
"2756" 551 120.193488404893 49.2324462163263
"2757" 551.2 120.098708536869 46.3364306356768
"2758" 551.4 121.168235522275 43.9588966818922
"2759" 551.6 121.583674308992 43.6105417136112
"2760" 551.8 121.947034572957 43.6784681539644
"2761" 552 121.771701355648 44.2584896488153
"2762" 552.2 121.105836532573 44.5368776589886
"2763" 552.4 121.074434390964 44.317694925612
"2764" 552.6 120.599397966896 44.6203356997744
"2765" 552.8 119.566882753291 44.2244051477592
"2766" 553 118.828671244577 43.6066324181177
"2767" 553.2 117.71965297927 42.5673943480227
"2768" 553.4 116.977639752016 40.8895823939343
"2769" 553.6 116.286243956339 39.7996269151755
"2770" 553.8 114.723552246153 37.8282312192496
"2771" 554 113.401394852282 35.2745525506977
"2772" 554.2 112.516494155128 32.3718491635271
"2773" 554.4 110.655245955701 29.6990496199042
"2774" 554.6 108.119552577564 27.315098134105
"2775" 554.8 105.735351233756 24.6055160743218
"2776" 555 104.215724689937 21.5885466357177
"2777" 555.2 101.793519443182 18.7888075608263
"2778" 555.4 98.8813720495495 16.9933897090516
"2779" 555.6 95.4906038159947 15.2849608151727
"2780" 555.8 92.278491005709 14.1955242790644
"2781" 556 88.9042375315468 12.9972671979495
"2782" 556.2 85.8769669271864 11.4180376660685
"2783" 556.4 82.0692133890495 10.9166456966285
"2784" 556.6 78.3592538153187 10.4323037334362
"2785" 556.8 74.5395652728084 9.93614855162944
"2786" 557 70.2480238966822 10.4360486455227
"2787" 557.2 66.7067718604596 10.6219857865905
"2788" 557.4 62.9922745619286 11.4259537403977
"2789" 557.6 59.4000122252033 11.5757502238593
"2790" 557.8 55.3415018094669 12.3299694288002
"2791" 558 51.980278011672 14.1522497393977
"2792" 558.2 48.1025964174101 16.220263623233
"2793" 558.4 44.5899482930423 18.2585227255459
"2794" 558.6 40.4067427919312 20.3982082979533
"2795" 558.8 36.401443731672 22.5475104347311
"2796" 559 31.6077713269725 23.9639194061285
"2797" 559.2 26.9675940843386 25.5286453895459
"2798" 559.4 22.5055082164868 27.2307772831014
"2799" 559.6 20.5028586863572 29.2767013528977
"2800" 559.8 20.2036310767108 32.0457441532758
"2801" 560 19.5340499295697 35.9512581647352
"2802" 560.2 18.7041182810019 39.8487852738319
"2803" 560.4 17.6381980407914 43.6768738288188
"2804" 560.6 16.2289284924361 47.422968519174
"2805" 560.8 15.2709668406572 51.3389271657577
"2806" 561 14.4423121798693 55.2430083677636
"2807" 561.2 12.7324401247474 59.1614651607514
"2808" 561.4 11.9020439276071 63.4852249593977
"2809" 561.6 11.5081871375328 67.5606339720599
"2810" 561.8 9.85310687579223 71.8175408697614
"2811" 562 8.62399754785715 75.7665393167977
"2812" 562.2 9.28310207508794 79.6173075849824
"2813" 562.4 11.2514725831407 81.7709785788455
"2814" 562.6 13.6500262262857 84.1209983033025
"2815" 562.8 15.8431180758214 87.516504147862
"2816" 563 17.9038896982995 90.9179542973208
"2817" 563.2 20.1553895884454 94.1541457772801
"2818" 563.4 22.5358965598972 97.6288367563977
"2819" 563.6 24.7671671512653 100.56973914599
"2820" 563.8 27.9105943864971 102.793220320218
"2821" 564 30.5723031350446 105.945662348585
"2822" 564.2 32.7960505237933 107.241308971717
"2823" 564.4 34.1262247051696 107.057277086273
"2824" 564.6 37.435341676662 107.90706766552
"2825" 564.8 41.3395495358572 108.793667990398
"2826" 565 45.1346260261595 109.720548246979
"2827" 565.2 48.0803912916264 111.29027604809
"2828" 565.4 49.7738282587588 114.050460431873
"2829" 565.6 50.8296560847572 116.550629225648
"2830" 565.8 49.9133177073155 115.668910479939
"2831" 566 48.2583847602101 115.464311001957
"2832" 566.2 46.8773382838259 114.522135178773
"2833" 566.4 45.9735926140605 113.016236208381
"2834" 566.6 45.6768386251753 111.024273807761
"2835" 566.8 45.0867312660844 108.392394986216
"2836" 567 45.3826279561429 106.055007837207
"2837" 567.2 46.0192853019978 104.322867111085
"2838" 567.4 47.1077472283227 102.121181641449
"2839" 567.6 47.6773025724935 99.0096879766704
"2840" 567.8 48.835155327594 96.5902478043977
"2841" 568 50.0849405975844 94.1306803317068
"2842" 568.2 51.5929659752449 93.575160489663
"2843" 568.4 53.0373408899624 92.6272110138714
"2844" 568.6 55.3142919810944 90.3543132917537
"2845" 568.8 57.6654016891194 88.3900772469059
"2846" 569 60.8617762429822 86.9853284924446
"2847" 569.2 63.6692120038571 85.3150664942477
"2848" 569.4 66.4891512690211 84.6166792717092
"2849" 569.6 69.4259621949429 83.7914935941263
"2850" 569.8 72.9732380321905 82.1056411702549
"2851" 570 76.5237475713033 80.2943876902285
"2852" 570.2 79.7413760360572 78.6518692490727
"2853" 570.4 83.2925513373187 76.4076682660131
"2854" 570.6 86.3329328085523 74.7213008623611
"2855" 570.8 89.8862066998685 73.3532952717955
"2856" 571 92.6359246566886 71.2717247147011
"2857" 571.2 96.0115210872322 69.3523673771591
"2858" 571.4 99.8714554735715 68.6539169554087
"2859" 571.6 103.409350680792 68.8926609160064
"2860" 571.8 106.319033050017 70.9707995868445
"2861" 572 107.386959043813 73.2676486460241
"2862" 572.2 107.879147489473 73.4003255313758
"2863" 572.4 109.039547690427 72.1411392773745
"2864" 572.6 110.774764007981 70.0551752962067
"2865" 572.8 112.296003801824 67.369947097167
"2866" 573 114.148719409632 64.1824799018921
"2867" 573.2 115.676553775257 60.9536643888977
"2868" 573.4 116.901129172738 58.2626465472347
"2869" 573.6 118.480743945657 55.7217725431977
"2870" 573.8 117.785079333601 53.8276142776904
"2871" 574 116.132744112401 51.8438260100813
"2872" 574.2 114.651710853504 48.4088844517624
"2873" 574.4 113.098409435587 44.6470541741507
"2874" 574.6 111.986781060964 40.974736736362
"2875" 574.8 110.85534786576 37.0423702699099
"2876" 575 109.845955863234 33.1031260713458
"2877" 575.2 108.788394096315 28.8848842859158
"2878" 575.4 107.382679144286 24.5566854906834
"2879" 575.6 106.361949526116 20.3789751692125
"2880" 575.8 103.42940352812 18.2382773268714
"2881" 576 99.8834283570597 16.8506090102585
"2882" 576.2 96.6815036924286 15.0795613036834
"2883" 576.4 92.9908036665714 13.030202746612
"2884" 576.6 89.2769208516071 11.0596656725049
"2885" 576.8 86.1498649852593 8.56277849093033
"2886" 577 82.013445782556 7.83938074802424
"2887" 577.2 78.4556745403054 8.24751341315635
"2888" 577.4 74.6369036682646 8.2188295228792
"2889" 577.6 70.7319540816624 8.94075874811202
"2890" 577.8 67.1600248703016 9.82479577273106
"2891" 578 63.3592581134947 9.36500378877273
"2892" 578.2 60.2969261898331 8.2429288649158
"2893" 578.4 58.9619037445608 6.2426255447681
"2894" 578.6 59.0252803796282 6.39411539915676
"2895" 578.8 58.0762701474788 7.44528088214097
"2896" 579 56.9768044444072 9.49645020301023
"2897" 579.2 55.6122315515279 11.5937745161782
"2898" 579.4 53.0885870553571 13.6978670728977
"2899" 579.6 50.5762049740276 16.1763179810795
"2900" 579.8 48.0933282606526 19.1681622916705
"2901" 580 45.4484670772072 21.8670182984727
"2902" 580.2 41.8188982829341 23.5195231718593
"2903" 580.4 38.2481246084197 25.1726521972602
"2904" 580.6 34.8170857860981 27.059532919976
"2905" 580.8 31.3544904395197 29.4130161528477
"2906" 581 27.9234240147277 32.4130872542683
"2907" 581.2 24.2592026097914 35.1597611402135
"2908" 581.4 20.4750393394286 38.0701440138653
"2909" 581.6 16.7112453432101 40.8485678158801
"2910" 581.8 13.6871186888572 45.0021882395459
"2911" 582 11.2541279031534 48.3247112295088
"2912" 582.2 9.62971976086982 53.046748657018
"2913" 582.4 7.55807730764662 57.2519830418846
"2914" 582.6 6.45694175378022 61.8174907768593
"2915" 582.8 6.59874909145716 66.3320714617549
"2916" 583 6.83453685353283 71.0606085653707
"2917" 583.2 7.07152343731547 75.3370395106061
"2918" 583.4 9.31224056913112 77.7658230493977
"2919" 583.6 11.9453184672738 80.6165333499394
"2920" 583.8 14.4289679402857 84.4053738496834
"2921" 584 16.7889758713929 88.344129718987
"2922" 584.2 17.8562271808344 92.8932251996932
"2923" 584.4 18.2191432066753 96.6905660554432
"2924" 584.6 20.0337233358799 98.9300234831932
"2925" 584.8 22.5307931486675 99.515755908415
"2926" 585 25.8928571537679 101.474861469273
"2927" 585.2 29.4087589497572 103.860370468398
"2928" 585.4 32.6846416025238 106.413568308731
"2929" 585.6 36.2439724901071 109.518516529814
"2930" 585.8 38.4185181083572 112.158263449481
"2931" 586 40.9166954625429 111.838959167512
"2932" 586.2 43.2974300602355 110.807688458127
"2933" 586.4 45.6793676567143 111.021865206296
"2934" 586.6 48.9693474721686 111.924332638742
"2935" 586.8 52.0036325251429 113.937156133636
"2936" 587 55.4959685120311 117.328159813354
"2937" 587.2 57.9214046530626 119.407193445083
"2938" 587.4 60.3664991364972 120.270075909998
"2939" 587.6 63.5788999210745 119.806097584702
"2940" 587.8 67.1076287364895 119.393384647574
"2941" 588 71.3707485402264 119.768757012013
"2942" 588.2 75.4927071871954 118.969548714957
"2943" 588.4 79.0564018939048 117.844228857826
"2944" 588.6 82.697645303 117.380573075683
"2945" 588.8 87.1149388093894 116.298310740333
"2946" 589 91.1716741875296 115.168455350949
"2947" 589.2 94.6621789576631 114.254010652219
"2948" 589.4 95.3256765736993 112.558552941398
"2949" 589.6 97.4859464744464 109.570291425487
"2950" 589.8 99.8835105239071 107.242275743348
"2951" 590 102.814124170905 105.640808671826
"2952" 590.2 105.732064559857 104.441754501311
"2953" 590.4 107.482279275265 103.086237036583
"2954" 590.6 108.163760808049 100.854454366936
"2955" 590.8 109.242295488973 97.813585752667
"2956" 591 110.312241838177 95.1673809401577
"2957" 591.2 112.011255043389 92.3290750946889
"2958" 591.4 114.450828826113 89.6161863203124
"2959" 591.6 116.507424936857 86.3721790601782
"2960" 591.8 118.326482939551 82.897674341633
"2961" 592 120.341132047327 80.2715753100965
"2962" 592.2 122.463265795026 78.3609695275101
"2963" 592.4 121.783396429939 78.898005773235
"2964" 592.6 120.594339903818 77.9782616986705
"2965" 592.8 119.131484835895 76.7142517354977
"2966" 593 117.807170703822 74.7949755820489
"2967" 593.2 116.690429315448 72.9420153265544
"2968" 593.4 116.344390624625 71.810541922014
"2969" 593.6 115.654298297714 69.8187629434692
"2970" 593.8 114.962971538409 67.5455705605357
"2971" 594 113.632342318329 65.7053547135326
"2972" 594.2 112.279502411424 64.2987863051311
"2973" 594.4 110.70159192902 62.4904137393861
"2974" 594.6 110.10279306619 60.7541206782125
"2975" 594.8 110.076627065462 58.4462570498396
"2976" 595 110.655625310432 56.3838730000977
"2977" 595.2 112.000690734429 54.7212876663847
"2978" 595.4 113.475116121643 53.5119890855049
"2979" 595.6 114.446852379473 53.0344236298977
"2980" 595.8 115.242790154128 53.2154130281507
"2981" 596 115.219515625641 53.7558298763864
"2982" 596.2 114.988926202262 54.1306309296562
"2983" 596.4 115.043699298462 54.4703299213648
"2984" 596.6 115.272719454027 54.7704692584403
"2985" 596.8 115.921030612835 54.8570597191168
"2986" 597 117.26542735747 55.4570998747848
"2987" 597.2 118.313906784219 56.3449259143977
"2988" 597.4 118.84867588405 57.4380997971136
"2989" 597.6 120.160830910672 59.1262558388434
"2990" 597.8 121.151115924165 60.2310746853428
"2991" 598 121.30642216334 61.2692700833632
"2992" 598.2 122.154752363357 63.4430322832227
"2993" 598.4 122.795954384028 65.6114825242392
"2994" 598.6 122.19098221052 67.4720177242698
"2995" 598.8 121.58824929863 69.5869350523977
"2996" 599 121.75067634922 72.4057303799352
"2997" 599.2 122.216609499469 75.7130825325036
"2998" 599.4 122.815947074078 78.6806266902582
"2999" 599.6 122.01226302543 80.9575842189587
"3000" 599.8 121.512349283133 83.3616686959494
"3001" 600 121.113925073099 85.4522766295012
"3002" 600.2 119.539101494187 86.36516253975
"3003" 600.4 118.094888429946 87.5223145177902
"3004" 600.6 116.342472573892 88.8451234285271
"3005" 600.8 115.339012365857 91.1126897258208
"3006" 601 115.098598256598 93.9601174491014
"3007" 601.2 114.990538441173 94.7129299454372
"3008" 601.4 113.566919966507 94.1868880576602
"3009" 601.6 111.76074886717 94.0846519576977
"3010" 601.8 109.769109868761 94.8415392978676
"3011" 602 106.980368588703 95.7713603614746
"3012" 602.2 104.81248059194 97.3854174707727
"3013" 602.4 102.553240517486 98.3910868622406
"3014" 602.6 100.899953093842 98.8545244534271
"3015" 602.8 98.2826616600952 100.367496909588
"3016" 603 95.8898114444196 102.61284662957
"3017" 603.2 95.0445847864879 103.327094987275
"3018" 603.4 94.4435917839524 102.87123813316
"3019" 603.6 93.1902516620375 101.383080427152
"3020" 603.8 90.8858064156429 99.8988954657692
"3021" 604 87.5713859132656 98.1060756938485
"3022" 604.2 85.2217873809857 96.9834279076549
"3023" 604.4 82.6650039359372 95.1829597744377
"3024" 604.6 79.7052512029441 93.9881309192238
"3025" 604.8 76.182658742693 94.0015260882186
"3026" 605 73.1258377246993 95.0323643763977
"3027" 605.2 69.7907256997555 96.2359833525503
"3028" 605.4 65.9541076982572 97.8445436925823
"3029" 605.6 62.5851847852072 99.2905790795977
"3030" 605.8 59.2552089578571 99.1347907367977
"3031" 606 56.1023496392857 97.7772066066834
"3032" 606.2 52.8289398173572 95.3142670919406
"3033" 606.4 50.8042248826791 91.9201543318772
"3034" 606.6 48.9142583828956 88.6510341809362
"3035" 606.8 47.0917345007802 84.5915494791285
"3036" 607 46.5746448215065 80.6539770668912
"3037" 607.2 46.8570533433571 75.2692149917054
"3038" 607.4 46.7248255832646 70.6687985440644
"3039" 607.6 45.7472197223937 66.2051880989343
"3040" 607.8 44.6057937684253 62.4215564446364
"3041" 608 42.3239264271759 59.2766570907164
"3042" 608.2 40.6137174841753 55.4774680965341
"3043" 608.4 38.4624906244701 52.2115093997848
"3044" 608.6 37.0416240786101 49.0091277725507
"3045" 608.8 36.5709063599059 44.5705569570441
"3046" 609 37.3116009358308 40.5406085066609
"3047" 609.2 37.5398338578084 36.1304385071782
"3048" 609.4 39.0977172858084 32.3164738953368
"3049" 609.6 41.4077069358322 28.8823621101852
"3050" 609.8 44.7450447123084 26.4269145943611
"3051" 610 48.2125646593866 23.8630564405977
"3052" 610.2 51.4657918178572 21.3877527716644
"3053" 610.4 55.2037621161377 20.6560964083246
"3054" 610.6 58.8989856130401 19.3404448548002
"3055" 610.8 62.8624509429286 18.4967044180763
"3056" 611 66.8569292993029 18.3973256666989
"3057" 611.2 71.9272607441498 17.2743494548611
"3058" 611.4 75.603485662662 16.2199283542026
"3059" 611.6 79.0904033179286 14.9404645690406
"3060" 611.8 82.5332171305035 13.9970946825441
"3061" 612 86.7888986899181 14.3485683827636
"3062" 612.2 90.9337947890947 15.2557505008977
"3063" 612.4 94.9951704403386 16.6477481935088
"3064" 612.6 98.1825746144647 19.4881648139927
"3065" 612.8 100.480699171307 22.8163535124102
"3066" 613 102.04345098502 26.4530376396477
"3067" 613.2 103.417404425979 29.8704069275929
"3068" 613.4 104.695058822723 33.2616531702514
"3069" 613.6 104.548378621916 36.550642358633
"3070" 613.8 105.61648987465 39.1037160252514
"3071" 614 106.84758602682 41.4584842690644
"3072" 614.2 108.713315376893 42.0283526046748
"3073" 614.4 111.408073948694 43.365583168328
"3074" 614.6 114.407863650271 45.8515961579839
"3075" 614.8 117.971298157995 47.7989504429839
"3076" 615 119.038985507357 48.9752718091644
"3077" 615.2 118.586225636095 50.6927301021852
"3078" 615.4 117.25228795087 53.4141577154727
"3079" 615.6 115.829287444669 56.4090740555507
"3080" 615.8 114.361007769391 59.1101689990977
"3081" 616 113.048007324681 62.0586924870918
"3082" 616.2 111.157796498754 64.7118343251219
"3083" 616.4 108.5079560987 66.8868955156674
"3084" 616.6 106.012878692259 69.6927695244086
"3085" 616.8 103.24810598299 72.5858606512977
"3086" 617 101.801380770134 75.5556932464218
"3087" 617.2 100.046415703652 78.2350650457833
"3088" 617.4 97.6750841075279 79.8224191601416
"3089" 617.6 95.3883677160322 82.1084231049477
"3090" 617.8 94.2241280470714 85.6386982301835
"3091" 618 93.1096681489026 89.042774681625
"3092" 618.2 90.4351329954 90.8576077139834
"3093" 618.4 87.8840596998712 91.4905566298766
"3094" 618.6 84.3459089567022 91.3753610242851
"3095" 618.8 80.5502770467495 91.81673319809
"3096" 619 76.2481220417341 92.0324401342747
"3097" 619.2 71.7411864322689 92.3079775482654
"3098" 619.4 67.2306420295587 92.3796996836962
"3099" 619.6 62.7738767004089 92.1493846992943
"3100" 619.8 58.5914628494487 91.1010857728766
"3101" 620 54.1387356446654 90.1808735184251
"3102" 620.2 49.3834209690972 89.1227932395177
"3103" 620.4 44.3885499592286 87.8531182456977
"3104" 620.6 39.5635624279371 85.7577650350377
"3105" 620.8 35.3052162577812 83.326875286056
"3106" 621 32.2979096404394 80.260408538537
"3107" 621.2 30.2542352684947 76.5828053212603
"3108" 621.4 28.20418122775 73.0875362075763
"3109" 621.6 25.6058653970499 69.5916274723616
"3110" 621.8 24.3663134221534 65.2402479569903
"3111" 622 23.7779545293117 61.1652600276575
"3112" 622.2 24.2708346759048 56.8951307758739
"3113" 622.4 24.7526730377395 52.5590400838536
"3114" 622.6 25.5144322139307 48.143127866986
"3115" 622.8 26.9749479276807 43.950588641633
"3116" 623 27.9896869297648 39.7594592655362
"3117" 623.2 29.1055826159748 35.2447694851624
"3118" 623.4 31.1056903065282 31.9056296376477
"3119" 623.6 33.8714458528822 29.0917026958227
"3120" 623.8 37.6653847041584 26.9046830611688
"3121" 624 41.6641085833571 25.1822641382823
"3122" 624.2 45.6793676567143 24.4184317665536
"3123" 624.4 50.0499507024101 23.4735855835977
"3124" 624.6 54.553404154074 22.0808753383254
"3125" 624.8 59.5797680053571 20.6833764183208
"3126" 625 64.5687042212143 19.8969448801477
"3127" 625.2 68.9349846476864 19.3974405899709
"3128" 625.4 73.7148741085468 18.7408431695701
"3129" 625.6 78.2142656140423 18.2681392899162
"3130" 625.8 82.4359373726349 17.5228555512125
"3131" 626 87.0838290020714 17.3932036565763
"3132" 626.2 91.164327171363 17.063353478386
"3133" 626.4 95.7514780455157 16.0346922148977
"3134" 626.6 99.3803237932275 16.3784843911385
"3135" 626.8 101.01135321397 18.9070397852727
"3136" 627 102.013193043439 22.7469019845876
"3137" 627.2 103.424089110968 26.0479398655459
"3138" 627.4 104.343585122503 29.3906928232392
"3139" 627.6 104.956177519245 33.031658615386
"3140" 627.8 104.871983083982 36.7788837358602
"3141" 628 105.024907670481 40.120028212786
"3142" 628.2 104.225506748671 42.7542044974559
"3143" 628.4 103.523498896869 45.5242054777471
"3144" 628.6 102.518929989607 48.9496161892192
"3145" 628.8 100.654677087099 50.8794942178153
"3146" 629 99.6376479285987 53.7586643808359
"3147" 629.2 99.2223373785714 56.8966762951477
"3148" 629.4 98.3351729502454 60.1205022222566
"3149" 629.6 98.6454856330641 62.5361695377426
"3150" 629.8 99.3169871106502 65.3654290966391
"3151" 630 100.579878377915 67.3361557974094
"3152" 630.2 102.458982024363 69.2707763567154
"3153" 630.4 104.70213051579 70.4480983917644
"3154" 630.6 107.112522375224 71.4607226199644
"3155" 630.8 107.98383284803 72.0043403717081
"3156" 631 107.128787633236 72.5818316424322
"3157" 631.2 105.558966401191 74.44810834162
"3158" 631.4 103.283322504926 76.2527063865702
"3159" 631.6 101.113339653126 79.1789032100516
"3160" 631.8 99.4629503265677 81.7886470328846
"3161" 632 97.5012471152572 84.0596720985177
"3162" 632.2 95.6509783192485 87.553395020963
"3163" 632.4 93.1229455644822 89.8664662036894
"3164" 632.6 90.0062241230483 90.979194624383
"3165" 632.8 87.113830258563 91.2369326915154
"3166" 633 83.1427548538572 92.3827823340796
"3167" 633.2 78.8808888613728 92.626570436804
"3168" 633.4 73.9966808953071 92.4488743582977
"3169" 633.6 69.7878556123789 91.5553491892673
"3170" 633.8 65.2893396327476 90.53833307211
"3171" 634 60.9598495203789 89.6983069870499
"3172" 634.2 56.5075720899804 88.6923479142744
"3173" 634.4 51.1779220539876 87.8186867641369
"3174" 634.6 46.6115173682919 87.6888631451369
"3175" 634.8 42.2888847497947 87.1800639209446
"3176" 635 37.4691828944197 87.466081581554
"3177" 635.2 33.1554685940972 86.8950199374777
"3178" 635.4 29.0549895879821 85.5714681417727
"3179" 635.6 24.9205709786143 85.3271215445834
"3180" 635.8 22.0581456419772 86.6042150309177
"3181" 636 19.3521493361299 88.4172608809886
"3182" 636.2 17.6992867236667 90.6554537929692
"3183" 636.4 17.5209724374509 90.6609597053821
"3184" 636.6 18.7867527227009 89.2552133308977
"3185" 636.8 19.8082054414094 87.6711714125022
"3186" 637 20.0790227537395 86.1509015001036
"3187" 637.2 21.3034376701905 84.1704549200644
"3188" 637.4 22.2999884979429 80.8426428196977
"3189" 637.6 22.668915837211 77.7598311900593
"3190" 637.8 22.8031709355134 74.4309788363352
"3191" 638 23.2749747861807 71.0703608165595
"3192" 638.2 23.6243530549601 67.7770410698683
"3193" 638.4 24.0981978662751 64.1924730330544
"3194" 638.6 24.4716215742374 61.1063442788484
"3195" 638.8 24.473768076205 57.6544511147456
"3196" 639 25.1791765789667 54.4242477154936
"3197" 639.2 26.1348122632387 51.5175371342135
"3198" 639.4 27.6924907065772 49.0280667475577
"3199" 639.6 29.1361293498571 45.8292127753977
"3200" 639.8 30.4393587559725 42.5037308425516
"3201" 640 32.618360345566 39.7159993237522
"3202" 640.2 35.0188598445439 37.2326994016146
"3203" 640.4 37.9316795371072 34.2473231653602
"3204" 640.6 41.0659926243929 31.4419738555049
"3205" 640.8 44.4135873714643 30.102008645112
"3206" 641 48.2155647850357 29.7681764819692
"3207" 641.2 52.552463591709 29.52913616762
"3208" 641.4 55.5346167709866 30.3511827172095
"3209" 641.6 59.1465194163688 31.3191589867001
"3210" 641.8 62.7291099352365 32.8020841102253
"3211" 642 66.5938901622279 34.5345579223977
"3212" 642.2 69.8479602883517 36.6488282889692
"3213" 642.4 72.005953719414 39.5445694010795
"3214" 642.6 74.1355357225854 42.1461731494195
"3215" 642.8 76.4627395489481 45.4264645028182
"3216" 643 77.7360760869669 48.7264959799099
"3217" 643.2 77.1227315323628 50.4722305200831
"3218" 643.4 77.0883921983748 51.3780269851271
"3219" 643.6 78.7242230769618 52.8125158160256
"3220" 643.8 80.5246452040238 53.4671690265644
"3221" 644 81.6021812417238 53.5277533820977
"3222" 644.2 81.8145593671649 54.1792967534966
"3223" 644.4 82.0915001829303 56.6869003254221
"3224" 644.6 81.9047939155357 59.6322454097906
"3225" 644.8 81.3341775408916 62.6436097741563
"3226" 645 80.4902222747435 65.4488071967727
"3227" 645.2 80.4386238629791 68.9979791223002
"3228" 645.4 81.803280573116 72.0337284363742
"3229" 645.6 83.3169084891011 75.5334900885441
"3230" 645.8 84.299209986265 79.1033479662004
"3231" 646 84.2870573241857 82.667591978212
"3232" 646.2 84.3673597375586 85.6424351573828
"3233" 646.4 84.3034167610363 88.577999079547
"3234" 646.6 83.8343606787117 91.6168229819796
"3235" 646.8 85.2199327578571 93.0781772693451
"3236" 647 87.8183143087248 94.4557947743683
"3237" 647.2 89.3191579879256 94.2142977361238
"3238" 647.4 90.907610768641 93.628865792614
"3239" 647.6 93.5230805044714 93.0219529050263
"3240" 647.8 96.6502242277228 93.0307554446515
"3241" 648 99.72177955066 93.0045560176513
"3242" 648.2 103.133906158831 92.5201930476964
"3243" 648.4 106.529796534502 92.6272110138714
"3244" 648.6 109.46287081087 93.2570263865727
"3245" 648.8 110.937991681757 93.1693954437477
"3246" 649 109.886420367857 92.8286084438727
"3247" 649.2 109.299867872375 93.1522681108797
"3248" 649.4 108.772237916186 94.3454495315623
"3249" 649.6 108.223274546073 96.5025291429113
"3250" 649.8 107.242118233489 99.3353340640425
"3251" 650 105.920898914766 102.251906409619
"3252" 650.2 103.879792362012 104.030421124271
"3253" 650.4 101.401947544596 105.717846863321
"3254" 650.6 98.7022124743049 108.830483643547
"3255" 650.8 96.1428199746299 111.449151106307
"3256" 651 92.7618736241384 113.000764643616
"3257" 651.2 89.8897077099467 114.887627419577
"3258" 651.4 86.2713212215896 117.014611525947
"3259" 651.6 82.8269153031557 118.299857166726
"3260" 651.8 78.9922173875924 120.023411033898
"3261" 652 74.9762310110476 121.201096720541
"3262" 652.2 71.0750593604481 122.554971604398
"3263" 652.4 67.5239748449341 122.794645977936
"3264" 652.6 63.460277117029 122.043791104585
"3265" 652.8 59.396321587205 121.883275488702
"3266" 653 54.8764437513 121.369867425241
"3267" 653.2 51.0645188136753 120.471892626807
"3268" 653.4 47.3553763116726 119.39126987369
"3269" 653.6 43.8082922261959 118.515781910027
"3270" 653.8 39.9476700796932 117.345000796004
"3271" 654 36.1444043755351 115.973574241194
"3272" 654.2 32.9731385336349 114.419358147064
"3273" 654.4 29.5472374766905 112.984085914787
"3274" 654.6 27.8780204602753 112.308347421143
"3275" 654.8 28.0283011343905 112.195046808198
"3276" 655 28.0462942324624 110.522371969714
"3277" 655.2 26.6744738049725 107.440506423128
"3278" 655.4 25.6730843130322 105.564305467773
"3279" 655.6 25.166607168908 103.338875592076
"3280" 655.8 24.1327270735971 99.7319793841977
"3281" 656 22.9370515426072 96.766437001612
"3282" 656.2 21.8872505507844 93.5783398435977
"3283" 656.4 21.1696800021299 90.6537677719432
"3284" 656.6 19.2533063534821 86.6100570937727
"3285" 656.8 19.5539098522381 83.7809840630644
"3286" 657 19.7527666654683 79.3525561705088
"3287" 657.2 20.3835047140507 76.8863727271397
"3288" 657.4 21.3660888694094 73.086359767532
"3289" 657.6 21.5433022614857 69.6258821380977
"3290" 657.8 22.0996892000572 65.9882243337177
"3291" 658 23.4031183348172 62.2077605484377
"3292" 658.2 25.1346038781483 59.3374424991952
"3293" 658.4 26.1870279506815 55.3923012506545
"3294" 658.6 26.4371646390677 52.1376157354898
"3295" 658.8 26.5593770132496 48.9844197181825
"3296" 659 27.7778255152452 45.0909620464574
"3297" 659.2 28.5382574202519 41.5194102657004
"3298" 659.4 29.7885341187559 37.6848348543344
"3299" 659.6 31.8231366220545 34.7344179674372
"3300" 659.8 34.9206754116293 33.7605462192458
"3301" 660 38.9041835746162 32.4041992588074
"3302" 660.2 43.5838753493197 32.2220747089602
"3303" 660.4 48.0038286445238 31.5053401457311
"3304" 660.6 52.5739291371786 31.6691651887549
"3305" 660.8 56.8154202559606 31.7232050695701
"3306" 661 60.3630371733238 31.4577381520977
"3307" 661.2 64.3313124607572 31.4880303298644
"3308" 661.4 68.171800578116 32.4405793147624
"3309" 661.6 71.7182763818572 33.204984996777
"3310" 661.8 75.5380867101264 33.7705958567439
"3311" 662 78.6777496718214 34.5994697318977
"3312" 662.2 82.1331852990454 36.2436476831154
"3313" 662.4 85.6260089614734 37.7907154361535
"3314" 662.6 88.7611456905801 39.4334443646628
"3315" 662.8 90.8554580371753 40.0314079723296
"3316" 663 91.3401890821429 39.9129649952549
"3317" 663.2 91.3401890821429 39.9917864782192
"3318" 663.4 91.6084624742292 39.8377018008512
"3319" 663.6 92.0282964133685 39.1373953233068
"3320" 663.8 92.800104770763 39.043255843433
"3321" 664 94.5562843459415 38.8985084887833
"3322" 664.2 96.7417789441072 38.6889137303977
"3323" 664.4 99.0693309704643 38.3829009141834
"3324" 664.6 101.631428870064 39.1276280290874
"3325" 664.8 104.094289674011 40.5763494220131
"3326" 665 106.292442459591 42.5606155831066
"3327" 665.2 108.865246779382 44.0005996053368
"3328" 665.4 112.079756246752 45.2193834072004
"3329" 665.6 113.883133209929 47.3221843938977
"3330" 665.8 116.174263119423 49.6957668256146
"3331" 666 118.678724964632 52.7715308014227
"3332" 666.2 118.100316981217 55.4740865824539
"3333" 666.4 118.055321932626 59.3059030708208
"3334" 666.6 117.119450569286 62.3863607557192
"3335" 666.8 115.365872424961 65.6385063641908
"3336" 667 113.421950258624 68.3492832179311
"3337" 667.2 110.81852477843 70.3877571516225
"3338" 667.4 108.278720900008 72.4038056693047
"3339" 667.6 105.244471200125 74.6908147714559
"3340" 667.8 101.539351773516 76.0972944915682
"3341" 668 98.0817441545 77.5247220426834
"3342" 668.2 94.5222943808187 78.2601514448208
"3343" 668.4 90.3796300056742 79.190716428666
"3344" 668.6 86.243542061511 79.7531230633208
"3345" 668.8 81.9993083634341 80.5670172901285
"3346" 669 77.7328896165407 81.1675305345876
"3347" 669.2 73.6708236116172 81.7488116803177
"3348" 669.4 69.5476254721772 81.4112702709177
"3349" 669.6 64.9241736541905 80.5690515633607
"3350" 669.8 60.2811321909303 79.5516894180807
"3351" 670 55.578984039345 78.7300009027026
"3352" 670.2 50.8621119895072 78.0725313492852
"3353" 670.4 47.127267620113 77.367294730607
"3354" 670.6 41.1143133775921 75.9545489433495
"3355" 670.8 37.0320018574372 67.9823151215577
"3356" 671 30.8189063860091 69.2418342930306
"3357" 671.2 30.9419904770706 68.9742842661056
"3358" 671.4 30.1160882803733 68.5399703830429
"3359" 671.6 30.2286899187448 68.6460784877348
"3360" 671.8 29.6816802881268 68.9217713415663
"3361" 672 28.3232564627094 68.7194772345341
"3362" 672.2 26.4433362202765 68.2635717103332
"3363" 672.4 23.530887602044 67.7979370499142
"3364" 672.6 20.1310910501299 66.988987404
"3365" 672.8 16.2939179476412 66.1171037809432
"3366" 673 12.7616019211475 65.1938712997848
"3367" 673.2 9.59986272887961 65.2152340844988
"3368" 673.4 8.15205050937481 65.9396550268448
"3369" 673.6 9.1583877935083 66.4122946947582
"3370" 673.8 9.58230084073873 67.880437744753
"3371" 674 9.88977783310715 70.4957003853977
"3372" 674.2 10.2486474084857 73.7542732222977
"3373" 674.4 11.0387168612571 77.0527917881208
"3374" 674.6 12.7925528141853 80.114819155679
"3375" 674.8 14.0063570962342 83.4354971644141
"3376" 675 14.9042151169822 86.6541043930763
"3377" 675.2 15.359552368916 88.350266339633
"3378" 675.4 14.922026284223 89.8679174839831
"3379" 675.6 15.3315511961905 88.46905919362
"3380" 675.8 17.104174321027 88.3917637894355
"3381" 676 19.7388966207033 87.9639676434593
"3382" 676.2 22.8585291924055 88.3255087045106
"3383" 676.4 26.2404981956398 88.8854982420064
"3384" 676.6 29.6931145539539 88.9850964462042
"3385" 676.8 33.5324291750844 89.0663789759886
"3386" 677 37.0878260136071 89.1253897118977
"3387" 677.2 41.065702839529 89.2734697773196
"3388" 677.4 44.4963133241729 90.5363674657661
"3389" 677.6 47.3520058907947 92.0301931870227
"3390" 677.8 51.2356499478117 92.8430660741705
"3391" 678 55.0983565417995 93.2248201426285
"3392" 678.2 58.4214979045915 93.7888975256634
"3393" 678.4 62.6754712111481 94.4635008822341
"3394" 678.6 66.5902434313572 94.6789556357866
"3395" 678.8 69.8196059539821 96.0014049610763
"3396" 679 72.4647621911072 98.2325165847477
"3397" 679.2 73.5462766945507 101.002156921059
"3398" 679.4 73.2761598098571 102.821781516398
"3399" 679.6 73.7370336573072 102.101260430948
"3400" 679.8 75.5264358725238 100.596233762112
"3401" 680 77.2079608424286 99.063078642493
"3402" 680.2 80.0319812139725 97.0296508225516
"3403" 680.4 83.4225471361847 95.4800320281219
"3404" 680.6 86.4351669619391 93.1020361397912
"3405" 680.8 90.072863277619 90.8038236432549
"3406" 681 93.389132425081 88.0664552673679
"3407" 681.2 96.9365143726071 86.0936263740742
"3408" 681.4 100.685876934379 84.4263391546151
"3409" 681.6 103.280205831401 82.1535327042078
"3410" 681.8 105.736541236374 79.4759134789839
"3411" 682 107.880869288133 76.5257836541219
"3412" 682.2 109.868717147084 72.9151405576705
"3413" 682.4 112.682733599576 68.8036172613528
"3414" 682.6 114.914921877124 65.9691835362644
"3415" 682.8 117.754560340655 63.2932517355573
"3416" 683 119.285079730187 60.2695937810901
"3417" 683.2 119.096260633387 57.3621321526801
"3418" 683.4 118.2132086903 55.7681146451699
"3419" 683.6 116.556108793982 52.6936366300227
"3420" 683.8 114.597163114429 49.4086354135406
"3421" 684 113.159830189786 45.7503912924334
"3422" 684.2 111.785090795732 41.3941133913102
"3423" 684.4 110.744242255427 37.0242134006889
"3424" 684.6 109.521599565098 32.3702831600813
"3425" 684.8 108.89162733552 27.6648550953134
"3426" 685 107.101703740307 23.6050319978352
"3427" 685.2 104.034371080626 20.7432950117054
"3428" 685.4 101.087263968968 17.7055702742496
"3429" 685.6 97.0874343296947 15.0025944438477
"3430" 685.8 93.6445583193929 12.7241899303977
"3431" 686 89.2806947940199 11.1164904625489
"3432" 686.2 85.2089837779415 9.06879477855436
"3433" 686.4 81.3860276549837 8.97738168584077
"3434" 686.6 77.6119558564596 9.46765047548207
"3435" 686.8 73.5165739191164 9.11317000932365
"3436" 687 68.7812079190689 9.87876166925655
"3437" 687.2 65.0972718128572 10.1071357571416
"3438" 687.4 61.1418664859221 9.91190685907305
"3439" 687.6 57.5125765335879 10.9266321288593
"3440" 687.8 54.4185243616246 12.7377761230838
"3441" 688 50.8886241623029 14.4275383772772
"3442" 688.2 46.9167722080972 16.3073218147977
"3443" 688.4 42.715342693052 17.1398789974237
"3444" 688.6 38.8371992796322 18.7415146710477
"3445" 688.8 34.9699755201103 20.1044161700053
"3446" 689 30.9722062471429 21.4223724033977
"3447" 689.2 28.2067822236011 24.0283440725929
"3448" 689.4 24.9998884654385 26.8810027092582
"3449" 689.6 21.7269099512143 30.3338365361834
"3450" 689.8 18.7602262620879 34.1001481203593
"3451" 690 15.7040213411786 38.0073397306477
"3452" 690.2 13.1662014176197 42.1925286481602
"3453" 690.4 10.7712118778966 46.6081544893977
"3454" 690.6 9.12331915939561 51.2518454767054
"3455" 690.8 6.96874640560715 55.4871627174334
"3456" 691 6.14696289733717 59.5126222179977
"3457" 691.2 6.77530921329715 63.5631191307977
"3458" 691.4 6.60077231668834 67.7053355874107
"3459" 691.6 6.19113849591195 72.1371688831648
"3460" 691.8 7.39067316735714 75.5263656216477
"3461" 692 7.53947100759561 78.9342356203977
"3462" 692.2 8.3843231743187 79.6712343190285
"3463" 692.4 10.7390406740655 80.7734035562311
"3464" 692.6 13.4981107729601 82.5998436862801
"3465" 692.8 16.2779465636832 85.0133676927021
"3466" 693 18.6614131431729 88.2268736119767
"3467" 693.2 21.9355550531786 91.6268126565585
"3468" 693.4 24.1234951718016 94.6645307892311
"3469" 693.6 26.3449215413572 98.3553497011862
"3470" 693.8 28.0488565407322 102.432310659398
"3471" 694 29.1658033199143 106.531027773541
"3472" 694.2 29.018107878039 107.77278225917
"3473" 694.4 28.1624522073571 108.647616419023
"3474" 694.6 28.4411911540336 107.938359441692
"3475" 694.8 29.5823980401697 107.97415639546
"3476" 695 32.9185580331545 109.597170929614
"3477" 695.2 35.5544824160279 111.383807510934
"3478" 695.4 38.5216133352101 114.628094161927
"3479" 695.6 41.2421818216072 115.674319797398
"3480" 695.8 44.529501317 116.521264359445
"3481" 696 48.1799743059839 117.947147380736
"3482" 696.2 51.736728066205 118.468349858485
"3483" 696.4 55.4439584286429 119.556046005498
"3484" 696.6 58.6385467676071 121.300009954064
"3485" 696.8 62.4034317186071 121.922081461773
"3486" 697 65.8533034764454 122.125408159177
"3487" 697.2 69.5500281779616 122.927003467801
"3488" 697.4 71.7464989077267 121.99616559218
"3489" 697.6 74.6756144146707 121.082903788957
"3490" 697.8 77.9606287287738 121.029544081148
"3491" 698 78.7017052205655 120.293876906814
"3492" 698.2 78.9754166839571 119.614466634048
"3493" 698.4 79.5136853811956 117.98917478849
"3494" 698.6 81.3859481386797 116.430228288672
"3495" 698.8 84.1351353990945 114.851370076957
"3496" 699 87.3548100480794 113.84957670812
"3497" 699.2 90.4511861267424 112.741582961627
"3498" 699.4 94.045810593808 111.662557144693
"3499" 699.6 97.4680463208899 110.583531327758
"3500" 699.8 100.788624567623 109.544210787741
"3501" 700 103.027082886365 107.400486168592
"3502" 700.2 103.237596451929 105.907874402341
"3503" 700.4 104.642675061292 104.808647337615
"3504" 700.6 107.149598129479 102.707747256465
"3505" 700.8 109.240588946756 100.695303503917
"3506" 701 110.711483630712 99.417327928674
"3507" 701.2 110.470626653357 98.4077784703977
"3508" 701.4 109.966311825703 97.1295151448593
"3509" 701.6 109.188407663104 96.1569404007224
"3510" 701.8 109.37395871391 93.6931312540819
"3511" 702 109.897239002774 90.8563712985644
"3512" 702.2 110.409131254883 87.8254453163846
"3513" 702.4 110.771144289931 84.9205469409533
"3514" 702.6 111.054832938857 82.1106992333328
"3515" 702.8 110.890056807049 78.8293780819747
"3516" 703 111.396220974005 75.6982617097681
"3517" 703.2 111.477961771153 72.164174303657
"3518" 703.4 111.160615146931 68.6060454866199
"3519" 703.6 110.665362081857 64.7893622229886
"3520" 703.8 110.590283362435 61.2250426768074
"3521" 704 110.575118834503 58.0215504573368
"3522" 704.2 108.919616240481 55.4560159584213
"3523" 704.4 106.4829761743 52.6095463313523
"3524" 704.6 103.718288888392 50.4666332122349
"3525" 704.8 100.896134752107 48.2170400534334
"3526" 705 98.0248690452238 45.4743615501311
"3527" 705.2 94.7191859708231 43.2091361010341
"3528" 705.4 90.3297320540032 42.0614104397011
"3529" 705.6 86.4262713299133 40.4203815478472
"3530" 705.8 82.1615298265316 38.7326914623861
"3531" 706 77.6823421559174 37.673786878217
"3532" 706.2 73.1463361908572 37.9413087520184
"3533" 706.4 67.1045446912418 37.9841569415406
"3534" 706.6 61.95832216775 38.3179891046834
"3535" 706.8 57.060009582039 38.9692147259659
"3536" 707 52.204443443202 39.584249033846
"3537" 707.2 47.5937269023339 41.418228883328
"3538" 707.4 43.3050187444385 42.6228713014907
"3539" 707.6 39.1266469392662 44.2314971006591
"3540" 707.8 34.2117636107608 45.3505859390845
"3541" 708 29.729608751 47.1181758497549
"3542" 708.2 24.4728059446412 47.6437929046023
"3543" 708.4 19.3147537686549 48.3892178466899
"3544" 708.6 14.3751838695571 48.4905969648977
"3545" 708.8 13.1094765189246 47.7415584440382
"3546" 709 13.1720120715346 45.8543399274623
"3547" 709.2 12.5187061178572 42.6087494524622
"3548" 709.4 12.4717819182186 39.0345886677351
"3549" 709.6 13.6167975618988 36.4115910804394
"3550" 709.8 13.953879549816 33.3181283964251
"3551" 710 15.338255702336 29.4933788015104
"3552" 710.2 17.1100738264346 26.136249724271
"3553" 710.4 19.1864471896972 22.6686791457977
"3554" 710.6 20.8088715025715 18.6977624254237
"3555" 710.8 21.6688062519331 18.4725825792838
"3556" 711 23.1823195823002 18.9409336098534
"3557" 711.2 25.1084688808813 19.2888854598315
"3558" 711.4 28.4270926614725 18.1518158478208
"3559" 711.6 31.3759976118445 17.9056313317522
"3560" 711.8 35.1383642023247 17.316911205151
"3561" 712 38.6486599784026 16.730175888112
"3562" 712.2 42.1134980337417 15.6402281417823
"3563" 712.4 45.3690749409725 15.5253841711285
"3564" 712.6 48.6408298684172 15.8399567863977
"3565" 712.8 52.6188305392387 15.4658597790161
"3566" 713 55.8307152030157 14.5005570098855
"3567" 713.2 59.4546940309547 13.1041614982026
"3568" 713.4 63.9480923705979 12.2241285831385
"3569" 713.6 67.8589742534026 10.8033904765568
"3570" 713.8 72.3568274381013 9.89826185170005
"3571" 714 77.372318823133 8.64146094667359
"3572" 714.2 81.6860130825199 7.23989681613029
"3573" 714.4 86.0278938690454 7.98639150524478
"3574" 714.6 90.3049518586885 9.93220005190376
"3575" 714.8 94.3254927939261 12.8047701077081
"3576" 715 99.1254848374127 15.9553555588422
"3577" 715.2 103.359086004971 19.3895645970306
"3578" 715.4 107.007294032566 22.8257821581572
"3579" 715.6 110.271254667036 26.0032915309691
"3580" 715.8 112.91409262525 30.1159183185763
"3581" 716 115.656358990079 33.9287143670644
"3582" 716.2 117.661412661302 37.7753401152125
"3583" 716.4 118.824776536007 41.6277959055102
"3584" 716.6 119.524704909478 45.5516588313288
"3585" 716.8 118.649514650357 49.9471546414831
"3586" 717 118.370315662508 54.0174856123255
"3587" 717.2 118.06989037494 58.1731479372566
"3588" 717.4 117.017446297214 62.0107995721834
"3589" 717.6 116.507424936857 66.3972180336762
"3590" 717.8 114.89582139065 69.9674525563632
"3591" 718 112.752750832295 72.6064282134089
"3592" 718.2 110.589258581064 75.5006247316736
"3593" 718.4 108.792401106621 77.0700267992517
"3594" 718.6 106.310369771766 79.1688032956364
"3595" 718.8 105.18958729475 81.6327122724691
"3596" 719 104.708455256203 84.4068004828593
"3597" 719.2 104.198096009041 85.2528878135688
"3598" 719.4 105.034726263514 84.7039681733834
"3599" 719.6 107.150008242701 85.8789562263847
"3600" 719.8 110.041270226664 86.7611921201086
"3601" 720 112.296557671175 86.9435892443507
"3602" 720.2 112.181516489464 86.770018338612
"3603" 720.4 111.577293844589 87.0418789484343
"3604" 720.6 110.132920910262 88.3259062860307
"3605" 720.8 108.500362317945 91.3228453805595
"3606" 721 107.24240694428 94.9957943428766
"3607" 721.2 105.728407556505 98.3254958949752
"3608" 721.4 104.707675066185 102.040811308351
"3609" 721.6 104.004264924637 105.859272366824
"3610" 721.8 101.42115674071 109.066679424471
"3611" 722 98.5743265212601 109.946579233756
"3612" 722.2 95.5625477381905 111.748700841922
"3613" 722.4 91.7208020376333 113.672710865651
"3614" 722.6 88.2857674527033 115.083123009336
"3615" 722.8 84.396424726887 117.270956544502
"3616" 723 80.5663959922938 119.159443991961
"3617" 723.2 76.3307241026143 121.214079082441
"3618" 723.4 71.9575227654429 122.243394918798
"3619" 723.6 67.548647206916 122.314416075074
"3620" 723.8 63.2207304109481 122.11829215867
"3621" 724 59.0716012681286 121.920690494426
"3622" 724.2 54.2569996263571 121.467698795273
"3623" 724.4 49.8792708268425 120.561797218574
"3624" 724.6 45.6991104190507 119.696758057059
"3625" 724.8 41.1716741664606 118.619972945743
"3626" 725 37.695686602569 117.881321320398
"3627" 725.2 34.8785062116964 116.253889525076
"3628" 725.4 31.3476075493744 114.449948769932
"3629" 725.6 27.7224943874127 112.55134051812
"3630" 725.8 24.2178114762033 110.601212224167
"3631" 726 24.0369460924683 110.207302952842
"3632" 726.2 23.2185327528935 109.086361240507
"3633" 726.4 22.2219024689778 107.466333403036
"3634" 726.6 21.0587398186208 105.212896535434
"3635" 726.8 19.0188404208916 102.315917069949
"3636" 727 17.3834175769892 99.46596344036
"3637" 727.2 15.7232996605414 96.4194272530819
"3638" 727.4 14.1391830764464 92.9969154927906
"3639" 727.6 12.2662713031349 89.2768506007311
"3640" 727.8 10.5377767589778 86.1058714010184
"3641" 728 10.3185374169098 82.3848107569767
"3642" 728.2 10.2004272071429 78.8044120013977
"3643" 728.4 9.47269523624521 74.9116410973529
"3644" 728.6 8.59449217990261 71.1979281427159
"3645" 728.8 7.28716514680311 67.1711631150599
"3646" 729 7.08805613996983 63.7722997225386
"3647" 729.2 8.14256829406547 60.2558624367727
"3648" 729.4 8.73854779991598 56.5224788050889
"3649" 729.6 9.82975663939139 52.1621156145621
"3650" 729.8 10.0087828171905 48.1714472348561
"3651" 730 11.4996796289941 45.2743501846032
"3652" 730.2 13.1714812162093 41.5889173886231
"3653" 730.4 14.7479143125282 37.4504647333583
"3654" 730.6 16.4240851222955 34.7426313939457
"3655" 730.8 19.5240569273177 31.9978727353582
"3656" 731 22.3047776513382 28.4459945249927
"3657" 731.2 24.136211812844 24.8541572793319
"3658" 731.4 26.4909731127322 21.4629422843352
"3659" 731.6 28.7562750572275 18.3883463445459
"3660" 731.8 29.0322704546571 14.743874517412
"3661" 732 28.9270627426364 14.4641636292029
"3662" 732.2 30.0352781184868 15.3783616966199
"3663" 732.4 30.9755782891948 16.5227953019172
"3664" 732.6 32.2818555025495 17.5426434817439
"3665" 732.8 35.3922242870734 18.8873030864383
"3666" 733 38.3816762705328 20.4978177113302
"3667" 733.2 40.5942657971534 22.5523187169162
"3668" 733.4 43.3054500521429 24.5010467968263
"3669" 733.6 46.8017580982275 26.2643125638792
"3670" 733.8 49.8838669789312 28.4905472156199
"3671" 734 53.1222160650981 30.7008508119279
"3672" 734.2 55.9582928660432 32.5419163284442
"3673" 734.4 59.4907029644153 34.2900064540489
"3674" 734.6 62.7088300512547 35.5575054745182
"3675" 734.8 65.5897062297537 36.6699326211219
"3676" 735 69.4295880873515 38.4817794169371
"3677" 735.2 73.0814243813572 39.3586855829659
"3678" 735.4 77.1844545725432 40.6981606709675
"3679" 735.6 80.2316511148689 42.0994565683624
"3680" 735.8 84.3111674248571 43.2237870423632
"3681" 736 89.1957810897322 44.4572131655114
"3682" 736.2 92.6291521565 46.4690577547549
"3683" 736.4 95.6884373081299 47.1348253073864
"3684" 736.6 99.5477394365844 46.3027739310682
"3685" 736.8 103.044125539198 46.2363868531705
"3686" 737 108.114802932967 47.135365039727
"3687" 737.2 110.334764726497 48.7502442028977
"3688" 737.4 113.864274401711 51.2774286963528
"3689" 737.6 117.835953304624 53.4455317567311
"3690" 737.8 118.822121052891 56.3006678624659
"3691" 738 117.199817571524 59.3005769736311
"3692" 738.2 115.856779505163 62.0495284669271
"3693" 738.4 115.0513350283 66.0064586511136
"3694" 738.6 113.382806470471 69.8701865847614
"3695" 738.8 111.639039224357 73.5465554318977
"3696" 739 109.984961187098 77.5687414109158
"3697" 739.2 109.729620412442 79.8699772898133
"3698" 739.4 109.923512830429 80.2556545995049
"3699" 739.6 109.04497098545 80.1699641419903
"3700" 739.8 107.568364905713 79.4222472966387
"3701" 740 105.226679757321 79.2217022053263
"3702" 740.2 102.322992490561 80.3719119937681
"3703" 740.4 98.966256723511 81.3958911652824
"3704" 740.6 95.576972584746 82.5019810018051
"3705" 740.8 92.0168824947124 83.643758220174
"3706" 741 88.7151840386264 85.1158371712439
"3707" 741.2 85.4003370076364 86.7894075804107
"3708" 741.4 82.3908597271488 88.9577008706894
"3709" 741.6 78.8768604436177 91.243708903609
"3710" 741.8 74.8798633386807 93.0869192622654
"3711" 742 70.4619187786313 94.280643743801
"3712" 742.2 66.2719661718733 95.8636543238655
"3713" 742.4 61.6476727937143 97.1466347429692
"3714" 742.6 56.7299301753733 98.7344314472364
"3715" 742.8 51.9496798523117 100.213506989216
"3716" 743 47.3928508217724 100.797413220127
"3717" 743.2 43.0056193130238 100.903276924509
"3718" 743.4 39.3794257145621 99.93373805766
"3719" 743.6 35.5163320449055 98.7218678712042
"3720" 743.8 31.705657205159 98.1726262548506
"3721" 744 29.9475269686072 98.0053252514977
"3722" 744.2 29.3162072729862 99.2809470046397
"3723" 744.4 29.8150430295457 100.73821884425
"3724" 744.6 31.3287060263016 102.078901918787
"3725" 744.8 32.8490848532571 104.405629668198
"3726" 745 35.2170676638172 105.098887793658
"3727" 745.2 37.5535305073455 107.809423809142
"3728" 745.4 41.1625173281299 109.737839764943
"3729" 745.6 43.9792964555238 109.774557556176
"3730" 745.8 46.5974061053572 109.988045285198
"3731" 746 49.4035117062014 110.941078344021
"3732" 746.2 52.1760033806219 112.388636734177
"3733" 746.4 54.5107457907662 114.629829771807
"3734" 746.6 56.1236527427896 117.328693753033
"3735" 746.8 57.3452011933914 120.362197327316
"3736" 747 59.1648968750745 120.793885990137
"3737" 747.2 61.1971539253988 119.736717208606
"3738" 747.4 63.7657025314923 120.581301720952
"3739" 747.6 67.1149472248155 121.343284493731
"3740" 747.8 70.2029913288415 121.033601069241
"3741" 748 74.1524692381072 121.506836798059
"3742" 748.2 75.6933519540952 120.978541945112
"3743" 748.4 75.9695427786882 120.273001512679
"3744" 748.6 77.0795861477478 118.745459784366
"3745" 748.8 79.1520896959006 117.418471896137
"3746" 749 82.2525357521429 116.039062346017
"3747" 749.2 85.5109167314778 115.13488027707
"3748" 749.4 89.0692030612072 114.862922178648
"3749" 749.6 92.1750735265785 113.603526661545
"3750" 749.8 95.7021430274378 111.806832308801
"3751" 750 98.940946283202 110.085189165622
"3752" 750.2 102.259767168096 108.243370859114
"3753" 750.4 104.934576614571 106.803657373441
"3754" 750.6 105.46159868694 104.742089214106
"3755" 750.8 106.436821348714 102.403648301956
"3756" 751 108.003977892357 100.176625279273
"3757" 751.2 110.004286548265 96.9267642904898
"3758" 751.4 111.598168825783 93.8254855479162
"3759" 751.6 114.053758537757 91.2658566301602
"3760" 751.8 116.382077994374 88.268106158846
"3761" 752 118.28524484881 85.1199492315742
"3762" 752.2 120.363186421157 82.2274280890311
"3763" 752.4 121.548417051891 78.9430872307841
"3764" 752.6 122.680761854133 75.7513186166391
"3765" 752.8 123.445440668532 72.4672079018396
"3766" 753 123.808884336478 70.4240735611219
"3767" 753.2 123.503990689393 68.5112536378263
"3768" 753.4 123.601358403643 66.1048801285049
"3769" 753.6 124.090914957064 63.2166243683632
"3770" 753.8 124.814661284459 60.9654665360796
"3771" 754 124.63259281565 59.4741227999495
"3772" 754.2 123.746714491345 57.4938649425477
"3773" 754.4 122.810585473133 56.2777757666391
"3774" 754.6 121.401618959158 54.1160264315664
"3775" 754.8 119.467403450057 52.0461413302602
"3776" 755 117.564560120143 50.9943381884692
"3777" 755.2 116.223340311751 49.7697414462213
"3778" 755.4 114.367626228398 48.8808314902448
"3779" 755.6 112.141728353741 47.8399692929326
"3780" 755.8 109.750558440997 46.2141549015024
"3781" 756 107.119365790799 45.6571210013745
"3782" 756.2 104.393996123119 45.6743095936364
"3783" 756.4 103.424958077628 45.5101282178556
"3784" 756.6 100.694022981619 44.4749163862841
"3785" 756.8 97.4146007897673 43.8424737969932
"3786" 757 94.7149636509261 42.8029794497426
"3787" 757.2 91.6299739459822 40.9209948161591
"3788" 757.4 87.8029751083054 39.1858248238115
"3789" 757.6 84.0194289551942 37.6153161620382
"3790" 757.8 79.8613509667192 36.7639428279839
"3791" 758 76.400678819947 36.3418777419595
"3792" 758.2 72.5503277581753 35.3090738312046
"3793" 758.4 70.6175978729441 33.4846799600499
"3794" 758.6 68.9304849843835 30.6029521133135
"3795" 758.8 68.4755081594441 26.7663076767999
"3796" 759 69.2020320810145 23.0386035253303
"3797" 759.2 70.6104481663905 19.3668317692311
"3798" 759.4 72.4672587991649 16.0625115618263
"3799" 759.6 74.2277079263912 13.2198801120341
"3800" 759.8 75.6961304157111 11.1094175008135
"3801" 760 77.6698779153884 8.80108244374148
"3802" 760.2 80.5674165513688 8.34943588549075
"3803" 760.4 83.9232061448223 8.11394187893261
"3804" 760.6 87.5612345763744 8.296756854846
"3805" 760.8 91.6078449200162 8.90029424348864
"3806" 761 93.4349741677432 9.09570194619519
"3807" 761.2 93.6649591738072 10.6745995454352
"3808" 761.4 94.5486870945714 12.6360953317906
"3809" 761.6 94.9435574872622 14.3215134451825
"3810" 761.8 95.9123937154957 16.5485122009399
"3811" 762 97.7283602415078 19.2231915803375
"3812" 762.2 99.0217008764805 22.0866646876315
"3813" 762.4 100.554099448203 25.0124947903593
"3814" 762.6 101.680040310363 28.2755321499036
"3815" 762.8 102.800706253573 31.3214233521477
"3816" 763 104.452156410187 34.5803780232213
"3817" 763.2 105.501267014968 37.8522726301755
"3818" 763.4 106.137763369232 40.9024064343477
"3819" 763.6 108.133801511357 43.5946237333602
"3820" 763.8 109.391167302783 46.2138753502125
"3821" 764 110.433651571996 49.1766901412585
"3822" 764.2 112.261242666638 52.2839797834831
"3823" 764.4 114.804076489978 54.8996605655303
"3824" 764.6 117.206595511472 58.2218938999399
"3825" 764.8 118.359786329906 62.0350001422758
"3826" 765 118.672697439464 65.7432286184334
"3827" 765.2 120.415879537104 69.2112102256448
"3828" 765.4 122.783216700789 72.2202891423409
"3829" 765.6 122.897464230194 74.627412538921
"3830" 765.8 121.809859496014 77.9957516276267
"3831" 766 120.84322098346 81.6933785591447
"3832" 766.2 120.027087496413 85.9302861998422
"3833" 766.4 119.046197930635 89.4499487593977
"3834" 766.6 117.190201007153 90.5077708401385
"3835" 766.8 114.742785374894 91.5030852524718
"3836" 767 111.641385434339 93.9781340245182
"3837" 767.2 109.430329495844 96.9165150574109
"3838" 767.4 107.665383859019 100.328817156952
"3839" 767.6 106.485407250392 103.948138548848
"3840" 767.8 105.887852902657 106.410106345558
"3841" 768 105.120526986147 106.140824828464
"3842" 768.2 102.974610892297 106.944979655838
"3843" 768.4 99.8843571996832 107.467209274528
"3844" 768.6 96.4070774263728 108.308857913195
"3845" 768.8 93.2769862816418 110.103887899075
"3846" 769 91.0796988336299 112.658871192443
"3847" 769.2 89.0910370334935 115.863154152307
"3848" 769.4 87.4052970110238 116.599313082773
"3849" 769.6 85.0437435606429 116.751855835098
"3850" 769.8 81.3270788109857 117.597563981726
"3851" 770 77.5254612496631 118.677702027995
"3852" 770.2 72.9622579251109 119.67753766089
"3853" 770.4 68.571599140381 120.02031999535
"3854" 770.6 63.9228673825187 120.985104457721
"3855" 770.8 59.6866228302264 121.140892800521
"3856" 771 54.965544025829 120.711841914933
"3857" 771.2 50.3273385435495 120.068349978936
"3858" 771.4 46.024488830205 118.592528972311
"3859" 771.6 41.3778581447424 116.68098490866
"3860" 771.8 36.9431496924334 114.864572478889
"3861" 772 32.7183810741283 112.44193172433
"3862" 772.2 28.0001726836072 109.549426915291
"3863" 772.4 23.8292577405306 107.039724403092
"3864" 772.6 19.7816163585794 104.444576753898
"3865" 772.8 16.2691662223016 100.643629686509
"3866" 773 13.3992489249876 97.5949697253542
"3867" 773.2 10.8245078899071 93.3641308722477
"3868" 773.4 11.5556509078208 90.873287709525
"3869" 773.6 10.9824599596905 86.5505546017311
"3870" 773.8 10.2597751472571 83.2768356759477
"3871" 774 9.24715091905714 79.3348342161692
"3872" 774.2 9.25913463773409 75.3331281579823
"3873" 774.4 9.94354806336461 71.81331323495
"3874" 774.6 9.4255172825528 67.3742890242238
"3875" 774.8 9.94504058984365 63.2711914253707
"3876" 775 10.7234888863728 58.9555977527259
"3877" 775.2 11.4270906172515 54.4140281444822
"3878" 775.4 13.4029102256409 51.1975948583707
"3879" 775.6 15.6622923207857 47.5039374604977
"3880" 775.8 17.5444807383229 43.7218019738224
"3881" 776 20.5588784671585 40.3286038224251
"3882" 776.2 23.2369441024972 36.3365097541177
"3883" 776.4 27.0367447741861 33.5301330806609
"3884" 776.6 31.0043228915645 32.6679475955563
"3885" 776.8 35.3954824087857 31.1498707127549
"3886" 777 40.3535473662369 29.239726271537
"3887" 777.2 44.4701064244015 28.7812352626636
"3888" 777.4 48.389465048642 28.3424642971825
"3889" 777.6 52.9439041064716 29.3353566024459
"3890" 777.8 57.6829006833016 31.3610916801755
"3891" 778 61.2512470999822 33.6139904422159
"3892" 778.2 63.888569153202 36.0252912026391
"3893" 778.4 65.9155982202616 39.3963795193303
"3894" 778.6 68.9919803828572 42.4339433043742
"3895" 778.8 71.3900706034864 45.4572462265775
"3896" 779 74.536469998801 48.5467566203078
"3897" 779.2 77.9362239011711 49.8009097706187
"3898" 779.4 81.5644497329807 50.638521447791
"3899" 779.6 85.5271819894905 51.4246107542977
"3900" 779.8 90.165032427039 52.2687593314773
"3901" 780 94.6293228827702 52.3443828723869
"3902" 780.2 98.836825829374 53.7980490742404
"3903" 780.4 103.081150017051 55.1471983326558
"3904" 780.6 106.707152828651 57.7927414915064
"3905" 780.8 110.826230479314 59.930597826126
"3906" 781 114.448793264143 63.1285666654417
"3907" 781.2 114.550797536214 65.5484931899334
"3908" 781.4 113.06950317445 68.269465733657
"3909" 781.6 112.369297081232 70.8527153376477
"3910" 781.8 110.762729796107 72.8186158539334
"3911" 782 109.170880886392 75.0395270503977
"3912" 782.2 107.045574116798 76.3591459541154
"3913" 782.4 104.87491584646 78.4321466842652
"3914" 782.6 102.163498252223 81.4990437030807
"3915" 782.8 100.267023721679 84.5682250038498
"3916" 783 100.108341427721 86.4522033752159
"3917" 783.2 98.8460034353988 87.9082932837727
"3918" 783.4 96.2716319810143 89.8505473551692
"3919" 783.6 93.265340132505 91.5454116801583
"3920" 783.8 90.4303165114542 93.2051453806216
"3921" 784 86.9624091441228 95.4684905964759
"3922" 784.2 83.2390756034378 97.157702655188
"3923" 784.4 78.5340163793572 99.1477730986977
"3924" 784.6 74.5923027059261 100.368562784949
"3925" 784.8 70.1268178799778 102.483792439346
"3926" 785 65.5791594833826 104.018799291584
"3927" 785.2 60.8759102660184 105.644398264978
"3928" 785.4 56.667112295212 107.635725066091
"3929" 785.6 53.5768367529006 110.391062954615
"3930" 785.8 53.8513008169822 110.536144376663
"3931" 786 55.3664014614481 110.339749271216
"3932" 786.2 57.1131192443572 110.022355813076
"3933" 786.4 58.8852116437072 109.962080561398
"3934" 786.6 61.7572641604026 110.859043747216
"3935" 786.8 64.8995404546879 111.691730623767
"3936" 787 68.5246153544572 112.514412910938
"3937" 787.2 71.9841056969524 113.39931542635
"3938" 787.4 75.4662278173354 114.387372617746
"3939" 787.6 78.9737415404862 115.05451671314
"3940" 787.8 82.9592111166502 115.866816887639
"3941" 788 86.2217060567079 115.480553201875
"3942" 788.2 88.9848177088572 113.649071340998
"3943" 788.4 92.5827865782857 111.921026240951
"3944" 788.6 96.4314193549353 110.590913715929
"3945" 788.8 100.701883740096 109.59198636395
"3946" 789 104.103860004899 107.419701355981
"3947" 789.2 105.28451471541 106.289438708108
"3948" 789.4 105.197595894623 104.421815470047
"3949" 789.6 106.012483576897 101.793578453918
"3950" 789.8 107.896384345104 98.775908458521
"3951" 790 110.016243986857 95.6215638780131
"3952" 790.2 111.796932815033 91.9657199708302
"3953" 790.4 114.140640498165 88.4912512652439
"3954" 790.6 116.261687372321 85.3187757405049
"3955" 790.8 118.557496810517 81.6476919208153
"3956" 791 120.359901727182 77.7470533695423
"3957" 791.2 121.899432579324 73.4513514446311
"3958" 791.4 124.008020991891 69.4950374344539
"3959" 791.6 124.401538543793 66.9737112376881
"3960" 791.8 123.56951698246 64.4111958322652
"3961" 792 123.058043206399 60.6291053413977
"3962" 792.2 122.552012637497 56.4228200857977
"3963" 792.4 121.495467358435 53.2479287382532
"3964" 792.6 120.840288220982 49.4415549740727
"3965" 792.8 121.265165519528 45.4662967495568
"3966" 793 120.627616634594 41.4117933183714
"3967" 793.2 119.336684495754 37.4175375995012
"3968" 793.4 118.86195329963 33.1227260657727
"3969" 793.6 117.592379467071 29.874817311862
"3970" 793.8 116.432186248573 28.1613984442159
"3971" 794 114.667510888271 26.3780533079839
"3972" 794.2 112.798394333566 23.5070981922233
"3973" 794.4 110.815839458425 20.8455424598864
"3974" 794.6 109.488097900471 20.5136070703977
"3975" 794.8 108.634549756071 20.2585963902192
"3976" 795 107.333222527524 18.9461070780274
"3977" 795.2 105.570166870281 17.232887851433
"3978" 795.4 103.33273174945 15.5370350087311
"3979" 795.6 100.909820977002 13.2403561264218
"3980" 795.8 99.285213626101 12.320470139605
"3981" 796 98.1977659269618 12.4660522693628
"3982" 796.2 96.6675940189643 11.7597859035406
"3983" 796.4 94.9520676250357 10.7026507202549
"3984" 796.6 93.0658613555395 10.0849521229624
"3985" 796.8 90.9759679135198 9.26587641703628
"3986" 797 88.9404876926133 8.12178431536114
"3987" 797.2 86.7061893615813 7.2895046384667
"3988" 797.4 84.4394269038692 7.58599006997604
"3989" 797.6 82.3888393796644 8.11154110592785
"3990" 797.8 79.1518806401534 8.14670529010143
"3991" 798 75.6283588014756 8.04029041331878
"3992" 798.2 72.0571666080779 8.64233302651461
"3993" 798.4 68.5148785830322 9.16053158884773
"3994" 798.6 64.4620633913214 9.02885334671915
"3995" 798.8 60.888963332026 8.81936523424189
"3996" 799 57.2463592743835 9.02421678889773
"3997" 799.2 53.7976237437418 9.42866729424388
"3998" 799.4 50.3230023295545 10.8793279761872
"3999" 799.6 46.7970099195697 11.3464367737602
"4000" 799.8 43.0305432567559 12.4333192903598
"4001" 800 38.7530635880879 13.7128467212439
"4002" 800.2 34.7749157487914 15.1481335535688
"4003" 800.4 30.4051552255822 15.9665348149227
"4004" 800.6 26.5127969107537 16.587561764777
"4005" 800.8 24.6492984200279 18.4712598934465
"4006" 801 21.9958303048571 20.7636377440274
"4007" 801.2 19.6070757152572 23.8484512834602
"4008" 801.4 16.9501245273815 27.1868577299709
"4009" 801.6 14.2226411172322 30.4791926238852
"4010" 801.8 12.6764664649964 34.2190372281192
"4011" 802 10.9263126139204 38.1827659499927
"4012" 802.2 8.12400117738419 41.5502964680869
"4013" 802.4 6.29678897022751 45.1704781160274
"4014" 802.6 6.02415312580522 48.995560262177
"4015" 802.8 5.55033564937067 52.6396896532085
"4016" 803 5.31089879097715 56.7240108818777
"4017" 803.2 5.4478901365473 60.3987141302146
"4018" 803.4 5.56773318389882 64.1884362289811
"4019" 803.6 5.93610008405435 67.9467690489752
"4020" 803.8 6.8466939187304 71.7756515586372
"4021" 804 7.77235460721715 74.9148963761577
"4022" 804.2 8.86324393144286 78.7561918000549
"4023" 804.4 10.1272183994361 82.6444579949767
"4024" 804.6 11.018285603185 85.2743103909059
"4025" 804.8 10.5532369092758 88.2996511119791
"4026" 805 9.66258649985714 88.0418618148593
"4027" 805.2 9.54456502803897 85.9358594360114
"4028" 805.4 8.98046240002665 84.9743345043808
"4029" 805.6 8.67554516128362 83.5162457027507
"4030" 805.8 8.27299294833862 81.4249257923236
"4031" 806 7.60163654823215 79.3675219488102
"4032" 806.2 5.8929519042596 76.6734047919587
"4033" 806.4 4.57542394793122 74.0971037421014
"4034" 806.6 3.23090804189882 71.1664557502311
"4035" 806.8 3.33318575199563 68.0949620771208
"4036" 807 3.10767395507533 64.778740290525
"4037" 807.2 3.11859594212834 61.6522914911435
"4038" 807.4 2.70573387300932 58.597083478789
"4039" 807.6 2.75254066591375 55.5145446532468
"4040" 807.8 2.6657767179624 54.4180700955556
"4041" 808 2.99375217648873 52.6347035398188
"4042" 808.2 3.90565388682436 49.608995518742
"4043" 808.4 4.92402440635715 46.9475505219263
"4044" 808.6 5.01366452423811 43.863312259112
"4045" 808.8 5.3888767195507 42.091548905801
"4046" 809 6.67099875768324 40.6024009843542
"4047" 809.2 8.32172165884222 38.6385344155619
"4048" 809.4 9.63553991256549 36.4819122073977
"4049" 809.6 11.0811004545189 33.2172300237213
"4050" 809.8 12.5020145097 30.1224094995263
"4051" 810 14.1185325612264 26.7930756571054
"4052" 810.2 15.1969851618845 23.9494869595484
"4053" 810.4 16.7080144386648 22.7256018095131
"4054" 810.6 18.7745817584197 20.3432135704602
"4055" 810.8 21.2653769304837 18.1533198285785
"4056" 811 23.3311589574286 16.275793221612
"4057" 811.2 25.9825657440217 14.2377032607648
"4058" 811.4 29.1092146971376 12.6576949060319
"4059" 811.6 32.0532504273873 10.4155193081809
"4060" 811.8 34.8148186618459 8.64131004746514
"4061" 812 38.2145095642143 7.76770961929058
"4062" 812.2 42.1707373404303 6.74438738206846
"4063" 812.4 45.7879636615921 6.4645016986146
"4064" 812.6 49.3284517489547 5.57597481106846
"4065" 812.8 52.8668752904416 5.40011459356656
"4066" 813 56.6025966345058 4.9505621494653
"4067" 813.2 60.0139184195455 4.4239084195276
"4068" 813.4 64.0025429175058 5.2874018095734
"4069" 813.6 67.5898852976572 6.03015957571023
"4070" 813.8 71.6923116580572 6.53419977647773
"4071" 814 75.7602239343815 7.61357234342212
"4072" 814.2 79.3414559609425 8.76773598062944
"4073" 814.4 84.2976792566494 9.61853920055358
"4074" 814.6 88.2919036941945 11.3305412011327
"4075" 814.8 92.9249645455072 12.7582686303852
"4076" 815 97.071421446568 14.5166943565905
"4077" 815.2 102.247923184945 15.4115388436977
"4078" 815.4 106.83480165301 17.6040306681036
"4079" 815.6 110.11440330854 21.354294164166
"4080" 815.8 114.102668831427 25.6491879057233
"4081" 816 117.63256296819 29.9561116256644
"4082" 816.2 119.363544554857 34.5299213645763
"4083" 816.4 120.017355069821 39.9261484608676
"4084" 816.6 120.585413910151 45.0044509605742
"4085" 816.8 120.397551496775 49.4169266698801
"4086" 817 120.711833224472 53.8485584936266
"4087" 817.2 121.288179706532 58.2728066565477
"4088" 817.4 123.206323677257 62.1228406282448
"4089" 817.6 123.963680259423 65.5983780831206
"4090" 817.8 121.834669992374 67.6888242090874
"4091" 818 119.118163648615 71.0549405903208
"4092" 818.2 116.458741079732 75.167875401
"4093" 818.4 113.749054867281 77.7749870695624
"4094" 818.6 110.569196438153 79.5352708935459
"4095" 818.8 107.875663850322 79.9486713409559
"4096" 819 105.241267951443 78.6540065891416
"4097" 819.2 102.359567850554 76.9299923338135
"4098" 819.4 98.5290920436158 75.7781786757426
"4099" 819.6 94.5765064415 75.8555612269692
"4100" 819.8 90.761589796799 76.7876171760024
"4101" 820 87.3158803417126 77.9019032283495
"4102" 820.2 83.4216352205979 79.7997264137311
"4103" 820.4 79.7240662201905 82.3961987937311
"4104" 820.6 77.4424730564492 84.812170791174
"4105" 820.8 76.3524151296398 88.4734493643108
"4106" 821 75.8661410089071 92.6825568724977
"4107" 821.2 75.474359731569 97.1469490858723
"4108" 821.4 75.816993496 101.727553870541
"4109" 821.6 76.2474455414862 106.121814154204
"4110" 821.8 77.8222248131158 108.446725560312
"4111" 822 80.3054805999056 108.779010485027
"4112" 822.2 83.7471795718244 109.59389226489
"4113" 822.4 86.8252517389533 109.852229806859
"4114" 822.6 88.2429684574286 111.118128978207
"4115" 822.8 91.666653564364 113.298369729124
"4116" 823 93.9762452095139 113.108850072681
"4117" 823.2 95.2006830530468 111.300606840053
"4118" 823.4 97.1117762582572 109.846237947521
"4119" 823.6 100.615737017628 108.227551881316
"4120" 823.8 104.114678639815 106.370293769064
"4121" 824 106.266338684203 104.449569970013
"4122" 824.2 108.075380882807 101.650123354923
"4123" 824.4 110.589367768296 98.9587372437148
"4124" 824.6 113.363160213272 95.8239718093246
"4125" 824.8 115.137238307411 92.9880334121447
"4126" 825 117.610925698357 89.73955529409
"4127" 825.2 120.436753138591 86.0312601257311
"4128" 825.4 122.089840553857 82.5782503054322
"4129" 825.6 122.39425455703 79.1759761523288
"4130" 825.8 123.256826491681 75.5616747927494
"4131" 826 124.324334137351 72.1711887388448
"4132" 826.2 124.954913524892 69.0318271642598
"4133" 826.4 125.553770751721 66.2631553523182
"4134" 826.6 124.883286700616 64.0403328475357
"4135" 826.8 124.20299367758 63.1770893817712
"4136" 827 124.412756022393 63.1189368915049
"4137" 827.2 124.733914927491 63.0048775690977
"4138" 827.4 124.686312933857 63.1473884963182
"4139" 827.6 124.331352152794 63.2814511776762
"4140" 827.8 124.147045593396 63.3054691792439
"4141" 828 123.586920514731 63.3356812970053
"4142" 828.2 123.052435192296 63.2319105808611
"4143" 828.4 122.896718995996 62.9757905050939
"4144" 828.6 121.985981658657 63.7137145288377
"4145" 828.8 121.284605448667 63.6019018828028
"4146" 829 120.392860391214 63.2487605105049
"4147" 829.2 119.127501611221 62.5277757692727
"4148" 829.4 117.355605914324 61.2609136205311
"4149" 829.6 114.827011351599 59.9464373223865
"4150" 829.8 111.431603659216 58.4573819757347
"4151" 830 107.871915935099 57.1328209814322
"4152" 830.2 104.18001590125 56.1348742162404
"4153" 830.4 99.7690296962435 55.5615583952046
"4154" 830.6 96.0323855974286 55.9040962630681
"4155" 830.8 91.8961814200486 56.2537731606318
"4156" 831 87.8389831585528 57.2085352060064
"4157" 831.2 83.3980746378905 58.2879527454311
"4158" 831.4 79.7645785551976 60.3929368430041
"4159" 831.6 76.6205291254006 63.5797704210608
"4160" 831.8 73.7651621080905 66.9125685009977
"4161" 832 71.7532849982167 70.2258423009595
"4162" 832.2 69.0372676918106 74.1247234095373
"4163" 832.4 66.9484038861277 77.3305320915742
"4164" 832.6 65.0826666557197 80.3655410198727
"4165" 832.8 62.4612190612108 82.9476853053368
"4166" 833 59.8394152433572 86.2542904455516
"4167" 833.2 56.3478912929276 89.4828617895667
"4168" 833.4 53.8149811140476 93.4744809483977
"4169" 833.6 51.4779627821384 96.5882193103509
"4170" 833.8 48.5447603903572 97.5283281481397
"4171" 834 45.1795955294361 97.3008612978714
"4172" 834.2 42.0801826409719 96.2050334594961
"4173" 834.4 37.8215422865621 95.094083801824
"4174" 834.6 33.7768393126183 93.2283973720843
"4175" 834.8 30.2554194704247 90.0341550448977
"4176" 835 26.4881093564307 86.7752003738242
"4177" 835.2 23.7186248164518 83.1184157733032
"4178" 835.4 21.1588096034098 78.6575063272661
"4179" 835.6 19.9525194319006 73.7977359121369
"4180" 835.8 19.2279907477772 69.3896031515177
"4181" 836 18.2620298823501 64.0849735091442
"4182" 836.2 17.4227476130403 59.597830396102
"4183" 836.4 17.0826463012938 54.8418975366794
"4184" 836.6 17.7981999571905 50.9410177735227
"4185" 836.8 19.7239169723572 46.9308589137692
"4186" 837 21.319584886484 42.3123490666664
"4187" 837.2 24.0186226387355 38.492423928668
"4188" 837.4 26.6495077243956 34.6593883252823
"4189" 837.6 29.8122237812728 31.3530362463847
"4190" 837.8 33.0757768648956 28.4028885327054
"4191" 838 35.8080773642875 24.6350961394104
"4192" 838.2 38.603754247662 20.7225914326904
"4193" 838.4 42.2854073314286 18.7534011192808
"4194" 838.6 47.1611139246992 17.8744295525688
"4195" 838.8 51.6105950852033 17.0533083024362
"4196" 839 56.1964378370279 15.7877106958246
"4197" 839.2 60.6750520821103 14.7011242804863
"4198" 839.4 65.0293408494269 13.5982349932001
"4199" 839.6 69.9928299107292 11.5648348211884
"4200" 839.8 74.9382040484502 10.260560323328
"4201" 840 80.3757912151704 9.81019713284351
"4202" 840.2 85.6543425598956 9.24391829797465
"4203" 840.4 90.8069849326786 9.54351126489773
"4204" 840.6 94.9477508298227 11.3632802691563
"4205" 840.8 98.2996623721072 14.912645222112
"4206" 841 101.510392801265 18.3546883692496
"4207" 841.2 104.823299226857 21.9975403356762
"4208" 841.4 108.466276633186 25.130261619227
"4209" 841.6 111.477961771153 29.4185456773607
"4210" 841.8 114.514250551034 33.0591506758801
"4211" 842 118.047193441276 36.355107742328
"4212" 842.2 119.433092922179 39.8944187639692
"4213" 842.4 118.05156233461 43.3640913510918
"4214" 842.6 117.352861675223 47.4345926493733
"4215" 842.8 117.076651574011 51.4765402018977
"4216" 843 116.483962837038 55.5519069405062
"4217" 843.2 115.947840372202 59.4248793582598
"4218" 843.4 114.8289910055 64.1760720747906
"4219" 843.6 114.679907838626 68.6282375582439
"4220" 843.8 113.820076023557 73.4670384652602
"4221" 844 114.959278280282 77.1231961353477
"4222" 844.2 117.286366650857 80.0641819339162
"4223" 844.4 119.569328801995 82.3566071936105
"4224" 844.6 119.841466668758 81.9430049882109
"4225" 844.8 122.112005561979 84.1208475209343
"4226" 845 122.297558344257 84.4214472501311
"4227" 845.2 124.037194838857 84.5986451020293
"4228" 845.4 124.957629710644 85.222658333982
"4229" 845.6 124.484862490581 85.4612299825357
"4230" 845.8 124.425190427459 85.2852660726137
"4231" 846 123.725618153257 85.4383989322977
"4232" 846.2 122.697720558116 86.3021078328213
"4233" 846.4 121.503395930099 86.7908029081564
"4234" 846.6 119.975123290146 87.4322081749399
"4235" 846.8 118.195131983857 88.4159963652192
"4236" 847 115.416906537257 89.5521848593602
"4237" 847.2 113.396466363042 89.9067355669903
"4238" 847.4 110.598742066844 89.9931581125819
"4239" 847.6 108.153774375819 90.06411434159
"4240" 847.8 105.346150514337 90.6450374164936
"4241" 848 103.041336675652 91.1145365317813
"4242" 848.2 99.6043897430572 90.8742993221406
"4243" 848.4 96.3611596974935 91.3500944556705
"4244" 848.6 92.9387105757542 91.5290358342654
"4245" 848.8 89.0998043428286 91.859104203412
"4246" 849 85.5642475734659 92.9326084517021
"4247" 849.2 81.2791577424055 94.770623209059
"4248" 849.4 77.7646518175785 96.3199592861518
"4249" 849.6 73.8316346386932 97.9608447000699
"4250" 849.8 70.0326975909063 98.1715420489387
"4251" 850 66.3550711379227 97.5202956978895
"4252" 850.2 62.3961029659217 96.9252764985913
"4253" 850.4 58.1182053269378 96.6928503419945
"4254" 850.6 53.6857757027571 95.3049939762977
"4255" 850.8 49.5122554557619 94.4141566668739
"4256" 851 45.3316258201072 93.210776722304
"4257" 851.2 41.997097735987 90.8510322319822
"4258" 851.4 39.3164648064405 88.0272982678561
"4259" 851.6 36.222198275528 85.229859473423
"4260" 851.8 33.7598474727033 81.5556740809747
"4261" 852 31.9922489678572 77.5524143606306
"4262" 852.2 31.4055136508182 73.3299017300601
"4263" 852.4 30.8955810284098 69.2230872780951
"4264" 852.6 31.0105689995284 64.9666369405895
"4265" 852.8 30.6921842761811 60.5468227659752
"4266" 853 31.6806722822572 56.7967121085177
"4267" 853.2 32.2882468191772 53.1460719422377
"4268" 853.4 32.9899345878434 49.5852056976991
"4269" 853.6 34.8960253573888 46.233473664942
"4270" 853.8 36.1600929440649 42.1823492962159
"4271" 854 38.2705191826972 38.6110195589977
"4272" 854.2 41.3716236064336 36.1749175318801
"4273" 854.4 44.7597303950296 33.6884660606391
"4274" 854.6 48.5577427522572 31.1245241966644
"4275" 854.8 52.7291972808084 29.0914652135929
"4276" 855 56.7825218889967 27.4969101110256
"4277" 855.2 60.4106391669572 26.6326269792644
"4278" 855.4 64.6161607542101 25.6225483122213
"4279" 855.6 69.2132706425162 25.0057993414773
"4280" 855.8 73.1203714670571 25.1918393644801
"4281" 856 77.1571223496101 26.3052678144918
"4282" 856.2 81.1735026090258 28.3358711501447
"4283" 856.4 85.3005129351675 29.7579440785012
"4284" 856.6 89.3632060617962 31.2573031500807
"4285" 856.8 92.3361903919312 31.5630395319533
"4286" 857 96.4821317061071 31.4234276242192
"4287" 857.2 100.254141124003 32.8294355118733
"4288" 857.4 103.56431203795 34.9466724338745
"4289" 857.6 107.114837059904 37.7091982800373
"4290" 857.8 109.221470124199 40.827837014166
"4291" 858 110.177291007895 43.79804830598
"4292" 858.2 111.060168156076 47.1150001252196
"4293" 858.4 111.757903706688 50.6293146363458
"4294" 858.6 111.547537035062 54.1817203110604
"4295" 858.8 112.125877795607 57.3417858460049
"4296" 859 113.620758584975 60.6932534825507
"4297" 859.2 114.319386414385 63.9374195873753
"4298" 859.4 115.432682571971 67.363500159904
"4299" 859.6 115.595493174125 70.1426434703124
"4300" 859.8 113.859898324666 71.4817764128584
"4301" 860 111.089452570591 73.5379005239644
"4302" 860.2 108.424810634846 75.6915625300944
"4303" 860.4 105.93882069382 78.2562678322866
"4304" 860.6 105.303344701764 79.871682915735
"4305" 860.8 107.768078877345 80.2451375293246
"4306" 861 110.11738564352 79.7675221051419
"4307" 861.2 110.356635183016 79.9791574318612
"4308" 861.4 111.477450251772 84.8923110710999
"4309" 861.6 111.643788868955 82.9144377931538
"4310" 861.8 110.15290042791 80.3845021010688
"4311" 862 110.59233629617 79.9955437057227
"4312" 862.2 110.492755679323 79.9920030615682
"4313" 862.4 111.050250928775 79.8689656771977
"4314" 862.6 111.833774652857 79.2687223564095
"4315" 862.8 113.189710229079 78.578422738694
"4316" 863 114.508141204257 77.9605584778977
"4317" 863.2 115.706099840271 77.0182180710184
"4318" 863.4 117.391392499936 75.4552543696674
"4319" 863.6 118.869929476022 73.601480809167
"4320" 863.8 121.236713914714 73.0365340715406
"4321" 864 121.750301858011 73.990951666167
"4322" 864.2 121.686103365099 75.0138476532329
"4323" 864.4 121.806854238284 75.5296476794314
"4324" 864.6 121.668983766989 76.4647335930461
"4325" 864.8 120.680326976143 82.472856549712
"4326" 865 121.267624300191 82.1884810033311
"4327" 865.2 120.71193987038 82.8245183852046
"4328" 865.4 120.605720545744 82.8466474111705
"4329" 865.6 120.634920685754 82.5916803349839
"4330" 865.8 120.773697657788 82.296219684846
"4331" 866 120.486223805528 82.519137826875
"4332" 866.2 120.290264218144 82.7336481296424
"4333" 866.4 120.311256973557 82.7770147427977
"4334" 866.6 120.415563536409 82.8558042495012
"4335" 866.8 120.143944961205 82.9033375001618
"4336" 867 120.407063517705 83.5092856874357
"4337" 867.2 120.406825926821 84.6871424960845
"4338" 867.4 121.455475142834 86.0907626177727
"4339" 867.6 121.099558064741 86.4836300229442
"4340" 867.8 120.950109945194 86.6330781424908
"4341" 868 121.006958837728 86.5037162764448
"4342" 868.2 121.076914410264 86.5470322554791
"4343" 868.4 121.042298248823 86.8131862907426
"4344" 868.6 121.290317046601 87.056127882227
"4345" 868.8 121.052778938551 87.0443934661624
"4346" 869 120.845324482064 86.9251032036736
"4347" 869.2 120.887826575587 86.7511448208919
"4348" 869.4 120.823678434434 86.6136845184213
"4349" 869.6 120.755790951719 86.6072591709494
"4350" 869.8 120.505366746062 86.8034238997833
"4351" 870 120.397325224672 86.8727095081385
"4352" 870.2 120.068301343714 86.7885645698977
"4353" 870.4 120.132159390073 86.7413559811705
"4354" 870.6 119.868929357393 86.6911968556477
"4355" 870.8 119.68733993401 86.2654517521624
"4356" 871 119.01884046303 85.6089603076046
"4357" 871.2 118.815400385746 85.1609610502125
"4358" 871.4 118.192003703881 84.6355258764821
"4359" 871.6 118.283226582464 83.6774342717192
"4360" 871.8 117.671029225672 81.9923030901755
"4361" 872 117.481102079357 80.5894867626477
"4362" 872.2 117.810137803374 79.811664217777
"4363" 872.4 117.680645790042 78.3091589363237
"4364" 872.6 117.947997865761 74.1151203175182
"4365" 872.8 117.371423504685 70.759824299915
"4366" 873 116.443226443945 68.0119320262879
"4367" 873.2 115.24737216421 65.7426285933036
"4368" 873.4 113.525958376374 63.3643546934322
"4369" 873.6 112.345775667116 61.3292776685887
"4370" 873.8 110.591795364424 59.6813929226977
"4371" 874 109.2092721733 58.469312407125
"4372" 874.2 107.842843871128 57.2521639107036
"4373" 874.4 106.575918083357 57.0329910950977
"4374" 874.6 104.953122845857 55.8130678623655
"4375" 874.8 104.302440610869 54.1254112714941
"4376" 875 104.438636652042 52.0174719477311
"4377" 875.2 104.940609725954 49.5315321268797
"4378" 875.4 105.996240528752 46.6942003764094
"4379" 875.6 107.002481402929 43.8030370074334
"4380" 875.8 108.842124883154 42.35393435909
"4381" 876 111.371844101532 41.8937456273396
"4382" 876.2 113.707562220424 41.7657335006977
"4383" 876.4 116.418908832994 42.3815105299091
"4384" 876.6 117.419356699589 42.8891827695075
"4385" 876.8 117.333863096833 43.9293549363733
"4386" 877 117.136209212014 43.7551631513736
"4387" 877.2 117.693341816037 45.1640490645663
"4388" 877.4 118.144129847821 46.9234404212549
"4389" 877.6 118.839922624891 48.7286069330644
"4390" 877.8 118.532673393257 50.3424927065154
"4391" 878 117.316325947549 51.2604052757604
"4392" 878.2 116.507424936857 53.318315037711
"4393" 878.4 115.682117644643 56.1594636015406
"4394" 878.6 115.267767696894 60.1446415924465
"4395" 878.8 115.382286905524 63.5717740387311
"4396" 879 116.108454790662 67.0126276805197
"4397" 879.2 117.232021880113 70.3658767663977
"4398" 879.4 118.172748601271 70.759824299915
"4399" 879.6 119.346939208241 72.3404034367698
"4400" 879.8 120.286734734413 75.0491436147681
"4401" 880 120.89576517445 78.2186961389326
"4402" 880.2 120.433834623125 81.1623712209094
"4403" 880.4 119.513341038319 84.7113866658977
"4404" 880.6 118.096289001209 87.3830977341818
"4405" 880.8 117.000426021667 89.8739296923344
"4406" 881 115.519498860564 93.1024254549221
"4407" 881.2 114.570057084088 95.3669098561285
"4408" 881.4 114.054685849321 96.4928800901477
"4409" 881.6 112.966314908081 95.7122301706346
"4410" 881.8 110.451628074967 95.6814824713977
"4411" 882 108.067246364908 96.1153234260307
"4412" 882.2 105.602240940857 96.7958018678144
"4413" 882.4 103.694398192075 96.7878054854847
"4414" 882.6 101.385795575944 96.5563807733542
"4415" 882.8 98.2741969699187 96.7959683083516
"4416" 883 95.2121635621797 96.7305410700913
"4417" 883.2 91.6431108598095 96.3986034144453
"4418" 883.4 88.7288274742093 96.6414458513273
"4419" 883.6 85.6694712594691 97.1928619164724
"4420" 883.8 82.9769800788264 98.1141773628131
"4421" 884 79.6859259479419 99.397958615313
"4422" 884.2 77.0869823491187 101.295854671536
"4423" 884.4 74.6393078093571 103.653071463865
"4424" 884.6 71.6468733914072 105.729830581998
"4425" 884.8 68.5084993189951 107.432758329156
"4426" 885 65.056981724202 109.40697267326
"4427" 885.2 62.0293347112256 110.843514606187
"4428" 885.4 58.8267910151571 110.890319437248
"4429" 885.6 54.8736618166072 111.528077965585
"4430" 885.8 50.8452789270436 112.210889690516
"4431" 886 46.7670143817926 112.504110778591
"4432" 886.2 42.5740986674798 112.774109138983
"4433" 886.4 37.4541140815 113.383860233612
"4434" 886.6 34.9752416680617 114.013167581557
"4435" 886.8 35.0316489891513 112.780016762045
"4436" 887 33.4649356458884 110.067562251835
"4437" 887.2 32.8685583961072 107.522894489032
"4438" 887.4 31.4529816273956 104.594373237359
"4439" 887.6 30.5447156160071 101.458633516898
"4440" 887.8 29.4808334416847 97.8772923031046
"4441" 888 28.8630520823054 94.4794948265184
"4442" 888.2 29.0943217437385 91.5821366714486
"4443" 888.4 28.9111017435905 87.7276220806644
"4444" 888.6 28.4493205267604 84.4559272865752
"4445" 888.8 29.1438800136781 80.7188259651589
"4446" 889 29.4127101033789 77.1054159440499
"4447" 889.2 29.3208080191388 73.1415423106513
"4448" 889.4 29.9955251376036 68.8244498534822
"4449" 889.6 30.8941575238155 64.7834611493977
"4450" 889.8 31.6131640003772 60.5927547280777
"4451" 890 32.2819772883084 56.677401036227
"4452" 890.2 33.7698339049341 52.73982387909
"4453" 890.4 34.6198058763501 48.9340086213414
"4454" 890.6 34.7234133525697 46.0336849753227
"4455" 890.8 35.7178451920545 42.0113734534898
"4456" 891 35.8577472235822 38.1469001210727
"4457" 891.2 36.2132709585869 34.3714012120329
"4458" 891.4 38.6132535368572 31.831724023217
"4459" 891.6 41.7334970693744 30.5637458516046
"4460" 891.8 44.6523428253983 30.2320504550683
"4461" 892 47.3003535057962 30.5781039726294
"4462" 892.2 49.611379441914 32.22871341675
"4463" 892.4 53.1186681378084 33.6606233164465
"4464" 892.6 56.8423895022962 34.9715252253733
"4465" 892.8 59.9995310401238 37.3214382769311
"4466" 893 62.0307483985468 38.6307169356736
"4467" 893.2 65.1055584268359 41.3047215430148
"4468" 893.4 66.4497200635385 43.9075378875626
"4469" 893.6 68.1235051385123 45.5024153896391
"4470" 893.8 70.5282265410238 44.4357725981311
"4471" 894 74.1941982585 44.0487745719692
"4472" 894.2 78.5694228209026 43.4791102178182
"4473" 894.4 82.8433968618101 43.0525146654918
"4474" 894.6 86.6524692433744 42.700015889846
"4475" 894.8 90.7226838813799 42.0849815819659
"4476" 895 94.5938237056524 42.3005129625785
"4477" 895.2 98.5318469214726 42.589328833101
"4478" 895.4 102.667623320671 43.1300891617698
"4479" 895.6 106.350202018505 44.9927355938864
"4480" 895.8 109.308778197925 47.6890455194988
"4481" 896 112.331171169026 50.3996298201929
"4482" 896.2 114.625764531351 53.9846386725784
"4483" 896.4 116.226643621346 57.8303496480721
"4484" 896.6 117.016028055998 62.7826500801036
"4485" 896.8 116.818126407048 65.0139345404314
"4486" 897 117.723333953833 68.632256488288
"4487" 897.2 119.198314494312 71.5342893373977
"4488" 897.4 120.164869651443 70.9478447136391
"4489" 897.6 119.949161966651 69.667369251126
"4490" 897.8 119.606258277335 69.277898394126
"4491" 898 118.815246929932 69.1477445115254
"4492" 898.2 117.210372337296 69.9241598188246
"4493" 898.4 116.700020415593 69.3857797746065
"4494" 898.6 116.689178003457 68.9291620494644
"4495" 898.8 116.46890584111 67.8963747390461
"4496" 899 117.008173181571 66.89059835009
"4497" 899.2 118.073775122618 64.6381151411695
"4498" 899.4 119.441156500998 61.8398517012021
"4499" 899.6 119.728974000931 58.8211912397681
"4500" 899.8 118.592819525604 55.7434645909294
"4501" 900 117.592750391697 52.5800409633977
"4502" 900.2 116.678412142369 48.6125045095685
"4503" 900.4 116.127940512088 44.6807730688593
"4504" 900.6 115.938198299703 40.7211526893593
"4505" 900.8 115.509999571369 36.7003958588855
"4506" 901 116.045494385532 32.4694566341187
"4507" 901.2 115.886988804194 30.2775508807698
"4508" 901.4 114.083481313686 28.5746288869898
"4509" 901.6 111.718930682203 26.6402832439747
"4510" 901.8 109.044189639595 23.7510835692102
"4511" 902 107.426344954655 20.6910874609294
"4512" 902.2 105.542322347473 17.4178130788593
"4513" 902.4 102.50072301865 15.6167234903124
"4514" 902.6 99.1388793377857 13.8972390592192
"4515" 902.8 96.0145262635979 12.0991132463236
"4516" 903 93.0048732213399 10.1008574912943
"4517" 903.2 90.2054419527158 7.77537001916947
"4518" 903.4 88.6442216260689 7.49611642643302
"4519" 903.6 86.8343276435395 8.27505814043302
"4520" 903.8 84.0304238487697 8.71750848901023
"4521" 904 80.5982119214572 8.84895490324773
"4522" 904.2 77.0525481195027 8.38578038406861
"4523" 904.4 72.9864314894059 8.19302898432456
"4524" 904.6 68.8334748015199 7.66106878939773
"4525" 904.8 64.8051686701072 6.99804102093344
"4526" 905 60.8535568904805 6.88718513847565
"4527" 905.2 56.8029850434127 8.07938933950884
"4528" 905.4 52.8039737367802 9.10410824674388
"4529" 905.6 48.8474214780258 10.5938312668074
"4530" 905.8 45.2945333575357 12.5711835222906
"4531" 906 41.8166513356822 14.3258888298102
"4532" 906.2 37.9871421591483 16.4956482291952
"4533" 906.4 34.3734442074901 18.4676525684357
"4534" 906.6 30.5978471341534 20.1097113668422
"4535" 906.8 26.6694805888571 22.5763601278422
"4536" 907 23.0486681906498 24.9925219258977
"4537" 907.2 19.110860993746 26.1681469201755
"4538" 907.4 16.0463272134433 25.5946349174667
"4539" 907.6 16.3185435816648 26.605330731167
"4540" 907.8 15.2911236657124 28.7642396989504
"4541" 908 14.0765895458572 31.4491394448653
"4542" 908.2 12.5975862914268 34.5690679983344
"4543" 908.4 11.1629531346293 37.6503247783977
"4544" 908.6 9.61031984805196 40.811614202099
"4545" 908.8 8.42926211935715 44.3833022187852
"4546" 909 6.81127516404233 47.9015823972125
"4547" 909.2 5.88232769923873 51.2510570741609
"4548" 909.4 5.29624022538881 55.0779131264357
"4549" 909.6 4.05171639102152 58.5590410603566
"4550" 909.8 3.32354260337278 61.2680809661634
"4551" 910 4.52044228642238 62.9659304833977
"4552" 910.2 5.81751637241598 65.6234963311624
"4553" 910.4 6.51436373910714 68.9486355923144
"4554" 910.6 6.55423813637143 72.7082657777834
"4555" 910.8 6.0677522047304 76.0653164906654
"4556" 911 7.26641341774287 77.8548449595691
"4557" 911.2 8.36999481503106 79.9276685310064
"4558" 911.4 9.90803427952903 82.5429265297884
"4559" 911.6 11.2100840383371 86.2095512291577
"4560" 911.8 12.0618268432995 88.8432730013785
"4561" 912 12.0210489116905 92.5765342503144
"4562" 912.2 11.4281877182571 90.9591483302727
"4563" 912.4 11.294654853 90.9800128404691
"4564" 912.6 13.0555443261545 92.1446660402626
"4565" 912.8 14.8996223002722 92.161547744926
"4566" 913 17.2897241161072 93.951333087417
"4567" 913.2 19.708937324011 95.3818895044747
"4568" 913.4 22.7900453857983 97.9801241960448
"4569" 913.6 25.315605705 100.339235985724
"4570" 913.8 28.1445455012882 102.732247986053
"4571" 914 31.5193200700714 105.418253896398
"4572" 914.2 34.319574820662 108.097053449422
"4573" 914.4 36.8539196655813 111.972108317639
"4574" 914.6 35.6922221093572 114.40042553596
"4575" 914.8 34.2573294783045 115.011536058292
"4576" 915 33.3593711597755 114.487360995112
"4577" 915.2 32.1908027380924 114.345536873515
"4578" 915.4 30.8303275778071 113.623106617198
"4579" 915.6 29.6623786625893 112.713877628416
"4580" 915.8 27.2293449457946 112.22587991771
"4581" 916 25.1074093021797 111.15980814314
"4582" 916.2 23.2583649996322 109.838748123348
"4583" 916.4 23.4083112795771 108.884544523698
"4584" 916.6 23.3061431105781 108.479675981654
"4585" 916.8 23.4321767278359 108.161123123355
"4586" 917 23.3459959424572 107.167332108743
"4587" 917.2 23.2745929520072 107.002102048198
"4588" 917.4 22.9590378006636 106.523848587236
"4589" 917.6 21.8055715528744 105.263808556553
"4590" 917.8 19.7393721650952 103.038154214731
"4591" 918 18.0259606922782 100.785600544714
"4592" 918.2 15.7690174517299 98.1670146678886
"4593" 918.4 13.6489352715042 96.5444277035742
"4594" 918.6 12.9947260541905 94.9111956653311
"4595" 918.8 12.6385433046264 92.8533248636439
"4596" 919 11.68412571 89.7219601515882
"4597" 919.2 10.1179379993348 86.4795068500395
"4598" 919.4 7.96746096034286 83.1405208759977
"4599" 919.6 7.18173828052903 79.9809385485852
"4600" 919.8 5.93504806939139 76.1012352770142
"4601" 920 4.91349816697877 72.2500736151274
"4602" 920.2 4.09500786788572 68.5854385629691
"4603" 920.4 3.42540828268325 65.1785765115716
"4604" 920.6 4.09926259153362 60.7551106186624
"4605" 920.8 4.39922892955206 56.8730219916859
"4606" 921 4.56793676567144 53.2847977522549
"4607" 921.2 4.39973671424178 49.4063528004593
"4608" 921.4 4.31787610074447 48.3744871084682
"4609" 921.6 4.72928897785715 48.0837553419752
"4610" 921.8 5.36986604529136 47.8483116919504
"4611" 922 6.142369138511 47.5019401740516
"4612" 922.2 7.16997301505717 46.2498413009577
"4613" 922.4 9.44093641863765 44.5183108664709
"4614" 922.6 11.8809475895197 42.0367403053602
"4615" 922.8 13.9804239021534 39.4341974691014
"4616" 923 16.7535854363761 36.6692526196256
"4617" 923.2 19.4951028438697 34.2083760796602
"4618" 923.4 22.4851654841648 31.1291845317054
"4619" 923.6 25.6595539942987 29.0313852936185
"4620" 923.8 28.9918808843016 26.9038140945088
"4621" 924 32.8385066324497 25.1343662503607
"4622" 924.2 36.3445857948322 24.6273929974602
"4623" 924.4 39.530235554604 24.1667451088408
"4624" 924.6 42.8629228879204 23.8610844362585
"4625" 924.8 47.0905672554546 23.5889094217744
"4626" 925 50.7009273637487 23.5449103670483
"4627" 925.2 54.7648390771513 23.6156278961507
"4628" 925.4 58.7232487629303 22.8741804353855
"4629" 925.6 62.4660791626595 21.8767550698977
"4630" 925.8 65.8425555515608 20.3164675008051
"4631" 926 69.3904045928916 18.4095691072943
"4632" 926.2 72.2104648275165 15.561763317112
"4633" 926.4 75.7285422390989 12.9339050072439
"4634" 926.6 79.2480462838571 10.4948050248115
"4635" 926.8 83.5396020528458 8.79407491885227
"4636" 927 88.2151491105 8.54665133329058
"4637" 927.2 91.9985802927857 9.06594580929058
"4638" 927.4 95.4670453058227 11.1125863841908
"4639" 927.6 98.4405591821395 13.636009936786
"4640" 927.8 101.888358125893 16.6188985003977
"4641" 928 104.528821261808 20.0861390566172
"4642" 928.2 106.712954125635 23.6678401838792
"4643" 928.4 109.413139326439 26.9669912705623
"4644" 928.6 111.031922888445 30.2916165861389
"4645" 928.8 113.743589578146 33.8400797677471
"4646" 929 116.044387362424 36.7155947215977
"4647" 929.2 119.013177197556 37.8520988368435
"4648" 929.4 117.920388976206 37.4420031572117
"4649" 929.6 117.193635494429 38.3040794312192
"4650" 929.8 116.193825026026 39.9011628480731
"4651" 930 115.682663122034 42.6630438084918
"4652" 930.2 115.774848801071 46.1305890337906
"4653" 930.4 116.322188797552 49.9281560630928
"4654" 930.6 116.18210222101 53.2383230785624
"4655" 930.8 116.422961377508 57.1097903685062
"4656" 931 117.172375180516 60.7953429023124
"4657" 931.2 117.281436640009 64.6273441392078
"4658" 931.4 117.221454841357 67.1620153117906
"4659" 931.6 115.799296105948 69.1399287278864
"4660" 931.8 114.32376249143 71.6611955717011
"4661" 932 113.510790342998 75.2777915746801
"4662" 932.2 113.877351149587 77.4542463637977
"4663" 932.4 113.876121829808 79.9411602750807
"4664" 932.6 113.676636756711 83.5176426570441
"4665" 932.8 113.835359057186 86.9701533028028
"4666" 933 112.78248571478 90.2288904733977
"4667" 933.2 110.690328162434 91.5271266633977
"4668" 933.4 107.978506169642 92.2797749862079
"4669" 933.6 104.865980964611 93.8781790513155
"4670" 933.8 102.054898270344 94.7814890045464
"4671" 934 99.041576927167 94.6940915663273
"4672" 934.2 95.7430643893714 94.2404403004977
"4673" 934.4 92.0967662231219 94.8338106061624
"4674" 934.6 87.8698619221513 95.360741765633
"4675" 934.8 83.4875988418259 95.7788501856477
"4676" 935 79.5571501386191 97.1837272055406
"4677" 935.2 74.8905793300023 97.9994622493493
"4678" 935.4 69.7907256997555 98.9160709447876
"4679" 935.6 65.5122817424473 100.125281102086
"4680" 935.8 60.7691198697442 100.56243175993
"4681" 936 55.980768789746 101.328809897898
"4682" 936.2 50.8166737228571 102.354416487998
"4683" 936.4 45.6886407723572 102.717922621198
"4684" 936.6 40.6002150276538 103.477500812364
"4685" 936.8 35.3505165461402 103.514990651813
"4686" 937 30.4411983619098 103.73737967145
"4687" 937.2 26.0787831224072 102.763360887848
"4688" 937.4 23.5722599641429 100.800242306255
"4689" 937.6 21.7854265085468 97.4811064313288
"4690" 937.8 19.4378993117478 93.2168622044446
"4691" 938 17.2541771728095 88.5102730409215
"4692" 938.2 15.6553374840536 83.3088279249156
"4693" 938.4 15.2889746329701 78.1615756944139
"4694" 938.6 14.1870365053049 74.0222524239052
"4695" 938.8 13.4186995847085 69.6132506508437
"4696" 939 12.0426861815238 64.9673779429811
"4697" 939.2 11.7501502933772 60.1928979815577
"4698" 939.4 10.4266912288286 55.1598217352406
"4699" 939.6 9.96944232658444 50.9580887364107
"4700" 939.8 10.8127140540966 46.8056326704118
"4701" 940 11.5172096284286 42.2293892828406
"4702" 940.2 13.0875385537387 37.8860571392135
"4703" 940.4 14.2967252476398 33.5072579807456
"4704" 940.6 15.159089427813 29.351159016736
"4705" 940.8 14.0638200095621 26.9558381312666
"4706" 941 15.1411432216572 27.6668884772977
"4707" 941.2 16.9698016264286 28.1007016872808
"4708" 941.4 19.1007636011572 28.2932874389727
"4709" 941.6 22.1952022911786 27.1021557346477
"4710" 941.8 25.9749242272072 25.9467255255477
"4711" 942 29.8152067415495 24.398329208167
"4712" 942.2 33.9198832094647 22.9539624402079
"4713" 942.4 37.9737520062275 22.311904607657
"4714" 942.6 42.3995018681989 21.5735594027395
"4715" 942.8 47.3683449935284 21.1858444400142
"4716" 943 51.8318005750379 21.1564686054459
"4717" 943.2 56.8441988907143 20.8706220226477
"4718" 943.4 61.9075547941356 21.1446484589547
"4719" 943.6 66.7865429998451 20.7435356486266
"4720" 943.8 72.987662878746 20.4799490951014
"4721" 944 78.0105068507922 21.1913875228393
"4722" 944.2 82.9610017872572 21.4846877405177
"4723" 944.4 87.0724159366648 22.3061716558208
"4724" 944.6 87.5064512474947 22.9185896123727
"4725" 944.8 88.4310131569204 22.8257821581572
"4726" 945 90.6503597477352 23.2826498707758
"4727" 945.2 93.7387536519756 23.665246242174
"4728" 945.4 96.7394041218084 23.885854734666
"4729" 945.6 100.407610159831 24.4993607758003
"4730" 945.8 103.911247219958 25.0196369855623
"4731" 946 107.316862640577 26.0136955143733
"4732" 946.2 109.981413259808 28.2365291860319
"4733" 946.4 112.26706098127 31.3603704378477
"4734" 946.6 115.523761362126 34.4746393290131
"4735" 946.8 117.497525549231 37.6597096183254
"4736" 947 117.240546550034 40.5644831907742
"4737" 947.2 116.483962837038 44.0836325488435
"4738" 947.4 116.220446410647 47.9918009550556
"4739" 947.6 116.239956998917 52.2109039262411
"4740" 947.8 115.521727088894 56.2295271419533
"4741" 948 113.702307454893 60.0541721715406
"4742" 948.2 110.855671705164 63.7581496129773
"4743" 948.4 108.156445165834 66.1994443426768
"4744" 948.6 105.736392013824 68.9940738589644
"4745" 948.8 103.431052829995 72.3356144339839
"4746" 949 100.488717688951 75.2273894637742
"4747" 949.2 96.9251925453688 77.7658230493977
"4748" 949.4 93.8563698510889 81.0478274663124
"4749" 949.6 91.8659034074341 84.8661763654747
"4750" 949.8 90.1709335006299 88.3818544394432
"4751" 950 87.6531983025429 90.9967044486263
"4752" 950.2 85.464306628916 94.1866016820301
"4753" 950.4 83.469342395404 97.8600850777415
"4754" 950.6 81.2633083080264 98.1800878155362
"4755" 950.8 78.178546946381 97.9935793050168
"4756" 951 73.7629983811072 97.9209398991477
"4757" 951.2 69.1403502331429 97.4619206748263
"4758" 951.4 64.522338643 97.7586603753977
"4759" 951.6 59.4174884816072 97.4730484135977
"4760" 951.8 54.1652277577537 97.0446304708977
"4761" 952 49.6922014536726 95.3159790517516
"4762" 952.2 44.5913220879524 94.5439802858739
"4763" 952.4 39.1176502205129 94.2896030152338
"4764" 952.6 33.6929383767572 93.7406193673477
"4765" 952.8 28.4510600988264 93.5483805469054
"4766" 953 23.5942836137947 93.4359395615071
"4767" 953.2 18.9255017155071 94.1430725862477
"4768" 953.4 18.1721190264978 95.4563196321946
"4769" 953.6 19.2176048582572 94.9984105068131
"4770" 953.8 19.7829277082663 93.1381197537159
"4771" 954 20.2482046644725 90.7202229391516
"4772" 954.2 19.5864566698866 87.181853768633
"4773" 954.4 18.2478788693789 83.2748600991369
"4774" 954.6 16.8480415862485 79.1995273635716
"4775" 954.8 15.1009512519393 75.5196966001238
"4776" 955 13.9061960459197 71.7144196087602
"4777" 955.2 12.2946269946517 67.0687125249457
"4778" 955.4 11.9444862645879 62.9759169156285
"4779" 955.6 11.1447394834405 58.6492951516477
"4780" 955.8 10.565866327829 54.2275209735245
"4781" 956 10.7772150001286 50.0188064228406
"4782" 956.2 11.4036457190489 45.9839340747539
"4783" 956.4 12.2905874730429 42.0791648094263
"4784" 956.6 14.1631386251905 38.2345310638977
"4785" 956.8 15.7393305122802 34.1700531459747
"4786" 957 18.8340500142749 31.5469713484484
"4787" 957.2 22.1850912433993 28.617416347976
"4788" 957.4 25.5179282281169 25.0658638405276
"4789" 957.6 29.0097221418835 21.6563965587004
"4790" 957.8 32.3232991963072 17.8749420142227
"4791" 958 36.2264962337033 14.4468494902054
"4792" 958.2 40.1007506653993 11.1475368225423
"4793" 958.4 42.3953440277246 7.39360085145797
"4794" 958.6 42.5766922580925 6.99667732745655
"4795" 958.8 43.7640056206822 8.13330220351023
"4796" 959 45.7928413086598 9.87490313445036
"4797" 959.2 48.9627291149425 11.5510277148002
"4798" 959.4 52.554312931011 13.3034029997823
"4799" 959.6 56.0704219499837 14.5236438899547
"4800" 959.8 60.2593868301222 16.1027323043736
"4801" 960 63.8143089897983 17.5627925773624
"4802" 960.2 67.8663146132352 18.8702300396416
"4803" 960.4 71.9204068266293 20.1734363218787
"4804" 960.6 76.2161898157474 21.701018219788
"4805" 960.8 80.570719860963 22.8916703031389
"4806" 961 84.9447066855772 25.1560996858377
"4807" 961.2 88.6935061735401 27.0396187474465
"4808" 961.4 92.9271830503888 28.8453254036889
"4809" 961.6 97.6783636240357 30.3199268627192
"4810" 961.8 102.291738656357 32.0029973518977
"4811" 962 106.926441854657 33.8675890797852
"4812" 962.2 110.940841468516 37.085117071288
"4813" 962.4 114.925500097931 40.1362066681385
"4814" 962.6 116.930974493845 44.3589602902227
"4815" 962.8 117.173748571725 48.4288134353736
"4816" 963 115.879689555575 51.4834132170213
"4817" 963.2 115.056645994532 55.5854577432477
"4818" 963.4 114.824194566374 60.3694581033977
"4819" 963.6 113.199213657398 64.8399726070801
"4820" 963.8 111.711498918683 69.0525448067466
"4821" 964 110.420810613508 73.368425350014
"4822" 964.2 109.076141918236 76.2661364161219
"4823" 964.4 108.328536939857 77.4113608087573
"4824" 964.6 108.023529642207 80.2105738505664
"4825" 964.8 109.043388512832 82.454263365942
"4826" 965 111.16745101799 84.7012197559761
"4827" 965.2 113.310914122699 84.9710339038977
"4828" 965.4 113.153107180945 84.1434083327727
"4829" 965.6 112.203013257545 83.2942859935666
"4830" 965.8 111.241778950217 81.7280399012777
"4831" 966 109.554648897079 80.4103782512496
"4832" 966.2 106.431584765763 79.2549763261624
"4833" 966.4 103.108677527138 78.7347505473002
"4834" 966.6 99.6841837722962 78.369027913288
"4835" 966.8 96.1599474809059 78.5590136971904
"4836" 967 93.187256338709 79.2708153733607
"4837" 967.2 90.1373981311986 79.4092000801538
"4838" 967.4 86.6201732199286 78.9435087360406
"4839" 967.6 82.7938538777946 78.7833156633102
"4840" 967.8 77.8281004510446 77.7317443494102
"4841" 968 73.5821726260714 77.0703393761835
"4842" 968.2 69.6903419195468 75.4513812899839
"4843" 968.4 65.576276200202 73.9248345976046
"4844" 968.6 60.9399986201605 72.2082052023191
"4845" 968.8 56.8686641319848 70.8340704561956
"4846" 969 52.3226277032571 70.5389749250644
"4847" 969.2 47.8835159133627 68.9834692190241
"4848" 969.4 43.3345058144905 67.7780592943311
"4849" 969.6 38.8144088146484 65.4611119079142
"4850" 969.8 35.6093559695699 62.5847462403765
"4851" 970 32.5957148012308 58.947104827101
"4852" 970.2 29.6418376331711 55.2806741539908
"4853" 970.4 27.5596996905714 51.2910778890406
"4854" 970.6 25.185782086 47.5818316318977
"4855" 970.8 23.7723640385414 43.2207829568056
"4856" 971 22.8095135507022 38.9394184600174
"4857" 971.2 23.2625379016714 35.6640234076977
"4858" 971.4 25.7035928634972 32.7326060906777
"4859" 971.6 29.1275883222914 29.6712968264372
"4860" 971.8 32.9759125425879 27.7337975732439
"4861" 972 36.9556275723084 25.714467904727
"4862" 972.2 41.5200360305645 23.6531221493855
"4863" 972.4 45.9882337392802 22.8454389962823
"4864" 972.6 50.7782074653757 21.9128171862866
"4865" 972.8 55.2777378307447 20.9566301702352
"4866" 973 60.0020766012807 19.4368347010448
"4867" 973.2 64.8485735547728 19.2138067404098
"4868" 973.4 69.4739505683947 19.1748009994602
"4869" 973.6 74.3596877068956 19.5449231440131
"4870" 973.8 79.4217064495325 20.5945360796445
"4871" 974 84.6681823771072 21.3120223272477
"4872" 974.2 89.4591732398187 21.8917347182439
"4873" 974.4 94.2883529591164 22.8937067520644
"4874" 974.6 99.1687593770794 25.1295579681755
"4875" 974.8 103.31703241846 28.0120941726387
"4876" 975 106.56131292622 31.8764193233727
"4877" 975.2 109.381035565321 35.5685103165763
"4878" 975.4 110.61247097782 39.65537844962
"4879" 975.6 110.76759818182 43.7017282190352
"4880" 975.8 111.712065010045 46.3501300466352
"4881" 976 112.387480208592 50.2776269011327
"4882" 976.2 114.322588421979 53.6566270721782
"4883" 976.4 115.19652302793 57.7745689382636
"4884" 976.6 113.866622540613 60.7858436131172
"4885" 976.8 111.725085111369 63.2874703769675
"4886" 977 109.448265653732 65.7851683914546
"4887" 977.2 107.367842159257 68.8166482463311
"4888" 977.4 106.430998694706 71.706381111421
"4889" 977.6 105.898041591743 75.0247370178534
"4890" 977.8 105.704245212929 78.5957668994334
"4891" 978 105.369508355577 81.8885145600807
"4892" 978.2 104.11097752787 83.4951443405293
"4893" 978.4 104.660142516492 83.8710418888572
"4894" 978.6 106.42112838378 84.0422957064362
"4895" 978.8 108.690188449929 83.9556277410049
"4896" 979 111.606583319607 84.1039975912906
"4897" 979.2 114.662788240517 84.1728326420241
"4898" 979.4 115.982092152997 83.3678631669442
"4899" 979.6 114.989373755596 83.0148280085114
"4900" 979.8 113.600303182821 83.1859591426477
"4901" 980 112.050695130174 83.2874351992712
"4902" 980.2 110.029390682452 83.1493948955243
"4903" 980.4 107.544902805893 83.6923494637471
"4904" 980.6 104.563651988857 85.3555115447824
"4905" 980.8 101.647191815547 86.6139426598344
"4906" 981 98.122109481416 87.1474886930154
"4907" 981.2 94.7309239759006 88.4057153022238
"4908" 981.4 90.4399241051488 90.2180718384811
"4909" 981.6 86.1665633130655 90.9266924255227
"4910" 981.8 81.9361588655042 92.3595251616918
"4911" 982 77.6329524474843 94.334837474313
"4912" 982.2 73.781254827529 95.6632260249759
"4913" 982.4 69.6126995612009 97.4827851850227
"4914" 982.6 65.6245554346418 98.5455912351824
"4915" 982.8 61.1895808809571 99.2191760891477
"4916" 983 56.4298949443656 98.7642433225672
"4917" 983.2 51.2149461811453 98.8962673418893
"4918" 983.4 46.163521905015 98.8314134376609
"4919" 983.6 41.4612591786696 98.6390267917415
"4920" 983.8 36.7137290062256 99.5830238634504
"4921" 984 32.3752286439072 100.913374317098
"4922" 984.2 28.6817466833572 101.263898088398
"4923" 984.4 24.7457305982208 102.762770780489
"4924" 984.6 23.6186255423572 101.980166331156
"4925" 984.8 22.3420266221905 99.5700089643025
"4926" 985 20.3255622514542 96.047701336935
"4927" 985.2 18.0102452015571 92.754887174512
"4928" 985.4 15.5577590171753 88.9660607249432
"4929" 985.6 12.8692298891571 84.5101600564477
"4930" 985.8 11.9290905148988 80.3027929373561
"4931" 986 10.0624432463771 75.8288546539177
"4932" 986.2 9.08008841987031 71.1499430969372
"4933" 986.4 8.53622946740646 66.5589362768484
"4934" 986.6 7.540948452364 61.7975179123977
"4935" 986.8 7.16069989941429 57.0348457182263
"4936" 987 8.08641805509658 52.8342026963696
"4937" 987.2 9.35356971660363 48.3799726134963
"4938" 987.4 10.8239815779382 44.6660633240869
"4939" 987.6 12.2412748224599 40.2592459985758
"4940" 987.8 13.8918405495879 36.8014780387823
"4941" 988 17.4678357885157 35.2517542566294
"4942" 988.2 21.1469835652418 33.2862538935516
"4943" 988.4 25.2145061271376 30.8678322930807
"4944" 988.6 29.4460832402197 29.4324896956977
"4945" 988.8 33.9995218462418 28.2880445620516
"4946" 989 38.5840432225822 27.0031652251602
"4947" 989.2 43.2349743732572 26.7503337271577
"4948" 989.4 48.399841001706 26.4326583506187
"4949" 989.6 53.5429697218571 27.1624309863263
"4950" 989.8 58.4309799349037 28.2441507087582
"4951" 990 63.7562528393231 29.6794496254773
"4952" 990.2 68.5526934860083 32.1071581624907
"4953" 990.4 73.2717837328122 34.2194803751618
"4954" 990.6 77.8418844346885 36.7916119250122
"4955" 990.8 81.8582646941042 39.8909277086683
"4956" 991 85.747979387947 43.234199087746
"4957" 991.2 90.2923270145 46.3438706935763
"4958" 991.4 94.4129723197513 49.1649161153507
"4959" 991.6 97.4276328433847 52.9252861919472
"4960" 991.8 101.483163290194 57.2212353426477
"4961" 992 105.513339984368 60.3073685464847
"4962" 992.2 108.938707949157 62.0225455186644
"4963" 992.4 112.530722502226 63.5726850816714
"4964" 992.6 116.281280568277 65.0137933766558
"4965" 992.8 115.578005846289 65.5594523266023
"4966" 993 114.992816048524 68.5050715607311
"4967" 993.2 113.68948873621 72.5469135655977
"4968" 993.4 111.896282321265 75.2078169268792
"4969" 993.6 108.291880859198 78.210278027386
"4970" 993.8 105.347401985042 81.4682003319903
"4971" 994 102.032091418357 84.5565969663208
"4972" 994.2 99.6685378842101 87.9894330456477
"4973" 994.4 96.9217616886299 91.0432386289432
"4974" 994.6 93.2003760801 93.2166883335263
"4975" 994.8 89.5234888444094 95.286198616532
"4976" 995 84.7537479441753 97.3809916655796
"4977" 995.2 80.0483023233646 99.3262321331738
"4978" 995.4 75.5044438933489 100.71267977166
"4979" 995.6 70.1666747418733 102.051215519753
"4980" 995.8 64.6723945143117 103.555875071107
"4981" 996 59.9279313472208 104.674718623943
"4982" 996.2 54.7292889989261 106.210625639949
"4983" 996.4 49.8057520994965 107.620998907299
"4984" 996.6 45.1693462963571 108.209461704898
"4985" 996.8 39.6823892227395 108.327830298692
"4986" 997 34.6377113927628 108.159246908869
"4987" 997.2 30.0177222974851 107.854711118095
"4988" 997.4 27.0849161696571 105.158606658398
"4989" 997.6 23.941056333808 102.264178431513
"4990" 997.8 20.3145080260047 98.4013937022502
"4991" 998 17.2541771728095 94.6552576735882
"4992" 998.2 14.7257076408572 90.1899433876977
"4993" 998.4 12.4030819571853 85.5430692251165
"4994" 998.6 11.7936911379033 81.2770526217362
"4995" 998.8 11.3438023659072 76.6753046497977
"4996" 999 10.2946225397256 72.251735652924
"4997" 999.2 9.10378048763976 67.9782510778325
"4998" 999.4 8.39909184170222 63.16889416944
"4999" 999.6 7.80870522053716 58.6557863325977
"5000" 999.8 7.67813975228572 54.0081007723977
"5001" 1000 8.11873805769499 49.2239249749248
"5002" 1000.2 9.64302403672017 45.4557475700553
"5003" 1000.4 10.9029283732761 40.8818802675599
"5004" 1000.6 12.2182571710286 36.8936385419406
"5005" 1000.8 14.8701364169947 35.3475783363852
"5006" 1001 18.3507825406264 33.9054126918593
"5007" 1001.2 22.4083078791483 32.1730827261572
"5008" 1001.4 26.758140621345 30.8108365579099
"5009" 1001.6 31.1094483586572 29.8557146936377
"5010" 1001.8 34.8220751946673 29.4566467488534
"5011" 1002 39.8865236462802 28.3180038587439
"5012" 1002.2 44.8072478891463 29.0819659243977
"5013" 1002.4 49.347450327345 30.2883756521782
"5014" 1002.6 53.0521731134425 31.8035122788002
"5015" 1002.8 57.3735485523511 34.2389354646748
"5016" 1003 62.9461246375665 36.0154529251768
"5017" 1003.2 67.3888096459036 36.9574289514094
"5018" 1003.4 71.2213652884434 38.2815361673288
"5019" 1003.6 75.5911045666324 40.7704677114427
"5020" 1003.8 79.7865192490276 42.598374984375
"5021" 1004 84.7887328804643 44.5356131432192
"5022" 1004.2 88.4433942068912 46.8471479698295
"5023" 1004.4 91.8569829426886 49.933973043555
"5024" 1004.6 94.2804137024851 52.7717572379675
"5025" 1004.8 95.1952173433455 56.6347646917001
"5026" 1005 95.1057609305979 60.6819964454348
"5027" 1005.2 94.7851515434643 65.3259384145049
"5028" 1005.4 94.0041611178688 69.8314865207466
"5029" 1005.6 92.2482589314697 74.4163736791977
"5030" 1005.8 90.3635774093761 78.3081242426889
"5031" 1006 89.2023599893436 81.6447422603302
"5032" 1006.2 86.9833702492738 84.8844848245644
"5033" 1006.4 84.0023977364247 86.9604931464113
"5034" 1006.6 80.9010117990121 89.5541733549329
"5035" 1006.8 77.2877096369572 92.7660149132834
"5036" 1007 72.7334545173162 96.3582678950371
"5037" 1007.2 68.8702707400447 99.296258862929
"5038" 1007.4 64.261794006712 101.686871814817
"5039" 1007.6 58.9662467091152 103.414363519253
"5040" 1007.8 53.7196149739391 104.869163835709
"5041" 1008 47.7379993294286 106.245879467523
"5042" 1008.2 42.809250883027 106.910000763775
"5043" 1008.4 37.3653571174898 107.365608181398
"5044" 1008.6 33.668954013247 105.411652695432
"5045" 1008.8 30.0384035019072 103.010025763948
"5046" 1009 25.9323464809758 99.8468402810079
"5047" 1009.2 21.858925397548 96.4745867620159
"5048" 1009.4 18.4155383121228 92.6874252582102
"5049" 1009.6 15.7683535809509 88.0928862420384
"5050" 1009.8 13.4893873306879 83.3562278121824
"5051" 1010 12.5895190009481 78.5978744257159
"5052" 1010.2 11.5368007178149 73.8272304391724
"5053" 1010.4 11.2186414261811 69.3400873261301
"5054" 1010.6 11.0825323326697 64.5785832506634
"5055" 1010.8 10.5508533666992 59.1634650111082
"5056" 1011 11.1444303795857 54.4810296701834
"5057" 1011.2 11.585043104501 50.1240626368361
"5058" 1011.4 12.7646877117519 45.8907081738714
"5059" 1011.6 13.3861639357208 41.1496614178068
"5060" 1011.8 12.1655858741772 37.8736214030777
"5061" 1012 12.1442149092033 37.16098959909
"5062" 1012.2 14.1292207427491 36.2450718213842
"5063" 1012.4 17.0575395667418 35.2885335558208
"5064" 1012.6 20.9620496350423 33.6209843072125
"5065" 1012.8 24.5972326957052 31.3645609470686
"5066" 1013 28.6268213060879 29.5563214553593
"5067" 1013.2 33.1460563817197 28.4149970817852
"5068" 1013.4 37.7625671913045 27.073116240924
"5069" 1013.6 42.4300679354572 26.9204026680477
"5070" 1013.8 47.3685584022172 27.0567174679977
"5071" 1014 51.8172655180767 28.127287360288
"5072" 1014.2 56.7494566971584 29.593439700458
"5073" 1014.4 61.4890705399606 32.0500024553288
"5074" 1014.6 65.9943676070706 35.217225941409
"5075" 1014.8 69.4810833195548 39.1085761267001
"5076" 1015 73.2259055057282 43.1866739499461
"5077" 1015.2 76.3965086759395 47.5108104756213
"5078" 1015.4 80.600002592064 51.9398762214322
"5079" 1015.6 84.1994587294385 55.0361226856419
"5080" 1015.8 87.3786278179734 59.062164451607
"5081" 1016 90.6957075449643 63.077207871112
"5082" 1016.2 93.6555506081605 67.2719902956225
"5083" 1016.4 95.0077063188929 72.002581677362
"5084" 1016.6 95.9472103130053 76.4387371662866
"5085" 1016.8 97.5463437408045 79.0316033346477
"5086" 1017 99.6303544668571 79.4294886854718
"5087" 1017.2 101.904614009339 79.6568682948315
"5088" 1017.4 100.359758220976 79.6004357705293
"5089" 1017.6 97.9530333093772 80.7413803968777
"5090" 1017.8 94.8498872811483 82.646533789018
"5091" 1018 91.5351685400019 84.2843352876082
"5092" 1018.2 87.86264368709 85.5552401893977
"5093" 1018.4 83.2154560804972 86.6457585889977
"5094" 1018.6 79.0488648410078 88.7030183487128
"5095" 1018.8 74.1982893389307 89.9024222550301
"5096" 1019 69.0785294621905 90.7234566410168
"5097" 1019.2 63.6466339831615 91.0642772391369
"5098" 1019.4 58.4006982716034 91.0834011596515
"5099" 1019.6 52.9185799352381 91.2674794253977
"5100" 1019.8 47.4114640441686 90.8609825200043
"5101" 1020 42.1996310117321 89.3850369498977
"5102" 1020.2 37.3386216412208 88.2579318940341
"5103" 1020.4 32.315099809844 86.575038880753
"5104" 1020.6 27.3843535038702 83.8253826167484
"5105" 1020.8 22.8180465585238 81.4105009457681
"5106" 1021 17.8070634171222 78.6433055826387
"5107" 1021.2 13.5076995300144 75.3808610599034
"5108" 1021.4 9.26892778417974 72.4263032356881
"5109" 1021.6 5.61522818004398 70.0748435985296
"5110" 1021.8 3.37912334025716 66.7308154343977
"5111" 1022 2.58719926435715 63.4996498059533
"5112" 1022.2 3.54570221762339 62.4449499863718
"5113" 1022.4 4.57782808902381 59.6987027385644
"5114" 1022.6 5.28809499007453 55.159579827876
"5115" 1022.8 6.23224702858792 51.0421303998593
"5116" 1023 6.74155507235714 46.6243824417727
"5117" 1023.2 7.36570708678023 41.8196602347439
"5118" 1023.4 8.16961488135714 37.4968968650341
"5119" 1023.6 8.73527493557144 35.1404014777311
"5120" 1023.8 10.0537006938065 34.5099078681572
"5121" 1024 12.3954558466546 32.6907338652079
"5122" 1024.2 15.0253006077802 30.2553717115131
"5123" 1024.4 17.4607755060058 27.5661874539112
"5124" 1024.6 20.2158801601466 24.2187048284372
"5125" 1024.8 23.3478958002962 21.3495445195685
"5126" 1025 26.8512336554572 19.3646680422477
"5127" 1025.2 30.7095916121372 17.5380497229177
"5128" 1025.4 34.8691403648972 16.2501994224377
"5129" 1025.6 39.1544662861948 14.0544605198912
"5130" 1025.8 43.353398845223 12.7384388641904
"5131" 1026 47.8163056393016 11.3826792007311
"5132" 1026.2 52.4194960958956 10.7968085098593
"5133" 1026.4 57.5743347329098 10.238750908753
"5134" 1026.6 61.9165931473571 10.5496443121477
"5135" 1026.8 65.8097185024913 12.2539751152392
"5136" 1027 69.420891326642 12.980550494499
"5137" 1027.2 73.5033511431071 14.5370840385763
"5138" 1027.4 77.3961045381222 16.9614451577592
"5139" 1027.6 81.3048903680138 19.4155807988556
"5140" 1027.8 85.1104429587005 22.2310327771688
"5141" 1028 88.3693010211277 25.3934478081036
"5142" 1028.2 91.0812287415979 29.13966531062
"5143" 1028.4 94.4763567925572 32.9766744943977
"5144" 1028.6 96.7921415549261 36.9027198000184
"5145" 1028.8 98.5870158702596 41.0890674670319
"5146" 1029 100.376840276107 44.9760861362549
"5147" 1029.2 103.089226601643 47.5076467067549
"5148" 1029.4 105.171041063464 51.0731596714334
"5149" 1029.6 107.003386097138 55.2572573015563
"5150" 1029.8 109.116863493785 59.6577744088797
"5151" 1030 111.054832938857 63.7448721973977
"5152" 1030.2 111.190913117809 67.5316551082291
"5153" 1030.4 108.753016413217 69.5869350523977
"5154" 1030.6 105.987335720812 71.2629725606112
"5155" 1030.8 102.98845874499 73.8148575778311
"5156" 1031 99.1940867239385 76.1309511961768
"5157" 1031.2 95.5817808669312 77.0397724394348
"5158" 1031.4 91.1589722921102 78.0802151869761
"5159" 1031.6 86.7105581663752 79.8914892930243
"5160" 1031.8 82.0782011780572 80.3606726341602
"5161" 1032 76.9993157404643 80.570940531362
"5162" 1032.2 71.2867005673437 80.8868530250869
"5163" 1032.4 65.8306909591559 81.2305962577744
"5164" 1032.6 60.559701707809 81.8388435780243
"5165" 1032.8 55.5375325955844 82.5204023426445
"5166" 1033 50.5179229851584 82.4207036535423
"5167" 1033.2 45.1533290966104 82.1359895487224
"5168" 1033.4 38.9583542962242 80.9308900138788
"5169" 1033.6 33.6126400642645 79.3381313239533
"5170" 1033.8 28.1972829344059 78.4307732930563
"5171" 1034 22.7549166418336 77.3305320915742
"5172" 1034.2 17.9478360160379 76.1704002616869
"5173" 1034.4 12.7291099141675 76.2079396213977
"5174" 1034.6 7.9807142222504 75.9978879232404
"5175" 1034.8 7.37182780330877 74.0511924025268
"5176" 1035 7.10458037733862 70.8082387274348
"5177" 1035.2 5.66971860817423 66.7466475830563
"5178" 1035.4 4.43086325625975 62.5764596263977
"5179" 1035.6 3.44632615479832 57.9658119810301
"5180" 1035.8 2.726295999 53.2152493849334
"5181" 1036 3.55404358480451 48.8971498770293
"5182" 1036.2 4.49560646365714 46.3188332813406
"5183" 1036.4 6.50166360246586 44.0794161714847
"5184" 1036.6 8.92634992368608 40.8788331982662
"5185" 1036.8 11.5081871375328 37.5871673421275
"5186" 1037 14.2813114065879 34.4896189773593
"5187" 1037.2 17.1923564018572 31.384280990461
"5188" 1037.4 20.6398947286349 28.2164751310644
"5189" 1037.6 24.1465227882909 25.2247967141086
"5190" 1037.8 28.2101584769897 23.1132077303736
"5191" 1038 32.1967211677822 20.9274198559602
"5192" 1038.2 37.0154243799341 20.1241362133977
"5193" 1038.4 41.8605983850869 19.6136136035464
"5194" 1038.6 46.9388253631169 20.0179168887614
"5195" 1038.8 52.0653719529756 20.6417224838846
"5196" 1039 56.8526899363632 22.06210565847
"5197" 1039.2 61.250646064709 24.0717358874348
"5198" 1039.4 65.5680607608791 27.4513242044307
"5199" 1039.6 68.9227411193905 30.9990280316311
"5200" 1039.8 73.0768956504618 34.706649696421
"5201" 1040 75.7352606860316 38.3341631435954
"5202" 1040.2 78.2939936419037 42.4009634876187
"5203" 1040.4 79.7348848551071 46.5107867751477
"5204" 1040.6 79.9148675996299 50.3258308516705
"5205" 1040.8 79.9826579816133 54.4783155875563
"5206" 1041 79.2614763134089 57.9207160484667
"5207" 1041.2 78.4662823172702 61.877952111126
"5208" 1041.4 78.8753761304924 66.292469803186
"5209" 1041.6 79.7759956677905 70.6817809059644
"5210" 1041.8 79.4477749284725 75.4939097168977
"5211" 1042 79.7178027999756 80.0360281763846
"5212" 1042.2 79.2021086955956 83.9853730427208
"5213" 1042.4 78.5427358761557 86.3399949012634
"5214" 1042.6 79.2714571003981 87.777139504742
"5215" 1042.8 78.7635259915179 89.9646066775763
"5216" 1043 76.0144395275341 91.9665296815516
"5217" 1043.2 72.936145569619 93.6784894925406
"5218" 1043.4 69.5072802859649 96.2267416711977
"5219" 1043.6 65.6981697065143 98.8973989763406
"5220" 1043.8 61.7277587924481 101.435029222534
"5221" 1044 57.5056811399048 104.528034794683
"5222" 1044.2 53.8779984160507 106.749992955817
"5223" 1044.4 49.8890630258088 107.497525729736
"5224" 1044.6 45.5963976746466 108.322203268766
"5225" 1044.8 42.5520531472722 109.526069161737
"5226" 1045 42.2414820468045 111.308146505766
"5227" 1045.2 43.8850197798214 112.053168138862
"5228" 1045.4 45.1400312856152 110.96507271464
"5229" 1045.6 45.1758374773072 109.481733171098
"5230" 1045.8 43.9223562717519 106.689158798187
"5231" 1046 43.4816392493572 103.694272602912
"5232" 1046.2 42.3862524640447 100.306448898273
"5233" 1046.4 40.4327218688124 96.6231881256365
"5234" 1046.6 39.260374345411 92.6735690834901
"5235" 1046.8 38.7412225327286 88.7711566943406
"5236" 1047 37.7972193602857 84.238457768112
"5237" 1047.2 37.6862031870966 80.0203656159752
"5238" 1047.4 37.2750716179341 75.6536926325901
"5239" 1047.6 37.0865277774172 70.9059430214377
"5240" 1047.8 36.9845572257663 66.1778005378783
"5241" 1048 37.4638395442474 61.9447568949221
"5242" 1048.2 38.5761610742857 58.0511791926834
"5243" 1048.4 40.0552230193214 54.6154898470049
"5244" 1048.6 42.2284594918336 50.7090535131036
"5245" 1048.8 44.8447872488572 46.9400898788864
"5246" 1049 47.1589687363804 43.6327782911535
"5247" 1049.2 49.995429930756 40.6916983246337
"5248" 1049.4 53.1318615950238 37.5681031530311
"5249" 1049.6 56.578728998706 35.5218212575838
"5250" 1049.8 60.9062267212267 34.128153549876
"5251" 1050 65.3327658194153 32.8091114512698
"5252" 1050.2 69.7709220968571 31.863246044386
"5253" 1050.4 74.4911395485419 32.1680991282347
"5254" 1050.6 79.5271670647072 31.9883921947602
"5255" 1050.8 83.6323306700861 33.1596788729881
"5256" 1051 87.9647749881428 34.126540834112
"5257" 1051.2 90.9590320529606 35.5194267561908
"5258" 1051.4 93.0887714059513 38.8783034804683
"5259" 1051.6 93.877825142202 41.8584007046046
"5260" 1051.8 95.1460939329277 45.7559006140801
"5261" 1052 95.2163514208572 49.5672376672943
"5262" 1052.2 95.3520761134481 53.5389654219205
"5263" 1052.4 94.4432444762504 57.7102619524202
"5264" 1052.6 93.1254274866101 62.1365866584919
"5265" 1052.8 92.3459828690645 67.0316262589099
"5266" 1053 90.9472677635083 71.7154385732117
"5267" 1053.2 89.7445262941164 76.4146957553607
"5268" 1053.4 88.1204224734901 79.8413576164483
"5269" 1053.6 85.2523886626072 82.8824964332352
"5270" 1053.8 81.3288811912093 84.8640665558484
"5271" 1054 77.7630774911859 86.5475905921649
"5272" 1054.2 74.2866787901815 88.9025843117221
"5273" 1054.4 70.8490225850746 91.7190398393108
"5274" 1054.6 67.3352759911407 94.6293298577112
"5275" 1054.8 63.4514433526313 96.184025512688
"5276" 1055 59.214918869202 98.4883586477081
"5277" 1055.2 57.6265126467662 101.370117413034
"5278" 1055.4 58.3166480401686 105.660875086004
"5279" 1055.6 59.2617001388072 106.515263476948
"5280" 1055.8 60.3766164254261 106.277775787708
"5281" 1056 61.4766353274127 106.25489499662
"5282" 1056.2 63.7215602373249 106.140659518253
"5283" 1056.4 67.1765436461959 107.258817785124
"5284" 1056.6 70.8180240730539 108.361632012414
"5285" 1056.8 73.4384393336071 110.167634624814
"5286" 1057 75.4583421115777 112.291269019927
"5287" 1057.2 76.8733559196488 115.284848940398
"5288" 1057.4 77.4287612446274 118.618158076884
"5289" 1057.6 76.0803499802572 120.574234103083
"5290" 1057.8 74.4171448557163 121.441414083679
"5291" 1058 72.3252439512078 121.953062098125
"5292" 1058.2 69.6941250264628 122.840217865863
"5293" 1058.4 67.6154943403092 122.384244653384
"5294" 1058.6 64.8025371102626 122.976021179533
"5295" 1058.8 63.6748565090311 122.205012283615
"5296" 1059 62.0379500085963 122.046966138746
"5297" 1059.2 59.4063469023646 122.27013470898
"5298" 1059.4 56.7784177266228 122.749707032898
"5299" 1059.6 54.5011916716191 122.635338606636
"5300" 1059.8 52.191623869539 121.510481578807
"5301" 1060 48.9008480310429 121.392122902783
"5302" 1060.2 45.5149062234013 120.664892445427
"5303" 1060.4 42.0916311907537 119.882395723605
"5304" 1060.6 38.8111813494309 118.564491512185
"5305" 1060.8 35.6229094992131 116.96375438611
"5306" 1061 33.8053029573399 116.034692257036
"5307" 1061.2 31.5631709050605 114.362881205466
"5308" 1061.4 28.5153364080935 113.143939441616
"5309" 1061.6 26.1583000890446 111.309000608523
"5310" 1061.8 23.1871529262689 108.938764976339
"5311" 1062 21.9998872929509 107.256069502866
"5312" 1062.2 19.6164767359434 104.706462330156
"5313" 1062.4 17.5093675645316 102.891222056793
"5314" 1062.6 15.2804085584026 100.484956374398
"5315" 1062.8 14.8555312598571 99.5761910413977
"5316" 1063 13.8818541173571 98.2130430418977
"5317" 1063.2 10.3699013895813 91.3704429852943
"5318" 1063.4 10.2020260201847 88.6911520897253
"5319" 1063.6 8.57678895912988 85.5139326742614
"5320" 1063.8 7.17833453628087 82.3206517160079
"5321" 1064 5.64616828704464 79.3723903345227
"5322" 1064.2 4.42969601093407 75.1818337096862
"5323" 1064.4 2.77194826062637 71.1647913448593
"5324" 1064.6 2.62994606573521 68.5420132409343
"5325" 1064.8 3.57614977379834 65.4020325105154
"5326" 1065 4.36845568387185 62.4676368869418
"5327" 1065.2 4.56652503761835 59.0595959176664
"5328" 1065.4 5.39260653118528 55.0791456291477
"5329" 1065.6 6.38454012010715 52.4339893920227
"5330" 1065.8 6.76828346450422 48.5211436987801
"5331" 1066 7.87892286490063 44.1019941921803
"5332" 1066.2 9.01873152454635 40.1555697504518
"5333" 1066.4 11.4713452997085 36.9661192188031
"5334" 1066.6 13.9965612875695 33.8356444666854
"5335" 1066.8 16.6663178417533 30.1896817384627
"5336" 1067 20.1328613722072 27.7334230820352
"5337" 1067.2 23.8086685508933 25.4124935126628
"5338" 1067.4 27.6691224551572 22.7628012695727
"5339" 1067.6 32.0451400718942 21.6964444879533
"5340" 1067.8 35.6732235309669 21.3875416763489
"5341" 1068 39.6869299534518 20.5820276263572
"5342" 1068.2 44.0243019767772 20.8251837559977
"5343" 1068.4 48.167934691052 20.7159295935146
"5344" 1068.6 52.432073944085 20.7551776019547
"5345" 1068.8 57.8178760332143 21.3018219000406
"5346" 1069 62.8411906290157 22.0477422754099
"5347" 1069.2 67.5778302473214 23.4763675182906
"5348" 1069.4 72.4786718645714 24.7560574770049
"5349" 1069.6 77.1661759598933 25.8958127689399
"5350" 1069.8 80.9922647885395 28.5412887346801
"5351" 1070 84.5260478976847 31.6605315983288
"5352" 1070.2 87.9432782200617 35.1541706494432
"5353" 1070.4 91.5945675044367 38.5045051806818
"5354" 1070.6 94.2606618882186 41.7421149868797
"5355" 1070.8 97.2442858831675 43.4834342803632
"5356" 1071 99.7922521564336 46.0216571988566
"5357" 1071.2 100.864442515704 48.6792230466213
"5358" 1071.4 100.701399323607 52.9973311673263
"5359" 1071.6 100.862896777363 57.3725658864821
"5360" 1071.8 100.468306916766 61.2133116268977
"5361" 1072 98.5404067205275 64.0744244610131
"5362" 1072.2 96.5074544449781 67.2287104127604
"5363" 1072.4 95.2611181860296 69.573505022846
"5364" 1072.6 96.8342782726447 71.3006068231977
"5365" 1072.8 99.8301953185762 72.4576415938809
"5366" 1073 103.283962030143 73.8247489011834
"5367" 1073.2 107.146846953278 75.3095011671818
"5368" 1073.4 110.159497635409 75.7916087052943
"5369" 1073.6 110.23261668519 75.0871290440311
"5370" 1073.8 110.338564696099 73.1324628540529
"5371" 1074 107.416716933469 72.6110617067507
"5372" 1074.2 107.873424927183 73.0002751474539
"5373" 1074.4 107.296439168807 73.1408566225227
"5374" 1074.6 106.022869466417 72.9935068149577
"5375" 1074.8 104.696392992554 72.1469401236899
"5376" 1075 102.097003227857 73.0921727653977
"5377" 1075.2 99.1317137484253 74.4110627129659
"5378" 1075.4 95.9008759574026 75.9291138942273
"5379" 1075.6 92.9780131622365 77.5196058409495
"5380" 1075.8 89.6956811836255 78.7347505473002
"5381" 1076 86.5374020765979 80.6219426673977
"5382" 1076.2 83.5946725149331 82.8585242554863
"5383" 1076.4 80.3708451508842 83.9552518038842
"5384" 1076.6 76.8319781536364 85.1657693323977
"5385" 1076.8 72.6890470254243 86.5434498265619
"5386" 1077 68.7304785217286 87.5025944743977
"5387" 1077.2 64.6020874375286 88.9603282534549
"5388" 1077.4 60.3778014280336 89.6332291626918
"5389" 1077.6 56.1214665238418 89.8394196163977
"5390" 1077.8 51.3772757139935 90.2820001357159
"5391" 1078 47.0155145253719 90.108612708736
"5392" 1078.2 42.5011292848045 89.5797723783977
"5393" 1078.4 38.0658890891815 88.4025879412491
"5394" 1078.6 33.3331414898143 87.9477040252549
"5395" 1078.8 28.3383973752124 86.3495557530161
"5396" 1079 23.8285351600909 85.1556532062419
"5397" 1079.2 19.3819425613328 82.9856824621173
"5398" 1079.4 15.1135557026197 80.7258015625977
"5399" 1079.6 10.6743153927537 78.2403507602253
"5400" 1079.8 6.56667502088067 76.1712835407389
"5401" 1080 4.95500504270942 73.366572687375
"5402" 1080.2 4.33409060825422 70.2799640773536
"5403" 1080.4 3.49878684994411 66.5276132481369
"5404" 1080.6 3.22982617840714 62.2194446741477
"5405" 1080.8 3.11199474116223 58.0084285578553
"5406" 1081 3.02617912860292 53.6648383221604
"5407" 1081.2 4.05466981483928 49.3274956516656
"5408" 1081.4 4.77579296078251 45.6257578500992
"5409" 1081.6 6.36163006969539 42.0204168944418
"5410" 1081.8 7.96359044250932 37.7124143353108
"5411" 1082 9.81290858501504 33.801737757253
"5412" 1082.2 11.4422519436488 29.7256747019394
"5413" 1082.4 12.6431204193988 27.9297813057727
"5414" 1082.6 14.8904837726648 26.6902154051285
"5415" 1082.8 17.8078165215609 25.1776407900274
"5416" 1083 20.9945656433197 22.9331947695102
"5417" 1083.2 24.3170766125772 20.5915012417977
"5418" 1083.4 28.0245146121697 18.7317778996227
"5419" 1083.6 31.782533891011 16.9384643317823
"5420" 1083.8 35.9537239704857 15.9456703047263
"5421" 1084 39.9334080001948 14.9750280000731
"5422" 1084.2 44.2683703804972 14.3028451374377
"5423" 1084.4 48.815366765026 13.5840606536445
"5424" 1084.6 53.2985958507983 13.3198512411036
"5425" 1084.8 58.3825970377432 13.6658220023851
"5426" 1085 63.3008374849447 13.6783935300477
"5427" 1085.2 68.1759462062857 14.2496174536477
"5428" 1085.4 73.0637211605844 14.9396215585276
"5429" 1085.6 77.9238453700572 15.9126580130377
"5430" 1085.8 82.9649142798845 16.7256028447813
"5431" 1086 87.8606979019866 18.5983268559742
"5432" 1086.2 92.1679613797812 20.868567851461
"5433" 1086.4 96.4545441870697 23.9993712405477
"5434" 1086.6 100.248189762098 28.1153274118435
"5435" 1086.8 102.766703116113 31.7132690314465
"5436" 1087 104.25334187515 35.8549591205197
"5437" 1087.2 106.501019841626 40.0270956493208
"5438" 1087.4 108.427077759098 43.905320590217
"5439" 1087.6 110.90004323928 47.7615874120516
"5440" 1087.8 113.462902749821 50.4743651918124
"5441" 1088 114.6991673865 54.3094770307906
"5442" 1088.2 114.224829914186 58.0950797654737
"5443" 1088.4 111.84242956079 61.8278100901644
"5444" 1088.6 109.961659056141 65.7541877551023
"5445" 1088.8 107.527466199891 68.9186384682273
"5446" 1089 104.660663044813 70.2289199815186
"5447" 1089.2 101.519361057925 70.7947323168022
"5448" 1089.4 97.7034218747335 72.8121038345213
"5449" 1089.6 93.6879733608117 75.3095011671818
"5450" 1089.8 89.314851246315 77.4748930116387
"5451" 1090 84.7585114614114 79.0186991797471
"5452" 1090.2 79.793634151047 80.5216991134863
"5453" 1090.4 75.7860831105238 82.3312869842311
"5454" 1090.6 71.4512106513429 84.3478805326977
"5455" 1090.8 66.6551552408572 86.0485699415977
"5456" 1091 61.8882513713783 87.2447757380738
"5457" 1091.2 56.7179208747542 88.3273562892213
"5458" 1091.4 51.3579383497648 88.9526244343054
"5459" 1091.6 45.5955064369876 89.2975471197021
"5460" 1091.8 40.2388710269441 89.0322553765282
"5461" 1092 34.1604971717527 88.205967216144
"5462" 1092.2 29.0291125828437 86.618390366614
"5463" 1092.4 23.5199933123377 85.0595500077614
"5464" 1092.6 18.4834789688982 82.6368763705073
"5465" 1092.8 14.1727551895608 79.5016129182496
"5466" 1093 9.10857175365948 76.3573877409442
"5467" 1093.2 5.48946101200174 73.0124016260122
"5468" 1093.4 2.99078138429195 68.9152389367021
"5469" 1093.6 1.14143623458443 64.1225409072159
"5470" 1093.8 3.10059266676624 64.545057776325
"5471" 1094 4.57605454231617 63.157473527824
"5472" 1094.2 5.38043556690403 59.9779587523509
"5473" 1094.4 6.80082237668323 56.4747495333977
"5474" 1094.6 8.90441656489716 53.7899970924777
"5475" 1094.8 10.3202456224229 50.149264518174
"5476" 1095 12.6025163022749 46.4898342290433
"5477" 1095.2 15.0057557332714 42.5187104908977
"5478" 1095.4 18.0961285187418 39.652604440667
"5479" 1095.6 21.5841527761861 37.4299662672004
"5480" 1095.8 24.7716642637387 34.5601810050951
"5481" 1096 28.625051558604 32.306193019056
"5482" 1096.2 32.7613306601609 31.1673605131446
"5483" 1096.4 37.1884804017559 29.6439871610813
"5484" 1096.6 41.8885626716282 29.3447414423736
"5485" 1096.8 46.3933975612143 29.0124175570763
"5486" 1097 51.245248079556 29.8749848982893
"5487" 1097.2 55.6668257810032 31.1824829059708
"5488" 1097.4 60.2103398690714 32.8329412019334
"5489" 1097.6 64.8331478983399 34.9240287793977
"5490" 1097.8 69.6281161159572 37.5983953307977
"5491" 1098 74.6346712515357 40.455442260362
"5492" 1098.2 78.9742877829224 43.2934188260173
"5493" 1098.4 82.7732568613187 46.4412384078263
"5494" 1098.6 86.3853947920617 50.0868373712386
"5495" 1098.8 89.8443396001675 54.2229812452253
"5496" 1099 92.3646078799021 58.3754256632517
"5497" 1099.2 95.0372843601675 61.8646680601563
"5498" 1099.4 98.7778460354238 64.0953959686977
"5499" 1099.6 102.047759786168 67.608244031777
"5500" 1099.8 104.678379838206 72.0098060814094
"5501" 1100 105.722447995487 72.7748261411755
"5502" 1100.2 106.84422022929 72.4603644862644
"5503" 1100.4 109.541207562789 73.1320050121364
"5504" 1100.6 110.156758962716 73.770310257586
"5505" 1100.8 109.960370530579 75.9121389705117
"5506" 1101 109.604566458186 79.2365879962267
"5507" 1101.2 107.187616429351 80.950320056633
"5508" 1101.4 104.774615369732 83.8756471185852
"5509" 1101.6 101.92390506919 87.1942633792727
"5510" 1101.8 99.4497303012919 88.2307356418325
"5511" 1102 96.7742348488571 89.2227574261477
"5512" 1102.2 93.0262834133789 91.5327711685716
"5513" 1102.4 88.8605579592429 93.2834547661549
"5514" 1102.6 84.6067658188879 95.1362232715977
"5515" 1102.8 79.7464014664701 96.0897986924461
"5516" 1103 74.7957346289719 96.7988168972174
"5517" 1103.2 69.8092307057424 97.3223678853158
"5518" 1103.4 64.806714189381 97.7030216815406
"5519" 1103.6 59.1624778014286 97.764842452493
"5520" 1103.8 54.033414504746 97.5783497934533
"5521" 1104 48.2895898288744 97.0244854265701
"5522" 1104.2 42.884230561925 95.8003040887876
"5523" 1104.4 37.8043525261649 94.1056234653824
"5524" 1104.6 33.107551876539 92.223453347125
"5525" 1104.8 28.560389822118 89.0153218610064
"5526" 1105 24.365988538222 85.6078713862896
"5527" 1105.2 19.8607580842761 82.5289463681139
"5528" 1105.4 15.7642965928571 79.1409917543607
"5529" 1105.6 11.4166806247549 75.7388042709205
"5530" 1105.8 8.30016784653131 72.602052136364
"5531" 1106 5.49448466161008 69.032511832433
"5532" 1106.2 3.36114776224177 65.5424299989362
"5533" 1106.4 3.50752423466537 63.4941169880964
"5534" 1106.6 3.31673049649895 59.5885787234425
"5535" 1106.8 2.29045956378573 55.352702540612
"5536" 1107 3.16469053508129 54.0081007723977
"5537" 1107.2 4.84140937608443 51.2582004790341
"5538" 1107.4 6.29846141620498 48.5103527330064
"5539" 1107.6 7.85018045039662 44.7632925351872
"5540" 1107.8 9.72749830935714 41.5450333483977
"5541" 1108 12.2101642701039 38.8187373493977
"5542" 1108.2 14.5459518607033 35.6380586838977
"5543" 1108.4 17.8314880646264 32.9517084138208
"5544" 1108.6 20.8024516532802 29.8009890450131
"5545" 1108.8 24.6500020710794 26.8364981439162
"5546" 1109 28.1937060415608 24.4563984622496
"5547" 1109.2 32.3866498357052 22.5349115181192
"5548" 1109.4 36.6562826874868 21.0521346751385
"5549" 1109.6 41.5519881851299 19.5626912117484
"5550" 1109.8 46.2054062168182 18.9810139577873
"5551" 1110 50.8055912187962 18.746739280105
"5552" 1110.2 55.9286696380689 17.6361047386801
"5553" 1110.4 61.1936098898227 17.3127833605701
"5554" 1110.6 67.3123873120446 17.9820464998977
"5555" 1110.8 72.7347003257352 18.3097719771294
"5556" 1111 77.7648114367822 19.1455906851852
"5557" 1111.2 83.4308999594425 19.9816468754709
"5558" 1111.4 88.9452373372108 21.2593012722148
"5559" 1111.6 93.8664986112548 22.7565838131206
"5560" 1111.8 99.1047271313938 24.7692886298124
"5561" 1112 104.039427502009 27.05080145498
"5562" 1112.2 108.532545484 29.6893549990049
"5563" 1112.4 112.669025406423 32.57781879747
"5564" 1112.6 117.002282025751 35.6663144127389
"5565" 1112.8 119.114979820918 39.1749606942148
"5566" 1113 118.658572112148 43.1482040853512
"5567" 1113.2 118.425929528746 47.9448569368792
"5568" 1113.4 118.233598241339 53.1474182612496
"5569" 1113.6 117.894321159345 58.3397766453733
"5570" 1113.8 116.858429536376 62.5956927551385
"5571" 1114 114.754806080357 66.9626433254692
"5572" 1114.2 112.748578293718 71.5886341081419
"5573" 1114.4 110.234653134116 74.9295588084212
"5574" 1114.6 107.889822641167 78.2627341428115
"5575" 1114.8 106.03344081825 81.8738132791834
"5576" 1115 102.97818104182 84.7762984753977
"5577" 1115.2 99.5759688967356 86.7499683588437
"5578" 1115.4 95.6249139865336 89.1578456166477
"5579" 1115.6 91.3555098819006 91.7359733548325
"5580" 1115.8 86.8399057427702 93.587371051876
"5581" 1116 81.8150132959026 95.5221534844432
"5582" 1116.2 76.4940829562178 96.5242718668731
"5583" 1116.4 71.143343212 96.5902478043977
"5584" 1116.6 65.950398452 97.0477215094454
"5585" 1116.8 60.5257778192178 97.054207623119
"5586" 1117 54.5949887034089 96.7357397912081
"5587" 1117.2 49.1991991254801 96.2241877639387
"5588" 1117.4 43.6386839497604 95.1852212181235
"5589" 1117.6 37.8732589085572 94.0457048719977
"5590" 1117.8 32.3875328227228 92.6819755727112
"5591" 1118 26.5969320958866 91.082289851236
"5592" 1118.2 21.2955141629276 89.4828617895667
"5593" 1118.4 15.3272846922797 87.6342465950738
"5594" 1118.6 10.5766149525464 86.0868152780059
"5595" 1118.8 8.09929375439882 83.9432635868144
"5596" 1119 7.05032476078959 80.7710643919248
"5597" 1119.2 4.95802583038095 76.708687866112
"5598" 1119.4 3.47204972017293 72.4362218483451
"5599" 1119.6 2.15445386769047 67.2176540056477
"5600" 1119.8 1.40487701989287 61.9227049735763
"5601" 1120 1.78941218630876 58.5058609919461
"5602" 1120.2 3.14024788129716 55.1920921776777
"5603" 1120.4 4.1085697995134 51.1600951305852
"5604" 1120.6 5.13433866913716 46.3900508094777
"5605" 1120.8 7.33117067531548 41.9723694276061
"5606" 1121 9.72925268258689 37.4134843923842
"5607" 1121.2 12.9680955682418 33.8355076662439
"5608" 1121.4 15.7062176054098 30.2093815630819
"5609" 1121.6 18.4518141082598 26.6490375839172
"5610" 1121.8 22.0364001857947 23.5076642835852
"5611" 1122 25.929642374556 20.7576129085182
"5612" 1122.2 29.8273979705065 17.6861498098393
"5613" 1122.4 34.4520649068045 15.6862182902135
"5614" 1122.6 39.1410890404229 14.5997995838451
"5615" 1122.8 43.8193449924521 12.9657604619547
"5616" 1123 48.2859348208318 12.1128685852332
"5617" 1123.2 53.0135591197013 12.9973253366055
"5618" 1123.4 58.4059461168988 13.6275459459394
"5619" 1123.6 63.3790180319748 15.7299885444213
"5620" 1123.8 67.9149251733757 18.1815902105829
"5621" 1124 72.6484244285748 19.478072791786
"5622" 1124.2 77.8547067450548 21.1974454355954
"5623" 1124.4 82.5513361450794 22.7734996974348
"5624" 1124.6 87.2835244691711 23.2489605311884
"5625" 1124.8 91.8587880744697 23.7121364835102
"5626" 1125 96.4774951482857 25.0574337353977
"5627" 1125.2 101.421591741667 25.9464790250053
"5628" 1125.4 105.958053822561 27.0047880203977
"5629" 1125.6 110.280699507042 29.1204321818792
"5630" 1125.8 114.147137695038 31.1607079683857
"5631" 1126 115.664335081704 35.1393832532683
"5632" 1126.2 116.268111518701 39.4146746848074
"5633" 1126.4 117.257156336582 44.2518558045477
"5634" 1126.6 117.503745733834 49.0672553655721
"5635" 1126.8 116.66808166537 54.1979678151852
"5636" 1127 115.868873880613 58.8810152157931
"5637" 1127.2 114.541742611528 63.9327346107742
"5638" 1127.4 112.378148691619 68.2414902736705
"5639" 1127.6 109.873720231216 70.4717112384086
"5640" 1127.8 108.900722519894 74.4096420841385
"5641" 1128 110.526265347214 76.9590619884691
"5642" 1128.2 112.396343668524 78.5111067881014
"5643" 1128.4 112.781643485556 78.9342356203977
"5644" 1128.6 114.029416609195 80.9740892339352
"5645" 1128.8 115.479784964773 82.2564689548074
"5646" 1129 114.260477684934 81.0064203082823
"5647" 1129.2 112.529258326071 79.8383643955763
"5648" 1129.4 110.935700676716 77.9445214426095
"5649" 1129.6 107.816790348683 77.1635018403163
"5650" 1129.8 106.038077376071 74.6083271730049
"5651" 1130 100.54370180994 71.6946596902801
"5652" 1130.2 96.603173139116 69.6235911330566
"5653" 1130.4 93.8017216414089 67.1650530565701
"5654" 1130.6 90.6993848149606 65.1997920655012
"5655" 1130.8 86.0821309231724 64.1597433276803
"5656" 1131 81.3223709215055 62.5935792245076
"5657" 1131.2 76.6169542721238 62.5548223565644
"5658" 1131.4 72.2289159499238 62.8707264961311
"5659" 1131.6 67.5128663416661 62.8127677868247
"5660" 1131.8 62.8210310263905 62.5375125406977
"5661" 1132 57.4475561759115 62.8727961480282
"5662" 1132.2 52.723737919202 62.710759921915
"5663" 1132.4 46.9453042304302 63.0665802554314
"5664" 1132.6 41.8331812034502 63.1606659118977
"5665" 1132.8 36.2282915473628 62.707741937746
"5666" 1133 30.7208728369606 61.9765849730874
"5667" 1133.2 25.4655373431835 60.6988001263346
"5668" 1133.4 20.2742562268137 60.2100008322347
"5669" 1133.6 14.8944783455572 58.8202295833311
"5670" 1133.8 9.77124322445498 57.1027007339955
"5671" 1134 6.06145634100489 57.0309257193409
"5672" 1134.2 6.1220706295202 57.8647089324738
"5673" 1134.4 6.48614121323758 57.3482367090608
"5674" 1134.6 7.06168831466397 56.7211193558182
"5675" 1134.8 8.04465964806965 55.9603234431102
"5676" 1135 8.94473825362186 53.687360066633
"5677" 1135.2 9.91886169580522 50.6090823840341
"5678" 1135.4 10.9608226898572 46.6186807287761
"5679" 1135.6 11.9507277847321 42.8054043161894
"5680" 1135.8 13.1299589906488 39.0946125397727
"5681" 1136 14.5134284800599 34.3977168104788
"5682" 1136.2 16.4965018040172 30.0893972078377
"5683" 1136.4 18.4976100847761 26.1977763347221
"5684" 1136.6 20.1561346307352 22.836183278605
"5685" 1136.8 22.6548084215534 18.9754436857901
"5686" 1137 26.2044162321863 15.75614660198
"5687" 1137.2 29.6878797306071 13.6329552633977
"5688" 1137.4 33.0174078903054 12.173558718777
"5689" 1137.6 37.2188517031534 10.4450641746199
"5690" 1137.8 41.4440417170035 9.27594795256846
"5691" 1138 46.5185846223929 8.94539530593344
"5692" 1138.2 50.1026438183572 8.78454241535927
"5693" 1138.4 54.2882534605608 9.40647522261995
"5694" 1138.6 58.8657381008572 9.98827736702736
"5695" 1138.8 63.0689885186104 11.2472355116445
"5696" 1139 66.8742325979197 13.0698453159852
"5697" 1139.2 70.5132077301983 15.908686937633
"5698" 1139.4 74.3818989096158 18.8169466703632
"5699" 1139.6 78.0825842496526 22.0980453295568
"5700" 1139.8 81.6961488135714 24.746784361362
"5701" 1140 84.5383587581071 27.8671877751834
"5702" 1140.2 86.023311858963 32.0281984073507
"5703" 1140.4 87.9583053725781 35.7980738422001
"5704" 1140.6 89.1267179435781 39.9871499203977
"5705" 1140.8 91.1962959083744 43.8012783130874
"5706" 1141 92.3513801924708 47.8827863850341
"5707" 1141.2 92.8941132023403 51.5574976272292
"5708" 1141.4 95.3537229246827 55.7290185126303
"5709" 1141.6 97.5218398272365 60.114287541915
"5710" 1141.8 99.2316104942143 64.0601581292549
"5711" 1142 101.88495798349 67.5876513197977
"5712" 1142.2 105.169009313408 71.6305630323865
"5713" 1142.4 107.128050298281 75.3831778065742
"5714" 1142.6 105.612100962553 78.4658845898281
"5715" 1142.8 102.961438544613 80.4731204700075
"5716" 1143 99.7552480750091 83.0951647761952
"5717" 1143.2 96.1934449743835 86.4930450161214
"5718" 1143.4 92.9100730127395 90.4751735153242
"5719" 1143.6 89.2726874727267 93.1132326172673
"5720" 1143.8 85.2218704238124 96.1407093027858
"5721" 1144 80.4903584533648 98.9410539515208
"5722" 1144.2 75.5264358725238 100.831152691731
"5723" 1144.4 69.9907846774217 102.541194985011
"5724" 1144.6 64.3913558845447 103.756917272007
"5725" 1144.8 58.7007080767046 104.269644928296
"5726" 1145 53.3365288850867 104.703159863873
"5727" 1145.2 47.9336940457537 104.303561443605
"5728" 1145.4 42.5598915544572 102.445293021298
"5729" 1145.6 37.5746645848571 100.264256222098
"5730" 1145.8 32.8970197279649 97.1734554466747
"5731" 1146 28.6601094135238 93.0170072433501
"5732" 1146.2 25.3823721376286 88.9714559922263
"5733" 1146.4 21.9486217161299 83.9442470990796
"5734" 1146.6 19.9247378829978 78.5630212098196
"5735" 1146.8 17.7740336558182 73.8609983532419
"5736" 1147 16.3460987372646 68.192533218694
"5737" 1147.2 15.654971440015 63.3861490396346
"5738" 1147.4 14.8329532391615 58.0439219717456
"5739" 1147.6 14.7031296201615 52.9300002841803
"5740" 1147.8 15.4111763491772 48.0881437459977
"5741" 1148 15.6344729738572 43.1585554702549
"5742" 1148.2 16.0495669135545 38.5317588231872
"5743" 1148.4 17.3744466726623 34.0894483715406
"5744" 1148.6 19.5291815438572 30.0945901525977
"5745" 1148.8 22.3528452571072 26.0635667826477
"5746" 1149 25.7991815133386 22.5427021525459
"5747" 1149.2 30.2931823541947 20.0413736562852
"5748" 1149.4 34.1473210432572 17.0083693573977
"5749" 1149.6 38.8179753975879 13.8426703402439
"5750" 1149.8 43.8484664518804 11.4561452797001
"5751" 1150 49.2360711615322 9.87618428858523
"5752" 1150.2 54.8142295754416 8.5715201434237
"5753" 1150.4 60.3808747274791 7.8843020854831
"5754" 1150.6 66.315616545011 6.80223561755157
"5755" 1150.8 72.0565010734624 7.12298405275299
"5756" 1151 77.8037585224822 8.18198606063523
"5757" 1151.2 83.3580319942242 10.3676447450053
"5758" 1151.4 88.6270111491742 13.0709139860197
"5759" 1151.6 93.3481578791499 15.8922028769709
"5760" 1151.8 97.3395427594394 18.9951637291825
"5761" 1152 101.572900469672 22.1628478599162
"5762" 1152.2 105.857079896672 25.8315671672125
"5763" 1152.4 109.09287349672 30.1870894811352
"5764" 1152.6 112.106851920409 34.7181016596046
"5765" 1152.8 115.415006679418 38.8329862831904
"5766" 1153 117.257156336582 43.7065966047477
"5767" 1153.2 117.154978891869 48.255193896711
"5768" 1153.4 115.303198953719 52.6203310520529
"5769" 1153.6 114.107310780595 58.0634660709102
"5770" 1153.8 111.856957441964 63.0632981976477
"5771" 1154 108.8974269557 67.306998911982
"5772" 1154.2 106.161587384421 70.7512043164084
"5773" 1154.4 102.679069563593 72.9338164828813
"5774" 1154.6 98.7338078274101 76.0063311777742
"5775" 1154.8 94.4208043602409 78.4949487235489
"5776" 1155 89.7652689998223 81.1623712209094
"5777" 1155.2 84.6669178613377 83.1880666689302
"5778" 1155.4 79.6174036224205 84.880523070933
"5779" 1155.6 74.4334446420857 85.861253005612
"5780" 1155.8 68.8767847772656 85.4126170586653
"5781" 1156 63.5772536070655 84.6518841738561
"5782" 1156.2 57.9810141787831 83.7377095233977
"5783" 1156.4 52.3384037379711 82.3507331381319
"5784" 1156.6 47.1816123908572 80.0751561309036
"5785" 1156.8 41.7477900727126 77.6344352904098
"5786" 1157 36.6968798882094 75.2563915048636
"5787" 1157.2 31.7326017298572 72.3824703148644
"5788" 1157.4 27.2971991862198 69.3857797746065
"5789" 1157.6 23.0344192568572 65.9635432591842
"5790" 1157.8 18.6272490329098 62.9208338578504
"5791" 1158 13.8617090730296 59.0622685603632
"5792" 1158.2 9.22255275966767 56.0005516829451
"5793" 1158.4 5.44831209847255 54.8854801755296
"5794" 1158.6 5.76492739306171 55.2827326680341
"5795" 1158.8 6.46507884670899 53.7965363562496
"5796" 1159 7.33979634369499 50.8870707967085
"5797" 1159.2 8.25075464323214 46.8786203623144
"5798" 1159.4 9.86176794270645 43.1082519936169
"5799" 1159.6 11.5060818896572 39.8261686328377
"5800" 1159.8 13.2976478318572 35.850337844695
"5801" 1160 15.9265761166072 32.5615805547004
"5802" 1160.2 18.9631505650172 29.1027377034377
"5803" 1160.4 22.4217151037718 25.5244821208246
"5804" 1160.6 26.3572465684774 23.2399030693977
"5805" 1160.8 30.5970558978445 21.2432486759167
"5806" 1161 34.2342030036648 19.0406083163593
"5807" 1161.2 38.997916111672 17.1430012585829
"5808" 1161.4 43.4611407831992 15.2967474332135
"5809" 1161.6 48.0220495033308 13.9131009675556
"5810" 1161.8 52.4014718035767 12.7906849547636
"5811" 1162 56.6944380730822 11.3464367737602
"5812" 1162.2 61.2337209114172 9.99270098663773
"5813" 1162.4 65.8066651595357 10.5496443121477
"5814" 1162.6 70.7875927755195 11.4495580347614
"5815" 1162.8 75.2484801754341 11.8553703263208
"5816" 1163 80.336567397011 12.2248683188593
"5817" 1163.2 85.3053862792242 13.3749513623471
"5818" 1163.4 89.1386827387831 15.6476254989903
"5819" 1163.6 93.4961884691071 18.1860550440406
"5820" 1163.8 97.2286175153572 21.7647821985102
"5821" 1164 101.233597954508 25.1215634749038
"5822" 1164.2 104.082354669638 28.6544979106172
"5823" 1164.4 106.046695918845 32.0373624275154
"5824" 1164.6 107.522422840485 35.0734768989442
"5825" 1164.8 108.41769291917 39.0815128673736
"5826" 1165 108.976090894869 43.0419153168676
"5827" 1165.2 109.203512563802 46.885585784795
"5828" 1165.4 108.919458240133 51.1475044778805
"5829" 1165.6 107.522103165363 54.530449921786
"5830" 1165.8 106.567263175424 58.1970762121311
"5831" 1166 105.19137058622 62.0543118840461
"5832" 1166.2 103.502679654271 66.2607644000874
"5833" 1166.4 101.361822284307 70.4796547695663
"5834" 1166.6 99.0629771690053 74.7894963767681
"5835" 1166.8 96.2224844681071 78.3175734301477
"5836" 1167 93.5382609382275 80.2709380678792
"5837" 1167.2 90.8117332147849 82.4723202731447
"5838" 1167.4 89.9422668989821 85.0629923006894
"5839" 1167.6 90.3520226964509 88.4580151704759
"5840" 1167.8 90.5845087429758 92.3280723806181
"5841" 1168 89.4423927594309 96.0262599513649
"5842" 1168.2 86.6650186152506 98.599321514824
"5843" 1168.4 83.3364916391341 99.6241259161054
"5844" 1168.6 78.7347436671956 100.193352553259
"5845" 1168.8 73.6028127866958 100.813703280575
"5846" 1169 68.1504451382679 100.675055245076
"5847" 1169.2 62.4400754820346 100.392823483494
"5848" 1169.4 57.0583499050915 99.4788233271477
"5849" 1169.6 51.3464378455507 97.3712834477364
"5850" 1169.8 46.3247765054572 94.5310454784131
"5851" 1170 41.4226366520172 91.1999711435177
"5852" 1170.2 37.0164230231571 87.3634977397549
"5853" 1170.4 32.9505522607387 83.3875273932004
"5854" 1170.6 30.1383676885372 78.4045552548777
"5855" 1170.8 27.9457985055195 73.3653081716055
"5856" 1171 25.2533782184492 68.5671363610425
"5857" 1171.2 23.7739208840723 63.9322126096256
"5858" 1171.4 22.1006276840499 59.3621519511568
"5859" 1171.6 20.6041211091772 54.9272519949177
"5860" 1171.8 20.6363915516143 49.7072297372406
"5861" 1172 20.5887713754013 44.9643583723536
"5862" 1172.2 20.3629783081388 39.9652079002851
"5863" 1172.4 21.5599938696429 35.3969576771834
"5864" 1172.6 24.1157133466861 32.3463466600425
"5865" 1172.8 26.8684310699221 29.0212691674627
"5866" 1173 29.4996354830572 25.2859233048377
"5867" 1173.2 33.2190821674072 23.9458189977102
"5868" 1173.4 36.9005202500499 23.9109191242291
"5869" 1173.6 41.5940038290972 23.5878303683177
"5870" 1173.8 46.7029855545439 24.0892310828556
"5871" 1174 51.6985244031377 25.206255932788
"5872" 1174.2 56.7717594932219 26.9192571655271
"5873" 1174.4 61.2831434201675 29.2431262790184
"5874" 1174.6 64.8510546044089 32.3230797228805
"5875" 1174.8 68.3679894399217 36.1008170677526
"5876" 1175 72.0851035843804 39.7969432227931
"5877" 1175.2 74.243417103066 44.1044132658263
"5878" 1175.4 74.4759091164778 48.7748659237426
"5879" 1175.6 74.4752049201718 51.4437196240606
"5880" 1175.8 76.7640877069905 53.9994458644644
"5881" 1176 79.4191774179935 54.8401521487159
"5882" 1176.2 81.2300202005905 55.1548760735644
"5883" 1176.4 81.5069772544572 55.0120700926644
"5884" 1176.6 82.4965541435538 55.7366512051505
"5885" 1176.8 84.5665812839767 57.2974361624955
"5886" 1177 87.1023752333572 59.1601228698869
"5887" 1177.2 89.1957810897322 61.6603179514091
"5888" 1177.4 91.2849535672267 64.1893769798434
"5889" 1177.6 93.6887601706238 67.0597019358644
"5890" 1177.8 96.0580169058347 69.7488499030606
"5891" 1178 97.5456286780316 73.4363563134442
"5892" 1178.2 97.4623000295572 77.3666154209727
"5893" 1178.4 96.4678511080172 81.1983595357577
"5894" 1178.6 94.3231649221372 84.1323733251577
"5895" 1178.8 92.9416953358431 87.6177900799893
"5896" 1179 93.4767149262572 89.2681956927977
"5897" 1179.2 95.7946566327662 89.3201251403977
"5898" 1179.4 96.8337373408988 88.7954213469394
"5899" 1179.6 98.2484162067124 88.122673075674
"5900" 1179.8 99.5072749319611 87.679626682125
"5901" 1180 101.143824551515 88.5326423988319
"5902" 1180.2 104.567068399883 89.4192010601609
"5903" 1180.4 107.572778014964 89.7142325552191
"5904" 1180.6 110.090213258148 91.5014638549908
"5905" 1180.8 110.053336449429 92.8236768323718
"5906" 1181 108.448374126626 94.4651350256901
"5907" 1181.2 106.684666439533 96.2581016622809
"5908" 1181.4 104.267730504372 99.066442419736
"5909" 1181.6 101.916379062292 102.409732638702
"5910" 1181.8 99.0664331218259 105.205262021476
"5911" 1182 94.7156031761429 108.138367818302
"5912" 1182.2 91.0719820450879 109.756360057444
"5913" 1182.4 87.346567278619 111.204678057541
"5914" 1182.6 82.8916206400539 112.741582961627
"5915" 1182.8 78.3888499690208 112.973988522198
"5916" 1183 74.0161544381571 113.331003474448
"5917" 1183.2 69.3010842376191 112.434911399493
"5918" 1183.4 64.5758834075184 111.379670723704
"5919" 1183.6 60.2701936154935 109.678829029034
"5920" 1183.8 55.7499712448572 107.615112949163
"5921" 1184 51.0190458348278 104.919960299942
"5922" 1184.2 46.9868769623572 101.825071151172
"5923" 1184.4 43.5984805064572 98.0507635181477
"5924" 1184.6 41.0721516340363 93.6469332184126
"5925" 1184.8 38.3914715210655 89.1686642515644
"5926" 1185 35.557827236167 84.5020232239893
"5927" 1185.2 33.5975004730599 80.081595712641
"5928" 1185.4 32.3612213586992 75.3931255916214
"5929" 1185.6 31.0471330215372 71.1759761489577
"5930" 1185.8 30.8073798817727 65.7745090578203
"5931" 1186 30.9590693333155 61.2187209443561
"5932" 1186.2 30.4093994592802 56.05032616359
"5933" 1186.4 30.9806363522728 50.8619855379302
"5934" 1186.6 32.3090185982172 46.1252106267177
"5935" 1186.8 35.0389956719837 42.6394957566762
"5936" 1187 37.7369441086072 39.059594326753
"5937" 1187.2 41.2730545114913 35.5794797338611
"5938" 1187.4 45.3624985099913 33.8458594557514
"5939" 1187.6 49.3122470791513 31.9640502661977
"5940" 1187.8 53.9498559423815 30.5306075266538
"5941" 1188 58.6515291295072 30.2260365668352
"5942" 1188.2 63.6296316322108 30.3786188995319
"5943" 1188.4 68.4628080228028 30.8896187063434
"5944" 1188.6 73.1495817813322 31.9932605804727
"5945" 1188.8 78.1288771545468 33.1288814959839
"5946" 1189 82.6592737899951 35.0538523983977
"5947" 1189.2 86.5514164600401 37.8545594960929
"5948" 1189.4 90.1561808166526 40.6642981149545
"5949" 1189.6 94.0403909650316 42.120182172107
"5950" 1189.8 96.972880627327 45.0174241216507
"5951" 1190 97.7748266440767 48.4367676594587
"5952" 1190.2 98.5495337351825 52.6426065629158
"5953" 1190.4 99.3428878819286 56.9847708937549
"5954" 1190.6 100.098646806821 60.8655697902906
"5955" 1190.8 99.1423967264778 64.7476477372598
"5956" 1191 99.1543345305238 69.2407387350644
"5957" 1191.2 98.82822996375 73.5048264115049
"5958" 1191.4 97.3752701220053 77.9004549505829
"5959" 1191.6 95.4759986588572 82.5742901685131
"5960" 1191.8 93.0981765845414 86.0677018433451
"5961" 1192 91.0491961011248 89.1592169929048
"5962" 1192.2 88.6927145661071 92.8145442184811
"5963" 1192.4 86.0921851980134 96.3022016497415
"5964" 1192.6 82.6713952525648 99.0788667163054
"5965" 1192.8 79.000201193039 100.809515421898
"5966" 1193 75.5511641809048 102.259212500731
"5967" 1193.2 71.2585730752342 103.981681063201
"5968" 1193.4 66.8333876669419 105.70210553794
"5969" 1193.6 61.9741564501213 107.04227388502
"5970" 1193.8 57.2429428633571 107.819990847898
"5971" 1194 52.2850236205123 108.070684732863
"5972" 1194.2 47.1132841703308 107.73458057224
"5973" 1194.4 42.27280989131 106.932046283983
"5974" 1194.6 37.6695356910495 105.627968973244
"5975" 1194.8 32.5894376152571 104.022649992148
"5976" 1195 27.5037569601358 102.034326778201
"5977" 1195.2 22.8173371398408 99.6783473317584
"5978" 1195.4 18.2698924395571 96.6811243376977
"5979" 1195.6 14.5823203601706 92.5540896196664
"5980" 1195.8 11.6717615558095 88.2815361883977
"5981" 1196 8.91780889612031 82.9451021652925
"5982" 1196.2 7.483012501998 78.456996682947
"5983" 1196.4 5.63996348172479 73.9169345802213
"5984" 1196.6 4.99412916061716 68.9118522335977
"5985" 1196.8 5.07074287988454 64.5664956491512
"5986" 1197 4.98191872293823 60.1133196118572
"5987" 1197.2 5.91349090792473 55.4975636444383
"5988" 1197.4 7.47692584573386 51.351162597247
"5989" 1197.6 9.28934359523215 47.2194073621894
"5990" 1197.8 10.9088932422572 42.8380765936377
"5991" 1198 12.8382719492418 38.4092936279362
"5992" 1198.2 15.7443237283956 35.368425013667
"5993" 1198.4 18.5276850544286 32.1522102126964
"5994" 1198.6 21.7112169862802 28.7524136607823
"5995" 1198.8 25.6258984207418 25.9612058522823
"5996" 1199 30.0448946828572 24.2943241700563
"5997" 1199.2 34.1343386813571 22.4959138682054
"5998" 1199.4 38.9386342528318 21.1545084806509
"5999" 1199.6 43.5517440036172 20.1293291581577
"6000" 1199.8 48.2589798264546 19.4969363917354
"6001" 1200 52.9912193411071 18.742441982612
"6002" 1200.2 57.7557461584072 19.5691402421727
"6003" 1200.4 62.5229644409791 20.8508318368246
"6004" 1200.6 67.1063714776255 21.6915189305929
"6005" 1200.8 71.1661151668698 21.7510397932711
"6006" 1201 76.1503561343002 21.9975403356762
"6007" 1201.2 80.8754780791786 23.9307501847906
"6008" 1201.4 85.2103161934868 26.8605395548422
"6009" 1201.6 89.9074927153214 29.5734410534692
"6010" 1201.8 93.5425540473214 32.8839433379692
"6011" 1202 96.2549403728571 36.8009967649399
"6012" 1202.2 98.596457934821 40.8458627737833
"6013" 1202.4 99.4680749431072 44.2323822616977
"6014" 1202.6 98.5184533535395 48.3630643509389
"6015" 1202.8 97.3990110152946 52.3333760872977
"6016" 1203 96.4895613710499 56.4575439935303
"6017" 1203.2 95.4401852467192 60.7857890195012
"6018" 1203.4 94.0166021142365 65.548972833846
"6019" 1203.6 93.2645204593399 68.7095064550184
"6020" 1203.8 91.7416604417395 73.4862256324801
"6021" 1204 87.8613440828956 79.4984690414362
"6022" 1204.2 85.6655435582085 85.2657686064923
"6023" 1204.4 85.4314196210668 88.5830620131719
"6024" 1204.6 85.9339626623571 91.4216449729602
"6025" 1204.8 85.7067713291072 95.2335909858477
"6026" 1205 84.4856179128884 98.7972493273977
"6027" 1205.2 82.5036231910879 101.080147735352
"6028" 1205.4 80.2168792614691 101.302651407502
"6029" 1205.6 76.7035033514572 102.230584728336
"6030" 1205.8 72.2710737272765 103.489744975446
"6031" 1206 66.9242441966026 105.042945616016
"6032" 1206.2 61.3017012791844 105.963513096198
"6033" 1206.4 56.9703132634572 106.554210562648
"6034" 1206.6 51.8127749450026 106.522934872616
"6035" 1206.8 46.3961794959072 106.047898448548
"6036" 1207 40.9637443229624 105.097111259924
"6037" 1207.2 35.5191239506905 104.098380436564
"6038" 1207.4 30.3353475253656 102.639148289669
"6039" 1207.6 24.9493176371072 101.101618564648
"6040" 1207.8 20.2578689537281 98.7030225071558
"6041" 1208 15.8817560576667 95.013818145112
"6042" 1208.2 12.5187061178572 91.0982450649156
"6043" 1208.4 9.45162311898215 86.7236527603977
"6044" 1208.6 7.58328033980797 81.4498342705289
"6045" 1208.8 6.20296249083013 75.3921560695734
"6046" 1209 5.77352243503107 70.1626745801369
"6047" 1209.2 5.65289129588572 64.7630602949834
"6048" 1209.4 5.70296612035715 59.3013637834432
"6049" 1209.6 6.43183300988572 54.0192285111692
"6050" 1209.8 7.23748129693715 49.7654649034777
"6051" 1210 8.44793537962427 45.2743501846032
"6052" 1210.2 8.9522658416143 41.3502979198977
"6053" 1210.4 10.7585001667403 36.7044669828263
"6054" 1210.6 14.5196126456946 34.3690328081727
"6055" 1210.8 18.6353958592033 31.408804634167
"6056" 1211 22.6601225890909 28.8644692120471
"6057" 1211.2 26.7319882572646 26.2450794351385
"6058" 1211.4 31.2389303365545 23.5576292948451
"6059" 1211.6 36.2859276840523 21.4635359899099
"6060" 1211.8 41.5161096576972 19.9423831467977
"6061" 1212 46.621154328345 19.5066824157148
"6062" 1212.2 52.4167076765065 18.8646785069951
"6063" 1212.4 57.9476996522143 18.7378054247906
"6064" 1212.6 64.1063396323888 19.5423949333218
"6065" 1212.8 69.6526018365027 20.6122072873598
"6066" 1213 74.8340432378572 22.0325434126977
"6067" 1213.2 80.2819986780357 24.6401435314692
"6068" 1213.4 84.7746075531478 28.0765876656303
"6069" 1213.6 88.7437167021428 32.2626445898977
"6070" 1213.8 92.8266910850781 36.5317282472466
"6071" 1214 96.226090679746 40.5641437826199
"6072" 1214.2 98.9436970121463 45.5664372574218
"6073" 1214.4 101.472911372664 49.5972260063736
"6074" 1214.6 102.789395862524 53.0560608997311
"6075" 1214.8 104.483644409706 57.4318213292814
"6076" 1215 107.099849117179 61.2828599942191
"6077" 1215.2 110.655977241929 64.8992075085062
"6078" 1215.4 112.756449659321 69.0444577872906
"6079" 1215.6 112.869197175125 73.2869081938977
"6080" 1215.8 111.411056283674 77.7800719831904
"6081" 1216 110.525152573337 82.7718217980377
"6082" 1216.2 108.645306570217 87.8193641047577
"6083" 1216.4 106.61951556735 92.8273005193529
"6084" 1216.6 105.402242392668 97.4235750885194
"6085" 1216.8 104.369885393335 101.378220379756
"6086" 1217 104.311423243371 105.752086059541
"6087" 1217.2 102.54856364177 108.347752081659
"6088" 1217.4 99.2829391484064 109.439129082046
"6089" 1217.6 96.136405764205 110.261239335615
"6090" 1217.8 92.0347039223795 111.655600606263
"6091" 1218 87.5629399769524 112.978934183874
"6092" 1218.2 82.4757300527882 114.329078503967
"6093" 1218.4 77.189124826279 114.430852946663
"6094" 1218.6 72.1990294709665 114.017040161101
"6095" 1218.8 67.0507115799978 112.93382434007
"6096" 1219 62.1552688776726 110.481375037398
"6097" 1219.2 57.3925222504658 107.314807634833
"6098" 1219.4 52.4984796962663 104.379664944398
"6099" 1219.6 48.0070580877825 100.622530657219
"6100" 1219.8 44.5789579337619 96.8189846569215
"6101" 1220 40.7524367514243 92.507585636741
"6102" 1220.2 37.4726603127857 87.9310124170977
"6103" 1220.4 35.249128453205 82.7104095817456
"6104" 1220.6 33.3445783324405 77.4088080971477
"6105" 1220.8 31.2385975692468 72.0097472667224
"6106" 1221 29.5223135329584 66.8704990750939
"6107" 1221.2 28.088041108662 61.8782618705563
"6108" 1221.4 27.6631305958187 57.2486980312823
"6109" 1221.6 27.3235918999725 52.0607464873977
"6110" 1221.8 27.8041727393377 46.5626319216964
"6111" 1222 28.5501686911274 41.2502986458031
"6112" 1222.2 28.7622373271372 36.4922980969177
"6113" 1222.4 29.8931527905195 31.4137330033198
"6114" 1222.6 32.8946814413937 28.0275448237392
"6115" 1222.8 36.9359323793771 24.2525272975977
"6116" 1223 41.0626967579897 21.804022560458
"6117" 1223.2 45.8899495486546 19.6902952587648
"6118" 1223.4 50.5480731318227 17.6753941584667
"6119" 1223.6 55.9933905304822 16.2245592576852
"6120" 1223.8 61.4067979605523 15.2462512117026
"6121" 1224 66.721650265223 15.0087689818246
"6122" 1224.2 72.7135907941905 14.9936991218051
"6123" 1224.4 78.6670064280889 16.1676822636294
"6124" 1224.6 83.9200532309078 18.1965019717901
"6125" 1224.8 88.503062592568 21.4098592834941
"6126" 1225 91.9895306257126 25.1731800945062
"6127" 1225.2 95.3183556929286 29.1329680604334
"6128" 1225.4 97.5579848450423 33.2603631433236
"6129" 1225.6 98.9622377934669 37.5410829526538
"6130" 1225.8 100.741067651635 42.8673109493237
"6131" 1226 102.258491144174 47.1591132627148
"6132" 1226.2 102.871308384036 51.3003510046834
"6133" 1226.4 104.487548488064 54.9974462827081
"6134" 1226.6 105.982438682214 58.8996692740049
"6135" 1226.8 106.61214793052 62.8028961711652
"6136" 1227 107.926226384275 65.9533003535736
"6137" 1227.2 109.626773129857 68.5274068070106
"6138" 1227.4 111.054832938857 70.8173088961023
"6139" 1227.6 112.528048789248 73.2276408895716
"6140" 1227.8 114.105687985357 75.8141413104311
"6141" 1228 116.144508911016 78.3367519193182
"6142" 1228.2 117.069502196391 81.10730597025
"6143" 1228.4 116.483962837038 83.4530360455905
"6144" 1228.6 115.18422266628 86.6187952219747
"6145" 1228.8 114.013799839442 89.7483744809951
"6146" 1229 112.818579534129 93.7786391414834
"6147" 1229.2 110.958799028912 96.9726050384388
"6148" 1229.4 109.166166043268 100.584547095822
"6149" 1229.6 107.010327885396 103.091415186628
"6150" 1229.8 103.872990335777 105.662322300118
"6151" 1230 101.893801041596 108.381619112702
"6152" 1230.2 99.3213376836037 111.106722610609
"6153" 1230.4 96.4798460790121 113.547772348144
"6154" 1230.6 92.694063966 115.878328341541
"6155" 1230.8 88.9670336514599 118.100065226384
"6156" 1231 85.2874410397372 119.662501373078
"6157" 1231.2 81.6471156267476 120.708986446562
"6158" 1231.4 77.3354335307022 121.276848932834
"6159" 1231.6 72.4456704824307 121.518291823265
"6160" 1231.8 67.8844226332634 121.441328372663
"6161" 1232 63.2740966416832 120.748729948746
"6162" 1232.2 58.9564367935832 119.476551268932
"6163" 1232.4 54.1749052790483 118.482710143707
"6164" 1232.6 49.5427794614197 117.199747320648
"6165" 1232.8 44.7809395673817 115.774347831709
"6166" 1233 40.7687732799089 113.422551509225
"6167" 1233.2 35.5354838376376 110.557369350959
"6168" 1233.4 31.6547075584572 108.482091304798
"6169" 1233.6 27.562972554916 105.876454904633
"6170" 1233.8 23.6589156310123 103.135148872605
"6171" 1234 19.7888287818571 100.033664746445
"6172" 1234.2 16.2403165291905 96.7447997317787
"6173" 1234.4 12.7960565766299 93.0732079442159
"6174" 1234.6 9.45639604615127 88.5640934768095
"6175" 1234.8 6.66611702347877 83.5236759893707
"6176" 1235 5.05884124147252 79.0091338621285
"6177" 1235.2 4.2155189111763 73.4982168503552
"6178" 1235.4 3.42810225106171 68.0821612867159
"6179" 1235.6 3.40814273744539 62.6146430437507
"6180" 1235.8 3.78511720331169 58.0208308142159
"6181" 1236 4.73995941229551 53.1011138451374
"6182" 1236.2 5.24293894868323 47.8668791431803
"6183" 1236.4 6.61081720251914 43.1961703618766
"6184" 1236.6 8.43467143681547 38.5590901113977
"6185" 1236.8 10.0987938596972 33.7971597664777
"6186" 1237 12.2252691708024 29.3807380886717
"6187" 1237.2 15.0684419950172 25.2599585810377
"6188" 1237.4 17.6285637616972 21.4794947957577
"6189" 1237.6 20.8060543535154 17.9105613426003
"6190" 1237.8 25.0683226211905 16.2294276433977
"6191" 1238 29.5355866390879 14.9311914533977
"6192" 1238.2 34.0943245522133 14.0419885835347
"6193" 1238.4 38.4816755446274 13.8083925863707
"6194" 1238.6 42.8253087310794 13.8060534220644
"6195" 1238.8 47.8170648417519 13.9848455991083
"6196" 1239 51.8125809371037 14.5648398710142
"6197" 1239.2 55.8814176590947 15.0123312152727
"6198" 1239.4 60.6300880072668 16.0980398844098
"6199" 1239.6 65.3893749556072 17.7240220571352
"6200" 1239.8 70.0338149253322 19.1163803709102
"6201" 1240 74.3811701483223 21.6548472560256
"6202" 1240.2 78.481770288784 24.8785304555563
"6203" 1240.4 82.7532839968571 28.271687474777
"6204" 1240.6 86.8985823430665 31.3282164484907
"6205" 1240.8 91.3355525243214 35.0538523983977
"6206" 1241 95.9118350940714 38.2391676217192
"6207" 1241.2 100.462131374636 41.5948493882466
"6208" 1241.4 103.492971805194 45.6410414624651
"6209" 1241.6 105.771775313904 49.9530218495154
"6210" 1241.8 106.4829761743 54.9817779148977
"6211" 1242 107.558759246022 59.9143117685507
"6212" 1242.2 107.431848222578 65.5382496319559
"6213" 1242.4 106.564187033448 70.4597251656748
"6214" 1242.6 104.981972538968 75.5828629373237
"6215" 1242.8 102.761100971203 80.806691663667
"6216" 1243 101.560775236335 84.9795006616586
"6217" 1243.2 99.3936172792689 86.9012056510889
"6218" 1243.4 95.9286269521274 87.3131221655869
"6219" 1243.6 91.3642991828143 88.2537168414692
"6220" 1243.8 85.9393719798155 89.6825494101061
"6221" 1244 80.0689897569454 90.7042740194418
"6222" 1244.2 74.0493740112542 91.082289851236
"6223" 1244.4 67.9853480139956 90.9119624379824
"6224" 1244.6 62.1350990976459 89.9271876968484
"6225" 1244.8 56.0981345867208 88.9837639457159
"6226" 1245 50.5088062835143 87.5804886457977
"6227" 1245.2 44.3118271287519 85.3041339789635
"6228" 1245.4 38.9727650971648 82.6691612747054
"6229" 1245.6 33.5782869156403 79.7741787939279
"6230" 1245.8 28.5855520740981 76.1891699415423
"6231" 1246 24.0607895153042 71.7084057205271
"6232" 1246.2 20.0695723579447 66.4516946535477
"6233" 1246.4 17.0254403202857 61.6398749464692
"6234" 1246.6 13.0364173789913 56.3496755589953
"6235" 1246.8 9.63662177605716 52.1065665882213
"6236" 1247 7.30437864413951 48.298916209786
"6237" 1247.2 6.18178617396304 46.4981862474213
"6238" 1247.4 7.32076814174176 45.5645723212823
"6239" 1247.6 9.07675741911966 42.7913400907977
"6240" 1247.8 10.7976659794923 39.160840129195
"6241" 1248 12.344469155515 34.6268010201083
"6242" 1248.2 14.3080142579876 30.4987367230499
"6243" 1248.4 16.6691865939467 25.3790862839649
"6244" 1248.6 19.1829852265238 21.8070349782125
"6245" 1248.8 22.0749910481498 17.4880834617514
"6246" 1249 25.8082117018328 15.004019337227
"6247" 1249.2 29.6651605972822 12.7874789446602
"6248" 1249.4 34.0276978514643 11.0272097677549
"6249" 1249.6 38.716486776062 10.2465921894821
"6250" 1249.8 43.8871471416454 9.86043362892714
"6251" 1250 49.0376093143386 10.0796347285459
"6252" 1250.2 53.6508750675195 11.2522935747224
"6253" 1250.4 57.4569114205979 13.1425104805088
"6254" 1250.6 61.4043373013029 15.2393270310242
"6255" 1250.8 66.3501479432066 17.097525336711
"6256" 1251 70.20212197425 20.3559641044692
"6257" 1251.2 74.4445723808572 23.5876449060049
"6258" 1251.4 79.162480716789 26.6256440421818
"6259" 1251.6 83.4341032081246 29.5710688610954
"6260" 1251.8 88.360137000963 32.6376057483036
"6261" 1252 93.1249245830645 35.7029704933977
"6262" 1252.2 97.7752844411463 38.0820274150724
"6263" 1252.4 102.040694188291 41.3057199302411
"6264" 1252.6 104.753750859536 44.9111743267549
"6265" 1252.8 106.32746253665 48.9763163670184
"6266" 1253 108.353186994098 53.6284899370939
"6267" 1253.2 109.822272226704 58.8467034193624
"6268" 1253.4 110.51235567375 63.8978786055049
"6269" 1253.6 110.890056807049 69.3772199755516
"6270" 1253.8 110.028909705784 74.4363221865075
"6271" 1254 108.793086516279 79.5020184360243
"6272" 1254.2 106.943203891541 84.643188182499
"6273" 1254.4 105.57661785816 88.7991224588846
"6274" 1254.6 103.795096164377 91.1220769721177
"6275" 1254.8 100.939116896236 92.518347538195
"6276" 1255 98.2525489619862 95.3422659185268
"6277" 1255.2 94.5168540110213 97.4079428375022
"6278" 1255.4 90.6015274642165 99.0406686130227
"6279" 1255.6 86.0668773199048 100.812606460445
"6280" 1255.8 81.0464226454145 102.187561213742
"6281" 1256 75.8265657444055 101.956988699511
"6282" 1256.2 70.20212197425 101.843467816076
"6283" 1256.4 64.4660604239261 101.201224617156
"6284" 1256.6 58.2949618449089 99.8112165585529
"6285" 1256.8 53.0171840649072 98.4337431941977
"6286" 1257 47.5278087081905 97.0291752781596
"6287" 1257.2 42.2383284366264 95.5256941285977
"6288" 1257.4 36.6233008768728 93.6306749900071
"6289" 1257.6 31.928226361227 91.5093426060005
"6290" 1257.8 26.6383229202972 88.9721978414778
"6291" 1258 21.7777266249372 86.2407088977177
"6292" 1258.2 16.7017242832987 82.813770001164
"6293" 1258.4 12.4224839061277 78.989219741386
"6294" 1258.6 7.58388125916303 75.8276327845624
"6295" 1258.8 4.57152863071791 72.7520020168787
"6296" 1259 3.85964857113112 67.8796655422607
"6297" 1259.2 2.17825486450715 62.6835641120727
"6298" 1259.4 1.67634000201843 56.5585067069461
"6299" 1259.6 2.27444236403897 52.5210302274886
"6300" 1259.8 3.47666649183013 47.7449883422626
"6301" 1260 4.34641932182326 43.961072901991
"6302" 1260.2 7.21550020199413 40.1258655680964
"6303" 1260.4 10.0157067435371 36.7623312244377
"6304" 1260.6 13.1574383233372 32.8312720411177
"6305" 1260.8 16.5555189194653 28.671442588641
"6306" 1261 19.9336320492033 25.3520334862054
"6307" 1261.2 23.7460450202645 21.9080089041014
"6308" 1261.4 27.6658377611825 19.2888854598315
"6309" 1261.6 32.2518962058571 16.0833760720227
"6310" 1261.8 36.5568474118972 12.6514887037577
"6311" 1262 40.60233684225 9.46468978193344
"6312" 1262.2 44.7063087219238 6.29359333593106
"6313" 1262.4 49.4077924030276 4.83297927095454
"6314" 1262.6 54.2102027404385 2.96024612002564
"6315" 1262.8 59.2412992843928 2.73704438304058
"6316" 1263 64.2647778560197 3.07504944822273
"6317" 1263.2 69.3910678042275 3.77116850158291
"6318" 1263.4 73.6031229984497 5.91085407399032
"6319" 1263.6 78.6508576364572 8.30856408916023
"6320" 1263.8 83.2428598130861 10.5234449673495
"6321" 1264 87.7760545535734 13.3452380537221
"6322" 1264.2 91.9942230456764 15.473948029217
"6323" 1264.4 96.2241926736203 18.1665326953188
"6324" 1264.6 100.23241149997 21.7014931842477
"6325" 1264.8 104.355934198457 25.1677838115477
"6326" 1265 108.348010482707 29.4811735528227
"6327" 1265.2 111.187822987589 33.6796218948368
"6328" 1265.4 114.945012777962 38.3205769509094
"6329" 1265.6 117.614836048327 43.6003132925664
"6330" 1265.8 118.670133695728 49.636863153833
"6331" 1266 118.858327338749 55.3548253020242
"6332" 1266.2 118.079733211413 61.0281927627681
"6333" 1266.4 116.58352843765 65.6026929520529
"6334" 1266.6 114.0500492915 69.9300403311834
"6335" 1266.8 111.317499330787 73.7488387452233
"6336" 1267 108.618375717159 77.4669268103047
"6337" 1267.2 106.524915947321 80.7239469394692
"6338" 1267.4 106.30815686917 83.3206511473602
"6339" 1267.6 107.378868274843 85.9500462636169
"6340" 1267.8 108.47116007059 88.7862026509893
"6341" 1268 109.982376955814 91.7641958807021
"6342" 1268.2 110.182418219177 94.5961570165578
"6343" 1268.4 108.997627899319 95.5216995557054
"6344" 1268.6 106.360684188699 97.5827152075424
"6345" 1268.8 103.517426353387 98.9977122685007
"6346" 1269 99.8095476311107 99.5597345263132
"6347" 1269.2 97.3154994757649 98.0722343474439
"6348" 1269.4 93.5286443738571 96.6524168613837
"6349" 1269.6 89.9420246907378 95.4431495589052
"6350" 1269.8 85.3234407784112 93.6657076304383
"6351" 1270 80.1714396302656 91.0517162276231
"6352" 1270.2 75.9375439993571 88.63605453259
"6353" 1270.4 72.1377065355494 86.0046296397823
"6354" 1270.6 68.7198200249535 82.4394733333977
"6355" 1270.8 66.1832082023748 78.8105213481742
"6356" 1271 62.8160853647143 73.8625546803428
"6357" 1271.2 60.771213799083 70.6087725696881
"6358" 1271.4 58.260364920955 66.5177353640825
"6359" 1271.6 56.1394421018572 61.9729937930241
"6360" 1271.8 53.681169058212 57.6808528324945
"6361" 1272 51.4272727221099 53.3147570489472
"6362" 1272.2 48.9255763394238 48.6334029457977
"6363" 1272.4 47.2778860858459 43.4836354793078
"6364" 1272.6 45.4628605654006 38.3911660824738
"6365" 1272.8 43.6586714570844 33.4015517929432
"6366" 1273 42.6394085210947 28.3030242103977
"6367" 1273.2 42.0835387370495 22.5608256777054
"6368" 1273.4 42.0308603070322 17.4173137572477
"6369" 1273.6 44.0408794542802 12.5544205824746
"6370" 1273.8 46.9296018363277 8.6370369369389
"6371" 1274 50.463670174565 4.1427028452629
"6372" 1274.2 53.0582948775905 2.45081421353106
"6373" 1274.4 54.7721507953678 1.81900593439773
"6374" 1274.6 58.8428280504454 0.989662109491847
"6375" 1274.8 62.7378030163804 0.184134081176798
"6376" 1275 66.2702663939395 1.04464623048008
"6377" 1275.2 70.7998944844868 2.56909795528662
"6378" 1275.4 75.0620261785401 4.30307005892212
"6379" 1275.6 78.3166372963804 6.89118453718842
"6380" 1275.8 81.3107993413016 9.39685865824958
"6381" 1276 84.6504791563344 12.3258674630114
"6382" 1276.2 87.3299576016041 15.6757220876628
"6383" 1276.4 90.4943946739734 18.8108042537466
"6384" 1276.6 93.6784408573187 21.6270942641285
"6385" 1276.8 97.2858926413866 24.3029294085036
"6386" 1277 100.933520667705 27.3712521601066
"6387" 1277.2 104.250547966563 30.4107488482801
"6388" 1277.4 108.068889701857 33.7324334192906
"6389" 1277.6 111.481396258429 38.3318987781477
"6390" 1277.8 114.768715753821 42.4630717970406
"6391" 1278 116.725343154464 46.5386061220763
"6392" 1278.2 118.480069537247 51.2716886472419
"6393" 1278.4 118.985022677773 55.8287597183736
"6394" 1278.6 119.163334636399 60.8214945599158
"6395" 1278.8 117.987414193457 65.6784804521507
"6396" 1279 115.4408058853 69.5161221693068
"6397" 1279.2 112.160572038616 73.5756538292598
"6398" 1279.4 108.576382030675 76.3407137771932
"6399" 1279.6 104.869664805071 79.1336076067192
"6400" 1279.8 101.855902221143 81.6605316193977
"6401" 1280 98.2263360687831 83.2328398939533
"6402" 1280.2 94.7619687543571 85.3954572737054
"6403" 1280.4 91.54289155366 88.0182319470456
"6404" 1280.6 87.7811672984143 89.7337060980691
"6405" 1280.8 83.5251120878982 91.8988134630005
"6406" 1281 78.8605727133033 92.9671701910747
"6407" 1281.2 73.9119137087836 93.6768530603683
"6408" 1281.4 68.8323611791686 94.2704487107912
"6409" 1281.6 63.5050233092395 93.900226051883
"6410" 1281.8 57.959001261904 93.5576492043196
"6411" 1282 52.3686560772662 93.5570959786705
"6412" 1282.2 47.4871972171187 93.3566410480747
"6413" 1282.4 41.6548354677143 92.961368549493
"6414" 1282.6 36.1912316448884 92.577886579679
"6415" 1282.8 29.8796646223117 91.6156427672614
"6416" 1283 24.6883365948024 89.3219035461375
"6417" 1283.2 19.2788074215 86.6624501971549
"6418" 1283.4 14.0470094807685 84.3227374773724
"6419" 1283.6 9.22931972319451 81.3836788415303
"6420" 1283.8 6.40350785664936 78.332326114125
"6421" 1284 5.07881410593408 73.96598558559
"6422" 1284.2 3.37460773611803 68.9152389367021
"6423" 1284.4 2.02895770265713 62.9529481214977
"6424" 1284.6 1.64467979041715 56.6253449314377
"6425" 1284.8 2.83061854998215 53.0441604013227
"6426" 1285 4.37932965707454 49.6956988195282
"6427" 1285.2 5.64536831756137 44.6827422245104
"6428" 1285.4 7.33453322400581 39.9292556038166
"6429" 1285.6 9.79767323854635 35.2819209182626
"6430" 1285.8 12.0608147048977 30.1872210591275
"6431" 1286 15.2666393866905 25.0898896401477
"6432" 1286.2 18.4627732449286 21.1951810701477
"6433" 1286.4 21.9448868594268 17.3386800842205
"6434" 1286.6 25.8970300558072 13.7416825443102
"6435" 1286.8 30.5863541669791 11.8170078122636
"6436" 1287 35.7506427379072 10.4311802598102
"6437" 1287.2 40.4354207606786 9.2792274690763
"6438" 1287.4 46.128043790511 8.11545145589772
"6439" 1287.6 51.1490221874972 6.98598597059773
"6440" 1287.8 56.0875126542572 6.10318536139773
"6441" 1288 61.1051955286072 6.09293612831878
"6442" 1288.2 66.1358607648572 6.77307523543773
"6443" 1288.4 71.1592711518101 6.87296305523302
"6444" 1288.6 75.9580857112242 8.16392989590406
"6445" 1288.8 81.1168231152519 9.46493381129246
"6446" 1289 85.9729097480572 11.8235385735852
"6447" 1289.2 90.3321335596986 14.7950349749343
"6448" 1289.4 94.9598324628331 17.942160930205
"6449" 1289.6 98.5870158702596 22.1427351673611
"6450" 1289.8 101.366144335709 26.778798757694
"6451" 1290 104.391596590182 31.0387050493254
"6452" 1290.2 107.17437330265 34.7435422846904
"6453" 1290.4 109.381550738413 39.3476483897681
"6454" 1290.6 111.435246334066 43.5286174805605
"6455" 1290.8 113.88776976775 47.6421068835763
"6456" 1291 115.139408551645 52.4940328158102
"6457" 1291.2 117.063133354772 57.2473583879343
"6458" 1291.4 119.012539955339 62.350470363694
"6459" 1291.6 119.63744072665 67.3498524469465
"6460" 1291.8 118.214756484404 71.2127494438279
"6461" 1292 115.588092565101 74.1881256420722
"6462" 1292.2 112.769400044961 77.6807661955701
"6463" 1292.4 109.080923822698 79.6821966980455
"6464" 1292.6 105.416778628 80.570940531362
"6465" 1292.8 101.436802628796 81.6462826856051
"6466" 1293 96.9090516839725 82.8489170548593
"6467" 1293.2 91.9108423524725 84.1870989737824
"6468" 1293.4 87.0478493133772 85.5812049131977
"6469" 1293.6 82.3800410922321 87.2104913316477
"6470" 1293.8 77.6097087821107 89.1976155281019
"6471" 1294 72.9564449272452 90.7578732791739
"6472" 1294.2 67.5639205738571 92.6955392343977
"6473" 1294.4 62.161707890693 93.9550221052933
"6474" 1294.6 56.2198091040952 94.9334511428739
"6475" 1294.8 50.396292480381 95.3414682311596
"6476" 1295 44.1177749824571 95.4348175952977
"6477" 1295.2 37.8490088363289 94.8584497169826
"6478" 1295.4 31.9796853918249 94.6889599648493
"6479" 1295.6 26.3958523457341 93.6082991402901
"6480" 1295.8 20.9479682372143 91.6699326442977
"6481" 1296 15.3652798815189 89.9310598180448
"6482" 1296.2 10.6277968845963 87.1469906484412
"6483" 1296.4 7.16662272811521 83.5325044482042
"6484" 1296.6 6.04150617298024 79.2637878840131
"6485" 1296.8 4.53455354935715 74.6111091076977
"6486" 1297 3.35068578561906 69.5622067440168
"6487" 1297.2 1.51615440760715 61.8253372593263
"6488" 1297.4 1.38633078860714 57.5566130250644
"6489" 1297.6 1.86136721267533 53.5832234738523
"6490" 1297.8 3.65824412110715 49.4805020597727
"6491" 1298 4.99293078874948 45.481684933767
"6492" 1298.2 7.02095807846585 40.5967564791803
"6493" 1298.4 10.191997102013 36.0924413503977
"6494" 1298.6 13.0068429252972 32.0627162166377
"6495" 1298.8 16.2853694745969 27.8602011812059
"6496" 1299 19.5707251019372 24.0396165624377
"6497" 1299.2 23.044535383013 20.0229749518393
"6498" 1299.4 26.5347885841447 15.8935090292352
"6499" 1299.6 29.4486676918942 12.0943049641385
"6500" 1299.8 33.0919313876219 10.066624082633
"6501" 1300 37.519025891 9.03348990454058
"6502" 1300.2 42.5778671324725 7.97064818855157
"6503" 1300.4 47.7420704533693 7.77506025973919
"6504" 1300.6 52.772244692604 7.06946748762557
"6505" 1300.8 58.5952722279405 6.51429348823106
"6506" 1301 63.1709700066139 6.62949733031665
"6507" 1301.2 68.0507591451072 6.29792078989773
"6508" 1301.4 73.0026028983929 6.62247983739773
"6509" 1301.6 78.5953713773777 7.90115356426074
"6510" 1301.8 83.4883891641818 9.90179073291721
"6511" 1302 88.1344730044072 12.3395874591102
"6512" 1302.2 93.0265554377246 14.4603853170242
"6513" 1302.4 97.7846692810741 17.4494568340001
"6514" 1302.6 101.840642663756 21.2728287410053
"6515" 1302.8 105.29553264097 25.4501501828727
"6516" 1303 107.503229647643 30.5749375428977
"6517" 1303.2 107.774113719892 35.4555419489507
"6518" 1303.4 107.924086434511 39.5677197667054
"6519" 1303.6 109.442024133588 43.8219398970131
"6520" 1303.8 111.48867389349 47.1701757260813
"6521" 1304 113.973626028099 50.3909461464667
"6522" 1304.2 116.173592773714 54.8705005271834
"6523" 1304.4 118.880906159516 59.1353700545507
"6524" 1304.6 119.81317757676 63.3838992079831
"6525" 1304.8 119.013784451904 67.1080675978448
"6526" 1305 116.830508715959 70.9589346622841
"6527" 1305.2 115.132256231894 75.1308844119162
"6528" 1305.4 112.269065610681 78.4256325012566
"6529" 1305.6 108.945199130107 80.2000159056477
"6530" 1305.8 105.935402758291 81.3039077021447
"6531" 1306 102.214313726954 83.049487928699
"6532" 1306.2 98.3736618349372 84.2206533860777
"6533" 1306.4 94.2969156534188 85.0003775986032
"6534" 1306.6 89.6754793619372 86.1316570577577
"6535" 1306.8 85.0633807467101 86.6549226091624
"6536" 1307 79.8341617402248 86.6606501217654
"6537" 1307.2 74.4850368854805 86.8551624004237
"6538" 1307.4 69.3870151092429 86.4899702461977
"6539" 1307.6 64.5687042212143 85.9168916994692
"6540" 1307.8 59.7762578070869 85.3868203593437
"6541" 1308 54.9447139324112 84.7131410391275
"6542" 1308.2 49.8067471282987 84.1845050952809
"6543" 1308.4 44.399677698 83.1728924796964
"6544" 1308.6 39.4121681153187 82.8688899193208
"6545" 1308.8 34.0420955836466 83.3157827616477
"6546" 1309 28.342207987511 82.8788763515516
"6547" 1309.2 23.0344192568572 81.8552670478977
"6548" 1309.4 17.4345882763328 80.8008459472392
"6549" 1309.6 11.5989918049415 79.2861671176869
"6550" 1309.8 6.8688496598182 78.1552939063977
"6551" 1310 6.32841049659834 76.3866380146095
"6552" 1310.2 4.82202013428572 72.8417986430406
"6553" 1310.4 3.60415094652381 68.7268535765227
"6554" 1310.6 2.35859680481368 64.7608831287021
"6555" 1310.8 2.68456697860715 60.7264730556477
"6556" 1311 2.84566628763896 56.599852293525
"6557" 1311.2 2.97252681436779 52.0193134175041
"6558" 1311.4 4.68531646174424 48.1848832814461
"6559" 1311.6 5.80033383460715 44.3626115795071
"6560" 1311.8 7.14184456427382 40.3495741901061
"6561" 1312 8.85368548916485 35.9626177313977
"6562" 1312.2 11.1934935914416 32.4304036819821
"6563" 1312.4 13.5608038163166 28.2872348513302
"6564" 1312.6 16.4433739845495 24.3783563437054
"6565" 1312.8 19.6782382915979 21.3406316062496
"6566" 1313 23.3849430281572 18.1719135426852
"6567" 1313.2 27.6647950011905 15.1956469735829
"6568" 1313.4 31.7326017298571 12.2674031228051
"6569" 1313.6 36.0047045411362 9.26876825724657
"6570" 1313.8 40.8971875748201 8.3198034487681
"6571" 1314 46.2591814137519 7.32796871433194
"6572" 1314.2 51.8256826097685 6.63069652214456
"6573" 1314.4 57.5657475376274 6.96107387073557
"6574" 1314.6 62.6981313337372 7.13138842387773
"6575" 1314.8 67.6697027819312 7.77165927965699
"6576" 1315 73.4075475688451 7.79714896834954
"6577" 1315.2 78.1920419683328 8.13128360455626
"6578" 1315.4 83.7966225934547 9.940898196227
"6579" 1315.6 88.6530462380794 11.9740979095088
"6580" 1315.8 93.8937733022946 14.8516744867602
"6581" 1316 98.2422403867802 18.6161849465516
"6582" 1316.2 101.869020287174 22.5132074459709
"6583" 1316.4 106.151254076628 27.2096903588194
"6584" 1316.6 109.354907198304 32.1977327803977
"6585" 1316.8 111.602977107968 37.6070502387311
"6586" 1317 113.823360717532 42.7744473789279
"6587" 1317.2 115.09072469452 47.8447244603727
"6588" 1317.4 115.592621295997 53.1702855567582
"6589" 1317.6 116.675714813339 58.5759688483236
"6590" 1317.8 117.373997593682 63.9688179401727
"6591" 1318 116.946711833706 69.0978321157001
"6592" 1318.2 116.795102274414 74.3048433883296
"6593" 1318.4 116.012171871783 79.5256543291755
"6594" 1318.6 116.626862666337 84.1323733251577
"6595" 1318.8 117.187825831616 87.460362694723
"6596" 1319 114.798946110817 89.5641935441177
"6597" 1319.2 111.065082171936 90.567115165003
"6598" 1319.4 107.128545650722 91.7604583029518
"6599" 1319.6 104.244217557897 90.5004951499898
"6600" 1319.8 100.279472561857 88.9414729183144
"6601" 1320 96.0202592154341 87.5924723644747
"6602" 1320.2 91.682264014746 85.8148874273977
"6603" 1320.4 86.8492191763072 84.8249823325227
"6604" 1320.6 81.829539015511 83.1734761023593
"6605" 1320.8 77.6513843722598 81.6301832409302
"6606" 1321 72.9359890613382 79.9103777683218
"6607" 1321.2 68.0183032403572 78.2351853642439
"6608" 1321.4 62.7648724760503 76.2167912317841
"6609" 1321.6 58.3153988464006 73.8118471750716
"6610" 1321.8 53.2427526029197 71.595144158804
"6611" 1322 48.6918938252238 68.4791068369311
"6612" 1322.2 44.0065782305311 65.6033255259086
"6613" 1322.4 39.5191014851605 62.9790587145326
"6614" 1322.6 34.647351369341 59.9967386811074
"6615" 1322.8 30.4081090775875 57.3032867872404
"6616" 1323 25.8104349397295 53.9045180976637
"6617" 1323.2 22.0842815617583 50.387305772156
"6618" 1323.4 17.809709143272 46.7407403130573
"6619" 1323.6 14.2815742074361 43.1111161628609
"6620" 1323.8 10.9438891743354 38.9626722313325
"6621" 1324 8.6536312000202 37.4005554244521
"6622" 1324.2 8.14562573436801 38.539334343289
"6623" 1324.4 7.69359494502383 39.5803692475311
"6624" 1324.6 7.50318697049048 39.9308930188311
"6625" 1324.8 7.43846537874727 40.3851805764527
"6626" 1325 7.7238871227905 39.8962733870977
"6627" 1325.2 7.29367012619422 39.8602436860944
"6628" 1325.4 8.23452669085715 39.7003966520571
"6629" 1325.6 8.61143397182491 39.4846068791074
"6630" 1325.8 8.70189171925715 39.4721828983644
"6631" 1326 8.92537380625001 39.0505652404691
"6632" 1326.2 9.07614187609853 38.6486236417426
"6633" 1326.4 9.37797318128022 38.4242732762823
"6634" 1326.6 9.86056751883216 38.1420317353602
"6635" 1326.8 10.2035182456905 37.5800036514394
"6636" 1327 10.4365349977418 36.9412880900131
"6637" 1327.2 10.1511332766203 36.7483922674504
"6638" 1327.4 10.1713547364788 36.6398057980734
"6639" 1327.6 10.5924043116139 36.6924369949653
"6640" 1327.8 10.8255897533988 36.5035494772311
"6641" 1328 11.0450326048842 36.3345448561004
"6642" 1328.2 11.1709319679756 36.5434076058714
"6643" 1328.4 11.3762582706572 36.1755284665577
"6644" 1328.6 11.7347063407792 36.4212154504627
"6645" 1328.8 12.0799351523761 36.3142918385623
"6646" 1329 12.542454340845 36.3204242910807
"6647" 1329.2 12.8015361449643 36.4865487652192
"6648" 1329.4 13.8325837077367 36.2379063692772
"6649" 1329.6 15.9590320213571 35.7539726294334
"6650" 1329.8 19.1105003725822 35.2648157792727
"6651" 1330 22.6206064712947 34.3982431224477
"6652" 1330.2 26.3801146910861 33.6711526490483
"6653" 1330.4 30.1968833099791 32.4162164318855
"6654" 1330.6 34.0644336557418 31.408804634167
"6655" 1330.8 38.3176310791343 30.0251423371327
"6656" 1331 42.7941997246523 28.7394192670363
"6657" 1331.2 47.3346187989643 27.4128051086834
"6658" 1331.4 52.0137682561944 26.6500374335954
"6659" 1331.6 56.5150032853929 25.6787324834692
"6660" 1331.8 61.6017708712822 25.1872573543977
"6661" 1332 66.4299190825921 24.5350109794218
"6662" 1332.2 71.028074863123 24.5611459766889
"6663" 1332.4 75.5950782457882 24.8112165269495
"6664" 1332.6 80.6992888819643 25.136255218362
"6665" 1332.8 85.6803537322176 25.6537166366187
"6666" 1333 90.4705769040794 26.5383846484348
"6667" 1333.2 95.2366852407005 27.7680883345182
"6668" 1333.4 99.47734805875 29.7589033663263
"6669" 1333.6 104.275155057746 31.7457542549903
"6670" 1333.8 108.578911062214 34.1219042762906
"6671" 1334 112.076006527333 36.7573915940563
"6672" 1334.2 115.584749930393 39.2731200158977
"6673" 1334.4 118.788611385 41.9901428992549
"6674" 1334.6 118.690273228415 44.7151449751419
"6675" 1334.8 119.074178657086 49.1608309497351
"6676" 1335 119.673007832706 53.3287911380954
"6677" 1335.2 119.53509719425 57.9538114784334
"6678" 1335.4 119.211591909891 62.5941628471705
"6679" 1335.6 118.681970555107 67.3521141824692
"6680" 1335.8 118.529857941279 72.3976946107471
"6681" 1336 117.760301067207 76.8883405161568
"6682" 1336.2 116.517411369088 81.8352941834362
"6683" 1336.4 114.852173794607 86.7851481588714
"6684" 1336.6 113.012303350013 91.2607353412938
"6685" 1336.8 111.526297660489 95.3227593136346
"6686" 1337 109.304679087781 97.3231760838155
"6687" 1337.2 106.189043698737 97.8365545467977
"6688" 1337.4 102.675308439766 99.3519502449432
"6689" 1337.6 98.8101052377208 100.296122019489
"6690" 1337.8 94.2954151235759 101.030621273007
"6691" 1338 89.7946698083333 101.628640637017
"6692" 1338.2 85.0074941085844 101.93071940417
"6693" 1338.4 80.4221033600311 101.692880481615
"6694" 1338.6 75.3193838442725 101.655366231844
"6695" 1338.8 70.2531241102857 101.32571885935
"6696" 1339 65.2696605528408 100.699910235365
"6697" 1339.2 60.3277517794418 99.8578084303054
"6698" 1339.4 54.8671706356572 98.7518110607477
"6699" 1339.6 49.7370878385413 97.5536757138188
"6700" 1339.8 44.3701196418884 96.229175864054
"6701" 1340 38.9620334087975 94.2631109921738
"6702" 1340.2 33.8422355386072 92.6115357162213
"6703" 1340.4 28.6323362014989 90.8915722300843
"6704" 1340.6 23.5852423260429 88.5764212658406
"6705" 1340.8 18.5009784813772 86.0901134996777
"6706" 1341 13.8554085653386 82.6125714920644
"6707" 1341.2 9.18607480739124 79.3768161397159
"6708" 1341.4 5.57138812812743 76.6026735980869
"6709" 1341.6 4.69477890192044 72.0371504439041
"6710" 1341.8 3.45927531372672 67.6734477984412
"6711" 1342 2.96709296913584 63.71294835666
"6712" 1342.2 3.42225118656901 58.7543642670248
"6713" 1342.4 4.04771497810715 53.979463209383
"6714" 1342.6 5.15610635539139 49.3291152711786
"6715" 1342.8 6.50822343280311 44.6608002043977
"6716" 1343 8.12926429707337 40.0976754338707
"6717" 1343.2 9.81346259761391 35.6713917752626
"6718" 1343.4 11.4081878634382 30.9135315762356
"6719" 1343.6 14.1917851514487 27.2498072449893
"6720" 1343.8 17.1135349188929 23.2399030693977
"6721" 1344 20.3480689867802 19.919414352667
"6722" 1344.2 23.6234939280697 17.1154738430727
"6723" 1344.4 27.6984529764868 14.6378862401014
"6724" 1344.6 31.8802760964697 12.6755060732727
"6725" 1344.8 36.2131393805947 10.2121029027477
"6726" 1345 40.6859547643399 8.296756854846
"6727" 1345.2 45.628421382821 6.2111110205664
"6728" 1345.4 50.8483380201742 4.65454375914163
"6729" 1345.6 56.2381811923642 3.90898335013012
"6730" 1345.8 61.3729567427947 3.48886223378523
"6731" 1346 66.4458146552197 4.61832771908523
"6732" 1346.2 71.4009297576349 6.03586941080513
"6733" 1346.4 76.5595470346926 8.23788005862557
"6734" 1346.6 81.2784876850172 10.1432963846777
"6735" 1346.8 85.2448988384341 12.6842442014747
"6736" 1347 87.5938503624286 16.3824340515049
"6737" 1347.2 90.6287288361945 20.2977557520604
"6738" 1347.4 93.5100981425714 24.0930297085406
"6739" 1347.6 95.84228672675 28.284477979112
"6740" 1347.8 98.7612998879042 31.7624418225742
"6741" 1348 101.977870965716 34.8461346079977
"6742" 1348.2 105.129312043071 37.0753916085406
"6743" 1348.4 108.221096703443 40.0453467151219
"6744" 1348.6 111.214375217628 43.7270086315905
"6745" 1348.8 114.392507608729 47.5048432066768
"6746" 1349 116.949786897894 51.3635455705459
"6747" 1349.2 117.886996406231 55.5612917804339
"6748" 1349.4 118.81928399828 60.1048176492823
"6749" 1349.6 118.368230142524 64.3550432066977
"6750" 1349.8 117.178926414443 68.9512469869495
"6751" 1350 115.892717921592 74.1995838768676
"6752" 1350.2 115.486379717154 79.5921255815464
"6753" 1350.4 116.06506297582 84.2521957172126
"6754" 1350.6 116.446423477327 87.9906061506387
"6755" 1350.8 114.075728688665 89.9392839387054
"6756" 1351 111.609079927665 89.829433184167
"6757" 1351.2 108.104591197082 89.8783667020977
"6758" 1351.4 104.152817751515 89.9823899309927
"6759" 1351.6 100.160776681629 90.3846788161977
"6760" 1351.8 96.0572984454243 90.7520602813082
"6761" 1352 91.4185261486184 90.932263215144
"6762" 1352.2 86.7813249323166 90.5236251759923
"6763" 1352.4 81.904859219167 89.784564566116
"6764" 1352.6 77.1598973698008 89.5761153750456
"6765" 1352.8 72.2078968878 89.5500984083406
"6766" 1353 66.9277848407572 89.5000235838692
"6767" 1353.2 61.3446674744653 89.0183729448842
"6768" 1353.4 55.7843363204748 87.7259674659124
"6769" 1353.6 50.123142284515 86.8825158731214
"6770" 1353.8 44.7311915822321 85.3659140783561
"6771" 1354 39.2487059877519 83.9256121298451
"6772" 1354.2 34.1197335242197 82.3031585334477
"6773" 1354.4 28.7828119057432 80.4181688856762
"6774" 1354.6 23.6371717736429 77.9373756887906
"6775" 1354.8 18.6234353647874 76.0403765782698
"6776" 1355 13.5588224065513 75.328193685586
"6777" 1355.2 8.3717266518458 73.8711144793977
"6778" 1355.4 5.24103556903157 71.4935307593396
"6779" 1355.6 5.1757555700279 68.1145452271538
"6780" 1355.8 4.78770960640717 64.3631571828852
"6781" 1356 4.03415744827488 59.7417033887395
"6782" 1356.2 3.77658334304177 54.81700178309
"6783" 1356.4 5.40513546500422 50.2050324040448
"6784" 1356.6 6.44722892243249 45.7598549515484
"6785" 1356.8 8.66554110593716 41.5969627959977
"6786" 1357 10.4739841186072 37.3636309531061
"6787" 1357.2 13.0224217595772 33.2363217323977
"6788" 1357.4 16.292021173987 29.6535270522029
"6789" 1357.6 19.9698985662519 27.0064962259109
"6790" 1357.8 23.8031117377782 24.1367109638056
"6791" 1358 28.2020325790035 21.4587863453124
"6792" 1358.2 32.8910278686264 19.4150995250131
"6793" 1358.4 37.5156538489481 17.7316723775406
"6794" 1358.6 41.9317586471859 16.6935915414662
"6795" 1358.8 46.8073157230909 16.0220470572029
"6796" 1359 51.3908935761264 15.7550721124362
"6797" 1359.2 56.264457438672 16.0996040243977
"6798" 1359.4 61.8666609862033 16.5689663392439
"6799" 1359.6 67.0305488379656 17.38845537447
"6800" 1359.8 71.8042634541819 18.9708978316315
"6801" 1360 76.3781806356101 21.1642525020918
"6802" 1360.2 80.3376373718929 23.4439116135406
"6803" 1360.4 84.8747919171011 25.3487452707148
"6804" 1360.6 89.3622119501362 27.8456223899675
"6805" 1360.8 93.3570917344643 30.7743095292191
"6806" 1361 97.7624216899513 34.6261981240448
"6807" 1361.2 101.613862164743 37.9313353967395
"6808" 1361.4 105.681062423821 40.2653433896834
"6809" 1361.6 109.496949510857 42.6242899400845
"6810" 1361.8 112.608023946893 45.7682113158676
"6811" 1362 115.976328313675 49.0644763716136
"6812" 1362.2 117.590343905101 52.7351960202514
"6813" 1362.4 117.208472479457 57.412534263586
"6814" 1362.6 116.87425213938 62.6126894735605
"6815" 1362.8 115.90210276152 67.4331142889881
"6816" 1363 114.810444774214 72.4755105751477
"6817" 1363.2 113.029679284351 77.3305320915742
"6818" 1363.4 110.641613858869 82.1544946575441
"6819" 1363.6 108.502773902199 86.2470634222267
"6820" 1363.8 108.368629528078 88.745464709236
"6821" 1364 107.801605780387 91.763863850986
"6822" 1364.2 105.149612647587 93.8762324180059
"6823" 1364.4 102.416152957899 93.7341281863977
"6824" 1364.6 98.536126821 93.7174365782406
"6825" 1364.8 94.0781717474325 93.4086799360279
"6826" 1365 89.2609214619417 92.510860565116
"6827" 1365.2 84.2530884374098 91.6432846382925
"6828" 1365.4 79.3073942239714 90.846479975212
"6829" 1365.6 73.9217210933777 88.7723761725621
"6830" 1365.8 68.5814570471004 87.0815448992626
"6831" 1366 63.2246105689256 85.4592062794525
"6832" 1366.2 57.9388960614141 83.5290057308281
"6833" 1366.4 52.8601936515608 81.4249257923236
"6834" 1366.6 47.2449014051197 79.6839670201227
"6835" 1366.8 41.4174437072572 78.2916087063477
"6836" 1367 36.4755896285503 76.0264816084773
"6837" 1367.2 31.3344759649238 73.7283084984977
"6838" 1367.4 26.1124953847604 71.3835264250106
"6839" 1367.6 20.5807528577571 68.6348951797311
"6840" 1367.8 15.5946407271185 65.8825361057046
"6841" 1368 9.89084780798903 63.0643681725296
"6842" 1368.2 5.30693114778973 59.7407617012741
"6843" 1368.4 4.49936039962824 57.536800585217
"6844" 1368.6 4.90719541870899 54.0850332873607
"6845" 1368.8 5.10823359547877 49.7133951060194
"6846" 1369 6.01044311272557 45.1578880087267
"6847" 1369.2 7.00742673044618 40.2539107813566
"6848" 1369.4 8.87084527412477 35.450637262102
"6849" 1369.6 10.6146263725238 31.2835581299394
"6850" 1369.8 13.4794008984572 27.3059788164777
"6851" 1370 16.5908950783888 24.0878649352711
"6852" 1370.2 20.1446416635609 20.8165288480644
"6853" 1370.4 23.7563652356864 17.5640777753124
"6854" 1370.6 28.0061830363386 15.5418432909162
"6855" 1370.8 32.1940230263029 13.3764363053736
"6856" 1371 36.3389360632645 11.4644199978792
"6857" 1371.2 40.5926818924336 9.75504739703302
"6858" 1371.4 45.0209764460714 7.71207092543344
"6859" 1371.6 49.7841941176336 5.96114304884479
"6860" 1371.8 55.5244881171203 4.7246635122793
"6861" 1372 61.0613800571947 3.98543757646023
"6862" 1372.2 66.2466858054669 3.83760488836114
"6863" 1372.4 72.2452075413277 4.67359821570361
"6864" 1372.6 77.9404252539295 6.17826408081942
"6865" 1372.8 84.0030318472307 8.77786474079532
"6866" 1373 88.9655845801164 10.8681930069162
"6867" 1373.2 93.6237477226595 14.753061371514
"6868" 1373.4 96.7992610886644 18.8384131433013
"6869" 1373.6 100.18289645504 22.6082003379221
"6870" 1373.8 103.161254988264 27.7052317322117
"6871" 1374 105.896718905906 32.2499788709709
"6872" 1374.2 108.469309538773 37.4813976596989
"6873" 1374.4 110.74229459682 42.876927513694
"6874" 1374.6 111.880140231071 47.8739347746477
"6875" 1374.8 113.497440288931 52.8396882013977
"6876" 1375 115.663571413357 57.8564437641834
"6877" 1375.2 116.70456450645 62.6341590126199
"6878" 1375.4 117.267596971002 67.9680501648676
"6879" 1375.6 116.396834446598 73.4672187758422
"6880" 1375.8 114.512574205882 77.4523465059587
"6881" 1376 111.639039224357 82.0061870049852
"6882" 1376.2 109.718000537803 86.5710222894113
"6883" 1376.4 107.850786021937 90.8780085683977
"6884" 1376.6 104.864296159173 93.0935511189635
"6885" 1376.8 101.289838987988 94.5243589107456
"6886" 1377 97.0751896019935 96.6846649818523
"6887" 1377.2 92.8485236235736 97.7450967137112
"6888" 1377.4 88.4902515412381 99.2609051095406
"6889" 1377.6 83.7564665073117 99.0096879766705
"6890" 1377.8 78.6916593452857 98.908526715112
"6891" 1378 73.7486326527752 97.7756864237912
"6892" 1378.2 68.1156709546072 96.7720008709977
"6893" 1378.4 62.0354316909033 95.7054499087516
"6894" 1378.6 56.9522508469006 94.038931465789
"6895" 1378.8 51.1228249437825 92.5366506260694
"6896" 1379 45.7840993157395 90.8073692462948
"6897" 1379.2 40.4539034774736 87.7480144664799
"6898" 1379.4 36.2043041620794 84.6128168811014
"6899" 1379.6 32.3669297923129 81.5224913156509
"6900" 1379.8 28.0120467951011 78.022303857666
"6901" 1380 24.3975672563572 74.0936692548263
"6902" 1380.2 21.0691582657882 70.2852965890874
"6903" 1380.4 17.2997966382709 66.5472716971908
"6904" 1380.6 13.9996011206362 62.4405976995373
"6905" 1380.8 10.7965879911222 58.0060425816026
"6906" 1381 7.79637197673215 54.5436232007727
"6907" 1381.2 6.25547128958972 50.7066559496884
"6908" 1381.4 6.98622266201099 47.4220487162054
"6909" 1381.6 8.66134406839139 43.7858245804525
"6910" 1381.8 10.1369420308187 39.0783845873977
"6911" 1382 12.4813595973229 34.3104787991922
"6912" 1382.2 14.6445678789821 30.2666064477727
"6913" 1382.4 17.6181778721772 25.7532883332377
"6914" 1382.6 21.1320039168956 21.9216940149362
"6915" 1382.8 25.1515428897802 18.66112389159
"6916" 1383 30.0116471706742 16.2531758663855
"6917" 1383.2 34.905885379085 14.19826317398
"6918" 1383.4 39.7567000272802 12.68923741759
"6919" 1383.6 44.9433874658192 10.8359957755749
"6920" 1383.8 49.7363557504643 9.90516277496916
"6921" 1384 55.2406632010879 10.052819308667
"6922" 1384.2 60.4028497498172 10.3769788988777
"6923" 1384.4 65.1169918562496 11.6888876522965
"6924" 1384.6 70.1553997377417 12.9339050072439
"6925" 1384.8 74.9752264235197 14.8857531867477
"6926" 1385 78.6698783062176 18.2945289316768
"6927" 1385.2 82.0368499512646 22.1580395777311
"6928" 1385.4 85.5027627849643 25.9754721840406
"6929" 1385.6 88.0052394927662 30.4937977810227
"6930" 1385.8 90.0188779299618 35.096120553421
"6931" 1386 91.384263655316 40.0283880111389
"6932" 1386.2 92.3554821582596 45.8767092213733
"6933" 1386.4 92.6064490113054 50.5341997950184
"6934" 1386.6 93.0430078731534 55.4409688635829
"6935" 1386.8 92.3602318028572 60.5569811086199
"6936" 1387 91.6925674765715 65.3455546206725
"6937" 1387.2 91.1571996001238 69.1671720176311
"6938" 1387.4 90.9225554294868 73.592234112657
"6939" 1387.6 91.5241676964972 76.9037942192377
"6940" 1387.8 91.1544727113229 80.321392097384
"6941" 1388 89.1584778745325 83.6938729767224
"6942" 1388.2 87.0943724075284 87.001084055795
"6943" 1388.4 84.9873321071488 89.5635444260227
"6944" 1388.6 81.482475331998 90.6457888555386
"6945" 1388.8 77.9887571795571 91.8869235503406
"6946" 1389 73.854084307341 93.8786093107687
"6947" 1389.2 69.5252558639802 95.6035882999977
"6948" 1389.4 64.9055323140264 97.2573414774131
"6949" 1389.6 59.9351326573656 98.1305280298214
"6950" 1389.8 54.4682580609117 98.4573474885614
"6951" 1390 48.8402210404951 98.6965241057598
"6952" 1390.2 42.9182974740536 98.8946170416477
"6953" 1390.4 37.5076588460184 97.9052354291074
"6954" 1390.6 31.621034557279 96.6429886496165
"6955" 1390.8 26.168442559279 95.012079435929
"6956" 1391 20.9667872071954 92.9666414976036
"6957" 1391.2 15.9885373893117 90.0990668543977
"6958" 1391.4 10.9321851268424 87.1073961047948
"6959" 1391.6 7.66682340777242 84.1227795797537
"6960" 1391.8 7.14513719229193 80.5203415742673
"6961" 1392 6.83813117917423 76.0559509942758
"6962" 1392.2 5.79783722654945 71.2047370737823
"6963" 1392.4 5.204123310364 66.151055163247
"6964" 1392.6 4.86102176772479 61.6371475595154
"6965" 1392.8 5.62625216367534 56.8878246847614
"6966" 1393 5.87720308269925 52.3272265474504
"6967" 1393.2 6.91139282050098 47.7072092365484
"6968" 1393.4 8.67136562505985 42.887128869141
"6969" 1393.6 10.5713518328572 38.5227394980777
"6970" 1393.8 13.5157515117772 34.2125953472777
"6971" 1394 16.620795274052 30.4122365138912
"6972" 1394.2 19.8366585362256 27.2319793536477
"6973" 1394.4 23.4031183348172 23.6086021473577
"6974" 1394.6 27.4868885603386 21.0040518532866
"6975" 1394.8 31.4729544918572 18.5195162825577
"6976" 1395 35.6611773309006 15.8173787657021
"6977" 1395.2 40.2126805229372 13.5914117053177
"6978" 1395.4 44.8832535063386 12.1327712216199
"6979" 1395.6 49.5632042980296 10.3425980232253
"6980" 1395.8 55.3071482156654 8.87749831537033
"6981" 1396 61.4167722142072 8.61527238904773
"6982" 1396.2 66.5772610694572 9.09951448791773
"6983" 1396.4 72.0650004374791 10.135633624727
"6984" 1396.6 76.8098953904425 11.8265071014587
"6985" 1396.8 80.7948472077962 14.7522881735563
"6986" 1397 84.0580935346546 18.4134224491066
"6987" 1397.2 87.3158803417126 22.7143520334459
"6988" 1397.4 88.9394576492066 27.2472297185303
"6989" 1397.6 89.6568458542689 32.5551295668213
"6990" 1397.8 90.0143491990665 37.4827617352698
"6991" 1398 90.0188779299618 42.9489399259559
"6992" 1398.2 90.0627913542616 48.1222771469483
"6993" 1398.4 90.1563967095889 53.0249243407026
"6994" 1398.6 89.445915390133 58.2117000220874
"6995" 1398.8 89.0519678566158 63.7045821087425
"6996" 1399 88.2028568409269 68.9710276506303
"6997" 1399.2 88.0714158180357 73.3842759081477
"6998" 1399.4 87.0877700762197 77.6441134065852
"6999" 1399.6 85.3202510089026 80.8579856110341
"7000" 1399.8 82.4189881779322 81.5388219765852
"7001" 1400 83.3204082272256 81.6400331532398
"7002" 1400.2 85.0449530974659 81.4686184434847
"7003" 1400.4 87.4068207624205 83.5036613088625
"7004" 1400.6 89.9343847506857 86.8627494950406
"7005" 1400.8 93.3969115839895 90.4064433640889
"7006" 1401 96.0226244230677 93.5223107027661
"7007" 1401.2 96.857403104779 95.2189858287102
"7008" 1401.4 95.9512851284165 95.2259996047367
"7009" 1401.6 93.7296615903733 95.9264722040268
"7010" 1401.8 90.3140565541407 96.8382690466664
"7011" 1402 86.3108699433249 98.3575241662687
"7012" 1402.2 81.8171873756466 99.3370422695556
"7013" 1402.4 77.0495577850539 100.061433420611
"7014" 1402.6 71.5486681054217 100.87023937272
"7015" 1402.8 67.3147429825507 101.014720497091
"7016" 1403 60.9138176074951 101.134074469398
"7017" 1403.2 55.5839672730211 100.431749973168
"7018" 1403.4 49.6227600838393 99.9169780412727
"7019" 1403.6 44.4963133241729 99.8631695676083
"7020" 1403.8 39.0857263797752 98.9696380673813
"7021" 1404 32.3157078151961 97.9258907998723
"7022" 1404.2 26.9027230229928 96.8895022481943
"7023" 1404.4 22.2615630249978 95.1277035966009
"7024" 1404.6 16.772458134154 92.5961430261009
"7025" 1404.8 11.8881342541429 90.2968933214453
"7026" 1405 8.53461079379159 86.4363381937584
"7027" 1405.2 6.71409238372255 82.364575091667
"7028" 1405.4 4.72928897785715 77.8323180737636
"7029" 1405.6 3.59887356363765 72.721700486788
"7030" 1405.8 3.36614097835715 67.1485088172673
"7031" 1406 3.86976708654681 62.7846250844495
"7032" 1406.2 4.22597279342638 58.3282313554285
"7033" 1406.4 5.66860104473951 53.303616722236
"7034" 1406.6 6.72594337133816 48.5604387852458
"7035" 1406.8 8.07873834805714 43.876294621012
"7036" 1407 10.2441963129772 39.2237870406777
"7037" 1407.2 13.2105293506861 34.6472994862661
"7038" 1407.4 16.3071953632208 30.6095009739302
"7039" 1407.6 20.0306252722447 27.0956645536977
"7040" 1407.8 24.2544484474596 24.5068564596387
"7041" 1408 29.1938287360794 22.2782466323607
"7042" 1408.2 34.5481514669197 21.2536016986977
"7043" 1408.4 39.9114897268571 20.1341226456285
"7044" 1408.6 45.0724000873637 19.0568849039562
"7045" 1408.8 50.1610644469072 18.6928308139227
"7046" 1409 55.5287902643386 18.340263522694
"7047" 1409.2 60.7265433065238 17.7873110713977
"7048" 1409.4 65.9868040171164 18.0036837697311
"7049" 1409.6 71.7134079961447 18.0648090570102
"7050" 1409.8 77.2008276765495 19.0306218841285
"7051" 1410 82.3669795695889 20.9505743733733
"7052" 1410.2 87.2832009883928 23.9724792051834
"7053" 1410.4 91.6693846874643 27.1577944285049
"7054" 1410.6 95.0086336304572 30.6994154834683
"7055" 1410.8 98.0896765787246 34.3280914439881
"7056" 1411 101.138994453167 37.896541986846
"7057" 1411.2 103.736403811973 41.5948493882466
"7058" 1411.4 106.578264293339 45.2801996396267
"7059" 1411.6 109.473201287869 48.8784846070319
"7060" 1411.8 111.560217741393 52.6681355620049
"7061" 1412 112.73596663806 56.9217371836256
"7062" 1412.2 113.73785439819 61.6869274221385
"7063" 1412.4 114.294522340266 66.3339682354091
"7064" 1412.6 112.766792749846 70.6740295323758
"7065" 1412.8 111.343499574045 75.2182254436095
"7066" 1413 110.413630918186 79.7179269789953
"7067" 1413.2 109.880934862829 84.3045450429752
"7068" 1413.4 110.270833161779 88.6001941623068
"7069" 1413.6 110.133268094125 92.5382880902569
"7070" 1413.8 108.835873977265 94.5745652988714
"7071" 1414 106.682373450937 95.7749554770777
"7072" 1414.2 104.406400844716 95.4730332803273
"7073" 1414.4 101.544768430618 95.7744904372485
"7074" 1414.6 97.8836366839481 96.7613789385341
"7075" 1414.8 93.9540663868879 97.5269751476439
"7076" 1415 89.8935830418571 97.7207951531894
"7077" 1415.2 85.0939844707676 97.977616628338
"7078" 1415.4 80.0823226551358 98.2800831074469
"7079" 1415.6 74.7969507752857 98.2223161575406
"7080" 1415.8 69.5027618346604 97.8395341052666
"7081" 1416 64.1053382239353 97.8053157384759
"7082" 1416.2 58.3849850117478 97.4584432564602
"7083" 1416.4 52.6844586929862 96.378760941188
"7084" 1416.6 47.1696286721802 95.2081255836593
"7085" 1416.8 41.1479051459048 94.4697953607311
"7086" 1417 35.4974866808572 93.2766544813501
"7087" 1417.2 29.7012439266807 91.6493135989271
"7088" 1417.4 24.084297219205 89.9127981836586
"7089" 1417.6 18.3552051034714 88.2926639271692
"7090" 1417.8 13.3625596413571 85.9717576336894
"7091" 1418 8.66134406839139 82.8716259281512
"7092" 1418.2 6.87960694889941 80.404350967947
"7093" 1418.4 6.26583153698044 76.5173822201101
"7094" 1418.6 5.79520921806767 72.0262525251872
"7095" 1418.8 4.85169410434286 66.9162777472549
"7096" 1419 4.44603744549351 61.3667395402614
"7097" 1419.2 5.18957271794806 56.2800141048977
"7098" 1419.4 5.74298024950098 51.3671682489046
"7099" 1419.6 6.76734195558317 46.4587684072607
"7100" 1419.8 8.46000981859399 41.4271671679898
"7101" 1420 10.647222779026 36.5426089643328
"7102" 1420.2 13.3871208665734 31.3398442710599
"7103" 1420.4 17.4114337589197 27.4656618678477
"7104" 1420.6 21.0121667301264 23.489563875167
"7105" 1420.8 25.4510155382427 20.7388432286628
"7106" 1421 29.9955945743761 18.3937024057142
"7107" 1421.2 34.6911174417163 16.0154929472991
"7108" 1421.4 39.4174855662468 14.5349765122938
"7109" 1421.6 44.6578412374972 13.5187104786777
"7110" 1421.8 49.3759481949303 12.277723338227
"7111" 1422 54.0772438462033 10.6320323780516
"7112" 1422.2 59.1368886975027 9.72181332390405
"7113" 1422.4 65.3082351937321 10.1223082329394
"7114" 1422.6 70.3981219185195 10.5138163653458
"7115" 1422.8 75.6079917357417 10.5221816235131
"7116" 1423 81.332337810816 10.9262217275347
"7117" 1423.2 86.4665523282548 12.1610995347351
"7118" 1423.4 91.717370267809 13.9911433206387
"7119" 1423.6 96.8931094879415 16.8253649788074
"7120" 1423.8 101.225818416147 20.3752424238319
"7121" 1424 105.265661187894 24.5381392593977
"7122" 1424.2 108.162299378943 28.8872304958977
"7123" 1424.4 110.914060339942 33.8072328280001
"7124" 1424.6 112.550970987089 38.2820275098733
"7125" 1424.8 114.032860101528 43.5778812361538
"7126" 1425 114.954534724973 48.8401220929747
"7127" 1425.2 114.861025404994 53.9948233568182
"7128" 1425.4 114.783303947943 59.5699345961416
"7129" 1425.6 114.189146026143 65.0802008499691
"7130" 1425.8 113.21855992219 69.8321574438422
"7131" 1426 111.403545217799 73.2959656556884
"7132" 1426.2 109.255208978926 76.6556072731219
"7133" 1426.4 108.029309330211 79.732175912788
"7134" 1426.6 106.248304362469 81.0007221675389
"7135" 1426.8 102.773708841895 81.7092154765227
"7136" 1427 98.5722919720072 82.7851287189852
"7137" 1427.2 94.1743460578308 84.530316881503
"7138" 1427.4 89.7833218859941 85.9713871324936
"7139" 1427.6 85.5823570275655 87.5729156013561
"7140" 1427.8 80.4470055887395 89.2437583056918
"7141" 1428 75.6365892462208 90.8721074948068
"7142" 1428.2 70.0475028503789 92.4020249653543
"7143" 1428.4 64.575980050411 93.4405270788131
"7144" 1428.6 58.9682304316466 94.9435376897135
"7145" 1428.8 53.3812222621195 96.3263440542994
"7146" 1429 47.7474474095175 97.0997442714166
"7147" 1429.2 41.4199165380952 96.9364441217311
"7148" 1429.4 35.0867719589299 96.7720008709977
"7149" 1429.6 29.3263881018399 96.3664139785357
"7150" 1429.8 23.2864298113866 95.8189427738683
"7151" 1430 18.0228457292836 94.5646175138242
"7152" 1430.2 13.0160304429495 92.6136504901054
"7153" 1430.4 10.667011341594 90.3040515159767
"7154" 1430.6 9.48682529259561 86.5798481362747
"7155" 1430.8 8.31354976329193 82.1346700540064
"7156" 1431 6.72179930424845 77.0771934181803
"7157" 1431.2 6.58205748330001 72.4467639166549
"7158" 1431.4 5.25747548255578 67.5062003369183
"7159" 1431.6 5.23164993833541 62.8756184006151
"7160" 1431.8 4.95599589461835 57.8853703488007
"7161" 1432 5.57398551187014 52.9054430214107
"7162" 1432.2 6.10822633642473 48.034459925168
"7163" 1432.4 7.26084954835715 42.6934730549362
"7164" 1432.6 9.62549403728574 37.7059634722549
"7165" 1432.8 12.4053158683508 33.0654146896635
"7166" 1433 15.9636032755473 28.571813956778
"7167" 1433.2 20.3324651864197 25.1190999544227
"7168" 1433.4 24.7157934443937 23.182907334227
"7169" 1433.6 29.3479468334887 20.8979533108583
"7170" 1433.8 33.6851489596172 18.8778294709977
"7171" 1434 38.2724665369822 17.1641577001977
"7172" 1434.2 42.9597483009772 16.6396702794377
"7173" 1434.4 46.9843479308182 17.772136882164
"7174" 1434.6 51.8228067701071 18.0469583093977
"7175" 1434.8 56.0919456558815 19.2264533844587
"7176" 1435 61.1825903783956 20.54356636709
"7177" 1435.2 65.7870575475439 22.775353492976
"7178" 1435.4 70.2373813790781 24.8747749226187
"7179" 1435.6 74.5846068462953 27.2308853343865
"7180" 1435.8 78.1229082525238 30.5792649968644
"7181" 1436 81.2139468001428 34.1126311606477
"7182" 1436.2 83.4344761624336 38.7225151376683
"7183" 1436.4 86.1510814734434 42.2881616502598
"7184" 1436.6 89.2086515347192 45.8650261875357
"7185" 1436.8 92.1408746535123 50.0328120250874
"7186" 1437 93.8114744009643 54.9122295475763
"7187" 1437.2 95.0820511253399 59.9620805403288
"7188" 1437.4 96.1487210482208 64.8203428593409
"7189" 1437.6 95.8698953210503 69.7816704808977
"7190" 1437.8 94.8143674439535 74.5421305342291
"7191" 1438 93.3339089453572 80.1079113110869
"7192" 1438.2 91.5812900888572 84.4278245507135
"7193" 1438.4 89.255753957205 88.4282933229195
"7194" 1438.6 87.4777348274224 92.0407766342238
"7195" 1438.8 85.1700005967033 94.8546058826901
"7196" 1439 81.8445186638572 96.077135405493
"7197" 1439.2 77.3538016611753 97.1331465747614
"7198" 1439.4 71.9584500770072 98.4272520132477
"7199" 1439.6 66.0500844451607 99.0406686130227
"7200" 1439.8 60.4885333383572 98.9270729463977
"7201" 1440 54.4582262358072 98.5960227179477
"7202" 1440.2 48.7147675104762 97.635018833493
"7203" 1440.4 42.6248033639572 96.4539330044477
"7204" 1440.6 37.2433905225813 95.2181464518633
"7205" 1440.8 31.596496322841 94.0356540111719
"7206" 1441 26.1908770979169 92.0309198117559
"7207" 1441.2 20.9005578008994 89.7790790610879
"7208" 1441.4 15.5818417769653 87.2236491308707
"7209" 1441.6 10.2110912901321 84.6448520611602
"7210" 1441.8 7.61656626441716 82.4602451124377
"7211" 1442 6.10296321673553 78.4658179680599
"7212" 1442.2 4.71283246277264 74.529375082778
"7213" 1442.4 2.96368775945716 69.4484565254644
"7214" 1442.6 2.37391760457142 62.7433757079691
"7215" 1442.8 1.95430912173215 58.8521445563352
"7216" 1443 2.15878132165712 54.2028362008977
"7217" 1443.2 2.92993361851715 50.9935963392177
"7218" 1443.4 4.90684186854832 47.2553634135301
"7219" 1443.6 7.10152056140262 42.7286201086315
"7220" 1443.8 9.8795286000282 38.3728957104635
"7221" 1444 13.1378649161648 34.524571490167
"7222" 1444.2 16.0588963436648 30.3202835210131
"7223" 1444.4 19.4172086724697 26.9982968394477
"7224" 1444.6 23.2388914567822 23.5368745978602
"7225" 1444.8 27.8005688693947 21.1903126844352
"7226" 1445 32.0787980471905 18.6143356072496
"7227" 1445.2 37.1658956223301 16.5294254656815
"7228" 1445.4 42.4079628327626 14.9504895589248
"7229" 1445.6 47.6973981203977 12.9557671967221
"7230" 1445.8 53.2688976373016 11.8058080330274
"7231" 1446 58.4023170811356 11.0184061769547
"7232" 1446.2 63.8801753847322 9.86644751716023
"7233" 1446.4 69.3063725204355 8.68870876148207
"7234" 1446.6 75.0241421085357 7.77698273493344
"7235" 1446.8 81.0174941280053 8.84871448913847
"7236" 1447 86.359495635746 10.757602516657
"7237" 1447.2 91.9559709133129 13.7447021759547
"7238" 1447.4 96.9523649307409 16.9313809321768
"7239" 1447.6 101.318061513857 20.893091495167
"7240" 1447.8 105.607049223042 25.0478171710274
"7241" 1448 109.444703420284 29.4856857151904
"7242" 1448.2 112.176321310219 34.7175623009881
"7243" 1448.4 114.759555724955 40.276878240849
"7244" 1448.6 117.23281440802 45.8632914753852
"7245" 1448.8 117.97280903632 51.0968061163227
"7246" 1449 117.112747112195 55.8334521383375
"7247" 1449.2 116.526658065598 60.9031774259533
"7248" 1449.4 115.045763720587 65.5822582404213
"7249" 1449.6 113.168424784772 69.9241598188246
"7250" 1449.8 112.145351338457 74.2193472456566
"7251" 1450 110.16889373667 76.5160923873758
"7252" 1450.2 107.686552010736 76.9740416368153
"7253" 1450.4 104.132452111464 78.9945108720763
"7254" 1450.6 101.152536399632 81.4122439480602
"7255" 1450.8 97.8583463685585 84.2350857260601
"7256" 1451 94.3023931430972 86.2718665662778
"7257" 1451.2 90.3453692359772 87.5129803639177
"7258" 1451.4 85.5012172656905 89.0550685849394
"7259" 1451.6 80.3668204122983 89.9482423558536
"7260" 1451.8 75.0287786663572 90.6773720663068
"7261" 1452 69.328341577539 90.8839096419887
"7262" 1452.2 63.9552640457215 91.2982850299062
"7263" 1452.4 58.5942887156753 91.8398835637159
"7264" 1452.6 53.2007074535844 92.6955392343977
"7265" 1452.8 47.7293057835134 92.7421945974759
"7266" 1453 42.7416446210572 93.152917830567
"7267" 1453.2 36.8696224693648 94.0457048719977
"7268" 1453.4 31.7402384133277 94.2152392450448
"7269" 1453.6 25.6899023727662 93.8108421430796
"7270" 1453.8 19.9557448634286 93.4188422545406
"7271" 1454 14.4911875549217 93.0871040207364
"7272" 1454.2 11.8163816216276 91.2057599999715
"7273" 1454.4 9.94705295913656 87.6228722390595
"7274" 1454.6 8.0151064897304 83.5749728742287
"7275" 1454.8 5.6666595150436 79.0728608406859
"7276" 1455 3.63241187038775 74.2923788757447
"7277" 1455.2 1.73335930862639 69.0276948474746
"7278" 1455.4 1.67634000201843 64.7373947039461
"7279" 1455.6 2.40589386540886 60.373934779915
"7280" 1455.8 3.3394125862101 56.9405872251036
"7281" 1456 3.96680377894167 53.1523619880034
"7282" 1456.2 5.1410153124 48.4553591254549
"7283" 1456.4 6.13477076616151 43.1932288591803
"7284" 1456.6 7.78096569283184 38.3651763513724
"7285" 1456.8 10.4964535911264 35.0288863178208
"7286" 1457 13.4411370949624 31.6955203595293
"7287" 1457.2 16.5970223775857 27.2180696801834
"7288" 1457.4 19.7488830529341 24.1336887540516
"7289" 1457.6 23.7530857191786 21.0282649885763
"7290" 1457.8 27.9477439143956 19.594855305167
"7291" 1458 32.2600101820447 18.5273056996977
"7292" 1458.2 36.8194933926459 17.5020648099329
"7293" 1458.4 41.5196798072197 17.2371834858852
"7294" 1458.6 46.0644459852519 17.0596155227925
"7295" 1458.8 50.2624267340495 18.361530924667
"7296" 1459 55.0706616105548 18.9738385659791
"7297" 1459.2 60.2453095702307 20.0678271738315
"7298" 1459.4 65.069117293074 21.1142368257712
"7299" 1459.6 69.7471738738693 22.9834222611294
"7300" 1459.8 73.6080951993458 25.8909603801136
"7301" 1460 76.6908229049502 29.1453681569326
"7302" 1460.2 80.025460661163 32.7567380104448
"7303" 1460.4 83.5546090934434 36.7549894749495
"7304" 1460.6 87.1321582988924 41.0181021889271
"7305" 1460.8 90.4979343716847 44.9294007954322
"7306" 1461 93.2583057789983 49.091603954033
"7307" 1461.2 94.5896167084434 53.7842669465357
"7308" 1461.4 96.3383984136428 58.3108264306834
"7309" 1461.6 96.7872172107572 62.6759910676311
"7310" 1461.8 97.489847968223 67.2453602658002
"7311" 1462 96.8978019079053 71.7032164560965
"7312" 1462.2 95.3104735446322 75.9450467929227
"7313" 1462.4 93.2427037446673 80.0730681263091
"7314" 1462.6 91.2502398604072 82.5709197476352
"7315" 1462.8 89.1993089054659 85.7189308394412
"7316" 1463 86.8809637187613 89.1351709434662
"7317" 1463.2 83.8960975443924 91.8525999617358
"7318" 1463.4 80.2226922593348 95.0885566890992
"7319" 1463.6 76.6915196327802 98.0302913320747
"7320" 1463.8 72.2993916288095 100.67660076435
"7321" 1464 68.1388537437143 103.106157062779
"7322" 1464.2 63.2213205183072 104.782118163298
"7323" 1464.4 58.4292621404261 106.324780891139
"7324" 1464.6 53.1488623070357 107.150008242701
"7325" 1464.8 47.1064513482782 107.912233945608
"7326" 1465 42.1617657895238 107.935389620342
"7327" 1465.2 36.4835937443252 107.713645968504
"7328" 1465.4 30.7092861447983 107.052504159104
"7329" 1465.6 24.8886392064876 105.73152393355
"7330" 1465.8 20.3359426047857 103.714318897023
"7331" 1466 16.2438064114217 100.505895667785
"7332" 1466.2 13.6599463034851 97.5563770620721
"7333" 1466.4 11.4827136382372 93.0019229752377
"7334" 1466.6 8.90602816844333 88.7515872227081
"7335" 1466.8 6.46611847528959 83.5447284681275
"7336" 1467 4.21810847804463 76.6704362640852
"7337" 1467.2 3.00617548931169 71.581497926125
"7338" 1467.4 2.47035800725713 64.1810795572377
"7339" 1467.6 3.27266797267715 60.3097392386577
"7340" 1467.8 3.42885238753512 54.8464532950926
"7341" 1468 4.51917969973873 50.4618661270819
"7342" 1468.2 6.11407424719048 45.6344773468977
"7343" 1468.4 6.94873934103524 40.8194438065895
"7344" 1468.6 9.02385429437716 36.4040180359977
"7345" 1468.8 11.3650835794015 32.6118536916382
"7346" 1469 13.7682584507321 28.5626714483977
"7347" 1469.2 17.4857240603767 24.848367128177
"7348" 1469.4 21.4195400936864 22.4514620662026
"7349" 1469.6 25.1565361058956 19.4899977667439
"7350" 1469.8 29.369186208062 17.355608434723
"7351" 1470 33.5501323958572 16.8623177860227
"7352" 1470.2 38.1224135526928 17.1417497878772
"7353" 1470.4 42.9128068134756 17.5003325451872
"7354" 1470.6 47.621015409011 18.9657100746285
"7355" 1470.8 52.3226277032572 19.8748748649177
"7356" 1471 57.6124408558956 20.6534171216285
"7357" 1471.2 63.0720233564572 21.8913602270352
"7358" 1471.4 68.3728215845495 22.55583246159
"7359" 1471.6 74.2709528421945 24.7274001979399
"7360" 1471.8 77.8320630905781 27.9407257387698
"7361" 1472 80.0476417554253 32.0162747674773
"7362" 1472.2 81.817026603363 36.7568328123389
"7363" 1472.4 83.9031503365714 41.169472164862
"7364" 1472.6 86.5543987950199 45.9379023168861
"7365" 1472.8 88.8815489210162 49.511482696125
"7366" 1473 91.3050375042409 53.8269515365838
"7367" 1473.2 93.9452876162292 57.7850623391186
"7368" 1473.4 96.4868724562392 61.9069198385213
"7369" 1473.6 97.7200926444286 67.004372345862
"7370" 1473.8 98.9263109945879 72.5129596960131
"7371" 1474 99.3382513241071 77.8631907636477
"7372" 1474.2 99.1092815851174 83.0316824447265
"7373" 1474.4 97.5870435939006 86.9212104414847
"7374" 1474.6 94.2755747845421 89.3965965872059
"7375" 1474.8 91.2363301869429 91.1246734444977
"7376" 1475 88.6278027566071 93.3392480119394
"7377" 1475.2 86.1342619602429 96.9945556464263
"7378" 1475.4 83.6465480022154 100.174929821562
"7379" 1475.6 79.6050612361071 101.523545326398
"7380" 1475.8 75.2107445585621 102.577032070742
"7381" 1476 70.0614797203333 102.908330595731
"7382" 1476.2 64.5909596987571 103.431952525698
"7383" 1476.4 58.6677020718741 103.734947650042
"7384" 1476.6 52.7887563162381 103.878916699683
"7385" 1476.8 46.9533018884778 103.155293916932
"7386" 1477 41.243778013644 102.047096314496
"7387" 1477.2 35.1434222654026 100.553408828052
"7388" 1477.4 29.0225336832322 98.5903429346165
"7389" 1477.6 23.7220787387478 95.839705007054
"7390" 1477.8 18.4002805090745 92.3850914498325
"7391" 1478 13.3271531998117 88.2933383355796
"7392" 1478.2 8.87662729293823 84.1394609930059
"7393" 1478.4 5.41086297760715 79.0802871917727
"7394" 1478.6 3.49372625909852 74.3277354841563
"7395" 1478.8 3.48166199526394 70.6101212021435
"7396" 1479 2.44439328345713 63.2125953594977
"7397" 1479.2 2.48148574602857 58.6594955788549
"7398" 1479.4 2.60490248512989 53.0521268506705
"7399" 1479.6 4.53455354935715 49.3409416693477
"7400" 1479.8 5.88688291394049 44.9799499344394
"7401" 1480 7.30199083606842 40.223026636609
"7402" 1480.2 9.10174846577716 35.4848668134777
"7403" 1480.4 11.6255196191372 31.3876333978377
"7404" 1480.6 15.0015828312322 27.4267147821477
"7405" 1480.8 18.4156943501264 23.91898046109
"7406" 1481 22.6965650194596 21.1330065056266
"7407" 1481.2 27.2544505427042 19.5009828421977
"7408" 1481.4 31.5572555431559 18.1009109822289
"7409" 1481.6 36.9307394346172 17.1122282525977
"7410" 1481.8 42.0679106190779 16.2850663372549
"7411" 1482 47.1602715219804 15.7759341797676
"7412" 1482.2 51.6705136785879 16.8835389545131
"7413" 1482.4 56.31099474125 18.1999647175049
"7414" 1482.6 60.4861291972645 20.9655855958051
"7415" 1482.8 64.4620633913214 24.2738554635763
"7416" 1483 68.2971289675276 26.8646375226136
"7417" 1483.2 72.4647621911071 28.1778371492192
"7418" 1483.4 76.6389081849303 29.4951850043855
"7419" 1483.6 80.7324151324234 31.2123245879881
"7420" 1483.8 83.18448387425 34.7802954869334
"7421" 1484 85.2802080095357 39.3890339614334
"7422" 1484.2 86.7472694519748 44.6837102548095
"7423" 1484.4 88.0089022280985 49.450844077846
"7424" 1484.6 90.3808034472807 53.985190721986
"7425" 1484.8 92.890093317613 58.568532784014
"7426" 1485 94.5493266197882 62.8495368939494
"7427" 1485.2 97.1957969375201 67.385768298791
"7428" 1485.4 99.7281040152807 71.5938554684683
"7429" 1485.6 101.444639542382 76.4075434356102
"7430" 1485.8 101.967179608857 81.3576098417311
"7431" 1486 101.288102217165 85.5492483300593
"7432" 1486.2 100.036758839379 88.3831372815282
"7433" 1486.4 97.5550050645332 89.4609197694541
"7434" 1486.6 94.3705887264895 90.784459195883
"7435" 1486.8 90.8023483748571 92.1651170196263
"7436" 1487 86.9076398048572 93.2938567828325
"7437" 1487.2 82.2575938152208 95.5280545580341
"7438" 1487.4 77.0768581729951 97.420671298346
"7439" 1487.6 71.8816028702765 98.3323970142042
"7440" 1487.8 65.9813088374762 99.6565580436358
"7441" 1488 60.5988834145071 100.458991650598
"7442" 1488.2 55.023839138586 101.160479273262
"7443" 1488.4 49.2332892268393 101.168848653058
"7444" 1488.6 43.6565710749588 100.440948367957
"7445" 1488.8 37.8958072213308 99.904166499924
"7446" 1489 31.5221979335468 99.3747405981219
"7447" 1489.2 25.3029161783308 98.4761066909241
"7448" 1489.4 19.1088003013809 96.856077119493
"7449" 1489.6 13.9653121581429 95.1374596870168
"7450" 1489.8 12.3848255107634 92.9430155081165
"7451" 1490 10.9433836962601 88.4559261243679
"7452" 1490.2 9.08322437924521 83.8578448126216
"7453" 1490.4 7.3878509147702 78.2568949995282
"7454" 1490.6 6.25559368772203 73.629010973695
"7455" 1490.8 4.8141736518187 68.5433528842823
"7456" 1491 5.01739070769276 63.392747860932
"7457" 1491.2 4.98303514226626 57.7257771346705
"7458" 1491.4 5.31349526335715 52.1275129200263
"7459" 1491.6 5.99117455453716 47.0339759597177
"7460" 1491.8 6.87678800881547 42.5836223003977
"7461" 1492 8.64476932689715 38.0501815249177
"7462" 1492.2 11.0750674745772 33.8594751035977
"7463" 1492.4 12.9930616488187 29.04701341159
"7464" 1492.6 16.0539031275495 24.4532545854362
"7465" 1492.8 19.8187880785495 21.2476098393593
"7466" 1493 24.2701477784497 18.0854245668792
"7467" 1493.2 28.5297580562352 15.5359795321538
"7468" 1493.4 33.5096678912338 14.135389529138
"7469" 1493.6 38.2133967903372 15.0090856247977
"7470" 1493.8 43.1700625637572 15.4650910865352
"7471" 1494 48.1739627936243 16.8269719719457
"7472" 1494.2 53.3881800222802 18.0269854449362
"7473" 1494.4 58.4089512932646 19.4654015540274
"7474" 1494.6 62.8167557104234 21.6960969012893
"7475" 1494.8 67.6408530888201 23.3264521487311
"7476" 1495 72.2375708578572 25.947652837112
"7477" 1495.2 76.17400844825 29.4018884140763
"7478" 1495.4 80.00380520875 32.4759262496834
"7479" 1495.6 84.3201207778916 35.1612926348115
"7480" 1495.8 87.5433278703054 38.7471105251219
"7481" 1496 89.0682757496429 43.5851187898263
"7482" 1496.2 90.4128775178572 48.082579876612
"7483" 1496.4 90.7889183453054 52.8128281422943
"7484" 1496.6 90.5268689881986 57.6415788895319
"7485" 1496.8 91.0403583430238 62.5418399946644
"7486" 1497 90.797922569664 67.1306131701818
"7487" 1497.2 89.3452691686689 72.1162046178566
"7488" 1497.4 87.6707921597896 76.2553076986004
"7489" 1497.6 86.0337051989059 80.1358957035807
"7490" 1497.8 85.4743870510972 80.3674883741577
"7491" 1498 87.6275707829481 80.3327900614432
"7492" 1498.2 90.9812944442896 83.5920965453302
"7493" 1498.4 91.7214995973772 82.6523840685577
"7494" 1498.6 91.3391865831545 81.1500090095464
"7495" 1498.8 90.2813678778312 79.7789321544107
"7496" 1499 88.9677356537256 78.2834093198846
"7497" 1499.2 88.6578545202646 77.1070883900273
"7498" 1499.4 88.0355878712338 75.7729461966964
"7499" 1499.6 87.0577972437005 75.03014221047
"7500" 1499.8 87.1187987032307 74.4717442347712
"7501" 1500 86.762720416206 73.4997585459791
"7502" 1500.2 86.3765431816753 73.2559275575455
"7503" 1500.4 86.1008787439286 73.5001898536834
"7504" 1500.6 85.399572416706 73.5088160077698
"7505" 1500.8 84.0515201868571 73.5975575679334
"7506" 1501 82.9705974460528 73.0117385666695
"7507" 1501.2 81.6010993782321 72.1893085059886
"7508" 1501.4 81.5675616099905 71.8328836610977
"7509" 1501.6 81.7263645836437 71.3417419474202
"7510" 1501.8 80.9824314860032 70.1602011452854
"7511" 1502 79.4314927020093 68.5074234378869
"7512" 1502.2 77.0880022400699 66.3510122937062
"7513" 1502.4 74.3004681637671 63.7760298659577
"7514" 1502.6 70.670318715084 61.022591361872
"7515" 1502.8 67.0807625691252 58.4287957575214
"7516" 1503 63.3088852245918 55.6534164336018
"7517" 1503.2 59.5589962263172 53.1356860527177
"7518" 1503.4 55.2440606471046 50.6152876366761
"7519" 1503.6 51.5326706518875 48.3155317817008
"7520" 1503.8 47.8031921424329 45.5105548014886
"7521" 1504 43.9961507499203 43.1275149357872
"7522" 1504.2 39.9722582293678 40.563069591919
"7523" 1504.4 35.6191963236697 38.4292664923977
"7524" 1504.6 31.7165561140257 36.7576050612292
"7525" 1504.8 27.9734233115605 34.8512704874307
"7526" 1505 23.6186255423572 32.9978413887999
"7527" 1505.2 19.4758855318466 31.562280329503
"7528" 1505.4 15.8926615195088 30.8105163571505
"7529" 1505.6 15.094524740289 31.5427136118068
"7530" 1505.8 15.489553585206 31.9260089266768
"7531" 1506 16.1908599124286 31.9024197130021
"7532" 1506.2 16.6654252423866 32.0694364980918
"7533" 1506.4 17.2659231192905 31.8991384566977
"7534" 1506.6 17.6683763381905 31.6957481202644
"7535" 1506.8 18.1841484679385 31.5501242623628
"7536" 1507 18.3750179066498 31.5327825367392
"7537" 1507.2 19.1902913176364 30.9787395786185
"7538" 1507.4 20.2665796997772 29.9543806440777
"7539" 1507.6 21.6200250919624 27.8315594887661
"7540" 1507.8 23.4491804292468 25.4249863190601
"7541" 1508 25.5448639375198 22.9536654516026
"7542" 1508.2 28.0926720121447 21.0247875702102
"7543" 1508.4 31.0135786092418 19.075560829167
"7544" 1508.6 34.4925557041534 17.6286377592866
"7545" 1508.8 37.6319892997403 17.7771949452419
"7546" 1509 41.3395495358572 17.3978402143977
"7547" 1509.2 45.9414551883045 17.5362048609635
"7548" 1509.4 49.5036475003129 18.6993630782965
"7549" 1509.6 53.6913395721429 19.8105363025666
"7550" 1509.8 57.8966975161786 21.241546648362
"7551" 1510 62.2040597322857 22.7159720355763
"7552" 1510.2 66.6884027530401 24.0140951388002
"7553" 1510.4 71.4122635656428 24.7375112457192
"7554" 1510.6 75.7262032242409 26.6590948953861
"7555" 1510.8 79.6888427576711 29.4804942431884
"7556" 1511 82.907545002963 31.2492566933507
"7557" 1511.2 86.5757044153685 33.105022845
"7558" 1511.4 90.0094969873929 35.6241490104334
"7559" 1511.6 92.7904612379153 38.8323235420838
"7560" 1511.8 96.4474877628347 41.1643146454876
"7561" 1512 99.4866211743929 43.6546671571477
"7562" 1512.2 100.741067651635 47.108215836657
"7563" 1512.4 101.372406284601 50.5209779829791
"7564" 1512.6 102.39483388321 54.310513437833
"7565" 1512.8 102.551385894357 58.6539317094691
"7566" 1513 103.391867375805 63.1227304388133
"7567" 1513.2 103.592213184616 67.9887615357426
"7568" 1513.4 103.233341728281 72.5469135655977
"7569" 1513.6 103.24962643979 77.6184556981004
"7570" 1513.8 103.684096970132 80.6917228626102
"7571" 1514 104.307376792909 80.6843254453588
"7572" 1514.2 104.935272098245 80.1805423627977
"7573" 1514.4 103.983660755922 79.6777708928523
"7574" 1514.6 101.588400108716 78.9800557212213
"7575" 1514.8 99.1175511718072 78.2331880777977
"7576" 1515 95.0105334882962 78.3975257808734
"7577" 1515.2 90.7754883157537 78.0165169343633
"7578" 1515.4 86.7150924148796 76.8468468699595
"7579" 1515.6 82.5025901118916 75.3618477596391
"7580" 1515.8 77.6354179562789 74.1667369371206
"7581" 1516 73.2053469267662 72.052108545
"7582" 1516.2 68.6025095258572 70.1365217061644
"7583" 1516.4 64.1913287324441 67.7665821338108
"7584" 1516.6 59.5563462184242 65.9813182525421
"7585" 1516.8 54.8597521431429 63.9973862695186
"7586" 1517 49.9581626939862 61.7011971628171
"7587" 1517.2 44.823620354455 60.125333254626
"7588" 1517.4 39.9225385454954 57.9981054031531
"7589" 1517.6 34.6550442836506 56.5015609329738
"7590" 1517.8 29.390252178538 54.5094409181105
"7591" 1518 24.2736447109481 52.432514123625
"7592" 1518.2 18.9622850742238 50.9053162782977
"7593" 1518.4 13.6536158194378 48.9617310661074
"7594" 1518.6 9.3664263690134 47.1274489653977
"7595" 1518.8 7.35055912777851 47.8465842931168
"7596" 1519 6.90383459610714 48.6157840260763
"7597" 1519.2 7.95756963699049 48.3824106157311
"7598" 1519.4 11.2872909082248 45.6459323721036
"7599" 1519.6 11.6450282494518 43.8187010541275
"7600" 1519.8 11.4532571067537 43.1655902476391
"7601" 1520 11.4890705188916 43.0447199816736
"7602" 1520.2 11.2480574468947 42.8935761907602
"7603" 1520.4 11.6964898641905 42.2590632528977
"7604" 1520.6 11.5357558597143 40.8263668860763
"7605" 1520.8 11.7653874865545 40.023022236174
"7606" 1521 12.438814660011 38.6689408659362
"7607" 1521.2 13.7084595577339 36.7753491544525
"7608" 1521.4 15.8092355378956 35.3284792847439
"7609" 1521.6 18.5577954063983 33.9388966116918
"7610" 1521.8 21.9689702457537 33.0885914073288
"7611" 1522 25.7372531560379 32.8734412551929
"7612" 1522.2 29.8131841729964 32.8534242231952
"7613" 1522.4 33.6011345318929 33.7463430927549
"7614" 1522.6 37.1672870217882 35.0493757218805
"7615" 1522.8 40.8527109646072 36.2454477585049
"7616" 1523 44.3394024463214 38.3736277985406
"7617" 1523.2 47.1816123908572 40.8590335434546
"7618" 1523.4 50.1047837681209 43.8091001984307
"7619" 1523.6 52.2093270903117 47.4579090864886
"7620" 1523.8 53.5400523371605 51.3518220061168
"7621" 1524 54.6227967645983 56.1158254102801
"7622" 1524.2 54.577132868664 60.5228860167614
"7623" 1524.4 54.5382841341905 65.5277832316644
"7624" 1524.6 55.0168496316807 70.824077774633
"7625" 1524.8 55.1657649593572 75.4500503861545
"7626" 1525 56.0858898590197 80.0344907914227
"7627" 1525.2 57.4092238000215 83.4478293878224
"7628" 1525.4 59.6014052751905 86.3558191732311
"7629" 1525.6 61.2705660909048 89.9445149270168
"7630" 1525.8 63.1721730054 93.0608999907263
"7631" 1526 64.3524942091203 97.4443505609767
"7632" 1526.2 64.1625417560571 100.952321402798
"7633" 1526.4 62.7476771345621 104.224302252808
"7634" 1526.6 62.0989644216667 107.241966639493
"7635" 1526.8 63.6484402248172 109.640117986278
"7636" 1527 66.0172288371502 109.628568160863
"7637" 1527.2 68.3475831467299 110.028172585616
"7638" 1527.4 70.9334335942662 109.985684855761
"7639" 1527.6 74.3499866013 110.564833078183
"7640" 1527.8 77.8071869631248 111.375512356989
"7641" 1528 81.8096406766631 112.887956153786
"7642" 1528.2 85.7503549726286 114.654277076683
"7643" 1528.4 89.1146413278571 115.049930010779
"7644" 1528.6 91.5583800384454 114.284443405751
"7645" 1528.8 93.3399944274978 112.994679161476
"7646" 1529 94.5113093053648 112.045250324736
"7647" 1529.2 96.7093230393572 111.171800647534
"7648" 1529.4 98.5797817961802 109.636522870675
"7649" 1529.6 99.6005588821687 107.627383675447
"7650" 1529.8 101.83316813118 105.594143960849
"7651" 1530 104.823299226857 103.584495278023
"7652" 1530.2 107.914416028617 101.592565478271
"7653" 1530.4 110.073760780085 99.5761910413977
"7654" 1530.6 110.62208754219 97.922141969694
"7655" 1530.8 110.101128660819 96.9547525808208
"7656" 1531 110.129207395597 95.337534182099
"7657" 1531.2 110.404006638344 92.9295633897004
"7658" 1531.4 111.475461464417 90.0367515172777
"7659" 1531.6 113.269948438045 86.6701005175602
"7660" 1531.8 114.745306791162 83.0901746432636
"7661" 1532 116.215321794107 79.5462612528263
"7662" 1532.2 118.209243246792 75.9454701308108
"7663" 1532.4 120.488682586191 73.0921727653977
"7664" 1532.6 121.787410532323 69.569231831625
"7665" 1532.8 122.424726480141 66.6703294300909
"7666" 1533 123.289297903314 63.7660390917999
"7667" 1533.2 122.605968600125 63.1986630686782
"7668" 1533.4 121.609012335339 62.8361068643977
"7669" 1533.6 120.265818706907 62.0409371980227
"7670" 1533.8 118.210227753508 59.7324166241186
"7671" 1534 115.737235376947 56.8831833909258
"7672" 1534.2 113.674488107964 53.2847977522549
"7673" 1534.4 111.458213469321 49.608007399862
"7674" 1534.6 109.195000194756 45.8423410065326
"7675" 1534.8 107.32923671466 41.7807657092135
"7676" 1535 104.488173140601 37.7001408182466
"7677" 1535.2 102.299133672629 32.9027243316762
"7678" 1535.4 100.006395294305 28.4999979771563
"7679" 1535.6 96.9226046991429 24.2043070962549
"7680" 1535.8 94.6495604988815 20.4613609798246
"7681" 1536 91.0147870241299 14.9503699425682
"7682" 1536.2 88.5425116580781 10.455295751828
"7683" 1536.4 86.5268238557905 6.28061097403106
"7684" 1536.6 85.1821933337292 6.49265621839773
"7685" 1536.8 83.0616150919821 7.20963665969318
"7686" 1537 81.3674168640322 8.14790736064773
"7687" 1537.2 78.5340163793572 8.32126938845871
"7688" 1537.4 75.33015492475 7.85580421789773
"7689" 1537.6 71.184002257511 7.7359670311285
"7690" 1537.8 66.9306346275157 7.70381559077578
"7691" 1538 61.6968916382802 7.79089240839773
"7692" 1538.2 58.360478610695 8.37685306712746
"7693" 1538.4 54.2680821304181 9.17620541601968
"7694" 1538.6 50.5301664257537 10.9335193235012
"7695" 1538.8 46.545160014784 13.3558926618733
"7696" 1539 41.1747734040494 15.4704587938593
"7697" 1539.2 36.4639514000794 17.5565135265088
"7698" 1539.4 32.0860973671343 20.3165254319158
"7699" 1539.6 28.1608294121197 22.9575366980727
"7700" 1539.8 24.2408289846376 26.2321791658611
"7701" 1540 19.3977351296197 28.6876266816852
"7702" 1540.2 15.4932897881946 32.3827314374727
"7703" 1540.4 11.7825112052352 36.4819122073977
"7704" 1540.6 9.44822657081063 40.9155397539442
"7705" 1540.8 7.13260914422301 45.8244631308002
"7706" 1541 5.89770154885715 50.4472243655406
"7707" 1541.2 5.56535308421717 55.4777041394777
"7708" 1541.4 4.48718547215445 60.581737264195
"7709" 1541.6 3.91083572763976 65.7430270289629
"7710" 1541.8 4.69142375564882 69.0676405763977
"7711" 1542 7.04506164110039 71.681656688695
"7712" 1542.2 7.98971643788572 75.3566676053834
"7713" 1542.4 7.95633322157143 79.2958871304692
"7714" 1542.6 7.40105905687716 82.3771579962777
"7715" 1542.8 9.58221949761906 84.9246683256834
"7716" 1543 11.9474821942571 87.0027735412477
"7717" 1543.2 13.8708313572534 90.6624523708128
"7718" 1543.4 14.7935699871526 94.4334054069205
"7719" 1543.6 17.2702505732571 97.1147352251577
"7720" 1543.8 20.0974259089883 99.0909486621846
"7721" 1544 22.8989511326832 102.234752978311
"7722" 1544.2 26.240598990375 105.167879774041
"7723" 1544.4 29.835179606011 108.189488840436
"7724" 1544.6 33.7290784652896 110.734004782479
"7725" 1544.8 37.0358965660072 111.883470122598
"7726" 1545 41.0998751623187 115.135052456936
"7727" 1545.2 43.4856134417755 117.642869775296
"7728" 1545.4 46.7977860390311 118.694130065441
"7729" 1545.6 48.4459815498137 119.258580582833
"7730" 1545.8 51.4712773228853 120.470479693694
"7731" 1546 55.4725399494599 120.85303731148
"7732" 1546.2 59.267011105039 120.985286029216
"7733" 1546.4 63.3693377289839 121.545638679215
"7734" 1546.6 67.4178690024821 122.333189588606
"7735" 1546.8 70.9615901454 122.282342004498
"7736" 1547 74.1946134726333 121.508631988577
"7737" 1547.2 77.9607811039135 120.876407065778
"7738" 1547.4 80.8875331295143 120.429573499055
"7739" 1547.6 80.2974538707738 119.693442668939
"7740" 1547.8 81.1818369071706 119.282253806025
"7741" 1548 82.932746058416 118.43116253028
"7742" 1548.2 83.7485984091905 118.416843748773
"7743" 1548.4 83.5943947678431 118.720603589708
"7744" 1548.6 82.7013545492572 118.660263034398
"7745" 1548.8 82.3563946473429 118.376505695726
"7746" 1549 81.5971520384653 118.091846107965
"7747" 1549.2 81.4813634053031 118.476053845276
"7748" 1549.4 81.3198148703988 118.406025113856
"7749" 1549.6 81.3182066949383 118.223424100195
"7750" 1549.8 81.0535932311802 118.959856001321
"7751" 1550 81.193692363344 118.183673696227
"7752" 1550.2 80.2450916777772 118.307142790718
"7753" 1550.4 80.4506229651203 118.470652222437
"7754" 1550.6 80.307133702015 118.598767635924
"7755" 1550.8 80.112398273515 118.240044478161
"7756" 1551 79.7887041401989 118.024291634993
"7757" 1551.2 79.2655900161544 118.370791451492
"7758" 1551.4 79.1026438305772 118.447352299238
"7759" 1551.6 78.8970416843386 118.405424078583
"7760" 1551.8 78.7180813734188 118.601575644987
"7761" 1552 78.6560505812172 118.348686348798
"7762" 1552.2 77.9498100938572 118.462859997288
"7763" 1552.4 77.4587381437267 118.733641601659
"7764" 1552.6 77.1096658166143 118.727029467026
"7765" 1552.8 76.6276590266729 118.808876914042
"7766" 1553 75.7446370725332 118.989393336088
"7767" 1553.2 74.1982893389307 119.387657134971
"7768" 1553.4 72.1641922905963 120.014944276137
"7769" 1553.6 69.4061795482381 120.607617319398
"7770" 1553.8 65.1946395271072 121.197551117501
"7771" 1554 61.4746593210352 121.69600163211
"7772" 1554.2 57.0373887999405 121.840941699898
"7773" 1554.4 53.430328640666 121.827577503824
"7774" 1554.6 49.5591285179169 121.14241312304
"7775" 1554.8 45.1415269494286 121.096001409922
"7776" 1555 44.856242274063 119.708397840736
"7777" 1555.2 42.454852444539 117.527256904943
"7778" 1555.4 39.1157965781475 115.425142206091
"7779" 1555.6 34.8308923294533 113.619611365917
"7780" 1555.8 31.2306170697238 111.805575951198
"7781" 1556 24.9298440942571 108.793667990398
"7782" 1556.2 22.1233356449464 107.386472691594
"7783" 1556.4 20.5954378244965 104.55631019648
"7784" 1556.6 18.2439277157571 101.114600926548
"7785" 1556.8 15.8121263472256 97.0480468819241
"7786" 1557 13.4015067270571 92.6695745105977
"7787" 1557.2 11.2918729183072 88.7164453120477
"7788" 1557.4 10.0520573568572 84.758595254625
"7789" 1557.6 8.58390495963656 80.5379391492213
"7790" 1557.8 7.47555784131869 76.0132041928977
"7791" 1558 6.78635336342053 71.479434287116
"7792" 1558.2 6.26049631976125 66.5778725407813
"7793" 1558.4 6.37138232088419 61.7817285533302
"7794" 1558.6 6.44852461804287 56.9124405917406
"7795" 1558.8 6.93629050085714 52.1256582968977
"7796" 1559 7.89307278882974 47.4404483755895
"7797" 1559.2 8.69431867481548 42.4105241417311
"7798" 1559.4 10.7361279646648 38.0447888515131
"7799" 1559.6 13.097649283668 33.8240367643572
"7800" 1559.8 16.3211715901466 31.2753018032925
"7801" 1560 20.5727637119725 29.136891301667
"7802" 1560.2 25.755906973672 27.1442282037681
"7803" 1560.4 30.3345012175495 26.1609344968977
"7804" 1560.6 35.3484299331164 26.6105088812125
"7805" 1560.8 39.9536402525065 27.0587406932289
"7806" 1561 45.5131384725979 27.894320224657
"7807" 1561.2 50.4823779039322 28.8434150244852
"7808" 1561.4 55.3699996770523 29.9036544397758
"7809" 1561.6 60.2242495425357 31.0200470937549
"7810" 1561.8 65.0059144513386 31.8515364630644
"7811" 1562 69.8321871754864 33.1429654221056
"7812" 1562.2 74.3404115702641 34.2175467597233
"7813" 1562.4 78.6806689860053 34.3470349171755
"7814" 1562.6 82.7069184186428 34.3120031469692
"7815" 1562.8 87.6912180766786 35.3876845615406
"7816" 1563 92.9580242810432 36.7355211375373
"7817" 1563.2 97.6203793773983 37.1508856794213
"7818" 1563.4 101.864216048961 36.5132489430184
"7819" 1563.6 106.067706111418 35.8882066327026
"7820" 1563.8 111.667537091943 36.0639434828124
"7821" 1564 116.575355900287 37.0706472237931
"7822" 1564.2 119.182718799821 39.254573784612
"7823" 1564.4 118.913798446179 41.8371364911477
"7824" 1564.6 119.289359629714 45.7503912924334
"7825" 1564.8 119.627884212821 50.0195438031206
"7826" 1565 119.782974708549 55.0466897243977
"7827" 1565.2 119.701085964257 60.6729208128102
"7828" 1565.4 119.270813398429 65.8915984687192
"7829" 1565.6 119.157617435064 70.8627878598115
"7830" 1565.8 118.775519927622 75.8780348954683
"7831" 1566 118.881342541429 80.895499578862
"7832" 1566.2 117.371860253613 83.6031362598002
"7833" 1566.4 115.0974418343 87.270883964537
"7834" 1566.6 113.20894335782 91.560784638694
"7835" 1566.8 110.997710546497 93.9158812529977
"7836" 1567 108.515877352085 94.9271908116382
"7837" 1567.2 106.030178055339 96.5133152894348
"7838" 1567.4 104.524527062583 97.7462115352196
"7839" 1567.6 105.087939680973 98.4027852542823
"7840" 1567.8 106.392637680063 99.7136513438683
"7841" 1568 107.944475400315 100.793287469523
"7842" 1568.2 108.968381919214 101.069162659898
"7843" 1568.4 106.868021226107 102.05464194958
"7844" 1568.6 107.236118682418 104.515821422861
"7845" 1568.8 105.142448956899 105.180243928231
"7846" 1569 105.44745124128 105.488158922013
"7847" 1569.2 105.82131829792 105.36470165356
"7848" 1569.4 106.36657749772 105.554568696348
"7849" 1569.6 106.360950402545 104.558383173151
"7850" 1569.8 105.117239496291 107.306820127511
"7851" 1570 105.667152750357 111.584875798898
"7852" 1570.2 104.676542092335 109.866123973441
"7853" 1570.4 105.066145761222 109.968189908174
"7854" 1570.6 104.784832969376 109.904381175176
"7855" 1570.8 104.537061609062 110.134135960072
"7856" 1571 104.39055383019 109.923614303916
"7857" 1571.2 104.614654124893 110.026992370898
"7858" 1571.4 104.47555739025 110.008446139612
"7859" 1571.6 104.677834207978 109.646124283831
"7860" 1571.8 104.649182843728 109.615375131833
"7861" 1572 104.544418860116 109.529335164731
"7862" 1572.2 104.47764384127 109.53203982346
"7863" 1572.4 104.447905629749 109.655509123759
"7864" 1572.6 104.395831213077 109.52194682869
"7865" 1572.8 104.362583700894 109.669185811215
"7866" 1573 104.296088676528 109.626439009837
"7867" 1573.2 104.45354841325 109.687643290853
"7868" 1573.4 104.325368131199 110.225014473296
"7869" 1573.6 104.405330502272 109.878170173507
"7870" 1573.8 104.355934198457 109.819274580498
"7871" 1574 104.329336188711 109.730931190983
"7872" 1574.2 104.392590279116 109.482496839445
"7873" 1574.4 104.609090255507 109.41519856636
"7874" 1574.6 104.585570262195 109.252265709463
"7875" 1574.8 104.598604501665 109.243057440782
"7876" 1575 104.552148630212 109.209432238588
"7877" 1575.2 104.658523095049 109.133206686244
"7878" 1575.4 104.636792055899 109.027716204933
"7879" 1575.6 104.439163587076 109.126229863726
"7880" 1575.8 104.428635425097 109.074087007438
"7881" 1576 104.573268553228 109.072548357138
"7882" 1576.2 104.474292874481 109.120756069437
"7883" 1576.4 104.531196084107 109.054938023635
"7884" 1576.6 104.718036833073 108.918228489709
"7885" 1576.8 105.125651602686 108.493023820082
"7886" 1577 105.003055007011 108.648864723052
"7887" 1577.2 105.212770083857 108.588946129667
"7888" 1577.4 105.29931916319 108.428238544324
"7889" 1577.6 105.308873282338 108.119259580008
"7890" 1577.8 105.344279723883 108.028214444606
"7891" 1578 105.119099877743 107.67126885398
"7892" 1578.2 105.107507690073 107.570869849276
"7893" 1578.4 105.015505623818 107.315027550619
"7894" 1578.6 104.74237021761 106.864859936683
"7895" 1578.8 104.848922309555 106.520046452385
"7896" 1579 105.026037481186 105.215515642069
"7897" 1579.2 105.460615174675 104.093041369982
"7898" 1579.4 105.472417321857 102.794734929106
"7899" 1579.6 105.751627022994 100.424490579247
"7900" 1579.8 105.838881461566 97.3330361055117
"7901" 1580 106.231386171396 94.1186058272824
"7902" 1580.2 106.102989185571 91.0230063766315
"7903" 1580.4 105.688228013182 87.3255622666705
"7904" 1580.6 105.018034655357 83.5299917329977
"7905" 1580.8 104.067819612676 79.5489426356628
"7906" 1581 103.123790032675 75.1855786217727
"7907" 1581.2 102.237775826773 70.9148899021688
"7908" 1581.4 101.055395121927 66.3217200768512
"7909" 1581.6 100.083261864959 62.1073242759205
"7910" 1581.8 98.7974411359695 58.3973060484764
"7911" 1582 97.6919535348917 54.5945453961563
"7912" 1582.2 96.9453659829935 50.6666178515455
"7913" 1582.4 95.0954811548916 47.5303498519494
"7914" 1582.6 92.6328614027572 44.5742511250644
"7915" 1582.8 90.5729933146238 40.8093661740644
"7916" 1583 88.0894824054089 36.8892897704667
"7917" 1583.2 85.1160738626572 33.2493040942977
"7918" 1583.4 83.0037672146925 29.3935426099977
"7919" 1583.6 82.0003070066572 25.2456779829477
"7920" 1583.8 82.3591765820357 20.5877919955406
"7921" 1584 83.4114595536478 16.8543925069559
"7922" 1584.2 85.2709869900482 14.0676455831955
"7923" 1584.4 87.0473413079115 11.1155059558325
"7924" 1584.6 86.9830212610507 11.0155435900106
"7925" 1584.8 86.3956387905987 12.0984109129708
"7926" 1585 86.8220418143077 12.9339050072439
"7927" 1585.2 88.0285559298815 13.5791259579587
"7928" 1585.4 89.8999159013206 14.8187831979221
"7929" 1585.6 92.9491877329547 15.8732042985807
"7930" 1585.8 96.1266440905513 17.2649619220095
"7931" 1586 99.4006665255495 18.6661171077054
"7932" 1586.2 101.824907149679 20.4976014187402
"7933" 1586.4 104.562008651908 23.2004629826129
"7934" 1586.6 108.062556842394 25.9804480021904
"7935" 1586.8 110.714662190338 29.1361960437268
"7936" 1587 113.237793050931 33.3372956582866
"7937" 1587.2 115.920872441375 36.8995375841809
"7938" 1587.4 117.286366650857 40.7708999165829
"7939" 1587.6 117.726839643893 44.8926280954691
"7940" 1587.8 118.885008656915 49.1397150598977
"7941" 1588 119.528320686665 53.7035145893593
"7942" 1588.2 119.43964805565 57.4954317793288
"7943" 1588.4 119.943932498622 62.0174543963507
"7944" 1588.6 119.068083904719 65.1371185942598
"7945" 1588.8 118.055809075662 68.4470203489831
"7946" 1589 118.408959121034 72.446109343786
"7947" 1589.2 119.993892970002 73.9227310990001
"7948" 1589.4 120.075336121099 74.2382019538115
"7949" 1589.6 118.858159752321 74.5248691322192
"7950" 1589.8 116.585319108257 74.952468858833
"7951" 1590 113.621013141091 76.0261865547977
"7952" 1590.2 110.806987848039 77.9074488155796
"7953" 1590.4 108.498071312904 79.7635794453036
"7954" 1590.6 106.462699810973 81.8688532405838
"7955" 1590.8 104.044357512857 84.9590131984348
"7956" 1591 101.453078077617 87.1235095069177
"7957" 1591.2 98.2900627383079 90.3386005739611
"7958" 1591.4 94.2033614923219 92.8235343517217
"7959" 1591.6 89.9301530753783 95.0067653529329
"7960" 1591.8 85.2081306106753 96.6079510251705
"7961" 1592 80.4207153669555 98.835557936283
"7962" 1592.2 75.7369074972662 100.018771560716
"7963" 1592.4 70.4759986483227 101.61755553326
"7964" 1592.6 64.7856951272571 102.536169554598
"7965" 1592.8 58.9241587294071 103.373531897148
"7966" 1593 53.4508368309539 103.948315500624
"7967" 1593.2 47.7874559461905 104.317844173445
"7968" 1593.4 41.7085219266992 104.871628132187
"7969" 1593.6 36.0304468009624 105.29526309945
"7970" 1593.8 30.2720860161071 104.541944468148
"7971" 1594 24.5854698628045 103.928698688924
"7972" 1594.2 19.9186524008572 102.133716335698
"7973" 1594.4 16.7846290984353 98.7668219166946
"7974" 1594.6 14.5791325871475 94.7580596330268
"7975" 1594.8 12.9795799653072 90.4950288923477
"7976" 1595 10.8072285490684 85.5058706441442
"7977" 1595.2 8.61237155212581 81.0734188349649
"7978" 1595.4 7.05010846819961 75.9518491948772
"7979" 1595.6 5.77307087461716 70.6774534519977
"7980" 1595.8 5.25712448142294 65.2566340765425
"7981" 1596 6.42979553658956 60.6345908464259
"7982" 1596.2 6.90295740949229 56.0133493739788
"7983" 1596.4 8.51060729835083 51.9424262270433
"7984" 1596.6 10.3844058214972 47.5324986566777
"7985" 1596.8 11.8332374095372 43.6741406999977
"7986" 1597 14.9324637748201 40.5978017579162
"7987" 1597.2 18.3120851157322 37.4507209641852
"7988" 1597.4 21.9658710081648 35.7029704933977
"7989" 1597.6 26.4974251901825 34.2952445042411
"7990" 1597.8 31.1325632956986 33.2189063688733
"7991" 1598 36.4141680881864 33.309149616227
"7992" 1598.2 41.7915280612645 32.8997419794348
"7993" 1598.4 47.3979850891905 33.7988907480644
"7994" 1598.6 52.4463419754807 35.2814255658213
"7995" 1598.8 57.4521031384127 35.6356545428051
"7996" 1599 62.4534519953395 36.2436476831154
"7997" 1599.2 67.5936392336282 36.9136148440724
"7998" 1599.4 73.0702326900641 38.4292664923977
"7999" 1599.6 78.1083156751944 38.9319556217814
"8000" 1599.8 83.1583962537367 39.0674356074821
"8001" 1600 87.363605686223 38.7332437466416
"8002" 1600.2 91.1519869851185 38.1460149600341
"8003" 1600.4 94.9280222205199 38.211887409421
"8004" 1600.6 98.6134027846905 37.3993324483311
"8005" 1600.8 101.899976794316 36.0145471789977
"8006" 1601 106.028367878516 35.0202509911271
"8007" 1601.2 110.935700676716 33.8747484705389
"8008" 1601.4 115.436380080107 34.4062095717955
"8009" 1601.6 116.991888685808 36.6339008345197
"8010" 1601.8 117.16519793979 39.9568577426311
"8011" 1602 117.721657608681 43.9185145710566
"8012" 1602.2 117.675837507857 48.2991482102965
"8013" 1602.4 118.099387064845 52.9029772156602
"8014" 1602.6 117.393471136532 57.5328120282477
"8015" 1602.8 116.848812972005 62.4370194430274
"8016" 1603 114.923285046587 66.5761940454764
"8017" 1603.2 113.260375769509 70.7903562397573
"8018" 1603.4 111.423136901455 73.5790113366477
"8019" 1603.6 109.886420367857 77.0052093757271
"8020" 1603.8 107.596519425496 79.8164105736026
"8021" 1604 105.072379426101 81.338991725828
"8022" 1604.2 102.16431917845 83.4347877457311
"8023" 1604.4 99.0671490609013 86.9183881888977
"8024" 1604.6 95.4136833217372 89.6836312735977
"8025" 1604.8 91.9373777295429 92.7993981295977
"8026" 1605 87.7042847396299 96.1358651378977
"8027" 1605.2 83.6872389872751 100.180742819428
"8028" 1605.4 79.2886161647946 103.239651290054
"8029" 1605.6 74.6271368450759 105.14440720007
"8030" 1605.8 69.5522717911729 106.846313705398
"8031" 1606 64.6623626892072 107.988761552598
"8032" 1606.2 59.619140742267 108.89156776866
"8033" 1606.4 54.9248211240944 109.266754059635
"8034" 1606.6 49.8827812377926 109.821787295704
"8035" 1606.8 44.574138009247 109.286557662533
"8036" 1607 38.9688573628137 108.534020752398
"8037" 1607.2 33.3865546359171 107.988761552598
"8038" 1607.4 27.9116565797435 106.790253506284
"8039" 1607.6 23.3578781041961 104.705324192059
"8040" 1607.8 19.9511083056071 101.283371631248
"8041" 1608 16.3942603834145 97.8778427141518
"8042" 1608.2 13.0024037950991 94.0921901033171
"8043" 1608.4 9.9604171552101 89.8928764006918
"8044" 1608.6 8.39157139126037 84.8956524477042
"8045" 1608.8 6.22332472438174 79.8600270017912
"8046" 1609 4.59263253680452 74.6158920831346
"8047" 1609.2 3.80297991255985 69.3606209057626
"8048" 1609.4 3.11768543165024 64.2552133203632
"8049" 1609.6 2.52793196003106 58.4277483235716
"8050" 1609.8 3.775957327887 53.9557837916067
"8051" 1610 5.70296612035715 49.662425946924
"8052" 1610.2 7.26885237418591 44.068591093069
"8053" 1610.4 10.2305648329822 40.1916221203227
"8054" 1610.6 13.1574383233372 36.1028272399177
"8055" 1610.8 16.1943373307947 31.5843161806227
"8056" 1611 19.9749614404234 28.392180189711
"8057" 1611.2 24.0153088226349 26.2643125638792
"8058" 1611.4 28.4485449973757 24.6006469278051
"8059" 1611.6 33.2434240959697 22.9039844552352
"8060" 1611.8 37.9737520062275 22.5475104347311
"8061" 1612 43.165510306987 22.440729103086
"8062" 1612.2 47.9211140180723 21.9235901729547
"8063" 1612.4 53.3333749634716 21.8556391800604
"8064" 1612.6 58.8176552790053 22.6629092071755
"8065" 1612.8 64.5845506846546 22.9539624402079
"8066" 1613 70.4969727068201 23.5668662579903
"8067" 1613.2 75.6476045835905 23.9885526056311
"8068" 1613.4 81.1026694124286 23.4439116135406
"8069" 1613.6 86.7668672059415 24.2863127213375
"8070" 1613.8 92.4362261164181 25.3867424274953
"8071" 1614 98.1730843435822 26.5844840538852
"8072" 1614.2 103.570423096508 28.1200198318074
"8073" 1614.4 108.243043337101 29.3764438894465
"8074" 1614.6 113.316759839126 31.1791166928593
"8075" 1614.8 116.720275288939 34.6840060419442
"8076" 1615 118.946254350929 38.9810168731477
"8077" 1615.2 119.760931486186 44.062344985105
"8078" 1615.4 120.530429789163 49.091603954033
"8079" 1615.6 119.95894253165 53.5335730615701
"8080" 1615.8 119.401341304693 58.5338507309547
"8081" 1616 118.961091335957 63.5501367688977
"8082" 1616.2 118.307048896788 68.6781697193977
"8083" 1616.4 116.988793411801 73.2453354619708
"8084" 1616.6 116.411259293153 77.5254089401385
"8085" 1616.8 116.591888496207 81.4118333613134
"8086" 1617 116.537773315325 86.2178464526055
"8087" 1617.2 114.141750101746 90.4308383251755
"8088" 1617.4 111.677036381138 93.8338707229465
"8089" 1617.6 109.891350378705 94.6659002366889
"8090" 1617.8 107.480575073984 94.7447804102585
"8091" 1618 104.018392789057 96.0397956598377
"8092" 1618.2 100.367294421769 98.0755827394271
"8093" 1618.4 96.504899281081 99.7680199709649
"8094" 1618.6 92.3253538156631 101.418911364816
"8095" 1618.8 87.4857606082165 102.704128861679
"8096" 1619 82.8181958063572 104.086514836978
"8097" 1619.2 77.1955966882381 104.738225415922
"8098" 1619.4 71.7048463523054 105.921880004587
"8099" 1619.6 66.1308675487418 107.155893104552
"8100" 1619.8 60.5321625873653 108.336092939824
"8101" 1620 55.0338474110184 109.400907498624
"8102" 1620.2 49.0787123717281 110.073058816349
"8103" 1620.4 42.9407075035238 110.026992370898
"8104" 1620.6 36.7251665561832 109.677033050115
"8105" 1620.8 31.5528459497033 109.372881059782
"8106" 1621 24.5923026848572 107.949814466898
"8107" 1621.2 22.8801006154043 107.402350715077
"8108" 1621.4 22.8891928356029 106.850714506042
"8109" 1621.6 23.3472728960867 105.654490317857
"8110" 1621.8 23.2421370472571 104.379664944398
"8111" 1622 22.0364001857947 101.791306540585
"8112" 1622.2 19.7378266458214 97.594062572737
"8113" 1622.4 17.7478312306932 93.1339599805289
"8114" 1622.6 15.3964630056905 88.1805622625088
"8115" 1622.8 14.1557008136853 83.5957149401165
"8116" 1623 12.3057142429353 78.6969018169134
"8117" 1623.2 10.5561776436234 73.8154757855406
"8118" 1623.4 9.77640446719961 68.9947259410689
"8119" 1623.6 9.63308113190262 63.8510915220341
"8120" 1623.8 9.85449967577019 58.6253060046586
"8121" 1624 10.7030039535332 53.82159360144
"8122" 1624.2 11.9669557371071 49.2533107265227
"8123" 1624.4 14.5065249074805 45.1564903860341
"8124" 1624.6 18.0961285187418 42.4488054652823
"8125" 1624.8 22.3169729413308 39.1210897252267
"8126" 1625 27.215068456047 36.9749132922079
"8127" 1625.2 32.3768514391447 35.3475783363852
"8128" 1625.4 38.019547962162 33.5703800690929
"8129" 1625.6 43.5389143753866 33.4394575127154
"8130" 1625.8 48.9104830243693 33.2141567242758
"8131" 1626 54.4267088150499 32.9954441742532
"8132" 1626.2 60.1361549439286 33.1018615555763
"8133" 1626.4 65.7334075459571 33.4440395227977
"8134" 1626.6 71.5126007607448 34.4032756110494
"8135" 1626.8 76.9784239563983 34.8965367189036
"8136" 1627 82.0215508715844 35.7959124024545
"8137" 1627.2 87.1515940779231 37.4876885963538
"8138" 1627.4 92.564240347 38.5219976488263
"8139" 1627.6 97.6626663620138 39.8276076416266
"8140" 1627.8 102.402010525508 41.6294969077471
"8141" 1628 107.229672736179 43.5897553476477
"8142" 1628.2 112.39783589403 45.3412550350184
"8143" 1628.4 117.657291276571 47.4520080128977
"8144" 1628.6 121.56606940134 50.0014752894667
"8145" 1628.8 121.697350542927 51.6169308596535
"8146" 1629 121.368772019411 54.6275002076266
"8147" 1629.2 121.973762965104 58.9887457319154
"8148" 1629.4 122.798524779928 63.9831367216801
"8149" 1629.6 121.942110228788 68.7095064550184
"8150" 1629.8 121.758242876411 73.5754920216748
"8151" 1630 121.583976107409 77.900123344915
"8152" 1630.2 122.690274791732 80.2619771783523
"8153" 1630.4 122.107255917382 79.4709454599221
"8154" 1630.6 121.371174091536 79.5787171575763
"8155" 1630.8 120.333403355622 79.5024048706095
"8156" 1631 118.546676839801 79.8619639539258
"8157" 1631.2 115.715205807278 81.3108930091364
"8158" 1631.4 112.793865602671 82.4666457187698
"8159" 1631.6 109.451662201904 83.7618627548396
"8160" 1631.8 106.201052383495 85.3945834608852
"8161" 1632 102.689212339186 87.539940994932
"8162" 1632.2 98.6436949624571 89.9796291249177
"8163" 1632.4 94.7493739256482 92.2692527242485
"8164" 1632.6 89.9838951246398 94.3888907865717
"8165" 1632.8 85.487955713212 96.7996407382687
"8166" 1633 80.5755974845991 98.9166032997042
"8167" 1633.2 75.4999127675668 101.467009234253
"8168" 1633.4 70.4324043460476 103.817095928731
"8169" 1633.6 65.345727359564 105.552554191915
"8170" 1633.8 60.2087410560296 107.614063728105
"8171" 1634 54.4472583783399 108.003534585105
"8172" 1634.2 47.8061087650123 108.701896121794
"8173" 1634.4 42.4565225597062 108.497278218718
"8174" 1634.6 36.494912046345 108.410529992861
"8175" 1634.8 30.5966450636071 108.285192149314
"8176" 1635 24.9817735418572 106.887621220534
"8177" 1635.2 21.4628701847519 105.220102056871
"8178" 1635.4 18.1451690341607 102.831054632041
"8179" 1635.6 16.8823693932245 101.944809722745
"8180" 1635.8 16.7709617041194 101.063842019775
"8181" 1636 15.5578557560867 98.1076943674633
"8182" 1636.2 13.2580406260605 94.334837474313
"8183" 1636.4 10.690173450247 90.5919565265333
"8184" 1636.6 8.00809014608972 85.6639297308861
"8185" 1636.8 6.14653015194047 81.7470806987311
"8186" 1637 3.57430643640886 75.657308409777
"8187" 1637.2 3.78216666651624 72.9328437784432
"8188" 1637.4 4.96853536144286 69.3643802769691
"8189" 1637.6 4.41451116192564 65.0466651988772
"8190" 1637.8 3.5718474169135 60.7497864520174
"8191" 1638 4.02706122053897 56.3154205464432
"8192" 1638.2 4.64926071956947 52.4502173443977
"8193" 1638.4 6.10866492973214 47.6954272985227
"8194" 1638.6 7.8077093133229 43.711131539384
"8195" 1638.8 9.61687395795574 38.9833025002428
"8196" 1639 12.2460765179572 35.7273124219602
"8197" 1639.2 15.2734999844425 32.7059447523368
"8198" 1639.4 18.7790895229683 29.1444735928051
"8199" 1639.6 22.5808582588318 27.1346116393977
"8200" 1639.8 27.0839175264341 25.2222098672054
"8201" 1640 32.1136424817273 23.8367545125925
"8202" 1640.2 37.0660405432955 22.2048709288772
"8203" 1640.4 42.1134331867792 21.1054004505146
"8204" 1640.6 47.0817480685495 20.7333085794746
"8205" 1640.8 52.3795503669725 20.114149781167
"8206" 1641 57.6827203727197 19.1748009994602
"8207" 1641.2 62.9856828291222 18.9416463825062
"8208" 1641.4 68.8277456841222 19.8332061756387
"8209" 1641.6 74.6849864901164 21.4175641212125
"8210" 1641.8 80.411650572672 22.9465978561014
"8211" 1642 85.7299541182143 25.4654508236834
"8212" 1642.2 90.927363711672 29.1685150037311
"8213" 1642.4 95.5316373527143 31.7479866717191
"8214" 1642.6 98.928990281284 32.9006801808368
"8215" 1642.8 103.613648565116 34.9835949104683
"8216" 1643 108.110053288369 38.5337586735441
"8217" 1643.2 112.195426162929 41.558943021862
"8218" 1643.4 117.158126246723 44.9315299464587
"8219" 1643.6 120.50436960682 49.5389226883227
"8220" 1643.8 121.104142705894 54.5033538374718
"8221" 1644 121.299816335796 60.030650122105
"8222" 1644.2 121.143982758286 65.8823253530763
"8223" 1644.4 120.294693270443 71.2522587168115
"8224" 1644.6 119.636937823104 76.730288770786
"8225" 1644.8 119.72804933128 81.8552670478977
"8226" 1645 118.329592160679 85.828797100862
"8227" 1645.2 116.058387948787 88.9917477511624
"8228" 1645.4 114.151366666116 93.118668066694
"8229" 1645.6 112.97143952462 96.8703935085556
"8230" 1645.8 112.787978252507 98.4223836275352
"8231" 1646 112.945816441923 97.275238215174
"8232" 1646.2 112.849356887566 96.8252449881572
"8233" 1646.4 112.489466095655 96.0512332850053
"8234" 1646.6 111.109758316126 94.3183344718977
"8235" 1646.8 107.823667310413 93.3975484334348
"8236" 1647 104.34132904132 92.7750562010352
"8237" 1647.2 100.654315405449 92.1927012734822
"8238" 1647.4 97.179207033499 91.2694170913529
"8239" 1647.6 93.8413181604628 89.8229631013132
"8240" 1647.8 89.6702864171772 88.7696729958377
"8241" 1648 85.6797247418155 87.6486460457727
"8242" 1648.2 81.1254955432418 86.2193379327439
"8243" 1648.4 77.2113328844805 84.8319371692549
"8244" 1648.6 72.7857150269682 83.329005537657
"8245" 1648.8 68.4905366544697 81.1006672624602
"8246" 1649 64.0542061843399 78.7327851771219
"8247" 1649.2 59.8128604121981 76.4203782706705
"8248" 1649.4 55.5119612766905 73.8494772095644
"8249" 1649.6 51.4411936584677 71.1202203210082
"8250" 1649.8 47.269557423083 67.8238465492042
"8251" 1650 42.566592128341 64.4986867593332
"8252" 1650.2 38.638932934022 60.7874616239142
"8253" 1650.4 35.2248570809572 56.9680792855977
"8254" 1650.6 30.6714347571615 53.2968931204847
"8255" 1650.8 26.8036316618238 49.4426368375644
"8256" 1651 23.4148326520665 45.326523646014
"8257" 1651.2 19.863013707 42.1663320964691
"8258" 1651.4 17.4952781795238 38.6932411843644
"8259" 1651.6 17.6189197214286 36.4170003978977
"8260" 1651.8 17.9812845480879 33.2313285162823
"8261" 1652 17.3510297139683 31.841919898694
"8262" 1652.2 15.3550699677485 32.3247341468108
"8263" 1652.4 14.5944573886813 33.6614584187933
"8264" 1652.6 15.5911984341905 33.7080142147644
"8265" 1652.8 16.0196639313297 34.2392448550021
"8266" 1653 17.2142367870819 34.1450870653977
"8267" 1653.2 18.0171182166807 33.8610024402918
"8268" 1653.4 18.5694140748214 33.4171474874334
"8269" 1653.6 19.4846705887714 32.386904339512
"8270" 1653.8 21.0654277020238 30.7480357015644
"8271" 1654 22.6712639983031 28.2609192528842
"8272" 1654.2 24.8249735864416 26.0825345191899
"8273" 1654.4 27.5033476801264 23.2149369888208
"8274" 1654.6 31.1411830210794 21.4752635074348
"8275" 1654.8 34.7612917682352 20.2666255513246
"8276" 1655 38.3176310791343 18.1298577287592
"8277" 1655.2 42.305831662085 16.1308274264357
"8278" 1655.4 46.8359570052697 14.7883854724977
"8279" 1655.6 51.022090841528 14.7553543998154
"8280" 1655.8 55.9951936363016 14.2820733583977
"8281" 1656 61.3258135140597 14.2524932933091
"8282" 1656.2 66.1392328069091 15.561763317112
"8283" 1656.4 71.3335551694547 16.7423892599343
"8284" 1656.6 76.4529281253873 18.0453941694098
"8285" 1656.8 81.3187330069072 19.4815092993477
"8286" 1657 86.3429070622072 21.3412326415227
"8287" 1657.2 91.0360308890571 23.152844877833
"8288" 1657.4 95.6171818445197 25.6400172256602
"8289" 1657.6 100.178498635968 27.7212220659903
"8290" 1657.8 104.304004750857 30.1474149355012
"8291" 1658 108.103300781592 32.9954441742532
"8292" 1658.2 111.962015056991 36.7526419494587
"8293" 1658.4 115.700663875929 40.2653433896834
"8294" 1658.6 118.083854596143 43.8818584903977
"8295" 1658.8 118.903816209928 48.4501225425036
"8296" 1659 119.086481953333 53.4666412882758
"8297" 1659.2 119.597901477468 58.4996607855925
"8298" 1659.4 118.663424323821 62.8221971909334
"8299" 1659.6 117.187879767478 67.3709801763632
"8300" 1659.8 115.437499249236 71.9550969300184
"8301" 1660 113.739890847116 75.7863946938213
"8302" 1660.2 111.884176763763 77.3580241520683
"8303" 1660.4 109.261455504299 79.6271314473861
"8304" 1660.6 107.373858375747 83.042678197288
"8305" 1660.8 106.746905288869 84.8285445659709
"8306" 1661 107.518016507722 86.5552329303437
"8307" 1661.2 109.432926904227 89.0231313818635
"8308" 1661.4 111.621784186389 91.9642542919294
"8309" 1661.6 112.285753178265 93.9072263450644
"8310" 1661.8 111.465644664734 93.6380942764525
"8311" 1662 109.635665158556 94.3583486010416
"8312" 1662.2 107.308738248502 96.5270442004109
"8313" 1662.4 104.605195546937 99.4204026985977
"8314" 1662.6 101.784329441252 101.583885881708
"8315" 1662.8 98.4265354543117 103.500404979352
"8316" 1663 95.0806267282663 105.506770000261
"8317" 1663.2 91.6394200675139 106.272764582651
"8318" 1663.4 87.8223062114481 106.155888095261
"8319" 1663.6 83.0443401749378 106.266295278575
"8320" 1663.8 78.0818341131792 106.111379997838
"8321" 1664 73.2289512211299 105.205815247125
"8322" 1664.2 68.0767238689071 104.152473611148
"8323" 1664.4 62.7194497385414 103.156589796977
"8324" 1664.6 57.2044014764665 101.797392022726
"8325" 1664.8 51.9750998616264 100.391083911429
"8326" 1665 46.6139091077724 99.0018865573469
"8327" 1665.2 41.3218463150844 97.6642431979432
"8328" 1665.4 35.7766074617071 96.2007769473977
"8329" 1665.6 30.2961662035023 94.4942245363493
"8330" 1665.8 25.4809544994205 92.0939621829752
"8331" 1666 19.6293311928 89.3219797635263
"8332" 1666.2 13.9846311490655 86.4585962049394
"8333" 1666.4 8.94764234451914 84.0906103468766
"8334" 1666.6 7.59189977680716 81.3684284766477
"8335" 1666.8 7.46611121623553 77.6237188177896
"8336" 1667 7.19593773885715 73.0434889082727
"8337" 1667.2 5.86735317038963 68.013877435164
"8338" 1667.4 5.30570584621716 63.2827001137577
"8339" 1667.6 5.8373609935473 58.0838310083273
"8340" 1667.8 6.63336872319047 53.5915833281061
"8341" 1668 7.95410767381716 48.6645606143577
"8342" 1668.2 10.2274035435585 44.7569034028783
"8343" 1668.4 13.2684375175822 40.6297768344477
"8344" 1668.6 16.5028877225734 37.1608546473031
"8345" 1668.8 20.1083946132418 34.2948835488593
"8346" 1669 24.3655221858445 32.5674835940053
"8347" 1669.2 29.1234636309303 30.6873457983733
"8348" 1669.4 34.1714311439286 29.8469979649334
"8349" 1669.6 39.1325480128571 29.0819659243977
"8350" 1669.8 43.8711101063572 29.1918166789362
"8351" 1670 50.1544089322622 29.9151377577268
"8352" 1670.2 55.5528896063752 30.7102356518556
"8353" 1670.4 61.0101740243391 32.1836555205062
"8354" 1670.6 65.3318394880958 33.5874356110568
"8355" 1670.8 70.0870807925395 36.4131820561624
"8356" 1671 75.7057161082857 40.2097046958263
"8357" 1671.2 80.2373917941675 43.6132578993632
"8358" 1671.4 83.3979254153399 45.797876039777
"8359" 1671.6 87.6738813822158 47.1796606382564
"8360" 1671.8 92.8583922013455 48.7593016646884
"8361" 1672 97.8974913784658 51.167503543626
"8362" 1672.2 102.289550617835 52.043242179218
"8363" 1672.4 106.791820406259 54.2790370207455
"8364" 1672.6 111.578454868824 55.9554550573977
"8365" 1672.8 115.933688298051 57.8023007341397
"8366" 1673 119.175090914373 60.612353906688
"8367" 1673.2 118.684134282091 63.5977387625311
"8368" 1673.4 117.435814770404 66.5708002760954
"8369" 1673.6 116.59658091617 70.5770356647712
"8370" 1673.8 115.811941263643 74.8540647375406
"8371" 1674 113.955245320987 78.7509552171036
"8372" 1674.2 111.346936081607 82.3281959456834
"8373" 1674.4 110.16391835347 85.7402388464727
"8374" 1674.6 108.879865815351 88.1904910529951
"8375" 1674.8 107.466832668745 89.0507411309727
"8376" 1675 105.324742955245 89.3915281308477
"8377" 1675.2 102.124430752998 91.4960421349048
"8378" 1675.4 98.4231885767527 93.7806321693231
"8379" 1675.6 94.5866099854094 96.1697742921141
"8380" 1675.8 89.9775865600336 97.794934621883
"8381" 1676 84.9254075326631 99.163468192935
"8382" 1676.2 79.7057295508402 100.09768591772
"8383" 1676.4 74.316777255904 101.05496320157
"8384" 1676.6 68.6408181347424 101.383080427152
"8385" 1676.8 62.9227261946072 101.523545326398
"8386" 1677 57.4397722211959 101.592644994575
"8387" 1677.2 51.3667738033656 100.922836038482
"8388" 1677.4 45.7227469773487 99.3187442037198
"8389" 1677.6 39.9547642665238 96.8993516591596
"8390" 1677.8 33.9952419467143 94.8816762472013
"8391" 1678 29.0535143195844 92.7132424551705
"8392" 1678.2 24.2195234360143 89.3887461961549
"8393" 1678.4 18.9677365422078 85.9548271725536
"8394" 1678.6 13.8350190143002 82.6711838432585
"8395" 1678.8 8.96416829637614 79.2053862170433
"8396" 1679 5.38595495768274 75.9362157676768
"8397" 1679.2 4.47305815088346 72.4208479987267
"8398" 1679.4 3.61573145713884 67.3707910210174
"8399" 1679.6 2.27562257875715 61.6806766552977
"8400" 1679.8 2.09386951215714 55.2803722385977
"8401" 1680 3.60048361265377 51.4864420033469
"8402" 1680.2 5.50289547463796 46.7095236165621
"8403" 1680.4 7.46544499855336 41.85069402098
"8404" 1680.6 10.0332670962124 37.5427078310688
"8405" 1680.8 12.8070157132987 33.345913099086
"8406" 1681 16.2086928271264 30.0756159313593
"8407" 1681.2 20.8448330973815 27.509833562605
"8408" 1681.4 25.4004547131322 25.8542261970102
"8409" 1681.6 30.9728931445979 23.8024720850644
"8410" 1681.8 35.7771067833187 23.0052219119747
"8411" 1682 40.7453568181264 22.1064430112054
"8412" 1682.2 45.8135960056447 21.3655745700852
"8413" 1682.4 51.0140056237372 20.4616776227977
"8414" 1682.6 56.4519804438942 20.4847573772866
"8415" 1682.8 61.587104089009 21.5143992725623
"8416" 1683 67.0202841692947 22.9721418552102
"8417" 1683.2 71.9605082563328 24.3085731038489
"8418" 1683.4 77.4595350150454 26.2502836935036
"8419" 1683.6 82.6469224776764 28.7347268470724
"8420" 1683.8 87.0073823414059 31.9792491289099
"8421" 1684 91.3185145708813 35.8718976120965
"8422" 1684.2 95.2790248920985 39.2708816776391
"8423" 1684.4 99.0573398726503 42.9193730391908
"8424" 1684.6 101.925450588464 46.427328734362
"8425" 1684.8 104.01151057311 49.5127624470242
"8426" 1685 105.165845884219 53.3558543974218
"8427" 1685.2 106.086815146659 58.0522574619442
"8428" 1685.4 106.55273529425 63.0540250820049
"8429" 1685.6 105.64700770603 67.5187105014322
"8430" 1685.8 103.296752534478 71.4044657183977
"8431" 1686 100.57534964702 74.7451595422001
"8432" 1686.2 97.9079271496595 78.5855233414559
"8433" 1686.4 96.3899569366172 82.7614359085178
"8434" 1686.6 96.2549403728571 86.2527999332783
"8435" 1686.8 97.2896539929467 88.9384049472186
"8436" 1687 96.848419774 91.9042333662073
"8437" 1687.2 94.4394069933033 93.0690317998285
"8438" 1687.4 90.9970838033572 93.5772579801061
"8439" 1687.6 86.6184871989026 94.9320461253523
"8440" 1687.8 81.9625401356753 96.0296458132614
"8441" 1688 76.449389579185 97.3095983490207
"8442" 1688.2 70.9022422052857 97.4124640580644
"8443" 1688.4 64.8464261761453 97.2129610955333
"8444" 1688.6 59.0828202178735 96.5242718668731
"8445" 1688.8 52.3931033821429 95.1807342266835
"8446" 1689 46.8824536166398 93.2374117310934
"8447" 1689.2 41.0711304317085 91.2446725734113
"8448" 1689.4 35.5678078078155 89.0388406325644
"8449" 1689.6 29.968025434765 86.1343218583582
"8450" 1689.8 25.0207206275572 83.2865724473727
"8451" 1690 19.7999112859181 80.553864428166
"8452" 1690.2 14.6115254217367 77.432661231964
"8453" 1690.4 9.80934363437889 73.6763790508977
"8454" 1690.6 5.27366301661851 70.4189864287159
"8455" 1690.8 4.67430485686892 68.6155489149389
"8456" 1691 4.63561877174322 65.4802360159294
"8457" 1691.2 3.76859419725716 61.1587857069177
"8458" 1691.4 3.3629485942834 57.3345649772666
"8459" 1691.6 3.45408601058295 53.731702099688
"8460" 1691.8 3.74952635321653 50.8984193985384
"8461" 1692 5.07866724663656 47.0606279850301
"8462" 1692.2 6.74246932319519 43.629525259102
"8463" 1692.4 7.99110740523215 39.0675659524811
"8464" 1692.6 10.2397752924382 34.5766628799112
"8465" 1692.8 12.5029167587896 30.5556394373707
"8466" 1693 16.1596685234481 27.051996609125
"8467" 1693.2 18.9910968072124 24.8131603470161
"8468" 1693.4 22.7898677885083 22.7145702855373
"8469" 1693.6 26.6694805888571 20.0692108361285
"8470" 1693.8 30.4753624721729 17.2799740339898
"8471" 1694 34.7834567763571 15.8000110574747
"8472" 1694.2 39.4075691004756 14.425562621503
"8473" 1694.4 44.5707151643016 13.7627788823977
"8474" 1694.6 49.7747980969584 13.2664911236889
"8475" 1694.8 54.8643887009643 13.5634068960763
"8476" 1695 59.8947104884868 14.7244353194348
"8477" 1695.2 65.1362188985572 15.6939052150227
"8478" 1695.4 69.9336124548445 17.9993015378661
"8479" 1695.6 75.3583309299725 20.2689394807439
"8480" 1695.8 80.1441458979303 22.1189869443733
"8481" 1696 84.5662326527748 24.6419981545977
"8482" 1696.2 88.4979791376071 27.6214502106477
"8483" 1696.4 92.3512784498227 30.9174032964667
"8484" 1696.6 96.2596900174547 34.1593359991904
"8485" 1696.8 99.750678796662 37.9875495448246
"8486" 1697 102.721968091415 41.0604591425954
"8487" 1697.2 103.971897818532 44.158111075014
"8488" 1697.4 105.161153464255 46.8990845271568
"8489" 1697.6 107.160124368857 50.559172098964
"8490" 1697.8 108.810507125395 54.7140167007102
"8491" 1698 110.405714843857 59.075698589915
"8492" 1698.2 111.890083692423 63.6604086380483
"8493" 1698.4 113.042477312512 67.867891269777
"8494" 1698.6 112.493584104716 71.2043846114683
"8495" 1698.8 111.256606997303 74.4858214946628
"8496" 1699 109.881612085672 77.9485377724348
"8497" 1699.2 108.416817000777 81.6241810060777
"8498" 1699.4 105.883022256369 83.0599094660605
"8499" 1699.6 102.296863272897 85.0274046858319
"8500" 1699.8 100.155058260315 87.4755478871061
"8501" 1700 97.1582963883988 90.7319569970227
"8502" 1700.2 94.1600592480844 93.8403475110341
"8503" 1700.4 91.138709569539 96.8144886008523
"8504" 1700.6 88.1639974080829 99.883998654188
"8505" 1700.8 84.906358785811 103.159322925798
"8506" 1701 82.4782339566029 107.41181658816
"8507" 1701.2 81.7190958455012 110.131511386194
"8508" 1701.4 82.5160201414434 112.059403509725
"8509" 1701.6 82.0359534918741 111.755406823855
"8510" 1701.8 80.4590239758408 110.526068414431
"8511" 1702 77.5473568749571 109.248050656898
"8512" 1702.2 74.3228627380446 107.231727574304
"8513" 1702.4 70.4447685002381 105.504802975731
"8514" 1702.6 65.7545038840447 103.330933522163
"8515" 1702.8 61.5153201431753 101.883510815443
"8516" 1703 56.8947795214935 100.095485517398
"8517" 1703.2 51.9889616257676 98.1461935664425
"8518" 1703.4 46.7293236536959 95.643791743301
"8519" 1703.6 41.6031913467495 93.7101607490439
"8520" 1703.8 36.2482058689876 91.8883749945282
"8521" 1704 30.9406776539572 90.5070839426835
"8522" 1704.2 25.8961833800311 87.9485103831369
"8523" 1704.4 20.6651382101071 85.8581619670644
"8524" 1704.6 15.1756442930078 83.8799819825758
"8525" 1704.8 9.52024976095355 81.1255957435182
"8526" 1705 5.97844550701568 77.7515741156051
"8527" 1705.2 5.63306109474177 75.2292692627824
"8528" 1705.4 4.91229335644751 71.4592106179761
"8529" 1705.6 3.60187333917294 66.5941589933451
"8530" 1705.8 2.35351675015714 62.7010903006377
"8531" 1706 3.22953552851386 61.9021518739798
"8532" 1706.2 2.47713141346584 57.7588744604629
"8533" 1706.4 2.40359157462857 52.5503669933406
"8534" 1706.6 3.42679627575881 49.4046829380207
"8535" 1706.8 3.95034726385715 44.6698576661884
"8536" 1707 5.75489556795715 41.3502979198977
"8537" 1707.2 8.58764693453716 38.1488474753577
"8538" 1707.4 11.9555523111139 34.4292955286139
"8539" 1707.6 15.2647221602496 30.6595693957901
"8540" 1707.8 18.5630914959741 27.8275662810731
"8541" 1708 22.3392877272749 25.3006476039041
"8542" 1708.2 26.2992428605979 22.6052098209533
"8543" 1708.4 30.8767275008942 20.6193892784718
"8544" 1708.6 35.6678801807947 18.7269095139102
"8545" 1708.8 39.9514354557802 18.4763748953208
"8546" 1709 44.8767985521722 18.1394354078635
"8547" 1709.2 50.1790589865027 18.0140915704104
"8548" 1709.4 54.930270952799 19.3270795758163
"8549" 1709.6 60.0911464070279 20.5136070703977
"8550" 1709.8 65.4450136494643 22.3265011785763
"8551" 1710 70.7007837679447 24.8416019688102
"8552" 1710.2 75.536881451064 27.1883317576046
"8553" 1710.4 79.8461622428214 29.7959958288977
"8554" 1710.6 84.3807157921786 33.0972249977549
"8555" 1710.8 88.3548781030276 36.8359766228523
"8556" 1711 91.0831296903688 41.2597233019907
"8557" 1711.2 94.0335140033016 45.4830164580644
"8558" 1711.4 95.3220218084153 50.2492541292582
"8559" 1711.6 96.250010362009 55.2603235278155
"8560" 1711.8 97.2557899007292 60.0630139794791
"8561" 1712 97.2564368622857 64.7834611493977
"8562" 1712.2 96.2169432160767 69.0502252128733
"8563" 1712.4 96.3282525341748 72.6614638176566
"8564" 1712.6 95.0302187622909 75.6307719658435
"8565" 1712.8 92.5866683476246 77.8065816274559
"8566" 1713 89.6582777324196 81.4073755623477
"8567" 1713.2 86.5865895038166 85.0499806992356
"8568" 1713.4 83.7918729488572 88.3178868017177
"8569" 1713.6 80.4069130005189 90.7615491454713
"8570" 1713.8 76.4326176509169 93.7922581650544
"8571" 1714 72.1894104830668 96.9315582866074
"8572" 1714.2 67.4773714945238 99.9656618983977
"8573" 1714.4 62.2588554156299 102.762770780489
"8574" 1714.6 56.4969891181195 104.122145962447
"8575" 1714.8 50.6293871905293 105.271404229004
"8576" 1715 45.0289007448935 106.352983953198
"8577" 1715.2 39.1635927913137 106.840669200224
"8578" 1715.4 33.0561693577108 107.213619554276
"8579" 1715.6 27.2991251410072 107.647974552723
"8580" 1715.8 23.3459959424572 106.41671554798
"8581" 1716 20.8858383624072 103.860370468398
"8582" 1716.2 17.1106931576475 100.556149971914
[truncated: 19,859 more chars]
