# Supplementary material for: Adaptive switch to sexually dimorphic movements by partner-seeking termites
Source: Sci Adv. 2019 Jun 19;5(6):eaau6108. doi: 10.1126/sciadv.aau6108 (PMC6584256; doi:10.1126/sciadv.aau6108)
Supplement: Data file S1 [file aau6108_Data_file_S1.zip › Dataset/CfExperimetns/170627_174_F_09_set1_before-position_5FPS.txt]

"time" "x" "y"
"1" 0 30.6971765467235 50.3244225458099
"2" 0.2 23.2101720721588 45.4030891612472
"3" 0.4 16.6753199485445 39.1246697646836
"4" 0.6 14.0642419212846 34.0013223842441
"5" 0.8 14.9645771491547 26.4900987135298
"6" 1 20.0795278253976 22.3926305038507
"7" 1.2 27.800743278613 19.5144307479213
"8" 1.4 34.9086547470836 15.2971446488166
"9" 1.6 39.1576819326312 13.0044595372766
"10" 1.8 41.9355744981569 15.1465492507766
"11" 2 46.0527142020435 19.3320627273366
"12" 2.2 46.9160569097934 22.9625567705718
"13" 2.4 45.7983965652446 29.9327761726713
"14" 2.6 43.7628046299442 37.7089988976731
"15" 2.8 40.3515250694282 45.2022266262417
"16" 3 36.3616026937748 52.4470914902888
"17" 3.2 31.35293678037 59.2594073254045
"18" 3.4 24.8467678876449 65.3326511099195
"19" 3.6 17.0497636530281 70.2448733690948
"20" 3.8 8.96376424213076 74.0677025969212
"21" 4 6.03709581662223 75.421800929348
"22" 4.2 8.39201600118269 72.7973785951569
"23" 4.4 11.4480154143384 66.0296572349557
"24" 4.6 16.9237797736934 60.3002709824204
"25" 4.8 21.2615959178035 55.4022570302966
"26" 5 26.3950215417081 51.0927120654304
"27" 5.2 31.8357777681754 46.7177300787025
"28" 5.4 37.8955143861 41.7924652163531
"29" 5.6 45.3609781465994 38.2462000797421
"30" 5.8 52.7733011235 36.0649526134119
"31" 6 60.3065890482224 36.0802431414395
"32" 6.2 66.7044136879303 38.3908118211699
"33" 6.4 71.6007805518882 41.9711636095648
"34" 6.6 73.7473142631187 44.7870020224633
"35" 6.8 73.9947959678791 47.4533972530359
"36" 7 73.6774493436569 49.6075076719988
"37" 7.2 70.2557762589787 49.8228855533283
"38" 7.4 65.5885140414696 48.9852943469788
"39" 7.6 58.7757343313824 47.2267291740237
"40" 7.8 51.4559732248235 44.6548677421175
"41" 8 43.7737699724247 42.0535883077878
"42" 8.2 36.2444807758576 38.9013209909811
"43" 8.4 28.5392512049719 35.152226275359
"44" 8.6 24.284785103427 30.4702129692938
"45" 8.8 24.5746946746835 23.9901341770566
"46" 9 26.9705553992183 16.5421531550266
"47" 9.2 31.9799013432846 13.1671605662831
"48" 9.4 38.6533671049774 13.5037811488151
"49" 9.6 46.6183352115604 14.9176497120134
"50" 9.8 54.1699441967033 18.4858099318905
"51" 10 60.7586958031669 24.2811267804151
"52" 10.2 65.2595449938468 30.8280347644045
"53" 10.4 68.1367809296294 37.3983175473766
"54" 10.6 70.5859940267954 45.3662786308103
"55" 10.8 70.5843032697554 52.6877041677425
"56" 11 70.6748620529389 59.9756435346997
"57" 11.2 69.5618913988063 67.7072082397076
"58" 11.4 66.4116541336235 75.6735660190516
"59" 11.6 61.4022701108678 82.1421100025741
"60" 11.8 54.6290152068529 86.8187327931148
"61" 12 47.1012374831496 88.7396077082549
"62" 12.2 38.5975338702326 89.4528679075039
"63" 12.4 30.8194271212819 87.3338907322349
"64" 12.6 23.9929425891043 82.2226785360232
"65" 12.8 17.4986667511937 75.8517362909714
"66" 13 11.520605225186 68.9162466501016
"67" 13.2 6.02827361357934 61.4830141950208
"68" 13.4 3.70684615662355 56.8913339402266
"69" 13.6 5.3091621753517 51.2558003495372
"70" 13.8 7.65102805170191 44.6287913763847
"71" 14 11.4070949688367 36.5435315085924
"72" 14.2 15.8757605912577 30.0096454207634
"73" 14.4 19.4662532885054 24.9575056009195
"74" 14.6 20.5183304087131 22.0491193311143
"75" 14.8 25.2003483526198 17.1083283823322
"76" 15 29.2151374435077 17.1776056059213
"77" 15.2 35.2534925725387 20.6352946616627
"78" 15.4 41.5199376404282 25.2486383013347
"79" 15.6 45.8735576078235 31.3095898162766
"80" 15.8 49.7884112221511 38.2282933736731
"81" 16 52.5281372507028 44.9343547965007
"82" 16.2 53.5236696285595 52.398634442035
"83" 16.4 52.0095469710089 59.3565969434957
"84" 16.6 49.4390705725021 66.4268787557766
"85" 16.8 47.6391588262236 74.4564695909266
"86" 17 44.5388641001591 81.6091285558177
"87" 17.2 40.0794730468018 87.6615072200375
"88" 17.4 33.5698191707781 91.4061232660948
"89" 17.6 25.4933433541622 93.8678227395669
"90" 17.8 17.4794295276842 95.028511800711
"91" 18 13.2335587095694 94.0707965785799
"92" 18.2 11.0029335444235 89.0681179093766
"93" 18.4 7.58149107641445 81.592637884413
"94" 18.6 6.22213033309964 73.7493184005676
"95" 18.8 5.93021674462789 65.5406914434723
"96" 19 7.39708252669853 56.4304600927766
"97" 19.2 9.81115272200355 48.7604806822566
"98" 19.4 14.0844741735963 42.4078232197506
"99" 19.6 20.322646593386 38.1139702471141
"100" 19.8 27.4887254867792 36.3866793213462
"101" 20 35.0611047682521 36.020332562848
"102" 20.2 42.6534388555387 37.2740812740044
"103" 20.4 50.2623595983706 40.5644865142825
"104" 20.6 56.5330040392878 44.7741537297052
"105" 20.8 60.5381520648657 50.0753593217284
"106" 21 62.6555247290212 55.423572257044
"107" 21.2 62.6302859590876 61.435233539844
"108" 21.4 62.5925487299823 68.8309067123178
"109" 21.6 60.9796811809941 75.9009482693884
"110" 21.8 57.593932769882 82.7357601400234
"111" 22 51.7734186493646 85.5625245152287
"112" 22.2 43.8433159353082 87.4003837268382
"113" 22.4 35.8943214826324 86.9275555325707
"114" 22.6 27.9533269316334 84.6734969811428
"115" 22.8 21.1421581883235 80.6575446846227
"116" 23 15.0404480953235 74.9952376097766
"117" 23.2 10.1240107835833 68.1584223494519
"118" 23.4 6.55629915635057 59.8760491159658
"119" 23.6 7.88531206529496 53.4222613782337
"120" 23.8 12.7874331377413 48.3370256171437
"121" 24 19.1322383038055 43.9329815890417
"122" 24.2 26.6025708862633 41.6806200063911
"123" 24.4 33.7005391553868 41.2772500826627
"124" 24.6 39.6723160735902 43.6385061673099
"125" 24.8 41.945638344591 47.7066148113696
"126" 25 43.7824700303592 53.3100566789552
"127" 25.2 45.1854924271235 59.7951828299178
"128" 25.4 45.746684525619 65.5712230850948
"129" 25.6 44.1343687808752 72.2152214925697
"130" 25.8 40.0083119637164 74.4017582086337
"131" 26 29.7861105419944 75.6936558132576
"132" 26.2 22.4452026605087 69.4993710721099
"133" 26.4 18.0871947994501 62.1065459158905
"134" 26.6 16.0033066029069 53.0983205384433
"135" 26.8 14.5265629367819 44.6706039383599
"136" 27 16.4572188939757 40.7951807610375
"137" 27.2 20.5768502777413 40.7152288459791
"138" 27.4 26.6891673637781 41.5226621811143
"139" 27.6 34.0695359673353 42.9700418075178
"140" 27.8 41.1004854383868 45.4480392601563
"141" 28 48.3817791007505 48.8758924208552
"142" 28.2 53.9196028318933 53.553206397265
"143" 28.4 58.0677046781807 58.3963606090623
"144" 28.6 62.8479957920735 64.094690171598
"145" 28.8 66.8252820437792 70.6157446397133
"146" 29 69.536862707369 78.152311980913
"147" 29.2 69.7324659408088 85.7419604237619
"148" 29.4 66.9821763079317 87.9021614608982
"149" 29.6 63.3929643419802 87.3284814147766
"150" 29.8 58.1116567057482 85.242411482078
"151" 30 53.398459124111 81.7006275311266
"152" 30.2 49.9598351765918 76.5420385337156
"153" 30.4 47.0788518887667 69.957196031538
"154" 30.6 45.164164261145 62.5878088796337
"155" 30.8 43.9540226697521 54.8401207600266
"156" 31 43.7500141256092 46.798221971387
"157" 31.2 44.9479632871754 38.7167485225544
"158" 31.4 47.8997333757878 31.3420457210266
"159" 31.6 53.2544121821471 26.8367843075531
"160" 31.8 60.243717561564 26.3294571912196
"161" 32 68.4542124058902 29.0073843060099
"162" 32.2 72.9266863996724 34.9718235336487
"163" 32.4 74.4194375181662 42.3642897779788
"164" 32.6 74.0743813281856 50.0109059670525
"165" 32.8 71.4960191395508 56.985161010322
"166" 33 66.9785506032569 63.6097062234766
"167" 33.2 61.0255012818176 68.7850866114943
"168" 33.4 53.5464463187211 71.7871864944874
"169" 33.6 44.8685437297028 72.8643395875697
"170" 33.8 37.4765951047505 70.3843110967541
"171" 34 31.7124562580394 65.0312748515266
"172" 34.2 28.5092377323362 58.0244969336627
"173" 34.4 28.1782326377883 50.2574384344104
"174" 34.6 31.6966498109209 44.3804678201402
"175" 34.8 37.0930479617991 38.9676001224108
"176" 35 43.6016442753235 35.2877564270623
"177" 35.2 50.2558595375561 35.2933634272185
"178" 35.4 56.4022531087235 38.6537883099413
"179" 35.6 62.8340861186092 43.485190655348
"180" 35.8 67.3486751954647 47.5887079705295
"181" 36 72.5643879280445 52.7787934141603
"182" 36.2 76.9663143583235 59.8254986873231
"183" 36.4 79.5147039164717 67.0182974645544
"184" 36.6 80.6580592422813 74.552740204171
"185" 36.8 79.8736320232531 82.2982733039456
"186" 37 77.0924809739714 89.028987973509
"187" 37.2 73.2573534278159 94.7404114164535
"188" 37.4 68.5525983446029 98.880874334909
"189" 37.6 64.8704623137807 100.820864675134
"190" 37.8 61.0706224319507 99.4878935943359
"191" 38 56.0802130269653 95.7573283200005
"192" 38.2 51.9962954700982 90.3948787255231
"193" 38.4 50.7671329777414 84.6777543880303
"194" 38.6 52.3268733356152 78.9494486718183
"195" 38.8 55.1066462578425 72.3363184257007
"196" 39 58.5615519996259 66.301583867672
"197" 39.2 62.8170672240177 60.7344948968001
"198" 39.4 67.5470463493561 55.4892388550266
"199" 39.6 72.3011308320844 51.209292806907
"200" 39.8 75.2757540449719 50.2859510045019
"201" 40 79.9552767492538 48.5263151034278
"202" 40.2 86.7650470560281 48.1689570655039
"203" 40.4 91.7154063777583 50.498085154994
"204" 40.6 93.426094624395 55.4243270455266
"205" 40.8 93.3668371537016 60.9299567415327
"206" 41 91.6652329984346 67.3067943956655
"207" 41.2 88.0122709532392 73.8424664386561
"208" 41.4 82.8862713847236 79.6636949490166
"209" 41.6 76.4327926364057 84.0579932594204
"210" 41.8 70.1697736284221 85.7157429364949
"211" 42 63.1400989348235 84.0548209681009
"212" 42.2 59.3752139838235 79.3675116353837
"213" 42.4 57.0490705319944 72.6518391199791
"214" 42.6 55.6298807826729 65.9685857393067
"215" 42.8 55.4436237038804 59.4105022561857
"216" 43 55.3364328610309 51.7821412466303
"217" 43.2 56.4931296420235 44.0972162877766
"218" 43.4 59.0282715537373 36.6032597979145
"219" 43.6 61.8404516185301 29.7121948520592
"220" 43.8 64.7201113887894 26.093040761913
"221" 44 68.955046730159 26.5956777770171
"222" 44.2 70.3453097893235 29.2796205010039
"223" 44.4 71.5559541399982 34.5293719814754
"224" 44.6 72.7563198564664 41.375556846598
"225" 44.8 72.5751374431367 47.6580926946338
"226" 45 70.122755013895 53.4402369562491
"227" 45.2 65.9969318694115 58.7173530736228
"228" 45.4 60.059179471292 62.8328143560924
"229" 45.6 53.2339923546061 65.5011799072549
"230" 45.8 45.8668425930477 65.7285172190869
"231" 46 38.373690898964 63.7983151441137
"232" 46.2 31.9603013488576 59.8663601910834
"233" 46.4 26.9928759512569 54.1542193063099
"234" 46.6 23.8557884683967 47.2604795897522
"235" 46.8 24.3346390010054 41.8135008080948
"236" 47 26.3242843134069 35.1123399894849
"237" 47.2 30.5102305353635 30.3514915080566
"238" 47.4 36.0189832692865 27.4269019517396
"239" 47.6 40.8738209396294 26.6580859143413
"240" 47.8 48.1214295293976 25.9122930634062
"241" 48 55.7190367619862 26.5053338432826
"242" 48.2 63.9983773048791 26.7585507279988
"243" 48.4 69.6288757437309 26.5662194405914
"244" 48.6 70.9712450952164 24.2852047168123
"245" 48.8 71.7465581987474 21.5671738861027
"246" 49 74.9428565725304 17.2192504782594
"247" 49.2 79.7866205641856 11.6636949203628
"248" 49.4 82.0338613045167 8.71732957348114
"249" 49.6 84.2733187322667 8.36769096321978
"250" 49.8 87.8267315891511 6.90051110601797
"251" 50 85.218228141011 8.8257618007141
"252" 50.2 83.1931556503597 13.0662430668007
"253" 50.4 81.269263465179 18.5329123246923
"254" 50.6 77.7322737104235 24.8184088662766
"255" 50.8 74.0345831820049 30.0420262395568
"256" 51 69.3569751414526 35.4786031296476
"257" 51.2 65.1607407466784 40.6547964549379
"258" 51.4 60.0906705214994 46.1772474581282
"259" 51.6 53.9919098723685 49.6854666741699
"260" 51.8 47.1989661831956 52.1855296668696
"261" 52 39.4443379305281 52.3734719990266
"262" 52.2 32.5080066388397 49.7340740675831
"263" 52.4 25.6470377676235 45.1228228778766
"264" 52.6 20.7038125571118 38.9516189652942
"265" 52.8 20.8260658985844 34.3152888213853
"266" 53 23.8275508553098 28.5343876594341
"267" 53.2 28.0042637640378 23.4147963621532
"268" 53.4 33.6052256123235 20.2866029067396
"269" 53.6 40.4185614687309 19.3153299053322
"270" 53.8 47.143974450895 19.0598040520623
"271" 54 53.1605092594717 20.2673697779988
"272" 54.2 59.6031601055561 24.0756969994394
"273" 54.4 64.7487829093888 29.1279885665592
"274" 54.6 68.1253259044235 35.7798497638433
"275" 54.8 70.5444710230167 42.5835909117084
"276" 55 72.6194614600821 49.6438184926387
"277" 55.2 74.1072442035281 57.1135093609243
"278" 55.4 75.050661189591 64.9157922136952
"279" 55.6 74.5103569541824 72.5010967882825
"280" 55.8 73.1202896454485 79.4038313383183
"281" 56 70.9295160748235 85.5925541664337
"282" 56.2 67.2352704459265 88.3136135824825
"283" 56.4 61.4157026041931 90.2354015793418
"284" 56.6 54.4176956373832 92.100952662493
"285" 56.8 46.6535995219845 92.6556505944207
"286" 57 39.4736588899329 90.9371723241672
"287" 57.2 32.4520864082647 87.4430316668354
"288" 57.4 27.1084807929378 81.848070069848
"289" 57.6 22.8298652353235 75.5901255854475
"290" 57.8 18.4065890736807 68.7451576664909
"291" 58 14.0268252239005 61.8480995779689
"292" 58.2 10.6627956626435 54.6025435372566
"293" 58.4 9.16842594363122 48.1417213412381
"294" 58.6 10.7457424289452 45.3182600556685
"295" 58.8 15.1952979541308 43.726515110632
"296" 59 21.3790862929985 40.4654005462516
"297" 59.2 28.1526336143235 39.3640635117349
"298" 59.4 35.1789411889821 39.2145816414839
"299" 59.6 42.2128334674166 39.5639566615324
"300" 59.8 49.0032341372878 40.5224302074552
"301" 60 56.1452918766339 41.1828998750525
"302" 60.2 63.3620067486956 41.9822989596487
"303" 60.4 69.5570949596807 41.7789373770623
"304" 60.6 72.6323188914747 40.4561166479161
"305" 60.8 73.5661024944022 41.3709202887766
"306" 61 73.3419443831824 43.4099147754237
"307" 61.2 73.0466397077466 44.9860087563151
"308" 61.4 75.2693341956807 46.4896801236337
"309" 61.6 80.498412130427 49.5050415206042
"310" 61.8 86.1279369596142 52.2715755538813
"311" 62 92.0171992543902 54.6215843347099
"312" 62.2 96.5287581648127 56.4459824820049
"313" 62.4 97.3988768454526 57.033511742325
"314" 62.6 97.1570535425552 61.9606296192034
"315" 62.8 94.5749791048059 69.3761659121178
"316" 63 90.5632842773868 76.5810577659158
"317" 63.2 85.3475248784404 81.6735668936597
"318" 63.4 79.2337816764742 83.8552550050917
"319" 63.6 71.7829154526618 84.9973837853795
"320" 63.8 64.4979838146344 83.9127167364928
"321" 64 57.0178070485674 80.8309676053132
"322" 64.2 50.5054788714307 76.5670307112409
"323" 64.4 44.1771956528902 72.2040298012766
"324" 64.6 38.2336564335258 67.20290308508
"325" 64.8 32.598337776591 61.5283015039743
"326" 65 28.898364635091 54.7623775463231
"327" 65.2 25.6097134771611 46.8721961439016
"328" 65.4 22.8862360172577 38.952101282145
"329" 65.6 22.0403972819452 33.760449218209
"330" 65.8 25.3204288735077 31.8391335253555
"331" 66 30.729133129862 28.6382191945458
"332" 66.2 36.3152936589485 24.7161727663141
"333" 66.4 41.2840522620643 20.478934194147
"334" 66.6 42.493018897284 16.6497701023555
"335" 66.8 43.5317392497081 10.8074444465074
"336" 67 42.6608048717471 5.75037390856483
"337" 67.2 42.4284234221383 6.9340032784803
"338" 67.4 40.8119117352213 7.94281366467433
"339" 67.6 39.9851291746092 8.56263714434803
"340" 67.8 37.6250653813597 10.1804047890296
"341" 68 31.5510544256147 10.7111828244348
"342" 68.2 27.2588479296697 11.062098468392
"343" 68.4 26.4242589276368 13.7325667016682
"344" 68.6 23.5524361673893 16.3269192603687
"345" 68.8 19.3995257640543 18.8115698794689
"346" 69 16.1415447157309 20.9838038235914
"347" 69.2 15.3806188438425 23.2038303135234
"348" 69.4 13.7299312927154 25.0815648507361
"349" 69.6 11.0195729096756 27.2457448412414
"350" 69.8 10.921660402118 29.5267380622013
"351" 70 8.92765549826256 32.5935770724839
"352" 70.2 7.25103095532353 34.3655029258545
"353" 70.4 6.93743104449237 35.048341441374
"354" 70.6 6.48669439846104 36.8092428761641
"355" 70.8 5.44171697407036 37.8163824672956
"356" 71 4.54607582520024 39.2901855732971
"357" 71.2 3.95920193109065 40.2665303244067
"358" 71.4 4.67952465590046 41.2810423986997
"359" 71.6 5.31366310255429 42.1248959221997
"360" 71.8 5.57175401345342 43.9657066477506
"361" 72 6.18377964588198 47.7137313884909
"362" 72.2 6.35103748847219 52.3761035588712
"363" 72.4 6.00866822160202 58.3843877255741
"364" 72.6 4.03277176853404 64.1344669571187
"365" 72.8 3.21918475961931 67.2570185167062
"366" 73 4.26143071497142 70.69094466434
"367" 73.2 4.73866965242212 74.8325009606076
"368" 73.4 4.55831003020285 77.3499694578456
"369" 73.6 4.8758972044383 76.6148404632029
"370" 73.8 4.45779465277666 76.6728021865422
"371" 74 4.71356931123263 75.5853449688675
"372" 74.2 5.35088525905081 75.9512115315039
"373" 74.4 6.67223398728185 77.5917099897766
"374" 74.6 7.99102558362352 80.4960498091195
"375" 74.8 9.58785609732353 85.4699538164608
"376" 75 11.9073714234569 90.6952406008433
"377" 75.2 14.3307456447902 95.4035105165766
"378" 75.4 16.2575445234485 100.346544810002
"379" 75.6 19.0231016975493 100.53279982468
"380" 75.8 23.5464916122035 102.852789774797
"381" 76 28.3915090732835 107.970436835777
"382" 76.2 29.2144053554307 112.032061487348
"383" 76.4 29.0739625233558 111.927963285938
"384" 76.6 31.2869467016092 110.774627006177
"385" 76.8 32.3719012318235 110.251623283919
"386" 77 34.9142804372402 111.43240000911
"387" 77.2 39.6257959434485 113.569080405152
"388" 77.4 44.7390541910399 116.585299672702
"389" 77.6 49.787240399062 120.073992699469
"390" 77.8 53.6093519486714 119.682785071646
"391" 78 58.2176200477402 120.601193100985
"392" 78.2 62.8606959287148 120.636706446037
"393" 78.4 68.1305576025026 120.497447236299
"394" 78.6 74.0786661471378 120.528090039334
"395" 78.8 78.3323688567564 118.910498818971
"396" 79 82.9196546010378 117.022852326334
"397" 79.2 85.2858446092402 116.511749102485
"398" 79.4 87.0111746702041 116.416722734597
"399" 79.6 87.6433797095092 116.049175183834
"400" 79.8 89.0455554304974 115.816299027516
"401" 80 89.5611145721912 114.757539270262
"402" 80.2 91.6599875996872 114.060344781595
"403" 80.4 91.9265772772059 113.990052581468
"404" 80.6 91.9380323024118 113.480303959806
"405" 80.8 91.9929138410847 113.050996970374
"406" 81 92.3160481342059 112.208796161953
"407" 81.2 93.2206371559329 111.31745201312
"408" 81.4 95.2102420740807 109.856588557534
"409" 81.6 97.7962901930477 108.319617604121
"410" 81.8 99.9107298457059 106.607288836277
"411" 82 102.528767789591 103.730141449002
"412" 82.2 105.878202911726 100.155729380387
"413" 82.4 110.111282932247 97.5745608835458
"414" 82.6 109.542056295093 96.4610736898151
"415" 82.8 109.671879914093 93.1156188925074
"416" 83 111.121008659385 88.5158925641668
"417" 83.2 113.345777371435 83.443389409147
"418" 83.4 116.941040030408 78.943126939367
"419" 83.6 120.46155417729 75.4193280985099
"420" 83.8 119.99165236553 72.9404430883628
"421" 84 119.855032827962 70.2527651663067
"422" 84.2 120.920882505466 65.328014552098
"423" 84.4 122.25312011949 59.3558189742433
"424" 84.6 122.448911024567 55.7670930639839
"425" 84.8 121.670406059496 53.8518944188456
"426" 85 120.803423040657 49.6603987760359
"427" 85.2 120.095343385361 44.8372109160766
"428" 85.4 118.001526942239 39.1091738661983
"429" 85.6 115.190097038181 33.1616839133091
"430" 85.8 113.86188496273 26.7702918821719
"431" 86 111.967689352288 22.518676186848
"432" 86.2 108.366214792799 20.0070188889473
"433" 86.4 104.34658484742 15.3842985289453
"434" 86.6 102.423545829505 14.0927861095428
"435" 86.8 98.7581361190378 11.6691308847052
"436" 87 94.8692736436822 8.42253246235268
"437" 87.2 90.8360588776059 7.22578115508248
"438" 87.4 86.545442817395 5.78070245149088
"439" 87.6 82.8620973315304 4.09811160622487
"440" 87.8 79.1872255547878 2.53974853431231
"441" 88 77.2389439582235 0.926535516309929
"442" 88.2 78.4078041968752 1.58669608005246
"443" 88.4 79.2344093490882 1.85108332848248
"444" 88.6 79.4910019137 2.1901520745766
"445" 88.8 79.5522196995677 2.71367336607892
"446" 89 79.9598054801491 3.03521325964869
"447" 89.2 80.1477750938175 3.58755473981275
"448" 89.4 79.6651182968294 4.39868093427071
"449" 89.6 78.669662805203 4.86389296998142
"450" 89.8 77.6442821464346 5.29437905333215
"451" 90 74.8289742894211 5.85782763281319
"452" 90.2 70.4426775035735 6.20726577106231
"453" 90.4 65.8663949338235 6.02406519372782
"454" 90.6 60.3971113276664 4.39900822070517
"455" 90.8 54.1846733649161 3.28932538210993
"456" 91 48.7705476243976 2.56327477214697
"457" 91.2 44.9822076383479 4.96964409306928
"458" 91.4 39.4251234592016 7.14498131875221
"459" 91.6 33.2469781573615 8.675088344169
"460" 91.8 27.390897440191 10.9077298834272
"461" 92 23.3192004146312 14.3526278884304
"462" 92.2 22.3738993539577 16.7487626950205
"463" 92.4 20.9442563300918 19.3800658020693
"464" 92.6 19.3927849222985 22.7055294670516
"465" 92.8 15.726890480786 27.5836519509766
"466" 93 11.1506695361716 32.0531997858652
"467" 93.2 7.26019497548823 36.8759683979884
"468" 93.4 4.38529477295316 41.4718942146655
"469" 93.6 4.95520274563932 42.9185544836976
"470" 93.8 5.68316109509275 44.7113818699689
"471" 94 6.48220536747939 47.4760024238285
"472" 94.2 7.15103168122895 53.039256639709
"473" 94.4 7.07905681067419 58.3811864198286
"474" 94.6 4.55589262488355 62.1634711078166
"475" 94.8 3.06158768272895 65.3023255155198
"476" 95 3.79842443921543 69.3180858383712
"477" 95.2 4.32690848927591 73.9195561952052
"478" 95.4 4.94061061718793 78.654503345319
"479" 95.6 6.20085060876994 82.2584054370444
"480" 95.8 5.96206788096637 82.4508225866337
"481" 96 5.79500913607738 81.3186464982997
"482" 96.2 6.13542799205235 80.8328996641325
"483" 96.4 6.41496684896354 79.7415891204166
"484" 96.6 5.84374292536355 78.1681268581366
"485" 96.8 5.64384741884252 77.6755201741943
"486" 97 5.48450242535925 77.2300584797052
"487" 97.2 4.88535612021242 76.4473388297025
"488" 97.4 4.04141570004643 74.5557142731622
"489" 97.6 3.93349004087775 74.1240116364874
"490" 97.8 3.70635315553873 73.0758200529158
"491" 98 3.38299847141941 71.6162667042971
"492" 98.2 3.07974163180179 69.4015329824288
"493" 98.4 2.99930743307352 67.0489502634849
"494" 98.6 3.2028944719599 64.585743795413
"495" 98.8 3.22649876632354 62.4790605234584
"496" 99 3.59742339203781 58.5632766906337
"497" 99.2 3.2547212921931 54.3307041680809
"498" 99.4 4.00173123406638 51.2134052321052
"499" 99.6 4.69250701780047 47.7702260622535
"500" 99.8 3.95550831916969 46.7036751000074
"501" 100 3.95026544224855 46.9646954724391
"502" 100.2 4.42487063401583 47.1630509826227
"503" 100.4 4.72971961790246 47.325724707645
"504" 100.6 4.74803158100353 47.3479997075366
"505" 100.8 5.03922115013834 47.7274693375914
"506" 101 5.10172881854575 48.4631365119247
"507" 101.2 8.70691011125211 46.1836673074194
"508" 101.4 9.26232821684593 47.311804107493
"509" 101.6 11.9352074787019 47.7498213520739
"510" 101.8 12.416644427113 47.1207400460661
"511" 102 13.2355831482504 46.3532974716181
"512" 102.2 15.2805328701865 44.4866871447766
"513" 102.4 18.2991852659185 41.6371408745741
"514" 102.6 22.0298710425668 38.5551512550604
"515" 102.8 26.5963935232729 37.0325107424475
"516" 103 31.889699218395 35.4917649712052
"517" 103.2 36.7998139512878 33.9570643323123
"518" 103.4 40.5943183246059 30.8964452405178
"519" 103.6 44.5327929909097 28.9168062178111
"520" 103.8 49.698604723726 25.820583876362
"521" 104 53.2085920813235 21.5079065817766
"522" 104.2 54.3907506825706 18.332573594706
"523" 104.4 54.3143311810822 16.9372198576731
"524" 104.6 55.8498312264959 13.633432587949
"525" 104.8 58.2946232727353 11.2075479166472
"526" 105 62.3754061546162 9.91402411913026
"527" 105.2 67.5486274908657 8.83368025940311
"528" 105.4 72.7308187884485 9.4440467862016
"529" 105.6 77.5219594476435 11.0129652218166
"530" 105.8 83.3027056087466 12.9695070244689
"531" 106 87.8315526254004 16.2700228767381
"532" 106.2 89.794202585083 21.1332257573209
"533" 106.4 91.5572225620309 26.0058200156668
"534" 106.6 93.3430889307138 29.8387832058986
"535" 106.8 95.8510143650021 32.6588281423123
"536" 107 98.2497511908529 35.9733124117648
"537" 107.2 100.659888494171 37.8473545354472
"538" 107.4 102.281920063324 39.1195887495327
"539" 107.6 101.953450665854 39.9068852600537
"540" 107.8 100.899298520974 43.0261714310266
"541" 108 99.0103648645235 47.295459325259
"542" 108.2 96.5511345960378 50.9454121900266
"543" 108.4 93.3452572467257 54.0964572033636
"544" 108.6 89.0582389656529 56.9039344679531
"545" 108.8 84.1848026284031 58.5828766850607
"546" 109 79.2902998017411 61.0841375123151
"547" 109.2 73.8116004166235 63.0168450300433
"548" 109.4 70.5227354019569 62.4023465667766
"549" 109.6 70.1259526399787 63.373785371018
"550" 109.8 67.4175633470477 67.1923904402249
"551" 110 65.5447532710201 72.4541955390126
"552" 110.2 63.9385141916735 78.6676232322391
"553" 110.4 62.8874691897425 84.6021854157766
"554" 110.6 61.509189721136 90.8154626813547
"555" 110.8 59.7593642007006 96.7779382731373
"556" 111 57.5807165405493 101.858257096083
"557" 111.2 53.0675767710304 104.230173605621
"558" 111.4 47.2452186315203 103.086089202908
"559" 111.6 42.3208470789205 99.855491815299
"560" 111.8 37.850651720219 94.9841996038662
"561" 112 33.9845539990892 89.7444178246047
"562" 112.2 30.6192823753235 83.0443019877766
"563" 112.4 27.7542707286249 76.2579056849821
"564" 112.6 24.2102682727919 69.5459322856753
"565" 112.8 20.1756934691013 63.3014953354062
"566" 113 15.269050554867 58.2070680962657
"567" 113.2 10.0714847439279 52.443020366348
"568" 113.4 6.25328538907633 48.5345584113496
"569" 113.6 7.37343608180924 45.822015797348
"570" 113.8 10.8789786643646 43.7771032546259
"571" 114 16.1473652678498 40.9250786498424
"572" 114.2 22.3654961365928 37.8207436307381
"573" 114.4 28.2672830440898 35.5895541907117
"574" 114.6 34.4034004550643 33.0141258509247
"575" 114.8 40.5906747985163 30.8364374699212
"576" 115 46.9674418049532 28.840536914184
"577" 115.2 53.8592933911894 26.9652482243742
"578" 115.4 59.9977772476644 23.6411446848902
"579" 115.6 66.4271391195043 21.3859036627164
"580" 115.8 72.8696579365457 21.4742486064803
"581" 116 76.6005917243113 24.7186663297278
"582" 116.2 76.9230398186569 27.2489955108877
"583" 116.4 77.252821655427 32.847328199949
"584" 116.6 76.1742444131887 39.0515994549564
"585" 116.8 74.129373229494 45.1372805081743
"586" 117 72.1238933696235 50.5624325139766
"587" 117.2 69.5101111737569 55.3269593312766
"588" 117.4 68.2464946154902 61.2598987195766
"589" 117.6 67.3695773987617 66.887825537844
"590" 117.8 66.4645108927878 72.6584124677766
"591" 118 65.5436142920632 79.3523316721054
"592" 118.2 65.4679362878159 84.9616969760843
"593" 118.4 63.1367983343405 90.4574506727088
"594" 118.6 59.6692262974412 95.6219196638354
"595" 118.8 54.7772941442402 99.6833624896099
"596" 119 49.0676004693971 104.012725627144
"597" 119.2 44.2789848961931 107.919636289211
"598" 119.4 44.2106697821029 110.307261977777
"599" 119.6 44.6222576493082 111.451707111423
"600" 119.8 43.9082966167546 109.763345780932
"601" 120 42.4247186801268 106.629635524793
"602" 120.2 39.4302624189301 102.575307751104
"603" 120.4 36.2567080003744 97.1114612465393
"604" 120.6 34.396531480514 91.0871842886814
"605" 120.8 33.7232470841417 84.3956478400948
"606" 121 32.5076259244144 77.6743250200493
"607" 121.2 31.0887814906112 71.1200915029136
"608" 121.4 29.1362971890543 64.2997686906228
"609" 121.6 27.5866026354835 57.4846278790566
"610" 121.8 24.3877486633235 50.6989877280358
"611" 122 20.5378068584959 44.9746448851559
"612" 122.2 16.5654845835766 38.2269989129935
"613" 122.4 16.6873534334949 34.9279595401195
"614" 122.6 20.1548154017183 33.1561599760003
"615" 122.8 23.9884177846273 32.3884405235361
"616" 123 30.0903713349532 31.2639111355173
"617" 123.2 36.359109130361 31.2349412353516
"618" 123.4 43.0920865707485 30.9477064783141
"619" 123.6 51.4113952351669 30.2405001345115
"620" 123.8 58.4733216659471 30.4886463431884
"621" 124 66.0432236562546 29.7718514326042
"622" 124.2 73.2546101669139 30.0762654357766
"623" 124.4 80.9892633324577 30.8409582159839
"624" 124.6 88.4486660098778 32.0283121407405
"625" 124.8 94.0983396463597 31.7889987225838
"626" 125 96.1881260446528 31.9618743410083
"627" 125.2 96.3553936489741 32.2113165193308
"628" 125.4 96.4098979116312 32.807554650892
"629" 125.6 96.8578259329089 32.6505728076547
"630" 125.8 99.906628663842 31.8745629730359
"631" 126 102.962261560362 31.3531382454348
"632" 126.2 108.263423101694 32.7304372019988
"633" 126.4 114.372636228433 34.9039921027656
"634" 126.6 118.938592296417 37.8430389212999
"635" 126.8 119.019667625128 42.0833669784108
"636" 127 118.031741548836 46.9992491368864
"637" 127.2 116.620714948048 53.1759162647421
"638" 127.4 116.208860708461 59.7969208337421
"639" 127.6 115.832819881013 66.0956046935007
"640" 127.8 114.213474317771 71.4747265298354
"641" 128 110.561781986212 74.3749692078877
"642" 128.2 105.138039681324 75.746359976848
"643" 128.4 99.6854476833235 75.6193896241997
"644" 128.6 92.6130796017538 75.5628385486603
"645" 128.8 85.549278369461 75.6686976333391
"646" 129 78.0548354714774 75.3197966572766
"647" 129.2 70.7002705703868 75.7429559217386
"648" 129.4 63.2752682322529 75.9284403298825
"649" 129.6 55.9911971198898 74.4196340942103
"650" 129.8 48.5080817382201 72.850909558018
"651" 130 41.0308347037305 71.1110960785324
"652" 130.2 33.4497391849166 68.6836963186254
"653" 130.4 26.5364024923909 63.9383496095519
"654" 130.6 20.6346658595054 58.6271347369925
"655" 130.8 14.3609457490682 53.6765420471809
"656" 131 9.75547646615898 47.7059842285867
"657" 131.2 10.6404800351614 44.2182680406279
"658" 131.4 14.5193992460938 41.3340784509523
"659" 131.6 19.442947782678 38.8911248321817
"660" 131.8 26.2928711686488 37.3635936396441
"661" 132 33.030057680045 36.8599603627639
"662" 132.2 40.3185144406127 37.1242802214874
"663" 132.4 47.3115451053353 39.0936612778472
"664" 132.6 54.785245189179 41.2817643094633
"665" 132.8 61.3355506307235 43.4567531007099
"666" 133 67.8647513548592 45.4603642872766
"667" 133.2 73.6431119371822 47.6786548206244
"668" 133.4 79.8894857355873 48.5354720977656
"669" 133.6 85.6762989785054 52.7540912456402
"670" 133.8 90.7455246783925 58.3599076717076
"671" 134 93.9490552158817 64.5851948583347
"672" 134.2 96.3599657504774 71.2303526587766
"673" 134.4 96.3084694493356 74.302323595114
"674" 134.6 96.0348075170435 74.4032419071366
"675" 134.8 95.0420302968989 74.6253292159136
"676" 135 91.8746671629818 76.3838573319918
"677" 135.2 86.9290750460272 79.2072928039988
"678" 135.4 81.6237366899485 82.8766131465682
"679" 135.6 75.5784815861968 85.1233083934527
"680" 135.8 68.9192472667697 85.2493062243305
"681" 136 62.1608579229378 84.9471453176909
"682" 136.2 55.0172307186249 83.6738576196396
"683" 136.4 47.874320343678 82.2555002520804
"684" 136.6 40.6981565801208 80.2390591934388
"685" 136.8 33.5593123812138 77.3684766936912
"686" 137 26.566930839395 74.0030142359909
"687" 137.2 20.2258449704979 69.8022928497766
"688" 137.4 14.4978145417505 65.0323688707878
"689" 137.6 9.43906947779543 59.019639011035
"690" 137.8 6.56945695557353 55.6308646212084
"691" 138 6.88032977817896 54.9085518844995
"692" 138.2 9.60949336715686 52.3464254117349
"693" 138.4 13.9125000289469 49.2463245011013
"694" 138.6 19.0667346575533 44.6498438551415
"695" 138.8 25.142040323083 41.3364102128399
"696" 139 30.935727446636 37.7926567900891
"697" 139.2 37.354278414665 34.9351518590815
"698" 139.4 44.0858100073588 32.7017572129648
"699" 139.6 50.5198354420344 31.7139200031621
"700" 139.8 57.1589393451807 31.4014779621922
"701" 140 63.3165063229941 31.5929107730354
"702" 140.2 66.835203690611 31.3177037924641
"703" 140.4 67.2071595507373 31.2760147423973
"704" 140.6 66.1023684530647 31.9823816300354
"705" 140.8 65.7668634925902 32.5688789205766
"706" 141 67.2951840889977 34.7499157197766
"707" 141.2 70.2411489787305 39.5186693525789
"708" 141.4 72.2383193035793 44.5002733374626
"709" 141.6 74.278484616805 50.054677915221
"710" 141.8 75.1865231164514 56.2840311271603
"711" 142 74.4019332099864 62.292944640653
"712" 142.2 72.2514259835824 69.041679176106
"713" 142.4 70.135969203686 75.8293543618516
"714" 142.6 67.209570068862 81.815970823392
"715" 142.8 63.9757357735767 85.4402872599538
"716" 143 59.5180199647235 89.2083274178966
"717" 143.2 53.5399329596668 92.8915203722244
"718" 143.4 47.2212042796817 96.3909450873587
"719" 143.6 40.2601840509082 98.9107455160228
"720" 143.8 33.0924223172735 101.018382038327
"721" 144 25.8830385607342 100.953006573044
"722" 144.2 19.2806550062106 99.8857756590185
"723" 144.4 17.3574696344252 95.6591970339969
"724" 144.6 15.4090544421271 89.4566614548123
"725" 144.8 13.839029519493 82.5294083124207
"726" 145 13.7746678100735 74.7254479015422
"727" 145.2 15.2492947867583 67.6404473681679
"728" 145.4 17.3299051601208 60.8128844206415
"729" 145.6 20.2316846498104 54.346449366724
"730" 145.8 24.2416970919485 47.6657430150391
"731" 146 28.9854046337626 42.6390753963254
"732" 146.2 34.0295271963723 37.7516911054351
"733" 146.4 38.9585407252059 32.7613233440354
"734" 146.6 43.6333085726406 27.9389253668742
"735" 146.8 48.4641289142326 24.1324090613334
"736" 147 54.5020199891383 23.6620170007396
"737" 147.2 56.8008879858882 26.6031017933531
"738" 147.4 60.4093771306304 31.7049617468675
"739" 147.6 63.3990328562356 37.9769599634909
"740" 147.8 64.1232753665187 44.092466643179
"741" 148 62.2124882377751 47.6527083049056
"742" 148.2 59.2409645596304 51.9087624537425
"743" 148.4 55.7508524006422 55.7770620982491
"744" 148.6 50.6791714605873 57.9255716610403
"745" 148.8 44.6945779980677 58.5619827675208
"746" 149 37.7718001138765 57.435447637506
"747" 149.2 31.5323751622902 54.4701234458766
"748" 149.4 25.7638790247235 50.3590421775433
"749" 149.6 20.9424295437082 45.2570690597217
"750" 149.8 16.3953094808448 40.3516667693936
"751" 150 13.9852537967072 37.5622576057882
"752" 150.2 12.6499028351166 38.2596301092938
"753" 150.4 10.7562686683235 39.687849799598
"754" 150.6 11.7724742377373 39.4996695045697
"755" 150.8 13.9905701329757 38.3736880414288
"756" 151 17.8857490784069 36.7351352269849
"757" 151.2 22.9308391612124 34.5575844323692
"758" 151.4 29.027320247336 32.8609820633266
"759" 151.6 35.7213506020235 31.7753320494391
"760" 151.8 42.6636686280485 31.1911257639391
"761" 152 49.352349768805 30.6196013227025
"762" 152.2 56.4356363250378 29.3251430687052
"763" 152.4 62.936410153289 27.8737405892938
"764" 152.6 69.6266433270021 27.2155092599552
"765" 152.8 76.7804305402099 26.4648083981402
"766" 153 83.8484935020177 25.3018109299648
"767" 153.2 90.7719107364529 23.1207741307648
"768" 153.4 97.4135343508235 19.8232186887068
"769" 153.6 104.129531811775 17.4612093846546
"770" 153.8 105.4875648094 18.2423432423151
"771" 154 107.763722375599 21.7756677959641
"772" 154.2 112.356545725721 27.3311997569212
"773" 154.4 115.262698748458 33.5197577690083
"774" 154.6 115.273898527694 39.1687270479618
"775" 154.8 114.809899296824 44.9810155401997
"776" 155 114.065910095631 51.0677459848535
"777" 155.2 112.904274032216 56.7782019293837
"778" 155.4 110.293891978752 62.8010905394195
"779" 155.6 106.027180513777 66.9854222328696
"780" 155.8 100.325508316533 69.6075574212766
"781" 156 93.9175697534664 71.1793505227409
"782" 156.2 87.1058340559031 72.2409115112198
"783" 156.4 80.4480899715043 73.2934533028851
"784" 156.6 73.3093347529859 74.5568721430234
"785" 156.8 66.3429842719946 74.9730309381055
"786" 157 59.2148896350585 73.7345407794874
"787" 157.2 52.3445935134959 71.2975028065352
"788" 157.4 46.6182200516381 67.2204073932597
"789" 157.6 40.0752724848119 64.3225284664045
"790" 157.8 33.2600847715674 63.6610023851303
"791" 158 25.9604221238678 64.127850363612
"792" 158.2 18.5185134229514 65.0244817551836
"793" 158.4 12.2964488755508 67.646925720697
"794" 158.6 5.85878455846147 69.605319083018
"795" 158.8 6.43454988161269 70.0228365880778
"796" 159 6.94214027563387 69.5292155822249
"797" 159.2 7.56747602663603 67.6017825077266
"798" 159.4 6.64956963185519 62.8509775539538
"799" 159.6 5.07426232989887 57.6753441105848
"800" 159.8 4.81034691812354 52.6915398655766
"801" 160 3.45632165941813 47.7919263095874
"802" 160.2 4.47861340746825 46.3930444974608
"803" 160.4 7.13228984038451 46.1395634647278
"804" 160.6 11.7698915397466 43.0386544713151
"805" 160.8 16.6944971670272 40.1015337918877
"806" 161 22.1217364044144 38.1438760450623
"807" 161.2 27.9446029959259 35.4584711343188
"808" 161.4 33.6773498451013 33.4661043763321
"809" 161.6 39.8511841708791 32.2976918053321
"810" 161.8 46.1263720237709 32.9562999309608
"811" 162 53.1404346813486 34.4724177341641
"812" 162.2 58.9819247850882 37.3112593558119
"813" 162.4 62.564846002358 40.3994814845352
"814" 162.6 66.4826752899 43.9826660357178
"815" 162.8 70.1173268486406 48.3291496242034
"816" 163 71.4231477424166 53.0369310751952
"817" 163.2 73.1202896454485 58.6536895681516
"818" 163.4 73.6650851894664 64.8689953277766
"819" 163.6 73.2591287935458 71.3024768915544
"820" 163.8 71.977143380045 76.9902486663083
"821" 164 68.7874263613235 82.2104348965074
"822" 164.2 64.9460699635153 86.98169229553
"823" 164.4 60.6842688087402 90.7579886833599
"824" 164.6 55.3678643326324 94.5222372440707
"825" 164.8 50.0928252253235 98.4756094280039
"826" 165 44.436778302025 101.965610040538
"827" 165.2 38.6705850915821 103.592247201915
"828" 165.4 33.1313694029735 101.829779657077
"829" 165.6 26.816990618849 99.4350839866071
"830" 165.8 20.3610160740015 96.0420666900308
"831" 166 15.1042957767989 91.9318992491537
"832" 166.2 10.4909769251496 87.0688341767766
"833" 166.4 6.38414420909772 81.7879443845508
"834" 166.6 5.68724645373263 76.5059124490493
"835" 166.8 6.04577654649921 70.175974347709
"836" 167 7.46245799198068 63.6764726561052
"837" 167.2 9.46545097083781 57.2835867319194
"838" 167.4 11.9466232594362 50.8773005025935
"839" 167.6 15.2485215668715 45.1055723422012
"840" 167.8 19.4308468469599 40.0608819515948
"841" 168 24.9053998023742 36.7367100915614
"842" 168.2 30.1633164939577 33.415265587862
"843" 168.4 35.796394986665 29.9717732546303
"844" 168.6 41.6960190107164 26.9234061172052
"845" 168.8 47.4626948700272 24.426533868184
"846" 169 53.2891722586339 21.0020421353283
"847" 169.2 59.1585805954922 18.1340566277646
"848" 169.4 65.6388125655766 15.3092198095236
"849" 169.6 71.7978069854294 12.1102039028707
"850" 169.8 77.6080561113349 7.72594921020841
"851" 170 81.5017653059687 4.60152110103466
"852" 170.2 82.9163028724922 6.1496160400778
"853" 170.4 86.0464198034979 10.0139875693812
"854" 170.6 91.430288310161 14.1663809273266
"855" 170.8 98.0121654828791 18.9979832811099
"856" 171 103.854052425116 22.94229925024
"857" 171.2 109.556679285145 26.7101244574195
"858" 171.4 114.538231353361 32.1197853644803
"859" 171.6 118.404202050765 37.6754758781719
"860" 171.8 117.372796602944 41.2276666402249
"861" 172 116.659885867574 46.2346694434552
"862" 172.2 114.888241135875 52.4104045802938
"863" 172.4 113.539918835665 59.0758072469884
"864" 172.6 110.581678326289 64.4616177647076
"865" 172.8 107.650048501974 69.8726791492344
"866" 173 104.870755759853 75.4335832409884
"867" 173.2 103.695555025768 79.029386363147
"868" 173.4 103.544002840437 79.6869646002196
"869" 173.6 103.460069405749 79.8895880460766
"870" 173.8 100.865662401505 80.682186530387
"871" 174 95.5503899808506 81.6232596716955
"872" 174.2 89.3978030641884 81.7548376639253
"873" 174.4 83.2290057388835 81.6629786816166
"874" 174.6 76.7965450104005 79.6189557326228
"875" 174.8 70.3847498761083 77.4832497511184
"876" 175 64.2899652745378 74.2441152427052
"877" 175.2 58.3779325469599 71.2760859791061
"878" 175.4 51.978218237619 69.713776745913
"879" 175.6 45.0121997761438 68.6688888951361
"880" 175.8 37.9073117453925 68.2220260391904
"881" 176 31.0545733331471 67.7724623832942
"882" 176.2 23.9020555945941 67.0851608709413
"883" 176.4 17.381553136851 66.1429787537876
"884" 176.6 10.9189048503675 63.7333953198206
"885" 176.8 4.85428721993893 60.3565545926447
"886" 177 3.79868434636057 57.8296702086655
"887" 177.2 6.47735236101273 54.5024039133036
"888" 177.4 9.28066781574606 49.791170507016
"889" 177.6 13.0930938103235 44.6165107637766
"890" 177.8 18.2710589219774 40.4871210363535
"891" 178 24.2029996670543 37.5361303121612
"892" 178.2 30.2446015508678 34.8879560235234
"893" 178.4 36.6968392368817 32.250056265544
"894" 178.6 43.5240667468967 30.5322313171425
"895" 178.8 50.2685620754333 29.0218443351181
"896" 179 57.2957977415649 28.9973863951214
"897" 179.2 64.0567803421528 30.7222171010449
"898" 179.4 69.9890864445065 34.2986994830083
"899" 179.6 75.5367792809258 38.5693856014925
"900" 179.8 79.7888325690529 43.2312163822119
"901" 180 82.1778053496092 49.8233651972409
"902" 180.2 81.8951352038063 56.1394761191559
"903" 180.4 79.8363436497878 61.9433273424552
"904" 180.6 76.7562626601662 66.655893454462
"905" 180.8 74.3605688626807 68.703428646098
"906" 181 70.8019307940822 69.1173613426387
"907" 181.2 65.2953168794584 69.1021205225856
"908" 181.4 59.3492492600235 68.5689684692766
"909" 181.6 53.0641815388404 67.5179806323159
"910" 181.8 47.1396945513675 65.5951516142711
"911" 182 42.0060701192268 61.8663006560669
"912" 182.2 37.960355156684 56.1617553929859
"913" 182.4 36.552702591842 48.9872392701099
"914" 182.6 36.1162444709565 41.9428015471563
"915" 182.8 36.499811487805 35.278826760147
"916" 183 37.0605311641697 28.3236465792766
"917" 183.2 36.5334694631013 23.1956136287766
"918" 183.4 37.2300377112446 21.630897378724
"919" 183.6 38.267516329661 20.0863379537266
"920" 183.8 40.2511962619005 17.7729809274689
"921" 184 44.2162522943868 17.0906168618779
"922" 184.2 49.6168052889902 16.7380906540729
"923" 184.4 56.0225190231485 16.2305764694266
"924" 184.6 62.3889765677521 15.8466694818123
"925" 184.8 69.4115783757466 16.7943105688535
"926" 185 76.0559848853356 17.2847286143067
"927" 185.2 81.8827516700638 17.8913914810623
"928" 185.4 87.6839753491013 19.1374234644803
"929" 185.6 94.701843508961 20.3151520822141
"930" 185.8 101.882832641953 21.959885107184
"931" 186 107.862808343629 25.4942553534237
"932" 186.2 112.552410810879 30.475352857147
"933" 186.4 115.692219077805 36.1779755287766
"934" 186.6 116.114850501599 40.7531389293973
"935" 186.8 114.526503835836 46.3770456946059
"936" 187 112.871818127466 53.0411363253123
"937" 187.2 110.210433937966 59.6111387582766
"938" 187.4 106.57042694429 64.5574186421766
"939" 187.6 101.85782957459 69.5296632498766
"940" 187.8 96.1875863123122 72.1523954073562
"941" 188 90.148048244645 74.9766913784909
"942" 188.2 84.332181941336 77.9373653753641
"943" 188.4 78.3876300832197 81.3144444151273
"944" 188.6 74.0586209738715 85.183724092667
"945" 188.8 70.2966259321985 89.8546326678183
"946" 189 66.7470641104728 94.4610297959557
"947" 189.2 61.5881165804144 97.9858203199584
"948" 189.4 55.1374001350378 100.675585863396
"949" 189.6 48.2476272306842 101.464358093432
"950" 189.8 41.6913824528949 100.174837618681
"951" 190 35.655072228113 96.7782743135661
"952" 190.2 31.6106627385963 92.2853832311402
"953" 190.4 28.0357923572235 86.1600688437766
"954" 190.6 26.5062340824599 79.3561309934584
"955" 190.8 26.7786669799069 72.9288783406933
"956" 191 28.3208557685207 66.1434609959879
"957" 191.2 30.4125262413606 59.2625382998507
"958" 191.4 33.271628211602 53.0599760096247
"959" 191.6 37.1056550431383 48.4535199475544
"960" 191.8 40.9450097304211 42.881307270801
"961" 192 43.9598323325645 37.1946665209453
"962" 192.2 46.6654816837235 31.2859160975178
"963" 192.4 48.4446985499699 24.88965353524
"964" 192.6 49.9123387306162 19.9215252861912
"965" 192.8 49.2153966279442 16.7178627083283
"966" 193 47.0832776939599 12.914257412387
"967" 193.2 45.5539917764389 10.2581906738151
"968" 193.4 44.4661168441941 9.41598197444719
"969" 193.6 44.7447254084699 9.41531143638635
"970" 193.8 46.2917868614375 11.4161743757133
"971" 194 50.0329066319389 13.0194391856228
"972" 194.2 56.1866192439943 14.4974311557766
"973" 194.4 62.142079863761 15.6950540410516
"974" 194.6 68.3831654717792 16.612405809612
"975" 194.8 73.1665986802748 17.7651866388985
"976" 195 77.1586456457309 20.5799081200359
"977" 195.2 82.5076465515893 23.3122905521817
"978" 195.4 88.1087622097373 26.4188207211904
"979" 195.6 91.9697939632099 30.4480330720039
"980" 195.8 94.8309716442878 34.2445309172409
"981" 196 95.9981402607504 37.9701747569229
"982" 196.2 96.8815741558967 42.7198193544839
"983" 196.4 97.4662274667706 48.1752052610707
"984" 196.6 98.031819336311 54.1601695555141
"985" 196.8 98.8752231695645 60.5159937413067
"986" 197 100.270475637298 66.6668059503842
"987" 197.2 101.836140166757 72.2470436509453
"988" 197.4 103.907960891299 76.9636882328641
"989" 197.6 106.883110652998 80.5852011116022
"990" 197.8 110.089883434609 85.7381420820266
"991" 198 112.253312486516 90.5568663499091
"992" 198.2 109.661634094012 93.3829829190493
"993" 198.4 105.341316137389 97.0703774563161
"994" 198.6 100.431933492574 101.423889930615
"995" 198.8 95.7239181329559 105.433148752674
"996" 199 91.6643453155697 106.364618533069
"997" 199.2 90.8361272658161 105.342961800493
"998" 199.4 85.8794506922908 105.00151964717
"999" 199.6 80.3352372713735 104.173095980027
"1000" 199.8 74.8929547960588 101.824815812821
"1001" 200 70.4884976043971 98.5715886543501
"1002" 200.2 66.691963440563 93.8946309334949
"1003" 200.4 62.9661352853635 87.8997053383766
"1004" 200.6 60.592749005256 82.3390439494253
"1005" 200.8 58.2911867651735 77.1486868899391
"1006" 201 55.8941295022654 69.8883387367882
"1007" 201.2 53.9832538957961 63.5964385349414
"1008" 201.4 53.9694188717421 58.0683510999278
"1009" 201.6 52.9270468834922 52.5904964223549
"1010" 201.8 51.2093083487235 45.7373213411433
"1011" 202 49.6329680688657 37.8422204759573
"1012" 202.2 49.239190470255 30.6044519404752
"1013" 202.4 49.6264851202314 24.9618981293819
"1014" 202.6 48.8570967037309 18.4257977010729
"1015" 202.8 47.4856614884647 13.1823942621413
"1016" 203 50.4405670619307 12.4434360408837
"1017" 203.2 53.992402181036 12.7156019850016
"1018" 203.4 59.9609844093115 14.7695915136802
"1019" 203.6 65.8214559887851 17.7330351985458
"1020" 203.8 71.5971804011092 21.3734464049552
"1021" 204 76.2515207854765 25.7050278172119
"1022" 204.2 79.3453712799982 31.6059943439935
"1023" 204.4 81.2367477550765 38.4063597654942
"1024" 204.6 81.7260105293352 45.0618359684859
"1025" 204.8 81.8631979384089 51.6728994208864
"1026" 205 80.489880111653 58.4068337749648
"1027" 205.2 78.3204048960328 64.2364825793929
"1028" 205.4 75.395153514744 70.1342282392653
"1029" 205.6 71.9398492979823 76.2766730961413
"1030" 205.8 68.9155417748104 82.1116217775924
"1031" 206 67.0726727270318 86.4954465261933
"1032" 206.2 66.3828671572366 88.9484543996896
"1033" 206.4 64.0665674885963 93.6485312306402
"1034" 206.6 60.4823717486756 98.6944478331428
"1035" 206.8 56.5685048476817 103.692070406642
"1036" 207 53.2572759384485 103.905334765839
"1037" 207.2 48.9563364950612 102.798774636268
"1038" 207.4 43.3110866518473 100.972325563967
"1039" 207.6 37.9173670495697 97.6105120395766
"1040" 207.8 32.6797088446138 92.9318363251637
"1041" 208 30.4308287348397 87.4227082350185
"1042" 208.2 28.5266031436817 80.7946718137617
"1043" 208.4 27.4651169841264 73.9767621762132
"1044" 208.6 27.3736919003235 68.024273719994
"1045" 208.8 26.0819468912735 61.1463030529516
"1046" 209 25.1614272576344 53.9445132262496
"1047" 209.2 25.0498491202235 47.3242605314909
"1048" 209.4 24.9018501945635 40.2492442206166
"1049" 209.6 25.3236413196967 32.9711383728811
"1050" 209.8 28.1650824545016 29.8628567470095
"1051" 210 32.6593678167521 28.3700121574909
"1052" 210.2 36.5238528987309 27.1191718918877
"1053" 210.4 40.9238366159501 24.4875932588248
"1054" 210.6 45.1350903162176 20.9993034626354
"1055" 210.8 46.8424264681383 18.7527608896655
"1056" 211 46.4610094837985 15.9725520266641
"1057" 211.2 45.092993098586 12.6328394278891
"1058" 211.4 42.0960274991287 11.2653288489844
"1059" 211.6 39.0637186839144 10.8682708973675
"1060" 211.8 34.2253243101353 10.932627311706
"1061" 212 29.5411130516772 11.2771721186303
"1062" 212.2 26.4285759540035 13.7496471103366
"1063" 212.4 21.6906629785985 16.3766280408016
"1064" 212.6 20.6661382519902 18.2334664136655
"1065" 212.8 18.0013650925163 21.8082214594633
"1066" 213 14.5074879752183 25.6588459787503
"1067" 213.2 10.1428520685485 29.7354784359016
"1068" 213.4 9.20319352250872 33.1872240095914
"1069" 213.6 6.9375544118845 37.8371847081912
"1070" 213.8 4.22289504214854 42.2520981027391
"1071" 214 4.51499818489854 44.2335310877266
"1072" 214.2 4.75740585790795 45.371848183413
"1073" 214.4 5.00525094872613 47.4911766130623
"1074" 214.6 5.22780572415472 50.566478964439
"1075" 214.8 5.65727521154721 55.5866065692766
"1076" 215 4.06950927931055 60.8596373280104
"1077" 215.2 3.29482698684984 66.1843135729082
"1078" 215.4 4.02252253545511 70.3557514360397
"1079" 215.6 5.23134636830924 75.8057079169623
"1080" 215.8 5.76733245246637 79.9470813630623
"1081" 216 7.55788678205081 82.2830634945493
"1082" 216.2 8.54205472204574 86.3115297326099
"1083" 216.4 9.48822401762586 89.2486633144045
"1084" 216.6 12.0738402909405 92.4330356256702
"1085" 216.8 14.5601007050235 94.1052743265766
"1086" 217 17.0292354502171 98.3745378484149
"1087" 217.2 20.0830707701656 102.353857108513
"1088" 217.4 22.730847220832 104.293567897658
"1089" 217.6 25.3083161435053 109.191959069095
"1090" 217.8 24.2393788130378 110.214530821348
"1091" 218 25.4226283690664 108.337652215234
"1092" 218.2 26.5947501863235 109.435589107348
"1093" 218.4 28.7525082676338 109.152279436328
"1094" 218.6 30.8671274661417 108.843795727231
"1095" 218.8 33.1972085240378 109.917791120777
"1096" 219 38.0192286583235 113.496712509425
"1097" 219.2 41.5859617697972 115.814516552198
"1098" 219.4 44.5548697518167 118.422127368146
"1099" 219.6 48.8358965504599 119.61325503064
"1100" 219.8 53.3198694690378 120.255460439434
"1101" 220 58.4241148620192 120.98666576682
"1102" 220.2 62.928906991239 120.515786835199
"1103" 220.4 68.4594509027972 120.638488921356
"1104" 220.6 72.3968886698587 120.384134714523
"1105" 220.8 77.4738066871417 119.902407636595
"1106" 221 78.5693538277148 117.786231333211
"1107" 221.2 82.3529959036005 116.185275988807
"1108" 221.4 86.8441984126713 115.573585305037
"1109" 221.6 89.7680520927583 114.845444137603
"1110" 221.8 91.7961662210159 113.399061396423
"1111" 222 92.9945380887082 112.362469730869
"1112" 222.2 92.713725576428 112.347624228627
"1113" 222.4 92.8474245273384 112.004657354553
"1114" 222.6 93.6961222157265 111.266406625612
"1115" 222.8 93.6401826420627 110.787044917559
"1116" 223 93.7500741021673 110.14295395998
"1117" 223.2 94.5823808134005 108.174160053284
"1118" 223.4 96.0443944919851 105.304059430161
"1119" 223.6 98.7903479944288 101.882392386882
"1120" 223.8 102.096172423831 99.2882326543458
"1121" 224 105.776487341885 97.49740543453
"1122" 224.2 109.077161594666 96.0454541484213
"1123" 224.4 111.613641797044 93.9754507075766
"1124" 224.6 111.423030177618 92.9460257757413
"1125" 224.8 111.298909904501 92.4458326751057
"1126" 225 111.061437815697 92.3352935162103
"1127" 225.2 110.554281066004 92.0696399806566
"1128" 225.4 110.286571097981 91.4896700448292
"1129" 225.6 109.558616075121 90.2963479453336
"1130" 225.8 108.907617052287 87.4410994939091
"1131" 226 109.04772789967 84.2626467199305
"1132" 226.2 108.9928025224 79.5490507070074
"1133" 226.4 109.49471801244 75.2650009739325
"1134" 226.6 110.474554090571 70.8240810981413
"1135" 226.8 112.027855508488 66.4665895098237
"1136" 227 114.680075677824 62.2465582239766
"1137" 227.2 117.500917138487 57.9022648168744
"1138" 227.4 121.645395062432 56.2173800224614
"1139" 227.6 121.027879993653 56.8941158749194
"1140" 227.8 120.423295550176 57.4365931400266
"1141" 228 119.991903864211 57.4530034289451
"1142" 228.2 119.670648325853 57.8340825146707
"1143" 228.4 118.999207617631 58.3407219152052
"1144" 228.6 118.11365749722 58.0018316889844
"1145" 228.8 116.862735272261 56.4921263118016
"1146" 229 114.763102410905 53.7162407094975
"1147" 229.2 112.278338726324 50.138651129098
"1148" 229.4 110.272945646947 45.7284118770942
"1149" 229.6 110.553539216752 40.2906023163837
"1150" 229.8 110.725091856145 34.9678339373837
"1151" 230 112.390047421742 29.3924270705789
"1152" 230.2 113.170170543802 26.6768621947875
"1153" 230.4 111.502416166254 24.9497420622417
"1154" 230.6 109.036034925222 22.0797878401563
"1155" 230.8 106.30474404681 17.3620918013424
"1156" 231 102.331220171805 14.7833717849665
"1157" 231.2 98.6978608673592 11.4048470888837
"1158" 231.4 95.7095993514485 11.0992979284516
"1159" 231.6 91.2861614494166 9.33014920418358
"1160" 231.8 86.2833227485569 6.1367900921766
"1161" 232 82.9641655561235 4.24569270874326
"1162" 232.2 82.3756318166569 3.1768115789766
"1163" 232.4 80.0295682897842 3.50910169592266
"1164" 232.6 77.0367006577814 3.5500153801019
"1165" 232.8 72.7590674462865 3.22681771370252
"1166" 233 67.1221026969097 2.07913049694901
"1167" 233.2 61.7452498190561 0.961054509578923
"1168" 233.4 56.2362643387164 0.703671637026595
"1169" 233.6 54.3770046523235 0.622531875151597
"1170" 233.8 52.8235470295167 0.352557758367508
"1171" 234 51.5765237281807 1.10241560966945
"1172" 234.2 51.8911227625828 1.10155698785067
"1173" 234.4 53.2448219284863 1.0606865892766
"1174" 234.6 53.6309098780705 1.24603717784889
"1175" 234.8 54.6491650102272 1.08180247911395
"1176" 235 55.5359179341284 1.18892699341074
"1177" 235.2 55.7968477765767 1.12231172487786
"1178" 235.4 55.6111720433365 1.68535737939997
"1179" 235.6 55.4052077148036 1.8266459413766
"1180" 235.8 55.4369569846653 2.20198410061204
"1181" 236 55.8387224366198 2.21707845481363
"1182" 236.2 56.2750588288425 3.17319623768799
"1183" 236.4 64.101411923133 5.51487313639564
"1184" 236.6 66.4246364955235 4.65680083557659
"1185" 236.8 64.3064175764848 4.89885906713144
"1186" 237 64.3450243986673 4.31439104046409
"1187" 237.2 64.0226233235576 4.49963139044681
"1188" 237.4 63.9755767409687 4.69365399193789
"1189" 237.6 63.8012936455445 5.17730297314869
"1190" 237.8 63.2920875619455 5.44935819742294
"1191" 238 62.5696386795706 5.8603421505413
"1192" 238.2 60.8631923862081 6.77791904139198
"1193" 238.4 57.9503997652985 7.8715582010641
"1194" 238.6 53.5221919921547 9.62651641173764
"1195" 238.8 48.828309455843 10.6431870904
"1196" 239 44.0289803545319 11.3870736172349
"1197" 239.2 38.7340802312982 13.5114289861563
"1198" 239.4 33.8918491867391 16.3891467469195
"1199" 239.6 28.871531904536 20.1447585822766
"1200" 239.8 24.3642865635043 24.675290057379
"1201" 240 20.7792777111187 29.7900278179814
"1202" 240.2 17.3616944030435 35.8715917879366
"1203" 240.4 14.4385385890508 41.9121330381143
"1204" 240.6 12.8667796636884 48.1340290893847
"1205" 240.8 12.6983598336344 54.7866123765198
"1206" 241 12.3354929652002 61.2499396474341
"1207" 241.2 11.0983714481208 67.949674719182
"1208" 241.4 8.00076235504854 73.0397693485891
"1209" 241.6 4.4997688757466 75.000230825892
"1210" 241.8 5.73988403016353 74.4032419071366
"1211" 242 7.12314500227875 75.655981700508
"1212" 242.2 9.00955088541444 78.801430075913
"1213" 242.4 11.1793145992029 84.6894806078628
"1214" 242.6 12.5958969716001 90.1956498514149
"1215" 242.8 14.8223444154035 92.9368617555766
"1216" 243 18.164328927511 96.7650357208391
"1217" 243.2 21.1421581883235 100.784699524127
"1218" 243.4 24.2518867364631 103.939866338916
"1219" 243.6 26.625555790832 103.897495839692
"1220" 243.8 31.2502251636635 106.311290984957
"1221" 244 35.4876680878235 109.745965742688
"1222" 244.2 38.1598709122402 112.76309210386
"1223" 244.4 39.3709216326176 114.217243914718
"1224" 244.6 40.0940461328872 116.340519617122
"1225" 244.8 40.8020607494687 117.091593035196
"1226" 245 43.0056358426417 116.881057958049
"1227" 245.2 44.7984557629798 116.922181064636
"1228" 245.4 46.9331743290982 117.24642583841
"1229" 245.6 50.7017162834503 118.14604866303
"1230" 245.8 55.304861694 119.230726613159
"1231" 246 60.3004494774429 120.142854366493
"1232" 246.2 63.1184616649902 120.493006751818
"1233" 246.4 66.2322614964599 119.855199047868
"1234" 246.6 70.8415710425977 119.447263541244
"1235" 246.8 74.9835536317781 119.719474355277
"1236" 247 78.364868799369 117.919646910049
"1237" 247.2 82.8083772133235 116.031865367967
"1238" 247.4 87.2081808009954 114.244568922761
"1239" 247.6 90.7475908367851 112.4763150583
"1240" 247.8 95.4516475711593 110.836244783553
"1241" 248 98.6839511938949 109.138849406777
"1242" 248.2 99.9273917005508 106.896441442231
"1243" 248.4 101.93572374599 104.254235741902
"1244" 248.6 105.223449956981 101.426301514869
"1245" 248.8 108.629789226116 99.7814327126208
"1246" 249 108.46352161417 99.3771119011997
"1247" 249.2 107.906064700716 98.3542159141337
"1248" 249.4 107.689573116285 97.264981484392
"1249" 249.6 107.404543696365 95.5127787292349
"1250" 249.8 108.091971615008 92.1728586497903
"1251" 250 109.282535467627 89.1772354828146
"1252" 250.2 110.723827340376 85.158572354348
"1253" 250.4 111.952936668311 81.8708313536987
"1254" 250.6 113.417032637552 78.8023543404513
"1255" 250.8 115.362441285006 74.7609218096303
"1256" 251 117.958122057574 70.5591055378107
"1257" 251.2 121.019320194598 69.4770204856887
"1258" 251.4 120.51580567336 70.3342530447034
"1259" 251.6 120.272477727054 71.7446539186612
"1260" 251.8 121.38685656652 75.3939815824195
"1261" 252 121.507617822505 75.6868434346312
"1262" 252.2 118.39735863519 71.1524584873766
"1263" 252.4 117.242182982206 71.0165255216001
"1264" 252.6 118.107419219424 73.0089362390766
"1265" 252.8 117.90402888299 73.2036716675766
"1266" 253 117.827956797471 73.0984462079661
"1267" 253.2 118.107419219424 72.9743166073433
"1268" 253.4 117.493412512289 73.2101628485266
"1269" 253.6 116.837806791203 74.1240116364874
"1270" 253.8 115.706643924361 74.9615796344803
"1271" 254 114.020390544068 76.6723776180208
"1272" 254.2 111.487178318771 78.9846410548119
"1273" 254.4 109.375158046436 81.5935230454516
"1274" 254.6 107.282533535916 85.3522774366655
"1275" 254.8 105.694149810473 89.9617694479259
"1276" 255 104.981900463878 94.2073788485469
"1277" 255.2 105.352747974285 98.8028920479304
"1278" 255.4 106.029944804064 101.384838708322
"1279" 255.6 105.116676300982 101.162091854549
"1280" 255.8 104.447378028244 101.453291161977
"1281" 256 102.884799609091 101.344097049557
"1282" 256.2 100.017425223338 102.189576544019
"1283" 256.4 95.6670009764642 102.84646087337
"1284" 256.6 90.8102330025963 102.907315694777
"1285" 256.8 85.7139534480854 102.363292910396
"1286" 257 81.0026486945054 101.072081808004
"1287" 257.2 75.9601813110735 101.537676514327
"1288" 257.4 70.1406725593744 102.339612411692
"1289" 257.6 64.3017964910477 104.035438177121
"1290" 257.8 58.5273034722298 105.913543872245
"1291" 258 53.1856820309118 108.938386465674
"1292" 258.2 48.6026758594105 112.311061314516
"1293" 258.4 46.3817243450521 116.076994530762
"1294" 258.6 45.6021082226417 114.449815638595
"1295" 258.8 43.1782195487389 111.871137265115
"1296" 259 39.8388875803727 107.159571281039
"1297" 259.2 37.9489962087006 101.815520341547
"1298" 259.4 36.4126613731985 96.0707111870802
"1299" 259.6 34.526355099514 90.0238670283004
"1300" 259.8 32.5553476499757 84.0433794035592
"1301" 260 29.7470870758447 78.6888109954104
"1302" 260.2 25.8946299552878 73.6320896102766
"1303" 260.4 21.515987645444 68.8685012769694
"1304" 260.6 16.5751487342164 65.133279123598
"1305" 260.8 12.2878956340539 60.8619674469564
"1306" 261 7.38085457432355 56.6901073307766
"1307" 261.2 5.29925086513035 53.8870973750948
"1308" 261.4 6.54340080668973 51.283227874678
"1309" 261.6 10.32469285381 48.1498184484523
"1310" 261.8 14.061902567111 44.3260304162641
"1311" 262 19.009849706392 40.3092120621602
"1312" 262.2 23.8870004186093 35.9689089215558
"1313" 262.4 28.5940339189235 33.4403199631141
"1314" 262.6 34.8424603427934 31.2728325265597
"1315" 262.8 41.1983977468584 29.9947482796603
"1316" 263 47.2042497025735 28.101091803848
"1317" 263.2 53.2278252100643 25.3208743546285
"1318" 263.4 58.157935219155 21.9017535158215
"1319" 263.6 64.2558183898765 19.267303651506
"1320" 263.8 69.8687807407588 15.7162458376825
"1321" 264 75.5589083068917 12.2004382605152
"1322" 264.2 80.9129523759235 7.60812444084327
"1323" 264.4 83.7203089760553 7.61994577850831
"1324" 264.6 88.9639166117626 8.08541094906928
"1325" 264.8 94.000068506427 9.80139748919039
"1326" 265 96.9044067847452 13.9155710802585
"1327" 265.2 100.314067312166 19.2633245374871
"1328" 265.4 103.025909264516 24.5288023315843
"1329" 265.6 106.291178885382 30.158741617259
"1330" 265.8 109.170392570263 35.8573268312465
"1331" 266 110.368564962613 41.4272910707108
"1332" 266.2 111.543174744312 47.2627991836254
"1333" 266.4 111.97340417937 53.9109761379975
"1334" 266.6 111.253827034215 60.0467517449212
"1335" 266.8 109.558375586787 66.0453239731059
"1336" 267 108.540945835818 71.1310757736589
"1337" 267.2 109.824836660918 75.0182443270677
"1338" 267.4 112.242637231099 79.3638023891266
"1339" 267.6 113.669306072752 81.2035885326695
"1340" 267.8 112.013566871784 80.927835356974
"1341" 268 108.260297718274 80.8876071171391
"1342" 268.2 103.260233763645 81.2035885326695
"1343" 268.4 97.8286282905209 82.1372448602898
"1344" 268.6 92.2805081842081 82.2603670576612
"1345" 268.8 86.260062683486 80.9022122742766
"1346" 269 79.9714907240643 80.7747927963692
"1347" 269.2 73.8855000151312 79.7987115127766
"1348" 269.4 67.1890784287002 77.6675809359454
"1349" 269.6 60.3363780064199 76.3482186993549
"1350" 269.8 54.2683151108352 73.5384958384394
"1351" 270 48.1144903039713 71.8868470957652
"1352" 270.2 40.9687579534089 71.2176869398498
"1353" 270.4 33.1941174854902 69.3003081896433
"1354" 270.6 26.196325976289 67.9220887125352
"1355" 270.8 19.4658642067301 65.8947445811942
"1356" 271 13.679488134346 62.6211504190238
"1357" 271.2 7.80241666298644 58.4857576115519
"1358" 271.4 4.9664519038967 55.1021428203254
"1359" 271.6 6.73672969543892 52.6605819256612
"1360" 271.8 9.98273627178185 49.1224722065683
"1361" 272 14.0643059473995 44.3930169386627
"1362" 272.2 18.3193716616884 39.9761935711415
"1363" 272.4 23.116843761534 35.6569728472634
"1364" 272.6 28.2532469190485 32.5737473062891
"1365" 272.8 34.0682110487573 30.0668805958489
"1366" 273 40.6516762580464 28.27906858962
"1367" 273.2 47.1812930870187 26.2385526009473
"1368" 273.4 53.7636999694615 24.9370407939835
"1369" 273.6 61.2044756997332 24.2576646805959
"1370" 273.8 68.1082271838723 23.7639877656181
"1371" 274 75.245396618091 23.9488925343696
"1372" 274.2 81.8949753225021 22.9776954111695
"1373" 274.4 88.7879003707941 20.980975422306
"1374" 274.6 94.5224622200158 19.3508372199304
"1375" 274.8 99.287862850136 16.6979414978266
"1376" 275 102.524151937799 16.5397783327278
"1377" 275.2 103.596384205699 17.7056973403141
"1378" 275.4 103.30017519548 19.4197796978609
"1379" 275.6 103.594581099879 23.4119863271099
"1380" 275.8 104.52257956162 28.8309203498136
"1381" 276 104.864962413772 34.8886926918111
"1382" 276.2 104.348015463263 40.3069998989229
"1383" 276.4 103.911548122876 44.0715932050792
"1384" 276.6 104.267740605805 48.6698926458877
"1385" 276.8 103.883618962736 54.4960881696766
"1386" 277 103.131674660414 60.587766437572
"1387" 277.2 102.407267005806 66.767106171087
"1388" 277.4 101.477013625524 72.9907609324166
"1389" 277.6 98.8764248868723 77.3352291815083
"1390" 277.8 94.8263350864664 79.1849998593221
"1391" 278 89.8925363149722 82.749567285182
"1392" 278.2 85.09583281007 87.1035757086217
"1393" 278.4 80.8215113921061 90.6248724363418
"1394" 278.6 75.8458366620312 92.8170245688074
"1395" 278.8 69.3155224386117 94.1013136059969
"1396" 279 62.957727660514 94.0669454485861
"1397" 279.2 56.4561798427697 93.7158034695766
"1398" 279.4 49.3463394160735 92.2877436605766
"1399" 279.6 42.8764866320521 89.7988394220338
"1400" 279.8 37.8634403155235 85.9987166315909
"1401" 280 32.464144329534 81.7990201686845
"1402" 280.2 26.9938376076939 76.8079599935914
"1403" 280.4 23.876568163511 71.4672807634516
"1404" 280.6 20.1662427075649 65.3300930090525
"1405" 280.8 15.9831446014713 59.879637606663
"1406" 281 11.5889305005304 55.0829804610869
"1407" 281.2 7.09016255786701 51.8824000488962
"1408" 281.4 6.09560074622354 51.2807898724433
"1409" 281.6 7.55287086949855 50.6792737710766
"1410" 281.8 10.851004822729 47.6708745567361
"1411" 282 14.1562439875398 43.218275299682
"1412" 282.2 18.2320858974924 38.0427147835039
"1413" 282.4 23.0726522630638 33.8040579242052
"1414" 282.6 28.6953901901428 30.4235045131019
"1415" 282.8 34.5957317424717 27.2922700505544
"1416" 283 40.4041366221754 25.2247087109247
"1417" 283.2 47.1279783264111 22.9878958383766
"1418" 283.4 53.6662203382985 22.7980287955891
"1419" 283.6 60.5018975344307 23.3578931525266
"1420" 283.8 67.6612455699983 24.5251326185356
"1421" 284 74.0567379560294 26.3602552589884
"1422" 284.2 80.2813453737189 28.7493472834394
"1423" 284.4 86.1300711891166 32.1579200162938
"1424" 284.6 90.928391708684 35.2299611946836
"1425" 284.8 91.7337510195735 36.0435153519552
"1426" 285 92.0477521221549 37.1758968410899
"1427" 285.2 93.5414694353003 39.4869682363115
"1428" 285.4 95.8319026998358 43.7172447199717
"1429" 285.6 97.6499987997164 48.9563288846337
"1430" 285.8 99.5790861641428 54.4721568278609
"1431" 286 100.377312579702 60.2697561424717
"1432" 286.2 99.5315826533976 66.5278526816655
"1433" 286.4 98.6069130024004 72.4736634715074
"1434" 286.6 96.5264062876568 77.5724768610359
"1435" 286.8 93.3390700006697 81.5663100176227
"1436" 287 90.2892525055703 83.4590631601662
"1437" 287.2 87.779255256613 86.4367981369082
"1438" 287.4 83.9987318044362 90.3455091802696
"1439" 287.6 79.5390162165348 94.1469641647907
"1440" 287.8 74.507779573511 97.6312026788547
"1441" 288 68.9152214862767 100.746969534855
"1442" 288.2 63.2090053172159 103.512493487961
"1443" 288.4 57.8575140569426 106.196180709443
"1444" 288.6 56.3069199437265 108.941207479344
"1445" 288.8 56.958640047295 110.229367806377
"1446" 289 57.7983563345851 110.714708412792
"1447" 289.2 58.4664486508235 112.644087119777
"1448" 289.4 58.8641477653658 115.611745340016
"1449" 289.6 59.9416362119263 116.485443517585
"1450" 289.8 62.8546648135975 116.666840903037
"1451" 290 67.0032287866884 117.822996893939
"1452" 290.2 71.8318816519573 118.645229620593
"1453" 290.4 75.8087204222402 117.296100133943
"1454" 290.6 80.5515803296112 116.629494382503
"1455" 290.8 85.1621358708453 116.544440194951
"1456" 291 88.4886598661851 113.728613660038
"1457" 291.2 92.9995313048235 111.839180681977
"1458" 291.4 97.4280668454877 110.67929384118
"1459" 291.6 96.5301692911061 110.058903750124
"1460" 291.8 96.6956291144131 109.487629278717
"1461" 292 96.367954896262 108.983061063977
"1462" 292.2 96.0943588674364 107.825955711406
"1463" 292.4 95.9844758986005 106.136927878207
"1464" 292.6 96.8420976016186 103.44363621917
"1465" 292.8 98.8184113707164 99.5620392266159
"1466" 293 101.339651860904 97.4107511806637
"1467" 293.2 104.790719349973 95.4011500871403
"1468" 293.4 109.243711632199 94.5093503407141
"1469" 293.6 110.732904138502 92.7757381955574
"1470" 293.8 111.249366338694 89.3527682147396
"1471" 294 111.987112770188 85.2284966587901
"1472" 294.2 113.240656302161 80.8389232600141
"1473" 294.4 114.696904665472 76.2598158244803
"1474" 294.6 116.965419039875 71.5123832793628
"1475" 294.8 118.545847658046 66.0765113984754
"1476" 295 118.91992508858 60.6259794872888
"1477" 295.2 118.332701381806 54.8603579712237
"1478" 295.4 116.677916925768 49.7325230088136
"1479" 295.6 115.464769071146 43.6436552897513
"1480" 295.8 112.821095302143 37.8562977358489
"1481" 296 110.292518183842 32.735245484184
"1482" 296.2 108.271221900848 27.497208419301
"1483" 296.4 107.486224389986 22.4475050242891
"1484" 296.6 108.394919166671 18.9340122224722
"1485" 296.8 107.744498493554 20.0898332050074
"1486" 297 106.546379446931 20.3345639999285
"1487" 297.2 104.769665162411 19.5994993824766
"1488" 297.4 101.897198850921 17.3234696913254
"1489" 297.6 99.1706819382189 13.7592480198347
"1490" 297.8 96.4708378446758 10.757625767538
"1491" 298 92.4585995589902 8.52987213574326
"1492" 298.2 89.705074636155 6.39293646854064
"1493" 298.4 87.9349005868584 6.5132785872766
"1494" 298.6 85.6598602735021 6.59210007024088
"1495" 298.8 82.0390520636939 6.7080140157766
"1496" 299 77.5310471009736 6.4938050444266
"1497" 299.2 72.540951745661 5.5006543590766
"1498" 299.4 68.3621420921856 3.12667280198349
"1499" 299.6 66.484468250367 1.36125648978747
"1500" 299.8 66.7489193225576 1.71118578660638
"1501" 300 67.1301035655788 0.778941714
"1502" 300.2 67.1025415669105 1.78459437783094
"1503" 300.4 65.4341772754455 3.1172827000205
"1504" 300.6 62.9453635063235 4.1277695881516
"1505" 300.8 59.7868498489455 5.01714053904489
"1506" 301 55.540548837611 5.9242039160641
"1507" 301.2 50.0029473352466 6.2186788364689
"1508" 301.4 44.8969299285281 5.23864669164024
"1509" 301.6 42.164631113289 4.89496002629384
"1510" 301.8 41.3225185195457 6.13582843573956
"1511" 302 41.1254962251284 7.60569684471562
"1512" 302.2 40.3651112621142 9.87359691162543
"1513" 302.4 37.4169074492421 12.6497089504743
"1514" 302.6 33.564655731386 17.0143865691391
"1515" 302.8 29.1685034329985 20.5196242821391
"1516" 303 24.3156244305457 24.089954115221
"1517" 303.2 18.3966290605828 26.556602876221
"1518" 303.4 12.8556115804455 27.1742325866668
"1519" 303.6 13.6501277104514 27.381670553044
"1520" 303.8 14.5326569779691 27.2908093065994
"1521" 304 14.7319062475703 27.4612468244909
"1522" 304.2 15.4106858235828 27.2201458177766
"1523" 304.4 16.5483993621697 28.1638636635843
"1524" 304.6 17.6246398627154 30.9815220223171
"1525" 304.8 18.8497931898167 35.662237864256
"1526" 305 19.0887508061123 40.7784857457344
"1527" 305.2 19.5593770799674 45.8204914495711
"1528" 305.4 20.0736099396312 51.0078273914689
"1529" 305.6 21.1902410101754 56.5987499692581
"1530" 305.8 20.7712335626093 62.7194871217623
"1531" 306 19.4596440860835 68.6806167816166
"1532" 306.2 18.1354431722836 74.7096256479766
"1533" 306.4 16.2374982293382 80.6559292323501
"1534" 306.6 14.0090715666013 85.4099768228877
"1535" 306.8 13.7422119053235 91.195370637848
"1536" 307 15.8657553875378 93.6156538206337
"1537" 307.2 17.6475183217725 96.1988788925725
"1538" 307.4 21.407104349548 100.467161549899
"1539" 307.6 25.0711597897575 103.223301484418
"1540" 307.8 28.4657376366176 107.088399894924
"1541" 308 29.7970661216569 110.696732834777
"1542" 308.2 32.5034792240533 110.517786765344
"1543" 308.4 33.6863653741985 111.410762739277
"1544" 308.6 36.0502371034902 114.367856283165
"1545" 308.8 35.5319261397554 115.441196001868
"1546" 309 34.6697792881235 114.686645392043
"1547" 309.2 34.0480168842699 114.076783486598
"1548" 309.4 33.9222948356505 112.883761493315
"1549" 309.6 33.188423467113 111.052039581513
"1550" 309.8 32.8737194514197 110.97385632918
"1551" 310 32.7891914357521 110.180087820389
"1552" 310.2 32.2675786808414 108.297314162187
"1553" 310.4 30.0254989376022 104.752513689416
"1554" 310.6 27.8280745668235 100.797681886027
"1555" 310.8 25.0964579277006 96.5289323153832
"1556" 311 21.891304317635 92.2639071928258
"1557" 311.2 19.8085155567781 87.1691524278221
"1558" 311.4 17.2214848945235 82.1035800716381
"1559" 311.6 15.0704073920158 76.6979243051227
"1560" 311.8 14.4006031159664 70.9595776820052
"1561" 312 14.7808008573235 65.7382491245592
"1562" 312.2 16.3838403267149 60.7428620456462
"1563" 312.4 17.8354742455588 54.8821225191148
"1564" 312.6 20.6314047398893 49.3140759249608
"1565" 312.8 24.879711851113 45.9267043923687
"1566" 313 29.7417404443615 41.0455395728019
"1567" 313.2 34.812104440805 37.1732899411099
"1568" 313.4 40.7220625575043 34.1774404841862
"1569" 313.6 47.7605288142189 30.393276598451
"1570" 313.8 53.6201919642894 26.7657631512766
"1571" 314 59.0117078506235 22.5724602575766
"1572" 314.2 64.7781675392647 19.1252613389531
"1573" 314.4 70.8310028580529 16.7471981062119
"1574" 314.6 76.0922692955212 12.9984212294161
"1575" 314.8 81.8890448415677 8.94973580897427
"1576" 315 86.4308749692913 5.9290723017766
"1577" 315.2 86.8792749805378 7.69560083174088
"1578" 315.4 88.659393421358 8.74490183112142
"1579" 315.6 93.1957940700177 10.4286062026472
"1580" 315.8 98.6372421669531 12.5693099995173
"1581" 316 103.62864459295 15.4406075685115
"1582" 316.2 108.302681311535 18.566256108906
"1583" 316.4 111.899559226182 22.0302557311648
"1584" 316.6 114.295241378645 27.3963350149909
"1585" 316.8 115.680729156739 32.7570388670753
"1586" 317 116.479491420242 37.1274994398347
"1587" 317.2 116.256505337109 41.5192901390623
"1588" 317.4 116.591367846435 46.6552224102951
"1589" 317.6 115.620094845027 51.5500536748136
"1590" 317.8 113.618806695998 56.677594210873
"1591" 318 112.307358123512 62.1915741029884
"1592" 318.2 111.739811121583 65.7344861211099
"1593" 318.4 108.72177539651 68.547834391765
"1594" 318.6 104.556071734082 71.9018541363628
"1595" 318.8 99.842131361427 74.6102434292939
"1596" 319 94.565528709011 78.4534142608891
"1597" 319.2 90.5030581989181 82.1390454012361
"1598" 319.4 87.7167770549674 87.2164418531739
"1599" 319.6 86.0067590995963 92.2912843047311
"1600" 319.8 83.9588142063082 95.9507670028228
"1601" 320 84.5097499044288 97.9876838168819
"1602" 320.2 85.0791903456625 98.0224269798613
"1603" 320.4 86.2827045408473 98.4562201862052
"1604" 320.6 88.6565255504642 100.972132374058
"1605" 320.8 91.0559953615588 104.614114450453
"1606" 321 94.6308675698893 107.719330625342
"1607" 321.2 95.7377125647179 109.177247941974
"1608" 321.4 94.1946722679706 108.944113978277
"1609" 321.6 93.1057506294599 109.020827934958
"1610" 321.8 91.6731989584728 107.842550882732
"1611" 322 89.6123150636417 106.63089313064
"1612" 322.2 85.3306646681807 105.775799466967
"1613" 322.4 80.6033729767697 104.249492186592
"1614" 322.6 75.9804662515423 103.254188176792
"1615" 322.8 71.4507197216912 100.719405880453
"1616" 323 68.3650424741545 97.1036513749738
"1617" 323.2 64.9857257571743 92.7345694298512
"1618" 323.4 60.9073105285975 87.9260257433245
"1619" 323.6 58.0070727682081 82.8645462076228
"1620" 323.8 55.0277059621894 77.2354866449596
"1621" 324 51.9943594095 71.6488429129648
"1622" 324.2 48.3315514608902 65.5743703243433
"1623" 324.4 45.5023204051775 60.8575913699114
"1624" 324.6 41.68282265384 57.3135460286118
"1625" 324.8 36.8722155849609 52.832491223348
"1626" 325 32.5412363870409 48.1866602862766
"1627" 325.2 28.3723351234005 43.1299589945678
"1628" 325.4 23.4406263519826 38.1799147444925
"1629" 325.6 20.4059819017588 33.5952491790237
"1630" 325.8 21.7681570087071 31.6928362531876
"1631" 326 24.9214679858791 30.2253221835173
"1632" 326.2 29.2817574585209 26.7093923693424
"1633" 326.4 34.5371737344307 25.1058754512052
"1634" 326.6 40.838023985861 23.9323626666016
"1635" 326.8 47.5917653845886 23.5960334656923
"1636" 327 54.4732268640529 24.3075147420942
"1637" 327.2 61.373055231768 25.7632363156655
"1638" 327.4 68.2192571111118 27.2170911443884
"1639" 327.6 74.1972715579455 29.6060506206181
"1640" 327.8 80.607413998184 32.1504241858464
"1641" 328 86.3498447734863 34.7453869888813
"1642" 328.2 91.5096143597118 37.2791852852354
"1643" 328.4 94.1030320663235 39.7944906294909
"1644" 328.6 97.4524814365235 42.6447190916707
"1645" 328.8 100.384381818172 44.894272925358
"1646" 329 103.963726036733 48.9036407275721
"1647" 329.2 107.730232161796 54.1806595745019
"1648" 329.4 109.729362792299 59.9657788882278
"1649" 329.6 110.845642359502 64.8782684434195
"1650" 329.8 109.565025089224 70.2988681924516
"1651" 330 108.40421194958 75.7725961089107
"1652" 330.2 110.395896250823 80.2730670437381
"1653" 330.4 113.139607613348 84.9679080497888
"1654" 330.6 113.278461420842 85.0878219164803
"1655" 330.8 111.447130360518 85.487346454413
"1656" 331 107.931776521363 86.7923267285169
"1657" 331.2 103.139808572661 89.2074151438171
"1658" 331.4 97.9810490281664 90.805899780848
"1659" 331.6 92.6904735849653 92.1125786582244
"1660" 331.8 86.6072160339081 92.7750815534381
"1661" 332 80.2273076355778 92.7678710108444
"1662" 332.2 73.6428297119235 92.6252850699766
"1663" 332.4 67.4654196495348 91.0915378641005
"1664" 332.6 61.0205872420192 89.5693499688201
"1665" 332.8 54.8313873188235 88.473289691413
"1666" 333 48.1803489275175 88.3399430434035
"1667" 333.2 41.2215445936569 87.8910504304433
"1668" 333.4 34.0312665028447 87.0761481834808
"1669" 333.6 27.4279465470698 87.44474137209
"1670" 333.8 20.5048422405054 88.8981669899584
"1671" 334 13.3070285064221 90.1864295344527
"1672" 334.2 11.8005021254975 89.8628642378636
"1673" 334.4 10.2505378540101 86.3751497648065
"1674" 334.6 7.51910829845342 80.7732316657896
"1675" 334.8 5.44907912360353 75.8209158266166
"1676" 335 3.01743215910276 68.6743447834
"1677" 335.2 2.726295999 61.8983254577178
"1678" 335.4 3.70684615662352 55.9426942099623
"1679" 335.6 5.8500177336152 51.5242091580683
"1680" 335.8 8.81390759943891 45.3804728294304
"1681" 336 13.4729481029532 39.8659279648136
"1682" 336.2 18.813447022511 36.3077991477766
"1683" 336.4 23.4693667659532 33.7065184855914
"1684" 336.6 29.1231443270918 30.9502000417278
"1685" 336.8 35.5814295904346 29.0713344590729
"1686" 337 43.1808906185645 27.2561210374995
"1687" 337.2 48.6679318460553 26.3762922942766
"1688" 337.4 55.7143443420223 25.7733163289212
"1689" 337.6 62.7304830334959 25.8995262451904
"1690" 337.8 70.9897913265021 26.8121287294909
"1691" 338 77.4507781072748 27.5447048652766
"1692" 338.2 83.8771577046259 28.3508189646487
"1693" 338.4 90.7786201083592 29.2973237217766
"1694" 338.6 97.5491096491463 29.1297033529411
"1695" 338.8 103.830304202128 30.3659937562278
"1696" 339 110.619313641661 32.5263088501603
"1697" 339.2 116.820638054629 36.0328785428354
"1698" 339.4 119.127707733564 40.2400470774874
"1699" 339.6 117.719981744408 44.6743839433308
"1700" 339.8 116.659885867574 50.3241134419552
"1701" 340 116.490211327551 56.7081840372196
"1702" 340.2 115.279377732975 62.615196918858
"1703" 340.4 112.875527373724 67.3463354456354
"1704" 340.6 110.623087584074 70.3123142101337
"1705" 340.8 107.162036825733 74.7621807515718
"1706" 341 103.502578724897 79.4250728044351
"1707" 341.2 99.2210082576052 84.1852870336358
"1708" 341.4 94.737313176295 87.0169047291766
"1709" 341.6 89.8827956158459 90.5721342238214
"1710" 341.8 85.287390128514 94.7778843145385
"1711" 342 79.8433732697106 98.1268750145024
"1712" 342.2 73.8322910559017 100.576576034917
"1713" 342.4 68.8287338764599 104.417990534049
"1714" 342.6 64.7938045577997 109.126485252586
"1715" 342.8 62.4420473218928 112.212673247407
"1716" 343 57.7932204551521 113.745733258148
"1717" 343.2 52.6148086436022 113.020788440482
"1718" 343.4 46.1712565962201 111.589829799966
"1719" 343.6 39.7451191226765 110.421812229835
"1720" 343.8 33.2781699567658 108.292499275219
"1721" 344 26.6132964176092 104.585749626134
"1722" 344.2 22.1169355309845 100.326246117031
"1723" 344.4 18.7265115633592 94.6449696569909
"1724" 344.6 16.2842421225171 88.0131963085347
"1725" 344.8 13.7731222907997 80.9362136983004
"1726" 345 12.8542183513635 74.1695593929366
"1727" 345.2 12.1843284773235 67.3200652544966
"1728" 345.4 12.8983583818235 60.5577693134849
"1729" 345.6 14.4370425422249 53.8998137731146
"1730" 345.8 16.5343089166934 47.8372035584204
"1731" 346 18.3207801021686 41.2886377133541
"1732" 346.2 19.945523091454 34.7668492352983
"1733" 346.4 21.8748613530907 29.3186645906533
"1734" 346.6 26.4860229054111 26.8679992512391
"1735" 346.8 32.2479786864144 25.5594151071922
"1736" 347 38.7045001662096 24.6187434269285
"1737" 347.2 45.4961074562865 24.9794863194803
"1738" 347.4 52.2373799442476 26.2456470068019
"1739" 347.6 58.7492786779307 28.1938229602766
"1740" 347.8 64.8364087517573 31.3479112459814
"1741" 348 70.6374129320735 35.8342379921061
"1742" 348.2 74.9076826856092 41.115909608598
"1743" 348.4 77.7358712323958 47.1566741042103
"1744" 348.6 79.6081467979741 53.463286535632
"1745" 348.8 80.0496253095735 60.1953450437766
"1746" 349 80.3495491522633 67.3059254290055
"1747" 349.2 80.150501770283 74.2496289871415
"1748" 349.4 78.0681069143104 79.3494534628161
"1749" 349.6 76.8421352444975 84.7658760658201
"1750" 349.8 77.7892285884364 88.8361105386476
"1751" 350 77.8046668810184 88.9853828572681
"1752" 350.2 75.4755810780821 90.3502380639145
"1753" 350.4 71.4163546460735 92.7180707741442
"1754" 350.6 66.6707369211062 96.0097303722549
"1755" 350.8 60.5838100559426 98.814780657729
"1756" 351 54.5717400808235 102.049262712948
"1757" 351.2 48.6338550308473 104.632115204348
"1758" 351.4 44.2445802932283 107.945708527396
"1759" 351.6 44.6345057147206 108.984206566497
"1760" 351.8 45.7173635662142 110.702818316917
"1761" 352 45.6788221793235 110.103253433634
"1762" 352.2 45.6578828859364 108.215426568406
"1763" 352.4 46.0895755968153 105.461222953793
"1764" 352.6 45.6193196872819 101.073557076402
"1765" 352.8 44.8978831788774 96.4840424839458
"1766" 353 44.2193534302429 90.7771830356315
"1767" 353.2 44.0193376581931 84.5344513536896
"1768" 353.4 44.5612864319857 79.2180139737361
"1769" 353.6 45.3008546809691 73.2385104109032
"1770" 353.8 47.4852703412626 68.4581434286669
"1771" 354 49.1516039875735 63.2554732059194
"1772" 354.2 51.2330832765404 59.4508144095116
"1773" 354.4 51.9520849117164 54.7010240253837
"1774" 354.6 51.4473183168902 48.9958941780433
"1775" 354.8 50.2302855277941 42.4843487387884
"1776" 355 49.0990030384959 36.1914055583283
"1777" 355.2 47.6188001223349 29.1999560075266
"1778" 355.4 47.022345678277 22.3728941827882
"1779" 355.6 46.9770583693235 16.8871474018136
"1780" 355.8 49.5131476707189 14.3615692289161
"1781" 356 53.9827255131383 13.1270707329988
"1782" 356.2 58.6330295595404 12.733081249367
"1783" 356.4 64.7536210566807 12.5408037551337
"1784" 356.6 70.8795839136697 13.7434555223535
"1785" 356.8 76.9999723336198 15.7331596773692
"1786" 357 82.9011083697521 18.1417656034195
"1787" 357.2 88.6076932669455 21.8546306373986
"1788" 357.4 94.1230049307851 25.8270385215843
"1789" 357.6 98.1734774864333 29.9195271640571
"1790" 357.8 102.583296321716 34.300169611098
"1791" 358 106.148130765738 38.8963554534473
"1792" 358.2 109.876601774824 44.3455039591141
"1793" 358.4 111.999692909933 50.1102663482888
"1794" 358.6 114.124719085435 56.0794554932581
"1795" 358.8 114.401336731147 61.9349815383766
"1796" 359 114.143952214175 66.8740489989988
"1797" 359.2 110.810446670585 69.2048091486971
"1798" 359.4 106.810650958672 71.4733945501603
"1799" 359.6 101.512363189251 73.8612361185116
"1800" 359.8 95.4012682563235 75.6907212829909
"1801" 360 89.239282911645 77.1929660171337
"1802" 360.2 83.0351577123362 77.8135604779412
"1803" 360.4 76.4070741534004 78.9848172859689
"1804" 360.6 70.6735780830807 80.8966484048909
"1805" 360.8 65.1190319379587 83.612718914209
"1806" 361 59.3190740404722 87.8021621868036
"1807" 361.2 54.3431376212801 91.2739905313418
"1808" 361.4 49.02036924228 95.8291062066896
"1809" 361.6 44.2203349596204 100.667858267027
"1810" 361.8 39.9785666620005 104.291435201961
"1811" 362 33.651045713147 105.595428276424
"1812" 362.2 27.7419670644256 105.275934376124
"1813" 362.4 23.8769672115203 102.294377952613
"1814" 362.6 20.1227235407662 97.5824190597274
"1815" 362.8 16.3841225519735 91.7489756417266
"1816" 363 12.5004207670627 85.6577078832983
"1817" 363.2 8.9786837312466 80.0733383991227
"1818" 363.4 6.18539541603185 73.8105970864016
"1819" 363.6 4.46604756691256 67.1720307607218
"1820" 363.8 3.41276743706266 60.6638389732114
"1821" 364 3.97069894847847 53.976610843509
"1822" 364.2 6.087743000863 48.299401850145
"1823" 364.4 9.21810528371595 42.8351335106627
"1824" 364.6 13.9175580920248 38.6446242897766
"1825" 364.8 18.8764692759126 34.6592170270506
"1826" 365 23.7482471326939 32.2255675725544
"1827" 365.2 29.9400831978723 29.5063080840693
"1828" 365.4 35.9420507543235 28.3260507203692
"1829" 365.6 42.2335030597081 27.6845149165074
"1830" 365.8 48.6663295563115 28.8421589852826
"1831" 366 55.2292585276412 31.0109954925766
"1832" 366.2 61.0117552515706 33.1278841506237
"1833" 366.4 67.7174514794554 35.5930559266887
"1834" 366.6 74.0267366995378 38.9691833372766
"1835" 366.8 79.5598362015281 42.4729457818789
"1836" 367 85.3308803220328 46.0355131109859
"1837" 367.2 91.3329752968741 48.3376349443272
"1838" 367.4 96.8293280653235 49.5127158232052
"1839" 367.6 100.495726132944 49.8810823480525
"1840" 367.8 105.447502959172 49.7219000597999
"1841" 368 111.252878005458 50.8188706288103
"1842" 368.2 116.361500936807 51.451096125325
"1843" 368.4 118.489218680755 52.4531364925039
"1844" 368.6 118.905244368914 55.6087355952425
"1845" 368.8 118.954981989181 59.9959730574552
"1846" 369 118.064762887466 65.3001952051694
"1847" 369.2 116.293917562289 69.9813599104663
"1848" 369.4 113.826605589953 75.5145320857766
"1849" 369.6 111.049882731536 80.3228743744891
"1850" 369.8 108.358664075747 85.1614256206997
"1851" 370 104.954863890132 90.2361747992286
"1852" 370.2 101.72239855045 95.293434715678
"1853" 370.4 97.8359604341851 100.306848741884
"1854" 370.6 94.0117498342142 105.268482765339
"1855" 370.8 91.6672936907997 110.375264825824
"1856" 371 89.8752976910627 112.536841521472
"1857" 371.2 86.3568894659902 112.130974720872
"1858" 371.4 80.548169289094 111.999225536875
"1859" 371.6 74.1081008109848 112.02219010618
"1860" 371.8 67.909466632832 111.350251730421
"1861" 372 61.6866388525409 109.517031253429
"1862" 372.2 55.6674901785026 106.546252358687
"1863" 372.4 49.5302562096569 103.364789399824
"1864" 372.6 43.8322265239952 99.7159798665229
"1865" 372.8 39.5950876643389 94.7823544318228
"1866" 373 34.9638023576334 89.6049660014667
"1867" 373.2 30.3365158627071 84.2393906448725
"1868" 373.4 25.920982037083 79.0657832333589
"1869" 373.6 21.5615883420158 73.7219675003535
"1870" 373.8 17.9235440497391 68.0066804571143
"1871" 374 14.2156862805 62.2144841534001
"1872" 374.2 10.8146892968735 56.3314695832891
"1873" 374.4 8.3944774457466 50.0141773845074
"1874" 374.6 8.44575912476949 45.0182622333847
"1875" 374.8 11.335350337284 40.7303432213424
"1876" 375 15.1294700054949 35.3563774828195
"1877" 375.2 19.9787388334389 32.223348365392
"1878" 375.4 25.9456320913235 30.9867167898026
"1879" 375.6 32.6740768967373 30.2016123782594
"1880" 375.8 39.3871263024211 30.0905143695693
"1881" 376 45.7307516269235 30.5207204137648
"1882" 376.2 52.5156962543352 31.3488388173696
"1883" 376.4 58.9819247850882 32.7384132936237
"1884" 376.6 65.4792150818647 34.9606881835648
"1885" 376.8 71.5223772682569 37.7921158583433
"1886" 377 76.6187220880977 42.5812114465508
"1887" 377.2 81.2811263246381 47.808129621889
"1888" 377.4 85.3235143139501 53.3506684564995
"1889" 377.6 88.8911243057954 58.9539978553609
"1890" 377.8 92.2032797749569 64.5790559120099
"1891" 378 94.8819737803235 70.5909713352016
"1892" 378.2 96.0717272202002 76.1405309061602
"1893" 378.4 94.8286216081317 79.9125294801191
"1894" 378.6 92.1860261597911 81.5015927490104
"1895" 378.8 87.9293926709046 85.2495491375469
"1896" 379 83.1563045122436 89.0525390750966
"1897" 379.2 78.8322866732041 93.5542021289109
"1898" 379.4 74.2061513282801 98.2562434314723
"1899" 379.6 70.6580666896417 102.388021218777
"1900" 379.8 70.418335575011 101.811928909464
"1901" 380 70.1655540091697 101.565139202961
"1902" 380.2 70.4534961384902 105.712948349832
"1903" 380.4 71.753396733862 110.187424791007
"1904" 380.6 75.0305860690549 112.963802002389
"1905" 380.8 78.5344470194025 114.975787645237
"1906" 381 79.3977252798807 114.296556327334
"1907" 381.2 83.1499131956159 113.387077677746
"1908" 381.4 88.1563352497414 114.050832603269
"1909" 381.6 91.2002570852454 112.425009762714
"1910" 381.8 93.624174455258 109.72624807635
"1911" 382 98.1779435701593 107.970436835777
"1912" 382.2 101.321956683394 106.028568055805
"1913" 382.4 101.224784880038 104.426252037077
"1914" 382.6 101.443967613414 102.311307262095
"1915" 382.8 103.88307803099 98.9855605374849
"1916" 383 107.679586684054 97.3997983195074
"1917" 383.2 109.835731376249 96.9065795276655
"1918" 383.4 110.245020153067 95.1073723153982
"1919" 383.6 110.430060361087 92.7400764804608
"1920" 383.8 110.780373891708 90.0847367104689
"1921" 384 112.252374002524 86.0769817276166
"1922" 384.2 114.759777519868 82.4576306968526
"1923" 384.4 118.581499262599 79.5032508626387
"1924" 384.6 119.068551607728 77.4516755243384
"1925" 384.8 118.463506860109 77.3227896361337
"1926" 385 117.587197431859 77.563890642848
"1927" 385.2 116.232484615866 76.1464446409091
"1928" 385.4 114.158490196782 73.2937845325295
"1929" 385.6 112.162424780788 69.6910154620623
"1930" 385.8 110.04318268354 66.1844370576441
"1931" 386 107.349623214406 62.4802407381766
"1932" 386.2 104.627802667114 58.317431299172
"1933" 386.4 101.178419301824 54.0889983929552
"1934" 386.6 97.7220477824921 50.3156217686418
"1935" 386.8 94.3130837644808 46.7009821295182
"1936" 387 89.8985171328008 43.4289197036061
"1937" 387.2 85.6263134139706 40.532412443706
"1938" 387.4 81.4028954250192 37.2349091225918
"1939" 387.6 76.1515592321856 34.3425381567076
"1940" 387.8 71.3914466261491 32.6214121989626
"1941" 388 65.9498529746092 32.3713615573837
"1942" 388.2 60.515807207895 32.6588281423123
"1943" 388.4 55.2736933696026 33.1512737137185
"1944" 388.6 49.9426677864802 32.7180978754272
"1945" 388.8 43.6911778056684 32.4623340194662
"1946" 389 38.3135961665212 31.8515279467533
"1947" 389.2 32.9090286225214 30.6069729771832
"1948" 389.4 31.243273318259 29.2470694176476
"1949" 389.6 31.9511765406198 26.946073733221
"1950" 389.8 34.0666257717425 23.9973621947631
"1951" 390 36.283033271697 21.4469051222465
"1952" 390.2 39.601454014886 22.0190870815891
"1953" 390.4 44.8719437371843 22.9474697494222
"1954" 390.6 50.4336122251985 23.4455240953516
"1955" 390.8 56.3820583235458 24.5226995118877
"1956" 391 62.3400413309862 25.2993819125718
"1957" 391.2 68.6407425320638 25.701040873374
"1958" 391.4 75.004882813432 27.3218149169935
"1959" 391.6 81.6728115820705 28.4573805482465
"1960" 391.8 87.748007594787 28.9316010877644
"1961" 392 94.2953633537309 29.2780905930359
"1962" 392.2 99.2476703634398 31.937573833765
"1963" 392.4 103.756345450538 36.1733389709552
"1964" 392.6 106.979912275886 39.4917234037516
"1965" 392.8 110.360003838512 43.5519570879766
"1966" 393 112.70146755862 48.443903383184
"1967" 393.2 114.725988908933 54.6224287159717
"1968" 393.4 113.778183359947 60.1388335860943
"1969" 393.6 111.378526746358 64.5511512950525
"1970" 393.8 107.613641795358 68.7681805742938
"1971" 394 103.051588661681 72.4914963862052
"1972" 394.2 98.2886706740826 76.8550000554513
"1973" 394.4 93.1846501689532 80.769984514184
"1974" 394.6 88.1030756206479 84.9706037940198
"1975" 394.8 83.5399508501208 89.8284632671415
"1976" 395 80.3594316730963 94.1914300010039
"1977" 395.2 76.1308365521784 97.134352507954
"1978" 395.4 70.8260628784329 99.9436858922922
"1979" 395.6 66.4206419226312 103.913948063638
"1980" 395.8 65.1251439479203 105.476566993373
"1981" 396 65.4604210744083 104.03612105998
"1982" 396.2 64.088648925259 101.738903123777
"1983" 396.4 61.4054556563389 97.9640317405458
"1984" 396.6 58.545988473732 93.8068628530442
"1985" 396.8 56.2644403439389 88.6716565498151
"1986" 397 53.1980658419452 83.4811409219793
"1987" 397.2 50.0538781396235 78.4728878037391
"1988" 397.4 47.507712411986 72.5821410916141
"1989" 397.6 44.3879623313122 67.474319318163
"1990" 397.8 40.9512002784359 62.6430308042485
"1991" 398 37.2315347902336 57.5317728157541
"1992" 398.2 34.7614194897706 51.2359879960825
"1993" 398.4 32.6617400091259 45.4648930181719
"1994" 398.6 30.5717859293479 39.1100894603376
"1995" 398.8 27.9218360694346 33.2160737027025
"1996" 399 27.1529917480235 28.1581214650516
"1997" 399.2 28.8319846068989 23.5619652111602
"1998" 399.4 32.5286395035431 20.9284499408742
"1999" 399.6 36.7804297878657 20.7711966474513
"2000" 399.8 42.5663009137985 21.2255402104516
"2001" 400 48.2588611898299 22.2769882740804
"2002" 400.2 53.3399252772886 22.8302960032185
"2003" 400.4 58.7381725045445 23.7813294912417
"2004" 400.6 63.6464110489235 24.9993982645295
"2005" 400.8 69.2432842962213 27.6199435535607
"2006" 401 74.6974201797538 30.963896691265
"2007" 401.2 79.6137888743592 34.0776148356695
"2008" 401.4 84.6303845558408 37.0330207435697
"2009" 401.6 89.389997088919 41.3534159805968
"2010" 401.8 93.6825805729713 45.4824933132425
"2011" 402 96.5666616733933 49.658497827265
"2012" 402.2 97.6499987997164 55.6144259162052
"2013" 402.4 97.2805443020918 61.11044323624
"2014" 402.6 96.9092195231697 66.9212071511997
"2015" 402.8 95.6897651874346 73.1392406862951
"2016" 403 94.5734319325703 78.932096705426
"2017" 403.2 93.5473869770036 83.1118102696566
"2018" 403.4 90.9928290797092 84.0736178241337
"2019" 403.6 86.7991196932687 84.8689462767355
"2020" 403.8 81.8347000708235 87.5556727480266
"2021" 404 76.0811533196872 90.0606784873675
"2022" 404.2 70.2913830552774 92.409578133792
"2023" 404.4 65.1426766995474 95.3387924736721
"2024" 404.6 60.4647337402005 99.5638581839151
"2025" 404.8 55.5089043304798 102.177057837902
"2026" 405 51.3586055105735 101.024873219277
"2027" 405.2 48.2629304051331 98.1471163314433
"2028" 405.4 44.7660622734312 93.3622837686074
"2029" 405.6 42.041906224195 87.9126877002766
"2030" 405.8 39.1227294198235 82.2437230039433
"2031" 406 37.4042746735867 75.7109757197898
"2032" 406.2 40.1667276892819 67.3194161364016
"2033" 406.4 45.0109344044681 58.1603989194513
"2034" 406.6 49.1795832158063 49.9616625253628
"2035" 406.8 54.0681139726339 42.8840369516042
"2036" 407 59.8766755451258 37.0867408617766
"2037" 407.2 66.3597246860236 33.4430246218433
"2038" 407.4 73.5126932649259 31.0335191084031
"2039" 407.6 80.6092917646528 30.1712583277278
"2040" 407.8 87.5253020369902 32.1534433397766
"2041" 408 93.1618108285735 34.494905039598
"2042" 408.2 98.6498778852537 36.9327640113347
"2043" 408.4 101.158794801277 40.5104614186603
"2044" 408.6 102.694573709431 45.0523471989909
"2045" 408.8 103.816341391504 49.5732703855959
"2046" 409 103.502578724897 55.7243462626059
"2047" 409.2 103.901548871092 61.3526751107156
"2048" 409.4 102.244380703613 67.0103029712826
"2049" 409.6 98.8885992632546 71.3512229247421
"2050" 409.8 96.0405263296274 76.5366876682829
"2051" 410 92.5601282866697 81.5163778564689
"2052" 410.2 89.76948309407 85.2714170292132
"2053" 410.4 89.1233689661093 87.1560014638195
"2054" 410.6 89.7852775654442 87.5702219467076
"2055" 410.8 90.495302022534 87.2123234398819
"2056" 411 90.6951620675735 86.4339155401047
"2057" 411.2 89.4293817823235 84.9616969760843
"2058" 411.4 86.8755657342807 82.6214479144623
"2059" 411.6 83.913500770061 79.7191945461391
"2060" 411.8 79.6973027772874 77.1975467128128
"2061" 412 75.5759939734514 73.923437964544
"2062" 412.2 70.3030780096488 71.8622652139091
"2063" 412.4 64.7112597784031 69.9704734471175
"2064" 412.6 59.0687698599049 68.9735350959278
"2065" 412.8 53.5424242444664 69.3657430979744
"2066" 413 47.3620004954282 70.4408439060208
"2067" 413.2 41.9411096136956 72.0485433738696
"2068" 413.4 36.103575489591 73.8509782702185
"2069" 413.6 29.9509311515828 75.7934124525173
"2070" 413.8 24.3926170490361 78.1953898181266
"2071" 414 19.7444467577911 81.8253087859974
"2072" 414.2 16.4819960725313 85.7756560498545
"2073" 414.4 14.2556053077326 88.1546317175039
"2074" 414.6 11.7988521932159 89.605387963392
"2075" 414.8 12.4891317567148 87.9211544580375
"2076" 415 11.7299458108235 85.2197749175909
"2077" 415.2 9.42899298459984 81.4505462440003
"2078" 415.4 7.78655338369853 76.3989554902141
"2079" 415.6 6.17609139000354 71.3757551120566
"2080" 415.8 5.00322772349495 65.2510476922623
"2081" 416 6.18833190265209 59.9764995146052
"2082" 416.2 7.45149389642647 54.7790272922619
"2083" 416.4 10.2954862459573 49.8515110623259
"2084" 416.6 12.8905689646835 45.1046475712166
"2085" 416.8 17.0586152634144 42.1346878135428
"2086" 417 21.6140845871208 39.3919872856415
"2087" 417.2 26.7530716729089 36.7067692939717
"2088" 417.4 32.444927017511 34.9105724482891
"2089" 417.6 37.9717322123479 33.84748324624
"2090" 417.8 43.3779722570464 32.1643923196923
"2091" 418 49.3708792464943 30.2045058399107
"2092" 418.2 54.8744011684922 29.5647916597164
"2093" 418.4 61.143474240203 28.8046196255718
"2094" 418.6 65.5093799815735 27.5354317496337
"2095" 418.8 69.2888141312546 23.1777069227076
"2096" 419 75.0281240934882 19.3222877724942
"2097" 419.2 81.0397213215353 16.7059600154707
"2098" 419.4 87.3880172904615 14.4258043315007
"2099" 419.6 93.9334976932765 13.6039391897178
"2100" 419.8 100.310223849761 15.0037432698766
"2101" 420 104.33376652947 18.7151155584107
"2102" 420.2 108.470179235657 23.8976228278136
"2103" 420.4 112.366433324931 29.2926871639552
"2104" 420.6 115.425388382083 34.1774404841862
"2105" 420.8 117.719571157661 37.9776554471641
"2106" 421 119.761743050109 40.5456129965623
"2107" 421.2 118.581996671101 41.0102991248877
"2108" 421.4 115.827906455567 43.930978726862
"2109" 421.6 113.377310756928 47.8243618146487
"2110" 421.8 110.985937305717 51.8297444261923
"2111" 422 108.625370688255 55.7365752326042
"2112" 422.2 106.185686095114 60.4776359362533
"2113" 422.4 104.123055023687 65.2702683319584
"2114" 422.6 101.082170756703 70.1693803241904
"2115" 422.8 97.729979422136 74.4662063623516
"2116" 423 94.8587909912164 79.0985912817409
"2117" 423.2 91.8622408342687 83.1136598116259
"2118" 423.4 89.5987169375409 86.5946957421679
"2119" 423.6 87.4471495101295 90.845345123508
"2120" 423.8 86.9473302190693 94.6690168890817
"2121" 424 87.1358311799902 98.5005250720544
"2122" 424.2 88.2098910661432 100.921652800891
"2123" 424.4 89.5001946654144 102.494240543413
"2124" 424.6 90.6302502580735 106.256765064977
"2125" 424.8 91.7308004827781 109.770264281004
"2126" 425 90.9324958710579 108.834575299745
"2127" 425.2 89.0654499979137 107.542657369891
"2128" 425.4 87.0542480314383 105.697459375252
"2129" 425.6 83.0822239096517 103.594975176667
"2130" 425.8 79.3978756547289 100.712594784385
"2131" 426 75.4025298567326 97.3721086665039
"2132" 426.2 70.8420262446279 93.531792600907
"2133" 426.4 66.5987098550841 89.3306907500583
"2134" 426.6 62.9301893170898 84.900611137374
"2135" 426.8 58.695262779311 80.7999761743141
"2136" 427 54.3914294988791 76.0915259479988
"2137" 427.2 49.8896230390627 72.1391179917766
"2138" 427.4 45.1609863956718 68.0168534154395
"2139" 427.6 41.0614287968902 63.3587138934099
"2140" 427.8 37.1090046329752 57.934371903889
"2141" 428 33.4723828393933 52.4572535205906
"2142" 428.2 31.0650622718898 46.5795064486561
"2143" 428.4 30.6139471581043 40.2932064105026
"2144" 428.6 30.8373860552435 33.8930798343766
"2145" 428.8 33.2140003820938 27.0710240932496
"2146" 429 36.7826586873486 23.0901319383391
"2147" 429.2 41.6378566208299 22.1290879486374
"2148" 429.4 47.8873878423115 22.7373206123067
"2149" 429.6 53.8609557667985 24.9352501233766
"2150" 429.8 59.7090461469664 27.2665113959909
"2151" 430 62.9735180261067 29.9824170364995
"2152" 430.2 60.0079086089501 32.6899433556441
"2153" 430.4 56.5606670977505 32.2030388796193
"2154" 430.6 52.5811112561569 26.296955638221
"2155" 430.8 52.0590248743719 26.4014194463411
"2156" 431 51.9314899688352 25.3075118029743
"2157" 431.2 52.0182991250988 24.7943404425294
"2158" 431.4 55.4636764261754 21.7290875622951
"2159" 431.6 54.2818006650569 21.1054533628766
"2160" 431.8 53.4803159350445 20.4979995921138
"2161" 432 52.6686438477554 19.5915329331289
"2162" 432.2 53.2932596589322 18.0704029308636
"2163" 432.4 55.9255032403958 16.8154866179212
"2164" 432.6 59.0094168455824 15.9865844325413
"2165" 432.8 63.5685168775235 14.1036328448099
"2166" 433 69.7286475990735 12.1466963403123
"2167" 433.2 75.3941819965309 11.7283883553985
"2168" 433.4 80.7504974148506 12.7921803764793
"2169" 433.6 86.0977636079862 14.6992052142224
"2170" 433.8 91.2469124483235 17.7430216307766
"2171" 434 95.5310918753235 21.6377302007766
"2172" 434.2 99.9993250406526 26.0681666162703
"2173" 434.4 102.633851560613 31.5403004644995
"2174" 434.6 103.480681012791 36.8692441494259
"2175" 434.8 103.314470707463 42.272137736951
"2176" 435 102.511848641552 46.1900355916561
"2177" 435.2 102.020689610458 49.6875479791059
"2178" 435.4 99.8689914205304 53.7623608885007
"2179" 435.6 97.5807777188294 58.3747597043884
"2180" 435.8 96.3186884972569 63.3370766235766
"2181" 436 95.3172647381471 68.5422400771295
"2182" 436.2 94.7394844423967 73.4357709669107
"2183" 436.4 94.671448992756 78.4601247384928
"2184" 436.6 95.5272165434131 81.4050365896572
"2185" 436.8 94.311481257394 81.4370490145231
"2186" 437 91.381860683863 81.804144785224
"2187" 437.2 87.6978154045803 82.9021977561685
"2188" 437.4 83.3238533475882 83.9091563908207
"2189" 437.6 78.9136686433235 85.3372430895513
"2190" 437.8 74.2801109475441 87.3399364399825
"2191" 438 69.152555289761 89.1602115391047
"2192" 438.2 63.3761418784599 90.5622697425948
"2193" 438.4 57.7659824080101 91.5603438609856
"2194" 438.6 51.7106272467082 93.3203407532382
"2195" 438.8 45.715914641895 95.3280891760147
"2196" 439 40.5336066910147 97.7811919151442
"2197" 439.2 35.8358314296872 100.782929202049
"2198" 439.4 30.6769817615458 102.243772753221
"2199" 439.6 25.2136954807546 102.168664069432
"2200" 439.8 23.5734005077781 99.5437037479584
"2201" 440 22.5803604675579 94.8623083048704
"2202" 440.2 20.5058096296186 89.7355390063996
"2203" 440.4 19.361719984895 84.1014371710623
"2204" 440.6 18.6797659394219 78.5366556756127
"2205" 440.8 19.4686783872413 73.5209392515437
"2206" 441 21.6147161614835 68.8415980691766
"2207" 441.2 24.4594932948762 63.9704792278555
"2208" 441.4 28.9189096093967 60.0417732017888
"2209" 441.6 33.5380754645649 57.2899819840869
"2210" 441.8 38.3740798835902 54.4268489062099
"2211" 442 43.1360699175304 51.9582602520525
"2212" 442.2 48.4508514986531 50.0056662206743
"2213" 442.4 53.3816902399902 47.8577737848099
"2214" 442.6 56.3074254218018 44.8126573185701
"2215" 442.8 58.6343240202201 40.2786112185697
"2216" 443 61.6954337792072 35.5062137792998
"2217" 443.2 65.5432169886533 31.0043662013936
"2218" 443.4 68.954342442895 26.4469106364799
"2219" 443.6 72.0038429893572 20.930264411844
"2220" 443.8 74.5561770550059 15.8857802107295
"2221" 444 77.0480551554717 9.94398792640622
"2222" 444.2 79.1257138876902 6.7080140157766
"2223" 444.4 81.1076878044235 6.9416965299766
"2224" 444.6 83.9533276845043 7.3602603907525
"2225" 444.8 88.8080830342521 7.59823311749088
"2226" 445 93.3561644229 8.49499794789425
"2227" 445.2 96.3911733511985 11.3427172140766
"2228" 445.4 100.937770642214 14.8679034343864
"2229" 445.6 103.969627110324 17.6176746882938
"2230" 445.8 106.120989939466 20.1624618030493
"2231" 446 107.513968323022 21.7472199999332
"2232" 446.2 109.719863503104 25.4121144409717
"2233" 446.4 111.956946108555 30.0430179235937
"2234" 446.6 114.236384368182 35.0156723045531
"2235" 446.8 116.03689081786 39.5233085403254
"2236" 447 115.533428490519 43.0617937655083
"2237" 447.2 114.002701853982 47.387099526906
"2238" 447.4 111.565818398789 52.3893225571603
"2239" 447.6 108.151474978818 56.4823895403766
"2240" 447.8 103.857506712096 60.1451859182539
"2241" 448 99.6988777128753 63.5886658438456
"2242" 448.2 96.2179493944515 67.9953292225324
"2243" 448.4 94.2136225565828 72.3939569475914
"2244" 448.6 92.1220198060272 76.7598771717396
"2245" 448.8 88.8722905564881 79.3418638408526
"2246" 449 85.7140347912051 82.8598157923555
"2247" 449.2 84.4235357673529 86.1715238689825
"2248" 449.4 84.8608268089426 87.8663221220623
"2249" 449.6 85.1137934152429 87.6488526035992
"2250" 449.8 84.195867141386 86.7138477185735
"2251" 450 81.7496747428869 85.9241921275653
"2252" 450.2 77.9893244760435 85.1941811184166
"2253" 450.4 73.612214589831 84.8405183282691
"2254" 450.6 68.5954336853376 83.9548958224527
"2255" 450.8 63.7616517408578 83.4711193653108
"2256" 451 58.7860144822081 81.9757537390843
"2257" 451.2 53.768456438261 81.0774741599266
"2258" 451.4 48.7893960905635 81.8810823615366
"2259" 451.6 43.2329451973635 83.2987562810166
"2260" 451.8 37.8801319236807 85.4033826073194
"2261" 452 32.4130425195348 88.1458216639738
"2262" 452.2 27.5035155193235 90.935088254941
"2263" 452.4 23.8979595552781 94.1324192650948
"2264" 452.6 20.1155529550005 97.083228417792
"2265" 452.8 18.5573118040549 97.6814306135378
"2266" 453 19.0587982072283 95.4826411033956
"2267" 453.2 19.0070589773851 92.3496595404074
"2268" 453.4 17.8842035591331 88.1136052058718
"2269" 453.6 17.2356474711417 82.9793901782766
"2270" 453.8 18.1965050399787 78.1759162752766
"2271" 454 20.8722617172446 74.2350861564213
"2272" 454.2 23.3580517400222 68.9326524430506
"2273" 454.4 26.9102517720328 64.2002527322301
"2274" 454.6 30.7053282623352 61.0120261819045
"2275" 454.8 34.7020113590477 56.9273711861904
"2276" 455 38.4279326440643 52.9492637907025
"2277" 455.2 42.4425048199664 49.9531888162409
"2278" 455.4 47.4015378426831 46.4559218150013
"2279" 455.6 51.4837925717521 43.3139946742491
"2280" 455.8 55.5627270391902 40.5011020414766
"2281" 456 61.26932599811 38.5746070570575
"2282" 456.2 67.8859544900651 36.2640383773272
"2283" 456.4 72.8253885798753 34.6379988068456
"2284" 456.6 77.2259615963235 33.294036563848
"2285" 456.8 82.6278907186162 33.3962670094717
"2286" 457 88.0135406668765 33.8518417436354
"2287" 457.2 91.8741325834922 32.887024994126
"2288" 457.4 95.9847451956494 32.1986628025744
"2289" 457.6 100.689028018964 32.067380491226
"2290" 457.8 105.524382258348 32.3520891182465
"2291" 458 110.690949930369 33.5195418760721
"2292" 458.2 115.785159654189 36.2413041234107
"2293" 458.4 118.462663849596 39.0163919260039
"2294" 458.6 117.841755764933 41.323423842801
"2295" 458.8 117.651769981031 45.2466302803864
"2296" 459 118.791684684445 48.3576474917888
"2297" 459.2 120.070775020254 47.4575346121254
"2298" 459.4 120.718383538289 45.5101803271254
"2299" 459.6 120.260981717858 45.4422493636952
"2300" 459.8 118.932944702594 45.6963378065178
"2301" 460 118.509872438324 45.9796587632766
"2302" 460.2 118.55117995346 46.053422183163
"2303" 460.4 118.372755357582 45.7294930255406
"2304" 460.6 118.377131434627 45.7338691025856
"2305" 460.8 117.788630110546 46.0061043152951
"2306" 461 117.310123131703 46.1520108091904
"2307" 461.2 117.086394639406 46.3653112785413
"2308" 461.4 116.710669812653 46.8739143976825
"2309" 461.6 116.269212940027 47.1841334506655
"2310" 461.8 116.088661943974 47.6170591579141
"2311" 462 115.513813075168 48.8012149502441
"2312" 462.2 115.144707577402 51.2101840445661
"2313" 462.4 114.463442289492 54.8897822046441
"2314" 462.6 112.802441484509 58.9307668290729
"2315" 462.8 111.638384651488 63.9693940149413
"2316" 463 110.755286025372 68.6243809895815
"2317" 463.2 110.119420025175 73.5383281076655
"2318" 463.4 109.246273940468 78.6935025457634
"2319" 463.6 108.33369799517 84.2975992327382
"2320" 463.8 106.153718582912 89.6767615819825
"2321" 464 104.146187232164 94.4272369016966
"2322" 464.2 100.901068843051 99.2663532891857
"2323" 464.4 97.1631602284664 103.25351201211
"2324" 464.6 93.4539139713235 106.6412902603
"2325" 464.8 88.9547141753548 110.994921459667
"2326" 465 83.8941747540508 113.735785734095
"2327" 465.2 79.0008636113086 116.288836781553
"2328" 465.4 73.8894945880235 118.436075150305
"2329" 465.6 68.3153404740508 118.527457489913
"2330" 465.8 62.8053974170892 118.51657738548
"2331" 466 57.418078467255 116.037285271174
"2332" 466.2 53.1272101112041 111.870958403642
"2333" 466.4 50.3384914582005 106.843967280146
"2334" 466.6 48.3847173239092 100.748534373119
"2335" 466.8 48.07008948413 95.0236717345347
"2336" 467 47.3294367637521 89.0903733869195
"2337" 467.2 47.2897321559292 83.1924106235372
"2338" 467.4 48.4375740830735 78.1195454933424
"2339" 467.6 49.3533235981083 71.8137372758019
"2340" 467.8 51.2279902841406 67.2707322792766
"2341" 468 55.6553854653 64.5009071844943
"2342" 468.2 60.4857703767909 61.9620751632114
"2343" 468.4 65.9079676657505 59.6016572580125
"2344" 468.6 69.7437936879569 58.9274010315433
"2345" 468.8 75.5146502549599 57.8747478541516
"2346" 469 82.3003717476713 56.6449512893853
"2347" 469.2 87.9343162344848 55.6389548027443
"2348" 469.4 92.4907064755171 55.4211861515185
"2349" 469.6 98.4824154805902 55.9328028866099
"2350" 469.8 104.207393963099 57.5930378943833
"2351" 470 110.638609973302 60.8867969275809
"2352" 470.2 114.12616157009 64.2804615883099
"2353" 470.4 114.215706579093 67.8449521325458
"2354" 470.6 113.159284712395 69.7002885777052
"2355" 470.8 114.28427196136 72.3338534202766
"2356" 471 117.541300719043 74.5503364435406
"2357" 471.2 118.501956363994 74.2479601930937
"2358" 471.4 117.552027444482 74.0627240537888
"2359" 471.6 115.807617850249 75.3895167489618
"2360" 471.8 113.088563240083 78.5114243026923
"2361" 472 109.948086932121 82.5463708921184
"2362" 472.2 105.840048880361 86.6745550375914
"2363" 472.4 101.150854012858 89.9747491554889
"2364" 472.6 96.5007120297298 93.456561930386
"2365" 472.8 92.4870186596668 94.2575748706572
"2366" 473 87.5723395801061 95.1066095444288
"2367" 473.2 81.5121695173704 96.2619691972141
"2368" 473.4 75.5162843984158 96.9214482156535
"2369" 473.6 69.7108491996945 97.1029435678734
"2370" 473.8 63.4252472408414 98.4562201862052
"2371" 474 57.3584712128063 99.5632383363973
"2372" 474.2 51.3391319677236 101.810805435838
"2373" 474.4 45.9364409232767 103.412410712448
"2374" 474.6 39.4582904689337 103.481620178827
"2375" 474.8 33.6030252120015 101.0721818262
"2376" 475 27.775526911514 97.6710963951099
"2377" 475.2 22.7902580295269 92.6886565992512
"2378" 475.4 18.6838851446784 86.9515741338088
"2379" 475.6 15.3268237254706 81.5723312488207
"2380" 475.8 14.245049866239 74.942211061171
"2381" 476 15.8717067901146 68.4304253534781
"2382" 476.2 18.200030422736 62.9622109237141
"2383" 476.4 21.8172410071235 57.4317247543141
"2384" 476.6 26.7645195342466 52.9402020281227
"2385" 476.8 31.7699917255508 49.3019631949584
"2386" 477 37.9744618931511 46.8951391110525
"2387" 477.2 43.8872562371235 46.1657392838433
"2388" 477.4 50.5583995831166 46.2281143099835
"2389" 477.6 56.8101034893123 47.4711716894283
"2390" 477.8 62.2595561276931 48.6015314165592
"2391" 478 66.5233595112906 50.4271876889085
"2392" 478.2 67.7427280625471 53.6140512288237
"2393" 478.4 68.5574977830946 58.4044047575718
"2394" 478.6 68.9432147041235 64.3107537660766
"2395" 478.8 66.6664525376609 69.2532797140055
"2396" 479 65.2389141086569 75.2789262587025
"2397" 479.2 63.6791491789322 81.0235691355157
"2398" 479.4 61.6031870145082 86.2619304525304
"2399" 479.6 60.6380437322781 91.4474307812311
"2400" 479.8 60.5268751201138 96.9144899273895
"2401" 480 60.9023497125867 102.777492075777
"2402" 480.2 61.2122181926735 105.666067598527
"2403" 480.4 62.3147916426092 105.219412528396
"2404" 480.6 65.4002101201417 105.497887001186
"2405" 480.8 69.9676410795054 107.769800333686
"2406" 481 73.8047274015 108.778016112791
"2407" 481.2 77.6613700415851 110.768635146838
"2408" 481.4 82.0020079741827 112.830594290734
"2409" 481.6 84.0757030178473 112.21134172311
"2410" 481.8 86.3327692307662 111.015971242154
"2411" 482 90.7158158251417 111.027192955868
"2412" 482.2 93.8705121516967 110.801366796359
"2413" 482.4 94.9477998406616 110.120754806819
"2414" 482.6 94.3966331739081 109.31860518693
"2415" 482.8 93.4733875141735 109.028499330627
"2416" 483 92.6007873321807 107.568601824586
"2417" 483.2 91.5745625343712 104.768120900443
"2418" 483.4 91.518923840514 100.687950017586
"2419" 483.6 92.7877698279301 96.6885515190717
"2420" 483.8 95.0829909968397 92.8376095049218
"2421" 484 97.4700704429687 89.6150522526476
"2422" 484.2 100.927491560622 87.7935212440303
"2423" 484.4 105.219780478472 87.0880673055173
"2424" 484.6 109.800607461263 88.4873946965815
"2425" 484.8 112.907701053215 90.156378506907
"2426" 485 110.989375651966 89.767310828848
"2427" 485.2 110.233195221817 89.5692033582961
"2428" 485.4 109.602843273889 89.4169483291244
"2429" 485.6 109.209780459051 89.3997582451857
"2430" 485.8 108.376612663405 88.9968903562496
"2431" 486 107.674171506014 87.794749342171
"2432" 486.2 107.229845598732 86.3136629845653
"2433" 486.4 106.031226180044 83.7038059722966
"2434" 486.6 105.356143361244 81.4968044492966
"2435" 486.8 105.339266290774 78.3657833180641
"2436" 487 106.551850556531 76.2190627010815
"2437" 487.2 107.965309606212 73.836441603147
"2438" 487.4 109.892270142634 72.4032419062938
"2439" 487.6 112.492252643994 70.9131699532653
"2440" 487.8 115.951919154071 69.8750511417436
"2441" 488 118.526623873033 68.7553281804218
"2442" 488.2 119.127604603455 68.5397224891722
"2443" 488.4 118.321852024599 69.1442214017421
"2444" 488.6 118.544492070057 70.0532851798433
"2445" 488.8 118.1265109281 69.7931288296119
"2446" 489 117.054640243951 70.209878630358
"2447" 489.2 116.884786195782 69.806874859859
"2448" 489.4 116.60209852497 69.6075574212766
"2449" 489.6 116.293813453533 69.7977641188813
"2450" 489.8 115.533314041251 69.0937374352344
"2451" 490 114.592157151032 67.435887642688
"2452" 490.2 113.717347515239 64.4904734506923
"2453" 490.4 113.004099680733 60.6849208600055
"2454" 490.6 112.080436868092 56.3607986386791
"2455" 490.8 111.950760524893 51.8685185041952
"2456" 491 113.001641746466 48.1959334019195
"2457" 491.2 115.339443005902 45.5690061579134
"2458" 491.4 118.622386241457 43.8072768720099
"2459" 491.6 118.024080831743 43.5569825183895
"2460" 491.8 118.141535658835 41.5520695245906
"2461" 492 117.887309174483 38.3038372899016
"2462" 492.2 117.668257253082 34.3604448627766
"2463" 492.4 115.989503559117 30.8059637080869
"2464" 492.6 114.515886983206 27.5424138602354
"2465" 492.8 113.45842083611 25.2975893026979
"2466" 493 112.065057066538 23.4969898871695
"2467" 493.2 110.827635262847 21.5441364289394
"2468" 493.4 108.275971545445 20.1875053836546
"2469" 493.6 104.789732410836 17.2664739561546
"2470" 493.8 102.578659763895 14.0105925845266
"2471" 494 99.3482434781287 12.1302576353091
"2472" 494.2 96.2672508057895 9.93885180679933
"2473" 494.4 93.678552592964 8.00770889812491
"2474" 494.6 90.9829377563569 7.06719269500993
"2475" 494.8 87.9552555278719 5.89975729103467
"2476" 495 86.3350144239609 4.53382505582056
"2477" 495.2 86.4890908069499 4.31555017991946
"2478" 495.4 87.1013087944134 5.03635258460806
"2479" 495.6 87.2575090032882 5.60833159601189
"2480" 495.8 87.3290210892164 6.00789378474088
"2481" 496 87.9510676691945 6.61588112487337
"2482" 496.2 88.1700926780236 6.49596877140993
"2483" 496.4 88.7224075092909 6.88581592875486
"2484" 496.6 89.044144304204 7.06785122061356
"2485" 496.8 89.3596869973867 7.5648499011766
"2486" 497 89.9543207634974 7.77482549364616
"2487" 497.2 90.6022201585167 7.84544595042432
"2488" 497.4 91.5139360283122 7.81003950887887
"2489" 497.6 92.3152200600946 8.01250676572841
"2490" 497.8 93.5297659734359 8.42343621739457
"2491" 498 94.4054447317588 8.92570689563542
"2492" 498.2 95.2992639842521 9.02165636866945
"2493" 498.4 96.7458700245378 10.055608762848
"2494" 498.6 97.7350742443933 10.8608602468115
"2495" 498.8 99.6173694440918 11.8851266271181
"2496" 499 101.45073225875 14.2646985704961
"2497" 499.2 103.700363307953 17.3054679519247
"2498" 499.4 105.451917038653 20.9458853450931
"2499" 499.6 107.417500898649 24.9950293711952
"2500" 499.8 108.807931740372 29.097838648679
"2501" 500 110.000950903866 33.9662815858127
"2502" 500.2 111.449090359961 38.9172538896766
"2503" 500.4 112.564900617043 43.5605064482522
"2504" 500.6 112.486983828288 48.6549526262409
"2505" 500.8 112.862545011824 54.0886417346612
"2506" 501 113.381839487824 59.3228095579394
"2507" 501.2 111.91453067773 62.1849674837998
"2508" 501.4 109.109115086029 63.9052458737884
"2509" 501.6 104.677375226807 66.5943931028734
"2510" 501.8 99.9793341175433 70.1489647115019
"2511" 502 94.5016669434882 73.545795087059
"2512" 502.2 89.7817601767521 76.9518650104195
"2513" 502.4 85.2311894276482 80.9047413058156
"2514" 502.6 80.8502042934068 85.4568575741933
"2515" 502.8 76.7262295834605 89.7346643806259
"2516" 503 73.6853174417781 94.6163072995493
"2517" 503.2 70.5526087938558 99.1884971892282
"2518" 503.4 66.2440636436417 101.845122448413
"2519" 503.6 61.5024059049793 102.958393839957
"2520" 503.8 55.7824864406279 103.308075562124
"2521" 504 50.4228852736286 103.778674222302
"2522" 504.2 43.8134617589551 103.918573358566
"2523" 504.4 36.1658845801856 103.115481152828
"2524" 504.6 29.5146013991053 101.908854043195
"2525" 504.8 23.6453198421673 101.142525873995
"2526" 505 17.9201720076872 98.9181899473221
"2527" 505.2 15.0267824512183 94.8787497829345
"2528" 505.4 13.2080196369793 89.3843767582848
"2529" 505.6 12.3011697344235 82.2134308261766
"2530" 505.8 12.4934323320854 75.6319915505861
"2531" 506 13.3267763245235 68.7177663095151
"2532" 506.2 15.2351835238235 62.6233975937225
"2533" 506.4 17.8122666620248 56.6563869102571
"2534" 506.6 21.7206127945007 52.0345337532196
"2535" 506.8 26.0706474281383 48.314079764184
"2536" 507 30.9799035392124 44.6357438925173
"2537" 507.2 36.7991994677211 42.8443401574272
"2538" 507.4 43.0159627214258 40.406094756663
"2539" 507.6 48.6013288752213 37.7506116407539
"2540" 507.8 54.8146123568179 35.5988746664957
"2541" 508 60.6734501738235 34.462449134848
"2542" 508.2 66.5371502986569 32.4433827555433
"2543" 508.4 72.9433095060177 31.3683922790001
"2544" 508.6 79.8113514722626 31.0309439998864
"2545" 508.8 86.1415231523003 31.3443100864743
"2546" 509 92.3576256331013 31.489900398221
"2547" 509.2 98.56552345195 30.1513441551983
"2548" 509.4 104.801749583914 29.2457071021742
"2549" 509.6 111.012969275311 28.7648825501817
"2550" 509.8 115.714135898928 29.510174073858
"2551" 510 115.004634725324 32.2647207274909
"2552" 510.2 116.007248457601 36.5095732062224
"2553" 510.4 116.033607112953 41.0199156892581
"2554" 510.6 116.199340687513 45.7783499869791
"2555" 510.8 116.278829504398 49.665207058221
"2556" 511 117.462010370681 54.1910026650266
"2557" 511.2 116.971844387347 58.2693734724942
"2558" 511.4 116.105789276842 62.9654369624392
"2559" 511.6 115.937148281311 68.3773994705083
"2560" 511.8 115.013907840966 73.4466272974195
"2561" 512 113.085099787252 78.3799248194195
"2562" 512.2 111.034765112745 83.8847391002503
"2563" 512.4 109.702364812481 89.5269419102108
"2564" 512.6 108.405836827995 94.0161059987897
"2565" 512.8 107.729248941634 98.7599773796955
"2566" 513 107.298304701484 99.7344264464166
"2567" 513.2 106.264259576149 98.8324768534141
"2568" 513.4 104.780603223817 97.818904238387
"2569" 513.6 100.747288626786 97.3617157309259
"2570" 513.8 95.6848829316774 97.5206341494997
"2571" 514 90.7453211930963 97.9976224671402
"2572" 514.2 85.0981972518925 99.1133323464145
"2573" 514.4 79.7053798936186 100.723724988318
"2574" 514.6 74.5690540833408 103.82727271907
"2575" 514.8 70.0030475210508 106.017181477186
"2576" 515 64.9730847935616 109.145031483872
"2577" 515.2 59.8955071030466 112.368461590207
"2578" 515.4 57.5476265586052 115.353926603692
"2579" 515.6 56.8280745790435 118.065521449217
"2580" 515.8 55.5941010804485 116.56043295961
"2581" 516 51.5668226225851 114.711278591546
"2582" 516.2 47.1776948714144 111.699915345231
"2583" 516.4 42.7871057625655 108.944113978277
"2584" 516.6 37.9928238544591 105.006497601997
"2585" 516.8 33.6896109646735 100.830137790777
"2586" 517 30.3697776075579 96.5053884828391
"2587" 517.2 26.3727936764203 91.191781044696
"2588" 517.4 23.4451162992801 86.5664732162983
"2589" 517.6 19.6554109899126 81.52910029753
"2590" 517.8 17.4979543479433 76.0009135316076
"2591" 518 17.2474496183235 70.7002395478599
"2592" 518.2 16.5983315233235 64.6167665822909
"2593" 518.4 16.4282808674503 58.5899205721991
"2594" 518.6 17.1158475935838 52.8949894822012
"2595" 518.8 18.6270677784429 47.1955441501796
"2596" 519 20.6877755218235 41.3152815949195
"2597" 519.2 24.2703738845016 35.8596409013656
"2598" 519.4 28.6275579926906 32.2799802848779
"2599" 519.6 33.265807234938 28.5418441075959
"2600" 519.8 38.9356306747941 25.7645939482825
"2601" 520 44.9217784251549 23.6617273451862
"2602" 520.2 50.8236841174717 22.5993866378136
"2603" 520.4 57.6897979418647 21.0771976340354
"2604" 520.6 64.2076244766006 21.2826704235115
"2605" 520.8 70.9228010600477 22.9270130377421
"2606" 521 77.1874953388421 25.0660353988136
"2607" 521.2 82.7671391225823 28.2846994935766
"2608" 521.4 88.4442496146176 31.7578631360001
"2609" 521.6 92.5162989452124 35.798121236147
"2610" 521.8 95.9437455214307 40.4575183979552
"2611" 522 97.3534308235087 44.7751840758877
"2612" 522.2 98.1555009834628 48.7363564958399
"2613" 522.4 99.3820045256609 51.2625415725838
"2614" 522.6 99.6960147220794 53.9653209087417
"2615" 522.8 100.339147788406 58.4434898556237
"2616" 523 100.675352778199 63.7477913455039
"2617" 523.2 99.723913940805 68.8406364127396
"2618" 523.4 97.9400412501013 73.6441103157396
"2619" 523.6 95.6858815749004 78.2608009492381
"2620" 523.8 94.0586619686906 79.0953632984475
"2621" 524 94.1908001467743 79.9779046770301
"2622" 524.2 95.5062726540441 82.4543681896737
"2623" 524.4 97.5869289104468 84.0526580422013
"2624" 524.6 98.9661546591344 84.0916628059253
"2625" 524.8 98.6714199565398 83.165353740628
"2626" 525 96.8980582165588 82.7521988450266
"2627" 525.2 93.7714555259046 82.4074645053847
"2628" 525.4 89.2853309174057 82.4787689625437
"2629" 525.6 84.239945768783 83.5232458794928
"2630" 525.8 78.8229699505975 85.6265471218588
"2631" 526 73.7148228097326 87.6707436830493
"2632" 526.2 68.9320869653521 90.9728158624195
"2633" 526.4 64.3203136530054 95.1828103642766
"2634" 526.6 61.0667393725588 99.2818002171148
"2635" 526.8 60.0033605711389 103.7521678615
"2636" 527 58.4959540187781 105.002196819549
"2637" 527.2 57.1693126609845 104.15494267737
"2638" 527.4 55.0780521949235 101.485747066727
"2639" 527.6 52.9602338536713 97.7482379658201
"2640" 527.8 49.8095736929599 93.9140795422312
"2641" 528 46.8101422877521 88.9420035366337
"2642" 528.2 43.3605432686092 84.0812049187506
"2643" 528.4 39.4472884673235 79.5740167875843
"2644" 528.6 35.8192446282425 73.9969992420604
"2645" 528.8 33.2945762382878 68.6292437209552
"2646" 529 31.9753917448777 62.7261235442826
"2647" 529.2 32.9910600301312 57.2892932646228
"2648" 529.4 35.2026894119699 51.6064043965205
"2649" 529.6 39.4916184835674 47.7876901400815
"2650" 529.8 45.0059558613357 45.1706359668254
"2651" 530 50.9929356503902 43.1754685928766
"2652" 530.2 57.5890922579042 42.4011335234218
"2653" 530.4 64.118412635145 42.5161500706694
"2654" 530.6 69.9602150093685 42.1104773093721
"2655" 530.8 75.6228587055258 40.4563201863833
"2656" 531 81.6487167964134 39.5723526233047
"2657" 531.2 86.308746540611 39.6329065894141
"2658" 531.4 90.3668290776608 38.2460959709859
"2659" 531.6 92.2825840156269 38.3251706654957
"2660" 531.8 94.2015189497028 39.0743852354318
"2661" 532 97.8139454004359 41.1783728987991
"2662" 532.2 101.609619179216 44.0647603830266
"2663" 532.4 105.095737603222 48.3376349443272
"2664" 532.6 107.7571557158 53.3947008159278
"2665" 532.8 109.586873454372 58.5836323103376
"2666" 533 108.945671433702 63.6895002527156
"2667" 533.2 107.701264549141 68.8666128640571
"2668" 533.4 105.552536778131 73.3356850825597
"2669" 533.6 103.455140916509 77.7359584553322
"2670" 533.8 99.6504951705158 81.6162421787766
"2671" 534 95.6858815749004 84.3125788810843
"2672" 534.2 89.852719670367 86.6229182680375
"2673" 534.4 84.4664102902664 87.1337459862766
"2674" 534.6 78.285864873831 86.5262877093139
"2675" 534.8 72.2980733917819 85.0565680822766
"2676" 535 67.4760434757286 82.6351110873842
"2677" 535.2 61.5942362122865 80.4718710187025
"2678" 535.4 55.852125523211 78.2732839895266
"2679" 535.6 49.825064011136 76.4671128901891
"2680" 535.8 44.2020785131985 76.1944832902891
"2681" 536 38.4136927314389 77.4618863707766
"2682" 536.2 32.8013178177466 78.9948037181997
"2683" 536.4 26.4734675948893 80.2923829060792
"2684" 536.6 20.5509344099046 80.1390599193442
"2685" 536.8 14.9862179759944 81.5159986248652
"2686" 537 9.57306606477923 82.9900718684475
"2687" 537.2 8.457909783805 81.9432053673692
"2688" 537.4 8.71037356408257 79.0932843782103
"2689" 537.6 8.08055330010276 75.6443557047766
"2690" 537.8 6.11296676279107 70.8391957807506
"2691" 538 4.76157534233705 65.4496928668171
"2692" 538.2 3.72017015962616 59.9681537105266
"2693" 538.4 4.37001365696736 54.4848842135163
"2694" 538.6 6.42340538419853 49.3063890001516
"2695" 538.8 8.86084383092353 44.5749672056966
"2696" 539 11.9803199331807 39.7118755992182
"2697" 539.2 16.116361337786 36.5852971333891
"2698" 539.4 19.9408788783362 32.7138212395108
"2699" 539.6 24.4370487718045 29.317043765169
"2700" 539.8 29.3648827319989 26.4243438935169
"2701" 540 34.2089836476729 23.5491092660537
"2702" 540.2 38.8760645437236 21.5468536674766
"2703" 540.4 44.6651993079004 20.2995482818535
"2704" 540.6 48.7498222701511 20.8095450450869
"2705" 540.8 50.3802918102521 25.9404558590623
"2706" 541 53.8936853960464 30.7942056902465
"2707" 541.2 58.3351154548584 35.7507652476487
"2708" 541.4 61.7135487027886 41.4660236375789
"2709" 541.6 65.0268688642902 46.3345099885433
"2710" 541.8 68.5122567340953 50.2440824221679
"2711" 542 71.8252990459235 54.4311763601766
"2712" 542.2 74.9518099255649 58.4270578194663
"2713" 542.4 77.9230579853018 61.4456029397983
"2714" 542.6 81.4155955616605 64.8831065907114
"2715" 542.8 84.7946785840235 69.0233511357766
"2716" 543 88.1407621566939 73.8652912962581
"2717" 543.2 90.8262839227636 78.5575977151366
"2718" 543.4 92.9093291799339 81.592637884413
"2719" 543.6 91.9411865847149 84.1167579708201
"2720" 543.8 89.5555483979714 85.2769025342414
"2721" 544 86.4950123117756 86.8429766478314
"2722" 544.2 82.8137124305427 89.7186587289684
"2723" 544.4 78.5130700475521 92.9368617555766
"2724" 544.6 73.7145418062283 95.544461874348
"2725" 544.8 68.082349809858 97.5084438149835
"2726" 545 62.8523555404728 99.8961828003587
"2727" 545.2 57.7483617582298 103.187247873245
"2728" 545.4 54.9777139402388 104.227555887997
"2729" 545.6 53.6435012049735 105.672558779477
"2730" 545.8 54.5152039886784 108.755660337793
"2731" 546 56.0434291388317 108.628067954973
"2732" 546.2 57.008883473869 106.524673806004
"2733" 546.4 57.1472731674364 104.502889850873
"2734" 546.6 57.4867796489851 101.595098499654
"2735" 546.8 56.1009859458088 97.5062713102031
"2736" 547 55.5509810927092 92.3470916006909
"2737" 547.2 55.0207134298652 87.5394447956516
"2738" 547.4 54.1121644695636 81.3462090512566
"2739" 547.6 54.0644663102865 75.8655366852951
"2740" 547.8 53.7186134416807 70.7435140875266
"2741" 548 53.5797348979941 65.7105578462354
"2742" 548.2 54.2184990709863 60.758417251765
"2743" 548.4 55.1009622453353 55.9783684313178
"2744" 548.6 56.5469137127521 50.8248616866695
"2745" 548.8 58.7826319809687 45.4038281951314
"2746" 549 61.8644724762224 40.8939278908777
"2747" 549.2 64.7210155855494 35.922516149454
"2748" 549.4 67.5206211527656 31.2323789270819
"2749" 549.6 72.3787099613352 28.2602443467417
"2750" 549.8 77.8177157666491 25.3980864208812
"2751" 550 82.8460679414203 22.3622297519702
"2752" 550.2 88.7161339478175 20.4708817697646
"2753" 550.4 95.0535264197164 19.4817308138123
"2754" 550.6 101.34112033083 19.793223198361
"2755" 550.8 107.557479853596 21.1892486078675
"2756" 551 111.235273097806 24.4043162884318
"2757" 551.2 113.913154669286 29.542546113221
"2758" 551.4 116.091306499175 34.8412730812951
"2759" 551.6 116.597348880372 40.7582161356912
"2760" 551.8 115.600917626544 46.1306164597882
"2761" 552 113.724305241392 51.1032150372593
"2762" 552.2 111.739865761153 55.7326581406516
"2763" 552.4 110.497037907486 59.7756826474743
"2764" 552.6 107.654847567846 63.995636436322
"2765" 552.8 104.206890965737 66.84320967188
"2766" 553 100.878013485765 70.9027744573464
"2767" 553.2 97.5649952396569 75.2212268724803
"2768" 553.4 93.831881469678 78.3213515952956
"2769" 553.6 90.3979343082841 79.9797812971713
"2770" 553.8 86.4664452626147 79.8890950449918
"2771" 554 81.234704426256 81.6864171079658
"2772" 554.2 75.9021263828587 83.9823233475935
"2773" 554.4 71.8558251401208 87.2705870981955
"2774" 554.6 68.4205335250192 92.1375998229505
"2775" 554.8 65.6117409119389 97.2569923386074
"2776" 555 62.7688845242454 102.74909315912
"2777" 555.2 61.1732711069735 106.373606322077
"2778" 555.4 59.7925041877521 105.874712700491
"2779" 555.6 57.2287234696795 104.54441353437
"2780" 555.8 52.8526962982029 103.941427970259
"2781" 556 47.9896825975235 103.824070173561
"2782" 556.2 42.5012345523712 102.171648520443
"2783" 556.4 36.2990657065735 100.258913867177
"2784" 556.6 30.8371220072049 97.6461585247936
"2785" 556.8 25.970759243388 94.1190942602121
"2786" 557 20.9710270541872 90.4029407556402
"2787" 557.2 15.6767666785911 86.5221121756358
"2788" 557.4 10.4426687574924 82.9077342846727
"2789" 557.6 6.28535663865229 78.9415199462287
"2790" 557.8 4.38492490509276 73.2825644821997
"2791" 558 3.37826440543621 67.2460475066498
"2792" 558.2 3.16158695682353 61.4994823073675
"2793" 558.4 4.82518390315209 56.1263018996909
"2794" 558.6 7.14717206012354 50.6247478510966
"2795" 558.8 10.6724584839058 46.1185207354981
"2796" 559 15.3439318799989 41.9323652904259
"2797" 559.2 20.6713520519501 39.0763269264513
"2798" 559.4 25.7556463074211 35.6475985487156
"2799" 559.6 31.4314716015065 33.2300294485571
"2800" 559.8 37.069893444386 30.6945504212641
"2801" 560 42.7999834279985 28.9760102647516
"2802" 560.2 49.015770015842 27.725015447221
"2803" 560.4 55.2888246587118 26.6993240050825
"2804" 560.6 61.6918940814959 27.2514825533973
"2805" 560.8 67.8886474605543 28.7323769841502
"2806" 561 73.877407561427 31.1954345650869
"2807" 561.2 78.0272866929097 34.3156780976042
"2808" 561.4 80.8429080047421 37.1093845162533
"2809" 561.6 85.1089725081607 39.6137727013813
"2810" 561.8 88.9593307480132 43.4212381336731
"2811" 562 91.7485037035508 47.9742216370039
"2812" 562.2 94.5249588280735 53.2405083116337
"2813" 562.4 96.4581852486529 58.0540189986237
"2814" 562.6 97.9050094798949 62.2400670430266
"2815" 562.8 99.1754263229664 65.3975629194194
"2816" 563 98.166030512805 68.2924922436284
"2817" 563.2 96.1691274662626 73.1460426464595
"2818" 563.4 95.316383582362 78.3456856231997
"2819" 563.6 93.8174201045235 82.3328685556566
"2820" 563.8 91.5465054152466 83.0293223394305
"2821" 564 88.5437357239399 83.3057276315163
"2822" 564.2 84.1687824603095 84.9751997576921
"2823" 564.4 78.7078054760521 87.7235161411623
"2824" 564.6 73.187865745637 89.4851036229408
"2825" 564.8 67.5764154153392 91.3874980025735
"2826" 565 61.5999187275963 93.2885657415948
"2827" 565.2 55.8050644613235 95.5568260285385
"2828" 565.4 49.6689892927059 98.4112183014678
"2829" 565.6 44.334648401062 102.200276292838
"2830" 565.8 40.9431665847564 105.70918066603
"2831" 566 40.9078041810735 104.724846360777
"2832" 566.2 40.0379859337735 102.511353656827
"2833" 566.4 36.8572008554711 99.0381461973668
"2834" 566.6 33.5780045309203 95.2623796791476
"2835" 566.8 31.0275985963719 90.5447568790347
"2836" 567 28.9056106045235 85.4350538638228
"2837" 567.2 26.8563065951912 79.8426224427325
"2838" 567.4 26.5352476942819 74.3461195147766
"2839" 567.6 26.8245730794181 69.2391390430334
"2840" 567.8 27.5450590774035 63.9031076024166
"2841" 568 30.0711382062124 58.882684007221
"2842" 568.2 33.3925025739621 54.9226291443911
"2843" 568.4 38.1286305844471 51.7378468082485
"2844" 568.6 43.2524635069787 48.9185968968456
"2845" 568.8 48.7050555049787 46.5728184018111
"2846" 569 53.8212428676157 43.8565320503047
"2847" 569.2 58.9943980347569 41.4315046443099
"2848" 569.4 64.4501372720053 39.4191401985834
"2849" 569.6 69.7746896965096 37.0369248219278
"2850" 569.8 75.5367272126294 35.7304658774001
"2851" 570 81.3221206095994 35.313976960949
"2852" 570.2 87.3308211646059 34.534561245906
"2853" 570.4 93.0660072543115 34.2102874239332
"2854" 570.6 98.1764390295353 35.0935664759531
"2855" 570.8 102.831173836016 34.9845968771997
"2856" 571 107.003653169175 33.7401764608877
"2857" 571.2 112.748389760634 33.2815658221214
"2858" 571.4 117.201309369539 35.5731154857084
"2859" 571.6 118.011960676041 39.0661692173531
"2860" 571.8 117.690360843386 44.0193221163766
"2861" 572 116.534698806395 48.126385034598
"2862" 572.2 115.234322666631 53.2497814272766
"2863" 572.4 114.606210515289 58.4718245846387
"2864" 572.6 112.174479831124 64.1939125089766
"2865" 572.8 109.084677698924 69.3435827293099
"2866" 573 105.768611545038 74.0308335829195
"2867" 573.2 102.620144754929 79.3033319139608
"2868" 573.4 98.7875009852402 83.8665182414433
"2869" 573.6 94.5334998556393 87.3079829486187
"2870" 573.8 89.7687778148521 91.3233396337195
"2871" 574 84.6035944448079 94.4180681086047
"2872" 574.2 79.5248382958466 97.7003899296535
"2873" 574.4 74.6167196800285 101.062117700137
"2874" 574.6 69.2572642205616 104.267372655729
"2875" 574.8 63.9060582869235 107.230442207477
"2876" 575 59.1001115530854 109.7570571163
"2877" 575.2 57.1628031433652 113.60694562736
"2878" 575.4 57.236999602234 115.87611393309
"2879" 575.6 57.6817794242206 114.711719169438
"2880" 575.8 56.7138297943235 112.350486012192
"2881" 576 55.0700336772794 109.110211843762
"2882" 576.2 52.3657073908011 105.244140836777
"2883" 576.4 50.6239218485054 100.647204509458
"2884" 576.6 48.852510342262 95.7710112226689
"2885" 576.8 47.4152130834485 91.0467110026985
"2886" 577 46.8959186074485 85.8084632089849
"2887" 577.2 46.8916948938167 80.2806594682423
"2888" 577.4 48.2752945593235 75.2278382604849
"2889" 577.6 48.8959147867382 70.1490169053986
"2890" 577.8 51.188212010636 65.5911392084641
"2891" 578 53.9350208707842 63.8026912211586
"2892" 578.2 57.8647380571438 63.1594078955519
"2893" 578.4 61.1537975641235 61.9522913542433
"2894" 578.6 63.631574063895 61.3915769617052
"2895" 578.8 66.5162423749977 60.5293855915406
"2896" 579 70.8025147084105 60.2687236110375
"2897" 579.2 75.4310745848003 59.4405565612185
"2898" 579.4 80.3927826845145 59.7416917234508
"2899" 579.6 85.4740888567902 60.1044685104766
"2900" 579.8 90.342334974001 61.786731341196
"2901" 580 94.8473541485902 64.8560129658766
"2902" 580.2 99.268645538113 67.3096793649766
"2903" 580.4 103.177255366772 71.6511602513973
"2904" 580.6 105.251062596688 76.285837116306
"2905" 580.8 107.660327136181 79.3211460571694
"2906" 581 111.064706692526 80.8518873882597
"2907" 581.2 114.296643128684 80.336120912358
"2908" 581.4 114.043034198544 80.1685578692301
"2909" 581.6 113.386589132421 82.3793517441181
"2910" 581.8 111.793208360587 85.8884641671845
"2911" 582 109.169685493282 89.1904722242698
"2912" 582.2 105.326874036233 92.8063637281662
"2913" 582.4 101.607202944859 96.1327169849879
"2914" 582.6 97.2064347681331 99.6864535281576
"2915" 582.8 92.9778940349902 103.537887558491
"2916" 583 88.2553247061496 106.881047337211
"2917" 583.2 83.5298560139957 111.047895082891
"2918" 583.4 78.7797880362298 114.360193083433
"2919" 583.6 74.0959674944057 116.218682656626
"2920" 583.8 70.3453097893236 120.360803033137
"2921" 584 69.8453919728758 119.706879526568
"2922" 584.2 68.172175297367 117.470139043472
"2923" 584.4 65.4138407689996 114.88217317127
"2924" 584.6 62.2944670055838 111.032851519585
"2925" 584.8 59.4517517890549 107.110113151657
"2926" 585 56.9115611524928 102.403999510346
"2927" 585.2 55.4805054138236 97.1478678700493
"2928" 585.4 55.277656009136 92.093413930886
"2929" 585.6 56.1600509195267 87.3102249683547
"2930" 585.8 58.0560062861389 82.0137021815612
"2931" 586 60.6085383643235 78.3019215525413
"2932" 586.2 63.2320573316152 74.3190729274849
"2933" 586.4 65.676527891036 70.1430798496516
"2934" 586.6 68.2200490634717 65.893159433221
"2935" 586.8 71.4544550559974 63.3760237092766
"2936" 587 75.8022778643685 61.7984479345743
"2937" 587.2 80.8785272365033 59.9254869593384
"2938" 587.4 86.5276099026972 59.7958877545458
"2939" 587.6 91.3413296257781 61.5260371385266
"2940" 587.8 96.7706980438397 63.3739297799379
"2941" 588 100.772173482818 67.3866983209676
"2942" 588.2 103.232953551347 72.5150026560906
"2943" 588.4 104.304353067745 76.0572886615959
"2944" 588.6 103.005936400054 77.5467710447381
"2945" 588.8 101.692589161284 81.014953838145
"2946" 589 99.802907148133 86.3393490795385
"2947" 589.2 97.8524156896817 88.3922600241945
"2948" 589.4 96.9084393331517 90.0791193423391
"2949" 589.6 94.1844140364429 94.1413149133438
"2950" 589.8 90.9507523174798 98.324947642886
"2951" 590 88.3648281065235 103.134507028027
"2952" 590.2 87.0560437474798 107.824385264402
"2953" 590.4 84.7557314983235 109.247390465285
"2954" 590.6 81.2026640309551 108.626387752829
"2955" 590.8 77.3848502046519 107.604217970239
"2956" 591 72.9373054928063 106.446128481656
"2957" 591.2 67.8373535131872 104.61862703614
"2958" 591.4 63.3348343633235 101.300062721523
"2959" 591.6 59.2877241536279 97.234587994994
"2960" 591.8 56.530222104595 92.4194219027052
"2961" 592 54.504973648195 86.9056273414623
"2962" 592.2 52.4043600519339 81.5117088751662
"2963" 592.4 51.6039721504835 76.1740360702966
"2964" 592.6 52.3671426989161 70.2783127861099
"2965" 592.8 53.4496930880378 64.6603502258123
"2966" 593 55.2565961383572 60.2186841213496
"2967" 593.2 58.0728344868342 58.2217498145106
"2968" 593.4 61.6727901247305 54.6718029284161
"2969" 593.6 66.0780638778453 51.5860635272657
"2970" 593.8 70.6677749074848 49.5707475791637
"2971" 594 75.3618637626387 50.3541502730592
"2972" 594.2 80.7257330516814 50.0786687126503
"2973" 594.4 86.4837286339787 51.0987383607421
"2974" 594.6 91.4503027847569 53.5527032049433
"2975" 594.8 96.1188647437631 57.1637495451502
"2976" 595 99.7928879197373 62.335196419018
"2977" 595.2 102.81262760473 66.9775591616447
"2978" 595.4 105.738473919199 72.0196212515607
"2979" 595.6 105.822564217869 77.1213101235299
"2980" 595.8 106.340616362587 81.3736769959082
"2981" 596 105.294909887615 85.7543700344016
"2982" 596.2 102.783363791711 87.8688722288641
"2983" 596.4 99.4742420942041 91.0836780360005
"2984" 596.6 98.3807203123735 95.1568456404766
"2985" 596.8 99.1142237597235 97.3378824396766
"2986" 597 101.137474929677 98.2336654107766
"2987" 597.2 102.04507967731 98.3073490864253
"2988" 597.4 103.632743035703 98.8252667125488
"2989" 597.6 106.135390542582 98.8018346609884
"2990" 597.8 105.048161791247 98.3485093814304
"2991" 598 103.46130364438 98.8480419739315
"2992" 598.2 100.792766786559 99.8602789900119
"2993" 598.4 97.2187989223235 101.813360787615
"2994" 598.6 93.4619031171082 104.776775808377
"2995" 598.8 89.4293817823235 108.213856121402
"2996" 599 83.6375732314526 112.041035470228
"2997" 599.2 78.6824203219798 115.078279976027
"2998" 599.4 73.3448166880101 117.916476183941
"2999" 599.6 68.0313946977353 120.24449634388
"3000" 599.8 61.8428613880466 121.332283160546
"3001" 600 55.8489753912794 120.548054511835
"3002" 600.2 49.8272769137326 119.512936779595
"3003" 600.4 43.7994707423711 117.367194020538
"3004" 600.6 38.3214043232373 115.021202350432
"3005" 600.8 33.7025933265735 112.170230910427
"3006" 601 28.9343975809105 109.257384015429
"3007" 601.2 23.0538109780986 105.029931865427
"3008" 601.4 19.9867279792235 101.505220609577
"3009" 601.6 15.5741674178791 98.089416945221
"3010" 601.8 12.5163773489966 94.1217519397574
"3011" 602 9.63731271408543 88.1259693600623
"3012" 602.2 7.78151712261662 82.8025614558456
"3013" 602.4 6.62673208160294 77.1506915193501
"3014" 602.6 5.49300278136519 72.9775621978183
"3015" 602.8 4.34333757087146 67.4547972733382
"3016" 603 3.91356530380047 60.9163654508381
"3017" 603.2 4.08446355275832 55.2733365321244
"3018" 603.4 6.07742543956354 51.6633368030966
"3019" 603.6 8.67054973675774 46.5980291590397
"3020" 603.8 11.5615259807695 41.4288146053577
"3021" 604 16.6377716101083 38.3044535412576
"3022" 604.2 20.6178704962081 36.2079348254689
"3023" 604.4 25.990571036362 33.8411503867766
"3024" 604.6 31.3222297757626 31.3016737419473
"3025" 604.8 36.4465551977792 28.5282420294728
"3026" 605 41.3182759176176 27.212509134306
"3027" 605.2 46.5982579467619 26.6670616327218
"3028" 605.4 52.1507700005828 25.7920860087766
"3029" 605.6 58.3985176873933 26.2449590983115
"3030" 605.8 64.4732876376312 27.3884885325239
"3031" 606 70.9675678252201 28.581055479018
"3032" 606.2 76.1194416808933 31.6115052092998
"3033" 606.4 79.8667267404529 36.6697779442825
"3034" 606.6 83.2270583845985 41.1275010031516
"3035" 606.8 85.2276785368059 45.7742319779178
"3036" 607 86.0763510709098 51.5822194246042
"3037" 607.2 84.6182711958529 56.5282096412001
"3038" 607.4 82.4189063563235 61.1906594561099
"3039" 607.6 79.6138409705145 66.030114437035
"3040" 607.8 75.8407007825983 69.6096973710404
"3041" 608 72.6340521094717 74.1393633808136
"3042" 608.2 68.6781845355796 77.3874752720815
"3043" 608.4 65.6174293859944 78.3065615627513
"3044" 608.6 60.9330974118235 79.2444645239689
"3045" 608.8 55.498493023685 80.3180059887766
"3046" 609 49.1984847388791 81.2940872723692
"3047" 609.2 43.3823476216073 82.249570914709
"3048" 609.4 36.6747539190906 82.8255580817903
"3049" 609.6 30.2753340860248 83.0341858616208
"3050" 609.8 24.3118777171547 83.019011672387
"3051" 610 17.6139137580324 81.6195288526753
"3052" 610.2 11.2974814176612 80.489980133426
"3053" 610.4 5.95464938845211 78.8213251240195
"3054" 610.6 5.85938508823817 77.0265022826669
"3055" 610.8 5.5748272669691 74.0371721682956
"3056" 611 3.67160831718067 69.2644521424909
"3057" 611.2 2.75674225020511 64.4214454833292
"3058" 611.4 3.44409046577423 58.8751668336639
"3059" 611.6 4.36565531050663 54.3496251854245
"3060" 611.8 5.61741708290686 49.3821194445683
"3061" 612 7.56780058568353 44.1647245696566
"3062" 612.2 9.7108468942709 39.7566660788424
"3063" 612.4 10.923184749895 35.4125219829844
"3064" 612.6 10.8007796234092 30.9275374517909
"3065" 612.8 11.1408095144754 29.997385262207
"3066" 613 12.8958933763995 30.5051763795614
"3067" 613.2 14.4773576996609 31.8453077621501
"3068" 613.4 17.7857426727138 32.9403011281059
"3069" 613.6 22.776312992486 33.9807107772016
"3070" 613.8 27.7837445505796 35.6855957054961
"3071" 614 32.951239131611 37.0721357046391
"3072" 614.2 38.5762625584514 39.0748537248347
"3073" 614.4 43.5352228888584 41.8011497238347
"3074" 614.6 48.9713368539621 44.505456824632
"3075" 614.8 53.5938295594431 48.063892298744
"3076" 615 57.7654011082235 51.9082706976099
"3077" 615.2 60.1703836501985 56.0101561262641
"3078" 615.4 60.8127730820187 61.2766807971547
"3079" 615.6 61.5341044009588 66.9247905180589
"3080" 615.8 61.5173036973235 72.3898118767421
"3081" 616 61.0466930784485 77.9487249420266
"3082" 616.2 60.319385758369 83.1446202388221
"3083" 616.4 57.2869083410521 87.7568993574766
"3084" 616.6 52.9582179589664 91.3845421969623
"3085" 616.8 48.6128359687236 96.8974807782997
"3086" 617 46.1981166553235 102.177830597539
"3087" 617.2 45.9002859999706 106.641653911894
"3088" 617.4 47.2926640637891 107.070624855811
"3089" 617.6 47.0203329089902 107.012214886015
"3090" 617.8 44.6468344282896 106.848232671539
"3091" 618 40.6225338603762 105.811265067145
"3092" 618.2 35.8572679827317 104.075728265777
"3093" 618.4 30.5441213327446 102.107875514619
"3094" 618.6 25.4688660422373 98.9991770952249
"3095" 618.8 20.4281282838235 95.3840369737266
"3096" 619 15.8576984182088 91.2359595210717
"3097" 619.2 11.0934225445325 86.7878726132691
"3098" 619.4 7.93123357881649 81.5741866402273
"3099" 619.6 4.74728973175212 76.0995813817896
"3100" 619.8 3.39731931763932 70.4531191502897
"3101" 620 2.63465579735294 64.8136293726148
"3102" 620.2 2.5029230074853 58.7252834756884
"3103" 620.4 4.31918089290687 53.6608895541099
"3104" 620.6 6.29552911948354 48.7241300689366
"3105" 620.8 9.30966262803781 43.9201840800493
"3106" 621 13.0264737953104 39.2134567256582
"3107" 621.2 18.0863099257081 35.8484232651612
"3108" 621.4 23.6867011207236 33.3040051631641
"3109" 621.6 29.6140265146884 31.7236218984928
"3110" 621.8 35.784407788395 30.957211421848
"3111" 622 42.0581856938791 30.787891199184
"3112" 622.2 48.7296772258235 31.1647865489304
"3113" 622.4 54.9320006235485 32.3546699492266
"3114" 622.6 61.033415662869 34.6923802522652
"3115" 622.8 66.6155535822882 37.0592488012825
"3116" 623 71.7919158296093 39.7017594730623
"3117" 623.2 76.84816027811 44.2853876007092
"3118" 623.4 78.9421665109089 49.2743288991181
"3119" 623.6 80.6106488059664 55.299139984348
"3120" 623.8 81.2745351962495 60.6232821582581
"3121" 624 80.972995799711 67.2609955078516
"3122" 624.2 79.4673741990585 73.1573731239332
"3123" 624.4 76.630395744161 78.7649909464891
"3124" 624.6 72.9957348421547 82.3260570307117
"3125" 624.8 67.9012390490192 86.1882913696462
"3126" 625 63.0660446169433 89.9011832729879
"3127" 625.2 57.3771473476517 93.4930748232297
"3128" 625.4 51.5886190964105 96.6927154982983
"3129" 625.6 45.7496350624144 100.511479816868
"3130" 625.8 39.7530021507751 103.717666348857
"3131" 626 34.2518470992658 106.442512704469
"3132" 626.2 31.533346631548 107.302772509491
"3133" 626.4 30.4762114482623 105.331573069981
"3134" 626.6 27.8138751084954 102.718665748417
"3135" 626.8 23.9982778063235 99.1314287421664
"3136" 627 19.554479175635 95.0604356414487
"3137" 627.2 14.9776302151622 90.7960283996798
"3138" 627.4 10.6710719183548 85.5028367725891
"3139" 627.6 7.36622656091509 80.071158262509
"3140" 627.8 5.05077351642743 74.3444334937506
"3141" 628 2.91349935613175 68.9006411397355
"3142" 628.2 2.97226084578185 64.0413697566516
"3143" 628.4 4.8641309888521 58.4742547804623
"3144" 628.6 6.68305262219852 53.4282889034016
"3145" 628.8 10.5235360830431 49.9107812751912
"3146" 629 14.2855477922495 46.0638037015173
"3147" 629.2 19.7333315080643 43.068243900147
"3148" 629.4 25.1374800630485 41.5802608744141
"3149" 629.6 31.0912294138059 40.0238093245648
"3150" 629.8 37.2681062912521 39.9196776906695
"3151" 630 43.0189475667886 41.9958851523347
"3152" 630.2 48.8482118344757 44.7279897409614
"3153" 630.4 52.6669142227373 48.7529598657076
"3154" 630.6 54.7095865077393 51.8997616589114
"3155" 630.8 54.3090736888933 53.8385164436719
"3156" 631 54.3271886124747 56.6372721369975
"3157" 631.2 54.6008384781856 61.4130010564662
"3158" 631.4 55.4436237038804 66.5316228120152
"3159" 631.6 56.5190943658235 70.7569714138864
"3160" 631.8 58.4142025602504 73.6162574616181
"3161" 632 58.7754288640435 76.6206293196566
"3162" 632.2 56.8903899161635 80.6555473981766
"3163" 632.4 53.9352168145325 85.7008420123885
"3164" 632.6 49.9413643364902 87.4961702559849
"3165" 632.8 45.3969194637807 90.1883102790338
"3166" 633 39.373657161025 92.9670893444781
"3167" 633.2 33.5026230747267 95.4508333196314
"3168" 633.4 26.8284327005235 97.3119177158766
"3169" 633.6 20.4126730910854 98.684957038729
"3170" 633.8 17.389637391514 99.0187892018718
"3171" 634 18.3337678420147 97.1168004532031
"3172" 634.2 17.4685554694329 94.3511278050579
"3173" 634.4 14.7082523643529 90.4900683716001
"3174" 634.6 11.8788611385 85.9023307766442
"3175" 634.8 9.58785609732353 81.2051340519433
"3176" 635 7.55936205044852 75.4117550540683
"3177" 635.2 6.61614010624132 70.1384115345848
"3178" 635.4 6.39070727120413 64.9368136362094
"3179" 635.6 7.99922497008669 59.8400382970397
"3180" 635.8 10.6835674416835 55.4230288093366
"3181" 636 13.5968094520435 50.9519033709766
"3182" 636.2 17.3577996944735 47.6852165578891
"3183" 636.4 22.0129263645431 45.0946416532644
"3184" 636.6 27.1380860732495 42.9720782564433
"3185" 636.8 32.8782133459235 41.1567113174266
"3186" 637 38.5672050966608 39.9624849803231
"3187" 637.2 43.5479241571166 40.0189639805697
"3188" 637.4 49.3682282820677 40.2432662958347
"3189" 637.6 54.3543609978468 42.0185288068115
"3190" 637.8 59.1848060092902 43.4524256467433
"3191" 638 63.1893177793895 44.0116182972272
"3192" 638.2 66.9407218483572 46.7447428999676
"3193" 638.4 69.3037016833933 48.5670736814859
"3194" 638.6 69.5182312278291 48.7096014931474
"3195" 638.8 71.5656518079235 48.9526196383766
"3196" 639 75.3628545534405 50.0221452825638
"3197" 639.2 80.360906941494 51.5856786746402
"3198" 639.4 84.9440470775323 53.8767867080513
"3199" 639.6 88.9879814777235 56.4650797245099
"3200" 639.8 92.6490075335235 59.7842369169433
"3201" 640 96.2735662806157 63.5269983673272
"3202" 640.2 98.6922187909741 68.6057257589935
"3203" 640.4 99.5296593405236 74.4032419071366
"3204" 640.6 98.9412475011686 79.7255714457343
"3205" 640.8 96.055510967863 83.4183989951582
"3206" 641 92.5451486383236 84.6881724881013
"3207" 641.2 88.3377662817179 87.9428579779315
"3208" 641.4 83.2780332467647 90.799354052159
"3209" 641.6 77.8318051516569 92.3297817848242
"3210" 641.8 71.4081031448659 94.3719628456071
"3211" 642 64.9118720957662 95.1242833229242
"3212" 642.2 58.2655311452283 95.3589995614909
"3213" 642.4 51.5014114914735 94.6115864406766
"3214" 642.6 46.0992034217997 92.2308685513004
"3215" 642.8 40.1557545024378 89.5429014302909
"3216" 643 34.4042808447602 86.1984673789738
"3217" 643.2 29.5841098343498 82.0296279129608
"3218" 643.4 26.2905919932378 76.7237463656052
"3219" 643.6 24.5772209721344 71.1128096523847
"3220" 643.8 22.6377262792035 64.6716634268966
"3221" 644 22.6097295335409 58.6713286468201
"3222" 644.2 23.4193346405127 52.0497901381415
"3223" 644.4 25.5671322443799 46.2914182990442
"3224" 644.6 29.3827124043485 41.8528904743141
"3225" 644.8 33.966877122395 38.3525211470266
"3226" 645 39.427663966777 35.3431794670673
"3227" 645.2 44.7272914188882 33.741873501659
"3228" 645.4 48.7070335713468 34.0751348163696
"3229" 645.6 53.0423011536157 35.8264306728328
"3230" 645.8 58.860556065645 36.3077991477766
"3231" 646 64.8008201733797 38.4170682834395
"3232" 646.2 70.1035692573925 41.1023196977421
"3233" 646.4 74.5550959065595 45.2612527817317
"3234" 646.6 77.784640765728 49.5541843628215
"3235" 646.8 80.8085100037842 53.9477657159451
"3236" 647 83.0933558891772 59.1298414390571
"3237" 647.2 83.9625408505309 64.8246653115327
"3238" 647.4 84.7749646270643 71.0235965248136
"3239" 647.6 83.8091009431152 75.5253507206933
"3240" 647.8 82.1842251989004 78.7351564801997
"3241" 648 80.4502112024468 81.8065315929273
"3242" 648.2 77.5905347729674 85.3864623469958
"3243" 648.4 73.9786629158104 88.4661462865397
"3244" 648.6 70.1849394364412 92.5977930094825
"3245" 648.8 66.3667151885851 96.4241238905612
"3246" 649 61.7450270945858 99.7085468528586
"3247" 649.2 56.5131932922326 102.789294222958
"3248" 649.4 51.9994885252638 106.121903514493
"3249" 649.6 50.9785573355977 108.328498752696
"3250" 649.8 51.2794942427454 107.848727192964
"3251" 650 50.8091734087342 105.877030979402
"3252" 650.2 47.8879176316622 103.45383125218
"3253" 650.4 43.9282318168704 100.947790445495
"3254" 650.6 39.9979918834042 97.7436859455185
"3255" 650.8 36.2264263007045 93.5229226642052
"3256" 651 32.8675914134599 89.1106056392311
"3257" 651.2 31.1889561661593 83.7418617316572
"3258" 651.4 30.1767018560054 78.0165872883221
"3259" 651.6 29.7726065992366 72.0431614038201
"3260" 651.8 31.2883733347851 66.2720890561997
"3261" 652 33.1354690962051 60.8137154395397
"3262" 652.2 35.8215002509664 55.9204387324194
"3263" 652.4 38.4985774054005 50.892983420815
"3264" 652.6 42.2942440651588 46.2232689659884
"3265" 652.8 46.3928520838235 42.3989422020208
"3266" 653 50.7480526671 38.2597354428589
"3267" 653.2 55.2691646387073 34.2336403977068
"3268" 653.4 60.1349772086531 30.7091555784016
"3269" 653.6 65.0072680433824 27.9593767777295
"3270" 653.8 70.0722325217718 24.9370407939835
"3271" 654 74.723647005928 21.5507055770513
"3272" 654.2 79.8615374760223 19.5089356771742
"3273" 654.4 85.5299807923597 19.1288496601019
"3274" 654.6 91.9351340430223 18.1669035675115
"3275" 654.8 98.3477714065387 18.0815490423462
"3276" 655 104.483728641564 19.5242016834566
"3277" 655.2 110.948819736565 22.0240727778007
"3278" 655.4 112.909550115255 25.2235480910869
"3279" 655.6 114.831033374335 29.8498288910092
"3280" 655.8 115.933120101716 34.6414554811184
"3281" 656 116.44091121907 39.4679361014095
"3282" 656.2 115.76898951584 43.4714372703496
"3283" 656.4 115.425328984362 48.6131062246374
"3284" 656.6 114.158490196782 53.7056914304707
"3285" 656.8 112.203927627628 58.0611714046059
"3286" 657 110.120021060449 62.5129916966061
"3287" 657.2 107.32340393449 66.9375183238433
"3288" 657.4 104.843263699359 71.0577636123413
"3289" 657.6 101.146354432071 75.3346559871622
"3290" 657.8 96.9014522981013 79.0005366700359
"3291" 658 92.7171227829729 82.2147796429974
"3292" 658.2 88.3676735557071 85.6692288596122
"3293" 658.4 84.5692243273658 89.8792412528752
"3294" 658.6 81.568062330262 93.5120802520689
"3295" 658.8 79.5074520810449 96.5161627790881
"3296" 659 78.3229711768735 100.875576057427
"3297" 659.2 78.9069536285477 101.040541587087
"3298" 659.4 79.418538272768 100.296418468221
"3299" 659.6 78.792798377358 98.6634263564318
"3300" 659.8 76.338510588831 96.1991161577915
"3301" 660 72.7925818907713 93.2054222569706
"3302" 660.2 70.089219362803 89.6973178600917
"3303" 660.4 67.3166614144946 85.8730903175661
"3304" 660.6 64.6694844952382 81.6004100301181
"3305" 660.8 62.3212716511308 77.1036983135356
"3306" 661 60.6756885120821 72.1704547273973
"3307" 661.2 59.883148893161 66.7984988651641
"3308" 661.4 58.5616526380902 61.9393089923433
"3309" 661.6 58.5682421702667 57.834915607413
"3310" 661.8 57.9721202554005 53.0935650945238
"3311" 662 57.6799198422067 48.2448280116727
"3312" 662.2 58.0908874672878 42.6274274583837
"3313" 662.4 59.6439186836142 38.1872224693464
"3314" 662.6 62.0336476365281 33.9665482005834
"3315" 662.8 63.5547708472765 28.9353449252707
"3316" 663 64.1630195190132 23.0344532741559
"3317" 663.2 65.7260042760677 17.2282558856719
"3318" 663.4 68.3104339634247 11.4341772243159
"3319" 663.6 72.309237302281 7.2052108545
"3320" 663.8 77.005699051728 6.07348284425974
"3321" 664 82.2431695062138 6.00506661533758
"3322" 664.2 87.7242593717991 6.89325015508148
"3323" 664.4 93.2575953279577 8.86435266306928
"3324" 664.6 98.0853715791485 12.2628421137391
"3325" 664.8 102.449540432159 16.6912859831817
"3326" 665 104.969749804842 21.1761351109988
"3327" 665.2 105.066636690874 24.6966992234641
"3328" 665.4 104.989446382468 29.3911721210537
"3329" 665.6 104.748568824324 34.2705669726997
"3330" 665.8 104.005440522461 38.7878779383283
"3331" 666 102.801214539324 42.6288663901214
"3332" 666.2 102.881500198442 46.1880598358819
"3333" 666.4 102.059365287895 49.3457997416337
"3334" 666.6 100.282052853784 52.2148392061474
"3335" 666.8 98.6452945913356 56.0535023556802
"3336" 667 96.8603087016758 60.3310697363675
"3337" 667.2 95.8310292019787 64.5824880306732
"3338" 667.4 93.9060056327824 67.873266605106
"3339" 667.6 91.3263339564177 71.0302715518472
"3340" 667.8 88.8476405022476 74.8210438931437
"3341" 668 85.792697655086 78.1272324181516
"3342" 668.2 83.5136352516749 81.5758915944928
"3343" 668.4 81.480635655369 85.6643786621403
"3344" 668.6 81.5231233852235 87.7504081765266
"3345" 668.8 81.4781844401851 87.4183593048535
"3346" 669 79.2920117615521 86.5439758313909
"3347" 669.2 75.9815094770521 85.4089464767052
"3348" 669.4 71.1576347196378 83.8288075711623
"3349" 669.6 66.5454723255158 82.1105705741997
"3350" 669.8 62.6347141322878 78.6071161526694
"3351" 670 58.3373543779977 75.0185766873496
"3352" 670.2 54.1116508816202 71.2574586891173
"3353" 670.4 50.3221802855569 66.1975236955433
"3354" 670.6 46.9351797825494 62.096632883325
"3355" 670.8 42.9097433967894 58.1314445553561
"3356" 671 38.9608065543675 53.4231173581392
"3357" 671.2 35.4413025096092 48.3350301365623
"3358" 671.4 33.8990369605867 42.5137097770792
"3359" 671.6 32.9766059834814 35.8568328923029
"3360" 671.8 32.5282381251264 29.3686352871428
"3361" 672 34.4371216972314 23.1170361751713
"3362" 672.2 38.0661528579621 18.7722257428489
"3363" 672.4 42.212050723805 15.5071704146655
"3364" 672.6 47.0855186079818 14.1671204289538
"3365" 672.8 52.1959678531235 11.1525637956589
"3366" 673 55.9771198599983 7.97965982598142
"3367" 673.2 60.1950260963976 6.27046033692475
"3368" 673.4 65.7260042760677 3.79151131917195
"3369" 673.6 71.2127676071872 1.21558977103796
"3370" 673.8 73.8097889242654 1.99360515371846
"3371" 674 77.0991926507118 4.67818354929424
"3372" 674.2 81.6353280845021 8.15462005606231
"3373" 674.4 86.8425259666939 11.3383897601099
"3374" 674.6 91.5065596863235 15.3965799244062
"3375" 674.8 95.7811225489532 19.623059965184
"3376" 675 100.166945409488 23.6919013874855
"3377" 675.2 105.026985742179 27.1904271580055
"3378" 675.4 109.856909428121 31.1177717724732
"3379" 675.6 114.456320852135 35.6800637664942
"3380" 675.8 117.934066504641 41.2288779762237
"3381" 676 119.214165571399 47.1399573580891
"3382" 676.2 119.005125503398 53.7233972225173
"3383" 676.4 118.787596382767 59.8633909800044
"3384" 676.6 119.157347196374 65.7103838458525
"3385" 676.8 119.088040415963 70.7533263377998
"3386" 677 120.14533339475 74.93665865974
"3387" 677.2 118.412504724074 75.5794438952766
"3388" 677.4 113.975209793488 76.9456465681648
"3389" 677.6 109.218445326602 78.582642170245
"3390" 677.8 103.990723448411 79.6218268318891
"3391" 678 98.6229438541393 80.430747552645
"3392" 678.2 93.5135626611344 80.8706335561415
"3393" 678.4 88.435731775362 80.1582230730843
"3394" 678.6 82.6970998256093 79.7363287348156
"3395" 678.8 76.7888339677919 79.1052233201437
"3396" 679 71.3619804679859 77.3843294035818
"3397" 679.2 65.1523650293235 75.7204592055697
"3398" 679.4 59.0738377254307 74.6057667527766
"3399" 679.6 53.0271340684031 72.3471308358562
"3400" 679.8 47.2337550705281 68.788783460538
"3401" 680 41.8187332410569 65.9032568258099
"3402" 680.2 36.934906385994 62.1102434240266
"3403" 680.4 32.2161128890235 56.9064800291099
"3404" 680.6 28.3656026971775 51.8166161950575
"3405" 680.8 25.4662833442466 45.7849233347766
"3406" 681 23.9537668512378 38.850487457048
"3407" 681.2 24.9394990440735 32.9215664188599
"3408" 681.4 26.2967044131264 27.3280274166639
"3409" 681.6 29.105214418736 23.7619691666641
"3410" 681.8 32.9993820569902 20.6664571993692
"3411" 682 36.5811824170928 16.4647583052381
"3412" 682.2 40.7126777175766 13.5214078032947
"3413" 682.4 45.7335670789019 10.6355695255236
"3414" 682.6 51.0753539782099 7.69496857385614
"3415" 682.8 56.660277551486 5.4227601876766
"3416" 683 62.8828558379161 4.84240052792474
"3417" 683.2 69.3693416417824 4.16499842007071
"3418" 683.4 75.5475276649664 4.4036447785266
"3419" 683.6 82.199828999261 6.5132785872766
"3420" 683.8 88.352326572842 9.86705541144326
"3421" 684 93.7610576552991 13.5095050794839
"3422" 684.2 99.4986283291528 17.2854725345449
"3423" 684.4 104.889474947385 21.7643873900449
"3424" 684.6 109.878947984805 26.7493396814031
"3425" 684.8 113.89480110436 31.7671389125083
"3426" 685 117.000071832175 37.7887500608136
"3427" 685.2 118.273973423311 44.5769303921303
"3428" 685.4 117.1044562838 50.4691406575324
"3429" 685.6 116.361291543874 56.7014668974391
"3430" 685.8 115.314214124477 62.7918174237766
"3431" 686 114.369941476879 68.4607821201099
"3432" 686.2 115.818407166372 73.8727382698864
"3433" 686.4 116.951989010324 76.6829446567766
"3434" 686.6 117.721657608681 77.6334390101695
"3435" 686.8 116.129772756657 76.408872572221
"3436" 687 113.210014109735 75.584789573706
"3437" 687.2 109.056789662249 74.7596317827025
"3438" 687.4 104.012353871007 74.1850724937386
"3439" 687.6 99.4175837605767 74.5400332748019
"3440" 687.8 94.2130003083 73.7474035306825
"3441" 688 88.9038307463717 72.3596617300778
"3442" 688.2 82.998244256111 72.0174083489641
"3443" 688.4 77.196456228369 71.3867311089357
"3444" 688.6 71.6231242864471 68.6163759705968
"3445" 688.8 65.8729590493909 66.7215346101361
"3446" 689 59.7752518795793 65.6856764659045
"3447" 689.2 54.4840021405104 65.8904646816667
"3448" 689.4 48.9071028384569 64.2242046867433
"3449" 689.6 43.3363525321496 61.9705419209722
"3450" 689.8 37.7144253789322 59.1976787542875
"3451" 690 33.7439008417099 54.7634068033448
"3452" 690.2 30.7899493800763 49.3091240483047
"3453" 690.4 29.162560208882 43.4143777722571
"3454" 690.6 28.9153473759485 37.2003365284016
"3455" 690.8 30.8559228960324 31.1312877572703
"3456" 691 33.9321308698055 25.6090816301862
"3457" 691.2 38.403949870726 21.697892365679
"3458" 691.4 43.5950709275261 19.2253115591057
"3459" 691.6 47.6040114562016 17.218977510179
"3460" 691.8 49.5158313631013 12.482760920184
"3461" 692 51.6924376737164 7.62605246441945
"3462" 692.2 55.1971844570647 3.72970746224719
"3463" 692.4 58.9046033649485 1.6254193319266
"3464" 692.6 63.6089064478791 2.12572109329512
"3465" 692.8 69.1671604468985 2.8035686743516
"3466" 693 75.6204213967919 4.7853097850171
"3467" 693.2 81.0367597784333 7.50595430816684
"3468" 693.4 86.174837954289 11.2607940338111
"3469" 693.6 91.2759318455118 14.9327221136001
"3470" 693.8 95.5717595150103 19.9969473534152
"3471" 694 99.9359309011588 25.6133876155648
"3472" 694.2 103.362701691499 30.7481026641016
"3473" 694.4 107.159805065019 36.1605601652522
"3474" 694.6 110.166208309516 41.5107303400074
"3475" 694.8 112.393557188186 47.5489017579391
"3476" 695 113.48290471021 54.0410481683969
"3477" 695.2 114.254542704435 60.6569401335544
"3478" 695.4 115.686963513556 65.3731940341254
"3479" 695.6 118.345328549126 69.2950749894975
"3480" 695.8 116.630380499619 73.0862403031175
"3481" 696 113.112919134181 75.7509965346695
"3482" 696.2 108.298099301453 79.8918790511178
"3483" 696.4 103.642603057399 82.6893412067133
"3484" 696.6 97.8697716404521 85.4033826073194
"3485" 696.8 93.2867438317893 88.0700766082423
"3486" 697 88.2667822091892 90.5314432387617
"3487" 697.2 82.6514262709504 92.810138402105
"3488" 697.4 77.9839640169364 94.8666270341315
"3489" 697.6 73.3291590969848 97.2348611162121
"3490" 697.8 67.2698330219787 99.6371034989318
"3491" 698 60.9797527749017 101.702390230933
"3492" 698.2 55.2969616766166 103.954857999811
"3493" 698.4 48.9039141881656 105.647277337882
"3494" 698.6 42.5107070898558 104.842106403744
"3495" 698.8 36.5272556830466 102.751527351977
"3496" 699 30.789675875261 99.7489504637922
"3497" 699.2 25.4489156360192 96.9523627362984
"3498" 699.4 19.3693208993563 93.7132495623176
"3499" 699.6 13.3922525845409 90.8280746226027
"3500" 699.8 8.46138654169277 86.2978816085612
"3501" 700 6.66982059949276 80.2041606613458
"3502" 700.2 5.3318991961931 73.6405563680375
"3503" 700.4 4.50113066195989 67.1291065130948
"3504" 700.6 3.46356798362787 61.3016680578636
"3505" 700.8 3.97618445350663 54.7390960424245
"3506" 701 5.52242057630984 49.1816782976533
"3507" 701.2 7.34172964804955 42.7847528518588
"3508" 701.4 9.04746528323604 40.3096122034516
"3509" 701.6 12.1554787842124 40.0149847125544
"3510" 701.8 17.2508216603755 37.6987664942052
"3511" 702 22.5364975768041 35.1697349552441
"3512" 702.2 28.1478253321383 33.3603221682581
"3513" 702.4 34.2161602899706 31.7624451460825
"3514" 702.6 40.5531354388055 30.6065088916923
"3515" 702.8 46.981926755036 30.5874459355891
"3516" 703 53.4468566056059 31.3179901680942
"3517" 703.2 59.277091481091 33.1648599064045
"3518" 703.4 65.2646843401438 35.6076268205856
"3519" 703.6 71.364274240777 38.7261414458929
"3520" 703.8 77.147772371244 42.0967523404584
"3521" 704 82.3746483043917 45.9162222221743
"3522" 704.2 86.3224665367099 50.997046583947
"3523" 704.4 89.0491840409664 56.6437417525623
"3524" 704.6 91.9466934190309 62.1126182463254
"3525" 704.8 93.4817333182521 67.8224826600266
"3526" 705 94.2977674948235 73.9993537956055
"3527" 705.2 94.3389087825348 80.5648537150442
"3528" 705.4 92.5810997943543 85.9503537669304
"3529" 705.6 90.0327873354221 89.9999223634949
"3530" 705.8 87.0060075609902 90.2819687470266
"3531" 706 82.9687475662059 90.409883195159
"3532" 706.2 78.0049033103235 90.9281363052311
"3533" 706.4 72.3945256830774 91.396953905592
"3534" 706.6 66.1570001117389 91.1752551100689
"3535" 706.8 60.0547594895267 90.5051030921828
"3536" 707 54.3949802303389 89.3597217305151
"3537" 707.2 47.8823149558641 87.812688426182
"3538" 707.4 42.1487652450441 85.8393281380119
"3539" 707.6 36.0025165494742 83.5404771891602
"3540" 707.8 29.9302185514005 81.2117916734304
"3541" 708 24.5175722823235 77.726526824892
"3542" 708.2 20.0003359971187 72.5942827282706
"3543" 708.4 16.6716436846412 67.4288116271178
"3544" 708.6 13.444098409842 62.0032591454062
"3545" 708.8 11.6186684231093 55.753522650848
"3546" 709 10.532189545118 49.3630756831054
"3547" 709.2 11.0213252237819 42.8152080501516
"3548" 709.4 14.5093514721417 39.4387401930104
"3549" 709.6 19.0400142037466 36.9968629716997
"3550" 709.8 24.8363796505007 35.351377043245
"3551" 710 30.8042810323985 33.6983444058766
"3552" 710.2 37.1903547831697 32.7676089219689
"3553" 710.4 43.0917346392512 33.1826474518489
"3554" 710.6 49.8125961940674 33.6669967515327
"3555" 710.8 56.0322557945735 35.7235928622766
"3556" 711 61.8811117459166 38.2325097782998
"3557" 711.2 67.5374966342072 41.3980926741487
"3558" 711.4 71.7943088917106 45.3828889017443
"3559" 711.6 75.8455037809569 48.9829118161433
"3560" 711.8 78.2869339309097 53.6862573877076
"3561" 712 80.6987434045735 58.7904680238837
"3562" 712.2 81.9813526774717 64.8353373524803
"3563" 712.4 82.4236560009211 70.5859842083742
"3564" 712.6 81.947441634692 76.9306344561845
"3565" 712.8 80.3699509781931 82.7169206876896
"3566" 713 78.6101104753676 88.6973569268795
"3567" 713.2 75.6990808236071 93.4728201587915
"3568" 713.4 72.7489013639521 95.9636067014052
"3569" 713.6 70.5282430706417 99.7502413236402
"3570" 713.8 69.6247887038735 103.543451427877
"3571" 714 69.8857341780635 103.507100814557
"3572" 714.2 68.9976169825616 101.677082352824
"3573" 714.4 66.1654529133057 99.3533941246516
"3574" 714.6 62.1238234173392 97.0226544647922
"3575" 714.8 57.8766784959378 93.7992615103623
"3576" 715 53.5061045415319 89.7085810964433
"3577" 715.2 50.2693853471635 85.2253387869766
"3578" 715.4 47.9763585945209 79.9490335979345
"3579" 715.6 45.5062331328882 74.8608319806943
"3580" 715.8 42.9886795932096 69.5262122422829
"3581" 716 40.7594343307878 64.0251418042766
"3582" 716.2 39.6107700616198 58.4451303283692
"3583" 716.4 39.4144217283362 52.4338646319158
"3584" 716.6 39.9255860110077 46.2393060012766
"3585" 716.8 41.7284749154664 40.5595226700266
"3586" 717 44.0607765864211 34.8734064793132
"3587" 717.2 47.4535874178882 30.3420220205531
"3588" 717.4 51.1985643250822 25.8816195391214
"3589" 717.6 56.1548245642765 22.3555784470119
"3590" 717.8 60.9758801953576 19.2507459332539
"3591" 718 66.2151072127654 15.7971769227417
"3592" 718.2 72.124374197842 13.8050385211099
"3593" 718.4 79.7320504441083 12.1507459920804
"3594" 718.6 85.7911540205918 11.0396898887522
"3595" 718.8 92.7398840668235 11.6313251055458
"3596" 719 98.4247508530344 12.9020083680658
"3597" 719.2 103.933473697437 15.9567143668146
"3598" 719.4 107.421035517885 20.2777486310083
"3599" 719.6 110.758921555805 25.2439418396655
"3600" 719.8 113.133551816486 30.5631040070266
"3601" 720 115.449030959593 36.4326295506612
"3602" 720.2 115.86115396775 42.3920938772522
"3603" 720.4 114.803184282048 48.1888986245352
"3604" 720.6 113.538108658842 53.5791487569618
"3605" 720.8 112.263913879768 57.9643021098507
"3606" 721 109.043315290079 59.9206020361254
"3607" 721.2 104.733295457382 63.1033941093766
"3608" 721.4 100.219008491082 66.4425717207107
"3609" 721.6 95.5159961056724 69.6754883847068
"3610" 721.8 90.217276849358 72.6628891442939
"3611" 722 85.0466615360826 75.4285043864393
"3612" 722.2 80.562909432842 78.4860504762211
"3613" 722.4 76.0887724273615 81.1018777136247
"3614" 722.6 71.5576064005489 82.8248817866499
"3615" 722.8 66.6640099080906 84.8422701906396
"3616" 723 60.8720039440588 86.1371587933648
"3617" 723.2 55.2647691057794 86.8473703561295
"3618" 723.4 49.058111605234 86.8983195727169
"3619" 723.6 42.9265614565235 87.066979553648
"3620" 723.8 36.5855243441496 86.9841665991679
"3621" 724 30.4360019720294 86.2574365580266
"3622" 724.2 24.6608840695313 84.0457984772052
"3623" 724.4 20.3716465794534 80.9806122519844
"3624" 724.6 15.6221893753995 76.7092380479665
"3625" 724.8 12.2190487475212 71.6092564770208
"3626" 725 9.23938217263932 66.2663074375397
"3627" 725.2 7.1573607492096 61.0268735401564
"3628" 725.4 5.68262128794515 55.3918711407766
"3629" 725.6 5.74807290459276 49.8394148204689
"3630" 725.8 7.85294046159627 45.4831255711272
"3631" 726 10.5962121517482 41.4829598503793
"3632" 726.2 13.7357207243735 38.2551534327766
"3633" 726.4 18.5356993760928 35.7885046717766
"3634" 726.6 23.4165365262476 33.4286728124855
"3635" 726.8 28.9996535675553 31.9381261180205
"3636" 727 34.479912245336 30.7870497498016
"3637" 727.2 39.6133419334863 29.5418751901254
"3638" 727.4 45.5639782086697 28.6132531139689
"3639" 727.6 51.786570580184 27.9160607986952
"3640" 727.8 57.7172900023588 27.212509134306
"3641" 728 63.9708057627286 28.58740215965
"3642" 728.2 70.4369499909706 30.3603500608825
"3643" 728.4 75.5337778728063 32.198210104949
"3644" 728.6 81.3161349409977 33.5946313799114
"3645" 728.8 86.7075115885167 35.3651026416289
"3646" 729 90.2614331586417 39.0296693415834
"3647" 729.2 93.1116517030508 43.1146875348902
"3648" 729.4 96.1374445428882 47.8086444544825
"3649" 729.6 97.6540898801471 52.9725698172942
"3650" 729.8 99.7572325079471 58.0356909582942
"3651" 730 100.810082522335 63.6477475629975
"3652" 730.2 101.655984757431 68.7776135712409
"3653" 730.4 102.061561552126 74.1889646075661
"3654" 730.6 101.406875150843 80.100509276426
"3655" 730.8 101.282842647541 84.3764052088201
"3656" 731 100.24604967446 84.5018671647312
"3657" 731.2 98.072433677392 84.4688049852971
"3658" 731.4 94.6186695389714 86.6702208113963
"3659" 731.6 90.1968684711176 89.4247510274531
"3660" 731.8 85.3709825622801 92.1658223488201
"3661" 732 79.8386619286985 94.7953680013235
"3662" 732.2 73.7592652702142 97.1200221790422
"3663" 732.4 68.2095018638397 98.591727327696
"3664" 732.6 61.7465235246204 99.7915488387766
"3665" 732.8 55.3228624478949 100.6694037863
"3666" 733 48.5766708177164 100.890413042455
"3667" 733.2 42.3536623894526 99.2701604334379
"3668" 733.4 36.7314621150171 96.3679743699863
"3669" 733.6 31.4173783937662 93.221622414957
"3670" 733.8 26.3735014835207 89.2922922148611
"3671" 734 22.3625002069235 84.9137621013766
"3672" 734.2 18.4625986921635 80.2764624306966
"3673" 734.4 15.9298367687713 74.6735850612095
"3674" 734.6 14.4825574082695 69.3707170352631
"3675" 734.8 13.8518032720118 64.9870167995948
"3676" 735 13.9551226404835 58.2947272616166
"3677" 735.2 14.6996610954485 53.0442273638599
"3678" 735.4 17.1380268537378 47.847264253748
"3679" 735.6 19.5614679083371 43.997217013682
"3680" 735.8 23.1339726168167 39.5409407825985
"3681" 736 28.0805093815457 35.0864954727395
"3682" 736.2 32.657994021842 31.9659203345544
"3683" 736.4 37.3181811157235 30.5573764944237
"3684" 736.6 43.2696902115514 29.2825336892323
"3685" 736.8 49.3613799572991 28.7178670808742
"3686" 737 56.5095950766284 28.4993834293864
"3687" 737.2 61.3040220375378 29.399327993848
"3688" 737.4 66.9595688165394 30.9658522796061
"3689" 737.6 72.3642908985994 32.6145410210525
"3690" 737.8 76.7489352753468 35.3975242378115
"3691" 738 81.1496895635118 38.2826454932707
"3692" 738.2 85.0780522075649 39.1460120597076
"3693" 738.4 88.8250304524959 38.6267175837076
"3694" 738.6 90.4924081214294 38.2505714226943
"3695" 738.8 92.2808648425021 38.097510466848
"3696" 739 95.3793702964922 37.3072846000778
"3697" 739.2 99.9450949213235 36.2115769360472
"3698" 739.4 104.306262773544 36.3349715331487
"3699" 739.6 107.610589515914 37.7815922771061
"3700" 739.8 112.725173507998 39.5186693525789
"3701" 740 117.081812629324 42.856344022451
"3702" 740.2 119.198701287371 46.841840327106
"3703" 740.4 118.841304500947 50.255437838459
"3704" 740.6 118.33011665817 54.0886417346612
"3705" 740.8 116.736599824255 58.2332380747993
"3706" 741 114.634342357494 63.0794947613334
"3707" 741.2 112.276880033975 68.2487854988215
"3708" 741.4 109.855982729453 73.7290754903531
"3709" 741.6 107.038046528806 78.998387085059
"3710" 741.8 103.830066719899 83.4142993019266
"3711" 742 100.886316159074 88.3562517318599
"3712" 742.2 99.3431854150508 91.8723080797766
"3713" 742.4 98.8897545346138 94.6907369696798
"3714" 742.6 97.7875500150854 98.5613154968242
"3715" 742.8 95.2950489316872 102.417526586731
"3716" 743 92.1751513241735 106.561850569627
"3717" 743.2 90.1575229497583 110.606420751994
"3718" 743.4 89.7501224880882 114.683081606424
"3719" 743.6 89.6810398745389 113.147403304207
"3720" 743.8 88.4527981408907 111.812828424986
"3721" 744 86.7431783715441 110.387447154218
"3722" 744.2 84.0116677715176 108.452915658627
"3723" 744.4 79.7784259698829 107.026465097624
"3724" 744.6 74.7553182624312 105.286083852146
"3725" 744.8 70.2922001270054 103.284984404595
"3726" 745 65.5638060372312 101.079798596546
"3727" 745.2 61.0258285682521 98.1780267169194
"3728" 745.4 56.0175031105963 95.743412355413
"3729" 745.6 50.6739404722759 92.9788998798242
"3730" 745.8 45.453041972367 90.1055779603418
"3731" 746 40.2953570433885 86.9390105577766
"3732" 746.2 35.6148952344436 83.9322955417366
"3733" 746.4 31.8483917032586 79.8880706271532
"3734" 746.6 28.4847797564404 75.0879687662052
"3735" 746.8 24.7816453255167 70.9175957584584
"3736" 747 21.8652455546142 65.9075842797766
"3737" 747.2 19.5938913246939 60.906970807184
"3738" 747.4 17.2901547561525 55.9145820278029
"3739" 747.6 16.0609603408805 50.1857796851817
"3740" 747.8 16.1704621311264 45.0955782029034
"3741" 748 16.6463484782961 39.9837638117903
"3742" 748.2 18.1399869989485 35.3665779100266
"3743" 748.4 21.1404721672976 33.3791806256597
"3744" 748.6 25.668134105711 30.7529710498141
"3745" 748.8 30.2889716485008 28.6514923006753
"3746" 749 35.2882402393597 26.5147186832103
"3747" 749.2 40.2791212853606 24.349601353221
"3748" 749.4 45.540884584136 23.0365796955016
"3749" 749.6 50.9198497611754 23.0321320344803
"3750" 749.8 56.6105965551187 22.82647659162
"3751" 750 62.2133459919621 23.9104256032706
"3752" 750.2 67.4861354979353 26.0807526439648
"3753" 750.4 72.394668346395 28.393194946598
"3754" 750.6 76.8866498648463 32.1962261233107
"3755" 750.8 80.5484845862865 36.7645859553692
"3756" 751 83.1368466107934 41.7697759857043
"3757" 751.2 83.2905792267521 46.1002092666337
"3758" 751.4 83.1801448495508 51.3909432461402
"3759" 751.6 83.1137577716531 57.0205674518675
"3760" 751.8 81.2767502475932 62.5773896485743
"3761" 752 78.5417020945033 67.1416380064508
"3762" 752.2 75.9142953767718 71.8167972825352
"3763" 752.4 72.5556833543755 76.1703942648805
"3764" 752.6 70.2084686774046 80.2864272706415
"3765" 752.8 67.4788042818035 83.5895611875766
"3766" 753 63.9746793426807 84.6077492851623
"3767" 753.2 59.2507996822819 85.7814166216933
"3768" 753.4 54.0689157654429 87.002953534299
"3769" 753.6 48.6895846376029 88.0272379523354
"3770" 753.8 42.9445370345389 88.5448288604843
"3771" 754 37.5134978440101 88.2934390604781
"3772" 754.2 32.4266705710892 87.2128572541047
"3773" 754.4 26.7083458529485 84.5372736062766
"3774" 754.6 21.6318725992349 82.0977399049412
"3775" 754.8 16.2088606663235 79.4277868870623
"3776" 755 10.9716231421941 76.519519630506
"3777" 755.2 5.84193414685161 73.3075305627766
"3778" 755.4 4.13526409932353 70.4780013245718
"3779" 755.6 4.06445121623262 65.7002036935818
"3780" 755.8 3.85105563610731 60.7392007449928
"3781" 756 4.98551737868973 55.7210014424668
"3782" 756.2 6.00582131392916 50.9047280277343
"3783" 756.4 8.14125005703781 46.4947381867117
"3784" 756.6 10.382171660942 42.0371204389082
"3785" 756.8 12.2930996175668 36.9709522286144
"3786" 757 14.577027075602 33.9019538539032
"3787" 757.2 16.6139103576035 31.1719767801366
"3788" 757.4 18.3606871512485 27.4668106938766
"3789" 757.6 21.6085615602865 23.8447317237766
"3790" 757.8 25.3984008871843 20.9656053884855
"3791" 758 29.3325495439691 18.362559660688
"3792" 758.2 33.5378487973995 15.1580526094222
"3793" 758.4 38.0999726164821 12.7923087452522
"3794" 758.6 42.668228888083 11.0464235621057
"3795" 758.8 47.9856880246312 11.062098468392
"3796" 759 53.2248200336985 10.8136859666516
"3797" 759.2 58.4759479400187 11.5099047039107
"3798" 759.4 63.1713527690272 13.6944480308507
"3799" 759.6 67.3807492660412 16.2523410173178
"3800" 759.8 70.7347806463235 20.1699596377295
"3801" 760 73.6159798270849 25.216731333663
"3802" 760.2 75.7447921250054 30.3639427733334
"3803" 760.4 77.0132385579621 35.2191577161621
"3804" 760.6 77.9898075406724 41.0946677041603
"3805" 760.8 77.7983657346417 46.8633445335152
"3806" 761 78.0824808387504 51.9388795183498
"3807" 761.2 79.3165695298753 57.5809659577076
"3808" 761.4 80.8192939079307 62.5553529748837
"3809" 761.6 81.0111803671669 67.4748525477043
"3810" 761.8 81.8736471565235 72.9867898570119
"3811" 762 82.7176785205975 78.1519077977903
"3812" 762.2 80.6964577774785 82.0020560324245
"3813" 762.4 77.4284864419636 84.9604986042166
"3814" 762.6 74.903764467732 85.7980255119174
"3815" 762.8 71.0160651541568 87.1121087164433
"3816" 763 66.2892490071378 89.8377865077337
"3817" 763.2 61.0554721346514 91.8042038862028
"3818" 763.4 55.1623311344711 93.5217065178914
"3819" 763.6 48.9683851704364 94.6216373015024
"3820" 763.8 42.5107070898558 94.6279190895185
"3821" 764 35.7183546723543 94.1172580452535
"3822" 764.2 29.0057602534664 93.102541421729
"3823" 764.4 23.0986549817038 91.009255288678
"3824" 764.6 16.7903993432139 88.1340992148725
"3825" 764.8 10.5741783975183 85.2749078051402
"3826" 765 6.31764390147871 82.6615461455525
"3827" 765.2 4.83631164192354 77.9700531080052
"3828" 765.4 3.74579324232353 72.4552102815157
"3829" 765.6 3.02985416695589 66.3085101619825
"3830" 765.8 3.45090816488067 61.1504759549909
"3831" 766 4.15784212001918 55.301559057994
"3832" 766.2 5.67756869304355 50.6974490777366
"3833" 766.4 8.16148230934952 46.9803122421922
"3834" 766.6 10.5964857526312 42.4494549696997
"3835" 766.8 14.4328735584035 39.1639187657766
"3836" 767 18.6917373796985 36.1958262763891
"3837" 767.2 23.8605381129943 34.3224477059961
"3838" 767.4 29.1982400592425 33.2604528477361
"3839" 767.6 34.8335567767081 33.1520865628535
"3840" 767.8 40.487500214561 33.1482168203641
"3841" 768 46.280879212436 33.1287432775141
"3842" 768.2 52.0871037099621 33.956896745885
"3843" 768.4 58.2053261444258 35.732444472663
"3844" 768.6 63.1057338592059 38.7591745418354
"3845" 768.8 68.3039452974615 41.1470864629145
"3846" 769 73.6125375341569 42.0373481996433
"3847" 769.2 79.5481998148404 43.366411421271
"3848" 769.4 84.7338511130988 45.4056633242148
"3849" 769.6 89.2606110776235 47.9097032324099
"3850" 769.8 93.1248261929282 49.2599695084743
"3851" 770 97.4741187063569 50.3460598156433
"3852" 770.2 101.24765856529 53.2930559669433
"3853" 770.4 105.012692738841 57.6570694585007
"3854" 770.6 108.545154891591 62.5699096099045
"3855" 770.8 110.827635262847 68.3938575413231
"3856" 771 110.939434896637 72.0546544324272
"3857" 771.2 109.514245977488 73.0807500637639
"3858" 771.4 106.813528034771 76.8081862656943
"3859" 771.6 104.670361824926 81.8148879572465
"3860" 771.8 103.743769581378 87.1417488121054
"3861" 772 104.458374852441 91.0971847075119
"3862" 772.2 106.459880165687 93.2868797205688
"3863" 772.4 107.416285873287 94.1014746108985
"3864" 772.6 108.823033174477 96.1165417778535
"3865" 772.8 109.813312760561 95.2980288261391
"3866" 773 109.750023746299 93.9008021266516
"3867" 773.2 109.282409057093 93.5999608556997
"3868" 773.4 108.720209909286 93.2426685025544
"3869" 773.6 107.4349190944 92.8809377350843
"3870" 773.8 107.227666425502 92.6957099372698
"3871" 774 106.3444006948 92.175895619592
"3872" 774.2 104.664565306147 91.5954783039678
"3873" 774.4 102.00063555549 91.4936558576933
"3874" 774.6 98.4108157876872 92.6453487201857
"3875" 774.8 94.0797800748608 92.9961543338065
"3876" 775 90.1501935176668 92.9554633487467
"3877" 775.2 85.6137844801517 93.3652796982766
"3878" 775.4 80.6725692878397 93.9557677717927
"3879" 775.6 75.5582274137851 94.0513475925304
"3880" 775.8 70.4057449223063 94.5672673431559
"3881" 776 64.9174460997045 95.2044476341099
"3882" 776.2 59.4401257933235 95.2058435870024
"3883" 776.4 53.4320589664875 96.0819985450553
"3884" 776.6 47.6756330810854 97.8751049392528
"3885" 776.8 42.3095901624188 100.755952865634
"3886" 777 36.9806397063235 103.498013161227
"3887" 777.2 31.7668304361271 106.753340407652
"3888" 777.4 29.6456052328235 107.545559537231
"3889" 777.6 28.6108346225588 105.763435312777
"3890" 777.8 25.1407256535235 102.783983256727
"3891" 778 21.4342613310735 99.6292693150266
"3892" 778.2 17.7481978630378 95.5197335659671
"3893" 778.4 15.2073641768949 91.4109705765445
"3894" 778.6 12.0025754107235 86.7472710589458
"3895" 778.8 8.22196534530946 81.7606938111851
"3896" 779 4.94666171807352 77.3482907041516
"3897" 779.2 3.08204713391509 73.2142769772977
"3898" 779.4 2.20288946266969 67.9498096709689
"3899" 779.6 1.52880528709277 62.5701186282535
"3900" 779.8 2.12608904337114 57.6112368179671
"3901" 780 2.84947674950162 53.8873398849684
"3902" 780.2 4.73280842787146 49.9126030566807
"3903" 780.4 6.36586991668718 45.3414998049454
"3904" 780.6 9.12251429415472 41.5125460549584
"3905" 780.8 12.6074573096198 38.9571626318136
"3906" 781 16.693067677729 36.4709558581415
"3907" 781.2 21.3225624381028 34.0417868888675
"3908" 781.4 26.2052793293235 32.9623443504689
"3909" 781.6 31.5362643930704 31.9693896014475
"3910" 781.8 36.8508160873235 32.6236153653442
"3911" 782 42.5427215034802 33.3562669905115
"3912" 782.2 47.6020232328817 35.066926882451
"3913" 782.4 53.2727905742356 38.0069192601832
"3914" 782.6 58.2068014128235 40.9338474381433
"3915" 782.8 62.8123734575918 44.1114652215693
"3916" 783 66.1103738040132 47.3517601158111
"3917" 783.2 68.0336117993881 50.4669493361314
"3918" 783.4 71.2612082882027 53.0422063001942
"3919" 783.6 75.3110632160735 55.0870678613853
"3920" 783.8 77.9907920473888 55.7728752400157
"3921" 784 80.0906410133785 57.0310726597986
"3922" 784.2 83.9302226166387 58.6134724687875
"3923" 784.4 87.9185772491258 61.1868551009744
"3924" 784.6 91.8389652162906 64.841889297436
"3925" 784.8 94.7900761623797 68.5726152001474
"3926" 785 96.9718174032504 73.3740255871425
"3927" 785.2 100.029558480673 77.5447857901381
"3928" 785.4 101.391700961609 79.5845868424779
"3929" 785.6 100.008097559956 81.2687730808648
"3930" 785.8 97.1464686203092 82.0594971065052
"3931" 786 93.9107616432476 82.5315808595741
"3932" 786.2 89.1935050661123 83.9878088526217
"3933" 786.4 84.0991949108092 85.080678182948
"3934" 786.6 78.7297518497402 86.3656229071933
"3935" 786.8 72.8024126959853 87.4430316668354
"3936" 787 67.241907087514 88.3547062125861
"3937" 787.2 60.7578355261735 89.4705711282766
"3938" 787.4 54.7664755093235 90.6915313545861
"3939" 787.6 48.4210964698928 91.6006771230997
"3940" 787.8 41.2847919977851 92.8409920061612
"3941" 788 34.3679393739485 93.7060666981516
"3942" 788.2 28.0228099953235 94.6115864406766
"3943" 788.4 21.9352993606517 96.4810465542766
"3944" 788.6 16.8250384400847 98.3208603787617
"3945" 788.8 16.7771050314547 97.4611084649242
"3946" 789 16.5041047030816 95.3440429233572
"3947" 789.2 14.267498240662 91.3909620462535
"3948" 789.4 11.604310050501 86.5935122168895
"3949" 789.6 10.4926268574312 81.8279545420689
"3950" 789.8 8.70876473438067 76.7571295819195
"3951" 790 8.4249290313517 71.3876038029175
"3952" 790.2 8.84842591954092 66.5736358902983
"3953" 790.4 9.34818172378508 61.6114211340997
"3954" 790.6 10.4803934779485 56.5981489339849
"3955" 790.8 12.5945711133635 52.3799631799766
"3956" 791 16.0998088263635 48.1009766977366
"3957" 791.2 20.127911164886 44.7787902875266
"3958" 791.4 25.1096946421528 42.5868293057522
"3959" 791.6 30.341784389711 40.3680328320016
"3960" 791.8 35.3060608904584 38.1282471984732
"3961" 792 40.5576622439471 37.3524974465531
"3962" 792.2 45.8494043763817 38.7850149475324
"3963" 792.4 50.7711171672898 41.3096552101474
"3964" 792.6 55.0708895124959 44.4374437030869
"3965" 792.8 55.793704894661 47.4856127436766
"3966" 793 55.6472107427667 48.7487375458107
"3967" 793.2 56.7899332951166 52.1462806657766
"3968" 793.4 59.3876128687842 53.6545685539339
"3969" 793.6 62.8334465933925 54.2279352462938
"3970" 793.8 65.3359087665304 53.8742778014318
"3971" 794 65.7452262227569 54.3922292744766
"3972" 794.2 68.6175507747597 57.7038364408404
"3973" 794.4 72.2164632544757 61.1831334492114
"3974" 794.6 75.3076267085118 65.5272774429413
"3975" 794.8 77.9646132216684 70.5901879168111
"3976" 795 80.242737942836 75.5859350762266
"3977" 795.2 81.5851095920418 80.883013006678
"3978" 795.4 82.7904016353082 85.9683293449458
"3979" 795.6 81.8411912517735 90.3338981946266
"3980" 795.8 78.6288317479056 92.9903413359408
"3981" 796 74.5771722355325 95.0713945718512
"3982" 796.2 71.0859428944383 98.2719740196619
"3983" 796.4 66.0036674489957 101.304738889744
"3984" 796.6 60.6937351142923 102.676067373433
"3985" 796.8 54.8638432235735 104.458707941827
"3986" 797 49.7337817790267 106.436895336339
"3987" 797.2 46.6295305276928 107.586957838115
"3988" 797.4 46.7310767754288 109.453159221198
"3989" 797.6 48.5953769303063 111.838285346673
"3990" 797.8 50.7335676029687 111.871427193793
"3991" 798 53.0336124209322 110.871712495168
"3992" 798.2 56.0942170672781 110.773446791458
"3993" 798.4 60.5012927660192 112.395728892124
"3994" 798.6 64.3409674105735 114.445389833402
"3995" 798.8 68.4478876654774 117.192907000892
"3996" 799 71.6367131572709 119.044733177579
"3997" 799.2 74.388933687 117.145912025688
"3998" 799.4 77.8197137361618 114.917909623144
"3999" 799.6 82.6679123140776 113.378335456744
"4000" 799.8 87.2280247644974 112.931956883646
"4001" 800 91.660493405995 113.261676621591
"4002" 800.2 91.217407080369 113.458435275322
"4003" 800.4 90.7894387432759 113.138653287396
"4004" 800.6 90.1670159811872 113.163381595777
"4005" 800.8 89.3441850323548 112.595403262652
"4006" 801 88.9041862327326 111.487476695958
"4007" 801.2 88.4117321237106 109.704210328228
"4008" 801.4 88.0093111191082 106.238789486961
"4009" 801.6 88.041106630759 102.341954773325
"4010" 801.8 88.5310860960171 97.9070124339379
"4011" 802 89.5267494965735 93.7121521802922
"4012" 802.2 90.0614738289301 89.4226853671701
"4013" 802.4 92.0426055970332 85.9150791111476
"4014" 802.6 94.9449764189559 82.7579263576295
"4015" 802.8 97.9311206213104 79.3802011620529
"4016" 803 101.1384735729 75.4146677634689
"4017" 803.2 104.370900114505 72.4002404981743
"4018" 803.4 108.418249788057 70.6028718336099
"4019" 803.6 112.12165504822 69.5023555231214
"4020" 803.8 115.887435334524 70.00568318621
"4021" 804 118.56431460113 72.7672967933895
"4022" 804.2 118.385693324497 73.8028358917875
"4023" 804.4 118.808466762024 75.3760535588433
"4024" 804.6 118.998186277971 75.5514137957198
"4025" 804.8 118.621789351255 75.1832580235007
"4026" 805 118.106971551772 75.4921487031904
"4027" 805.2 118.045990482628 76.0148279833864
"4028" 805.4 117.104282101843 80.5127414172766
"4029" 805.6 118.422050578412 80.8793022238648
"4030" 805.8 117.732574061273 81.1856878980424
"4031" 806 117.427522715874 81.455786020462
"4032" 806.2 117.253008610422 81.3494617748975
"4033" 806.4 117.244448811368 81.3794210715898
"4034" 806.6 117.010185805048 81.8042625925007
"4035" 806.8 116.901326134616 82.1751170264229
"4036" 807 116.825331821055 82.1466191588376
"4037" 807.2 117.014496678731 80.899808133184
"4038" 807.4 116.919897778661 80.3836471444508
"4039" 807.6 116.70592796501 80.4040518757882
"4040" 807.8 116.917577930589 81.0828704428851
"4041" 808 116.321417146609 80.7677520974552
"4042" 808.2 116.082934431371 81.0602916221178
"4043" 808.4 116.023990548583 81.0680980096655
"4044" 808.6 115.488522759778 80.8313993911857
"4045" 808.8 115.062334111546 80.6978602814062
"4046" 809 114.409068873161 80.2109015031016
"4047" 809.2 113.771310344824 79.2655073633123
"4048" 809.4 113.011842173674 77.0075037042766
"4049" 809.6 111.510088369182 74.5446732850119
"4050" 809.8 109.881027580017 72.0151954463675
"4051" 810 107.641570152267 68.4435706554698
"4052" 810.2 105.469313743599 64.5780113541559
"4053" 810.4 103.370668140846 60.561211606413
"4054" 810.6 101.406756137594 56.2532890362589
"4055" 810.8 99.1794306229031 51.4883109603902
"4056" 811 96.913418363994 46.9385832217993
"4057" 811.2 94.5658150846412 42.168190043106
"4058" 811.4 93.0818584778479 37.1627351753376
"4059" 811.6 92.2484089377521 31.6990606732766
"4060" 811.8 92.3114661241235 26.6855779748354
"4061" 812 93.0343620318723 21.3274200870693
"4062" 812.2 93.9936301401999 16.2828705901137
"4063" 812.4 96.4906577548887 11.7838352934179
"4064" 812.6 97.1755243826569 12.8919457341433
"4065" 812.8 97.8792060276713 13.6168883486462
"4066" 813 98.9385972009865 13.6309679008777
"4067" 813.2 100.950817134336 13.9403399299412
"4068" 813.4 103.346473739124 14.3624145920166
"4069" 813.6 104.007423860159 15.4094831626753
"4070" 813.8 105.571803302453 16.6922139852237
"4071" 814 108.494907544038 18.916070759598
"4072" 814.2 111.47906319248 21.3952885026441
"4073" 814.4 112.683641731982 24.0252182184839
"4074" 814.6 113.992600604483 27.3898016835152
"4075" 814.8 116.101420472048 30.9268339740525
"4076" 815 117.919627844963 33.5679169560906
"4077" 815.2 117.729366584336 34.5950658609694
"4078" 815.4 117.164958093177 37.3405533303833
"4079" 815.6 116.869822162855 41.4744505165867
"4080" 815.8 117.058350529504 45.80525715462
"4081" 816 117.500493800599 49.8127011142516
"4082" 816.2 116.843261729411 54.0238547555641
"4083" 816.4 115.941554578107 58.6437181757284
"4084" 816.6 114.532548838051 62.8778044961013
"4085" 816.8 112.938405801239 67.0478423309935
"4086" 817 112.139241991681 71.1839870805623
"4087" 817.2 110.572085448038 74.8839602220623
"4088" 817.4 107.905179066076 78.0555741565406
"4089" 817.6 104.646237265818 79.7635827688119
"4090" 817.8 101.143087557412 81.6392488960677
"4091" 818 97.1538871128235 84.2181238762349
"4092" 818.2 93.9135597575127 87.1758509437901
"4093" 818.4 90.5618431972928 90.3184192246689
"4094" 818.6 86.7200192988453 93.339879424994
"4095" 818.8 82.3447214311807 96.8056056017766
"4096" 819 78.364868799369 100.33444760914
"4097" 819.2 75.0980713411517 104.453028158495
"4098" 819.4 72.3166315116774 108.359907692777
"4099" 819.6 69.859882344367 112.294127798994
"4100" 819.8 68.7251110242035 116.611496916417
"4101" 820 67.1592218063652 116.98235972136
"4102" 820.2 63.748647148886 116.37448767198
"4103" 820.4 58.7402953471517 115.826794279323
"4104" 820.6 53.5021931889082 114.483587936684
"4105" 820.8 48.5828766720312 113.704646222684
"4106" 821 43.0044556279235 111.761286510577
"4107" 821.2 37.3894459959405 109.213428932585
"4108" 821.4 32.6387608931013 106.362066444832
"4109" 821.6 28.7197578446919 102.196702201303
"4110" 821.8 26.427519761849 98.0356293817936
"4111" 822 24.5039066382183 92.644416971724
"4112" 822.2 22.8760736420862 87.3350826157427
"4113" 822.4 22.0149723652928 82.1455230870074
"4114" 822.6 21.8561880928235 76.7537575398675
"4115" 822.8 24.0242425301235 72.2273980526966
"4116" 823 26.4068475798762 67.9728047451845
"4117" 823.2 29.6504736185361 64.0624660947391
"4118" 823.4 32.4323363648063 59.7924441572249
"4119" 823.6 36.0718743733235 56.3247897052184
"4120" 823.8 39.9184460958292 53.877748483226
"4121" 824 44.8940456959303 52.0616765095743
"4122" 824.2 49.4134149525569 51.0384524503099
"4123" 824.4 54.0531749509977 51.1339481760463
"4124" 824.6 58.2370935905902 49.7618535301433
"4125" 824.8 62.2468559910518 47.8352898392005
"4126" 825 65.5946710801026 45.1478818554975
"4127" 825.2 69.2374815738569 42.3575797931766
"4128" 825.4 72.744284536164 40.3806699183191
"4129" 825.6 75.123656540259 36.5800099618089
"4130" 825.8 76.8689466440735 33.098897956407
"4131" 826 79.7618496207902 28.9987293980766
"4132" 826.2 82.5035739339322 24.1072012143635
"4133" 826.4 84.8725727554235 19.3614894143099
"4134" 826.6 88.3075363790083 14.5397649445809
"4135" 826.8 92.2159052334369 9.97635708379721
"4136" 827 93.7093278304431 10.7212571944288
"4137" 827.2 97.1487816896044 11.2372537572934
"4138" 827.4 99.2503631223506 12.8553378127496
"4139" 827.6 102.112807717521 14.7485373662108
"4140" 827.8 106.068702974155 16.5433262600176
"4141" 828 109.344012108926 19.7294794154754
"4142" 828.2 111.912472163687 23.6367188796971
"4143" 828.4 114.44609124823 27.6986817157185
"4144" 828.6 116.817357109138 32.605421865184
"4145" 828.8 117.332506514289 35.3542670496042
"4146" 829 116.6465216715 38.5667301183766
"4147" 829.2 116.247945538054 43.3532270865843
"4148" 829.4 116.014373984212 48.1217484767766
"4149" 829.6 116.877340429399 52.8116267131516
"4150" 829.8 116.535603500604 57.7286962827766
"4151" 830 117.037442531691 62.1065459158905
"4152" 830.2 118.54945280997 65.4373694646181
"4153" 830.4 118.381612959311 66.8836076322585
"4154" 830.6 115.639843146859 68.7637038977766
"4155" 830.8 112.578276052979 71.7048803696042
"4156" 831 108.591347946724 74.4667791136119
"4157" 831.2 104.813480633824 77.8671893764351
"4158" 831.4 100.83742688483 80.8011470518905
"4159" 831.6 96.6240663974452 83.8706117789793
"4160" 831.8 91.8248943137345 85.8239501589684
"4161" 832 87.0417560937583 88.3840038822983
"4162" 832.2 82.0351630119265 90.7707164891442
"4163" 832.4 77.0171149048887 92.9165415369505
"4164" 832.6 71.348692336171 94.8736541190308
"4165" 832.8 65.4020258350928 96.5020180619612
"4166" 833 59.9509072451268 98.2528197152192
"4167" 833.2 54.056633463501 100.463700156502
"4168" 833.4 47.9629064761048 101.008645266902
"4169" 833.6 41.793066962358 101.040541587087
"4170" 833.8 35.9525204010171 99.1193975210508
"4171" 834 31.3083461992466 95.8968402687766
"4172" 834.2 27.3087800908235 91.7382966020992
"4173" 834.4 25.0306846812283 86.1477046895861
"4174" 834.6 25.1265977891029 80.7819345096148
"4175" 834.8 26.6132964176092 75.5052589701337
"4176" 835 29.4408833720928 70.7909496406227
"4177" 835.2 32.8700616303119 66.6231237612417
"4178" 835.4 37.1927904983479 62.6113309290693
"4179" 835.6 42.0102109233123 59.0852801667092
"4180" 835.8 46.4404540774569 56.2097599404766
"4181" 836 51.2612377963236 52.3531424762711
"4182" 836.2 55.5235368380988 48.7577383406418
"4183" 836.4 60.3175051964554 45.8519750940403
"4184" 836.6 64.3448906518071 43.2455162818096
"4185" 836.8 69.667969168454 41.2608524378853
"4186" 837 74.9883275340089 39.3579248481024
"4187" 837.2 81.7041631352356 37.2065780485458
"4188" 837.4 87.6944661465963 35.732444472663
"4189" 837.6 93.408553911673 36.2749522080296
"4190" 837.8 95.0462084790585 36.4485717466923
"4191" 838 99.2577934089706 34.5162332055766
"4192" 838.2 104.640625590548 31.9842350273721
"4193" 838.4 110.424994648186 31.0029374748456
"4194" 838.6 116.279688126216 30.2246352860623
"4195" 838.8 115.310647541538 32.5011851763837
"4196" 839 115.14804453701 34.0434337001022
"4197" 839.2 116.357101034653 37.786802402207
"4198" 839.4 117.933214037649 42.4215858564975
"4199" 839.6 117.526922180181 47.0275208309194
"4200" 839.8 117.300889986386 52.0570269277141
"4201" 840 117.125628100736 57.8942213970016
"4202" 840.2 115.928005215461 62.3001104668141
"4203" 840.4 115.357013119752 67.5118332859909
"4204" 840.6 115.081348682005 72.8029887707539
"4205" 840.8 114.509381660249 78.1254293123322
"4206" 841 112.707755312247 83.8581962145843
"4207" 841.2 111.307907174299 89.5971491568016
"4208" 841.4 109.092666844708 93.9694588482381
"4209" 841.6 105.073127871824 97.5446015868535
"4210" 841.8 101.27258713814 102.331337666819
"4211" 842 96.582044981514 106.616561951919
"4212" 842.2 92.0859218069355 111.126894676836
"4213" 842.4 87.3942594168728 114.229398072917
"4214" 842.6 82.7632211719322 116.121102306907
"4215" 842.8 77.6355459717602 118.381925379241
"4216" 843 71.8043722536071 119.358099654627
"4217" 843.2 66.0556448572954 118.941446892115
"4218" 843.4 59.5827489240559 117.323222908805
"4219" 843.6 54.0849015095735 114.69453663163
"4220" 843.8 48.4471737168728 111.804804850467
"4221" 844 43.8852589506774 108.437801864177
"4222" 844.2 40.2769425324954 103.91750573012
"4223" 844.4 37.5679370303711 99.074427895729
"4224" 844.6 34.2636168229664 93.3722345350087
"4225" 844.8 31.8546352498704 87.8883457717141
"4226" 845 28.7132356054599 82.2240527586402
"4227" 845.2 26.6035220524722 76.0864577586685
"4228" 845.4 24.7472602236312 69.5576252601227
"4229" 845.6 22.939715989862 63.8054402951997
"4230" 845.8 22.386842135486 57.6069866399641
"4231" 846 22.2889334894902 51.7081259516516
"4232" 846.2 22.9633981005807 45.6550997157766
"4233" 846.4 25.1396437900319 39.7481250512766
"4234" 846.6 28.4895176889438 34.0794342444348
"4235" 846.8 31.9947554019438 28.9029228539285
"4236" 847 37.0864219143976 25.3833820230359
"4237" 847.2 42.503011899536 23.6159175952891
"4238" 847.4 49.1191480828235 23.0208510647381
"4239" 847.6 55.0667903870103 22.6059328533188
"4240" 847.8 61.3203299305649 23.4642142198111
"4241" 848 67.5901640972124 25.3497240477396
"4242" 848.2 73.3814121518463 27.1552340082766
"4243" 848.4 79.4797600052421 30.0400355886138
"4244" 848.6 84.7690089139031 32.5591421491516
"4245" 848.8 90.2999636979706 34.8782120020825
"4246" 849 94.2239023322891 37.5567918960869
"4247" 849.2 98.0729793246076 40.0697335619811
"4248" 849.4 100.634503104979 42.0066083542249
"4249" 849.6 102.050954787661 43.6126420819743
"4250" 849.8 104.498194701966 47.185163796848
"4251" 850 106.882258186006 51.7949932261295
"4252" 850.2 109.547406169502 56.694743888598
"4253" 850.4 111.249486545749 61.9203763812391
"4254" 850.6 111.922469276594 67.561689919506
"4255" 850.8 110.990669575079 70.4499013678115
"4256" 851 108.773101013324 74.2066793314062
"4257" 851.2 106.874826389165 79.7195507694839
"4258" 851.4 106.085929940597 85.1570480065711
"4259" 851.6 107.761558648615 89.6382599694849
"4260" 851.8 109.277970642768 94.0456516274803
"4261" 852 108.996397638004 96.4576783028566
"4262" 852.2 106.58715196908 98.6862937040469
"4263" 852.4 103.596384205699 103.072840809002
"4264" 852.6 99.8152713023236 107.664053094937
"4265" 852.8 96.033929836239 111.815775860523
"4266" 853 92.3726686873664 113.267240490977
"4267" 853.2 87.2902879984928 114.261889141161
"4268" 853.4 81.2563067831892 115.783105967239
"4269" 853.6 75.9503034270192 116.476706132864
"4270" 853.8 69.8954983770137 117.674295230608
"4271" 854 63.9352686011985 117.442151705318
"4272" 854.2 57.6497224506967 117.573509309866
"4273" 854.4 51.4114622697378 116.983905240634
"4274" 854.6 45.1270717985735 116.733531118277
"4275" 854.8 38.9233574335021 115.495570179955
"4276" 855 35.0856336547913 111.720664281406
"4277" 855.2 31.4516808736176 107.076944869718
"4278" 855.4 28.9988054167342 101.42593547083
"4279" 855.6 26.4065059387735 95.6047371260266
"4280" 855.8 24.9383798749442 89.5914413942421
"4281" 856 24.0454863950508 83.2272352690948
"4282" 856.2 23.5548802152774 77.1842635547612
"4283" 856.4 24.0456458835262 70.7391281544523
"4284" 856.6 26.2416299426436 64.9105388858566
"4285" 856.8 28.7867720609774 59.4563490586997
"4286" 857 31.2584140380928 53.4744761524689
"4287" 857.2 34.4883678626262 47.3615970234213
"4288" 857.4 37.7189137806368 41.8823940648368
"4289" 857.6 41.9278469017878 36.409803419848
"4290" 857.8 46.2714288166412 32.2343921845648
"4291" 858 51.7469823483123 28.093902534417
"4292" 858.2 57.4232231410021 24.4521207983837
"4293" 858.4 63.1174552803468 21.5486651598347
"4294" 858.6 69.6071266533817 18.604990077858
"4295" 858.8 76.0163854388113 16.3165450366425
"4296" 859 83.101744871843 15.2915470590104
"4297" 859.2 89.305891022787 15.4616090090815
"4298" 859.4 96.7172885037208 16.3807628341465
"4299" 859.6 103.619444980126 18.4023889588555
"4300" 859.8 107.753745190064 22.219532345184
"4301" 860 111.073512213409 28.276150133301
"4302" 860.2 114.009861244736 34.1949197485516
"4303" 860.4 115.738138172674 40.1197451606641
"4304" 860.6 116.451927663064 46.1455444986655
"4305" 860.8 114.89443560687 52.2217595140324
"4306" 861 113.585632378114 58.3083738373813
"4307" 861.2 110.653252483782 65.0049282935531
"4308" 861.4 106.257946724346 69.2758652078975
"4309" 861.6 101.674530988716 73.4837197599909
"4310" 861.8 97.1562912539161 77.6590259403692
"4311" 862 92.2120485632577 79.6005596732503
"4312" 862.2 86.6177223078167 80.269989033804
"4313" 862.4 80.3873421562965 81.0601058649523
"4314" 862.6 74.6558048147695 81.8495738183307
"4315" 862.8 68.1792115983372 82.7028480857492
"4316" 863 61.3925381414015 83.1049987447117
"4317" 863.2 54.6998554943104 83.1109220027898
"4318" 863.4 47.7346592144468 82.5961437413656
"4319" 863.6 40.9276149281287 81.5117088751662
"4320" 863.8 34.0725906407235 80.1881823697766
"4321" 864 27.541981776805 78.3706517037766
"4322" 864.2 21.22669449837 76.0111829072999
"4323" 864.4 15.0746872915433 73.2176526726997
"4324" 864.6 9.43639520849021 69.7287261323433
"4325" 864.8 4.98193987541049 65.814449944407
"4326" 865 2.99031362814282 61.8251789112224
"4327" 865.2 4.18463364457706 57.5092760816498
"4328" 865.4 5.52066757636638 52.6266280560766
"4329" 865.6 6.48275967576189 47.6718118246259
"4330" 865.8 8.89995951872613 44.7395902986727
"4331" 866 12.9680784735087 41.6017178336655
"4332" 866.2 17.3559323684468 38.9167203679547
"4333" 866.4 21.9497622597651 36.4190765354909
"4334" 866.6 27.4685630065158 34.560173507392
"4335" 866.8 32.8716439579741 33.4125760300778
"4336" 867 38.4782478826449 31.801064945348
"4337" 867.2 44.2976865699621 31.0663660481501
"4338" 867.4 50.6342847094455 31.2304290729839
"4339" 867.6 56.8436534133235 32.2519302231559
"4340" 867.8 62.3178826811569 33.7546013074433
"4341" 868 67.2824340373606 35.4519249188136
"4342" 868.2 71.7330795096684 38.447650523018
"4343" 868.4 76.2198285490735 41.6259309689552
"4344" 868.6 80.5018442490902 45.1228228778766
"4345" 868.8 84.2549832536093 48.1074821450184
"4346" 869 88.1744201319902 51.0124877265099
"4347" 869.2 90.1143132894615 54.8636233117421
"4348" 869.4 89.448151462179 58.6108712359814
"4349" 869.6 89.141915197395 62.7083593829909
"4350" 869.8 88.8821505781843 68.1112991288779
"4351" 870 86.1578265835235 74.2834987103178
"4352" 870.2 83.3517131002495 78.9187958728877
"4353" 870.4 79.8773593535928 81.1818323767381
"4354" 870.6 74.6351337214974 82.7620767290809
"4355" 870.8 68.9543424428949 84.9916562727766
"4356" 871 61.6613267746517 86.884241218511
"4357" 871.2 56.3182734551829 87.5049603968547
"4358" 871.4 49.8390790609145 88.1841370854584
"4359" 871.6 43.5339102132366 88.5081829961244
"4360" 871.8 36.8101251022638 89.0723807744781
"4361" 872 30.1998522216312 89.8270867589151
"4362" 872.2 24.1300987117697 91.1452958133766
"4363" 872.4 18.2782879065026 93.6820880819557
"4364" 872.6 14.6684162319205 95.2632235014184
"4365" 872.8 15.2681387501851 93.5480314080997
"4366" 873 15.5618365006622 90.902818795954
"4367" 873.2 15.3671010721622 86.5055671846637
"4368" 873.4 14.2879111851879 80.9715248844207
"4369" 873.6 14.0782259780294 75.7703609820413
"4370" 873.8 14.7808008573235 70.4118994085592
"4371" 874 16.7614882336884 65.333904233655
"4372" 874.2 19.7596209470248 60.7888244449194
"4373" 874.4 22.9661800352735 56.2730489547391
"4374" 874.6 27.6912123178777 52.9377354996802
"4375" 874.8 32.1228210325793 49.8441757939743
"4376" 875 37.0150507860585 46.2791915709694
"4377" 875.2 42.3822295682878 43.8607518388837
"4378" 875.4 48.3575161846902 42.0979325551766
"4379" 875.6 54.0464072969631 40.9633345081952
"4380" 875.8 60.258452200728 40.2375163341361
"4381" 876 66.1562337111259 39.7224622428696
"4382" 876.2 72.4298640353122 39.8484433023221
"4383" 876.4 77.8065211509527 40.5219613420575
"4384" 876.6 83.8608758387878 41.7603911457766
"4385" 876.8 88.7623569812546 44.4329670265697
"4386" 877 91.6319066288063 48.0814583881214
"4387" 877.2 92.4993285375 52.0836598613178
"4388" 877.4 93.3936387196449 56.921935221848
"4389" 877.6 94.0090218594615 62.5053101266731
"4390" 877.8 94.6872383518235 67.9669114361641
"4391" 878 94.6308675698893 73.8917368482766
"4392" 878.2 94.722644793369 79.8223158071402
"4393" 878.4 93.8588861559653 83.8813736804333
"4394" 878.6 91.5881631039807 84.6077492851623
"4395" 878.8 88.5335988112235 87.1003627699623
"4396" 879 84.4775380290378 90.9950713399623
"4397" 879.2 80.1215927505409 94.4236244183853
"4398" 879.4 75.3053357034706 98.1592077469384
"4399" 879.6 70.7527562243389 101.864732169884
"4400" 879.8 65.968399205895 104.687753898205
"4401" 880 63.0151194807116 108.325029705583
"4402" 880.2 63.2965257544383 109.770941453383
"4403" 880.4 64.4306337236964 109.858380312082
"4404" 880.6 66.1930479106622 109.873818604664
"4405" 880.8 68.3507469155963 109.911890047186
"4406" 881 71.1026142334902 110.36135515236
"4407" 881.2 74.613032701239 112.106507627016
"4408" 881.4 77.7975730531146 111.963966369493
"4409" 881.6 80.9006301341201 110.868364059895
"4410" 881.8 85.3431301678973 110.179566614826
"4411" 882 90.0765907064559 110.857103187659
"4412" 882.2 92.7306109511807 111.481856625872
"4413" 882.4 93.4959157304118 109.642870515835
"4414" 882.6 95.5729704620977 107.172649757728
"4415" 882.8 98.8740500645735 104.335375503777
"4416" 883 103.100954365544 101.538440182674
"4417" 883.2 107.329667354705 99.2124671698161
"4418" 883.4 108.403603020785 97.0602596236612
"4419" 883.6 109.317685804713 93.8028021545169
"4420" 883.8 110.910975674259 89.9333838999065
"4421" 884 113.148156973624 85.8533605438891
"4422" 884.2 115.256461263384 81.6506532585116
"4423" 884.4 118.037786551051 78.7335677296175
"4424" 884.6 118.788482676852 77.8892832288328
"4425" 884.8 118.207478398945 77.9479333345937
"4426" 885 117.485888643461 78.7406490179266
"4427" 885.2 117.333243182577 78.878442821131
"4428" 885.4 117.071696503168 79.4783675178415
"4429" 885.6 116.416862385665 79.5580628531668
"4430" 885.8 115.134458344324 79.2494577400843
"4431" 886 113.381839487824 77.3199861360557
"4432" 886.2 110.709888259568 74.6389774460092
"4433" 886.4 108.549683622486 71.8356930217882
"4434" 886.6 105.834759769957 68.8242882533099
"4435" 886.8 102.260753168921 65.8398502176896
"4436" 887 98.8589039756902 62.8047997856766
"4437" 887.2 94.8906286882569 59.9227154438766
"4438" 887.4 91.0771431004005 57.4291033158535
"4439" 887.6 86.6089279937192 54.7498862116557
"4440" 887.8 82.9819457474213 52.572440806407
"4441" 888 79.988946878954 49.2069045964614
"4442" 888.2 76.9956293690655 45.4205796298411
"4443" 888.4 74.1511174028344 40.9094819908092
"4444" 888.6 71.863808523919 36.040858448035
"4445" 888.8 70.2819075567886 31.1676895815557
"4446" 889 69.8909271228235 25.4675269612766
"4447" 889.2 70.5606642631941 20.2890918998707
"4448" 889.4 72.1737729706077 15.4034633599555
"4449" 889.6 74.7755407876985 10.9789160271971
"4450" 889.8 78.0417850202667 7.60645246999251
"4451" 890 82.131439771395 6.47154956688374
"4452" 890.2 86.8521425310643 6.36662598062845
"4453" 890.4 91.6348191653356 7.60426622887299
"4454" 890.6 94.8819737803235 9.24197872736919
"4455" 890.8 98.3823431076111 11.9366602710016
"4456" 891 102.690624049064 14.8051612156284
"4457" 891.2 106.06918839691 17.8101717785352
"4458" 891.4 108.749918224216 21.7211882415623
"4459" 891.6 111.800207836836 26.0533164616425
"4460" 891.8 114.137032978836 30.5654788293254
"4461" 892 116.444054100986 34.6866267055141
"4462" 892.2 118.039452736535 38.2001693117884
"4463" 892.4 117.121252716108 41.2032999199412
"4464" 892.6 115.315284099359 44.588691416848
"4465" 892.8 112.874621627544 48.5308438343231
"4466" 893 110.657834493865 52.0790778512354
"4467" 893.2 108.302681311535 55.9737864212354
"4468" 893.4 105.402163595841 59.4656467714662
"4469" 893.6 102.835145712471 63.7123849039584
"4470" 893.8 100.689028018964 67.824306025462
"4471" 894 98.7859554659664 72.1066620870266
"4472" 894.2 98.2067249986162 76.8602647217522
"4473" 894.4 97.6616219515153 79.8858533940232
"4474" 894.6 95.8581799543625 80.6113736472961
"4475" 894.8 91.9609423528235 81.4351723943819
"4476" 895 87.4359059484683 82.8700650254345
"4477" 895.2 82.4342802059419 84.5458146338424
"4478" 895.4 77.5081868550192 85.9286441316462
"4479" 895.6 71.5834783347116 87.2819774318512
"4480" 895.8 65.9523076228676 87.7179522717766
"4481" 896 60.1510646592759 88.3608882896814
"4482" 896.2 54.6325949022298 89.0506728605735
"4483" 896.4 48.5762493124599 89.2640335525948
"4484" 896.6 42.809138899637 89.0723807744781
"4485" 896.8 36.7763584234853 88.8119071789384
"4486" 897 31.2629911528652 86.9227826054016
"4487" 897.2 27.0932728832836 83.4389657895366
"4488" 897.4 23.3935730546656 78.9036118238819
"4489" 897.6 22.7686626720807 74.3869212236052
"4490" 897.8 23.6801185146897 68.9575250754386
"4491" 898 25.3234903327391 63.6466300839454
"4492" 898.2 28.2824572333235 58.5531605644779
"4493" 898.4 31.2732087525087 54.3244324956655
"4494" 898.6 34.6901801425378 50.4353908296695
"4495" 898.8 39.6722154351259 48.0598558212068
"4496" 899 45.0340801613685 45.4756805569339
"4497" 899.2 50.2300251863122 43.3005713530039
"4498" 899.4 55.8310291851235 42.7037761105099
"4499" 899.6 61.627154451862 41.9016278301832
"4500" 899.8 66.9595688165394 40.5432947176516
"4501" 900 73.0283312486569 39.6053190703766
"4502" 900.2 78.6496939513569 40.3626235145433
"4503" 900.4 84.3886440239097 42.1543386792938
"4504" 900.6 89.8096886191588 44.1109623180237
"4505" 900.8 95.4415583449787 46.5817717548456
"4506" 901 99.1924096695932 48.50830194908
"4507" 901.2 101.999889442737 48.8066799839145
"4508" 901.4 106.348181272716 49.5173523810266
"4509" 901.6 111.073458846616 51.3571281053384
"4510" 901.8 115.585194279953 53.9521417929901
"4511" 902 118.591559209829 56.0745391597878
"4512" 902.2 118.560874574359 58.9434744319909
"4513" 902.4 117.009352934998 61.4377268860673
"4514" 902.6 114.799971608312 65.5960075941766
"4515" 902.8 112.336535521048 69.6724692307766
"4516" 903 109.496188379614 73.9279666954394
"4517" 903.2 106.844292959609 78.0739120032052
"4518" 903.4 103.384577814311 81.7393217136727
"4519" 903.6 100.0349728114 86.100150250392
"4520" 903.8 96.8579656283383 89.1097378342913
"4521" 904 94.3389087825348 91.5468347814386
"4522" 904.2 91.673475767895 95.6433751078718
"4523" 904.4 89.3854092662106 99.5339955301153
"4524" 904.6 89.5523725792709 103.105467534303
"4525" 904.8 89.6825378393735 105.393437998627
"4526" 905 89.7710228849551 106.023082550777
"4527" 905.2 91.0074102546511 108.131597190397
"4528" 905.4 91.2901869879902 109.676690114062
"4529" 905.6 90.2274778007662 108.698300404596
"4530" 905.8 87.6984001956569 107.364593280443
"4531" 906 84.4134692300508 106.666299572186
"4532" 906.2 79.9457664143735 106.295712150677
"4533" 906.4 75.6130681602727 105.283748042573
"4534" 906.6 71.0129741156092 104.081910342872
"4535" 906.8 66.282725849927 102.893885665225
"4536" 907 61.2885668447997 101.868726742777
"4537" 907.2 56.6534892390137 99.3362519214386
"4538" 907.4 51.6789311791931 96.9918742725157
"4539" 907.6 46.9206133175844 93.8140178596027
"4540" 907.8 42.4240891959433 90.4003642305512
"4541" 908 38.4369220411931 86.9220770422549
"4542" 908.2 33.57319121283 83.0797084293221
"4543" 908.4 28.647586161761 79.9820873746141
"4544" 908.6 24.9508390589862 75.2455000078489
"4545" 908.8 20.7526873313235 70.9707054207766
"4546" 909 17.6137376862164 66.6216141842766
"4547" 909.2 17.0595470118762 61.2390586123161
"4548" 909.4 16.4825428901614 56.0181823837901
"4549" 909.6 17.4541424854156 50.538859277895
"4550" 909.8 19.1910946570664 45.0597656915052
"4551" 910 20.5617702445588 39.9333146254384
"4552" 910.2 23.6659293416835 35.7677328927366
"4553" 910.4 27.0614134654317 31.4078347171415
"4554" 910.6 31.675722074936 28.3674620506891
"4555" 910.8 36.5800863452626 27.9769225236547
"4556" 911 42.0854898677164 27.4102446884552
"4557" 911.2 48.2875132528765 27.8906466264942
"4558" 911.4 54.3066183528657 28.8656210851019
"4559" 911.6 60.4422474366157 29.6736663476418
"4560" 911.8 66.21057848187 30.3525180203929
"4561" 912 72.2881873978063 32.717504580949
"4562" 912.2 77.6185607332994 35.0408457575356
"4563" 912.4 82.3781477782654 38.8257735255906
"4564" 912.6 86.5222600282878 42.3028684108837
"4565" 912.8 91.0544153580822 46.4564248123628
"4566" 913 94.0486872955793 51.1892088698929
"4567" 913.2 96.5001324600021 55.8926193854909
"4568" 913.4 98.6546794312633 60.8866949184513
"4569" 913.6 99.8709099961806 64.5676190693837
"4570" 913.8 99.0189142247991 69.2323354980693
"4571" 914 98.5345788446209 73.7443694969793
"4572" 914.2 98.1398448679317 78.8653849545604
"4573" 914.4 99.3011697710835 78.9626474064166
"4574" 914.6 101.206006820861 78.4874929608766
"4575" 914.8 102.330056910818 77.9724286926867
"4576" 915 102.598078759006 78.8746728128354
"4577" 915.2 104.027500289878 81.3644156407164
"4578" 915.4 106.770108034466 84.1246199601695
"4579" 915.6 110.020335067288 87.430485686848
"4580" 915.8 111.191065917199 90.7120094849641
"4581" 916 109.162571870324 92.4649811230375
"4582" 916.2 106.464938228765 93.8129182806727
"4583" 916.4 103.284158402004 96.9821657236166
"4584" 916.6 99.0137515676279 99.7463927973853
"4585" 916.8 94.1895811456568 102.536391069062
"4586" 917 89.5592054013236 105.338558014231
"4587" 917.2 84.9699404696735 106.983777331377
"4588" 917.4 79.6076348976144 108.494452170649
"4589" 917.6 74.5191391401735 109.515337901877
"4590" 917.8 68.6761489736092 110.585455447062
"4591" 918 62.4081623242546 111.475674548777
"4592" 918.2 56.2094331106678 111.577830839137
"4593" 918.4 50.5199868104203 111.318629848373
"4594" 918.6 44.3603010488548 111.299195566698
"4595" 918.8 38.4398571838835 110.408524400597
"4596" 919 32.8400949216214 107.406947085223
"4597" 919.2 28.5443428095821 104.095873310104
"4598" 919.4 23.7342297676795 100.742121777895
"4599" 919.6 18.8393851431104 97.0716376079242
"4600" 919.8 15.016106166761 92.6958766628078
"4601" 920 12.149122072171 87.3944934244376
"4602" 920.2 9.84559416445589 82.1966301225413
"4603" 920.4 8.65777643881608 76.504679388896
"4604" 920.6 7.14717206012354 71.3757551120566
"4605" 920.8 6.27488880739949 66.0801346594601
"4606" 921 7.20714691509817 60.7018400080442
"4607" 921.2 8.49177382833781 55.2583382755195
"4608" 921.4 10.4716553497466 50.3637025125843
"4609" 921.6 13.9269609015928 46.3841092686227
"4610" 921.8 17.4240097401635 43.0897850043366
"4611" 922 21.4456647570668 39.018305787709
"4612" 922.2 25.6260662599389 35.3840541664304
"4613" 922.4 30.1125010192272 32.8823325741621
"4614" 922.6 35.200433330786 31.5124392209641
"4615" 922.8 40.0867899979531 30.0329908961099
"4616" 923 45.6537426165622 29.0362012153789
"4617" 923.2 51.7591688919818 28.8388327129032
"4618" 923.4 57.6162622678601 28.352144446862
"4619" 923.6 63.8369232994561 27.6878236741742
"4620" 923.8 69.8018620818817 28.1289111507766
"4621" 924 75.4701763100918 29.0835897148864
"4622" 924.2 81.1144136063717 30.1466517352344
"4623" 924.4 86.4086078182748 31.8478828706668
"4624" 924.6 91.0660866932878 34.6340017742409
"4625" 924.8 93.8304024664235 36.9482623348433
"4626" 925 95.1416210183235 37.7775879771695
"4627" 925.2 95.6324176267382 39.9935233554839
"4628" 925.4 97.0937835855087 44.1164494165173
"4629" 925.6 98.6104447894089 49.4168182370449
"4630" 925.8 99.3303879060585 54.4768492478248
"4631" 926 99.2430857222865 59.661625721221
"4632" 926.2 99.9155148562349 65.4688133142956
"4633" 926.4 100.043760871764 70.7577946856166
"4634" 926.6 99.2976628473495 76.7419553926857
"4635" 926.8 99.1722386894642 81.1091186670579
"4636" 927 98.1292502763495 80.2825995472312
"4637" 927.2 94.983135041882 80.3331801780104
"4638" 927.4 90.6167929317138 81.6051596747156
"4639" 927.6 85.4680531973104 83.3927759124608
"4640" 927.8 80.000087349692 84.3664530549608
"4641" 928 74.7536683301496 84.9295667158636
"4642" 928.2 68.7992285085054 85.7233893980493
"4643" 928.4 62.3945404371378 86.1934520600909
"4644" 928.6 56.4467640638092 86.2602184927195
"4645" 928.8 50.0758917098018 85.8947771006027
"4646" 929 43.4489106059118 85.1062065248354
"4647" 929.2 37.2883038992961 84.4474641164204
"4648" 929.4 30.9492507402819 84.0017511779016
"4649" 929.6 24.5227652270835 83.2779845019766
"4650" 929.8 18.3412136083985 81.7152326882641
"4651" 930 11.8359410440577 80.5546465094855
"4652" 930.2 6.63686537313122 79.5340710586612
"4653" 930.4 6.09178240448823 78.1507152198237
"4654" 930.6 6.55807631364822 76.8380585911662
"4655" 930.8 5.83795079466968 73.2076662404689
"4656" 931 4.57828719916103 68.8821679501141
"4657" 931.2 2.77211609982353 64.3347212034304
"4658" 931.4 3.61947836978299 60.244467494209
"4659" 931.6 4.65455857532352 56.4530381134723
"4660" 931.8 6.1583488287402 52.4059279037766
"4661" 932 8.24338135809065 48.5627931002286
"4662" 932.2 10.0285731197183 44.9120303175529
"4663" 932.4 12.9490429454057 41.4242724609684
"4664" 932.6 16.973197223186 37.1548982617516
"4665" 932.8 20.1972394424375 35.0407863598146
"4666" 933 24.4922408444699 32.5413309819107
"4667" 933.2 29.6170440366435 31.1096614430166
"4668" 933.4 34.6125317645645 29.6023310194272
"4669" 933.6 39.3499207530735 28.5276551234195
"4670" 933.8 44.5165189551 27.1300329528237
"4671" 934 49.912694953961 26.9751037369141
"4672" 934.2 55.5843643090235 26.8095786226891
"4673" 934.4 61.1278328403235 26.5610412905458
"4674" 934.6 66.0480021311887 27.3105847433721
"4675" 934.8 72.1271389600985 28.3236465792766
"4676" 935 77.5390656186176 30.2916199096472
"4677" 935.2 82.3539945468235 33.748419230348
"4678" 935.4 86.2803674141406 37.9321776001425
"4679" 935.6 88.3313555107814 43.1493474550778
"4680" 935.8 89.6217130697309 48.1265567589618
"4681" 936 89.5526320535261 53.1930863025234
"4682" 936.2 88.5385231553925 58.6150782331904
"4683" 936.4 87.4774987664282 64.2002527322301
"4684" 936.6 86.0890964322882 70.0222293337295
"4685" 936.8 84.3465405979311 74.8111838714475
"4686" 937 83.9711452791496 77.8062011863853
"4687" 937.2 83.4112567590906 79.3043147171328
"4688" 937.4 83.2093030955294 79.7738922914972
"4689" 937.6 81.860858561219 82.6548311307766
"4690" 937.8 79.3195960154081 85.7596269767203
"4691" 938 75.8886004800495 89.4785739541054
"4692" 938.2 72.5949399633384 92.6822524490602
"4693" 938.4 68.0571685044485 95.5195403760578
"4694" 938.6 63.4882622766872 98.1510503805039
"4695" 938.8 58.2911867651735 100.778208343177
"4696" 939 53.3044618307389 103.356705145161
"4697" 939.2 48.1113068300604 105.756602490724
"4698" 939.4 45.1800261694814 104.745344826934
"4699" 939.6 42.7780756922923 102.195314284323
"4700" 939.8 38.7918885843074 98.5414730235669
"4701" 940 34.539118097388 94.4017747209379
"4702" 940.2 30.9188753422466 90.2585006312843
"4703" 940.4 27.7671573302159 85.0575667254997
"4704" 940.6 26.0159532182819 79.7392090207349
"4705" 940.8 23.8120091355844 74.3461195147766
"4706" 941 22.6412152889642 68.8347011894172
"4707" 941.2 21.4767036680543 63.4309490865458
"4708" 941.4 21.2877711663911 57.8918529931415
"4709" 941.6 21.9298717684722 51.7340029567901
"4710" 941.8 22.9845080756029 46.2106684382619
"4711" 942 25.9404391465635 40.9918353212966
"4712" 942.2 29.8498399505187 36.7922628967278
"4713" 942.4 34.5329895237138 33.1112883336181
"4714" 942.6 39.7347550522521 30.5213749866337
"4715" 942.8 45.1610372802886 27.9160607986952
"4716" 943 51.4630118547693 26.6367216022706
"4717" 943.2 57.6457779164307 26.3021073691337
"4718" 943.4 63.914291004226 27.1884815204595
"4719" 943.6 69.9372927010378 28.5183820077766
"4720" 943.8 75.050661189591 30.8416209570906
"4721" 944 80.0552211552201 34.3380614801904
"4722" 944.2 83.8248011572016 38.7538661155205
"4723" 944.4 86.5857752842272 43.402738133126
"4724" 944.6 87.2635438458357 48.8611098191303
"4725" 944.8 88.3702110370674 54.2662053711547
"4726" 945 88.4388756521754 59.7577913649247
"4727" 945.2 87.2209049909258 64.991442604788
"4728" 945.4 84.8038683458179 69.1852659864395
"4729" 945.6 81.4962313498592 73.5764509164195
"4730" 945.8 77.1193207664307 76.0848286978123
"4731" 946 72.355953088586 79.6413003747391
"4732" 946.2 67.492698917783 82.6811467292226
"4733" 946.4 63.2979925254992 85.4127058479117
"4734" 946.6 58.8611826275127 89.1810995453712
"4735" 946.8 54.3238949900054 92.2499767895948
"4736" 947 49.414201762369 95.1415028491402
"4737" 947.2 44.2802677382781 98.2218632635948
"4738" 947.4 39.1429478522907 100.340638899465
"4739" 947.6 34.3528305907029 102.773015399259
"4740" 947.8 33.2482106600735 104.809231713127
"4741" 948 33.1230235988949 103.535238096879
"4742" 948.2 30.8207328185994 101.107691734846
"4743" 948.4 28.0448139985439 98.4449038416919
"4744" 948.6 24.6814479981104 94.4858065081701
"4745" 948.8 21.0079337686795 90.5234626823698
"4746" 949 17.0565325315588 85.9424233648648
"4747" 949.2 14.4647085675844 81.136459238994
"4748" 949.4 11.9667861968371 75.8548804923442
"4749" 949.6 9.623262538869 70.7784990238156
"4750" 949.8 8.29132811283669 65.3438764604345
"4751" 950 7.48471346952354 59.4228945107266
"4752" 950.2 7.60562382512949 53.7816707319856
"4753" 950.4 10.139184972817 49.3373696365039
"4754" 950.6 12.4947762618888 44.3173519895592
"4755" 950.8 15.2933512492196 39.8180949238545
"4756" 951 20.0136913462466 36.4725752795843
"4757" 951.2 24.7971923847851 33.3967541525074
"4758" 951.4 30.0182471021754 31.1292792343321
"4759" 951.6 35.5494134675918 28.9316010877644
"4760" 951.8 41.1887156325304 27.9990875317766
"4761" 952 47.7658601050197 27.517589805612
"4762" 952.2 53.9030702359741 27.2795831373188
"4763" 952.4 60.0678611746059 26.9467525495295
"4764" 952.6 65.911333878862 26.1965365141228
"4765" 952.8 72.0164114897073 25.6245229656487
"4766" 953 78.2989616280585 24.7691384566561
"4767" 953.2 84.4431298894156 23.7781117087634
"4768" 953.4 90.3381471153235 23.2141598600623
"4769" 953.6 95.8113928708917 23.5039447239016
"4770" 953.8 102.150410423298 23.3288092898285
"4771" 954 107.528045582914 23.962042222873
"4772" 954.2 111.990872141395 25.3237936688123
"4773" 954.4 112.630070159196 26.1226833641371
"4774" 954.6 112.446628602805 27.9461964277396
"4775" 954.8 112.222926206019 31.1449354702278
"4776" 955 112.997237016536 35.6943825480016
"4777" 955.2 113.320094108055 40.4352403030571
"4778" 955.4 113.566458790168 45.1695256602961
"4779" 955.6 114.100677674509 50.1123773014433
"4780" 955.8 113.530209338109 55.3362324469195
"4781" 956 113.054114010592 60.4929894385571
"4782" 956.2 111.235167764241 65.1882086968472
"4783" 956.4 106.929015516164 70.0855443821402
"4784" 956.6 102.386080873917 72.4516004235557
"4785" 956.8 97.3562592247941 74.182694488506
"4786" 957 91.3118242578235 75.389701682892
"4787" 957.2 85.453929254165 76.1098208753376
"4788" 957.4 79.901950942961 75.1623855192391
"4789" 957.6 73.563080917395 74.5037624807052
"4790" 957.8 67.0965528845918 73.5877595940327
"4791" 958 60.9271963382326 71.9443825632766
"4792" 958.2 54.5284655411569 70.2090735226433
"4793" 958.4 48.1882699355983 68.5268827905898
"4794" 958.6 42.1000177488902 66.4225513018099
"4795" 958.8 35.9252993196139 64.513027340196
"4796" 959 29.719470395358 62.7112372464663
"4797" 959.2 23.9117287269902 61.0348711133099
"4798" 959.4 17.3391728273996 59.4686150026353
"4799" 959.6 11.5098101090409 57.9445986056788
"4800" 959.8 5.71008104284527 56.0607450038853
"4801" 960 3.75922327187526 53.9190445666042
"4802" 960.2 4.17149394648631 52.1402423579161
"4803" 960.4 4.76928642467236 52.113069972544
"4804" 960.6 4.28747110090974 53.3325999428456
"4805" 960.8 3.81660612541444 54.3872133619243
"4806" 961 4.12641248893718 55.1041938032198
"4807" 961.2 4.20857626064118 55.1306965660825
"4808" 961.4 4.47605109919853 55.1174712187993
"4809" 961.6 4.82504983401028 55.1384804627284
"4810" 961.8 5.20630895607353 55.0532008303418
"4811" 962 5.97321645819994 54.9148787428777
"4812" 962.2 6.29063122840309 54.7368519721857
"4813" 962.4 6.35653195408177 53.9238656028535
"4814" 962.6 6.75617386642942 53.0871200693531
"4815" 962.8 7.33484113974126 52.5226048271817
"4816" 963 7.85521010528507 51.502155786892
"4817" 963.2 9.2303965436386 49.0643035188314
"4818" 963.4 10.6516347067414 45.5214007648662
"4819" 963.6 12.6158548728728 41.935927306678
"4820" 963.8 14.3210088733652 37.6763564647349
"4821" 964 15.6983380564722 33.5393981912631
"4822" 964.2 17.7018322848235 29.4379659756933
"4823" 964.4 19.0767824315054 26.0551052888285
"4824" 964.6 22.2748692640985 23.2264467382891
"4825" 964.8 26.4195665076729 20.034486713126
"4826" 965 30.7906495524035 17.1977624309766
"4827" 965.2 35.5176273845158 15.5260336755458
"4828" 965.4 40.6676304859235 13.5886658227766
"4829" 965.6 45.9072460152856 11.9141054713715
"4830" 965.8 51.149264924936 11.2696914283891
"4831" 966 56.7031593598852 10.2079165115574
"4832" 966.2 61.9299573434307 10.7742752251695
"4833" 966.4 67.840194770842 11.6605446665173
"4834" 966.6 73.7520066830826 13.0380885470176
"4835" 966.8 80.0327811058425 15.5721735206627
"4836" 967 85.5204242785309 17.997919224179
"4837" 967.2 91.2247474402016 21.1421839477644
"4838" 967.4 96.1609768415828 24.426533868184
"4839" 967.6 100.781736021546 29.4944632913692
"4840" 967.8 104.797443598535 34.5528892862354
"4841" 968 108.211504459222 39.6861306264732
"4842" 968.2 110.76003566997 45.5696061130205
"4843" 968.4 112.018691488324 51.4522236257381
"4844" 968.6 113.435802317408 57.6301554635356
"4845" 968.8 113.124430588082 63.2036716633628
"4846" 969 112.217955647719 67.6692605980673
"4847" 969.2 112.924211230849 72.7768765201141
"4848" 969.4 114.786716507716 74.6660420044552
"4849" 969.6 114.555245274939 75.0751290676228
"4850" 969.8 113.232391368277 75.3952755055324
"4851" 970 110.369450698805 75.653972269147
"4852" 970.2 106.767707933947 77.1380909916237
"4853" 970.4 102.334811167361 79.0486194918877
"4854" 970.6 97.3636021896697 80.6076125234689
"4855" 970.8 92.2803084555636 82.4107627270566
"4856" 971 86.9218296893098 83.3377389348314
"4857" 971.2 81.4649849819322 83.924844794907
"4858" 971.4 75.120561166454 84.3481826829505
"4859" 971.6 69.3963174194503 83.4118308246639
"4860" 971.8 62.9655957586352 82.9886632939195
"4861" 972 56.8228816342835 82.4678851194166
"4862" 972.2 50.466290430666 82.4360872247903
"4863" 972.4 43.778528956211 81.8320739453641
"4864" 972.6 37.7758093726985 81.4377347026516
"4865" 972.8 31.4597194877972 80.8048445600266
"4866" 973 25.3993612789079 79.5087158963091
"4867" 973.2 19.4561371623495 77.3489229620364
"4868" 973.4 13.8041045608933 75.8345624023813
"4869" 973.6 8.3299099959787 74.8609373142594
"4870" 973.8 4.43449170896987 74.7561721650327
"4871" 974 5.99204376641655 74.299322628858
"4872" 974.2 6.45817956785925 72.2179394747409
"4873" 974.4 6.87208633770191 68.754932031628
"4874" 974.6 6.90165268654413 65.2202827674236
"4875" 974.8 6.61614010624132 60.7751053149273
"4876" 975 7.38285186076969 56.4644139623612
"4877" 975.2 8.35453171682352 51.8379495706516
"4878" 975.4 9.37277517629368 46.9804632291497
"4879" 975.6 11.745319660442 42.8673083183029
"4880" 975.8 15.5247900585158 39.3936067070843
"4881" 976 19.4478777935261 36.0267885294348
"4882" 976.2 24.5379061021669 33.5158092692826
"4883" 976.4 29.3944990223893 30.8962040820924
"4884" 976.6 34.1437532170643 27.9558129921099
"4885" 976.8 39.4936540455378 26.5014793554552
"4886" 977 45.0740741819565 24.5793033401437
"4887" 977.2 50.501065762179 22.3806966950537
"4888" 977.4 56.4452292032891 21.0199488413973
"4889" 977.6 62.2790398714561 20.2878773911742
"4890" 977.8 68.4027051489211 20.0022692443498
"4891" 978 74.4862355677718 20.9707053997076
"4892" 978.2 80.9908465473235 22.9609324713535
"4893" 978.4 86.5183367870543 25.4874998257381
"4894" 978.6 92.209230024161 28.4112775221016
"4895" 978.8 97.0003152708358 32.5555799157034
"4896" 979 100.594213016324 36.8559433168877
"4897" 979.2 104.379751724892 40.5123140812993
"4898" 979.4 106.844979857064 44.3953297832581
"4899" 979.6 108.040524877538 49.6332663265623
"4900" 979.8 108.513453775324 55.7369719001437
"4901" 980 108.596216332436 60.8444631387766
"4902" 980.2 107.335768088681 64.9617264842052
"4903" 980.4 105.510905191707 69.6890745773929
"4904" 980.6 102.574023206074 73.7810917184471
"4905" 980.8 99.2623754190529 76.3224931969648
"4906" 981 95.7250056353489 80.1701056633336
"4907" 981.2 92.0222973508441 83.9672945666944
"4908" 981.4 88.5558542887664 86.6552532191052
"4909" 981.6 84.7612953677092 90.3886095769194
"4910" 981.8 81.3764990625882 94.9518006892913
"4911" 982 77.6580611043384 98.3789903574184
"4912" 982.2 75.3249728895378 100.292297083491
"4913" 982.4 75.967510063759 102.819370662551
"4914" 982.6 77.040179520858 103.511667024604
"4915" 982.8 76.5579981372751 102.027865372519
"4916" 983 73.7356216756678 100.423640885383
"4917" 983.2 69.5914952273881 99.3957961937605
"4918" 983.4 64.3691668032252 99.1786110966127
"4919" 983.6 58.7600973128473 98.0791134833956
"4920" 983.8 52.9269746924158 96.3162704224689
"4921" 984 47.0084673094042 94.1756303523572
"4922" 984.2 41.1726862424203 92.1214856710831
"4923" 984.4 35.8159363815807 88.9920783611052
"4924" 984.6 31.0824369079722 86.0916482878171
"4925" 984.8 26.048124422113 82.183366409145
"4926" 985 21.0972192432851 78.6852243190458
"4927" 985.2 16.9549554405766 74.0864722767766
"4928" 985.4 15.0305880736273 69.141671396131
"4929" 985.6 13.5769818447781 63.2107936487311
"4930" 985.8 13.1040648203799 57.7396672928329
"4931" 986 12.9762525532235 51.4749070932337
"4932" 986.2 13.7462064782159 45.4873276542997
"4933" 986.4 16.2675480557345 40.2878711932834
"4934" 986.6 20.0935828040928 35.988233316392
"4935" 986.8 24.5011389128299 32.7434013045994
"4936" 987 29.718631018511 29.7062681216266
"4937" 987.2 35.219906873636 27.8903602508641
"4938" 987.4 40.9821651780324 26.2702970610424
"4939" 987.6 46.9533101463357 25.7065924060205
"4940" 987.8 53.5290427864501 25.0032842730804
"4941" 988 59.97904476987 25.6245229656487
"4942" 988.2 66.2060497509747 27.3499694367766
"4943" 988.4 71.7877944448791 29.672369732221
"4944" 988.6 76.614840658104 33.0352940200571
"4945" 988.8 81.8165851472421 36.3576151876254
"4946" 989 85.9957708935994 40.2562278359835
"4947" 989.2 89.1132230866412 45.0915124756472
"4948" 989.4 92.8842173844177 49.8934590419531
"4949" 989.6 96.089771044728 53.1600718478552
"4950" 989.8 97.839384353807 55.0109600828316
"4951" 990 98.9167168157617 56.9847631851362
"4952" 990.2 99.0026716130272 59.531802102221
"4953" 990.4 99.7911180708817 62.628783111544
"4954" 990.6 100.264179478866 66.9868408714634
"4955" 990.8 99.4383135652271 71.89980457362
"4956" 991 97.8409406809079 76.2968458418286
"4957" 991.2 95.197494474602 79.4651141120551
"4958" 991.4 95.4972248442801 80.8655229906462
"4959" 991.6 97.3107573191152 83.1254417496516
"4960" 991.8 99.793956976816 84.0325116249408
"4961" 992 101.808239291297 84.502186141682
"4962" 992.2 102.612703530913 85.0236675760917
"4963" 992.4 105.506147157982 87.5700519463336
"4964" 992.6 109.011384870982 90.222397782612
"4965" 992.8 110.732531914044 93.279233811265
"4966" 993 109.174075228969 94.1664064610931
"4967" 993.2 106.795513830748 96.1689363469547
"4968" 993.4 103.49360717399 98.9476953152766
"4969" 993.6 99.8055829725474 101.948171046941
"4970" 993.8 95.1815667472466 104.638963043592
"4971" 994 90.9523872231295 107.859989876329
"4972" 994.2 86.4141235345816 109.823564300535
"4973" 994.4 81.4387380328735 112.481807596027
"4974" 994.6 76.1394377696159 115.028847136484
"4975" 994.8 70.8194482239322 117.763653312516
"4976" 995 65.5227441776471 119.580104881938
"4977" 995.2 59.6319547228907 120.41606526618
"4978" 995.4 53.5006952240735 120.084125990997
"4979" 995.6 47.2977990750882 118.692340428482
"4980" 995.8 42.2621005701872 116.88695903164
"4981" 996 37.0974809634235 114.305829442977
"4982" 996.2 32.0284587488326 110.994146943758
"4983" 996.4 27.2600962336985 106.558604979152
"4984" 996.6 22.9741137008791 102.784704499054
"4985" 996.8 19.1529962972049 99.1842383498953
"4986" 997 15.4097739079959 94.1307913827249
"4987" 997.2 12.1005713037751 90.0359320497282
"4988" 997.4 9.08884656179228 85.0768530227454
"4989" 997.6 6.2070326858652 80.3991457506516
"4990" 997.8 4.3711408155348 75.3481384332555
"4991" 998 4.10575873136899 69.5131402438221
"4992" 998.2 4.9462171166386 63.9335539086807
"4993" 998.4 5.3265867207353 58.8054686521295
"4994" 998.6 7.42300509997289 53.9553812266467
"4995" 998.8 10.5381649884035 49.7159825180966
"4996" 999 14.5227969562729 45.7290498784981
"4997" 999.2 18.6495447035235 42.7055070920966
"4998" 999.4 23.570340691842 39.3754831819247
"4999" 999.6 28.1937170380577 36.6282498529032
"5000" 999.8 33.188840102604 34.3794434411668
"5001" 1000 38.6604306789943 32.0331190099717
"5002" 1000.2 43.2214465339664 29.5569709597766
"5003" 1000.4 48.7659070729863 26.978613503358
"5004" 1000.6 53.495099378427 23.8178716646731
"5005" 1000.8 57.6725272884774 21.1141558252491
"5006" 1001 61.7018722159019 19.4150872778971
"5007" 1001.2 66.9292280556368 19.4760887374272
"5008" 1001.4 71.4587382393353 20.202033708306
"5009" 1001.6 76.1919013752189 23.1654220894743
"5010" 1001.8 80.0133510630882 25.5675675147413
"5011" 1002 84.8176927710281 29.8682525916971
"5012" 1002.2 88.8005975071669 33.7457378475115
"5013" 1002.4 91.6522154539821 37.7279428824473
"5014" 1002.6 92.7448772829389 41.3060084792766
"5015" 1002.8 93.979541306787 45.6788479387644
"5016" 1003 96.0685012749049 51.9273920058347
"5017" 1003.2 96.5696808273236 57.5854426342249
"5018" 1003.4 97.2285356937485 62.2270846811266
"5019" 1003.6 97.3314170014561 67.840861304885
"5020" 1003.8 97.3958311300508 73.3935176351013
"5021" 1004 94.7932335850577 79.657384535131
"5022" 1004.2 91.8365280512819 82.2707695912349
"5023" 1004.4 87.6767629258235 84.3653450297631
"5024" 1004.6 83.1551663325701 88.3901896413931
"5025" 1004.8 78.495975260454 92.103732791907
"5026" 1005 74.7433345437543 96.9573993716843
"5027" 1005.2 72.7228259163832 101.558700189941
"5028" 1005.4 73.2828442192388 102.471636431014
"5029" 1005.6 72.8709692862326 101.166498985458
"5030" 1005.8 69.708555848514 99.5071732923956
"5031" 1006 66.6193719240235 97.7468268395266
"5032" 1006.2 62.543528495133 95.4640948721099
"5033" 1006.4 58.0483402308088 92.9528987908648
"5034" 1006.6 54.2062777013098 89.6706417739958
"5035" 1006.8 50.0872613559378 85.7149592929194
"5036" 1007 45.9516161129185 81.2694980824601
"5037" 1007.2 43.244207817817 76.4030651664649
"5038" 1007.4 42.4981435138235 71.4234652920391
"5039" 1007.6 42.3995737290272 65.710444710184
"5040" 1007.8 43.340374242086 60.5377548388891
"5041" 1008 44.0489883118777 54.9273215643549
"5042" 1008.2 45.4684183830132 49.8094555237766
"5043" 1008.4 48.2586892127073 45.387904592951
"5044" 1008.6 51.3810749830928 41.1098464176008
"5045" 1008.8 55.0693972869902 36.1779755287766
"5046" 1009 59.913686948994 32.6742130841743
"5047" 1009.2 64.7228422047597 28.671684366383
"5048" 1009.4 69.0324866758404 24.9912639095519
"5049" 1009.6 73.2119964460793 21.4580905419278
"5050" 1009.8 77.5069915480412 17.2191451446942
"5051" 1010 82.0431815295706 13.4756429074119
"5052" 1010.2 88.0595187680477 10.777312969949
"5053" 1010.4 93.214122110347 9.39765393411777
"5054" 1010.6 95.5450015487878 11.2518406807766
"5055" 1010.8 99.5556240643235 13.4276188017386
"5056" 1011 104.280276484359 15.7724845566695
"5057" 1011.2 107.905499266836 19.1758310843742
"5058" 1011.4 111.074797411359 23.3636206651295
"5059" 1011.6 113.764746229256 28.2689456162148
"5060" 1011.8 115.713796244111 32.9340078490141
"5061" 1012 117.466701476241 37.4624656885295
"5062" 1012.2 118.969600783253 41.7328990852825
"5063" 1012.4 118.125038139145 46.1187554979195
"5064" 1012.6 117.375009791335 50.8888878615294
"5065" 1012.8 116.032532320465 55.6072256146472
"5066" 1013 114.529136168986 60.5253785812344
"5067" 1013.2 112.265673007397 65.5228630673742
"5068" 1013.4 109.752679229414 69.9217895899925
"5069" 1013.6 106.523867710649 74.9686472299814
"5070" 1013.8 103.231848982836 78.8028693621547
"5071" 1014 99.3708750680543 81.7959979589304
"5072" 1014.2 95.8423128797756 85.1517127893519
"5073" 1014.4 91.3302320843981 87.7935212440303
"5074" 1014.6 87.0099416100508 90.6920933615948
"5075" 1014.8 82.5277290957794 94.0583087232325
"5076" 1015 77.6174609473704 96.8522609648547
"5077" 1015.2 72.4905918868973 99.8873203609897
"5078" 1015.4 67.2774778080312 103.170957505669
"5079" 1015.6 62.2669304005816 106.393708043728
"5080" 1015.8 56.9268216692454 108.505959264152
"5081" 1016 51.2480353943913 110.195041561353
"5082" 1016.2 45.802261030176 111.826836796891
"5083" 1016.4 39.9795653052235 112.332510434177
"5084" 1016.6 36.6111417137851 109.962730065815
"5085" 1016.8 33.0697031839485 106.014968574589
"5086" 1017 29.4710148486511 101.597887813483
"5087" 1017.2 27.0066044259097 96.4474714803973
"5088" 1017.4 25.3710029580448 91.2168052166291
"5089" 1017.6 23.7864603226919 85.5792789693029
"5090" 1017.8 24.1364771426784 80.286597048696
"5091" 1018 24.8657356241872 74.4346356186402
"5092" 1018.2 26.4631481615838 68.7245789715026
"5093" 1018.4 29.056274330784 63.9243576790003
"5094" 1018.6 31.2666460970938 58.5760585527361
"5095" 1018.8 34.1384297617878 53.2590545429195
"5096" 1019 37.9867727535735 49.5683545170623
"5097" 1019.2 42.5421160299364 45.8309897802282
"5098" 1019.4 47.4011488580569 42.3359425233433
"5099" 1019.6 52.4930525998584 39.4507383891487
"5100" 1019.8 57.6875069368235 37.1127055855766
"5101" 1020 62.5249120129713 34.9225221223107
"5102" 1020.2 67.0737545905235 32.6770652697433
"5103" 1020.4 72.0271157627326 29.4389494879584
"5104" 1020.6 76.6764755810212 26.6299012244161
"5105" 1020.8 82.0477635396529 23.2628164433178
"5106" 1021 86.9793383679398 20.9508726816487
"5107" 1021.2 92.1224302691406 18.3683915027888
"5108" 1021.4 97.9681605712349 16.2081449200677
"5109" 1021.6 103.918683664893 15.5573834881184
"5110" 1021.8 105.200605280842 18.4296790854874
"5111" 1022 108.40601353891 22.7166092414318
"5112" 1022.2 112.146987770629 26.5297896320354
"5113" 1022.4 115.752743329811 29.5504797788266
"5114" 1022.6 117.624446182897 32.9601002083946
"5115" 1022.8 117.564014642752 37.058921514848
"5116" 1023 117.519967343449 41.5899976458391
"5117" 1023.2 117.157806942885 46.6715236596547
"5118" 1023.4 116.651103681582 51.501744580859
"5119" 1023.6 116.396541121437 56.3630832778525
"5120" 1023.8 116.335717855071 61.0884689768971
"5121" 1024 115.175696435065 66.2191609653766
"5122" 1024.2 114.396275208382 71.4869807428464
"5123" 1024.4 113.248849439092 77.2687341571425
"5124" 1024.6 111.711214495955 82.5010926345924
"5125" 1024.8 109.141475532236 87.1191408291391
"5126" 1025 107.054236297764 92.3137083843766
"5127" 1025.2 104.511499607019 97.4321456760809
"5128" 1025.4 100.944930554219 101.070408369224
"5129" 1025.6 98.1045310325977 104.936333223986
"5130" 1025.8 94.7903335786765 108.703558448953
"5131" 1026 90.5607018907521 111.883691637062
"5132" 1026.2 85.0600056053548 114.341936637011
"5133" 1026.4 79.6022982745409 116.222703400037
"5134" 1026.6 73.8445556429851 117.167940920315
"5135" 1026.8 67.7901449244599 117.724911481549
"5136" 1027 61.7533466409599 118.137986632913
"5137" 1027.2 55.561873738408 117.800461846255
"5138" 1027.4 48.9190033368652 116.803852245235
"5139" 1027.6 42.1667516442709 116.05366532404
"5140" 1027.8 36.2123392725694 114.425437432941
"5141" 1028 31.4114264912557 111.139013299505
"5142" 1028.2 26.7732576624485 106.278672800683
"5143" 1028.4 23.8244068880199 101.516348348348
"5144" 1028.6 20.8464488339346 96.2502490093877
"5145" 1028.8 19.2063952978771 89.9713193729909
"5146" 1029 18.8757458566286 83.8232437017766
"5147" 1029.2 18.582778270895 77.9749987696814
"5148" 1029.4 18.4483180940735 71.5873676110266
"5149" 1029.6 19.8183229748587 66.0940914507343
"5150" 1029.8 21.3707208978306 60.0326083946076
"5151" 1030 23.902174607843 54.6129294267766
"5152" 1030.2 27.041018876636 49.4134934858266
"5153" 1030.4 29.5969213756985 44.4477400590766
"5154" 1030.6 33.2751920748657 40.1180441584272
"5155" 1030.8 36.359109130361 35.4509632623766
"5156" 1031 40.0662150230212 30.8778508042533
"5157" 1031.2 44.5886166077211 27.5423586552947
"5158" 1031.4 49.4513438137941 24.1883824799531
"5159" 1031.6 55.0075765160378 21.5820915069195
"5160" 1031.8 60.3794378602059 19.9729332041884
"5161" 1032 66.6592463212878 18.2391333176695
"5162" 1032.2 72.3204834212521 16.9455336854909
"5163" 1032.4 78.3627098700065 15.9935692040083
"5164" 1032.6 84.147183284261 15.9189997838266
"5165" 1032.8 90.7795474199235 16.9848516958166
"5166" 1033 96.4743672842602 18.8259806804095
"5167" 1033.2 102.310417930909 21.3749165330449
"5168" 1033.4 108.355693428184 24.6236734377766
"5169" 1033.6 113.500580602763 28.3426451576668
"5170" 1033.8 116.687592127726 33.0637918876425
"5171" 1034 116.724797677073 37.5596697595623
"5172" 1034.2 117.010999746233 43.161474618361
"5173" 1034.4 115.835505886924 48.399723755106
"5174" 1034.6 114.115102521064 53.6608895541099
"5175" 1034.8 113.067266872554 58.8621563409689
"5176" 1035 109.870037659256 63.693289295035
"5177" 1035.2 106.198028130961 67.7094219808425
"5178" 1035.4 102.006999458382 72.1345359816943
"5179" 1035.6 98.0681269357814 75.1422667686441
"5180" 1035.8 93.6356670379235 77.6696041611766
"5181" 1036 88.5505757460158 79.2544509561997
"5182" 1036.2 82.8300144831569 81.1185849726099
"5183" 1036.4 77.4545243058306 81.7387517910724
"5184" 1036.6 71.5558273178371 82.860092798655
"5185" 1036.8 66.0070371877402 83.5852337336099
"5186" 1037 59.8953514703365 83.3579018986078
"5187" 1037.2 53.8248434373362 82.1815500893589
"5188" 1037.4 47.556140038284 81.0508261539213
"5189" 1037.6 40.8753482763235 79.608969300392
"5190" 1037.8 35.4134831626807 77.4247939082052
"5191" 1038 29.5343278451092 73.9427389843123
"5192" 1038.2 24.0690906894144 70.2448733690948
"5193" 1038.4 19.6362042079235 65.9378764575433
"5194" 1038.6 14.9996895172654 61.2067616104045
"5195" 1038.8 10.8397267091093 56.7040170042409
"5196" 1039 7.55344362075882 51.8224852866237
"5197" 1039.2 7.9097656146939 47.7803604416284
"5198" 1039.4 9.39059163728458 45.8523641758156
"5199" 1039.6 11.3675215411152 41.0788171460266
"5200" 1039.8 14.5193992460938 36.6288494488171
"5201" 1040 17.858987192034 33.7403662615003
"5202" 1040.2 21.8811541734004 29.9813943295843
"5203" 1040.4 26.6147230507851 27.2750711950458
"5204" 1040.6 31.6778441917851 24.5288023315843
"5205" 1040.8 36.7320749723845 22.4578355012888
"5206" 1041 41.8711904269455 21.3226704424717
"5207" 1041.2 47.5307639250585 20.2503380314633
"5208" 1041.4 53.5631104255158 20.2695889851612
"5209" 1041.6 59.4957644871807 20.9422465275623
"5210" 1041.8 65.7171820730249 22.4183579358026
"5211" 1042 71.6403003888485 24.6188050520641
"5212" 1042.2 77.3286128299514 26.9695560415673
"5213" 1042.4 83.1749380199118 29.7875988005884
"5214" 1042.6 88.6137839876647 32.3077043458825
"5215" 1042.8 93.7502172899823 35.0614924053766
"5216" 1043 98.6667141083471 37.8519365455295
"5217" 1043.2 103.618513231664 39.578469185538
"5218" 1043.4 109.184469830155 41.1269144506561
"5219" 1043.6 114.075287599067 43.1282887898742
"5220" 1043.8 118.374147745733 46.1861963389584
"5221" 1044 120.027465777668 49.6527718456731
"5222" 1044.2 119.400309730994 53.0687920290236
"5223" 1044.4 118.870661332986 57.9460753657533
"5224" 1044.6 118.386792903427 63.3279721100364
"5225" 1044.8 118.356866030216 68.6987920882766
"5226" 1045 116.919533105574 73.8268250387766
"5227" 1045.2 114.904529766095 79.5484491147043
"5228" 1045.4 112.469657743797 84.8379177765924
"5229" 1045.6 109.472151269477 89.4655779121612
"5230" 1045.8 105.665764262453 93.9747762991662
"5231" 1046 102.314375968074 97.2816255381099
"5232" 1046.2 98.8862210288548 100.521806695652
"5233" 1046.4 95.4661800658235 104.233950801433
"5234" 1046.6 91.6516566722647 107.4320506511
"5235" 1046.8 87.7092188305735 110.222876625427
"5236" 1047 85.4532912422041 113.178882923418
"5237" 1047.2 83.7925805952019 116.544058809466
"5238" 1047.4 82.0077982294902 115.927542816985
"5239" 1047.6 78.4780762374683 117.640588245763
"5240" 1047.8 73.8053914609322 119.806964185472
"5241" 1048 68.9153123143683 121.427526894806
"5242" 1048.2 63.8617655227941 121.813834797085
"5243" 1048.4 58.8869642862801 121.714806934255
"5244" 1048.6 54.5576288178888 119.823897700994
"5245" 1048.8 49.7090818809265 117.747300848997
"5246" 1049 44.5989257121872 115.323174530049
"5247" 1049.2 39.8849196991138 112.474478843341
"5248" 1049.4 35.069194081898 108.956543899245
"5249" 1049.6 31.6389878918326 104.231516608577
"5250" 1049.8 29.7677274506964 99.105023938302
"5251" 1050 27.6311008000649 93.1571142402249
"5252" 1050.2 26.9265216571013 87.5304292665544
"5253" 1050.4 27.0531898409173 81.4559911490735
"5254" 1050.6 27.3087800908235 76.0624641247913
"5255" 1050.8 28.4555553919902 69.6995158180683
"5256" 1051 29.8507265508435 64.0692818347366
"5257" 1051.2 32.1771658033235 58.1950363878687
"5258" 1051.4 35.148684193768 52.1799386410729
"5259" 1051.6 38.251056549395 47.1805272390266
"5260" 1051.8 42.8416655618516 43.2044965706081
"5261" 1052 47.8201482244765 39.0661692173531
"5262" 1052.2 53.1352799200059 36.0649526134119
"5263" 1052.4 59.2635052884049 33.9936176602533
"5264" 1052.6 64.8095723274696 31.8748331012485
"5265" 1052.8 70.631817086427 30.10312549488
"5266" 1053 76.9534746597411 29.0704890468206
"5267" 1053.2 83.0814544808753 28.952619629949
"5268" 1053.4 89.1843214678067 29.9318548932934
"5269" 1053.6 94.9000887039049 31.8877577939161
"5270" 1053.8 100.164172278386 33.4257148059766
"5271" 1054 104.238227701358 34.552941953018
"5272" 1054.2 109.102528446536 36.9114789761266
"5273" 1054.4 114.494956813694 39.5004985187396
"5274" 1054.6 118.459209562616 43.4607639117034
"5275" 1054.8 118.500255873953 47.871717803147
"5276" 1055 117.389766330207 52.4210236734278
"5277" 1055.2 116.875056495361 57.8152453621099
"5278" 1055.4 116.163774180681 63.6681268520266
"5279" 1055.6 114.717495426829 68.7805046014119
"5280" 1055.8 113.641486725824 73.9334658686695
"5281" 1056 112.45143688499 79.3707743982951
"5282" 1056.2 110.199517485374 84.5085152096627
"5283" 1056.4 106.787881506115 88.7024480491933
"5284" 1056.6 103.357079048845 93.1924862898893
"5285" 1056.8 99.8134428006475 96.138202490016
"5286" 1057 97.0179780116829 99.2438554461203
"5287" 1057.2 94.3868837078659 102.399023220387
"5288" 1057.4 91.1727275231807 106.23945524911
"5289" 1057.6 86.9068090008312 109.696092325254
"5290" 1057.8 82.2451424355082 113.027566117438
"5291" 1058 77.4255411897116 116.986396525433
"5292" 1058.2 72.5078979689814 120.382258094382
"5293" 1058.4 69.1253496048971 121.435818965291
"5294" 1058.6 65.7306702412326 120.203362389731
"5295" 1058.8 60.4561367246279 119.366692781907
"5296" 1059 55.0471236268676 119.007353621644
"5297" 1059.2 49.7720845195588 117.329192428982
"5298" 1059.4 45.0127705688018 114.935756220385
"5299" 1059.6 39.214501288427 112.55679192769
"5300" 1059.8 34.3668575104569 109.35522210511
"5301" 1060 29.7936041584835 104.659934551277
"5302" 1060.2 27.2684900021683 99.5632383363973
"5303" 1060.4 24.9958698260077 93.7035043898819
"5304" 1060.6 23.321828423113 87.9434353995134
"5305" 1060.8 23.2394811366511 81.1976729244145
"5306" 1061 24.6296926805508 75.296192362913
"5307" 1061.2 25.9401465862954 69.3579669424949
"5308" 1061.4 27.0576738803893 62.9660543861187
"5309" 1061.6 28.2490740170092 57.2112564299052
"5310" 1061.8 29.9069606763367 51.0410716987634
"5311" 1062 32.698083074561 45.3532598016016
"5312" 1062.2 36.4520721146807 40.7542580985266
"5313" 1062.4 41.1258314941588 36.4315134200001
"5314" 1062.6 45.8865399697235 32.2298101744825
"5315" 1062.8 50.9881605287718 28.4378018304663
"5316" 1063 57.1391140634615 25.4518585934662
"5317" 1063.2 63.0288215471092 24.3779358732409
"5318" 1063.4 68.7970429256939 24.4842332544062
"5319" 1063.6 74.1401540370158 24.8184088662766
"5320" 1063.8 80.6502504645353 25.6775357567178
"5321" 1064 85.9053743894681 27.532973815367
"5322" 1064.2 90.8157125709307 29.9464418167766
"5323" 1064.4 94.7857515685941 32.9720958078237
"5324" 1064.6 97.1798518366235 37.0185834618016
"5325" 1064.8 99.6205358738235 41.0788171460266
"5326" 1065 100.878886494131 46.1102644522706
"5327" 1065.2 101.291413933175 50.6845628814803
"5328" 1065.4 102.108300524661 56.3772793331862
"5329" 1065.6 101.966634131466 62.1658821178837
"5330" 1065.8 101.089759269336 68.1779143974107
"5331" 1066 100.293327687582 73.637435288706
"5332" 1066.2 98.168134136261 79.5049855747891
"5333" 1066.4 95.6395746254468 83.9619593494752
"5334" 1066.6 93.5668040748018 86.4253605869505
"5335" 1066.8 90.1281383198824 86.7385476166737
"5336" 1067 85.4102589107819 87.4745329861516
"5337" 1067.2 79.8901680384105 88.3896483874723
"5338" 1067.4 74.4257659988159 89.1979415283766
"5339" 1067.6 68.0571685044485 89.6409646282141
"5340" 1067.8 62.2272766137298 89.2149808783704
"5341" 1068 56.5253761538397 87.9503784283734
"5342" 1068.2 50.6325205557378 85.6982676847623
"5343" 1068.4 44.9477102196919 83.4337728447766
"5344" 1068.6 39.036721272236 80.6733981457891
"5345" 1068.8 34.3122168868777 77.0661589538248
"5346" 1069 29.6995680624079 73.326300242632
"5347" 1069.2 25.7443325472561 69.4128219927766
"5348" 1069.4 23.2001029635828 64.6862806047396
"5349" 1069.6 20.530132555895 59.6018656426337
"5350" 1069.8 18.1920872670998 54.9665279680003
"5351" 1070 16.5084536332466 49.4349643151227
"5352" 1070.2 15.1721808851912 43.7134729433795
"5353" 1070.4 15.1836359103971 38.4384338360707
"5354" 1070.6 18.0088476000262 36.1867473949252
"5355" 1070.8 21.8142830006147 33.063852009726
"5356" 1071 25.9505004770361 29.7013997359141
"5357" 1071.2 30.1213512796653 26.9851486340171
"5358" 1071.4 35.7910930578119 25.0403166801487
"5359" 1071.6 41.0515374735378 23.8308220503123
"5360" 1071.8 47.3178453691985 22.1554018815391
"5361" 1072 53.0311116907919 21.8431473194475
"5362" 1072.2 59.1900951196939 21.4021243737025
"5363" 1072.4 64.8157293661026 21.9607796713115
"5364" 1072.6 70.8849380851669 22.7091660925236
"5365" 1072.8 75.5917113336176 24.9444141435413
"5366" 1073 80.2949315664049 27.7213253701952
"5367" 1073.2 85.0834569755553 30.4704859373742
"5368" 1073.4 89.3659795497886 33.9845601984626
"5369" 1073.6 92.3646621436162 37.9179286663498
"5370" 1073.8 94.4925029233235 41.862395417848
"5371" 1074 94.5684972368845 46.6810229488498
"5372" 1074.2 94.8773372225021 51.664078652348
"5373" 1074.4 95.1863877834959 57.3437021022938
"5374" 1074.6 94.9288979799621 62.5384267457284
"5375" 1074.8 95.1212871984802 67.5780857869091
"5376" 1075 95.8081544768479 71.2319358736425
"5377" 1075.2 95.4144149519185 75.4027851732196
"5378" 1075.4 93.6532206540137 80.9214115418752
"5379" 1075.6 92.1731167749205 86.1833208352393
"5380" 1075.8 90.2639621901807 88.2409559940338
"5381" 1076 88.5206164493235 88.4590287635683
"5382" 1076.2 85.1561733653799 89.9340963031569
"5383" 1076.4 80.1115865822781 92.5568326163221
"5384" 1076.6 75.0993270755616 94.4193238430147
"5385" 1076.8 69.5855223797662 96.3182349665143
"5386" 1077 63.9158482647498 98.4635170640881
"5387" 1077.2 58.5983661991622 100.017693207357
"5388" 1077.4 52.8052115508592 101.356387103509
"5389" 1077.6 46.7890379555994 102.229099202415
"5390" 1077.8 40.6556467672466 102.787478508007
"5391" 1078 34.045183432268 102.460145451554
"5392" 1078.2 27.9399914797546 102.027648759139
"5393" 1078.4 21.8721500131924 100.813111742383
"5394" 1078.6 16.6511411310523 97.7649801421834
"5395" 1078.8 14.4293817507201 93.6741703779663
"5396" 1079 13.0435247921599 88.4189998143766
"5397" 1079.2 11.3471899685994 82.9502917809145
"5398" 1079.4 10.9692605432454 77.4517439005422
"5399" 1079.6 10.3377328219952 72.2263129597617
"5400" 1079.8 9.82153861152352 66.4917905652766
"5401" 1080 9.67321957283038 60.88714487653
"5402" 1080.2 10.2045182875735 55.2295916170266
"5403" 1080.4 11.3242470014485 49.4037567144016
"5404" 1080.6 13.6581008282249 44.5525132051146
"5405" 1080.8 17.2508216603755 41.3557460995428
"5406" 1081 20.5698371637179 37.7559724752132
"5407" 1081.2 24.9070431393235 34.3989111202581
"5408" 1081.4 30.3446554889774 31.6840810249304
"5409" 1081.6 35.492304645645 29.4132376673123
"5410" 1081.8 41.8273881489902 27.1384050206284
"5411" 1082 47.450619524994 26.6905244629925
"5412" 1082.2 53.7310529870553 26.3002979807156
"5413" 1082.4 59.4580324993925 25.2638381797421
"5414" 1082.6 65.4596690388552 24.6384634703209
"5415" 1082.8 70.8831504966092 23.6175403905266
"5416" 1083 76.3843990778647 21.2879700978237
"5417" 1083.2 81.5918818204717 19.0941489248136
"5418" 1083.4 86.3692536201807 18.2808623380623
"5419" 1083.6 90.8237836160272 16.9785047633322
"5420" 1083.8 95.9037025220638 16.1716500345688
"5421" 1084 101.497715229634 16.1921556956955
"5422" 1084.2 105.30401671321 17.5047377731184
"5423" 1084.4 109.161007730336 19.8937141142103
"5424" 1084.6 111.821665054782 23.239906392906
"5425" 1084.8 113.865241551512 27.3912075275178
"5426" 1085 115.660244001274 31.6049385495016
"5427" 1085.2 116.3255145698 36.0632476794278
"5428" 1085.4 115.922899347519 40.8959558290205
"5429" 1085.6 115.167305284071 45.7442556950899
"5430" 1085.8 113.703270255348 51.1311538135959
"5431" 1086 112.249489033212 56.4593097858877
"5432" 1086.2 109.795644349492 61.4964986184732
"5433" 1086.4 106.707725256505 65.9341391109357
"5434" 1086.6 103.987533816392 70.5319911220869
"5435" 1086.8 99.9545942105186 73.2742830505937
"5436" 1087 95.2233618154717 74.4182437475544
"5437" 1087.2 89.7910332923949 75.3661622354909
"5438" 1087.4 83.5208239029577 75.3118805829474
"5439" 1087.6 77.6601992184959 75.2011647295697
"5440" 1087.8 71.3608920240324 74.4414330578399
"5441" 1088 66.2005705456939 73.2209814834433
"5442" 1088.2 59.7837765495 71.5984408020589
"5443" 1088.4 54.0849015095735 69.2667704214016
"5444" 1088.6 47.7430177214235 67.2880420951433
"5445" 1088.8 41.3406711354359 65.4437201130125
"5446" 1089 34.5442831230902 63.6010513155433
"5447" 1089.2 28.7844418934569 61.2339339957766
"5448" 1089.4 23.0754012103887 58.7574073507222
"5449" 1089.6 17.8403108117569 55.4870751280433
"5450" 1089.8 12.7036229533235 51.6096763739099
"5451" 1090 8.4579626220708 46.9048303777986
"5452" 1090.2 7.04050616775597 42.4498598250604
"5453" 1090.4 8.97802672912616 38.4447642447371
"5454" 1090.6 10.6127794052183 34.0734663365661
"5455" 1090.8 14.223040123842 30.9802224865914
"5456" 1091 17.9294344523109 27.5964699791817
"5457" 1091.2 22.1353870806729 24.351513079873
"5458" 1091.4 26.787862819586 22.2771115243516
"5459" 1091.6 31.3982240893235 20.2096703917766
"5460" 1091.8 36.0620143516273 18.5548300837639
"5461" 1092 41.3777825420638 17.006230442426
"5462" 1092.2 47.1668005817081 16.0553145837766
"5463" 1092.4 48.6740385319664 15.0445449787052
"5464" 1092.6 53.8477237440928 10.1383534870458
"5465" 1092.8 60.2785699993652 8.14689245969326
"5466" 1093 66.8593052050643 6.65993119392475
"5467" 1093.2 73.1015650850158 6.76793260916121
"5468" 1093.4 79.4876256957446 8.89622527813186
"5469" 1093.6 85.9341305015543 10.7974580142766
"5470" 1093.8 91.4654762625893 13.4325488125867
"5471" 1094 97.2668817441754 16.6226918816284
"5472" 1094.2 103.005223083466 20.5367584708156
"5473" 1094.4 108.172666775449 24.7502514663016
"5474" 1094.6 112.941366494788 29.2602312592052
"5475" 1094.8 117.13553274753 34.1679477725352
"5476" 1095 118.268131906393 39.8891403615697
"5477" 1095.2 116.392026894637 45.3735545179453
"5478" 1095.4 114.419664771476 50.9885594516354
"5479" 1095.6 112.22701310951 56.6055710207301
"5480" 1095.8 110.048154414216 60.9974695468837
"5481" 1096 108.187385150858 66.0253312830557
"5482" 1096.2 105.433093360869 70.8777635117198
"5483" 1096.4 101.999090036216 74.4295775555623
"5484" 1096.6 98.4474867450021 78.0553657719194
"5485" 1096.8 95.4439950170071 82.235780208688
"5486" 1097 92.3872550476479 85.5758625582766
"5487" 1097.2 88.7436936538024 88.0031985332414
"5488" 1097.4 85.1235650854902 89.4272965886099
"5489" 1097.6 80.8782054661324 91.6985735308207
"5490" 1097.8 76.4090714398466 94.5546637769612
"5491" 1098 71.8215299731138 96.7197544988895
"5492" 1098.2 66.4373988173913 99.5935128097936
"5493" 1098.4 61.8083598754042 102.693734902228
"5494" 1098.6 56.7685991335892 105.487560122402
"5495" 1098.8 52.5140357196735 105.854311846077
"5496" 1099 47.0549525407235 106.094485541227
"5497" 1099.2 41.5791289477446 105.920590219987
"5498" 1099.4 33.9973459309358 104.425457198593
"5499" 1099.6 28.7033370304042 102.279136893164
"5500" 1099.8 22.8487105993719 99.4272051338411
"5501" 1100 17.4985838321268 96.2352329805963
"5502" 1100.2 13.0748373639017 92.7932443770579
"5503" 1100.4 9.85561731151103 88.296073075136
"5504" 1100.6 8.01760851513306 83.2854029944909
"5505" 1100.8 6.92647190782354 77.503193885913
"5506" 1101 6.1096649716152 72.4961329440266
"5507" 1101.2 5.86962650940166 67.118595225761
"5508" 1101.4 5.39714967600354 61.7064919689366
"5509" 1101.6 4.8501832066934 56.3842215435437
"5510" 1101.8 5.94240887580355 51.1544282166166
"5511" 1102 8.95628173462083 46.4603570282225
"5512" 1102.2 12.4920585371754 43.250958623184
"5513" 1102.4 16.4650914932972 40.1973831012371
"5514" 1102.6 21.7239603327309 38.3128528189988
"5515" 1102.8 27.0948115335828 36.5337884104803
"5516" 1103 32.532557960336 35.6554354623016
"5517" 1103.2 38.209095701111 35.4655684195141
"5518" 1103.4 43.7520496875796 36.4407891965083
"5519" 1103.6 48.9062977307421 37.6347173001138
"5520" 1103.8 54.5202583008753 39.2355455900525
"5521" 1104 59.8339241042902 41.7127891521433
"5522" 1104.2 64.6006146485735 45.0987127772052
"5523" 1104.4 67.8920910578752 48.3634890087076
"5524" 1104.6 68.5166966192626 50.6232279648254
"5525" 1104.8 68.8343505609621 52.684344821632
"5526" 1105 71.4349529735146 52.9894048431024
"5527" 1105.2 75.7093856834599 53.6392522842766
"5528" 1105.4 80.7441816712235 54.5696548871099
"5529" 1105.6 85.4033909009752 55.7113247650575
"5530" 1105.8 90.7544293718996 57.3180585313744
"5531" 1106 96.0247069541587 58.8671495570843
"5532" 1106.2 100.647835815476 61.5133370018853
"5533" 1106.4 104.49324904029 64.7218618929099
"5534" 1106.6 107.939717136517 66.9545489491314
"5535" 1106.8 112.265356364424 67.8895581965099
"5536" 1107 115.086321496829 69.0977444455406
"5537" 1107.2 118.146642525589 72.2592738944681
"5538" 1107.4 118.99529988328 75.0728495559179
"5539" 1107.6 118.203859622109 78.277920547348
"5540" 1107.8 117.907678542962 82.7205250102706
"5541" 1108 116.85582336662 85.3041946148136
"5542" 1108.2 114.437257427472 87.001518226184
"5543" 1108.4 111.463695517099 90.3955644136516
"5544" 1108.6 108.410961444534 93.6932551568029
"5545" 1108.8 105.315404343901 96.8677746587625
"5546" 1109 101.391700961609 100.014103614205
"5547" 1109.2 97.5717568864798 103.284615587495
"5548" 1109.4 93.6296751785851 106.214822049607
"5549" 1109.6 89.3828777993981 109.150475402508
"5550" 1109.8 84.906869442831 112.184860288389
"5551" 1110 79.7230377680267 114.609697851198
"5552" 1110.2 74.2514733845294 116.710621067865
"5553" 1110.4 68.1363706003683 118.25363006015
"5554" 1110.6 62.1900260866872 119.701771134504
"5555" 1110.8 56.0383412767142 120.439589741917
"5556" 1111 49.6494276342774 120.199821745577
"5557" 1111.2 43.5796741244158 118.983474299869
"5558" 1111.4 37.3910498567106 117.336582767825
"5559" 1111.6 32.2523268459025 114.946748151513
"5560" 1111.8 27.4966826972709 111.612330989829
"5561" 1112 22.3105707593235 107.818975946943
"5562" 1112.2 18.658986421269 104.316492068286
"5563" 1112.4 14.415671928886 99.8240047435266
"5564" 1112.6 12.1272060849635 94.8764266234366
"5565" 1112.8 10.090627567269 90.0760212787039
"5566" 1113 7.69614050618066 84.9986111095087
"5567" 1113.2 5.66272011662041 80.3180059887766
"5568" 1113.4 4.60611692644293 74.7375280377318
"5569" 1113.6 4.59056101666157 69.555445123509
"5570" 1113.8 4.13526409932353 63.8679868970661
"5571" 1114 3.81452339355883 58.1181671397766
"5572" 1114.2 4.51406452188518 52.5535355801739
"5573" 1114.4 6.95614587788067 47.7749339517337
"5574" 1114.6 8.93873800232355 42.7989800977766
"5575" 1114.8 12.2766127366127 39.8458838005236
"5576" 1115 16.2140536110835 37.4969834978166
"5577" 1115.2 21.3276205011807 35.1343285136987
"5578" 1115.4 26.3005928723868 32.9800418253082
"5579" 1115.6 31.047219489805 29.9656749455173
"5580" 1115.8 36.3193029177706 28.8528687437884
"5581" 1116 40.3750523787138 30.2045058399107
"5582" 1116.2 43.6876719746609 33.0277975930417
"5583" 1116.4 47.1486110087164 36.5164442497409
"5584" 1116.6 51.0814820161697 40.523500182337
"5585" 1116.8 55.2186198375649 44.7687177653628
"5586" 1117 56.243614979165 48.8801083975205
"5587" 1117.2 55.468379031829 51.2318088000733
"5588" 1117.4 55.7992296919303 54.9630155903721
"5589" 1117.6 58.2173684515793 57.2803519241371
"5590" 1117.8 59.2997351355677 57.0901452265324
"5591" 1118 59.3449218060569 56.7203995085433
"5592" 1118.2 59.2476287030822 56.9989980104663
"5593" 1118.4 58.4989045555735 58.6050057110266
"5594" 1118.6 58.5595829861931 60.7767290766896
"5595" 1118.8 59.4172157429118 64.9453621624825
"5596" 1119 60.5723085171607 69.3584772220324
"5597" 1119.2 61.8410410763488 73.8350417235234
"5598" 1119.4 62.8518905006435 78.2044774714566
"5599" 1119.6 64.1190391970127 82.4811481810334
"5600" 1119.8 65.4063677621496 86.1882913696462
"5601" 1120 66.1130598099235 90.2624952041766
"5602" 1120.2 65.7974885514312 94.7044602604228
"5603" 1120.4 64.8061687119902 99.5133553694909
"5604" 1120.6 63.7243052203235 104.285918887015
"5605" 1120.8 61.3937618663397 107.455330218454
"5606" 1121 58.5653143299081 108.689459956392
"5607" 1121.2 55.4563953131521 110.913723740819
"5608" 1121.4 54.7083455306668 114.643758385568
"5609" 1121.6 55.8186281230101 118.125744107105
"5610" 1121.8 58.7465475548304 118.72623474964
"5611" 1122 61.6521205324389 118.181563791738
"5612" 1122.2 66.1946632275807 118.013221076991
"5613" 1122.4 70.5845561729092 118.714268619591
"5614" 1122.6 76.1544596141545 118.760425226185
"5615" 1122.8 80.8836009490192 117.520939590037
"5616" 1123 84.6583637840735 116.109232244556
"5617" 1123.2 89.1318693221152 115.191875642652
"5618" 1123.4 90.698112604369 113.44663312814
"5619" 1123.6 90.6607969919559 112.78727493485
"5620" 1123.8 92.0049148689364 112.172953018567
"5621" 1124 93.7469444256378 112.032061487348
"5622" 1124.2 93.527545277622 111.998844356687
"5623" 1124.4 92.8177782382235 112.488298776977
"5624" 1124.6 91.8818310849954 112.613659709073
"5625" 1124.8 91.0279561953832 112.353437226493
"5626" 1125 90.5369395319173 112.808395137573
"5627" 1125.2 89.9244718547812 113.38342162798
"5628" 1125.4 89.3770648015325 113.876442667299
"5629" 1125.6 89.0631629167862 114.155466564851
"5630" 1125.8 88.7261705127402 114.02887238911
"5631" 1126 88.1578739844706 113.37148122035
"5632" 1126.2 87.6570071577148 112.852933811211
"5633" 1126.4 86.9509308741417 111.865145405777
"5634" 1126.6 85.8153213298676 109.688690616659
"5635" 1126.8 84.3034427611622 106.707797444535
"5636" 1127 83.3236771164312 103.812086454884
"5637" 1127.2 83.0213690882454 100.686114713448
"5638" 1127.4 83.4618961089676 96.6229723750478
"5639" 1127.6 84.9064944107106 92.7056919565831
"5640" 1127.8 86.7485240499735 88.4125086334266
"5641" 1128 89.3100278100171 84.2001509827443
"5642" 1128.2 92.5271730603082 80.6895012677612
"5643" 1128.4 95.7089324492961 77.4636647765163
"5644" 1128.6 99.3654173667189 74.4850005955673
"5645" 1128.8 103.718933225358 72.6181223791214
"5646" 1129 108.197549635757 71.3169017381099
"5647" 1129.2 112.336535521048 70.5409444751214
"5648" 1129.4 116.240721310483 71.5673416272447
"5649" 1129.6 118.01911062584 73.6670421230843
"5650" 1129.8 117.488403084433 73.7355205155239
"5651" 1130 117.185671524524 73.5888150706099
"5652" 1130.2 116.532225975557 73.4676463595433
"5653" 1130.4 116.018425907402 73.6007277247878
"5654" 1130.6 115.563313894728 73.6751210345519
"5655" 1130.8 115.241898580737 73.8671151274318
"5656" 1131 114.848846382524 74.2033135338766
"5657" 1131.2 114.359892707368 74.1171048160912
"5658" 1131.4 114.430755318608 73.8076465496062
"5659" 1131.6 113.983550081503 73.2900262545968
"5660" 1131.8 113.423744580032 72.3116683714601
"5661" 1132 112.903415410398 69.9850075728136
"5662" 1132.2 111.998971444931 66.7456861239538
"5663" 1132.4 110.827368866912 63.3508226538237
"5664" 1132.6 109.065204156074 59.4674054658123
"5665" 1132.8 107.907118463858 55.086490582447
"5666" 1133 106.215575719024 50.4975207044766
"5667" 1133.2 104.948649931253 45.517639413306
"5668" 1133.4 103.024631930161 41.1173113586371
"5669" 1133.6 101.785808376431 36.4886249028123
"5670" 1133.8 100.052199406999 32.3157228635266
"5671" 1134 99.1163371674747 27.4314865928929
"5672" 1134.2 98.9116989140835 21.9285351073366
"5673" 1134.4 98.9951660018114 17.1192349736303
"5674" 1134.6 100.184088401755 14.0327216104925
"5675" 1134.8 99.7186583765561 14.7736837403929
"5676" 1135 100.223920648494 15.0816374412766
"5677" 1135.2 101.095600786255 15.5673568433973
"5678" 1135.4 101.569984088162 15.9422423994863
"5679" 1135.6 101.897031216406 16.3760552895413
"5680" 1135.8 102.305102852431 16.644157427098
"5681" 1136 103.186208719806 16.637282531018
"5682" 1136.2 103.617895677451 17.0833364970208
"5683" 1136.4 103.677523967574 17.4323722567409
"5684" 1136.6 104.004755854288 17.5719599210354
"5685" 1136.8 104.745440544348 17.6460449515236
"5686" 1137 105.6634435041 18.8091026432707
"5687" 1137.2 107.102809329848 19.9167756415937
"5688" 1137.4 109.222009189866 21.6721412805115
"5689" 1137.6 111.615474601076 24.2250385606119
"5690" 1137.8 114.577424444196 26.5664989918813
"5691" 1138 115.76324261948 28.7576954259332
"5692" 1138.2 115.923016622694 31.9707286167396
"5693" 1138.4 116.249979811286 36.8607515990729
"5694" 1138.6 116.672621728931 41.489240549131
"5695" 1138.8 116.049714858274 45.3435230301766
"5696" 1139 115.695903345973 49.7015501781143
"5697" 1139.2 114.911225048238 54.446691865862
"5698" 1139.4 114.158377060731 59.0509738837025
"5699" 1139.6 113.543727976577 63.8429194956802
"5700" 1139.8 112.915953462678 68.604300213688
"5701" 1140 112.949375094661 72.9888725888675
"5702" 1140.2 114.230501293509 77.6782590691099
"5703" 1140.4 115.115459765933 80.8642151174961
"5704" 1140.6 114.764707530716 84.4838651554222
"5705" 1140.8 112.099435446482 86.7442751292766
"5706" 1141 108.133599482694 89.468166987184
"5707" 1141.2 103.845138708543 92.583670375667
"5708" 1141.4 98.8006497876774 94.9381427746228
"5709" 1141.6 95.1815667472466 96.0406448928997
"5710" 1141.8 90.6876722434005 97.1731063078689
"5711" 1142 86.0636560180996 97.5302926690303
"5712" 1142.2 80.9870282055882 97.225623192659
"5713" 1142.4 75.5362260552767 96.8583464469954
"5714" 1142.6 70.0944641526117 96.2202991161156
"5715" 1142.8 64.7423957061656 95.8353448703029
"5716" 1143 59.6194060290854 94.4316879972052
"5717" 1143.2 54.7834090248453 92.6117382575592
"5718" 1143.4 48.6046977717116 91.0546130466721
"5719" 1143.6 43.1003253773389 89.8690297742843
"5720" 1143.8 37.6927604399559 88.4911664731737
"5721" 1144 31.5079341898869 86.5166266706076
"5722" 1144.2 26.3140504695668 83.9653479333847
"5723" 1144.4 21.1970835655928 80.6924971974304
"5724" 1144.6 17.6801950149902 76.3078986463322
"5725" 1144.8 15.8805923725664 71.9610741714338
"5726" 1145 14.4108924634605 67.0546559818999
"5727" 1145.2 14.0146586550559 62.1061292952555
"5728" 1145.4 14.7950281032413 56.2348354614067
"5729" 1145.6 16.2396083655604 51.3946702399871
"5730" 1145.8 19.0633369473742 46.9615525905234
"5731" 1146 22.1841635513498 43.2209068595266
"5732" 1146.2 25.6260662599389 38.9242443922381
"5733" 1146.4 30.5770505956488 35.8573268312465
"5734" 1146.6 35.3570228003488 33.2413324002576
"5735" 1146.8 41.0646092148657 31.1742917073188
"5736" 1147 45.9558847808479 31.1354361810327
"5737" 1147.2 49.5086189398235 31.4543930836228
"5738" 1147.4 53.539189436684 29.9268173162301
"5739" 1147.6 57.5808661069307 27.0578662940266
"5740" 1147.8 62.04826771211 24.9693835243272
"5741" 1148 66.301153099777 22.1600438307068
"5742" 1148.2 69.1406673711607 19.5243224496138
"5743" 1148.4 71.6509223213122 17.0511207522425
"5744" 1148.6 73.8768039645932 13.3508989700013
"5745" 1148.8 76.1649892617373 9.06274586384557
"5746" 1149 79.2339002368569 5.11983841000993
"5747" 1149.2 82.2821772256746 3.98586132376596
"5748" 1149.4 84.0854793258119 5.24070520568358
"5749" 1149.6 88.0291413202521 5.86879705009802
"5750" 1149.8 91.3217519463353 6.85463833841189
"5751" 1150 93.5587715097466 9.98855700358429
"5752" 1150.2 96.7777114457211 13.0709354867646
"5753" 1150.4 100.524176590284 16.1014361326319
"5754" 1150.6 104.253022571311 20.0640146241181
"5755" 1150.8 106.97054999567 24.9132799724689
"5756" 1151 109.532809598583 29.4848467269988
"5757" 1151.2 111.581137809472 34.2642792190729
"5758" 1151.4 113.485217554805 39.3225920778877
"5759" 1151.6 115.205703013287 44.2254566919108
"5760" 1151.8 116.712314636785 49.4599303956997
"5761" 1152 118.155354094131 55.3768914924304
"5762" 1152.2 117.926448222818 60.8210010389573
"5763" 1152.4 117.975598313977 66.0873400599304
"5764" 1152.6 118.649432828749 72.0028031918266
"5765" 1152.8 117.545676796088 77.1234697459676
"5766" 1153 115.688705333131 82.5649532406997
"5767" 1153.2 113.280774265437 88.0038929009665
"5768" 1153.4 109.676873130208 92.5014533103151
"5769" 1153.6 105.922174340084 97.4131801386966
"5770" 1153.8 103.175106562044 101.925849135137
"5771" 1154 99.9345686819452 107.291494395871
"5772" 1154.2 96.3758346016934 111.240924991133
"5773" 1154.4 93.2078303950101 111.597747503956
"5774" 1154.6 87.9793518224158 112.847810337284
"5775" 1154.8 82.4498167417997 114.529620633824
"5776" 1155 76.3133779215882 115.061097438218
"5777" 1155.2 70.250892611869 115.866073300413
"5778" 1155.4 63.9362231866324 116.492975588953
"5779" 1155.6 57.5099540461324 116.750713656085
"5780" 1155.8 51.429814734428 116.864323570254
"5781" 1156 44.6597067701735 115.909151137627
"5782" 1156.2 38.2700742950354 114.657453414438
"5783" 1156.4 32.6274914817298 112.19376144137
"5784" 1156.6 27.3736919003235 108.839256439854
"5785" 1156.8 22.8775555443439 104.020089571919
"5786" 1157 19.1970422415821 99.2543476567076
"5787" 1157.2 15.4366339670994 93.9964910872076
"5788" 1157.4 13.1409235646919 88.2577452139345
"5789" 1157.6 10.8761058550928 81.9178324321458
"5790" 1157.8 8.5397212909853 75.9307313349237
"5791" 1158 7.3592173044902 69.4615058499016
"5792" 1158.2 6.82109559370016 62.5540884591143
"5793" 1158.4 7.9798978448521 56.4267508465195
"5794" 1158.6 8.92959549394326 50.3013224746358
"5795" 1158.8 10.3837313268453 44.3342855050809
"5796" 1159 14.330526533197 39.9560071753715
"5797" 1159.2 19.1077070450071 35.7359178893969
"5798" 1159.4 24.1407671442504 32.4130905777766
"5799" 1159.6 29.9669186898486 29.4579804502891
"5800" 1159.8 35.427392836145 26.5524814914909
"5801" 1160 41.5737664798045 24.5349332425108
"5802" 1160.2 48.1606451295573 23.040499694387
"5803" 1160.4 54.1376912341669 21.6956033803308
"5804" 1160.6 60.7001785659706 20.513610393906
"5805" 1160.8 66.5311813966339 18.6204502281559
"5806" 1161 72.602363791938 17.9698219290296
"5807" 1161.2 78.889018589083 17.7758883697639
"5808" 1161.4 84.5239036072521 18.9299804330623
"5809" 1161.6 90.4679707343235 19.0620295998166
"5810" 1161.8 95.4541593603606 21.2482593437766
"5811" 1162 99.5075412424717 24.8208130073692
"5812" 1162.2 103.399330498288 28.9032163069552
"5813" 1162.4 108.019490737177 33.9852229395693
"5814" 1162.6 111.443758318466 39.1407359766695
"5815" 1162.8 114.650977280461 43.86442910888
"5816" 1163 118.364775452382 48.9037448641648
"5817" 1163.2 120.133431344171 53.4078607751178
"5818" 1163.4 119.483549580824 58.6973802091612
"5819" 1163.6 118.348766019564 64.6547081494272
"5820" 1163.8 117.140686130963 70.3321543645324
"5821" 1164 115.688881564288 76.597413801906
"5822" 1164.2 113.798425404488 82.7090612501057
"5823" 1164.4 111.214126691626 88.7275017300529
"5824" 1164.6 108.199977231885 94.139471767679
"5825" 1164.8 104.84635804383 99.0378974401662
"5826" 1165 100.99724753501 103.732761391702
"5827" 1165.2 97.5391701111461 108.184017628325
"5828" 1165.4 93.7243798442402 113.076832516443
"5829" 1165.6 90.3674031421404 115.392325138889
"5830" 1165.8 86.2845499369952 115.265749157195
"5831" 1166 80.9240255669559 115.931679353865
"5832" 1166.2 74.8834919491496 116.578307225994
"5833" 1166.4 69.082480040869 115.895578668368
"5834" 1166.6 62.917140980454 114.862377653124
"5835" 1166.8 57.0219186812041 113.318394872195
"5836" 1167 50.6713039982206 110.570727557512
"5837" 1167.2 45.5869470028005 107.389226479946
"5838" 1167.4 40.9124407388949 103.154598778586
"5839" 1167.6 36.488205289427 98.6298512825525
"5840" 1167.8 33.3715430981235 93.3977356030266
"5841" 1168 32.1417593617781 87.039328808822
"5842" 1168.2 31.7819674337206 81.1943154170266
"5843" 1168.4 32.0434668524131 74.8130970099856
"5844" 1168.6 32.0317633500435 68.6494591130566
"5845" 1168.8 32.3923996979814 62.5099635141055
"5846" 1169 32.7960510007482 56.1174606825848
"5847" 1169.2 33.1385179187033 50.4914403577639
"5848" 1169.4 34.6455689375533 44.0235326121279
"5849" 1169.6 35.7851805480319 38.2389254804016
"5850" 1169.8 37.3237449851093 31.4718693400266
"5851" 1170 39.936234564856 25.1345378086467
"5852" 1170.2 44.0050248057878 19.0041653582052
"5853" 1170.4 48.7064944367164 15.443288951348
"5854" 1170.6 53.2710997497309 11.4634050969247
"5855" 1170.8 57.529863970895 7.48231917195516
"5856" 1171 61.3355506307235 2.94745651874327
"5857" 1171.2 65.3626228470518 0.184377161026597
"5858" 1171.4 66.8217440359941 2.21764413507071
"5859" 1171.6 70.4334043879307 4.92293925452659
"5860" 1171.8 75.7612457066647 7.50986578018836
"5861" 1172 81.1341583345313 10.7494064150363
"5862" 1172.2 85.4267475531549 15.004212511873
"5863" 1172.4 89.2231913286176 19.7484147101531
"5864" 1172.6 92.3789110774089 24.9181514028254
"5865" 1172.8 94.8632041004681 30.6815876111139
"5866" 1173 96.9243209572748 35.8470836218132
"5867" 1173.2 98.187726420226 41.24742952924
"5868" 1173.4 100.093464771609 46.7354176881695
"5869" 1173.6 101.873902975038 51.9098162168837
"5870" 1173.8 102.720691028805 57.0582148074348
"5871" 1174 103.804397049778 62.7108884145299
"5872" 1174.2 105.571306457986 68.2819487814874
"5873" 1174.4 107.590778768859 73.9056465217409
"5874" 1174.6 110.242324408836 78.8551154527278
"5875" 1174.8 111.811310902129 84.2632951895558
"5876" 1175 112.413155561439 90.5890515381228
"5877" 1175.2 111.734078169747 93.7197980424689
"5878" 1175.4 108.79368280658 94.4766965341059
"5879" 1175.6 105.413476278391 97.6284066465198
"5880" 1175.8 101.39326824876 101.239722166213
"5881" 1176 96.5882270586093 103.834627259062
"5882" 1176.2 91.6224023002005 105.981139535407
"5883" 1176.4 86.1590629989426 107.723153751967
"5884" 1176.6 80.2544699543071 108.762148086072
"5885" 1176.8 74.0221787274422 110.247851169082
"5886" 1177 68.0978714013891 110.569037471826
"5887" 1177.2 60.8797769968771 110.202939426794
"5888" 1177.4 54.9612109378235 108.703558448953
"5889" 1177.6 48.9716212430508 106.861035000686
"5890" 1177.8 42.6112156981138 104.283027270309
"5891" 1178 36.5296734508498 101.274271224198
"5892" 1178.2 30.7555971752735 97.5066531443766
"5893" 1178.4 25.6551792488151 93.1045322601156
"5894" 1178.6 21.5056643215235 87.9576266453151
"5895" 1178.8 17.9405080151389 81.9477917288382
"5896" 1179 16.1156070808447 76.0996526221146
"5897" 1179.2 14.7652220230435 69.6465045069766
"5898" 1179.4 13.0011354135319 63.2299721379016
"5899" 1179.6 11.9077477238018 56.7352633721679
"5900" 1179.8 11.7986759620588 49.7159061512619
"5901" 1180 12.4848790473372 43.2382463154889
"5902" 1180.2 15.6404437398911 38.2762059115334
"5903" 1180.4 20.8575448697466 34.6101056685458
"5904" 1180.6 26.1378384882846 31.5228714760623
"5905" 1180.8 32.250191589011 28.7861432219641
"5906" 1181 38.4643382091807 26.6034836275266
"5907" 1181.2 44.9347111923723 24.813659221679
"5908" 1181.4 51.0902505908113 23.3032722396547
"5909" 1181.6 57.0329143518657 21.1184357247766
"5910" 1181.8 63.2707442222982 18.8161206587133
"5911" 1182 69.3693416417824 18.1263831410001
"5912" 1182.2 75.889259148842 17.882461814147
"5913" 1182.4 82.5315244354561 18.0261309685959
"5914" 1182.6 88.6646890021162 20.0545153349229
"5915" 1182.8 94.7421637290928 22.9010138779689
"5916" 1183 100.719228353138 26.2007899945173
"5917" 1183.2 106.103602847636 30.1006073643391
"5918" 1183.4 111.427272779546 33.4709126585173
"5919" 1183.6 116.456847765765 36.520649499858
"5920" 1183.8 119.105270415117 41.0709829621214
"5921" 1184 118.283072140071 45.4439408174031
"5922" 1184.2 116.754087152092 50.6992222783864
"5923" 1184.4 115.294828697206 55.8454901389295
"5924" 1184.6 112.848635338359 61.2107512066694
"5925" 1184.8 110.492509176591 65.7354925057533
"5926" 1185 106.55744458239 70.2004186147099
"5927" 1185.2 102.515602577524 74.260588659906
"5928" 1185.4 98.168134136261 78.4436774894641
"5929" 1185.6 93.8644811664111 81.9537835881766
"5930" 1185.8 89.7317341581525 84.4279484534345
"5931" 1186 84.7442764731176 87.1738385744972
"5932" 1186.2 79.4864199036176 89.0352801704531
"5933" 1186.4 74.0510104434265 90.3583355817325
"5934" 1186.6 67.9415443437767 91.9230204309485
"5935" 1186.8 62.2390350029507 93.2365562794376
"5936" 1187 55.9738351660235 93.2744031649766
"5937" 1187.2 49.7672020497989 92.5001436142848
"5938" 1187.4 43.6726415669642 91.363156074011
"5939" 1187.6 37.4902458525474 89.8862004756721
"5940" 1187.8 31.9570301015409 87.4865275596462
"5941" 1188 25.9030337163392 84.4074499872766
"5942" 1188.2 20.4047600324035 81.1800348189366
"5943" 1188.4 15.7637511154664 77.2325875112441
"5944" 1188.6 11.5986126148584 72.5376463105673
"5945" 1188.8 7.32005110719696 67.5443478813462
"5946" 1189 3.13180389128824 63.2500184320119
"5947" 1189.2 2.09317365991813 58.1707983366685
"5948" 1189.4 3.62308324628243 53.1083981709684
"5949" 1189.6 4.58342234573448 47.9705839888999
"5950" 1189.8 7.41081387101584 44.2120602584304
"5951" 1190 10.4291131484435 39.6987920760566
"5952" 1190.2 14.7808008573235 35.980835959184
"5953" 1190.4 19.7041119470928 34.6101056685458
"5954" 1190.6 25.6125320162577 32.7564398859213
"5955" 1190.8 31.1813036120071 31.8806494061817
"5956" 1191 37.4813879510378 31.3188629319194
"5957" 1191.2 43.466952270611 31.6098069352141
"5958" 1191.4 49.579863608787 32.6125756508742
"5959" 1191.6 55.199761837736 34.3701816342016
"5960" 1191.8 60.5704379543996 36.7438371724614
"5961" 1192 65.0359714398753 40.8337191067076
"5962" 1192.2 69.0193584447055 45.1080900851586
"5963" 1192.4 73.2663412168235 48.0828013910766
"5964" 1192.6 77.3684853519648 51.1881259125049
"5965" 1192.8 81.6979709401746 54.3228979375213
"5966" 1193 85.8454212365257 58.1305970607447
"5967" 1193.2 89.1619138443838 62.810587103632
"5968" 1193.4 92.3504132098235 67.3847237496181
"5969" 1193.6 95.2018962700021 72.3477630937409
"5970" 1193.8 98.5914462110186 77.6344567911547
"5971" 1194 101.263731965738 83.7230940528337
"5972" 1194.2 101.93375672146 85.1745895540948
"5973" 1194.4 104.09270664522 86.4281461869065
"5974" 1194.6 107.168852007109 88.0239650879909
"5975" 1194.8 110.806020865392 90.307048309788
"5976" 1195 111.407312817451 90.3446161910789
"5977" 1195.2 110.964523702044 90.4130906022166
"5978" 1195.4 111.366445113348 90.7070237887525
"5979" 1195.6 111.117746855263 90.5709436098007
"5980" 1195.8 110.634427598986 90.7586404083549
"5981" 1196 111.084899915516 90.98387656662
"5982" 1196.2 110.502046151065 90.9895074705766
"5983" 1196.4 110.238253284895 91.1072760392409
"5984" 1196.6 110.016353082335 91.0307455613178
"5985" 1196.8 109.419090828348 90.8947205873067
"5986" 1197 109.334124509716 90.838355685598
"5987" 1197.2 108.930743979252 90.9913620937052
"5988" 1197.4 108.267787542447 92.4455292898228
"5989" 1197.6 108.134099044479 92.2651509788286
"5990" 1197.8 108.082985986008 92.5607149015792
"5991" 1198 106.14011574048 97.0652528397766
"5992" 1198.2 105.028448314635 96.2964272519325
"5993" 1198.4 105.094765141657 96.9017712454803
"5994" 1198.6 104.794007090974 97.0360425255016
"5995" 1198.8 104.575470665657 97.6332311729016
"5996" 1199 103.905629551662 97.986817684509
"5997" 1199.2 103.23395993599 97.9523809029433
"5998" 1199.4 101.948894258063 98.0586857503853
"5999" 1199.6 100.07691582677 98.0419259119458
"6000" 1199.8 96.5075912704105 98.4876681436027
"6001" 1200 92.6997005657045 98.8827835057766
"6002" 1200.2 88.6569312492735 99.0061159438266
"6003" 1200.4 84.4980815467697 98.8628106413151
"6004" 1200.6 79.4762376589902 99.3402572108242
"6005" 1200.8 74.4280387730477 99.6773935875869
"6006" 1201 69.5538044992913 100.444854792454
"6007" 1201.2 64.1891575335171 101.248923658519
"6008" 1201.4 58.9826520882759 102.567301454538
"6009" 1201.6 53.5785893954735 103.868010475377
"6010" 1201.8 48.0566442536393 104.287545749408
"6011" 1202 42.7130239866511 104.720369684259
"6012" 1202.2 36.828770567116 104.465199122777
"6013" 1202.4 30.7468676560649 104.210028561294
"6014" 1202.6 25.7710417071511 103.256496463121
"6015" 1202.8 22.3847556844664 100.52721601311
"6016" 1203 19.077463324612 96.4660669059304
"6017" 1203.2 16.4814902662235 91.2881017942766
"6018" 1203.4 15.1592697127134 86.4835276911156
"6019" 1203.6 13.5729775448414 81.1804057435623
"6020" 1203.8 13.5348816481146 76.0919565404333
"6021" 1204 14.3661403429056 71.1392823588811
"6022" 1204.2 16.0844463647819 66.6757073588599
"6023" 1204.4 18.4885634159635 62.3763818429766
"6024" 1204.6 21.7130692839259 59.6150491082465
"6025" 1204.8 25.1804364075706 56.6794159739178
"6026" 1205 29.7562503626531 54.3960649723107
"6027" 1205.2 34.5186833652874 53.6040591345477
"6028" 1205.4 39.2938605539599 52.5814848431061
"6029" 1205.6 43.9529317149706 52.6014270006237
"6030" 1205.8 48.5480700284584 52.788105299035
"6031" 1206 51.2151713508719 53.318881095454
"6032" 1206.2 51.9964187398741 54.7135791988103
"6033" 1206.4 52.1539575134921 54.6523141201811
"6034" 1206.6 53.1663603016488 53.3553608764634
"6035" 1206.8 54.702974826117 50.6801204468527
"6036" 1207 56.7892112505171 47.4516910883895
"6037" 1207.2 58.9745514355304 42.9243270402593
"6038" 1207.4 61.26932599811 39.0603516090463
"6039" 1207.6 63.1357714808569 34.3561174088099
"6040" 1207.8 65.3740862662673 29.8749658917092
"6041" 1208 67.9365172063561 25.406848530657
"6042" 1208.2 70.3063627036235 20.9410101121433
"6043" 1208.4 72.7390239329078 15.9590408887878
"6044" 1208.6 76.6331004028902 11.3556995759766
"6045" 1208.8 81.2195131489713 8.06673621008341
"6046" 1209 85.7124751253018 5.8571048608092
"6047" 1209.2 88.6866699154863 6.16456630833474
"6048" 1209.4 92.1167306956235 7.2922203012766
"6049" 1209.6 95.4986359705735 9.24421114409802
"6050" 1209.8 99.322836885427 11.7174150385697
"6051" 1210 103.793066988484 14.1287320778166
"6052" 1210.2 107.060956579218 17.0221187111531
"6053" 1210.4 109.423728685289 20.1583447749626
"6054" 1210.6 113.0150122853 23.473375790358
"6055" 1210.8 114.810628642998 27.6825512921923
"6056" 1211 115.607387242109 32.3713615573837
"6057" 1211.2 116.467823278288 36.7751641761766
"6058" 1211.4 117.743913086224 41.0301332889016
"6059" 1211.6 117.7370400711 45.1556606168001
"6060" 1211.8 116.592709692626 49.2961993556371
"6061" 1212 115.834630671515 54.0002786404845
"6062" 1212.2 114.711739975141 59.1298414390571
"6063" 1212.4 113.172855125531 63.9364817717888
"6064" 1212.6 111.170510510857 68.6035881010099
"6065" 1212.8 108.38654754102 72.651119006035
"6066" 1213 105.658861494018 76.4187154086943
"6067" 1213.2 102.557399449982 80.4794939050937
"6068" 1213.4 100.954427846507 83.9713523375372
"6069" 1213.6 99.9636411526092 86.8771897868242
"6070" 1213.8 99.8592793087642 88.9457756514715
"6071" 1214 99.8634316771138 88.7544472944379
"6072" 1214.2 98.8206548664364 91.3613893211315
"6073" 1214.4 97.526275914692 95.5278678779345
"6074" 1214.6 94.9645888105963 99.1778371853221
"6075" 1214.8 92.4821459996912 103.382699240821
"6076" 1215 89.7298307291521 107.263825423791
"6077" 1215.2 86.2206069604728 111.63262549115
"6078" 1215.4 82.5108647531152 114.602260039693
"6079" 1215.6 78.0707043226934 118.288746937667
"6080" 1215.8 75.6951247556152 119.589650736277
"6081" 1216 75.536399926195 118.686449272662
"6082" 1216.2 75.7294812313641 118.001942963371
"6083" 1216.4 75.3568833168971 116.762168681291
"6084" 1216.6 73.9533245340319 114.796995468193
"6085" 1216.8 70.5833197574902 112.11397400886
"6086" 1217 66.7510501661521 109.305765488348
"6087" 1217.2 63.2015943332972 106.028207167316
"6088" 1217.4 59.1881152387941 102.477752249556
"6089" 1217.6 55.9126326027807 98.7733607411909
"6090" 1217.8 52.3111157586714 94.8356732960809
"6091" 1218 49.1461946701152 90.3631085089016
"6092" 1218.2 46.2522098299069 85.7273234471099
"6093" 1218.4 43.8163525682851 80.647558252392
"6094" 1218.6 41.4757825141985 75.8244859761391
"6095" 1218.8 39.5058674173601 70.6809771003254
"6096" 1219 36.6251000224713 65.8898810590039
"6097" 1219.2 34.07923277937 61.0165549127998
"6098" 1219.4 31.8996118592546 56.0141291766732
"6099" 1219.6 29.3256827431449 51.6826248836337
"6100" 1219.8 28.5717784413807 46.5953936419623
"6101" 1220 29.306209200295 40.9814494317766
"6102" 1220.2 30.3284774687635 35.7469611136966
"6103" 1220.4 32.6105207005489 30.5151058380301
"6104" 1220.6 36.0718743733235 26.5808877444728
"6105" 1220.8 40.3073699431985 23.3530247668141
"6106" 1221 45.3774459209307 21.2436227859552
"6107" 1221.2 50.467690925186 19.3268697825766
"6108" 1221.4 56.2455374543592 18.851158950098
"6109" 1221.6 62.1015099828235 18.4245956305266
"6110" 1221.8 68.3423168104664 18.5792880596597
"6111" 1222 74.3912246920412 18.8228486735178
"6112" 1222.2 80.8289488577471 20.5090283838237
"6113" 1222.4 86.3136149263235 22.6488270922825
"6114" 1222.6 92.0457095393471 25.2697368593884
"6115" 1222.8 97.408784706226 27.5542041544717
"6116" 1223 102.6940345748 31.172218312451
"6117" 1223.2 106.719105898431 34.8565565496695
"6118" 1223.4 109.890511448288 38.7651747931337
"6119" 1223.6 111.657375151107 43.2291185944634
"6120" 1223.8 114.618409458799 47.6608746293266
"6121" 1224 116.435860964055 52.2523560617888
"6122" 1224.2 117.048565117141 55.8620859559351
"6123" 1224.4 118.836722490865 59.8639129811531
"6124" 1224.6 121.205123658867 61.9620751632114
"6125" 1224.8 120.197579485324 62.8903582430176
"6126" 1225 118.241061180159 65.3577430698942
"6127" 1225.2 115.532395959084 69.1672860177114
"6128" 1225.4 112.927456821324 73.2936208893123
"6129" 1225.6 109.269751834847 76.3644239171371
"6130" 1225.8 106.034586320771 78.9250749237413
"6131" 1226 102.572790703362 81.7230590804855
"6132" 1226.2 99.2336614892036 84.3061875644566
"6133" 1226.4 95.6342394082276 86.3681423153245
"6134" 1226.6 91.4116140545175 89.2002667275229
"6135" 1226.8 87.2815645562206 91.6813909930119
"6136" 1227 82.7904016353082 94.1472173419458
"6137" 1227.2 77.6349059961735 96.2408728591266
"6138" 1227.4 72.8831521478397 98.5666001756315
"6139" 1227.6 67.2165605714235 101.427326438177
"6140" 1227.8 62.2715171029426 103.408063939491
"6141" 1228 56.6666212055963 106.259125494413
"6142" 1228.2 51.7765376994312 109.306621468254
"6143" 1228.4 47.1175232685694 111.220283822875
"6144" 1228.6 41.8820133875858 111.967301696137
"6145" 1228.8 35.8771389448235 112.192300925657
"6146" 1229 31.0866474037235 110.703814123086
"6147" 1229.2 25.5691435962235 107.360265826477
"6148" 1229.4 22.4403943783235 103.945904646777
"6149" 1229.6 19.8098699015366 99.2233044736455
"6150" 1229.8 17.2835117347124 94.0865220260544
"6151" 1230 16.194435819768 88.3165834038322
"6152" 1230.2 16.4035960948235 82.9704368252421
"6153" 1230.4 16.5204373519235 77.5138158183766
"6154" 1230.6 18.2823815669714 71.7880456699738
"6155" 1230.8 20.7772485565398 66.975997576682
"6156" 1231 23.6138001654389 62.2525500833151
"6157" 1231.2 27.0407325010059 57.4446116576707
"6158" 1231.4 31.3932940784754 53.6811573764855
"6159" 1231.6 35.9049582917521 49.619356653098
"6160" 1231.8 40.6229945000651 46.635340973844
"6161" 1232 46.2886912732305 44.9622038887882
"6162" 1232.2 51.5338673962235 43.1711411389099
"6163" 1232.4 57.5484102021807 42.3538705469195
"6164" 1232.6 63.4311080583123 41.88729738008
"6165" 1232.8 69.5094790737393 41.7560150687317
"6166" 1233 75.1677466928516 42.8062735595182
"6167" 1233.2 81.1979808607842 44.22412252208
"6168" 1233.4 86.9497506594235 45.8325253284099
"6169" 1233.6 92.294454753358 47.4010035575007
"6170" 1233.8 97.0875641770301 49.164570807657
"6171" 1234 102.173035737711 49.7592012196476
"6172" 1234.2 107.358169435458 50.6350753929227
"6173" 1234.4 113.252797938818 50.8543010357284
"6174" 1234.6 118.361502588038 50.7738595506338
"6175" 1234.8 119.777816450557 52.3972729958433
"6176" 1235 119.930384362498 54.7986073934859
"6177" 1235.2 121.057101376634 57.8809032843628
"6178" 1235.4 120.748538258641 61.2101857727888
"6179" 1235.6 120.833550884729 65.3209129888525
"6180" 1235.8 118.963525758649 68.9533339030575
"6181" 1236 116.35659103353 72.8195728223973
"6182" 1236.2 113.196603348519 77.2259873557644
"6183" 1236.4 109.649792275747 80.9869794608001
"6184" 1236.6 106.429258378405 85.3758640100874
"6185" 1236.8 102.96719157121 89.3300658191057
"6186" 1237 99.6335182357235 93.3986629145909
"6187" 1237.2 97.0653710089599 97.5373387270493
"6188" 1237.4 94.5533577447298 102.207485248605
"6189" 1237.6 92.0320362394188 106.962758269253
"6190" 1237.8 89.4121992445147 112.042698296468
"6191" 1238 85.9620092915318 116.425200023152
"6192" 1238.2 82.3495485324742 117.136340018325
"6193" 1238.4 77.4315156597402 118.399600895443
"6194" 1238.6 72.0427051660996 119.875456464672
"6195" 1238.8 66.0063610230579 120.500444563323
"6196" 1239 60.0243320788235 120.92607034363
"6197" 1239.2 53.8137698745082 120.661194914638
"6198" 1239.4 47.2516033996678 119.999340025744
"6199" 1239.6 41.549593523388 118.630631099148
"6200" 1239.8 35.8576654019735 116.921775365827
"6201" 1240 31.8895565550774 115.274513369361
"6202" 1240.2 30.3726174992235 112.585666491227
"6203" 1240.4 26.6488433609069 109.106393502027
"6204" 1240.6 22.8961581471533 104.282893615245
"6205" 1240.8 20.8825109503235 100.39739239411
"6206" 1241 18.9275199818529 95.2629955407178
"6207" 1241.2 17.6262791950776 90.3229376759733
"6208" 1241.4 16.5983315233235 85.1831993172028
"6209" 1241.6 16.7021904185235 80.2595853602266
"6210" 1241.8 16.184518737761 74.3664044552454
"6211" 1242 17.4116383129412 68.3589596738354
"6212" 1242.2 18.3029720858453 62.6789273202983
"6213" 1242.4 19.0899463649005 57.8385470373151
"6214" 1242.6 21.3069343201312 52.8303512735843
"6215" 1242.8 24.692334846362 48.0019112900074
"6216" 1243 28.0259764250553 43.3942688873376
"6217" 1243.2 32.4436458633762 38.9982228310003
"6218" 1243.4 36.966214859768 35.2836350423321
"6219" 1243.6 41.6926469686644 31.0455167730834
"6220" 1243.8 46.8376181859532 27.8115645265544
"6221" 1244 52.2607232486247 25.1069926940537
"6222" 1244.2 57.8590595762164 22.421308472598
"6223" 1244.4 63.5037614820223 20.8228132670537
"6224" 1244.6 69.8356318776939 19.8923237675544
"6225" 1244.8 75.8396308077164 20.2096703917766
"6226" 1245 82.1795929381669 20.7008103479935
"6227" 1245.2 87.9935012733838 22.5167768740055
"6228" 1245.4 93.946293794604 24.7376649081181
"6229" 1245.6 99.3423424045378 27.9619950692052
"6230" 1245.8 104.201455001395 31.7825187140623
"6231" 1246 109.024927551384 36.425109646873
"6232" 1246.2 112.987732073002 40.434335608848
"6233" 1246.4 117.590415748465 44.7616077497178
"6234" 1246.6 119.088733045394 49.0549511968825
"6235" 1246.8 118.216567225027 52.8434815826284
"6236" 1247 117.192403119583 57.921027570184
"6237" 1247.2 116.391611110589 63.3686286930044
"6238" 1247.4 115.542698881179 69.4034371528489
"6239" 1247.6 113.89480110436 74.7894196772156
"6240" 1247.8 111.404702137288 79.7406727184001
"6241" 1248 108.855556555121 84.8653414002361
"6242" 1248.2 105.713474100675 89.4968867267226
"6243" 1248.4 101.833761816913 92.82375515053
"6244" 1248.6 98.0744545930054 95.3716447191857
"6245" 1248.8 93.877251859367 99.2722543627766
"6246" 1249 89.6967796841444 103.174713596597
"6247" 1249.2 84.4899021832283 106.777295956396
"6248" 1249.4 79.1499050647826 109.911406352629
"6249" 1249.6 74.0243114231389 113.075500992146
"6250" 1249.8 68.3635904287059 115.76558148838
"6251" 1250 63.1957376286807 118.541788668634
"6252" 1250.2 59.1893705840222 120.385487304804
"6253" 1250.4 54.5920855733534 119.42204263115
"6254" 1250.6 49.3364615320192 118.186991200559
"6255" 1250.8 43.7252858172283 116.674801385872
"6256" 1251 37.9644593190579 114.573184958355
"6257" 1251.2 32.1423916196628 112.122474364866
"6258" 1251.4 27.1671543246417 109.103442965231
"6259" 1251.6 21.618964934469 105.244140836777
"6260" 1251.8 18.5333216541331 101.052692566205
"6261" 1252 15.3742802584664 95.3265436567409
"6262" 1252.2 12.9308142865735 89.7691654519766
"6263" 1252.4 10.5202257246872 84.2186156323675
"6264" 1252.6 9.26329704982354 78.7955290023221
"6265" 1252.8 8.09206222623657 72.4834328073853
"6266" 1253 7.72249567695511 66.6404044449213
"6267" 1253.2 8.37075966919853 61.0554265196516
"6268" 1253.4 10.4280003745664 54.7575900308052
"6269" 1253.6 13.3938244720577 49.9787192295614
"6270" 1253.8 17.5122898010835 45.1877346873766
"6271" 1254 21.9843035063104 40.6739724394082
"6272" 1254.2 26.7635208910235 36.8335848047266
"6273" 1254.4 31.93714306587 33.6584915739975
"6274" 1254.6 37.2312294825328 30.8778508042533
"6275" 1254.8 42.9462696203717 28.4620729682103
"6276" 1255 48.7004669115485 27.6956248223641
"6277" 1255.2 54.8519691120796 27.8961785654961
"6278" 1255.4 60.3594581650793 28.2693018085324
"6279" 1255.6 66.5909918770793 29.1297606786487
"6280" 1255.8 72.0979286458235 30.340549231598
"6281" 1256 78.003280515086 31.2836250924766
"6282" 1256.2 83.7865830867189 32.5987685444859
"6283" 1256.4 90.0692267616807 33.910698754098
"6284" 1256.6 95.969642393165 35.6475985487156
"6285" 1256.8 101.870320180358 35.9050508751971
"6286" 1257 107.428499245109 35.6679541684195
"6287" 1257.2 113.169197353255 34.7722991023628
"6288" 1257.4 118.106290318389 34.5509469123962
"6289" 1257.6 117.09066423971 35.878496044038
"6290" 1257.8 116.650612751931 38.8393597182766
"6291" 1258 117.157806942885 43.2660284832034
"6292" 1258.2 117.80850825275 48.1724113524839
"6293" 1258.4 118.367066457424 53.4445168557766
"6294" 1258.6 119.683093291509 58.4980214324062
"6295" 1258.8 120.361814184059 63.5519894579212
"6296" 1259 121.237751652189 68.662378146362
"6297" 1259.2 120.490776647335 73.8545401933946
"6298" 1259.4 118.57400217783 78.1548003854393
"6299" 1259.6 115.780410009592 82.5788368172156
"6300" 1259.8 113.168105480933 86.9295112685815
"6301" 1260 109.990408194077 90.5251772800234
"6302" 1260.2 106.590749544564 93.727635495612
"6303" 1260.4 103.564577419044 97.4703025310566
"6304" 1260.6 100.334565778324 101.354996136162
"6305" 1260.8 95.7789369661417 104.872373200549
"6306" 1261 92.1969852964599 108.879202168777
"6307" 1261.2 88.626098139761 112.893591887542
"6308" 1261.4 84.3067581492818 116.436018658068
"6309" 1261.6 79.5853647590192 119.248158173255
"6310" 1261.8 75.4202330775054 119.182476658504
"6311" 1262 69.5600862873074 119.861861550309
"6312" 1262.2 64.1196771509144 119.849297974277
"6313" 1262.4 58.4582203932813 118.903048356917
"6314" 1262.6 52.7118756260192 117.204847300298
"6315" 1262.8 46.6654816837235 116.053455083361
"6316" 1263 41.1030716735858 114.367974519613
"6317" 1263.2 35.3387527601471 111.12438710913
"6318" 1263.4 30.0616309209826 107.412785381436
"6319" 1263.6 25.1597355405914 103.421973612955
"6320" 1263.8 21.2993130955341 98.8417865734608
"6321" 1264 18.0216704734508 93.5529338384675
"6322" 1264.2 15.0668528991879 87.8961846978613
"6323" 1264.4 13.6918325904877 82.8175950710154
"6324" 1264.6 11.3862950546471 76.7898582253648
"6325" 1264.8 10.4487916759551 71.5036655408819
"6326" 1265 9.44048874602623 66.1812665036144
"6327" 1265.2 9.69838161079651 59.9392065522361
"6328" 1265.4 10.8860922873235 54.195236043907
"6329" 1265.6 12.8103272977071 48.722849616804
"6330" 1265.8 16.5224605771547 44.5524419647896
"6331" 1266 21.0577728359736 41.6971021315141
"6332" 1266.2 25.6310594760543 37.4462524220843
"6333" 1266.4 31.1158577179985 34.1218939628641
"6334" 1266.6 36.9220607562869 31.0214447106912
"6335" 1266.8 42.1155456719471 28.5916941690942
"6336" 1267 48.1088148596647 26.7222340554942
"6337" 1267.2 54.4732268640529 24.953578163706
"6338" 1267.4 60.3710561344455 24.2342025807766
"6339" 1267.6 66.7871809722865 24.5611657693692
"6340" 1267.8 71.5228863804882 26.3740012892354
"6341" 1268 76.4897853097588 28.2572074330825
"6342" 1268.2 81.2187926690561 29.9494609707068
"6343" 1268.4 86.0101899563352 31.4167697807998
"6344" 1268.6 90.7291275492886 34.0887210090557
"6345" 1268.8 94.6895845618055 35.6414755129091
"6346" 1269 100.53815281721 38.1046760562084
"6347" 1269.2 104.989888021994 41.7420631054472
"6348" 1269.4 108.750936005202 45.7453429631303
"6349" 1269.6 112.476319745299 49.0678381002391
"6350" 1269.8 116.173047296324 53.4803302679145
"6351" 1270 118.349756641557 59.4077484218433
"6352" 1270.2 117.196362881382 64.0610342165884
"6353" 1270.4 115.786704719299 68.78403771762
"6354" 1270.6 113.451227973841 73.9253119221559
"6355" 1270.8 111.332249102861 79.4076178605391
"6356" 1271 107.84790231083 85.3219669995994
"6357" 1271.2 105.018332188479 89.8676290798935
"6358" 1271.4 102.089852243433 94.141553803667
"6359" 1271.6 99.0658349562781 99.2073425532766
"6360" 1271.8 96.8037889927334 104.61204879017
"6361" 1272 94.138438507869 109.215563363458
"6362" 1272.2 92.4592359492794 113.81822720338
"6363" 1272.4 91.3708349937326 112.815218253913
"6364" 1272.6 86.9525905510892 112.960532191089
"6365" 1272.8 81.7799307315579 114.165457654933
"6366" 1273 76.2099506650192 115.438117180864
"6367" 1273.2 70.3453097893235 115.979716556341
"6368" 1273.4 64.5671899108459 116.09119485412
"6369" 1273.6 58.2481089279599 116.556498910549
"6370" 1273.8 52.4656015233543 116.520820111761
"6371" 1274 46.0006384743095 116.264520438368
"6372" 1274.2 39.3384041417106 115.050011929954
"6373" 1274.4 32.9825123211879 112.835521947794
"6374" 1274.6 27.3232049373791 110.552484369221
"6375" 1274.8 21.4399888436765 107.374775525071
"6376" 1275 17.5462888922481 103.862621570437
"6377" 1275.2 13.7658161996872 99.0834200078675
"6378" 1275.4 10.7389588524569 93.7590780092433
"6379" 1275.6 7.79249043944548 88.1929167315327
"6380" 1275.8 4.91420581332351 82.0101897122938
"6381" 1276 2.99534939590889 75.4733684992644
"6382" 1276.2 2.11958159379721 69.8637882482503
"6383" 1276.4 3.26855430487284 64.1083386305372
"6384" 1276.6 3.48429138119496 57.817718192948
"6385" 1276.8 4.71947038482353 52.1866312500604
"6386" 1277 7.06963356987146 46.0392353555574
"6387" 1277.2 8.76680942581003 41.3182890918847
"6388" 1277.4 11.6717780854274 36.8388957709584
"6389" 1277.6 15.5693591356939 35.5096243050358
"6390" 1277.8 20.9642517474717 34.5720092789247
"6391" 1278 26.6335286699209 33.8951030596078
"6392" 1278.2 32.7441170508552 33.5272730294475
"6393" 1278.4 38.6915295424307 34.0219761418123
"6394" 1278.6 44.2312888274735 35.1783336624766
"6395" 1278.8 50.195061325286 37.1013460189141
"6396" 1279 55.3290445249902 39.2591227530433
"6397" 1279.2 60.6734501738235 42.6864662946433
"6398" 1279.4 65.6487494549118 44.7570257396354
"6399" 1279.6 70.9781999319485 45.6772287417425
"6400" 1279.8 76.0501726833349 47.7706345981175
"6401" 1280 81.2504937853235 49.9565889586433
"6402" 1280.2 86.6025771750655 52.8665923582927
"6403" 1280.4 91.5926383902257 55.9083433641896
"6404" 1280.6 96.5392965760682 59.1829970360425
"6405" 1280.8 101.444781554599 62.2501395651904
"6406" 1281 106.209775089238 66.1603260061276
"6407" 1281.2 110.713322132444 69.7209747587546
"6408" 1281.4 111.275156215869 73.2942531471971
"6409" 1281.6 111.163878828155 77.9963550360104
"6410" 1281.8 111.525690403513 83.4929329749538
"6411" 1282 111.689561186633 89.2374371645794
"6412" 1282.2 110.327427629844 94.7177572633382
"6413" 1282.4 109.707156661713 97.6772784722052
"6414" 1282.6 107.826755159034 96.6399096670003
"6415" 1282.8 105.766105297567 95.907366508155
"6416" 1283 101.785203608019 96.4612907861679
"6417" 1283.2 97.8175377024877 97.6058616412841
"6418" 1283.4 93.2060688805053 98.8473770642311
"6419" 1283.6 87.9209549710854 99.9090083035861
"6420" 1283.8 82.8209407893558 100.878298165567
"6421" 1284 76.5706614242283 100.681767940491
"6422" 1284.2 71.0633966819173 100.807824356261
"6423" 1284.4 65.6014270557006 101.483512397875
"6424" 1284.6 59.5358973155367 101.464358093432
"6425" 1284.8 53.6999245470774 101.127733471254
"6426" 1285 47.8154108920184 101.19100344359
"6427" 1285.2 41.1538408783719 101.468786239083
"6428" 1285.4 35.1501266784235 101.141714476377
"6429" 1285.6 29.1695852964902 99.9141600344988
"6430" 1285.8 22.5911572907106 98.8932531524702
"6431" 1286 17.0823881598807 97.7106616885195
"6432" 1286.2 12.5124281689781 95.4082313754493
"6433" 1286.4 10.4881084061268 90.814564823334
"6434" 1286.6 8.51531327573892 85.632785221992
"6435" 1286.8 6.52363685475 80.1748181737031
"6436" 1287 4.16817712949254 74.1742403572273
"6437" 1287.2 3.37826440543621 68.5461121983259
"6438" 1287.4 2.75161763366563 62.5765835291187
"6439" 1287.6 1.9187167219853 56.7664741654825
"6440" 1287.8 3.39418760753187 51.9244986499849
"6441" 1288 6.59710457813834 48.7420168786655
"6442" 1288.2 9.93295685669061 45.6501697049285
"6443" 1288.4 14.5026073880378 44.3800463148837
"6444" 1288.6 19.2813529826569 42.8566794839988
"6445" 1288.8 25.2195814813606 42.524908013221
"6446" 1289 30.3565068573476 42.8584174173188
"6447" 1289.2 36.2740048180957 43.1999543134222
"6448" 1289.4 41.9637532681724 44.2874229853812
"6449" 1289.6 48.5215117677718 46.0356172197421
"6450" 1289.8 53.6270660872491 48.190803593266
"6451" 1290 58.2951753221428 49.7938141238971
"6452" 1290.2 61.3043346144696 50.0005442214058
"6453" 1290.4 66.1551405691856 49.5721916683628
"6454" 1290.6 71.3882261952902 49.4243121207433
"6455" 1290.8 76.9998172277429 48.854623745325
"6456" 1291 82.8486673019787 48.5246493633283
"6457" 1291.2 87.812624852684 49.762658637858
"6458" 1291.4 92.7874860604569 50.6922561329766
"6459" 1291.6 97.9660395200561 51.3975304910789
"6460" 1291.8 102.785692150095 52.8857108435592
"6461" 1292 107.79076896289 54.5912921569433
"6462" 1292.2 113.003308823436 57.3217211175968
"6463" 1292.4 117.730930724324 60.6853245090347
"6464" 1292.6 120.103421695719 64.0115887891063
"6465" 1292.8 118.875190063882 66.7499282263115
"6466" 1293 118.115593299138 71.163036708184
"6467" 1293.2 116.348691016147 76.2125249549884
"6468" 1293.4 114.573434847931 81.8712528589552
"6469" 1293.6 112.717741744477 87.0488613123151
"6470" 1293.8 110.414071557484 92.5889344566566
"6471" 1294 109.708912933615 95.9455241259016
"6472" 1294.2 109.991308945036 97.2413150080095
"6473" 1294.4 109.864276747703 96.7842422214348
"6474" 1294.6 109.833608238661 96.4684013965818
"6475" 1294.8 109.846642478131 96.3462297191612
"6476" 1295 109.892391133891 95.9705239444253
"6477" 1295.2 109.360552889299 95.8043409402391
"6478" 1295.4 109.12840776006 95.6149863591055
"6479" 1295.6 108.956476875161 95.5365797260516
"6480" 1295.8 108.91790428067 95.836921675392
"6481" 1296 109.021244892678 95.7094998565488
"6482" 1296.2 108.255560910553 95.7810516356144
"6483" 1296.4 107.896791585074 95.3775457927766
"6484" 1296.6 107.0454482374 95.552308356815
"6485" 1296.8 105.568413870337 95.5287102806533
"6486" 1297 103.181542887943 96.0284923894527
"6487" 1297.2 99.4009812240441 97.414631108556
"6488" 1297.4 95.7640107211765 98.8178716962766
"6489" 1297.6 91.4965732540928 100.133084821069
"6490" 1297.8 87.0326380469389 102.176308855484
"6491" 1298 82.319888341832 103.88429343776
"6492" 1298.2 77.7386548713574 105.792040516963
"6493" 1298.4 72.6988265394807 108.176300003048
"6494" 1298.6 67.2109967020378 110.399993134205
"6495" 1298.8 61.8029156591235 113.286714033827
"6496" 1299 56.9980382575398 116.628268724493
"6497" 1299.2 52.6243857958235 119.705808711171
"6498" 1299.4 49.36543112475 119.488464680291
"6499" 1299.6 44.5976348523392 118.930390171042
"6500" 1299.8 40.9372641561543 117.785102432177
"6501" 1300 36.9871308872735 115.350909575927
"6502" 1300.2 32.6212992367446 113.443527299934
"6503" 1300.4 29.008970178112 110.719202307296
"6504" 1300.6 23.152569659695 106.713002354605
"6505" 1300.8 19.8710493216967 103.84320835115
"6506" 1301 16.2088606663235 99.7498198183837
"6507" 1301.2 12.1551843995888 95.5312145662868
"6508" 1301.4 9.46486530037616 91.6024116086977
"6509" 1301.6 9.00364981182349 91.0284545562766
"6510" 1301.8 5.41822692238236 83.2848575171001
"6511" 1302 5.16885983520816 79.9060656592574
"6512" 1302.2 3.78419177752073 75.5181890891287
"6513" 1302.4 2.55480265062788 71.3601762777766
"6514" 1302.6 1.76651511658583 66.2395922234487
"6515" 1302.8 0.407471610894967 60.3993535879194
"6516" 1303 0.934003640567446 57.1587389310693
"6517" 1303.2 2.70301643164611 56.4597751035185
"6518" 1303.4 3.64842552807353 55.6667917457178
"6519" 1303.6 5.18883269966967 54.8575970164304
"6520" 1303.8 7.48095953355246 53.2849745770055
"6521" 1304 10.7325204453357 50.7229705013742
"6522" 1304.2 14.6744393381428 48.1514671365477
"6523" 1304.4 18.9773884449982 45.8662586141501
"6524" 1304.6 23.808178935645 44.0137582469909
"6525" 1304.8 28.6860053502151 43.2901200539935
"6526" 1305 34.2130361921872 42.2383781066402
"6527" 1305.2 40.3325917005043 42.0888605432465
"6528" 1305.4 46.1548421156569 42.2191012662433
"6529" 1305.6 51.9289021226093 42.5692921564689
"6530" 1305.8 57.8568420920409 42.6663342261896
"6531" 1306 62.9366113522336 41.9704428439339
"6532" 1306.2 68.1669902286608 41.0991964350557
"6533" 1306.4 72.9884603244696 40.2944053357204
"6534" 1306.6 77.6024500914235 38.7787753627433
"6535" 1306.8 82.1885741290655 37.2040009047443
"6536" 1307 87.1462767585304 34.8304958970869
"6537" 1307.2 92.2273046055994 33.8008602981214
"6538" 1307.4 97.7667753606607 32.6168834680673
"6539" 1307.6 102.973230834499 32.2913809349641
"6540" 1307.8 108.664660108041 32.6880111827178
"6541" 1308 114.485340249323 33.2754903325623
"6542" 1308.2 118.846162535733 35.3740075749694
"6543" 1308.4 119.387657134971 38.0161599523448
"6544" 1308.6 119.926262708537 39.8918062475856
"6545" 1308.8 120.099038666083 42.4126375207525
"6546" 1309 119.925855631603 45.7819041808464
"6547" 1309.2 119.789338948468 50.5492937380778
"6548" 1309.4 119.613373199824 55.9808270708742
"6549" 1309.6 119.119410161677 61.1341914592278
"6550" 1309.8 117.930302710645 65.9493133001695
"6551" 1310 116.338684327461 70.5857112402938
"6552" 1310.2 114.026321025002 75.3151600994552
"6553" 1310.4 111.793996763131 80.0683451830074
"6554" 1310.6 109.908646845336 84.9670062185361
"6555" 1310.8 107.471492781272 89.7917581337247
"6556" 1311 104.829269992891 94.1179058138307
"6557" 1311.2 101.733369560507 98.1184698051851
"6558" 1311.4 97.6459605074203 102.184910072922
"6559" 1311.6 93.899577141025 106.470683386433
"6560" 1311.8 90.3619176371123 109.830023040326
"6561" 1312 86.3136149263235 111.593134013586
"6562" 1312.2 81.3462653075367 111.616139448023
"6563" 1312.4 76.0685510269337 112.155598248285
"6564" 1312.6 69.8195241323735 112.079354377127
"6565" 1312.8 63.7578802942028 111.348089268035
"6566" 1313 57.7462366692283 110.220712898443
"6567" 1313.2 51.285579724886 109.151020371058
"6568" 1313.4 45.3436059690698 107.580965978777
"6569" 1313.6 38.4557046187546 104.807664876346
"6570" 1313.8 32.3548191766919 101.909723675092
"6571" 1314 27.0426416718735 98.6036627249266
"6572" 1314.2 21.7847851023735 95.3775457927766
"6573" 1314.4 16.5053235574728 91.9440017201199
"6574" 1314.6 10.6188083658529 88.6916294142766
"6575" 1314.8 8.36102289777354 87.1532195291266
"6576" 1315 7.17313678392354 83.3079437986689
"6577" 1315.2 5.85019222772675 78.144507335196
"6578" 1315.4 4.32241243320665 72.5639952903221
"6579" 1315.6 3.32768482230883 67.2420947162619
"6580" 1315.8 3.11798947283099 61.7571038036871
"6581" 1316 4.2582548962709 56.6269037267897
"6582" 1316.2 6.76668899213121 52.5657108194689
"6583" 1316.4 10.8017912360248 48.9681310318156
"6584" 1316.6 15.465325393869 45.2605707956987
"6585" 1316.8 19.9014387915514 42.0561917966627
"6586" 1317 24.9767045934211 40.0552687352522
"6587" 1317.2 30.5471581425457 38.9427377852581
"6588" 1317.4 36.0810383934882 37.8473545354472
"6589" 1317.6 42.1814051662633 38.3443094120899
"6590" 1317.8 47.4452986131325 39.6861306264732
"6591" 1318 52.8497537636381 41.8216562244058
"6592" 1318.2 58.1261966383895 45.4197052417656
"6593" 1318.4 62.8797223506494 48.3595153295519
"6594" 1318.6 66.3018145997954 51.4796582625968
"6595" 1318.8 68.905580441537 55.4006232948665
"6596" 1319 71.5801094382213 59.8398053599243
"6597" 1319.2 73.811162808919 64.4372223926755
"6598" 1319.4 74.8242246448235 69.560060975301
"6599" 1319.6 76.0541326142972 74.6501800961187
"6600" 1319.8 76.2193839476386 80.3926990298451
"6601" 1320 76.9044935873711 84.8803788850623
"6602" 1320.2 76.4222915739426 88.9976422304909
"6603" 1320.4 74.2939450933697 93.0986419577151
"6604" 1320.6 71.3064233557913 97.7499677335347
"6605" 1320.8 67.5865578855735 101.635044228577
"6606" 1321 64.255963850514 105.6027013083
"6607" 1321.2 62.8580683142373 108.769523594104
"6608" 1321.4 63.5130667894083 110.987185677285
"6609" 1321.6 65.4248117790559 114.52012983941
"6610" 1321.8 67.6774344188735 119.313775545902
"6611" 1322 68.9341101905833 118.663182182504
"6612" 1322.2 69.2418090278235 118.001808011584
"6613" 1322.4 68.608064782442 117.4766005165
"6614" 1322.6 67.4269459704331 117.381760010407
"6615" 1322.8 66.5603113198869 117.15865775796
"6616" 1323 64.9682867635773 116.451600721792
"6617" 1323.2 61.5131158386461 115.866644372051
"6618" 1323.4 57.5826493984005 115.891674881223
"6619" 1323.6 53.0748931304131 115.887739928821
"6620" 1323.8 48.6262240294329 116.08238452923
"6621" 1324 43.5725458779615 116.431355453363
"6622" 1324.2 38.4278538197662 115.472539409137
"6623" 1324.4 33.3131224695735 113.773552605077
"6624" 1324.6 28.4741016232759 112.415350267253
"6625" 1324.8 25.9456320913235 110.067587604238
"6626" 1325 21.5676911617124 107.01839696311
"6627" 1325.2 17.996885964369 104.305870135822
"6628" 1325.4 15.7081124216093 100.786090491473
"6629" 1325.6 13.2772073063599 96.704107136013
"6630" 1325.8 10.7629836830994 92.129716979518
"6631" 1326 8.38507845070589 88.748904540306
"6632" 1326.2 5.69314752732351 84.7969208442766
"6633" 1326.4 3.56876103459624 78.600793573822
"6634" 1326.6 1.95144536543066 72.6120468895623
"6635" 1326.8 2.06752791306899 68.5489048190675
"6636" 1327 2.01201974987192 63.6335770179379
"6637" 1327.2 2.92490851295431 59.3644738821766
"6638" 1327.4 3.66560806588236 54.5327442503354
"6639" 1327.6 6.16570550048355 50.7026420224966
"6640" 1327.8 9.40772582596104 47.0620631866891
"6641" 1328 14.039655893159 43.7915556151943
"6642" 1328.2 19.1471471317919 41.8392713193462
"6643" 1328.4 24.304986106211 40.0661929178266
"6644" 1328.6 30.7095256226772 39.3665702686059
"6645" 1328.8 36.2597367867 40.3949521412354
"6646" 1329 42.2153134867164 41.7464814723123
"6647" 1329.2 46.7018887420953 44.2284510330701
"6648" 1329.4 50.3736065408352 48.802567688044
"6649" 1329.6 52.2721115937055 53.0813024610463
"6650" 1329.8 53.5935342074282 57.0131568013115
"6651" 1330 56.1711962407505 61.0151301435294
"6652" 1330.2 57.8216580097902 65.0637307562766
"6653" 1330.4 60.1022262502235 69.0233511357766
"6654" 1330.6 62.2626440040529 73.4908109660707
"6655" 1330.8 64.683377205686 78.3852568609141
"6656" 1331 66.5183352814105 83.665197556907
"6657" 1331.2 67.682861471799 89.0140602057274
"6658" 1331.4 66.8136672724591 92.5038229722003
"6659" 1331.6 64.5150490815054 94.6458126675039
"6660" 1331.8 61.5457026139798 98.2823492679016
"6661" 1332 58.3647211881743 102.878250705448
"6662" 1332.2 54.6805628202794 107.311772886438
"6663" 1332.4 52.6361879430054 111.10980798614
"6664" 1332.6 53.6467467954485 114.618487992068
"6665" 1332.8 55.5454172233235 116.105440792551
"6666" 1333 57.1084935960835 117.515069304657
"6667" 1333.2 59.5050376028235 118.995458018546
"6668" 1333.4 59.2348641254451 118.144047194979
"6669" 1333.6 58.2983893084194 117.627180002489
"6670" 1333.8 58.1269099549774 117.187913784777
"6671" 1334 55.3506817948235 116.403327565603
"6672" 1334.2 56.2889524957781 116.10801731764
"6673" 1334.4 56.0795486843521 115.381510857548
"6674" 1334.6 54.7417472009426 114.257609241634
"6675" 1334.8 51.950792756258 113.295333470826
"6676" 1335 47.6647178512142 112.315471084183
"6677" 1335.2 43.5180290630862 111.416263740082
"6678" 1335.4 39.3535269647124 110.018765046665
"6679" 1335.6 34.3517114215735 108.221970097589
"6680" 1335.8 29.7131665039358 106.189998632348
"6681" 1336 24.8269392041959 103.735977092649
"6682" 1336.2 20.2097885609599 101.319926898822
"6683" 1336.4 15.2932625112709 98.3088264533555
"6684" 1336.6 12.6724652847635 96.3486264628966
"6685" 1336.8 10.7636171750594 92.6708458117389
"6686" 1337 8.6658434562623 89.1248163878786
"6687" 1337.2 5.49841209882351 84.6021854157766
"6688" 1337.4 1.91528021442351 78.0590750181766
"6689" 1337.6 2.87284132146144 74.7848338134662
"6690" 1337.8 3.58401304018508 72.2230040225151
"6691" 1338 3.1438837360508 67.636598841913
"6692" 1338.2 4.27931496424133 62.7598061204615
"6693" 1338.4 5.17385305132352 57.6259192510683
"6694" 1338.6 7.7685470255838 52.8629781788862
"6695" 1338.8 10.5641297122035 48.1632920348566
"6696" 1339 14.5633462954985 44.7544483589641
"6697" 1339.2 19.0571595843838 42.1780165225597
"6698" 1339.4 24.1500196986612 39.8332691130883
"6699" 1339.6 29.3748754907626 38.1459116070327
"6700" 1339.8 35.3404291052991 36.6640224925937
"6701" 1340 41.2128896857236 36.1909578906766
"6702" 1340.2 47.2290689238529 36.2986351276119
"6703" 1340.4 53.0555856732164 37.3602977732409
"6704" 1340.6 59.0008388964747 39.3148764622882
"6705" 1340.8 64.4674335221856 40.8605791658111
"6706" 1341 69.4247423091417 43.3094229633902
"6707" 1341.2 73.4567491913569 46.2782530869766
"6708" 1341.4 78.1392556602189 48.7074643392417
"6709" 1341.6 82.3461480643565 51.9422721216338
"6710" 1341.8 86.2514653214831 56.0465136450958
"6711" 1342 90.0438802455902 60.8184984149766
"6712" 1342.2 92.9567485212894 66.5316228120152
"6713" 1342.4 94.5749791048059 72.2399222135884
"6714" 1342.6 95.0135517725533 78.296968028128
"6715" 1342.8 94.9661836953506 83.6758763504793
"6716" 1343 93.1757205020378 87.1121087164433
"6717" 1343.2 90.0352253376569 88.3021585572766
"6718" 1343.4 85.5346732123235 91.390106066348
"6719" 1343.6 80.3299263051417 94.2327375161402
"6720" 1343.8 74.5337176941104 96.7140905916619
"6721" 1344 68.7095321899235 98.8048893343766
"6722" 1344.2 63.3473979393558 100.796634921357
"6723" 1344.4 58.5820728114954 103.576718730245
"6724" 1344.6 53.3078689664412 105.381601139247
"6725" 1344.8 47.3598142115477 105.613466649449
"6726" 1345 41.4320495577981 105.818445320827
"6727" 1345.2 34.7132551047189 105.94156539466
"6728" 1345.4 29.1695852964902 106.152906169777
"6729" 1345.6 22.6391039992419 105.792579390511
"6730" 1345.8 20.955536736011 103.929676694402
"6731" 1346 18.2041498260312 100.36077547593
"6732" 1346.2 14.7315574156339 96.9913876772421
"6733" 1346.4 11.1591695548753 93.150399225449
"6734" 1346.6 7.87798404220159 88.5823875885327
"6735" 1346.8 6.0436712986235 85.7705979867766
"6736" 1347 4.0703522898235 82.0706248452766
"6737" 1347.2 0.973677142499978 75.8047260576589
"6738" 1347.4 2.27310656429228 73.3197015270579
"6739" 1347.6 2.92585459600774 73.0512997358029
"6740" 1347.8 3.05253511686354 71.2589138549566
"6741" 1348 3.26855430487284 67.6629458887907
"6742" 1348.2 4.29105244212352 63.3704598398909
"6743" 1348.4 5.77660556810925 58.4519993029195
"6744" 1348.6 7.61054251563122 53.6592251487381
"6745" 1348.8 11.3478699700957 49.6336184701943
"6746" 1349 15.2636813914089 46.3960442729961
"6747" 1349.2 20.1795635498845 43.541507869862
"6748" 1349.4 25.3376775828357 42.3635960096668
"6749" 1349.6 31.0752482566894 41.3946685117644
"6750" 1349.8 36.9974404099588 41.5542006920707
"6751" 1350 42.5512531761417 42.8137327817539
"6752" 1350.2 47.6354495799664 45.0477106411695
"6753" 1350.4 52.534346834259 48.3185778346153
"6754" 1350.6 55.5629215315033 52.5955579090575
"6755" 1350.8 57.6768071880049 56.5560038122491
"6756" 1351 60.2102158969372 60.636450294697
"6757" 1351.2 62.6621119739599 63.8363074493675
"6758" 1351.4 64.3159065220957 68.0028388902196
"6759" 1351.6 64.9522839223941 72.7164512621531
"6760" 1351.8 66.3919138299126 78.2105951872013
"6761" 1352 66.7987645611872 83.2272352690948
"6762" 1352.2 67.0222439287913 88.0885777647282
"6763" 1352.4 66.9893692381735 92.5279173557266
"6764" 1352.6 64.8544091824383 95.9096098050717
"6765" 1352.8 62.9040559911872 100.234129358095
"6766" 1353 61.2622930171449 105.431921428544
"6767" 1353.2 61.3491714694383 108.174749416498
"6768" 1353.4 63.0622047634235 108.801307997377
"6769" 1353.6 63.8912213018949 109.287219257062
"6770" 1353.8 65.0129955559853 111.343941758909
"6771" 1354 66.7827969502941 113.045013001982
"6772" 1354.2 68.7707347531664 116.360751869434
"6773" 1354.4 69.0347929867154 118.496676214155
"6774" 1354.6 68.4678605299389 117.30275775543
"6775" 1354.8 68.0196123860949 116.694584032577
"6776" 1355 67.5531033376005 115.801796991146
"6777" 1355.2 66.2244568507429 114.183125183728
"6778" 1355.4 63.894698720261 112.692770976902
"6779" 1355.6 60.4891843920171 110.458024890164
"6780" 1355.8 56.4389091893824 108.285450028938
"6781" 1356 52.3411342634599 105.781138533549
"6782" 1356.2 47.5801100188719 103.277941187728
"6783" 1356.4 42.9849820850735 100.959961409777
"6784" 1356.6 37.6102842584735 99.3566397151266
"6785" 1356.8 32.2065598302669 98.3218474916068
"6786" 1357 26.8845350501628 97.6494591252766
"6787" 1357.2 20.9103302972521 97.4199495131159
"6788" 1357.4 15.7005681919337 97.7847837450817
"6789" 1357.6 14.9795932739173 96.0428918401516
"6790" 1357.8 14.0734859675994 92.8146484866559
"6791" 1358 12.0377534236138 88.9366191469056
"6792" 1358.2 9.37900940588876 84.4780063019505
"6793" 1358.4 6.65103531075597 79.660116027628
"6794" 1358.6 3.76743051215686 75.1899730382766
"6795" 1358.8 2.94490950821085 71.793531175002
"6796" 1359 3.29511982208068 66.9981026793766
"6797" 1359.2 3.3327180909599 62.0659853720948
"6798" 1359.4 4.04067831976639 57.2001286911337
"6799" 1359.6 6.63826347364354 52.6603821970166
"6800" 1359.8 9.14713907492879 48.5453834440398
"6801" 1360 13.1029538320197 45.1620986309665
"6802" 1360.2 17.6765008469699 43.3277738629717
"6803" 1360.4 22.4821233987164 42.1405888871337
"6804" 1360.6 27.9027231477485 41.6922337458016
"6805" 1360.8 33.6448059839699 42.3303484974839
"6806" 1361 39.3956540734031 43.0040424050607
"6807" 1361.2 44.5745920716494 44.8586536935968
"6808" 1361.4 49.2268253197588 47.3000413353413
"6809" 1361.6 53.6361633482474 50.7436211300592
"6810" 1361.8 56.2535460542326 54.670464894288
"6811" 1362 58.9393775486093 58.0625284459194
"6812" 1362.2 62.1350850567028 61.8293319725697
"6813" 1362.4 64.8710805214902 65.6825566735099
"6814" 1362.6 67.7812933140735 69.4777338022766
"6815" 1362.8 70.1663637198911 72.8285866710604
"6816" 1363 72.0152327789263 76.7167343658314
"6817" 1363.2 73.8449029971496 81.5202855908201
"6818" 1363.4 75.9153612521331 86.197161306348
"6819" 1363.6 75.5605679838392 91.265788359761
"6820" 1363.8 76.3130084046461 94.8289363060347
"6821" 1364 78.3789713650693 95.6129886272342
"6822" 1364.2 79.8386619286985 95.6603758198837
"6823" 1364.4 78.6900835217124 96.531533517221
"6824" 1364.6 75.3424189206625 98.392094233963
"6825" 1364.8 71.6939252941593 101.50638320915
"6826" 1365 67.3677422696784 104.408663030631
"6827" 1365.2 62.2838812571331 106.968940346348
"6828" 1365.4 57.008883473869 109.35718912964
"6829" 1365.6 50.9856122667543 111.673405906946
"6830" 1365.8 45.2084775924547 113.614571878203
"6831" 1366 39.3007134136138 115.257310934486
"6832" 1366.2 37.8374755917235 115.448277290177
"6833" 1366.4 38.2529111725235 114.370741252477
"6834" 1366.6 36.0506305083963 113.345134662377
"6835" 1366.8 31.4987326975816 112.738313940019
"6836" 1367 28.7265906667446 112.124792643777
"6837" 1367.2 28.9551796226872 111.234910746268
"6838" 1367.4 27.2039225524005 111.048754570911
"6839" 1367.6 24.2014799925844 109.392852139603
"6840" 1367.8 21.3855774739485 107.134697288464
"6841" 1368 19.5364450059551 104.929831022356
"6842" 1368.2 16.9800129631835 101.583114780977
"6843" 1368.4 13.9585846036569 98.0749920986655
"6844" 1368.6 11.1856852542466 93.8995538226227
"6845" 1368.8 9.78259152582353 89.345384067098
"6846" 1369 8.45839061202354 84.9137621013766
"6847" 1369.2 7.36056963385478 79.825081935386
"6848" 1369.4 6.51048777652073 74.5362836890865
"6849" 1369.6 7.53231546315687 69.3316822309016
"6850" 1369.8 8.93873800232355 64.7443646535366
"6851" 1370 11.2246863206614 60.2128887760739
"6852" 1370.2 14.4536453374435 55.6826760473366
"6853" 1370.4 18.4591367289902 51.6846855759988
"6854" 1370.6 23.1966924378468 49.1739236214626
"6855" 1370.8 27.9790322633352 47.9013502398696
"6856" 1371 33.6983931506647 47.2633852546825
"6857" 1371.2 39.0460154631417 47.9122603642993
"6858" 1371.4 44.3762585353569 49.1127354351433
"6859" 1371.6 49.4047600446235 51.5620743802766
"6860" 1371.8 51.7557345024022 54.0090307945743
"6861" 1372 52.2277025155458 57.1997852424062
"6862" 1372.2 54.3380575666235 60.3770981103766
"6863" 1372.4 56.2058243286713 61.9155079955266
"6864" 1372.6 56.9200202480294 64.1435103980707
"6865" 1372.8 56.7871419556412 68.5239120368001
"6866" 1373 56.1704939073976 73.1680903794062
"6867" 1373.2 55.7376236202846 78.542625848426
"6868" 1373.4 54.7884175294362 83.8726132470301
"6869" 1373.6 53.350779854514 88.274339210348
"6870" 1373.8 52.0401795103235 92.9827636780087
"6871" 1374 49.2844894843801 97.0872983599841
"6872" 1374.2 45.7509464121013 100.224294235443
"6873" 1374.4 42.3775930104664 104.316829272491
"6874" 1374.6 38.1490522773235 106.744324878554
"6875" 1374.8 33.9814491612623 107.263030585307
"6876" 1375 30.5368943094197 109.408483077007
"6877" 1375.2 30.9707560755431 111.665660332679
"6878" 1375.4 33.2840829758498 112.797825615961
"6879" 1375.6 35.7820355960212 113.395856448405
"6880" 1375.8 38.3240319377148 114.481373553885
"6881" 1376 40.8371648589706 116.034774580718
"6882" 1376.2 44.7469375717071 118.310087806544
"6883" 1376.4 48.3185690989902 119.454417799818
"6884" 1376.6 50.7471362650835 119.779193220017
"6885" 1376.8 52.1236375511092 119.036973043962
"6886" 1377 55.7123333048949 119.036973043962
"6887" 1377.2 60.0190689591344 119.949297248371
"6888" 1377.4 61.9349970801931 120.089189444168
"6889" 1377.6 63.7799439141807 118.319233893205
"6890" 1377.8 67.3612757231912 117.638478109541
"6891" 1378 71.8599186776569 117.999311403527
"6892" 1378.2 74.4911245697577 119.859547207356
"6893" 1378.4 74.5378490146765 118.961533520821
"6894" 1378.6 74.3867754938453 119.146557080124
"6895" 1378.8 74.145601181869 119.123465922595
"6896" 1379 73.5569463947389 118.617970880223
"6897" 1379.2 73.2385218698949 118.513969321705
"6898" 1379.4 73.0830608135294 117.993583890924
"6899" 1379.6 73.1161167434092 117.406759313948
"6900" 1379.8 72.9309635344069 116.695665896068
"6901" 1380 72.8412145771404 115.397810643917
"6902" 1380.2 73.3855076730698 113.155630931956
"6903" 1380.4 74.4318472888907 109.81897015706
"6904" 1380.6 75.165809740717 105.499531562678
"6905" 1380.8 75.9926372158235 101.167679200177
"6906" 1381 76.886977702268 96.6397198663877
"6907" 1381.2 77.5340176414083 92.5764361828275
"6908" 1381.4 78.4747411695616 88.2557929790623
"6909" 1381.6 79.1413592981851 83.6914227963305
"6910" 1381.8 80.2558451351389 79.0237643716689
"6911" 1382 80.9890681415838 74.3052161827629
"6912" 1382.2 83.0389849575998 70.3916237518161
"6913" 1382.4 83.7694091981288 65.7254940089714
"6914" 1382.6 84.256292399347 61.5409286712942
"6915" 1382.8 85.4512151715378 57.1583996707409
"6916" 1383 87.163801309287 52.3236007307522
"6917" 1383.2 88.5109998849532 47.1793251684803
"6918" 1383.4 89.5279226015645 42.4454844604995
"6919" 1383.6 90.9638031105043 37.204051360873
"6920" 1383.8 92.1510957712412 32.4864027390942
"6921" 1384 92.5498410582874 27.5939752748971
"6922" 1384.2 94.6829108978569 23.1523390891099
"6923" 1384.4 96.9045667536076 18.8524234658675
"6924" 1384.6 100.648797947039 15.7543598306402
"6925" 1384.8 103.023769314752 16.3381446108837
"6926" 1385 105.30401671321 18.3280495847513
"6927" 1385.2 108.907617052287 21.0245873254995
"6928" 1385.4 111.770403816986 24.4045960807141
"6929" 1385.6 113.219950999071 28.8750059250296
"6930" 1385.8 114.852604434652 33.2586523067897
"6931" 1386 116.293486075396 38.1706898734272
"6932" 1386.2 116.450109897848 43.0950412776912
"6933" 1386.4 115.170271756461 47.8531478857421
"6934" 1386.6 113.632213610181 52.5218418493123
"6935" 1386.8 112.014109478241 57.2430032140472
"6936" 1387 110.134010674565 61.296607467018
"6937" 1387.2 107.381271051486 66.5325491433347
"6938" 1387.4 103.611492988944 70.8095450661559
"6939" 1387.6 100.689957935336 75.2208061477891
"6940" 1387.8 97.8552512983967 80.0425266021181
"6941" 1388 93.9398753559587 81.9811518105604
"6942" 1388.2 89.5656965822735 83.2974580448266
"6943" 1388.4 84.5308257921686 84.6954390012555
"6944" 1388.6 78.7567177009504 85.5206390785527
"6945" 1388.8 72.9038337268466 85.6387770813305
"6946" 1389 66.8016735411264 85.425011170002
"6947" 1389.2 60.8759362661444 85.0614122471647
"6948" 1389.4 54.5340493527267 84.5896218397443
"6949" 1389.6 48.5972571344435 83.6674553589766
"6950" 1389.8 42.1164620739635 82.5094286774966
"6951" 1390 36.7127757835767 80.9391873556374
"6952" 1390.2 30.5643569980543 79.7587657838535
"6953" 1390.4 25.0368667583235 79.0197697987766
"6954" 1390.6 19.5193629508235 76.7786895757891
"6955" 1390.8 14.4794245989307 74.4110313242766
"6956" 1391 9.12675841604766 73.3388672983973
"6957" 1391.2 4.98944450160762 72.3028727839243
"6958" 1391.4 4.55128978748262 70.0589895509811
"6959" 1391.6 5.17736179778299 66.5181061637225
"6960" 1391.8 5.98012605353404 62.5663342960397
"6961" 1392 6.89494331463782 57.5895995481337
"6962" 1392.2 8.45102224445867 52.7234694583577
"6963" 1392.4 10.7255209690867 48.0841679554871
"6964" 1392.6 13.9772979181073 44.276162357209
"6965" 1392.8 18.0174993036249 40.6720068330643
"6966" 1393 21.9782222946835 36.9776890218166
"6967" 1393.2 26.6604836642982 34.089294266131
"6968" 1393.4 31.9206849950553 31.1781829824107
"6969" 1393.6 36.9287102587235 28.8620327639531
"6970" 1393.8 41.899512381768 26.5277531831099
"6971" 1394 47.3619472162412 24.005102076659
"6972" 1394.2 52.7758466846569 21.5295438516099
"6973" 1394.4 58.7514273266772 19.7172905684961
"6974" 1394.6 64.6911093477 18.007250878859
"6975" 1394.8 71.3461019914881 17.0659668076374
"6976" 1395 77.5961993245828 16.2668789999247
"6977" 1395.2 83.8719322459005 16.3249482540074
"6978" 1395.4 90.2083234963235 16.3182074122516
"6979" 1395.6 96.316366448787 17.1287342628254
"6980" 1395.8 102.172069308785 19.3758033005074
"6981" 1396 107.1103600469 23.0607967936612
"6982" 1396.2 111.550399148359 26.5710277227766
"6983" 1396.4 115.858474681054 31.509318460892
"6984" 1396.6 118.13700692794 36.8376606625324
"6985" 1396.8 117.448373435912 42.5943169807648
"6986" 1397 116.072942337095 47.7244569198368
"6987" 1397.2 114.600184219977 52.5707040355843
"6988" 1397.4 113.576574916324 57.9539324410417
"6989" 1397.6 111.564308821824 63.1071033556337
"6990" 1397.8 108.956034294642 67.2751580844698
"6991" 1398 106.350248171986 71.5197185565477
"6992" 1398.2 104.701507762436 76.1750097474391
"6993" 1398.4 102.471662275708 79.998440157392
"6994" 1398.6 100.705490404038 80.9532144103123
"6995" 1398.8 97.3124691284375 82.5562309138146
"6996" 1399 92.3147574271404 84.8490331420442
"6997" 1399.2 87.6570071577148 87.8647094062983
"6998" 1399.4 82.9948843842813 90.7240090272132
"6999" 1399.6 77.2843822248735 93.0537030126766
"7000" 1399.8 71.6031091143891 94.9838184236783
"7001" 1400 65.9313067433235 96.9159556779266
"7002" 1400.2 59.5614363881268 98.7125230218422
"7003" 1400.4 53.0787684623235 100.843120152677
"7004" 1400.6 46.6938068369599 101.767228277013
"7005" 1400.8 40.3690361622235 102.199776971227
"7006" 1401 33.7415404122735 102.907315694777
"7007" 1401.2 27.1404494661879 102.682874861929
"7008" 1401.4 21.2932256722508 102.808177658449
"7009" 1401.6 18.4065890736807 101.961457899205
"7010" 1401.8 18.3576653945994 99.2342026123801
"7011" 1402 16.0595635044735 94.7219365168266
"7012" 1402.2 13.4306352197235 90.0288126899766
"7013" 1402.4 11.0138219769848 84.2943778029863
"7014" 1402.6 10.1602602356417 78.996165504413
"7015" 1402.8 9.98799738876189 74.4225909615848
"7016" 1403 10.2679768476071 67.7154266160005
"7017" 1403.2 12.2102932011235 62.8852904294566
"7018" 1403.4 14.2893257282521 57.4894498991909
"7019" 1403.6 16.8053919789438 53.3804267147513
"7020" 1403.8 20.9482657703365 49.4537050872961
"7021" 1404 26.0928710738479 45.6361011373864
"7022" 1404.2 31.0183697966939 42.991311385184
"7023" 1404.4 35.3398568589621 41.3756127087405
"7024" 1404.6 40.8986873538966 39.0909841483609
"7025" 1404.8 46.9097424187309 37.2550307382581
"7026" 1405 53.6484650492294 35.6479896959178
"7027" 1405.2 58.8604482387189 35.5243287028812
"7028" 1405.4 65.3954069207072 36.2443969152417
"7029" 1405.6 71.6977580400049 36.7785880957986
"7030" 1405.8 77.7316698796375 38.4589463230673
"7031" 1406 83.5193879638933 40.4697028406022
"7032" 1406.2 88.8544486124664 42.9844424106337
"7033" 1406.4 93.5498064171758 46.0268673520039
"7034" 1406.6 96.4571670241902 49.4848964762766
"7035" 1406.8 97.7022799861856 52.7461553190869
"7036" 1407 100.107374445074 56.4721891131695
"7037" 1407.2 101.675070123347 60.4821646671487
"7038" 1407.4 102.190279861676 64.7345896986943
"7039" 1407.6 102.710831007108 68.9346109405108
"7040" 1407.8 102.57522527662 73.5142866967396
"7041" 1408 102.076658395445 78.0127595649117
"7042" 1408.2 101.703277647209 83.6952747059052
"7043" 1408.4 100.965980652551 88.0720166872312
"7044" 1408.6 101.392628273174 91.9956405178266
"7045" 1408.8 102.871535666282 95.0962612849433
"7046" 1409 104.248507477064 99.6232589622951
"7047" 1409.2 104.926475265175 101.661970608814
"7048" 1409.4 103.389992079014 101.492055397509
"7049" 1409.6 102.608233484053 101.254696112371
"7050" 1409.8 100.34553678838 101.33846125672
"7051" 1410 96.8354135474642 102.523930319917
"7052" 1410.2 93.0685001024173 104.10615567648
"7053" 1410.4 89.0033980324798 105.451047229558
"7054" 1410.6 84.3314864576628 106.843753285169
"7055" 1410.8 79.5203444013428 108.427316110334
"7056" 1411 74.3698419783235 110.090889279443
"7057" 1411.2 68.9319074856945 111.965654014035
"7058" 1411.4 63.7041601759959 113.14099821319
"7059" 1411.6 57.9687914446568 114.226698856158
"7060" 1411.8 52.405308438761 115.248673475964
"7061" 1412 46.611929440886 115.89373458287
"7062" 1412.2 40.458546131113 116.408972070777
"7063" 1412.4 36.6627956735994 116.209759965759
"7064" 1412.6 35.8252094972235 113.747587881277
"7065" 1412.8 33.1436305225457 110.321686824332
"7066" 1413 29.642064588669 106.030163839086
"7067" 1413.2 26.3870323959235 101.589605961927
"7068" 1413.4 23.0029633939902 97.1301646492766
"7069" 1413.6 20.8505871095858 92.0276707713668
"7070" 1413.8 19.1586235504875 86.7793913540881
"7071" 1414 17.8251647228735 81.2916831312766
"7072" 1414.2 17.9729345480294 76.1197392508207
"7073" 1414.4 18.558049962514 70.5874166408718
"7074" 1414.6 20.3891811981235 65.1026778419766
"7075" 1414.8 22.997485604159 60.1986317176753
"7076" 1415 26.1308682306284 55.2873789596303
"7077" 1415.2 29.7151536001449 52.5125687336695
"7078" 1415.4 34.403345815494 50.4615241555721
"7079" 1415.6 39.3434295721235 47.8865386258825
"7080" 1415.8 44.6178498447373 46.1564874857076
"7081" 1416 49.9537284906807 44.7880634031695
"7082" 1416.2 55.9698966966831 43.5808391964732
"7083" 1416.4 61.4399930028629 43.4845655014845
"7084" 1416.6 66.8062050452801 43.3436748470592
"7085" 1416.8 71.828613691515 43.7450351936808
"7086" 1417 77.7094426601856 44.0569261991214
"7087" 1417.2 83.0593695433902 45.8022331506433
"7088" 1417.4 88.2788759173925 47.3562367923283
"7089" 1417.6 93.3150328905328 47.9828673959859
"7090" 1417.8 98.2117356126972 49.3315334098755
"7091" 1418 102.87497795921 50.3995628828675
"7092" 1418.2 107.016154702857 53.1415950781099
"7093" 1418.4 111.289565814172 56.3474333596952
"7094" 1418.6 115.348453320697 59.5519334814799
"7095" 1418.8 116.938079336859 63.3945699405623
"7096" 1419 116.112664217719 66.8722039604859
"7097" 1419.2 114.735250715899 70.9463634922141
"7098" 1419.4 113.182295777138 75.9857437399247
"7099" 1419.6 111.417230164855 81.6392488960677
"7100" 1419.8 109.780466563286 86.9192905143842
"7101" 1420 107.923683620438 92.5140076822623
"7102" 1420.2 106.576085922554 97.2749679166228
"7103" 1420.4 105.234530208959 102.181005177669
"7104" 1420.6 104.254897431021 104.050105183079
"7105" 1420.8 103.040363311166 103.219917303684
"7106" 1421 99.7149530512781 103.166962932777
"7107" 1421.2 95.2886271751324 103.863810299468
"7108" 1421.4 90.7176315400928 104.866653698454
"7109" 1421.6 85.8424808251138 104.829542827712
"7110" 1421.8 80.4649508703574 105.296950444505
"7111" 1422 74.4108389106393 105.182645438303
"7112" 1422.2 68.8925216719426 103.982997109348
"7113" 1422.4 62.8674693349235 102.297144685477
"7114" 1422.6 57.3909098995697 100.3248243199
"7115" 1422.8 51.1207728970776 97.3908760153012
"7116" 1423 45.8634151375892 94.6614873942297
"7117" 1423.2 40.6157010383235 91.2394179371516
"7118" 1423.4 34.9964697681743 87.9795371757318
"7119" 1423.6 29.6901161879092 84.9193259707623
"7120" 1423.8 24.5958221348715 81.0862772683383
"7121" 1424 20.2451950025054 76.2310910218156
"7122" 1424.2 17.1587895858357 70.6619785219351
"7123" 1424.4 15.055821944942 64.851913272645
"7124" 1424.6 13.5685517396482 58.5936250691013
"7125" 1424.8 12.805224046454 52.7897542556027
"7126" 1425 13.8994630494644 47.32269324434
"7127" 1425.2 17.3209024553893 42.9493021829345
"7128" 1425.4 21.3069343201312 38.3600109711997
"7129" 1425.6 25.4503790262494 34.3219786052951
"7130" 1425.8 30.475033909768 30.3551458025173
"7131" 1426 35.9949418583606 27.9990875317766
"7132" 1426.2 41.8379429147626 26.4997830538132
"7133" 1426.4 47.7816231660209 25.0182689113161
"7134" 1426.6 54.1479041482059 24.8390279116472
"7135" 1426.8 60.4618545350638 25.701040873374
"7136" 1427 66.495888528277 27.1008892375324
"7137" 1427.2 72.363908743287 29.1785826068376
"7138" 1427.4 78.171819391895 31.4208672039909
"7139" 1427.6 83.5784673169372 33.5815031487766
"7140" 1427.8 88.8949915366724 36.5795230014975
"7141" 1428 94.056107866685 39.9538094596923
"7142" 1428.2 97.9708805772201 42.9243270402593
"7143" 1428.4 102.43136818287 44.9395602343115
"7144" 1428.6 106.45865925391 47.777044384949
"7145" 1428.8 109.844900658556 50.7770943584161
"7146" 1429 113.894418949048 54.1697384515697
"7147" 1429.2 115.404432461108 57.9942445943675
"7148" 1429.4 115.542698881179 61.351244494873
"7149" 1429.6 117.281184615645 64.5722556272052
"7150" 1429.8 120.794485907465 65.9837850996244
"7151" 1430 121.667941372425 64.861701866035
"7152" 1430.2 120.573140668859 64.4563416816695
"7153" 1430.4 119.803472070502 64.8226297495623
"7154" 1430.6 118.268771431609 65.230646837848
"7155" 1430.8 115.956199053598 65.7920269925348
"7156" 1431 113.131465365466 68.7793968627107
"7157" 1431.2 109.863619412924 71.2692997444766
"7158" 1431.4 107.077846081498 73.9732540043929
"7159" 1431.6 103.813248660164 77.0252069250493
"7160" 1431.8 100.069925324208 79.5490507070074
"7161" 1432 96.3050403732082 82.6048989696228
"7162" 1432.2 90.8698904315016 85.7279162490232
"7163" 1432.4 86.4163919580319 88.1615163033599
"7164" 1432.6 82.012978984239 90.0822049389174
"7165" 1432.8 77.2844736499573 92.0405302339738
"7166" 1433 72.1072017614664 94.0731275256814
"7167" 1433.2 66.036003210259 95.2246889510508
"7168" 1433.4 60.8575443220776 95.6286800065799
"7169" 1433.6 54.7539119332913 95.8151770245669
"7170" 1433.8 48.8669497409957 95.5967561658422
"7171" 1434 42.4981435138235 94.4732571362939
"7172" 1434.2 36.4264672431295 92.5776184874781
"7173" 1434.4 30.474621771295 90.6000366135766
"7174" 1434.6 24.3710570551664 88.5914797653337
"7175" 1434.8 18.6279683837461 86.6043947510583
"7176" 1435 12.7409694738578 83.2897219798588
"7177" 1435.2 7.72705089165687 80.6209277664433
"7178" 1435.4 5.5846872886653 78.7946326367133
"7179" 1435.6 5.30367667032353 74.6238434592196
"7180" 1435.8 4.32999952782353 70.3378152781516
"7181" 1436 3.68088143282352 65.4681812616228
"7182" 1436.2 4.46828990458441 60.8218851180809
"7183" 1436.4 5.94425373775774 56.3706728998161
"7184" 1436.6 7.88786843771543 51.1919016288036
"7185" 1436.8 11.247975625286 47.2081147580641
"7186" 1437 15.1982084424628 44.2845567000045
"7187" 1437.2 19.1785759509485 40.9132920318016
"7188" 1437.4 24.0518300491611 38.9367274325266
"7189" 1437.6 29.2661208080543 36.9718968911228
"7190" 1437.8 34.7602081537718 35.833271436949
"7191" 1438 39.7069357053235 34.5088147130623
"7192" 1438.2 45.437944621179 32.9057946739814
"7193" 1438.4 51.295316496311 31.6000701637891
"7194" 1438.6 57.1674487924765 31.0751436337295
"7195" 1438.8 63.4208802503352 30.782747455451
"7196" 1439 70.1013039512031 31.0522887882585
"7197" 1439.2 75.9998496391013 31.3985430367025
"7198" 1439.4 82.0515645252895 32.0634519675152
"7199" 1439.6 87.9035724249 31.8540853477295
"7200" 1439.8 94.7208134257029 31.6565322463628
"7201" 1440 100.761129097895 32.0189831629552
"7202" 1440.2 106.822580298592 31.6863949543498
"7203" 1440.4 112.724874910356 32.0963780127436
"7204" 1440.6 117.180299512703 32.7533179930869
"7205" 1440.8 116.811474034465 34.8736299920001
"7206" 1441 116.744587862897 38.1696598300205
"7207" 1441.2 117.387825445538 42.868528465098
"7208" 1441.4 117.506235999131 47.7622369164689
"7209" 1441.6 117.133429248926 52.7781932209091
"7210" 1441.8 116.766291935045 58.625958257131
"7211" 1442 116.302870915324 64.0868080233016
"7212" 1442.2 115.596954987011 70.0895276068141
"7213" 1442.4 114.624436983966 75.4496202762766
"7214" 1442.6 113.633697308684 81.2631219350966
"7215" 1442.8 113.359078203973 86.7872686654389
"7216" 1443 113.281840213729 91.8916061853036
"7217" 1443.2 111.369573393324 92.6512497937766
"7218" 1443.4 107.744498493554 93.8546148775843
"7219" 1443.6 103.192439769553 95.3810545392361
"7220" 1443.8 98.5636904754017 97.2904156789797
"7221" 1444 93.4559112577697 98.641111845792
"7222" 1444.2 88.0834163206324 99.2130700658795
"7223" 1444.4 82.7509142999957 99.312691227711
"7224" 1444.6 77.0636820725735 99.3566397151266
"7225" 1444.8 71.4278096712794 98.7720515954531
"7226" 1445 65.9291063430015 97.9036053624715
"7227" 1445.2 60.9407340952941 95.7135598654825
"7228" 1445.4 55.673386219195 93.3708435676623
"7229" 1445.6 50.3903376855319 90.1196892232766
"7230" 1445.8 45.5003147031985 86.8957360181099
"7231" 1446 40.7505827204015 82.9886632939195
"7232" 1446.2 36.0718743733235 79.1767658031487
"7233" 1446.4 31.5295572852886 75.2775285022533
"7234" 1446.6 27.1844309617814 71.3273293380296
"7235" 1446.8 23.4576006166059 66.5353196610589
"7236" 1447 20.3184497091511 61.3637576147766
"7237" 1447.2 17.5642192486835 56.1863916890566
"7238" 1447.4 16.8787505403635 50.4689595082966
"7239" 1447.6 18.6266148175703 45.8776544912052
"7240" 1447.8 21.7327642296897 41.8097606910301
"7241" 1448 26.185306464862 37.7258725245458
"7242" 1448.2 30.7997688700309 34.5979270926547
"7243" 1448.4 36.5863605671383 32.1245936466655
"7244" 1448.6 42.3755323181013 30.1531979507396
"7245" 1448.8 48.150107498145 28.1103649194909
"7246" 1449 54.1269739786939 28.0760200467396
"7247" 1449.2 60.0937205648408 29.1585467497421
"7248" 1449.4 66.0886224228177 30.9972494623295
"7249" 1449.6 70.8365741657667 33.4000451358561
"7250" 1449.8 74.4232987626176 36.6193758333766
"7251" 1450 76.5571234579311 41.0701896270424
"7252" 1450.2 77.0126799365378 46.2068500965266
"7253" 1450.4 77.5529247849161 51.5740950857396
"7254" 1450.6 77.0528634376569 57.0925605496766
"7255" 1450.8 76.0967980264166 62.4566913375208
"7256" 1451 75.19727203195 67.9769414838368
"7257" 1451.2 74.0659019761941 73.4449908652472
"7258" 1451.4 72.3039530846714 81.5428636115157
"7259" 1451.6 70.2950554851945 88.0069145205185
"7260" 1451.8 67.2728174729902 91.3313763339433
"7261" 1452 62.89599396107 92.7207328574668
"7262" 1452.2 58.068258297025 95.0772075697169
"7263" 1452.4 52.2726056669203 97.3856240285992
"7264" 1452.6 46.5134025871807 99.5628119862528
"7265" 1452.8 40.4551918366508 101.32110711354
"7266" 1453 34.0305098814615 102.73944032538
"7267" 1453.2 28.0588721117124 103.801656181221
"7268" 1453.4 24.0046625744711 103.156321652531
"7269" 1453.6 23.361523865514 100.978507641062
"7270" 1453.8 20.8448202222267 97.4672872728088
"7271" 1454 17.0921249313057 93.1705442697766
"7272" 1454.2 14.558246081895 88.1754259768242
"7273" 1454.4 12.0958123734599 83.215433121913
"7274" 1454.6 9.94989942918269 77.410688323847
"7275" 1454.8 8.72692051869195 72.2826072548819
"7276" 1455 8.4308985515294 66.4574254896589
"7277" 1455.2 8.70166878501919 61.0928213664288
"7278" 1455.4 10.4458208837583 55.4652497080375
"7279" 1455.6 12.3141520963235 49.8771895858636
"7280" 1455.8 15.1036055315938 44.9551047971144
"7281" 1456 19.398577685045 40.8729891931184
"7282" 1456.2 25.5561612343235 37.5512904381983
"7283" 1456.4 31.2424357465235 35.0340003448825
"7284" 1456.6 37.0799165914412 34.2367305905531
"7285" 1456.8 43.6497270971754 33.5430368912951
"7286" 1457 49.4859752853468 34.093249739951
"7287" 1457.2 55.330708930362 34.9796036610843
"7288" 1457.4 60.8076012467902 35.2345905640433
"7289" 1457.6 66.5849015148408 34.8484026031559
"7290" 1457.8 72.410984334678 34.6759655570551
"7291" 1458 78.1957283888537 34.3839069625959
"7292" 1458.2 83.5022620734959 33.6173165609145
"7293" 1458.4 89.5210219839706 32.587206960906
"7294" 1458.6 94.3984927164615 30.7567202663973
"7295" 1458.8 98.9216017389747 29.5781050372882
"7296" 1459 104.70026236144 27.5673485197533
"7297" 1459.2 110.181927693583 26.9989648372581
"7298" 1459.4 114.324179894703 29.0779665724318
"7299" 1459.6 116.42018141442 32.854178054379
"7300" 1459.8 116.078176190131 37.0667679973151
"7301" 1460 116.110481696805 42.0043969838971
"7302" 1460.2 115.125400882533 46.9820178681138
"7303" 1460.4 114.169838663614 52.3530927099975
"7304" 1460.6 113.258348728287 57.6242041016303
"7305" 1460.8 112.201695866914 62.9466672825838
"7306" 1461 110.167502847027 68.5184815063322
"7307" 1461.2 107.0655385893 72.6019010100943
"7308" 1461.4 102.819760770609 76.5392113643123
"7309" 1461.6 99.054180335936 80.3861633887516
"7310" 1461.8 95.9383467897208 84.0473228249821
"7311" 1462 92.8511614545378 87.6845690554623
"7312" 1462.2 88.7764453455882 91.4179254132766
"7313" 1462.4 84.0417015938235 94.380264355913
"7314" 1462.6 79.1773104542159 97.2270330419151
"7315" 1462.8 73.3356538269676 99.6463224175224
"7316" 1463 67.9574065021432 102.211375966695
"7317" 1463.2 62.2918446106795 104.293567897658
"7318" 1463.4 56.2385433247642 104.953687994268
"7319" 1463.6 50.1719364931517 104.611250694152
"7320" 1463.8 43.9241093934848 103.403576948051
"7321" 1464 37.9705448011985 101.481574164687
"7322" 1464.2 32.0278686414735 99.5773398674266
"7323" 1464.4 26.0446501058151 96.6757819827766
"7324" 1464.6 20.6025787718548 93.1036039662297
"7325" 1464.8 15.7248040297664 89.403804695648
"7326" 1465 11.0791195103104 84.7712977615792
"7327" 1465.2 6.56036930224354 81.0138605866166
"7328" 1465.4 4.86109615100535 78.8958472533675
"7329" 1465.6 5.87571199154228 74.5915672944485
"7330" 1465.8 6.32742863729496 69.0233511357766
"7331" 1466 7.48836475880791 64.9034797265735
"7332" 1466.2 9.30364763410731 59.9971008688171
"7333" 1466.4 12.3289421288678 55.7369719001437
"7334" 1466.6 15.6168649636835 51.3673389517766
"7335" 1466.8 19.972122822086 47.4564024294016
"7336" 1467 24.6252308932016 44.4201921204107
"7337" 1467.2 29.5470354480272 41.510360472147
"7338" 1467.4 35.3518061609631 39.2424167679626
"7339" 1467.6 41.0599167949019 37.6169843176923
"7340" 1467.8 46.7642080172421 36.6157528486603
"7341" 1468 52.4937985084765 35.7487939177295
"7342" 1468.2 57.7961964783119 34.3151575538231
"7343" 1468.4 63.2542541860132 32.5115774611559
"7344" 1468.6 69.3901788781092 31.3930478570623
"7345" 1468.8 75.5475276649664 31.1565834081695
"7346" 1469 81.3637120577072 31.9239876410789
"7347" 1469.2 86.8687228144615 33.2457524099835
"7348" 1469.4 92.5405120805021 35.1857521549909
"7349" 1469.6 97.5720399321607 36.6383965031371
"7350" 1469.8 101.603952275212 38.0964801206655
"7351" 1470 105.6150660023 40.5602774585092
"7352" 1470.2 110.256086199593 42.0499976804689
"7353" 1470.4 114.992832578142 44.4866871447766
"7354" 1470.6 118.008484668392 48.2112820071214
"7355" 1470.8 118.394473665879 51.5308205460729
"7356" 1471 119.112624955109 56.2218149908123
"7357" 1471.2 121.026923310229 60.551214493506
"7358" 1471.4 123.123247470645 60.751731982348
"7359" 1471.6 122.1770078409 59.6531405173648
"7360" 1471.8 120.875716977512 59.8868230315648
"7361" 1472 119.604521589437 60.025689178038
"7362" 1472.2 117.414394484739 60.813830599462
"7363" 1472.4 114.258148916074 62.8803335276402
"7364" 1472.6 110.226240385085 64.8763716697652
"7365" 1472.8 106.150372171054 67.1372619294058
"7366" 1473 101.471277233056 68.8920179398115
"7367" 1473.2 96.9334888759165 70.8529584174975
"7368" 1473.4 92.5003818731511 72.8956763231904
"7369" 1473.6 87.5307113544485 75.0990965049766
"7370" 1473.8 82.3809091995431 77.4444710072522
"7371" 1474 77.6903306950543 78.7401496963151
"7372" 1474.2 72.4276806380835 80.4789872763366
"7373" 1474.4 66.8348791315635 81.9226259196166
"7374" 1474.6 61.0981588702664 82.6047563063052
"7375" 1474.8 55.0261227473235 83.1741256067766
"7376" 1475 48.9730965114485 83.5095032891932
"7377" 1475.2 42.7729072006112 83.1883528526944
"7378" 1475.4 36.9107346807081 82.894505504315
"7379" 1475.6 30.4040484806656 82.8495665592766
"7380" 1475.8 24.7200971279635 82.3744121137366
"7381" 1476 18.1562149513235 81.8653631773982
"7382" 1476.2 12.2096599151772 80.8119690269229
"7383" 1476.4 6.58406211271104 79.1641985749141
"7384" 1476.6 5.56332390832352 77.3552455408837
"7385" 1476.8 5.54889906176797 73.6633434444803
"7386" 1477 4.29011395813076 69.1359692149091
"7387" 1477.2 3.23948112822353 63.7411526377141
"7388" 1477.4 3.55105781382353 58.3660122305948
"7389" 1477.6 4.96755798551531 53.1244038226259
"7390" 1477.8 6.964052429113 49.0014743160529
"7391" 1478 10.4171999222294 44.660803527906
"7392" 1478.2 14.6217669240485 41.4780247744516
"7393" 1478.4 18.8149496106939 38.4667178489247
"7394" 1478.6 24.2053382619438 36.4113293755867
"7395" 1478.8 29.6816673492124 34.8412730812951
"7396" 1479 34.6716339112521 33.1178473666337
"7397" 1479.2 39.9248539229307 31.5785101699195
"7398" 1479.4 46.4547092199353 30.3649320709648
"7399" 1479.6 52.0705278887911 29.3276721002441
"7400" 1479.8 58.0271617539747 28.939553981044
"7401" 1480 63.9235693797189 29.7637830039975
"7402" 1480.2 69.1856493724134 31.0696349249788
"7403" 1480.4 74.3152570476076 32.8512452919016
"7404" 1480.6 79.2500298380054 35.4580445506857
"7405" 1480.8 83.4967443094166 37.6437747619045
"7406" 1481 86.7117406912569 39.6139739783099
"7407" 1481.2 89.2055479564615 42.6512497727076
"7408" 1481.4 90.9297297428122 46.8544929231289
"7409" 1481.6 92.4869518435994 51.5284993063973
"7410" 1481.8 93.6713294296488 56.1379659150296
"7411" 1482 95.6790304179049 60.7493597899743
"7412" 1482.2 96.9080974521325 65.7062847357092
"7413" 1482.4 97.6290415583636 70.9603195312566
"7414" 1482.6 97.6989684720496 76.1565365578177
"7415" 1482.8 97.8620159437326 81.592637884413
"7416" 1483 97.7915501826177 84.0981643067178
"7417" 1483.2 96.2234845099902 84.1694400191099
"7418" 1483.4 93.6919239394902 84.7428276696933
"7419" 1483.6 89.6575004271378 86.6274338721766
"7420" 1483.8 85.3020725616152 89.4651618108183
"7421" 1484 80.3696904625697 92.0920095888535
"7422" 1484.2 75.0128745911829 94.9353340905579
"7423" 1484.4 69.542026146761 97.1504495897453
"7424" 1484.6 63.3827692380312 98.5212746590228
"7425" 1484.8 57.6816058632326 99.3371661722766
"7426" 1485 51.0725878499642 99.7732923923547
"7427" 1485.2 44.5169007892735 100.226457962427
"7428" 1485.4 37.7869127085341 100.843803434882
"7429" 1485.6 31.1092618405816 101.192387566373
"7430" 1485.8 24.4405582710523 101.402241874505
"7431" 1486 18.6934161333925 99.7848338240007
"7432" 1486.2 15.4113727210378 96.6757819827766
"7433" 1486.4 12.4996144091807 92.5214261747766
"7434" 1486.6 9.86192818187908 87.7251646950544
"7435" 1486.8 8.47052167150388 81.9652761708422
"7436" 1487 6.44466171618269 76.7469422154386
"7437" 1487.2 5.76584875396353 70.5916204532966
"7438" 1487.4 6.65013306166639 65.0451845249909
"7439" 1487.6 7.63485730714962 59.1567560917766
"7440" 1487.8 10.1373834708989 54.4261968241054
"7441" 1488 13.5674493412851 50.2987907030843
"7442" 1488.2 18.3484853743995 46.50306158165
"7443" 1488.4 22.951574878136 43.3913003594641
"7444" 1488.6 27.9880897251259 40.610093498358
"7445" 1488.8 33.4429460885735 38.8949984121337
"7446" 1489 39.3205195217118 37.6824021724825
"7447" 1489.2 45.074991393277 36.8693617787998
"7448" 1489.4 51.0329272939442 37.2031344512249
"7449" 1489.6 56.9549308010378 38.7188092149194
"7450" 1489.8 62.0180519420378 40.7774408876337
"7451" 1490 66.680743089369 43.1500939764357
"7452" 1490.2 71.0884380911856 45.2835355648456
"7453" 1490.4 76.2097560269097 45.959513718949
"7454" 1490.6 81.6724205470735 47.8157356605623
"7455" 1490.8 86.3359983089097 49.7154453169145
"7456" 1491 91.2555673562569 49.1646648827433
"7457" 1491.2 95.54276141411 48.7708665717766
"7458" 1491.4 99.8913748031166 48.7708665717766
"7459" 1491.6 103.94602281596 47.9697958318107
"7460" 1491.8 108.794235090835 47.0907074096022
"7461" 1492 114.870334429806 46.8279889632938
"7462" 1492.2 119.087363709048 47.2801332915352
"7463" 1492.4 117.587677075772 47.4502469991904
"7464" 1492.6 116.517751388151 48.4574992155697
"7465" 1492.8 115.627162440528 49.8876625231742
"7466" 1493 114.523806506805 53.1031288206284
"7467" 1493.2 114.027791153092 56.7170219834961
"7468" 1493.4 113.493116875538 60.5940890164195
"7469" 1493.6 112.167061338609 64.9292705794551
"7470" 1493.8 110.892007937716 69.4081854349552
"7471" 1494 109.287758931502 73.766549787098
"7472" 1494.2 108.783486902844 78.5991412732166
"7473" 1494.4 108.697939970745 82.6189588150003
"7474" 1494.6 108.172666775449 87.1607925735683
"7475" 1494.8 107.362223742132 92.2655972785119
"7476" 1495 105.880630782004 97.0756387292966
"7477" 1495.2 104.087170116715 101.533641455898
"7478" 1495.4 101.871108337447 105.820344296448
"7479" 1495.6 98.7541043296279 108.196217042733
"7480" 1495.8 94.8470957931295 109.941043112239
"7481" 1496 89.8778633752326 112.773910738777
"7482" 1496.2 85.0684883986417 114.768473612504
"7483" 1496.4 78.947535674367 116.459772617342
"7484" 1496.6 73.3764090677148 117.718497271124
"7485" 1496.8 67.4987360256618 117.873306126262
"7486" 1497 62.3389017432807 117.395631575177
"7487" 1497.2 56.7022037985922 116.09119485412
"7488" 1497.4 51.2492540776466 114.309824015869
"7489" 1497.6 45.7591891815616 112.038243564443
"7490" 1497.8 40.5507892288235 108.944113978277
"7491" 1498 35.5237302042124 105.244140836777
"7492" 1498.2 31.5540124321235 101.115749752577
"7493" 1498.4 28.4050684290457 96.3512229352766
"7494" 1498.6 24.8588827645332 91.0912724364379
"7495" 1498.8 21.828368745895 85.9263863295766
"7496" 1499 18.9752492535441 81.1484953162031
"7497" 1499.2 15.9825465196884 75.4759358747226
"7498" 1499.4 14.1680333756436 70.6331640113766
"7499" 1499.6 13.7889484081635 65.1857649581366
"7500" 1499.8 14.8430450582139 60.3696288062697
"7501" 1500 16.441531567908 54.8304261391273
"7502" 1500.2 20.1364161760705 51.8021698684272
"7503" 1500.4 24.8096754250735 49.5080792653837
"7504" 1500.6 30.4245469468235 47.634155117044
"7505" 1500.8 36.1307478749631 47.244684260044
"7506" 1501 41.4162800221569 47.2476027755099
"7507" 1501.2 46.8472347503235 46.9175224936387
"7508" 1501.4 51.2612377963235 46.6892119912594
"7509" 1501.6 55.2959808317617 47.6374626171361
"7510" 1501.8 57.207997118259 48.9174416254863
"7511" 1502 60.56325105537 48.1368442464278
"7512" 1502.2 65.4515238035409 46.2816397900809
"7513" 1502.4 71.0323538853797 45.3662786308103
"7514" 1502.6 76.0921686570569 43.7077454307766
"7515" 1502.8 80.8524631292686 43.2112770855898
"7516" 1503 86.46306304587 44.8172845001371
"7517" 1503.2 91.9631806910822 45.5969029210525
"7518" 1503.4 97.8693436504994 47.6195735988865
"7519" 1503.6 102.675816725517 49.4303115455607
"7520" 1503.8 107.888588444313 51.6811982504579
"7521" 1504 112.988135251943 53.5249510545049
"7522" 1504.2 117.676959107436 55.6325553782485
"7523" 1504.4 117.983030077498 57.7332250136719
"7524" 1504.6 116.908193090661 60.1546774040899
"7525" 1504.8 115.987350221045 64.4729511229791
"7526" 1505 114.675439120002 69.4406413397052
"7527" 1505.2 113.201528905879 75.0962115356655
"7528" 1505.4 111.202907936499 80.9495803514793
"7529" 1505.6 108.931422499909 86.2598113803254
"7530" 1505.8 107.124147285428 92.2288386155378
"7531" 1506 105.829262733837 96.6757819827766
"7532" 1506.2 104.421342168214 101.514824000571
"7533" 1506.4 104.379070831785 103.181942581123
"7534" 1506.6 102.964827867378 101.861613119818
"7535" 1506.8 99.9559135562402 101.268292504902
"7536" 1507 96.1782723043683 100.750693486612
"7537" 1507.2 91.4952706759757 99.2778988679505
"7538" 1507.4 86.831054779195 98.2948679740195
"7539" 1507.6 82.0068574786279 96.7943165914288
"7540" 1507.8 77.130005008367 94.7622947288201
"7541" 1508 72.4301243767941 92.1338644886442
"7542" 1508.2 67.6907584218762 89.2245895343819
"7543" 1508.4 62.5879039526386 86.0266884132972
"7544" 1508.6 57.3106812375183 82.7559923923351
"7545" 1508.8 52.5578907714577 78.7933700729595
"7546" 1509 48.6164589534398 74.0411849678231
"7547" 1509.2 45.0385556947099 69.5632993693448
"7548" 1509.4 41.998027526994 64.2257783063675
"7549" 1509.6 40.0814269139774 58.6624276963535
"7550" 1509.8 39.2886151552124 52.7184662458136
"7551" 1510 39.4883718910577 46.7397021023589
"7552" 1510.2 41.0637508453601 41.1096898359107
"7553" 1510.4 43.7188021753967 36.3267977261668
"7554" 1510.6 47.5982397361843 31.4517384623969
"7555" 1510.8 51.9668673490059 27.3270593863648
"7556" 1511 57.2868443885304 23.9163585480525
"7557" 1511.2 62.5514668441304 21.5565904389016
"7558" 1511.4 68.6095199204717 19.6182516829988
"7559" 1511.6 74.0684657199307 19.6903759157766
"7560" 1511.8 80.1900068734922 20.7289648677766
"7561" 1512 85.568751912311 22.5059256528391
"7562" 1512.2 91.3102410429577 25.4596108869473
"7563" 1512.4 96.3298889663471 29.0269851269178
"7564" 1512.6 98.6265249114802 33.7598151074031
"7565" 1512.8 100.101833193043 38.5163838856425
"7566" 1513 101.586436390109 43.9256636483837
"7567" 1513.2 101.489068675859 48.9609654424552
"7568" 1513.4 101.882832641953 54.3821318818877
"7569" 1513.6 101.438830208171 59.9326431323884
"7570" 1513.8 100.529301206824 65.6178559593254
"7571" 1514 99.5050434335443 71.142679565426
"7572" 1514.2 97.2662953682991 76.2333116348742
"7573" 1514.4 93.8416766228104 80.0617751618029
"7574" 1514.6 89.9174528562855 82.9802118467513
"7575" 1514.8 86.187300053783 85.9969121334117
"7576" 1515 83.6207021436378 90.0770328913194
"7577" 1515.2 81.2200663746204 94.3511278050579
"7578" 1515.4 78.5489260947045 95.933932731348
"7579" 1515.6 75.2077944282326 95.9499499310948
"7580" 1515.8 70.1895214465235 97.4067888220689
"7581" 1516 64.4649383254383 98.8338336166455
"7582" 1516.2 58.3751664187142 100.387926088558
"7583" 1516.4 52.0778702384203 101.776593851873
"7584" 1516.6 45.9607828518392 102.189228802183
"7585" 1516.8 39.5546426138043 102.772498859661
"7586" 1517 33.2878789881013 103.462672287165
"7587" 1517.2 27.3846939019337 102.828101283183
"7588" 1517.4 21.6103745191432 101.604822992678
"7589" 1517.6 16.8859407715697 100.300856882546
"7590" 1517.8 16.3975106126829 98.0085025715735
"7591" 1518 14.875418071171 93.718443949963
"7592" 1518.2 12.610891796895 89.1398300036814
"7593" 1518.4 10.6589009540735 84.1607851111766
"7594" 1518.6 9.52184408766252 78.4894733211664
"7595" 1518.8 9.16974767730883 73.0956125964678
"7596" 1519 10.1533891225564 68.28709115953
"7597" 1519.2 10.4469829877647 62.9063676758354
"7598" 1519.4 12.8484262206697 58.2130382459689
"7599" 1519.6 16.7758119138552 54.4600990904855
"7600" 1519.8 20.984747050286 51.0444026995141
"7601" 1520 26.372195410895 48.9887847893837
"7602" 1520.2 31.1870651909501 47.7713811194754
"7603" 1520.4 36.4975750774863 46.8370984794626
"7604" 1520.6 41.8646937866339 46.1161973970525
"7605" 1520.8 47.7051995367583 46.0953711193418
"7606" 1521 53.1620249136387 46.9293467587875
"7607" 1521.2 58.1539662190445 48.0190972431487
"7608" 1521.4 61.8835917652164 49.1927933335266
"7609" 1521.6 63.0125136540821 51.1435051259145
"7610" 1521.8 65.286422027204 52.6740418995375
"7611" 1522 67.6795981458569 54.1022898587099
"7612" 1522.2 69.1813230235167 56.9010707116516
"7613" 1522.4 69.9882948370735 60.9881964312409
"7614" 1522.6 71.5137223603236 65.0259249771173
"7615" 1522.8 72.9167559295163 69.853909469379
"7616" 1523 74.3842668248791 74.4759431337766
"7617" 1523.2 75.1790165898989 79.672444705256
"7618" 1523.4 75.557346258 84.1153468445266
"7619" 1523.6 73.6206958490121 87.9861125339733
"7620" 1523.8 71.3500317102801 90.7490515501679
"7621" 1524 67.6078860515521 94.8842160405766
"7622" 1524.2 64.4058792200735 99.0297896625854
"7623" 1524.4 60.27061512075 103.004683409027
"7624" 1524.6 55.8375203660735 105.478968853497
"7625" 1524.8 51.6111971171061 107.981725846124
"7626" 1525 49.6620468531872 111.257334825913
"7627" 1525.2 49.0341227548869 115.408781653974
"7628" 1525.4 49.9610924354559 117.541110395291
"7629" 1525.6 51.0192937790963 116.763036486231
"7630" 1525.8 51.4007497450996 115.957495903209
"7631" 1526 50.8984430254194 115.258343557174
"7632" 1526.2 49.2461494492366 114.62530843582
"7633" 1526.4 46.5693310659017 113.575165887292
"7634" 1526.6 43.0689197697718 112.093455908156
"7635" 1526.8 39.2088850942508 110.880846330813
"7636" 1527 33.5403138028235 109.714941716089
"7637" 1527.2 28.6232442331985 108.155435492852
"7638" 1527.4 21.864302069011 105.917600860339
"7639" 1527.6 18.3349884594547 103.137167348088
"7640" 1527.8 14.8007737217851 100.191006128007
"7641" 1528 11.7862027123902 95.8795304529099
"7642" 1528.2 9.66843627463385 91.4380704576042
"7643" 1528.4 7.09524261252354 86.1834370951966
"7644" 1528.6 5.17385305132352 80.830467642724
"7645" 1528.8 3.28550950223262 75.4673234970493
"7646" 1529 2.91605098175832 70.4852779758201
"7647" 1529.2 3.05513158924354 64.9157318306166
"7648" 1529.4 4.23912299452355 60.0187849219366
"7649" 1529.6 5.82998863924245 54.8760854112361
"7650" 1529.8 8.17976915278506 50.7032412084304
"7651" 1530 11.6986919766198 46.809087440221
"7652" 1530.2 15.9065082904946 43.1901591602898
"7653" 1530.4 20.9474227598235 40.4172160107381
"7654" 1530.6 26.3893330676526 38.7826645935234
"7655" 1530.8 31.8209424585065 38.0794165826668
"7656" 1531 37.2959256381807 37.772951419348
"7657" 1531.2 43.3948322311026 37.9019124229394
"7658" 1531.4 49.1214390878647 38.7454285115884
"7659" 1531.6 54.5257912718516 39.0428473008665
"7660" 1531.8 60.6320004641428 38.8933225478609
"7661" 1532 66.5222280435994 39.4459493863628
"7662" 1532.2 71.4067248721367 39.1325328359085
"7663" 1532.4 77.1364280659787 37.8209158106042
"7664" 1532.6 82.8646862528898 37.8375280559935
"7665" 1532.8 88.4601304450167 37.9187922380948
"7666" 1533 93.7672813275304 38.2864901683973
"7667" 1533.2 98.5888199369471 38.7683385620001
"7668" 1533.4 103.497256833962 38.5601607304272
"7669" 1533.6 109.170119755149 38.5132910938115
"7670" 1533.8 115.083456208288 39.2844692691337
"7671" 1534 118.209935111668 40.7576156059145
"7672" 1534.2 117.258433134242 42.1498620027766
"7673" 1534.4 116.855376084556 44.3644114106022
"7674" 1534.6 117.832256475738 48.7566176379839
"7675" 1534.8 117.628021758043 53.7484941100205
"7676" 1535 117.235677659249 58.5461042542581
"7677" 1535.2 116.987654839719 63.1598887831392
"7678" 1535.4 116.105789276842 68.230332161885
"7679" 1535.6 114.592780485737 73.1956136498456
"7680" 1535.8 112.912477172977 76.7927954113151
"7681" 1536 109.676873130208 82.335265299392
"7682" 1536.2 106.248373264876 86.8621413096845
"7683" 1536.4 103.178236556145 90.2681861025437
"7684" 1536.6 100.55330968431 93.2825838313793
"7685" 1536.8 97.1631602284664 97.5227265448242
"7686" 1537 92.3720504796569 101.7079927383
"7687" 1537.2 88.0236354078392 104.221779837152
"7688" 1537.4 83.8915930343548 106.552519497011
"7689" 1537.6 78.7968273862235 108.879202168777
"7690" 1537.8 72.7425700643063 109.857355987794
"7691" 1538 66.0402658521271 110.592410283794
"7692" 1538.2 60.448919160635 110.779734820695
"7693" 1538.4 54.7725609914642 110.392458727745
"7694" 1538.6 48.857646221695 109.272382272034
"7695" 1538.8 42.8474308697045 107.5500555933
"7696" 1539 36.7261854130835 105.454455099557
"7697" 1539.2 31.0158345206326 103.360518146558
"7698" 1539.4 25.2705492725235 100.538034648027
"7699" 1539.6 19.5224539893712 97.8009200141099
"7700" 1539.8 14.0302580599798 94.4058971443235
"7701" 1540 10.1362946510582 91.2470351392868
"7702" 1540.2 6.84658044997737 85.9503537669304
"7703" 1540.4 4.56368204202354 80.4737943315766
"7704" 1540.6 3.33901256945687 75.1769906763766
"7705" 1540.8 3.0853861369757 69.8869604273853
"7706" 1541 3.50037325024133 63.821514347078
"7707" 1541.2 5.27663008303186 58.6374616157766
"7708" 1541.4 7.34977004583058 53.3677197853822
"7709" 1541.6 10.9795019644089 49.6875479791059
"7710" 1541.8 15.2222011619235 46.3301825345766
"7711" 1542 19.9380441220985 42.8216992311016
"7712" 1542.2 25.0728419780464 41.0189887914874
"7713" 1542.4 30.7906495524035 39.9117028112166
"7714" 1542.6 36.7488118152521 38.3107921266337
"7715" 1542.8 42.3078847618408 37.3016213346042
"7716" 1543 48.004234255917 36.8427865887107
"7717" 1543.2 54.0509360278584 37.9698433863696
"7718" 1543.4 58.9736665111026 40.6599095382068
"7719" 1543.6 63.6149032941999 44.530447915226
"7720" 1543.8 65.2156936239577 48.8753587529229
"7721" 1544 65.7817273562148 53.0635127565375
"7722" 1544.2 66.3076309047286 57.7730663804095
"7723" 1544.4 65.3180020604615 62.0934558870869
"7724" 1544.6 63.5098774451213 67.434835168462
"7725" 1544.8 61.9515413194959 73.3836340635697
"7726" 1545 60.3456455358485 78.5751239037016
"7727" 1545.2 58.3009235365986 84.1737674730766
"7728" 1545.4 55.66477119563 89.1439181514379
"7729" 1545.6 53.429486000219 93.2809912292244
"7730" 1545.8 51.9233382532235 98.322687320948
"7731" 1546 51.2435345755508 103.332192993322
"7732" 1546.2 50.6074831435021 105.118953775598
"7733" 1546.4 48.3803898699426 104.836123748491
"7734" 1546.6 45.8208167626048 104.233950801433
"7735" 1546.8 40.9263504123592 104.576476510491
"7736" 1547 35.5234358195888 104.82287644043
"7737" 1547.2 29.2242685784326 105.017539610886
"7738" 1547.4 23.7896327043592 103.616709041455
"7739" 1547.6 18.7848345801656 101.814064166356
"7740" 1547.8 15.7455246467891 99.2006275385007
"7741" 1548 13.3751244309097 96.1184357563801
"7742" 1548.2 11.1396540431829 91.9230204309485
"7743" 1548.4 8.45905073212015 87.3350826157427
"7744" 1548.6 7.00688504496533 82.0328403591497
"7745" 1548.8 5.63194496408068 77.0408869205909
"7746" 1549 4.88219451000846 71.8190049586259
"7747" 1549.2 4.58185734868355 66.6190177118966
"7748" 1549.4 5.19945207478832 60.7786370784386
"7749" 1549.6 6.93346241038509 55.5955943582843
"7750" 1549.8 9.20837167255429 50.8180851790843
"7751" 1550 12.9982227041312 46.3841092686227
"7752" 1550.2 17.4240097401635 42.8145589320566
"7753" 1550.4 22.5992574910472 39.3671952218424
"7754" 1550.6 28.092358362645 37.1794720182052
"7755" 1550.8 34.1110900587718 36.4510527963283
"7756" 1551 41.6262598907667 36.3741862256743
"7757" 1551.2 47.7513076633597 37.8093735362103
"7758" 1551.4 53.0625405099485 40.6362366267084
"7759" 1551.6 57.741005680917 44.3326107617876
"7760" 1551.8 60.2009525837421 48.4085681001487
"7761" 1552 60.8127730820187 51.9721270305327
"7762" 1552.2 62.2207665630677 55.6001927619626
"7763" 1552.4 63.7340419917485 60.1434155961766
"7764" 1552.6 66.1527705639706 63.2225263715178
"7765" 1552.8 68.4589569638537 66.9774560315356
"7766" 1553 70.7643607114121 71.6954170154475
"7767" 1553.2 73.1587242694946 76.6231574638161
"7768" 1553.4 74.5822806275963 81.7519668713675
"7769" 1553.6 74.0829736589203 85.594707922325
"7770" 1553.8 71.4311073300508 87.9244898474584
"7771" 1554 68.282759898732 90.7185235221851
"7772" 1554.2 64.8287748148011 95.4376134373885
"7773" 1554.4 61.0592117845664 100.069742308062
"7774" 1554.6 57.3041215619642 104.617336176292
"7775" 1554.8 54.7897275007862 108.139013773881
"7776" 1555 55.3535882937564 110.63860285612
"7777" 1555.2 56.5623689054902 111.994969024777
"7778" 1555.4 58.6063290290418 114.980912261777
"7779" 1555.6 60.5835722837466 118.750790428892
"7780" 1555.8 62.0203702209485 118.54024314936
"7781" 1556 63.2277298776485 118.213520374877
"7782" 1556.2 64.671536810805 118.923703653628
"7783" 1556.4 66.845196692863 120.01328570354
"7784" 1556.6 66.8126445511827 118.809794771439
"7785" 1556.8 66.3343412620101 118.067614128448
"7786" 1557 67.8806895223704 117.043890707448
"7787" 1557.2 70.117619134462 115.9815527713
"7788" 1557.4 73.2693371464928 115.094757589207
"7789" 1557.6 77.3793895096872 115.010417629731
"7790" 1557.8 81.7373323565735 114.814814396291
"7791" 1558 86.0799324121235 115.723503362457
"7792" 1558.2 87.1796751214946 115.052656893329
"7793" 1558.4 87.0001398267981 114.512226993183
"7794" 1558.6 86.4266871106138 114.208252335793
"7795" 1558.8 85.3314710260627 113.812499690777
"7796" 1559 82.1407128870378 117.262098709919
"7797" 1559.2 81.3228240873378 117.540292179205
"7798" 1559.4 81.1031264340263 117.449315396006
"7799" 1559.6 80.6065686350835 117.463139857057
"7800" 1559.8 80.3015014154503 117.597498160213
"7801" 1560 80.3530174626714 117.543517610733
"7802" 1560.2 80.1253557539902 117.539519419568
"7803" 1560.4 79.2153714198728 117.613954675298
"7804" 1560.6 78.3723701641032 117.727011863675
"7805" 1560.8 78.0280225849399 117.16301610442
"7806" 1561 77.5839038601378 116.995032979405
"7807" 1561.2 77.2333800888378 116.983905240634
"7808" 1561.4 76.8581280091568 116.479293197735
"7809" 1561.6 76.0034558507402 116.295376404152
"7810" 1561.8 74.2690833486519 115.597090035538
"7811" 1562 71.9765717845844 114.416461744385
"7812" 1562.2 69.4347159546475 112.863507320903
"7813" 1562.4 66.1366993345772 111.231528638418
"7814" 1562.6 62.3733281851048 109.771739549402
"7815" 1562.8 57.8822423653235 107.920980219015
"7816" 1563 53.5694253753088 107.117037457938
"7817" 1563.2 48.998277816858 106.788594235225
"7818" 1563.4 44.563616009553 106.674328901826
"7819" 1563.6 40.1575000300882 107.306045373835
"7820" 1563.8 35.090083254636 108.781834454527
"7821" 1564 31.0341535056061 109.629921356907
"7822" 1564.2 28.2298260364317 109.086218209885
"7823" 1564.4 27.3477271765235 107.681115627719
"7824" 1564.6 25.8158084723235 104.545090580623
"7825" 1564.8 24.8828387357812 101.303223860014
"7826" 1565 23.8600784699687 97.2725518443089
"7827" 1565.2 23.4062821036835 92.4928649785966
"7828" 1565.4 22.9192519893891 87.4050986325471
"7829" 1565.6 23.6484141551202 82.4105866950308
"7830" 1565.8 25.3868260791062 77.4901088966462
"7831" 1566 27.6035147934181 72.9127965860874
"7832" 1566.2 30.0448128612485 68.6046699645016
"7833" 1566.4 33.3360790851284 64.2642072490205
"7834" 1566.6 36.8779884726956 60.5908542086371
"7835" 1566.8 40.4008205654959 57.4287589561214
"7836" 1567 44.3492000594554 54.9039625946447
"7837" 1567.2 48.1839900360708 51.1761701062162
"7838" 1567.4 52.0533077414584 48.4557890245406
"7839" 1567.6 56.3287847425167 45.5710094171061
"7840" 1567.8 60.9124112307741 43.5921881435348
"7841" 1568 64.9316648770235 41.8685774949433
"7842" 1568.2 69.723051753427 41.7290544101559
"7843" 1568.4 74.2995844903941 41.9390895389884
"7844" 1568.6 78.1916159309078 44.0228229780125
"7845" 1568.8 80.8271558972801 47.5389533175701
"7846" 1569 82.9170667548119 51.6737830756952
"7847" 1569.2 84.4387203356491 56.2478012799975
"7848" 1569.4 85.2639434702626 61.1674389714107
"7849" 1569.6 84.7513056931303 64.650655604913
"7850" 1569.8 82.9804689873468 67.497168824044
"7851" 1570 81.0743045881092 71.8794707537766
"7852" 1570.2 80.2311379620643 76.3127069285173
"7853" 1570.4 79.1978771065397 79.4548543597496
"7854" 1570.6 78.884163275369 80.5422467852311
"7855" 1570.8 78.2990349471204 80.6405365422297
"7856" 1571 76.1146714176836 82.0680283728966
"7857" 1571.2 73.121680612795 85.2475942645194
"7858" 1571.4 70.1149185781404 88.8369952975231
"7859" 1571.6 67.071496788454 92.0811547712114
"7860" 1571.8 64.3521089898161 95.536434401105
"7861" 1572 60.8286740661062 97.4998797381679
"7862" 1572.2 58.0197026677941 99.9576467042619
"7863" 1572.4 55.191352807869 103.821982101368
"7864" 1572.6 52.4880709958735 107.957454473877
"7865" 1572.8 52.8191212243235 110.738040349913
"7866" 1573 54.6930969420627 113.445606854472
"7867" 1573.2 56.296136411454 114.997845777298
"7868" 1573.4 56.7741703496334 115.227759988044
"7869" 1573.6 58.9409448357602 116.028643722157
"7870" 1573.8 61.5930341417402 115.803128515443
"7871" 1574 65.3979772814857 116.375638979412
"7872" 1574.2 70.121230666118 117.531146092544
"7873" 1574.4 74.4497334361697 118.9804783702
"7874" 1574.6 75.5544825016985 118.08586048286
"7875" 1574.8 75.6567891579757 117.695919250429
"7876" 1575 76.8464771715543 116.221227144838
"7877" 1575.2 78.3459653602388 111.9773658222
"7878" 1575.4 79.7436885025039 109.138849406777
"7879" 1575.6 82.4488656530158 105.483815210315
"7880" 1575.8 85.9241440693235 102.830812490723
"7881" 1576 89.74347118313 100.394600488325
"7882" 1576.2 94.077904914259 98.6985177239702
"7883" 1576.4 98.5762194092206 98.1076601335119
"7884" 1576.6 103.527129704718 98.3598320264245
"7885" 1576.8 108.165711938716 99.6153596415623
"7886" 1577 107.125963847261 98.9395813390891
"7887" 1577.2 106.766244236282 100.20265696561
"7888" 1577.4 106.463607159534 99.6736826583687
"7889" 1577.6 106.16145444409 99.7156778926078
"7890" 1577.8 105.840048880361 100.455091780332
"7891" 1578 105.958524953404 104.636566299857
"7892" 1578.2 106.117617897414 107.08527579714
"7893" 1578.4 104.130733529083 107.111723982391
"7894" 1578.6 103.74956024397 107.181995832581
"7895" 1578.8 103.65265515744 106.928475841725
"7896" 1579 103.572042277136 106.913997136164
"7897" 1579.2 103.258419458411 107.400341813211
"7898" 1579.4 103.033042430395 107.213750599319
"7899" 1579.6 102.931038158324 107.21313239161
"7900" 1579.8 102.927328912066 107.146984166691
"7901" 1580 102.808528546028 107.235379162002
"7902" 1580.2 102.709789455521 107.070814011157
"7903" 1580.4 102.788232177424 106.923733907589
"7904" 1580.6 102.813495151932 107.03886465079
"7905" 1580.8 102.709789455521 106.928190880424
"7906" 1581 102.676515536863 106.499671888948
"7907" 1581.2 102.733706257444 106.417746352537
"7908" 1581.4 102.906072077747 105.843326770623
"7909" 1581.6 102.734679934586 105.872162593689
"7910" 1581.8 102.650619141284 105.483016295737
"7911" 1582 102.513497329648 105.117825964236
"7912" 1582.2 102.520795522284 104.704074581737
"7913" 1582.4 101.775607949224 104.309410779977
"7914" 1582.6 101.458467394238 102.846113131534
"7915" 1582.8 100.965137642038 100.65703963211
"7916" 1583 100.340378776189 97.8616335473736
"7917" 1583.2 99.8748624717006 95.0093574962684
"7918" 1583.4 99.1088780812941 92.6607956481148
"7919" 1583.6 98.8660691043891 90.0867012545143
"7920" 1583.8 98.2535125424131 86.7936856111348
"7921" 1584 97.8441464955348 83.5709104704808
"7922" 1584.2 97.8114719655844 79.6293763575592
"7923" 1584.4 98.3104144229292 75.8418338857907
"7924" 1584.6 98.9596867289139 72.0781165322465
"7925" 1584.8 99.9914604995378 67.7204783879552
"7926" 1585 101.181438455754 63.4167822873347
"7927" 1585.2 102.327740164147 59.0941352873178
"7928" 1585.4 103.983536783788 54.5665638485623
"7929" 1585.6 105.687525696626 50.9265424779626
"7930" 1585.8 108.070119927462 48.008498085734
"7931" 1586 111.122489731356 44.260542776196
"7932" 1586.2 115.15176816019 41.5570008093433
"7933" 1586.4 117.856378266279 41.2265097462935
"7934" 1586.6 116.915521701616 42.1411098486867
"7935" 1586.8 116.445676896224 41.9767638441099
"7936" 1587 116.354229709653 41.7047524519195
"7937" 1587.2 115.466229815101 40.6977607828507
"7938" 1587.4 115.097365881752 39.3864735412052
"7939" 1587.6 114.785746065382 36.6791550811952
"7940" 1587.8 115.111548293912 32.5368048500001
"7941" 1588 113.618303936716 28.912489422598
"7942" 1588.2 111.077470250573 25.3377033422766
"7943" 1588.4 108.609619419027 21.5656059679988
"7944" 1588.6 105.730848736757 17.8431265900055
"7945" 1588.8 102.594521672231 15.0201420428029
"7946" 1589 99.5231681595735 12.3460683266337
"7947" 1589.2 95.9103518858853 9.95506318312491
"7948" 1589.4 92.7242156990132 8.2658974437766
"7949" 1589.6 88.3159533323118 7.43655361887072
"7950" 1589.8 83.7201972197118 6.59804577380013
"7951" 1590 79.8375297459747 5.32222236179985
"7952" 1590.2 75.6696613831894 5.17862845536196
"7953" 1590.4 71.2937858763706 5.31966496082366
"7954" 1590.6 66.7630836511026 4.38024633556729
"7955" 1590.8 62.3027365922735 3.9914547882016
"7956" 1591 58.127464756768 2.95755391133215
"7957" 1591.2 55.2925140694274 3.87044062906231
"7958" 1591.4 52.1150777520543 5.83919441169967
"7959" 1591.6 47.6152274844079 7.54326476934287
"7960" 1591.8 42.590642842361 9.0497075434891
"7961" 1592 37.4739694585235 9.87418298268248
"7962" 1592.2 33.0977332835054 10.6583612796337
"7963" 1592.4 29.6131493280735 13.4866615507052
"7964" 1592.6 25.8090643882196 16.3689144946078
"7965" 1592.8 21.8676431180294 19.7163406395766
"7966" 1593 17.8259042245007 22.9228196951817
"7967" 1593.2 14.4894893220065 26.6042752349595
"7968" 1593.4 11.7606935100604 30.393991661224
"7969" 1593.6 8.51681124057353 34.4253566722766
"7970" 1593.8 6.05376869121242 38.4619095667396
"7971" 1594 3.74579324232353 42.4949627621437
"7972" 1594.2 3.94312514320353 45.4733466491766
"7973" 1594.4 3.73081359397737 48.8207987329304
"7974" 1594.6 2.76186686674458 53.4342676226977
"7975" 1594.8 1.39071165390166 57.4609350685891
"7976" 1595 2.44191254714963 59.2244901538636
"7977" 1595.2 4.1407496043517 62.4133175768329
"7978" 1595.4 4.6329213054902 66.5404744224016
"7979" 1595.6 4.33259600020353 70.7422158513366
"7980" 1595.8 4.29704430146201 74.9253325841612
"7981" 1596 6.23284285773782 78.4930568302623
"7982" 1596.2 7.40798189769667 81.6724344914781
"7983" 1596.4 8.54926714532352 85.374294307724
"7984" 1596.6 9.61840283120588 87.9470527758942
"7985" 1596.8 9.51632063379291 87.8689715836746
"7986" 1597 8.89358196093222 86.7612086447983
"7987" 1597.2 8.63778324918717 85.552258263913
"7988" 1597.4 8.0127901315147 84.9744737349678
"7989" 1597.6 7.4869076715348 83.6257655207625
"7990" 1597.8 6.64120158712616 82.1731171760661
"7991" 1598 6.38672576581668 80.9528968378588
"7992" 1598.2 6.07263195209275 79.5790100036997
"7993" 1598.4 5.79051524157353 77.5624996755016
"7994" 1598.6 5.621245215262 74.5778047425304
"7995" 1598.8 5.5397196139599 71.6729331780948
"7996" 1599 5.6228264003652 67.2004111523183
"7997" 1599.2 6.65882184399475 63.4427139245163
"7998" 1599.4 8.12193106611519 59.2108492663599
"7999" 1599.6 10.0967646838035 54.9972073390166
"8000" 1599.8 12.6129242605975 51.4011286608314
"8001" 1600 14.9351857015398 46.7708810898847
"8002" 1600.2 17.3114471769855 41.9743258418752
"8003" 1600.4 19.7357356491569 37.4545744489433
"8004" 1600.6 24.089635167842 33.6584356637396
"8005" 1600.8 29.1081354501635 29.9775994853366
"8006" 1601 33.2349878840643 26.763359010184
"8007" 1601.2 38.1165963725735 25.3794323626694
"8008" 1601.4 43.822825255842 23.4023697627396
"8009" 1601.6 48.3104233032882 20.7106368274472
"8010" 1601.8 52.7240178755212 17.8169909020673
"8011" 1602 54.1867979547189 18.8223691608347
"8012" 1602.2 55.7233236641754 20.1086964658877
"8013" 1602.4 57.9703369639307 22.6855922684195
"8014" 1602.6 62.4688344577588 25.4484352526001
"8015" 1602.8 67.216265517744 27.8368080080266
"8016" 1603 72.2798243757411 29.472799602403
"8017" 1603.2 77.0568889762305 30.5563109106836
"8018" 1603.4 80.9742412007073 31.4665858206487
"8019" 1603.6 83.6007489568753 33.3173792342594
"8020" 1603.8 85.6285216116007 36.7864259840899
"8021" 1604 88.8632904204049 40.3745994917998
"8022" 1604.2 91.7964991020902 44.3828282495766
"8023" 1604.4 94.2175823183824 48.6838083802119
"8024" 1604.6 95.9483820792521 52.9205858219552
"8025" 1604.8 96.888201566963 57.1309038045906
"8026" 1605 98.6760325782898 61.5271311577878
"8027" 1605.2 100.791186783082 66.3194385193628
"8028" 1605.4 102.486154781019 71.3459273439839
"8029" 1605.6 104.220001232681 76.6829446567766
"8030" 1605.8 107.123750944664 78.4945742491857
"8031" 1606 109.278318229432 78.0797216660176
"8032" 1606.2 112.066828335818 78.7426182525968
"8033" 1606.4 113.276637589668 80.4209695486732
"8034" 1606.6 111.747540891678 81.5209286357133
"8035" 1606.8 109.532809598583 83.8280519839618
"8036" 1607 107.434063114495 87.4119394555623
"8037" 1607.2 104.802661998907 91.0879570483183
"8038" 1607.4 101.811309444449 93.4734660474433
"8039" 1607.6 98.237415009862 96.3761890158535
"8040" 1607.8 94.4316481019173 100.095822945808
"8041" 1608 90.2837049525171 102.216319013002
"8042" 1608.2 87.4992100351324 104.362103895924
"8043" 1608.4 86.3816177743711 105.905623085967
"8044" 1608.6 84.8625218945977 109.333584835277
"8045" 1608.8 82.2911112313704 113.824670655058
"8046" 1609 78.7164041832846 117.702150197699
"8047" 1609.2 75.1896870243372 119.643892111338
"8048" 1609.4 70.7996924558235 119.659971863235
"8049" 1609.6 66.0095827488971 120.227313806071
"8050" 1609.8 60.3225207037142 121.133334705948
"8051" 1610 55.0280604132787 120.427691261911
"8052" 1610.2 49.8508812080963 119.536541073958
"8053" 1610.4 44.6571667428453 118.294236798864
"8054" 1610.6 38.3895452108809 116.698414893465
"8055" 1610.8 32.7335527418949 114.612305914973
"8056" 1611 29.6525600695557 113.130925691027
"8057" 1611.2 28.644596802113 111.427844794408
"8058" 1611.4 24.5054956666026 107.916092065032
"8059" 1611.6 21.6020418556286 104.689639955624
"8060" 1611.8 18.456299054258 100.634338234252
"8061" 1612 15.4664318451673 96.9800560898079
"8062" 1612.2 11.637702713113 93.553182304724
"8063" 1612.4 8.20972844947737 88.5942617000266
"8064" 1612.6 4.58465354970814 82.9394444493535
"8065" 1612.8 5.0133438496508 80.7570458639402
"8066" 1613 5.29786367245785 76.2372814870751
"8067" 1613.2 4.84929400382353 71.4250880872766
"8068" 1613.4 5.12761450209065 66.2917199195574
"8069" 1613.6 6.03873434409817 61.0913108650442
"8070" 1613.8 8.18143355815685 56.1599942198599
"8071" 1614 10.1558344304485 51.0914637614016
"8072" 1614.2 12.4832644421262 46.0906921216319
"8073" 1614.4 16.642146994736 41.8285485457516
"8074" 1614.6 21.6517158928985 38.6543610612016
"8075" 1614.8 26.340227564863 35.2008819752503
"8076" 1615 32.3214142688791 33.2256902670729
"8077" 1615.2 38.1553088372754 32.5773252765115
"8078" 1615.4 44.1812140030021 31.4533231087409
"8079" 1615.6 49.6245328853592 29.8676203338123
"8080" 1615.8 54.8604857161856 27.0858455222594
"8081" 1616 60.3354610967718 25.2190714145697
"8082" 1616.2 66.0563220801383 23.9360890852951
"8083" 1616.4 71.7158528050957 23.5144209969538
"8084" 1616.6 77.134604234805 22.9359663907766
"8085" 1616.8 82.8779255806449 21.837102187098
"8086" 1617 88.9131064602538 20.2942067018231
"8087" 1617.2 94.9038541655483 20.1075619273946
"8088" 1617.4 101.347190006524 20.3151520822141
"8089" 1617.6 107.307044047543 21.6598952088986
"8090" 1617.8 112.770141141829 24.7657157503295
"8091" 1618 116.432694534324 29.2973237217766
"8092" 1618.2 118.318703592763 34.6386383320623
"8093" 1618.4 118.954268672593 39.8529825896997
"8094" 1618.6 118.778792791966 44.9410698112766
"8095" 1618.8 118.686620256962 50.6102951976079
"8096" 1619 118.615046003083 56.3680132887007
"8097" 1619.2 117.624113822615 61.8304653083969
"8098" 1619.4 117.755368111429 66.704854034106
"8099" 1619.6 118.364775452382 71.7221550742825
"8100" 1619.8 117.29152770617 75.324789873392
"8101" 1620 114.369262660571 78.8792548229178
"8102" 1620.2 111.754235968138 83.2029752998877
"8103" 1620.4 108.313725130708 88.4269889601612
"8104" 1620.6 104.839103716521 92.319857924224
"8105" 1620.8 101.957361015824 96.5577605109584
"8106" 1621 100.573273722936 101.179823990341
"8107" 1621.2 99.8552170312466 106.8679347175
"8108" 1621.4 99.2766001667713 107.732103923284
"8109" 1621.6 99.1499252549485 107.24558829636
"8110" 1621.8 98.8167749385441 106.538558685041
"8111" 1622 98.5452576381931 106.548021531951
"8112" 1622.2 97.8316427708383 105.799709559262
"8113" 1622.4 95.8556509228235 104.976379622589
"8114" 1622.6 92.3199857991204 103.747112230183
"8115" 1622.8 88.2496802009757 102.828292622342
"8116" 1623 83.8489946593704 102.341365855698
"8117" 1623.2 78.9136686433235 102.128373980777
"8118" 1623.4 74.1834822671784 102.517844837777
"8119" 1623.6 68.6950095477981 103.026137312166
"8120" 1623.8 63.0443815208151 103.283584149844
"8121" 1624 57.906584293886 104.039215372933
"8122" 1624.2 51.6939831929902 105.237958759681
"8123" 1624.4 45.6199958519642 105.420619818855
"8124" 1624.6 39.2293702497164 105.174592469455
"8125" 1624.8 32.8100559459485 104.465199122777
"8126" 1625 26.4602900095021 103.241147857919
"8127" 1625.2 20.9144347910612 101.189813063088
"8128" 1625.4 16.7467013736092 97.0837990710623
"8129" 1625.6 12.6454929746668 92.6996914426572
"8130" 1625.8 8.95967729571062 87.7179522717766
"8131" 1626 7.25103095532353 81.8404829752312
"8132" 1626.2 5.48387960415934 76.2256554913438
"8133" 1626.4 4.14045704408355 70.2385002096166
"8134" 1626.6 4.61504703910614 64.519036006994
"8135" 1626.8 5.32137989109627 59.003328178413
"8136" 1627 6.78469085023142 53.9826015924213
"8137" 1627.2 9.77772314011104 49.9003320570766
"8138" 1627.4 13.2701260180508 45.6854480942441
"8139" 1627.6 17.7762433835187 41.8553840377278
"8140" 1627.8 22.5077103289161 39.3658666175544
"8141" 1628 27.9119849547138 37.5189585201547
"8142" 1628.2 33.642318074895 37.1006505352409
"8143" 1628.4 39.7440281678949 36.9059151067409
"8144" 1628.6 45.3321167497588 38.1543492109648
"8145" 1628.8 50.8009540562326 39.8351658867425
"8146" 1629 56.1005251114615 41.2679567288801
"8147" 1629.2 60.1238635200569 41.9810912980766
"8148" 1629.4 64.0791564455902 40.6482354763433
"8149" 1629.6 69.1634671887718 40.0458240396731
"8150" 1629.8 74.6060271165043 40.0195033391862
"8151" 1630 79.3031395003235 39.16100138108
"8152" 1630.2 84.4272621008537 37.818758376138
"8153" 1630.4 89.0875129189569 36.5804287476766
"8154" 1630.6 93.8304024664235 35.6164883766016
"8155" 1630.8 99.008510241395 35.3433951209195
"8156" 1631 103.664760409526 36.2377819150575
"8157" 1631.2 108.925053658289 37.9364954588675
"8158" 1631.4 114.123806120463 38.9009848538779
"8159" 1631.6 118.316612278221 41.1894622758561
"8160" 1631.8 117.88313772591 43.5913518413283
"8161" 1632 116.90066339351 47.0454201006487
"8162" 1632.2 117.306331123359 52.0424217705766
"8163" 1632.4 116.321869493714 57.5434601434717
"8164" 1632.6 116.039978086849 63.1812882807766
"8165" 1632.8 115.466393733812 68.8507447332425
"8166" 1633 114.64882184362 74.4278603119247
"8167" 1633.2 112.906322743812 80.0553395968464
"8168" 1633.4 110.435517744934 85.6441464098286
"8169" 1633.6 108.012705530609 90.8337191277766
"8170" 1633.8 105.113929580652 96.0415008728052
"8171" 1634 102.938456650838 100.481468642605
"8172" 1634.2 101.915027227019 105.390897971298
"8173" 1634.4 100.329441161784 106.545793437803
"8174" 1634.6 96.6261258790627 106.982648430342
"8175" 1634.8 92.1324257898608 108.574988613806
"8176" 1635 86.630059997636 109.741312138698
"8177" 1635.2 81.1833436375649 110.80417307119
"8178" 1635.4 75.492316961062 111.068228113761
"8179" 1635.6 69.056515317069 111.072041115158
"8180" 1635.8 62.9520785210994 110.582577583587
"8181" 1636 56.6225475622142 109.783910513683
"8182" 1636.2 50.574712895849 108.155270462827
"8183" 1636.4 44.7206002295616 106.517648718396
"8184" 1636.6 38.6250722136569 104.313738233943
"8185" 1636.8 32.9885634220735 101.738903123777
"8186" 1637 27.5482088963563 99.0317614292192
"8187" 1637.2 21.7802742817134 95.8506318620139
"8188" 1637.4 16.5918403423735 92.3137083843766
"8189" 1637.6 11.4171889105053 87.6648426094584
"8190" 1637.8 6.93131607271159 83.3872688618512
"8191" 1638 4.20972176316177 77.7291702922472
"8192" 1638.2 2.52457106359472 71.8288615463698
"8193" 1638.4 1.53460386064611 65.9892475239863
"8194" 1638.6 2.28822806536898 60.2307514853221
"8195" 1638.8 3.34031673366599 54.4315320413245
"8196" 1639 5.02405656786199 49.2552085349689
"8197" 1639.2 8.02504265847544 44.0035460816627
"8198" 1639.4 11.7570608704881 39.4827261339538
"8199" 1639.6 15.799416944862 36.0381654775458
"8200" 1639.8 20.4695779935043 32.3943208979212
"8201" 1640 25.7829417333362 29.9579451754222
"8202" 1640.2 31.675076867191 27.5611283351501
"8203" 1640.4 37.5680124215553 26.1388100643986
"8204" 1640.6 43.6855546632138 25.4786094653376
"8205" 1640.8 50.1303645850344 24.7034445771621
"8206" 1641 56.0998404432882 24.6282554478589
"8207" 1641.2 62.5238185787471 24.4403930344825
"8208" 1641.4 68.2959512322521 25.1197851246695
"8209" 1641.6 74.5332670045941 26.3602552589884
"8210" 1641.8 80.1701758129307 28.7270271097409
"8211" 1642 86.1143507669282 31.2401492758813
"8212" 1642.2 90.996218563358 34.3112014210869
"8213" 1642.4 95.0349801884307 38.3386114735623
"8214" 1642.6 98.0904717927521 41.310645037098
"8215" 1642.8 99.2913402685021 45.043074083348
"8216" 1643 101.394288807835 48.9610732693813
"8217" 1643.2 104.157647524048 53.6280605929835
"8218" 1643.4 106.682013435859 58.3129025682766
"8219" 1643.6 108.60402839323 63.3262076694278
"8220" 1643.8 110.263607626399 68.9641910055994
"8221" 1644 111.775844953959 74.026906145706
"8222" 1644.2 114.979555162562 76.9543940419584
"8223" 1644.4 116.96929882619 79.2015228653766
"8224" 1644.6 115.882652359087 79.7133012371187
"8225" 1644.8 113.335473909609 80.7816617709194
"8226" 1645 109.437314877975 83.4428303065673
"8227" 1645.2 106.156130167166 86.7442751292766
"8228" 1645.4 101.641342995889 89.7934219702634
"8229" 1645.6 97.5910872415147 92.3343274297472
"8230" 1645.8 93.1203671348159 94.668509104392
"8231" 1646 87.9058634299412 96.440953966056
"8232" 1646.2 81.2963138861471 98.3596706880413
"8233" 1646.4 75.7742974929599 99.9508778257312
"8234" 1646.6 69.7485399277913 101.600703787422
"8235" 1646.8 63.9001952847751 102.819370662551
"8236" 1647 57.9218495711201 103.772073021336
"8237" 1647.2 52.1166827143771 104.367831408527
"8238" 1647.4 45.8489358869787 104.391333960242
"8239" 1647.6 39.2919637803057 103.832308980152
"8240" 1647.8 32.7921197880604 102.511012015724
"8241" 1648 27.0460418142759 100.861048176253
"8242" 1648.2 20.7060319682454 98.7935297677141
"8243" 1648.4 14.5953385444664 96.7066923682528
"8244" 1648.6 11.6256232598414 93.7408408818123
"8245" 1648.8 9.33885013956943 88.6182045805799
"8246" 1649 6.86156009832353 82.9222290325975
"8247" 1649.2 4.79392804866177 76.4748450322031
"8248" 1649.4 3.86850323836461 70.1757580551191
"8249" 1649.6 3.62725863367137 63.3167564049505
"8250" 1649.8 4.91976968270925 57.3058422094623
"8251" 1650 7.67085019079107 51.9776785631792
"8252" 1650.2 11.6060232654144 47.7845442715818
"8253" 1650.4 16.194435819768 43.5490721186655
"8254" 1650.6 21.5906397812326 40.6526753317117
"8255" 1650.8 27.3627429204079 38.6774712295236
"8256" 1651 33.4526828599985 36.7410854761891
"8257" 1651.2 39.0261533130065 35.1013894199961
"8258" 1651.4 45.2434380912138 34.0469683193376
"8259" 1651.6 50.9042228440735 32.937021611598
"8260" 1651.8 56.945657685395 31.0360329048123
"8261" 1652 62.6497410486006 29.3770948611621
"8262" 1652.2 68.6606218962538 28.2874167321138
"8263" 1652.4 74.8085562770132 28.1692012394318
"8264" 1652.6 80.5494462427235 29.5584982964707
"8265" 1652.8 85.559015140886 31.3371773353141
"8266" 1653 91.1751276237 33.9480639553648
"8267" 1653.2 95.5266151988063 37.8791126053283
"8268" 1653.4 98.654972707511 41.8042066171891
"8269" 1653.6 101.447339655466 44.6396935528837
"8270" 1653.8 104.988982933583 47.3908895846284
"8271" 1654 108.898548555279 49.9524073739114
"8272" 1654.2 112.946003052609 53.6207060529909
"8273" 1654.4 116.39344553323 58.0864660235091
"8274" 1654.6 117.16332978544 62.4566913375208
"8275" 1654.8 115.786595593254 64.2681836956603
"8276" 1655 114.133608816451 67.5152837476254
"8277" 1655.2 111.20513014259 71.4553802650433
"8278" 1655.4 108.357665432524 76.1346307835884
"8279" 1655.6 104.773595064131 80.7356313655598
"8280" 1655.8 101.409505343644 84.4879406310566
"8281" 1656 98.7235726880054 88.5677068688675
"8282" 1656.2 97.3680960841735 92.8784411270266
"8283" 1656.4 96.4734322822029 97.5084438149835
"8284" 1656.6 95.9020165010378 102.078917364015
"8285" 1656.8 95.0470038044761 106.854833872505
"8286" 1657 93.2206371559329 111.79820510223
"8287" 1657.2 92.7811915819599 112.012672245549
"8288" 1657.4 92.0204448448652 111.708275199485
"8289" 1657.6 91.547129567261 111.049690798933
"8290" 1657.8 90.0281205624877 109.586450242433
"8291" 1658 88.1075412979599 108.489731311777
"8292" 1658.2 84.3597694603735 107.821139673927
"8293" 1658.4 80.2353156498645 106.706252742563
"8294" 1658.6 75.5964513440477 105.835062137052
"8295" 1658.8 70.9511533446569 104.415742506015
"8296" 1659 65.8630943333405 103.481620178827
"8297" 1659.2 61.2356524561032 102.300005205895
"8298" 1659.4 56.156483567927 101.134551793949
"8299" 1659.6 50.3992940964055 99.7404706935963
"8300" 1659.8 44.7960215701235 98.0648947060766
"8301" 1660 39.7458827910235 96.3317493924266
"8302" 1660.2 34.4150777117997 93.5229226642052
"8303" 1660.4 29.599785132 89.8714970104825
"8304" 1660.6 25.21823799075 85.5644075330707
"8305" 1660.8 21.4140860389317 81.3548405675469
"8306" 1661 18.4930546114317 76.0969839980469
"8307" 1661.2 16.8825399865398 71.0549153358036
"8308" 1661.4 16.8820888619949 65.607135332948
"8309" 1661.6 16.8246456699587 59.7497342434252
"8310" 1661.8 18.2522488612687 54.9917298493382
"8311" 1662 21.169745707361 51.2245329708766
"8312" 1662.2 25.2340063279161 47.794785288184
"8313" 1662.4 30.0536223211092 45.0477106411695
"8314" 1662.6 34.9565714646417 44.3229323526289
"8315" 1662.8 40.4783295344979 44.518388261044
"8316" 1663 46.4149811097894 44.8628805861971
"8317" 1663.2 51.3078049640083 46.8192789078962
"8318" 1663.4 55.8569939089235 48.8401058352433
"8319" 1663.6 58.8474527500627 50.3287499997766
"8320" 1663.8 60.9677170435569 52.9165674718433
"8321" 1664 64.6481663229747 56.2161001637301
"8322" 1664.2 67.7474107761477 59.7274093621063
"8323" 1664.4 71.2597196274974 63.3929572247983
"8324" 1664.6 75.2651772817718 66.3104851663283
"8325" 1664.8 78.2574949168561 68.6211801421353
"8326" 1665 81.3131672565649 71.5437200149835
"8327" 1665.2 84.1498879429902 75.9472774824433
"8328" 1665.4 86.1588936269674 80.3766933781876
"8329" 1665.6 87.6630491632531 84.8984026872977
"8330" 1665.8 86.9934186039963 89.3962176010312
"8331" 1666 84.9472745427498 92.2447528883832
"8332" 1666.2 81.8407855529642 95.3369759118391
"8333" 1666.4 78.5182059269851 99.0126071247766
"8334" 1666.6 74.9173589801931 103.296786551777
"8335" 1666.8 71.2875779917429 107.310849094083
"8336" 1667 68.9153123143683 111.237341636284
"8337" 1667.2 69.2925213789954 113.855098065761
"8338" 1667.4 71.2926713333776 114.454600292858
"8339" 1667.6 72.9926589929857 114.038813837412
"8340" 1667.8 75.1757600287391 113.574770726114
"8341" 1668 78.8862411181827 113.938666306424
"8342" 1668.2 82.0513775194362 114.185514032692
"8343" 1668.4 84.7441055025922 113.504410803896
"8344" 1668.6 87.9039542590735 113.498759278193
"8345" 1668.8 90.1911409585147 113.0793780776
"8346" 1669 90.3835853819735 111.287430301227
"8347" 1669.2 90.8987491064599 109.050333302913
"8348" 1669.4 93.1607638639042 105.853474274341
"8349" 1669.6 96.3995671196683 103.01475593119
"8350" 1669.8 99.6372873085332 101.029061077954
"8351" 1670 104.289614903633 98.8754694990724
"8352" 1670.2 108.751182739986 96.392530450413
"8353" 1670.4 109.961486448785 93.5150761817381
"8354" 1670.6 109.39861481396 91.1776674170753
"8355" 1670.8 109.622363854282 86.7280471769016
"8356" 1671 110.894094388736 81.6811539882766
"8357" 1671.2 113.196268079488 78.1048951190001
"8358" 1671.4 115.288323374249 75.3462422092951
"8359" 1671.6 118.206950660657 71.2822821063766
"8360" 1671.8 120.518320191088 67.8320285143648
"8361" 1672 122.181163617486 63.4937707125557
"8362" 1672.2 121.356492767128 59.8850349300693
"8363" 1672.4 120.781785770824 55.4917354630843
"8364" 1672.6 119.469039882229 50.9060832701531
"8365" 1672.8 117.157806942885 46.3390485378254
"8366" 1673 115.742412852811 41.6558989646303
"8367" 1673.2 114.531253480433 36.5072842208742
"8368" 1673.4 113.004389336286 31.7206979431099
"8369" 1673.6 110.323608099335 27.4340597354471
"8370" 1673.8 107.701665121577 23.2675640682224
"8371" 1674 104.92166698299 19.4451535243321
"8372" 1674.2 102.049249161739 16.5762950808026
"8373" 1674.4 98.9899640101092 12.879272476098
"8374" 1674.6 97.2287853545543 11.5214743510074
"8375" 1674.8 93.4808286240431 11.45290896874
"8376" 1675 89.4942935918235 10.1882856481997
"8377" 1675.2 85.6691333891449 8.25198777031231
"8378" 1675.4 81.9744513783353 5.53043742461189
"8379" 1675.6 78.2096251710543 5.8292079794689
"8380" 1675.8 74.4347537878235 7.2922203012766
"8381" 1676 69.8333087750651 8.96169369392266
"8382" 1676.2 65.2627151054735 10.5540387286516
"8383" 1676.4 61.6773188556259 13.4195932026836
"8384" 1676.6 59.3331283051367 15.4090497551282
"8385" 1676.8 54.0391504149259 18.4906805450176
"8386" 1677 52.4341790982189 18.6004613469626
"8387" 1677.2 50.7779185400464 20.2362607715718
"8388" 1677.4 48.0535733223797 22.4706435316642
"8389" 1677.6 44.1284866361491 25.3799714972998
"8390" 1677.8 40.8280008388059 28.5504560783531
"8391" 1678 36.0484122735043 31.2399855868127
"8392" 1678.2 31.7401985003479 33.9614747165815
"8393" 1678.4 27.6936143900021 37.513304181348
"8394" 1678.6 24.363098609083 40.562398509688
"8395" 1678.8 20.2537266751669 43.5857425117164
"8396" 1679 16.6980740598723 47.1607370532034
"8397" 1679.2 13.8485734245043 51.5910109700537
"8398" 1679.4 10.4950382154577 55.0688953081425
"8399" 1679.6 8.10392283204505 59.8831110233969
"8400" 1679.8 6.31630089852354 64.9780471677366
"8401" 1680 4.99007675949237 69.3672994250753
"8402" 1680.2 6.29655308042212 71.8429007202555
"8403" 1680.4 7.05088620936519 73.5184939436516
"8404" 1680.6 9.18709622997571 77.9247357950375
"8405" 1680.8 10.5500782146176 82.6662861559825
"8406" 1681 10.8314297109025 86.023412402724
"8407" 1681.2 11.2666097912891 86.6972700258456
"8408" 1681.4 13.4221295343408 87.5567919171559
"8409" 1681.6 16.6117615528753 90.3368080343628
"8410" 1681.8 19.0420702339118 94.0793096027766
"8411" 1682 20.7585884049144 98.6231362677766
"8412" 1682.2 23.354458634548 101.500451578675
"8413" 1682.4 27.1744797953063 102.652145133294
"8414" 1682.6 30.9080280106856 104.57263935919
"8415" 1682.8 35.6735519059372 106.69580494014
"8416" 1683 39.0026425722485 109.839896949377
"8417" 1683.2 39.3938316830294 113.4688489346
"8418" 1683.4 37.8588583054412 114.007235119277
"8419" 1683.6 37.3981805349992 113.454607551912
"8420" 1683.8 37.9705448011985 112.295186143714
"8421" 1684 40.7624581728453 112.169948685168
"8422" 1684.2 43.4048803527767 113.325661119527
"8423" 1684.4 47.0382609325664 115.759853975777
"8424" 1684.6 51.1011812797482 117.771230867407
"8425" 1684.8 55.5612065823911 119.212460491885
"8426" 1685 60.0325603363658 120.36219269441
"8427" 1685.2 64.6276612358652 120.433504259777
"8428" 1685.4 68.8793847581152 121.033938497652
"8429" 1685.6 72.9471914867819 119.51392029186
"8430" 1685.8 76.9842899363389 117.677248964084
"8431" 1686 81.7133432095844 116.775864907081
"8432" 1686.2 85.5826901672961 116.336057435448
"8433" 1686.4 89.3721066562941 115.565118547277
"8434" 1686.6 90.2478350325409 114.501129321994
"8435" 1686.8 90.9081539424954 113.179609548152
"8436" 1687 92.3564986919642 112.351983977027
"8437" 1687.2 93.0276274611743 111.498926540239
"8438" 1687.4 93.3001229149697 110.211392228361
"8439" 1687.6 94.5379411899735 108.282013521377
"8440" 1687.8 97.1693423055616 105.497605997681
"8441" 1688 100.354039321174 102.712580266277
"8442" 1688.2 103.477008720419 99.7008501460506
"8443" 1688.4 106.768229935096 97.52374384865
"8444" 1688.6 110.407255817486 96.0380234544391
"8445" 1688.8 109.371275662893 94.9502781859412
"8446" 1689 108.546366805493 93.1486022496639
"8447" 1689.2 108.026615204074 90.469871353474
"8448" 1689.4 108.380073344844 86.7842892584204
"8449" 1689.6 108.482296106764 83.1170032144166
"8450" 1689.8 108.383630156324 78.9668786947395
"8451" 1690 109.090072966207 75.2346525954649
"8452" 1690.2 110.042839335738 71.3221791209961
"8453" 1690.4 110.229097550463 67.0119067097513
"8454" 1690.6 111.480850781038 62.6851765938837
"8455" 1690.8 113.42341221975 59.6716744907317
"8456" 1691 116.306970608555 56.5356855523871
"8457" 1691.2 118.688939499013 55.4993113771904
"8458" 1691.4 117.633919668368 55.6529450119524
"8459" 1691.6 116.382535408801 54.0951102191743
"8460" 1691.8 114.990407479406 51.8172756039273
"8461" 1692 112.862545011824 49.8048189659552
"8462" 1692.2 110.818577801056 47.5933965389859
"8463" 1692.4 108.658918794203 44.9746988210176
"8464" 1692.6 107.178125122752 42.9540940321662
"8465" 1692.8 106.030577061949 40.3539686066099
"8466" 1693 105.559174835641 37.4334649173986
"8467" 1693.2 106.444096571263 34.3182130831019
"8468" 1693.4 108.694603011137 31.9919186045092
"8469" 1693.6 111.646724939503 30.3869669059676
"8470" 1693.8 113.713774877312 30.4170524356516
"8471" 1694 114.011865874147 29.8013448308354
"8472" 1694.2 112.924437667393 28.4685659679278
"8473" 1694.4 111.541126032716 26.3345632738837
"8474" 1694.6 109.491880562421 23.0562907205815
"8475" 1694.8 107.000857656277 20.2081608148115
"8476" 1695 103.544002840437 17.8794185975741
"8477" 1695.2 99.6808111255021 16.059951141598
"8478" 1695.4 96.2130767093109 13.2747884654475
"8479" 1695.6 93.6598410911166 10.3251686417076
"8480" 1695.8 90.8771973594322 7.4022881521679
"8481" 1696 86.9580964635021 6.55037104984802
"8482" 1696.2 82.8267052536529 7.28992929623542
"8483" 1696.4 78.9469161555065 6.30904386958148
"8484" 1696.6 74.9076826856092 6.49936891381231
"8485" 1696.8 70.622807774936 7.9153736724766
"8486" 1697 66.4169432440272 8.09760756729511
"8487" 1697.2 61.6121748035158 8.91501553877659
"8488" 1697.4 57.2506680026208 8.35537047849282
"8489" 1697.6 52.3928085294992 9.21852210751984
"8490" 1697.8 48.783229468661 11.5763997282766
"8491" 1698 45.1199473316772 14.9913941939229
"8492" 1698.2 40.9426642269161 18.0170937153321
"8493" 1698.4 37.6155088675309 22.3485936755449
"8494" 1698.6 33.7029751607471 26.823038277306
"8495" 1698.8 29.2684594029438 30.4755963144728
"8496" 1699 24.432687608362 32.7126835446997
"8497" 1699.2 19.8968131023606 36.5818712323321
"8498" 1699.4 15.931362680711 40.7039514461641
"8499" 1699.6 12.6237314954774 45.2905949393535
"8500" 1699.8 9.41630345793067 50.1015586665266
"8501" 1700 7.00274328398604 54.8855590266766
"8502" 1700.2 5.72949814064354 59.6968223468166
"8503" 1700.4 3.82166418849237 65.4473005396857
"8504" 1700.6 4.4048977695543 70.8009360728535
"8505" 1700.8 5.05134343902775 75.008037121509
"8506" 1701 6.68452789059627 79.5685696427311
"8507" 1701.2 8.98139433428067 82.0706248452766
"8508" 1701.4 11.238156338849 85.4339367375054
"8509" 1701.6 12.7314423002521 90.026958066848
"8510" 1701.8 14.6042407354835 92.5162332300166
"8511" 1702 17.3567747711656 93.4438571518819
"8512" 1702.2 20.7458545092709 96.3204752360398
"8513" 1702.4 23.7518778763847 100.268451928981
"8514" 1702.6 27.2461865602342 103.790579959759
"8515" 1702.8 30.8763331409435 106.692972424817
"8516" 1703 34.5827210965588 110.1583466501
"8517" 1703.2 35.901480873386 112.595403262652
"8518" 1703.4 35.385175757034 114.017484352356
"8519" 1703.6 35.4153377858092 113.678966825519
"8520" 1703.8 37.8039947636656 112.746579450566
"8521" 1704 40.1176022552215 112.604345195593
"8522" 1704.2 43.4263823896735 113.890393862177
"8523" 1704.4 47.3827571786985 115.640848991693
"8524" 1704.6 50.9548540554835 117.935697830217
"8525" 1704.8 54.4647727327743 119.835584211706
"8526" 1705 58.2942912430192 119.869053742385
"8527" 1705.2 62.9213960689697 119.44484746893
"8528" 1705.4 67.6429812276774 119.660554405115
"8529" 1705.6 72.7424754866334 119.786214666453
"8530" 1705.8 76.9830059664807 119.176069778605
"8531" 1706 78.8135189943807 116.978341371248
"8532" 1706.2 82.6414611317521 114.999458493062
"8533" 1706.4 86.8264182213735 113.254258129077
"8534" 1706.6 91.0911241055235 111.203044948877
"8535" 1706.8 95.3573573263676 109.619960465424
"8536" 1707 99.9061478356235 107.892542664377
"8537" 1707.2 103.701438844758 105.182645438303
"8538" 1707.4 106.839234896531 101.663032177608
"8539" 1707.6 110.271065847939 98.0888621434304
"8540" 1707.8 112.09962049757 94.1922730115169
"8541" 1708 114.041916719492 90.2621579999714
"8542" 1708.2 116.390501858149 86.0919114438016
"8543" 1708.4 118.141535658835 84.2353582132533
"8544" 1708.6 118.15832758238 84.1251930178777
"8545" 1708.8 117.874664016788 83.6795104093123
"8546" 1709 117.908891190818 83.7969872395069
"8547" 1709.2 120.107166607806 85.2907142522587
"8548" 1709.4 121.236168437324 85.5851356739195
"8549" 1709.6 120.88035555562 85.7369400114803
"8550" 1709.8 120.58235792236 85.399896809632
"8551" 1710 119.84261870426 85.3466170538399
"8552" 1710.2 119.624828225029 85.3582170793648
"8553" 1710.4 120.34978648691 85.8064113989145
"8554" 1710.6 118.881436589255 85.66763442688
"8555" 1710.8 117.834497881054 85.1010581989002
"8556" 1711 116.391387019187 84.6951273248334
"8557" 1711.2 114.65647138346 83.345256740913
"8558" 1711.4 112.051147393074 81.5791497162052
"8559" 1711.6 109.144025639038 79.4509696761695
"8560" 1711.8 106.259774097177 77.0359482050687
"8561" 1712 103.253306200782 75.2090647469531
"8562" 1712.2 99.4863848008569 73.0565382327099
"8563" 1712.4 95.5383853370651 70.6031149490013
"8564" 1712.6 91.5455067720235 68.7593764438099
"8565" 1712.8 87.4412689192654 68.3440415014743
"8566" 1713 83.6042524428453 67.2918991736788
"8567" 1713.2 79.0923670365353 67.328007405306
"8568" 1713.4 75.3903160067421 67.8413523720906
"8569" 1713.6 71.4186190115212 67.9455131826836
"8570" 1713.8 68.8456231560477 69.7396193785352
"8571" 1714 66.7459142867192 72.541428547359
"8572" 1714.2 63.9588728955622 76.140045886413
"8573" 1714.4 61.7371186885849 79.401864313788
"8574" 1714.6 60.0267362199161 82.1547697835173
"8575" 1714.8 58.6556202099378 84.6466963708623
"8576" 1715 55.8180468232235 86.4994648763052
"8577" 1715.2 51.6939831929902 88.6699921444433
"8578" 1715.4 47.3185122713509 90.7216795661739
"8579" 1715.6 42.8730818761593 93.3333082100154
"8580" 1715.8 37.9079512706093 95.4331844866337
"8581" 1716 32.7943273151851 97.1371551518382
[truncated: 19,916 more chars]
