# Supplementary material for: Adaptive switch to sexually dimorphic movements by partner-seeking termites
Source: Sci Adv. 2019 Jun 19;5(6):eaau6108. doi: 10.1126/sciadv.aau6108 (PMC6584256; doi:10.1126/sciadv.aau6108)
Supplement: Data file S1 [file aau6108_Data_file_S1.zip › Dataset/CfExperimetns/170627_174_F_09_set1_tandem-position_5FPS.txt]

"time" "x" "y"
"1" 0 3.00457080809253 64.9584774475803
"2" 0.2 4.02086235744312 67.8337766685085
"3" 0.4 4.43828291783959 71.8947893321653
"4" 0.6 5.42461539413971 76.5027849351894
"5" 0.8 5.7632264720729 80.9546590525911
"6" 1 7.15276490326008 82.6355679429928
"7" 1.2 10.0095788855878 84.4551231542047
"8" 1.4 13.2493940894754 86.0747241064088
"9" 1.6 16.5972631504819 87.752735442504
"10" 1.8 19.5159165633838 88.9412216003284
"11" 2 22.4871752175665 89.780533029681
"12" 2.2 24.2794268985639 89.8673285973185
"13" 2.4 27.2905223358358 90.453080001887
"14" 2.6 30.0637898987214 92.305606994361
"15" 2.8 32.4553160244425 95.3872499903688
"16" 3 35.2562350632723 99.0076237344724
"17" 3.2 37.5613179006446 103.705062025229
"18" 3.4 39.5911281220867 108.742070967969
"19" 3.6 40.1951065184251 113.341197181007
"20" 3.8 39.6118516747339 114.928505371592
"21" 4 38.2375133151933 114.399082618324
"22" 4.2 36.2039896333546 114.563266464429
"23" 4.4 34.5519388787504 113.735485106184
"24" 4.6 31.4007193363577 112.741299979894
"25" 4.8 30.2462490954479 112.254793427515
"26" 5 29.920807718163 111.907960635308
"27" 5.2 29.7890886592249 111.558256652391
"28" 5.4 29.2314183961878 111.477296014411
"29" 5.6 28.8746457376205 111.298840271215
"30" 5.8 27.5063108010565 110.730169283501
"31" 6 25.4287937174888 109.983255307478
"32" 6.2 24.8736806110475 109.712871449724
"33" 6.4 24.3123727994444 109.511035164905
"34" 6.6 24.1812741960921 109.200705745072
"35" 6.8 23.5719212289357 108.677329611316
"36" 7 22.5922853308069 108.229914169153
"37" 7.2 21.6009379131452 107.372645581759
"38" 7.4 20.7642182385357 106.788216759653
"39" 7.6 19.6906442002367 106.13665349816
"40" 7.8 19.4269008808318 105.473341658942
"41" 8 19.1869015812907 104.934374798248
"42" 8.2 19.1541094438923 105.036989471296
"43" 8.4 19.7467244275608 104.791491022104
"44" 8.6 19.828354866036 104.584642531214
"45" 8.8 19.8052438331497 104.336851133462
"46" 9 20.2634228133144 103.973360258158
"47" 9.2 20.0641092292782 101.992238912865
"48" 9.4 19.5150629398071 99.4769046297202
"49" 9.6 18.3565082044778 96.8909165355558
"50" 9.8 16.9134016263432 93.937228052344
"51" 10 14.8286871652219 90.4279377901173
"52" 10.2 12.0948017470281 86.7868155747391
"53" 10.4 10.3521051053235 83.3676488863412
"54" 10.6 7.502595212482 79.0467924126863
"55" 10.8 5.44407484508037 74.8526629517878
"56" 11 3.10115920921705 69.9184872877445
"57" 11.2 2.19904048943499 65.974860319593
"58" 11.4 2.78420704844022 61.4566706603737
"59" 11.6 3.16557619574538 56.1794073129544
"60" 11.8 4.8490640220887 52.3879106827275
"61" 12 6.9579300650508 48.9881885143519
"62" 12.2 9.9812125634451 44.1596615615347
"63" 12.4 13.0513926936931 40.01579923248
"64" 12.6 17.1560842073452 36.0906263766937
"65" 12.8 21.2682541072363 31.8352857726288
"66" 13 24.2955668872717 29.0109467841111
"67" 13.2 24.5910411847485 27.1769096595546
"68" 13.4 22.1457409966375 27.2290865614199
"69" 13.6 20.325420565338 27.9579548864831
"70" 13.8 18.4552743921974 29.0377011164695
"71" 14 16.4903476748741 30.4702635987476
"72" 14.2 14.2118091517056 33.5241876016992
"73" 14.4 11.6997978878859 37.399027086757
"74" 14.6 9.75111066414536 42.3014871937682
"75" 14.8 8.9217653188465 47.3613160650173
"76" 15 7.74945547707484 53.7002658196778
"77" 15.2 5.28159642131245 58.8378762920261
"78" 15.4 2.36939183653864 62.8546679862582
"79" 15.6 3.63131389435384 64.2491641292555
"80" 15.8 5.55695716786793 65.5409257017517
"81" 16 7.60360496718197 68.4903275824272
"82" 16.2 10.6207822557904 72.8699845232714
"83" 16.4 13.5185787334769 77.9403749403571
"84" 16.6 15.690459851522 83.1259664822091
"85" 16.8 17.6559044661753 89.083241225618
"86" 17 18.4125681328883 94.71292712614
"87" 17.2 18.8167714966886 98.0896107591707
"88" 17.4 21.0273724849305 97.8753046662775
"89" 17.6 24.9914402662684 98.0095208462676
"90" 17.8 30.618854836528 98.0079055921989
"91" 18 36.7552474262283 98.0072728643715
"92" 18.2 42.9685095998029 97.633177039025
"93" 18.4 49.7755907226185 97.3347939598241
"94" 18.6 55.6543395668195 97.4393799433976
"95" 18.8 61.9545338172257 98.2628868031664
"96" 19 68.0108677153003 99.07015367058
"97" 19.2 73.7060569250213 101.111847396412
"98" 19.4 75.6930079365886 104.60905425492
"99" 19.6 75.1203818841961 106.886907580828
"100" 19.8 74.0703422305259 107.404892042976
"101" 20 74.55030835733 106.348279445729
"102" 20.2 75.2278125383673 105.999238363497
"103" 20.4 75.8386433550747 104.376568321628
"104" 20.6 76.8049692979345 102.933842043195
"105" 20.8 79.1802187509743 100.842117480243
"106" 21 82.2908556896884 98.0669003418486
"107" 21.2 86.0287423274193 94.9240936325378
"108" 21.4 89.9965580788067 91.2428775651908
"109" 21.6 95.3100393424693 87.7094530407799
"110" 21.8 99.2034046684303 84.8956885008676
"111" 22 104.052682033015 82.140010980063
"112" 22.2 109.491648532994 80.6259051924566
"113" 22.4 114.404019800886 78.3776862330429
"114" 22.6 115.56698718214 77.1243241890715
"115" 22.8 115.430334328417 77.6202336525718
"116" 23 115.31207370418 78.7968456979772
"117" 23.2 114.575242521867 79.1714574071532
"118" 23.4 114.035630488961 79.0737252222691
"119" 23.6 113.607532616696 78.9160729204086
"120" 23.8 113.494799333065 78.8461925372894
"121" 24 113.239837148278 78.7901262676999
"122" 24.2 112.814378777904 79.7705923734914
"123" 24.4 112.900059573511 79.8399848889651
"124" 24.6 112.378675012258 80.0427017315391
"125" 24.8 112.183276203805 80.1316140718025
"126" 25 112.201740581269 80.1212440831706
"127" 25.2 112.36643127799 80.086393139806
"128" 25.4 112.298804633584 80.1144112883507
"129" 25.6 112.047009613215 80.1519820371188
"130" 25.8 112.092694604384 80.0800539474372
"131" 26 112.168998189922 80.1436429714601
"132" 26.2 112.180180593896 80.1431244455789
"133" 26.4 112.192733473608 80.1318459052878
"134" 26.6 111.763598237038 79.8031527428037
"135" 26.8 111.655673762081 79.4463044647498
"136" 27 111.44371372256 79.3977314640626
"137" 27.2 111.254832394322 79.447438084646
"138" 27.4 111.159005406921 79.466242787962
"139" 27.6 110.901033555231 78.8277516159668
"140" 27.8 110.794520981383 78.2937954952105
"141" 28 111.034706844311 76.5966786908087
"142" 28.2 110.835254757409 75.5893109601989
"143" 28.4 111.05238639454 74.0276156608993
"144" 28.6 110.951417881219 72.8422284333098
"145" 28.8 110.334038352183 70.743397966465
"146" 29 109.732105726057 67.6998547744097
"147" 29.2 108.545112945485 63.5550412613353
"148" 29.4 106.865729763232 59.5767877649497
"149" 29.6 104.858210541379 55.174030933978
"150" 29.8 101.594207071762 51.5674637813801
"151" 30 98.4530643106208 47.5579232465451
"152" 30.2 94.723602316486 42.9237101900648
"153" 30.4 90.9860288341745 38.0213809951561
"154" 30.6 87.7811380476438 32.4393230860324
"155" 30.8 85.9332803756163 27.0425981528937
"156" 31 84.2657322197635 20.7315706562451
"157" 31.2 83.6888847935408 13.9441437107415
"158" 31.4 84.1217050494803 9.57076386464059
"159" 31.6 86.0474570326664 5.20138419082125
"160" 31.8 87.2266262411707 6.00424886077306
"161" 32 87.5989586359338 6.7468717614437
"162" 32.2 88.0900952248604 7.20406012043113
"163" 32.4 89.8959324396272 8.16132602411304
"164" 32.6 93.0310982980575 9.54293627535713
"165" 32.8 96.7348717081579 11.1967014289275
"166" 33 100.672205580823 13.1089744101149
"167" 33.2 104.759968580633 15.7004013799009
"168" 33.4 108.518994100712 18.9051818585455
"169" 33.6 111.867182233773 22.4979741859083
"170" 33.8 113.887494894473 27.3414232062088
"171" 34 116.629193357744 32.8794262174909
"172" 34.2 117.049616329218 37.3614140270171
"173" 34.4 115.521481025503 41.8442353836118
"174" 34.6 114.228769976346 47.4529676207876
"175" 34.8 114.076967561626 52.7585204217485
"176" 35 113.511758415243 58.5326056456533
"177" 35.2 113.118408422105 63.8040573286084
"178" 35.4 110.990209894543 68.394194165827
"179" 35.6 108.658455383527 72.906010046872
"180" 35.8 105.307487963479 75.7687981871704
"181" 36 100.51308435049 78.6073410719296
"182" 36.2 95.3443887354915 82.7563263465921
"183" 36.4 90.4849331230444 85.4786016415021
"184" 36.6 84.4737101748249 88.0763708506337
"185" 36.8 78.2380758551059 89.4758394237458
"186" 37 71.4076221409118 91.9348916116649
"187" 37.2 63.9520567702828 95.7319182431469
"188" 37.4 58.4259969984743 99.4262826662442
"189" 37.6 52.3145092019475 103.047276430187
"190" 37.8 45.377893928398 106.111791132992
"191" 38 38.849406399213 107.11928550305
"192" 38.2 32.1394108398624 107.178714983975
"193" 38.4 27.4377827984093 103.873942572526
"194" 38.6 22.8186878249956 99.0989945582378
"195" 38.8 18.9510350723995 93.3029222138586
"196" 39 15.9627591633866 86.6469499115162
"197" 39.2 12.9894829737347 80.227998660269
"198" 39.4 10.5630312761008 73.4315187996182
"199" 39.6 7.30924036085551 67.3226592372115
"200" 39.8 5.00405648841683 60.9968848147058
"201" 40 4.57228165278541 53.8629064553581
"202" 40.2 6.38308093087969 47.2265939378952
"203" 40.4 10.0617065681628 41.4017841849616
"204" 40.6 13.1725394080513 39.1688463391752
"205" 40.8 18.9355299172031 36.3982201097494
"206" 41 24.6495327004871 34.4651171752991
"207" 41.2 31.6227203626028 33.261547255174
"208" 41.4 38.6808920194396 32.5399513939084
"209" 41.6 45.529688920665 31.98532667919
"210" 41.8 52.9771096209627 32.4057244907879
"211" 42 60.0184023070805 32.322415177141
"212" 42.2 66.661776839856 32.1751145556798
"213" 42.4 73.8085005791968 33.2974702155089
"214" 42.6 80.6528729130935 34.0413622425687
"215" 42.8 87.9021034984949 35.3930528904018
"216" 43 94.7944903851501 36.6042428588808
"217" 43.2 101.23397563964 38.2817482553384
"218" 43.4 107.341857190809 40.583480883889
"219" 43.6 110.958159160489 44.6674357583176
"220" 43.8 113.019460131235 51.0766442027808
"221" 44 111.70365255978 52.6605320906171
"222" 44.2 109.892296165219 53.6660094630287
"223" 44.4 109.216775853033 55.5320713721815
"224" 44.6 109.092291884336 55.2389299640947
"225" 44.8 108.729871448299 55.5836848191038
"226" 45 108.021950890581 55.7835113698999
"227" 45.2 106.672498569569 57.0876918647992
"228" 45.4 106.772103504026 58.1714791496878
"229" 45.6 106.768033798101 58.6478382281815
"230" 45.8 106.917522817516 59.2779304479833
"231" 46 106.837346834514 59.8282221363849
"232" 46.2 106.817277239791 60.5101356593539
"233" 46.4 106.954615280088 60.9841837262686
"234" 46.6 106.862044004964 61.3114607559401
"235" 46.8 107.102985130374 61.4524760662333
"236" 47 107.266202384919 61.2854557923512
"237" 47.2 107.246718422838 61.4107470458404
"238" 47.4 107.327941977927 61.7285467741068
"239" 47.6 107.113328220898 61.8640597374585
"240" 47.8 106.814591214719 62.0122449647041
"241" 48 106.254086606485 62.5037469647437
"242" 48.2 106.136500835603 62.6867753059386
"243" 48.4 105.80064162858 62.7047613356889
"244" 48.6 104.588827962102 62.5800238697287
"245" 48.8 104.171198352791 62.2928003223671
"246" 49 103.250567536526 62.7951894613694
"247" 49.2 102.345061425438 63.4726561532433
"248" 49.4 102.043762381651 64.6467102381342
"249" 49.6 102.737758858698 65.6920924106897
"250" 49.8 103.355524619935 66.2177478179256
"251" 50 103.365200211649 67.1999836242503
"252" 50.2 102.623566913949 68.4552364901289
"253" 50.4 100.594673673489 70.1070282874392
"254" 50.6 97.1808143646274 72.798323664768
"255" 50.8 93.0153200388787 75.0293457849572
"256" 51 88.1025134185284 76.9133461649249
"257" 51.2 83.2709479907574 79.2093400987234
"258" 51.4 78.8220802926831 82.5760851711251
"259" 51.6 74.1978164573976 85.9503798020794
"260" 51.8 68.7837045935434 88.576177539913
"261" 52 62.2261799356871 90.9644231801307
"262" 52.2 55.351277264682 91.8286786663384
"263" 52.4 48.352958437943 92.4677192069462
"264" 52.6 41.6461680821903 93.6943387159272
"265" 52.8 35.4923671690529 95.7326615595529
"266" 53 29.132917072292 96.8576858127163
"267" 53.2 21.4704017425906 97.7590971487535
"268" 53.4 15.9692967663207 96.3261791401053
"269" 53.6 11.7102360200962 92.3352719321491
"270" 53.8 8.80683341557522 88.1504920569926
"271" 54 5.63544319132569 83.3571258601596
"272" 54.2 4.27391082542503 80.2319695495247
"273" 54.4 4.81869571093254 75.6637608750534
"274" 54.6 4.59791563531316 69.6314319154987
"275" 54.8 3.6736641269192 63.5544122527501
"276" 55 2.72036359221784 57.6930364029043
"277" 55.2 2.46985794300939 51.6424903034539
"278" 55.4 4.01558553337979 47.4029535219287
"279" 55.6 6.37300013671911 45.4495268399249
"280" 55.8 9.32958042652127 43.8107399172042
"281" 56 14.1885963405473 41.1153268398732
"282" 56.2 19.7227742587953 39.0835042264511
"283" 56.4 25.5883389846233 37.8774487003405
"284" 56.6 31.3564211857528 36.5488211676809
"285" 56.8 36.795988103847 35.684729375873
"286" 57 40.6041150157764 34.5882499227126
"287" 57.2 45.3065063789546 33.1778192101829
"288" 57.4 49.9893111251242 32.0923417307058
"289" 57.6 54.8429013656675 30.0540360494698
"290" 57.8 60.5982508997797 28.5934979641289
"291" 58 66.9794414560311 28.0253325579031
"292" 58.2 73.6488833571405 28.3327391321388
"293" 58.4 80.7074034424652 29.8205548951534
"294" 58.6 87.5033541822171 31.9357119972151
"295" 58.8 94.2354120769497 34.2108622295056
"296" 59 100.054621246854 37.3154882312432
"297" 59.2 105.253691059047 40.963154690203
"298" 59.4 109.915926557087 45.6004410227041
"299" 59.6 113.910930843224 51.1915498362593
"300" 59.8 115.587314892012 57.0378398150355
"301" 60 114.386122129116 61.6430342714592
"302" 60.2 112.387679430257 65.0314079613477
"303" 60.4 109.00285055839 72.2622890974783
"304" 60.6 107.671714550173 75.3793477126915
"305" 60.8 108.473000608936 75.4545830385594
"306" 61 110.032193622368 74.7128503316671
"307" 61.2 110.130483472438 74.6725492108001
"308" 61.4 108.972372669214 74.286758528409
"309" 61.6 108.637149992291 74.6246693269693
"310" 61.8 107.811617702441 74.5705441752365
"311" 62 107.756426890929 74.2822197574034
"312" 62.2 107.723869928836 73.6260382855735
"313" 62.4 107.161540152907 73.7910266381299
"314" 62.6 107.049794474181 73.8845143992928
"315" 62.8 106.746202642838 74.2648690972166
"316" 63 106.690182992131 74.3758739603918
"317" 63.2 106.477645657906 73.9907639845855
"318" 63.4 105.733096962218 73.5721669350527
"319" 63.6 104.841212119474 73.0261921341067
"320" 63.8 104.001696059603 72.3508827010107
"321" 64 103.496997961556 72.4048121544559
"322" 64.2 102.954764463382 71.9017206042411
"323" 64.4 101.975387947494 70.8754133611798
"324" 64.6 100.594828206051 69.1620395405346
"325" 64.8 99.4188773194378 66.4133584444439
"326" 65 99.2204409794196 62.6533896458407
"327" 65.2 100.223548608872 58.3281407859761
"328" 65.4 102.690007288943 54.8751950156046
"329" 65.6 106.492052292127 52.4443303109761
"330" 65.8 110.903440110961 50.0969909290902
"331" 66 115.782513892411 49.3446548266246
"332" 66.2 117.972331665132 49.9533910302793
"333" 66.4 117.60407080091 49.2012506261095
"334" 66.6 117.526945554422 48.1037057509157
"335" 66.8 116.892134322888 46.853587148368
"336" 67 116.224125290506 46.1634479050983
"337" 67.2 115.064554556951 44.8072843811038
"338" 67.4 113.915039379619 42.5533896479137
"339" 67.6 111.791982923799 39.1476286541689
"340" 67.8 109.682927916062 35.571472132025
"341" 68 107.109119483788 29.6753538075742
"342" 68.2 104.692047649492 24.2527992813118
"343" 68.4 102.644845993193 18.8136604493947
"344" 68.6 100.692637005882 13.8522290669657
"345" 68.8 98.2791542842026 11.2395506637354
"346" 69 94.9971376488501 10.8017687933505
"347" 69.2 91.2055897965559 8.83440010311603
"348" 69.4 86.8980845097071 6.94443071496171
"349" 69.6 82.8495506637615 5.19251718025741
"350" 69.8 78.0626720348152 4.63518610107952
"351" 70 72.4890725219402 3.30921880639715
"352" 70.2 69.6951144016777 2.680147377523
"353" 70.4 68.1028067807725 3.3520707495815
"354" 70.6 64.9483209025296 4.68717077440457
"355" 70.8 59.8452573201127 5.94318838191726
"356" 71 54.1173416895266 6.86357858178899
"357" 71.2 48.1735165604164 8.35456771104937
"358" 71.4 43.1955701050386 9.72941886089254
"359" 71.6 38.4419621619054 12.533370369896
"360" 71.8 34.3536326819088 15.5663968596748
"361" 72 30.6840811414366 19.4834871438914
"362" 72.2 26.780156806115 24.368934833049
"363" 72.4 23.4336364253355 29.5495236556169
"364" 72.6 19.9476720402404 35.4126511954997
"365" 72.8 16.0912162845752 40.6209925620857
"366" 73 11.7191073631322 45.5930969058209
"367" 73.2 7.41882712036275 50.4404659511597
"368" 73.4 5.09665914513283 55.3624212542375
"369" 73.6 4.41787443416114 62.1765727365322
"370" 73.8 3.52320595929818 68.3381685612785
"371" 74 4.30397337083865 73.3233545647344
"372" 74.2 6.93665197432671 78.5306149525554
"373" 74.4 9.60205703474222 83.705188959878
"374" 74.6 11.5994707860549 88.5172466503243
"375" 74.8 15.1740773814303 92.8188116489059
"376" 75 18.6548282053265 97.1166523937287
"377" 75.2 22.8384905259088 101.171991506594
"378" 75.4 28.0524524063915 104.914911330416
"379" 75.6 32.0443022210489 106.896630763168
"380" 75.8 35.0666876006936 106.145517775463
"381" 76 40.5153713752344 104.694694985431
"382" 76.2 46.5929654940971 104.201309793761
"383" 76.4 52.328699222268 105.50489371152
"384" 76.6 58.2729120496132 106.444559725312
"385" 76.8 64.9234692114452 106.146686142897
"386" 77 70.8904385575529 106.357492546077
"387" 77.2 76.0655080184836 107.849566730148
"388" 77.4 80.1594132247523 107.315474921487
"389" 77.6 81.4713319341253 105.203903103674
"390" 77.8 83.1357864408334 104.467614888174
"391" 78 86.5159593974061 103.733983484579
"392" 78.2 89.4353235888464 101.25959464478
"393" 78.4 93.0950128492543 97.389860731796
"394" 78.6 96.8975489318106 94.0376489721686
"395" 78.8 102.724266900609 90.6798034169667
"396" 79 108.037818291853 88.8377395334683
"397" 79.2 110.984051863872 85.6968985659377
"398" 79.4 110.358410265312 83.658017532474
"399" 79.6 108.52024678533 82.646757228191
"400" 79.8 106.328539436702 80.1474008946795
"401" 80 103.570664460137 76.2485595551601
"402" 80.2 100.808632389973 71.5196933715853
"403" 80.4 99.1017571225588 66.6916585074189
"404" 80.6 97.4960559155359 61.0305894543787
"405" 80.8 98.0483401353297 55.1470033164112
"406" 81 100.08313476056 49.884078875167
"407" 81.2 103.705997622816 44.4548555926385
"408" 81.4 108.003011084998 39.8197198191983
"409" 81.6 113.563812854805 36.9486829270864
"410" 81.8 117.682025899016 34.939317061052
"411" 82 116.400508312156 33.4321722385103
"412" 82.2 115.153686296686 32.4643739260569
"413" 82.4 113.399593386963 30.987708737972
"414" 82.6 110.218758278814 27.2607035880825
"415" 82.8 106.267628562676 23.4460192185438
"416" 83 101.716206420781 19.3088286799114
"417" 83.2 96.9546481578067 14.3328997061976
"418" 83.4 93.2739499731911 8.61340607838225
"419" 83.6 89.643180180208 6.76224864353739
"420" 83.8 84.0958570134279 5.56718110152632
"421" 84 78.6539042673661 5.1102338659503
"422" 84.2 72.8141516335978 5.66016703244267
"423" 84.4 66.5240903195573 6.19847178917359
"424" 84.6 59.59303249498 6.91044349551993
"425" 84.8 54.0022067973001 8.08364846340981
"426" 85 48.9044285695244 9.73331660939464
"427" 85.2 43.2925813542771 10.8279285966789
"428" 85.4 37.945614704613 10.8842922444024
"429" 85.6 32.8995237342474 13.8703977990125
"430" 85.8 29.2614368865673 19.1908323586722
"431" 86 26.3686112462009 25.0584005700413
"432" 86.2 23.7648083442075 30.411948670325
"433" 86.4 21.3447371103791 36.9547595574915
"434" 86.6 18.8047956398227 43.1208877135788
"435" 86.8 17.0056356742719 49.8820507428909
"436" 87 15.6330191972024 56.8015279693915
"437" 87.2 14.3555674035907 63.2496059314268
"438" 87.4 13.3225179428322 69.6521420401026
"439" 87.6 11.5532469013404 76.476704925766
"440" 87.8 9.59421897090058 82.4743148388649
"441" 88 10.5822384692159 86.9072799188596
"442" 88.2 14.8850162618092 90.0629758307981
"443" 88.4 19.5865703443076 93.5479158546905
"444" 88.6 25.7313999176791 97.7365721047269
"445" 88.8 30.6532637701287 100.926715268832
"446" 89 37.2049075533695 104.30954915706
"447" 89.2 43.3032137488178 106.732308553504
"448" 89.4 45.9726385364695 107.226929541245
"449" 89.6 49.257782422862 105.765350310192
"450" 89.8 54.5540790672187 105.023411918537
"451" 90 60.3924023356721 104.789588250403
"452" 90.2 65.3682251286568 105.085450600718
"453" 90.4 71.1052782419395 104.826946804761
"454" 90.6 76.751200723172 106.688978398911
"455" 90.8 80.4896757802076 110.614357713673
"456" 91 81.2162468324841 114.12192062133
"457" 91.2 79.7243895424986 114.462926248078
"458" 91.4 79.4573884306732 113.849604320872
"459" 91.6 79.5527871739004 112.506614429244
"460" 91.8 79.4481538310225 111.917645200622
"461" 92 79.4132319305064 111.427305089156
"462" 92.2 79.2531968919431 111.157028112839
"463" 92.4 79.6463382971672 110.904945771696
"464" 92.6 79.4129033495204 110.356433830453
"465" 92.8 79.7090672204697 109.925543579201
"466" 93 79.7486833085719 109.527129678658
"467" 93.2 80.4535239341811 108.427137738588
"468" 93.4 81.2979990221095 106.637395491419
"469" 93.6 82.1299211034148 104.542652127231
"470" 93.8 83.5696611571054 102.038264736132
"471" 94 85.6427975050322 98.2583857640321
"472" 94.2 88.2632227190081 94.0361598716717
"473" 94.4 91.0300344739556 89.2849167770979
"474" 94.6 94.2175686352985 83.8181744095585
"475" 94.8 96.7951008505639 78.7136576479613
"476" 95 99.4300427288911 73.6177067609008
"477" 95.2 101.743341802836 68.3443169827488
"478" 95.4 104.185807168194 63.0682079377667
"479" 95.6 107.792885122553 57.4212650199996
"480" 95.8 112.014694189433 52.930338324587
"481" 96 117.987328756476 49.25355432672
"482" 96.2 119.937512742804 49.0123704151479
"483" 96.4 120.178060217873 50.3151999426044
"484" 96.6 119.658372559152 50.1942804377398
"485" 96.8 119.143930695821 50.0973832701172
"486" 97 118.661039111969 50.1640819322798
"487" 97.2 118.340353613044 50.4831429384854
"488" 97.4 118.08963929659 50.7810994634692
"489" 97.6 117.796544240062 50.9726535605971
"490" 97.8 117.771574345286 51.1465252875685
"491" 98 117.894421989951 51.1286207587726
"492" 98.2 117.901250885766 51.2916279802018
"493" 98.4 117.917940744636 51.2875176008979
"494" 98.6 117.786525512481 51.0701991218079
"495" 98.8 117.557079109238 50.8363579592399
"496" 99 117.530727549852 50.6733127362158
"497" 99.2 117.433866395041 50.4485682724156
"498" 99.4 117.385750734895 49.9223392644104
"499" 99.6 116.860156276089 49.6539416006925
"500" 99.8 116.282537445321 49.3810016664003
"501" 100 115.751767767181 48.8635382826065
"502" 100.2 115.571486641839 48.8014891941119
"503" 100.4 115.501431514994 48.3338375063285
"504" 100.6 114.893573171197 47.3608340531392
"505" 100.8 114.019897863039 46.0327267132328
"506" 101 112.702513533658 44.6208035155173
"507" 101.2 110.836440385809 42.2500335687759
"508" 101.4 108.041769441491 38.7624931977969
"509" 101.6 105.3819158449 34.7654061122541
"510" 101.8 102.914137328656 30.9743895685279
"511" 102 99.9144770917885 26.9646888342115
"512" 102.2 96.5407384561754 21.7485779276637
"513" 102.4 93.6761642336211 16.4885465734074
"514" 102.6 90.0188217496951 10.7867287814332
"515" 102.8 87.0716138150981 5.76348229541815
"516" 103 83.8879838734561 4.00236858113221
"517" 103.2 81.7889906900308 4.65855139224206
"518" 103.4 77.1320068314483 5.13178508850464
"519" 103.6 71.5978656962551 6.09896801963846
"520" 103.8 66.4688866827637 7.07362049944264
"521" 104 60.32962708736 7.92202584540871
"522" 104.2 54.1453776524435 8.38195349579389
"523" 104.4 48.1788409632041 8.53310396426578
"524" 104.6 42.1064221759411 7.97482939713478
"525" 104.8 38.0769841711905 8.98079052142707
"526" 105 33.4426971886409 9.35453565570461
"527" 105.2 30.981237902041 9.81295640587804
"528" 105.4 30.8123059103997 7.90284229020913
"529" 105.6 31.6441000282703 8.13637509524283
"530" 105.8 32.3486245721507 7.9949971802202
"531" 106 32.6440554392964 7.90050389892193
"532" 106.2 33.1613805777023 7.54381861894148
"533" 106.4 33.2488679976613 7.51376430725484
"534" 106.6 33.4472606351138 7.28699098197313
"535" 106.8 34.1404414965716 7.17081352901743
"536" 107 34.116477719863 7.21807907948245
"537" 107.2 35.0863053126053 7.31117035501348
"538" 107.4 35.647941044545 7.46239548419349
"539" 107.6 36.5623878838918 7.7632102444503
"540" 107.8 37.7983983557478 7.93460138646606
"541" 108 39.3810402488581 7.74266377165646
"542" 108.2 40.9785722893977 7.73560759159747
"543" 108.4 42.4615012724311 7.31863312678868
"544" 108.6 45.2598617117929 6.6415860333319
"545" 108.8 48.8383941186135 5.80084009282603
"546" 109 52.1564899145511 5.0003000229024
"547" 109.2 56.1409889143802 3.4191855128199
"548" 109.4 60.9528995548369 1.71500172018981
"549" 109.6 65.958394440244 0.659975181061047
"550" 109.8 70.9404517715488 0.0566775978149356
"551" 110 75.1221695067911 1.05190336287954
"552" 110.2 78.1965382341166 1.23629595360821
"553" 110.4 81.5393772847903 2.20134589093008
"554" 110.6 84.3547829857451 3.33318471071543
"555" 110.8 85.9120669697114 3.87727247287843
"556" 111 87.8621518630961 4.96998449982311
"557" 111.2 90.2942753895722 5.82688603786076
"558" 111.4 92.4970994818849 6.62273411779197
"559" 111.6 94.8320659547458 7.42751227069459
"560" 111.8 96.3324737840281 8.3029009949495
"561" 112 97.4454805474427 9.1896105275209
"562" 112.2 99.2295444552381 9.96382405069919
"563" 112.4 100.978584365944 10.8816245675056
"564" 112.6 102.627811476447 11.731219343974
"565" 112.8 104.926989495449 13.3799522577016
"566" 113 106.684711919105 15.4636020788334
"567" 113.2 108.269945120615 16.9609511495352
"568" 113.4 109.985047104235 19.1138035632104
"569" 113.6 112.422806912416 22.3537867096671
"570" 113.8 114.664932909473 26.0098997324645
"571" 114 115.428642581228 28.4955272114158
"572" 114.2 116.807656436791 32.1697564513725
"573" 114.4 118.267185196729 36.4306566402541
"574" 114.6 119.300329600154 40.0658347874353
"575" 114.8 120.898243374165 43.2046999960813
"576" 115 120.693294114777 43.9466745101528
"577" 115.2 120.706260845626 46.2694609042999
"578" 115.4 119.994690300254 47.8992424135886
"579" 115.6 119.39529152452 50.1618529546727
"580" 115.8 118.617702769736 52.7697067286101
"581" 116 117.463314737564 56.1372518881637
"582" 116.2 116.929423204076 60.9776355536301
"583" 116.4 116.089651881019 66.0180687290674
"584" 116.6 115.533868906192 70.3041931255219
"585" 116.8 114.486736523531 76.1766338659584
"586" 117 113.570053653001 81.8211762255586
"587" 117.2 111.708761958414 87.9832602735965
"588" 117.4 110.212156745653 93.6441909910469
"589" 117.6 108.029210295609 95.3370561923965
"590" 117.8 102.631786422574 99.0699802682545
"591" 118 98.9702164176197 101.985782458529
"592" 118.2 94.6035852960246 105.938943080254
"593" 118.4 90.5744907613652 110.192402462115
"594" 118.6 85.6550644904531 114.984037977156
"595" 118.8 82.149153277169 115.686595360443
"596" 119 78.1089140825408 115.527369154729
"597" 119.2 71.9090604765677 116.227432947533
"598" 119.4 65.5425472496916 117.176466968306
"599" 119.6 59.2395627493725 118.262019954126
"600" 119.8 52.9174719916999 119.041683805439
"601" 120 47.4958631189555 119.001553992505
"602" 120.2 44.0192227931653 116.684965010189
"603" 120.4 38.5047231378585 113.102756369868
"604" 120.6 32.8983057315182 109.780256855634
"605" 120.8 27.9563514640412 107.422928569612
"606" 121 21.924406502894 103.502352079958
"607" 121.2 17.9045319843113 99.2549916341199
"608" 121.4 13.3124608627797 94.0154296938089
"609" 121.6 9.2329300432206 88.4589180725948
"610" 121.8 5.83531603294187 83.2576771449219
"611" 122 3.11630109118517 78.01428767557
"612" 122.2 1.59429983843356 71.6924021557636
"613" 122.4 0.697469952734275 64.2599933066921
"614" 122.6 0.055908552469905 58.2521822645702
"615" 122.8 0.95812152443684 52.9836329387813
"616" 123 3.33610432010744 46.5631210474858
"617" 123.2 5.93115493271399 40.9774190782933
"618" 123.4 10.2143192861886 35.8392480364573
"619" 123.6 14.3028536407153 31.9479027505788
"620" 123.8 20.1179107972758 27.8343054427586
"621" 124 25.4713311849756 24.3958424993777
"622" 124.2 31.4407578813713 21.3290502620634
"623" 124.4 37.6290460420046 18.0046298168742
"624" 124.6 44.2239345752105 14.9737608605689
"625" 124.8 50.935792601123 12.7901757123508
"626" 125 57.6517052777282 10.6839324789221
"627" 125.2 64.1418227355916 8.78167799602581
"628" 125.4 71.7322777405095 9.15799473477117
"629" 125.6 78.7523345192496 10.5037419503022
"630" 125.8 86.4311972563982 11.7807062822428
"631" 126 94.2549137137515 12.5796708360987
"632" 126.2 101.762192403454 13.7713015436456
"633" 126.4 103.699238965359 16.0901683905413
"634" 126.6 106.36891656047 21.6883782125404
"635" 126.8 109.187820765122 26.1345282993081
"636" 127 111.785908152565 31.4122174098162
"637" 127.2 112.661236098963 35.7389991524155
"638" 127.4 113.569068961077 38.2532121049489
"639" 127.6 116.138791384647 44.2531602506201
"640" 127.8 116.517279531049 49.2854139467857
"641" 128 115.899458384747 55.6010902727635
"642" 128.2 112.940793129316 60.7600170393575
"643" 128.4 108.96776480443 66.5955377730183
"644" 128.6 105.141998002763 73.115973750059
"645" 128.8 101.381884768593 78.6622139694625
"646" 129 97.1326296558954 84.1175546252092
"647" 129.2 93.907233645559 90.6978328759348
"648" 129.4 94.6196440895217 95.7591118201118
"649" 129.6 95.2547963354715 97.4619845578621
"650" 129.8 91.7002056253707 98.8252983473847
"651" 130 86.6760705014841 98.8803390578144
"652" 130.2 80.5826124451362 99.4705107869187
"653" 130.4 73.909544373183 100.107287542155
"654" 130.6 67.3718742858724 100.652457767314
"655" 130.8 58.9700849990268 101.706210517977
"656" 131 51.4951677830983 102.696857521199
"657" 131.2 44.0103611766839 102.797390886406
"658" 131.4 36.0138155918636 103.417799035341
"659" 131.6 28.6929907024573 103.351121038947
"660" 131.8 20.5767157736843 102.192769228195
"661" 132 18.5932093074108 98.327416117208
"662" 132.2 17.3140041509728 91.4902679309401
"663" 132.4 16.4228089812273 85.1577711015733
"664" 132.6 15.0630005668994 77.8617421156774
"665" 132.8 14.2260299665462 70.085469996036
"666" 133 12.6855581513804 63.7619841751212
"667" 133.2 11.4280938747164 56.6130301691964
"668" 133.4 11.2914530873428 49.7234110964797
"669" 133.6 11.4797997003463 43.4201627900304
"670" 133.8 13.0410390033966 38.0423510745895
"671" 134 18.7098780554582 35.5956132849682
"672" 134.2 25.2507781366868 34.7033479130465
"673" 134.4 31.72813493556 33.8428723892949
"674" 134.6 38.772084489214 32.9424375277952
"675" 134.8 45.735186690625 31.4945005487884
"676" 135 52.8797058601364 30.593086936611
"677" 135.2 60.1829923752177 30.0267470748384
"678" 135.4 67.4427890898894 30.3994723504473
"679" 135.6 74.7747509440041 30.3555312291613
"680" 135.8 81.6756821796619 30.285754857725
"681" 136 88.6685423396231 30.742505457328
"682" 136.2 95.6294184736955 30.9840404378841
"683" 136.4 102.881179243415 30.7913873909362
"684" 136.6 109.769780545947 30.3391451406731
"685" 136.8 115.540871487471 32.0110936213844
"686" 137 116.398560012525 35.3133595876725
"687" 137.2 115.277411695015 39.4763895861105
"688" 137.4 115.03581668444 45.2103094744988
"689" 137.6 114.949339120555 51.5152275105968
"690" 137.8 115.104678962147 58.60280478774
"691" 138 115.414131013778 65.1712426886579
"692" 138.2 118.493986952553 70.1831158559293
"693" 138.4 119.700694955069 70.9741097210493
"694" 138.6 119.456855498186 71.2349810943348
"695" 138.8 118.650464470653 71.6535213453478
"696" 139 118.46214691487 71.8757891189272
"697" 139.2 117.745208814717 71.9032604519495
"698" 139.4 117.601920258359 73.2302412653367
"699" 139.6 117.023678631366 76.2331574823108
"700" 139.8 115.363799518668 80.3836642885127
"701" 140 112.565534751999 84.626945444096
"702" 140.2 110.24155696103 89.204808591216
"703" 140.4 108.507349880736 94.9672963806527
"704" 140.6 106.635540857481 99.8360970824247
"705" 140.8 103.924177055277 100.215205477318
"706" 141 99.9824027011492 101.683487202564
"707" 141.2 95.3134255886844 104.064716500854
"708" 141.4 89.8041204216037 108.193022073285
"709" 141.6 85.0094239837267 111.914070901247
"710" 141.8 79.3794546870397 115.5355369531
"711" 142 74.1098400764969 118.430666382269
"712" 142.2 67.6187133403547 119.917294432821
"713" 142.4 62.2032847669148 120.413650899283
"714" 142.6 56.3293773018925 120.065484619604
"715" 142.8 53.7494413373038 119.497025796466
"716" 143 51.2060142969331 118.139503368253
"717" 143.2 46.6973253163265 116.162925783532
"718" 143.4 41.7509879507328 114.238419881774
"719" 143.6 36.4818282661151 111.930298038378
"720" 143.8 31.4147539696034 108.744630809962
"721" 144 25.7838414191895 103.952573487174
"722" 144.2 20.7811678354623 99.6416721409061
"723" 144.4 15.8954152110084 95.2653888779423
"724" 144.6 12.140773818978 90.8796799815414
"725" 144.8 9.61032835212837 85.8706863523616
"726" 145 6.48519992833562 78.9993051867369
"727" 145.2 2.94853330591589 74.2746158816136
"728" 145.4 3.20571044309278 71.8210710582459
"729" 145.6 4.51250679174811 68.4148141556116
"730" 145.8 5.19875818649722 62.5950325924505
"731" 146 6.09384140727927 56.6968000075248
"732" 146.2 6.83270863520403 50.8396135989779
"733" 146.4 7.86062755487326 44.8572549663614
"734" 146.6 10.7818768866524 40.7152496226301
"735" 146.8 15.9498567981206 37.4401103404213
"736" 147 21.1469089426291 34.6818188445526
"737" 147.2 27.8527086801452 32.2761072688989
"738" 147.4 34.6993423044503 30.718507544168
"739" 147.6 40.5653663077522 28.6112512868036
"740" 147.8 47.5618859818638 25.8361366269857
"741" 148 54.5831351619264 23.3219096825068
"742" 148.2 61.3094495969824 22.1071152173283
"743" 148.4 68.2731013508079 21.1634913062392
"744" 148.6 75.498105233551 20.1617972415622
"745" 148.8 82.3906384158784 18.5415730475787
"746" 149 88.6741419988156 17.4156250311024
"747" 149.2 95.8635149378763 17.2791231839164
"748" 149.4 102.873257536467 17.3319980462994
"749" 149.6 107.453791336667 19.094758596291
"750" 149.8 107.342090598173 20.4889183216842
"751" 150 109.80442019487 25.574312372037
"752" 150.2 110.772182619058 29.7252054340602
"753" 150.4 112.049347036242 34.7549330795862
"754" 150.6 113.051017433189 39.9350324065238
"755" 150.8 113.565041453568 46.3408840739525
"756" 151 112.970472870014 52.9699491188495
"757" 151.2 112.696020743864 59.312501353991
"758" 151.4 114.235056237394 65.3378206919993
"759" 151.6 113.340700657297 68.5249974147577
"760" 151.8 109.986663235617 69.7608413599165
"761" 152 106.20718549494 73.8372433117317
"762" 152.2 105.002285348246 77.1246341299371
"763" 152.4 103.92477876517 80.9192894400188
"764" 152.6 102.321372305633 85.746799597716
"765" 152.8 98.9834137968506 90.4184507052449
"766" 153 94.7255173636946 94.5987795815225
"767" 153.2 90.7216326059878 99.8459986455714
"768" 153.4 88.2161169641377 104.963382808876
"769" 153.6 87.3151858979236 111.157081306843
"770" 153.8 84.8852208500362 112.352989222745
"771" 154 83.866683769254 111.291755069741
"772" 154.2 83.3512564811197 109.950957993129
"773" 154.4 82.1584733194912 108.371231782503
"774" 154.6 79.3299515731406 105.179939226975
"775" 154.8 76.2092470834355 101.492694740747
"776" 155 72.3362572966311 97.417131590684
"777" 155.2 67.7737203201917 93.6303917244444
"778" 155.4 62.8247437386303 90.009289581714
"779" 155.6 57.3891144801375 86.5121126513207
"780" 155.8 51.5166909287835 81.9782943156838
"781" 156 46.412448830997 77.9224172708117
"782" 156.2 41.4030711823173 73.7290976030463
"783" 156.4 37.6192699314136 68.0827856368027
"784" 156.6 35.4547458426393 62.2120681256836
"785" 156.8 34.6713759735231 55.8804066703628
"786" 157 35.7055084717926 50.5605513219011
"787" 157.2 38.9324640035768 44.9082766020085
"788" 157.4 43.9280723640324 40.462515391386
"789" 157.6 48.9170709790197 38.5025172798229
"790" 157.8 55.5784429170816 36.9318549513162
"791" 158 62.5127556490542 34.9456366912489
"792" 158.2 69.2074146305958 34.1381261704028
"793" 158.4 76.2489247189365 34.2597391854862
"794" 158.6 83.0856685077249 36.2827318692833
"795" 158.8 88.0324658071211 39.5266237104081
"796" 159 92.7116203647325 43.6542268610681
"797" 159.2 96.0066029506123 49.0589969538079
"798" 159.4 95.7873280864651 54.0365846985761
"799" 159.6 94.9189478877054 60.3589594828608
"800" 159.8 94.2202669749554 66.5935976456049
"801" 160 92.0107402995748 73.9976979456498
"802" 160.2 89.982973218852 79.2722702415461
"803" 160.4 85.8004838200876 83.8627948802097
"804" 160.6 79.94669490757 85.7905439548343
"805" 160.8 73.208077615999 87.3540134393993
"806" 161 67.6499395193558 89.4163821571158
"807" 161.2 61.4667371236851 90.9322757227546
"808" 161.4 54.1925967442254 92.597146510988
"809" 161.6 46.6481809310601 93.4260150838541
"810" 161.8 39.3055475587047 94.0576238758422
"811" 162 32.4700940802963 93.8994267636562
"812" 162.2 25.181711876487 94.8810535047002
"813" 162.4 18.3026312407028 96.7679562292379
"814" 162.6 17.0445139427647 96.9532879090518
"815" 162.8 16.4737535416351 95.4252341064705
"816" 163 16.946061084747 93.3160198140554
"817" 163.2 17.0899905168773 89.7374200750934
"818" 163.4 17.4162554426279 86.0206712087635
"819" 163.6 17.9642686646965 81.2481401257795
"820" 163.8 17.797814057146 75.6332468650594
"821" 164 17.9363826943968 69.6583510124096
"822" 164.2 18.726371884633 63.7516092247013
"823" 164.4 20.8113560403395 58.1191151159545
"824" 164.6 23.3877177144263 53.4383072948579
"825" 164.8 27.5619553538437 48.5801906535084
"826" 165 31.7265029506989 45.2507079019623
"827" 165.2 37.331776724582 41.2307968836469
"828" 165.4 42.5703749708183 37.685411810003
"829" 165.6 47.7044961665383 33.8785523310812
"830" 165.8 53.4289078283295 30.647843532717
"831" 166 59.6323926591135 28.2768437705956
"832" 166.2 65.7120196611605 27.0027856658915
"833" 166.4 72.5041156683832 26.2868416113747
"834" 166.6 79.4260230304559 26.4737438014333
"835" 166.8 85.0845305763866 27.2119392811499
"836" 167 91.1984417663999 29.7512066624661
"837" 167.2 97.515358115838 32.8773399454334
"838" 167.4 101.764722463442 35.1385712122594
"839" 167.6 106.479110093292 39.0993165585865
"840" 167.8 110.724371758516 43.0505341881878
"841" 168 112.966313381406 48.1909215219436
"842" 168.2 113.303798868262 54.9756529258875
"843" 168.4 112.268024291774 61.0268349525159
"844" 168.6 109.418738014801 65.7086218291008
"845" 168.8 107.272792242116 68.6424135537921
"846" 169 104.554775102242 72.3827396249946
"847" 169.2 102.538563522492 74.7276958974658
"848" 169.4 100.450179229493 76.6059470769215
"849" 169.6 99.4329144042301 77.8511247169379
"850" 169.8 98.1021000579216 79.4935421805171
"851" 170 97.5692982492178 79.8084676548017
"852" 170.2 95.3278827764457 82.9698699082781
"853" 170.4 92.2326708747472 87.6494845273134
"854" 170.6 88.8670989696409 93.7599084550911
"855" 170.8 87.3507461910875 99.6761978986699
"856" 171 88.9821750447479 103.288701914902
"857" 171.2 90.968675708967 104.062245791176
"858" 171.4 92.390674507167 104.619575901749
"859" 171.6 91.3027001173328 104.993824917459
"860" 171.8 88.6481260875215 104.57758815733
"861" 172 85.5327163109371 103.323284044463
"862" 172.2 81.3380350709125 102.781038959316
"863" 172.4 77.3361844386523 102.984991084227
"864" 172.6 72.0460354160091 103.077813099858
"865" 172.8 65.4912491474751 103.858806061314
"866" 173 59.0791614547235 105.969534583256
"867" 173.2 52.6861116946311 108.590023004578
"868" 173.4 46.8555375414804 111.701178287727
"869" 173.6 44.3589323502195 113.685763487572
"870" 173.8 43.6736981157276 110.920098889378
"871" 174 42.9914934199277 106.751178696583
"872" 174.2 41.632352578718 101.366159479414
"873" 174.4 39.8093074896977 95.8384614182534
"874" 174.6 37.8319986905137 88.8354728457224
"875" 174.8 35.5604398996329 82.4475344688337
"876" 175 33.9022855274432 75.459725501986
"877" 175.2 32.9672153101254 68.9078892305776
"878" 175.4 33.9388062388504 61.4971887254767
"879" 175.6 36.354219902692 55.1246113766084
"880" 175.8 39.1771635877914 48.9222676741953
"881" 176 43.0323932011389 43.2074635355115
"882" 176.2 48.6919458607031 39.4792108142747
"883" 176.4 54.5497656193113 36.7105247362092
"884" 176.6 61.3221951597976 34.4318540776221
"885" 176.8 68.4015616232142 32.7824494127823
"886" 177 76.0184083457437 31.8138930040905
"887" 177.2 83.1952084807645 31.7547490529487
"888" 177.4 89.8581432516165 32.703626244368
"889" 177.6 95.4178649119301 33.813499123003
"890" 177.8 101.15665610942 34.5765138418193
"891" 178 107.416073241558 35.9025830952222
"892" 178.2 113.748646866493 37.8922458314142
"893" 178.4 117.212685598979 40.6374228402251
"894" 178.6 116.297294392274 44.1637839881348
"895" 178.8 114.626792083017 48.9332642179744
"896" 179 112.938509442213 54.8366498937963
"897" 179.2 110.843991723552 61.4489652097905
"898" 179.4 108.071433330144 67.6791393847897
"899" 179.6 105.07782596347 72.7024773655233
"900" 179.8 99.9110733553406 78.3375922438406
"901" 180 95.918840732781 82.9283877102693
"902" 180.2 91.2274068417435 88.2051496377378
"903" 180.4 87.3603662156988 93.4642722589845
"904" 180.6 83.9921410236854 98.9681576600771
"905" 180.8 82.885525694647 104.61275311909
"906" 181 84.9250867014697 108.017851631864
"907" 181.2 86.7135968701322 108.96091821711
"908" 181.4 86.4020413080484 110.154384938944
"909" 181.6 83.7827537730422 111.430873594514
"910" 181.8 79.8701082711706 111.513269308749
"911" 182 74.9335631553005 113.69833558694
"912" 182.2 70.655004218041 114.179411602797
"913" 182.4 67.8255625761457 114.407530247626
"914" 182.6 66.1491129880403 114.031041761945
"915" 182.8 63.8615199872155 113.417161606803
"916" 183 63.0119298442996 112.849571974107
"917" 183.2 60.4850253717628 111.493859587294
"918" 183.4 55.2249472322398 110.083691924357
"919" 183.6 49.5312547452596 107.813783695854
"920" 183.8 43.2547482853963 105.47561426753
"921" 184 36.7054563968217 104.119110281464
"922" 184.2 29.4934876642171 103.235774473584
"923" 184.4 22.8720097883332 102.03389528983
"924" 184.6 17.1756967109765 98.6975024640376
"925" 184.8 13.7545392293294 92.9252985015444
"926" 185 10.8991648913101 86.2006238693024
"927" 185.2 8.88079050418744 78.7652029771661
"928" 185.4 6.42449783372409 71.512916664744
"929" 185.6 4.66874430953089 64.7603602793738
"930" 185.8 4.64855830064486 57.8854674204302
"931" 186 6.48285689383698 50.7922419383255
"932" 186.2 9.92081708341613 44.4480527403885
"933" 186.4 14.7826503037964 39.4759450746335
"934" 186.6 20.6126435756885 34.625919661415
"935" 186.8 26.7262682619355 30.2777844185311
"936" 187 33.2214780692956 27.3763810658271
"937" 187.2 40.4355283442596 24.8674068904033
"938" 187.4 47.9373737656268 23.3405897760392
"939" 187.6 55.3625233347837 23.5559994162997
"940" 187.8 62.2707382047596 24.9083642813213
"941" 188 69.4324964169597 27.5569113366163
"942" 188.2 76.863309250868 30.7728779148223
"943" 188.4 82.8780716505442 35.6657134702773
"944" 188.6 87.7916848546455 40.1126231672677
"945" 188.8 92.1798719074402 45.1236972294167
"946" 189 94.6156627689095 51.2686163721474
"947" 189.2 95.2744417375817 57.9085457190182
"948" 189.4 96.163082226163 65.1820901994093
"949" 189.6 95.0315267537392 71.8665391029174
"950" 189.8 93.2521939401458 77.7790473423534
"951" 190 90.7932536614131 84.0480547640543
"952" 190.2 88.7475246688196 89.691306662536
"953" 190.4 85.6174416664259 92.6912993583597
"954" 190.6 81.6548270511558 93.5217803484499
"955" 190.8 75.4319488409705 95.6844472158706
"956" 191 70.5225839066626 97.9898328480359
"957" 191.2 64.0669346518726 100.327027905853
"958" 191.4 56.7096528245637 102.387789672012
"959" 191.6 49.6308472816407 104.780022285486
"960" 191.8 42.538204441497 106.62737890335
"961" 192 34.9365055064515 107.997903939318
"962" 192.2 30.0985955844306 107.601115218247
"963" 192.4 27.9482855524675 105.449307243631
"964" 192.6 25.746587970014 99.2502492854832
"965" 192.8 23.9168508857966 93.3888198699127
"966" 193 23.4075306926293 87.3224340649734
"967" 193.2 22.7574145501759 80.3662917509691
"968" 193.4 22.8777141936301 73.6364626157206
"969" 193.6 24.0606915259253 67.0862502657969
"970" 193.8 28.3627573541485 60.8193038146511
"971" 194 32.2192819950003 56.1433476901692
"972" 194.2 36.6386952339819 50.9350896665082
"973" 194.4 42.4830494846548 46.7724287177046
"974" 194.6 48.451859049216 43.8279576923807
"975" 194.8 55.0675390493903 40.5021707875819
"976" 195 61.1126529351274 37.7421484987925
"977" 195.2 68.0156751990057 36.36464181323
"978" 195.4 75.7487770452268 34.8826895971733
"979" 195.6 82.6003013368461 34.5307766247083
"980" 195.8 88.7671197292855 35.3367702813585
"981" 196 95.5312502429406 36.741095174404
"982" 196.2 101.959815334186 38.5519397727764
"983" 196.4 107.896966687756 41.6877496010561
"984" 196.6 113.234704236342 46.8656958463891
"985" 196.8 117.46449737097 52.0423292416806
"986" 197 118.257512158686 57.0074690200962
"987" 197.2 118.067173958234 62.3289186450987
"988" 197.4 120.423731614558 65.4201565127522
"989" 197.6 120.271664037549 64.5949835304755
"990" 197.8 119.512412197388 64.9386326979196
"991" 198 120.31991890593 69.2151596178972
"992" 198.2 120.244479922702 72.3122936243206
"993" 198.4 120.450442936726 74.272719329466
"994" 198.6 122.949422410062 76.2643725569971
"995" 198.8 123.658985657711 76.585568912002
"996" 199 123.940783551764 76.5342575898119
"997" 199.2 123.715411463424 76.3357703552984
"998" 199.4 123.532062834206 75.9714742605873
"999" 199.6 123.494619916717 76.0575831515683
"1000" 199.8 123.233816187408 75.7266262735255
"1001" 200 122.879429409027 75.5428283596997
"1002" 200.2 122.805710777643 75.7454965605795
"1003" 200.4 122.411319070542 75.6736556640906
"1004" 200.6 122.353935726372 75.6858356327472
"1005" 200.8 122.258420947603 75.5490319529776
"1006" 201 122.161911814295 75.7796609667715
"1007" 201.2 122.333530025599 76.1567530844593
"1008" 201.4 122.265002487316 76.5769643698019
"1009" 201.6 121.753866407801 76.3875672120582
"1010" 201.8 121.529583344434 76.4097098997677
"1011" 202 121.602129374372 76.3284537549437
"1012" 202.2 121.277883605378 76.4847347524724
"1013" 202.4 120.934040453425 76.2560750945619
"1014" 202.6 120.212902824947 75.6357298914402
"1015" 202.8 119.349370412882 75.4715842446826
"1016" 203 117.536806958073 74.5993229902847
"1017" 203.2 116.6163918406 74.1633785318523
"1018" 203.4 114.019403900177 72.2426300905195
"1019" 203.6 111.372337895743 70.4081871807602
"1020" 203.8 109.784820653336 69.3239155237368
"1021" 204 107.796610397358 67.2706871261612
"1022" 204.2 105.195145432605 64.1823198926227
"1023" 204.4 103.238056522587 60.0261994735654
"1024" 204.6 101.029385244899 55.469851709269
"1025" 204.8 100.653488521965 50.309050265099
"1026" 205 101.669377241028 45.669791405298
"1027" 205.2 103.966999668877 41.1745167343636
"1028" 205.4 107.187994314428 37.0949605445979
"1029" 205.6 111.817397669841 33.9680742329603
"1030" 205.8 115.522480678589 32.6439599106477
"1031" 206 114.874551555278 31.8730410789481
"1032" 206.2 113.337647930919 30.1135466758432
"1033" 206.4 111.525726378005 27.3186973634545
"1034" 206.6 109.331794644858 24.2374765043518
"1035" 206.8 106.558314060289 20.0879046649144
"1036" 207 104.595006124597 16.0601215480542
"1037" 207.2 101.991449241731 15.2928666444411
"1038" 207.4 98.6672327407601 14.9478322114072
"1039" 207.6 94.1496298800912 13.3477713818137
"1040" 207.8 89.5887287062293 10.7197893470887
"1041" 208 86.0045485380906 7.24381546184363
"1042" 208.2 83.00175908107 2.9440128731737
"1043" 208.4 82.3754198337194 3.03305796922318
"1044" 208.6 81.9207096957904 3.34200870381397
"1045" 208.8 81.2409497780152 4.32041934931974
"1046" 209 80.5529069449353 4.94280131929964
"1047" 209.2 80.2191624353733 5.33145056545314
"1048" 209.4 79.7853208352693 6.44751173074032
"1049" 209.6 78.718195620003 7.95529508420117
"1050" 209.8 76.8429880834711 10.0501088659607
"1051" 210 74.1246810416191 12.6202756661055
"1052" 210.2 70.6167175942197 15.9962778033181
"1053" 210.4 66.8280008183914 19.4167453488209
"1054" 210.6 62.4998639683426 22.7451926788814
"1055" 210.8 58.15137446493 26.3277896710837
"1056" 211 54.440393629425 29.9993962891136
"1057" 211.2 50.8934270532336 34.3452955086589
"1058" 211.4 47.6369798691315 39.128813203757
"1059" 211.6 44.5936124247731 43.9092909196902
"1060" 211.8 42.7175564465669 49.1768594694258
"1061" 212 39.882448097376 54.9352632464594
"1062" 212.2 36.300954225716 59.0781457829198
"1063" 212.4 31.9659982227786 64.0228971317805
"1064" 212.6 27.0283521287421 67.9884194131655
"1065" 212.8 22.1950317792326 72.2732597679726
"1066" 213 17.6653369840846 76.4456896532523
"1067" 213.2 14.06266622395 81.4140725011534
"1068" 213.4 10.5744737866422 82.6754624001023
"1069" 213.6 7.20555221173296 81.5637428264133
"1070" 213.8 6.94498805254747 79.0910845118225
"1071" 214 5.44147129667914 75.583453947376
"1072" 214.2 3.75845455123955 71.1023832678493
"1073" 214.4 3.14767216808345 66.6962345495479
"1074" 214.6 3.40665525299763 60.8010718546212
"1075" 214.8 4.05542996361672 55.3161014766339
"1076" 215 6.01041605076352 49.1904837259041
"1077" 215.2 7.7147103334985 43.9454798114824
"1078" 215.4 10.6535097441062 39.4805361630685
"1079" 215.6 15.0686406587883 34.8801625551429
"1080" 215.8 18.9390922246376 30.9203047762141
"1081" 216 23.5961024272937 27.2808583547559
"1082" 216.2 28.9658245705026 23.2663762008653
"1083" 216.4 33.6500397747916 19.6740021264242
"1084" 216.6 37.9287266401408 16.1062955780604
"1085" 216.8 42.8354077703659 11.8376323019508
"1086" 217 46.6795955459762 7.646531092685
"1087" 217.2 49.2898286047157 3.12311909795581
"1088" 217.4 50.2853121733325 2.99096116541267
"1089" 217.6 51.752763916667 4.6658650540632
"1090" 217.8 54.8569778268738 6.72776519512835
"1091" 218 58.8997400029493 9.57229214590871
"1092" 218.2 63.8793770991948 12.8656278741255
"1093" 218.4 69.1057733610956 16.3865951123295
"1094" 218.6 74.4170333252993 19.8242761112741
"1095" 218.8 79.1835027509434 23.5526242341251
"1096" 219 84.0616460297494 26.1176800196249
"1097" 219.2 87.3369093798063 28.8960025526768
"1098" 219.4 91.0396560219183 31.9198303146834
"1099" 219.6 95.313139481728 33.5081118394408
"1100" 219.8 99.7538818456619 36.6307925493458
"1101" 220 104.517476502546 39.3186831266407
"1102" 220.2 109.496661417105 42.83462400392
"1103" 220.4 114.404230855319 45.7780349672427
"1104" 220.6 118.342360356376 49.1958876275954
"1105" 220.8 117.884832319684 52.6669813871673
"1106" 221 115.467082042757 55.6014654175899
"1107" 221.2 112.829220062481 60.4515011747367
"1108" 221.4 110.382451678937 65.305773609481
"1109" 221.6 107.236555806557 71.2181179524883
"1110" 221.8 104.077177248837 76.2040093496447
"1111" 222 100.355259325608 81.5704513026601
"1112" 222.2 97.413216307461 87.1187256269806
"1113" 222.4 95.2163640131294 92.7654390861995
"1114" 222.6 95.0387896614732 98.2697917237503
"1115" 222.8 96.4059803258681 102.701658871311
"1116" 223 97.0486576967129 106.320716711591
"1117" 223.2 95.180082847976 106.819710329951
"1118" 223.4 92.308394711542 106.297996356604
"1119" 223.6 87.6232052112252 107.179768992899
"1120" 223.8 82.4270972945459 108.668263278183
"1121" 224 76.7332826244003 110.267505066818
"1122" 224.2 70.7782293893048 112.248381109207
"1123" 224.4 64.9909434065415 114.270969933324
"1124" 224.6 59.0720530025297 116.03462342801
"1125" 224.8 52.8494494881256 117.318801791147
"1126" 225 47.3767848263066 118.404756258568
"1127" 225.2 44.2063359350888 116.487074477882
"1128" 225.4 40.7698048568526 112.337923623353
"1129" 225.6 37.9129637811631 108.074035085193
"1130" 225.8 34.9184556384049 103.152183021567
"1131" 226 31.8412925496908 98.0435000686002
"1132" 226.2 29.8851720097106 92.8337035783889
"1133" 226.4 27.4301917812569 87.2355617144764
"1134" 226.6 24.992190635081 81.0670167258871
"1135" 226.8 23.0649187907434 75.0432293737468
"1136" 227 21.7582553595551 68.4282401759607
"1137" 227.2 21.5138676215097 61.9944891500345
"1138" 227.4 22.6049911383329 54.7398879366388
"1139" 227.6 24.1575347976146 48.0422407514419
"1140" 227.8 26.5161514644154 41.6935082208978
"1141" 228 30.3440819384824 36.0210233683078
"1142" 228.2 35.0726189624837 31.1503997484096
"1143" 228.4 39.6272844111893 26.245356957888
"1144" 228.6 44.8606805224031 22.0068133840839
"1145" 228.8 50.731897166635 17.7153644242528
"1146" 229 56.9263403616536 12.4697602040198
"1147" 229.2 61.2310145134913 14.926202608141
"1148" 229.4 60.3907990810036 15.4442186345359
"1149" 229.6 60.3325386277558 15.965185316983
"1150" 229.8 60.331589668962 16.8757488689855
"1151" 230 60.5436419299226 17.5524683436867
"1152" 230.2 62.5294085829988 18.4972816471068
"1153" 230.4 65.6691589188141 18.7044432988444
"1154" 230.6 66.6030838678994 19.2009263895937
"1155" 230.8 68.4745428696187 21.1601490728022
"1156" 231 69.3382216750387 23.5207965327856
"1157" 231.2 69.7274663582856 24.9403748299162
"1158" 231.4 69.4191216147566 25.8964728280436
"1159" 231.6 69.1654594986221 27.4048208571898
"1160" 231.8 68.1106038270412 28.3567263368761
"1161" 232 67.6141354818544 29.0201107636344
"1162" 232.2 66.6254786910082 30.1200449421948
"1163" 232.4 65.9819585805351 30.990492768918
"1164" 232.6 65.5912647474141 31.5021671629333
"1165" 232.8 65.2537233380141 31.9262576516666
"1166" 233 64.8558797983394 32.5737764702006
"1167" 233.2 64.2446317252971 33.4317700551312
"1168" 233.4 63.8516282528141 34.0856571810333
"1169" 233.6 63.6663003329373 34.4703302086354
"1170" 233.8 63.6653199715123 34.9144784960175
"1171" 234 63.1794617616873 35.3678065312876
"1172" 234.2 62.5510143408544 35.4356801553157
"1173" 234.4 60.4241463475573 36.4494544660515
"1174" 234.6 55.6650040471044 38.8854381648075
"1175" 234.8 52.5198322092438 39.0559546626902
"1176" 235 48.7991034556595 39.1293053198014
"1177" 235.2 44.1629643959594 38.1945505619306
"1178" 235.4 40.1507347253588 36.4485663323008
"1179" 235.6 36.7169467509198 33.6544799271722
"1180" 235.8 33.6772766830697 29.2836669668156
"1181" 236 32.031970046643 24.0715057091382
"1182" 236.2 33.4000085265176 21.2686733347341
"1183" 236.4 35.3183117931165 18.7107020073528
"1184" 236.6 38.133956131058 18.2702366881187
"1185" 236.8 42.6421880001976 17.1460919342453
"1186" 237 48.4496885681059 15.5911544634803
"1187" 237.2 54.1367809549716 14.8024404034091
"1188" 237.4 59.9332453252325 13.9014060205088
"1189" 237.6 65.9357868721331 12.6452150503234
"1190" 237.8 72.2409989644468 10.7292963726668
"1191" 238 78.6046131738351 7.97119965692878
"1192" 238.2 84.942508987602 5.7917046008278
"1193" 238.4 88.6475765663505 5.99861213376147
"1194" 238.6 89.291892373515 7.83861491642695
"1195" 238.8 90.9218189767721 10.4320034287522
"1196" 239 93.842732317153 14.2909208349717
"1197" 239.2 96.4548188900273 18.9733720132187
"1198" 239.4 99.198700592777 24.4008494348
"1199" 239.6 102.0027486558 29.6374806533567
"1200" 239.8 104.064567839405 34.9945779758898
"1201" 240 107.375630090142 40.3234097267089
"1202" 240.2 110.931486492392 46.0653082056196
"1203" 240.4 114.344904080969 51.689909156764
"1204" 240.6 116.029765152966 56.7240146265078
"1205" 240.8 114.304255516388 60.1876833348262
"1206" 241 111.352863307723 63.1935628268805
"1207" 241.2 107.992179451665 68.3272735996626
"1208" 241.4 105.52709213994 73.130312065976
"1209" 241.6 103.804671929749 78.1318440573365
"1210" 241.8 101.179901895205 83.0151871102149
"1211" 242 98.8850483631556 87.6534265445185
"1212" 242.2 97.5782692032921 91.9658610841627
"1213" 242.4 95.6192357869942 96.5450250453901
"1214" 242.6 92.2210889391612 101.569173464091
"1215" 242.8 88.2023270381672 105.148380233555
"1216" 243 83.497181125396 109.144069429789
"1217" 243.2 78.8637185055465 112.931031952609
"1218" 243.4 74.1497449950671 116.703645319237
"1219" 243.6 69.9595751080613 119.762335789868
"1220" 243.8 67.843246104043 119.157833463184
"1221" 244 67.2121317826504 118.263196030334
"1222" 244.2 65.6307872466589 116.906467193835
"1223" 244.4 62.6944124421147 114.797791577357
"1224" 244.6 58.2222418939861 111.531597913262
"1225" 244.8 53.9893226767569 107.791832467045
"1226" 245 49.4194482721924 103.138829023341
"1227" 245.2 44.5446595819839 99.0589221278657
"1228" 245.4 39.0439058114852 95.216677016234
"1229" 245.6 32.8385981260941 91.4447230877214
"1230" 245.8 27.8968119772228 88.4692323180051
"1231" 246 22.146736526669 85.238106083667
"1232" 246.2 16.2347475233848 82.635493016474
"1233" 246.4 10.414648663373 79.8385658567543
"1234" 246.6 5.06883536925225 79.0284234579784
"1235" 246.8 5.40283775029264 78.0789705945578
"1236" 247 5.88171035194006 75.6202427026725
"1237" 247.2 6.5152687264721 72.6039057195139
"1238" 247.4 6.76512584724813 67.6805440691262
"1239" 247.6 7.65430249577445 62.8569282695485
"1240" 247.8 8.7330632182564 57.3740330801597
"1241" 248 10.7091537110652 52.4823386617027
"1242" 248.2 13.9608359270674 47.7961570077845
"1243" 248.4 17.5561539100079 43.9281890729908
"1244" 248.6 22.3745878186996 39.9525873058447
"1245" 248.8 27.7333087107981 35.9862320183123
"1246" 249 33.2495526125216 31.9526582061321
"1247" 249.2 38.9740633316977 28.998760365456
"1248" 249.4 44.9678479997021 26.6281426511076
"1249" 249.6 51.5721375906479 24.6638015708906
"1250" 249.8 58.000334124508 23.4951582434933
"1251" 250 65.0674231441879 22.2034446211091
"1252" 250.2 71.5855359753295 21.8603806146599
"1253" 250.4 77.1075344761115 22.5552602532787
"1254" 250.6 82.673514771917 22.7921092392698
"1255" 250.8 89.1726442174385 23.973533910227
"1256" 251 95.3576822963599 26.7003946783863
"1257" 251.2 102.063256229313 29.9743338403989
"1258" 251.4 106.990356896814 33.6196240033752
"1259" 251.6 111.949702779642 38.3272311475905
"1260" 251.8 117.237787935845 43.0056156105228
"1261" 252 119.288226074139 45.5120310816135
"1262" 252.2 117.986166151902 48.0935838132097
"1263" 252.4 116.623855626933 52.0894087938253
"1264" 252.6 114.455552552686 57.0242006802941
"1265" 252.8 112.080046283805 62.5244119035422
"1266" 253 109.563306444403 68.6995193278289
"1267" 253.2 106.123654686276 74.1080659278621
"1268" 253.4 103.568995925186 80.0917044064219
"1269" 253.6 102.48313356494 85.8959440344611
"1270" 253.8 103.100600397635 91.6253938930882
"1271" 254 105.577982159132 96.5808507073661
"1272" 254.2 106.532596113318 97.1973494254196
"1273" 254.4 105.469878710625 97.178075225997
"1274" 254.6 105.514973155848 97.2646434314301
"1275" 254.8 105.248601058575 97.1559970532304
"1276" 255 104.047400223566 96.7599671318468
"1277" 255.2 103.192231641568 96.5728558981011
"1278" 255.4 103.027532469138 96.0228473493451
"1279" 255.6 102.030946320401 96.9157383574204
"1280" 255.8 101.338023554504 97.2608944669622
"1281" 256 100.266747938918 97.8575684652517
"1282" 256.2 99.0645790700884 98.9011923635667
"1283" 256.4 98.1844078022806 99.2047273862333
"1284" 256.6 96.8362884892762 99.1351285446906
"1285" 256.8 95.3582367784607 99.1322421127856
"1286" 257 92.9343256169062 98.8690380391843
"1287" 257.2 88.8248959941324 98.7547925690998
"1288" 257.4 84.3473388940419 99.014792732655
"1289" 257.6 78.2025727513088 99.0187081796967
"1290" 257.8 72.8320851331953 99.4017091431983
"1291" 258 66.9846049553623 99.5209986121224
"1292" 258.2 60.5136397570665 100.264140705016
"1293" 258.4 53.7671692795588 101.20603710843
"1294" 258.6 48.2759026216831 103.951281013253
"1295" 258.8 43.2048717322848 106.741274559525
"1296" 259 37.6324667778528 109.810080007797
"1297" 259.2 36.5078904908559 111.908935670786
"1298" 259.4 36.126282286612 110.143358068246
"1299" 259.6 35.3484752375898 107.509233381162
"1300" 259.8 33.1925885585455 103.530048051094
"1301" 260 30.6836439463193 98.9990016384169
"1302" 260.2 28.0176381278072 94.3748937192763
"1303" 260.4 24.5326788985605 90.2045449721856
"1304" 260.6 20.3763683715547 85.6030173589268
"1305" 260.8 15.7485023117512 81.2301066112644
"1306" 261 11.9397011354899 76.9668571032446
"1307" 261.2 7.54618009236314 72.7146984787338
"1308" 261.4 3.63212637825484 68.4114959540056
"1309" 261.6 2.53538138928731 64.4013627779542
"1310" 261.8 4.04500570235507 59.6380526420239
"1311" 262 6.38097173358048 55.2544804396788
"1312" 262.2 9.3182236452047 50.3401271837774
"1313" 262.4 13.2609957297573 45.7992012307298
"1314" 262.6 16.8333760196077 41.4815794628875
"1315" 262.8 21.9068160170571 38.1757186498556
"1316" 263 27.572305560407 35.0093760002134
"1317" 263.2 32.9939483129424 32.8390680563294
"1318" 263.4 39.5872689397271 30.619903687903
"1319" 263.6 45.6435729466745 29.5305299034223
"1320" 263.8 52.007929129876 27.9453430712256
"1321" 264 57.4839596681402 26.3235366726218
"1322" 264.2 63.1786899292692 24.3628108669738
"1323" 264.4 69.150836646886 21.5986033720545
"1324" 264.6 74.7959117693068 19.1107314530017
"1325" 264.8 80.6855722987661 17.5484748960596
"1326" 265 88.0354677118994 16.3387792906074
"1327" 265.2 94.3137883537577 15.6707215931442
"1328" 265.4 101.688497214003 15.8689061723849
"1329" 265.6 105.109674630606 16.1861883098124
"1330" 265.8 105.594308147747 18.8097544806927
"1331" 266 107.732899357801 23.1338743559885
"1332" 266.2 111.253248698179 28.3337557484774
"1333" 266.4 113.419468925247 33.3871674950321
"1334" 266.6 115.227016720238 38.8175543648556
"1335" 266.8 116.104807379759 45.2478460470703
"1336" 267 116.095023601891 51.7604957863891
"1337" 267.2 114.976163413422 58.4700415827025
"1338" 267.4 113.392225668795 64.277250350063
"1339" 267.6 110.605307354063 70.5897319299265
"1340" 267.8 107.21041200065 75.4129763509044
"1341" 268 104.251373532263 80.3681848480193
"1342" 268.2 100.884405258048 85.1877469580713
"1343" 268.4 96.4968296084548 90.276357034847
"1344" 268.6 91.9832959726308 94.5843438595897
"1345" 268.8 86.7675769091854 99.4463507400919
"1346" 269 82.5164737817312 104.421846484795
"1347" 269.2 78.7859905953019 110.195897458337
"1348" 269.4 76.0058259658392 115.952238038188
"1349" 269.6 74.4831614913183 117.405158949877
"1350" 269.8 74.082674149714 116.049345846292
"1351" 270 72.481171638795 114.97973905055
"1352" 270.2 68.882873084243 114.322059476816
"1353" 270.4 64.8393038180539 113.522574430818
"1354" 270.6 60.5225794983308 112.539059398896
"1355" 270.8 54.7377959321645 111.523975481871
"1356" 271 47.8865440146795 110.763956458967
"1357" 271.2 41.9640720364497 110.088742826843
"1358" 271.4 35.4296323184071 109.049838177012
"1359" 271.6 29.2981911472136 107.885574457767
"1360" 271.8 23.1693507098006 104.816799159101
"1361" 272 19.7988563413487 101.002382429128
"1362" 272.2 15.9845358756559 95.9605959329217
"1363" 272.4 12.3650236587258 89.7066413143926
"1364" 272.6 9.70034670723994 83.7771507358272
"1365" 272.8 6.79709452847643 77.8369129955295
"1366" 273 4.83285401175417 72.1230047974614
"1367" 273.2 4.00539545966283 65.4743742140536
"1368" 273.4 3.99322557696225 59.2228575943081
"1369" 273.6 5.02318639731858 52.8045739628362
"1370" 273.8 7.40583751943244 46.4702292502477
"1371" 274 10.8046443371695 41.4285905877505
"1372" 274.2 15.3030725452492 36.1455253907015
"1373" 274.4 20.3439683284462 32.2083503049626
"1374" 274.6 27.4162423025277 29.0121213998736
"1375" 274.8 33.3445957982825 25.9137678920007
"1376" 275 39.4103185175314 22.754216139715
"1377" 275.2 45.3148700276076 20.3255205182511
"1378" 275.4 52.0563297006617 18.6208295857239
"1379" 275.6 57.8414312817828 16.1840175990631
"1380" 275.8 64.5196396579765 13.6168982350922
"1381" 276 71.0210922560228 9.95999626068993
"1382" 276.2 77.646078548438 7.05140406547338
"1383" 276.4 83.6990899045692 4.54630393716765
"1384" 276.6 87.9786295044728 5.44226731465669
"1385" 276.8 92.7360746850788 9.39817200645793
"1386" 277 98.1567196791909 13.7758768643839
"1387" 277.2 102.831935328453 17.876066081044
"1388" 277.4 107.695224564403 22.6756695532818
"1389" 277.6 112.376071548902 27.5991873258325
"1390" 277.8 116.450565467052 33.4262145241196
"1391" 278 118.165296677125 39.2691919430053
"1392" 278.2 116.155569830599 44.7767586114743
"1393" 278.4 114.352883431057 50.837589230536
"1394" 278.6 112.654678438098 56.7585101827453
"1395" 278.8 109.749464609807 63.3523736892802
"1396" 279 106.073856736819 67.8243937770903
"1397" 279.2 102.422540099888 72.2640676661114
"1398" 279.4 97.4221652272181 77.0965046075388
"1399" 279.6 93.435144437249 80.7952685313643
"1400" 279.8 88.4993833640822 83.9501790358322
"1401" 280 82.4301038629623 86.2376199531479
"1402" 280.2 76.3914093838668 88.8487376946936
"1403" 280.4 70.5582227641918 91.5561433286613
"1404" 280.6 64.5566797970163 94.9955635997308
"1405" 280.8 57.9620557251567 98.4790368001532
"1406" 281 52.22428940875 101.933541974871
"1407" 281.2 45.9450962052315 104.712209908226
"1408" 281.4 39.6746291877589 104.597487223703
"1409" 281.6 34.4868276473241 101.405166491803
"1410" 281.8 29.5204296086059 97.321850174373
"1411" 282 24.9384986158273 92.700897842243
"1412" 282.2 20.7294883004209 88.1403380706631
"1413" 282.4 16.0142406880539 83.0150795372361
"1414" 282.6 10.4476157861887 78.8054760148037
"1415" 282.8 5.55159848359705 74.7798053551515
"1416" 283 2.17642393921962 69.7452555944478
"1417" 283.2 1.20734407203125 64.3968298126792
"1418" 283.4 2.35302495961575 58.637831221528
"1419" 283.6 4.27259170285218 52.4854880220447
"1420" 283.8 6.48763317665873 46.7955084081402
"1421" 284 9.96463778985358 41.5961521117869
"1422" 284.2 14.0183751381892 36.3974333387969
"1423" 284.4 18.6584628203847 32.3917206026487
"1424" 284.6 23.9075156882851 28.7957508080348
"1425" 284.8 29.1065556985324 25.343527561088
"1426" 285 34.0720754061429 22.5547107062252
"1427" 285.2 40.8756993812369 18.9187320288024
"1428" 285.4 46.0593996763603 17.0462543752703
"1429" 285.6 52.9452823337295 15.1977456165926
"1430" 285.8 58.9699450362845 13.2681535854573
"1431" 286 65.893898792508 11.8485156176861
"1432" 286.2 73.0738156141854 11.2306548483214
"1433" 286.4 80.3851602512911 11.4135686052341
"1434" 286.6 87.0029056951535 12.4010927680242
"1435" 286.8 93.8798228261012 13.684307267208
"1436" 287 100.900030195562 15.801071286623
"1437" 287.2 107.622399033062 18.1349414508861
"1438" 287.4 112.633835652661 21.8714539601875
"1439" 287.6 114.929600736221 27.1089801385121
"1440" 287.8 115.931419821307 33.3020674517553
"1441" 288 117.040517350856 38.9446764214466
"1442" 288.2 116.129278404508 46.0802281364013
"1443" 288.4 114.180029525443 52.52916682299
"1444" 288.6 111.255389503353 57.8801316652013
"1445" 288.8 108.203571106418 63.655165545015
"1446" 289 104.025856366027 69.1339311577931
"1447" 289.2 100.10855202589 73.8709508033557
"1448" 289.4 96.1901219886163 77.9904909581403
"1449" 289.6 93.0673090801814 82.2061440031802
"1450" 289.8 88.7128438774043 86.3898870513865
"1451" 290 83.7966606041771 88.918822859318
"1452" 290.2 78.0747871910273 91.5043734372082
"1453" 290.4 72.5339602382707 93.3214925407018
"1454" 290.6 66.8291800734475 95.0640259388414
"1455" 290.8 61.2897595935251 96.8353374006073
"1456" 291 54.9719316233864 98.156486756571
"1457" 291.2 48.2122050312876 99.5716560319495
"1458" 291.4 41.9303496560131 100.749700001125
"1459" 291.6 36.1389481720796 102.159294130593
"1460" 291.8 29.832507424431 104.010006198834
"1461" 292 24.8153972129343 103.852744427259
"1462" 292.2 22.5814724691615 100.401911201828
"1463" 292.4 20.5318029839496 95.6180542687766
"1464" 292.6 19.0174200511393 90.949878567067
"1465" 292.8 16.4969007925929 84.1980859027902
"1466" 293 15.3946560003359 78.2887307445487
"1467" 293.2 15.4269139425244 71.7492381385489
"1468" 293.4 15.8364707313738 66.1087590176665
"1469" 293.6 17.8710032909225 59.8446585347007
"1470" 293.8 21.3474710178968 54.6116925217251
"1471" 294 24.3752234855354 49.4609698370636
"1472" 294.2 28.4216183864075 43.5567649200442
"1473" 294.4 32.3235674526569 38.9637875962699
"1474" 294.6 37.3039044018779 33.1439691817247
"1475" 294.8 42.1387166335323 28.5668817804985
"1476" 295 47.8724287106979 24.524543207991
"1477" 295.2 55.0002409056176 20.5640006144296
"1478" 295.4 61.6132674584671 17.2767913338657
"1479" 295.6 68.1700809493291 14.3360961894295
"1480" 295.8 75.1106802754774 11.3951992196013
"1481" 296 80.9736899957253 9.37966378403159
"1482" 296.2 88.8825539879869 7.36550979888286
"1483" 296.4 91.8689229704046 8.20803297845062
"1484" 296.6 95.7363048407675 11.7773938973972
"1485" 296.8 100.874330376892 15.0794006781992
"1486" 297 106.096999839738 18.817299558301
"1487" 297.2 110.484276747947 22.69189442535
"1488" 297.4 114.576492539852 28.4430719566884
"1489" 297.6 116.914991384029 33.4245374226544
"1490" 297.8 116.554019728155 38.0851777203848
"1491" 298 115.629314584685 45.2359802020376
"1492" 298.2 114.620391092523 50.3788717645637
"1493" 298.4 114.503599725218 56.8346061657254
"1494" 298.6 114.111715560795 63.3584763116264
"1495" 298.8 111.817292225819 68.9544437377637
"1496" 299 110.130949879054 73.3362849692208
"1497" 299.2 108.620194133329 78.8795020329342
"1498" 299.4 106.889850183835 83.3559668637304
"1499" 299.6 104.909617105385 89.3208579751729
"1500" 299.8 104.557532991257 95.1265916164166
"1501" 300 105.317316119152 99.6994605625954
"1502" 300.2 104.584266644076 100.125488165397
"1503" 300.4 104.082445164669 100.196607078108
"1504" 300.6 103.470119455133 100.100421774224
"1505" 300.8 102.851509772667 99.6776270590394
"1506" 301 102.557478764735 99.4885289912252
"1507" 301.2 101.529053741693 99.3557167845421
"1508" 301.4 100.006803665071 99.5280877738016
"1509" 301.6 96.1497973621131 100.060404432544
"1510" 301.8 92.0521347943029 100.426965041799
"1511" 302 88.4297069700013 100.688325775949
"1512" 302.2 84.5770190898748 101.091752032583
"1513" 302.4 79.1898990594814 101.622753213888
"1514" 302.6 72.7247554003901 102.416144408761
"1515" 302.8 65.7418457014837 102.881275261201
"1516" 303 59.6595837900756 103.413996148703
"1517" 303.2 52.6749000184734 104.146007999647
"1518" 303.4 46.3695264760268 105.89782361939
"1519" 303.6 40.7201676506592 107.465134018122
"1520" 303.8 34.4119128155971 108.815650831701
"1521" 304 31.5642101182169 107.159347789336
"1522" 304.2 28.8809286276283 102.245843794411
"1523" 304.4 26.5220268438466 97.3835057802902
"1524" 304.6 24.3407436469933 91.6429965553727
"1525" 304.8 22.0544253147395 85.2156642997257
"1526" 305 20.8574525890402 79.2929698183997
"1527" 305.2 19.6843141372595 72.3935297026552
"1528" 305.4 19.4733700195991 66.2074332846784
"1529" 305.6 21.2169622076492 59.554112020563
"1530" 305.8 24.4362877540666 53.7346818596396
"1531" 306 27.8198582819072 49.1998500860599
"1532" 306.2 32.6373205562079 43.8761636609247
"1533" 306.4 36.2416021222709 39.8435608331282
"1534" 306.6 41.287935403144 35.8692322044168
"1535" 306.8 46.9316277638515 31.9074765635112
"1536" 307 52.8649065797991 29.4227229737749
"1537" 307.2 59.4165473300211 27.0618563269901
"1538" 307.4 66.2572234477517 25.0750541704626
"1539" 307.6 73.8815758926489 24.0155546073806
"1540" 307.8 80.8474376211457 22.9458794974414
"1541" 308 86.4855163908135 23.321778747718
"1542" 308.2 92.8457411973558 25.1820355106534
"1543" 308.4 98.6461171738714 27.259439353567
"1544" 308.6 104.924173087176 30.6433098292025
"1545" 308.8 111.248862697242 34.4671430196498
"1546" 309 116.000787551133 38.8790876307901
"1547" 309.2 115.691543787811 42.8099372840965
"1548" 309.4 114.718137363823 48.6060931509854
"1549" 309.6 112.832677267222 55.2706380103333
"1550" 309.8 110.122492766417 60.1307896217634
"1551" 310 106.236311499382 65.7515765328935
"1552" 310.2 102.407228006485 70.0444296314994
"1553" 310.4 97.6375982821107 74.4224134916669
"1554" 310.6 93.48399736978 79.2374968388462
"1555" 310.8 89.3594314410347 82.7824303398534
"1556" 311 86.1817012838223 87.4965405975392
"1557" 311.2 81.6140710809294 92.6447800504735
"1558" 311.4 76.4674173449363 95.6740944363336
"1559" 311.6 71.8049800039864 98.6673525852152
"1560" 311.8 66.4048180777982 102.464269969866
"1561" 312 60.7956928649975 106.146131511786
"1562" 312.2 57.0679290573522 109.665469215824
"1563" 312.4 57.1065249778939 112.307772144522
"1564" 312.6 56.2679461291387 111.280531670347
"1565" 312.8 53.2714389965574 108.975250702695
"1566" 313 50.5248561007977 106.106348076706
"1567" 313.2 45.9363500497777 102.342130168937
"1568" 313.4 41.135764401216 98.1391943971348
"1569" 313.6 36.1005947373622 94.722082267099
"1570" 313.8 30.3777452788225 91.2219335222746
"1571" 314 24.4397238562563 87.1560139390645
"1572" 314.2 19.5214852353385 83.8653088089367
"1573" 314.4 14.2172445213342 80.5105377881526
"1574" 314.6 7.97808247519643 76.7078794605807
"1575" 314.8 3.52947667799718 74.1335824732253
"1576" 315 3.07641686710406 70.7780351305198
"1577" 315.2 3.30824585141454 65.8127815995396
"1578" 315.4 3.36423210049995 60.7038781156403
"1579" 315.6 4.20897181794415 56.0048396183658
"1580" 315.8 5.30119364620878 49.9993285560047
"1581" 316 8.01342462986177 45.0869373586267
"1582" 316.2 11.9691080083977 40.4670541237697
"1583" 316.4 15.965596497697 36.0626514985424
"1584" 316.6 20.6341711134139 31.6254961439077
"1585" 316.8 25.6401771583844 27.8539767243177
"1586" 317 31.3110624467739 24.1555073646802
"1587" 317.2 37.5906492658296 21.0155394667258
"1588" 317.4 43.6994141717663 17.69034278844
"1589" 317.6 49.935572649489 16.038670553392
"1590" 317.8 56.5425321832378 14.7671329221849
"1591" 318 62.7860034363596 14.0947170217553
"1592" 318.2 69.286290145207 13.7797890523374
"1593" 318.4 76.4482194531671 13.3304240594509
"1594" 318.6 83.3773892445488 13.7897725449646
"1595" 318.8 90.3411683888732 14.2228499029338
"1596" 319 96.2993043536026 15.8878430367149
"1597" 319.2 103.43867397842 18.358789313146
"1598" 319.4 109.653839701993 21.4961617097837
"1599" 319.6 114.812890976356 25.5783718786649
"1600" 319.8 116.450526288745 31.1388915077103
"1601" 320 117.592031640409 37.6793297439766
"1602" 320.2 117.715816264456 43.1279358601749
"1603" 320.4 116.556727111606 49.4043367463346
"1604" 320.6 115.313112447801 56.8485514083768
"1605" 320.8 114.605822504701 63.0520711641357
"1606" 321 114.430939390115 69.0808767968566
"1607" 321.2 115.183233128566 75.3464616449236
"1608" 321.4 114.982514137856 81.2821769033742
"1609" 321.6 112.801105641504 87.6240128127368
"1610" 321.8 109.765753824137 92.0507665845224
"1611" 322 104.986151269752 96.7522862628729
"1612" 322.2 100.250643695445 101.177811950553
"1613" 322.4 94.5666424233409 105.175116558014
"1614" 322.6 87.8941106107072 110.103194012062
"1615" 322.8 82.6275613129412 114.12585845681
"1616" 323 76.567302723677 117.240032107333
"1617" 323.2 69.6158643171208 119.678477489503
"1618" 323.4 64.7296394763807 120.113477055848
"1619" 323.6 57.9394097396422 119.64760104706
"1620" 323.8 51.2924625919578 119.848252306805
"1621" 324 46.7986325475851 118.948670526425
"1622" 324.2 45.1634838897171 117.157933044017
"1623" 324.4 40.4861290720896 114.314985593847
"1624" 324.6 35.8045859538094 111.126499287479
"1625" 324.8 30.7786335029556 108.264220485596
"1626" 325 24.2336201878491 104.429554470506
"1627" 325.2 19.9196811769071 100.731593853073
"1628" 325.4 15.165642361771 96.0675589051256
"1629" 325.6 10.6418478040612 91.1958740546135
"1630" 325.8 7.26822696605964 85.7358820659077
"1631" 326 3.36914861366924 78.7031577146017
"1632" 326.2 1.48365293547076 72.559817634464
"1633" 326.4 0.754167108099563 66.2879990523447
"1634" 326.6 1.37036025298561 60.5188825401547
"1635" 326.8 3.11109788707923 54.0583949802933
"1636" 327 5.45824472335798 48.0163543497806
"1637" 327.2 8.63016268701758 44.1930688790635
"1638" 327.4 13.1330465119042 39.8037854103335
"1639" 327.6 16.4710081042026 36.3601287230747
"1640" 327.8 22.2815473862886 32.1765966271343
"1641" 328 27.3243252351462 29.2991537686029
"1642" 328.2 33.4450500939109 26.7835977607067
"1643" 328.4 39.5211677878625 24.6218448434248
"1644" 328.6 44.5570107551058 23.2565704033488
"1645" 328.8 51.2987210764506 21.9297890245847
"1646" 329 57.2574117743212 21.2723333942311
"1647" 329.2 65.0782754908869 20.7639403274048
"1648" 329.4 71.2845437428428 20.7880866402582
"1649" 329.6 77.6146348212086 23.2662301800948
"1650" 329.8 83.2179585361922 25.3350292272129
"1651" 330 89.1436013999398 27.1095469061038
"1652" 330.2 95.7513036280716 29.9633826545233
"1653" 330.4 100.352259400066 33.49221716979
"1654" 330.6 104.988204492618 38.5994643896095
"1655" 330.8 108.486629885251 44.3111479959044
"1656" 331 110.903062778399 49.6477876510413
"1657" 331.2 111.789314155594 56.0536968692559
"1658" 331.4 111.218504161504 62.5149745649396
"1659" 331.6 108.545200024172 67.1614715336591
"1660" 331.8 103.637440479514 71.7435613993384
"1661" 332 100.132852420985 74.3829487223949
"1662" 332.2 94.795749482181 77.355945581316
"1663" 332.4 89.2060383028385 80.3729580055183
"1664" 332.6 84.4296183993446 81.9560273207283
"1665" 332.8 77.5295086928441 82.9622706102413
"1666" 333 72.5496694453914 83.9412105575817
"1667" 333.2 65.9988588280839 84.4934724872625
"1668" 333.4 59.9759620398476 84.6048738256782
"1669" 333.6 52.9655871798197 84.811037980248
"1670" 333.8 46.111955260401 84.5184416482635
"1671" 334 39.1730683487504 83.889110846205
"1672" 334.2 33.4753018246489 83.501709453365
"1673" 334.4 26.2184362788285 82.4069079063463
"1674" 334.6 19.5039305863166 81.5022882354083
"1675" 334.8 14.3145858124507 81.2396792090138
"1676" 335 6.72561893259256 81.2905270530915
"1677" 335.2 5.7497196608287 80.380336311553
"1678" 335.4 5.88706707050758 78.1214333097788
"1679" 335.6 6.32622102935465 75.3001068806312
"1680" 335.8 6.79503522716618 70.9652143691251
"1681" 336 7.52856004668732 65.5188608331388
"1682" 336.2 9.26217598220519 60.4699270158225
"1683" 336.4 11.4503185328338 56.7484208272576
"1684" 336.6 15.160341176923 51.4988198738018
"1685" 336.8 18.4112451857656 48.7117037906755
"1686" 337 23.4807349804199 44.8134085099339
"1687" 337.2 26.6330498187555 43.1764176454513
"1688" 337.4 32.3611430298828 40.2584378108158
"1689" 337.6 37.8072298104938 37.6771251641752
"1690" 337.8 43.8231415873416 35.1335617371627
"1691" 338 50.2333057332957 32.4410419390613
"1692" 338.2 55.7971946732047 30.5920085035158
"1693" 338.4 62.6673020732861 27.1241328669061
"1694" 338.6 68.6955040201621 24.5858576769047
"1695" 338.8 74.9631224692776 23.0920382275544
"1696" 339 81.0303824911713 21.8088455230279
"1697" 339.2 87.7422661304467 19.989798835695
"1698" 339.4 94.6052876464612 18.9926726628462
"1699" 339.6 101.152762169535 20.6934629971163
"1700" 339.8 106.616430195648 24.7587420175086
"1701" 340 109.509915806607 29.1901443861345
"1702" 340.2 111.547608222952 34.9111694913216
"1703" 340.4 113.738280213303 40.9560086989581
"1704" 340.6 113.801410096879 46.631014794201
"1705" 340.8 112.539148248037 54.1714358037078
"1706" 341 110.152139534804 59.2605148389352
"1707" 341.2 106.517474779313 63.9660102353596
"1708" 341.4 102.504243984602 67.8133175337765
"1709" 341.6 97.7516410826682 72.5546262629803
"1710" 341.8 93.1625543175824 77.0233845715518
"1711" 342 89.294409143653 79.9502240509918
"1712" 342.2 84.5602191172245 82.7120438702099
"1713" 342.4 79.4050643548977 86.196058226574
"1714" 342.6 74.5032122117421 90.5798011507493
"1715" 342.8 69.4158439287715 94.7398210936664
"1716" 343 64.8087521822135 98.8850064749413
"1717" 343.2 60.1796855159254 102.067808462893
"1718" 343.4 54.5223743935283 105.82231794005
"1719" 343.6 49.472307631026 109.264553150877
"1720" 343.8 47.7244246386201 113.23179586111
"1721" 344 48.5144923418066 115.681018563365
"1722" 344.2 49.3680299236054 114.728670036907
"1723" 344.4 50.2520867586627 114.054895368492
"1724" 344.6 50.9506903559116 113.755845765
"1725" 344.8 52.5229150769624 113.579787413458
"1726" 345 54.249520307996 112.574058951596
"1727" 345.2 57.1144167753347 112.239125266639
"1728" 345.4 60.8995033605431 112.702592117678
"1729" 345.6 64.9028014950172 114.166653782176
"1730" 345.8 67.8818553246223 116.751736145559
"1731" 346 70.0895362875625 118.718641950698
"1732" 346.2 69.764519478497 118.239143968173
"1733" 346.4 69.3970347005005 117.623023012764
"1734" 346.6 69.5527826650827 117.185746380099
"1735" 346.8 69.8189708753857 117.036889042638
"1736" 347 70.1865579566317 116.893281531292
"1737" 347.2 70.4021420154571 116.379718190326
"1738" 347.4 70.4234411907667 116.056480859396
"1739" 347.6 70.410478784693 116.010532339614
"1740" 347.8 70.1926630636434 115.282396101565
"1741" 348 70.0494704692563 114.400661665513
"1742" 348.2 70.6469178155476 113.356829751415
"1743" 348.4 71.2124572381066 111.613546477734
"1744" 348.6 71.8130391777124 109.144912894077
"1745" 348.8 73.1371937222076 105.176804700333
"1746" 349 74.6443771191148 101.936693415759
"1747" 349.2 76.1381256522443 97.6621992034024
"1748" 349.4 77.4251179126189 92.9324910796579
"1749" 349.6 79.9479270947221 88.1894983286227
"1750" 349.8 82.5169344078169 83.7183593337815
"1751" 350 85.0652164440898 78.9471786076054
"1752" 350.2 88.446145172755 74.5775146701407
"1753" 350.4 91.9479224080586 71.1543478961511
"1754" 350.6 96.6292016054115 67.9503150278223
"1755" 350.8 101.579616829364 64.5711607791547
"1756" 351 105.884070000696 61.605904910108
"1757" 351.2 109.87621323547 58.3265967857627
"1758" 351.4 114.217975506335 55.9026705699453
"1759" 351.6 117.164853357946 57.8743329561419
"1760" 351.8 117.408320703846 60.5675837992709
"1761" 352 117.84107939809 60.7719142451433
"1762" 352.2 118.808713681606 59.7681782351495
"1763" 352.4 118.912142694757 59.7115147906878
"1764" 352.6 118.460078535039 59.8433530828913
"1765" 352.8 117.753339200205 59.9921755555915
"1766" 353 117.094177173305 60.6189658165562
"1767" 353.2 116.682499285109 60.5366425283269
"1768" 353.4 115.998031456577 60.8489496303247
"1769" 353.6 115.955801309623 61.4149385110291
"1770" 353.8 116.021279429807 62.4155854256242
"1771" 354 115.582732172097 63.3827867206738
"1772" 354.2 115.030442276895 65.0485743814213
"1773" 354.4 114.293878809587 67.8948565040836
"1774" 354.6 113.483396690123 71.8825395149105
"1775" 354.8 112.425654695134 76.0416000797082
"1776" 355 110.237665790365 80.4688063221045
"1777" 355.2 108.392815514305 84.8873041674502
"1778" 355.4 106.488214620502 89.142852285155
"1779" 355.6 105.260042712455 93.6702857689454
"1780" 355.8 103.338410832001 98.5229037722542
"1781" 356 102.180918744613 102.807647786169
"1782" 356.2 102.057357113163 104.086749846743
"1783" 356.4 101.987550665418 103.256093574317
"1784" 356.6 101.83694867168 103.265946321117
"1785" 356.8 101.681842148352 103.316984313964
"1786" 357 101.450519189663 103.109593677094
"1787" 357.2 100.815629665328 103.087212932649
"1788" 357.4 100.417462590099 102.768746252989
"1789" 357.6 99.4202188625753 102.202596854614
"1790" 357.8 98.6508251824658 102.094933112886
"1791" 358 97.7573746515517 101.365181442836
"1792" 358.2 96.2908413075016 101.369748733787
"1793" 358.4 94.3619036306751 101.043798252438
"1794" 358.6 92.3100423436001 101.651976439806
"1795" 358.8 88.8440363894544 102.105954079616
"1796" 359 85.4885760099001 103.120793786749
"1797" 359.2 81.3420745516 104.044898551752
"1798" 359.4 76.458158104062 105.959811525839
"1799" 359.6 72.131551246915 109.2352573297
"1800" 359.8 68.0171057061397 113.320350991479
"1801" 360 64.8797896626987 117.498498778037
"1802" 360.2 62.585773731581 117.293570102036
"1803" 360.4 59.1294781650762 116.661050338355
"1804" 360.6 53.1917802545718 115.843586475241
"1805" 360.8 48.5460251068299 114.951277597313
"1806" 361 42.9421931013916 113.380575550159
"1807" 361.2 37.768391136994 112.338837086956
"1808" 361.4 31.4218048389878 110.853163222541
"1809" 361.6 27.1050662695811 109.555678958051
"1810" 361.8 26.3931108299409 109.44267060275
"1811" 362 28.0092642480666 109.568131722726
"1812" 362.2 28.5134036886242 108.70686857824
"1813" 362.4 28.9635674735907 107.156921442877
"1814" 362.6 30.590687403782 105.934823127237
"1815" 362.8 33.2931299126866 103.51336821658
"1816" 363 36.6784023965623 100.231347215815
"1817" 363.2 40.1054825713685 97.4907839627012
"1818" 363.4 43.7296506884539 94.8360559400481
"1819" 363.6 48.0401238397764 92.2474712823276
"1820" 363.8 53.3123068979565 89.5596479481645
"1821" 364 57.7115266428219 87.4527965451184
"1822" 364.2 62.3345714337074 85.4927560737504
"1823" 364.4 67.5436970963863 83.738305160448
"1824" 364.6 71.217570847149 82.249636132414
"1825" 364.8 77.2810042695198 79.8832355955829
"1826" 365 82.0993810515851 78.1529380003705
"1827" 365.2 87.4304231958781 74.4526797347052
"1828" 365.4 91.9720459116445 70.5637708271045
"1829" 365.6 97.4455352251375 67.2415193460401
"1830" 365.8 103.485557713222 65.4713233672683
"1831" 366 109.641899321504 65.6628316728151
"1832" 366.2 113.715631895416 67.387357285337
"1833" 366.4 114.234804228889 69.8496355065749
"1834" 366.6 115.456997571919 73.4449509980507
"1835" 366.8 114.617175181537 76.377960105254
"1836" 367 114.720133289686 77.5276098397416
"1837" 367.2 114.76904610118 82.2940173671305
"1838" 367.4 113.966805599689 84.2007384128916
"1839" 367.6 113.561995252711 88.3533575025757
"1840" 367.8 112.000362883998 90.9884277513716
"1841" 368 110.596506419789 90.093037121521
"1842" 368.2 110.006292972733 89.566840901543
"1843" 368.4 109.79458359016 89.0483594965608
"1844" 368.6 108.918629221953 87.9664865364135
"1845" 368.8 106.86146881821 86.8129620482035
"1846" 369 104.515850245324 85.2405157327415
"1847" 369.2 100.637083739465 83.125713190559
"1848" 369.4 96.5012414004719 81.0190720883964
"1849" 369.6 92.4832194333722 78.5961952851068
"1850" 369.8 87.7908891923238 76.8188220189103
"1851" 370 82.16270524285 75.9062678739248
"1852" 370.2 77.5957287410091 75.9892181628054
"1853" 370.4 72.6811952311431 75.7093611605166
"1854" 370.6 69.0553873480146 74.7472166602819
"1855" 370.8 64.6412771489839 74.1982498908552
"1856" 371 59.4719619716452 72.3100478532788
"1857" 371.2 54.9763535545242 69.1509795479055
"1858" 371.4 49.4803090360848 66.4472641401018
"1859" 371.6 46.5114114244951 63.1907885300556
"1860" 371.8 45.0019981461396 57.8287953775566
"1861" 372 43.1260795338194 53.5118549437981
"1862" 372.2 42.5360774577034 48.0119359597018
"1863" 372.4 42.9631262087576 42.7300558376706
"1864" 372.6 44.4862611015436 36.9545033371994
"1865" 372.8 47.6901993754104 32.0606270707749
"1866" 373 52.2844860536434 28.2081951307107
"1867" 373.2 58.165464324968 25.9085311538175
"1868" 373.4 63.880996165727 24.1459787377282
"1869" 373.6 69.2687049074677 21.7739581321783
"1870" 373.8 75.960904472137 20.0557500336412
"1871" 374 82.9222073017683 18.9009998860624
"1872" 374.2 89.2622150005042 18.3713079266535
"1873" 374.4 96.4698188485212 17.4018780244152
"1874" 374.6 102.691567715548 16.1450530078312
"1875" 374.8 105.193946018347 16.6494615200451
"1876" 375 105.46580970302 19.3729985520821
"1877" 375.2 107.425395436885 23.6447659046557
"1878" 375.4 110.086499103497 27.9047574519615
"1879" 375.6 112.931414485276 33.0017421010517
"1880" 375.8 115.918201662074 38.0831485236907
"1881" 376 117.906003049045 43.7699728904747
"1882" 376.2 118.593889359518 49.3806160717943
"1883" 376.4 118.71955168087 55.1930410014767
"1884" 376.6 117.598103117904 60.6416972311398
"1885" 376.8 115.359113403332 65.5384526072989
"1886" 377 113.757284098352 71.3190133173419
"1887" 377.2 111.845249407994 76.992795019705
"1888" 377.4 108.71140802106 82.2202535129713
"1889" 377.6 105.144526804881 88.0203348000898
"1890" 377.8 102.83212909127 92.2100879392605
"1891" 378 101.002738980857 97.2401075880658
"1892" 378.2 98.6065476594283 103.076880987232
"1893" 378.4 95.2855021528356 107.617703749458
"1894" 378.6 92.3128053447026 112.046718696695
"1895" 378.8 91.5911190138394 111.234741992098
"1896" 379 89.5733208853667 110.546054035916
"1897" 379.2 85.0173282279222 109.980335204127
"1898" 379.4 80.5333505582316 110.10891308956
"1899" 379.6 75.7164048472796 109.668014984105
"1900" 379.8 70.3976131272823 109.774856427989
"1901" 380 64.3530597482719 109.872632732011
"1902" 380.2 58.2878199497593 109.587089757555
"1903" 380.4 52.2320121591567 108.448777656563
"1904" 380.6 45.5626306584941 107.820077028611
"1905" 380.8 39.8957401132078 106.647325695613
"1906" 381 33.9658460457342 105.707680143584
"1907" 381.2 27.7241322970995 104.446534701464
"1908" 381.4 21.4826221153457 104.200146587672
"1909" 381.6 20.9884651271054 104.635858525894
"1910" 381.8 21.7232421145229 104.487306586488
"1911" 382 22.3992997317538 104.342295708814
"1912" 382.2 22.4570621345947 104.552235226164
"1913" 382.4 22.8686303905687 104.607332562676
"1914" 382.6 23.1357061016425 104.091306660522
"1915" 382.8 23.7731928874374 104.017913269313
"1916" 383 23.9530320580432 103.988015260504
"1917" 383.2 24.3550064717336 103.156945529055
"1918" 383.4 24.3669341222309 101.859199375836
"1919" 383.6 24.3293103727418 101.297032556286
"1920" 383.8 24.3932047491454 100.271768878712
"1921" 384 24.745244736746 98.9924262991128
"1922" 384.2 25.6225170851391 95.5441223972153
"1923" 384.4 26.710709743192 92.4136150022943
"1924" 384.6 28.227521337081 89.4759596050088
"1925" 384.8 31.1240634698793 85.5698981616662
"1926" 385 33.720171126843 82.2249850747828
"1927" 385.2 37.1342151254104 78.7982462777432
"1928" 385.4 40.3186110194211 76.9394350687268
"1929" 385.6 44.6675297854585 73.6251207128698
"1930" 385.8 49.3470088992635 69.8642140460334
"1931" 386 53.7222260964968 67.8718344019952
"1932" 386.2 59.0848908839468 66.1924836138456
"1933" 386.4 64.1075601884934 64.5937327426152
"1934" 386.6 68.9244267126438 64.0114576114329
"1935" 386.8 74.3902879233164 63.4409142332046
"1936" 387 78.4431837662527 62.3195041743876
"1937" 387.2 84.0382399063735 60.4560912521429
"1938" 387.4 87.8220821412744 60.4902294225605
"1939" 387.6 93.7714104890685 60.0742531591361
"1940" 387.8 99.9297085406418 60.3354847387193
"1941" 388 104.785769601646 59.743434746423
"1942" 388.2 109.160536367342 59.8245085398033
"1943" 388.4 112.161819483418 61.9176021189353
"1944" 388.6 111.349209891072 63.9547762417715
"1945" 388.8 110.9061352766 65.426249908827
"1946" 389 111.464895046196 68.9295435676736
"1947" 389.2 113.020847557516 72.2869776935935
"1948" 389.4 114.197681862956 71.8720291761347
"1949" 389.6 113.792343179277 71.4125108589575
"1950" 389.8 113.033462641472 71.1722096674936
"1951" 390 112.08073526067 71.0464605854102
"1952" 390.2 111.079756711327 71.9435356225494
"1953" 390.4 109.568211523144 72.9798721683717
"1954" 390.6 106.998541414201 74.1348738623575
"1955" 390.8 104.401190187248 75.4642927979876
"1956" 391 101.914302657916 77.1023449701338
"1957" 391.2 97.858378977753 79.57253020462
"1958" 391.4 93.5216951772488 82.4610838452635
"1959" 391.6 89.928550544476 86.1502423956912
"1960" 391.8 86.8521095610054 89.9958993342338
"1961" 392 83.3199658829542 95.0867434822542
"1962" 392.2 79.3320391551771 98.8881678031614
"1963" 392.4 75.3018990177463 102.362436727001
"1964" 392.6 72.491813820191 107.794202744773
"1965" 392.8 72.7181626187669 110.167529685171
"1966" 393 74.3981817976077 111.117403039719
"1967" 393.2 74.4984085243894 110.958035452833
"1968" 393.4 73.0125169909001 111.01455603448
"1969" 393.6 69.9768093672005 110.178503983225
"1970" 393.8 66.3766278152784 109.591514088717
"1971" 394 62.2726478619833 108.872386453869
"1972" 394.2 56.934036158827 108.001337541437
"1973" 394.4 52.1893814708504 107.0563411417
"1974" 394.6 46.4934269724472 105.360777448748
"1975" 394.8 40.731677484393 103.532614604762
"1976" 395 35.0365357976043 102.234081372302
"1977" 395.2 29.3973015075805 100.757172520791
"1978" 395.4 23.022687484098 100.570219228324
"1979" 395.6 18.4905992532157 100.642883059076
"1980" 395.8 17.1023939623088 98.5416898867777
"1981" 396 15.1438661186839 93.4191004438596
"1982" 396.2 13.7379717721807 87.6692434535056
"1983" 396.4 12.9443132557808 83.2829407435189
"1984" 396.6 12.616824774324 78.3546972898737
"1985" 396.8 12.4156985071863 71.9729739176764
"1986" 397 13.3966803806907 66.1039455571223
"1987" 397.2 14.5284013716132 60.3942476686454
"1988" 397.4 16.5120895851262 54.7926593092992
"1989" 397.6 19.6061032146182 49.6635911683114
"1990" 397.8 22.3698063617493 45.4546918334044
"1991" 398 26.892135351076 40.5468418357533
"1992" 398.2 31.2982554714798 37.0162803752356
"1993" 398.4 35.6249532162544 33.2583983707828
"1994" 398.6 41.2312206806704 29.4492815757875
"1995" 398.8 46.2832114290488 24.8370022314994
"1996" 399 51.3057952964294 21.3516327428981
"1997" 399.2 56.2417678948425 18.8254517581219
"1998" 399.4 61.910343084046 15.9852156700788
"1999" 399.6 67.876344726748 12.4544011921262
"2000" 399.8 74.1013097386428 8.92641367077909
"2001" 400 79.5591712873823 5.51552143880918
"2002" 400.2 84.4245079291979 4.48015774510347
"2003" 400.4 88.3962753358861 6.67061326515864
"2004" 400.6 94.7786827710411 9.1240531521162
"2005" 400.8 100.357403573931 11.4702239322926
"2006" 401 104.420657090218 13.6882941963954
"2007" 401.2 107.327900869178 18.2933873979054
"2008" 401.4 110.824876807433 23.2926230476851
"2009" 401.6 114.457957099255 27.231215710617
"2010" 401.8 116.960603400723 29.8745558721287
"2011" 402 115.875128431184 30.9030249606034
"2012" 402.2 114.55487856561 34.5609169977769
"2013" 402.4 113.768931060032 38.2629397768669
"2014" 402.6 114.274027120397 42.006449771468
"2015" 402.8 114.759118675012 48.3039817528547
"2016" 403 115.750515083649 53.0570352903869
"2017" 403.2 116.030492880028 58.4945819441632
"2018" 403.4 115.256224551033 62.9703029770502
"2019" 403.6 115.196738576346 68.6872946605307
"2020" 403.8 116.767139531408 72.5512487359255
"2021" 404 115.793302262931 75.9184254041653
"2022" 404.2 112.68695911167 77.8879498471883
"2023" 404.4 108.66063909452 80.4503025459196
"2024" 404.6 106.10295577506 82.3359430152065
"2025" 404.8 102.636975963608 85.9805526837029
"2026" 405 100.101624084723 90.1831081674407
"2027" 405.2 97.4687058618245 95.0019100465093
"2028" 405.4 93.7429191399967 99.9949194173931
"2029" 405.6 89.6738227566035 105.209923832902
"2030" 405.8 86.0652572822565 109.827752785073
"2031" 406 83.4341220747258 114.734417696046
"2032" 406.2 81.9848597972904 114.861672949648
"2033" 406.4 80.3290580211887 113.343947936051
"2034" 406.6 77.4316147113708 111.865950562205
"2035" 406.8 72.8024503083369 110.220276270112
"2036" 407 68.2236208284926 108.28245238946
"2037" 407.2 64.2684598859595 106.236254536933
"2038" 407.4 59.3584511103002 103.734124680032
"2039" 407.6 52.7557473820576 100.673605400181
"2040" 407.8 47.3001715487739 98.9621901992497
"2041" 408 40.3802711018533 97.5415350799273
"2042" 408.2 35.1031776685524 96.6013396942446
"2043" 408.4 28.3090795568895 94.879272594983
"2044" 408.6 22.342530210522 93.5229678390011
"2045" 408.8 16.4852661883544 93.5599652706109
"2046" 409 13.5228643888108 94.1021154731887
"2047" 409.2 13.088860248824 92.6788181395602
"2048" 409.4 13.319931455065 89.1237512709518
"2049" 409.6 13.8130642065949 84.8657602145757
"2050" 409.8 15.4635348403572 80.2203012116395
"2051" 410 17.2550139352922 75.1939210770016
"2052" 410.2 19.2548665546256 69.6802527723025
"2053" 410.4 22.1572700227852 65.6293048017544
"2054" 410.6 24.7481045554347 60.717345489352
"2055" 410.8 28.9485835152754 55.6819526833142
"2056" 411 32.9681976502386 51.6449051498228
"2057" 411.2 38.3680717494322 48.5561223802262
"2058" 411.4 43.717789213577 45.4507442037339
"2059" 411.6 49.709793896961 43.1176314563267
"2060" 411.8 54.667686255814 42.7051709758758
"2061" 412 61.5303752932055 41.4715729752857
"2062" 412.2 67.784705480694 41.6362079644913
"2063" 412.4 74.2146760762143 42.6189491594374
"2064" 412.6 80.690804586111 43.8125889153028
"2065" 412.8 86.8392221299876 45.7460402329294
"2066" 413 92.389909450024 48.3105140738653
"2067" 413.2 96.7448648644538 52.5285980954115
"2068" 413.4 99.4269170533691 58.0854894714441
"2069" 413.6 101.002806561207 64.2134102932374
"2070" 413.8 102.347341198579 70.233561068655
"2071" 414 103.581293515665 74.5708408864937
"2072" 414.2 103.981102637371 77.7198676993285
"2073" 414.4 105.055504558807 80.0447818844517
"2074" 414.6 109.517018466392 82.7936817533629
"2075" 414.8 112.356427261118 82.5088364174162
"2076" 415 112.520888398233 82.4023087981062
"2077" 415.2 112.134387431093 84.1017612179952
"2078" 415.4 110.685030969779 86.5778547551254
"2079" 415.6 108.401489384448 88.3023372315358
"2080" 415.8 105.441525255293 91.3041840959907
"2081" 416 102.608483093726 94.763083514818
"2082" 416.2 99.4198880360633 99.1960011126271
"2083" 416.4 97.2546416119124 102.816272898696
"2084" 416.6 94.3049036782276 107.477748016369
"2085" 416.8 92.3166997233308 111.400089725099
"2086" 417 91.4061617094792 111.092575291695
"2087" 417.2 89.526977910225 109.582715511086
"2088" 417.4 86.8388691186331 107.800072039403
"2089" 417.6 83.4967562321292 106.533576085123
"2090" 417.8 79.5961447300474 105.185047561431
"2091" 418 74.8379429745802 102.710466519099
"2092" 418.2 70.300672082318 99.5733361882821
"2093" 418.4 65.5435041235835 96.9236339678399
"2094" 418.6 61.5832508628237 93.0976717935471
"2095" 418.8 57.0617019285453 88.564553454674
"2096" 419 54.0830020368414 83.9314405277991
"2097" 419.2 50.8328711154221 78.527514355173
"2098" 419.4 49.205526237337 73.4254113431605
"2099" 419.6 49.5846922219753 68.5113418273617
"2100" 419.8 49.707164248375 63.8726198117006
"2101" 420 49.4034990151294 58.3587212772548
"2102" 420.2 49.3953831644081 51.6395791475201
"2103" 420.4 49.3088451850218 45.5511542025055
"2104" 420.6 49.9184709209893 39.0144394763088
"2105" 420.8 51.1869477241554 32.2970040835858
"2106" 421 53.3799304110963 25.9567330445939
"2107" 421.2 56.7385961698718 20.5550684826389
"2108" 421.4 60.9858722162932 15.552166352957
"2109" 421.6 66.3241230483983 11.3639396592679
"2110" 421.8 71.5515157503379 7.19376767674022
"2111" 422 76.740063670189 4.8994575977587
"2112" 422.2 82.963979306544 4.45451763257925
"2113" 422.4 87.6587968643742 4.73947544804152
"2114" 422.6 92.3491458780269 8.66210561894963
"2115" 422.8 96.8818286765508 12.8017358258833
"2116" 423 99.538948346309 15.6199926848405
"2117" 423.2 103.352163136655 20.2605594797713
"2118" 423.4 107.022906708117 26.1280778689338
"2119" 423.6 110.31111145032 32.5342601601077
"2120" 423.8 112.753468902115 38.4256973704194
"2121" 424 113.899839210399 45.3539661926419
"2122" 424.2 114.539819888447 52.2054484234077
"2123" 424.4 114.129181061396 59.7663759429284
"2124" 424.6 111.822035893714 65.5822190757074
"2125" 424.8 108.536362223667 71.25599261394
"2126" 425 103.116705582577 76.3102453951235
"2127" 425.2 99.4241938502379 80.5803386724201
"2128" 425.4 94.9472745664528 83.8577801684456
"2129" 425.6 89.5952546589651 87.228997261888
"2130" 425.8 84.1370215888866 91.66801069948
"2131" 426 79.5034042632469 95.5792530635062
"2132" 426.2 73.6127073977992 99.2507827459076
"2133" 426.4 67.567104211522 101.543054066713
"2134" 426.6 61.1070471769834 103.904103994572
"2135" 426.8 54.7993317284603 106.227054161575
"2136" 427 48.3257389622268 108.108274382354
"2137" 427.2 43.2070528013474 106.289749908264
"2138" 427.4 37.2925274302226 103.046552951554
"2139" 427.6 32.270992860774 99.1588580208747
"2140" 427.8 26.9520145066532 93.4982000233377
"2141" 428 24.3073166856648 89.6954002204688
"2142" 428.2 20.9862855670194 83.914868947491
"2143" 428.4 18.7976752114085 78.0875847162577
"2144" 428.6 16.6155976361803 71.4156452791332
"2145" 428.8 15.9629742703997 65.0206993487588
"2146" 429 16.1098741522777 58.5582696182683
"2147" 429.2 16.8146539192656 52.5031606720608
"2148" 429.4 19.0539463227688 45.9139462229585
"2149" 429.6 21.7489460027614 41.1321649624634
"2150" 429.8 25.2512598654851 37.0491073786859
"2151" 430 30.0039762734677 32.5291793851489
"2152" 430.2 35.0600287670919 29.1513739973793
"2153" 430.4 41.2314612345004 26.5087585663519
"2154" 430.6 48.0687289491306 24.1044297897046
"2155" 430.8 55.253037215505 21.8777144515123
"2156" 431 62.4276550763552 19.2747168462554
"2157" 431.2 69.2291875601803 17.0726684449272
"2158" 431.4 76.0141908706106 16.5270371092639
"2159" 431.6 83.5029370480909 16.4980891583738
"2160" 431.8 91.0897656779927 17.1437129537844
"2161" 432 97.3486432974403 18.6271880314968
"2162" 432.2 104.086401728173 20.1397455586836
"2163" 432.4 110.887565540818 21.8937416004026
"2164" 432.6 112.262757757819 25.2335731426268
"2165" 432.8 114.379264438778 30.4128698231827
"2166" 433 115.600387382053 36.0795961448653
"2167" 433.2 116.314347144329 42.8508919007864
"2168" 433.4 116.526600065615 48.4174208394209
"2169" 433.6 115.149474335657 55.2669528002611
"2170" 433.8 113.596155530497 62.0400058134359
"2171" 434 111.706559296506 67.7266815675984
"2172" 434.2 110.103463694165 75.0553477299353
"2173" 434.4 109.19341745957 81.2940737696936
"2174" 434.6 108.671761608286 87.4215182861792
"2175" 434.8 109.398206063598 92.6757228675797
"2176" 435 109.873999177627 94.1261282205976
"2177" 435.2 108.796822345939 94.1965876109492
"2178" 435.4 107.715389857731 93.7483530520473
"2179" 435.6 104.789884810314 93.4876677882164
"2180" 435.8 101.756150469735 93.785415993152
"2181" 436 100.121103058093 93.9593627566436
"2182" 436.2 97.5587564039195 94.8876964097025
"2183" 436.4 96.5760897048571 95.5789053254285
"2184" 436.6 95.4711071988091 96.23842412739
"2185" 436.8 94.8091520668558 96.801013327077
"2186" 437 93.1110300653464 97.2789507453452
"2187" 437.2 91.7477965805837 97.8069077279686
"2188" 437.4 90.7517003173236 98.4559167274904
"2189" 437.6 90.256515941995 98.5671941152047
"2190" 437.8 89.637844576691 98.711854719231
"2191" 438 88.9610014147922 98.6084018412452
"2192" 438.2 88.9752466901291 98.2360889095592
"2193" 438.4 87.6396914985772 98.4349134822875
"2194" 438.6 84.3860764158185 100.446770800285
"2195" 438.8 80.2718960900393 103.330488690017
"2196" 439 74.9172066997436 105.489776144638
"2197" 439.2 69.4194596177265 107.324251685856
"2198" 439.4 62.7484373680418 109.0556209805
"2199" 439.6 56.7370793952113 109.908489782929
"2200" 439.8 50.2608275571976 109.58450296169
"2201" 440 43.3028036147345 108.946882064889
"2202" 440.2 36.4806176191168 107.597863600149
"2203" 440.4 29.7394021310959 106.057494670367
"2204" 440.6 23.065222485624 102.424367498064
"2205" 440.8 19.0487882721634 97.6733281852781
"2206" 441 15.3089691836636 92.2210602653264
"2207" 441.2 11.4069923249322 85.5373403950043
"2208" 441.4 9.56829121192608 78.8566221359075
"2209" 441.6 7.9671316925658 72.1524859586537
"2210" 441.8 7.74262364473546 65.4823819366533
"2211" 442 9.97063005245607 59.8236561117981
"2212" 442.2 13.2194055063207 54.0502683623555
"2213" 442.4 16.8908267125066 48.27493923543
"2214" 442.6 20.8966408230107 44.9516517609865
"2215" 442.8 26.2543922626918 41.5985341452631
"2216" 443 32.2294612615614 38.923634256679
"2217" 443.2 38.8094334067547 36.428056953466
"2218" 443.4 45.9173877021956 34.5170932177353
"2219" 443.6 52.9181438143567 33.8878861012302
"2220" 443.8 59.8882154158773 33.2418492211025
"2221" 444 66.7857353887345 32.3159378959326
"2222" 444.2 72.9221994735689 33.3006904351188
"2223" 444.4 79.3418386302059 35.8643485258098
"2224" 444.6 86.2503516195463 38.0605791373712
"2225" 444.8 92.6895018097451 40.1015976899955
"2226" 445 98.4350517140786 43.9650807842197
"2227" 445.2 101.210449877334 49.1517963281896
"2228" 445.4 102.094662408538 55.0010480573029
"2229" 445.6 103.465657552761 60.6212844979051
"2230" 445.8 104.355295056429 66.5407361844059
"2231" 446 102.027986735451 71.8424690741342
"2232" 446.2 99.3586962006373 77.3169352986546
"2233" 446.4 96.3574199329345 82.3569454325479
"2234" 446.6 92.0660426180798 85.8540292589128
"2235" 446.8 87.2565562231585 89.9803868326287
"2236" 447 83.347743677356 93.6086988316348
"2237" 447.2 77.6367937505324 96.6402890715162
"2238" 447.4 71.7315952592823 99.0090573015636
"2239" 447.6 65.0639057933853 101.907110547267
"2240" 447.8 58.8131738965696 104.287602483723
"2241" 448 53.5479976243683 107.40970711345
"2242" 448.2 53.3821173228545 110.089614980069
"2243" 448.4 55.0922354539325 110.358438253119
"2244" 448.6 54.76988815985 109.364391381456
"2245" 448.8 53.0389901253006 108.283333250152
"2246" 449 49.3380134805513 106.051647103453
"2247" 449.2 45.0233119263077 103.065433154481
"2248" 449.4 41.0859752684511 99.6019052024771
"2249" 449.6 37.0259267392969 95.542328374947
"2250" 449.8 32.0070121922112 91.111598993834
"2251" 450 27.0742417098607 86.9685388337765
"2252" 450.2 21.5328062779578 83.2987895566165
"2253" 450.4 15.8502319419315 80.1776772453392
"2254" 450.6 9.73478023344158 77.0968030667994
"2255" 450.8 4.78030662808423 74.5673178487256
"2256" 451 3.74309833976234 73.73798624301
"2257" 451.2 4.56207197739951 72.5082687496653
"2258" 451.4 5.49847251464724 71.7801113055046
"2259" 451.6 6.93136771408577 69.2016017403375
"2260" 451.8 8.29210076191157 65.8349475669177
"2261" 452 10.4970511312172 61.2123297800413
"2262" 452.2 12.3300007461672 56.8924279822281
"2263" 452.4 15.4634452374184 52.3106793792029
"2264" 452.6 18.5817426948935 47.1159728124904
"2265" 452.8 22.9850626256937 42.6293641220674
"2266" 453 28.1510412302184 38.09950639239
"2267" 453.2 33.0933322301573 34.583167433012
"2268" 453.4 38.2342392839513 30.3579933514454
"2269" 453.6 43.9050951357735 26.6573032514957
"2270" 453.8 49.596322606764 22.7483204672125
"2271" 454 54.8576113323338 19.4584056819194
"2272" 454.2 61.4054270294939 16.3438130233795
"2273" 454.4 67.5556828487954 13.6447411596271
"2274" 454.6 74.207056080735 11.4392899489317
"2275" 454.8 80.5814817995309 8.87120722499978
"2276" 455 87.0588187447077 7.00892154076952
"2277" 455.2 91.8907252618584 7.65978172634518
"2278" 455.4 96.0284835268764 12.0593127584454
"2279" 455.6 100.378329524146 16.6238593204146
"2280" 455.8 104.025905559488 21.6575483117411
"2281" 456 107.722429426751 27.7272430923184
"2282" 456.2 111.250219848334 32.923977549702
"2283" 456.4 114.969555531526 38.9650234530138
"2284" 456.6 117.272053773984 44.6417815302025
"2285" 456.8 117.005605532514 50.7404848058871
"2286" 457 115.947343267444 56.8481502376767
"2287" 457.2 114.808639353946 63.0431424154658
"2288" 457.4 112.184490034494 69.5651878244874
"2289" 457.6 109.584404867223 75.3210895682874
"2290" 457.8 108.133652199238 81.497543841053
"2291" 458 105.518912952679 87.071424450088
"2292" 458.2 102.521500340891 92.7921958839257
"2293" 458.4 99.5265428921354 99.1402474258959
"2294" 458.6 95.6009211162575 103.159679768625
"2295" 458.8 89.506514612822 107.352540837762
"2296" 459 83.8334853818401 111.307701867644
"2297" 459.2 78.5374469402759 114.708867976924
"2298" 459.4 71.9717713631673 117.731416159884
"2299" 459.6 67.2708748711252 119.982858795755
"2300" 459.8 64.2902791482329 118.65144240904
"2301" 460 61.4188356244487 116.92564703955
"2302" 460.2 56.9897091630026 116.140816500977
"2303" 460.4 52.3067425196134 115.28669884143
"2304" 460.6 46.8089213523354 114.020838832499
"2305" 460.8 40.8290310744866 111.601621504976
"2306" 461 35.0035432713446 110.196760009838
"2307" 461.2 29.8454046271028 108.708130517873
"2308" 461.4 23.6745862252308 105.562056720603
"2309" 461.6 20.6607505076241 102.563851163214
"2310" 461.8 16.4238437585419 98.1104147531579
"2311" 462 12.7470247233678 94.2202322792662
"2312" 462.2 8.68858708442376 89.2460883231433
"2313" 462.4 6.52784358652927 83.8623651069709
"2314" 462.6 5.05435070303626 77.9168437442791
"2315" 462.8 4.54258192957394 71.3091328478058
"2316" 463 4.70860353117707 64.3278421109757
"2317" 463.2 6.23677988573835 59.222976197912
"2318" 463.4 8.78584956178143 51.7608647802541
"2319" 463.6 11.3046161476265 47.3425107985771
"2320" 463.8 15.3321286106253 42.1818743558078
"2321" 464 20.1921582950983 38.4323169141214
"2322" 464.2 25.860349104676 34.637367988927
"2323" 464.4 31.3998026761952 32.6906628365119
"2324" 464.6 38.3194469130848 30.9249452490757
"2325" 464.8 45.0000758653151 29.8658310481433
"2326" 465 51.4671188853521 30.3871433695065
"2327" 465.2 59.1522569025109 31.6209296095824
"2328" 465.4 66.0817046585472 33.4966520671735
"2329" 465.6 72.3025346700099 37.0964442417657
"2330" 465.8 77.0695972289124 41.1735164580893
"2331" 466 82.0969315399906 45.4732897706699
"2332" 466.2 85.6407316108532 50.9856019761986
"2333" 466.4 87.9965104314806 56.6344645748879
"2334" 466.6 91.7781533841273 61.4851766928786
"2335" 466.8 95.2083849211524 66.5374816522654
"2336" 467 96.644688270719 74.1343852921394
"2337" 467.2 96.3000053038044 79.4678987380919
"2338" 467.4 93.2286762904013 81.4170547341924
"2339" 467.6 88.0168528121209 85.1510687900759
"2340" 467.8 84.3725808143115 87.7728678538319
"2341" 468 78.0722155053392 92.1153927056883
"2342" 468.2 73.1335919746701 96.5858308171825
"2343" 468.4 69.5580908104477 99.1539757515226
"2344" 468.6 66.5260656077762 99.5310687704046
"2345" 468.8 61.9897679268516 99.0918231906907
"2346" 469 55.2882295428624 99.1161940769631
"2347" 469.2 50.5989929311068 99.0238917314475
"2348" 469.4 45.8674222711031 100.744543283337
"2349" 469.6 42.2700161518464 104.784271683241
"2350" 469.8 41.3217940556648 108.555965587219
"2351" 470 42.6943227077817 108.682613789741
"2352" 470.2 42.5121819296208 108.578352013584
"2353" 470.4 40.6136810737004 107.359678236293
"2354" 470.6 38.669645812722 104.560515019874
"2355" 470.8 35.0674228931344 101.440512764454
"2356" 471 33.7304511940073 99.6012595700273
"2357" 471.2 31.6529437988087 97.0080838934222
"2358" 471.4 27.9161723236811 93.1225029929284
"2359" 471.6 23.192018234742 89.3125652033863
"2360" 471.8 17.8489879422095 85.2014338532359
"2361" 472 13.5108220570231 81.6226821149279
"2362" 472.2 7.63278731157896 77.6648949550186
"2363" 472.4 3.29521449454569 74.0531819511569
"2364" 472.6 2.53241283204357 69.3262774437331
"2365" 472.8 1.93837208908163 63.9173082411035
"2366" 473 2.19277007293584 58.4551833837165
"2367" 473.2 3.92672370327042 52.7297649337275
"2368" 473.4 5.67937571026741 47.3899307712246
"2369" 473.6 8.96376259950224 42.3719110018751
"2370" 473.8 11.6623203262322 36.7135032627964
"2371" 474 14.8405352688201 31.7968120590888
"2372" 474.2 19.044833100833 28.345727650408
"2373" 474.4 24.1054845623266 25.5529330639579
"2374" 474.6 29.1256953070344 22.9015134731819
"2375" 474.8 34.6821062873158 19.4764355432835
"2376" 475 39.611060704184 17.0003344944155
"2377" 475.2 45.1742961464794 15.5094927095739
"2378" 475.4 50.2526038924957 14.2954830499008
"2379" 475.6 56.5419475793404 12.6928571194994
"2380" 475.8 62.6395049333036 11.5877111595322
"2381" 476 69.7210250788892 11.4566683159179
"2382" 476.2 77.1821441349427 12.3538216258394
"2383" 476.4 84.3224097125284 15.1145566178015
"2384" 476.6 89.2832885047459 19.1985684818083
"2385" 476.8 94.7742722506149 23.5041013045842
"2386" 477 100.275464469326 28.7022163562568
"2387" 477.2 103.656963719902 34.5918087174665
"2388" 477.4 106.581117694949 41.0002224706177
"2389" 477.6 108.04991266182 46.7324725291456
"2390" 477.8 108.419927432993 51.5254458891309
"2391" 478 108.271118390661 53.7092010558778
"2392" 478.2 107.231554151375 56.7841714606627
"2393" 478.4 106.18768392671 58.669088957673
"2394" 478.6 105.132282162627 61.8312733187365
"2395" 478.8 104.085884750561 66.1737758597832
"2396" 479 103.141325691979 72.0309785347116
"2397" 479.2 100.877621250256 77.4122823780032
"2398" 479.4 100.169696704761 83.471612875546
"2399" 479.6 102.228300725605 87.3717322103006
"2400" 479.8 105.747980279798 89.1708177782116
"2401" 480 106.464998854659 90.2186355806897
"2402" 480.2 104.654855050896 91.8215486282254
"2403" 480.4 101.044154610548 91.8046110741041
"2404" 480.6 96.282286716499 93.0571979089523
"2405" 480.8 90.9180221731837 94.6943978615756
"2406" 481 84.3858584356826 96.9490027598913
"2407" 481.2 77.5379058543023 98.2385033271587
"2408" 481.4 69.8932221341353 98.8467340242665
"2409" 481.6 62.9823905801628 99.4410100967121
"2410" 481.8 55.4096423858949 99.5458656011935
"2411" 482 47.9365180446917 99.7101659016125
"2412" 482.2 40.5872277674355 100.472006142218
"2413" 482.4 32.6809053762386 100.906738843845
"2414" 482.6 25.684673551446 100.439491535866
"2415" 482.8 18.7753298062286 99.0034568763244
"2416" 483 13.8691133523559 96.7532336036893
"2417" 483.2 12.5410316211305 92.2372934881417
"2418" 483.4 11.1585471897678 86.2961661696531
"2419" 483.6 10.6781586005407 79.3361912581796
"2420" 483.8 10.4638266044725 72.6146599642829
"2421" 484 11.4001473547111 66.5950239069955
"2422" 484.2 11.8210721215518 59.5767801530549
"2423" 484.4 12.7471201042296 52.7405564892314
"2424" 484.6 15.418036585555 46.7505968582526
"2425" 484.8 18.2286342813526 40.3215259265982
"2426" 485 21.9533285558746 34.1933014103547
"2427" 485.2 26.5124232399171 30.1315332901192
"2428" 485.4 32.1233935771118 26.5578065720296
"2429" 485.6 38.4555787977959 23.7952232905751
"2430" 485.8 45.179113889293 21.2617333799094
"2431" 486 50.912689098226 18.8981831952616
"2432" 486.2 57.5211967757763 17.1420130211737
"2433" 486.4 64.2058355329923 15.4424781466483
"2434" 486.6 70.8410338645637 14.75357626706
"2435" 486.8 78.0913698492061 14.6499738267806
"2436" 487 84.9895448043565 15.8327891387301
"2437" 487.2 91.4070669451972 18.07179938191
"2438" 487.4 97.2773147190808 21.998148024978
"2439" 487.6 101.943353352341 28.0110709887545
"2440" 487.8 104.807505179703 34.6879360986645
"2441" 488 106.610542774372 41.7556786515941
"2442" 488.2 106.718426564315 48.2476504461891
"2443" 488.4 104.800011485426 55.1179629201121
"2444" 488.6 101.389238545174 61.6045951699792
"2445" 488.8 97.3950022585594 68.1636942410698
"2446" 489 93.5097858257749 74.0230979185387
"2447" 489.2 89.6827556983447 79.6938760547722
"2448" 489.4 85.8325230375662 84.5311231773448
"2449" 489.6 80.8246812188157 87.8690968576904
"2450" 489.8 75.8347127263876 92.2306005699584
"2451" 490 70.2038957822705 95.5837005248273
"2452" 490.2 64.1117502033955 97.8400206601513
"2453" 490.4 57.3625336577091 99.9626795843394
"2454" 490.6 50.355106071494 100.862754861404
"2455" 490.8 43.3181508880017 101.0733678573
"2456" 491 35.9390194091562 101.87304933491
"2457" 491.2 29.0046149051201 101.938575073913
"2458" 491.4 22.2607944115008 101.794125872603
"2459" 491.6 17.1740836942406 99.393099352915
"2460" 491.8 14.9713785268961 95.5705525382864
"2461" 492 12.0958401413481 89.7840607863463
"2462" 492.2 8.51571739456141 83.9703745433667
"2463" 492.4 5.07538276115722 78.3912398741144
"2464" 492.6 2.35977435762263 73.2368336439724
"2465" 492.8 1.84428185194916 67.9641669777795
"2466" 493 2.80356637125836 62.3209439278979
"2467" 493.2 2.94382603000919 56.2268601308767
"2468" 493.4 4.23402972344689 49.8560886813622
"2469" 493.6 6.69321347315118 44.5320814834343
"2470" 493.8 9.87934153794883 39.7550921756833
"2471" 494 13.9813161814611 33.7712384037974
"2472" 494.2 17.7547269580635 29.2473210219313
"2473" 494.4 23.1814168123925 24.9571154452772
"2474" 494.6 28.2435221867114 21.1864452699241
"2475" 494.8 33.8370143232804 17.4228538161198
"2476" 495 40.259728825639 14.2291096830343
"2477" 495.2 46.7232723343359 12.148753231253
"2478" 495.4 53.2067603853682 11.0983539547116
"2479" 495.6 60.5217662996277 10.3360842222969
"2480" 495.8 66.985883616572 10.5014586422702
"2481" 496 74.1843171664961 11.5914266096969
"2482" 496.2 81.3206461207481 13.8278545634704
"2483" 496.4 88.2241958491672 17.1920724375515
"2484" 496.6 93.75586342282 20.300057094095
"2485" 496.8 98.7475668058551 24.2917380168262
"2486" 497 103.762612783109 28.93837811994
"2487" 497.2 107.961892408919 33.4767016832759
"2488" 497.4 113.284256771172 38.5414525798295
"2489" 497.6 117.033204913131 44.5940521906847
"2490" 497.8 118.546839728243 51.1286925078256
"2491" 498 118.149559026681 58.1811041357326
"2492" 498.2 117.188205321136 64.5868639530866
"2493" 498.4 115.607844693145 70.8098138296548
"2494" 498.6 114.71396405913 76.9568983515865
"2495" 498.8 115.986550454611 82.0131162006326
"2496" 499 116.352122312678 83.4441718817271
"2497" 499.2 115.429330597439 83.3273685177334
"2498" 499.4 115.487655109073 83.5933546872068
"2499" 499.6 115.219780914758 83.2379462640969
"2500" 499.8 114.558086074619 82.5524196497524
"2501" 500 114.171466158044 82.2178142962825
"2502" 500.2 112.035149874342 82.5388553550777
"2503" 500.4 110.107127268832 82.5525117289396
"2504" 500.6 107.191652270127 83.334831847949
"2505" 500.8 102.404785301248 83.908344770384
"2506" 501 96.8484022534819 84.8751876485399
"2507" 501.2 91.1278617430817 85.3367913881419
"2508" 501.4 84.2412456672345 85.4996862616879
"2509" 501.6 77.8386574487696 85.4337702645262
"2510" 501.8 71.4248969962692 85.1934120944881
"2511" 502 64.1979337442153 84.9471686015458
"2512" 502.2 57.419335927025 83.580649365064
"2513" 502.4 51.2602033191663 82.1462567546183
"2514" 502.6 44.2094420151519 80.2566178528015
"2515" 502.8 37.5866198285338 78.2281173389369
"2516" 503 31.0892359737266 76.0259306109922
"2517" 503.2 24.6841346965338 73.8945495308708
"2518" 503.4 18.1465443869235 71.1518524728245
"2519" 503.6 11.6003660121811 69.4544743134234
"2520" 503.8 4.79518397656633 67.3208040550914
"2521" 504 2.74870766728272 65.5772714994271
"2522" 504.2 3.19589114613276 63.4677957761964
"2523" 504.4 2.70170196097795 59.3030227464176
"2524" 504.6 2.78716379297426 55.0324122020078
"2525" 504.8 3.64685581833911 49.9357771456285
"2526" 505 3.31278700765119 45.3307966700883
"2527" 505.2 3.16623743250288 41.4519837040376
"2528" 505.4 3.04829047995025 40.9524778758944
"2529" 505.6 3.04961566508336 41.6047124927075
"2530" 505.8 3.09912285027253 42.6109215279438
"2531" 506 3.03260906923809 42.5666003448214
"2532" 506.2 3.28129737522549 42.8477078156551
"2533" 506.4 3.76981538159727 42.5043888920877
"2534" 506.6 3.85832514509219 42.201774244309
"2535" 506.8 3.94879418351581 42.0029991575392
"2536" 507 3.91443567548399 42.1124576425413
"2537" 507.2 3.8770059365027 42.2641618260348
"2538" 507.4 4.05774972701246 42.3052372877525
"2539" 507.6 4.06826239866113 42.3776838352099
"2540" 507.8 4.76646645249725 41.8289688273594
"2541" 508 4.67582122198752 42.0090567091381
"2542" 508.2 4.66104851734969 41.830910719377
"2543" 508.4 4.7062135391513 41.6995151512758
"2544" 508.6 4.86514541820015 41.8254186140388
"2545" 508.8 4.74846129848266 41.8106236045459
"2546" 509 4.82431750624977 41.8787991619923
"2547" 509.2 4.91968873458036 41.956698982867
"2548" 509.4 4.94379909922178 41.9499109347026
"2549" 509.6 4.78773639192211 41.8919652818042
"2550" 509.8 4.81856820879136 41.9170318555219
"2551" 510 4.7463277588823 42.0329684952563
"2552" 510.2 4.72773297538238 42.2543970177947
"2553" 510.4 4.95436248533166 42.6924706254348
"2554" 510.6 5.21131145259524 42.7084514135946
"2555" 510.8 5.73826669007196 41.4165605852269
"2556" 511 3.26163704014569 38.1349666809388
"2557" 511.2 3.849994748362 36.4416736182415
"2558" 511.4 3.0584260815422 32.3917411630688
"2559" 511.6 3.3273383767671 32.4238899997149
"2560" 511.8 3.43554623048362 32.6484664700102
"2561" 512 4.17621180063652 32.602119635888
"2562" 512.2 4.11817889224823 32.8944470718682
"2563" 512.4 4.32013220612318 32.9765679185587
"2564" 512.6 4.06704617516108 34.0607667405026
"2565" 512.8 4.03383679163807 34.8259919557582
"2566" 513 4.15873903479184 35.1583598046128
"2567" 513.2 4.31541503473971 35.77566161644
"2568" 513.4 4.31478507207282 36.7749474677491
"2569" 513.6 4.3853791989504 37.6723693562936
"2570" 513.8 4.83273484518811 38.3793509178908
"2571" 514 5.29889025689736 39.7224931545761
"2572" 514.2 5.87307053895273 42.2135986362809
"2573" 514.4 6.48358514050295 45.0945944600787
"2574" 514.6 7.1933604927097 49.1306755316866
"2575" 514.8 7.38467255891556 53.1239896044543
"2576" 515 6.34135321394158 58.1131734237907
"2577" 515.2 4.37308171454589 61.9601014771519
"2578" 515.4 2.13746370667216 64.7707632277603
"2579" 515.6 2.78632591594782 66.5349741123464
"2580" 515.8 4.12895491449566 68.0363460816958
"2581" 516 6.28033080829764 71.4740745769904
"2582" 516.2 9.00052981493275 75.2457084242803
"2583" 516.4 11.3259487256122 79.3893942363678
"2584" 516.6 13.9739111082523 84.4085885030092
"2585" 516.8 15.6263519101749 89.8380459679202
"2586" 517 16.3479949120503 95.7732477104127
"2587" 517.2 18.2080235498024 98.5222022857435
"2588" 517.4 22.6670869967347 99.5589296442044
"2589" 517.6 27.3497223175028 101.116022632993
"2590" 517.8 32.5817667612332 103.650830964548
"2591" 518 37.0548398537886 106.27833616949
"2592" 518.2 42.4650394956769 107.956708113491
"2593" 518.4 47.5770826875794 109.639896635837
"2594" 518.6 51.6268046610499 112.649982801504
"2595" 518.8 52.4046702020869 116.161584739672
"2596" 519 51.6204500562631 117.434141259193
"2597" 519.2 52.0146413648436 116.511627425126
"2598" 519.4 52.2769500070564 116.429072440825
"2599" 519.6 52.1628928702099 116.008696509947
"2600" 519.8 52.4731170155234 115.71973414439
"2601" 520 53.3419572645812 114.862218259658
"2602" 520.2 54.6380860140626 113.997267333642
"2603" 520.4 56.1612572383531 113.548461279278
"2604" 520.6 59.3918034940667 112.66810157535
"2605" 520.8 63.2024636780924 112.056266178875
"2606" 521 67.2856860599637 111.758007362504
"2607" 521.2 71.7488443366069 110.913661056161
"2608" 521.4 77.0220034918284 110.510387309653
"2609" 521.6 82.3230581180548 110.917885612175
"2610" 521.8 86.5666585592107 111.578645059215
"2611" 522 89.4535351311612 110.875018427433
"2612" 522.2 90.6893799315125 110.706036206988
"2613" 522.4 91.2121560567279 111.165296684652
"2614" 522.6 89.8724768779935 111.17862505016
"2615" 522.8 88.5175362798375 113.397185343236
"2616" 523 87.4355162006228 114.033367988402
"2617" 523.2 87.234364785129 113.899635126741
"2618" 523.4 86.0388855757975 113.883106759627
"2619" 523.6 84.5176735264899 115.300644555341
"2620" 523.8 83.7504561719739 112.839184625527
"2621" 524 83.579105185423 112.762719678388
"2622" 524.2 83.3726862135019 112.768836993779
"2623" 524.4 83.2115590942569 112.929893352669
"2624" 524.6 82.7197763544022 113.041942007511
"2625" 524.8 81.6302630150443 113.601111265591
"2626" 525 80.7005355790572 113.800598876727
"2627" 525.2 80.4877997040107 113.893858816169
"2628" 525.4 79.9731252221599 113.843978625728
"2629" 525.6 79.4443483778582 114.442892867571
"2630" 525.8 78.6031461062728 114.141461155084
"2631" 526 77.7250653609544 113.744070535955
"2632" 526.2 76.1458352542321 112.979281329864
"2633" 526.4 75.4687571996477 111.555464704311
"2634" 526.6 74.1405124920844 108.885131091492
"2635" 526.8 73.1007591493176 105.127312026429
"2636" 527 72.7273666615263 100.496474684529
"2637" 527.2 72.934538205875 96.0599783930418
"2638" 527.4 73.917707788052 91.2929870810309
"2639" 527.6 75.8419725364034 87.3955574146304
"2640" 527.8 78.6162378894752 82.7761065472064
"2641" 528 81.586747093937 78.5425825248809
"2642" 528.2 85.2915178768229 75.5384036633997
"2643" 528.4 89.1138084873066 73.4996381673676
"2644" 528.6 94.511044788532 72.4377369439871
"2645" 528.8 100.139136974858 71.9883907541394
"2646" 529 105.989555146392 71.2529180766255
"2647" 529.2 109.758511197422 71.1481250666845
"2648" 529.4 113.950194899903 70.9784893701707
"2649" 529.6 115.658979160234 69.1036361987235
"2650" 529.8 115.712517034114 67.2025421361922
"2651" 530 116.396005596278 65.6716362462267
"2652" 530.2 117.978107370833 63.1722385077926
"2653" 530.4 118.068277252634 63.6648103788838
"2654" 530.6 117.834703300181 64.5208353433164
"2655" 530.8 117.251831498814 64.6858148879218
"2656" 531 116.991620190251 65.1061807176885
"2657" 531.2 116.546066673078 66.0714867037426
"2658" 531.4 116.574205978558 66.5578943615181
"2659" 531.6 116.143540086953 67.4588007206903
"2660" 531.8 115.777810195143 68.8305521576217
"2661" 532 115.022082005454 70.3374637676597
"2662" 532.2 113.965962845237 72.6486312246591
"2663" 532.4 112.152136416369 75.3078199818004
"2664" 532.6 110.959476667623 77.2774747930508
"2665" 532.8 109.873316262849 78.5683327713941
"2666" 533 108.497330382741 80.7827290022353
"2667" 533.2 106.49910163601 84.7415591886393
"2668" 533.4 104.170470016591 89.8263713269734
"2669" 533.6 103.054460247783 94.7328647393321
"2670" 533.8 101.165319906056 99.2849151597116
"2671" 534 98.29567621233 100.779838689696
"2672" 534.2 93.4412873593776 100.218569845425
"2673" 534.4 88.6915906950412 99.2605280710002
"2674" 534.6 83.5204979854343 98.6152420729979
"2675" 534.8 77.8548854631557 98.656397530275
"2676" 535 72.2038238221075 99.8901565299077
"2677" 535.2 66.1167290742907 101.623558059433
"2678" 535.4 60.507563460034 103.791386579005
"2679" 535.6 55.0910132665559 106.750869601903
"2680" 535.8 49.4525978046337 107.668640768617
"2681" 536 44.4459641025666 106.686043063679
"2682" 536.2 39.0756341071104 104.393094246745
"2683" 536.4 33.2298325419304 101.249578986256
"2684" 536.6 27.7324049035427 98.3455804034772
"2685" 536.8 21.73818550409 94.1880214271243
"2686" 537 16.0420822162257 90.2385750087668
"2687" 537.2 11.1034580035293 88.0412701565903
"2688" 537.4 9.11778967513973 87.40850575916
"2689" 537.6 9.09291856865217 86.8448186886094
"2690" 537.8 9.48098638877974 86.0902210710135
"2691" 538 9.91250444833996 85.2150658682657
"2692" 538.2 10.161698859648 84.8338082935679
"2693" 538.4 10.9945885154799 83.3344187359382
"2694" 538.6 11.672638561847 81.624574549543
"2695" 538.8 13.3789829206424 78.4518532496647
"2696" 539 14.542914608901 75.6714179492909
"2697" 539.2 16.7844468660922 71.9011943134161
"2698" 539.4 18.5187921338008 68.326438273455
"2699" 539.6 20.5254608069939 63.7268305551812
"2700" 539.8 22.5102381379193 59.3883024111085
"2701" 540 25.1038178536163 55.4864638684908
"2702" 540.2 28.0113172265112 51.6910559454053
"2703" 540.4 31.7719371713097 48.3495505238329
"2704" 540.6 36.7796534261624 45.5595547119033
"2705" 540.8 41.1525239208029 42.6887804316548
"2706" 541 46.3902922608664 40.2547700602347
"2707" 541.2 51.0235140555533 36.9214686253662
"2708" 541.4 55.2587941419792 33.554920803904
"2709" 541.6 60.0822683864792 29.4824260714135
"2710" 541.8 64.4393034087218 26.3744911665246
"2711" 542 70.0770398784 23.1600497664106
"2712" 542.2 75.3573992845572 20.2538758593817
"2713" 542.4 79.8453231371578 16.604585246588
"2714" 542.6 85.0522648430941 12.8506554047805
"2715" 542.8 89.2293296622523 8.5737300683805
"2716" 543 90.2650139455908 6.8376035253547
"2717" 543.2 90.2300923262389 6.79348817815642
"2718" 543.4 91.085321784001 7.88911838993301
"2719" 543.6 91.8760017388618 8.65388365613279
"2720" 543.8 92.8208784786097 9.50091001208223
"2721" 544 94.8048518883224 10.5170077225513
"2722" 544.2 96.7788310993556 12.2893748392215
"2723" 544.4 99.8642210745159 14.2389611432608
"2724" 544.6 103.000932988667 17.1543044132809
"2725" 544.8 106.122275296054 20.6829980064666
"2726" 545 109.022997936019 24.7683205776879
"2727" 545.2 112.534448934177 29.0231679041488
"2728" 545.4 115.507882032241 32.9366043214949
"2729" 545.6 116.604732380078 36.6173580735414
"2730" 545.8 116.80116338106 40.5669094978769
"2731" 546 116.370145890682 46.0334080676917
"2732" 546.2 115.779465946451 50.7363332683903
"2733" 546.4 115.086811870126 56.3942390567102
"2734" 546.6 114.661883571992 62.140222253737
"2735" 546.8 115.143994935321 67.0169558531233
"2736" 547 115.508374537936 72.4807064776379
"2737" 547.2 115.263301373442 77.9645048247065
"2738" 547.4 115.344795348879 82.8587265265301
"2739" 547.6 115.784933664389 84.7720299648173
"2740" 547.8 115.294578850863 84.2844097937813
"2741" 548 113.333053348795 85.1154865994798
"2742" 548.2 111.797496303667 85.5224322298978
"2743" 548.4 111.335914154174 86.6061348348782
"2744" 548.6 110.100267992685 87.2635891976653
"2745" 548.8 109.589604687116 87.4258037291588
"2746" 549 109.193161444968 88.2378922143949
"2747" 549.2 108.178547744642 89.7109363376428
"2748" 549.4 106.674849168439 92.2317632904095
"2749" 549.6 104.435719750771 95.2761401150523
"2750" 549.8 101.638712008221 98.3530603670061
"2751" 550 97.8358651852174 101.152428748573
"2752" 550.2 93.4391819239998 104.153210688303
"2753" 550.4 88.6178370221758 106.761589222289
"2754" 550.6 84.1393881667031 108.586647197745
"2755" 550.8 78.6974857842922 110.423839328306
"2756" 551 73.4246900974566 112.760999120509
"2757" 551.2 68.4361440364146 115.496906419329
"2758" 551.4 65.0152967267001 118.595305813979
"2759" 551.6 63.8183721222322 118.112350079518
"2760" 551.8 61.7161224975427 116.312142618962
"2761" 552 58.0841436605406 114.19822520932
"2762" 552.2 54.9253762778069 111.947013495847
"2763" 552.4 50.7533281117654 109.340813350425
"2764" 552.6 45.9038689170339 107.244804656901
"2765" 552.8 40.7883341583045 105.162885334418
"2766" 553 35.6191094753143 104.137596914669
"2767" 553.2 29.8447763640313 103.425939057957
"2768" 553.4 23.3656161567558 103.865815410565
"2769" 553.6 20.7361975068953 103.561376798628
"2770" 553.8 20.3264651475633 101.266101838546
"2771" 554 19.1223995377005 96.9762240494034
"2772" 554.2 18.4927859826008 92.9961422116963
"2773" 554.4 17.452414918384 87.6819277504203
"2774" 554.6 18.150073200831 82.4031617322342
"2775" 554.8 18.9198506907312 76.5425378343523
"2776" 555 20.7303557548849 71.2968711166461
"2777" 555.2 22.5718011090267 66.0196857147419
"2778" 555.4 25.212222822708 61.2311687961248
"2779" 555.6 29.3578200268195 56.5369820407588
"2780" 555.8 33.8440563005456 52.3501242112568
"2781" 556 38.9121786312977 49.3130762834901
"2782" 556.2 43.7619229330281 46.1519494596474
"2783" 556.4 48.3495772033543 43.6648943042157
"2784" 556.6 53.9247957462184 40.8471718587617
"2785" 556.8 59.2829796008804 38.6131140733452
"2786" 557 65.0621590639844 35.0782092130651
"2787" 557.2 70.1954143882267 32.1376790740251
"2788" 557.4 76.0280700200627 29.1769493272668
"2789" 557.6 82.0804903710798 26.8888362885332
"2790" 557.8 88.4454563851207 24.6948432311588
"2791" 558 95.0631483215319 22.3669985839057
"2792" 558.2 101.084090066295 20.9246142049855
"2793" 558.4 106.425562095498 20.0954296712309
"2794" 558.6 108.001285258295 22.5991825926375
"2795" 558.8 110.00978501513 26.3953926790218
"2796" 559 112.468091940742 31.1552222789336
"2797" 559.2 114.085072184649 36.4474975998641
"2798" 559.4 115.978451445928 42.6453680311012
"2799" 559.6 116.542208290874 48.0142845893218
"2800" 559.8 115.628839341807 53.8057572202607
"2801" 560 114.364574082081 60.216262845693
"2802" 560.2 111.288948071765 64.9180430180382
"2803" 560.4 109.667774823976 69.7176942253224
"2804" 560.6 107.704720649067 74.1095301891502
"2805" 560.8 107.156780084792 78.2073574022319
"2806" 561 108.17431705614 81.6280231698193
"2807" 561.2 109.866974902867 85.5995611850543
"2808" 561.4 111.227943840733 90.3327188366652
"2809" 561.6 109.788800395863 94.0290263309477
"2810" 561.8 107.683415222744 98.6047660534273
"2811" 562 105.897213197615 101.631655017188
"2812" 562.2 105.470385673478 102.108652896891
"2813" 562.4 105.114819774847 102.684391915286
"2814" 562.6 104.975207530899 102.951246336199
"2815" 562.8 104.863003388617 102.56162722448
"2816" 563 104.27320875133 102.445632611401
"2817" 563.2 104.001506050291 102.506666876682
"2818" 563.4 103.60696594723 102.566915114545
"2819" 563.6 103.141332282966 102.691543879436
"2820" 563.8 103.151020689598 103.069569416885
"2821" 564 102.018725270632 103.524634355027
"2822" 564.2 101.256433981871 103.578767435023
"2823" 564.4 100.752774987026 103.85999759817
"2824" 564.6 99.7566021939175 104.125519691043
"2825" 564.8 99.4012024820681 104.08409905558
"2826" 565 98.9004774813611 104.843823265719
"2827" 565.2 97.8417999926153 105.282863886612
"2828" 565.4 96.6457469529618 105.331277248584
"2829" 565.6 94.3329902350526 105.376975163778
"2830" 565.8 92.017272289774 105.529685521715
"2831" 566 88.3777306667359 104.99701932794
"2832" 566.2 84.6588921217499 104.466096104195
"2833" 566.4 81.0858288894677 103.268271193999
"2834" 566.6 76.8586764538691 101.803054123484
"2835" 566.8 72.1881199596864 99.256310537823
"2836" 567 68.085077725699 96.1302930747878
"2837" 567.2 64.0992676214934 92.7731759313299
"2838" 567.4 60.8442392920467 89.4225761543975
"2839" 567.6 56.9947472713428 85.3099580749505
"2840" 567.8 54.0134616956933 81.0754206235202
"2841" 568 51.8635026822715 75.6827069751719
"2842" 568.2 50.4994270762882 70.7758430568112
"2843" 568.4 48.6489239469336 65.5336992035102
"2844" 568.6 48.752188068324 60.6023953854126
"2845" 568.8 49.3274677175672 55.7463342025911
"2846" 569 49.7811226582396 50.4524124446253
"2847" 569.2 52.2383599864853 46.1704245881263
"2848" 569.4 56.2995419557581 41.4758375331818
"2849" 569.6 60.7647328349315 37.5671314496196
"2850" 569.8 65.7995018622733 34.9142157042727
"2851" 570 71.2190594350308 32.1854762637508
"2852" 570.2 77.0145158096201 31.3039235956948
"2853" 570.4 83.2896603061779 31.9485534178179
"2854" 570.6 89.0390010134758 32.8099599857717
"2855" 570.8 94.3093187564154 35.5754922890799
"2856" 571 99.0645018495867 39.5468959983102
"2857" 571.2 102.636929209947 43.7127215089388
"2858" 571.4 105.918069631881 49.0503424099869
"2859" 571.6 109.160651501544 54.0576273397973
"2860" 571.8 111.070117885498 60.5676698834957
"2861" 572 112.594898803358 66.2552598025087
"2862" 572.2 115.279562839228 68.9005379444361
"2863" 572.4 117.611201067806 68.6357292509852
"2864" 572.6 118.012824536399 67.7890510941303
"2865" 572.8 118.286351135204 68.9972159634211
"2866" 573 118.066850016483 70.1053108657378
"2867" 573.2 118.11496306143 69.7392069668438
"2868" 573.4 118.020426347766 69.6167185663148
"2869" 573.6 117.998859056713 69.518868500226
"2870" 573.8 117.890426177506 69.3556207353994
"2871" 574 117.715225766569 69.1034574402479
"2872" 574.2 117.451781208053 68.8585356448887
"2873" 574.4 117.204400577041 68.7775131571449
"2874" 574.6 116.619255708209 68.3773430226736
"2875" 574.8 116.148954052799 68.5220325451609
"2876" 575 115.954913546718 68.4352972270368
"2877" 575.2 116.005053614686 68.5329668882014
"2878" 575.4 115.737779119095 68.6063724615023
"2879" 575.6 115.70402186121 68.5142025589607
"2880" 575.8 115.379080485858 69.0401744099802
"2881" 576 115.132718077427 68.9440176985604
"2882" 576.2 114.848830591336 68.6936196174916
"2883" 576.4 114.218436815748 68.8635552972065
"2884" 576.6 114.185362028449 69.9158341371776
"2885" 576.8 114.316380467937 70.7476639679939
"2886" 577 114.145878982736 71.6918264020672
"2887" 577.2 113.323097788405 72.9914607711985
"2888" 577.4 112.517589580544 75.1125994727015
"2889" 577.6 110.737964787651 78.8167009032064
"2890" 577.8 109.157843243589 82.6719982247988
"2891" 578 107.804094201196 85.9832198679769
"2892" 578.2 105.837382422505 90.2778278964917
"2893" 578.4 103.236364734836 94.8782181636016
"2894" 578.6 100.693735249819 99.3105012564844
"2895" 578.8 97.5255437687089 104.540513685415
"2896" 579 93.8177126362592 107.969816341343
"2897" 579.2 89.872910742994 111.823136650226
"2898" 579.4 86.320332271269 114.452079161473
"2899" 579.6 85.2449813715794 114.654318993665
"2900" 579.8 83.2379793750858 114.622420405448
"2901" 580 79.9172318193832 115.371329787983
"2902" 580.2 75.3627404661688 115.297130513082
"2903" 580.4 71.0755135654624 115.932808417431
"2904" 580.6 65.4860235239184 115.575028957903
"2905" 580.8 59.4822669464066 115.518915503555
"2906" 581 53.9738942326796 115.116827592079
"2907" 581.2 48.3233575377504 114.101796409835
"2908" 581.4 42.5373921676816 112.763521832419
"2909" 581.6 36.8918073987188 111.395536246874
"2910" 581.8 31.9322152598135 110.177171412892
"2911" 582 30.0503752841966 108.08891560594
"2912" 582.2 26.8425549731326 103.324718183073
"2913" 582.4 24.3954346032045 99.2151542520784
"2914" 582.6 22.8161237611021 94.2421582816198
"2915" 582.8 21.6000883623491 88.710008796459
"2916" 583 20.7184059426083 82.8778928486942
"2917" 583.2 21.1876125517511 77.6597866593522
"2918" 583.4 21.7687045763785 71.9751550094413
"2919" 583.6 22.9092786328386 66.1490215358575
"2920" 583.8 23.5952983959917 59.7800657064201
"2921" 584 23.9036623830171 53.8679133445523
"2922" 584.2 25.209685516633 47.5457123125436
"2923" 584.4 26.6678568341141 41.1728387017683
"2924" 584.6 28.3280210367254 35.0525568050955
"2925" 584.8 30.5321522134826 28.0898247424957
"2926" 585 32.9227515255996 22.4986753694186
"2927" 585.2 34.2826197127923 16.8580077924771
"2928" 585.4 36.0096353105604 13.4994166491432
"2929" 585.6 39.4355275657469 12.7636258834549
"2930" 585.8 44.2346158635435 13.0646109704834
"2931" 586 49.5582268029332 13.3202078505912
"2932" 586.2 55.4673442504838 13.5420657460544
"2933" 586.4 61.3979373772285 14.365527369741
"2934" 586.6 67.8427447063768 15.7587419896671
"2935" 586.8 73.7977707450567 17.0380435069298
"2936" 587 79.6977052105621 17.4948098518639
"2937" 587.2 83.8678092632557 17.6549562256159
"2938" 587.4 88.7655498962469 16.1707821713877
"2939" 587.6 93.8529631311701 15.503217679311
"2940" 587.8 99.3088868248655 14.7100493888252
"2941" 588 105.091865964129 15.4932116526299
"2942" 588.2 106.18514601084 16.8508476348615
"2943" 588.4 108.940511607721 20.4338878372181
"2944" 588.6 111.036602756137 22.8848521455914
"2945" 588.8 112.769320684254 26.2681495811249
"2946" 589 114.854899908085 30.5565875190219
"2947" 589.2 116.914853362538 35.978437104175
"2948" 589.4 118.52195339127 41.7176027312416
"2949" 589.6 118.855223395584 46.7416925544593
"2950" 589.8 118.856319685707 52.316521398632
"2951" 590 119.43078562612 58.6904055943755
"2952" 590.2 118.857308413374 64.5644182702836
"2953" 590.4 117.554678289901 70.2916530198109
"2954" 590.6 115.582942421575 75.6421737186747
"2955" 590.8 112.791823023928 81.5023716322644
"2956" 591 109.346437115212 86.3710281430538
"2957" 591.2 106.594575590028 90.9422907978072
"2958" 591.4 102.617598807738 96.4483734637088
"2959" 591.6 98.674110111693 101.121442103283
"2960" 591.8 94.3671597291064 106.081643365888
"2961" 592 89.5952902572257 110.612119800913
"2962" 592.2 82.9509861901131 114.323336318606
"2963" 592.4 77.577531030732 116.845626070579
"2964" 592.6 71.4449456574191 119.217946950192
"2965" 592.8 67.053882056818 120.411907987737
"2966" 593 61.1181166594283 120.595225698836
"2967" 593.2 57.0480743877465 120.595540592392
"2968" 593.4 51.7224274422731 119.176184284402
"2969" 593.6 45.7401978190772 118.147140578221
"2970" 593.8 40.2536433435234 116.542937190437
"2971" 594 34.3415065300098 114.703948333703
"2972" 594.2 29.2673069231831 112.299819342854
"2973" 594.4 24.1030984532998 109.558921110607
"2974" 594.6 22.3449771904963 107.344392710161
"2975" 594.8 20.12902061848 103.893068828652
"2976" 595 17.0945063000522 100.157659527383
"2977" 595.2 13.8916993167351 96.2967089194829
"2978" 595.4 10.3997710446999 91.4932253558397
"2979" 595.6 7.93283362310421 88.1043640175367
"2980" 595.8 4.13617054272426 82.4648686681854
"2981" 596 1.86982703126425 76.545790470008
"2982" 596.2 2.08294500973092 72.1758188766753
"2983" 596.4 1.40475382265601 66.6486326525107
"2984" 596.6 0.859844153751167 61.3535780007258
"2985" 596.8 1.70997320884937 56.5641876026894
"2986" 597 2.04539961655619 51.9844487534543
"2987" 597.2 2.84975754287381 47.0425510998936
"2988" 597.4 4.26547458963483 41.8827030228189
"2989" 597.6 5.64383446582471 37.1347932588663
"2990" 597.8 5.90538452078176 32.6532583788811
"2991" 598 6.60924825012686 32.6431353227456
"2992" 598.2 7.59387736190419 33.3995967367681
"2993" 598.4 10.4063126138891 32.7880977093119
"2994" 598.6 13.3946901032068 31.4563099235996
"2995" 598.8 15.6052691679134 30.7111358383373
"2996" 599 19.9266290379372 28.3064667620951
"2997" 599.2 24.9372334828737 26.1941685553623
"2998" 599.4 30.5923385036354 24.9465054773068
"2999" 599.6 36.5425864462794 23.3614752263008
"3000" 599.8 41.8787150568578 21.9324858688069
"3001" 600 47.6982814617872 20.3927130293047
"3002" 600.2 54.8403609670274 19.4244763618642
"3003" 600.4 60.8348481100914 18.5553047819309
"3004" 600.6 67.4800149012267 17.0865198780111
"3005" 600.8 74.5157326248929 17.1150976555028
"3006" 601 81.5908692474427 17.5191155166308
"3007" 601.2 88.3436185680114 19.0837874517634
"3008" 601.4 94.958711538913 20.0129619067773
"3009" 601.6 102.466950005127 21.5267780271801
"3010" 601.8 107.796521422933 23.2263064714451
"3011" 602 113.199793823398 25.3832982637727
"3012" 602.2 112.785686063963 27.883013567067
"3013" 602.4 111.289845592475 31.4410326964837
"3014" 602.6 110.448972491482 35.9419073598444
"3015" 602.8 108.574418199871 40.8866275446047
"3016" 603 107.163939002589 48.2362236331876
"3017" 603.2 106.261221079512 53.6336244149471
"3018" 603.4 104.673266132005 59.1489667239777
"3019" 603.6 102.454119299304 65.2708238716541
"3020" 603.8 100.286345619936 71.1859141033903
"3021" 604 98.3119673383961 77.9349992843745
"3022" 604.2 96.1853582546402 83.2680674521259
"3023" 604.4 92.9170055028254 88.3868759749813
"3024" 604.6 88.9862243884386 91.1127717199396
"3025" 604.8 82.5466369569055 93.1514737221932
"3026" 605 76.422159184494 95.0396648287267
"3027" 605.2 72.2976331754758 96.3306273240698
"3028" 605.4 65.8885961763126 98.436471672855
"3029" 605.6 59.2633138686342 100.9942636427
"3030" 605.8 52.4577067165259 103.475216625929
"3031" 606 46.02981130256 105.275291880785
"3032" 606.2 40.0615930486931 104.453848036616
"3033" 606.4 34.1680806465237 101.346373896731
"3034" 606.6 28.4623722107356 97.6696975500642
"3035" 606.8 23.6189666430344 94.0211519304728
"3036" 607 18.5327966069514 89.9462994777345
"3037" 607.2 14.5879585716817 85.8680168898832
"3038" 607.4 10.7617237845731 81.0982283286041
"3039" 607.6 6.65553463164155 75.6956369205767
"3040" 607.8 4.13302522180472 70.2982435774462
"3041" 608 2.96735207480308 64.3598439381968
"3042" 608.2 2.88861396917023 57.4374939253821
"3043" 608.4 4.01093319752067 50.6185105160795
"3044" 608.6 5.72436314895266 44.7946695867873
"3045" 608.8 8.90082703032729 38.6549128843639
"3046" 609 11.887644368089 33.5395745999994
"3047" 609.2 16.4600333883727 27.7625482742277
"3048" 609.4 20.6695988458001 24.042594958738
"3049" 609.6 25.9023220664242 19.7961967039724
"3050" 609.8 31.1059844646747 16.759374047042
"3051" 610 37.1205962050064 14.123907081025
"3052" 610.2 43.1522276114317 11.2451148797151
"3053" 610.4 49.3284625739465 8.42592265750257
"3054" 610.6 55.3014063791354 6.09273868208319
"3055" 610.8 62.7989182967681 3.81643199284068
"3056" 611 69.5052894417818 2.44319362932729
"3057" 611.2 76.3112149880946 1.66265424035831
"3058" 611.4 83.5552646812665 1.57362484015556
"3059" 611.6 88.0632279778981 4.23534514613228
"3060" 611.8 93.017475326052 8.06356620114134
"3061" 612 97.7058942790943 12.3034343640513
"3062" 612.2 102.919234004136 16.4935962906826
"3063" 612.4 107.86294334456 21.1337259133745
"3064" 612.6 112.133151108472 26.6026538547455
"3065" 612.8 115.41812791809 32.5572145465583
"3066" 613 118.071878717435 38.589628771521
"3067" 613.2 119.37912207079 44.6552740286982
"3068" 613.4 120.408193008416 50.2216291617894
"3069" 613.6 121.581088676571 56.5923742876616
"3070" 613.8 121.895552075049 62.1318902533324
"3071" 614 122.691052743214 64.5138845282566
"3072" 614.2 122.84090918138 64.0672014046777
"3073" 614.4 121.461313098647 63.9279634646899
"3074" 614.6 121.25658933879 64.2629516318269
"3075" 614.8 120.698437557941 64.3955834595434
"3076" 615 120.135553352501 64.7430353988861
"3077" 615.2 119.301075489605 65.0733246340864
"3078" 615.4 117.824508697112 66.4669010139291
"3079" 615.6 114.891977588601 69.3632320739349
"3080" 615.8 111.453839522417 72.7021306249939
"3081" 616 108.220249477934 75.8727237289168
"3082" 616.2 104.996757515155 78.7284984926228
"3083" 616.4 100.795448668082 81.3329808837251
"3084" 616.6 97.0137027063354 84.5045128325174
"3085" 616.8 93.9185720555131 87.7998865004852
"3086" 617 89.9633683054013 90.7782902179973
"3087" 617.2 85.7194772617601 94.7450039668321
"3088" 617.4 79.9407635351316 97.0791940538704
"3089" 617.6 73.8149058727247 99.4312853716489
"3090" 617.8 67.673680746267 100.654935219553
"3091" 618 60.8405680742956 102.626506649186
"3092" 618.2 54.4978825220645 104.588554631168
"3093" 618.4 48.0615621938216 106.376254874424
"3094" 618.6 43.5282768284391 109.216303486121
"3095" 618.8 42.7923555003689 110.115426985889
"3096" 619 41.0189537047331 108.017055374742
"3097" 619.2 38.1849192356606 104.372884756544
"3098" 619.4 35.8467571653536 100.111918338777
"3099" 619.6 34.0886200150114 95.7150682181089
"3100" 619.8 33.0657920441861 90.2087973963805
"3101" 620 32.8990917439535 84.7431829723468
"3102" 620.2 33.0046169856014 79.0720842895704
"3103" 620.4 32.9389481456777 72.5042567794772
"3104" 620.6 33.4381028443624 66.633411849109
"3105" 620.8 34.3658253070213 60.2455159985441
"3106" 621 35.0093209472033 53.7746426996714
"3107" 621.2 36.4000951217304 47.3524813555688
"3108" 621.4 38.4774980691913 42.0117813204716
"3109" 621.6 41.4130419969591 36.0887871902778
"3110" 621.8 44.4173738988997 30.59953059027
"3111" 622 48.3996037253437 24.8686852116094
"3112" 622.2 52.7294091720303 19.5649295317603
"3113" 622.4 57.5892176787703 15.361477481501
"3114" 622.6 62.2311469584329 11.881861501537
"3115" 622.8 68.1418531237311 8.91135879919252
"3116" 623 74.3085555574078 8.61397331859665
"3117" 623.2 80.9818367074599 8.8866504997574
"3118" 623.4 87.5341541846282 9.71046901738591
"3119" 623.6 94.27665043571 11.4285690942374
"3120" 623.8 98.8612215860814 15.5285595656206
"3121" 624 102.999199598208 21.2808459715547
"3122" 624.2 105.947376788363 26.6378190408596
"3123" 624.4 108.760497442839 32.0238207529997
"3124" 624.6 109.864413934919 37.7215025000407
"3125" 624.8 109.69262545935 44.2056228846756
"3126" 625 109.204287467521 50.6699676910946
"3127" 625.2 108.090927508609 56.7793662823546
"3128" 625.4 105.91380670277 62.7094152249136
"3129" 625.6 102.92392229631 67.5311201517186
"3130" 625.8 98.5354600725114 71.6830158621607
"3131" 626 94.2536357553228 75.2682753958671
"3132" 626.2 89.2179121938604 78.791684205734
"3133" 626.4 84.2063635410909 81.0969663863591
"3134" NA NA NA
"3135" NA NA NA
"3136" NA NA NA
"3137" NA NA NA
"3138" NA NA NA
"3139" NA NA NA
"3140" NA NA NA
"3141" NA NA NA
"3142" NA NA NA
"3143" NA NA NA
"3144" NA NA NA
"3145" NA NA NA
"3146" NA NA NA
"3147" NA NA NA
"3148" NA NA NA
"3149" NA NA NA
"3150" NA NA NA
"3151" NA NA NA
"3152" NA NA NA
"3153" NA NA NA
"3154" NA NA NA
"3155" NA NA NA
"3156" NA NA NA
"3157" NA NA NA
"3158" NA NA NA
"3159" NA NA NA
"3160" NA NA NA
"3161" NA NA NA
"3162" NA NA NA
"3163" NA NA NA
"3164" NA NA NA
"3165" NA NA NA
"3166" NA NA NA
"3167" NA NA NA
"3168" NA NA NA
"3169" NA NA NA
"3170" NA NA NA
"3171" NA NA NA
"3172" NA NA NA
"3173" NA NA NA
"3174" NA NA NA
"3175" NA NA NA
"3176" NA NA NA
"3177" NA NA NA
"3178" NA NA NA
"3179" NA NA NA
"3180" NA NA NA
"3181" NA NA NA
"3182" NA NA NA
"3183" NA NA NA
"3184" NA NA NA
"3185" NA NA NA
"3186" NA NA NA
"3187" NA NA NA
"3188" NA NA NA
"3189" NA NA NA
"3190" NA NA NA
"3191" NA NA NA
"3192" NA NA NA
"3193" NA NA NA
"3194" NA NA NA
"3195" NA NA NA
"3196" NA NA NA
"3197" NA NA NA
"3198" NA NA NA
"3199" NA NA NA
"3200" NA NA NA
"3201" NA NA NA
"3202" NA NA NA
"3203" NA NA NA
"3204" NA NA NA
"3205" NA NA NA
"3206" NA NA NA
"3207" NA NA NA
"3208" NA NA NA
"3209" NA NA NA
"3210" NA NA NA
"3211" NA NA NA
"3212" NA NA NA
"3213" NA NA NA
"3214" NA NA NA
"3215" NA NA NA
"3216" NA NA NA
"3217" NA NA NA
"3218" NA NA NA
"3219" NA NA NA
"3220" NA NA NA
"3221" NA NA NA
"3222" NA NA NA
"3223" NA NA NA
"3224" NA NA NA
"3225" NA NA NA
"3226" NA NA NA
"3227" NA NA NA
"3228" NA NA NA
"3229" NA NA NA
"3230" NA NA NA
"3231" NA NA NA
"3232" NA NA NA
"3233" NA NA NA
"3234" NA NA NA
"3235" NA NA NA
"3236" NA NA NA
"3237" NA NA NA
"3238" NA NA NA
"3239" NA NA NA
"3240" NA NA NA
"3241" NA NA NA
"3242" NA NA NA
"3243" NA NA NA
"3244" NA NA NA
"3245" NA NA NA
"3246" NA NA NA
"3247" NA NA NA
"3248" NA NA NA
"3249" NA NA NA
"3250" NA NA NA
"3251" NA NA NA
"3252" NA NA NA
"3253" NA NA NA
"3254" NA NA NA
"3255" NA NA NA
"3256" NA NA NA
"3257" NA NA NA
"3258" NA NA NA
"3259" NA NA NA
"3260" NA NA NA
"3261" NA NA NA
"3262" NA NA NA
"3263" NA NA NA
"3264" NA NA NA
"3265" NA NA NA
"3266" NA NA NA
"3267" NA NA NA
"3268" NA NA NA
"3269" NA NA NA
"3270" NA NA NA
"3271" NA NA NA
"3272" NA NA NA
"3273" NA NA NA
"3274" NA NA NA
"3275" NA NA NA
"3276" NA NA NA
"3277" NA NA NA
"3278" NA NA NA
"3279" NA NA NA
"3280" NA NA NA
"3281" NA NA NA
"3282" NA NA NA
"3283" NA NA NA
"3284" NA NA NA
"3285" NA NA NA
"3286" NA NA NA
"3287" NA NA NA
"3288" NA NA NA
"3289" NA NA NA
"3290" NA NA NA
"3291" NA NA NA
"3292" NA NA NA
"3293" NA NA NA
"3294" NA NA NA
"3295" NA NA NA
"3296" NA NA NA
"3297" NA NA NA
"3298" NA NA NA
"3299" NA NA NA
"3300" NA NA NA
"3301" NA NA NA
"3302" NA NA NA
"3303" NA NA NA
"3304" NA NA NA
"3305" NA NA NA
"3306" NA NA NA
"3307" NA NA NA
"3308" NA NA NA
"3309" NA NA NA
"3310" NA NA NA
"3311" NA NA NA
"3312" NA NA NA
"3313" NA NA NA
"3314" NA NA NA
"3315" NA NA NA
"3316" NA NA NA
"3317" NA NA NA
"3318" NA NA NA
"3319" NA NA NA
"3320" NA NA NA
"3321" NA NA NA
"3322" NA NA NA
"3323" NA NA NA
"3324" NA NA NA
"3325" NA NA NA
"3326" NA NA NA
"3327" NA NA NA
"3328" NA NA NA
"3329" NA NA NA
"3330" NA NA NA
"3331" NA NA NA
"3332" NA NA NA
"3333" NA NA NA
"3334" NA NA NA
"3335" NA NA NA
"3336" NA NA NA
"3337" NA NA NA
"3338" NA NA NA
"3339" NA NA NA
"3340" NA NA NA
"3341" NA NA NA
"3342" NA NA NA
"3343" NA NA NA
"3344" NA NA NA
"3345" NA NA NA
"3346" NA NA NA
"3347" NA NA NA
"3348" NA NA NA
"3349" NA NA NA
"3350" NA NA NA
"3351" NA NA NA
"3352" NA NA NA
"3353" NA NA NA
"3354" NA NA NA
"3355" NA NA NA
"3356" NA NA NA
"3357" NA NA NA
"3358" NA NA NA
"3359" NA NA NA
"3360" NA NA NA
"3361" NA NA NA
"3362" NA NA NA
"3363" NA NA NA
"3364" NA NA NA
"3365" NA NA NA
"3366" NA NA NA
"3367" NA NA NA
"3368" NA NA NA
"3369" NA NA NA
"3370" NA NA NA
"3371" NA NA NA
"3372" NA NA NA
"3373" NA NA NA
"3374" NA NA NA
"3375" NA NA NA
"3376" NA NA NA
"3377" NA NA NA
"3378" NA NA NA
"3379" NA NA NA
"3380" NA NA NA
"3381" NA NA NA
"3382" NA NA NA
"3383" NA NA NA
"3384" NA NA NA
"3385" NA NA NA
"3386" NA NA NA
"3387" NA NA NA
"3388" NA NA NA
"3389" NA NA NA
"3390" NA NA NA
"3391" NA NA NA
"3392" NA NA NA
"3393" NA NA NA
"3394" NA NA NA
"3395" NA NA NA
"3396" NA NA NA
"3397" NA NA NA
"3398" NA NA NA
"3399" NA NA NA
"3400" NA NA NA
"3401" NA NA NA
"3402" NA NA NA
"3403" NA NA NA
"3404" NA NA NA
"3405" NA NA NA
"3406" NA NA NA
"3407" NA NA NA
"3408" NA NA NA
"3409" NA NA NA
"3410" NA NA NA
"3411" NA NA NA
"3412" NA NA NA
"3413" NA NA NA
"3414" NA NA NA
"3415" NA NA NA
"3416" NA NA NA
"3417" NA NA NA
"3418" NA NA NA
"3419" NA NA NA
"3420" NA NA NA
"3421" NA NA NA
"3422" NA NA NA
"3423" NA NA NA
"3424" NA NA NA
"3425" NA NA NA
"3426" NA NA NA
"3427" NA NA NA
"3428" NA NA NA
"3429" NA NA NA
"3430" NA NA NA
"3431" NA NA NA
"3432" NA NA NA
"3433" NA NA NA
"3434" NA NA NA
"3435" NA NA NA
"3436" NA NA NA
"3437" NA NA NA
"3438" NA NA NA
"3439" NA NA NA
"3440" NA NA NA
"3441" NA NA NA
"3442" NA NA NA
"3443" NA NA NA
"3444" NA NA NA
"3445" NA NA NA
"3446" NA NA NA
"3447" NA NA NA
"3448" NA NA NA
"3449" NA NA NA
"3450" NA NA NA
"3451" NA NA NA
"3452" NA NA NA
"3453" NA NA NA
"3454" NA NA NA
"3455" NA NA NA
"3456" NA NA NA
"3457" NA NA NA
"3458" NA NA NA
"3459" NA NA NA
"3460" NA NA NA
"3461" NA NA NA
"3462" NA NA NA
"3463" NA NA NA
"3464" NA NA NA
"3465" NA NA NA
"3466" NA NA NA
"3467" NA NA NA
"3468" NA NA NA
"3469" NA NA NA
"3470" NA NA NA
"3471" NA NA NA
"3472" NA NA NA
"3473" NA NA NA
"3474" NA NA NA
"3475" NA NA NA
"3476" NA NA NA
"3477" NA NA NA
"3478" NA NA NA
"3479" NA NA NA
"3480" NA NA NA
"3481" NA NA NA
"3482" NA NA NA
"3483" NA NA NA
"3484" NA NA NA
"3485" NA NA NA
"3486" NA NA NA
"3487" NA NA NA
"3488" NA NA NA
"3489" NA NA NA
"3490" NA NA NA
"3491" NA NA NA
"3492" NA NA NA
"3493" NA NA NA
"3494" NA NA NA
"3495" NA NA NA
"3496" NA NA NA
"3497" NA NA NA
"3498" NA NA NA
"3499" NA NA NA
"3500" NA NA NA
"3501" NA NA NA
"3502" NA NA NA
"3503" NA NA NA
"3504" NA NA NA
"3505" NA NA NA
"3506" NA NA NA
"3507" NA NA NA
"3508" NA NA NA
"3509" NA NA NA
"3510" NA NA NA
"3511" NA NA NA
"3512" NA NA NA
"3513" NA NA NA
"3514" NA NA NA
"3515" NA NA NA
"3516" NA NA NA
"3517" NA NA NA
"3518" NA NA NA
"3519" NA NA NA
"3520" NA NA NA
"3521" NA NA NA
"3522" NA NA NA
"3523" NA NA NA
"3524" NA NA NA
"3525" NA NA NA
"3526" NA NA NA
"3527" NA NA NA
"3528" NA NA NA
"3529" NA NA NA
"3530" NA NA NA
"3531" NA NA NA
"3532" NA NA NA
"3533" NA NA NA
"3534" NA NA NA
"3535" NA NA NA
"3536" NA NA NA
"3537" NA NA NA
"3538" NA NA NA
"3539" NA NA NA
"3540" NA NA NA
"3541" NA NA NA
"3542" NA NA NA
"3543" NA NA NA
"3544" NA NA NA
"3545" NA NA NA
"3546" NA NA NA
"3547" NA NA NA
"3548" NA NA NA
"3549" NA NA NA
"3550" NA NA NA
"3551" NA NA NA
"3552" NA NA NA
"3553" NA NA NA
"3554" NA NA NA
"3555" NA NA NA
"3556" NA NA NA
"3557" NA NA NA
"3558" NA NA NA
"3559" NA NA NA
"3560" NA NA NA
"3561" NA NA NA
"3562" NA NA NA
"3563" NA NA NA
"3564" NA NA NA
"3565" NA NA NA
"3566" NA NA NA
"3567" NA NA NA
"3568" NA NA NA
"3569" NA NA NA
"3570" NA NA NA
"3571" NA NA NA
"3572" NA NA NA
"3573" NA NA NA
"3574" NA NA NA
"3575" NA NA NA
"3576" NA NA NA
"3577" NA NA NA
"3578" NA NA NA
"3579" NA NA NA
"3580" NA NA NA
"3581" NA NA NA
"3582" NA NA NA
"3583" NA NA NA
"3584" NA NA NA
"3585" NA NA NA
"3586" NA NA NA
"3587" NA NA NA
"3588" NA NA NA
"3589" NA NA NA
"3590" NA NA NA
"3591" NA NA NA
"3592" NA NA NA
"3593" NA NA NA
"3594" NA NA NA
"3595" NA NA NA
"3596" NA NA NA
"3597" NA NA NA
"3598" NA NA NA
"3599" NA NA NA
"3600" NA NA NA
"3601" NA NA NA
"3602" NA NA NA
"3603" NA NA NA
"3604" NA NA NA
"3605" NA NA NA
"3606" NA NA NA
"3607" NA NA NA
"3608" NA NA NA
"3609" NA NA NA
"3610" NA NA NA
"3611" NA NA NA
"3612" NA NA NA
"3613" NA NA NA
"3614" NA NA NA
"3615" NA NA NA
"3616" NA NA NA
"3617" NA NA NA
"3618" NA NA NA
"3619" NA NA NA
"3620" NA NA NA
"3621" NA NA NA
"3622" NA NA NA
"3623" NA NA NA
"3624" NA NA NA
"3625" NA NA NA
"3626" NA NA NA
"3627" NA NA NA
"3628" NA NA NA
"3629" NA NA NA
"3630" NA NA NA
"3631" NA NA NA
"3632" NA NA NA
"3633" NA NA NA
"3634" NA NA NA
"3635" NA NA NA
"3636" NA NA NA
"3637" NA NA NA
"3638" NA NA NA
"3639" NA NA NA
"3640" NA NA NA
"3641" NA NA NA
"3642" NA NA NA
"3643" NA NA NA
"3644" NA NA NA
"3645" NA NA NA
"3646" NA NA NA
"3647" NA NA NA
"3648" NA NA NA
"3649" NA NA NA
"3650" NA NA NA
"3651" NA NA NA
"3652" NA NA NA
"3653" NA NA NA
"3654" NA NA NA
"3655" NA NA NA
"3656" NA NA NA
"3657" NA NA NA
"3658" NA NA NA
"3659" NA NA NA
"3660" NA NA NA
"3661" NA NA NA
"3662" NA NA NA
"3663" NA NA NA
"3664" NA NA NA
"3665" NA NA NA
"3666" NA NA NA
"3667" NA NA NA
"3668" NA NA NA
"3669" NA NA NA
"3670" NA NA NA
"3671" NA NA NA
"3672" NA NA NA
"3673" NA NA NA
"3674" NA NA NA
"3675" NA NA NA
"3676" NA NA NA
"3677" NA NA NA
"3678" NA NA NA
"3679" NA NA NA
"3680" NA NA NA
"3681" NA NA NA
"3682" NA NA NA
"3683" NA NA NA
"3684" NA NA NA
"3685" NA NA NA
"3686" NA NA NA
"3687" NA NA NA
"3688" NA NA NA
"3689" NA NA NA
"3690" NA NA NA
"3691" NA NA NA
"3692" NA NA NA
"3693" NA NA NA
"3694" NA NA NA
"3695" NA NA NA
"3696" NA NA NA
"3697" NA NA NA
"3698" NA NA NA
"3699" NA NA NA
"3700" NA NA NA
"3701" NA NA NA
"3702" NA NA NA
"3703" NA NA NA
"3704" NA NA NA
"3705" NA NA NA
"3706" NA NA NA
"3707" NA NA NA
"3708" NA NA NA
"3709" NA NA NA
"3710" NA NA NA
"3711" NA NA NA
"3712" NA NA NA
"3713" NA NA NA
"3714" NA NA NA
"3715" NA NA NA
"3716" NA NA NA
"3717" NA NA NA
"3718" NA NA NA
"3719" NA NA NA
"3720" NA NA NA
"3721" NA NA NA
"3722" NA NA NA
"3723" NA NA NA
"3724" NA NA NA
"3725" NA NA NA
"3726" NA NA NA
"3727" NA NA NA
"3728" NA NA NA
"3729" NA NA NA
"3730" NA NA NA
"3731" NA NA NA
"3732" NA NA NA
"3733" NA NA NA
"3734" NA NA NA
"3735" NA NA NA
"3736" NA NA NA
"3737" NA NA NA
"3738" NA NA NA
"3739" NA NA NA
"3740" NA NA NA
"3741" NA NA NA
"3742" NA NA NA
"3743" NA NA NA
"3744" NA NA NA
"3745" NA NA NA
"3746" NA NA NA
"3747" NA NA NA
"3748" NA NA NA
"3749" NA NA NA
"3750" NA NA NA
"3751" NA NA NA
"3752" NA NA NA
"3753" NA NA NA
"3754" NA NA NA
"3755" NA NA NA
"3756" NA NA NA
"3757" NA NA NA
"3758" NA NA NA
"3759" NA NA NA
"3760" NA NA NA
"3761" NA NA NA
"3762" NA NA NA
"3763" NA NA NA
"3764" NA NA NA
"3765" NA NA NA
"3766" NA NA NA
"3767" NA NA NA
"3768" NA NA NA
"3769" NA NA NA
"3770" NA NA NA
"3771" NA NA NA
"3772" NA NA NA
"3773" NA NA NA
"3774" NA NA NA
"3775" NA NA NA
"3776" NA NA NA
"3777" NA NA NA
"3778" NA NA NA
"3779" NA NA NA
"3780" NA NA NA
"3781" NA NA NA
"3782" NA NA NA
"3783" NA NA NA
"3784" NA NA NA
"3785" NA NA NA
"3786" NA NA NA
"3787" NA NA NA
"3788" NA NA NA
"3789" NA NA NA
"3790" NA NA NA
"3791" NA NA NA
"3792" NA NA NA
"3793" NA NA NA
"3794" NA NA NA
"3795" NA NA NA
"3796" NA NA NA
"3797" NA NA NA
"3798" NA NA NA
"3799" NA NA NA
"3800" NA NA NA
"3801" NA NA NA
"3802" NA NA NA
"3803" NA NA NA
"3804" NA NA NA
"3805" NA NA NA
"3806" NA NA NA
"3807" NA NA NA
"3808" NA NA NA
"3809" NA NA NA
"3810" NA NA NA
"3811" NA NA NA
"3812" NA NA NA
"3813" NA NA NA
"3814" NA NA NA
"3815" NA NA NA
"3816" NA NA NA
"3817" NA NA NA
"3818" NA NA NA
"3819" NA NA NA
"3820" NA NA NA
"3821" NA NA NA
"3822" NA NA NA
"3823" NA NA NA
"3824" NA NA NA
"3825" NA NA NA
"3826" NA NA NA
"3827" NA NA NA
"3828" NA NA NA
"3829" NA NA NA
"3830" NA NA NA
"3831" NA NA NA
"3832" NA NA NA
"3833" NA NA NA
"3834" NA NA NA
"3835" NA NA NA
"3836" NA NA NA
"3837" NA NA NA
"3838" NA NA NA
"3839" NA NA NA
"3840" NA NA NA
"3841" NA NA NA
"3842" NA NA NA
"3843" NA NA NA
"3844" NA NA NA
"3845" NA NA NA
"3846" NA NA NA
"3847" NA NA NA
"3848" NA NA NA
"3849" NA NA NA
"3850" NA NA NA
"3851" NA NA NA
"3852" NA NA NA
"3853" NA NA NA
"3854" NA NA NA
"3855" NA NA NA
"3856" NA NA NA
"3857" NA NA NA
"3858" NA NA NA
"3859" NA NA NA
"3860" NA NA NA
"3861" NA NA NA
"3862" NA NA NA
"3863" NA NA NA
"3864" NA NA NA
"3865" NA NA NA
"3866" NA NA NA
"3867" NA NA NA
"3868" NA NA NA
"3869" NA NA NA
"3870" NA NA NA
"3871" NA NA NA
"3872" NA NA NA
"3873" NA NA NA
"3874" NA NA NA
"3875" NA NA NA
"3876" NA NA NA
"3877" NA NA NA
"3878" NA NA NA
"3879" NA NA NA
"3880" NA NA NA
"3881" NA NA NA
"3882" NA NA NA
"3883" NA NA NA
"3884" NA NA NA
"3885" NA NA NA
"3886" NA NA NA
"3887" NA NA NA
"3888" NA NA NA
"3889" NA NA NA
"3890" NA NA NA
"3891" NA NA NA
"3892" NA NA NA
"3893" NA NA NA
"3894" NA NA NA
"3895" NA NA NA
"3896" NA NA NA
"3897" NA NA NA
"3898" NA NA NA
"3899" NA NA NA
"3900" NA NA NA
"3901" NA NA NA
"3902" NA NA NA
"3903" NA NA NA
"3904" NA NA NA
"3905" NA NA NA
"3906" NA NA NA
"3907" NA NA NA
"3908" NA NA NA
"3909" NA NA NA
"3910" NA NA NA
"3911" NA NA NA
"3912" NA NA NA
"3913" NA NA NA
"3914" NA NA NA
"3915" NA NA NA
"3916" NA NA NA
"3917" NA NA NA
"3918" NA NA NA
"3919" NA NA NA
"3920" NA NA NA
"3921" NA NA NA
"3922" NA NA NA
"3923" NA NA NA
"3924" NA NA NA
"3925" NA NA NA
"3926" NA NA NA
"3927" NA NA NA
"3928" NA NA NA
"3929" NA NA NA
"3930" NA NA NA
"3931" NA NA NA
"3932" NA NA NA
"3933" NA NA NA
"3934" NA NA NA
"3935" NA NA NA
"3936" NA NA NA
"3937" NA NA NA
"3938" NA NA NA
"3939" NA NA NA
"3940" NA NA NA
"3941" NA NA NA
"3942" NA NA NA
"3943" NA NA NA
"3944" NA NA NA
"3945" NA NA NA
"3946" NA NA NA
"3947" NA NA NA
"3948" NA NA NA
"3949" NA NA NA
"3950" NA NA NA
"3951" NA NA NA
"3952" NA NA NA
"3953" NA NA NA
"3954" NA NA NA
"3955" NA NA NA
"3956" NA NA NA
"3957" NA NA NA
"3958" NA NA NA
"3959" NA NA NA
"3960" NA NA NA
"3961" NA NA NA
"3962" NA NA NA
"3963" NA NA NA
"3964" NA NA NA
"3965" NA NA NA
"3966" NA NA NA
"3967" NA NA NA
"3968" NA NA NA
"3969" NA NA NA
"3970" NA NA NA
"3971" NA NA NA
"3972" NA NA NA
"3973" NA NA NA
"3974" NA NA NA
"3975" NA NA NA
"3976" NA NA NA
"3977" NA NA NA
"3978" NA NA NA
"3979" NA NA NA
"3980" NA NA NA
"3981" NA NA NA
"3982" NA NA NA
"3983" NA NA NA
"3984" NA NA NA
"3985" NA NA NA
"3986" NA NA NA
"3987" NA NA NA
"3988" NA NA NA
"3989" NA NA NA
"3990" NA NA NA
"3991" NA NA NA
"3992" NA NA NA
"3993" NA NA NA
"3994" NA NA NA
"3995" NA NA NA
"3996" NA NA NA
"3997" NA NA NA
"3998" NA NA NA
"3999" NA NA NA
"4000" NA NA NA
"4001" NA NA NA
"4002" NA NA NA
"4003" NA NA NA
"4004" NA NA NA
"4005" NA NA NA
"4006" NA NA NA
"4007" NA NA NA
"4008" NA NA NA
"4009" NA NA NA
"4010" NA NA NA
"4011" NA NA NA
"4012" NA NA NA
"4013" NA NA NA
"4014" NA NA NA
"4015" NA NA NA
"4016" NA NA NA
"4017" NA NA NA
"4018" NA NA NA
"4019" NA NA NA
"4020" NA NA NA
"4021" NA NA NA
"4022" NA NA NA
"4023" NA NA NA
"4024" NA NA NA
"4025" NA NA NA
"4026" NA NA NA
"4027" NA NA NA
"4028" NA NA NA
"4029" NA NA NA
"4030" NA NA NA
"4031" NA NA NA
"4032" NA NA NA
"4033" NA NA NA
"4034" NA NA NA
"4035" NA NA NA
"4036" NA NA NA
"4037" NA NA NA
"4038" NA NA NA
"4039" NA NA NA
"4040" NA NA NA
"4041" NA NA NA
"4042" NA NA NA
"4043" NA NA NA
"4044" NA NA NA
"4045" NA NA NA
"4046" NA NA NA
"4047" NA NA NA
"4048" NA NA NA
"4049" NA NA NA
"4050" NA NA NA
"4051" NA NA NA
"4052" NA NA NA
"4053" NA NA NA
"4054" NA NA NA
"4055" NA NA NA
"4056" NA NA NA
"4057" NA NA NA
"4058" NA NA NA
"4059" NA NA NA
"4060" NA NA NA
"4061" NA NA NA
"4062" NA NA NA
"4063" NA NA NA
"4064" NA NA NA
"4065" NA NA NA
"4066" NA NA NA
"4067" NA NA NA
"4068" NA NA NA
"4069" NA NA NA
"4070" NA NA NA
"4071" NA NA NA
"4072" NA NA NA
"4073" NA NA NA
"4074" NA NA NA
"4075" NA NA NA
"4076" NA NA NA
"4077" NA NA NA
"4078" NA NA NA
"4079" NA NA NA
"4080" NA NA NA
"4081" NA NA NA
"4082" NA NA NA
"4083" NA NA NA
"4084" NA NA NA
"4085" NA NA NA
"4086" NA NA NA
"4087" NA NA NA
"4088" NA NA NA
"4089" NA NA NA
"4090" NA NA NA
"4091" NA NA NA
"4092" NA NA NA
"4093" NA NA NA
"4094" NA NA NA
"4095" NA NA NA
"4096" NA NA NA
"4097" NA NA NA
"4098" NA NA NA
"4099" NA NA NA
"4100" NA NA NA
"4101" NA NA NA
"4102" NA NA NA
"4103" NA NA NA
"4104" NA NA NA
"4105" NA NA NA
"4106" NA NA NA
"4107" NA NA NA
"4108" NA NA NA
"4109" NA NA NA
"4110" NA NA NA
"4111" NA NA NA
"4112" NA NA NA
"4113" NA NA NA
"4114" NA NA NA
"4115" NA NA NA
"4116" NA NA NA
"4117" NA NA NA
"4118" NA NA NA
"4119" NA NA NA
"4120" NA NA NA
"4121" NA NA NA
"4122" NA NA NA
"4123" NA NA NA
"4124" NA NA NA
"4125" NA NA NA
"4126" NA NA NA
"4127" NA NA NA
"4128" NA NA NA
"4129" NA NA NA
"4130" NA NA NA
"4131" NA NA NA
"4132" NA NA NA
"4133" NA NA NA
"4134" NA NA NA
"4135" NA NA NA
"4136" NA NA NA
"4137" NA NA NA
"4138" NA NA NA
"4139" NA NA NA
"4140" NA NA NA
"4141" NA NA NA
"4142" NA NA NA
"4143" NA NA NA
"4144" NA NA NA
"4145" NA NA NA
"4146" NA NA NA
"4147" NA NA NA
"4148" NA NA NA
"4149" NA NA NA
"4150" NA NA NA
"4151" NA NA NA
"4152" NA NA NA
"4153" NA NA NA
"4154" NA NA NA
"4155" NA NA NA
"4156" NA NA NA
"4157" NA NA NA
"4158" NA NA NA
"4159" NA NA NA
"4160" NA NA NA
"4161" NA NA NA
"4162" NA NA NA
"4163" NA NA NA
"4164" NA NA NA
"4165" NA NA NA
"4166" NA NA NA
"4167" NA NA NA
"4168" NA NA NA
"4169" NA NA NA
"4170" NA NA NA
"4171" NA NA NA
"4172" NA NA NA
"4173" NA NA NA
"4174" NA NA NA
"4175" NA NA NA
"4176" NA NA NA
"4177" NA NA NA
"4178" NA NA NA
"4179" NA NA NA
"4180" NA NA NA
"4181" NA NA NA
"4182" NA NA NA
"4183" NA NA NA
"4184" NA NA NA
"4185" NA NA NA
"4186" NA NA NA
"4187" NA NA NA
"4188" NA NA NA
"4189" NA NA NA
"4190" NA NA NA
"4191" NA NA NA
"4192" NA NA NA
"4193" NA NA NA
"4194" NA NA NA
"4195" NA NA NA
"4196" NA NA NA
"4197" NA NA NA
"4198" NA NA NA
"4199" NA NA NA
"4200" NA NA NA
"4201" NA NA NA
"4202" NA NA NA
"4203" NA NA NA
"4204" NA NA NA
"4205" NA NA NA
"4206" NA NA NA
"4207" NA NA NA
"4208" NA NA NA
"4209" NA NA NA
"4210" NA NA NA
"4211" NA NA NA
"4212" NA NA NA
"4213" NA NA NA
"4214" NA NA NA
"4215" NA NA NA
"4216" NA NA NA
"4217" NA NA NA
"4218" NA NA NA
"4219" NA NA NA
"4220" NA NA NA
"4221" NA NA NA
"4222" NA NA NA
"4223" NA NA NA
"4224" NA NA NA
"4225" NA NA NA
"4226" NA NA NA
"4227" NA NA NA
"4228" NA NA NA
"4229" NA NA NA
"4230" NA NA NA
"4231" NA NA NA
"4232" NA NA NA
"4233" NA NA NA
"4234" NA NA NA
"4235" NA NA NA
"4236" NA NA NA
"4237" NA NA NA
"4238" NA NA NA
"4239" NA NA NA
"4240" NA NA NA
"4241" NA NA NA
"4242" NA NA NA
"4243" NA NA NA
"4244" NA NA NA
"4245" NA NA NA
"4246" NA NA NA
"4247" NA NA NA
"4248" NA NA NA
"4249" NA NA NA
"4250" NA NA NA
"4251" NA NA NA
"4252" NA NA NA
"4253" NA NA NA
"4254" NA NA NA
"4255" NA NA NA
"4256" NA NA NA
"4257" NA NA NA
"4258" NA NA NA
"4259" NA NA NA
"4260" NA NA NA
"4261" NA NA NA
"4262" NA NA NA
"4263" NA NA NA
"4264" NA NA NA
"4265" NA NA NA
"4266" NA NA NA
"4267" NA NA NA
"4268" NA NA NA
"4269" NA NA NA
"4270" NA NA NA
"4271" NA NA NA
"4272" NA NA NA
"4273" NA NA NA
"4274" NA NA NA
"4275" NA NA NA
"4276" NA NA NA
"4277" NA NA NA
"4278" NA NA NA
"4279" NA NA NA
"4280" NA NA NA
"4281" NA NA NA
"4282" NA NA NA
"4283" NA NA NA
"4284" NA NA NA
"4285" NA NA NA
"4286" NA NA NA
"4287" NA NA NA
"4288" NA NA NA
"4289" NA NA NA
"4290" NA NA NA
"4291" NA NA NA
"4292" NA NA NA
"4293" NA NA NA
"4294" NA NA NA
"4295" NA NA NA
"4296" NA NA NA
"4297" NA NA NA
"4298" NA NA NA
"4299" NA NA NA
"4300" NA NA NA
"4301" NA NA NA
"4302" NA NA NA
"4303" NA NA NA
"4304" NA NA NA
"4305" NA NA NA
"4306" NA NA NA
"4307" NA NA NA
"4308" NA NA NA
"4309" NA NA NA
"4310" NA NA NA
"4311" NA NA NA
"4312" NA NA NA
"4313" NA NA NA
"4314" NA NA NA
"4315" NA NA NA
"4316" NA NA NA
"4317" NA NA NA
"4318" NA NA NA
"4319" NA NA NA
"4320" NA NA NA
"4321" NA NA NA
"4322" NA NA NA
"4323" NA NA NA
"4324" NA NA NA
"4325" NA NA NA
"4326" NA NA NA
"4327" NA NA NA
"4328" NA NA NA
"4329" NA NA NA
"4330" NA NA NA
"4331" NA NA NA
"4332" NA NA NA
"4333" NA NA NA
"4334" NA NA NA
"4335" NA NA NA
"4336" NA NA NA
"4337" NA NA NA
"4338" NA NA NA
"4339" NA NA NA
"4340" NA NA NA
"4341" NA NA NA
"4342" NA NA NA
"4343" NA NA NA
"4344" NA NA NA
"4345" NA NA NA
"4346" NA NA NA
"4347" NA NA NA
"4348" NA NA NA
"4349" NA NA NA
"4350" NA NA NA
"4351" NA NA NA
"4352" NA NA NA
"4353" NA NA NA
"4354" NA NA NA
"4355" NA NA NA
"4356" NA NA NA
"4357" NA NA NA
"4358" NA NA NA
"4359" NA NA NA
"4360" NA NA NA
"4361" NA NA NA
"4362" NA NA NA
"4363" NA NA NA
"4364" NA NA NA
"4365" NA NA NA
"4366" NA NA NA
"4367" NA NA NA
"4368" NA NA NA
"4369" NA NA NA
"4370" NA NA NA
"4371" NA NA NA
"4372" NA NA NA
"4373" NA NA NA
"4374" NA NA NA
"4375" NA NA NA
"4376" NA NA NA
"4377" NA NA NA
"4378" NA NA NA
"4379" NA NA NA
"4380" NA NA NA
"4381" NA NA NA
"4382" NA NA NA
"4383" NA NA NA
"4384" NA NA NA
"4385" NA NA NA
"4386" NA NA NA
"4387" NA NA NA
"4388" NA NA NA
"4389" NA NA NA
"4390" NA NA NA
"4391" NA NA NA
"4392" NA NA NA
"4393" NA NA NA
"4394" NA NA NA
"4395" NA NA NA
"4396" NA NA NA
"4397" NA NA NA
"4398" NA NA NA
"4399" NA NA NA
"4400" NA NA NA
"4401" NA NA NA
"4402" NA NA NA
"4403" NA NA NA
"4404" NA NA NA
"4405" NA NA NA
"4406" NA NA NA
"4407" NA NA NA
"4408" NA NA NA
"4409" NA NA NA
"4410" NA NA NA
"4411" NA NA NA
"4412" NA NA NA
"4413" NA NA NA
"4414" NA NA NA
"4415" NA NA NA
"4416" NA NA NA
"4417" NA NA NA
"4418" NA NA NA
"4419" NA NA NA
"4420" NA NA NA
"4421" NA NA NA
"4422" NA NA NA
"4423" NA NA NA
"4424" NA NA NA
"4425" NA NA NA
"4426" NA NA NA
"4427" NA NA NA
"4428" NA NA NA
"4429" NA NA NA
"4430" NA NA NA
"4431" NA NA NA
"4432" NA NA NA
"4433" NA NA NA
"4434" NA NA NA
"4435" NA NA NA
"4436" NA NA NA
"4437" NA NA NA
"4438" NA NA NA
"4439" NA NA NA
"4440" NA NA NA
"4441" NA NA NA
"4442" NA NA NA
"4443" NA NA NA
"4444" NA NA NA
"4445" NA NA NA
"4446" NA NA NA
"4447" NA NA NA
"4448" NA NA NA
"4449" NA NA NA
"4450" NA NA NA
"4451" NA NA NA
"4452" NA NA NA
"4453" NA NA NA
"4454" NA NA NA
"4455" NA NA NA
"4456" NA NA NA
"4457" NA NA NA
"4458" NA NA NA
"4459" NA NA NA
"4460" NA NA NA
"4461" NA NA NA
"4462" NA NA NA
"4463" NA NA NA
"4464" NA NA NA
"4465" NA NA NA
"4466" NA NA NA
"4467" NA NA NA
"4468" NA NA NA
"4469" NA NA NA
"4470" NA NA NA
"4471" NA NA NA
"4472" NA NA NA
"4473" NA NA NA
"4474" NA NA NA
"4475" NA NA NA
"4476" NA NA NA
"4477" NA NA NA
"4478" NA NA NA
"4479" NA NA NA
"4480" NA NA NA
"4481" NA NA NA
"4482" NA NA NA
"4483" NA NA NA
"4484" NA NA NA
"4485" NA NA NA
"4486" NA NA NA
"4487" NA NA NA
"4488" NA NA NA
"4489" NA NA NA
"4490" NA NA NA
"4491" NA NA NA
"4492" NA NA NA
"4493" NA NA NA
"4494" NA NA NA
"4495" NA NA NA
"4496" NA NA NA
"4497" NA NA NA
"4498" NA NA NA
"4499" NA NA NA
"4500" NA NA NA
"4501" NA NA NA
"4502" NA NA NA
"4503" NA NA NA
"4504" NA NA NA
"4505" NA NA NA
"4506" NA NA NA
"4507" NA NA NA
"4508" NA NA NA
"4509" NA NA NA
"4510" NA NA NA
"4511" NA NA NA
"4512" NA NA NA
"4513" NA NA NA
"4514" NA NA NA
"4515" NA NA NA
"4516" NA NA NA
"4517" NA NA NA
"4518" NA NA NA
"4519" NA NA NA
"4520" NA NA NA
"4521" NA NA NA
"4522" NA NA NA
"4523" NA NA NA
"4524" NA NA NA
"4525" NA NA NA
"4526" NA NA NA
"4527" NA NA NA
"4528" NA NA NA
"4529" NA NA NA
"4530" NA NA NA
"4531" NA NA NA
"4532" NA NA NA
"4533" NA NA NA
"4534" NA NA NA
"4535" NA NA NA
"4536" NA NA NA
"4537" NA NA NA
"4538" NA NA NA
"4539" NA NA NA
"4540" NA NA NA
"4541" NA NA NA
"4542" NA NA NA
"4543" NA NA NA
"4544" NA NA NA
"4545" NA NA NA
"4546" NA NA NA
"4547" NA NA NA
"4548" NA NA NA
"4549" NA NA NA
"4550" NA NA NA
"4551" NA NA NA
"4552" NA NA NA
"4553" NA NA NA
"4554" NA NA NA
"4555" NA NA NA
"4556" NA NA NA
"4557" NA NA NA
"4558" NA NA NA
"4559" NA NA NA
"4560" NA NA NA
"4561" NA NA NA
"4562" NA NA NA
"4563" NA NA NA
"4564" NA NA NA
"4565" NA NA NA
"4566" NA NA NA
"4567" NA NA NA
"4568" NA NA NA
"4569" NA NA NA
"4570" NA NA NA
"4571" NA NA NA
"4572" NA NA NA
"4573" NA NA NA
"4574" NA NA NA
"4575" NA NA NA
"4576" NA NA NA
"4577" NA NA NA
"4578" NA NA NA
"4579" NA NA NA
"4580" NA NA NA
"4581" NA NA NA
"4582" NA NA NA
"4583" NA NA NA
"4584" NA NA NA
"4585" NA NA NA
"4586" NA NA NA
"4587" NA NA NA
"4588" NA NA NA
"4589" NA NA NA
"4590" NA NA NA
"4591" NA NA NA
"4592" NA NA NA
"4593" NA NA NA
"4594" NA NA NA
"4595" NA NA NA
"4596" NA NA NA
"4597" NA NA NA
"4598" NA NA NA
"4599" NA NA NA
"4600" NA NA NA
"4601" NA NA NA
"4602" NA NA NA
"4603" NA NA NA
"4604" NA NA NA
"4605" NA NA NA
"4606" NA NA NA
"4607" NA NA NA
"4608" NA NA NA
"4609" NA NA NA
"4610" NA NA NA
"4611" NA NA NA
"4612" NA NA NA
"4613" NA NA NA
"4614" NA NA NA
"4615" NA NA NA
"4616" NA NA NA
"4617" NA NA NA
"4618" NA NA NA
"4619" NA NA NA
"4620" NA NA NA
"4621" NA NA NA
"4622" NA NA NA
"4623" NA NA NA
"4624" NA NA NA
"4625" NA NA NA
"4626" NA NA NA
"4627" NA NA NA
"4628" NA NA NA
"4629" NA NA NA
"4630" NA NA NA
"4631" NA NA NA
"4632" NA NA NA
"4633" NA NA NA
"4634" NA NA NA
"4635" NA NA NA
"4636" NA NA NA
"4637" NA NA NA
"4638" NA NA NA
"4639" NA NA NA
"4640" NA NA NA
"4641" NA NA NA
"4642" NA NA NA
"4643" NA NA NA
"4644" NA NA NA
"4645" NA NA NA
"4646" NA NA NA
"4647" NA NA NA
"4648" NA NA NA
"4649" NA NA NA
"4650" NA NA NA
"4651" NA NA NA
"4652" NA NA NA
"4653" NA NA NA
"4654" NA NA NA
"4655" NA NA NA
"4656" NA NA NA
"4657" NA NA NA
"4658" NA NA NA
"4659" NA NA NA
"4660" NA NA NA
"4661" NA NA NA
"4662" NA NA NA
"4663" NA NA NA
"4664" NA NA NA
"4665" NA NA NA
"4666" NA NA NA
"4667" NA NA NA
"4668" NA NA NA
"4669" NA NA NA
"4670" NA NA NA
"4671" NA NA NA
"4672" NA NA NA
"4673" NA NA NA
"4674" NA NA NA
"4675" NA NA NA
"4676" NA NA NA
"4677" NA NA NA
"4678" NA NA NA
"4679" NA NA NA
"4680" NA NA NA
"4681" NA NA NA
"4682" NA NA NA
"4683" NA NA NA
"4684" NA NA NA
"4685" NA NA NA
"4686" NA NA NA
"4687" NA NA NA
"4688" NA NA NA
"4689" NA NA NA
"4690" NA NA NA
"4691" NA NA NA
"4692" NA NA NA
"4693" NA NA NA
"4694" NA NA NA
"4695" NA NA NA
"4696" NA NA NA
"4697" NA NA NA
"4698" NA NA NA
"4699" NA NA NA
"4700" NA NA NA
"4701" NA NA NA
"4702" NA NA NA
"4703" NA NA NA
"4704" NA NA NA
"4705" NA NA NA
"4706" NA NA NA
"4707" NA NA NA
"4708" NA NA NA
"4709" NA NA NA
"4710" NA NA NA
"4711" NA NA NA
"4712" NA NA NA
"4713" NA NA NA
"4714" NA NA NA
"4715" NA NA NA
"4716" NA NA NA
"4717" NA NA NA
"4718" NA NA NA
"4719" NA NA NA
"4720" NA NA NA
"4721" NA NA NA
"4722" NA NA NA
"4723" NA NA NA
"4724" NA NA NA
"4725" NA NA NA
"4726" NA NA NA
"4727" NA NA NA
"4728" NA NA NA
"4729" NA NA NA
"4730" NA NA NA
"4731" NA NA NA
"4732" NA NA NA
"4733" NA NA NA
"4734" NA NA NA
"4735" NA NA NA
"4736" NA NA NA
"4737" NA NA NA
"4738" NA NA NA
"4739" NA NA NA
"4740" NA NA NA
"4741" NA NA NA
"4742" NA NA NA
"4743" NA NA NA
"4744" NA NA NA
"4745" NA NA NA
"4746" NA NA NA
"4747" NA NA NA
"4748" NA NA NA
"4749" NA NA NA
"4750" NA NA NA
"4751" NA NA NA
"4752" NA NA NA
"4753" NA NA NA
"4754" NA NA NA
"4755" NA NA NA
"4756" NA NA NA
"4757" NA NA NA
"4758" NA NA NA
"4759" NA NA NA
"4760" NA NA NA
"4761" NA NA NA
"4762" NA NA NA
"4763" NA NA NA
"4764" NA NA NA
"4765" NA NA NA
"4766" NA NA NA
"4767" NA NA NA
"4768" NA NA NA
"4769" NA NA NA
"4770" NA NA NA
"4771" NA NA NA
"4772" NA NA NA
"4773" NA NA NA
"4774" NA NA NA
"4775" NA NA NA
"4776" NA NA NA
"4777" NA NA NA
"4778" NA NA NA
"4779" NA NA NA
"4780" NA NA NA
"4781" NA NA NA
"4782" NA NA NA
"4783" NA NA NA
"4784" NA NA NA
"4785" NA NA NA
"4786" NA NA NA
"4787" NA NA NA
"4788" NA NA NA
"4789" NA NA NA
"4790" NA NA NA
"4791" NA NA NA
"4792" NA NA NA
"4793" NA NA NA
"4794" NA NA NA
"4795" NA NA NA
"4796" NA NA NA
"4797" NA NA NA
"4798" NA NA NA
"4799" NA NA NA
"4800" NA NA NA
"4801" NA NA NA
"4802" NA NA NA
"4803" NA NA NA
"4804" NA NA NA
"4805" NA NA NA
"4806" NA NA NA
"4807" NA NA NA
"4808" NA NA NA
"4809" NA NA NA
"4810" NA NA NA
"4811" NA NA NA
"4812" NA NA NA
"4813" NA NA NA
"4814" NA NA NA
"4815" NA NA NA
"4816" NA NA NA
"4817" NA NA NA
"4818" NA NA NA
"4819" NA NA NA
"4820" NA NA NA
"4821" NA NA NA
"4822" NA NA NA
"4823" NA NA NA
"4824" NA NA NA
"4825" NA NA NA
"4826" NA NA NA
"4827" NA NA NA
"4828" NA NA NA
"4829" NA NA NA
"4830" NA NA NA
"4831" NA NA NA
"4832" NA NA NA
"4833" NA NA NA
"4834" NA NA NA
"4835" NA NA NA
"4836" NA NA NA
"4837" NA NA NA
"4838" NA NA NA
"4839" NA NA NA
"4840" NA NA NA
"4841" NA NA NA
"4842" NA NA NA
"4843" NA NA NA
"4844" NA NA NA
"4845" NA NA NA
"4846" NA NA NA
"4847" NA NA NA
"4848" NA NA NA
"4849" NA NA NA
"4850" NA NA NA
"4851" NA NA NA
"4852" NA NA NA
"4853" NA NA NA
"4854" NA NA NA
"4855" NA NA NA
"4856" NA NA NA
"4857" NA NA NA
"4858" NA NA NA
"4859" NA NA NA
"4860" NA NA NA
"4861" NA NA NA
"4862" NA NA NA
"4863" NA NA NA
"4864" NA NA NA
"4865" NA NA NA
"4866" NA NA NA
"4867" NA NA NA
"4868" NA NA NA
"4869" NA NA NA
"4870" NA NA NA
"4871" NA NA NA
"4872" NA NA NA
"4873" NA NA NA
"4874" NA NA NA
"4875" NA NA NA
"4876" NA NA NA
"4877" NA NA NA
"4878" NA NA NA
"4879" NA NA NA
"4880" NA NA NA
"4881" NA NA NA
"4882" NA NA NA
"4883" NA NA NA
"4884" NA NA NA
"4885" NA NA NA
"4886" NA NA NA
"4887" NA NA NA
"4888" NA NA NA
"4889" NA NA NA
"4890" NA NA NA
"4891" NA NA NA
"4892" NA NA NA
"4893" NA NA NA
"4894" NA NA NA
"4895" NA NA NA
"4896" NA NA NA
"4897" NA NA NA
"4898" NA NA NA
"4899" NA NA NA
"4900" NA NA NA
"4901" NA NA NA
"4902" NA NA NA
"4903" NA NA NA
"4904" NA NA NA
"4905" NA NA NA
"4906" NA NA NA
"4907" NA NA NA
"4908" NA NA NA
"4909" NA NA NA
"4910" NA NA NA
"4911" NA NA NA
"4912" NA NA NA
"4913" NA NA NA
"4914" NA NA NA
"4915" NA NA NA
"4916" NA NA NA
"4917" NA NA NA
"4918" NA NA NA
"4919" NA NA NA
"4920" NA NA NA
"4921" NA NA NA
"4922" NA NA NA
"4923" NA NA NA
"4924" NA NA NA
"4925" NA NA NA
"4926" NA NA NA
"4927" NA NA NA
"4928" NA NA NA
"4929" NA NA NA
"4930" NA NA NA
"4931" NA NA NA
"4932" NA NA NA
"4933" NA NA NA
"4934" NA NA NA
"4935" NA NA NA
"4936" NA NA NA
"4937" NA NA NA
"4938" NA NA NA
"4939" NA NA NA
"4940" NA NA NA
"4941" NA NA NA
"4942" NA NA NA
"4943" NA NA NA
"4944" NA NA NA
"4945" NA NA NA
"4946" NA NA NA
"4947" NA NA NA
"4948" NA NA NA
"4949" NA NA NA
"4950" NA NA NA
"4951" NA NA NA
"4952" NA NA NA
"4953" NA NA NA
"4954" NA NA NA
"4955" NA NA NA
"4956" NA NA NA
"4957" NA NA NA
"4958" NA NA NA
"4959" NA NA NA
"4960" NA NA NA
"4961" NA NA NA
"4962" NA NA NA
"4963" NA NA NA
"4964" NA NA NA
"4965" NA NA NA
"4966" NA NA NA
"4967" NA NA NA
"4968" NA NA NA
"4969" NA NA NA
"4970" NA NA NA
"4971" NA NA NA
"4972" NA NA NA
"4973" NA NA NA
"4974" NA NA NA
"4975" NA NA NA
"4976" NA NA NA
"4977" NA NA NA
"4978" NA NA NA
"4979" NA NA NA
"4980" NA NA NA
"4981" NA NA NA
"4982" NA NA NA
"4983" NA NA NA
"4984" NA NA NA
"4985" NA NA NA
"4986" NA NA NA
"4987" NA NA NA
"4988" NA NA NA
"4989" NA NA NA
"4990" NA NA NA
"4991" NA NA NA
"4992" NA NA NA
"4993" NA NA NA
"4994" NA NA NA
"4995" NA NA NA
"4996" NA NA NA
"4997" NA NA NA
"4998" NA NA NA
"4999" NA NA NA
"5000" NA NA NA
"5001" NA NA NA
"5002" NA NA NA
"5003" NA NA NA
"5004" NA NA NA
"5005" NA NA NA
"5006" NA NA NA
"5007" NA NA NA
"5008" NA NA NA
"5009" NA NA NA
"5010" NA NA NA
"5011" NA NA NA
"5012" NA NA NA
"5013" NA NA NA
"5014" NA NA NA
"5015" NA NA NA
"5016" NA NA NA
"5017" NA NA NA
"5018" NA NA NA
"5019" NA NA NA
"5020" NA NA NA
"5021" NA NA NA
"5022" NA NA NA
"5023" NA NA NA
"5024" NA NA NA
"5025" NA NA NA
"5026" NA NA NA
"5027" NA NA NA
"5028" NA NA NA
"5029" NA NA NA
"5030" NA NA NA
"5031" NA NA NA
"5032" NA NA NA
"5033" NA NA NA
"5034" NA NA NA
"5035" NA NA NA
"5036" NA NA NA
"5037" NA NA NA
"5038" NA NA NA
"5039" NA NA NA
"5040" NA NA NA
"5041" NA NA NA
"5042" NA NA NA
"5043" NA NA NA
"5044" NA NA NA
"5045" NA NA NA
"5046" NA NA NA
"5047" NA NA NA
"5048" NA NA NA
"5049" NA NA NA
"5050" NA NA NA
"5051" NA NA NA
"5052" NA NA NA
"5053" NA NA NA
"5054" NA NA NA
"5055" NA NA NA
"5056" NA NA NA
"5057" NA NA NA
"5058" NA NA NA
"5059" NA NA NA
"5060" NA NA NA
"5061" NA NA NA
"5062" NA NA NA
"5063" NA NA NA
"5064" NA NA NA
"5065" NA NA NA
"5066" NA NA NA
"5067" NA NA NA
"5068" NA NA NA
"5069" NA NA NA
"5070" NA NA NA
"5071" NA NA NA
"5072" NA NA NA
"5073" NA NA NA
"5074" NA NA NA
"5075" NA NA NA
"5076" NA NA NA
"5077" NA NA NA
"5078" NA NA NA
"5079" NA NA NA
"5080" NA NA NA
"5081" NA NA NA
"5082" NA NA NA
"5083" NA NA NA
"5084" NA NA NA
"5085" NA NA NA
"5086" NA NA NA
"5087" NA NA NA
"5088" NA NA NA
"5089" NA NA NA
"5090" NA NA NA
"5091" NA NA NA
"5092" NA NA NA
"5093" NA NA NA
"5094" NA NA NA
"5095" NA NA NA
"5096" NA NA NA
"5097" NA NA NA
"5098" NA NA NA
"5099" NA NA NA
"5100" NA NA NA
"5101" NA NA NA
"5102" NA NA NA
"5103" NA NA NA
"5104" NA NA NA
"5105" NA NA NA
"5106" NA NA NA
"5107" NA NA NA
"5108" NA NA NA
"5109" NA NA NA
"5110" NA NA NA
"5111" NA NA NA
"5112" NA NA NA
"5113" NA NA NA
"5114" NA NA NA
"5115" NA NA NA
"5116" NA NA NA
"5117" NA NA NA
"5118" NA NA NA
"5119" NA NA NA
"5120" NA NA NA
"5121" NA NA NA
"5122" NA NA NA
"5123" NA NA NA
"5124" NA NA NA
"5125" NA NA NA
"5126" NA NA NA
"5127" NA NA NA
"5128" NA NA NA
"5129" NA NA NA
"5130" NA NA NA
"5131" NA NA NA
"5132" NA NA NA
"5133" NA NA NA
"5134" NA NA NA
"5135" NA NA NA
"5136" NA NA NA
"5137" NA NA NA
"5138" NA NA NA
"5139" NA NA NA
"5140" NA NA NA
"5141" NA NA NA
"5142" NA NA NA
"5143" NA NA NA
"5144" NA NA NA
"5145" NA NA NA
"5146" NA NA NA
"5147" NA NA NA
"5148" NA NA NA
"5149" NA NA NA
"5150" NA NA NA
"5151" NA NA NA
"5152" NA NA NA
"5153" NA NA NA
"5154" NA NA NA
"5155" NA NA NA
"5156" NA NA NA
"5157" NA NA NA
"5158" NA NA NA
"5159" NA NA NA
"5160" NA NA NA
"5161" NA NA NA
"5162" NA NA NA
"5163" NA NA NA
"5164" NA NA NA
"5165" NA NA NA
"5166" NA NA NA
"5167" NA NA NA
"5168" NA NA NA
"5169" NA NA NA
"5170" NA NA NA
"5171" NA NA NA
"5172" NA NA NA
"5173" NA NA NA
"5174" NA NA NA
"5175" NA NA NA
"5176" NA NA NA
"5177" NA NA NA
"5178" NA NA NA
"5179" NA NA NA
"5180" NA NA NA
"5181" NA NA NA
"5182" NA NA NA
"5183" NA NA NA
"5184" NA NA NA
"5185" NA NA NA
"5186" NA NA NA
"5187" NA NA NA
"5188" NA NA NA
"5189" NA NA NA
"5190" NA NA NA
"5191" NA NA NA
"5192" NA NA NA
"5193" NA NA NA
"5194" NA NA NA
"5195" NA NA NA
"5196" NA NA NA
"5197" NA NA NA
"5198" NA NA NA
"5199" NA NA NA
"5200" NA NA NA
"5201" NA NA NA
"5202" NA NA NA
"5203" NA NA NA
"5204" NA NA NA
"5205" NA NA NA
"5206" NA NA NA
"5207" NA NA NA
"5208" NA NA NA
"5209" NA NA NA
"5210" NA NA NA
"5211" NA NA NA
"5212" NA NA NA
"5213" NA NA NA
"5214" NA NA NA
"5215" NA NA NA
"5216" NA NA NA
"5217" NA NA NA
"5218" NA NA NA
"5219" NA NA NA
"5220" NA NA NA
"5221" NA NA NA
"5222" NA NA NA
"5223" NA NA NA
"5224" NA NA NA
"5225" NA NA NA
"5226" NA NA NA
"5227" NA NA NA
"5228" NA NA NA
"5229" NA NA NA
"5230" NA NA NA
"5231" NA NA NA
"5232" NA NA NA
"5233" NA NA NA
"5234" NA NA NA
"5235" NA NA NA
"5236" NA NA NA
"5237" NA NA NA
"5238" NA NA NA
"5239" NA NA NA
"5240" NA NA NA
"5241" NA NA NA
"5242" NA NA NA
"5243" NA NA NA
"5244" NA NA NA
"5245" NA NA NA
"5246" NA NA NA
"5247" NA NA NA
"5248" NA NA NA
"5249" NA NA NA
"5250" NA NA NA
"5251" NA NA NA
"5252" NA NA NA
"5253" NA NA NA
"5254" NA NA NA
"5255" NA NA NA
"5256" NA NA NA
"5257" NA NA NA
"5258" NA NA NA
"5259" NA NA NA
"5260" NA NA NA
"5261" NA NA NA
"5262" NA NA NA
"5263" NA NA NA
"5264" NA NA NA
"5265" NA NA NA
"5266" NA NA NA
"5267" NA NA NA
"5268" NA NA NA
"5269" NA NA NA
"5270" NA NA NA
"5271" NA NA NA
"5272" NA NA NA
"5273" NA NA NA
"5274" NA NA NA
"5275" NA NA NA
"5276" NA NA NA
"5277" NA NA NA
"5278" NA NA NA
"5279" NA NA NA
"5280" NA NA NA
"5281" NA NA NA
"5282" NA NA NA
"5283" NA NA NA
"5284" NA NA NA
"5285" NA NA NA
"5286" NA NA NA
"5287" NA NA NA
"5288" NA NA NA
"5289" NA NA NA
"5290" NA NA NA
"5291" NA NA NA
"5292" NA NA NA
"5293" NA NA NA
"5294" NA NA NA
"5295" NA NA NA
"5296" NA NA NA
"5297" NA NA NA
"5298" NA NA NA
"5299" NA NA NA
"5300" NA NA NA
"5301" NA NA NA
"5302" NA NA NA
"5303" NA NA NA
"5304" NA NA NA
"5305" NA NA NA
"5306" NA NA NA
"5307" NA NA NA
"5308" NA NA NA
"5309" NA NA NA
"5310" NA NA NA
"5311" NA NA NA
"5312" NA NA NA
"5313" NA NA NA
"5314" NA NA NA
"5315" NA NA NA
"5316" NA NA NA
"5317" NA NA NA
"5318" NA NA NA
"5319" NA NA NA
"5320" NA NA NA
"5321" NA NA NA
"5322" NA NA NA
"5323" NA NA NA
"5324" NA NA NA
"5325" NA NA NA
"5326" NA NA NA
"5327" NA NA NA
"5328" NA NA NA
"5329" NA NA NA
"5330" NA NA NA
"5331" NA NA NA
"5332" NA NA NA
"5333" NA NA NA
"5334" NA NA NA
"5335" NA NA NA
"5336" NA NA NA
"5337" NA NA NA
"5338" NA NA NA
"5339" NA NA NA
"5340" NA NA NA
"5341" NA NA NA
"5342" NA NA NA
"5343" NA NA NA
"5344" NA NA NA
"5345" NA NA NA
"5346" NA NA NA
"5347" NA NA NA
"5348" NA NA NA
"5349" NA NA NA
"5350" NA NA NA
"5351" NA NA NA
"5352" NA NA NA
"5353" NA NA NA
"5354" NA NA NA
"5355" NA NA NA
"5356" NA NA NA
"5357" NA NA NA
"5358" NA NA NA
"5359" NA NA NA
"5360" NA NA NA
"5361" NA NA NA
"5362" NA NA NA
"5363" NA NA NA
"5364" NA NA NA
"5365" NA NA NA
"5366" NA NA NA
"5367" NA NA NA
"5368" NA NA NA
"5369" NA NA NA
"5370" NA NA NA
"5371" NA NA NA
"5372" NA NA NA
"5373" NA NA NA
"5374" NA NA NA
"5375" NA NA NA
"5376" NA NA NA
"5377" NA NA NA
"5378" NA NA NA
"5379" NA NA NA
"5380" NA NA NA
"5381" NA NA NA
"5382" NA NA NA
"5383" NA NA NA
"5384" NA NA NA
"5385" NA NA NA
"5386" NA NA NA
"5387" NA NA NA
"5388" NA NA NA
"5389" NA NA NA
"5390" NA NA NA
"5391" NA NA NA
"5392" NA NA NA
"5393" NA NA NA
"5394" NA NA NA
"5395" NA NA NA
"5396" NA NA NA
"5397" NA NA NA
"5398" NA NA NA
"5399" NA NA NA
"5400" NA NA NA
"5401" NA NA NA
"5402" NA NA NA
"5403" NA NA NA
"5404" NA NA NA
"5405" NA NA NA
"5406" NA NA NA
"5407" NA NA NA
"5408" NA NA NA
"5409" NA NA NA
"5410" NA NA NA
"5411" NA NA NA
"5412" NA NA NA
"5413" NA NA NA
"5414" NA NA NA
"5415" NA NA NA
"5416" NA NA NA
"5417" NA NA NA
"5418" NA NA NA
"5419" NA NA NA
"5420" NA NA NA
"5421" NA NA NA
"5422" NA NA NA
"5423" NA NA NA
"5424" NA NA NA
"5425" NA NA NA
"5426" NA NA NA
"5427" NA NA NA
"5428" NA NA NA
"5429" NA NA NA
"5430" NA NA NA
"5431" NA NA NA
"5432" NA NA NA
"5433" NA NA NA
"5434" NA NA NA
"5435" NA NA NA
"5436" NA NA NA
"5437" NA NA NA
"5438" NA NA NA
"5439" NA NA NA
"5440" NA NA NA
"5441" NA NA NA
"5442" NA NA NA
"5443" NA NA NA
"5444" NA NA NA
"5445" NA NA NA
"5446" NA NA NA
"5447" NA NA NA
"5448" NA NA NA
"5449" NA NA NA
"5450" NA NA NA
"5451" NA NA NA
"5452" NA NA NA
"5453" NA NA NA
"5454" NA NA NA
"5455" NA NA NA
"5456" NA NA NA
"5457" NA NA NA
"5458" NA NA NA
"5459" NA NA NA
"5460" NA NA NA
"5461" NA NA NA
"5462" NA NA NA
"5463" NA NA NA
"5464" NA NA NA
"5465" NA NA NA
"5466" NA NA NA
"5467" NA NA NA
"5468" NA NA NA
"5469" NA NA NA
"5470" NA NA NA
"5471" NA NA NA
"5472" NA NA NA
"5473" NA NA NA
"5474" NA NA NA
"5475" NA NA NA
"5476" NA NA NA
"5477" NA NA NA
"5478" NA NA NA
"5479" NA NA NA
"5480" NA NA NA
"5481" NA NA NA
"5482" NA NA NA
"5483" NA NA NA
"5484" NA NA NA
"5485" NA NA NA
"5486" NA NA NA
"5487" NA NA NA
"5488" NA NA NA
"5489" NA NA NA
"5490" NA NA NA
"5491" NA NA NA
"5492" NA NA NA
"5493" NA NA NA
"5494" NA NA NA
"5495" NA NA NA
"5496" NA NA NA
"5497" NA NA NA
"5498" NA NA NA
"5499" NA NA NA
"5500" NA NA NA
"5501" NA NA NA
"5502" NA NA NA
"5503" NA NA NA
"5504" NA NA NA
"5505" NA NA NA
"5506" NA NA NA
"5507" NA NA NA
"5508" NA NA NA
"5509" NA NA NA
"5510" NA NA NA
"5511" NA NA NA
"5512" NA NA NA
"5513" NA NA NA
"5514" NA NA NA
"5515" NA NA NA
"5516" NA NA NA
"5517" NA NA NA
"5518" NA NA NA
"5519" NA NA NA
"5520" NA NA NA
"5521" NA NA NA
"5522" NA NA NA
"5523" NA NA NA
"5524" NA NA NA
"5525" NA NA NA
"5526" NA NA NA
"5527" NA NA NA
"5528" NA NA NA
"5529" NA NA NA
"5530" NA NA NA
"5531" NA NA NA
"5532" NA NA NA
"5533" NA NA NA
"5534" NA NA NA
"5535" NA NA NA
"5536" NA NA NA
"5537" NA NA NA
"5538" NA NA NA
"5539" NA NA NA
"5540" NA NA NA
"5541" NA NA NA
"5542" NA NA NA
"5543" NA NA NA
"5544" NA NA NA
"5545" NA NA NA
"5546" NA NA NA
"5547" NA NA NA
"5548" NA NA NA
"5549" NA NA NA
"5550" NA NA NA
"5551" NA NA NA
"5552" NA NA NA
"5553" NA NA NA
"5554" NA NA NA
"5555" NA NA NA
"5556" NA NA NA
"5557" NA NA NA
"5558" NA NA NA
"5559" NA NA NA
"5560" NA NA NA
"5561" NA NA NA
"5562" NA NA NA
"5563" NA NA NA
"5564" NA NA NA
"5565" NA NA NA
"5566" NA NA NA
"5567" NA NA NA
"5568" NA NA NA
"5569" NA NA NA
"5570" NA NA NA
"5571" NA NA NA
"5572" NA NA NA
"5573" NA NA NA
"5574" NA NA NA
"5575" NA NA NA
"5576" NA NA NA
"5577" NA NA NA
"5578" NA NA NA
"5579" NA NA NA
"5580" NA NA NA
"5581" NA NA NA
"5582" NA NA NA
"5583" NA NA NA
"5584" NA NA NA
"5585" NA NA NA
"5586" NA NA NA
"5587" NA NA NA
"5588" NA NA NA
"5589" NA NA NA
"5590" NA NA NA
"5591" NA NA NA
"5592" NA NA NA
"5593" NA NA NA
"5594" NA NA NA
"5595" NA NA NA
"5596" NA NA NA
"5597" NA NA NA
"5598" NA NA NA
"5599" NA NA NA
"5600" NA NA NA
"5601" NA NA NA
"5602" NA NA NA
"5603" NA NA NA
"5604" NA NA NA
"5605" NA NA NA
"5606" NA NA NA
"5607" NA NA NA
"5608" NA NA NA
"5609" NA NA NA
"5610" NA NA NA
"5611" NA NA NA
"5612" NA NA NA
"5613" NA NA NA
"5614" NA NA NA
"5615" NA NA NA
"5616" NA NA NA
"5617" NA NA NA
"5618" NA NA NA
"5619" NA NA NA
"5620" NA NA NA
"5621" NA NA NA
"5622" NA NA NA
"5623" NA NA NA
"5624" NA NA NA
"5625" NA NA NA
"5626" NA NA NA
"5627" NA NA NA
"5628" NA NA NA
"5629" NA NA NA
"5630" NA NA NA
"5631" NA NA NA
"5632" NA NA NA
"5633" NA NA NA
"5634" NA NA NA
"5635" NA NA NA
"5636" NA NA NA
"5637" NA NA NA
"5638" NA NA NA
"5639" NA NA NA
"5640" NA NA NA
"5641" NA NA NA
"5642" NA NA NA
"5643" NA NA NA
"5644" NA NA NA
"5645" NA NA NA
"5646" NA NA NA
"5647" NA NA NA
"5648" NA NA NA
"5649" NA NA NA
"5650" NA NA NA
"5651" NA NA NA
"5652" NA NA NA
"5653" NA NA NA
"5654" NA NA NA
"5655" NA NA NA
"5656" NA NA NA
"5657" NA NA NA
"5658" NA NA NA
"5659" NA NA NA
"5660" NA NA NA
"5661" NA NA NA
"5662" NA NA NA
"5663" NA NA NA
"5664" NA NA NA
"5665" NA NA NA
"5666" NA NA NA
"5667" NA NA NA
"5668" NA NA NA
"5669" NA NA NA
"5670" NA NA NA
"5671" NA NA NA
"5672" NA NA NA
"5673" NA NA NA
"5674" NA NA NA
"5675" NA NA NA
"5676" NA NA NA
"5677" NA NA NA
"5678" NA NA NA
"5679" NA NA NA
"5680" NA NA NA
"5681" NA NA NA
"5682" NA NA NA
"5683" NA NA NA
"5684" NA NA NA
"5685" NA NA NA
"5686" NA NA NA
"5687" NA NA NA
"5688" NA NA NA
"5689" NA NA NA
"5690" NA NA NA
"5691" NA NA NA
"5692" NA NA NA
"5693" NA NA NA
"5694" NA NA NA
"5695" NA NA NA
"5696" NA NA NA
"5697" NA NA NA
"5698" NA NA NA
"5699" NA NA NA
"5700" NA NA NA
"5701" NA NA NA
"5702" NA NA NA
"5703" NA NA NA
"5704" NA NA NA
"5705" NA NA NA
"5706" NA NA NA
"5707" NA NA NA
"5708" NA NA NA
"5709" NA NA NA
"5710" NA NA NA
"5711" NA NA NA
"5712" NA NA NA
"5713" NA NA NA
"5714" NA NA NA
"5715" NA NA NA
"5716" NA NA NA
"5717" NA NA NA
"5718" NA NA NA
"5719" NA NA NA
"5720" NA NA NA
"5721" NA NA NA
"5722" NA NA NA
"5723" NA NA NA
"5724" NA NA NA
"5725" NA NA NA
"5726" NA NA NA
"5727" NA NA NA
"5728" NA NA NA
"5729" NA NA NA
"5730" NA NA NA
"5731" NA NA NA
"5732" NA NA NA
"5733" NA NA NA
"5734" NA NA NA
"5735" NA NA NA
"5736" NA NA NA
"5737" NA NA NA
"5738" NA NA NA
"5739" NA NA NA
"5740" NA NA NA
"5741" NA NA NA
"5742" NA NA NA
"5743" NA NA NA
"5744" NA NA NA
"5745" NA NA NA
"5746" NA NA NA
"5747" NA NA NA
"5748" NA NA NA
"5749" NA NA NA
"5750" NA NA NA
"5751" NA NA NA
"5752" NA NA NA
"5753" NA NA NA
"5754" NA NA NA
"5755" NA NA NA
"5756" NA NA NA
"5757" NA NA NA
"5758" NA NA NA
"5759" NA NA NA
"5760" NA NA NA
"5761" NA NA NA
"5762" NA NA NA
"5763" NA NA NA
"5764" NA NA NA
"5765" NA NA NA
"5766" NA NA NA
"5767" NA NA NA
"5768" NA NA NA
"5769" NA NA NA
"5770" NA NA NA
"5771" NA NA NA
"5772" NA NA NA
"5773" NA NA NA
"5774" NA NA NA
"5775" NA NA NA
"5776" NA NA NA
"5777" NA NA NA
"5778" NA NA NA
"5779" NA NA NA
"5780" NA NA NA
"5781" NA NA NA
"5782" NA NA NA
"5783" NA NA NA
"5784" NA NA NA
"5785" NA NA NA
"5786" NA NA NA
"5787" NA NA NA
"5788" NA NA NA
"5789" NA NA NA
"5790" NA NA NA
"5791" NA NA NA
"5792" NA NA NA
"5793" NA NA NA
"5794" NA NA NA
"5795" NA NA NA
"5796" NA NA NA
"5797" NA NA NA
"5798" NA NA NA
"5799" NA NA NA
"5800" NA NA NA
"5801" NA NA NA
"5802" NA NA NA
"5803" NA NA NA
"5804" NA NA NA
"5805" NA NA NA
"5806" NA NA NA
"5807" NA NA NA
"5808" NA NA NA
"5809" NA NA NA
"5810" NA NA NA
"5811" NA NA NA
"5812" NA NA NA
"5813" NA NA NA
"5814" NA NA NA
"5815" NA NA NA
"5816" NA NA NA
"5817" NA NA NA
"5818" NA NA NA
"5819" NA NA NA
"5820" NA NA NA
"5821" NA NA NA
"5822" NA NA NA
"5823" NA NA NA
"5824" NA NA NA
"5825" NA NA NA
"5826" NA NA NA
"5827" NA NA NA
"5828" NA NA NA
"5829" NA NA NA
"5830" NA NA NA
"5831" NA NA NA
"5832" NA NA NA
"5833" NA NA NA
"5834" NA NA NA
"5835" NA NA NA
"5836" NA NA NA
"5837" NA NA NA
"5838" NA NA NA
"5839" NA NA NA
"5840" NA NA NA
"5841" NA NA NA
"5842" NA NA NA
"5843" NA NA NA
"5844" NA NA NA
"5845" NA NA NA
"5846" NA NA NA
"5847" NA NA NA
"5848" NA NA NA
"5849" NA NA NA
"5850" NA NA NA
"5851" NA NA NA
"5852" NA NA NA
"5853" NA NA NA
"5854" NA NA NA
"5855" NA NA NA
"5856" NA NA NA
"5857" NA NA NA
"5858" NA NA NA
"5859" NA NA NA
"5860" NA NA NA
"5861" NA NA NA
"5862" NA NA NA
"5863" NA NA NA
"5864" NA NA NA
"5865" NA NA NA
"5866" NA NA NA
"5867" NA NA NA
"5868" NA NA NA
"5869" NA NA NA
"5870" NA NA NA
"5871" NA NA NA
"5872" NA NA NA
"5873" NA NA NA
"5874" NA NA NA
"5875" NA NA NA
"5876" NA NA NA
"5877" NA NA NA
"5878" NA NA NA
"5879" NA NA NA
"5880" NA NA NA
"5881" NA NA NA
"5882" NA NA NA
"5883" NA NA NA
"5884" NA NA NA
"5885" NA NA NA
"5886" NA NA NA
"5887" NA NA NA
"5888" NA NA NA
"5889" NA NA NA
"5890" NA NA NA
"5891" NA NA NA
"5892" NA NA NA
"5893" NA NA NA
"5894" NA NA NA
"5895" NA NA NA
"5896" NA NA NA
"5897" NA NA NA
"5898" NA NA NA
"5899" NA NA NA
"5900" NA NA NA
"5901" NA NA NA
"5902" NA NA NA
"5903" NA NA NA
"5904" NA NA NA
"5905" NA NA NA
"5906" NA NA NA
"5907" NA NA NA
"5908" NA NA NA
"5909" NA NA NA
"5910" NA NA NA
"5911" NA NA NA
"5912" NA NA NA
"5913" NA NA NA
"5914" NA NA NA
"5915" NA NA NA
"5916" NA NA NA
"5917" NA NA NA
"5918" NA NA NA
"5919" NA NA NA
"5920" NA NA NA
"5921" NA NA NA
"5922" NA NA NA
"5923" NA NA NA
"5924" NA NA NA
"5925" NA NA NA
"5926" NA NA NA
"5927" NA NA NA
"5928" NA NA NA
"5929" NA NA NA
"5930" NA NA NA
"5931" NA NA NA
"5932" NA NA NA
"5933" NA NA NA
"5934" NA NA NA
"5935" NA NA NA
"5936" NA NA NA
"5937" NA NA NA
"5938" NA NA NA
"5939" NA NA NA
"5940" NA NA NA
"5941" NA NA NA
"5942" NA NA NA
"5943" NA NA NA
"5944" NA NA NA
"5945" NA NA NA
"5946" NA NA NA
"5947" NA NA NA
"5948" NA NA NA
"5949" NA NA NA
"5950" NA NA NA
"5951" NA NA NA
"5952" NA NA NA
"5953" NA NA NA
"5954" NA NA NA
"5955" NA NA NA
"5956" NA NA NA
"5957" NA NA NA
"5958" NA NA NA
"5959" NA NA NA
"5960" NA NA NA
"5961" NA NA NA
"5962" NA NA NA
"5963" NA NA NA
"5964" NA NA NA
"5965" NA NA NA
"5966" NA NA NA
"5967" NA NA NA
"5968" NA NA NA
"5969" NA NA NA
"5970" NA NA NA
"5971" NA NA NA
"5972" NA NA NA
"5973" NA NA NA
"5974" NA NA NA
"5975" NA NA NA
"5976" NA NA NA
"5977" NA NA NA
"5978" NA NA NA
"5979" NA NA NA
"5980" NA NA NA
"5981" NA NA NA
"5982" NA NA NA
"5983" NA NA NA
"5984" NA NA NA
"5985" NA NA NA
"5986" NA NA NA
"5987" NA NA NA
"5988" NA NA NA
"5989" NA NA NA
"5990" NA NA NA
"5991" NA NA NA
"5992" NA NA NA
"5993" NA NA NA
"5994" NA NA NA
"5995" NA NA NA
"5996" NA NA NA
"5997" NA NA NA
"5998" NA NA NA
"5999" NA NA NA
"6000" NA NA NA
"6001" NA NA NA
"6002" NA NA NA
"6003" NA NA NA
"6004" NA NA NA
"6005" NA NA NA
"6006" NA NA NA
"6007" NA NA NA
"6008" NA NA NA
"6009" NA NA NA
"6010" NA NA NA
"6011" NA NA NA
"6012" NA NA NA
"6013" NA NA NA
"6014" NA NA NA
"6015" NA NA NA
"6016" NA NA NA
"6017" NA NA NA
"6018" NA NA NA
"6019" NA NA NA
"6020" NA NA NA
"6021" NA NA NA
"6022" NA NA NA
"6023" NA NA NA
"6024" NA NA NA
"6025" NA NA NA
"6026" NA NA NA
"6027" NA NA NA
"6028" NA NA NA
"6029" NA NA NA
"6030" NA NA NA
"6031" NA NA NA
"6032" NA NA NA
"6033" NA NA NA
"6034" NA NA NA
"6035" NA NA NA
"6036" NA NA NA
"6037" NA NA NA
"6038" NA NA NA
"6039" NA NA NA
"6040" NA NA NA
"6041" NA NA NA
"6042" NA NA NA
"6043" NA NA NA
"6044" NA NA NA
"6045" NA NA NA
"6046" NA NA NA
"6047" NA NA NA
"6048" NA NA NA
"6049" NA NA NA
"6050" NA NA NA
"6051" NA NA NA
"6052" NA NA NA
"6053" NA NA NA
"6054" NA NA NA
"6055" NA NA NA
"6056" NA NA NA
"6057" NA NA NA
"6058" NA NA NA
"6059" NA NA NA
"6060" NA NA NA
"6061" NA NA NA
"6062" NA NA NA
"6063" NA NA NA
"6064" NA NA NA
"6065" NA NA NA
"6066" NA NA NA
"6067" NA NA NA
"6068" NA NA NA
"6069" NA NA NA
"6070" NA NA NA
"6071" NA NA NA
"6072" NA NA NA
"6073" NA NA NA
"6074" NA NA NA
"6075" NA NA NA
"6076" NA NA NA
"6077" NA NA NA
"6078" NA NA NA
"6079" NA NA NA
"6080" NA NA NA
"6081" NA NA NA
"6082" NA NA NA
"6083" NA NA NA
"6084" NA NA NA
"6085" NA NA NA
"6086" NA NA NA
"6087" NA NA NA
"6088" NA NA NA
"6089" NA NA NA
"6090" NA NA NA
"6091" NA NA NA
"6092" NA NA NA
"6093" NA NA NA
"6094" NA NA NA
"6095" NA NA NA
"6096" NA NA NA
"6097" NA NA NA
"6098" NA NA NA
"6099" NA NA NA
"6100" NA NA NA
"6101" NA NA NA
"6102" NA NA NA
"6103" NA NA NA
"6104" NA NA NA
"6105" NA NA NA
"6106" NA NA NA
"6107" NA NA NA
"6108" NA NA NA
"6109" NA NA NA
"6110" NA NA NA
"6111" NA NA NA
"6112" NA NA NA
"6113" NA NA NA
"6114" NA NA NA
"6115" NA NA NA
"6116" NA NA NA
"6117" NA NA NA
"6118" NA NA NA
"6119" NA NA NA
"6120" NA NA NA
"6121" NA NA NA
"6122" NA NA NA
"6123" NA NA NA
"6124" NA NA NA
"6125" NA NA NA
"6126" NA NA NA
"6127" NA NA NA
"6128" NA NA NA
"6129" NA NA NA
"6130" NA NA NA
"6131" NA NA NA
"6132" NA NA NA
"6133" NA NA NA
"6134" NA NA NA
"6135" NA NA NA
"6136" NA NA NA
"6137" NA NA NA
"6138" NA NA NA
"6139" NA NA NA
"6140" NA NA NA
"6141" NA NA NA
"6142" NA NA NA
"6143" NA NA NA
"6144" NA NA NA
"6145" NA NA NA
"6146" NA NA NA
"6147" NA NA NA
"6148" NA NA NA
"6149" NA NA NA
"6150" NA NA NA
"6151" NA NA NA
"6152" NA NA NA
"6153" NA NA NA
"6154" NA NA NA
"6155" NA NA NA
"6156" NA NA NA
"6157" NA NA NA
"6158" NA NA NA
"6159" NA NA NA
"6160" NA NA NA
"6161" NA NA NA
"6162" NA NA NA
"6163" NA NA NA
"6164" NA NA NA
"6165" NA NA NA
"6166" NA NA NA
"6167" NA NA NA
"6168" NA NA NA
"6169" NA NA NA
"6170" NA NA NA
"6171" NA NA NA
"6172" NA NA NA
"6173" NA NA NA
"6174" NA NA NA
"6175" NA NA NA
"6176" NA NA NA
"6177" NA NA NA
"6178" NA NA NA
"6179" NA NA NA
"6180" NA NA NA
"6181" NA NA NA
"6182" NA NA NA
"6183" NA NA NA
"6184" NA NA NA
"6185" NA NA NA
"6186" NA NA NA
"6187" NA NA NA
"6188" NA NA NA
"6189" NA NA NA
"6190" NA NA NA
"6191" NA NA NA
"6192" NA NA NA
"6193" NA NA NA
"6194" NA NA NA
"6195" NA NA NA
"6196" NA NA NA
"6197" NA NA NA
"6198" NA NA NA
"6199" NA NA NA
"6200" NA NA NA
"6201" NA NA NA
"6202" NA NA NA
"6203" NA NA NA
"6204" NA NA NA
"6205" NA NA NA
"6206" NA NA NA
"6207" NA NA NA
"6208" NA NA NA
"6209" NA NA NA
"6210" NA NA NA
"6211" NA NA NA
"6212" NA NA NA
"6213" NA NA NA
"6214" NA NA NA
"6215" NA NA NA
"6216" NA NA NA
"6217" NA NA NA
"6218" NA NA NA
"6219" NA NA NA
"6220" NA NA NA
"6221" NA NA NA
"6222" NA NA NA
"6223" NA NA NA
"6224" NA NA NA
"6225" NA NA NA
"6226" NA NA NA
"6227" NA NA NA
"6228" NA NA NA
"6229" NA NA NA
"6230" NA NA NA
"6231" NA NA NA
"6232" NA NA NA
"6233" NA NA NA
"6234" NA NA NA
"6235" NA NA NA
"6236" NA NA NA
"6237" NA NA NA
"6238" NA NA NA
"6239" NA NA NA
"6240" NA NA NA
"6241" NA NA NA
"6242" NA NA NA
"6243" NA NA NA
"6244" NA NA NA
"6245" NA NA NA
"6246" NA NA NA
"6247" NA NA NA
"6248" NA NA NA
"6249" NA NA NA
"6250" NA NA NA
"6251" NA NA NA
"6252" NA NA NA
"6253" NA NA NA
"6254" NA NA NA
"6255" NA NA NA
"6256" NA NA NA
"6257" NA NA NA
"6258" NA NA NA
"6259" NA NA NA
"6260" NA NA NA
"6261" NA NA NA
"6262" NA NA NA
"6263" NA NA NA
"6264" NA NA NA
"6265" NA NA NA
"6266" NA NA NA
"6267" NA NA NA
"6268" NA NA NA
"6269" NA NA NA
"6270" NA NA NA
"6271" NA NA NA
"6272" NA NA NA
"6273" NA NA NA
"6274" NA NA NA
"6275" NA NA NA
"6276" NA NA NA
"6277" NA NA NA
"6278" NA NA NA
"6279" NA NA NA
"6280" NA NA NA
"6281" NA NA NA
"6282" NA NA NA
"6283" NA NA NA
"6284" NA NA NA
"6285" NA NA NA
"6286" NA NA NA
"6287" NA NA NA
"6288" NA NA NA
"6289" NA NA NA
"6290" NA NA NA
"6291" NA NA NA
"6292" NA NA NA
"6293" NA NA NA
"6294" NA NA NA
"6295" NA NA NA
"6296" NA NA NA
"6297" NA NA NA
"6298" NA NA NA
"6299" NA NA NA
"6300" NA NA NA
"6301" NA NA NA
"6302" NA NA NA
"6303" NA NA NA
"6304" NA NA NA
"6305" NA NA NA
"6306" NA NA NA
"6307" NA NA NA
"6308" NA NA NA
"6309" NA NA NA
"6310" NA NA NA
"6311" NA NA NA
"6312" NA NA NA
"6313" NA NA NA
"6314" NA NA NA
"6315" NA NA NA
"6316" NA NA NA
"6317" NA NA NA
"6318" NA NA NA
"6319" NA NA NA
"6320" NA NA NA
"6321" NA NA NA
"6322" NA NA NA
"6323" NA NA NA
"6324" NA NA NA
"6325" NA NA NA
"6326" NA NA NA
"6327" NA NA NA
"6328" NA NA NA
"6329" NA NA NA
"6330" NA NA NA
"6331" NA NA NA
"6332" NA NA NA
"6333" NA NA NA
"6334" NA NA NA
"6335" NA NA NA
"6336" NA NA NA
"6337" NA NA NA
"6338" NA NA NA
"6339" NA NA NA
"6340" NA NA NA
"6341" NA NA NA
"6342" NA NA NA
"6343" NA NA NA
"6344" NA NA NA
"6345" NA NA NA
"6346" NA NA NA
"6347" NA NA NA
"6348" NA NA NA
"6349" NA NA NA
"6350" NA NA NA
"6351" NA NA NA
"6352" NA NA NA
"6353" NA NA NA
"6354" NA NA NA
"6355" NA NA NA
"6356" NA NA NA
"6357" NA NA NA
"6358" NA NA NA
"6359" NA NA NA
"6360" NA NA NA
"6361" NA NA NA
"6362" NA NA NA
"6363" NA NA NA
"6364" NA NA NA
"6365" NA NA NA
"6366" NA NA NA
"6367" NA NA NA
"6368" NA NA NA
"6369" NA NA NA
"6370" NA NA NA
"6371" NA NA NA
"6372" NA NA NA
"6373" NA NA NA
"6374" NA NA NA
"6375" NA NA NA
"6376" NA NA NA
"6377" NA NA NA
"6378" NA NA NA
"6379" NA NA NA
"6380" NA NA NA
"6381" NA NA NA
"6382" NA NA NA
"6383" NA NA NA
"6384" NA NA NA
"6385" NA NA NA
"6386" NA NA NA
"6387" NA NA NA
"6388" NA NA NA
"6389" NA NA NA
"6390" NA NA NA
"6391" NA NA NA
"6392" NA NA NA
"6393" NA NA NA
"6394" NA NA NA
"6395" NA NA NA
"6396" NA NA NA
"6397" NA NA NA
"6398" NA NA NA
"6399" NA NA NA
"6400" NA NA NA
"6401" NA NA NA
"6402" NA NA NA
"6403" NA NA NA
"6404" NA NA NA
"6405" NA NA NA
"6406" NA NA NA
"6407" NA NA NA
"6408" NA NA NA
"6409" NA NA NA
"6410" NA NA NA
"6411" NA NA NA
"6412" NA NA NA
"6413" NA NA NA
"6414" NA NA NA
"6415" NA NA NA
"6416" NA NA NA
"6417" NA NA NA
"6418" NA NA NA
"6419" NA NA NA
"6420" NA NA NA
"6421" NA NA NA
"6422" NA NA NA
"6423" NA NA NA
"6424" NA NA NA
"6425" NA NA NA
"6426" NA NA NA
"6427" NA NA NA
"6428" NA NA NA
"6429" NA NA NA
"6430" NA NA NA
"6431" NA NA NA
"6432" NA NA NA
"6433" NA NA NA
"6434" NA NA NA
"6435" NA NA NA
"6436" NA NA NA
"6437" NA NA NA
"6438" NA NA NA
"6439" NA NA NA
"6440" NA NA NA
"6441" NA NA NA
"6442" NA NA NA
"6443" NA NA NA
"6444" NA NA NA
"6445" NA NA NA
"6446" NA NA NA
"6447" NA NA NA
"6448" NA NA NA
"6449" NA NA NA
"6450" NA NA NA
"6451" NA NA NA
"6452" NA NA NA
"6453" NA NA NA
"6454" NA NA NA
"6455" NA NA NA
"6456" NA NA NA
"6457" NA NA NA
"6458" NA NA NA
"6459" NA NA NA
"6460" NA NA NA
"6461" NA NA NA
"6462" NA NA NA
"6463" NA NA NA
"6464" NA NA NA
"6465" NA NA NA
"6466" NA NA NA
"6467" NA NA NA
"6468" NA NA NA
"6469" NA NA NA
"6470" NA NA NA
"6471" NA NA NA
"6472" NA NA NA
"6473" NA NA NA
"6474" NA NA NA
"6475" NA NA NA
"6476" NA NA NA
"6477" NA NA NA
"6478" NA NA NA
"6479" NA NA NA
"6480" NA NA NA
"6481" NA NA NA
"6482" NA NA NA
"6483" NA NA NA
"6484" NA NA NA
"6485" NA NA NA
"6486" NA NA NA
"6487" NA NA NA
"6488" NA NA NA
"6489" NA NA NA
"6490" NA NA NA
"6491" NA NA NA
"6492" NA NA NA
"6493" NA NA NA
"6494" NA NA NA
"6495" NA NA NA
"6496" NA NA NA
"6497" NA NA NA
"6498" NA NA NA
"6499" NA NA NA
"6500" NA NA NA
"6501" NA NA NA
"6502" NA NA NA
"6503" NA NA NA
"6504" NA NA NA
"6505" NA NA NA
"6506" NA NA NA
"6507" NA NA NA
"6508" NA NA NA
"6509" NA NA NA
"6510" NA NA NA
"6511" NA NA NA
"6512" NA NA NA
"6513" NA NA NA
"6514" NA NA NA
"6515" NA NA NA
"6516" NA NA NA
"6517" NA NA NA
"6518" NA NA NA
"6519" NA NA NA
"6520" NA NA NA
"6521" NA NA NA
"6522" NA NA NA
"6523" NA NA NA
"6524" NA NA NA
"6525" NA NA NA
"6526" NA NA NA
"6527" NA NA NA
"6528" NA NA NA
"6529" NA NA NA
"6530" NA NA NA
"6531" NA NA NA
"6532" NA NA NA
"6533" NA NA NA
"6534" NA NA NA
"6535" NA NA NA
"6536" NA NA NA
"6537" NA NA NA
"6538" NA NA NA
"6539" NA NA NA
"6540" NA NA NA
"6541" NA NA NA
"6542" NA NA NA
"6543" NA NA NA
"6544" NA NA NA
"6545" NA NA NA
"6546" NA NA NA
"6547" NA NA NA
"6548" NA NA NA
"6549" NA NA NA
"6550" NA NA NA
"6551" NA NA NA
"6552" NA NA NA
"6553" NA NA NA
"6554" NA NA NA
"6555" NA NA NA
"6556" NA NA NA
"6557" NA NA NA
"6558" NA NA NA
"6559" NA NA NA
"6560" NA NA NA
"6561" NA NA NA
"6562" NA NA NA
"6563" NA NA NA
"6564" NA NA NA
"6565" NA NA NA
"6566" NA NA NA
"6567" NA NA NA
"6568" NA NA NA
"6569" NA NA NA
"6570" NA NA NA
"6571" NA NA NA
"6572" NA NA NA
"6573" NA NA NA
"6574" NA NA NA
"6575" NA NA NA
"6576" NA NA NA
"6577" NA NA NA
"6578" NA NA NA
"6579" NA NA NA
"6580" NA NA NA
"6581" NA NA NA
"6582" NA NA NA
"6583" NA NA NA
"6584" NA NA NA
"6585" NA NA NA
"6586" NA NA NA
"6587" NA NA NA
"6588" NA NA NA
"6589" NA NA NA
"6590" NA NA NA
"6591" NA NA NA
"6592" NA NA NA
"6593" NA NA NA
"6594" NA NA NA
"6595" NA NA NA
"6596" NA NA NA
"6597" NA NA NA
"6598" NA NA NA
"6599" NA NA NA
"6600" NA NA NA
"6601" NA NA NA
"6602" NA NA NA
"6603" NA NA NA
"6604" NA NA NA
"6605" NA NA NA
"6606" NA NA NA
"6607" NA NA NA
"6608" NA NA NA
"6609" NA NA NA
"6610" NA NA NA
"6611" NA NA NA
"6612" NA NA NA
"6613" NA NA NA
"6614" NA NA NA
"6615" NA NA NA
"6616" NA NA NA
"6617" NA NA NA
"6618" NA NA NA
"6619" NA NA NA
"6620" NA NA NA
"6621" NA NA NA
"6622" NA NA NA
"6623" NA NA NA
"6624" NA NA NA
"6625" NA NA NA
"6626" NA NA NA
"6627" NA NA NA
"6628" NA NA NA
"6629" NA NA NA
"6630" NA NA NA
"6631" NA NA NA
"6632" NA NA NA
"6633" NA NA NA
"6634" NA NA NA
"6635" NA NA NA
"6636" NA NA NA
"6637" NA NA NA
"6638" NA NA NA
"6639" NA NA NA
"6640" NA NA NA
"6641" NA NA NA
"6642" NA NA NA
"6643" NA NA NA
"6644" NA NA NA
"6645" NA NA NA
"6646" NA NA NA
"6647" NA NA NA
"6648" NA NA NA
"6649" NA NA NA
"6650" NA NA NA
"6651" NA NA NA
"6652" NA NA NA
"6653" NA NA NA
"6654" NA NA NA
"6655" NA NA NA
"6656" NA NA NA
"6657" NA NA NA
"6658" NA NA NA
"6659" NA NA NA
"6660" NA NA NA
"6661" NA NA NA
"6662" NA NA NA
"6663" NA NA NA
"6664" NA NA NA
"6665" NA NA NA
"6666" NA NA NA
"6667" NA NA NA
"6668" NA NA NA
"6669" NA NA NA
"6670" NA NA NA
"6671" NA NA NA
"6672" NA NA NA
"6673" NA NA NA
"6674" NA NA NA
"6675" NA NA NA
"6676" NA NA NA
"6677" NA NA NA
"6678" NA NA NA
"6679" NA NA NA
"6680" NA NA NA
"6681" NA NA NA
"6682" NA NA NA
"6683" NA NA NA
"6684" NA NA NA
"6685" NA NA NA
"6686" NA NA NA
"6687" NA NA NA
"6688" NA NA NA
"6689" NA NA NA
"6690" NA NA NA
"6691" NA NA NA
"6692" NA NA NA
"6693" NA NA NA
"6694" NA NA NA
"6695" NA NA NA
"6696" NA NA NA
"6697" NA NA NA
"6698" NA NA NA
"6699" NA NA NA
"6700" NA NA NA
"6701" NA NA NA
"6702" NA NA NA
"6703" NA NA NA
"6704" NA NA NA
"6705" NA NA NA
"6706" NA NA NA
"6707" NA NA NA
"6708" NA NA NA
"6709" NA NA NA
"6710" NA NA NA
"6711" NA NA NA
"6712" NA NA NA
"6713" NA NA NA
"6714" NA NA NA
"6715" NA NA NA
"6716" NA NA NA
"6717" NA NA NA
"6718" NA NA NA
"6719" NA NA NA
"6720" NA NA NA
"6721" NA NA NA
"6722" NA NA NA
"6723" NA NA NA
"6724" NA NA NA
"6725" NA NA NA
"6726" NA NA NA
"6727" NA NA NA
"6728" NA NA NA
"6729" NA NA NA
"6730" NA NA NA
"6731" NA NA NA
"6732" NA NA NA
"6733" NA NA NA
"6734" NA NA NA
"6735" NA NA NA
"6736" NA NA NA
"6737" NA NA NA
"6738" NA NA NA
"6739" NA NA NA
"6740" NA NA NA
"6741" NA NA NA
"6742" NA NA NA
"6743" NA NA NA
"6744" NA NA NA
"6745" NA NA NA
"6746" NA NA NA
"6747" NA NA NA
"6748" NA NA NA
"6749" NA NA NA
"6750" NA NA NA
"6751" NA NA NA
"6752" NA NA NA
"6753" NA NA NA
"6754" NA NA NA
"6755" NA NA NA
"6756" NA NA NA
"6757" NA NA NA
"6758" NA NA NA
"6759" NA NA NA
"6760" NA NA NA
"6761" NA NA NA
"6762" NA NA NA
"6763" NA NA NA
"6764" NA NA NA
"6765" NA NA NA
"6766" NA NA NA
"6767" NA NA NA
"6768" NA NA NA
"6769" NA NA NA
"6770" NA NA NA
"6771" NA NA NA
"6772" NA NA NA
"6773" NA NA NA
"6774" NA NA NA
"6775" NA NA NA
"6776" NA NA NA
"6777" NA NA NA
"6778" NA NA NA
"6779" NA NA NA
"6780" NA NA NA
"6781" NA NA NA
"6782" NA NA NA
"6783" NA NA NA
"6784" NA NA NA
"6785" NA NA NA
"6786" NA NA NA
"6787" NA NA NA
"6788" NA NA NA
"6789" NA NA NA
"6790" NA NA NA
"6791" NA NA NA
"6792" NA NA NA
"6793" NA NA NA
"6794" NA NA NA
"6795" NA NA NA
"6796" NA NA NA
"6797" NA NA NA
"6798" NA NA NA
"6799" NA NA NA
"6800" NA NA NA
"6801" NA NA NA
"6802" NA NA NA
"6803" NA NA NA
"6804" NA NA NA
"6805" NA NA NA
"6806" NA NA NA
"6807" NA NA NA
"6808" NA NA NA
"6809" NA NA NA
"6810" NA NA NA
"6811" NA NA NA
"6812" NA NA NA
"6813" NA NA NA
"6814" NA NA NA
"6815" NA NA NA
"6816" NA NA NA
"6817" NA NA NA
"6818" NA NA NA
"6819" NA NA NA
"6820" NA NA NA
"6821" NA NA NA
"6822" NA NA NA
"6823" NA NA NA
"6824" NA NA NA
"6825" NA NA NA
"6826" NA NA NA
"6827" NA NA NA
"6828" NA NA NA
"6829" NA NA NA
"6830" NA NA NA
"6831" NA NA NA
"6832" NA NA NA
"6833" NA NA NA
"6834" NA NA NA
"6835" NA NA NA
"6836" NA NA NA
"6837" NA NA NA
"6838" NA NA NA
"6839" NA NA NA
"6840" NA NA NA
"6841" NA NA NA
"6842" NA NA NA
"6843" NA NA NA
"6844" NA NA NA
"6845" NA NA NA
"6846" NA NA NA
"6847" NA NA NA
"6848" NA NA NA
"6849" NA NA NA
"6850" NA NA NA
"6851" NA NA NA
"6852" NA NA NA
"6853" NA NA NA
"6854" NA NA NA
"6855" NA NA NA
"6856" NA NA NA
"6857" NA NA NA
"6858" NA NA NA
"6859" NA NA NA
"6860" NA NA NA
"6861" NA NA NA
"6862" NA NA NA
"6863" NA NA NA
"6864" NA NA NA
"6865" NA NA NA
"6866" NA NA NA
"6867" NA NA NA
"6868" NA NA NA
"6869" NA NA NA
"6870" NA NA NA
"6871" NA NA NA
"6872" NA NA NA
"6873" NA NA NA
"6874" NA NA NA
"6875" NA NA NA
"6876" NA NA NA
"6877" NA NA NA
"6878" NA NA NA
"6879" NA NA NA
"6880" NA NA NA
"6881" NA NA NA
"6882" NA NA NA
"6883" NA NA NA
"6884" NA NA NA
"6885" NA NA NA
"6886" NA NA NA
"6887" NA NA NA
"6888" NA NA NA
"6889" NA NA NA
"6890" NA NA NA
"6891" NA NA NA
"6892" NA NA NA
"6893" NA NA NA
"6894" NA NA NA
"6895" NA NA NA
"6896" NA NA NA
"6897" NA NA NA
"6898" NA NA NA
"6899" NA NA NA
"6900" NA NA NA
"6901" NA NA NA
"6902" NA NA NA
"6903" NA NA NA
"6904" NA NA NA
"6905" NA NA NA
"6906" NA NA NA
"6907" NA NA NA
"6908" NA NA NA
"6909" NA NA NA
"6910" NA NA NA
"6911" NA NA NA
"6912" NA NA NA
"6913" NA NA NA
"6914" NA NA NA
"6915" NA NA NA
"6916" NA NA NA
"6917" NA NA NA
"6918" NA NA NA
"6919" NA NA NA
"6920" NA NA NA
"6921" NA NA NA
"6922" NA NA NA
"6923" NA NA NA
"6924" NA NA NA
"6925" NA NA NA
"6926" NA NA NA
"6927" NA NA NA
"6928" NA NA NA
"6929" NA NA NA
"6930" NA NA NA
"6931" NA NA NA
"6932" NA NA NA
"6933" NA NA NA
"6934" NA NA NA
"6935" NA NA NA
"6936" NA NA NA
"6937" NA NA NA
"6938" NA NA NA
"6939" NA NA NA
"6940" NA NA NA
"6941" NA NA NA
"6942" NA NA NA
"6943" NA NA NA
"6944" NA NA NA
"6945" NA NA NA
"6946" NA NA NA
"6947" NA NA NA
"6948" NA NA NA
"6949" NA NA NA
"6950" NA NA NA
"6951" NA NA NA
"6952" NA NA NA
"6953" NA NA NA
"6954" NA NA NA
"6955" NA NA NA
"6956" NA NA NA
"6957" NA NA NA
"6958" NA NA NA
"6959" NA NA NA
"6960" NA NA NA
"6961" NA NA NA
"6962" NA NA NA
"6963" NA NA NA
"6964" NA NA NA
"6965" NA NA NA
"6966" NA NA NA
"6967" NA NA NA
"6968" NA NA NA
"6969" NA NA NA
"6970" NA NA NA
"6971" NA NA NA
"6972" NA NA NA
"6973" NA NA NA
"6974" NA NA NA
"6975" NA NA NA
"6976" NA NA NA
"6977" NA NA NA
"6978" NA NA NA
"6979" NA NA NA
"6980" NA NA NA
"6981" NA NA NA
"6982" NA NA NA
"6983" NA NA NA
"6984" NA NA NA
"6985" NA NA NA
"6986" NA NA NA
"6987" NA NA NA
"6988" NA NA NA
"6989" NA NA NA
"6990" NA NA NA
"6991" NA NA NA
"6992" NA NA NA
"6993" NA NA NA
"6994" NA NA NA
"6995" NA NA NA
"6996" NA NA NA
"6997" NA NA NA
"6998" NA NA NA
"6999" NA NA NA
"7000" NA NA NA
"7001" NA NA NA
"7002" NA NA NA
"7003" NA NA NA
"7004" NA NA NA
"7005" NA NA NA
"7006" NA NA NA
"7007" NA NA NA
"7008" NA NA NA
"7009" NA NA NA
"7010" NA NA NA
"7011" NA NA NA
"7012" NA NA NA
"7013" NA NA NA
"7014" NA NA NA
"7015" NA NA NA
"7016" NA NA NA
"7017" NA NA NA
"7018" NA NA NA
"7019" NA NA NA
"7020" NA NA NA
"7021" NA NA NA
"7022" NA NA NA
"7023" NA NA NA
"7024" NA NA NA
"7025" NA NA NA
"7026" NA NA NA
"7027" NA NA NA
"7028" NA NA NA
"7029" NA NA NA
"7030" NA NA NA
"7031" NA NA NA
"7032" NA NA NA
"7033" NA NA NA
"7034" NA NA NA
"7035" NA NA NA
"7036" NA NA NA
"7037" NA NA NA
"7038" NA NA NA
"7039" NA NA NA
"7040" NA NA NA
"7041" NA NA NA
"7042" NA NA NA
"7043" NA NA NA
"7044" NA NA NA
"7045" NA NA NA
"7046" NA NA NA
"7047" NA NA NA
"7048" NA NA NA
"7049" NA NA NA
"7050" NA NA NA
"7051" NA NA NA
"7052" NA NA NA
"7053" NA NA NA
"7054" NA NA NA
"7055" NA NA NA
"7056" NA NA NA
"7057" NA NA NA
"7058" NA NA NA
"7059" NA NA NA
"7060" NA NA NA
"7061" NA NA NA
"7062" NA NA NA
"7063" NA NA NA
"7064" NA NA NA
"7065" NA NA NA
"7066" NA NA NA
"7067" NA NA NA
"7068" NA NA NA
"7069" NA NA NA
"7070" NA NA NA
"7071" NA NA NA
"7072" NA NA NA
"7073" NA NA NA
"7074" NA NA NA
"7075" NA NA NA
"7076" NA NA NA
"7077" NA NA NA
"7078" NA NA NA
"7079" NA NA NA
"7080" NA NA NA
"7081" NA NA NA
"7082" NA NA NA
"7083" NA NA NA
"7084" NA NA NA
"7085" NA NA NA
"7086" NA NA NA
"7087" NA NA NA
"7088" NA NA NA
"7089" NA NA NA
"7090" NA NA NA
"7091" NA NA NA
"7092" NA NA NA
"7093" NA NA NA
"7094" NA NA NA
"7095" NA NA NA
"7096" NA NA NA
"7097" NA NA NA
"7098" NA NA NA
"7099" NA NA NA
"7100" NA NA NA
"7101" NA NA NA
"7102" NA NA NA
"7103" NA NA NA
"7104" NA NA NA
"7105" NA NA NA
"7106" NA NA NA
"7107" NA NA NA
"7108" NA NA NA
"7109" NA NA NA
"7110" NA NA NA
"7111" NA NA NA
"7112" NA NA NA
"7113" NA NA NA
"7114" NA NA NA
"7115" NA NA NA
"7116" NA NA NA
"7117" NA NA NA
"7118" NA NA NA
"7119" NA NA NA
"7120" NA NA NA
"7121" NA NA NA
"7122" NA NA NA
"7123" NA NA NA
"7124" NA NA NA
"7125" NA NA NA
"7126" NA NA NA
"7127" NA NA NA
"7128" NA NA NA
"7129" NA NA NA
"7130" NA NA NA
"7131" NA NA NA
"7132" NA NA NA
"7133" NA NA NA
"7134" NA NA NA
"7135" NA NA NA
"7136" NA NA NA
"7137" NA NA NA
"7138" NA NA NA
"7139" NA NA NA
"7140" NA NA NA
"7141" NA NA NA
"7142" NA NA NA
"7143" NA NA NA
"7144" NA NA NA
"7145" NA NA NA
"7146" NA NA NA
"7147" NA NA NA
"7148" NA NA NA
"7149" NA NA NA
"7150" NA NA NA
"7151" NA NA NA
"7152" NA NA NA
"7153" NA NA NA
"7154" NA NA NA
"7155" NA NA NA
"7156" NA NA NA
"7157" NA NA NA
"7158" NA NA NA
"7159" NA NA NA
"7160" NA NA NA
"7161" NA NA NA
"7162" NA NA NA
"7163" NA NA NA
"7164" NA NA NA
"7165" NA NA NA
"7166" NA NA NA
"7167" NA NA NA
"7168" NA NA NA
"7169" NA NA NA
"7170" NA NA NA
"7171" NA NA NA
"7172" NA NA NA
"7173" NA NA NA
"7174" NA NA NA
"7175" NA NA NA
"7176" NA NA NA
"7177" NA NA NA
"7178" NA NA NA
"7179" NA NA NA
"7180" NA NA NA
"7181" NA NA NA
"7182" NA NA NA
"7183" NA NA NA
"7184" NA NA NA
"7185" NA NA NA
"7186" NA NA NA
"7187" NA NA NA
"7188" NA NA NA
"7189" NA NA NA
"7190" NA NA NA
"7191" NA NA NA
"7192" NA NA NA
"7193" NA NA NA
"7194" NA NA NA
"7195" NA NA NA
"7196" NA NA NA
"7197" NA NA NA
"7198" NA NA NA
"7199" NA NA NA
"7200" NA NA NA
"7201" NA NA NA
"7202" NA NA NA
"7203" NA NA NA
"7204" NA NA NA
"7205" NA NA NA
"7206" NA NA NA
"7207" NA NA NA
"7208" NA NA NA
"7209" NA NA NA
"7210" NA NA NA
"7211" NA NA NA
"7212" NA NA NA
"7213" NA NA NA
"7214" NA NA NA
"7215" NA NA NA
"7216" NA NA NA
"7217" NA NA NA
"7218" NA NA NA
"7219" NA NA NA
"7220" NA NA NA
"7221" NA NA NA
"7222" NA NA NA
"7223" NA NA NA
"7224" NA NA NA
"7225" NA NA NA
"7226" NA NA NA
"7227" NA NA NA
"7228" NA NA NA
"7229" NA NA NA
"7230" NA NA NA
"7231" NA NA NA
"7232" NA NA NA
"7233" NA NA NA
"7234" NA NA NA
"7235" NA NA NA
"7236" NA NA NA
"7237" NA NA NA
"7238" NA NA NA
"7239" NA NA NA
"7240" NA NA NA
"7241" NA NA NA
"7242" NA NA NA
"7243" NA NA NA
"7244" NA NA NA
"7245" NA NA NA
"7246" NA NA NA
"7247" NA NA NA
"7248" NA NA NA
"7249" NA NA NA
"7250" NA NA NA
"7251" NA NA NA
"7252" NA NA NA
"7253" NA NA NA
"7254" NA NA NA
"7255" NA NA NA
"7256" NA NA NA
"7257" NA NA NA
"7258" NA NA NA
"7259" NA NA NA
"7260" NA NA NA
"7261" NA NA NA
"7262" NA NA NA
"7263" NA NA NA
"7264" NA NA NA
"7265" NA NA NA
"7266" NA NA NA
"7267" NA NA NA
"7268" NA NA NA
"7269" NA NA NA
"7270" NA NA NA
"7271" NA NA NA
"7272" NA NA NA
"7273" NA NA NA
"7274" NA NA NA
"7275" NA NA NA
"7276" NA NA NA
"7277" NA NA NA
"7278" NA NA NA
"7279" NA NA NA
"7280" NA NA NA
"7281" NA NA NA
"7282" NA NA NA
"7283" NA NA NA
"7284" NA NA NA
"7285" NA NA NA
"7286" NA NA NA
"7287" NA NA NA
"7288" NA NA NA
"7289" NA NA NA
"7290" NA NA NA
"7291" NA NA NA
"7292" NA NA NA
"7293" NA NA NA
"7294" NA NA NA
"7295" NA NA NA
"7296" NA NA NA
"7297" NA NA NA
"7298" NA NA NA
"7299" NA NA NA
"7300" NA NA NA
"7301" NA NA NA
"7302" NA NA NA
"7303" NA NA NA
"7304" NA NA NA
"7305" NA NA NA
"7306" NA NA NA
"7307" NA NA NA
"7308" NA NA NA
"7309" NA NA NA
"7310" NA NA NA
"7311" NA NA NA
"7312" NA NA NA
"7313" NA NA NA
"7314" NA NA NA
"7315" NA NA NA
"7316" NA NA NA
"7317" NA NA NA
"7318" NA NA NA
"7319" NA NA NA
"7320" NA NA NA
"7321" NA NA NA
"7322" NA NA NA
"7323" NA NA NA
"7324" NA NA NA
"7325" NA NA NA
"7326" NA NA NA
"7327" NA NA NA
"7328" NA NA NA
"7329" NA NA NA
"7330" NA NA NA
"7331" NA NA NA
"7332" NA NA NA
"7333" NA NA NA
"7334" NA NA NA
"7335" NA NA NA
"7336" NA NA NA
"7337" NA NA NA
"7338" NA NA NA
"7339" NA NA NA
"7340" NA NA NA
"7341" NA NA NA
"7342" NA NA NA
"7343" NA NA NA
"7344" NA NA NA
"7345" NA NA NA
"7346" NA NA NA
"7347" NA NA NA
"7348" NA NA NA
"7349" NA NA NA
"7350" NA NA NA
"7351" NA NA NA
"7352" NA NA NA
"7353" NA NA NA
"7354" NA NA NA
"7355" NA NA NA
"7356" NA NA NA
"7357" NA NA NA
"7358" NA NA NA
"7359" NA NA NA
"7360" NA NA NA
"7361" NA NA NA
"7362" NA NA NA
"7363" NA NA NA
"7364" NA NA NA
"7365" NA NA NA
"7366" NA NA NA
"7367" NA NA NA
"7368" NA NA NA
"7369" NA NA NA
"7370" NA NA NA
"7371" NA NA NA
"7372" NA NA NA
"7373" NA NA NA
"7374" NA NA NA
"7375" NA NA NA
"7376" NA NA NA
"7377" NA NA NA
"7378" NA NA NA
"7379" NA NA NA
"7380" NA NA NA
"7381" NA NA NA
"7382" NA NA NA
"7383" NA NA NA
"7384" NA NA NA
"7385" NA NA NA
"7386" NA NA NA
"7387" NA NA NA
"7388" NA NA NA
"7389" NA NA NA
"7390" NA NA NA
"7391" NA NA NA
"7392" NA NA NA
"7393" NA NA NA
"7394" NA NA NA
"7395" NA NA NA
"7396" NA NA NA
"7397" NA NA NA
"7398" NA NA NA
"7399" NA NA NA
"7400" NA NA NA
"7401" NA NA NA
"7402" NA NA NA
"7403" NA NA NA
"7404" NA NA NA
"7405" NA NA NA
"7406" NA NA NA
"7407" NA NA NA
"7408" NA NA NA
"7409" NA NA NA
"7410" NA NA NA
"7411" NA NA NA
"7412" NA NA NA
"7413" NA NA NA
"7414" NA NA NA
"7415" NA NA NA
"7416" NA NA NA
"7417" NA NA NA
"7418" NA NA NA
"7419" NA NA NA
"7420" NA NA NA
"7421" NA NA NA
"7422" NA NA NA
"7423" NA NA NA
"7424" NA NA NA
"7425" NA NA NA
"7426" NA NA NA
"7427" NA NA NA
"7428" NA NA NA
"7429" NA NA NA
"7430" NA NA NA
"7431" NA NA NA
"7432" NA NA NA
"7433" NA NA NA
"7434" NA NA NA
"7435" NA NA NA
"7436" NA NA NA
"7437" NA NA NA
"7438" NA NA NA
"7439" NA NA NA
"7440" NA NA NA
"7441" NA NA NA
"7442" NA NA NA
"7443" NA NA NA
"7444" NA NA NA
"7445" NA NA NA
"7446" NA NA NA
"7447" NA NA NA
"7448" NA NA NA
"7449" NA NA NA
"7450" NA NA NA
"7451" NA NA NA
"7452" NA NA NA
"7453" NA NA NA
"7454" NA NA NA
"7455" NA NA NA
"7456" NA NA NA
"7457" NA NA NA
"7458" NA NA NA
"7459" NA NA NA
"7460" NA NA NA
"7461" NA NA NA
"7462" NA NA NA
"7463" NA NA NA
"7464" NA NA NA
"7465" NA NA NA
"7466" NA NA NA
"7467" NA NA NA
"7468" NA NA NA
"7469" NA NA NA
"7470" NA NA NA
"7471" NA NA NA
"7472" NA NA NA
"7473" NA NA NA
"7474" NA NA NA
"7475" NA NA NA
"7476" NA NA NA
"7477" NA NA NA
"7478" NA NA NA
"7479" NA NA NA
"7480" NA NA NA
"7481" NA NA NA
"7482" NA NA NA
"7483" NA NA NA
"7484" NA NA NA
"7485" NA NA NA
"7486" NA NA NA
"7487" NA NA NA
"7488" NA NA NA
"7489" NA NA NA
"7490" NA NA NA
"7491" NA NA NA
"7492" NA NA NA
"7493" NA NA NA
"7494" NA NA NA
"7495" NA NA NA
"7496" NA NA NA
"7497" NA NA NA
"7498" NA NA NA
"7499" NA NA NA
"7500" NA NA NA
"7501" NA NA NA
"7502" NA NA NA
"7503" NA NA NA
"7504" NA NA NA
"7505" NA NA NA
"7506" NA NA NA
"7507" NA NA NA
"7508" NA NA NA
"7509" NA NA NA
"7510" NA NA NA
"7511" NA NA NA
"7512" NA NA NA
"7513" NA NA NA
"7514" NA NA NA
"7515" NA NA NA
"7516" NA NA NA
"7517" NA NA NA
"7518" NA NA NA
"7519" NA NA NA
"7520" NA NA NA
"7521" NA NA NA
"7522" NA NA NA
"7523" NA NA NA
"7524" NA NA NA
"7525" NA NA NA
"7526" NA NA NA
"7527" NA NA NA
"7528" NA NA NA
"7529" NA NA NA
"7530" NA NA NA
"7531" NA NA NA
"7532" NA NA NA
"7533" NA NA NA
"7534" NA NA NA
"7535" NA NA NA
"7536" NA NA NA
"7537" NA NA NA
"7538" NA NA NA
"7539" NA NA NA
"7540" NA NA NA
"7541" NA NA NA
"7542" NA NA NA
"7543" NA NA NA
"7544" NA NA NA
"7545" NA NA NA
"7546" NA NA NA
"7547" NA NA NA
"7548" NA NA NA
"7549" NA NA NA
"7550" NA NA NA
"7551" NA NA NA
"7552" NA NA NA
"7553" NA NA NA
"7554" NA NA NA
"7555" NA NA NA
"7556" NA NA NA
"7557" NA NA NA
"7558" NA NA NA
"7559" NA NA NA
"7560" NA NA NA
"7561" NA NA NA
"7562" NA NA NA
"7563" NA NA NA
"7564" NA NA NA
"7565" NA NA NA
"7566" NA NA NA
"7567" NA NA NA
"7568" NA NA NA
"7569" NA NA NA
"7570" NA NA NA
"7571" NA NA NA
"7572" NA NA NA
"7573" NA NA NA
"7574" NA NA NA
"7575" NA NA NA
"7576" NA NA NA
"7577" NA NA NA
"7578" NA NA NA
"7579" NA NA NA
"7580" NA NA NA
"7581" NA NA NA
"7582" NA NA NA
"7583" NA NA NA
"7584" NA NA NA
"7585" NA NA NA
"7586" NA NA NA
"7587" NA NA NA
"7588" NA NA NA
"7589" NA NA NA
"7590" NA NA NA
"7591" NA NA NA
"7592" NA NA NA
"7593" NA NA NA
"7594" NA NA NA
"7595" NA NA NA
"7596" NA NA NA
"7597" NA NA NA
"7598" NA NA NA
"7599" NA NA NA
"7600" NA NA NA
"7601" NA NA NA
"7602" NA NA NA
"7603" NA NA NA
"7604" NA NA NA
"7605" NA NA NA
"7606" NA NA NA
"7607" NA NA NA
"7608" NA NA NA
"7609" NA NA NA
"7610" NA NA NA
"7611" NA NA NA
"7612" NA NA NA
"7613" NA NA NA
"7614" NA NA NA
"7615" NA NA NA
"7616" NA NA NA
"7617" NA NA NA
"7618" NA NA NA
"7619" NA NA NA
"7620" NA NA NA
"7621" NA NA NA
"7622" NA NA NA
"7623" NA NA NA
"7624" NA NA NA
"7625" NA NA NA
"7626" NA NA NA
"7627" NA NA NA
"7628" NA NA NA
"7629" NA NA NA
"7630" NA NA NA
"7631" NA NA NA
"7632" NA NA NA
"7633" NA NA NA
"7634" NA NA NA
"7635" NA NA NA
"7636" NA NA NA
"7637" NA NA NA
"7638" NA NA NA
"7639" NA NA NA
"7640" NA NA NA
"7641" NA NA NA
"7642" NA NA NA
"7643" NA NA NA
"7644" NA NA NA
"7645" NA NA NA
"7646" NA NA NA
"7647" NA NA NA
"7648" NA NA NA
"7649" NA NA NA
"7650" NA NA NA
"7651" NA NA NA
"7652" NA NA NA
"7653" NA NA NA
"7654" NA NA NA
"7655" NA NA NA
"7656" NA NA NA
"7657" NA NA NA
"7658" NA NA NA
"7659" NA NA NA
"7660" NA NA NA
"7661" NA NA NA
"7662" NA NA NA
"7663" NA NA NA
"7664" NA NA NA
"7665" NA NA NA
"7666" NA NA NA
"7667" NA NA NA
"7668" NA NA NA
"7669" NA NA NA
"7670" NA NA NA
"7671" NA NA NA
"7672" NA NA NA
"7673" NA NA NA
"7674" NA NA NA
"7675" NA NA NA
"7676" NA NA NA
"7677" NA NA NA
"7678" NA NA NA
"7679" NA NA NA
"7680" NA NA NA
"7681" NA NA NA
"7682" NA NA NA
"7683" NA NA NA
"7684" NA NA NA
"7685" NA NA NA
"7686" NA NA NA
"7687" NA NA NA
"7688" NA NA NA
"7689" NA NA NA
"7690" NA NA NA
"7691" NA NA NA
"7692" NA NA NA
"7693" NA NA NA
"7694" NA NA NA
"7695" NA NA NA
"7696" NA NA NA
"7697" NA NA NA
"7698" NA NA NA
"7699" NA NA NA
"7700" NA NA NA
"7701" NA NA NA
"7702" NA NA NA
"7703" NA NA NA
"7704" NA NA NA
"7705" NA NA NA
"7706" NA NA NA
"7707" NA NA NA
"7708" NA NA NA
"7709" NA NA NA
"7710" NA NA NA
"7711" NA NA NA
"7712" NA NA NA
"7713" NA NA NA
"7714" NA NA NA
"7715" NA NA NA
"7716" NA NA NA
"7717" NA NA NA
"7718" NA NA NA
"7719" NA NA NA
"7720" NA NA NA
"7721" NA NA NA
"7722" NA NA NA
"7723" NA NA NA
"7724" NA NA NA
"7725" NA NA NA
"7726" NA NA NA
"7727" NA NA NA
"7728" NA NA NA
"7729" NA NA NA
"7730" NA NA NA
"7731" NA NA NA
"7732" NA NA NA
"7733" NA NA NA
"7734" NA NA NA
"7735" NA NA NA
"7736" NA NA NA
"7737" NA NA NA
"7738" NA NA NA
"7739" NA NA NA
"7740" NA NA NA
"7741" NA NA NA
"7742" NA NA NA
"7743" NA NA NA
"7744" NA NA NA
"7745" NA NA NA
"7746" NA NA NA
"7747" NA NA NA
"7748" NA NA NA
"7749" NA NA NA
"7750" NA NA NA
"7751" NA NA NA
"7752" NA NA NA
"7753" NA NA NA
"7754" NA NA NA
"7755" NA NA NA
"7756" NA NA NA
"7757" NA NA NA
"7758" NA NA NA
"7759" NA NA NA
"7760" NA NA NA
"7761" NA NA NA
"7762" NA NA NA
"7763" NA NA NA
"7764" NA NA NA
"7765" NA NA NA
"7766" NA NA NA
"7767" NA NA NA
"7768" NA NA NA
"7769" NA NA NA
"7770" NA NA NA
"7771" NA NA NA
"7772" NA NA NA
"7773" NA NA NA
"7774" NA NA NA
"7775" NA NA NA
"7776" NA NA NA
"7777" NA NA NA
"7778" NA NA NA
"7779" NA NA NA
"7780" NA NA NA
"7781" NA NA NA
"7782" NA NA NA
"7783" NA NA NA
"7784" NA NA NA
"7785" NA NA NA
"7786" NA NA NA
"7787" NA NA NA
"7788" NA NA NA
"7789" NA NA NA
"7790" NA NA NA
"7791" NA NA NA
"7792" NA NA NA
"7793" NA NA NA
"7794" NA NA NA
"7795" NA NA NA
"7796" NA NA NA
"7797" NA NA NA
"7798" NA NA NA
"7799" NA NA NA
"7800" NA NA NA
"7801" NA NA NA
"7802" NA NA NA
"7803" NA NA NA
"7804" NA NA NA
"7805" NA NA NA
"7806" NA NA NA
"7807" NA NA NA
"7808" NA NA NA
"7809" NA NA NA
"7810" NA NA NA
"7811" NA NA NA
"7812" NA NA NA
"7813" NA NA NA
"7814" NA NA NA
"7815" NA NA NA
"7816" NA NA NA
"7817" NA NA NA
"7818" NA NA NA
"7819" NA NA NA
"7820" NA NA NA
"7821" NA NA NA
"7822" NA NA NA
"7823" NA NA NA
"7824" NA NA NA
"7825" NA NA NA
"7826" NA NA NA
"7827" NA NA NA
"7828" NA NA NA
"7829" NA NA NA
"7830" NA NA NA
"7831" NA NA NA
"7832" NA NA NA
"7833" NA NA NA
"7834" NA NA NA
"7835" NA NA NA
"7836" NA NA NA
"7837" NA NA NA
"7838" NA NA NA
"7839" NA NA NA
"7840" NA NA NA
"7841" NA NA NA
"7842" NA NA NA
"7843" NA NA NA
"7844" NA NA NA
"7845" NA NA NA
"7846" NA NA NA
"7847" NA NA NA
"7848" NA NA NA
"7849" NA NA NA
"7850" NA NA NA
"7851" NA NA NA
"7852" NA NA NA
"7853" NA NA NA
"7854" NA NA NA
"7855" NA NA NA
"7856" NA NA NA
"7857" NA NA NA
"7858" NA NA NA
"7859" NA NA NA
"7860" NA NA NA
"7861" NA NA NA
"7862" NA NA NA
"7863" NA NA NA
"7864" NA NA NA
"7865" NA NA NA
"7866" NA NA NA
"7867" NA NA NA
"7868" NA NA NA
"7869" NA NA NA
"7870" NA NA NA
"7871" NA NA NA
"7872" NA NA NA
"7873" NA NA NA
"7874" NA NA NA
"7875" NA NA NA
"7876" NA NA NA
"7877" NA NA NA
"7878" NA NA NA
"7879" NA NA NA
"7880" NA NA NA
"7881" NA NA NA
"7882" NA NA NA
"7883" NA NA NA
"7884" NA NA NA
"7885" NA NA NA
"7886" NA NA NA
"7887" NA NA NA
"7888" NA NA NA
"7889" NA NA NA
"7890" NA NA NA
"7891" NA NA NA
"7892" NA NA NA
"7893" NA NA NA
"7894" NA NA NA
"7895" NA NA NA
"7896" NA NA NA
"7897" NA NA NA
"7898" NA NA NA
"7899" NA NA NA
"7900" NA NA NA
"7901" NA NA NA
"7902" NA NA NA
"7903" NA NA NA
"7904" NA NA NA
"7905" NA NA NA
"7906" NA NA NA
"7907" NA NA NA
"7908" NA NA NA
"7909" NA NA NA
"7910" NA NA NA
"7911" NA NA NA
"7912" NA NA NA
"7913" NA NA NA
"7914" NA NA NA
"7915" NA NA NA
"7916" NA NA NA
"7917" NA NA NA
"7918" NA NA NA
"7919" NA NA NA
"7920" NA NA NA
"7921" NA NA NA
"7922" NA NA NA
"7923" NA NA NA
"7924" NA NA NA
"7925" NA NA NA
"7926" NA NA NA
"7927" NA NA NA
"7928" NA NA NA
"7929" NA NA NA
"7930" NA NA NA
"7931" NA NA NA
"7932" NA NA NA
"7933" NA NA NA
"7934" NA NA NA
"7935" NA NA NA
"7936" NA NA NA
"7937" NA NA NA
"7938" NA NA NA
"7939" NA NA NA
"7940" NA NA NA
"7941" NA NA NA
"7942" NA NA NA
"7943" NA NA NA
"7944" NA NA NA
"7945" NA NA NA
"7946" NA NA NA
"7947" NA NA NA
"7948" NA NA NA
"7949" NA NA NA
"7950" NA NA NA
"7951" NA NA NA
"7952" NA NA NA
"7953" NA NA NA
"7954" NA NA NA
"7955" NA NA NA
"7956" NA NA NA
"7957" NA NA NA
"7958" NA NA NA
"7959" NA NA NA
"7960" NA NA NA
"7961" NA NA NA
"7962" NA NA NA
"7963" NA NA NA
"7964" NA NA NA
"7965" NA NA NA
"7966" NA NA NA
"7967" NA NA NA
"7968" NA NA NA
"7969" NA NA NA
"7970" NA NA NA
"7971" NA NA NA
"7972" NA NA NA
"7973" NA NA NA
"7974" NA NA NA
"7975" NA NA NA
"7976" NA NA NA
"7977" NA NA NA
"7978" NA NA NA
"7979" NA NA NA
"7980" NA NA NA
"7981" NA NA NA
"7982" NA NA NA
"7983" NA NA NA
"7984" NA NA NA
"7985" NA NA NA
"7986" NA NA NA
"7987" NA NA NA
"7988" NA NA NA
"7989" NA NA NA
"7990" NA NA NA
"7991" NA NA NA
"7992" NA NA NA
"7993" NA NA NA
"7994" NA NA NA
"7995" NA NA NA
"7996" NA NA NA
"7997" NA NA NA
"7998" NA NA NA
"7999" NA NA NA
"8000" NA NA NA
"8001" NA NA NA
"8002" NA NA NA
"8003" NA NA NA
"8004" NA NA NA
"8005" NA NA NA
"8006" NA NA NA
"8007" NA NA NA
"8008" NA NA NA
"8009" NA NA NA
"8010" NA NA NA
"8011" NA NA NA
"8012" NA NA NA
"8013" NA NA NA
"8014" NA NA NA
"8015" NA NA NA
"8016" NA NA NA
"8017" NA NA NA
"8018" NA NA NA
"8019" NA NA NA
"8020" NA NA NA
"8021" NA NA NA
"8022" NA NA NA
"8023" NA NA NA
"8024" NA NA NA
"8025" NA NA NA
"8026" NA NA NA
"8027" NA NA NA
"8028" NA NA NA
"8029" NA NA NA
"8030" NA NA NA
"8031" NA NA NA
"8032" NA NA NA
"8033" NA NA NA
"8034" NA NA NA
"8035" NA NA NA
"8036" NA NA NA
"8037" NA NA NA
"8038" NA NA NA
"8039" NA NA NA
"8040" NA NA NA
"8041" NA NA NA
"8042" NA NA NA
"8043" NA NA NA
"8044" NA NA NA
"8045" NA NA NA
"8046" NA NA NA
"8047" NA NA NA
"8048" NA NA NA
"8049" NA NA NA
"8050" NA NA NA
"8051" NA NA NA
"8052" NA NA NA
"8053" NA NA NA
"8054" NA NA NA
"8055" NA NA NA
"8056" NA NA NA
"8057" NA NA NA
"8058" NA NA NA
"8059" NA NA NA
"8060" NA NA NA
"8061" NA NA NA
"8062" NA NA NA
"8063" NA NA NA
"8064" NA NA NA
"8065" NA NA NA
"8066" NA NA NA
"8067" NA NA NA
"8068" NA NA NA
"8069" NA NA NA
"8070" NA NA NA
"8071" NA NA NA
"8072" NA NA NA
"8073" NA NA NA
"8074" NA NA NA
"8075" NA NA NA
"8076" NA NA NA
"8077" NA NA NA
"8078" NA NA NA
"8079" NA NA NA
"8080" NA NA NA
"8081" NA NA NA
"8082" NA NA NA
"8083" NA NA NA
"8084" NA NA NA
"8085" NA NA NA
"8086" NA NA NA
"8087" NA NA NA
"8088" NA NA NA
"8089" NA NA NA
"8090" NA NA NA
"8091" NA NA NA
"8092" NA NA NA
"8093" NA NA NA
"8094" NA NA NA
"8095" NA NA NA
"8096" NA NA NA
"8097" NA NA NA
"8098" NA NA NA
"8099" NA NA NA
"8100" NA NA NA
"8101" NA NA NA
"8102" NA NA NA
"8103" NA NA NA
"8104" NA NA NA
"8105" NA NA NA
"8106" NA NA NA
"8107" NA NA NA
"8108" NA NA NA
"8109" NA NA NA
"8110" NA NA NA
"8111" NA NA NA
"8112" NA NA NA
"8113" NA NA NA
"8114" NA NA NA
"8115" NA NA NA
"8116" NA NA NA
"8117" NA NA NA
"8118" NA NA NA
"8119" NA NA NA
"8120" NA NA NA
"8121" NA NA NA
"8122" NA NA NA
"8123" NA NA NA
"8124" NA NA NA
"8125" NA NA NA
"8126" NA NA NA
"8127" NA NA NA
"8128" NA NA NA
"8129" NA NA NA
"8130" NA NA NA
"8131" NA NA NA
"8132" NA NA NA
"8133" NA NA NA
"8134" NA NA NA
"8135" NA NA NA
"8136" NA NA NA
"8137" NA NA NA
"8138" NA NA NA
"8139" NA NA NA
"8140" NA NA NA
"8141" NA NA NA
"8142" NA NA NA
"8143" NA NA NA
"8144" NA NA NA
"8145" NA NA NA
"8146" NA NA NA
"8147" NA NA NA
"8148" NA NA NA
"8149" NA NA NA
"8150" NA NA NA
"8151" NA NA NA
"8152" NA NA NA
"8153" NA NA NA
"8154" NA NA NA
"8155" NA NA NA
"8156" NA NA NA
"8157" NA NA NA
"8158" NA NA NA
"8159" NA NA NA
"8160" NA NA NA
"8161" NA NA NA
"8162" NA NA NA
"8163" NA NA NA
"8164" NA NA NA
"8165" NA NA NA
"8166" NA NA NA
"8167" NA NA NA
"8168" NA NA NA
"8169" NA NA NA
"8170" NA NA NA
"8171" NA NA NA
"8172" NA NA NA
"8173" NA NA NA
"8174" NA NA NA
"8175" NA NA NA
"8176" NA NA NA
"8177" NA NA NA
"8178" NA NA NA
"8179" NA NA NA
"8180" NA NA NA
"8181" NA NA NA
"8182" NA NA NA
"8183" NA NA NA
"8184" NA NA NA
"8185" NA NA NA
"8186" NA NA NA
"8187" NA NA NA
"8188" NA NA NA
"8189" NA NA NA
"8190" NA NA NA
"8191" NA NA NA
"8192" NA NA NA
"8193" NA NA NA
"8194" NA NA NA
"8195" NA NA NA
"8196" NA NA NA
"8197" NA NA NA
"8198" NA NA NA
"8199" NA NA NA
"8200" NA NA NA
"8201" NA NA NA
"8202" NA NA NA
"8203" NA NA NA
"8204" NA NA NA
"8205" NA NA NA
"8206" NA NA NA
"8207" NA NA NA
"8208" NA NA NA
"8209" NA NA NA
"8210" NA NA NA
"8211" NA NA NA
"8212" NA NA NA
"8213" NA NA NA
"8214" NA NA NA
"8215" NA NA NA
"8216" NA NA NA
"8217" NA NA NA
"8218" NA NA NA
"8219" NA NA NA
"8220" NA NA NA
"8221" NA NA NA
"8222" NA NA NA
"8223" NA NA NA
"8224" NA NA NA
"8225" NA NA NA
"8226" NA NA NA
"8227" NA NA NA
"8228" NA NA NA
"8229" NA NA NA
"8230" NA NA NA
"8231" NA NA NA
"8232" NA NA NA
"8233" NA NA NA
"8234" NA NA NA
"8235" NA NA NA
"8236" NA NA NA
"8237" NA NA NA
"8238" NA NA NA
"8239" NA NA NA
"8240" NA NA NA
"8241" NA NA NA
"8242" NA NA NA
"8243" NA NA NA
"8244" NA NA NA
"8245" NA NA NA
"8246" NA NA NA
"8247" NA NA NA
"8248" NA NA NA
"8249" NA NA NA
"8250" NA NA NA
"8251" NA NA NA
"8252" NA NA NA
"8253" NA NA NA
"8254" NA NA NA
"8255" NA NA NA
"8256" NA NA NA
"8257" NA NA NA
"8258" NA NA NA
"8259" NA NA NA
"8260" NA NA NA
"8261" NA NA NA
"8262" NA NA NA
"8263" NA NA NA
"8264" NA NA NA
"8265" NA NA NA
"8266" NA NA NA
"8267" NA NA NA
"8268" NA NA NA
"8269" NA NA NA
"8270" NA NA NA
"8271" NA NA NA
"8272" NA NA NA
"8273" NA NA NA
"8274" NA NA NA
"8275" NA NA NA
"8276" NA NA NA
"8277" NA NA NA
"8278" NA NA NA
"8279" NA NA NA
"8280" NA NA NA
"8281" NA NA NA
"8282" NA NA NA
"8283" NA NA NA
"8284" NA NA NA
"8285" NA NA NA
"8286" NA NA NA
"8287" NA NA NA
"8288" NA NA NA
"8289" NA NA NA
"8290" NA NA NA
"8291" NA NA NA
"8292" NA NA NA
"8293" NA NA NA
"8294" NA NA NA
"8295" NA NA NA
"8296" NA NA NA
"8297" NA NA NA
"8298" NA NA NA
"8299" NA NA NA
"8300" NA NA NA
"8301" NA NA NA
"8302" NA NA NA
"8303" NA NA NA
"8304" NA NA NA
"8305" NA NA NA
"8306" NA NA NA
"8307" NA NA NA
"8308" NA NA NA
"8309" NA NA NA
"8310" NA NA NA
"8311" NA NA NA
"8312" NA NA NA
"8313" NA NA NA
"8314" NA NA NA
"8315" NA NA NA
"8316" NA NA NA
"8317" NA NA NA
"8318" NA NA NA
"8319" NA NA NA
"8320" NA NA NA
"8321" NA NA NA
"8322" NA NA NA
"8323" NA NA NA
"8324" NA NA NA
"8325" NA NA NA
"8326" NA NA NA
"8327" NA NA NA
"8328" NA NA NA
"8329" NA NA NA
"8330" NA NA NA
"8331" NA NA NA
"8332" NA NA NA
"8333" NA NA NA
"8334" NA NA NA
"8335" NA NA NA
"8336" NA NA NA
"8337" NA NA NA
"8338" NA NA NA
"8339" NA NA NA
"8340" NA NA NA
"8341" NA NA NA
"8342" NA NA NA
"8343" NA NA NA
"8344" NA NA NA
"8345" NA NA NA
"8346" NA NA NA
"8347" NA NA NA
"8348" NA NA NA
"8349" NA NA NA
"8350" NA NA NA
"8351" NA NA NA
"8352" NA NA NA
"8353" NA NA NA
"8354" NA NA NA
"8355" NA NA NA
"8356" NA NA NA
"8357" NA NA NA
"8358" NA NA NA
"8359" NA NA NA
"8360" NA NA NA
"8361" NA NA NA
"8362" NA NA NA
"8363" NA NA NA
"8364" NA NA NA
"8365" NA NA NA
"8366" NA NA NA
"8367" NA NA NA
"8368" NA NA NA
"8369" NA NA NA
"8370" NA NA NA
"8371" NA NA NA
"8372" NA NA NA
"8373" NA NA NA
"8374" NA NA NA
"8375" NA NA NA
"8376" NA NA NA
"8377" NA NA NA
"8378" NA NA NA
"8379" NA NA NA
"8380" NA NA NA
"8381" NA NA NA
"8382" NA NA NA
"8383" NA NA NA
"8384" NA NA NA
"8385" NA NA NA
"8386" NA NA NA
"8387" NA NA NA
"8388" NA NA NA
"8389" NA NA NA
"8390" NA NA NA
"8391" NA NA NA
"8392" NA NA NA
"8393" NA NA NA
"8394" NA NA NA
"8395" NA NA NA
"8396" NA NA NA
"8397" NA NA NA
"8398" NA NA NA
"8399" NA NA NA
"8400" NA NA NA
"8401" NA NA NA
"8402" NA NA NA
"8403" NA NA NA
"8404" NA NA NA
"8405" NA NA NA
"8406" NA NA NA
"8407" NA NA NA
"8408" NA NA NA
"8409" NA NA NA
"8410" NA NA NA
"8411" NA NA NA
"8412" NA NA NA
"8413" NA NA NA
"8414" NA NA NA
"8415" NA NA NA
"8416" NA NA NA
"8417" NA NA NA
"8418" NA NA NA
"8419" NA NA NA
"8420" NA NA NA
"8421" NA NA NA
"8422" NA NA NA
"8423" NA NA NA
"8424" NA NA NA
"8425" NA NA NA
"8426" NA NA NA
"8427" NA NA NA
"8428" NA NA NA
"8429" NA NA NA
"8430" NA NA NA
"8431" NA NA NA
"8432" NA NA NA
"8433" NA NA NA
"8434" NA NA NA
"8435" NA NA NA
"8436" NA NA NA
"8437" NA NA NA
"8438" NA NA NA
"8439" NA NA NA
"8440" NA NA NA
"8441" NA NA NA
"8442" NA NA NA
"8443" NA NA NA
"8444" NA NA NA
"8445" NA NA NA
"8446" NA NA NA
"8447" NA NA NA
"8448" NA NA NA
"8449" NA NA NA
"8450" NA NA NA
"8451" NA NA NA
"8452" NA NA NA
"8453" NA NA NA
"8454" NA NA NA
"8455" NA NA NA
"8456" NA NA NA
"8457" NA NA NA
"8458" NA NA NA
"8459" NA NA NA
"8460" NA NA NA
"8461" NA NA NA
"8462" NA NA NA
"8463" NA NA NA
"8464" NA NA NA
"8465" NA NA NA
"8466" NA NA NA
"8467" NA NA NA
"8468" NA NA NA
"8469" NA NA NA
"8470" NA NA NA
"8471" NA NA NA
"8472" NA NA NA
"8473" NA NA NA
"8474" NA NA NA
"8475" NA NA NA
"8476" NA NA NA
"8477" NA NA NA
"8478" NA NA NA
"8479" NA NA NA
"8480" NA NA NA
"8481" NA NA NA
"8482" NA NA NA
"8483" NA NA NA
"8484" NA NA NA
"8485" NA NA NA
"8486" NA NA NA
"8487" NA NA NA
"8488" NA NA NA
"8489" NA NA NA
"8490" NA NA NA
"8491" NA NA NA
"8492" NA NA NA
"8493" NA NA NA
"8494" NA NA NA
"8495" NA NA NA
"8496" NA NA NA
"8497" NA NA NA
"8498" NA NA NA
"8499" NA NA NA
"8500" NA NA NA
"8501" NA NA NA
"8502" NA NA NA
"8503" NA NA NA
"8504" NA NA NA
"8505" NA NA NA
"8506" NA NA NA
"8507" NA NA NA
"8508" NA NA NA
"8509" NA NA NA
"8510" NA NA NA
"8511" NA NA NA
"8512" NA NA NA
"8513" NA NA NA
"8514" NA NA NA
"8515" NA NA NA
"8516" NA NA NA
"8517" NA NA NA
"8518" NA NA NA
"8519" NA NA NA
"8520" NA NA NA
"8521" NA NA NA
"8522" NA NA NA
"8523" NA NA NA
"8524" NA NA NA
"8525" NA NA NA
"8526" NA NA NA
"8527" NA NA NA
"8528" NA NA NA
"8529" NA NA NA
"8530" NA NA NA
"8531" NA NA NA
"8532" NA NA NA
"8533" NA NA NA
"8534" NA NA NA
"8535" NA NA NA
"8536" NA NA NA
"8537" NA NA NA
"8538" NA NA NA
"8539" NA NA NA
"8540" NA NA NA
"8541" NA NA NA
"8542" NA NA NA
"8543" NA NA NA
"8544" NA NA NA
"8545" NA NA NA
"8546" NA NA NA
"8547" NA NA NA
"8548" NA NA NA
"8549" NA NA NA
"8550" NA NA NA
"8551" NA NA NA
"8552" NA NA NA
"8553" NA NA NA
"8554" NA NA NA
"8555" NA NA NA
"8556" NA NA NA
"8557" NA NA NA
"8558" NA NA NA
"8559" NA NA NA
"8560" NA NA NA
"8561" NA NA NA
"8562" NA NA NA
"8563" NA NA NA
"8564" NA NA NA
"8565" NA NA NA
"8566" NA NA NA
"8567" NA NA NA
"8568" NA NA NA
"8569" NA NA NA
"8570" NA NA NA
"8571" NA NA NA
"8572" NA NA NA
"8573" NA NA NA
"8574" NA NA NA
"8575" NA NA NA
"8576" NA NA NA
"8577" NA NA NA
"8578" NA NA NA
"8579" NA NA NA
"8580" NA NA NA
"8581" NA NA NA
"8582" NA NA NA
"8583" NA NA NA
"8584" NA NA NA
"8585" NA NA NA
"8586" NA NA NA
"8587" NA NA NA
"8588" NA NA NA
"8589" NA NA NA
"8590" NA NA NA
"8591" NA NA NA
"8592" NA NA NA
"8593" NA NA NA
"8594" NA NA NA
"8595" NA NA NA
"8596" NA NA NA
"8597" NA NA NA
"8598" NA NA NA
"8599" NA NA NA
"8600" NA NA NA
"8601" NA NA NA
"8602" NA NA NA
"8603" NA NA NA
"8604" NA NA NA
"8605" NA NA NA
"8606" NA NA NA
"8607" NA NA NA
"8608" NA NA NA
"8609" NA NA NA
"8610" NA NA NA
"8611" NA NA NA
"8612" NA NA NA
"8613" NA NA NA
"8614" NA NA NA
"8615" NA NA NA
"8616" NA NA NA
"8617" NA NA NA
"8618" NA NA NA
"8619" NA NA NA
"8620" NA NA NA
"8621" NA NA NA
"8622" NA NA NA
"8623" NA NA NA
"8624" NA NA NA
"8625" NA NA NA
"8626" NA NA NA
"8627" NA NA NA
"8628" NA NA NA
"8629" NA NA NA
"8630" NA NA NA
"8631" NA NA NA
"8632" NA NA NA
"8633" NA NA NA
"8634" NA NA NA
"8635" NA NA NA
"8636" NA NA NA
"8637" NA NA NA
"8638" NA NA NA
"8639" NA NA NA
"8640" NA NA NA
"8641" NA NA NA
"8642" NA NA NA
"8643" NA NA NA
"8644" NA NA NA
"8645" NA NA NA
"8646" NA NA NA
"8647" NA NA NA
"8648" NA NA NA
"8649" NA NA NA
"8650" NA NA NA
"8651" NA NA NA
"8652" NA NA NA
"8653" NA NA NA
"8654" NA NA NA
"8655" NA NA NA
"8656" NA NA NA
"8657" NA NA NA
"8658" NA NA NA
"8659" NA NA NA
"8660" NA NA NA
"8661" NA NA NA
"8662" NA NA NA
"8663" NA NA NA
"8664" NA NA NA
"8665" NA NA NA
"8666" NA NA NA
"8667" NA NA NA
"8668" NA NA NA
"8669" NA NA NA
"8670" NA NA NA
"8671" NA NA NA
"8672" NA NA NA
"8673" NA NA NA
"8674" NA NA NA
"8675" NA NA NA
"8676" NA NA NA
"8677" NA NA NA
"8678" NA NA NA
"8679" NA NA NA
"8680" NA NA NA
"8681" NA NA NA
"8682" NA NA NA
"8683" NA NA NA
"8684" NA NA NA
"8685" NA NA NA
"8686" NA NA NA
"8687" NA NA NA
"8688" NA NA NA
"8689" NA NA NA
"8690" NA NA NA
"8691" NA NA NA
"8692" NA NA NA
"8693" NA NA NA
"8694" NA NA NA
"8695" NA NA NA
"8696" NA NA NA
"8697" NA NA NA
"8698" NA NA NA
"8699" NA NA NA
"8700" NA NA NA
"8701" NA NA NA
"8702" NA NA NA
"8703" NA NA NA
"8704" NA NA NA
"8705" NA NA NA
"8706" NA NA NA
"8707" NA NA NA
"8708" NA NA NA
"8709" NA NA NA
"8710" NA NA NA
"8711" NA NA NA
"8712" NA NA NA
"8713" NA NA NA
"8714" NA NA NA
"8715" NA NA NA
"8716" NA NA NA
"8717" NA NA NA
"8718" NA NA NA
"8719" NA NA NA
"8720" NA NA NA
"8721" NA NA NA
"8722" NA NA NA
"8723" NA NA NA
"8724" NA NA NA
"8725" NA NA NA
"8726" NA NA NA
"8727" NA NA NA
"8728" NA NA NA
"8729" NA NA NA
"8730" NA NA NA
"8731" NA NA NA
"8732" NA NA NA
"8733" NA NA NA
"8734" NA NA NA
"8735" NA NA NA
"8736" NA NA NA
"8737" NA NA NA
"8738" NA NA NA
"8739" NA NA NA
"8740" NA NA NA
"8741" NA NA NA
"8742" NA NA NA
"8743" NA NA NA
"8744" NA NA NA
"8745" NA NA NA
"8746" NA NA NA
"8747" NA NA NA
"8748" NA NA NA
"8749" NA NA NA
"8750" NA NA NA
"8751" NA NA NA
"8752" NA NA NA
"8753" NA NA NA
"8754" NA NA NA
"8755" NA NA NA
"8756" NA NA NA
"8757" NA NA NA
"8758" NA NA NA
"8759" NA NA NA
"8760" NA NA NA
"8761" NA NA NA
"8762" NA NA NA
"8763" NA NA NA
"8764" NA NA NA
"8765" NA NA NA
"8766" NA NA NA
"8767" NA NA NA
"8768" NA NA NA
"8769" NA NA NA
"8770" NA NA NA
"8771" NA NA NA
"8772" NA NA NA
"8773" NA NA NA
"8774" NA NA NA
"8775" NA NA NA
"8776" NA NA NA
"8777" NA NA NA
"8778" NA NA NA
"8779" NA NA NA
"8780" NA NA NA
"8781" NA NA NA
"8782" NA NA NA
"8783" NA NA NA
"8784" NA NA NA
"8785" NA NA NA
"8786" NA NA NA
"8787" NA NA NA
"8788" NA NA NA
"8789" NA NA NA
"8790" NA NA NA
"8791" NA NA NA
"8792" NA NA NA
"8793" NA NA NA
"8794" NA NA NA
"8795" NA NA NA
"8796" NA NA NA
"8797" NA NA NA
"8798" NA NA NA
"8799" NA NA NA
"8800" NA NA NA
"8801" NA NA NA
"8802" NA NA NA
"8803" NA NA NA
"8804" NA NA NA
"8805" NA NA NA
"8806" NA NA NA
"8807" NA NA NA
"8808" NA NA NA
"8809" NA NA NA
"8810" NA NA NA
"8811" NA NA NA
"8812" NA NA NA
"8813" NA NA NA
"8814" NA NA NA
"8815" NA NA NA
"8816" NA NA NA
"8817" NA NA NA
"8818" NA NA NA
"8819" NA NA NA
"8820" NA NA NA
"8821" NA NA NA
"8822" NA NA NA
"8823" NA NA NA
"8824" NA NA NA
"8825" NA NA NA
"8826" NA NA NA
"8827" NA NA NA
"8828" NA NA NA
"8829" NA NA NA
"8830" NA NA NA
"8831" NA NA NA
"8832" NA NA NA
"8833" NA NA NA
"8834" NA NA NA
"8835" NA NA NA
"8836" NA NA NA
"8837" NA NA NA
"8838" NA NA NA
"8839" NA NA NA
"8840" NA NA NA
"8841" NA NA NA
"8842" NA NA NA
"8843" NA NA NA
"8844" NA NA NA
"8845" NA NA NA
"8846" NA NA NA
"8847" NA NA NA
"8848" NA NA NA
"8849" NA NA NA
"8850" NA NA NA
"8851" NA NA NA
"8852" NA NA NA
"8853" NA NA NA
"8854" NA NA NA
"8855" NA NA NA
"8856" NA NA NA
"8857" NA NA NA
"8858" NA NA NA
"8859" NA NA NA
"8860" NA NA NA
"8861" NA NA NA
"8862" NA NA NA
"8863" NA NA NA
"8864" NA NA NA
"8865" NA NA NA
"8866" NA NA NA
"8867" NA NA NA
"8868" NA NA NA
"8869" NA NA NA
"8870" NA NA NA
"8871" NA NA NA
"8872" NA NA NA
"8873" NA NA NA
"8874" NA NA NA
"8875" NA NA NA
"8876" NA NA NA
"8877" NA NA NA
"8878" NA NA NA
"8879" NA NA NA
"8880" NA NA NA
"8881" NA NA NA
"8882" NA NA NA
"8883" NA NA NA
"8884" NA NA NA
"8885" NA NA NA
"8886" NA NA NA
"8887" NA NA NA
"8888" NA NA NA
"8889" NA NA NA
"8890" NA NA NA
"8891" NA NA NA
"8892" NA NA NA
"8893" NA NA NA
"8894" NA NA NA
"8895" NA NA NA
"8896" NA NA NA
"8897" NA NA NA
"8898" NA NA NA
"8899" NA NA NA
"8900" NA NA NA
"8901" NA NA NA
"8902" NA NA NA
"8903" NA NA NA
"8904" NA NA NA
"8905" NA NA NA
"8906" NA NA NA
"8907" NA NA NA
"8908" NA NA NA
"8909" NA NA NA
"8910" NA NA NA
"8911" NA NA NA
"8912" NA NA NA
"8913" NA NA NA
"8914" NA NA NA
"8915" NA NA NA
"8916" NA NA NA
"8917" NA NA NA
"8918" NA NA NA
"8919" NA NA NA
"8920" NA NA NA
"8921" NA NA NA
"8922" NA NA NA
"8923" NA NA NA
"8924" NA NA NA
"8925" NA NA NA
"8926" NA NA NA
"8927" NA NA NA
"8928" NA NA NA
"8929" NA NA NA
"8930" NA NA NA
"8931" NA NA NA
"8932" NA NA NA
"8933" NA NA NA
"8934" NA NA NA
"8935" NA NA NA
"8936" NA NA NA
"8937" NA NA NA
"8938" NA NA NA
"8939" NA NA NA
"8940" NA NA NA
"8941" NA NA NA
"8942" NA NA NA
"8943" NA NA NA
"8944" NA NA NA
"8945" NA NA NA
"8946" NA NA NA
"8947" NA NA NA
"8948" NA NA NA
"8949" NA NA NA
"8950" NA NA NA
"8951" NA NA NA
"8952" NA NA NA
"8953" NA NA NA
"8954" NA NA NA
"8955" NA NA NA
"8956" NA NA NA
"8957" NA NA NA
"8958" NA NA NA
"8959" NA NA NA
"8960" NA NA NA
"8961" NA NA NA
"8962" NA NA NA
"8963" NA NA NA
"8964" NA NA NA
"8965" NA NA NA
"8966" NA NA NA
"8967" NA NA NA
"8968" NA NA NA
"8969" NA NA NA
"8970" NA NA NA
"8971" NA NA NA
"8972" NA NA NA
"8973" NA NA NA
"8974" NA NA NA
"8975" NA NA NA
"8976" NA NA NA
"8977" NA NA NA
"8978" NA NA NA
"8979" NA NA NA
"8980" NA NA NA
"8981" NA NA NA
"8982" NA NA NA
"8983" NA NA NA
"8984" NA NA NA
"8985" NA NA NA
"8986" NA NA NA
"8987" NA NA NA
"8988" NA NA NA
"8989" NA NA NA
"8990" NA NA NA
"8991" NA NA NA
"8992" NA NA NA
"8993" NA NA NA
"8994" NA NA NA
"8995" NA NA NA
"8996" NA NA NA
"8997" NA NA NA
"8998" NA NA NA
"8999" NA NA NA
"9000" NA NA NA
"9001" NA NA NA
