# Supplementary material for: Adaptive switch to sexually dimorphic movements by partner-seeking termites
Source: Sci Adv. 2019 Jun 19;5(6):eaau6108. doi: 10.1126/sciadv.aau6108 (PMC6584256; doi:10.1126/sciadv.aau6108)
Supplement: Data file S1 [file aau6108_Data_file_S1.zip › Dataset/CfExperimetns/170627_174_F_10_set1_after-position_5FPS.txt]

"time" "x" "y"
"1" 0 12.0976185308797 80.6355194127971
"2" 0.2 13.4823508001644 81.9016375733568
"3" 0.4 14.2804033058755 82.4708029579731
"4" 0.6 14.1955508462115 82.3274815483128
"5" 0.8 14.2696064827227 82.442731217776
"6" 1 14.4347258981384 82.2281165476167
"7" 1.2 14.6748995932884 82.0039211440359
"8" 1.4 15.2609605019169 81.9372498202857
"9" 1.6 15.5293012858321 81.7733281823073
"10" 1.8 15.6058605772787 81.6101979997634
"11" 2 15.8154097745331 81.2702313826517
"12" 2.2 16.4254686031726 81.4905134070351
"13" 2.4 16.3981373149621 81.2923615675088
"14" 2.6 16.402617854013 81.234114559847
"15" 2.8 16.6107140010439 80.8368400973333
"16" 3 16.8492213777125 80.9345808679598
"17" 3.2 17.0103817323332 80.8875757645287
"18" 3.4 17.2249087833305 80.8208968458772
"19" 3.6 17.1386168532142 80.8249744977473
"20" 3.8 17.4011955922884 80.8844420909667
"21" 4 17.3972348717087 80.9717979837514
"22" 4.2 17.0329686002156 81.0060042069394
"23" 4.4 17.1897685556312 81.2545718781973
"24" 4.6 17.3556348505261 81.6165983120818
"25" 4.8 17.6730615238413 81.8856112939608
"26" 5 18.291632884959 82.1070751146079
"27" 5.2 18.5831549757058 82.1228465261232
"28" 5.4 18.9626196644429 82.4842231414621
"29" 5.6 19.4264440486884 82.5306055798867
"30" 5.8 18.7975631648854 81.8817929522255
"31" 6 18.6136798655278 81.8543611813377
"32" 6.2 18.8831821353345 81.991937425359
"33" 6.4 18.9297422544364 81.9923265071342
"34" 6.6 19.1127332762007 82.1113642108037
"35" 6.8 18.9908136827106 82.0869934654815
"36" 7 19.0272364202634 82.1567135571667
"37" 7.2 19.1611828163533 82.219870993437
"38" 7.4 19.1237413826149 82.1887586276793
"39" 7.6 19.18223529511 82.193555394991
"40" 7.8 19.0729243477191 82.0768220993205
"41" 8 19.0056132006053 82.007500696368
"42" 8.2 18.9379225786736 81.9812112574074
"43" 8.4 19.0103511331086 81.9915581937553
"44" 8.6 19.032391181606 81.952814108502
"45" 8.8 19.0787700641469 81.9619781286667
"46" 9 19.1582514585517 81.9669081395148
"47" 9.2 18.9722177961872 81.8962842491727
"48" 9.4 18.9462609920833 81.8485878791603
"49" 9.6 19.2826394245653 81.9380106913128
"50" 9.8 19.5950019277835 81.9875172012568
"51" 10 19.7325544766462 81.8526529758246
"52" 10.2 19.8130299363772 81.9042787424444
"53" 10.4 20.1981397932558 82.1250124408992
"54" 10.6 19.8394301272431 81.8884930613082
"55" 10.8 19.7167768693611 81.8415962274121
"56" 11 19.6672078511974 81.8203523624849
"57" 11.2 19.7491484730598 81.8348039712789
"58" 11.4 19.7014581640394 81.8348039712789
"59" 11.6 19.8785689131188 81.9027108243406
"60" 11.8 19.6813704278156 81.8132710741758
"61" 12 19.6110820845995 81.7672427001667
"62" 12.2 19.7458101514284 81.8373474544267
"63" 12.4 20.4488050483134 82.1275032428917
"64" 12.6 20.4488050483134 82.1275032428917
"65" 12.8 20.4909977244884 82.1417339088205
"66" 13 20.798141408464 82.1709624909594
"67" 13.2 20.9043834586726 82.3821966849035
"68" 13.4 20.9501300355859 82.5604333479594
"69" 13.6 21.1301293872576 82.9706077839744
"70" 13.8 21.1854031284418 83.1394481614574
"71" 14 21.3491001817811 83.4818643998862
"72" 14.2 21.6977672738293 83.4756035047348
"73" 14.4 21.8819650709169 83.4178572845952
"74" 14.6 22.1547898943042 83.4891138574298
"75" 14.8 22.3548939687026 83.5384077879524
"76" 15 22.5322669679139 83.6938804502199
"77" 15.2 22.6680399507961 83.8793731169744
"78" 15.4 22.8638849828773 84.1184926887222
"79" 15.6 23.2215502355867 84.0689516173552
"80" 15.8 23.3132503114449 83.7795087946667
"81" 16 23.7210093652084 83.8885606346267
"82" 16.2 23.8761485899134 83.9628846565042
"83" 16.4 24.1974620469384 84.0213052850542
"84" 16.6 24.7174777652661 83.995881493
"85" 16.8 25.016709465907 83.8459301811318
"86" 17 25.4695825554418 83.7734704868062
"87" 17.2 25.8713015709997 83.4977325307008
"88" 17.4 26.3017238438677 83.6720685582529
"89" 17.6 26.618964279758 83.651143868015
"90" 17.8 26.7564626096361 83.6437841020758
"91" 18 27.5844998835698 83.5696775965155
"92" 18.2 28.1548711450158 83.6568183415458
"93" 18.4 28.907895689655 83.9526069533334
"94" 18.6 29.4990817396174 84.0349681739893
"95" 18.8 30.1154498386681 84.42570950497
"96" 19 30.8853540022492 84.7179077798297
"97" 19.2 31.5330609709558 84.9507436182536
"98" 19.4 32.3241255426588 85.4318094001212
"99" 19.6 32.9930122341884 85.6489689082667
"100" 19.8 33.4543966239603 85.9748407788802
"101" 20 33.9017775671884 86.1985555620333
"102" 20.2 34.838745962247 86.4520846754598
"103" 20.4 35.8057080899711 86.8818456211149
"104" 20.6 36.5712197744194 86.8057421203219
"105" 20.8 37.5628036229884 87.2501268759333
"106" 21 38.4405883196361 87.6314345811326
"107" 21.2 39.4094326863504 87.9741546913218
"108" 21.4 40.6878435946312 88.4717053099524
"109" 21.6 41.9369210992956 88.7049856167269
"110" 21.8 42.7762468491463 88.9058335396535
"111" 22 43.6333223270079 88.7954213469394
"112" 22.2 44.4694201537884 88.8361387547167
"113" 22.4 45.6767798104884 89.0595720358377
"114" 22.6 46.6762652627896 89.1460730933293
"115" 22.8 47.874164769118 89.1695931242593
"116" 23 49.2027893025284 89.3255737983467
"117" 23.2 50.4455334432907 89.2396486774923
"118" 23.4 51.5813503338958 89.3138415898148
"119" 23.6 52.7894913364509 89.1720573688792
"120" 23.8 54.052807377081 88.8810961931482
"121" 24 55.2668674062286 88.6740278330693
"122" 24.2 56.2016569696531 88.5142525464314
"123" 24.4 57.5761394151463 88.2960041714561
"124" 24.6 58.8289110584114 87.7141630935897
"125" 24.8 60.06835615544 87.3705976105538
"126" 25 61.4605987520673 86.9294397609298
"127" 25.2 62.2817200021999 86.6880571818782
"128" 25.4 63.6003876173251 85.936170547034
"129" 25.6 64.340834212606 85.5206726259608
"130" 25.8 65.0998356975439 84.7387610906111
"131" 26 65.6132785848469 84.137136122478
"132" 26.2 66.3382087743384 83.6237204518667
"133" 26.4 67.2185472114539 83.1303906996667
"134" 26.6 67.943768807247 82.2775838231322
"135" 26.8 68.5216797663946 82.1262861464635
"136" 27 69.831609627959 81.8245178261961
"137" 27.2 70.3704885018916 81.6981430319892
"138" 27.4 71.7636905460178 81.3510434510196
"139" 27.6 72.0979802063271 81.4405897233279
"140" 27.8 72.5679721642611 81.4426836526667
"141" 28 73.5378557594527 81.4681847206845
"142" 28.2 73.8132672940455 81.2331112391381
"143" 28.4 74.0107846572384 81.3485615288917
"144" 28.6 74.5663533797237 81.8016077757843
"145" 28.8 75.4270423190566 81.9796813494394
"146" 29 76.3800657039884 82.5647306454524
"147" 29.2 76.9239819008332 82.9468469624598
"148" 29.4 77.2770288898065 83.2277584139167
"149" 29.6 78.1184182287301 83.7937751264249
"150" 29.8 78.7261639616312 83.8750932174469
"151" 30 79.6950446650056 84.1331662395287
"152" 30.2 80.8903172951091 84.397290154046
"153" 30.4 81.7142891081942 84.7524222688196
"154" 30.6 82.7749489146202 85.1119841808865
"155" 30.8 83.0615054059711 85.8163966100115
"156" 31 83.4101656305349 86.5812836419225
"157" 31.2 83.6910587665624 86.904892215037
"158" 31.4 84.3188582128378 87.6444987048956
"159" 31.6 85.2129401817009 88.3103530977667
"160" 31.8 85.9578031957134 88.6754820262042
"161" 32 86.9606906524884 88.8330133712963
"162" 32.2 87.4734117806909 88.6667928820844
"163" 32.4 87.9343677949884 88.1832626075877
"164" 32.6 88.449216256639 87.4945983849543
"165" 32.8 88.7411288559169 87.2940196233095
"166" 33 88.8193047422226 86.9610091286414
"167" 33.2 88.6979356593699 87.1070931342983
"168" 33.4 89.0092061990468 87.6067765236277
"169" 33.6 89.1319906802634 88.3054847120542
"170" 33.8 89.7668781093345 89.5267005434744
"171" 34 90.1864257504648 90.1729401962431
"172" 34.2 90.7336895796759 91.1486219681542
"173" 34.4 91.8690220939114 92.2030643813205
"174" 34.6 92.4799026655015 93.3744991620746
"175" 34.8 92.5985187897933 94.1828136781911
"176" 35 93.4657812759526 95.088073321131
"177" 35.2 94.4668562601247 96.0891483053031
"178" 35.4 95.2982519615995 96.2618093474074
"179" 35.6 96.1319290522555 95.8655542018448
"180" 35.8 96.9002003318171 94.79317554079
"181" 36 97.6043727873598 93.9799360018095
"182" 36.2 98.4500809339884 92.7822774507051
"183" 36.4 99.8992160058131 91.4458463997706
"184" 36.6 100.813221674434 90.1040242878423
"185" 36.8 101.731372904213 88.7290342690417
"186" 37 102.645744257125 87.7332281005758
"187" 37.2 103.327851486416 86.2883893353414
"188" 37.4 104.261851611222 85.0301429910333
"189" 37.6 105.586813396049 83.6610982410733
"190" 37.8 106.674210495185 82.4537342612424
"191" 38 108.354049444064 81.0374765994243
"192" 38.2 110.344678268731 79.7825149490909
"193" 38.4 111.763834703541 79.2561805958246
"194" 38.6 112.701534946254 79.5575917155544
"195" 38.8 112.432931376064 80.0442574958297
"196" 39 111.515682683818 80.2666343981961
"197" 39.2 110.300092379377 80.1252143339259
"198" 39.4 108.718812553915 79.4541657811545
"199" 39.6 107.255509005293 78.9816793968406
"200" 39.8 105.417281820322 78.2187304475
"201" 40 103.63414302532 77.411318641614
"202" 40.2 101.677125177703 76.5928441714524
"203" 40.4 100.227041719051 75.5641079048229
"204" 40.6 98.7083170456949 74.1725609886667
"205" 40.8 97.6959990619245 72.950285426805
"206" 41 97.1162479452303 72.2419581383764
"207" 41.2 96.3456819485852 71.3415685227312
"208" 41.4 95.7901233776642 70.9155574482601
"209" 41.6 95.1764758885726 70.1425625420246
"210" 41.8 94.7418211785097 68.9561374890603
"211" 42 94.3061947726819 67.7190707667635
"212" 42.2 94.1889347297142 66.2616959470215
"213" 42.4 94.4590746246202 65.3645277611282
"214" 42.6 94.429876198955 64.2237443193
"215" 42.8 94.9489002090821 62.3545546715729
"216" 43 95.8190809957437 60.7150998872199
"217" 43.2 96.6312520317984 59.6881398168367
"218" 43.4 96.9948000435851 58.1121229607634
"219" 43.6 96.6974620774884 57.0358432806667
"220" 43.8 95.6475841151406 56.1002665480906
"221" 44 94.3606369354884 55.5476546376035
"222" 44.2 92.5955881580203 55.3536606429858
"223" 44.4 90.7590352991069 54.546441926646
"224" 44.6 89.1952305189126 53.8099230509697
"225" 44.8 87.2394697922357 53.6658954443088
"226" 45 85.5093992485094 54.3915411462983
"227" 45.2 83.5203647489884 54.5975934363229
"228" 45.4 81.7748015239558 55.1943234676775
"229" 45.6 79.5398050761013 56.1312658063441
"230" 45.8 77.3002073334987 57.2847834160687
"231" 46 75.9362808839373 58.6175718631769
"232" 46.2 75.6421906449781 59.1898555714218
"233" 46.4 74.3089105451997 60.4487322337594
"234" 46.6 73.8061137476924 61.1729775881871
"235" 46.8 73.805690961265 61.9912384399433
"236" 47 73.0066186345187 63.6607818987273
"237" 47.2 71.8768089199259 66.1032116701979
"238" 47.4 70.9211919179723 68.1755473626022
"239" 47.6 69.7712320992696 70.6348673709167
"240" 47.8 69.0621508285983 72.9570695228645
"241" 48 68.0644810728649 75.6250581847726
"242" 48.2 67.8620135023509 77.3564852446417
"243" 48.4 67.4256524040147 80.0197484602061
"244" 48.6 67.159172343962 82.192585872943
"245" 48.8 66.7731178979884 84.67745549275
"246" 49 66.4447405087531 87.088101908299
"247" 49.2 65.9399348089267 89.6660317931598
"248" 49.4 64.8257636129884 92.0528139691212
"249" 49.6 64.1214220382645 94.5761834971741
"250" 49.8 63.9291004817596 97.4681991980395
"251" 50 63.8772761279063 100.063653482368
"252" 50.2 64.3835519107696 102.816925424589
"253" 50.4 65.5717173582261 104.787524256126
"254" 50.6 66.0935723922852 104.910331280964
"255" 50.8 65.5196484731608 106.176321410425
"256" 51 64.1621130233242 106.510268115398
"257" 51.2 62.3886202199429 106.840904387939
"258" 51.4 60.2070387062576 106.948031570051
"259" 51.6 57.9516029869384 106.719342271967
"260" 51.8 55.9133721686384 106.323380234017
"261" 52 54.0855194607999 106.25602093006
"262" 52.2 51.7135780939884 105.747519752595
"263" 52.4 50.1674968131702 105.176801635303
"264" 52.6 47.7215018097384 104.882338063117
"265" 52.8 45.5693395740746 105.182499223598
"266" 53 44.2402069772917 105.445155375322
"267" 53.2 43.5606548207884 106.284433148317
"268" 53.4 43.4548804951441 106.351792452273
"269" 53.6 42.1913457003867 106.148778468463
"270" 53.8 41.3861092025384 105.778121034217
"271" 54 40.3838070161769 105.777163318995
"272" 54.2 39.0416126648702 105.988789361412
"273" 54.4 38.1514107091324 106.181784473294
"274" 54.6 37.1798239469384 106.122153624567
"275" 54.8 36.5914869099247 105.316066972048
"276" 55 35.8570063995703 104.372514326536
"277" 55.2 34.3496690527384 103.129719206617
"278" 55.4 32.9344691305261 102.33203880044
"279" 55.6 31.6826890175918 102.214462692667
"280" 55.8 30.4441418478217 102.986191983389
"281" 56 30.1274508984429 103.701533237576
"282" 56.2 29.7502036938812 105.351094058863
"283" 56.4 29.6401464529621 106.730958069456
"284" 56.6 29.6383699192284 108.001999627687
"285" 56.8 29.8058423877384 109.092796220756
"286" 57 30.0759000102808 110.099410420233
"287" 57.2 29.816661022655 110.140915874944
"288" 57.4 29.5574553615904 111.076911785626
"289" 57.6 29.7390214073707 111.958870801137
"290" 57.8 30.5351066965088 112.165840508259
"291" 58 31.6724021864458 112.937341181135
"292" 58.2 33.3092429740544 113.825103335308
"293" 58.4 34.9424163658042 114.950842998772
"294" 58.6 36.0373760997384 116.618393220717
"295" 58.8 37.0886173535901 116.519265186209
"296" 59 38.7837638492979 116.797982560333
"297" 59.2 40.3284124080236 117.36542758047
"298" 59.4 42.4779258383284 118.271047890587
"299" 59.6 44.7612703933845 119.27025139142
"300" 59.8 46.6837044651713 120.301109320179
"301" 60 48.7975398826038 120.973975638167
"302" 60.2 50.5321831610884 121.163518121907
"303" 60.4 53.0871119830084 121.495866586547
"304" 60.6 55.0863957156084 122.129405847267
"305" 60.8 57.7964979263436 122.43619955743
"306" 61 60.7172279058119 121.710915593078
"307" 61.2 63.5007990308413 121.527635189784
"308" 61.4 66.4522680967455 121.075979910238
"309" 61.6 69.2839066894484 120.571522419267
"310" 61.8 71.8916049941501 120.067119476034
"311" 62 74.6328561649467 119.318724495917
"312" 62.2 77.6245178232598 118.694643813152
"313" 62.4 80.3023395629541 117.70793349716
"314" 62.6 83.3905411299884 116.807817682985
"315" 62.8 85.7690260900257 116.386551489174
"316" 63 87.6098087474884 114.615440559754
"317" 63.2 90.2196453235619 113.050916537431
"318" 63.4 92.356007524459 111.069197176814
"319" 63.6 94.9677532714001 109.098932841402
"320" 63.8 97.6042897445332 107.440347773905
"321" 64 100.157543749097 106.165616314406
"322" 64.2 101.17096761553 106.325543961
"323" 64.4 100.565855049042 105.89338335541
"324" 64.6 99.819314415629 104.49043301326
"325" 64.8 99.555490866356 102.827306541181
"326" 65 100.230127315629 100.310992447892
"327" 65.2 101.092167017961 98.1776498910586
"328" 65.4 102.097422878596 96.188190648545
"329" 65.6 103.750684304866 94.1115690092277
"330" 65.8 104.97835434656 91.7080226693095
"331" 66 106.63360548881 89.2321007926667
"332" 66.2 108.408447846592 87.0116692401149
"333" 66.4 109.953057408174 84.1357689584341
"334" 66.6 111.446952532582 81.4671210397726
"335" 66.8 113.202371506355 78.4004835141
"336" 67 114.595617191309 75.4766319480599
"337" 67.2 116.409712872101 73.0334634284086
"338" 67.4 117.931910397967 73.0000051106773
"339" 67.6 118.168613516617 73.7495872622473
"340" 67.8 118.032265654625 74.217657614214
"341" 68 118.12245890572 75.0293968740667
"342" 68.2 118.344888180335 75.9092830754932
"343" 68.4 118.408475259029 76.0841475419014
"344" 68.6 118.307071895777 75.8549144843677
"345" 68.8 118.728136816882 75.0223155857576
"346" 69 119.014560969456 73.2931106664086
"347" 69.2 118.911046956735 71.437100969502
"348" 69.4 118.339649472147 70.0167299122689
"349" 69.6 118.152598408708 68.3904167270513
"350" 69.8 118.437443770031 66.0875213909438
"351" 70 118.64082011822 63.0631422749715
"352" 70.2 118.723184543359 61.402498889149
"353" 70.4 117.388101355613 59.8108231367917
"354" 70.6 115.821366317227 58.1068881374167
"355" 70.8 114.816511835922 55.6077834716667
"356" 71 114.329036874382 53.2831770232196
"357" 71.2 112.7665714363 51.198362435749
"358" 71.4 110.648395696769 48.9926136720599
"359" 71.6 109.156000770593 46.2529350188411
"360" 71.8 106.885199757962 44.2448003981404
"361" 72 104.66276928194 41.6705897932151
"362" 72.2 102.846129649701 39.2196232264113
"363" 72.4 101.174327086373 37.0129415376351
"364" 72.6 98.9901204212719 34.6553220753265
"365" 72.8 97.2410984820508 31.5660720281042
"366" 73 97.0456948437472 28.2883120239843
"367" 73.2 97.5672803247884 24.7616915972667
"368" 73.4 98.0752675823594 22.3310584208925
"369" 73.6 99.2720694269199 20.6674646233298
"370" 73.8 99.4537173731807 21.0418882546227
"371" 74 100.355276002509 20.6424015502749
"372" 74.2 101.417679529173 19.8456098160471
"373" 74.4 102.77888723002 19.5898431753542
"374" 74.6 103.483088348932 20.3533097801306
"375" 74.8 103.959470765301 21.0179029843542
"376" 75 103.86782553952 21.5365995884246
"377" 75.2 104.055529773714 22.0797869002473
"378" 75.4 104.004274025119 22.4237375542319
"379" 75.6 103.944832148468 22.8025594994089
"380" 75.8 103.779564327764 23.2414122520115
"381" 76 103.407367602978 24.0535884231993
"382" 76.2 103.267107852159 24.1448154120403
"383" 76.4 102.636892646738 24.0838268437738
"384" 76.6 101.470976683796 23.8758950583974
"385" 76.8 100.55551456683 23.9170744054196
"386" 77 99.3879446643504 23.3488524884253
"387" 77.2 98.0858111324413 23.1885348023255
"388" 77.4 96.4347956855582 23.3420854192713
"389" 77.6 94.745579061593 23.2243384159922
"390" 77.8 92.7205318821217 22.3339899219667
"391" 78 91.2625733002611 20.9743825666212
"392" 78.2 90.0064402757693 19.8741970150037
"393" 78.4 88.8181670474115 18.1657957721612
"394" 78.6 88.4597005788488 16.1640469501434
"395" 78.8 88.2884322104429 14.4286166859053
"396" 79 87.4509657313001 13.8916363452314
"397" 79.2 85.540007185477 13.3354428031894
"398" 79.4 83.5110916333455 13.4058341810238
"399" 79.6 81.3648450059366 13.8493449188391
"400" 79.8 78.8164222872217 14.2676157281
"401" 80 76.0419204638023 14.3072672830504
"402" 80.2 73.3677297532356 14.3652449917656
"403" 80.4 70.6748820994558 14.1178481908188
"404" 80.6 68.1687218022384 13.883399636631
"405" 80.8 65.5073376127384 14.0271329290952
"406" 81 62.8043334983237 14.0840807686902
"407" 81.2 60.0872015194884 14.4380032837326
"408" 81.4 57.4214898760217 15.7735697085
"409" 81.6 55.0583195747082 16.950304306359
"410" 81.8 52.736498678178 18.5946220271149
"411" 82 50.3547099940158 19.9505138751172
"412" 82.2 48.617070785862 22.0262651459414
"413" 82.4 47.8612033127927 24.2610239883406
"414" 82.6 47.3879655970948 26.4416644712199
"415" 82.8 46.6402077199094 28.9529446443509
"416" 83 46.2511509733369 31.6022161038485
"417" 83.2 45.5924613775296 34.1815327853677
"418" 83.4 44.9546359298009 36.4182297882292
"419" 83.6 44.0992261371853 38.7661194432121
"420" 83.8 43.0348022444471 41.1317807592543
"421" 84 42.5737130911297 43.7896007637862
"422" 84.2 42.0444516073094 46.6226224724561
"423" 84.4 41.0236279926463 49.3489184714561
"424" 84.6 40.0069040712147 51.9563233667403
"425" 84.8 39.1163595970217 55.2875518781333
"426" 85 38.0465013002303 58.3047644599247
"427" 85.2 37.4132242358797 61.332722844308
"428" 85.4 36.7943315556819 64.6200553454731
"429" 85.6 35.8257071557166 67.2340530036341
"430" 85.8 34.9353506066361 70.2158911459621
"431" 86 34.7402590788677 73.4876294815287
"432" 86.2 34.4343710480615 76.4761386184838
"433" 86.4 34.6229819348436 79.7737668663114
"434" 86.6 35.0403855608686 82.7080068124977
"435" 86.8 35.4148128358975 85.8507856250758
"436" 87 36.5953085575836 88.6633496999048
"437" 87.2 37.5102559676788 91.6245646285238
"438" 87.4 38.0171862894884 94.3977142644561
"439" 87.6 39.1953968694695 97.6142974760252
"440" 87.8 40.2160738363009 100.729605050354
"441" 88 40.0887196883144 102.790202220406
"442" 88.2 39.5514654231247 103.312062380576
"443" 88.4 40.5711709396338 102.235706557594
"444" 88.6 42.1852077415936 101.08021423193
"445" 88.8 44.1876265337237 100.503845595255
"446" 89 45.8147174056759 100.031803098229
"447" 89.2 47.8116571007106 99.6107778893889
"448" 89.4 49.6951299223931 99.549987464619
"449" 89.6 52.1327543553358 99.1581066453616
"450" 89.8 55.1874068669077 98.8285789519731
"451" 90 57.8282705488884 98.5079983702167
"452" 90.2 60.9115815001384 98.1315098751167
"453" 90.4 63.7535995871091 97.2923568619598
"454" 90.6 66.3496456169646 97.0338820868571
"455" 90.8 69.2799501601074 96.5516800734286
"456" 91 71.7713272294884 95.5030452461488
"457" 91.2 74.4698038815598 95.0370711850952
"458" 91.4 77.8730373224884 94.5379356561449
"459" 91.6 80.9983500328266 93.9782995696373
"460" 91.8 83.8293449622084 93.5058943301467
"461" 92 86.874141573155 92.0944024877619
"462" 92.2 89.4922512229884 91.2513843800856
"463" 92.4 92.8361367238027 90.0796635624238
"464" 92.6 95.7594407176715 88.3909900216808
"465" 92.8 98.7662098763585 87.5359636405368
"466" 93 101.611526470748 87.943481167037
"467" 93.2 105.149560974175 88.6352996784577
"468" 93.4 108.226684605727 88.8441052040644
"469" 93.6 109.523743896219 89.5457196475543
"470" 93.8 108.814333184155 89.4917480306667
"471" 94 108.946320530138 88.2811427834917
"472" 94.2 108.517449714349 86.3005023264109
"473" 94.4 107.880200017557 83.989912590977
"474" 94.6 108.155871722636 81.1653331938939
"475" 94.8 108.820302086178 78.313486767115
"476" 95 109.528363088655 75.3842480993333
"477" 95.2 111.015750895585 72.417848202828
"478" 95.4 112.699270083908 69.7878729534086
"479" 95.6 114.901329933668 67.1348226026767
"480" 95.8 117.621585160192 65.3856215516565
"481" 96 117.737841708523 65.2594980428391
"482" 96.2 117.452635770872 63.9783877432364
"483" 96.4 116.067771688284 61.7423405044137
"484" 96.6 114.459958802915 59.5302071962846
"485" 96.8 113.126431669005 57.0232797046344
"486" 97 111.724189318444 54.9301327131502
"487" 97.2 110.276429147949 52.8916983191049
"488" 97.4 108.779810798578 50.1697783971498
"489" 97.6 106.989995287196 47.6710384044869
"490" 97.8 105.313422925122 44.7242367455
"491" 98 103.373500571934 41.3215408764927
"492" 98.2 101.406518803034 38.7307130016667
"493" 98.4 99.7096462587543 36.1079996774007
"494" 98.6 98.5035796780818 32.9014898452491
"495" 98.8 96.8725051592861 30.0310718363183
"496" 99 97.0587784147053 27.7035260866064
"497" 99.2 98.2597713106815 25.9534134089508
"498" 99.4 99.9649175830568 25.1853265645298
"499" 99.6 101.469504999046 24.8696501856982
"500" 99.8 102.975562957173 24.9637648824928
"501" 100 104.338710956673 25.5437377891123
"502" 100.2 105.372412955509 25.611694660614
"503" 100.4 106.241638023752 26.1092892951502
"504" 100.6 107.456071019779 26.3388391751828
"505" 100.8 107.652900377617 25.8237325578602
"506" 101 107.534388294426 25.2277182378419
"507" 101.2 107.094284112773 24.6236685918035
"508" 101.4 106.334794134744 24.0675495663156
"509" 101.6 105.596661767005 23.7758696646022
"510" 101.8 105.252981232906 23.2717159084359
"511" 102 104.331976035727 22.9748465139394
"512" 102.2 103.675090563741 22.6450973655703
"513" 102.4 102.478523472958 21.8380011317871
"514" 102.6 101.809826660178 21.0747008176667
"515" 102.8 100.702138889465 20.4347467428314
"516" 103 99.6834053144884 19.7393721650952
"517" 103.2 98.4928277353664 19.3759112666057
"518" 103.4 96.5514105061134 18.7659057752235
"519" 103.6 94.623201558185 17.4498503321049
"520" 103.8 92.96264154352 15.9569171002456
"521" 104 91.4374655582246 14.4808022790073
"522" 104.2 90.5692573683659 12.9183332443707
"523" 104.4 89.3786555563634 11.1269660117917
"524" 104.6 87.8796668319266 10.977632382633
"525" 104.8 85.9454407780614 11.4239922412172
"526" 105 83.328546705185 11.3539750084981
"527" 105.2 80.7601375768407 11.8041142063485
"528" 105.4 78.4149754529651 12.5727633501318
"529" 105.6 75.5155584229202 13.4682169589848
"530" 105.8 73.2050935711917 14.9473113275018
"531" 106 71.0635791130045 16.8700907055376
"532" 106.2 69.2925075042071 19.0786626755417
"533" 106.4 67.364157005541 21.1184308788035
"534" 106.6 65.6817881007696 23.3466141501667
"535" 106.8 64.7243389106446 25.7321231492917
"536" 107 63.6044847229111 27.8857564577801
"537" 107.2 63.1948543993009 30.2029240286042
"538" 107.4 62.9629913827914 32.8532437051212
"539" 107.6 62.2042262768448 35.2987420835479
"540" 107.8 60.9194392454989 37.8328801839509
"541" 108 60.3075082668823 40.3515412146364
"542" 108.2 59.7095328096702 43.1486500967273
"543" 108.4 58.9625050650904 46.0313044742075
"544" 108.6 58.0365182316108 49.1470713302075
"545" 108.8 57.5675635262435 52.0323350259422
"546" 109 56.8117516121184 54.7496493500767
"547" 109.2 56.6468756159884 57.7052463161354
"548" 109.4 56.2041770751984 60.4826603651167
"549" 109.6 55.365860926468 63.1362286428605
"550" 109.8 54.5854132027094 65.8255855691719
"551" 110 53.5774743382027 68.6285625650442
"552" 110.2 52.9845932025852 71.4127621202473
"553" 110.4 52.8316657789715 74.7983400060936
"554" 110.6 52.569944737392 77.701260801486
"555" 110.8 51.5281157811312 80.482916183631
"556" 111 50.3401808614094 82.3719474518246
"557" 111.2 50.1399053069208 84.7461684442478
"558" 111.4 49.9255527959429 88.2702257973485
"559" 111.6 48.8751616967611 90.961115354803
"560" 111.8 48.1109726667384 93.9382069814167
"561" 112 48.6983198462464 96.9440425471344
"562" 112.2 49.1387429838217 99.8992748205
"563" 112.4 48.6275166423358 101.646759409582
"564" 112.6 46.561340739946 103.323464454972
"565" 112.8 44.3673519291953 103.651475854701
"566" 113 43.4390927048156 104.098085382885
"567" 113.2 41.8325582034328 104.630624490722
"568" 113.4 41.8760814473504 104.510997746011
"569" 113.6 42.2223426440536 105.26249548658
"570" 113.8 44.0657867201702 106.631416275462
"571" 114 46.5191237570233 107.241353986504
"572" 114.2 48.8198779546989 107.380076164456
"573" 114.4 51.0044471939789 109.158801558044
"574" 114.6 52.7799863929169 109.923512830429
"575" 114.8 54.6517920592972 111.011922050784
"576" 115 56.3166720633144 112.335060469493
"577" 115.2 57.9574368331086 114.337359368148
"578" 115.4 60.5135142143127 115.982783799586
"579" 115.6 62.3420327968568 116.814495213627
"580" 115.8 64.0653681302741 116.513607013952
"581" 116 66.4178732678156 116.228332256358
"582" 116.2 68.8917967949474 116.605730097224
"583" 116.4 71.1072294861422 117.348900738397
"584" 116.6 73.6008153340805 118.275010927377
"585" 116.8 74.4164834666134 117.798706290125
"586" 117 75.839133958155 116.000494615048
"587" 117.2 77.1611013473271 113.848334098538
"588" 117.4 78.4363043146013 111.787907629247
"589" 117.6 79.600351575285 109.838849808514
"590" 117.8 81.161902337155 108.192531243762
"591" 118 83.2511403587671 106.038938813044
"592" 118.2 85.2108940485753 103.693323048232
"593" 118.4 87.4640068369191 101.711146508236
"594" 118.6 90.1927174658018 98.9010539092338
"595" 118.8 92.4309858712611 96.4078062792121
"596" 119 95.3829979351134 94.0964295170729
"597" 119.2 98.6219063120766 91.761752192299
"598" 119.4 101.03427270138 89.0408741106261
"599" 119.6 104.161430967119 86.4275549411187
"600" 119.8 106.747600858695 83.8690423250115
"601" 120 109.935237836608 81.0899020792971
"602" 120.2 113.063704829249 80.2982602286558
"603" 120.4 115.953236276263 80.6888690907312
"604" 120.6 116.73312781388 81.6327347237801
"605" 120.8 116.753161366373 82.1218661646982
"606" 121 116.82799112061 82.8707434616667
"607" 121.2 117.197422915207 83.7997937351354
"608" 121.4 117.162385290761 84.6292633917576
"609" 121.6 116.753244188458 85.4868860869697
"610" 121.8 116.348806840467 86.4408929841667
"611" 122 116.128671138684 88.0792106108949
"612" 122.2 116.145040203688 89.6735010972667
"613" 122.4 115.955102604586 89.8741632561993
"614" 122.6 115.460793364724 90.6173951742314
"615" 122.8 114.901942584455 92.1319811811161
"616" 123 114.273466682337 93.0166102442132
"617" 123.2 113.508111161023 93.0981274003295
"618" 123.4 112.338804025896 93.7230363536296
"619" 123.6 111.117500350859 94.3192633445926
"620" 123.8 109.74249744873 95.1278837658736
"621" 124 108.794520744308 96.7712555345944
"622" 124.2 108.476458893681 98.3447202032436
"623" 124.4 107.558830602076 100.257371636242
"624" 124.6 107.495205837075 100.929656532218
"625" 124.8 106.638468220183 101.654004630154
"626" 125 105.319373174326 102.871694763854
"627" 125.2 104.289852783947 103.822748231573
"628" 125.4 103.015544868822 104.38780624037
"629" 125.6 101.741584640098 105.315980614874
"630" 125.8 99.743323907873 106.598506441974
"631" 126 97.9807186191422 108.366104946821
"632" 126.2 96.5405918711967 110.647588610208
"633" 126.4 96.0795016510484 110.642612038147
"634" 126.6 94.7085642344084 110.351807131587
"635" 126.8 93.0586914992312 110.25981782441
"636" 127 90.889764298106 110.811459109681
"637" 127.2 88.5445388042884 111.380010194067
"638" 127.4 85.8039040772197 111.974486109129
"639" 127.6 82.9915244186501 112.58126050399
"640" 127.8 80.2451003039312 113.331073725324
"641" 128 77.7229287630196 114.452367277464
"642" 128.2 74.6669583837058 116.043500368754
"643" 128.4 71.7297836714084 117.725788690787
"644" 128.6 68.9555581957722 119.26170736595
"645" 128.8 66.7082060884884 121.103799257167
"646" 129 66.1339862352191 121.283555037321
"647" 129.2 66.086064329904 121.202431487186
"648" 129.4 66.6432942789884 121.288548253436
"649" 129.6 67.171360621137 121.051168060275
"650" 129.8 67.1181754116462 120.509343738588
"651" 130 66.9696317322281 120.10878124579
"652" 130.2 66.1950936895836 120.773058132571
"653" 130.4 66.6251189723284 120.140508004187
"654" 130.6 66.3591997361118 120.130122114667
"655" 130.8 65.8405241792226 120.066031973641
"656" 131 65.6503190309614 120.119595875288
"657" 131.2 65.6713715097181 119.919597327099
"658" 131.4 65.4082155252587 119.530126470099
"659" 131.6 65.0744517143196 119.143799814472
"660" 131.8 64.2806822537623 118.732295203242
"661" 132 63.166126537664 118.035400478369
"662" 132.2 62.3661323449073 117.435404833802
"663" 132.4 62.0612318905842 116.699577442735
"664" 132.6 61.5528418497778 115.605085710311
"665" 132.8 61.8104766812829 114.576160989502
"666" 133 61.5477172332384 112.919786643627
"667" 133.2 62.0126137843757 111.73181391654
"668" 133.4 62.504054919776 110.377345038009
"669" 133.6 62.2038909597058 108.937068354797
"670" 133.8 61.8990876803145 107.057448131884
"671" 134 61.8398203759884 105.400550675625
"672" 134.2 61.5863975580774 103.094773533831
"673" 134.4 61.1398254573262 101.02499764291
"674" 134.6 61.0608786619884 98.8309346224792
"675" 134.8 61.7810906435836 96.458948917
"676" 135 62.3815389316338 94.1347127319939
"677" 135.2 63.4785939050576 92.0942122700051
"678" 135.4 64.2867133688797 89.3675689168406
"679" 135.6 65.3986808881405 86.7146514851015
"680" 135.8 66.7024785758854 84.0582477413431
"681" 136 67.8008882150717 81.415637065375
"682" 136.2 68.8009628267684 78.4411615813867
"683" 136.4 69.7590611349884 75.2660753179359
"684" 136.6 71.1644772895116 72.7595969493178
"685" 136.8 73.0939053480509 70.9472554541354
"686" 137 75.4754436779777 68.769688674539
"687" 137.2 77.507170759852 66.8512956868788
"688" 137.4 80.1327796907071 65.4824924918542
"689" 137.6 82.8378072369732 64.4082512202424
"690" 137.8 85.7267235808052 62.8316323704785
"691" 138 89.008424024344 61.8982062479553
"692" 138.2 92.3735407263047 61.5584742527687
"693" 138.4 95.8445209006584 61.3472856676567
"694" 138.6 98.8948976496147 61.9841730111824
"695" 138.8 102.396454005427 62.4327965848095
"696" 139 105.998026142648 62.7688542957067
"697" 139.2 108.616812760528 63.9537711762904
"698" 139.4 111.031595680478 65.363292326213
"699" 139.6 113.751564755216 66.4264183883333
"700" 139.8 115.741792146305 64.9524345780544
"701" 140 116.450322410791 62.9683892640606
"702" 140.2 116.34689499194 60.5452688523441
"703" 140.4 115.535998095423 58.0899546218949
"704" 140.6 115.228308421341 55.2478179826212
"705" 140.8 115.042882445144 52.0398722874253
"706" 141 114.005732424881 48.9404133244524
"707" 141.2 112.73531558181 46.2233904410952
"708" 141.4 110.954018756562 43.7120933455185
"709" 141.6 108.076784508097 42.3121515345145
"710" 141.8 105.551709113754 40.3010263506348
"711" 142 102.646522420675 38.1443667664029
"712" 142.2 99.5954602822626 37.3445317794409
"713" 142.4 95.6891653032551 36.2857015105
"714" 142.6 92.1436489802576 34.9858009151282
"715" 142.8 88.3305536667642 34.3704300738736
"716" 143 84.9882092154239 33.7974154796667
"717" 143.2 81.642249727455 32.3563733087667
"718" 143.4 77.8269708770368 30.7821572319247
"719" 143.6 74.7600035953094 29.0267391225193
"720" 143.8 71.5319649319571 27.0506442797604
"721" 144 68.407326200895 25.0778335090293
"722" 144.2 65.3775139937384 23.6387172929167
"723" 144.4 62.7544867825793 21.5428526558788
"724" 144.6 60.1032621733853 19.4900496331718
"725" 144.8 56.7680443270551 17.9935535934
"726" 145 53.132982995055 17.0458411747
"727" 145.2 49.7662238089884 16.5859080781123
"728" 145.4 46.4093559462741 16.5262375948452
"729" 145.6 43.040727058842 16.711360647374
"730" 145.8 39.9524639587674 16.8433565844457
"731" 146 37.4616619663256 18.5461594010969
"732" 146.2 35.1523145173985 21.0601138941835
"733" 146.4 32.6701651464994 23.2075174155238
"734" 146.6 30.3441627389366 25.9498015449425
"735" 146.8 28.1589669628432 29.4629817485376
"736" 147 26.1682283441288 32.4948032126217
"737" 147.2 25.0173200813086 35.8643825372285
"738" 147.4 24.1353321721312 39.2500074776667
"739" 147.6 23.8435017680766 42.8224480052078
"740" 147.8 23.5568324193345 46.5650690867051
"741" 148 23.4540309110766 49.8512514715373
"742" 148.2 23.6006552337119 53.443547376102
"743" 148.4 23.3139066492558 57.0041421643992
"744" 148.6 23.4769409614884 60.6143931549843
"745" 148.8 24.2066392337987 63.8806816755287
"746" 149 25.5641052977191 67.6713936064359
"747" 149.2 26.3264872316909 71.2293445123502
"748" 149.4 26.5602519127384 74.7243113694167
"749" 149.6 27.1251489890833 77.8651391138945
"750" 149.8 26.9322465133345 81.1281110373974
"751" 150 26.5704523399455 83.9148962830524
"752" 150.2 27.9224726006741 85.7787925272667
"753" 150.4 30.2419963954062 86.8437018842146
"754" 150.6 32.4686377035318 87.4766596835797
"755" 150.8 35.0933326094014 89.0458321219275
"756" 151 37.9876809215338 90.9139067660758
"757" 151.2 40.5588893302227 92.179502642776
"758" 151.4 43.2178817133093 93.0299260649055
"759" 151.6 45.8236294778818 93.6652581431093
"760" 151.8 48.2142414545793 94.4191444790758
"761" 152 50.4861547870793 95.4813377254394
"762" 152.2 53.0647423748115 96.7079439606205
"763" 152.4 56.4183860465484 96.3412421691067
"764" 152.6 59.1097060352531 95.753828476549
"765" 152.8 62.8659262876999 95.720785134609
"766" 153 66.1978649655229 95.3181425178563
"767" 153.2 69.0575948065206 94.9841246861022
"768" 153.4 71.6327020092002 95.7122797410565
"769" 153.6 73.2915199293916 97.119932611586
"770" 153.8 74.370037947747 99.0248306741322
"771" 154 75.0498580257272 100.615888279607
"772" 154.2 77.2010091770766 102.506565835417
"773" 154.4 79.4698678361884 102.506565835417
"774" 154.6 81.1723479156953 100.87817475227
"775" 154.8 83.0857856853867 98.9534694154124
"776" 155 85.6904164727345 97.4629182372667
"777" 155.2 88.071828097459 95.5820030984608
"778" 155.4 90.808895239563 94.1808996423085
"779" 155.6 94.1009896974884 93.0139192591884
"780" 155.8 96.8921975059884 91.8132998057255
"781" 156 99.7545415440774 90.0875139534749
"782" 156.2 103.384221466501 88.760014905394
"783" 156.4 106.801060705012 87.4372137811434
"784" 156.6 108.638284488693 85.2857578287462
"785" 156.8 108.504117944747 82.7715523819813
"786" 157 107.865210696185 79.7608113750599
"787" 157.2 107.64690412542 76.3412055333258
"788" 157.4 107.154301714849 73.2351136933295
"789" 157.6 106.77059469717 69.994600886303
"790" 157.8 106.104029949814 66.3916106064275
"791" 158 106.052876621676 62.8170513142604
"792" 158.2 105.629891515206 59.3811351804275
"793" 158.4 105.738749829274 56.270811240131
"794" 158.6 106.382304054888 53.0762229011667
"795" 158.8 107.758434416288 50.9518985250035
"796" 159 109.714443609222 49.5277106485
"797" 159.2 111.817130715552 48.2952973109403
"798" 159.4 112.86284885297 46.6984421002932
"799" 159.6 111.195514729313 44.9817202565167
"800" 159.8 108.945175027618 43.5326595679725
"801" 160 106.719007892553 42.4453436485376
"802" 160.2 104.229908755138 40.8065525178419
"803" 160.4 101.592495795994 39.7802344689509
"804" 160.6 98.6360642083985 39.3871245584082
"805" 160.8 95.4130369107862 38.7928626065071
"806" 161 91.6678438059077 37.6334940281828
"807" 161.2 88.6651491341981 36.896430900957
"808" 161.4 85.9472288525529 36.067234882828
"809" 161.6 83.4040941451587 34.9858009151282
"810" 161.8 80.4651822485217 34.6282866412667
"811" 162 77.5928916183305 33.3314170156772
"812" 162.2 74.7706543447358 32.1699358847801
"813" 162.4 72.4350173633557 30.8220700891156
"814" 162.6 70.1844406525628 29.0022281906454
"815" 162.8 68.1071218197537 26.4703293910034
"816" 163 65.9809288759271 24.3043945229932
"817" 163.2 64.2308502248904 21.919223535079
"818" 163.4 61.9991493629429 19.6505750577273
"819" 163.6 59.1533090344239 18.4405377095699
"820" 163.8 56.2054753113884 17.8853672442333
"821" 164 52.7129346336532 18.5338671315238
"822" 164.2 50.579530598606 19.949053674102
"823" 164.4 48.625630584917 21.7737510738205
"824" 164.6 47.3703216268816 23.2394002625655
"825" 164.8 44.6090170115221 24.8716770003296
"826" 165 41.2359653649123 26.3142127453515
"827" 165.2 37.3652149281367 27.9624857905458
"828" 165.4 34.3992445555983 29.494689821381
"829" 165.6 31.1478234928362 31.2884329298623
"830" 165.8 29.349636355803 33.8688914047341
"831" 166 27.9293009858293 37.0046489763258
"832" 166.2 27.2304663458259 40.1133345440167
"833" 166.4 26.4800897383559 42.8225032101486
"834" 166.6 26.4725007628587 45.697913888
"835" 166.8 26.8444389811591 48.4769837158618
"836" 167 26.4953401032384 51.3641739256042
"837" 167.2 26.6529830691669 54.4300977850238
"838" 167.4 27.2610044016588 56.9030691248712
"839" 167.6 27.7654964655333 59.3376598063071
"840" 167.8 27.2339098381591 62.3459459407398
"841" 168 26.9358130962741 65.2518237402381
"842" 168.2 26.8108114974084 67.9721849452267
"843" 168.4 26.9032985009187 71.4265449462743
"844" 168.6 26.5178095757576 74.4571743072436
"845" 168.8 26.2085000801776 77.7093774198018
"846" 169 26.6872935970455 80.7546184719667
"847" 169.2 27.9078042177481 81.9518620025108
"848" 169.4 28.9644854722961 83.5548140694744
"849" 169.6 30.0035283530338 86.222553261303
"850" 169.8 31.3477400716078 88.0074959089652
"851" 170 33.3322469951405 89.5933491237971
"852" 170.2 35.5693828925368 92.3018012032151
"853" 170.4 37.4978918134884 95.4305884925576
"854" 170.6 39.2247908964129 98.1286929475346
"855" 170.8 41.5159328215384 99.7737786554667
"856" 171 44.2015114127611 100.904424355485
"857" 171.2 46.0784216317696 102.232719139089
"858" 171.4 48.3404822788991 102.457881978292
"859" 171.6 50.522818834472 102.450699114126
"860" 171.8 53.6048221707765 103.22444644048
"861" 172 56.3524541943277 103.723662263542
"862" 172.2 59.2923630358149 103.859778353871
"863" 172.4 62.1666977023991 103.834939651256
"864" 172.6 65.1680258812611 104.026092285076
"865" 172.8 68.457408533962 105.022752556298
"866" 173 72.0557027758693 105.849524024667
"867" 173.2 75.5090848571152 106.911364968129
"868" 173.4 77.1723716140619 108.629276807961
"869" 173.6 76.9500725311602 109.900426636276
"870" 173.8 77.1058977556702 109.850451919303
"871" 174 78.4896995127384 109.315814651967
"872" 174.2 80.5105066348042 107.762714199404
"873" 174.4 82.1393100434194 105.625690198805
"874" 174.6 84.1576806968066 104.026092285076
"875" 174.8 86.3478468039737 101.96817965074
"876" 175 88.5888065301113 99.6350163610601
"877" 175.2 90.9470394241354 97.7126377867549
"878" 175.4 93.4223662345338 95.1272733099849
"879" 175.6 96.1840686750793 92.9556782285303
"880" 175.8 99.062509745358 90.9875419017536
"881" 176 101.801047723112 88.6386213915238
"882" 176.2 104.258896276805 85.5764576674106
"883" 176.4 106.226515712088 82.6500433093667
"884" 176.6 107.086173850075 79.7267540797971
"885" 176.8 108.089484644738 75.7304444166667
"886" 177 108.358125687669 72.3049778430522
"887" 177.2 107.996396830016 69.4946308051392
"888" 177.4 108.377059056593 65.8623397957015
"889" 177.6 109.047311229105 62.1578379233062
"890" 177.8 109.888670668923 58.314323702558
"891" 178 111.612146053973 55.2811745775509
"892" 178.2 113.503338949972 52.0899821826344
"893" 178.4 113.861999132417 48.6622198551667
"894" 178.6 112.457122112524 45.690186291631
"895" 178.8 109.87232106773 44.116154851908
"896" 179 106.907794658159 41.757963753803
"897" 179.2 104.302613435682 39.9703191701828
"898" 179.4 101.525188744477 37.7078170146007
"899" 179.6 98.7560937502027 35.6106662461392
"900" 179.8 95.3064947310598 33.8387878417656
"901" 180 92.0983913192969 32.3955966149326
"902" 180.2 88.0184580936588 30.7819668747121
"903" 180.4 84.0203996771148 29.8114023864139
"904" 180.6 80.5825326178531 29.0855817783137
"905" 180.8 76.4139968771361 28.7195416546894
"906" 181 72.6603367943797 28.0202644341667
"907" 181.2 67.9352486809723 27.369052409828
"908" 181.4 63.5063933454767 27.0194149062946
"909" 181.6 59.3738548971936 26.8006056977719
"910" 181.8 55.0156136207275 27.1016212171123
"911" 182 51.1122522103785 28.0266842834579
"912" 182.2 47.4359627825558 29.1689846584644
"913" 182.4 43.838827451612 31.693981113397
"914" 182.6 41.0321326754139 33.476999739156
"915" 182.8 37.8231641775763 34.8959230250513
"916" 183 34.6203894817707 36.9483110796314
"917" 183.2 31.7414269490378 39.7707285868425
"918" 183.4 28.4215274938362 42.0200483917645
"919" 183.6 25.2464933335101 43.7303334594601
"920" 183.8 21.9406948033217 46.347031983
"921" 184 19.5329889497987 49.3583430535977
"922" 184.2 17.7952484593707 52.4675792285608
"923" 184.4 17.3349407798332 55.688363648977
"924" 184.6 17.345271571796 58.6736181665128
"925" 184.8 17.9800909115565 61.5501645777121
"926" 185 18.1637891468587 64.7098616482222
"927" 185.2 17.9318496349509 68.6274696621292
"928" 185.4 17.7021940570809 71.792461307
"929" 185.6 18.2067593648681 75.2325133210084
"930" 185.8 19.5822323914884 78.4512549106385
"931" 186 20.7971489454137 81.7468972076368
"932" 186.2 22.1407563290115 84.2928114113282
"933" 186.4 23.3328900965706 84.997716726379
"934" 186.6 25.253164112352 86.6828370013939
"935" 186.8 27.0146345792384 89.3294685069167
"936" 187 29.3566945445851 91.7427220697796
"937" 187.2 31.949430066073 92.9810074520974
"938" 187.4 34.5379133002884 94.9136544459939
"939" 187.6 36.8761050066989 96.8028676269825
"940" 187.8 39.5101579079884 98.1509834179667
"941" 188 41.8238002608812 100.621805081006
"942" 188.2 44.0467721497106 103.130440448944
"943" 188.4 45.3359928106134 103.196253811354
"944" 188.6 47.2646225351807 102.214462692667
"945" 188.8 49.0235887003019 101.039448920701
"946" 189 51.7761716245776 100.002824611845
"947" 189.2 54.9629869107237 99.0910591531961
"948" 189.4 57.5518226072531 98.3732109069608
"949" 189.6 60.2349318445573 97.4132271279253
"950" 189.8 63.9746976662106 95.9108047478889
"951" 190 66.7298433583217 95.7016444728333
"952" 190.2 70.4081792299884 95.7719655997917
"953" 190.4 73.4931983867515 95.6754519882982
"954" 190.6 76.665113215271 96.3385328066232
"955" 190.8 79.3805414356525 98.1395511888308
"956" 191 82.4897786228171 100.149733628845
"957" 191.2 85.4862652652741 102.66513611291
"958" 191.4 86.6163758368797 105.059293300319
"959" 191.6 87.243942184852 104.344750258985
"960" 191.8 89.3453455488568 102.651763304035
"961" 192 90.6507619925392 99.9700543641921
"962" 192.2 91.0564164390045 97.4654309524731
"963" 192.4 92.4591027513119 94.104304846902
"964" 192.6 93.9711660784884 91.1594822132051
"965" 192.8 94.984935809209 88.2049668658725
"966" 193 96.0257659617927 85.2188576140145
"967" 193.2 96.5437235813041 82.6538013614956
"968" 193.4 97.8812484981068 79.7942653324693
"969" 193.6 98.7445588990371 76.4476407508984
"970" 193.8 99.9355046676628 73.0358495339341
"971" 194 101.392749631322 69.8364521140667
"972" 194.2 102.760358923571 66.6762507822852
"973" 194.4 104.313310683391 63.5086795888515
"974" 194.6 106.786414596584 60.1391802156986
"975" 194.8 109.185127660878 56.9128524837193
"976" 195 111.620554608458 54.1028892759116
"977" 195.2 113.585239650086 51.6876455329966
"978" 195.4 112.553149135356 49.1666550012811
"979" 195.6 110.066275680558 47.5119222077481
"980" 195.8 107.513112543144 46.1888560793908
"981" 196 104.683802684511 43.6844322165431
"982" 196.2 101.915533989553 41.3271853816667
"983" 196.4 99.0043279227961 38.4054406375788
"984" 196.6 95.5883168108145 36.9653940085254
"985" 196.8 91.4777059179123 35.5091116736558
"986" 197 87.0976474373675 33.2610014055568
"987" 197.2 83.1760499333797 31.2714994143406
"988" 197.4 79.6335026614554 29.1351782610733
"989" 197.6 76.3588839556252 26.6448173549719
"990" 197.8 72.411790416555 25.6271823906
"991" 198 68.0670266340217 25.7699883715
"992" 198.2 63.2825376903594 25.3546923859892
"993" 198.4 58.525174784499 25.9361810185177
"994" 198.6 53.8383579916217 26.4926731839333
"995" 198.8 49.8624723541091 28.3761602172874
"996" 199 45.7102826799077 30.8156601013441
"997" 199.2 41.7949109390708 33.5391948748425
"998" 199.4 38.243330658069 36.7205408365054
"999" 199.6 35.0647459219077 40.1797121040538
"1000" 199.8 32.4263039147275 43.7980675215471
"1001" 200 30.7270907610268 47.7270618084139
"1002" 200.2 29.2787137278332 51.7220282547012
"1003" 200.4 27.7702844086531 55.9819809617255
"1004" 200.6 27.680540211178 60.0710299593563
"1005" 200.8 27.3194034409152 63.8658322119593
"1006" 201 27.6650171900079 68.7705496214459
"1007" 201.2 27.7753693222811 73.184634912374
"1008" 201.4 28.0224758320015 77.6316771528114
"1009" 201.6 29.0437777442084 80.8039514471867
"1010" 201.8 30.1656795925753 84.3665373327536
"1011" 202 31.1365344824884 89.9100685807778
"1012" 202.2 32.0862967478042 91.9378983255088
"1013" 202.4 33.9311587020147 92.6963415733509
"1014" 202.6 36.3701702275481 92.4486262783383
"1015" 202.8 39.1416879305325 93.6575588638725
"1016" 203 42.3567003737671 95.6317667325519
"1017" 203.2 44.4613621360573 96.8223058276494
"1018" 203.4 46.8192276576884 97.8264243704667
"1019" 203.6 49.8355364191324 97.9038784618023
"1020" 203.8 52.694088058541 97.8824535112982
"1021" 204 56.0201042095048 98.370832267847
"1022" 204.2 59.0691110336462 97.2948308147719
"1023" 204.4 62.3580146518274 95.9697265787345
"1024" 204.6 66.0744907957426 94.9531416299548
"1025" 204.8 69.8374029740401 94.3377503605805
"1026" 205 72.6651947701441 93.4800998668306
"1027" 205.2 75.7877454423009 92.5263751247917
"1028" 205.4 78.7252665633432 91.2464608165054
"1029" 205.6 81.2324731249191 89.625566222559
"1030" 205.8 83.8888963126013 88.1997936286828
"1031" 206 85.7037619776248 86.0750264215303
"1032" 206.2 88.4224708820079 84.2684548921992
"1033" 206.4 91.4806024403041 82.7050475268904
"1034" 206.6 94.8545999736347 80.627327996752
"1035" 206.8 98.2178061457776 79.193450349992
"1036" 207 101.534438849908 77.9332580809893
"1037" 207.2 104.69431478263 78.4736739311884
"1038" 207.4 107.414060184836 79.8465364211719
"1039" 207.6 109.689097093131 82.2799135221361
"1040" 207.8 112.555699363597 84.5401058668515
"1041" 208 113.924057675565 86.4173535367656
"1042" 208.2 113.590225512422 87.6628042992601
"1043" 208.4 112.738226908814 89.4072117206202
"1044" 208.6 112.11875758387 90.3946785942734
"1045" 208.8 111.882243490406 91.1305803034549
"1046" 209 111.574392834983 91.4462354815458
"1047" 209.2 111.337238846722 91.2400394332
"1048" 209.4 110.851291221877 90.1591941659961
"1049" 209.6 110.799930085605 88.9543386310853
"1050" 209.8 110.915552499081 87.6405593893704
"1051" 210 110.622247285785 85.6451222825185
"1052" 210.2 110.700908621309 83.3273141666891
"1053" 210.4 112.12581898092 81.0281332329053
"1054" 210.6 113.879756162371 78.7177687559965
"1055" 210.8 115.40423417777 75.9130088808854
"1056" 211 116.499891428955 72.6406422844667
"1057" 211.2 117.35284752804 69.7361745600805
"1058" 211.4 116.396720992341 67.2506016665303
"1059" 211.6 114.108093355247 64.8637795164139
"1060" 211.8 112.523380019456 62.2078487472796
"1061" 212 110.53009735028 59.7321799829744
"1062" 212.2 108.497600383191 56.9198306849645
"1063" 212.4 107.490776784776 53.5471787956241
"1064" 212.6 107.655755735807 50.1625678156553
"1065" 212.8 108.689541488372 47.407761397155
"1066" 213 109.563277774068 44.6745693761099
"1067" 213.2 110.053249218657 43.0805335843408
"1068" 213.4 110.058908944968 41.0467663646267
"1069" 213.6 107.60728263131 39.1155473008452
"1070" 213.8 105.148979674388 38.0296654590667
"1071" 214 102.56883994323 36.9550609224409
"1072" 214.2 99.3581169208142 35.431150909779
"1073" 214.4 96.1362890147142 33.5838346871183
"1074" 214.6 93.1922243644884 31.7973203494479
"1075" 214.8 89.7297856467631 30.1067154538095
"1076" 215 86.2673469290378 28.8783842894249
"1077" 215.2 82.192882578884 27.8169692066117
"1078" 215.4 78.286112473852 27.2590259409394
"1079" 215.6 74.5695906694557 26.7587175277971
"1080" 215.8 70.1744967157884 26.0036708857
"1081" 216 65.9905294531176 25.8869268747566
"1082" 216.2 61.7649221342576 26.2804852762491
"1083" 216.4 57.0827120512027 26.0964495965678
"1084" 216.6 52.9667578515119 26.6112963338431
"1085" 216.8 48.8098564823551 27.4100934248667
"1086" 217 44.6440256278816 29.282762661633
"1087" 217.2 41.4219153942303 31.5359717938602
"1088" 217.4 38.8196067430948 34.496253258539
"1089" 217.6 36.6426619934781 37.4137393821203
"1090" 217.8 35.1983564343926 40.3258861925709
"1091" 218 32.4732897682356 43.1390095149634
"1092" 218.2 30.0896589165097 46.1928088895071
"1093" 218.4 27.7699719988747 49.2995358029849
"1094" 218.6 25.1198812433159 51.9548154335977
"1095" 218.8 22.5168500116744 54.6809032150853
"1096" 219 20.2080114089153 57.3421686738127
"1097" 219.2 17.7504353937301 60.4340835054799
"1098" 219.4 16.8703612390439 63.8107128795926
"1099" 219.6 16.3826553510706 66.9254450419578
"1100" 219.8 14.7015216518681 70.6525332431223
"1101" 220 14.6970176913402 73.3311116062593
"1102" 220.2 16.8030452884513 75.8025686494444
"1103" 220.4 19.8539562452093 77.7004423561434
"1104" 220.6 22.1871348766183 80.2270624929394
"1105" 220.8 24.4895651896884 83.1096189206267
"1106" 221 26.7298454431926 85.5494984170892
"1107" 221.2 28.9524430099001 88.2106943784755
"1108" 221.4 31.306450689709 90.7136173859608
"1109" 221.6 34.027019176106 93.2108128808431
"1110" 221.8 36.6529380898274 95.6462677313955
"1111" 222 39.0210010578277 98.0763348370417
"1112" 222.2 41.8223613291435 100.132808112149
"1113" 222.4 44.4613621360573 102.214462692667
"1114" 222.6 45.7430727223182 104.79159964005
"1115" 222.8 44.7155325889564 105.935152369113
"1116" 223 43.7878461540384 107.248373519392
"1117" 223.2 43.7930126041822 105.799184254034
"1118" 223.4 45.2805939387125 104.611722967649
"1119" 223.6 47.2424526556284 102.946667903827
"1120" 223.8 49.8139891027714 101.494309032553
"1121" 224 52.2748743290766 100.595485796902
"1122" 224.2 55.1466915742106 99.9858238998333
"1123" 224.4 57.2580264261865 98.6357399123082
"1124" 224.6 60.3973357204328 96.9061191602222
"1125" 224.8 63.5000224189629 95.7056785400904
"1126" 225 66.3061716554561 93.5016227142957
"1127" 225.2 69.5188874398384 90.8678783920667
"1128" 225.4 73.0606100664539 88.9053034069081
"1129" 225.6 76.1543276202048 86.4437994830995
"1130" 225.8 79.3478336343284 83.6185275071067
"1131" 226 82.5259158274484 80.7000925519867
"1132" 226.2 84.9669707892741 77.7705298580952
"1133" 226.4 88.549206619803 75.4985123332846
"1134" 226.6 92.3276846599389 73.2566624897876
"1135" 226.8 95.8978038285416 71.2805327100922
"1136" 227 100.316295457113 69.9532933711667
"1137" 227.2 104.229828451868 68.4707076421867
"1138" 227.4 108.558254980354 67.0014790236976
"1139" 227.6 112.487259738363 66.1884084201667
"1140" 227.8 116.765249121674 65.0460944117491
"1141" 228 117.300898402741 63.7724051369084
"1142" 228.2 116.750785407795 61.5988484348371
"1143" 228.4 116.516715014039 58.5762224004869
"1144" 228.6 116.815795568522 55.3654460495333
"1145" 228.8 116.346048009286 52.104004451015
"1146" 229 115.086682655159 48.5515747253371
"1147" 229.2 114.218958222525 45.1687131920763
"1148" 229.4 111.975726456978 44.585475993308
"1149" 229.6 109.588947444188 43.8630734061333
"1150" 229.8 106.494460954602 42.2921630033058
"1151" 230 103.289151635746 40.322099299086
"1152" 230.2 100.094513441322 38.3628794145
"1153" 230.4 96.5257598717142 36.117489186957
"1154" 230.6 93.1549346015841 33.8291808332518
"1155" 230.8 89.284676095906 31.2879677233919
"1156" 231 84.7753263993217 29.6170949478667
"1157" 231.2 80.3852624603713 27.8586754615816
"1158" 231.4 75.9883565087298 26.9167636726667
"1159" 231.6 71.2461979840951 26.3245345792509
"1160" 231.8 66.2374171404664 25.5614621556337
"1161" 232 61.2599901675333 25.0773526214419
"1162" 232.2 56.3612636541884 24.2294147593667
"1163" 232.4 51.7542371394994 22.9764028410403
"1164" 232.6 46.771625664055 21.6978541888667
"1165" 232.8 41.9369744222497 20.9434019302689
"1166" 233 37.3753616562299 19.5766237759476
"1167" 233.2 32.581904107355 19.4086310405
"1168" 233.4 28.3181542886163 19.4519055801667
"1169" 233.6 24.1854963760305 18.9943946336908
"1170" 233.8 21.095349054316 20.8553436683218
"1171" 234 19.2014164424217 24.1385382260667
"1172" 234.2 16.6741833258884 27.6783955708
"1173" 234.4 13.8640920818975 31.2333990044167
"1174" 234.6 12.0748458720746 34.9434446680805
"1175" 234.8 11.3704974547414 38.8949477004016
"1176" 235 10.408029982155 42.4186654377037
"1177" 235.2 9.49822188916307 46.5248225616305
"1178" 235.4 8.99613295303055 50.3022206325341
"1179" 235.6 8.49229939921913 54.1597507982051
"1180" 235.8 8.56858815683014 57.6718146800717
"1181" 236 9.07126889708593 61.2392787495081
"1182" 236.2 9.03200917655166 65.5795520804262
"1183" 236.4 9.29283339912351 69.4673319865315
"1184" 236.6 11.1736564531807 72.8793180147821
"1185" 236.8 13.3122324220069 75.8121852138148
"1186" 237 15.4278765834884 79.5472588152667
"1187" 237.2 18.0243489634884 83.9828174810252
"1188" 237.4 19.7499212326967 85.6294953654167
"1189" 237.6 22.7657333095753 88.0015986647536
"1190" 237.8 25.7477540938274 90.9066054377345
"1191" 238 28.3381142507106 93.9778753094444
"1192" 238.2 31.3412563432192 96.986565419859
"1193" 238.4 34.4966752095472 97.869189797902
"1194" 238.6 38.8105528500439 98.2332050433333
"1195" 238.8 42.3970252252252 99.6658200670351
"1196" 239 46.1004147777515 101.011886011404
"1197" 239.2 50.2161297989711 101.730981628805
"1198" 239.4 53.8252403967852 101.85541924637
"1199" 239.6 58.1098879377961 102.603933549667
"1200" 239.8 62.0176222889666 102.587000034145
"1201" 240 66.3692221944328 102.127913613333
"1202" 240.2 70.3309032662979 102.090821150762
"1203" 240.4 74.6339380284384 101.922359549917
"1204" 240.6 78.9468326796409 100.815008087853
"1205" 240.8 83.1146659396134 100.691353448327
"1206" 241 87.5753243486915 100.534869621854
"1207" 241.2 91.6343409364884 100.73214823692
"1208" 241.4 95.2409477766527 101.696946622406
"1209" 241.6 97.025112163536 101.843538066952
"1210" 241.8 97.9821346058018 99.3602807406219
"1211" 242 98.0822473468217 96.9411509304286
"1212" 242.2 97.4831188062642 94.0624347547701
"1213" 242.4 97.6997767830031 90.6735247977402
"1214" 242.6 98.2892125365318 86.8896311454928
"1215" 242.8 97.8334187437383 83.7145969851667
"1216" 243 96.5150516761086 80.0885740063882
"1217" 243.2 95.7935050266735 76.6536345962222
"1218" 243.4 94.157049896602 73.1413483786553
"1219" 243.6 91.9049206897726 69.4907113182035
"1220" 243.8 89.202219733733 66.3748572346879
"1221" 244 85.9568997839317 63.9218486389656
"1222" 244.2 82.1058014548349 62.3727508656964
"1223" 244.4 78.4678414544373 59.3567716529932
"1224" 244.6 74.7454683193066 56.7447236501818
"1225" 244.8 71.4644714027611 54.1875917607879
"1226" 245 68.250353320246 52.2520396229697
"1227" 245.2 64.9190743391446 51.8753544254167
"1228" 245.4 61.8354929220217 52.3578655427
"1229" 245.6 58.5760545943284 51.7507237511767
"1230" 245.8 54.755778232555 51.5356492890333
"1231" 246 52.0491859601267 51.2932197934114
"1232" 246.2 47.7831017922231 50.8440514928503
"1233" 246.4 44.5166538534671 49.8264891191773
"1234" 246.6 42.0663849660984 47.3107559813767
"1235" 246.8 39.3257055384191 44.7887200942112
"1236" 247 36.2884823101726 41.8095826185825
"1237" 247.2 32.6194681923028 38.8029859442028
"1238" 247.4 28.6364260258698 36.5143427638935
"1239" 247.6 24.5417708577543 34.9727335623156
"1240" 247.8 20.0823483783179 34.309333613678
"1241" 248 15.6055299568568 33.5978970757298
"1242" 248.2 12.0394801275884 34.3037275937667
"1243" 248.4 9.76926014664054 36.309220282058
"1244" 248.6 7.55289387642019 39.2175515729167
"1245" 248.8 6.37120388984064 42.6386989872462
"1246" 249 6.88367096093024 45.5011656902132
"1247" 249.2 7.36538217593665 48.565971310046
"1248" 249.4 7.50863582448837 51.7287163015462
"1249" 249.6 7.49326197486995 55.2422274918509
"1250" 249.8 7.07048111036337 58.7884621371667
"1251" 250 6.53982706770087 62.4981720500917
"1252" 250.2 6.91418030590942 66.7623654725877
"1253" 250.4 8.02793030048836 70.2994896885
"1254" 250.6 9.08729103152837 73.8454054687867
"1255" 250.8 10.8773058343845 77.0556569430823
"1256" 251 13.2942536277492 80.3420051437536
"1257" 251.2 15.0632249477678 83.588591707902
"1258" 251.4 16.9458142825653 85.9825157447744
"1259" 251.6 19.588045389354 88.594608693398
"1260" 251.8 21.8871336927507 91.2965091603716
"1261" 252 24.595633848616 94.6073510601986
"1262" 252.2 27.1769141029884 97.4808938152821
"1263" 252.4 30.0471449839232 100.089306494688
"1264" 252.6 32.4729540898413 102.481746614137
"1265" 252.8 33.4582638548372 105.040390771364
"1266" 253 33.1908023360766 107.300493884078
"1267" 253.2 32.6705030333042 107.257085367509
"1268" 253.4 32.7565074674014 107.260650318145
"1269" 253.6 33.5950692673009 106.238994881667
"1270" 253.8 36.7798049208946 105.17200701301
"1271" 254 37.8562050019284 102.853194898147
"1272" 254.2 41.216236221828 101.222414283327
"1273" 254.4 44.2511695037337 100.50960912995
"1274" 254.6 47.2610680423528 100.557561250175
"1275" 254.8 50.4108652274711 100.952039914805
"1276" 255 54.3389001670995 100.505118375833
"1277" 255.2 58.1746214181491 99.7454956527559
"1278" 255.4 61.9191570320439 99.0482088737222
"1279" 255.6 65.0928597471605 97.8664355841913
"1280" 255.8 68.6053060693593 95.1914236906344
"1281" 256 71.6062972053358 92.4644888657345
"1282" 256.2 73.6663645336973 88.8852585866816
"1283" 256.4 75.0608580063038 84.951915938559
"1284" 256.6 76.82377793605 81.1723659802283
"1285" 256.8 78.0176509740327 77.2488877578819
"1286" 257 77.8173986286312 73.3240709073452
"1287" 257.2 78.5221554174884 69.7066284950667
"1288" 257.4 79.7282587165852 65.5204449611183
"1289" 257.6 80.4901634600566 61.2447840193826
"1290" 257.8 79.9868713071472 57.1549755428079
"1291" 258 79.0340735514997 52.8003477107917
"1292" 258.2 78.4627680173075 48.5876403293582
"1293" 258.4 77.437914203862 44.131946205337
"1294" 258.6 77.552805728955 39.6438057886333
"1295" 258.8 78.892494372741 35.2828709939088
"1296" 259 80.1068502450644 30.8142944952536
"1297" 259.2 81.0009751427696 26.2798165419479
"1298" 259.4 80.2583679924664 24.4700877761282
"1299" 259.6 78.606326774862 24.6883626520293
"1300" 259.8 77.2444176936463 25.222223803614
"1301" 260 74.7028283036819 25.681345362828
"1302" 260.2 71.2087582138217 25.4670665938333
"1303" 260.4 67.3093458895101 24.7817295906341
"1304" 260.6 64.8336100954554 25.1035129061941
"1305" 260.8 61.1914155975763 25.9338134145238
"1306" 261 57.845580364755 25.8175903651333
"1307" 261.2 54.4715752092558 25.4479452856085
"1308" 261.4 53.1223024703713 24.3782975905177
"1309" 261.6 50.6100773324884 22.2836832696042
"1310" 261.8 46.5682353276217 20.3563434592
"1311" 262 43.5844097808607 18.6232441822943
"1312" 262.2 40.2368879491297 17.0177127239167
"1313" 262.4 39.2423966938009 15.4598292959167
"1314" 262.6 37.9535727161784 15.0119378103667
"1315" 262.8 35.066908881884 15.0500289161612
"1316" 263 33.1896709755624 16.0548542163333
"1317" 263.2 31.3734625871634 16.4237696669917
"1318" 263.4 29.4055528958217 17.5911003745
"1319" 263.6 27.6178667399366 18.6349121157701
"1320" 263.8 24.5053190670502 20.4299587997116
"1321" 264 21.7046297582861 22.8980662530599
"1322" 264.2 19.1515234437472 25.6215821560549
"1323" 264.4 16.8263027403253 29.1167095641993
"1324" 264.6 14.1852790873455 32.1189815483095
"1325" 264.8 12.1505849922209 35.5379577204457
"1326" 265 10.2445483878587 39.0624844724444
"1327" 265.2 10.0660047047896 42.6066518918112
"1328" 265.4 8.91166939368114 46.2479697837631
"1329" 265.6 8.19258464653715 50.1441089696057
"1330" 265.8 8.82251341436789 53.5822221872691
"1331" 266 8.67704839548837 56.8411078521667
"1332" 266.2 8.62723235563952 60.441448913969
"1333" 266.4 8.86153459090942 64.2615526013246
"1334" 266.6 10.3357360453001 67.5653024499137
"1335" 266.8 12.1551137231163 70.6809094683527
"1336" 267 14.8385648747693 73.756833669397
"1337" 267.2 16.7573955732474 76.7017753491847
"1338" 267.4 19.0930189979396 79.3781714675935
"1339" 267.6 22.136554245839 82.2300554717966
"1340" 267.8 24.7232477038884 85.0413943713467
"1341" 268 26.530887046536 88.0513240674762
"1342" 268.2 28.0036211107714 91.6473100065157
"1343" 268.4 30.3528719096156 94.6374842019394
"1344" 268.6 33.4362671619169 96.353853606381
"1345" 268.8 35.6109726614711 97.816128014477
"1346" 269 37.9484561382531 100.740582782843
"1347" 269.2 40.7258790859121 101.976819457887
"1348" 269.4 43.4293414225539 101.614294486798
"1349" 269.6 46.9620336385884 101.412152727247
"1350" 269.8 51.0039489901324 100.821609288819
"1351" 270 54.7319772357384 99.404708652881
"1352" 270.2 58.5821276992172 98.7224273815989
"1353" 270.4 62.7993349418702 97.6399504449939
"1354" 270.6 66.9029415169884 95.4688274494267
"1355" 270.8 70.0187083729884 93.7398653412778
"1356" 271 73.0929742360294 91.2198919426011
"1357" 271.2 75.9895962037653 88.8046814931898
"1358" 271.4 79.642407613698 86.2587211316989
"1359" 271.6 82.5832576400095 84.6389045824131
"1360" 271.8 85.5360472545147 82.2540812714167
"1361" 272 88.967963530873 79.7250173089743
"1362" 272.2 92.3914022652637 77.7653202425656
"1363" 272.4 96.4138256924992 75.8320455097971
"1364" 272.6 100.064762195301 73.9778255601667
"1365" 272.8 103.039687506741 71.5569567069193
"1366" 273 105.182362890703 68.6842012589014
"1367" 273.2 108.408850747478 66.2507237572867
"1368" 273.4 111.550650655499 65.5386070429614
"1369" 273.6 115.055333201707 64.9307421111042
"1370" 273.8 116.406610754562 63.430858586963
"1371" 274 114.88006219923 61.6219720237678
"1372" 274.2 112.802723999367 59.8006583754139
"1373" 274.4 110.780374202193 56.7879981898485
"1374" 274.6 109.330063874535 53.2190288820667
"1375" 274.8 107.052014861868 49.9358343243218
"1376" 275 104.769352586302 46.931000496304
"1377" 275.2 102.594558857934 43.3239290869384
"1378" 275.4 100.042583993722 39.3538663728667
"1379" 275.6 97.3800830419077 37.5371732786022
"1380" 275.8 93.4799017020452 37.1152941061553
"1381" 276 89.8212869470056 38.3009520560115
"1382" 276.2 86.0351738847787 38.9945480983441
"1383" 276.4 81.7111206969671 39.1740468495284
"1384" 276.6 77.510672495829 39.8178074816447
"1385" 276.8 73.1445131376739 40.1560960350172
"1386" 277 68.8868086948321 41.4610659887604
"1387" 277.2 64.8125163049271 43.3010342827891
"1388" 277.4 60.8620862453946 45.1650961183542
"1389" 277.6 58.2814730006702 48.2865181698788
"1390" 277.8 55.4758665726084 50.9016772829167
"1391" 278 52.6223434269884 51.0680137947604
"1392" 278.2 48.8137135608905 50.0338346124275
"1393" 278.4 44.6658129050841 49.146986772922
"1394" 278.6 40.2647576934259 49.1450014383229
"1395" 278.8 35.3536140614659 49.4477256847341
"1396" 279 31.0631559152275 51.1641467735036
"1397" 279.2 26.7724635976422 52.7345442555568
"1398" 279.4 23.5197399567631 55.4651201540843
"1399" 279.6 20.0563708260971 58.6953278017971
"1400" 279.8 17.6575217609651 62.194067770469
"1401" 280 16.217767277404 65.5854324548112
"1402" 280.2 16.0129045374631 69.4496105961857
"1403" 280.4 15.0198594952027 73.1246989210238
"1404" 280.6 14.8712355869541 76.3439943968721
"1405" 280.8 16.7891699598598 78.3788462442667
"1406" 281 20.2624350149813 81.8522680281033
"1407" 281.2 22.3579850072503 85.1519299098095
"1408" 281.4 24.7056940877982 87.5023382071174
"1409" 281.6 27.7773483408634 91.0820873634167
"1410" 281.8 30.9831065691247 93.4549090543212
"1411" 282 34.6341355120178 95.6469149079608
"1412" 282.2 38.6374546913773 97.1729788215
"1413" 282.4 42.0293543242979 98.4866702042381
"1414" 282.6 46.5660716006384 100.078864160117
"1415" 282.8 51.3340090384375 99.9502507612938
"1416" 283 55.6876233200439 99.2790064186111
"1417" 283.2 60.1409216376953 98.0310084873046
"1418" 283.4 64.4757034974705 96.2611224499524
"1419" 283.6 68.3982314143991 94.4806842465238
"1420" 283.8 72.0217013518455 91.1701819620238
"1421" 284 75.2954103065368 88.3442747530538
"1422" 284.2 79.3069982050793 85.4613147680758
"1423" 284.4 82.4376357665284 82.2787477590267
"1424" 284.6 86.3465250702961 79.2207024813205
"1425" 284.8 90.1704677153504 76.0124750372529
"1426" 285 94.1009896974884 73.0711541565054
"1427" 285.2 97.9031644113926 70.3772917864113
"1428" 285.4 101.840886487973 67.6318596891512
"1429" 285.6 105.848060192458 65.3720932400909
"1430" 285.8 110.398636857425 64.5915779064667
"1431" 286 113.93261747462 62.6981503555128
"1432" 286.2 113.980754839198 59.4983041829893
"1433" 286.4 112.982778377163 56.5195679585969
"1434" 286.6 111.011563036908 54.2257901081183
"1435" 286.8 109.11071346164 51.4383318940155
"1436" 287 106.217860804155 48.7054943948333
"1437" 287.2 103.318466646488 45.9483537771348
"1438" 287.4 100.554479919392 41.9721156179893
"1439" 287.6 97.208101645555 38.4624108557333
"1440" 287.8 93.5388962262137 36.4024476587216
"1441" 288 88.7852769499558 36.0890845802754
"1442" 288.2 84.7974340445862 35.9747833505036
"1443" 288.4 80.1646430016906 36.6214438660037
"1444" 288.6 75.7828770565884 37.2637061069667
"1445" 288.8 70.711101007655 37.7873280369333
"1446" 289 66.7876899368557 40.0819384239116
"1447" 289.2 63.5487231158863 42.629395764085
"1448" 289.4 59.8379401710084 45.3750858220867
"1449" 289.6 56.46953922921 48.8930917549347
"1450" 289.8 52.6475133123047 51.1460901166462
"1451" 290 48.8848954263956 51.5993119365636
"1452" 290.2 44.8004703822384 52.1039568849601
"1453" 290.4 40.2854528911176 51.9727221396667
"1454" 290.6 36.1619648953916 51.3319797620215
"1455" 290.8 31.3114547270357 51.939924593814
"1456" 291 26.9059778546405 53.1199678162645
"1457" 291.2 23.0246522243271 55.2476276254086
"1458" 291.4 19.442530888434 57.5692490196015
"1459" 291.6 16.2457653831884 60.7877458697667
"1460" 291.8 15.3759471358884 63.8309642327961
"1461" 292 14.5238608950859 67.2095820086423
"1462" 292.2 14.2358597181247 70.581336203342
"1463" 292.4 13.8150677782191 74.5720182778974
"1464" 292.6 14.8182700247058 77.3447728964058
"1465" 292.8 15.9271981950268 81.0931585245898
"1466" 293 18.2123693772125 85.064314955115
"1467" 293.2 20.4818552161081 85.8402301835822
"1468" 293.4 23.7885176470884 87.9487015876952
"1469" 293.6 27.8337335991155 90.8934030358023
"1470" 293.8 30.9559985123165 93.2262055709635
"1471" 294 34.2847572432384 96.1192437806167
"1472" 294.2 38.2697522391793 99.1765900080667
"1473" 294.4 41.5134706494539 100.623004190787
"1474" 294.6 45.6190804242661 101.824991835667
"1475" 294.8 50.2061816289328 101.630256407167
"1476" 295 54.2381838277562 100.788721162577
"1477" 295.2 58.0012220142002 99.3297378704802
"1478" 295.4 62.2230094449722 96.6676438744247
"1479" 295.6 66.2091965529571 94.6502083918698
"1480" 295.8 70.1656140471199 92.5938492425614
"1481" 296 73.4781259851648 90.0606809492255
"1482" 296.2 76.9031785217237 87.3515674880343
"1483" 296.4 80.0311442357351 83.8789840351992
"1484" 296.6 83.5646947652323 80.389845766874
"1485" 296.8 87.2363835063198 77.2445670742172
"1486" 297 90.7201093458463 74.1848600683614
"1487" 297.2 94.2140618817787 70.6463839822796
"1488" 297.4 99.0761658062626 68.9921798046989
"1489" 297.6 103.764149792128 67.0576913123368
"1490" 297.8 108.238516860427 66.0811052248707
"1491" 298 112.596798416895 64.0544326828542
"1492" 298.2 116.833105384388 61.8458083646167
"1493" 298.4 117.54057277628 58.9660779675568
"1494" 298.6 116.073637213238 56.3542692809167
"1495" 298.8 113.906639479814 54.5450412882248
"1496" 299 111.390357155302 52.1524779198205
"1497" 299.2 108.879244993655 49.1166025216667
"1498" 299.4 105.999995880316 46.5917569659425
"1499" 299.6 102.945569017446 43.6322451700816
"1500" 299.8 99.6142601261079 40.6611337711449
"1501" 300 96.0759660290841 38.0387807344433
"1502" 300.2 92.3929977100196 36.2965201454167
"1503" 300.4 88.3522831527805 34.2583622617341
"1504" 300.6 84.3988379042217 32.585728369
"1505" 300.8 80.1972988884561 31.1213737847957
"1506" 301 76.0806338085529 29.5174239113441
"1507" 301.2 72.139160816655 27.7865819199667
"1508" 301.4 67.6455040850049 27.0380274926117
"1509" 301.6 62.6808206331367 26.6100375398645
"1510" 301.8 58.1443759653837 26.4578522752713
"1511" 302 53.2714615219884 26.6311517108667
"1512" 302.2 47.9103717132835 27.0137403519197
"1513" 302.4 42.9871398921472 29.0168516270784
"1514" 302.6 39.5065111771176 31.6983571904419
"1515" 302.8 36.89484016394 35.518625396086
"1516" 303 35.0342622064186 39.5866431408876
"1517" 303.2 33.9523640118332 43.5297102281494
"1518" 303.4 33.6245827411258 47.7698608036886
"1519" 303.6 32.465403211803 51.7626704415094
"1520" 303.8 31.2050930228592 55.9068154030712
"1521" 304 30.7887926458812 59.873416667381
"1522" 304.2 29.905448440247 63.8135315277701
"1523" 304.4 28.0968711272815 67.9410272766667
"1524" 304.6 26.9909308285783 71.9495138498352
"1525" 304.8 26.8172263115237 76.4314919592667
"1526" 305 25.7788135906807 79.7549766056667
"1527" 305.2 24.1000943326884 83.4419673852667
"1528" 305.4 23.9415728610673 87.2164182871403
"1529" 305.6 26.4210765923697 89.8966216899209
"1530" 305.8 29.9435001906436 91.7457546570977
"1531" 306 32.8440451323867 93.7715266570226
"1532" 306.2 36.4770060822611 95.5403484613485
"1533" 306.4 40.2059313660665 97.8390010335573
"1534" 306.6 44.1188963824884 99.9100934554167
"1535" 306.8 48.5393906094384 99.9165846363667
"1536" 307 52.9563441922338 99.2190777379212
"1537" 307.2 57.2515803676463 97.8141252907719
"1538" 307.4 61.4599266712097 96.2766283154536
"1539" 307.6 65.9014450275598 94.8075615729345
"1540" 307.8 69.4721928155851 92.4651276916344
"1541" 308 72.5697424863384 89.3359596878667
"1542" 308.2 76.0082980677611 86.1458393046212
"1543" 308.4 78.7100580239357 82.571807496864
"1544" 308.6 81.3033767937576 78.3319100127821
"1545" 308.8 83.667498183855 73.8350195792667
"1546" 309 85.9437389703217 69.8580893839
"1547" 309.2 87.9699645937465 65.3194277446022
"1548" 309.4 89.8370952109571 61.0279195649167
"1549" 309.6 92.6715633240779 57.2736254880982
"1550" 309.8 95.2610265511336 52.9736203635699
"1551" 310 96.97450835721 48.5999848213161
"1552" 310.2 99.6661838140088 44.2826598101258
"1553" 310.4 102.818842415791 40.3200688221515
"1554" 310.6 106.330904499611 37.1847521509218
"1555" 310.8 108.261431884797 37.3095587043156
"1556" 311 108.718545719949 38.0174124433408
"1557" 311.2 108.406185946878 38.3699399972877
"1558" 311.4 107.690591105714 38.9694209462796
"1559" 311.6 106.823704359488 39.7843341621825
"1560" 311.8 105.938121815596 39.6580245659524
"1561" 312 104.514371277982 40.123644066702
"1562" 312.2 103.212247321852 40.9037833515189
"1563" 312.4 101.688615777521 41.6305775347645
"1564" 312.6 99.2226027986972 42.3087090066337
"1565" 312.8 96.1008258710203 42.2525239426241
"1566" 313 92.5085787112437 42.3395333894007
"1567" 313.2 89.0768156421884 41.8724445814667
"1568" 313.4 85.0133363674884 41.3507896760303
"1569" 313.6 81.0813380345841 40.5620546909645
"1570" 313.8 77.3387106379726 39.1693801774456
"1571" 314 73.5442310264571 37.1768865617604
"1572" 314.2 69.3979891946446 35.1808484196354
"1573" 314.4 65.8505415416905 33.4935729671135
"1574" 314.6 61.9648610195515 31.6792406433509
"1575" 314.8 58.0762601557945 30.0629993372075
"1576" 315 54.4378665112513 28.4278035268007
"1577" 315.2 50.4761967253946 27.3021775415729
"1578" 315.4 46.5422706038217 27.5745366756
"1579" 315.6 41.8661615391588 28.7815029273939
"1580" 315.8 38.4715689559884 30.5518250046667
"1581" 316 35.4542638334996 33.094325767779
"1582" 316.2 32.4872835970277 35.978160540397
"1583" 316.4 30.4617369903236 38.987506973315
"1584" 316.6 28.0871890129535 42.1317899040736
"1585" 316.8 27.6376296289518 45.5179551315813
"1586" 317 27.2357876046279 49.1784951772364
"1587" 317.2 27.4247591938065 52.7339606328939
"1588" 317.4 28.5627057569651 55.3375691949108
"1589" 317.6 29.4877745211884 59.4116155083667
"1590" 317.8 30.3224640245237 63.1619907607725
"1591" 318 31.4267284543707 67.244561744149
"1592" 318.2 32.2097430662217 70.5980840122
"1593" 318.4 32.7083275839526 74.3951157640952
"1594" 318.6 33.8580221993032 77.5912496223333
"1595" 318.8 36.3247868225245 79.4468410280402
"1596" 319 39.4160357842134 81.6211911287917
"1597" 319.2 41.0550589740884 84.6103799562667
"1598" 319.4 43.6361719400095 87.5901062875681
"1599" 319.6 46.9311050705325 89.4822021763284
"1600" 319.8 50.7463921324384 91.2638404300167
"1601" 320 53.9036026821961 92.7053819225282
"1602" 320.2 57.2171008963653 94.6467443481898
"1603" 320.4 60.9217819273455 96.9596971617143
"1604" 320.6 64.6735566114022 99.374011442477
"1605" 320.8 68.3959131354884 101.708150578567
"1606" 321 72.3201270734429 103.760543973485
"1607" 321.2 75.6485968058914 105.824334367249
"1608" 321.4 78.1673041922217 104.8715194282
"1609" 321.6 79.6256561789884 102.517384470333
"1610" 321.8 82.0827277877671 100.126643508421
"1611" 322 85.4475006015212 97.1130329427814
"1612" 322.2 87.7977623451451 94.1343956593831
"1613" 322.4 88.8382889631003 90.6117189527861
"1614" 322.6 89.6637346600257 86.5658724382786
"1615" 322.8 90.9166017857312 82.2791186836524
"1616" 323 91.4633537309762 77.7965398166057
"1617" 323.2 92.3815815342209 73.6336420121201
"1618" 323.4 92.9845065740884 69.3863969015333
"1619" 323.6 93.2504211592125 64.534276447046
"1620" 323.8 93.0883654692884 59.8054138193333
"1621" 324 91.9231620214546 55.1803866136105
"1622" 324.2 91.6175895017787 50.4190265703441
"1623" 324.4 90.0366252617497 45.3694207914394
"1624" 324.6 88.4804736705644 40.5214322680906
"1625" 324.8 87.2174846241367 35.5036687579524
"1626" 325 87.0284247145753 30.7719607064493
"1627" 325.2 88.3345384008071 28.4332747385678
"1628" 325.4 88.5548039276512 28.4097352911667
"1629" 325.6 88.1384880634161 26.6383467548112
"1630" 325.8 85.1220259089767 23.9172342429806
"1631" 326 79.4250859810951 22.7842882498914
"1632" 326.2 73.4918468395324 23.0020822382051
"1633" 326.4 68.0429095871962 23.0993657971273
"1634" 326.6 62.5628036335229 23.084728573908
"1635" 326.8 57.4344722379217 23.7923419087333
"1636" 327 52.3234637766532 24.1234159144029
"1637" 327.2 47.3585857838975 26.1038907855189
"1638" 327.4 43.0803074304884 28.8506879281149
"1639" 327.6 39.3270920182749 32.8317611450824
"1640" 327.8 35.7331019927071 36.4831415977292
"1641" 328 33.0056995424088 40.5718479620303
"1642" 328.2 32.328551347852 44.5639242462803
"1643" 328.4 32.4867001200884 48.8656101916
"1644" 328.6 32.0273931094194 53.463455419908
"1645" 328.8 31.4024382804402 58.063483252751
"1646" 329 31.6691063740679 62.5592481617576
"1647" 329.2 31.5662954281435 67.4172561241494
"1648" 329.4 32.4107292615624 72.4752373772963
"1649" 329.6 34.0166955114143 76.6969091358889
"1650" 329.8 37.2427212520056 79.6520130457701
"1651" 330 40.2241878124884 82.9634746180953
"1652" 330.2 43.0678585903103 85.9207093052968
"1653" 330.4 47.0581031166484 87.1964664467467
"1654" 330.6 51.0454857777499 87.7261468122667
"1655" 330.8 55.1577793293988 88.8329416058906
"1656" 331 58.9187889484884 90.2243241664524
"1657" 331.2 62.3060051896702 91.1853561512576
"1658" 331.4 66.0354836991248 93.297940496803
"1659" 331.6 69.9463780709741 95.4599252584095
"1660" 331.8 73.9927535990439 97.0503676257778
"1661" 332 77.2107168255562 96.8608887091582
"1662" 332.2 80.2617919120884 95.4246874189667
"1663" 332.4 84.0625692754001 94.0298471830637
"1664" 332.6 88.9932416874571 92.179502642776
"1665" 332.8 92.3794156194449 88.9893870701884
"1666" 333 95.9354538790101 85.9074872452319
"1667" 333.2 98.8420167964124 82.4401891809325
"1668" 333.4 101.146593867453 78.7912271516784
"1669" 333.6 103.690627687622 75.5010893564333
"1670" 333.8 106.20465068152 71.4462649896667
"1671" 334 108.800692296651 67.6658576494384
"1672" 334.2 111.302619214988 63.7582725520104
"1673" 334.4 113.592297884825 59.5612543113193
"1674" 334.6 113.761720091163 56.1074534471202
"1675" 334.8 112.221262432043 54.7032515175471
"1676" 335 112.341208166988 53.5998448311333
"1677" 335.2 113.399612302941 53.2764245873088
"1678" 335.4 116.25232301851 53.2481321988535
"1679" 335.6 116.936964279588 54.3138747356333
"1680" 335.8 116.487717492521 55.426601058337
"1681" 336 115.832334617054 56.2653683244275
"1682" 336.2 115.262239594488 56.7090458949081
"1683" 336.4 114.214799032102 56.7924239950417
"1684" 336.6 112.128128096673 56.5320711938949
"1685" 336.8 109.754773695674 56.0119765947388
"1686" 337 106.695178976678 54.9288059442967
"1687" 337.2 105.414381980035 54.1810620504914
"1688" 337.4 102.748029532701 53.0231132388485
"1689" 337.6 99.8821977310821 51.0233869257292
"1690" 337.8 97.4764037914884 48.7941374035054
"1691" 338 94.8517088856188 46.143359421308
"1692" 338.2 91.9354781970554 43.5609546611615
"1693" 338.4 89.1311792826446 40.7754350009167
"1694" 338.6 85.9621536680522 38.1257901812199
"1695" 338.8 81.9426661370357 37.1482314142772
"1696" 339 77.4291243026819 36.7582315646021
"1697" 339.2 73.2753476666267 36.9283744612943
"1698" 339.4 68.7975549567696 37.6150412758854
"1699" 339.6 64.0962113192601 37.8417034367754
"1700" 339.8 61.0933345667384 39.2297225371979
"1701" 340 59.2168533798659 41.8345572804116
"1702" 340.2 57.6854645679884 43.6599535355729
"1703" 340.4 55.9328457114884 45.8442836545196
"1704" 340.6 53.0847564204368 46.68475184411
"1705" 340.8 50.354757548455 46.2907750814333
"1706" 341 47.2627693828079 47.0421013933162
"1707" 341.2 44.5251186741981 48.9951546200215
"1708" 341.4 41.4363165000904 51.4163352010952
"1709" 341.6 38.8097936475936 54.3095472816667
"1710" 341.8 36.7392350399571 57.7417592089792
"1711" 342 34.6902777234664 61.2087453199524
"1712" 342.2 32.7123722407756 64.8791234115284
"1713" 342.4 32.0361357953237 69.0544557266784
"1714" 342.6 31.4165155403317 72.5630609410643
"1715" 342.8 31.1504441559526 76.8339451781667
"1716" 343 32.3415170870095 81.3640580805963
"1717" 343.2 32.653110395352 85.3905018849849
"1718" 343.4 34.3438163486031 89.5406979197978
"1719" 343.6 37.6215333553931 92.4900554218572
"1720" 343.8 39.7929879350955 95.8786064296845
"1721" 344 41.6622340537192 99.5660608650667
"1722" 344.2 44.5493641718042 100.895728036509
"1723" 344.4 47.6058776490665 99.5855344079167
"1724" 344.6 50.8164041555419 98.4936250409702
"1725" 344.8 54.9519561457106 97.7932472233889
"1726" 345 58.8453038811299 96.9602803765346
"1727" 345.2 63.0082329469884 95.9504730759167
"1728" 345.4 66.9224150598384 94.8080252287167
"1729" 345.6 71.6987140188612 93.4678714125819
"1730" 345.8 76.1111453503455 92.394233226881
"1731" 346 79.6374583261702 90.3828101428939
"1732" 346.2 83.2908877886433 88.3416204764272
"1733" 346.4 87.8458516911248 87.6683162910758
"1734" 346.6 91.0821061392496 86.4728644724279
"1735" 346.8 93.7215052727191 83.5448276372436
"1736" 347 95.8827069513504 80.5249649666322
"1737" 347.2 98.3090656236953 76.8093234573218
"1738" 347.4 100.157123413605 72.5773877977624
"1739" 347.6 102.129114782101 68.393316013828
"1740" 347.8 103.943242812926 64.1477434090104
"1741" 348 106.128519819037 59.8626478879247
"1742" 348.2 108.16476895988 55.076443505244
"1743" 348.4 110.864987983198 50.4609051571183
"1744" 348.6 112.766275822746 46.1809135887957
"1745" 348.8 112.632920274741 45.8819610265823
"1746" 349 111.565512043463 46.5201301416667
"1747" 349.2 110.485680344208 46.3016464901789
"1748" 349.4 108.784336060068 46.2058979729508
"1749" 349.6 106.256071301946 45.4760167803475
"1750" 349.8 103.058819408488 43.7765243268
"1751" 350 99.8215155474671 41.6144546662624
"1752" 350.2 96.4248324775884 39.3105918332
"1753" 350.4 92.3469897386586 38.4323948984326
"1754" 350.6 88.0284534514547 37.2340946522959
"1755" 350.8 83.7136890511949 36.3854211019058
"1756" 351 79.393828287917 35.3752717721282
"1757" 351.2 75.4174373801267 35.4906469359858
"1758" 351.4 70.7628026945199 36.3733893935088
"1759" 351.6 65.9415634541831 36.8530535016035
"1760" 351.8 61.6812214187564 38.9916986274914
"1761" 352 57.9329408417071 41.6598584053542
"1762" 352.2 54.5999041975973 45.5869425437063
"1763" 352.4 50.6445203334475 48.6741424324218
"1764" 352.6 47.5329813417224 50.120663915422
"1765" 352.8 44.0393270676174 50.4232144290215
"1766" 353 39.4777020032384 50.8732783662604
"1767" 353.2 34.8162226835196 51.9159243063542
"1768" 353.4 30.4078470726174 52.9819960809247
"1769" 353.6 25.6276855829217 53.1454621646333
"1770" 353.8 21.4516925050884 54.1045626200877
"1771" 354 17.6024222017384 56.2163316857292
"1772" 354.2 15.1160176726297 58.9916643234275
"1773" 354.4 14.0884023027472 62.9512182969843
"1774" 354.6 13.2782389851628 66.4827759283643
"1775" 354.8 12.744855124155 70.6000073250741
"1776" 355 14.1196539612576 73.3486803296282
"1777" 355.2 15.6717344624208 76.767278995437
"1778" 355.4 17.8697970361074 80.0826266917143
"1779" 355.6 21.7385710387811 84.7547691520325
"1780" 355.8 24.191939698966 86.3159135300547
"1781" 356 27.6478197755429 89.6805823855758
"1782" 356.2 30.8880149832598 92.6223518716952
"1783" 356.4 35.0014474677998 95.0762919037159
"1784" 356.6 39.3688792637825 96.8153274789608
"1785" 356.8 43.5807184709975 98.3976482940667
"1786" 357 48.063173970652 99.7855808026485
"1787" 357.2 52.786532121606 100.190741572961
"1788" 357.4 57.5372696821487 99.2677114915912
"1789" 357.6 61.9068604415376 98.2559064411913
"1790" 357.8 66.2517949279415 95.9099031949792
"1791" 358 70.7242252532916 94.0100356230765
"1792" 358.2 75.4535971502156 91.2243032369576
"1793" 358.4 79.1311809242678 88.256514479299
"1794" 358.6 83.0659820824884 84.4597845582267
"1795" 358.8 87.2540583110079 81.5977975870563
"1796" 359 92.5937691451957 77.782290882813
"1797" 359.2 96.8600982595324 74.6305102381062
"1798" 359.4 101.54556284952 71.5314617396354
"1799" 359.6 105.499503445688 68.0695526594767
"1800" 359.8 109.998738519814 65.0792631534927
"1801" 360 113.972117380676 61.3321936719479
"1802" 360.2 115.176160890586 56.7903073056015
"1803" 360.4 114.06611186887 53.7187768805992
"1804" 360.6 112.358772538971 50.483568862902
"1805" 360.8 110.495179633403 47.132834294752
"1806" 361 108.14609378093 43.9432822622132
"1807" 361.2 105.739959366097 42.8116902424058
"1808" 361.4 102.439993491255 41.4267168229
"1809" 361.6 99.074119466227 39.8637191311212
"1810" 361.8 95.5967835685753 38.8661811258406
"1811" 362 92.0362417144565 37.6534531844326
"1812" 362.2 87.3588164174217 36.6535350976667
"1813" 362.4 82.8422435050628 35.8013949601879
"1814" 362.6 77.609246777499 35.7226721273901
"1815" 362.8 72.5375688068471 35.6869135866341
"1816" 363 67.1220188740509 36.0409298955104
"1817" 363.2 61.5320127631981 36.6242200869247
"1818" 363.4 57.0741522521477 37.4210637462601
"1819" 363.6 51.8078049142303 37.9475834289892
"1820" 363.8 46.7247374772616 38.3773786159347
"1821" 364 41.8709721969775 39.0143493866558
"1822" 364.2 37.3570193758501 40.6200609888156
"1823" 364.4 32.6121962851217 40.8554928993
"1824" 364.6 27.947004206602 40.9657446242235
"1825" 364.8 24.415998472255 43.0624944223
"1826" 365 21.0416289361091 46.1619960202874
"1827" 365.2 17.739903955567 49.6271448435768
"1828" 365.4 15.682941811406 53.1777907913255
"1829" 365.6 13.8443303470814 56.9452686627597
"1830" 365.8 13.2593413179698 61.1757742421111
"1831" 366 13.6584287393402 64.1040180928889
"1832" 366.2 12.6466552072191 68.0808373278974
"1833" 366.4 12.8114313390268 72.0154916268205
"1834" 366.6 14.4363486933759 74.8687401455542
"1835" 366.8 16.9155025235589 77.512846338702
"1836" 367 18.5959916729561 80.8626652258441
"1837" 367.2 22.1065805387106 84.8613722863333
"1838" 367.4 25.2517448668048 86.4532180112869
"1839" 367.6 29.0740140838593 89.5378144761183
"1840" 367.8 32.7846343236918 92.7417393063107
"1841" 368 36.3006295493773 95.6655823564444
"1842" 368.2 39.7819073477596 98.0953132898192
"1843" 368.4 44.0749238663755 99.9781461589247
"1844" 368.6 48.5978112379884 101.622466990027
"1845" 368.8 52.8918924664375 101.844795438565
"1846" 369 57.1771928520921 101.406126951723
"1847" 369.2 60.6543257498568 99.8298077962982
"1848" 369.4 64.002055133816 97.2117766846494
"1849" 369.6 67.3962712691884 94.5353956288167
"1850" 369.8 71.1305848518432 91.2527426045215
"1851" 370 74.6833708679807 87.600317766159
"1852" 370.2 78.0139886802598 84.1318871890952
"1853" 370.4 82.4891708132605 80.1082940497806
"1854" 370.6 86.474997583759 76.4269099491843
"1855" 370.8 90.728492988185 72.745959872015
"1856" 371 94.6293718268184 69.2145969790567
"1857" 371.2 98.4583675479671 65.952239921773
"1858" 371.4 102.413758301582 62.7561964928542
"1859" 371.6 106.479330128036 59.5694536977825
"1860" 371.8 110.169974375754 56.6900885402687
"1861" 372 114.574560028498 54.9458115530033
"1862" 372.2 116.402253248832 52.7597778298542
"1863" 372.4 115.715892914814 50.4717277132509
"1864" 372.6 113.927849991602 48.3146540903755
"1865" 372.8 111.548356779524 46.923510672131
"1866" 373 108.968032411247 45.4860178661839
"1867" 373.2 105.835047568642 43.1604090126007
"1868" 373.4 102.656366189588 40.5136240359333
"1869" 373.6 99.094205812873 39.0773848633919
"1870" 373.8 95.0083884660778 37.6729921479193
"1871" 374 90.4309197491288 35.9343997699476
"1872" 374.2 85.734742613977 34.8315786264735
"1873" 374.4 81.5380579511807 34.5107320675788
"1874" 374.6 76.8924546683394 35.0307398601667
"1875" 374.8 72.1280005406357 36.1151087199193
"1876" 375 67.2344060761373 36.7957886376348
"1877" 375.2 62.3487879732043 37.9030874305417
"1878" 375.4 57.1180097171981 38.9652330876022
"1879" 375.6 52.0666698050049 40.3399552239963
"1880" 375.8 46.4101451476054 41.5233019124964
"1881" 376 41.2159331906224 43.1473928233162
"1882" 376.2 36.6236540387331 45.9110640142305
"1883" 376.4 32.3229013837756 49.2547127546454
"1884" 376.6 29.0509808611335 53.1034439825699
"1885" 376.8 26.2659104317297 57.1925269587701
"1886" 377 24.9985945423256 61.818183106155
"1887" 377.2 23.5888578744194 65.962336256046
"1888" 377.4 21.9575237909698 69.066165308
"1889" 377.6 19.2303008941992 71.5119588691607
"1890" 377.8 16.182020527567 73.8049705168914
"1891" 378 14.1751629611897 77.2478633400433
"1892" 378.2 15.6216133687653 78.9660484594359
"1893" 378.4 18.0452134736848 79.9172561294167
"1894" 378.6 21.4322189622384 82.778785064875
"1895" 378.8 24.0478092039404 85.387187583379
"1896" 379 26.818852186069 88.8279724302957
"1897" 379.2 29.9681219114884 92.1661145820667
"1898" 379.4 33.3874763073038 94.4130618339897
"1899" 379.6 37.2655758636989 96.5500532110351
"1900" 379.8 41.0668611212702 98.1356406266303
"1901" 380 45.4959540554526 100.030643958774
"1902" 380.2 49.3834679667642 100.844599678391
"1903" 380.4 53.9748935800394 101.006308197483
"1904" 380.6 58.4369012779629 100.207697598972
"1905" 380.8 62.5492137226669 98.966553938756
"1906" 381 66.3913484421155 96.9269007188192
"1907" 381.2 70.1874790776884 94.2887307527167
"1908" 381.4 74.5359318373736 92.0754508743716
"1909" 381.6 78.3579667228707 88.9724535546667
"1910" 381.8 82.654873955655 86.3867998095833
"1911" 382 86.4517820660084 83.5198615566667
"1912" 382.2 89.2157749973402 80.0098155614815
"1913" 382.4 92.0413161016681 76.4437449749925
"1914" 382.6 95.4634083508142 72.5577885590824
"1915" 382.8 98.9409764933321 69.3528591332917
"1916" 383 102.591722057653 65.929430376079
"1917" 383.2 106.604627002426 63.1334963855729
"1918" 383.4 110.395152118178 62.0755961702467
"1919" 383.6 114.629182153385 61.0148702836254
"1920" 383.8 115.980412805978 58.5937267086667
"1921" 384 114.93558661765 55.1722461692151
"1922" 384.2 112.956751188109 52.3532396436322
"1923" 384.4 110.841903689025 49.545653750313
"1924" 384.6 108.395173980174 45.9585675106434
"1925" 384.8 105.568742709155 43.0365296985
"1926" 385 101.976035181935 40.7402168915071
"1927" 385.2 98.0670299262796 39.4497361222821
"1928" 385.4 93.8427235618182 38.0802138043369
"1929" 385.6 89.2312228826586 37.131396503773
"1930" 385.8 84.7042997092166 36.2457195988515
"1931" 386 79.9920938132626 35.1752209845376
"1932" 386.2 74.9917905524239 34.8401922903441
"1933" 386.4 70.1364056099939 34.8360044316667
"1934" 386.6 65.5561922904147 36.5004798836877
"1935" 386.8 61.0691652759671 38.1755098650922
"1936" 387 55.9913376716972 39.9248049698315
"1937" 387.2 50.1577445126042 41.735788140414
"1938" 387.4 45.4841383113271 43.6179440782151
"1939" 387.6 40.4209730876042 45.3107206383509
"1940" 387.8 35.5124371185644 47.5488412096123
"1941" 388 31.6307018064239 50.9048181769247
"1942" 388.2 28.0034578106217 54.5086101641333
"1943" 388.4 26.4201014149543 59.0053265916326
"1944" 388.6 26.0544503409603 62.9129147520262
"1945" 388.8 26.6529830691669 67.1481758892024
"1946" 389 27.8502763678016 70.8690973341125
"1947" 389.2 30.1575116615589 73.851820282902
"1948" 389.4 32.9030109162974 76.5093861306667
"1949" 389.6 36.0188298684526 79.0363101433452
"1950" 389.8 38.8847880359762 80.822063425252
"1951" 390 41.8336878600908 82.6799183831366
"1952" 390.2 44.9747706114513 84.0247311861111
"1953" 390.4 48.0811132343684 86.1786492737867
"1954" 390.6 51.0760196362966 87.2971953478448
"1955" 390.8 54.5894534800971 87.329902549058
"1956" 391 58.2358038224449 87.391992105971
"1957" 391.2 61.9991493629429 86.6828370013939
"1958" 391.4 65.8643525649884 85.943235778
"1959" 391.6 69.976374584184 84.6487625914493
"1960" 391.8 74.3366419409284 82.7616916217067
"1961" 392 78.0028609414884 80.3991646898186
"1962" 392.2 81.421549575155 78.0288033011852
"1963" 392.4 84.7178757173504 76.0841018615288
"1964" 392.6 88.3915727140753 73.8381240571123
"1965" 392.8 92.3839676397465 71.6054036194086
"1966" 393 95.8480841446692 68.7614020605603
"1967" 393.2 99.2511060470966 66.1542795306357
"1968" 393.4 103.660247194468 64.2211831730748
"1969" 393.6 107.783884987142 62.7776463110924
"1970" 393.8 111.984193214738 61.6405247670729
"1971" 394 115.733352108798 59.8544880395739
"1972" 394.2 117.387107807509 56.8570046218401
"1973" 394.4 117.010801462895 53.9322473889479
"1974" 394.6 116.230272231814 51.5620843882645
"1975" 394.8 115.400815367578 48.7344251264082
"1976" 395 114.603848383846 45.690186291631
"1977" 395.2 112.818168854184 43.8658015836341
"1978" 395.4 111.492928838295 43.1034085325303
"1979" 395.6 110.294702876269 41.9449175467985
"1980" 395.8 109.411521831555 40.5482436676667
"1981" 396 108.236572042861 40.1228641500922
"1982" 396.2 107.628046346771 40.4748651004058
"1983" 396.4 106.41394856202 40.7024092152292
"1984" 396.6 103.502261882376 40.0610404233296
"1985" 396.8 100.332523409488 39.6313643584792
"1986" 397 96.5558363113065 39.1113322482803
"1987" 397.2 93.0472086198607 38.1299334882092
"1988" 397.4 89.2073225433936 36.5004798836877
"1989" 397.6 85.3898248625884 35.2124929267667
"1990" 397.8 80.9859509121367 34.6648084505678
"1991" 398 76.4877765087631 34.4080144789194
"1992" 398.2 71.8578763088217 34.3513295874
"1993" 398.4 67.2716958390416 35.171612297805
"1994" 398.6 62.9299372592409 35.9763108583471
"1995" 398.8 58.5549974886532 37.5879798278315
"1996" 399 54.2575685854564 40.0938610011667
"1997" 399.2 49.9812441779571 42.2440646908542
"1998" 399.4 46.0855314029834 45.0625065382409
"1999" 399.6 41.7942422047696 46.8487461772604
"2000" 399.8 37.2184888073797 47.8578778678841
"2001" 400 32.3021848488288 49.341722201422
"2002" 400.2 28.6063550143182 51.6371142735284
"2003" 400.4 25.4285751460158 55.0542497994469
"2004" 400.6 23.2278607622442 58.7114737119457
"2005" 400.8 23.3863663435814 61.9359301094341
"2006" 401 23.660736197376 65.5691935183071
"2007" 401.2 24.3215765549824 69.1282095275221
"2008" 401.4 26.1891597005968 71.7137329276064
"2009" 401.6 28.0011431259418 74.2450206829923
"2010" 401.8 30.2170777926295 77.0546453304667
"2011" 402 32.2864008222026 79.6344261023095
"2012" 402.2 34.5407982695995 81.3176683158518
"2013" 402.4 37.411342734155 82.5726299661852
"2014" 402.6 40.0144727356422 84.3637150801667
"2015" 402.8 43.1544923556312 85.9169619503452
"2016" 403 47.1629186069357 86.2051606233509
"2017" 403.2 51.0644599989884 86.8249545237083
"2018" 403.4 54.9920690751733 87.3985644750091
"2019" 403.6 58.9367645265038 87.9178863110974
"2020" 403.8 63.4392047969474 87.6508065481257
"2021" 404 66.6031107778693 86.5367151791429
"2022" 404.2 69.7788169030971 84.9987219122319
"2023" 404.4 73.5662798747927 82.8650989564928
"2024" 404.6 76.7239228570154 80.1514649555856
"2025" 404.8 80.2411452642474 77.6965683815221
"2026" 405 83.8843084898929 75.4416233317004
"2027" 405.2 86.87693347894 72.0911952259893
"2028" 405.4 89.5906659019077 69.1806334451828
"2029" 405.6 93.4802705191446 66.6711900033229
"2030" 405.8 96.932687050528 64.177427708033
"2031" 406 100.496790029448 62.4804868938299
"2032" 406.2 104.194776074738 61.5553280171042
"2033" 406.4 107.67591286837 61.439563267736
"2034" 406.6 111.427943995706 60.7493129370132
"2035" 406.8 114.885751099388 59.4349837597867
"2036" 407 116.635985440437 57.6796624524422
"2037" 407.2 116.013559261893 54.9849063209326
"2038" 407.4 114.810095266247 51.8428985206667
"2039" 407.6 113.472863448272 48.7067978448233
"2040" 407.8 111.882188942667 46.4876742369167
"2041" 408 109.895213163557 44.8073435319053
"2042" 408.2 108.376895367525 42.3908005734739
"2043" 408.4 106.654369204271 40.5806995724167
"2044" 408.6 104.86392015352 37.9393413666986
"2045" 408.8 103.373500571934 35.2847425929927
"2046" 409 103.057344140091 34.1898368734621
"2047" 409.2 102.133120559967 32.249409935721
"2048" 409.4 101.276009012686 29.9359176028992
"2049" 409.6 100.47577705804 27.0913540568391
"2050" 409.8 100.582310625792 25.892964753211
"2051" 410 101.748957222757 26.6047994538756
"2052" 410.2 103.07391517814 27.5990924608992
"2053" 410.4 104.070853529329 29.1090125116894
"2054" 410.6 104.643562895592 30.3593279144253
"2055" 410.8 105.748233697545 31.8972697833939
"2056" 411 107.389795721407 33.0788568442713
"2057" 411.2 109.156202047522 33.4512191623333
"2058" 411.4 109.111333182709 33.634794314814
"2059" 411.6 108.50072004963 34.4648616149961
"2060" 411.8 108.381587787488 36.4077975331309
"2061" 412 108.779713552422 38.4061539541667
"2062" 412.2 110.026020294822 40.2885964296667
"2063" 412.4 111.484372281588 41.9633211147667
"2064" 412.6 113.402477148814 43.296437626498
"2065" 412.8 114.885751099388 43.6856477935
"2066" 413 114.631028205557 44.8682365068046
"2067" 413.2 114.474344527454 47.4647088868046
"2068" 413.4 114.653880077547 50.5959879474806
"2069" 413.6 115.291413441455 53.9638371951161
"2070" 413.8 116.009090076825 57.5959811424195
"2071" 414 117.431550389392 60.9514911440538
"2072" 414.2 118.425353888006 63.8126361924667
"2073" 414.4 117.667623276859 65.2803724333408
"2074" 414.6 116.350071988178 67.5246963605632
"2075" 414.8 115.414706867965 70.0106572958411
"2076" 415 113.925056318788 72.7791208114
"2077" 415.2 112.842799422216 76.0402507801894
"2078" 415.4 112.049461682532 79.6251529866667
"2079" 415.6 112.37830062956 82.332902754381
"2080" 415.8 113.369470240204 84.1748807252576
"2081" 416 114.486215265185 84.6051286638127
"2082" 416.2 114.886579760786 84.2615135077624
"2083" 416.4 114.604922113025 84.0159244376877
"2084" 416.6 113.444708928488 83.5775609428889
"2085" 416.8 111.952519379982 83.4870146169197
"2086" 417 110.176540432793 83.8881655192645
"2087" 417.2 108.347720756445 84.5824396556558
"2088" 417.4 106.612035415467 85.3994817795797
"2089" 417.6 104.7434717821 87.093829420902
"2090" 417.8 103.669940346708 89.390422279252
"2091" 418 102.257158561163 91.2119109824167
"2092" 418.2 100.886770398296 93.481327706859
"2093" 418.4 100.212949023567 95.7061996875351
"2094" 418.6 98.3343685779231 97.6198354811014
"2095" 418.8 95.9130348584602 98.3746091729484
"2096" 419 93.1273125549884 98.7524995193333
"2097" 419.2 90.4659283654884 99.1311517414167
"2098" 419.4 88.1020566361967 100.478071788542
"2099" 419.6 85.8769456590971 102.479754435841
"2100" 419.8 83.7113909312312 105.135494120167
"2101" 420 81.3270769885588 106.926511511864
"2102" 420.2 78.3144376270884 107.433372176467
"2103" 420.4 75.4683044413191 106.834186242621
"2104" 420.6 73.1746587301074 105.521873938619
"2105" 420.8 70.5480596082067 104.545802329639
"2106" 421 67.1743909021702 103.984784769939
"2107" 421.2 63.116419296155 104.031993358667
"2108" 421.4 59.671325858624 105.270818739972
"2109" 421.6 55.7786801639259 107.11936129801
"2110" 421.8 52.0423936535867 108.528998390585
"2111" 422 50.5562932617598 110.68823576711
"2112" 422.2 51.3178254489722 112.786711923812
"2113" 422.4 52.789411526849 113.732584430831
"2114" 422.6 54.9993520701074 113.861495940095
"2115" 422.8 57.0109461997058 113.785698299188
"2116" 423 59.0998106144179 114.798211227286
"2117" 423.2 60.5331174282275 114.45174990971
"2118" 423.4 62.1124499758884 114.365953431067
"2119" 423.6 64.5118458457343 114.811610247765
"2120" 423.8 66.7596456356393 114.640787582987
"2121" 424 69.1686727723931 114.980451894333
"2122" 424.2 71.8158381845741 115.317375096024
"2123" 424.4 74.7078138497265 114.739350887619
"2124" 424.6 77.5473780748273 114.063618426819
"2125" 424.8 80.3396860834884 113.281313836855
"2126" 425 82.7012395338693 112.241791741143
"2127" 425.2 85.555208864184 110.630419906971
"2128" 425.4 88.4451955132275 108.214571692536
"2129" 425.6 91.2340514445717 106.460776897458
"2130" 425.8 94.2501899760406 103.900232073711
"2131" 426 97.0587104086188 101.480677020058
"2132" 426.2 99.6518767213027 99.0096739264952
"2133" 426.4 101.665997438931 95.9662373725095
"2134" 426.6 103.222244434759 93.0000404170549
"2135" 426.8 105.204819471958 90.4364885833896
"2136" 427 107.850074617935 87.483300277902
"2137" 427.2 110.199118453488 84.4957770374253
"2138" 427.4 112.813497539557 81.3979168874943
"2139" 427.6 114.240223870446 77.8808207441454
"2140" 427.8 115.539196648355 74.1812158966
"2141" 428 116.75984777081 70.1109363370952
"2142" 428.2 117.166811095954 65.6263311606326
"2143" 428.4 117.021191310452 61.1822830143374
"2144" 428.6 115.973923289006 56.7261435630522
"2145" 428.8 114.293667875207 53.4474601038127
"2146" 429 112.914001387082 48.9639527718535
"2147" 429.2 111.511100673735 44.2474531408196
"2148" 429.4 109.265225968424 40.5231165156022
"2149" 429.6 105.786526533782 37.6342678716341
"2150" 429.8 103.053112875785 35.2425948867766
"2151" 430 99.9882720152861 34.3677641878577
"2152" 430.2 96.886047966141 34.0857605702877
"2153" 430.4 93.3891478315108 33.2474884643521
"2154" 430.6 89.4273394134884 33.5291133337333
"2155" 430.8 85.7230388180217 32.8799952387333
"2156" 431 81.8721692382058 31.5128020105254
"2157" 431.2 77.6382499264245 30.0712013939007
"2158" 431.4 73.3122771419666 29.0278086077101
"2159" 431.6 69.9679078264232 27.0084868817428
"2160" 431.8 67.2165680492042 26.1405550874877
"2161" 432 64.0030769838905 26.7587175277971
"2162" 432.2 60.9449126202974 26.7402618985206
"2163" 432.4 56.9938180460746 26.8361834953563
"2164" 432.6 52.6168190176692 26.9968676077943
"2165" 432.8 48.4030758094884 27.2499776281
"2166" 433 43.8256477372178 28.1554337315961
"2167" 433.2 39.8087522316884 29.4569791511
"2168" 433.4 35.3298373761884 31.2139254615667
"2169" 433.6 31.2486548807156 33.5082628737121
"2170" 433.8 27.2184868349153 36.6345720971386
"2171" 434 24.7460033045221 40.1354337330936
"2172" 434.2 22.7721841726312 43.7289223331667
"2173" 434.4 20.7271828626691 47.9888575903534
"2174" 434.6 19.0801434553559 50.9591594274739
"2175" 434.8 18.0196565435245 55.0368723760643
"2176" 435 16.8242352762209 58.118209964655
"2177" 435.2 14.4438725622043 61.134138889553
"2178" 435.4 13.7851084815268 64.5356538859744
"2179" 435.6 15.2272400813975 67.9916079074459
"2180" 435.8 16.6390159151719 71.1948344364135
"2181" 436 16.8510063816403 74.8627625074009
"2182" 436.2 17.9878360706446 78.5297662013542
"2183" 436.4 20.2274751545779 82.0026691137264
"2184" 436.6 21.877750018352 84.1571775044848
"2185" 436.8 24.2396547231134 86.7654520316667
"2186" 437 26.5092497767027 90.2590983501131
"2187" 437.2 29.4101565702543 92.9500282644539
"2188" 437.4 32.5480712854338 93.207063963503
"2189" 437.6 36.0649329999978 92.9112531650818
"2190" 437.8 39.5646000707948 93.3068872857957
"2191" 438 42.3699517793563 94.7042888086289
"2192" 438.2 44.1997299565827 95.5640640967233
"2193" 438.4 46.8730117284169 95.3709033482381
"2194" 438.6 50.1727767211199 95.3338108856667
"2195" 438.8 53.7482275710746 95.0696869711494
"2196" 439 57.5000022551312 94.8145164096667
"2197" 439.2 61.3625276590766 93.9133877601373
"2198" 439.4 64.5849617390368 92.8420349726022
"2199" 439.6 68.6626416617975 92.3927158079576
"2200" 439.8 71.7359207879429 92.784547094394
"2201" 440 74.7417691388466 93.4193969219055
"2202" 440.2 78.1798931492157 94.0414757692576
"2203" 440.4 81.2504487029345 92.8491865466513
"2204" 440.6 83.5965655688362 91.0552759638406
"2205" 440.8 87.0107654769598 89.901619742081
"2206" 441 89.6810855778975 88.0223807065303
"2207" 441.2 91.0803049286433 84.9186653388498
"2208" 441.4 92.8976246136807 81.2579346563974
"2209" 441.6 94.6186613782509 77.4684581160292
"2210" 441.8 96.4348974547918 73.5467819712397
"2211" 442 98.5982491948036 69.6724792387645
"2212" 442.2 100.215129711456 65.3638903292837
"2213" 442.4 101.773422917071 61.0075900421612
"2214" 442.6 103.248030427669 56.3149078645177
"2215" 442.8 105.532091823519 52.5330832706564
"2216" 443 108.369024211456 48.5931201869893
"2217" 443.2 111.316968141299 44.8925519287298
"2218" 443.4 112.743661385888 44.6247053042667
"2219" 443.6 112.457122112524 46.4691280056309
"2220" 443.8 111.561502784641 47.2028496439373
"2221" 444 110.606496016557 47.4288954746667
"2222" 444.2 109.744735786988 47.3380189413667
"2223" 444.4 108.395497460953 47.9157340459167
"2224" 444.6 107.111170944417 48.8801380727738
"2225" 444.8 105.519633400095 49.6008883813071
"2226" 445 102.755427255391 49.6062633455036
"2227" 445.2 99.5149108302543 49.880352110039
"2228" 445.4 96.4743277323321 49.3640787953854
"2229" 445.6 93.6628349833634 48.4188005695417
"2230" 445.8 89.9579228998362 46.9350012719493
"2231" 446 85.9346652765206 46.0971564152473
"2232" 446.2 82.2542428226357 45.3107206383509
"2233" 446.4 78.3636339458673 44.043915429793
"2234" 446.6 73.6558636343271 42.8138752121505
"2235" 446.8 69.1371641213916 42.3950893444086
"2236" 447 65.2717705621336 42.529100822086
"2237" 447.2 61.2100377136054 43.1391916383475
"2238" 447.4 56.2823708395653 44.204704497304
"2239" 447.6 51.1210851945097 44.8338041969965
"2240" 447.8 46.0987065722384 46.7757203915729
"2241" 448 42.25353596212 49.758887794614
"2242" 448.2 40.5173849744996 53.7712898051386
"2243" 448.4 40.5717800827142 56.809698912086
"2244" 448.6 41.0420766121884 59.3337213369667
"2245" 448.8 41.6836335513565 60.8363940610623
"2246" 449 42.686648714811 62.1031522803441
"2247" 449.2 44.0443168566799 63.9261628039752
"2248" 449.4 45.1058509405679 66.7106534329621
"2249" 449.6 46.135489930955 69.3517772698
"2250" 449.8 46.8717472126475 72.3402776386894
"2251" 450 48.0092288754434 74.4876385359026
"2252" 450.2 49.3073644659711 76.3034590108736
"2253" 450.4 51.6411183996628 78.565429957155
"2254" 450.6 54.0339797661149 79.648615086486
"2255" 450.8 56.3482812922884 81.2746766163137
"2256" 451 58.8121481185955 82.8429241147381
"2257" 451.2 60.6161125598587 85.0392787271852
"2258" 451.4 62.9067511039673 88.0234611847934
"2259" 451.6 65.3422358364014 90.9028743241449
"2260" 451.8 68.2799991899526 93.0827620633631
"2261" 452 70.8794954120101 94.4137565423189
"2262" 452.2 73.3125190493312 95.8327045072524
"2263" 452.4 75.4408729602852 95.9038177128385
"2264" 452.6 77.6620739416134 94.6962841852202
"2265" 452.8 80.275743106966 93.5530958728159
"2266" 453 82.7963484122576 92.0043343799282
"2267" 453.2 85.3569871236648 89.7513952686667
"2268" 453.4 88.02632619178 87.290155825125
"2269" 453.6 89.5482710037897 83.9466789342009
"2270" 453.8 90.9066453878831 80.5014624149167
"2271" 454 92.9504838325573 77.0555406657701
"2272" 454.2 94.7068332528217 73.2551407477333
"2273" 454.4 96.0428195731692 69.055576856805
"2274" 454.6 96.8943374557521 64.6797438367326
"2275" 454.8 97.6888424407611 60.1383327210871
"2276" 455 98.8861189586731 55.7065623122101
"2277" 455.2 100.608743875446 52.0970213493475
"2278" 455.4 103.073100006578 49.1763213864067
"2279" 455.6 105.773313260307 47.6531362711212
"2280" 455.8 108.690079555409 45.074074979538
"2281" 456 110.534869192281 41.5823559431494
"2282" 456.2 109.106184730744 39.6092867953643
"2283" 456.4 107.156866176922 38.3693966644498
"2284" 456.6 104.889332436388 37.4238219037333
"2285" 456.8 102.372010585392 35.9206598291183
"2286" 457 99.9159465221477 34.168340105381
"2287" 457.2 97.463564092906 33.1326044197326
"2288" 457.4 94.3233471725841 32.652481648273
"2289" 457.6 90.7725330827011 31.620798207922
"2290" 457.8 86.567031936811 30.6607093302796
"2291" 458 82.3944806049022 28.7656310742874
"2292" 458.2 78.5320333015427 26.894185651971
"2293" 458.4 74.4849230918471 24.1297892430471
"2294" 458.6 71.279138783829 21.9920259497216
"2295" 458.8 66.7510050837631 21.2558832309963
"2296" 459 62.3846419680839 20.635634420824
"2297" 459.2 58.4461726276344 21.6771407575206
"2298" 459.4 54.3446701057217 23.2643925248
"2299" 459.6 51.081234960994 25.2699000114195
"2300" 459.8 48.5978112379884 27.8212015517
"2301" 460 46.24214073194 30.844975112086
"2302" 460.2 44.0895813717464 33.340938883828
"2303" 460.4 41.5647874992147 35.6354446118246
"2304" 460.6 39.740559165884 38.6493949106447
"2305" 460.8 38.8817563479352 41.9583491463794
"2306" 461 38.1210451846884 45.3776822944667
"2307" 461.2 38.4842690926297 48.9204559668732
"2308" 461.4 38.9245404961949 52.6712296549384
"2309" 461.6 40.033779837955 56.0405288683333
"2310" 461.8 41.1186868137301 59.5395845042381
"2311" 462 41.958691745407 63.4621124211667
"2312" 462.2 42.9335502959666 66.6032795504493
"2313" 462.4 44.3472068848677 70.228608976977
"2314" 462.6 45.8993345859169 73.8711847302738
"2315" 462.8 47.0446774545859 77.2788285554716
"2316" 463 49.0603078806759 80.0097554579542
"2317" 463.2 51.7943220521469 82.8549113130081
"2318" 463.4 53.8951078942732 85.7432964491604
"2319" 463.6 54.9296632010338 89.208496498303
"2320" 463.8 55.7710982517507 93.6907972156995
"2321" 464 57.0363464729884 97.1026576945417
"2322" 464.2 58.9816068286496 99.211768020957
"2323" 464.4 60.4457619910122 100.118738557381
"2324" 464.6 62.4048723570458 100.433112379503
"2325" 464.8 64.0861346850236 102.230919207751
"2326" 465 64.0684591688217 104.415282138571
"2327" 465.2 62.9091570272252 105.00225409014
"2328" 465.4 61.4570645337642 105.289939460011
"2329" 465.6 60.1638187372589 106.128325567109
"2330" 465.8 59.7301865672384 107.180216119417
"2331" 466 60.5496981621759 107.076762923026
"2332" 466.2 61.4136602353579 108.152482135623
"2333" 466.4 62.6302171151942 110.198615261167
"2334" 466.6 64.4353239230108 111.218796386592
"2335" 466.8 66.9396308006188 112.052835210797
"2336" 467 70.5907436942071 113.070962831542
"2337" 467.2 73.9993296320325 113.932953478284
"2338" 467.4 77.2876508222702 113.919832267594
"2339" 467.6 80.6895497346918 112.743378233599
"2340" 467.8 82.8622588649807 111.639657432067
"2341" 468 87.4150733189884 109.594935432817
"2342" 468.2 90.9213096752115 107.88875348619
"2343" 468.4 94.4085718101961 106.037268950605
"2344" 468.6 97.5981134343009 103.522841352901
"2345" 468.8 100.853596291228 101.120743162735
"2346" 469 104.07690989433 97.6023078071403
"2347" 469.2 106.173003049623 93.9215832253252
"2348" 469.4 107.640185433199 91.0558880186185
"2349" 469.6 109.670207413118 87.5107357703704
"2350" 469.8 110.962964397837 83.1892642013062
"2351" 470 112.760870563291 78.0129247879225
"2352" 470.2 114.049060258316 74.4680216388046
"2353" 470.4 115.115810628872 69.9427263324108
"2354" 470.6 117.067693644767 65.490983862283
"2355" 470.8 117.357745538818 60.8618216994314
"2356" 471 117.711578539622 56.2179544809667
"2357" 471.2 117.669621051162 51.5112838416993
"2358" 471.4 115.755277608219 48.5068691200712
"2359" 471.6 112.466704332022 46.2042260021
"2360" 471.8 108.505704873785 43.0534115244139
"2361" 472 105.651058409608 39.3699532126123
"2362" 472.2 101.701315914162 36.2499529777319
"2363" 472.4 97.4052101939723 33.4665746441505
"2364" 472.6 92.833045685255 30.9672605854667
"2365" 472.8 88.4557562003271 29.5257996286989
"2366" 473 83.7652593030111 28.2681095249849
"2367" 473.2 79.0111577157217 27.3019070757
"2368" 473.4 73.9930814364656 26.2942004088258
"2369" 473.6 69.1006699243455 24.4615279770733
"2370" 473.8 64.0740429803916 22.2933676927957
"2371" 474 59.3467789012356 20.2372671434579
"2372" 474.2 54.1153150454884 20.0447667736
"2373" 474.4 49.1645132153086 21.0426095860037
"2374" 474.6 44.759359569555 22.7104784170667
"2375" 474.8 40.9334347415515 25.9560688920667
"2376" 475 37.5854133543872 30.1098412231273
"2377" 475.2 34.8604967709775 34.6455023820471
"2378" 475.4 33.5015821503579 39.2852856350036
"2379" 475.6 33.4446776621512 43.875351298783
"2380" 475.8 33.7094025681247 48.4984650630189
"2381" 476 34.579264527081 53.2084506612592
"2382" 476.2 35.4314052663472 57.5994305207961
"2383" 476.4 37.2575800081054 61.3780290055177
"2384" 476.6 40.0040521107058 65.062329637971
"2385" 476.8 42.048551300541 68.8265610146877
"2386" 477 44.2683445020349 73.5113662779457
"2387" 477.2 45.5627883401469 77.6398015448862
"2388" 477.4 47.8212157339703 80.9531078364378
"2389" 477.6 51.609887800891 84.5264161091732
"2390" 477.8 55.0296442478741 87.3756230409667
"2391" 478 58.3592674356151 89.5155185524554
"2392" 478.2 61.8766622138127 91.9829580168829
"2393" 478.4 64.9190743391446 94.8266873739479
"2394" 478.6 68.4060556057227 97.2973931230417
"2395" 478.8 72.3879894197384 99.0013281224167
"2396" 479 75.6474895682026 101.627165368619
"2397" 479.2 78.4272097856824 104.760555757831
"2398" 479.4 80.6098029681819 105.996099078376
"2399" 479.6 82.6582547790665 105.117237673745
"2400" 479.8 85.2989483292884 103.837257930167
"2401" 480 88.0034674631658 101.969472960038
"2402" 480.2 91.6866579172794 99.6451176360398
"2403" 480.4 93.8200281339809 97.2908535004428
"2404" 480.6 96.3906062507611 94.0886843579848
"2405" 480.8 99.2203031511899 90.152492121398
"2406" 481 102.090135482104 86.380974390782
"2407" 481.2 104.750853909455 82.6586982173
"2408" 481.4 107.23010873201 78.3255056703732
"2409" 481.6 109.182409886713 73.7086968219026
"2410" 481.8 110.956422897655 68.4776315685333
"2411" 482 111.6760530367 63.4414933757961
"2412" 482.2 112.780838149511 58.0626300854848
"2413" 482.4 113.673311388032 52.5780953195688
"2414" 482.6 114.149257332724 46.6689167611948
"2415" 482.8 111.131345886308 44.1223035401365
"2416" 483 108.143323263206 42.7628818741372
"2417" 483.2 104.316485717551 40.2764254653854
"2418" 483.4 99.9849311392626 37.625118310828
"2419" 483.6 95.4710432086373 34.9934500972624
"2420" 483.8 90.6962605927464 33.5335803829892
"2421" 484 85.4747746654558 32.0673746438623
"2422" 484.2 80.1183958238293 32.0477471599621
"2423" 484.4 74.8251328127838 32.0565987703485
"2424" 484.6 69.1762659757818 32.7404818858515
"2425" 484.8 63.8439724943009 34.1909433247604
"2426" 485 58.4413730592626 35.8620298076344
"2427" 485.2 53.9589968103659 38.8737839287279
"2428" 485.4 49.671867467344 42.0753441756976
"2429" 485.6 47.3841571027914 46.3037574433333
"2430" 485.8 45.4080449191584 50.7692571915367
"2431" 486 42.6867795853946 54.6706192220104
"2432" 486.2 38.6582740575399 58.405014025378
"2433" 486.4 35.5218396758673 62.5622297568351
"2434" 486.6 32.9029643622862 66.8803406873901
"2435" 486.8 31.354874205352 71.503800457178
"2436" 487 30.8480375513773 76.0862572983704
"2437" 487.2 32.4249106507922 80.275914418616
"2438" 487.4 34.8689635287384 83.5249861732061
"2439" 487.6 37.5911453989672 87.3871426015258
"2440" 487.8 40.7694470122884 91.5040141251667
"2441" 488 43.6100715531819 94.7454167414893
"2442" 488.2 46.7732900694268 96.5521556178205
"2443" 488.4 49.8038043302778 98.442744919614
"2444" 488.6 53.4729119652642 100.938609885253
"2445" 488.8 57.3539506837562 101.616346733702
"2446" 489 61.0646970037237 100.595485796902
"2447" 489.2 64.3147306400156 98.3622418525212
"2448" 489.4 67.6757977488477 96.0863821770573
"2449" 489.6 71.3882411406359 93.3140958949946
"2450" 489.8 74.1372173608167 89.8850942195771
"2451" 490 76.6102075740338 85.9747081704849
"2452" 490.2 77.5920492156117 81.9566429114475
"2453" 490.4 77.172302607886 77.6543366018474
"2454" 490.6 77.6040052445607 73.7690128717751
"2455" 490.8 78.2873059494097 69.083183385397
"2456" 491 78.9908870102989 64.4849858824456
"2457" 491.2 78.7218840621038 60.1130910409194
"2458" 491.4 77.1234106192303 55.8883700030538
"2459" 491.6 75.8777047435101 51.7398863012427
"2460" 491.8 75.0922991606819 46.9137888573441
"2461" 492 73.3955035693182 42.480405827039
"2462" 492.2 70.6872330914471 38.9595773196976
"2463" 492.4 67.753418694519 35.2691914052687
"2464" 492.6 65.4813728889384 30.9685588216567
"2465" 492.8 63.7851670792513 26.8538594449038
"2466" 493 61.9662980254265 22.9591508749038
"2467" 493.2 60.2322985054295 18.6576904992255
"2468" 493.4 56.9992540104169 17.3813513301973
"2469" 493.6 53.9509638682437 18.1591937994858
"2470" 493.8 51.4042924134295 19.5229267364431
"2471" 494 47.277937778155 20.6073357892667
"2472" 494.2 43.1761998763406 21.7533242806212
"2473" 494.4 39.4627504066681 24.2677783681273
"2474" 494.6 36.632401020155 26.6008595331
"2475" 494.8 33.7169612466569 29.7203703661273
"2476" 495 31.9154761964884 32.9110335292529
"2477" 495.2 30.0048111951188 36.6648241080145
"2478" 495.4 28.969365206227 40.4125189750758
"2479" 495.6 29.660337825994 43.3387221299925
"2480" 495.8 30.3955187695446 47.3078240097566
"2481" 496 31.5260053394884 51.2976393208667
"2482" 496.2 32.3878464728498 55.7219656907872
"2483" 496.4 34.1151842577468 59.8846694369251
"2484" 496.6 34.7910693573384 63.6763213925167
"2485" 496.8 35.142738631159 67.945609286749
"2486" 497 36.8721127960614 71.6038037632846
"2487" 497.2 39.0380720207156 74.9426510922803
"2488" 497.4 40.5994097356957 78.907956652435
"2489" 497.6 42.8566354122113 82.2576005863896
"2490" 497.8 45.5767805363938 85.4040584053964
"2491" 498 48.0250599776942 88.061779050799
"2492" 498.2 50.969315291913 89.5059752765845
"2493" 498.4 54.20727344228 91.29846006175
"2494" 498.6 58.2460665591247 92.135428999394
"2495" 498.8 62.3591148519884 92.0665831408333
"2496" 499 66.456547996273 91.9863588019128
"2497" 499.2 71.2343295327156 91.7164527744394
"2498" 499.4 75.8482076519561 91.3909419408763
"2499" 499.6 80.4471263199022 89.9729907562701
"2500" 499.8 84.0366632953192 87.8459839990359
"2501" 500 87.5611248903634 85.2995270004583
"2502" 500.2 90.5632960797384 82.571807496864
"2503" 500.4 93.4442349190178 79.2952482607373
"2504" 500.6 95.6694401642442 75.4723067556318
"2505" 500.8 97.3292703566217 71.3856806341333
"2506" 501 99.1162810841199 67.6376499775298
"2507" 501.2 102.37756675433 64.7481374786865
"2508" 501.4 106.060823299385 62.9782852225223
"2509" 501.6 110.130311935418 60.7475005478767
"2510" 501.8 114.284505463895 59.5430619226042
"2511" 502 117.450694886203 59.4283071165238
"2512" 502.2 116.870282148011 59.3505393967008
"2513" 502.4 115.524941505877 56.6921925244902
"2514" 502.6 113.374691695769 51.6488924383408
"2515" 502.8 110.884703857196 46.9533617691161
"2516" 503 109.053888671596 42.6532409185952
"2517" 503.2 107.0802969241 38.1625437514549
"2518" 503.4 104.612375382522 35.0393947681
"2519" 503.6 101.227177479554 33.8580939102862
"2520" 503.8 97.2340663693551 33.0011639498
"2521" 504 93.3366349069715 32.157845280161
"2522" 504.2 89.1325634315237 30.6251371659843
"2523" 504.4 84.5522386862125 28.8641179576667
"2524" 504.6 79.878247785521 26.9957867451015
"2525" 504.8 74.9587209097642 25.1305697422874
"2526" 505 70.264802595818 22.7067691708095
"2527" 505.2 65.7385031384067 20.0520086353401
"2528" 505.4 61.8900099194162 17.0809515486357
"2529" 505.6 57.702774383855 15.5701793720667
"2530" 505.8 52.1621259910951 16.2420530677004
"2531" 506 47.7116556363872 18.1981595067903
"2532" 506.2 43.6851674735565 20.4167311122803
"2533" 506.4 39.642219865247 22.9190915427701
"2534" 506.6 35.895241620316 26.2497388715977
"2535" 506.8 32.6554708247884 29.4569791511
"2536" 507 30.8537044553812 34.5068088263452
"2537" 507.2 29.3280612782791 39.319448018062
"2538" 507.4 28.6821044150413 44.096246808102
"2539" 507.6 29.002845120806 48.9348494550667
"2540" 507.8 31.0345302104169 53.252412098381
"2541" 508 32.6787249455543 57.5922302192381
"2542" 508.2 34.9911910849245 62.1984037894114
"2543" 508.4 36.601639600392 66.730382925992
"2544" 508.6 38.7933057509014 70.680023412308
"2545" 508.8 40.852972087645 74.8951936631004
"2546" 509 41.7509135719284 79.2772256877467
"2547" 509.2 43.1399561202992 84.1830146375045
"2548" 509.4 45.7579195723634 87.549803063125
"2549" 509.6 49.8252345448975 87.8807549403485
"2550" 509.8 53.9834629324415 87.8283829122292
"2551" 510 58.3918577890178 87.9472287987402
"2552" 510.2 62.8134975184884 87.6742173646667
"2553" 510.4 67.3347461627927 87.9169310871449
"2554" 510.6 72.0366189726623 88.1596448096232
"2555" 510.8 77.1879680714576 88.4511617922205
"2556" 511 81.8716047876884 88.2298624539867
"2557" 511.2 86.4792613986967 87.2306533330833
"2558" 511.4 90.0277736513634 84.8343256990417
"2559" 511.6 93.2360398359009 81.1732996432417
"2560" 511.8 95.801209864392 77.3727914040161
"2561" 512 97.7230686675884 73.4671859921
"2562" 512.2 99.064579397255 69.0055809524667
"2563" 512.4 100.899419879122 64.6564897159667
"2564" 512.6 102.987002087339 60.2800526533369
"2565" 512.8 104.807381276895 56.1879327690729
"2566" 513 106.744039866011 51.7514318800076
"2567" 513.2 110.247802310613 48.8610122717604
"2568" 513.4 113.776784080246 47.2088786045719
"2569" 513.6 113.917936959037 47.5210283655699
"2570" 513.8 113.423309430851 48.6943191016227
"2571" 514 112.790954275667 49.1397853107738
"2572" 514.2 111.526564957763 49.1880055121167
"2573" 514.4 109.827554302557 50.1596681501839
"2574" 514.6 107.419102336281 50.9430865407012
"2575" 514.8 104.048724503363 51.056580464678
"2576" 515 100.643529441818 51.1809407270843
"2577" 515.2 96.7657198565502 51.3102201664192
"2578" 515.4 92.572250347223 51.9290060230646
"2579" 515.6 89.4615035237515 53.3338202925509
"2580" 515.8 86.4819660574259 54.7598729600729
"2581" 516 82.9013603800451 56.2850077109862
"2582" 516.2 78.6506124720779 58.1509598396561
"2583" 516.4 74.6963328494067 59.8058553962687
"2584" 516.6 72.1455247195472 61.9462307522549
"2585" 516.8 71.3898047573251 64.0224735521565
"2586" 517 69.8316852386864 66.6299372630033
"2587" 517.2 69.5064695284558 69.6005117977971
"2588" 517.4 68.9551533404115 72.9271102261722
"2589" 517.6 69.2243928093699 76.8066138899561
"2590" 517.8 69.5586812013145 80.6298749076232
"2591" 518 68.8502958019884 84.6823730540758
"2592" 518.2 67.6955969935588 88.2867654261455
"2593" 518.4 65.550612152405 91.5148327600833
"2594" 518.6 63.0219467095588 94.9187410052019
"2595" 518.8 59.9046370552696 98.0763348370417
"2596" 519 56.2168348780509 100.413159979042
"2597" 519.2 52.7383333816687 102.520931563749
"2598" 519.4 50.2206064754884 102.67811847481
"2599" 519.6 46.5122576166335 102.214462692667
"2600" 519.8 42.8206601924884 102.127913613333
"2601" 520 39.7409554528773 101.449945825222
"2602" 520.2 35.5931359034727 101.593743514323
"2603" 520.4 33.1617829388884 103.116736844717
"2604" 520.6 32.5537756565717 106.2606321515
"2605" 520.8 34.4377636513455 107.277583833667
"2606" 521 36.9944294861469 108.987455888789
"2607" 521.2 39.5231402698884 109.787507134333
"2608" 521.4 42.3560282929094 110.386517867614
"2609" 521.6 45.6012108382346 110.875829512517
"2610" 521.8 49.0429207888455 112.234991456338
"2611" 522 52.5437659733831 112.89416356093
"2612" 522.2 56.8055489280995 112.838362180833
"2613" 522.4 60.9440374048884 112.970939634176
"2614" 522.6 65.4316071683217 113.667790857778
"2615" 522.8 69.9342005455261 114.464423421327
"2616" 523 74.1646884636335 114.413695019989
"2617" 523.2 78.4867489759429 114.736540852576
"2618" 523.4 82.8225627968634 113.338724045729
"2619" 523.6 86.7594640430384 111.600710346367
"2620" 523.8 90.6429605732157 109.921264802394
"2621" 524 94.7157427168707 107.758694892314
"2622" 524.2 98.4246806607057 104.878669134754
"2623" 524.4 101.519726241133 101.753247204114
"2624" 524.6 105.178189988663 98.5193579368792
"2625" 524.8 107.367040246414 94.4250455526667
"2626" 525 109.91165186856 90.3866036902024
"2627" 525.2 112.258181433907 86.2914448646201
"2628" 525.4 114.434054438799 81.765004361908
"2629" 525.6 116.57740930001 77.5804309874167
"2630" 525.8 118.210256830432 73.1266785749251
"2631" 526 117.820528557135 68.8757573334667
"2632" 526.2 117.245569099211 64.5718697426185
"2633" 526.4 116.340539300535 59.8033773704078
"2634" 526.6 114.980711971264 55.2897885397341
"2635" 526.8 113.259030961779 50.5416431767364
"2636" 527 110.922421473631 45.8478292575595
"2637" 527.2 108.288645878432 41.9217185459508
"2638" 527.4 104.739393289609 38.1914456612051
"2639" 527.6 101.29653283568 34.5666894773582
"2640" 527.8 97.2254114614217 31.9582475438333
"2641" 528 94.7800670891807 28.3048777527436
"2642" 528.2 93.8629797293217 24.8828603083333
"2643" 528.4 94.6662976080706 23.363869188135
"2644" 528.6 95.847275694525 21.9549682830813
"2645" 528.8 96.4020014273504 21.6432387353563
"2646" 529 95.8589542324178 20.7188313679373
"2647" 529.2 94.5969450959153 20.2943004113183
"2648" 529.4 92.3761901879169 20.7223224232381
"2649" 529.6 89.7611715766312 22.1642919057024
"2650" 529.8 85.7541776715644 23.9350538145471
"2651" 530 81.937401758227 25.4134651753826
"2652" 530.2 77.6980576620971 26.5809156148188
"2653" 530.4 73.5339839946739 28.9618202688729
"2654" 530.6 69.7050818407726 30.7404108933193
"2655" 530.8 65.5146663654239 32.5075550070215
"2656" 531 61.7749085664884 35.1743326508788
"2657" 531.2 57.7189039850035 37.8534200611515
"2658" 531.4 54.0060575443498 41.2603454986172
"2659" 531.6 50.2141152945384 44.5260393538267
"2660" 531.8 46.8143432046963 48.3595123078944
"2661" 532 43.4383058950035 51.4770319580303
"2662" 532.2 39.8426653403251 54.9931083776258
"2663" 532.4 36.7351780518634 58.9426276847292
"2664" 532.6 34.0857884358579 63.0345411542427
"2665" 532.8 32.9667308674152 67.6085521548374
"2666" 533 33.0823246275004 72.3800565624739
"2667" 533.2 33.5144430482226 76.9728071503882
"2668" 533.4 32.5542084019684 81.5673143269067
"2669" 533.6 30.2334136546623 84.6318290759275
"2670" 533.8 27.5608210906026 87.175323743081
"2671" 534 24.9722308588991 89.813988799256
"2672" 534.2 25.6097575593455 91.2443668871667
"2673" 534.4 28.4857173317442 91.3455085438295
"2674" 534.6 31.4049833217765 91.0122246531921
"2675" 534.8 35.3529798474014 91.1794550776667
"2676" 535 39.6956202208455 91.8030721046488
"2677" 535.2 44.208283136554 91.749827698847
"2678" 535.4 48.4317133725031 91.1202707807696
"2679" 535.6 53.120000633155 90.4190595949524
"2680" 535.8 57.7390873671405 88.9329420184493
"2681" 536 61.9797864652227 86.7634235376198
"2682" 536.2 66.0976842045424 84.4409075022748
"2683" 536.4 70.0608133305019 81.5146129550856
"2684" 536.6 73.6846028145009 77.9504283015667
"2685" 536.8 75.8353709547058 74.4731308891775
"2686" 537 78.0959952768579 70.3963870273188
"2687" 537.2 80.2888855369232 66.3450434387427
"2688" 537.4 82.5118895230451 62.4161623361306
"2689" 537.6 85.4069505314777 58.357558210273
"2690" 537.8 88.7795597063131 54.2934866277698
"2691" 538 91.4297703853369 50.0411040509091
"2692" 538.2 93.3993897139565 45.5257364642199
"2693" 538.4 95.2238970824471 41.1076897784089
"2694" 538.6 97.9913708135217 37.0559883165667
"2695" 538.8 100.51173644876 35.5810791146232
"2696" 539 103.574056896395 35.2660451696042
"2697" 539.2 105.727564731024 35.0769142401203
"2698" 539.4 105.142830134541 34.9835933880035
"2699" 539.6 104.020419935267 33.4683277012713
"2700" 539.8 101.691034851167 31.5904139566667
"2701" 540 99.0342872194884 29.9967171165287
"2702" 540.2 95.9855261023271 28.4160170791828
"2703" 540.4 93.1710574700862 27.8043621112645
"2704" 540.6 89.3870493248332 26.9883904969425
"2705" 540.8 85.4514910816134 25.2275813572689
"2706" 541 81.2030913568378 23.855741716245
"2707" 541.2 76.5454861217464 23.315205210086
"2708" 541.4 72.3314650912412 22.968083485779
"2709" 541.6 68.2529612853535 24.1977611354082
"2710" 541.8 63.9902858068432 25.0699179959247
"2711" 542 59.4467383324217 26.5272928156667
"2712" 542.2 55.3339819206174 28.8599300989892
"2713" 542.4 51.7177214009777 31.1898942810284
"2714" 542.6 48.7375127410427 35.0180397235254
"2715" 542.8 47.6283219541658 39.0741174132151
"2716" 543 46.3786387507071 43.2339697857292
"2717" 543.2 46.5269151220045 47.4498347680538
"2718" 543.4 46.1541956997142 51.4994941091183
"2719" 543.6 45.0967168319777 56.0787393661241
"2720" 543.8 45.3324055790357 60.5738785395193
"2721" 544 46.0082443696373 64.439932870656
"2722" 544.2 47.8707989715884 68.3737726733333
"2723" 544.4 50.0880497276673 72.0489198947088
"2724" 544.6 52.4176215662576 74.972902200304
"2725" 544.8 55.7174241019389 77.9388725728425
"2726" 545 58.6174126900955 80.9094795032024
"2727" 545.2 61.251085359593 84.1674700747016
"2728" 545.4 64.6327363900015 87.1942116154693
"2729" 545.6 68.6720168885729 89.6800837033005
"2730" 545.8 72.4894141220821 92.1064768570886
"2731" 546 76.6083040019077 93.3382962258763
"2732" 546.2 80.5264186861596 93.358002108831
"2733" 546.4 84.8722237381405 93.8267280042319
"2734" 546.6 89.1713491788405 93.3937706073709
"2735" 546.8 93.504898151094 92.488662277723
"2736" 547 97.9097586887137 90.6839311234554
"2737" 547.2 102.009411821572 88.1123720787917
"2738" 547.4 106.361207716801 85.8080028415417
"2739" 547.6 110.601571672388 82.9443101791
"2740" 547.8 113.770679102282 79.8960892350145
"2741" 548 116.21563179652 76.8339451781667
"2742" 548.2 117.290174056799 72.9459516229425
"2743" 548.4 117.35753242207 67.5017403798178
"2744" 548.6 117.285072727744 62.7103430925388
"2745" 548.8 116.791441060151 58.118209964655
"2746" 549 116.347194124703 53.2848680031309
"2747" 549.2 116.042656576886 48.7507359590303
"2748" 549.4 113.274595220833 44.8771898598391
"2749" 549.6 110.555086441069 43.5425626220215
"2750" 549.8 106.870271527173 40.8812694729275
"2751" 550 103.011861929276 37.9227681387411
"2752" 550.2 98.7815454931373 34.794571361773
"2753" 550.4 94.0586876193872 32.6610941403296
"2754" 550.6 88.9422841337082 30.2137129419963
"2755" 550.8 84.2343946534884 27.9273225251098
"2756" 551 78.8622368542166 25.2135342364384
"2757" 551.2 73.9672799338501 22.4185133845496
"2758" 551.4 68.3088885117631 20.1602289519634
"2759" 551.6 62.7053111693217 18.6556540503
"2760" 551.8 57.2821826876905 17.5915607419433
"2761" 552 51.8251680586344 16.2945659922397
"2762" 552.2 46.8500006636735 15.7711655674074
"2763" 552.4 41.8013043692291 17.0549769108518
"2764" 552.6 36.5174996562125 17.7888202540115
"2765" 552.8 31.4832225559543 19.9343183462235
"2766" 553 27.2865926776608 22.5743874509425
"2767" 553.2 23.3298075266217 25.7137314699333
"2768" 553.4 19.3364948269526 28.9290297671667
"2769" 553.6 16.7563043127907 33.3596381597829
"2770" 553.8 14.4495628831669 38.1743260630952
"2771" 554 12.6404871167237 42.1443105130196
"2772" 554.2 10.8381366873786 46.4488854727033
"2773" 554.4 10.3926921706276 51.1395503063375
"2774" 554.6 9.00764575084883 55.573063201469
"2775" 554.8 8.05788959718068 60.2964134040128
"2776" 555 7.29113911213773 64.5875314560043
"2777" 555.2 6.89197363423835 68.7632435303333
"2778" 555.4 8.9866277946422 70.5325064405513
"2779" 555.6 12.4808804321884 71.2774942849667
"2780" 555.8 15.8988324779458 72.7804098402411
"2781" 556 19.3425580179499 75.4094519521062
"2782" 556.2 22.7850574390531 77.0088252296431
"2783" 556.4 26.5648884705598 77.5665213139524
"2784" 556.6 29.7588767843942 77.7740209133961
"2785" 556.8 32.9284023400814 78.2393613326899
"2786" 557 36.8276396409767 78.3027635652248
"2787" 557.2 40.7602829921237 77.292909854749
"2788" 557.4 44.6659060131063 76.8944809106217
"2789" 557.6 48.9544615171513 76.4962578995318
"2790" 557.8 53.3918036407243 75.082785014015
"2791" 558 56.217893222771 72.8729136723732
"2792" 558.2 56.8499867618432 72.7151861689247
"2793" 558.4 58.1658119582884 72.9738562399
"2794" 558.6 60.1700676592756 73.7209405268262
"2795" 558.8 63.3272675851692 74.1808476026454
"2796" 559 66.4203363246188 75.061570553558
"2797" 559.2 70.3359739587468 76.2643258161498
"2798" 559.4 74.3567507908501 76.9817231274539
"2799" 559.6 78.7818026554884 76.1199152736667
"2800" 559.8 82.1714830812466 76.2654318576007
"2801" 560 82.9375850966642 76.7490605042051
"2802" 560.2 83.9338247529775 77.0131582174384
"2803" 560.4 86.328882373355 77.5782672604333
"2804" 560.6 88.6274584061013 78.4106739702151
"2805" 560.8 91.3573838826217 79.5212940914667
"2806" 561 95.3321741282247 80.5324916864909
"2807" 561.2 99.4412623846681 81.3274469571498
"2808" 561.4 103.795369736692 82.8045069213605
"2809" 561.6 108.023589322973 83.9840793458182
"2810" 561.8 112.374688995046 85.1064428372877
"2811" 562 116.655771845244 86.5403323519113
"2812" 562.2 115.875691860093 85.107704281359
"2813" 562.4 116.378722717888 82.8101591061334
"2814" 562.6 116.77214472851 80.2559264398515
"2815" 562.8 117.381296085263 77.5060964958925
"2816" 563 118.81686672776 73.9608920446449
"2817" 563.2 119.749554801806 70.2503603581726
"2818" 563.4 119.834748221826 66.6458102405969
"2819" 563.6 120.518586587023 62.7511016705969
"2820" 563.8 119.942222737952 59.0544422346301
"2821" 564 118.389675989275 55.5567292394757
"2822" 564.2 117.588497697733 51.6828833623643
"2823" 564.4 117.035003495316 47.657205977046
"2824" 564.6 115.428719294147 44.3116012819725
"2825" 564.8 112.464749997972 41.8757948684086
"2826" 565 109.164762880369 38.8069138215145
"2827" 565.2 106.399994306269 35.871740117315
"2828" 565.4 103.269782789363 32.7248953545189
"2829" 565.6 99.0801073203119 30.9092217910902
"2830" 565.8 94.5789118113895 29.2806948450073
"2831" 566 89.5601821864186 28.4187927529574
"2832" 566.2 84.6282913156816 27.4360581486667
"2833" 566.4 78.4259897737847 27.315851094037
"2834" 566.6 71.9053387071658 28.147994123828
"2835" 566.8 65.7233372546953 28.832781222046
"2836" 567 59.6977306624884 29.5527475888841
"2837" 567.2 54.0842702670318 31.8514723209601
"2838" 567.4 48.6818549492357 34.8442038181298
"2839" 567.6 43.8801884378755 38.3998721661505
"2840" 567.8 39.949968535621 42.6532409185952
"2841" 568 35.7452729569884 47.0281356073188
"2842" 568.2 31.7029078532906 51.06966333937
"2843" 568.4 28.3268780544463 55.4000656812667
"2844" 568.6 24.6412538392568 59.1594843746246
"2845" 568.8 22.4126892010814 64.3271000221783
"2846" 569 22.0018200906009 69.2360178761917
"2847" 569.2 21.9005113022026 74.2281996825238
"2848" 569.4 22.1787047714884 78.948988304375
"2849" 569.6 22.9014541727869 83.8918934200697
"2850" 569.8 24.7928803722611 86.4526951313485
"2851" 570 27.5965552376433 87.5955917925963
"2852" 570.2 31.3179057149148 88.6746228993137
"2853" 570.4 35.6272514851702 90.1762725672121
"2854" 570.6 40.0554171077884 91.9064673440667
"2855" 570.8 44.7193306203634 92.2991837915417
"2856" 571 49.1506085834077 92.6158906040215
"2857" 571.2 54.1309834132987 92.7462918587012
"2858" 571.4 58.3922820492106 91.8141483261111
"2859" 571.6 63.0731447564884 90.5030056944561
"2860" 571.8 67.5579606855793 88.6419934335758
"2861" 572 72.1231073583916 87.3266250944409
"2862" 572.2 76.6660285404343 85.2409016950316
"2863" 572.4 81.1238909171776 82.8724978348964
"2864" 572.6 85.2203968231086 80.8625857095401
"2865" 572.8 89.0234437099328 77.7787726275556
"2866" 573 92.7681338757551 74.4192258647667
"2867" 573.2 96.4235485077301 71.2879087071502
"2868" 573.4 99.9876794215196 68.5698604311979
"2869" 573.6 103.472632194051 65.1822753729167
"2870" 573.8 107.446857730688 62.7610648785667
"2871" 574 111.51743046086 60.1074433384502
"2872" 574.2 111.681620425295 56.889268226957
"2873" 574.4 110.242392993155 54.8028770338667
"2874" 574.6 109.466854894634 52.8960743961498
"2875" 574.8 109.907397144912 50.6576852460314
"2876" 575 111.386077255774 49.1907874468095
"2877" 575.2 113.745846189055 49.0456679669553
"2878" 575.4 114.548923006576 50.1580447400183
"2879" 575.6 113.917045925276 51.0363347600709
"2880" 575.8 112.554489826774 50.6744859496667
"2881" 576 109.721552997881 51.0500471332024
"2882" 576.2 107.00774003917 52.0882794269084
"2883" 576.4 103.620928056712 52.4160559875284
"2884" 576.6 100.458290040395 52.9180003655104
"2885" 576.8 97.8447077540862 54.8810534305254
"2886" 577 94.8353045424571 56.3867251856667
"2887" 577.2 91.1766123004265 57.6742542730687
"2888" 577.4 87.5410022294184 58.5703584572467
"2889" 577.6 83.2972304038321 60.0623563986042
"2890" 577.8 79.3439255418801 62.1029795851409
"2891" 578 76.598405426852 63.8299460083333
"2892" 578.2 75.1561100382616 63.5725294167079
"2893" 578.4 72.5178130387384 62.3018138263542
"2894" 578.6 69.5957980989732 60.7063110542121
"2895" 578.8 67.0480385029295 58.9564691735196
"2896" 579 64.2389608551084 57.4759453490767
"2897" 579.2 60.2839445297255 56.3653109804708
"2898" 579.4 55.3725543031726 56.3388954312983
"2899" 579.6 50.5904070871854 57.2836883714848
"2900" 579.8 46.0908488268778 59.2250794663298
"2901" 580 42.5853548830509 62.6466578143229
"2902" 580.2 39.6717750663353 66.6812082800442
"2903" 580.4 36.6205574619305 70.6755226621298
"2904" 580.6 35.4578063720598 74.6362167708095
"2905" 580.8 35.8028707597841 79.0711169788216
"2906" 581 37.1625141310717 82.8058316521667
"2907" 581.2 38.4429313929737 86.6241733874608
"2908" 581.4 40.4649516149975 91.3588477148303
"2909" 581.6 42.7893234568677 94.2437401537184
"2910" 581.8 46.1920797135961 96.5162044617898
"2911" 582 50.6595339492503 98.2022946578571
"2912" 582.2 55.1637020064695 99.2383174646478
"2913" 582.4 59.521366500828 98.9149831682705
"2914" 582.6 64.1731048738338 99.2969719093212
"2915" 582.8 69.245852141129 98.9100458903073
"2916" 583 73.8016835004064 98.453834253765
"2917" 583.2 78.7752014545223 96.9335019197853
"2918" 583.4 83.1548087691726 95.0946621138246
"2919" 583.6 87.2793486263975 93.3392480119394
"2920" 583.8 90.7856432481003 90.7512309015622
"2921" 584 94.8448439468938 87.9145664971397
"2922" 584.2 97.8027172122181 84.0409104058964
"2923" 584.4 101.059535675888 80.6331952047843
"2924" 584.6 104.008507403999 77.1020591739275
"2925" 584.8 107.12850763888 73.503687125558
"2926" 585 110.296820764695 69.5832291376254
"2927" 585.2 112.657300456728 65.2528316875906
"2928" 585.4 115.098913106069 60.444760244086
"2929" 585.6 117.987210862682 57.2583980560952
"2930" 585.8 119.064815273585 55.6873527865377
"2931" 586 118.274147555288 54.0987748178784
"2932" 586.2 116.720018063259 50.4289159715582
"2933" 586.4 114.563878057799 47.3751753564598
"2934" 586.6 111.868497460159 44.018352636702
"2935" 586.8 109.363919837922 40.0808786392667
"2936" 587 107.137936528204 35.7742751326212
"2937" 587.2 103.602103031478 32.9606175876341
"2938" 587.4 100.38673547017 30.3506697268755
"2939" 587.6 97.00317576094 26.8958243792796
"2940" 587.8 94.0073959256512 23.441717498969
"2941" 588 92.6729298884884 19.4389232182667
"2942" 588.2 92.9515401270165 17.6292694909476
"2943" 588.4 94.118299513355 16.87707047
"2944" 588.6 95.3141690336608 16.1906467373563
"2945" 588.8 95.6645176306623 16.1075362646232
"2946" 589 96.0208056390642 14.8431671056667
"2947" 589.2 96.0524009705821 15.3584045935729
"2948" 589.4 96.372233836076 15.7439021117182
"2949" 589.6 96.4946126728009 15.6545647244167
"2950" 589.8 96.7720416032969 15.5116206332837
"2951" 590 96.8620837799317 15.8081447273058
"2952" 590.2 97.1453535630384 15.9972990785767
"2953" 590.4 97.576782878344 16.1855700938832
"2954" 590.6 98.1214648983946 16.6282418669167
"2955" 590.8 98.2133437464001 16.3781404832549
"2956" 591 98.3209000061716 16.658127006934
"2957" 591.2 98.5307289397308 16.6961042132121
"2958" 591.4 98.7680163274577 17.4926287179116
"2959" 591.6 98.7044292487639 17.4846803330748
"2960" 591.8 98.758903785246 17.6206057424545
"2961" 592 98.5511935603249 17.6917968994936
"2962" 592.2 98.6255356269933 17.7571289301518
"2963" 592.4 98.9571642775082 17.7378481946568
"2964" 592.6 99.5356273652012 18.0100347478688
"2965" 592.8 99.4444746114352 18.3912189908901
"2966" 593 99.5787515808047 18.6451445192381
"2967" 593.2 99.6086583823369 18.8637652456061
"2968" 593.4 100.198684627014 18.8315628233986
"2969" 593.6 100.414008446946 18.6273874892837
"2970" 593.8 100.439594435468 18.3658038603883
"2971" 594 100.524609376376 18.5100219770136
"2972" 594.2 100.187120956208 18.3847554319867
"2973" 594.4 99.8609192425088 17.7430028402687
"2974" 594.6 100.259497623801 17.7885404617292
"2975" 594.8 99.8009298537936 17.9985643295719
"2976" 595 99.9738354724575 18.0887575806667
"2977" 595.2 99.9858809628801 18.2774702639553
"2978" 595.4 100.005997337458 18.6080520566667
"2979" 595.6 99.4555516158353 18.871673487085
"2980" 595.8 99.3345043384258 18.9569530327292
"2981" 596 99.0642465161807 19.1287731658425
"2982" 596.2 99.8132289334884 19.5046464253854
"2983" 596.4 99.3101624098633 19.8048635443229
"2984" 596.6 99.3254068499732 20.102990699697
"2985" 596.8 99.8809629955753 20.4890834058732
"2986" 597 99.8453502412822 20.7467958006048
"2987" 597.2 100.579470510847 21.0013222504058
"2988" 597.4 101.071519394565 21.3414812215458
"2989" 597.6 102.324644459661 21.3477780852184
"2990" 597.8 103.927294652833 21.692482177046
"2991" 598 104.106793200416 21.8896177513896
"2992" 598.2 104.651113916223 22.5747110661125
"2993" 598.4 105.177726332881 23.1472421638452
"2994" 598.6 105.614053697747 23.8071061634431
"2995" 598.8 106.169777982303 24.4260735007407
"2996" 599 106.900636874451 25.1425075463333
"2997" 599.2 107.134353733524 26.8472153053452
"2998" 599.4 108.057028739988 28.5117395632381
"2999" 599.6 108.998249977738 30.4359110591309
"3000" 599.8 109.56693387401 32.6473475504819
"3001" 600 110.293535630943 35.0971269380644
"3002" 600.2 111.323335749935 37.7736090871241
"3003" 600.4 112.421812941422 41.0675381436667
"3004" 600.6 113.173392151702 44.3539720044195
"3005" 600.8 114.729962756588 47.3510013032667
"3006" 601 116.814288253095 51.1150110388577
"3007" 601.2 118.360696634622 54.1667413007667
"3008" 601.4 119.946822393773 55.1909813264561
"3009" 601.6 119.464197396122 55.5601814780333
"3010" 601.8 118.989198544432 56.3794317239251
"3011" 602 118.577069332955 57.1526845377667
"3012" 602.2 117.754288628771 58.5005923732971
"3013" 602.4 116.701712468895 60.652358381381
"3014" 602.6 115.834643732807 63.0018286810758
"3015" 602.8 114.693555698217 65.6719361967536
"3016" 603 113.652426718888 68.4992688383667
"3017" 603.2 112.272016457961 71.9127740381612
"3018" 603.4 111.585299675714 74.1599974126344
"3019" 603.6 111.332911392755 77.3965141938333
"3020" 603.8 110.173153729688 80.5339183196667
"3021" 604 107.86083461914 83.261673011015
"3022" 604.2 105.814620775443 85.3123126599053
"3023" 604.4 103.604704264284 87.6773456446426
"3024" 604.6 102.083434060475 90.7353216442456
"3025" 604.8 100.679289128659 93.6871007709825
"3026" 605 98.3094386800717 96.1452085044167
"3027" 605.2 95.5290495064884 97.8635168330381
"3028" 605.4 92.4395982489343 99.2302738288964
"3029" 605.6 88.8382889631003 100.511254318025
"3030" 605.8 85.3294286572275 101.909659413275
"3031" 606 82.2750566498115 104.029996072221
"3032" 606.2 79.1369084368707 106.40700191802
"3033" 606.4 75.9426165530101 107.565453597536
"3034" 606.6 72.9457316598268 107.127787350205
"3035" 606.8 69.9596976370793 106.19768736653
"3036" 607 66.9396308006188 104.534354319145
"3037" 607.2 64.0391852155178 103.050679532696
"3038" 607.4 60.714682344655 101.603209819875
"3039" 607.6 56.9596325163066 100.768699662894
"3040" 607.8 52.9114960329429 99.4468591785303
"3041" 608 49.0880073166263 99.9917928018563
"3042" 608.2 45.2747453774561 101.586283891054
"3043" 608.4 44.4589106227265 103.580701730714
"3044" 608.6 45.3035369058634 104.997556524979
"3045" 608.8 47.6091544471422 106.461192998801
"3046" 609 50.4974002292053 106.292883931063
"3047" 609.2 54.046986824962 105.958849177509
"3048" 609.4 56.2867197697303 106.140580202747
"3049" 609.6 58.7073619118312 106.91036845421
"3050" 609.8 61.8090726767515 107.277583833667
"3051" 610 64.8906754224884 106.819382825431
"3052" 610.2 68.8502958019884 107.180216119417
"3053" 610.4 72.2025271068812 107.507093445827
"3054" 610.6 76.5836027337765 106.874910574734
"3055" 610.8 80.7858072469611 106.803137516958
"3056" 611 85.3969061508975 106.13277555703
"3057" 611.2 88.8608363487611 103.984784769939
"3058" 611.4 92.4372500878422 102.238430130021
"3059" 611.6 96.3439423765192 99.9974747374359
"3060" 611.8 99.824047568405 96.6482750280417
"3061" 612 103.040273177203 93.0593685216277
"3062" 612.2 106.00400406743 89.8691422719457
"3063" 612.4 109.265555350567 86.9375777287678
"3064" 612.6 113.230974921598 84.9020081345569
"3065" 612.8 116.000337922736 83.0735016980824
"3066" 613 116.402119501972 80.1130615327986
"3067" 613.2 115.993579314855 77.0935924161667
"3068" 613.4 116.086914628818 73.4777095733371
"3069" 613.6 116.270747464037 68.6439746771057
"3070" 613.8 116.193648581965 64.2365254042713
"3071" 614 117.014094782641 59.1344038983843
"3072" 614.2 118.378006450488 54.5356916502473
"3073" 614.4 119.085616505697 51.450574397315
"3074" 614.6 117.879045794332 50.5790734104016
"3075" 614.8 117.43785518762 51.1980603251941
"3076" 615 116.479157693466 51.6303301774689
"3077" 615.2 115.047688982036 51.5627528165088
"3078" 615.4 111.998102888203 51.4206151006227
"3079" 615.6 108.427164164371 50.8623158665177
"3080" 615.8 104.770515602478 50.9397776928406
"3081" 616 101.305517269783 51.8292328765614
"3082" 616.2 97.1193888392383 52.3621929966667
"3083" 616.4 93.3555508529077 52.8102938751505
"3084" 616.6 90.0513303564239 53.4091576660215
"3085" 616.8 86.2521851573075 54.2308244488688
"3086" 617 82.4796818676497 54.8832839204731
"3087" 617.2 78.8242202735775 56.4150035977261
"3088" 617.4 75.1962616730038 58.4009988619038
"3089" 617.6 72.0388425656096 60.7731898882424
"3090" 617.8 69.9845794834574 64.2952588420687
"3091" 618 68.8844246915193 66.8970847733677
"3092" 618.2 67.6357088510348 69.5912594645739
"3093" 618.4 67.040141477977 73.159051599428
"3094" 618.6 67.6921324640673 76.6631246268509
"3095" 618.8 68.2600976571499 80.1404528897744
"3096" 619 69.0915352134137 81.4736863079503
"3097" 619.2 68.938811905852 83.9801452967576
"3098" 619.4 68.548314775184 87.3863476007971
"3099" 619.6 68.3959131354884 90.6663426787619
"3100" 619.8 67.530422342155 93.862476537
"3101" 620 65.6342106949429 97.1985501403939
"3102" 620.2 63.7127169971501 100.427478760549
"3103" 620.4 62.5457363043009 105.001613513073
"3104" 620.6 64.5632098760555 106.841608993741
"3105" 620.8 67.4871478024884 107.336371887553
"3106" 621 70.5130367684115 106.64244674379
"3107" 621.2 74.3717941823807 106.594511869082
"3108" 621.4 78.8921527316384 106.381800862567
"3109" 621.6 83.6770484270918 105.840570671632
"3110" 621.8 87.6452151890338 104.887649029348
"3111" 622 90.987132012356 102.638298625284
"3112" 622.2 94.5742177280368 101.039768333651
"3113" 622.4 98.3469857071354 98.8524127947402
"3114" 622.6 101.960187032701 95.5885897379542
"3115" 622.8 105.144111288676 92.2634822963167
"3116" 623 107.822582557441 88.7662631009608
"3117" 623.2 111.075427881738 86.6402649704881
"3118" 623.4 114.089350346971 84.9389680126322
"3119" 623.6 114.148752400758 83.2352482380898
"3120" 623.8 113.172985074767 80.1504857705271
"3121" 624 113.619752010286 76.0542741179925
"3122" 624.2 114.024489408795 71.698535885678
"3123" 624.4 114.75474726567 67.073569458803
"3124" 624.6 115.863755695855 62.3802489295
"3125" 624.8 116.984955257848 57.8060328405768
"3126" 625 117.034036940159 52.9375476717803
"3127" 625.2 116.474382226625 48.045216023814
"3128" 625.4 113.749122931661 44.1295848814598
"3129" 625.6 110.638748436011 41.709279896678
"3130" 625.8 107.559847078214 38.0716084744359
"3131" 626 104.636038269105 34.9395871064007
"3132" 626.2 102.384675073681 31.7624693553414
"3133" 626.4 99.4282347530056 28.9760348705977
"3134" 626.6 95.5423269220679 27.8255290056667
"3135" 626.8 90.9822036875581 26.9967712518178
"3136" 627 87.0395121354526 25.8781747206667
"3137" 627.2 82.3888338879316 24.6168202406098
"3138" 627.4 77.2620196374123 24.2017566840145
"3139" 627.6 72.2750993162601 23.6852844606015
"3140" 627.8 67.1370616388929 24.0883592092846
"3141" 628 61.9548913110111 25.3382264870985
"3142" 628.2 57.2645415971069 27.5806040337388
"3143" 628.4 53.3186079941515 30.3509400363193
"3144" 628.6 50.8442952018183 34.0851688619863
"3145" 628.8 49.9483956614561 37.9936498744409
"3146" 629 50.1191817731446 41.7085422624792
"3147" 629.2 52.0883914456174 44.7277266277312
"3148" 629.4 54.3992150474774 46.6528070270183
"3149" 629.6 56.9714346634883 49.0238713652381
"3150" 629.8 59.4026769829429 50.5171239872424
"3151" 630 61.2515571023946 51.9078103301667
"3152" 630.2 63.079977578541 53.7519890021719
"3153" 630.4 66.0087482228557 55.4501405057381
"3154" 630.6 68.5307784484301 57.3345636467152
"3155" 630.8 71.3740669553484 59.3298266283967
"3156" 631 73.8642413297308 61.7016254665455
"3157" 631.2 76.1139272850384 63.0609574384567
"3158" 631.4 78.6677152327308 65.2462036701515
"3159" 631.6 80.866617242959 66.8833466159902
"3160" 631.8 83.4067690823634 67.9815971576042
"3161" 632 85.6968974634475 67.4998919182279
"3162" 632.2 86.5791681803251 66.8242792071054
"3163" 632.4 88.1007043068321 65.2025603133854
"3164" 632.6 89.6950169784368 63.255331502244
"3165" 632.8 90.9701906329726 61.2831254685824
"3166" 633 92.3109973749126 58.8376377504243
"3167" 633.2 94.0625725041108 56.3324112226156
"3168" 633.4 95.1923194947071 53.9444183532292
"3169" 633.6 96.4256438752071 51.6197641755104
"3170" 633.8 98.5096938202639 49.4689809160952
"3171" 634 100.857010830248 46.7966544501367
"3172" 634.2 103.715649797686 43.9827853505181
"3173" 634.4 106.50898043464 42.2870933524545
"3174" 634.6 107.241574133145 42.2237797503854
"3175" 634.8 108.032686811426 43.1852859286042
"3176" 635 110.229309992791 44.8399709794922
"3177" 635.2 112.116967370534 46.8343623103826
"3178" 635.4 112.556882888875 47.5587190936667
"3179" 635.6 112.614966667923 46.824933421058
"3180" 635.8 112.010025465458 45.7570851973401
"3181" 636 111.556621947814 44.030903359971
"3182" 636.2 110.60995269083 41.4422189681224
"3183" 636.4 109.026229205971 39.1380905647356
"3184" 636.6 107.916878242204 36.0044170026667
"3185" 636.8 106.457981725476 33.8433287107764
"3186" 637 103.994690771829 33.688991358304
"3187" 637.2 100.509949022122 32.8756677847667
"3188" 637.4 97.4183974936373 31.9729793020177
"3189" 637.6 95.2265880962649 31.2354706579113
"3190" 637.8 92.6774065650056 31.4426836315977
"3191" 638 89.408207511741 31.8391286793825
"3192" 638.2 85.3985273249609 31.9427923510952
"3193" 638.4 81.1359376133551 31.8933357343333
"3194" 638.6 76.527199138855 32.2395320516667
"3195" 638.8 73.0852996157308 34.1160734535758
"3196" 639 69.9203766219636 36.0314100323597
"3197" 639.2 67.231434613549 37.8298157667879
"3198" 639.4 64.8284130746006 39.7202869138401
"3199" 639.6 62.8446551870484 41.9555316976267
"3200" 639.8 61.2718420428634 44.6620295947292
"3201" 640 60.3247787422584 47.7547527583567
"3202" 640.2 60.7032013443353 50.180361358983
"3203" 640.4 60.9774206212027 51.0482638417326
"3204" 640.6 61.7205946034373 53.4590701041361
"3205" 640.8 62.2455191853634 56.4962638641979
"3206" 641 63.5755057169666 58.8731297147754
"3207" 641.2 65.302898872509 61.307977217244
"3208" 641.4 67.0377583521038 63.8965222232051
"3209" 641.6 69.0410160670141 66.0940520785223
"3210" 641.8 70.8879912651585 68.619589903811
"3211" 642 72.905120168755 71.2125824754667
"3212" 642.2 75.3925775381905 73.3024665209007
"3213" 642.4 78.0117125518748 75.3940832219848
"3214" 642.6 80.379518330227 77.5140439095189
"3215" 642.8 83.1599922893504 79.2401588061839
"3216" 643 86.4526851868362 80.0654243902319
"3217" 643.2 90.1500242259217 80.9753186242667
"3218" 643.4 94.308124010949 81.4368488832734
"3219" 643.6 98.6448163624884 81.9663055826333
"3220" 643.8 103.293339494424 81.9326631179247
"3221" 644 107.454477812673 81.3777718431667
"3222" 644.2 111.752814022811 80.9778313394731
"3223" 644.4 114.426852828749 79.8918558561341
"3224" 644.6 116.171004927488 79.6928870487536
"3225" 644.8 116.757218794725 81.1750060877182
"3226" 645 117.075713272395 83.1750175686979
"3227" 645.2 116.857813750585 84.6631469756022
"3228" 645.4 115.811167722651 85.8482199409058
"3229" 645.6 115.51119547563 86.6768665034079
"3230" 645.8 115.387875354811 87.2847465076667
"3231" 646 115.332144620104 87.7612419883919
"3232" 646.2 114.729515088937 88.5605993150805
"3233" 646.4 113.803199149136 89.9859629439053
"3234" 646.6 112.822567169904 91.7189818059784
"3235" 646.8 112.684313445774 93.5348264509524
"3236" 647 112.979037251641 93.8112056150036
"3237" 647.2 112.739952139631 93.4281856210595
"3238" 647.4 112.370144756765 92.9140863243052
"3239" 647.6 112.184656155841 93.0229504674667
"3240" 647.8 112.656813861454 94.6085892898736
"3241" 648 112.138836055018 93.9026964032784
"3242" 648.2 112.480531075183 93.945331448313
"3243" 648.4 112.125376400401 93.6509722243792
"3244" 648.6 111.760130161464 93.4114828404739
"3245" 648.8 111.935509357613 93.3929477816167
"3246" 649 111.998102888203 93.5672823557024
"3247" 649.2 111.810831186927 93.5653598805081
"3248" 649.4 111.222434038547 93.3528551933961
"3249" 649.6 110.438183898232 93.318378361435
"3250" 649.8 109.001856189377 93.6076375811852
"3251" 650 107.573435759213 93.6022883672542
"3252" 650.2 105.578359273525 93.8528599726296
"3253" 650.4 103.087669101599 94.8722157958889
"3254" 650.6 101.194080153761 96.7719868208225
"3255" 650.8 99.9430525524883 98.487442963875
"3256" 651 98.6169970155598 100.578685093267
"3257" 651.2 97.5054687808167 101.348326010682
"3258" 651.4 95.3992258874884 101.07991715271
"3259" 651.6 92.5392879277531 101.000230020843
"3260" 651.8 89.1695467986169 101.313115852181
"3261" 652 85.5574500647678 101.796354272652
"3262" 652.2 81.8517494106648 101.922359549917
"3263" 652.4 78.0515447986134 102.524822281839
"3264" 652.6 74.8162812023975 103.754642899894
"3265" 652.8 71.6215307460268 106.432731666944
"3266" 653 68.2241465011192 107.361469864405
"3267" 653.2 63.9759182301499 107.349486145728
"3268" 653.4 60.702816745069 106.54261463578
"3269" 653.6 56.3414082771648 105.673880304843
"3270" 653.8 52.3902011930138 105.099187514853
"3271" 654 48.1141135607464 104.136689825602
"3272" 654.2 43.9538663583358 103.112226024056
"3273" 654.4 39.5772701178104 101.831593036633
"3274" 654.6 35.5679765220854 101.656414897562
"3275" 654.8 32.6642802846491 103.32723656981
"3276" 655 32.7307685238084 104.816128017427
"3277" 655.2 33.0639159030268 106.109171262667
"3278" 655.4 33.5011789714169 108.13071047281
"3279" 655.6 35.1783764873551 110.021189648533
"3280" 655.8 37.3767231024217 111.371355286133
"3281" 656 39.5706689168443 112.03044852926
"3282" 656.2 41.8760814473504 113.220371910305
"3283" 656.4 43.9872442618123 115.061515468639
"3284" 656.6 46.4823976105843 117.1904174269
"3285" 656.8 48.9205156623598 117.826680188981
"3286" 657 52.1679607604884 118.166539877292
"3287" 657.2 55.6731984734884 118.463186846707
"3288" 657.4 59.3302018256011 118.687434292258
"3289" 657.6 62.3381139724442 118.434778384196
"3290" 657.8 66.0850527172884 118.266653860405
"3291" 658 69.7708632821702 117.545451881848
"3292" 658.2 73.4047796297421 116.793461339771
"3293" 658.4 76.9031785217237 115.897490301093
"3294" 658.6 80.1115674386741 114.666402377895
"3295" 658.8 83.8387417193931 112.996005146762
"3296" 659 87.0594297429954 110.95287220254
"3297" 659.2 90.666749276129 108.926749493776
"3298" 659.4 93.9711660784884 106.027789292547
"3299" 659.6 97.2787618640556 102.865518453622
"3300" 659.8 100.503148737317 99.6550827752381
"3301" 660 101.985277943681 95.9030375228205
"3302" 660.2 102.686208761748 92.5535622138355
"3303" 660.4 103.760828607525 88.9580287081111
"3304" 660.6 105.001537135667 85.4393964947381
"3305" 660.8 106.135337263395 80.8071517503527
"3306" 661 107.036143008761 77.1821085200303
"3307" 661.2 108.138168501863 73.1501999890417
"3308" 661.4 108.368001594802 69.385692432283
"3309" 661.6 107.538447580576 65.2917694691612
"3310" 661.8 108.33177174764 61.0799999702132
"3311" 662 109.819634028719 57.7933854970293
"3312" 662.2 111.85900615356 54.1625021621871
"3313" 662.4 113.041328398024 51.2401460038809
"3314" 662.6 111.139957857065 49.7641932799725
"3315" 662.8 108.322021656418 48.8981933744078
"3316" 663 104.694044566956 47.2079191019007
"3317" 663.2 100.89788433094 46.6080751738925
"3318" 663.4 96.9980319779992 47.4514734953623
"3319" 663.6 93.7186520063675 48.1422120625788
"3320" 663.8 89.0116276122224 48.6746497761348
"3321" 664 84.6812612157305 48.1928049801509
"3322" 664.2 81.0264949065852 48.7020045126022
"3323" 664.4 77.617324133549 50.8082436177273
"3324" 664.6 75.0584612625684 53.3086071791767
"3325" 664.8 73.8282201930196 56.3136993999792
"3326" 665 73.5218962393726 59.4013662752877
"3327" 665.2 73.8949683234463 63.1689843551088
"3328" 665.4 74.6569522154429 65.8830278618371
"3329" 665.6 74.7941521764316 69.1492720944053
"3330" 665.8 74.8870940854884 72.1849166150115
"3331" 666 76.382304042247 75.032082879977
"3332" 666.2 79.0680402732836 77.7106456414137
"3333" 666.4 82.1541620761001 80.9218618399726
"3334" 666.6 84.3675049463871 83.3325211444388
"3335" 666.8 87.4799851284884 85.3229673761111
"3336" 667 90.6063190232442 86.8439500338527
"3337" 667.2 94.3462120889328 87.2895547898518
"3338" 667.4 98.0411365341384 86.7524696697667
"3339" 667.6 102.186710156147 87.029681279749
"3340" 667.8 106.232783059213 87.1952129773218
"3341" 668 108.218951605444 88.0907942520073
"3342" 668.2 107.945549762804 89.7683287841884
"3343" 668.4 107.428055689316 91.3629988148736
"3344" 668.6 106.331997402526 92.7990047246917
"3345" 668.8 104.615059499539 94.0700847716034
"3346" 669 102.722239655525 94.5789105825926
"3347" 669.2 100.622129944181 96.8068096397051
"3348" 669.4 98.7475933941967 99.396208296875
"3349" 669.6 97.4152012282455 102.069802088638
"3350" 669.8 95.6681462411312 104.234147279681
"3351" 670 94.0245182506801 103.857709596174
"3352" 670.2 91.0879998731967 104.41064558075
"3353" 670.4 87.9630053580031 105.971710960196
"3354" 670.6 86.0537799426169 108.813211784124
"3355" 670.8 85.8416476267419 111.984147147836
"3356" 671 85.8035670918362 112.363282995362
"3357" 671.2 85.3679292372943 113.02082572495
"3358" 671.4 84.7719741462489 114.650102591526
"3359" 671.6 83.790830621905 115.981175624125
"3360" 671.8 82.9850530732416 117.429116431056
"3361" 672 83.3707853618797 117.285291507015
"3362" 672.2 83.8616154046455 117.047738474981
"3363" 672.4 83.8914277794137 116.642323395264
"3364" 672.6 83.607854579184 116.68697395858
"3365" 672.8 82.6817743451776 116.872251027059
"3366" 673 82.5541060990026 116.99766365051
"3367" 673.2 82.7154583111884 117.799788153617
"3368" 673.4 82.3800483343391 117.537525066577
"3369" 673.6 81.6294092492917 117.729449291191
"3370" 673.8 79.91235000428 117.982623083708
"3371" 674 79.4083427297927 117.528005229493
"3372" 674.2 74.2134147652722 120.361699380991
"3373" 674.4 72.7020965657087 120.909063828667
"3374" 674.6 75.5276711529226 119.146195739088
"3375" 674.8 75.7439299708884 118.904587151307
"3376" 675 75.9818229808397 118.493291891329
"3377" 675.2 75.9061205743514 118.428187821749
"3378" 675.4 75.5923521238397 118.166978470599
"3379" 675.6 75.3619284179952 118.03338174753
"3380" 675.8 74.9724575609952 117.766620886571
"3381" 676 74.0637822738555 117.477776278388
"3382" 676.2 73.5628931716884 116.790409515892
"3383" 676.4 72.2265529065014 116.564187644732
"3384" 676.6 70.1421322361222 115.802058647441
"3385" 676.8 68.6032433926973 115.130943950189
"3386" 677 67.0976769454884 114.701872045229
"3387" 677.2 65.0751616179094 115.019171219298
"3388" 677.4 61.5870786496373 115.63049072422
"3389" 677.6 59.9128115835182 116.363299497711
"3390" 677.8 58.8293159137722 118.09855791464
"3391" 678 58.8596288183112 119.3955504983
"3392" 678.2 59.2534047552067 119.532202066596
"3393" 678.4 58.7650504523042 119.41267579914
"3394" 678.6 57.7955324188797 119.15362271958
"3395" 678.8 56.4803627133579 118.617394728058
"3396" 679 54.8595152276433 118.094999749216
"3397" 679.2 53.8723594156455 116.853003046481
"3398" 679.4 52.2657730761733 115.648539650557
"3399" 679.6 49.8203169835717 114.131189053375
"3400" 679.8 47.7735201776254 112.244671064721
"3401" 680 45.9915576264199 109.497034196845
"3402" 680.2 44.3696515917897 106.818755152817
"3403" 680.4 42.7439462358066 104.144113756894
"3404" 680.6 41.9480752123244 101.231208397945
"3405" 680.8 40.8378994659429 98.2489412395758
"3406" 681 39.4223360480766 95.2841724431078
"3407" 681.2 38.1145540037384 92.3424583312083
"3408" 681.4 36.1813706067278 89.7129967334695
"3409" 681.6 34.5461126867515 87.0917192846798
"3410" 681.8 32.0745101297634 84.4351180706167
"3411" 682 29.4729806669302 81.8306449327016
"3412" 682.2 26.8803851550452 80.0810109215644
"3413" 682.4 24.6753128291807 77.8746740799304
"3414" 682.6 22.3126716974777 75.8174538634433
"3415" 682.8 20.6082577674561 73.1716627647635
"3416" 683 19.3442224233217 70.6716507296333
"3417" 683.2 17.8189137861697 68.3219383346117
"3418" 683.4 16.1389559511929 65.9892471864735
"3419" 683.6 14.7298837142766 63.4506573959608
"3420" 683.8 13.8878998615573 60.881308408977
"3421" 684 12.7399375628293 58.4476751372917
"3422" 684.2 11.3369573165906 55.7877662161894
"3423" 684.4 9.9349944968332 53.9155997481494
"3424" 684.6 8.83601609222305 53.0695992471361
"3425" 684.8 7.47963267556284 51.9975819816028
"3426" 685 7.25193912328384 50.8352902050189
"3427" 685.2 7.48146343911628 49.0109321341085
"3428" 685.4 8.06787602941143 47.3140515040128
"3429" 685.6 8.85640997436995 45.1621067587061
"3430" 685.8 9.52901589517587 43.4384419856542
"3431" 686 10.6096126479441 41.7626696732489
"3432" 686.2 11.0483836134251 39.4357045529451
"3433" 686.4 11.7975648960859 36.8213558734472
"3434" 686.6 12.4301311993066 34.7601334854978
"3435" 686.8 13.3795483725995 32.9655826616296
"3436" 687 14.0578957619357 30.6696911850746
"3437" 687.2 14.9317648965955 29.0124878079524
"3438" 687.4 16.9007031576608 27.7180887692529
"3439" 687.6 19.5911857445228 26.0796251639425
"3440" 687.8 22.3172805445783 24.6003602235431
"3441" 688 24.8020372105918 23.4160026361839
"3442" 688.2 26.9592686240766 22.8998681671372
"3443" 688.4 28.9432789897354 22.0888523825608
"3444" 688.6 30.868035634102 20.9301245146894
"3445" 688.8 31.7153950895589 19.5137627162784
"3446" 689 32.2927283599354 17.4793502397137
"3447" 689.2 33.550670318949 15.4762395848352
"3448" 689.4 35.1389376455225 15.2341132310644
"3449" 689.6 37.0340276467243 15.1305294982846
"3450" 689.8 39.3557125681435 14.9282239594943
"3451" 690 42.0271315550052 14.7848194117341
"3452" 690.2 44.5258715476681 15.1655381146442
"3453" 690.4 47.1406530316263 15.5012385537012
"3454" 690.6 49.9385758549021 15.3758916112184
"3455" 690.8 51.6502304244763 14.4333624288233
"3456" 691 53.33491463914 12.7499435858352
"3457" 691.2 53.6755898843593 12.5272812570538
"3458" 691.4 54.1273916612093 13.1162110575736
"3459" 691.6 55.5791882666263 14.6238099563218
"3460" 691.8 56.952664983633 15.4563099809438
"3461" 692 58.814296767342 16.0701586267033
"3462" 692.2 60.5343717627106 16.2712269146667
"3463" 692.4 62.5044608602166 16.4631400905797
"3464" 692.6 64.6646861597847 15.631725384037
"3465" 692.8 65.8643525649884 14.6354493152667
"3466" 693 67.1992780386188 13.0637368495906
"3467" 693.2 68.5571677359305 11.8326257092772
"3468" 693.4 70.3566974500401 11.7945503974253
"3469" 693.6 72.3068496578634 13.1584105954621
"3470" 693.8 74.6516000789302 14.2574512432016
"3471" 694 77.3895562586263 15.0580475784943
"3472" 694.2 80.0845155220056 16.4055272101839
"3473" 694.4 82.6718188055245 17.2441219871727
"3474" 694.6 84.9898742676691 19.0084718935823
"3475" 694.8 86.8277006037567 21.0762840325325
"3476" 695 89.6822942315245 23.7665857369317
"3477" 695.2 93.7237375340413 26.0202170332196
"3478" 695.4 97.5945578717019 27.0640915998464
"3479" 695.6 101.428108096659 27.5737978419959
"3480" 695.8 102.480651430849 29.8589291776783
"3481" 696 103.16968002696 32.5385639830712
"3482" 696.2 103.998970671357 35.4993888584249
"3483" 696.4 105.980564152576 38.9789471742601
"3484" 696.6 108.411547084181 42.2873095089963
"3485" 696.8 110.310614032159 45.5808180747843
"3486" 697 112.75977742135 49.0539290504253
"3487" 697.2 115.668915991356 52.0337235991968
"3488" 697.4 118.590445099761 53.6958356282121
"3489" 697.6 118.512157523455 53.3834721328
"3490" 697.8 117.873298897972 54.1082477375992
"3491" 698 116.928066256264 56.2175168732622
"3492" 698.2 115.759653685264 58.7381372511498
"3493" 698.4 114.985282540622 61.9215388090333
"3494" 698.6 114.079240100005 65.1753465842622
"3495" 698.8 114.648527941034 68.5739174192917
"3496" 699 115.284622977075 72.3595069991839
"3497" 699.2 116.374591966375 76.2128571827235
"3498" 699.4 117.26562302032 77.9729766143404
"3499" 699.6 116.941479883728 77.0131582174384
"3500" 699.8 116.83229398677 75.6858175476354
"3501" 700 117.157959485568 74.1946900146326
"3502" 700.2 117.193365927113 72.1145615738371
"3503" 700.4 117.580518505203 69.4710913577381
"3504" 700.6 116.761775328556 67.2189745642509
"3505" 700.8 116.350424086331 64.7071063404532
"3506" 701 115.617779278341 61.7758806425644
"3507" 701.2 113.684383302027 58.5466478138645
"3508" 701.4 113.217152922151 55.2504038463296
"3509" 701.6 112.727728487193 51.2911481399167
"3510" 701.8 112.008219014359 47.6834846495887
"3511" 702 110.490429988805 43.5801001357764
"3512" 702.2 109.277370758588 39.8601784869667
"3513" 702.4 107.880200017557 35.8925000897356
"3514" 702.6 105.140324766455 34.2474706922
"3515" 702.8 101.563707840225 32.5505380839963
"3516" 703 98.7880700110401 29.8445101149425
"3517" 703.2 96.1513562019123 26.7079169812319
"3518" 703.4 94.6140276135366 23.4193466596064
"3519" 703.6 94.1683665124124 23.4427493617046
"3520" 703.8 92.1536354124884 25.0389577549881
"3521" 704 89.592828861884 27.6757325222051
"3522" 704.2 87.1082796088252 30.7978065985614
"3523" 704.4 85.2973255340509 33.7081617416042
"3524" 704.6 83.8063623254983 36.4093124480627
"3525" 704.8 81.8819906772084 38.3139791846767
"3526" 705 80.2955192852719 40.3448087183058
"3527" 705.2 79.2382792513271 43.4169268616989
"3528" 705.4 79.0708944256327 46.367553929646
"3529" 705.6 78.2990210723321 49.5750421762604
"3530" 705.8 78.8823112637465 52.3831322900538
"3531" 706 80.2550185058797 55.6726952811667
"3532" 706.2 81.7070674618688 58.6868610440362
"3533" 706.4 83.2544357229722 61.2278898167634
"3534" 706.6 85.8558651601822 63.466086613585
"3535" 706.8 88.4067047917756 66.2464147180177
"3536" 707 91.0849820434568 68.3878938389088
"3537" 707.2 94.1639344824581 70.1362266524849
"3538" 707.4 97.2578232084782 71.9788067737279
"3539" 707.6 100.4034579642 73.9517269975842
"3540" 707.8 103.752104301705 74.6664260959966
"3541" 708 107.972446685185 75.1167327632121
"3542" 708.2 112.067791757276 76.1828600586364
"3543" 708.4 113.981768741825 77.1612373544877
"3544" 708.6 113.380466312901 77.7179503364089
"3545" 708.8 112.522513565937 79.5893395745288
"3546" 709 111.190646343601 82.1372400143167
"3547" 709.2 109.756756492451 84.7988646179259
"3548" 709.4 107.757495932296 87.6914229045342
"3549" 709.6 106.328847270594 90.0812999945961
"3550" 709.8 105.767264659876 93.4659735673042
"3551" 710 104.639709553779 96.535090195654
"3552" 710.2 102.61347509521 97.5112323435781
"3553" 710.4 100.083262061008 98.6313308082667
"3554" 710.6 98.1932559485753 101.266185823449
"3555" 710.8 97.3020138555182 103.940923058771
"3556" 711 96.5177062973345 104.784970348867
"3557" 711.2 96.1042680029807 104.191776274359
"3558" 711.4 94.4329672375026 103.967081549167
"3559" 711.6 92.0078061418308 104.604640006858
"3560" 711.8 89.6979576615447 104.935273186639
"3561" 712 86.8117753248119 105.593695128402
"3562" 712.2 83.9617650535884 107.238636747967
"3563" 712.4 81.1127267238975 109.502288577439
"3564" 712.6 81.0369645532787 111.63714471686
"3565" 712.8 82.1479436338455 113.520245284438
"3566" 713 83.4220697231741 114.772115896224
"3567" 713.2 84.5777439616331 114.892764011325
"3568" 713.4 86.0654134876962 115.01136227981
"3569" 713.6 87.2670743933284 114.298445149187
"3570" 713.8 88.1344384407075 113.903923619886
"3571" 714 89.7856526019284 113.945324905507
"3572" 714.2 90.0357665234287 113.445174569144
"3573" 714.4 90.5470681273634 113.054734879167
"3574" 714.6 90.9906321589467 112.827543545917
"3575" 714.8 91.2448700794884 112.796001892005
"3576" 715 91.8043915923616 112.71920482161
"3577" 715.2 91.9766032047611 112.730175831667
"3578" 715.4 91.9718823458884 113.005401903947
"3579" 715.6 91.6174074209666 112.814843409275
"3580" 715.8 91.4807467956996 112.565610680822
"3581" 716 91.6692189236824 111.71871420304
"3582" 716.2 91.4109679449737 110.765639008858
"3583" 716.4 91.5261545873217 110.101247546917
"3584" 716.6 92.6458025651152 108.480874391861
"3585" 716.8 93.6879145461247 105.943941202121
"3586" 717 94.93943390353 103.17732120025
"3587" 717.2 96.8236286931363 100.574296689244
"3588" 717.4 99.0400147320913 98.0677435681373
"3589" 717.6 101.655320824705 95.5618794055316
"3590" 717.8 104.695863579781 93.1616400897154
"3591" 718 107.901542312581 90.6435552550504
"3592" 718.2 111.30038087673 88.6501328454253
"3593" 718.4 113.621741136216 87.3526088539621
"3594" 718.6 115.256201286628 84.575055855283
"3595" 718.8 117.482223479388 81.4210463828334
"3596" 719 118.254017600882 77.7040551639363
"3597" 719.2 118.267145832016 73.6080470498689
"3598" 719.4 118.995841745729 69.9728451210161
"3599" 719.6 119.515082285868 65.814605930977
"3600" 719.8 119.884887742453 61.6538548708095
"3601" 720 119.36876564812 57.8147849946667
"3602" 720.2 119.391797632567 53.4912208742622
"3603" 720.4 118.794337366592 49.9089742652184
"3604" 720.6 116.688824135091 46.8299365051894
"3605" 720.8 115.157543127553 43.7812705666344
"3606" 721 113.294912445027 40.9006220620952
"3607" 721.2 111.505821401249 37.4522325797754
"3608" 721.4 110.592916764455 34.4162413969
"3609" 721.6 109.506239588039 31.9040328115543
"3610" 721.8 106.477994272938 30.4993120801273
"3611" 722 103.179689674454 29.6564897012184
"3612" 722.2 99.7588841627442 27.7440118495504
"3613" 722.4 96.2163510188413 26.1072752247843
"3614" 722.6 92.2712403379354 25.3420795410314
"3615" 722.8 88.659810764895 24.5514058671502
"3616" 723 84.8053235234088 24.0768720070417
"3617" 723.2 80.7291569404884 24.459992795721
"3618" 723.4 76.8386817493688 25.1839005842754
"3619" 723.6 72.729336004178 26.0482884283218
"3620" 723.8 68.2790718783884 26.1551317745333
"3621" 724 63.5199795381628 26.1634847670736
"3622" 724.2 58.8181391764547 26.9021767491835
"3623" 724.4 54.4615113628217 28.4530098308333
"3624" 724.6 50.21914778314 30.3067646901498
"3625" 724.8 45.6417711941288 32.3372644390037
"3626" 725 42.694770622549 36.2483280444242
"3627" 725.2 39.4752053951807 39.3940974284249
"3628" 725.4 36.8501848447818 43.3577961179819
"3629" 725.6 36.013320546806 47.2532517548431
"3630" 725.8 35.5871936091472 51.8260978170314
"3631" 726 36.9293538957987 55.2227892911839
"3632" 726.2 38.8858996549245 59.2856589758901
"3633" 726.4 40.0357341720045 63.5647149587634
"3634" 726.6 42.04025978614 67.5603085737566
"3635" 726.8 44.3484792034568 70.4951361599403
"3636" 727 47.423375921777 73.1005123410481
"3637" 727.2 50.328792824655 74.9558301566333
"3638" 727.4 53.1475389765793 77.5848567926099
"3639" 727.6 56.2456026118065 79.9084045190303
"3640" 727.8 59.2108920912384 81.8321545096667
"3641" 728 62.1903441472884 82.9892075140042
"3642" 728.2 65.7012814338054 84.0755699745813
"3643" 728.4 69.7697428251592 84.4565636178059
"3644" 728.6 74.0312831233962 84.8061403080746
"3645" 728.8 77.9145808805684 85.9761244281467
"3646" 729 81.3133632259884 87.4903005710833
"3647" 729.2 85.0863621531759 88.1448279835417
"3648" 729.4 89.0222897222084 87.7001820884667
"3649" 729.6 92.8726585331038 87.8290070642436
"3650" 729.8 96.6028762979312 86.7079587146809
"3651" 730 100.098840895288 85.0102367027867
"3652" 730.2 103.123731217988 84.0067001279167
"3653" 730.4 106.328014177852 83.9801452967576
"3654" 730.6 110.239064182411 83.6182992457986
"3655" 730.8 111.577788842217 84.1802686620145
"3656" 731 111.51428815901 85.606917344721
"3657" 731.2 111.449217795994 87.3007921234981
"3658" 731.4 111.461948201943 89.5433824245871
"3659" 731.6 110.980977552185 90.429687210633
"3660" 731.8 110.117783174115 92.3885352883534
"3661" 732 109.372519967957 94.0257146739705
"3662" 732.2 109.071789306223 94.9377666808692
"3663" 732.4 108.862698846135 93.6735958991608
"3664" 732.6 109.519367819174 92.8584099705768
"3665" 732.8 110.266980799784 92.0705171898939
"3666" 733 111.466722104174 90.7797733742285
"3667" 733.2 112.707496234881 89.0976406158452
"3668" 733.4 114.671127797339 87.0416724976241
"3669" 733.6 116.191944220875 84.801346311957
"3670" 733.8 117.571442689893 81.8998285238262
"3671" 734 119.415214300159 79.4967104699965
"3672" 734.2 119.813442601477 76.5138119358598
"3673" 734.4 120.145282812359 73.4145585680538
"3674" 734.6 120.635670849196 70.0736177009716
"3675" 734.8 120.480150435065 67.5515564196667
"3676" 735 120.73962936241 64.9827991942846
"3677" 735.2 121.428861496988 62.1512105122398
"3678" 735.4 120.888415981938 60.2260034464307
"3679" 735.6 120.433784856851 58.6836045987436
"3680" 735.8 120.390985861576 56.0257869921832
"3681" 736 120.471412306863 53.1492486868542
"3682" 736.2 119.565597510659 51.056580464678
"3683" 736.4 118.956174428128 49.6585406521434
"3684" 736.6 117.715760124354 48.0079963369476
"3685" 736.8 116.288751930767 46.2665212115271
"3686" 737 113.465875822891 43.4297635589493
"3687" 737.2 111.709399887855 42.1364192734333
"3688" 737.4 109.457867467585 40.0415127676989
"3689" 737.6 107.074975880134 37.9643348636989
"3690" 737.8 104.625078553843 36.1300527629893
"3691" 738 102.598154953972 33.2990602970538
"3692" 738.2 101.832210042764 30.0370072051839
"3693" 738.4 100.914325553896 27.9601609068518
"3694" 738.6 98.392805807959 26.1439313054431
"3695" 738.8 95.4305626231091 26.6481630816322
"3696" 739 92.0189434077759 26.6863267489417
"3697" 739.2 88.3610353068704 26.9721939819026
"3698" 739.4 84.6238655104884 27.1114991011667
"3699" 739.6 81.2127855870928 28.0224043839304
"3700" 739.8 78.029117403758 28.3681625592397
"3701" 740 74.8200883466497 30.1330391369247
"3702" 740.2 71.5644208367071 32.1381073493229
"3703" 740.4 68.117528467942 33.7679709475223
"3704" 740.6 64.4588131796924 35.7739138424014
"3705" 740.8 60.8540977430657 37.8674528547079
"3706" 741 57.4461022704571 40.8119478937604
"3707" 741.2 54.4033612001446 44.0859372854167
"3708" 741.4 51.4995619299933 46.9018887044686
"3709" 741.6 48.7726757043965 50.2956129391156
"3710" 741.8 47.3921089040841 54.1106685461773
"3711" 742 47.083202349655 58.3513892865333
"3712" 742.2 46.7883033799041 62.8297692881723
"3713" 742.4 46.0536870914561 67.0071347916022
"3714" 742.6 45.6325217585565 71.698535885678
"3715" 742.8 45.3285470442296 75.9732909510314
"3716" 743 45.2094147820884 80.4508312035067
"3717" 743.2 44.9900811941989 84.9291311050219
"3718" 743.4 46.218387721004 88.5038714298386
"3719" 743.6 48.3027575584429 90.5657434242121
"3720" 743.8 51.1813012560884 93.7824186386167
"3721" 744 55.0966935891155 95.7848929516836
"3722" 744.2 58.6282313250122 97.7015464131429
"3723" 744.4 62.637961357587 98.6817974545258
"3724" 744.6 67.555150650536 99.0863316824762
"3725" 744.8 72.0586417961277 98.6134534574536
"3726" 745 76.9754636807815 98.5077745363908
"3727" 745.2 81.290259022607 97.1513415516667
"3728" 745.4 85.2498008163812 94.7032390219524
"3729" 745.6 88.3674361359809 92.1986673701144
"3730" 745.8 91.5541557600472 89.1843715209755
"3731" 746 93.9711660784884 85.6912949648721
"3732" 746.2 96.1107267604494 81.9316297501991
"3733" 746.4 99.1041922451038 78.5266454412821
"3734" 746.6 101.912271868057 75.5049612889298
"3735" 746.8 104.765072686774 71.8100564495018
"3736" 747 107.117879155733 67.4479737449326
"3737" 747.2 109.641153112254 63.167937624922
"3738" 747.4 111.952420592194 58.3641438876982
"3739" 747.6 114.535227328088 54.5637282620246
"3740" 747.8 117.875933474968 52.0998962970544
"3741" 748 117.586893772207 52.7151509608229
"3742" 748.2 117.082720797284 52.7560896588598
"3743" 748.4 116.423960226365 52.8038609788316
"3744" 748.6 115.600076057568 52.2471220616439
"3745" 748.8 113.614822636144 50.9386098641839
"3746" 749 111.639396956041 48.6736748803726
"3747" 749.2 109.106184730744 46.1034868992946
"3748" 749.4 106.097275570028 43.1593029711498
"3749" 749.6 103.502261882376 40.262339967397
"3750" 749.8 100.608922082198 36.6116565108925
"3751" 750 97.5406022844004 33.1839632140623
"3752" 750.2 94.7154881607551 30.7249231633333
"3753" 750.4 90.8813639462884 28.8121885100667
"3754" 750.6 86.7529728620884 26.8172322314333
"3755" 750.8 82.4987093125101 24.9044975781667
"3756" 751 77.8081255129884 22.9969755399053
"3757" 751.2 72.8556495018179 21.2310792678258
"3758" 751.4 67.7602250700401 20.0764019543218
"3759" 751.6 62.8600646861732 19.7821091328406
"3760" 751.8 57.7836238896713 19.5516481167155
"3761" 752 53.0495537081163 19.8821350152248
"3762" 752.2 48.4397318901472 20.7646514687608
"3763" 752.4 43.7957184373182 22.3563637797092
"3764" 752.6 40.1257501233565 24.658403355337
"3765" 752.8 36.9204005427642 27.498731619908
"3766" 753 33.0189769579884 29.7263161229819
"3767" 753.2 28.6930685105955 31.2426721200595
"3768" 753.4 24.4615582966007 32.7661199894082
"3769" 753.6 20.2242173206092 34.2154190001832
"3770" 753.8 15.9588405982749 35.2823642902509
"3771" 754 12.2041664937131 36.7527261773521
"3772" 754.2 9.97380931709064 37.9340680668939
"3773" 754.4 9.51418690421251 40.0692392803218
"3774" 754.6 9.59164849788162 43.3430982070375
"3775" 754.8 9.14826004963652 47.0201914889259
"3776" 755 8.94480960967587 50.1373407260542
"3777" 755.2 8.38494525273837 53.7868363946403
"3778" 755.4 8.28757753848837 57.2818248745614
"3779" 755.6 9.67653384778959 60.3815387148956
"3780" 755.8 11.3936076230634 64.1534231923417
"3781" 756 13.2646527924767 67.2526601805737
"3782" 756.2 15.682941811406 70.2366143279255
"3783" 756.4 17.5339041805995 73.5907588442593
"3784" 756.6 19.8719607119396 77.1743363743252
"3785" 756.8 22.6794530162026 79.931165802881
"3786" 757 25.8504221841472 81.8978299875137
"3787" 757.2 29.3283886564161 83.8905627338113
"3788" 757.4 32.6494789654499 86.0564153432821
"3789" 757.6 36.1432105717493 88.9329420184493
"3790" 757.8 39.5426138127384 90.9427178900784
"3791" 758 43.2101310494884 92.0233086011667
"3792" 758.2 46.6040913747741 92.9413470498095
"3793" 758.4 50.1221195921091 93.290208055546
"3794" 758.6 54.6209438773831 93.8100915679298
"3795" 758.8 58.448737914178 94.1833050207356
"3796" 759 61.115648001254 94.8692857489323
"3797" 759.2 63.9819100894884 96.1843794239425
"3798" 759.4 67.2655523148849 95.9694989511149
"3799" 759.6 69.7266052302384 93.7584512012628
"3800" 759.8 72.7389188898477 91.0658594110417
"3801" 760 75.0416460128693 87.4083880495714
"3802" 760.2 77.0585274936938 83.8986619792283
"3803" 760.4 78.5402321239314 80.0392738979072
"3804" 760.6 79.7109018083317 75.8665245956185
"3805" 760.8 80.9007095798812 72.1834776832738
"3806" 761 82.4533312961962 68.540549831824
"3807" 761.2 83.2114986664224 64.7867413249194
"3808" 761.4 83.9286809700368 60.2688701796344
"3809" 761.6 83.9314728758217 56.0102366905667
"3810" 761.8 84.4268917437297 51.3415107507356
"3811" 762 84.6596789226263 46.8872176160805
"3812" 762.2 84.5623701120147 43.3223694210351
"3813" 762.4 84.9014670787756 40.2181602108475
"3814" 762.6 85.7964213884777 37.7736090871241
"3815" 762.8 86.2678424963515 35.6682421576772
"3816" 763 85.1042129007884 33.7454860320667
"3817" 763.2 82.4569159550522 31.4964989982411
"3818" 763.4 79.5607443694884 29.8015811432877
"3819" 763.6 76.0836128008079 27.2433303019038
"3820" 763.8 72.3266124117458 24.8601518865281
"3821" 764 68.9297796503557 22.9650916780034
"3822" 764.2 65.5687966664139 19.8993827350177
"3823" 764.4 63.0655080730178 16.5194191274608
"3824" 764.6 62.378930035941 14.317039807614
"3825" 764.8 63.153248691616 13.1126458864433
"3826" 765 64.4398593389279 12.4692495010952
"3827" 765.2 65.8288852876327 10.8213116923162
"3828" 765.4 67.1755711168884 9.81639657798667
"3829" 765.6 68.4210830208047 9.06734079097279
"3830" 765.8 69.3249634089571 8.89156557213541
"3831" 766 70.8775941050041 8.39298308798246
"3832" 766.2 72.4615775602111 7.18742973176568
"3833" 766.4 73.8744698572884 6.76294505910667
"3834" 766.6 74.5872015255984 6.01516101366667
"3835" 766.8 74.650199440509 5.4209168194811
"3836" 767 74.5930038465292 4.74739363220748
"3837" 767.2 74.4133047955296 4.91500622172852
"3838" 767.4 74.3816106327862 4.96690434535816
"3839" 767.6 74.1081523714884 4.84674844266667
"3840" 767.8 73.6938216725522 4.5401437254539
"3841" 768 73.4842041618047 4.68778074593197
"3842" 768.2 73.3894381096018 4.95917301994502
"3843" 768.4 73.5597138177537 5.24814187692177
"3844" 768.6 73.6726150690368 5.75551377566667
"3845" 768.8 73.9853843839557 5.86275937397101
"3846" 769 79.1822445225447 4.47373410075118
"3847" 769.2 77.267193767155 3.9985674652
"3848" 769.4 82.4488205706269 6.94389921112821
"3849" 769.6 82.7738789397384 9.34513684101667
"3850" 769.8 84.2483043269526 10.3549791345238
"3851" 770 84.7163648390259 10.7228899976542
"3852" 770.2 85.4893563038217 10.4435889062222
"3853" 770.4 87.627118563355 11.7360551576
"3854" 770.6 89.134189306069 14.0118771581989
"3855" 770.8 89.2809425665309 13.555979734305
"3856" 771 86.3197892422352 12.0297742483502
"3857" 771.2 85.8461410723501 12.4124270052411
"3858" 771.4 85.8049782181297 12.2551614834275
"3859" 771.6 85.4028072244884 12.1372927995431
"3860" 771.8 84.5477620096953 12.3720416681494
"3861" 772 83.9762061078367 12.9731235151273
"3862" 772.2 83.3719948987027 13.7582125754524
"3863" 772.4 83.2115418977308 15.0674079021212
"3864" 772.6 82.9605003920509 16.1373463075729
"3865" 772.8 82.5699192014673 17.744383349214
"3866" 773 82.6632338099088 19.9166151254508
"3867" 773.2 82.5969419106174 21.8913332597634
"3868" 773.4 82.6560127593305 24.3817866911404
"3869" 773.6 82.6478133728673 26.9317958811825
"3870" 773.8 82.5986170540884 28.9160474052667
"3871" 774 83.1430202739829 30.8000591772601
"3872" 774.2 83.9338247529775 32.1901426313949
"3873" 774.4 83.9604810837302 32.8330114528095
"3874" 774.6 83.3394403437862 33.5805824138901
"3875" 774.8 82.3791732593916 34.6475507911828
"3876" 775 81.8271332926692 36.7502122607518
"3877" 775.2 81.1402650673217 39.336556557
"3878" 775.4 80.5465924762696 41.5990035839479
"3879" 775.6 80.8129141140368 42.5793551262151
"3880" 775.8 81.9632106671625 43.5794063674644
"3881" 776 83.7221558089557 44.8733457571775
"3882" 776.2 85.6651875913094 45.2451255466456
"3883" 776.4 88.2984383787058 45.559153135808
"3884" 776.6 91.2578524413884 45.5334706372667
"3885" 776.8 94.10384296384 44.6797733448535
"3886" 777 96.2404299493761 42.6969570351973
"3887" 777.2 98.4166415169732 40.2689261843637
"3888" 777.4 100.914762670458 38.0343863179394
"3889" 777.6 103.58991603167 36.1893173085152
"3890" 777.8 104.665041418031 36.4518941575177
"3891" 778 105.738157928276 37.6161634215284
"3892" 778.2 107.166608048804 38.9974158711341
"3893" 778.4 108.927693663064 40.9786371871775
"3894" 778.6 110.808290819565 43.1732487111832
"3895" 778.8 112.445830730535 45.5579080243726
"3896" 779 114.727671751547 47.6518866320078
"3897" 779.2 116.500909653418 48.0138654285137
"3898" 779.4 116.043914437309 47.8525304419298
"3899" 779.6 116.0338049665 48.0912909852462
"3900" 779.8 115.923921265521 48.6559380671505
"3901" 780 115.677373259895 49.4502190309574
"3902" 780.2 115.155755053061 50.6555229491386
"3903" 780.4 114.223650642488 52.1383591708046
"3904" 780.6 113.523431761286 54.3758401934965
"3905" 780.8 112.698223119238 56.7275121855417
"3906" 781 111.298724506418 58.6871997143467
"3907" 781.2 109.755205433682 61.043624034957
"3908" 781.4 108.660366927236 64.1365119577614
"3909" 781.6 107.733880818782 66.8996160720797
"3910" 781.8 107.260254111291 69.8027835711172
"3911" 782 105.962768780857 72.2006085442772
"3912" 782.2 104.474708253207 73.9981105006354
"3913" 782.4 102.993907598988 75.9424896610333
"3914" 782.6 101.244110995075 78.3170389126123
"3915" 782.8 99.3439869371028 80.5073279398715
"3916" 783 97.9140114959827 82.4608509117903
"3917" 783.2 96.9042182114513 85.0104290340741
"3918" 783.4 96.0922033132316 87.8566721805586
"3919" 783.6 96.6195679060883 90.2131964276809
"3920" 783.8 97.7160781650268 92.6754226258359
"3921" 784 99.0565426970312 95.3208285237667
"3922" 784.2 101.002693983245 96.772396934045
"3923" 784.4 102.813597017044 96.5599228428889
"3924" 784.6 104.143228461312 95.9141988294314
"3925" 784.8 104.966227964565 95.5934581236667
"3926" 785 106.624100545276 94.4737294097917
"3927" 785.2 108.896554809522 93.5119527657
"3928" 785.4 110.981079321419 92.1380364505155
"3929" 785.6 113.201289642863 90.6896659696212
"3930" 785.8 113.919236639316 90.1632495082529
"3931" 786 115.168324636063 88.6285590745496
"3932" 786.2 116.538595399264 87.6508782870936
"3933" 786.4 115.370182828264 88.3641788454195
"3934" 786.6 115.047879665442 88.7777181261667
"3935" 786.8 114.486120133075 88.8581523248949
"3936" 787 114.454615918151 88.768660664376
"3937" 787.2 114.47308703405 88.7536497024195
"3938" 787.4 114.46264412292 88.8441052040644
"3939" 787.6 114.11862479341 88.8455473203633
"3940" 787.8 113.668654671263 89.1428470546042
"3941" 788 113.133132242888 88.7171337706333
"3942" 788.2 112.696747850841 88.9149180871553
"3943" 788.4 112.360386656159 89.7646726842462
"3944" 788.6 112.154020623314 90.4986358663992
"3945" 788.8 111.204105998218 91.703331563749
"3946" 789 110.582332750537 92.2618399493293
"3947" 789.2 109.467237801376 92.9742666103417
"3948" 789.4 108.395333817735 94.2188550989608
"3949" 789.6 107.453197953942 95.3036193463643
"3950" 789.8 105.543318917101 96.6109507375792
"3951" 790 104.087909071293 98.1820144293374
"3952" 790.2 103.229726451223 99.5473268238439
"3953" 790.4 102.716085054328 100.827946441747
"3954" 790.6 101.796933831808 101.232996133027
"3955" 790.8 100.036525558168 101.383591531067
"3956" 791 97.8342959303532 102.277620128937
"3957" 791.2 95.6959655880598 103.949378328394
"3958" 791.4 94.6527400782384 106.189356439108
"3959" 791.6 94.6033506579666 108.101681589058
"3960" 791.8 93.9593639313066 109.903561581621
"3961" 792 92.9631238603707 109.780506841152
"3962" 792.2 91.6065215895598 109.553206412424
"3963" 792.4 89.7426253453455 110.332148126424
"3964" 792.6 87.1033137832208 111.841524017103
"3965" 792.8 84.5031843998687 113.596885626117
"3966" 793 82.6609323912084 115.217596371707
"3967" 793.2 81.9325220242961 116.594925104974
"3968" 793.4 82.1803360241048 117.030360910324
"3969" 793.6 82.0760769876134 117.00353662375
"3970" 793.8 82.1472303172576 117.468737925167
"3971" 794 81.8360741130147 117.680555408798
"3972" 794.2 81.5704139916084 117.621929795587
"3973" 794.4 81.4302044830884 117.661850558429
"3974" 794.6 81.1705572450884 118.104873658267
"3975" 794.8 80.7650292562647 118.059777032719
"3976" 795 80.2953159858555 118.212347894755
"3977" 795.2 79.4018812567647 118.039278566561
"3978" 795.4 78.7539833085598 118.060362703181
"3979" 795.6 78.0336086407252 118.059777032719
"3980" 795.8 77.1227579659299 118.602587065134
"3981" 796 75.7994162299678 119.441879093393
"3982" 796.2 74.5449913056911 119.677493821396
"3983" 796.4 73.9534310721322 119.436543876174
"3984" 796.6 71.9763118910673 120.130122114667
"3985" 796.8 69.4448879770084 120.805204933467
"3986" 797 66.6973874535717 121.763735987083
"3987" 797.2 65.3240056102316 122.50905221418
"3988" 797.4 64.5211774299499 122.446974392205
"3989" 797.6 63.9970842787221 122.998043879848
"3990" 797.8 64.2265776791422 122.946296003744
"3991" 798 64.5049138117455 123.791148170467
"3992" 798.2 65.1503226604884 126.189564052643
"3993" 798.4 64.1049008864357 126.689631285193
"3994" 798.6 63.4938390155263 125.454533830616
"3995" 798.8 63.3295464040134 125.300347741342
"3996" 799 63.2613890040384 125.125085855692
"3997" 799.2 63.7994996881086 124.798842387819
"3998" 799.4 63.842469906118 124.746073012444
"3999" 799.6 61.8965155007415 125.217893309907
"4000" 799.8 62.3630252019583 124.785002718811
"4001" 800 60.9310550429884 125.667598786628
"4002" 800.2 62.1836125522291 125.236517795333
"4003" 800.4 61.6552010736442 124.940340101771
"4004" 800.6 61.145903989925 124.91348249923
"4005" 800.8 60.9503531485154 125.045875904369
"4006" 801 61.0209329330653 125.003501043282
"4007" 801.2 61.0511418905634 124.959560741467
"4008" 801.4 61.4023712250101 125.825427835145
"4009" 801.6 61.3049141989694 125.740474459806
"4010" 801.8 61.3690043399947 125.65173426454
"4011" 802 61.3481134190259 125.349031598467
"4012" 802.2 61.7619262045884 125.081270384279
"4013" 802.4 62.0491609616259 125.173769712817
"4014" 802.6 62.0901944983455 124.94286913331
"4015" 802.8 62.1660022187259 125.144559398542
"4016" 803 62.1739959878587 124.986487121704
"4017" 803.2 61.8982410045384 125.008244598592
"4018" 803.4 61.7125932293684 125.255558592787
"4019" 803.6 61.70458743953 125.258155065167
"4020" 803.8 61.8193219098305 125.715954142693
"4021" 804 62.1977125148533 125.424820521991
"4022" 804.2 62.6057797280884 125.130927918547
"4023" 804.4 63.1718107069284 124.585668718747
"4024" 804.6 63.5508956744084 124.019637739907
"4025" 804.8 64.1640003602936 123.731463026147
"4026" 805 64.9087521289314 122.84655809197
"4027" 805.2 65.3374709943715 121.930792570407
"4028" 805.4 66.0278645914504 121.209794490401
"4029" 805.6 65.5802580221118 120.954586396368
"4030" 805.8 66.1809955381591 119.265686797911
"4031" 806 66.4589447400084 116.754708020667
"4032" 806.2 67.1778621219295 113.789765663211
"4033" 806.4 67.6847897299212 110.68400058295
"4034" 806.6 68.0568215933242 107.946078588219
"4035" 806.8 68.4722799701942 105.250044372226
"4036" 807 69.1147872048764 102.662063528323
"4037" 807.2 70.0836201824884 100.461843836167
"4038" 807.4 71.4127667579645 97.9055549572857
"4039" 807.6 72.9397398004884 95.1260930952667
"4040" 807.8 74.1521248876013 92.2829558391667
"4041" 808 75.6938551464169 89.083730942381
"4042" 808.2 77.453019731606 86.0285120767549
"4043" 808.4 78.5097065773103 83.0450272241598
"4044" 808.6 79.0607479990154 80.0040976042883
"4045" 808.8 79.151553469096 77.1354975083755
"4046" 809 79.7200733564429 74.0663416640303
"4047" 809.2 80.0497466677217 71.1173784882
"4048" 809.4 80.681020092994 68.0460531257453
"4049" 809.6 82.0144107685884 64.8036231508333
"4050" 809.8 83.7204537287873 61.7175238916151
"4051" 810 85.9058737481134 58.8452599704792
"4052" 810.2 87.7878143281791 55.8272790749244
"4053" 810.4 90.1894040570184 53.6980780361767
"4054" 810.6 92.9560558660948 51.6826906504114
"4055" 810.8 95.7549426035484 49.6670546662267
"4056" 811 98.954803371121 47.4739363220748
"4057" 811.2 102.244471252943 46.3706362773636
"4058" 811.4 105.406351653086 45.2673991377079
"4059" 811.6 108.570422142397 44.2029752449697
"4060" 811.8 109.529924541117 42.9024678513883
"4061" 812 108.685460653939 40.9391411578425
"4062" 812.2 107.102530086659 38.7926742743712
"4063" 812.4 104.933239076073 37.5010353520375
"4064" 812.6 102.349022882869 35.1619746054601
"4065" 812.8 100.056124736779 32.8635229946021
"4066" 813 97.5399044746949 30.856628284058
"4067" 813.2 95.2208967405104 28.48035363337
"4068" 813.4 92.1033811083594 26.7953157710215
"4069" 813.6 88.6336450155111 25.2762652143939
"4070" 813.8 85.6132110207987 24.1277942024253
"4071" 814 81.7632692159711 23.0220551026667
"4072" 814.2 78.4918632397217 23.0436923725
"4073" 814.4 74.4891564707275 22.804741653471
"4074" 814.6 71.129585476477 22.4171950595985
"4075" 814.8 67.5140078615918 22.5878174804943
"4076" 815 63.6573510419884 22.4767959028667
"4077" 815.2 59.3407157102384 22.5583993205238
"4078" 815.4 56.0895293895918 22.9011848367012
"4079" 815.6 52.9183698109719 24.8809581307656
"4080" 815.8 49.9355589642058 26.6909834657101
"4081" 816 46.9457009897465 29.2619645320215
"4082" 816.2 45.7335776438009 32.2070761469167
"4083" 816.4 44.178814975873 35.5721471503919
"4084" 816.6 42.6372137743362 39.1117171009058
"4085" 816.8 42.2511114123594 42.5165372460538
"4086" 817 41.0972873160928 46.1905778780513
"4087" 817.2 41.1536069030565 49.7686711534621
"4088" 817.4 41.7907261484217 53.5738801073333
"4089" 817.6 41.8483641523182 57.9349408973581
"4090" 817.8 42.0476195520793 61.4837774998144
"4091" 818 42.9039166438036 65.2909320975145
"4092" 818.2 43.7208657264334 69.0837604505018
"4093" 818.4 44.6532866281395 73.2351136933295
"4094" 818.6 44.7316005355737 76.5473832874472
"4095" 818.8 44.2246785905624 80.154064027037
"4096" 819 45.0492989853217 82.92483663625
"4097" 819.2 47.6097092489328 83.6016023538148
"4098" 819.4 50.7062429761921 83.269830883037
"4099" 819.6 53.6979074603491 82.9184002331983
"4100" 819.8 57.5872196671235 82.4619744991397
"4101" 820 61.1938687107201 80.9503038293862
"4102" 820.2 64.5637122338958 79.3895471595926
"4103" 820.4 67.9160033528929 78.3604667206779
"4104" 820.6 70.9335120138488 77.8725341301667
"4105" 820.8 74.1514269111551 77.3618945621
"4106" 821 77.4099997480551 75.9208523912
"4107" 821.2 80.8631684181658 74.0804280977635
"4108" 821.4 83.9119295353271 71.8315479879893
"4109" 821.6 86.6655127398147 69.076642301814
"4110" 821.8 89.4719662825196 66.9146092889479
"4111" 822 92.8656982924581 64.6836346544848
"4112" 822.2 96.3118473675874 62.6966672220132
"4113" 822.4 99.5000461824987 60.9225215237182
"4114" 822.6 102.956815136417 59.4640748482891
"4115" 822.8 106.581278621968 58.6891073267075
"4116" 823 110.637433840409 58.5358845021815
"4117" 823.2 114.510836223913 57.5826761000909
"4118" 823.4 115.598721219243 56.4715079572585
"4119" 823.6 115.051276213613 54.9343234481042
"4120" 823.8 114.245050140126 52.6917452602821
"4121" 824 113.224165190187 50.1942949733655
"4122" 824.2 111.891693886201 47.2795983128167
"4123" 824.4 110.360278808109 44.4339988846322
"4124" 824.6 108.268369515105 41.8917671666202
"4125" 824.8 105.783688774313 39.5567336104689
"4126" 825 103.745628231585 36.427390729086
"4127" 825.2 103.811796398688 34.7840749840667
"4128" 825.4 103.927294652833 33.6810218902184
"4129" 825.6 104.500465410174 32.2365128977364
"4130" 825.8 104.974836957868 32.7677798807011
"4131" 826 105.796064387404 33.4986647419679
"4132" 826.2 105.361986575192 34.5234660896296
"4133" 826.4 104.097408360488 35.5268515470595
"4134" 826.6 102.552802348068 36.9648167295871
"4135" 826.8 99.703161082597 38.2396410515362
"4136" 827 96.8714809710416 39.3066326731879
"4137" 827.2 94.4570008588698 41.2562508269553
"4138" 827.4 92.4051686743009 43.4449331666042
"4139" 827.6 90.1241478175088 45.8166980836156
"4140" 827.8 88.7193322541997 48.3430143589656
"4141" 828 86.6695328273524 51.1673115324725
"4142" 828.2 84.0898487684162 53.4181809903883
"4143" 828.4 81.1563185255851 55.2685669187957
"4144" 828.6 77.9005756659126 56.8234046313939
"4145" 828.8 74.3880845499571 58.1717999469167
"4146" 829 71.8037831342384 58.5531568277292
"4147" 829.2 71.8873398251905 58.4072778941454
"4148" 829.4 72.4283134226096 59.4080748642121
"4149" 829.6 73.0762553586121 61.8660849401615
"4150" 829.8 74.1667823929723 64.1300758802151
"4151" 830 74.8828141859609 66.6228182222051
"4152" 830.2 75.3385262151929 68.8527431464621
"4153" 830.4 76.7337985984547 71.5906755321498
"4154" 830.6 77.7461642402838 74.3628706119735
"4155" 830.8 78.6904452939698 77.4662342855185
"4156" 831 80.5106732890006 80.1001174464228
"4157" 831.2 82.6385140687079 81.5535086932764
"4158" 831.4 85.0724964976656 83.3571711986793
"4159" 831.6 87.7016352097079 83.6528516053984
"4160" 831.8 90.2376178631091 83.2199242300115
"4161" 832 93.7311433410349 82.9492414638527
"4162" 832.2 96.8567910644429 82.4045586479849
"4163" 832.4 98.7731647130907 82.2806361025758
"4164" 832.6 100.101895568677 81.7466236547961
"4165" 832.8 102.898703611722 79.9973140278
"4166" 833 106.006662235564 78.4609737945471
"4167" 833.2 109.234323979657 76.4519904254246
"4168" 833.4 112.657653238301 74.8703629407917
"4169" 833.6 115.417190365553 74.9808177134086
"4170" 833.8 116.452503665716 76.2857295989241
"4171" 834 116.851595414973 78.1105440983333
"4172" 834.2 116.817446246839 80.4562918258316
"4173" 834.4 116.616732686055 82.2692273603
"4174" 834.6 116.067146032288 83.7795087946667
"4175" 834.8 114.919134315703 84.2709839237381
"4176" 835 113.129631381252 85.6860196939138
"4177" 835.2 111.5202646939 88.028559477702
"4178" 835.4 110.498476445535 91.0618501522196
"4179" 835.6 110.863877948368 93.01731956351
"4180" 835.8 110.241823591317 92.016475779114
"4181" 836 108.104089801876 91.8934849821667
"4182" 836.2 105.078297926266 93.4393477047037
"4183" 836.4 103.196757003676 95.5058271808417
"4184" 836.6 101.619470589141 98.4834447727101
"4185" 836.8 99.5998202447213 101.131413597174
"4186" 837 97.061309851791 102.250335008443
"4187" 837.2 93.884616999155 103.772346120667
"4188" 837.4 91.5252890965284 105.506789670507
"4189" 837.6 89.4464311221648 107.449409211755
"4190" 837.8 86.9990891876856 109.384017764484
"4191" 838 86.1309483919232 110.003879832667
"4192" 838.2 84.6868681491207 112.294884873843
"4193" 838.4 83.6446244986027 112.552132011324
"4194" 838.6 82.5874893153169 111.54507165251
"4195" 838.8 80.0292382989231 110.178859493058
"4196" 839 76.7046247514884 108.741050084212
"4197" 839.2 73.4251672454449 107.305806359536
"4198" 839.4 69.7531600613975 106.823201167167
"4199" 839.6 65.7533743100368 105.656882525505
"4200" 839.8 61.7229791188884 103.338364308581
"4201" 840 57.6164957703946 102.354428781901
"4202" 840.2 53.6945074528677 101.522816170753
"4203" 840.4 48.8308552753736 100.516114365421
"4204" 840.6 44.0702125253634 99.0317555331198
"4205" 840.8 39.3686288807179 97.3875779731257
"4206" 841 34.9349223029077 95.756784612086
"4207" 841.2 31.4015910379467 92.40196082325
"4208" 841.4 28.4176569760026 89.1059864199238
"4209" 841.6 24.8040268445995 84.9527296478519
"4210" 841.8 21.1451738825663 82.0176168225238
"4211" 842 17.3580253286209 78.99636871151
"4212" 842.2 13.6047014123145 76.0606479693406
"4213" 842.4 9.80266197121365 74.8487851140073
"4214" 842.6 8.51790976574645 73.7077086754731
"4215" 842.8 6.54381029237475 70.7868200158826
"4216" 843 6.13088266785088 67.4541887054167
"4217" 843.2 5.0320006312576 64.2909862963205
"4218" 843.4 4.60872028682573 60.5082340539197
"4219" 843.6 4.6837990062474 57.2798491187872
"4220" 843.8 3.81553569811189 54.0208806464784
"4221" 844 4.37363583974761 51.3861117130741
"4222" 844.2 5.53663148524786 48.5562246219325
"4223" 844.4 6.00299848706154 45.0382410272276
"4224" 844.6 6.23176301483014 41.4372889572743
"4225" 844.8 8.39742829302683 38.3312557124359
"4226" 845 10.4296672519884 35.5199532537154
"4227" 845.2 12.3492021900598 33.0231103234881
"4228" 845.4 13.880942135404 29.7400363509197
"4229" 845.6 15.5122619358384 26.2919875062292
"4230" 845.8 18.0665807431631 24.3343685525582
"4231" 846 20.6819148112531 21.1861963963373
"4232" 846.2 22.6711391883849 18.1335243458391
"4233" 846.4 22.4886586618509 16.9982391810667
"4234" 846.6 22.0551377124402 17.0517327686546
"4235" 846.8 22.5127631081835 17.0960818597764
"4236" 847 22.8153097465848 17.1455811679317
"4237" 847.2 22.8566725595995 16.9588112671481
"4238" 847.4 22.8661798448293 17.0044353083371
"4239" 847.6 29.4734491563332 19.8212313928391
"4240" 847.8 33.9075972466608 21.3209180261149
"4241" 848 34.0288839476512 21.5215355993411
"4242" 848.2 34.9079106144384 21.5988636793792
"4243" 848.4 36.3563393015918 21.8267824725632
"4244" 848.6 38.2597139293785 21.8850284615348
"4245" 848.8 40.9681209101288 22.1016202308801
"4246" 849 43.7607622611091 21.7014355300805
"4247" 849.2 46.5192222076949 21.1833575422645
"4248" 849.4 49.445992215455 19.9538902403
"4249" 849.6 52.3765537662974 18.3994590508577
"4250" 849.8 55.2940544952725 16.1192742697008
"4251" 850 56.8130783809719 15.0928279114359
"4252" 850.2 59.0735786480653 15.327509068859
"4253" 850.4 61.7070462201929 16.8672353473485
"4254" 850.6 64.8084537971217 18.8503894788
"4255" 850.8 67.8506539356884 21.0833557256
"4256" 851 70.2783556109884 24.0476616927667
"4257" 851.2 72.4732307519939 27.3419003590623
"4258" 851.4 75.2848515564671 30.8501431079007
"4259" 851.6 77.6561890797631 34.5278516656886
"4260" 851.8 78.4642992394558 38.7010793495036
"4261" 852 79.3956425931514 43.0318259441884
"4262" 852.2 80.9281257478688 47.0789361538841
"4263" 852.4 81.5431072708479 51.4826015106329
"4264" 852.6 80.47236296884 54.485023162293
"4265" 852.8 79.5201744885509 57.9040387327292
"4266" 853 78.3923317984883 61.6737258329014
"4267" 853.2 76.7640121516692 64.9288430954007
"4268" 853.4 75.4200542055936 67.4818616347298
"4269" 853.6 74.4935235352568 69.9785748127614
"4270" 853.8 74.9640825107093 73.0766081119922
"4271" 854 76.7752882403112 76.1396353170591
"4272" 854.2 79.0525323975493 78.9174559416301
"4273" 854.4 80.9450082588257 81.366040793257
"4274" 854.6 82.5516808226038 82.3015168245128
"4275" 854.8 84.9135938309396 82.9594034941545
"4276" 855 87.7063848543055 83.8570863230935
"4277" 855.2 90.9085088848066 84.4315774264621
"4278" 855.4 94.1057979796736 85.1931437571111
"4279" 855.6 98.1554811831807 84.8031180983205
"4280" 855.8 102.043834750852 84.0244033486894
"4281" 856 105.728858505922 83.1000985219
"4282" 856.2 109.491370337005 81.9075359658602
"4283" 856.4 113.23112813594 80.5506697543763
"4284" 856.6 115.584870568439 78.3024945317063
"4285" 856.8 116.201297105255 76.3059957942333
"4286" 857 117.037891673714 73.6155757845699
"4287" 857.2 118.113933407295 70.2557233927008
"4288" 857.4 117.890376271805 67.5278081966789
"4289" 857.6 118.040465041088 64.1196308679843
"4290" 857.8 118.545119832393 60.0397408479539
"4291" 858 119.554532997676 58.3989912801667
"4292" 858.2 119.427644221127 59.2359392920177
"4293" 858.4 119.905825461457 60.0081208735614
"4294" 858.6 119.721339266036 60.1106132043509
"4295" 858.8 119.21297730532 60.3647941847088
"4296" 859 118.925120273417 60.8391454250442
"4297" 859.2 118.678223569426 61.5188151242604
"4298" 859.4 118.965034988575 61.9253958875688
"4299" 859.6 118.147362361414 62.9690588894326
"4300" 859.8 118.511973376478 63.6319880077305
"4301" 860 118.723282032935 64.4109297217305
"4302" 860.2 119.058889899073 65.5876289067092
"4303" 860.4 119.177887457875 66.1779387734731
"4304" 860.6 118.950041771707 67.2188833959792
"4305" 860.8 118.591920368159 68.8837237828144
"4306" 861 118.361778498113 71.1585876521098
"4307" 861.2 117.692658508326 73.5385386633178
"4308" 861.4 116.918245525221 76.5546734396201
"4309" 861.6 117.263313997695 79.5132360737356
"4310" 861.8 117.010530997022 81.5205778240667
"4311" 862 115.491594654722 81.9922703064333
"4312" 862.2 113.351574593119 82.7197529482645
"4313" 862.4 111.869705902379 84.6668746300293
"4314" 862.6 110.604421459147 87.1723382521911
"4315" 862.8 110.378874233642 90.1258864773205
"4316" 863 109.718927477187 93.5663326992811
"4317" 863.2 107.782776344851 94.5662287383292
"4318" 863.4 105.144111288676 95.0725408524292
"4319" 863.6 102.942741819735 95.5109819421843
"4320" 863.8 100.377462354527 96.9965518520897
"4321" 864 98.6123604577384 99.2285194556667
"4322" 864.2 97.6534359992157 102.30297879653
"4323" 864.4 97.9601014687303 103.565047116134
"4324" 864.6 98.2553455054884 103.631881221421
"4325" 864.8 98.9777511273432 104.092717309489
"4326" 865 98.9884671186648 103.835348759299
"4327" 865.2 98.4770443010115 104.30562160179
"4328" 865.4 97.4444799507507 105.023760677585
"4329" 865.6 95.7945978180793 105.554470345121
"4330" 865.8 93.7397413663579 106.018859179884
"4331" 866 91.5136598258687 106.811315906272
"4332" 866.2 88.9525558925741 108.067653286438
"4333" 866.4 85.9809280278477 108.859809190229
"4334" 866.6 82.3889019772422 109.890034505236
"4335" 866.8 79.5551805001027 111.483869089267
"4336" 867 77.9341307902531 113.812675713623
"4337" 867.2 77.7222128239442 114.792080368726
"4338" 867.4 76.8509048855729 114.672044611639
"4339" 867.6 74.6763967366195 113.668736749355
"4340" 867.8 72.0414441141819 112.906065896118
"4341" 868 68.4971315503019 112.241686960175
"4342" 868.2 64.9522866315053 111.654180074192
"4343" 868.4 61.2677850547696 110.995813421589
"4344" 868.6 57.4439075064064 111.75969107324
"4345" 868.8 54.9136334190406 113.10220769507
"4346" 869 52.999929023094 115.324819709991
"4347" 869.2 53.5370098335793 114.795551588485
"4348" 869.4 52.2581771736917 113.601534359192
"4349" 869.6 51.9201156696702 111.555862187076
"4350" 869.8 51.3214396283788 108.915495519954
"4351" 870 50.6721668894014 105.860813035014
"4352" 870.2 50.6547042015196 102.859523799573
"4353" 870.4 50.5421695933191 101.117952433728
"4354" 870.6 51.2165667764734 98.5290220458308
"4355" 870.8 51.9142145960793 95.2866022969394
"4356" 871 52.1943311830977 91.6378947322604
"4357" 871.2 52.7940456327626 89.3116701075376
"4358" 871.4 54.3983731000294 86.2397727875191
"4359" 871.6 55.78417672844 84.1417585702634
"4360" 871.8 56.5470858192943 81.5899462652637
"4361" 872 57.5166938632884 78.5605993108667
"4362" 872.2 59.0648405198634 75.5795244595792
"4363" 872.4 60.5996631734357 73.2665287844877
"4364" 872.6 62.2613904794444 70.3634504092161
"4365" 872.8 64.2658992560509 67.6610950981979
"4366" 873 67.2112726121134 65.2674721228854
"4367" 873.2 70.2172621432237 63.1337350319314
"4368" 873.4 73.2258816546108 61.788977413034
"4369" 873.6 75.6382164525598 59.8773908597993
"4370" 873.8 78.1314241370029 57.5311897104433
"4371" 874 81.227230247998 55.264499863734
"4372" 874.2 84.7152719361108 53.8485409611361
"4373" 874.4 88.1741998490357 52.534380112393
"4374" 874.6 91.1412874047543 52.0182985165496
"4375" 874.8 94.3917946040484 51.1003074199867
"4376" 875 97.5678102171108 50.5340644842177
"4377" 875.2 100.767035113897 49.671664729432
"4378" 875.4 104.553172129318 48.6166434782837
"4379" 875.6 107.983741213134 48.8192645555699
"4380" 875.8 112.012461260811 48.3418486663441
"4381" 876 113.083935924109 47.2539752301193
"4382" 876.2 112.338804025896 45.5632819868148
"4383" 876.4 110.370671092881 43.742832006631
"4384" 876.6 108.127978857349 41.253216110376
"4385" 876.8 105.772551831456 38.5129443504409
"4386" 877 102.874651018744 36.0451755807248
"4387" 877.2 98.8248942856174 35.1459059737957
"4388" 877.4 95.014082484455 33.4425642544
"4389" 877.6 91.236215171555 31.7462022994667
"4390" 877.8 87.0385848238884 29.8853970938
"4391" 878 82.8331462440644 28.1049320117754
"4392" 878.2 77.9864621685621 26.8129047774667
"4393" 878.4 73.4806715463217 25.0386486511333
"4394" 878.6 69.0280977149666 23.4778488954601
"4395" 878.8 64.6862722776799 20.5540252393369
"4396" 879 60.9407227592969 17.6537103467837
"4397" 879.2 58.1162429401248 14.9061118906364
"4398" 879.4 55.9500672119679 12.7951332794014
"4399" 879.6 55.0930491760821 11.1147950475104
"4400" 879.8 55.2022425790309 10.4650727202411
"4401" 880 55.286645001185 10.7457002992509
"4402" 880.2 54.7903978642884 12.2272211828167
"4403" 880.4 54.1381411763016 14.8873927341172
"4404" 880.6 52.1096130665558 17.5505001041386
"4405" 880.8 51.5565333935852 20.0026089962473
"4406" 881 50.4886294308432 22.9299222117634
"4407" 881.2 50.5179931376163 25.493232594562
"4408" 881.4 50.653351872155 28.8511355957667
"4409" 881.6 50.4581560762118 32.4287430708475
"4410" 881.8 50.6842622576312 36.0739653699881
"4411" 882 51.3738269208607 39.8535491957837
"4412" 882.2 51.6087205555653 43.8794321332161
"4413" 882.4 51.5892788843075 47.9205679040709
"4414" 882.6 50.8210407133634 52.0254629848854
"4415" 882.8 49.9487882732071 55.9485704715417
"4416" 883 49.0825781557437 59.5011109393369
"4417" 883.2 47.330983988069 62.8360275488925
"4418" 883.4 45.3157078701446 66.4967395152917
"4419" 883.6 45.096900978955 70.7322350851667
"4420" 883.8 45.9654464456766 74.007608625702
"4421" 884 47.0306546943455 77.9281728240238
"4422" 884.2 47.3715043504073 82.025135564937
"4423" 884.4 47.9093803569532 85.7579476081596
"4424" 884.6 49.3682861942275 89.2603233185362
"4425" 884.8 51.7846719805836 91.4638306240476
"4426" 885 54.4700443706433 92.9988142453427
"4427" 885.2 57.6659910251384 95.2883726190167
"4428" 885.4 61.3311830627421 97.959348254995
"4429" 885.6 64.5104776811312 100.566166387149
"4430" 885.8 67.6557247405928 103.347997276473
"4431" 886 70.2940239787987 105.451099814632
"4432" 886.2 73.3230285803931 106.090625031381
"4433" 886.4 77.0616397037384 107.380360865375
"4434" 886.6 79.4154194228466 109.480710024756
"4435" 886.8 79.0191364589727 111.178377885807
"4436" 887 78.0028609414884 112.542652826444
"4437" 887.2 76.8216788341933 114.390215550027
"4438" 887.4 76.822822374757 116.130779583085
"4439" 887.6 77.6540810695481 116.316795514786
"4440" 887.8 79.4273639390089 115.771249646598
"4441" 888 81.4914070463312 115.105948059367
"4442" 888.2 84.6512930356292 114.973747388188
"4443" 888.4 87.560686297056 114.256480541532
"4444" 888.6 89.7409133855345 113.700857044497
"4445" 888.8 91.8108199185665 112.57195329601
"4446" 889 94.0990520315331 111.864039149682
"4447" 889.2 95.1790901857058 112.182658829797
"4448" 889.4 94.6146396683145 112.312482448797
"4449" 889.6 94.3493479251405 112.007679169406
"4450" 889.8 94.4033186732418 111.855200207721
"4451" 890 94.5092508151331 111.925611034969
"4452" 890.2 94.0698320289284 112.735368776427
"4453" 890.4 93.8295403123065 113.119646688667
"4454" 890.6 93.5756097393477 112.997937045854
"4455" 890.8 92.8361367238027 113.058444125424
"4456" 891 92.5857626014455 113.086263472352
"4457" 891.2 92.6859122503884 114.015429659767
"4458" 891.4 92.6677369437284 113.924553126467
"4459" 891.6 92.311913523324 113.994622312612
"4460" 891.8 91.8939881744884 113.93245543371
"4461" 892 91.6727394716856 113.371979919962
"4462" 892.2 91.1625875040658 113.245813304315
"4463" 892.4 90.6550999246027 113.008369300952
"4464" 892.6 89.7815724310455 112.885964174467
"4465" 892.8 89.7616796925569 112.682158876694
"4466" 893 89.45438600078 112.670673339625
"4467" 893.2 88.9870680099231 112.205236850493
"4468" 893.4 88.2315955542778 110.757198463969
"4469" 893.6 87.1332410321719 108.431206372122
"4470" 893.8 86.354847097155 105.665607231083
"4471" 894 85.868008525905 102.614752184583
"4472" 894.2 85.4500158132156 99.4350570313485
"4473" 894.4 85.7483055653755 96.4414995058441
"4474" 894.6 85.5975426529884 92.9934769972072
"4475" 894.8 85.5100528227927 89.536904072058
"4476" 895 85.5288125017531 85.5130359424902
"4477" 895.2 86.2520700654467 82.0918017476667
"4478" 895.4 86.3457366677515 78.0980172579035
"4479" 895.6 86.3444392964757 74.4289215527679
"4480" 895.8 85.9755584847825 70.8597676991255
"4481" 896 86.3366521202498 67.1930661990189
"4482" 896.2 87.081859363555 63.1245710117667
"4483" 896.4 87.6634315466405 58.9577972923841
"4484" 896.6 88.002196989185 54.6946420616217
"4485" 896.8 89.0489173751267 50.7835930337199
"4486" 897 89.8605551855862 46.6344313714384
"4487" 897.2 91.2821598423926 43.3132105319007
"4488" 897.4 93.8466960107873 40.6860976136151
"4489" 897.6 96.149889189429 39.1664576238548
"4490" 897.8 96.2944050278023 38.3050122975039
"4491" 898 94.5620873787642 37.1012027493908
"4492" 898.2 92.1127127499775 36.3981212385471
"4493" 898.4 89.3745539859829 35.88029991637
"4494" 898.6 86.1817489384884 35.3228430029167
"4495" 898.8 82.2083175356905 33.9617666569113
"4496" 899 78.4374284240357 32.4458832776561
"4497" 899.2 75.0238232161373 30.841856493922
"4498" 899.4 70.9349898102463 29.0595366683719
"4499" 899.6 67.2315575525821 26.8275099346042
"4500" 899.8 63.2347619148353 24.7375814965952
"4501" 900 59.4206843827667 22.1521030165842
"4502" 900.2 55.2967099783884 20.8453457574333
"4503" 900.4 51.315255626602 21.2089502418598
"4504" 900.6 47.0615650798217 22.1132897696667
"4505" 900.8 42.869903634178 23.4025726066322
"4506" 901 39.0295187792187 24.8454205380599
"4507" 901.2 35.0760098176608 26.8048467597356
"4508" 901.4 31.101914850755 29.3011908083
"4509" 901.6 27.7965268300338 31.9902116924508
"4510" 901.8 24.0744246625679 34.2960561980985
"4511" 902 20.8745675078975 37.8278487422576
"4512" 902.2 18.5204606503812 41.3596412864167
"4513" 902.4 15.9239882703812 44.5866855301309
"4514" 902.6 14.2610281524763 48.1249377693052
"4515" 902.8 13.0785383215848 52.221420397751
"4516" 903 13.0732006938759 56.0572977524542
"4517" 903.2 14.1690804802732 59.2789982165527
"4518" 903.4 15.8867879808837 62.0265047273411
"4519" 903.6 17.4659509877896 65.397735656257
"4520" 903.8 18.9095100021247 68.9324076399394
"4521" 904 20.1962217425237 72.5688574598431
"4522" 904.2 20.4360723472191 76.2047999476282
"4523" 904.4 20.756457960354 80.0785668201891
"4524" 904.6 21.6899570293707 83.2449409517255
"4525" 904.8 24.0833322958048 84.2100630754009
"4526" 905 26.8709012867741 84.312712944131
"4527" 905.2 30.046328910886 84.7445831672329
"4528" 905.4 33.9147599290884 85.8826514224667
"4529" 905.6 37.0622994076331 87.0250992696667
"4530" 905.8 40.5588036192067 88.0015191646808
"4531" 906 44.1428638198422 89.0503477260667
"4532" 906.2 46.9625671603103 90.9571543602009
"4533" 906.4 49.397724459673 93.1787388102667
"4534" 906.6 51.9015985077125 95.674038300977
"4535" 906.8 53.8556678074884 98.1384487237184
"4536" 907 54.4159592158042 100.854731104193
"4537" 907.2 54.5447316314115 104.476389592936
"4538" 907.4 55.8912041733185 106.13856528961
"4539" 907.6 58.330439355999 105.926865755135
"4540" 907.8 61.2903882741491 105.010307058988
"4541" 908 64.8458272631974 103.659045507721
"4542" 908.2 68.1256246172425 103.197716987388
"4543" 908.4 71.8084196920598 103.531245113952
"4544" 908.6 75.880916272316 104.141671933339
"4545" 908.8 79.9082722111192 104.077930946928
"4546" 909 84.0428516090622 104.372514326536
"4547" 909.2 87.9677510113027 104.701512308081
"4548" 909.4 92.7907697888115 104.341572757821
"4549" 909.6 97.4636342551933 104.059660687306
"4550" 909.8 98.8808593061247 102.273473428576
"4551" 910 100.08980968701 99.3978546108841
"4552" 910.2 102.363462764255 96.3083772310365
"4553" 910.4 104.789291882924 93.2520509715843
"4554" 910.6 107.74427183967 90.1712145041342
"4555" 910.8 110.026529407053 85.9804009708902
"4556" 911 111.998102888203 81.781152373631
"4557" 911.2 113.825619986433 77.7762363907985
"4558" 911.4 115.934836429095 74.2554271284539
"4559" 911.6 118.289555193587 73.0597871115238
"4560" 911.8 117.951443130917 74.2153599839414
"4561" 912 118.311044794373 75.2466806153404
"4562" 912.2 118.183271021988 76.4314919592667
"4563" 912.4 117.436785212738 76.9191419281354
"4564" 912.6 117.130333143678 76.8414612824246
"4565" 912.8 116.806457378383 77.1653370477193
"4566" 913 116.02052755092 78.660327454553
"4567" 913.2 115.143829040895 80.8278047538865
"4568" 913.4 114.074202522942 83.8006428721783
"4569" 913.6 113.487455729866 86.816114907374
"4570" 913.8 112.333995743711 89.8619857589259
"4571" 914 109.993815986233 92.183323759469
"4572" 914.2 107.717196325547 94.4021355022549
"4573" 914.4 106.068224745308 97.3531156101125
"4574" 914.6 104.458381349903 98.932458275752
"4575" 914.8 101.955318646988 99.2934312651667
"4576" 915 99.1485320042084 100.656579264667
"4577" 915.2 96.6764095987316 102.993404406667
"4578" 915.4 94.3134283467611 106.115072336258
"4579" 915.6 93.7764306499884 108.596759317054
"4580" 915.8 93.4171300706433 109.373046754427
"4581" 916 92.7620625224287 110.579366621368
"4582" 916.2 92.5392879277531 111.630493411902
"4583" 916.4 92.8327128041807 111.214235419036
"4584" 916.6 92.2625197381013 111.354464256134
"4585" 916.8 92.1494475538109 110.789103334683
"4586" 917 91.8833468942425 110.635971879273
"4587" 917.2 91.5734861150821 110.703710278839
"4588" 917.4 91.0416678932275 110.049035874058
"4589" 917.6 90.9600331840705 110.044570817726
"4590" 917.8 90.0597659003312 109.586589628738
"4591" 918 88.8160865406967 109.646864880417
"4592" 918.2 87.4246191733266 109.872147042799
"4593" 918.4 85.1724160133053 110.44272023492
"4594" 918.6 82.4488205706269 111.495852807944
"4595" 918.8 79.4086073159727 112.18248243901
"4596" 919 76.2946554283305 112.784838408088
"4597" 919.2 73.0734387513988 114.264807268204
"4598" 919.4 70.0097205839807 115.540357861405
"4599" 919.6 66.5644014643653 116.427153043497
"4600" 919.8 63.6308377676856 118.116941769329
"4601" 920 62.7929990523305 119.525417363009
"4602" 920.2 63.2393189888084 120.441698800267
"4603" 920.4 63.5405097848884 119.719879478627
"4604" 920.6 63.0057039154494 119.138741751394
"4605" 920.8 61.387346880356 118.068217577608
"4606" 921 58.9901005138546 117.140521874315
"4607" 921.2 56.4595586800026 115.973911683538
"4608" 921.4 53.8334123299455 114.221292827038
"4609" 921.6 51.5410981430312 112.474237839924
"4610" 921.8 48.7417461199232 110.353839153449
"4611" 922 45.6609904514208 107.861790119167
"4612" 922.2 42.4940726509415 106.121342226948
"4613" 922.4 38.9615484212464 103.759782544634
"4614" 922.6 35.2138762792172 102.432302324548
"4615" 922.8 31.4235130086989 101.052882943719
"4616" 923 26.9548473862778 100.226111475351
"4617" 923.2 23.5241495502156 100.219899818939
"4618" 923.4 21.7692610500268 101.669203492867
"4619" 923.6 21.3285694599722 102.779823614118
"4620" 923.8 21.3503064407265 104.322550982143
"4621" 924 22.0600728437815 104.282687243632
"4622" 924.2 22.3891085677987 105.404094711201
"4623" 924.4 23.1732857170477 106.657070942853
"4624" 924.6 23.591096212678 108.143820739753
"4625" 924.8 23.1168641314318 106.777885375629
"4626" 925 22.3734401999884 105.719700405667
"4627" 925.2 21.2452111301074 104.631654836905
"4628" 925.4 20.0779225731247 103.453688146758
"4629" 925.6 19.0608439861496 101.422957402634
"4630" 925.8 16.9560860414312 99.6439550364667
"4631" 926 14.0352232160338 97.3047694650303
"4632" 926.2 11.4572711285345 94.7066629415744
"4633" 926.4 9.12860880940141 91.2923451811449
"4634" 926.6 7.27603517378003 89.497157348125
"4635" 926.8 6.4869803880101 86.8444751041015
"4636" 927 5.07181140839379 83.6988076260991
"4637" 927.2 3.53997709176685 80.6555252539198
"4638" 927.4 2.69149627738309 77.226832446193
"4639" 927.6 2.14367476931338 74.3234809457542
"4640" 927.8 1.19822193891874 71.8061557815781
"4641" 928 0.310297985111893 69.8746355314196
"4642" 928.2 0.24434792988162 69.6170647848801
"4643" 928.4 0.666450274969852 69.1575226695185
"4644" 928.6 1.39937784666278 68.8422447248411
"4645" 928.8 1.60665437610374 68.2456134597051
"4646" 929 1.90665774435139 67.9036807561324
"4647" 929.2 2.33126989876838 67.5307846406267
"4648" 929.4 2.37281345684837 66.0923389421067
"4649" 929.6 2.71919690732621 63.6305322512207
"4650" 929.8 3.94930493690503 60.6709046126667
"4651" 930 4.24307248502682 58.1293576099359
"4652" 930.2 4.16567763523835 55.0560330909167
"4653" 930.4 4.53060866181765 52.2624504601179
"4654" 930.6 5.52233445378838 49.0662958693042
"4655" 930.8 6.25676521270265 45.5325433257024
"4656" 931 6.71970767825759 42.0861542312051
"4657" 931.2 8.19372913921126 39.3454200169317
"4658" 931.4 10.0541060684527 35.9719610979167
"4659" 931.6 11.7636049372134 32.5040476753792
"4660" 931.8 13.2679361223759 29.0377570480792
"4661" 932 15.1009133948958 26.1570550874074
"4662" 932.2 17.6175682906217 24.4717521815
"4663" 932.4 20.1443096510225 21.9259306831553
"4664" 932.6 23.0467115264302 18.9945037597364
"4665" 932.8 25.9301596929366 16.463724004908
"4666" 933 29.0918124832384 15.0008100715952
"4667" 933.2 32.3049470534884 12.7746441096
"4668" 933.4 36.3471824632611 11.1313918169849
"4669" 933.6 40.0841533470502 10.662554835397
"4670" 933.8 44.0546978895763 10.0725057657106
"4671" 934 47.654766634803 9.84422842799251
"4672" 934.2 51.1780556656134 10.4453920120417
"4673" 934.4 53.8058517676395 11.7032470182248
"4674" 934.6 56.8555207179526 13.0441826709524
"4675" 934.8 59.2990957853237 14.1115728291843
"4676" 935 61.175033913178 15.4967618771839
"4677" 935.2 63.6189940636475 16.5618547890189
"4678" 935.4 67.0377583521038 17.9047219009854
"4679" 935.6 70.1609308769491 19.3271873843858
"4680" 935.8 73.7410648970746 20.9224938160805
"4681" 936 77.0187141522948 23.2900780580215
"4682" 936.2 80.648576763178 24.9694093876667
"4683" 936.4 84.8672847961134 25.4984406350917
"4684" 936.6 88.3902777981825 25.7544604484431
"4685" 936.8 90.9313935360493 26.7521093266179
"4686" 937 92.6772573424551 28.9679768528667
"4687" 937.2 94.8442655820928 31.9684717482601
"4688" 937.4 97.988642636021 34.4084331647428
"4689" 937.6 100.497067298686 37.2769903842597
"4690" 937.8 102.039986224597 40.3944309016775
"4691" 938 104.478412459728 43.5694650620036
"4692" 938.2 107.585894638779 46.7881530970215
"4693" 938.4 109.987073209122 50.9687528194
"4694" 938.6 111.971493078097 55.0757888590254
"4695" 938.8 115.358196182445 57.6200495661667
"4696" 939 118.91737674386 60.1034281749759
"4697" 939.2 118.452796144043 60.5749480247101
"4698" 939.4 117.424474352316 61.8617005662529
"4699" 939.6 116.262902545432 64.6633455700037
"4700" 939.8 115.409567521668 68.7287211447566
"4701" 940 115.328660980954 73.2079413079574
"4702" 940.2 115.019902172355 77.5566299906
"4703" 940.4 114.382979629443 81.8955910507689
"4704" 940.6 113.013006291814 85.9129957382329
"4705" 940.8 111.154249364703 89.6169350918452
"4706" 941 108.810890891227 91.7695624367576
"4707" 941.2 106.182222947959 93.9118604234431
"4708" 941.4 104.019514189088 96.9663428945917
"4709" 941.6 102.003370246229 100.145714893797
"4710" 941.8 100.946235062943 100.661637327745
"4711" 942 100.06746685403 101.267832137458
"4712" 942.2 99.1389211810705 103.406127255129
"4713" 942.4 99.8481069206824 103.005030402398
"4714" 942.6 101.459392422408 102.401408704027
"4715" 942.8 102.743997132413 101.815255064242
"4716" 943 104.131487060476 101.177496535904
"4717" 943.2 105.93202108162 99.9647560318377
"4718" 943.4 108.03058318797 98.3101375582963
"4719" 943.6 110.197608876523 96.3723998376667
"4720" 943.8 112.811283798422 94.373686758337
"4721" 944 113.412253023738 92.5426030771667
"4722" 944.2 114.150338481171 89.4764746637255
"4723" 944.4 115.422355391255 87.2977288695667
"4724" 944.6 117.297083709684 85.4333488106232
"4725" 944.8 118.242073484712 83.3594912037843
"4726" 945 119.096269733869 80.3913945640254
"4727" 945.2 119.753280831983 77.3354067394689
"4728" 945.4 120.978666689166 74.3275117597312
"4729" 945.6 121.918650605034 72.2370088508485
"4730" 945.8 121.757747998455 71.7145671356
"4731" 946 121.390809746592 70.4479661263218
"4732" 946.2 121.573342621359 68.0792266130215
"4733" 946.4 121.032675625213 64.923747304046
"4734" 946.6 120.634603513331 61.6219720237678
"4735" 946.8 120.437069430907 58.1363248882364
"4736" 947 120.351023543895 54.508811441062
"4737" 947.2 120.106003586144 52.0756856995632
"4738" 947.4 117.955723030444 50.5731949941832
"4739" 947.6 116.083995480712 48.0117206578369
"4740" 947.8 114.885751099388 44.6766347518667
"4741" 948 112.979134570695 41.0272480550115
"4742" 948.2 110.677174838747 37.397348067702
"4743" 948.4 108.924221341061 34.1270799503858
"4744" 948.6 107.585526475379 30.1409546500293
"4745" 948.8 108.189256500081 27.4120167377407
"4746" 949 108.628671449456 26.9377029660538
"4747" 949.2 109.39898104659 26.8041615541463
"4748" 949.4 109.291719684899 27.1039829969088
"4749" 949.6 108.931665183457 26.1953726351306
"4750" 949.8 108.36130284702 24.6570213044479
"4751" 950 107.361961836016 24.2371458288127
"4752" 950.2 106.361773808163 23.4643611534457
"4753" 950.4 104.825347938453 21.7609113752381
"4754" 950.6 103.481500958721 19.2843425370388
"4755" 950.8 102.284065553166 18.3065262318925
"4756" 951 100.211551400875 17.0973772173939
"4757" 951.2 98.6871501512927 15.6206976933732
"4758" 951.4 97.4804607795821 14.5429499867292
"4759" 951.6 96.6632228812686 14.2496877045238
"4760" 951.8 95.3064947310598 13.5306645839084
"4761" 952 94.5613951091997 13.615865470378
"4762" 952.2 93.4843275072384 13.0256364396667
"4763" 952.4 91.9526181959723 12.6068505719247
"4764" 952.6 90.0847441224671 11.8489372546879
"4765" 952.8 87.6277630777756 10.4153530363688
"4766" 953 84.8284360616399 8.39919474439394
"4767" 953.2 82.8230862791981 6.93648992269893
"4768" 953.4 80.4097033162075 6.64531610813857
"4769" 953.6 77.1682805336312 5.81400573587546
"4770" 953.8 74.5771925433594 5.30322503850538
"4771" 954 71.0095051135983 5.2319394001392
"4772" 954.2 67.4744476658471 4.31757608261232
"4773" 954.4 63.6785327903515 2.76410428102456
"4774" 954.6 61.5576527142843 2.01712344078911
"4775" 954.8 60.4766723764884 3.28433628377132
"4776" 955 58.3489315892989 5.21162114027719
"4777" 955.2 55.6522591801013 7.31758506234409
"4778" 955.4 52.7584488340045 9.69628879111828
"4779" 955.6 49.5875490343853 12.0901033501718
"4780" 955.8 46.3033198847927 14.5327193211014
"4781" 956 43.7034608016884 17.4439669396333
"4782" 956.2 41.319033666055 19.9106157006333
"4783" 956.4 38.3919044625111 22.333104760928
"4784" 956.6 35.9178793595225 25.6745876817803
"4785" 956.8 33.3407137529014 29.4130460858297
"4786" 957 30.8459066081361 33.1320694322917
"4787" 957.2 28.4818653077642 36.846032187908
"4788" 957.4 25.454927785803 40.0697925774195
"4789" 957.6 22.5156937399564 43.2552042340496
"4790" 957.8 20.5447178426953 46.9409377342874
"4791" 958 19.5409943007472 52.1101824421372
"4792" 958.2 19.7252027060833 55.7244603950717
"4793" 958.4 18.8080403220859 59.7763882134593
"4794" 958.6 17.7056909895793 63.8250284470076
"4795" 958.8 15.1186338056457 66.7901190138465
"4796" 959 12.0597559512299 67.9235229684869
"4797" 959.2 9.56220943412475 69.2289365878826
"4798" 959.4 9.7594738941637 70.5459297617965
"4799" 959.6 11.43039098178 73.4585310841667
"4800" 959.8 14.2627506863871 76.08540519773
"4801" 960 16.791993415966 78.9159672470547
"4802" 960.2 19.753863616607 82.0807997460565
"4803" 960.4 22.5060065715025 84.8638102885681
"4804" 960.6 24.1679376432626 88.3254293890054
"4805" 960.8 26.8947464412843 92.4935880373401
"4806" 961 29.8626402210509 95.6989398141042
"4807" 961.2 32.3023505811084 97.1902886373667
"4808" 961.4 35.1193376510955 98.2015218982202
"4809" 961.6 38.7197611687825 99.6561737300196
"4810" 961.8 42.4464627024295 101.030776754725
"4811" 962 46.5168149922531 101.970088821608
"4812" 962.2 50.0269712471494 102.115444678175
"4813" 962.4 54.8131169976134 103.537040811229
"4814" 962.6 58.767328059655 105.041732617556
"4815" 962.8 61.7546236260196 106.486471155385
"4816" 963 64.8078569069194 108.036380503339
"4817" 963.2 68.1558619154506 107.490690529006
"4818" 963.4 70.9215726323975 105.755106847212
"4819" 963.6 74.6616109577515 104.072990290982
"4820" 963.8 78.2207005733697 101.725973821175
"4821" 964 82.1088079424036 99.765417134243
"4822" 964.2 86.213157878569 97.7669567772473
"4823" 964.4 90.04739251916 95.5643931343383
"4824" 964.6 93.6955405489191 92.9150969993744
"4825" 964.8 96.56222914103 90.1030009034583
"4826" 965 100.273020917447 87.3334303647917
"4827" 965.2 104.031021282591 84.6218870497689
"4828" 965.4 107.966152206688 82.1047841095667
"4829" 965.6 111.779522305192 78.5282758791973
"4830" 965.8 115.526074691166 75.4079792985054
"4831" 966 117.874939926863 74.8013941431979
"4832" 966.2 118.089356063563 75.676581425805
"4833" 966.4 118.311087059251 76.7221897948007
"4834" 966.6 117.988535593488 77.1260483209167
"4835" 966.8 117.767835441188 76.9680962511333
"4836" 967 117.248842880581 76.0157544630736
"4837" 967.2 116.579245464344 74.3837198870402
"4838" 967.4 116.120002791453 71.6039079555952
"4839" 967.6 115.844936303023 69.0505663460271
"4840" 967.8 114.631667730774 65.7943010053452
"4841" 968 113.359652074661 62.3944250718046
"4842" 968.2 113.632729342213 58.7459337102529
"4843" 968.4 114.072189753655 54.4566807165333
"4844" 968.6 114.762280551105 50.2532497390816
"4845" 968.8 114.232708104279 46.6876931847946
"4846" 969 112.093015954194 43.9038023846431
"4847" 969.2 109.839939774255 40.3924553248667
"4848" 969.4 107.723516339454 36.4655146839425
"4849" 969.6 104.522285659034 35.1104043536439
"4850" 969.8 100.968659142588 33.234846464
"4851" 970 97.6433198730598 30.9498556607216
"4852" 970.2 94.1808811553345 29.3705727350843
"4853" 970.4 89.4656963918293 27.9051934991439
"4854" 970.6 86.0447921536093 26.1392485918425
"4855" 970.8 82.1968471173936 23.324065837393
"4856" 971 77.3286156944239 21.1333308391505
"4857" 971.2 72.3277141680598 19.0003761800183
"4858" 971.4 67.0717122216884 17.2708687809667
"4859" 971.6 61.9999361727551 15.6524009974333
"4860" 971.8 56.6267305716608 14.8968872238736
"4861" 972 51.7135780939884 14.2415454566423
"4862" 972.2 46.9719968465581 14.5518187513992
"4863" 972.4 41.5712987767001 14.3315093131373
"4864" 972.6 36.4622533982838 14.2958425301098
"4865" 972.8 31.8528553920295 15.6511282168549
"4866" 973 27.5663849599884 17.7425612633333
"4867" 973.2 23.6672505847952 19.8103958008144
"4868" 973.4 19.5993519895983 22.2787792180623
"4869" 973.6 17.3046745538144 25.4379033171015
"4870" 973.8 15.082201646151 29.1628686953655
"4871" 974 12.8824063395241 33.2642113302024
"4872" 974.2 10.6568585852384 37.2052854784167
"4873" 974.4 8.9125424020465 41.0494232200853
"4874" 974.6 7.16445227644185 45.1932119893295
"4875" 974.8 7.44372401498836 49.2064804117436
"4876" 975 8.37204109783778 53.0144393716426
"4877" 975.2 8.64670001702085 57.597288282316
"4878" 975.4 9.29593359291303 62.3924013687214
"4879" 975.6 10.1185963726962 66.752382453355
"4880" 975.8 10.7002736266572 71.1478392680693
"4881" 976 11.0450312060484 75.2267287749467
"4882" 976.2 11.4144721332598 78.7182422767953
"4883" 976.4 13.2519595889813 80.0201093486948
"4884" 976.6 16.3093106282778 81.565674449614
"4885" 976.8 21.0469814841188 83.6468629230797
"4886" 977 23.4979934402451 84.8724833167883
"4887" 977.2 27.0195251950226 86.7903497120228
"4888" 977.4 30.4350994066973 89.0829005141144
"4889" 977.6 33.6476941985741 90.836349798881
"4890" 977.8 37.0848166621247 93.1504136570303
"4891" 978 40.4995034182987 96.016504054546
"4892" 978.2 43.7661680591676 99.2162719444403
"4893" 978.4 46.8178610932778 100.335436628193
"4894" 978.6 50.2355042678326 101.518522964585
"4895" 978.8 52.94264596239 103.408414336257
"4896" 979 53.6176578393217 105.438415897833
"4897" 979.2 53.554713054352 106.374719574258
"4898" 979.4 54.4788211786884 105.336720729617
"4899" 979.6 56.7349702145955 103.702797753345
"4900" 979.8 59.3418348793677 101.710836584477
"4901" 980 62.6349900423634 98.9201883605417
"4902" 980.2 65.1965310672511 96.6034418714802
"4903" 980.4 68.3237889027106 94.7279673303333
"4904" 980.6 71.4346659802172 92.6625248947175
"4905" 980.8 74.3807819713884 89.6215716496667
"4906" 981 77.745122874356 87.385932563652
"4907" 981.2 81.023891643083 84.7619578033153
"4908" 981.4 84.8423491619762 81.8669852367155
"4909" 981.6 88.3570861641713 79.5206608055203
"4910" 981.8 92.3595625322815 76.997343871046
"4911" 982 97.4806836910159 74.4935534532271
"4912" 982.2 101.408009600573 71.5856545595403
"4913" 982.4 105.892869011258 69.8065926816967
"4914" 982.6 110.340510513785 67.6595285384389
"4915" 982.8 113.962705168298 64.7668397921167
"4916" 983 115.569488826122 61.6272719393
"4917" 983.2 115.510597822141 57.9968202865254
"4918" 983.4 115.606058189862 53.79595933837
"4919" 983.6 116.281650057318 49.3969035172349
"4920" 983.8 115.272226026719 48.2748889479304
"4921" 984 115.029147187647 46.7679752324849
"4922" 984.2 114.715357599451 45.4929007563292
"4923" 984.4 115.182670279617 46.8258438251183
"4924" 984.6 116.171004927488 48.024150578805
"4925" 984.8 116.508546336888 48.8180081979667
"4926" 985 116.229634948972 49.1542932497634
"4927" 985.2 116.146145085552 49.9549316358475
"4928" 985.4 116.105409835783 50.2713494485614
"4929" 985.6 116.359717610777 51.0090829058522
"4930" 985.8 116.925348482099 52.1326101756982
"4931" 986 117.496052517064 54.1063450954058
"4932" 986.2 118.537463721651 56.7649070323188
"4933" 986.4 120.486977893835 59.5833006208401
"4934" 986.6 119.913137285468 59.4449413652028
"4935" 986.8 119.423971744477 60.0896488639621
"4936" 987 118.516783422523 61.1499090000115
"4937" 987.2 118.045047051171 61.7598956755726
"4938" 987.4 117.146731916604 63.0664920243193
"4939" 987.6 116.282874216201 65.745074572305
"4940" 987.8 116.079364725841 69.1964980392314
"4941" 988 116.120602816582 72.8804341454431
"4942" 988.2 116.13117268075 76.7218247799394
"4943" 988.4 117.548205999148 79.8299263238522
"4944" 988.6 118.126389539437 79.7456078908935
"4945" 988.8 117.860036705294 79.9033464559524
"4946" 989 118.126473188676 79.7955464866042
"4947" 989.2 118.335642953762 79.3012772213719
"4948" 989.4 117.712991585815 78.8104435409013
"4949" 989.6 117.691991116404 78.7314198621824
"4950" 989.8 117.612047098388 78.9085266097867
"4951" 990 117.499533295255 79.4131077423
"4952" 990.2 116.980579180803 80.2728123893184
"4953" 990.4 116.269545746729 81.6241238912691
"4954" 990.6 115.210913977674 82.6503452247597
"4955" 990.8 114.476392368839 83.7270269061348
"4956" 991 113.145812689395 86.250686286562
"4957" 991.2 112.07932259073 89.442504588977
"4958" 991.4 111.511779490044 92.4584581389259
"4959" 991.6 111.2865821797 93.4719874555373
"4960" 991.8 110.558870650717 92.5668472469799
"4961" 992 108.595321794379 91.9267324943496
"4962" 992.2 106.34150234606 91.2072744245952
"4963" 992.4 103.84401768244 91.590823894498
"4964" 992.6 101.274946717785 92.1266866681481
"4965" 992.8 97.95783304528 92.79143168025
"4966" 993 94.6889052292455 94.1079049976809
"4967" 993.2 91.2735076425031 95.3242650313284
"4968" 993.4 87.5615885461455 96.6672849151095
"4969" 993.6 84.3157766236078 98.6917859860697
"4970" 993.8 80.6392790504114 100.938196653574
"4971" 994 77.0030253085928 103.382875263667
"4972" 994.2 72.9223008068914 105.568562461159
"4973" 994.4 68.6007910342228 107.076762923026
"4974" 994.6 64.5869808851848 106.902022650131
"4975" 994.8 60.1226079610338 106.505723407976
"4976" 995 55.716473013155 107.219884447444
"4977" 995.2 51.3406102394036 106.723082952514
"4978" 995.4 47.274270444285 105.449051166057
"4979" 995.6 43.0310639887987 104.369982435718
"4980" 995.8 38.4531976891487 103.140374541384
"4981" 996 33.9255039527298 103.537320603511
"4982" 996.2 32.144576700606 105.864797391608
"4983" 996.4 33.0479801069139 108.106245231539
"4984" 996.6 33.9731805576384 111.795445774867
"4985" 996.8 35.8669825998009 113.225128379104
"4986" 997 37.7396323454194 115.100576047546
"4987" 997.2 40.7949640684366 116.866624933598
"4988" 997.4 44.569862637962 117.962409318469
"4989" 997.6 46.9905948347684 120.021070274707
"4990" 997.8 47.4975560669634 120.456303957404
"4991" 998 47.5342562054114 120.254952517551
"4992" 998.2 47.8405067938217 120.011117130583
"4993" 998.4 48.5640570970484 119.735458312907
"4994" 998.6 49.8311356184884 118.896797734167
"4995" 998.8 52.6385713793634 118.365332293885
"4996" 999 56.2376489908797 118.510149129754
"4997" 999.2 59.717875706816 117.994747415943
"4998" 999.4 63.4726020457192 118.24867828239
"4999" 999.6 67.4152454904268 118.536287530636
"5000" 999.8 71.6167753021074 118.046762133571
"5001" 1000 75.5983017374014 117.279647001841
"5002" 1000.2 79.6363133417421 116.409803480637
"5003" 1000.4 84.0933793431953 115.738502451253
"5004" 1000.6 87.8248291164571 114.348914081073
"5005" 1000.8 91.1370166113961 113.988466292744
"5006" 1001 92.7308511954268 112.113014319805
"5007" 1001.2 95.6728541306115 110.195619331497
"5008" 1001.4 98.392805807959 108.434541379461
"5009" 1001.6 101.611969338844 106.401274405417
"5010" 1001.8 101.913413554779 105.586590112768
"5011" 1002 102.558998475338 104.010897020579
"5012" 1002.2 104.203190568562 102.127913613333
"5013" 1002.4 105.937658159813 99.9993471934792
"5014" 1002.6 107.762188352259 98.1226724841847
"5015" 1002.8 109.503634780274 95.4404517155595
"5016" 1003 112.124307730366 92.6296798947886
"5017" 1003.2 114.54597135173 91.1391649890115
"5018" 1003.4 114.296962803806 91.300114676502
"5019" 1003.6 114.341397645767 90.2767280525271
"5020" 1003.8 113.908573095252 88.2110161488464
"5021" 1004 113.870409632651 85.0188714830271
"5022" 1004.2 114.427443532779 82.6594026865504
"5023" 1004.4 114.753512157244 79.2945556313062
"5024" 1004.6 114.868292060971 75.5558540324943
"5025" 1004.8 115.628371373915 71.6825731500936
"5026" 1005 115.441879253337 67.5787288050388
"5027" 1005.2 115.228581619192 63.4116254582222
"5028" 1005.4 114.708325486755 58.1306891342334
"5029" 1005.6 114.338200894547 53.4068912954431
"5030" 1005.8 114.169305871744 48.4131396559225
"5031" 1006 112.51528983792 43.4441955324053
"5032" 1006.2 110.187316306307 40.7400285593712
"5033" 1006.4 106.960661144367 37.3140662580733
"5034" 1006.6 103.824778760588 33.9445489145333
"5035" 1006.8 100.41555014257 31.919501735062
"5036" 1007 96.2992390663985 30.061704375633
"5037" 1007.2 91.7361344559315 28.6664319923712
"5038" 1007.4 86.8675563171188 27.1608885214384
"5039" 1007.6 82.074190016407 26.4487948134806
"5040" 1007.8 76.9492397809726 26.7350106060667
"5041" 1008 72.1396311920862 27.7323946702971
"5042" 1008.2 67.5213869987082 29.6958450991722
"5043" 1008.4 63.0620959378501 31.0283053084433
"5044" 1008.6 58.1225374186217 32.3087713151333
"5045" 1008.8 52.824455197477 33.6720176658599
"5046" 1009 47.8516901018254 35.4792877572734
"5047" 1009.2 42.9422844250252 37.5377022712772
"5048" 1009.4 38.3699678628579 40.0557605912428
"5049" 1009.6 33.3891882671148 41.6966833742051
"5050" 1009.8 28.7797364760268 44.0121090185678
"5051" 1010 24.9330308700452 47.2282589725758
"5052" 1010.2 21.6580291931586 50.8706024804965
"5053" 1010.4 18.2946875583472 54.6073779370196
"5054" 1010.6 15.7086907158905 58.7630618638841
"5055" 1010.8 13.9738520506884 62.7367229500042
"5056" 1011 13.6968949968217 67.2534429241852
"5057" 1011.2 12.9980696603127 71.2831082793018
"5058" 1011.4 11.5980798229884 75.0232473342193
"5059" 1011.6 12.2591553565805 76.7348692584035
"5060" 1011.8 14.3538811899429 78.2974114287121
"5061" 1012 17.0534145735025 79.6196674816385
"5062" 1012.2 20.6878270823271 82.5901569302796
"5063" 1012.4 22.7939558354449 85.6534845124058
"5064" 1012.6 25.8415854504169 88.1768202325095
"5065" 1012.8 29.790137917698 89.9272853331183
"5066" 1013 33.7117243019966 92.3883045136011
"5067" 1013.2 37.2028381339429 94.1712993882576
"5068" 1013.4 41.6981852097499 95.311840734759
"5069" 1013.6 45.9090957602778 95.3543093518246
"5070" 1013.8 50.0311916871113 94.6932058148634
"5071" 1014 54.1309834132987 93.531948587477
"5072" 1014.2 58.3883027811953 92.7194317995977
"5073" 1014.4 62.008151000624 90.5369381836328
"5074" 1014.6 65.40571338639 87.8742734332896
"5075" 1014.8 69.1606553911602 84.9986337168385
"5076" 1015 72.0607988123938 81.6988221442072
"5077" 1015.2 75.579486720155 78.8077450151852
"5078" 1015.4 78.6711575256588 75.5224315725871
"5079" 1015.6 81.5686830100217 71.6929298657667
"5080" 1015.8 84.5652354890045 68.0331601675699
"5081" 1016 87.4040245003501 64.6926745970071
"5082" 1016.2 89.6428198532719 60.4286564163883
"5083" 1016.4 92.5729657018584 57.0864744920767
"5084" 1016.6 96.3414940899077 54.9293503659247
"5085" 1016.8 100.261120419038 52.2765094081267
"5086" 1017 104.935617378814 51.5070504628188
"5087" 1017.2 109.431109254773 51.4192635534035
"5088" 1017.4 112.953975648668 51.8675650082767
"5089" 1017.6 114.118168952051 50.5203204021042
"5090" 1017.8 113.532803527096 47.9667361819524
"5091" 1018 111.55070681568 45.0369397547352
"5092" 1018.2 108.945175027618 42.1076544323608
"5093" 1018.4 106.639668679807 39.2913798397656
"5094" 1018.6 104.650634009636 35.039591470553
"5095" 1018.8 103.47244349693 33.3234083126202
"5096" 1019 101.016650120848 33.2474884643521
"5097" 1019.2 97.5488634858139 33.4819138939574
"5098" 1019.4 93.2052067263884 32.8713403308
"5099" 1019.6 88.7664191713066 31.7379407964394
"5100" 1019.8 84.2176432187787 30.4764435484731
"5101" 1020 80.0172209653271 28.1312426891183
"5102" 1020.2 75.6956694516514 26.3734800496775
"5103" 1020.4 71.0948778462778 24.209599575414
"5104" 1020.6 66.8711479776414 21.4707953286973
"5105" 1020.8 63.1004760446989 17.8099784409193
"5106" 1021 60.4804907182237 14.614066601549
"5107" 1021.2 59.9781496795284 13.4696332166467
"5108" 1021.4 57.9035390740614 13.6339111489139
"5109" 1021.6 54.3370362824322 14.3078270138352
"5110" 1021.8 50.4924724070413 15.444937763149
"5111" 1022 46.6619119781942 16.3979958602784
"5112" 1022.2 42.2073555096263 17.5560330751149
"5113" 1022.4 38.138355000555 19.1576387104333
"5114" 1022.6 34.4171335738479 21.1432593580375
"5115" 1022.8 30.5491617672567 22.358688073874
"5116" 1023 26.3625659474429 24.2716074355417
"5117" 1023.2 22.6271863643975 25.7719553960303
"5118" 1023.4 18.3267616289237 26.4967460817843
"5119" 1023.6 14.2652987818816 28.035580703824
"5120" 1023.8 11.9360689000401 30.9368191851494
"5121" 1024 9.66884046156976 34.0344190631899
"5122" 1024.2 9.16948281238493 37.1862596032184
"5123" 1024.4 7.57130929572975 40.239352987977
"5124" 1024.6 7.00654688835585 43.5122889448353
"5125" 1024.8 7.51849584618458 47.3286519207553
"5126" 1025 7.20725956609551 51.0685933644881
"5127" 1025.2 7.78682929377409 54.8811084094719
"5128" 1025.4 9.21257082386337 58.8468827657167
"5129" 1025.6 10.0450647807009 62.4543565786792
"5130" 1025.8 11.1676120336726 65.9885483751272
"5131" 1026 13.4023152990908 69.5974515239076
"5132" 1026.2 15.6781389815607 73.2059224761125
"5133" 1026.4 18.2376306232741 76.6021172870952
"5134" 1026.6 20.3150525566331 80.3989700841272
"5135" 1026.8 21.0808485151623 85.3232809597319
"5136" 1027 20.4250217869638 87.7785019110765
"5137" 1027.2 19.8616353975971 88.7438510951232
"5138" 1027.4 18.8032906774884 89.7108253877292
"5139" 1027.6 19.9653184803408 89.0171469316995
"5140" 1027.8 22.3423954215318 88.757962358058
"5141" 1028 24.9509383587499 88.4152106361898
"5142" 1028.2 28.5046556609429 89.0491675113485
"5143" 1028.4 31.9601030655196 89.7209678579635
"5144" 1028.6 35.2062227128797 90.4682474257536
"5145" 1028.8 39.1166300628946 91.546612500151
"5146" 1029 42.9163197012252 92.5186881999825
"5147" 1029.2 45.3383870986687 93.697181983847
"5148" 1029.4 49.5169624605084 94.3938878841067
"5149" 1029.6 52.9150589452997 93.6975433858176
"5150" 1029.8 56.7699842202125 92.6052765484081
"5151" 1030 60.6747084054714 91.1046414667175
"5152" 1030.2 64.7548599441499 89.8412731587436
"5153" 1030.4 68.8947091453305 86.3828139967193
"5154" 1030.6 72.0619771227719 83.7930724563532
"5155" 1030.8 75.1028819927451 80.6567244457478
"5156" 1031 76.8733954561884 76.9085937590917
"5157" 1031.2 79.4688467515446 74.1288002182172
"5158" 1031.4 82.1714830812466 71.2108705156557
"5159" 1031.6 85.0506261303926 67.5722729546135
"5160" 1031.8 88.6798700919732 64.2390871106364
"5161" 1032 92.0595795252537 60.6046680723605
"5162" 1032.2 95.7057166993544 57.1723588387904
"5163" 1032.4 99.2703301631247 53.2591561824849
"5164" 1032.6 103.254224030901 50.6918849913883
"5165" 1032.8 106.963093929362 49.4063141766982
"5166" 1033 111.44227795664 48.1527605018182
"5167" 1033.2 115.691955773378 46.8317068272667
"5168" 1033.4 115.756935911099 46.3274445597825
"5169" 1033.6 115.084813981855 44.6030680344333
"5170" 1033.8 114.240770240598 42.1589125231722
"5171" 1034 113.336522579322 38.8345718968667
"5172" 1034.2 112.31753444823 35.3400255407255
"5173" 1034.4 111.921064696708 31.7887159681062
"5174" 1034.6 111.830568598922 32.4126302103333
"5175" 1034.8 111.9510239934 33.0555662282381
"5176" 1035 111.946092804814 33.3797220967971
"5177" 1035.2 112.392308953191 33.8913304380922
"5178" 1035.4 112.665767214488 34.7936706428623
"5179" 1035.6 112.74776107912 35.1393817308035
"5180" 1035.8 112.808573195388 35.4851225266667
"5181" 1036 112.896099441746 35.937411263828
"5182" 1036.2 112.821555557288 36.1876974059608
"5183" 1036.4 112.718508059707 36.6210791929167
"5184" 1036.6 113.117199344193 36.5355136258485
"5185" 1036.8 113.690926136937 36.5953383029425
"5186" 1037 114.336268721621 36.9710555152209
"5187" 1037.2 114.592182206101 38.0732191893118
"5188" 1037.4 114.762569619035 38.4816328024225
"5189" 1037.6 114.276946654499 38.7102145355088
"5190" 1037.8 114.350455107558 38.8439312740504
"5191" 1038 114.242420322344 39.045105139245
"5192" 1038.2 114.079240100005 39.4746460993071
"5193" 1038.4 113.491787823291 39.9590441660513
"5194" 1038.6 113.381208245282 40.5425991624927
"5195" 1038.8 112.661439760522 40.6131554771667
"5196" 1039 111.882498046522 41.1930343087
"5197" 1039.2 110.876769212005 41.5640064888535
"5198" 1039.4 109.630434557217 41.7533455222971
"5199" 1039.6 106.94386026218 42.1986609517624
"5200" 1039.8 103.854982622968 43.2692407434422
"5201" 1040 100.723318997294 44.0481824574422
"5202" 1040.2 97.1682510255104 44.8809286226447
"5203" 1040.4 93.4624694489373 46.0273302817891
"5204" 1040.6 89.1147029432434 47.1560009286054
"5205" 1040.8 84.7411255534561 46.8802859879247
"5206" 1041 81.1555250365726 45.9871700215614
"5207" 1041.2 77.5403642988009 44.5281489876354
"5208" 1041.4 74.1365512881446 42.9215817025104
"5209" 1041.6 71.3780380307531 40.9529878916078
"5210" 1041.8 68.7106370603369 38.9431516509394
"5211" 1042 65.6987612142231 36.5846490957483
"5212" 1042.2 62.0306610959184 34.6919002145767
"5213" 1042.4 58.6079990727005 32.5463878783939
"5214" 1042.6 55.1336190570196 29.7728832906667
"5215" 1042.8 52.0853457302157 26.9561041632727
"5216" 1043 48.776147893562 24.0374124596877
"5217" 1043.2 45.3701750932756 22.6588251899326
"5218" 1043.4 41.8933486282027 23.2674360089084
"5219" 1043.6 37.8781986503237 23.8941643550078
"5220" 1043.8 33.740383204477 25.1788975001439
"5221" 1044 29.3446832136532 25.6812993424029
"5222" 1044.2 25.2530992653895 28.1251219725897
"5223" 1044.4 22.0220210933849 31.1875130701149
"5224" 1044.6 19.0405545329022 34.0570627176667
"5225" 1044.8 17.3463811753772 37.9277298767407
"5226" 1045 17.2405989673032 41.2791025598148
"5227" 1045.2 17.2405989673032 45.0776454861111
"5228" 1045.4 17.8074284861719 48.5759446653249
"5229" 1045.6 19.487129042686 51.8685613290736
"5230" 1045.8 20.6532772482384 55.6031469138452
"5231" 1046 21.5388597921312 58.8672836201309
"5232" 1046.2 23.069355180907 62.3933319298643
"5233" 1046.4 24.5646095743298 65.9651751240813
"5234" 1046.6 26.428264566755 69.4816008888
"5235" 1046.8 27.8074859667026 73.2174300774524
"5236" 1047 29.0064654744513 77.2210118940741
"5237" 1047.2 31.0511242068305 80.9063071215351
"5238" 1047.4 32.5438225124484 83.4783179985867
"5239" 1047.6 33.6405297640226 86.4435605927763
"5240" 1047.8 34.4737651591354 91.1641817107255
"5241" 1048 34.8230353616393 94.3956515257233
"5242" 1048.2 37.5053816376615 96.8817078814359
"5243" 1048.4 40.5622191223374 96.9823258967421
"5244" 1048.6 43.7943373349884 97.627361488
"5245" 1048.8 47.3728625748432 98.7971700118925
"5246" 1049 51.2085862200816 100.511352843412
"5247" 1049.2 54.8597723606915 101.794564424964
"5248" 1049.4 58.4319503772384 103.541097799323
"5249" 1049.6 62.1447834055261 104.940758691667
"5250" 1049.8 65.5902804804328 106.174083072167
"5251" 1050 68.9407086795062 107.228899976542
"5252" 1050.2 70.81473214212 105.514715744088
"5253" 1050.4 73.9382014520702 103.127948884539
"5254" 1050.6 76.6526953038884 101.078506026417
"5255" 1050.8 79.810249137254 98.0398219441979
"5256" 1051 82.7738789397384 95.5326033022604
"5257" 1051.2 85.1336141321501 91.9908526964167
"5258" 1051.4 87.3558060146623 87.9903096544058
"5259" 1051.6 89.1641353640089 84.0587184958037
"5260" 1051.8 90.7455484679499 79.7949223345897
"5261" 1052 92.6487766570465 75.9070649215853
"5262" 1052.2 93.6570766776819 71.7352272384086
"5263" 1052.4 94.9271400002157 67.1576597574735
"5264" 1052.6 96.1852232329557 62.7128043593297
"5265" 1052.8 97.5726774864771 58.2173840828015
"5266" 1053 99.730752752006 53.5397695878314
"5267" 1053.2 101.400115510414 48.9273915024858
"5268" 1053.4 103.951356789113 44.0007405354479
"5269" 1053.6 105.619524056723 39.7004159517483
"5270" 1053.8 106.539715192926 36.6535350976667
"5271" 1054 105.057175829524 34.7386367174167
"5272" 1054.2 102.316345003196 32.8798979925768
"5273" 1054.4 99.2012033010598 30.7615400815128
"5274" 1054.6 95.846552922521 28.3589347446015
"5275" 1054.8 92.4570434209378 25.698755561824
"5276" 1055 88.4931738072057 23.3381473924058
"5277" 1055.2 84.615013900102 21.3771308392008
"5278" 1055.4 80.4695097024884 19.8803235228667
"5279" 1055.6 75.9581389422384 18.5671293941558
"5280" 1055.8 71.6655450214143 17.4829140253333
"5281" 1056 67.0809255107787 18.1641390368602
"5282" 1056.2 62.2728203287707 18.9593394963137
"5283" 1056.4 57.6869741449535 19.3341585768876
"5284" 1056.6 53.8466103456977 20.8829845430969
"5285" 1056.8 51.5274024645433 23.5285098800843
"5286" 1057 50.6261229483198 26.7271336673858
"5287" 1057.2 50.3794332434139 30.8377131869326
"5288" 1057.4 49.5268615114571 35.0753667291979
"5289" 1057.6 48.3219360476134 39.5218256799479
"5290" 1057.8 46.4557215244884 43.1082031548229
"5291" 1058 43.103060023509 46.3795994200687
"5292" 1058.2 40.5717800827142 50.4106508529893
"5293" 1058.4 38.3133464203321 54.1675526983854
"5294" 1058.6 37.1167075704671 58.597870015656
"5295" 1058.8 38.1335798789367 62.3407049535977
"5296" 1059 40.2618785405852 65.5330085371505
"5297" 1059.2 43.3850512940357 68.3140993607404
"5298" 1059.4 46.6953958980268 71.0739137307766
"5299" 1059.6 49.5329692847411 74.4807137546447
"5300" 1059.8 52.059519855206 78.2047298611373
"5301" 1060 54.6895936424766 81.1188882735137
"5302" 1060.2 57.6752976580667 82.6893032230643
"5303" 1060.4 60.8706199100056 84.7554242754253
"5304" 1060.6 64.4118454511118 85.6998867432511
"5305" 1060.8 67.8162781041785 86.2955271009202
"5306" 1061 72.0368755410793 87.6388109231212
"5307" 1061.2 74.9260411711884 89.0503477260667
"5308" 1061.4 77.8748919456169 90.5470285908238
"5309" 1061.6 81.1570263326856 91.3586482419202
"5310" 1061.8 83.9795556976735 91.5833507812222
"5311" 1062 87.2752632677576 92.5126437804744
"5312" 1062.2 90.2114740722484 93.5630167225067
"5313" 1062.4 92.7723260967852 93.1531797852761
"5314" 1062.6 94.8040345265345 91.0696043231282
"5315" 1062.8 97.4608249572084 88.4895096919867
"5316" 1063 100.822099225717 85.7112216797872
"5317" 1063.2 104.29004985965 83.4696072525376
"5318" 1063.4 106.637623838922 80.4343868784333
"5319" 1063.6 107.869348942956 79.4050172848841
"5320" 1063.8 111.323335749935 77.0894491091773
"5321" 1064 113.58240064561 76.206464353
"5322" 1064.2 114.82479044351 77.3221948757102
"5323" 1064.4 114.465532543152 78.2968523796351
"5324" 1064.6 114.549534420794 79.8874496862789
"5325" 1064.8 114.395352848263 81.245854294828
"5326" 1065 114.805807081373 83.380471986793
"5327" 1065.2 115.061222377972 84.3239304227312
"5328" 1065.4 114.457333156688 83.5690578754456
"5329" 1065.6 115.201561163869 82.7874870103515
"5330" 1065.8 117.483352380423 81.8392101411341
"5331" 1066 118.364340806383 80.031022616593
"5332" 1066.2 119.42984271055 77.7731793197075
"5333" 1066.4 120.374881085004 75.0518817895223
"5334" 1066.6 121.14980763553 72.2412673575636
"5335" 1066.8 121.596736866385 70.1301220935977
"5336" 1067 120.725158471272 68.7465238218258
"5337" 1067.2 120.507113802088 66.0282926234
"5338" 1067.4 121.131633737699 62.7180180996351
"5339" 1067.6 120.057153698433 60.5753201898865
"5340" 1067.8 118.779146846275 57.630989758779
"5341" 1068 118.035213748634 53.893819962397
"5342" 1068.2 118.029458255999 50.7831426742645
"5343" 1068.4 118.228327454465 48.3620981947725
"5344" 1068.6 117.2022175375 46.7635494272917
"5345" 1068.8 114.913058826144 44.9712000667012
"5346" 1069 112.928433606419 43.0601797376202
"5347" 1069.2 110.377078919983 41.8814884740262
"5348" 1069.4 107.416565552922 41.2666010261333
"5349" 1069.6 105.369679826688 40.8165458136
"5350" 1069.8 102.820111463875 40.7702001775699
"5351" 1070 99.4195246976079 39.8525584049819
"5352" 1070.2 95.8029630762466 39.4668557203919
"5353" 1070.4 91.7917866020841 39.0538909468369
"5354" 1070.6 87.9301344161079 37.6427346293949
"5355" 1070.8 84.0481259827492 36.0382840337101
"5356" 1071 81.3497423719719 33.6419124635018
"5357" 1071.2 78.8713809525984 30.8127704788567
"5358" 1071.4 77.1346654894259 27.4320011605729
"5359" 1071.6 75.8507333193028 24.4367310334192
"5360" 1071.8 74.5381931094259 21.7643887936042
"5361" 1072 72.2987356816759 19.8292054728854
"5362" 1072.2 69.5469266647667 18.0606514363471
"5363" 1072.4 65.5778939274123 17.0981469226449
"5364" 1072.6 62.0428424184671 15.3334584327411
"5365" 1072.8 58.9896018315793 13.0846471755758
"5366" 1073 57.44289938512 11.357061294414
"5367" 1073.2 57.4523119461108 9.77872123386054
"5368" 1073.4 58.1679533788079 8.05084889509965
"5369" 1073.6 59.0089821995831 7.17127450497193
"5370" 1073.8 59.9868224326327 5.64978113751202
"5371" 1074 60.8895114849084 3.80296654590667
"5372" 1074.2 61.4503495189884 3.04544572904167
"5373" 1074.4 61.1907022809884 3.00487584810416
"5374" 1074.6 60.6051148931586 2.62593589636879
"5375" 1074.8 60.3782797389305 2.81330059980351
"5376" 1075 60.2760358743975 2.87578986330303
"5377" 1075.2 60.0281907835793 2.8521855689394
"5378" 1075.4 59.8583372014574 2.83916670555327
"5379" 1075.6 59.5993380249305 2.78460274718245
"5380" 1075.8 59.284168824643 2.43765035813058
"5381" 1076 59.4987618551079 2.31095449328623
"5382" 1076.2 59.7276899591807 2.45428460680952
"5383" 1076.4 59.8859019754209 2.90814631175655
"5384" 1076.6 59.4277565457043 3.02774250826894
"5385" 1076.8 59.0572674754217 3.43167099556667
"5386" 1077 58.5066744370116 4.07686419045736
"5387" 1077.2 57.9943306505543 4.61135396865568
"5388" 1077.4 56.120525508521 5.39285431824275
"5389" 1077.6 54.2658551994352 6.31762242389007
"5390" 1077.8 52.0088221307465 7.9038852771828
"5391" 1078 49.437476902811 9.55808945476345
"5392" 1078.2 47.5957351788321 11.8044830234479
"5393" 1078.4 45.865365699141 14.3744355128561
"5394" 1078.6 43.8466855684561 17.0711079220538
"5395" 1078.8 41.8353672524989 19.2202729125825
"5396" 1079 39.4329470187936 21.8030796484772
"5397" 1079.2 37.7867128984547 24.915437770779
"5398" 1079.4 37.2669265378256 28.4912524472829
"5399" 1079.6 37.1622839473501 32.1179950466454
"5400" 1079.8 36.7976729322862 35.9174075558901
"5401" 1080 36.0179025568884 40.3275435153667
"5402" 1080.2 35.9746280172217 44.8021309169
"5403" 1080.4 37.1696860351176 48.4193475791723
"5404" 1080.6 38.6160500803593 52.1611757801506
"5405" 1080.8 39.813317457851 55.9444689011612
"5406" 1081 41.124298237555 59.8573432669333
"5407" 1081.2 42.648022401265 63.511832105039
"5408" 1081.4 44.0461380905214 66.8239734999963
"5409" 1081.6 44.5581832793372 70.282381149562
"5410" 1081.8 45.3465762578144 74.0582597588949
"5411" 1082 47.0589263883786 76.6376265348008
"5412" 1082.2 49.9790741610698 78.656004575062
"5413" 1082.4 53.8791299073077 80.3806326008474
"5414" 1082.6 57.5603905935859 82.9831517171423
"5415" 1082.8 60.4766723764884 85.5970394606667
"5416" 1083 63.4206138544001 88.6116202606814
"5417" 1083.2 65.8558858072275 92.1559544727536
"5418" 1083.4 68.1703179942753 95.7722316317978
"5419" 1083.6 68.4243120521446 98.4292928011979
"5420" 1083.8 67.6617381866608 101.85185189477
"5421" 1084 67.0130093678797 105.031070774449
"5422" 1084.2 67.6641800102156 105.705537829048
"5423" 1084.4 69.3183441125936 104.35313599514
"5424" 1084.6 71.4166305561491 102.819533488363
"5425" 1084.8 75.1313385212341 101.983420658853
"5426" 1085 78.996683128316 100.891604781822
"5427" 1085.2 82.5661611493384 99.7802698364167
"5428" 1085.4 85.6351231742778 98.6750608694035
"5429" 1085.6 88.6803542826269 97.5587879866821
"5430" 1085.8 92.8794674641702 96.2130708507121
"5431" 1086 97.1392499152794 94.7796384224726
"5432" 1086.2 101.076377658894 92.5619011826937
"5433" 1086.4 105.041987105626 90.4766168644598
"5434" 1086.6 109.809647596488 88.6849869697381
"5435" 1086.8 113.690690522383 87.8737357686035
"5436" 1087 113.440332851443 88.3598027683745
"5437" 1087.2 113.126431669005 89.0436471521828
"5438" 1087.4 112.952274511592 89.8140687399081
"5439" 1087.6 112.494780008976 89.4521676590203
"5440" 1087.8 112.086310573586 89.4901648158008
"5441" 1088 111.506627759131 89.1718255409881
"5442" 1088.2 111.107883786488 88.4652356943876
"5443" 1088.4 110.770659020062 87.2578318549472
"5444" 1088.6 111.297982657167 84.7068203589524
"5445" 1088.8 111.796250882581 81.278139763469
"5446" 1089 112.572632879119 78.3212722914928
"5447" 1089.2 113.883899469361 75.5771420580603
"5448" 1089.4 114.891314968774 73.034107714359
"5449" 1089.6 116.483437592994 70.2436132224469
"5450" 1089.8 118.682873151286 66.8513840924757
"5451" 1090 118.968545595452 63.4051166859959
"5452" 1090.2 117.81020644651 59.7664191791942
"5453" 1090.4 117.943316130691 55.2416516922397
"5454" 1090.6 118.597707959565 50.6587929847326
"5455" 1090.8 118.051972134591 49.255277751053
"5456" 1091 115.918734031477 47.4362718166553
"5457" 1091.2 113.432008791847 45.3728844650688
"5458" 1091.4 110.820206448932 42.3067635977576
"5459" 1091.6 108.058409842318 39.5635177065284
"5460" 1091.8 104.681614645988 36.8077006452292
"5461" 1092 102.396718951588 33.3819798988667
"5462" 1092.2 100.001400246421 30.0179436051835
"5463" 1092.4 96.8407157260401 27.3196645592184
"5464" 1092.6 93.5224279171623 24.7012953919058
"5465" 1092.8 89.9508217481658 21.7405703473763
"5466" 1093 88.4508400184014 18.812665369221
"5467" 1093.2 87.8131990839217 15.5312322863667
"5468" 1093.4 88.3238386519884 14.0271329290952
"5469" 1093.6 89.0792409185873 12.7260434727436
"5470" 1093.8 89.9370679386147 11.1807744854561
"5471" 1094 89.6994165724564 11.471896318656
"5472" 1094.2 89.0515342005936 10.938892584793
"5473" 1094.4 88.1926903021822 10.1642178984422
"5474" 1094.6 87.3183679701414 9.63962449921768
"5475" 1094.8 86.4400296120779 8.49957511200351
"5476" 1095 84.9731847327461 7.63728705725429
"5477" 1095.2 83.7535173708659 6.77423176557483
"5478" 1095.4 83.1674067848321 6.23423837072917
"5479" 1095.6 82.0273931304884 5.89750835894791
"5480" 1095.8 81.0647648066267 5.25279252762411
"5481" 1096 79.6450628024471 4.81061197139862
"5482" 1096.2 78.2597459748288 4.12581302651773
"5483" 1096.4 76.987876283852 3.635061332
"5484" 1096.6 75.9270641398182 3.57475319693262
"5485" 1096.8 74.4614867572203 2.93954579240893
"5486" 1097 73.2115580027696 2.73305764582291
"5487" 1097.2 72.9554759967308 2.22667176830303
"5488" 1097.4 72.2726263523597 2.28241062182508
"5489" 1097.6 71.6348116713647 1.9759065585945
"5490" 1097.8 70.1218035998413 1.53624615816667
"5491" 1098 68.3284048536084 1.17793296972667
"5492" 1098.2 66.1716901120088 0.435394858278907
"5493" 1098.4 64.0427649108946 0.319149730041666
"5494" 1098.6 62.2901460543946 0.874957098885414
"5495" 1098.8 60.0958564274217 1.06888112976666
"5496" 1099 57.4228667931929 1.50526552181439
"5497" 1099.2 55.3962414196217 2.14641716746666
"5498" 1099.4 53.1156731791884 2.04255827226666
"5499" 1099.6 50.4029430190277 2.29111944841948
"5500" 1099.8 47.8377148880368 2.11207672631183
"5501" 1100 47.5710244331702 2.37714914487121
"5502" 1100.2 47.3092427642969 2.09144929474113
"5503" 1100.4 46.8917595491732 2.00191783501449
"5504" 1100.6 46.2677011107642 2.89044080463218
"5505" 1100.8 45.148830426555 4.10675381436667
"5506" 1101 43.7578244421446 5.62569015666667
"5507" 1101.2 41.981134122955 7.270122664
"5508" 1101.4 39.5807142226623 8.97429285109058
"5509" 1101.6 37.5825593910971 11.6794219556884
"5510" 1101.8 36.0041565266413 13.7908321234196
"5511" 1102 35.3867827363406 16.4069516072576
"5512" 1102.2 34.3507882218677 19.2124033864942
"5513" 1102.4 33.0720866203065 21.8418403844849
"5514" 1102.6 32.1130338775753 25.1627336898732
"5515" 1102.8 31.4367516014259 28.0153960484542
"5516" 1103 30.8862720844161 30.7442142231847
"5517" 1103.2 29.5629580895543 32.2038662222711
"5518" 1103.4 27.2021151584413 33.6630098505843
"5519" 1103.6 24.505913349118 34.8937038178889
"5520" 1103.8 21.3773796749022 35.9641269140115
"5521" 1104 17.8361776505558 36.4245203989813
"5522" 1104.2 14.3032089275862 37.0796952382971
"5523" 1104.4 11.0059251526516 37.0496296086973
"5524" 1104.6 9.74481119445467 37.7942325140487
"5525" 1104.8 8.03688365352285 39.5409914512874
"5526" 1105 5.99451316693781 41.7239497004082
"5527" 1105.2 4.69674183493892 44.3074220859634
"5528" 1105.4 3.85734654011337 45.1481305317803
"5529" 1105.6 3.76722961309476 44.4857664098901
"5530" 1105.8 3.93566404940142 43.7176333228188
"5531" 1106 4.45087526633944 42.915453060922
"5532" 1106.2 4.7520476477217 42.3138448860667
"5533" 1106.4 5.05541709304008 42.2001373025287
"5534" 1106.6 5.62692269516252 42.2009420983071
"5535" 1106.8 5.88436531859064 42.2403765198599
"5536" 1107 5.99603970544185 42.6842950733062
"5537" 1107.2 6.32189521315895 43.005728408502
"5538" 1107.4 6.95493026875344 43.6577539637149
"5539" 1107.6 7.53713369207373 44.8150077311423
"5540" 1107.8 8.14680493957271 47.05975843751
"5541" 1108 9.04774957263296 49.5983576379558
"5542" 1108.2 9.41324330811032 52.2909483277033
"5543" 1108.4 9.51229914905464 55.0368723760643
"5544" 1108.6 9.71222093646204 58.2708758666798
"5545" 1108.8 9.82548810202683 61.4897920555897
"5546" 1109 9.20283405243838 64.7473662492667
"5547" 1109.2 8.37745542856529 67.5515564196667
"5548" 1109.4 9.01783539536337 69.893790879125
"5549" 1109.6 11.1209780231634 72.4394156750167
"5550" 1109.8 13.5477251130295 74.7590582792078
"5551" 1110 16.3124886850465 76.6588342502132
"5552" 1110.2 18.7740803632134 79.1188408725667
"5553" 1110.4 21.4959287011921 81.4090256773704
"5554" 1110.6 23.5963786909684 83.5769839490267
"5555" 1110.8 25.7497434968582 85.8406810470091
"5556" 1111 28.6894481846254 87.1157979623927
"5557" 1111.2 31.4610935299884 88.0933621917238
"5558" 1111.4 34.1702069911795 89.4764746637255
"5559" 1111.6 36.7059677375884 91.1794550776667
"5560" 1111.8 38.9025408059474 92.8927011972568
"5561" 1112 42.1953872519986 93.7494328415442
"5562" 1112.2 44.9586929178946 93.4878813030104
"5563" 1112.4 48.3057080952384 93.493966785151
"5564" 1112.6 51.7525251796884 93.4195026127757
"5565" 1112.8 54.7686896525867 93.9844965504864
"5566" 1113 58.4765084837596 95.1049692521752
"5567" 1113.2 62.0274745161793 95.9687664040485
"5568" 1113.4 65.8859898348217 95.9685041341111
"5569" 1113.6 68.3600997233504 94.9152416313046
"5570" 1113.8 72.5429204367525 93.873907547478
"5571" 1114 76.3123916898288 93.6792502945816
"5572" 1114.2 79.863666147155 93.716424965625
"5573" 1114.4 83.5992575636115 94.7246385195897
"5574" 1114.6 86.8957788429884 96.2602794394394
"5575" 1114.8 90.1752784722048 97.1687805452637
"5576" 1115 93.9876225935729 98.4623772533991
"5577" 1115.2 95.6891060230637 100.101716673872
"5578" 1115.4 97.1870825834312 101.797172488738
"5579" 1115.6 98.1368108968362 101.181518245841
"5580" 1115.8 100.010960291658 99.2245248827744
"5581" 1116 102.388064043655 96.4319023297083
"5582" 1116.2 105.001365411303 94.0548078244074
"5583" 1116.4 108.114392664663 91.4089107763644
"5584" 1116.6 110.922421473631 88.2676967658095
"5585" 1116.8 112.424026682557 84.5942639208046
"5586" 1117 114.123000870455 80.8504545592509
"5587" 1117.2 114.9476082355 76.6972485440431
"5588" 1117.4 115.400815367578 72.5315320968127
"5589" 1117.6 115.735713969665 68.8849213536314
"5590" 1117.8 116.847942369417 64.4728820262381
"5591" 1118 117.749604890435 60.0231676199965
"5592" 1118.2 118.901534305369 55.8631973307862
"5593" 1118.4 117.428318454978 54.0513111699602
"5594" 1118.6 114.916043277155 52.5223087934333
"5595" 1118.8 111.780991028478 50.0296012335471
"5596" 1119 108.419278515585 47.592221963086
"5597" 1119.2 105.257068777398 44.7959557859588
"5598" 1119.4 100.998761102598 42.8265768494579
"5599" 1119.6 97.1438219360726 40.2535878133071
"5600" 1119.8 93.7504659261884 37.9777360114667
"5601" 1120 90.5831884084561 35.4809346679892
"5602" 1120.2 88.9701945423288 32.159428116539
"5603" 1120.4 87.060130020233 28.1694234857837
"5604" 1120.6 85.6741240012749 23.7732816620487
"5605" 1120.8 85.8540234612567 22.9476440039715
"5606" 1121 86.4824796002226 22.4764672354768
"5607" 1121.2 87.7133759042187 20.5349846487903
"5608" 1121.4 88.1819943275254 18.4541870267407
"5609" 1121.6 87.1191962338256 16.521816690876
"5610" 1121.8 85.9177742465217 13.3069209475
"5611" 1122 84.5087945754657 10.5914435834167
"5612" 1122.2 82.5163954287217 8.3476587017
"5613" 1122.4 80.244390022733 6.80238934164539
"5614" 1122.6 78.4085597508634 5.77985570422916
"5615" 1122.8 76.905983834019 4.41356146906462
"5616" 1123 76.4576776501297 3.89423819456884
"5617" 1123.2 75.6829693150101 3.70796952382971
"5618" 1123.4 74.7436048223831 3.75213034983509
"5619" 1123.6 73.1030662889077 3.73696589315054
"5620" 1123.8 71.0752516552756 3.02783667433688
"5621" 1124 68.9290186347862 2.08730598775177
"5622" 1124.2 67.1504177907071 2.20970618172916
"5623" 1124.4 64.6477796191981 2.16233103044086
"5624" 1124.6 61.6575148684564 1.44509340440071
"5625" 1124.8 59.0999381843023 2.00723417128294
"5626" 1125 56.2234735858406 2.76219419667803
"5627" 1125.2 53.0501712623293 3.43934239123485
"5628" 1125.4 50.6115039656642 5.27473839541392
"5629" 1125.6 48.6059252141759 7.10649081088541
"5630" 1125.8 46.1595613936446 9.07413003635416
"5631" 1126 44.3196545561997 11.1224489528832
"5632" 1126.2 42.3751291363747 12.9326945306098
"5633" 1126.4 40.4059408790884 15.3105321340667
"5634" 1126.6 38.8220927272884 17.6213925522667
"5635" 1126.8 38.2812096045333 20.2330353326891
"5636" 1127 38.916073738434 22.7581744857862
"5637" 1127.2 39.4537128562492 25.3405356028515
"5638" 1127.4 40.2155329045551 28.041901704
"5639" 1127.6 42.0538894427696 30.4666282546979
"5640" 1127.8 43.8155190833515 32.8640519872772
"5641" 1128 44.8727109444239 35.7615211993763
"5642" 1128.2 44.8766712020862 38.6079450141341
"5643" 1128.4 43.6586126423975 41.3021058189053
"5644" 1128.6 41.7276290776819 44.0157906525699
"5645" 1128.8 39.5641372022042 45.8559798381509
"5646" 1129 36.7438099414245 47.6761127916986
"5647" 1129.2 33.6924369815509 49.2951099977917
"5648" 1129.4 30.9600327083423 51.32068665997
"5649" 1129.6 28.7578307537142 54.3472380097635
"5650" 1129.8 27.6223434164539 57.9401319371494
"5651" 1130 27.3634501450252 61.0125457152983
"5652" 1130.2 27.5045278238766 64.270837200702
"5653" 1130.4 28.5125700419943 67.867715115349
"5654" 1130.6 29.6945650000241 71.3025316972024
"5655" 1130.8 30.8997972949001 74.3787514423725
"5656" 1131 31.5404301860439 77.4373845924074
"5657" 1131.2 30.9400446807586 80.2198855115451
"5658" 1131.4 29.8420075387455 82.7798669283667
"5659" 1131.6 29.6329057012346 85.8566866986667
"5660" 1131.8 30.0380269371038 89.2720465215898
"5661" 1132 31.7312104146819 90.3670104942473
"5662" 1132.2 34.3231142215793 90.5775455713939
"5663" 1132.4 37.13546754378 90.405922681125
"5664" 1132.6 40.6008891331933 90.581415127847
"5665" 1132.8 42.8737698548066 91.4332012420758
"5666" 1133 44.6779755159239 92.5342273598118
"5667" 1133.2 47.0901821141174 93.3445780138925
"5668" 1133.4 49.8844560334348 92.4568267574702
"5669" 1133.6 52.8387161253217 92.0593707175556
"5670" 1133.8 55.651194470268 90.9264090406328
"5671" 1134 57.8078392908162 89.5853912968306
"5672" 1134.2 59.3459505335851 86.9999721176022
"5673" 1134.4 60.7871964381506 84.1461727996802
"5674" 1134.6 62.0858019698831 81.4187687754825
"5675" 1134.8 63.3217094904274 78.4092439696911
"5676" 1135 65.4323532810746 75.5110872673218
"5677" 1135.2 67.238913629895 73.2010237959304
"5678" 1135.4 69.1835097574217 70.8317665264
"5679" 1135.6 71.4294583661217 68.4603217526667
"5680" 1135.8 73.5337812086399 66.4814950751818
"5681" 1136 76.5626301682071 64.1274584685417
"5682" 1136.2 78.8519074097484 61.3317068333767
"5683" 1136.4 81.0991542546384 58.3561494858967
"5684" 1136.6 83.5776398750178 56.4936387542549
"5685" 1136.8 86.4894309155184 53.8110245847067
"5686" 1137 90.317367316942 50.1658985762646
"5687" 1137.2 93.1047921312843 47.7123878671769
"5688" 1137.4 95.3964636828288 44.7799412061348
"5689" 1137.6 97.8619405994278 41.1265488795758
"5690" 1137.8 100.405721832967 37.6161634215284
"5691" 1138 102.81134313477 35.4445526457292
"5692" 1138.2 105.483104672762 34.9384967624561
"5693" 1138.4 107.725414061021 35.8181483319275
"5694" 1138.6 109.139130003851 36.3724883620293
"5695" 1138.8 110.70598300852 37.1976894156028
"5696" 1139 110.429450680746 37.2105203017635
"5697" 1139.2 109.533772406113 37.0348919784792
"5698" 1139.4 109.348845080697 35.9188190121172
"5699" 1139.6 108.494659971779 35.1710331258602
"5700" 1139.8 107.576389611219 33.7288569392959
"5701" 1140 106.72319575123 31.7411768690538
"5702" 1140.2 105.948540433759 28.8564812741961
"5703" 1140.4 104.461588902099 26.2322391361212
"5704" 1140.6 103.600833017813 23.7166114643167
"5705" 1140.8 103.356463803269 20.9765414959837
"5706" 1141 103.984336176198 20.4548977334086
"5707" 1141.2 104.018638973679 20.4912238783408
"5708" 1141.4 104.263744872332 20.3119870560417
"5709" 1141.6 103.929227763147 19.9431699566099
"5710" 1141.8 103.393705334772 19.4828862165189
"5711" 1142 103.050705432301 18.4295445805417
"5712" 1142.2 102.038776687774 17.7378058194139
"5713" 1142.4 100.848964619137 17.0273424978535
"5714" 1142.6 100.202699790488 16.3692851800816
"5715" 1142.8 99.2757591508284 15.4247769187867
"5716" 1143 97.813361723949 14.246561935206
"5717" 1143.2 96.2919305665915 13.3066978828625
"5718" 1143.4 94.4825924563672 11.8808281630303
"5719" 1143.6 92.7526235952012 10.2877719993696
"5720" 1143.8 91.1191034485821 9.54879764332291
"5721" 1144 89.6484251804983 8.53322506932013
"5722" 1144.2 88.9242728898634 7.71909601304167
"5723" 1144.4 87.7477463426759 7.22414346560416
"5724" 1144.6 86.1817489384884 6.51417054919792
"5725" 1144.8 84.1775968201759 5.75957076376042
"5726" 1145 82.3247310965852 5.35347934263441
"5727" 1145.2 80.0194544899551 4.7385620935
"5728" 1145.4 77.9338921438946 3.93798310966666
"5729" 1145.6 75.6455373333305 2.41153066310877
"5730" 1145.8 74.4448823832696 2.50586631257291
"5731" 1146 71.6443258630753 2.20512002127536
"5732" 1146.2 69.3392060267331 1.14677530116667
"5733" 1146.4 67.1101068664564 1.03076270546454
"5734" 1146.6 64.014707635341 0.85774692834035
"5735" 1146.8 61.3350979388557 0.0777175406258493
"5736" 1147 60.2170251384884 0.482999700795699
"5737" 1147.2 58.3769164517927 1.39231127623188
"5738" 1147.4 55.7067013429077 2.11626458498925
"5739" 1147.6 52.1707830130753 2.9036275365471
"5740" 1147.8 48.3068021144996 3.76585741256554
"5741" 1148 44.4777347001738 4.58855989701498
"5742" 1148.2 40.4981013822466 5.4330946779304
"5743" 1148.4 37.2615836530614 6.29960602158801
"5744" 1148.6 33.7106234799022 7.4790342348046
"5745" 1148.8 31.8505643869884 8.66525619281884
"5746" 1149 30.2152055734561 10.5631755373441
"5747" 1149.2 27.2686859715918 12.5555854053563
"5748" 1149.4 24.1797791746953 14.2611991584253
"5749" 1149.6 23.3194021878704 14.6272806381161
"5750" 1149.8 23.0962222585783 14.7016739478801
"5751" 1150 22.8307734032838 15.6722679451894
"5752" 1150.2 22.4748193181962 17.598636951633
"5753" 1150.4 21.2101330522075 19.9179577854532
"5754" 1150.6 19.3853570132246 22.865125453326
"5755" 1150.8 18.1511534285581 26.1227261890155
"5756" 1151 16.2007089507119 29.4246505244078
"5757" 1151.2 13.9216275494088 32.1052826274735
"5758" 1151.4 11.3124678611884 34.3296923175667
"5759" 1151.6 10.1217135511047 36.6610829824922
"5760" 1151.8 9.85015338645223 39.4251911563173
"5761" 1152 8.51771940853384 43.1476665844621
"5762" 1152.2 7.54529190514718 46.5613682324078
"5763" 1152.4 7.71040988293416 50.1192162539438
"5764" 1152.6 8.41902395272588 53.5257371819542
"5765" 1152.8 9.17137679091145 56.8860467972051
"5766" 1153 9.24128181652683 60.3912845102051
"5767" 1153.2 9.64585715227587 64.5428940493417
"5768" 1153.4 11.0446212367252 68.3919935321403
"5769" 1153.6 11.961927597291 72.4096928990877
"5770" 1153.8 12.6156410057137 76.7672048669906
"5771" 1154 13.6279491200646 80.6549403373785
"5772" 1154.2 13.3831545842384 79.9237473103667
"5773" 1154.4 13.5454341079884 80.3896698541111
"5774" 1154.6 13.7070230805735 81.2659025544539
"5775" 1154.8 13.659335962394 81.0507632934214
"5776" 1155 13.6078964152431 80.9772782260629
"5777" 1155.2 13.7203659335901 81.0378099934124
"5778" 1155.4 13.7265038923831 81.0873769059298
"5779" 1155.6 14.0392275159705 81.3082234758452
"5780" 1155.8 14.6442983116669 81.3012686391131
"5781" 1156 15.1771826985228 81.1158862669081
"5782" 1156.2 15.1620472683931 80.3484560068095
"5783" 1156.4 15.5303689142778 80.2264413272982
"5784" 1156.6 15.5771737453384 80.1509386436167
"5785" 1156.8 15.636445676308 80.1742430473552
"5786" 1157 15.6149106108612 80.1070406571921
"5787" 1157.2 15.7205298263189 80.2588682794124
"5788" 1157.4 15.7968489743305 80.3357664801404
"5789" 1157.6 15.8373203049499 80.2842575138974
"5790" 1157.8 15.6298244352661 80.101172923
"5791" 1158 15.7118657500509 79.9983958912917
"5792" 1158.2 15.8291495876702 80.0712741501394
"5793" 1158.4 15.8921610514375 79.9222070301412
"5794" 1158.6 16.1172847671436 79.9810487697873
"5795" 1158.8 16.4490265418914 80.043688832995
"5796" 1159 16.3674475209968 79.8892010253107
"5797" 1159.2 16.4536959991933 79.8230807992404
"5798" 1159.4 16.423867160504 79.7407771473385
"5799" 1159.6 17.0808420986433 79.4002472805117
"5800" 1159.8 17.7285483126023 79.0286216740464
"5801" 1160 19.3073117865472 78.7499890609373
"5802" 1160.2 21.7988504788587 78.9760348916667
"5803" 1160.4 24.2071988183634 79.9570883761553
"5804" 1160.6 26.3395517604384 81.7136904573292
"5805" 1160.8 27.9169087312884 84.1741725964267
"5806" 1161 29.8365900869752 86.6048807134298
"5807" 1161.2 31.8420976292275 89.6836612065797
"5808" 1161.4 34.2345981177156 91.7872656575303
"5809" 1161.6 36.724763097354 92.6288292121741
"5810" 1161.8 39.6510042870921 93.4917851972138
"5811" 1162 42.0482096594384 93.9511893433167
"5812" 1162.2 44.150305322569 95.8949839484409
"5813" 1162.4 45.8612660059094 98.8117173104561
"5814" 1162.6 46.6143948365995 101.132599201
"5815" 1162.8 47.1629186069357 102.788419745088
"5816" 1163 45.5316828245472 102.39010641249
"5817" 1163.2 44.3898326308362 103.603010965449
"5818" 1163.4 44.775651160959 102.657390333961
"5819" 1163.6 45.9580643183217 103.188139835167
"5820" 1163.8 48.079741513111 103.419617797346
"5821" 1164 50.688822806308 103.11471500147
"5822" 1164.2 53.9093879256953 103.60447075127
"5823" 1164.4 57.5700657955439 104.666686607111
"5824" 1164.6 61.4593373079961 105.533952766174
"5825" 1164.8 65.1814803290484 106.981585982347
"5826" 1165 69.0698910724245 108.205684599284
"5827" 1165.2 71.852990473698 109.319164938909
"5828" 1165.4 75.1856884091884 110.601068480067
"5829" 1165.6 78.5481201412884 113.089687391974
"5830" 1165.8 79.7726623357972 115.490836906284
"5831" 1166 79.3103702471312 116.207594197738
"5832" 1166.2 78.9543530351719 116.955195128489
"5833" 1166.4 78.5254420913871 118.010217449983
"5834" 1166.6 78.2345714513491 118.379968263591
"5835" 1166.8 77.8352405726529 118.606748762603
"5836" 1167 72.918102530655 118.388321893083
"5837" 1167.2 72.3428883572936 118.1979420189
"5838" 1167.4 71.9858184260971 118.50450462458
"5839" 1167.6 71.86328562628 118.739927527875
"5840" 1167.8 71.031992721285 119.166346773616
"5841" 1168 68.029020299184 120.401058363014
"5842" 1168.2 65.3981677513065 119.899980244621
"5843" 1168.4 63.4950715182384 119.278154614979
"5844" 1168.6 63.9224075974467 119.205128829292
"5845" 1168.8 63.9819100894884 119.301880292186
"5846" 1169 63.8271203899114 119.436065074628
"5847" 1169.2 63.250464821464 119.507918672386
"5848" 1169.4 62.7450769625289 119.893281728653
"5849" 1169.6 61.9118458084473 120.135457331886
"5850" 1169.8 61.1503516967046 120.645907844207
"5851" 1170 60.0661490407316 120.419593697572
"5852" 1170.2 59.0663157882611 119.82916736153
"5853" 1170.4 57.3972561338084 119.309636842587
"5854" 1170.6 55.0353693888362 118.837530429841
"5855" 1170.8 52.0744113879737 118.761246602564
"5856" 1171 49.2892631217927 118.498860119406
"5857" 1171.2 47.0700980876433 118.511898131357
"5858" 1171.4 46.0982619708034 119.191123884091
"5859" 1171.6 46.6751417256151 118.846513938075
"5860" 1171.8 46.1830919245884 118.811485070252
"5861" 1172 46.6226376060598 119.050731453838
"5862" 1172.2 47.3947197550637 118.140086091913
"5863" 1172.4 47.8837813334884 117.30786952771
"5864" 1172.6 48.781575656432 116.229928039639
"5865" 1172.8 49.85818220578 113.995956116917
"5866" 1173 51.2479064171405 112.075413231493
"5867" 1173.2 52.7481100578946 110.119503993339
"5868" 1173.4 54.7666335408104 108.657234835582
"5869" 1173.6 56.7351982420294 107.226505688486
"5870" 1173.8 58.6172631237142 105.499837825102
"5871" 1174 60.9549699201726 103.581027103193
"5872" 1174.2 63.06888824439 101.716450777158
"5873" 1174.4 64.6778498175703 99.6286315929126
"5874" 1174.6 66.8125286394705 97.700773653506
"5875" 1174.8 68.4398534373038 95.6533767170513
"5876" 1175 70.1144257869968 93.0321921488192
"5877" 1175.2 73.2017474679247 90.551580847594
"5878" 1175.4 76.4936613706134 89.5775243503631
"5879" 1175.6 79.8483536177345 89.0443558667282
"5880" 1175.8 83.7765032405289 89.119820905964
"5881" 1176 87.5448969379884 89.8113138620513
"5882" 1176.2 90.9783900194357 91.334901779364
"5883" 1176.4 93.9452013546884 93.3812636559067
"5884" 1176.6 96.0812843037272 95.7678480596368
"5885" 1176.8 98.7626825428962 98.7860942277588
"5886" 1177 100.811248004551 99.8581640078167
"5887" 1177.2 103.251971622123 98.9799547217277
"5888" 1177.4 105.688138728235 97.6299683879799
"5889" 1177.6 108.220099871171 96.0589232942276
"5890" 1177.8 110.350579342322 94.3731161050667
"5891" 1178 112.592455053171 92.7526118726078
"5892" 1178.2 113.426380888159 90.5669930633255
"5893" 1178.4 115.312493898617 88.2353904274409
"5894" 1178.6 116.292173638555 85.9562181399
"5895" 1178.8 116.502278989764 82.821500019977
"5896" 1179 117.312557439385 79.6654430753219
"5897" 1179.2 118.308767187022 76.0723132800333
"5898" 1179.4 119.417961966899 72.8524597680982
"5899" 1179.6 121.267628937908 70.8515890574731
"5900" 1179.8 121.266581973238 71.3570112516042
"5901" 1180 120.886886991163 71.3007999707872
"5902" 1180.2 119.247824697788 70.3265362757917
"5903" 1180.4 117.443276393688 68.5425433780333
"5904" 1180.6 115.754361685116 66.0933050713643
"5905" 1180.8 114.240770240598 63.2074583992821
"5906" 1181 113.019831629943 59.6603457602235
"5907" 1181.2 112.280623811455 56.2179544809667
"5908" 1181.4 111.913081962758 52.6072533111835
"5909" 1181.6 111.474444593077 49.704627148902
"5910" 1181.8 108.979380265674 47.8017609850504
"5911" 1182 105.932248842355 46.6456263067
"5912" 1182.2 102.526685233906 46.1434989832491
"5913" 1182.4 99.6100267472275 46.1856932101123
"5914" 1182.6 96.4984932701079 46.4185290485362
"5915" 1182.8 93.1668240912058 47.5657747251341
"5916" 1183 89.8062124240394 48.201213534636
"5917" 1183.2 85.8668576072969 49.0599773261454
"5918" 1183.4 82.0779560136778 48.9676470009193
"5919" 1183.6 78.9116262744884 47.9360189863854
"5920" 1183.8 76.6913774434271 45.8127238911973
"5921" 1184 75.4226165138634 43.2867106309479
"5922" 1184.2 74.9073790259571 40.8281758461354
"5923" 1184.4 73.818120882233 38.3495287586454
"5924" 1184.6 72.9151416410989 35.4960550419509
"5925" 1184.8 71.6511713267969 32.7146312531135
"5926" 1185 69.5188205204471 30.4594762447595
"5927" 1185.2 66.471311443509 28.415758036378
"5928" 1185.4 63.5054297857118 26.6902628905816
"5929" 1185.6 60.0572422227961 26.3232842715238
"5930" 1185.8 57.6584787595446 27.5498361518352
"5931" 1186 55.079114303934 29.3368452659819
"5932" 1186.2 53.4910567924245 31.7782438735177
"5933" 1186.4 51.6593733870863 34.6312310944811
"5934" 1186.6 51.1505387028905 36.6563573502536
"5935" 1186.8 50.4415828482543 38.3080956887518
"5936" 1187 50.2016434749603 40.3761179705655
"5937" 1187.2 50.8476269332118 43.3919333646986
"5938" 1187.4 51.0951326122686 46.7555246156777
"5939" 1187.6 51.4093039869571 50.2403882236354
"5940" 1187.8 50.2953961690427 53.4247710956558
"5941" 1188 48.7303970616479 56.7623850193688
"5942" 1188.2 47.1127077176096 60.2971699519091
"5943" 1188.4 46.3604254637331 63.8805864270922
"5944" 1188.6 45.9962334347693 67.8928904291723
"5945" 1188.8 46.537943149855 71.5155042531333
"5946" 1189 48.0679497232325 75.3817321377248
"5947" 1189.2 49.8280809451001 78.5850366979726
"5948" 1189.4 52.4083748697476 82.1158431585926
"5949" 1189.6 54.5310792936782 84.6636240734262
"5950" 1189.8 55.9456452232208 87.8259830037794
"5951" 1190 56.0923433005455 91.4372476925381
"5952" 1190.2 55.6082866639884 95.7316574600215
"5953" 1190.4 54.1199516033098 99.209973224381
"5954" 1190.6 52.174793582541 101.059715765772
"5955" 1190.8 51.7979634463384 102.026218445117
"5956" 1191 53.5370098335793 103.294359159803
"5957" 1191.2 55.8030220924884 103.202049508631
"5958" 1191.4 59.3606885746999 103.600080164686
"5959" 1191.6 62.8765001571207 103.474515465314
"5960" 1191.8 66.5808790775461 104.154327153494
"5961" 1192 70.2890127737421 104.336206913637
"5962" 1192.2 73.6821686216446 104.271355656198
"5963" 1192.4 76.86149495778 104.589153056875
"5964" 1192.6 80.0017628399148 105.817068119917
"5965" 1192.8 83.4254936427961 106.576536291067
"5966" 1193 86.7210162789499 106.270951464805
"5967" 1193.2 89.6078753836602 104.155731495526
"5968" 1193.4 93.3838687544407 102.15882399881
"5969" 1193.6 96.7221903858693 100.032189478048
"5970" 1193.8 100.323380901108 97.3981892779343
"5971" 1194 104.057968273704 94.6715460950717
"5972" 1194.2 108.245507608537 92.6090790266546
"5973" 1194.4 110.22919953594 89.7608945578618
"5974" 1194.6 111.148642364547 85.8793303531434
"5975" 1194.8 112.594954331397 82.0283652065644
"5976" 1195 114.952872672616 78.2247152242624
"5977" 1195.2 117.093881523423 74.5620318456667
"5978" 1195.4 119.600139139695 71.2761512820115
"5979" 1195.6 121.127534044467 69.9088800278246
"5980" 1195.8 121.34419391938 70.3540532385145
"5981" 1196 121.005025564371 71.0338840822549
"5982" 1196.2 120.282577951954 69.1359946788258
"5983" 1196.4 119.410694328897 67.2727306924962
"5984" 1196.6 119.589184448924 64.6328159972078
"5985" 1196.8 120.244780558178 61.4095562380115
"5986" 1197 121.268745700222 57.8147849946667
"5987" 1197.2 120.857783442623 56.7295178875206
"5988" 1197.4 119.768973796917 54.6758353495595
"5989" 1197.6 118.40280422041 52.5766207718689
"5990" 1197.8 117.464764440971 49.698570468908
"5991" 1198 115.799038378668 47.3034479327116
"5992" 1198.2 113.568423200712 44.7881303305373
"5993" 1198.4 111.229052497555 41.9892858385667
"5994" 1198.6 108.416207419222 39.2976094713
"5995" 1198.8 105.345485424966 38.5271259627803
"5996" 1199 102.093797173922 38.0296654590667
"5997" 1199.2 98.8988190953145 38.4428432377971
"5998" 1199.4 95.5675686022356 38.5295577238755
"5999" 1199.6 92.0323715925433 38.135806967348
"6000" 1199.8 88.5312742171297 37.2193967413515
"6001" 1200 84.6570119664033 36.0624233005177
"6002" 1200.2 81.3363964487142 34.0738141523764
"6003" 1200.4 78.6032951793634 31.3307667186667
"6004" 1200.6 76.3526287535811 28.37962156511
"6005" 1200.8 73.3332676455821 25.6469263993229
"6006" 1201 70.0874385242237 22.7700445481373
"6007" 1201.2 66.9692799596642 21.6710334851612
"6008" 1201.4 63.1525662645825 21.6810534852314
"6009" 1201.6 59.8596455131513 22.7580317876217
"6010" 1201.8 56.6648299462756 24.668329079773
"6011" 1202 53.267318214999 26.7192660395071
"6012" 1202.2 49.5629285814334 28.5959109206117
"6013" 1202.4 47.5835642145509 31.5782429923854
"6014" 1202.6 45.6519199685522 34.8774375015603
"6015" 1202.8 43.7964312643271 37.8010083752796
"6016" 1203 41.5237487332945 40.638325362483
"6017" 1203.2 40.2455873101258 44.3117019854908
"6018" 1203.4 41.1466187895936 48.0042190914982
"6019" 1203.6 41.8633893315104 51.4719738949524
"6020" 1203.8 42.167398790499 55.6934118161135
"6021" 1204 43.6258428507543 59.3270920457837
"6022" 1204.2 45.0718569900416 63.3833895883688
"6023" 1204.4 45.8035842755581 67.6557172302597
"6024" 1204.6 46.2826233658217 71.8660280244333
"6025" 1204.8 46.4776019097131 75.6735554150824
"6026" 1205 46.7003891141422 79.3655057486667
"6027" 1205.2 47.3730278850542 83.1047676169693
"6028" 1205.4 49.112659699639 86.1181123424064
"6029" 1205.6 52.0943294541899 89.1875344756965
"6030" 1205.8 55.238015074587 90.6839311234554
"6031" 1206 58.1906477810536 92.1107984313623
"6032" 1206.2 61.3415267795325 92.4375986794461
"6033" 1206.4 65.0758649966501 92.7583393852108
"6034" 1206.6 69.3920143576338 92.3431467897939
"6035" 1206.8 73.3547497300785 90.9517316804044
"6036" 1207 77.6443004699645 89.4361093368095
"6037" 1207.2 80.616084756198 86.3466661639247
"6038" 1207.4 81.7696005156169 83.4920422097381
"6039" 1207.6 83.7955542512348 80.7606525274977
"6040" 1207.8 85.6117915867811 77.4308171825935
"6041" 1208 86.6556833548378 73.8534764311245
"6042" 1208.2 87.5739953353504 69.9421016798736
"6043" 1208.4 88.6646256518634 66.245943887678
"6044" 1208.6 89.0535615214224 63.0747815139304
"6045" 1208.8 89.6955464505433 59.8562970692711
"6046" 1209 89.9994193169939 56.2825809638315
"6047" 1209.2 90.2627261792275 52.6839297915797
"6048" 1209.4 91.2578524413884 48.7790611122667
"6049" 1209.6 92.8830567769729 46.1386896116151
"6050" 1209.8 95.0521464162843 44.1554856527381
"6051" 1210 97.3628081248633 43.6437255831979
"6052" 1210.2 99.5008408502696 43.4976740118229
"6053" 1210.4 102.190623956426 43.1406590595729
"6054" 1210.6 104.581296394943 42.2752912052727
"6055" 1210.8 107.213175216488 39.710539684014
"6056" 1211 107.811730428299 38.0296654590667
"6057" 1211.2 106.525110035788 37.3589100942333
"6058" 1211.4 104.622537605882 35.9475280010824
"6059" 1211.6 102.619189425966 33.8313466528144
"6060" 1211.8 100.432841660534 31.1581603161326
"6061" 1212 97.8831844643551 29.9200167255333
"6062" 1212.2 94.9837903066884 28.1699032371193
"6063" 1212.4 92.0857730661929 26.6969486814053
"6064" 1212.6 89.1180966356457 26.7008772051161
"6065" 1212.8 85.6545383881591 27.0038404902886
"6066" 1213 81.3240629748071 27.4959767420513
"6067" 1213.2 77.3095172180378 28.471793834315
"6068" 1213.4 72.619508206955 29.6560420335667
"6069" 1213.6 68.3236249839997 30.365941186553
"6070" 1213.8 63.7096992754561 31.4773417723763
"6071" 1214 59.3002294785399 33.6153947355017
"6072" 1214.2 54.7671953451479 35.3000548144752
"6073" 1214.4 50.060398605233 37.1728295736667
"6074" 1214.6 45.338667747818 39.3726979307875
"6075" 1214.8 41.9132614238989 42.8878019384877
"6076" 1215 39.3623799587011 46.673432500273
"6077" 1215.2 37.8210697586586 50.9078922434007
"6078" 1215.4 37.2987305797952 54.659185891928
"6079" 1215.6 38.0042039275884 58.7322052356
"6080" 1215.8 40.2684458644202 61.6829387335076
"6081" 1216 42.7291003769831 64.6612726914035
"6082" 1216.2 45.1574853344884 68.3061562051042
"6083" 1216.4 47.5342562054114 72.1267690145348
"6084" 1216.6 50.1912914647464 74.7379219101183
"6085" 1216.8 52.1790432645493 78.5992297535935
"6086" 1217 53.539880626137 82.4303957810045
"6087" 1217.2 54.305057257873 86.2102063996359
"6088" 1217.4 55.5174101306884 90.3875310017667
"6089" 1217.6 57.9600914543345 92.7832760939282
"6090" 1217.8 60.8067324247934 95.811297755548
"6091" 1218 64.3296519260955 97.5269027352024
"6092" 1218.2 67.5881217283772 97.9447081122222
"6093" 1218.4 71.5228716827815 97.4938073052356
"6094" 1218.6 75.6113732230673 96.5500532110351
"6095" 1218.8 79.7479899738153 94.3950862559744
"6096" 1219 83.1124860654137 92.2916753359652
"6097" 1219.2 86.5196721820619 90.3413290667696
"6098" 1219.4 90.2566604423242 87.9726179217711
"6099" 1219.6 92.8721113313377 84.9817110747215
"6100" 1219.8 95.6020752921759 82.0885561571917
"6101" 1220 98.5838149029583 79.0198308113293
"6102" 1220.2 101.949169107141 75.7181453369719
"6103" 1220.4 105.253649967207 72.8986667272292
"6104" 1220.6 108.150339466145 69.5638225141667
"6105" 1220.8 111.581673076447 65.9414758665017
"6106" 1221 113.297575493622 62.0513624280333
"6107" 1221.2 112.620479905535 58.869979293283
"6108" 1221.4 112.524141448307 54.5750955932576
"6109" 1221.6 111.872400653933 50.1311500627407
"6110" 1221.8 109.795737923024 46.0425646860595
"6111" 1222 108.163669569881 41.7815680481667
"6112" 1222.2 106.058508675735 38.3045860640078
"6113" 1222.4 103.753224812442 37.163772111876
"6114" 1222.6 100.549371652214 37.1685496741392
"6115" 1222.8 96.3354832809825 36.7375386158431
"6116" 1223 91.7494118715111 36.1416169636553
"6117" 1223.2 87.1910228797464 35.2045359952796
"6118" 1223.4 82.8279721143217 34.7148357206
"6119" 1223.6 78.5629988032412 33.5363095493183
"6120" 1223.8 73.9576749949202 32.3752567442576
"6121" 1224 69.1211347312815 30.9681559207701
"6122" 1224.2 64.2663550974097 30.836270012588
"6123" 1224.4 59.3746468833861 30.5208443683144
"6124" 1224.6 54.6865389690884 32.0967260707667
"6125" 1224.8 51.2173168407142 34.5889207696989
"6126" 1225 48.5875620049094 37.9271731282772
"6127" 1225.2 46.5344025057005 41.9487651332424
"6128" 1225.4 45.7660335485509 45.9724367490104
"6129" 1225.6 46.2407011555196 49.6237260333854
"6130" 1225.8 47.3834498580165 53.5524859528914
"6131" 1226 48.7009064648413 57.0816633814902
"6132" 1226.2 50.0530921283916 61.0478118936344
"6133" 1226.4 53.0687777086516 64.0741380535952
"6134" 1226.6 56.2115846581648 66.1693167114902
"6135" 1226.8 59.7639407081784 67.7190288881767
"6136" 1227 63.706526655246 69.0346929155152
"6137" 1227.2 66.6270663266134 71.2515295611667
"6138" 1227.4 69.3994934711288 73.4548843532959
"6139" 1227.6 72.8508388439992 75.2224389510145
"6140" 1227.8 76.5605348007302 76.2269127618535
"6141" 1228 80.0634334988721 77.8725341301667
"6142" 1228.2 83.0293260018295 80.472824851902
"6143" 1228.4 85.7024001914114 83.5348412050128
"6144" 1228.6 88.3871276662509 86.4554981413042
"6145" 1228.8 89.9520432069467 89.5728877925417
"6146" 1229 91.7499650971602 92.5933154283385
"6147" 1229.2 94.7812654610484 93.9057510766667
"6148" 1229.4 98.8666668506529 93.7693541098692
"6149" 1229.6 102.262026946876 92.4436125676792
"6150" 1229.8 106.367738478123 91.1525404249472
"6151" 1230 109.183991601308 88.3155147597269
"6152" 1230.2 109.608197153212 85.7044796970805
"6153" 1230.4 110.754226341626 81.9082580104598
"6154" 1230.6 112.635475036722 77.5566299906
"6155" 1230.8 112.804245741422 73.2378309318667
"6156" 1231 113.270118544316 68.7781657853908
"6157" 1231.2 113.574532547488 63.8369257727957
"6158" 1231.4 113.723534655659 58.8371459942917
"6159" 1231.6 112.711343591371 54.1562449230603
"6160" 1231.8 112.456426628851 48.9689281550542
"6161" 1232 110.926734550674 44.6452355509922
"6162" 1232.2 108.186852358988 41.1535840306783
"6163" 1232.4 104.303083981601 39.0545427029925
"6164" 1232.6 99.9783307098253 36.9484604930036
"6165" 1232.8 95.4502801196794 35.0854408232285
"6166" 1233 91.1886131779217 34.3902766731
"6167" 1233.2 87.1200196394429 35.2077720678939
"6168" 1233.4 82.9547046947741 36.4409667544689
"6169" 1233.6 78.9972546189352 38.2625193118688
"6170" 1233.8 74.7023965656739 40.1520808715429
"6171" 1234 70.1847459488673 41.9284737222982
"6172" 1234.2 65.7686578355193 43.5288333533677
"6173" 1234.4 61.1420184238634 45.8547840942917
"6174" 1234.6 57.8204811317484 48.6894828151567
"6175" 1234.8 55.9481190784295 53.0571311924902
"6176" 1235 55.8308414394169 56.8053401204014
"6177" 1235.2 57.3439720049666 59.2710673295362
"6178" 1235.4 59.7141294354147 61.0781408070035
"6179" 1235.6 61.9759257830045 63.8243621967635
"6180" 1235.8 63.7235875822945 66.3592986941565
"6181" 1236 65.6475194992118 68.8276949723901
"6182" 1236.2 67.9641402003872 71.8838726941611
"6183" 1236.4 69.6270975662246 75.0798996884909
"6184" 1236.6 71.6415036104884 78.3825554905238
"6185" 1236.8 74.1898931686365 81.1061038997037
"6186" 1237 77.7118769678677 82.6961530774943
"6187" 1237.2 81.3532487956812 84.7633528470884
"6188" 1237.4 85.2262471026484 87.0770287172667
"6189" 1237.6 89.6270680581037 88.7727249100513
"6190" 1237.8 93.5765022767284 90.8990360606267
"6191" 1238 98.3362745147352 92.3411235645628
"6192" 1238.2 101.985101712524 91.6437654326784
"6193" 1238.4 105.833603747115 89.9907086868233
"6194" 1238.6 108.424862327155 87.4145701266667
"6195" 1238.8 110.145661669194 84.1521789480314
"6196" 1239 112.464611936697 80.6651685718425
"6197" 1239.2 114.562320952923 77.4322627266015
"6198" 1239.4 116.510756100616 75.5067058392411
"6199" 1239.6 117.728888355488 76.2739916566557
"6200" 1239.8 118.451617780849 77.9628753083368
"6201" 1240 118.750255807009 79.3509337097993
"6202" 1240.2 118.77964827177 80.4243796411354
"6203" 1240.4 118.542535393379 81.1907487088647
"6204" 1240.6 118.688512425829 82.2671305527079
"6205" 1240.8 118.680928228155 82.7763262842121
"6206" 1241 118.726410652499 82.7250230729932
"6207" 1241.2 118.344252309548 82.5111320370367
"6208" 1241.4 118.468882983788 82.4566061170567
"6209" 1241.6 118.852674057457 82.0228329500729
"6210" 1241.8 119.836358437255 82.048527208
"6211" 1242 119.440848166477 82.2786906936997
"6212" 1242.2 119.21219225768 82.3141592227624
"6213" 1242.4 119.148834188301 82.1810554857292
"6214" 1242.6 119.10896987051 81.9916117808297
"6215" 1242.8 119.332348160371 81.7092364023156
"6216" 1243 119.253625327573 81.5559340437092
"6217" 1243.2 119.136382046627 81.4645351528944
"6218" 1243.4 119.173825234958 81.4634554317067
"6219" 1243.6 119.193298777808 81.4128242202967
"6220" 1243.8 119.294408466959 81.3395884258137
"6221" 1244 118.889432828367 81.2931897883636
"6222" 1244.2 118.712205865736 80.6855934388944
"6223" 1244.4 118.792143795098 80.4625153292167
"6224" 1244.6 118.893482584753 80.0909906783725
"6225" 1244.8 119.197749873317 79.7401396206381
"6226" 1245 118.877429964396 80.018598036085
"6227" 1245.2 118.417636818394 79.6456514528246
"6228" 1245.4 118.274147555288 79.0839934800982
"6229" 1245.6 118.482150672324 77.6863585007216
"6230" 1245.8 118.647531572543 76.2088162301558
"6231" 1246 118.981391225159 73.6503159758712
"6232" 1246.2 118.848057484799 70.877727071977
"6233" 1246.4 118.478515058746 67.3672906378602
"6234" 1246.6 118.573471225163 63.9544210887228
"6235" 1246.8 118.957219519873 60.5111216969744
"6236" 1247 119.531832098005 57.3246643656329
"6237" 1247.2 119.053089269288 53.8192722028549
"6238" 1247.4 117.878047407105 50.5308513073688
"6239" 1247.6 116.848345548358 46.8672672098623
"6240" 1247.8 115.127939298971 44.2280717648391
"6241" 1248 112.322863525173 42.053915422808
"6242" 1248.2 109.279420605204 39.3620657593298
"6243" 1248.4 106.267317420917 37.1043511812271
"6244" 1248.6 102.617419103888 34.9917927744667
"6245" 1248.8 98.8310850332275 33.3119880347101
"6246" 1249 94.9636885850368 31.3475181533763
"6247" 1249.2 91.202536290684 28.7780392537645
"6248" 1249.4 87.8462243905094 25.7182866846351
"6249" 1249.6 85.3642881287411 22.1332626341282
"6250" 1249.8 83.374872762178 18.4155549664253
"6251" 1250 83.0659820824884 16.2155882208095
"6252" 1250.2 83.0704587590056 15.8907094107012
"6253" 1250.4 82.1572167494884 15.7787924977701
"6254" 1250.6 80.0785635770907 16.2830290618485
"6255" 1250.8 77.5948438532026 17.0826245334167
"6256" 1251 74.7262256880318 18.2157589470797
"6257" 1251.2 71.0572973249884 18.954248374
"6258" 1251.4 67.1190764431257 19.8948751812601
"6259" 1251.6 63.3118527011013 21.0160707961828
"6260" 1251.8 59.2820033432187 21.9090728409026
"6261" 1252 55.3471641575906 23.0545110074167
"6262" 1252.2 51.523170119455 24.1255558641667
"6263" 1252.4 47.2565436237131 25.6768751765992
"6264" 1252.6 43.6737868316312 28.3091576522711
"6265" 1252.8 40.9646104307411 31.4634436040183
"6266" 1253 39.4539010064217 34.8489867935667
"6267" 1253.2 39.8779914951551 37.9820634654333
"6268" 1253.4 41.0288089236532 41.3885306082271
"6269" 1253.6 42.2888021404561 44.5727758566667
"6270" 1253.8 43.7082586310862 48.1584477683949
"6271" 1254 44.9235174936532 51.7202080675458
"6272" 1254.2 46.5758774271799 55.2749378101879
"6273" 1254.4 46.9295108144471 59.2803196627594
"6274" 1254.6 46.3317989790793 63.3204866549848
"6275" 1254.8 45.3973768043797 67.5303895252645
"6276" 1255 44.7095225172796 71.4248654920293
"6277" 1255.2 43.6836054246648 75.6983703460902
"6278" 1255.4 42.8127441181591 79.957628108496
"6279" 1255.6 42.2001796605031 84.1613429681961
"6280" 1255.8 42.9335502959666 87.2791020024928
"6281" 1256 43.4969993688916 89.7325499046183
"6282" 1256.2 42.2445678831759 91.2849367681042
"6283" 1256.4 40.3953189466247 93.2448308344849
"6284" 1256.6 38.3299431898065 97.2398576555303
"6285" 1256.8 39.4305490850167 99.0693018097233
"6286" 1257 41.6996831745845 99.6529428254744
"6287" 1257.2 44.7968641705995 100.231046291278
"6288" 1257.4 48.2115327650621 100.937509063158
"6289" 1257.6 51.7672982121953 102.55021343146
"6290" 1257.8 55.1909964600598 104.446965283685
"6291" 1258 59.1413437239169 104.59301685506
"6292" 1258.2 63.4444403068284 104.372131240447
"6293" 1258.4 67.6983862334036 104.313644599887
"6294" 1258.6 71.7937967020076 103.48773280209
"6295" 1258.8 75.283397764541 101.790827725404
"6296" 1259 79.627894517247 99.9246426540977
"6297" 1259.2 83.6177324632384 98.3327364845667
"6298" 1259.4 88.3952416424384 97.2292357230667
"6299" 1259.6 92.4863084361759 94.9909953917448
"6300" 1259.8 96.4637795632884 93.0888609201898
"6301" 1260 100.932957647363 90.860305347625
"6302" 1260.2 105.574362779242 89.1241954470044
"6303" 1260.4 109.399842919645 86.3540832148354
"6304" 1260.6 111.506206253875 82.7364940374735
"6305" 1260.8 114.359118766662 78.8927784403515
"6306" 1261 117.157111990956 74.8479200279326
"6307" 1261.2 119.398049171203 71.1217059421667
"6308" 1261.4 120.033639426912 67.3362019457961
"6309" 1261.6 121.049860286682 63.5521513827312
"6310" 1261.8 120.311249472554 60.3463455651667
"6311" 1262 119.684897548422 56.5814606141667
"6312" 1262.2 118.844004914478 51.9481239802772
"6313" 1262.4 117.733417086384 47.9874389517597
"6314" 1262.6 115.081361743297 44.620912704161
"6315" 1262.8 112.851847735055 41.3271853816667
"6316" 1263 110.860455242041 37.2598877652314
"6317" 1263.2 108.33177174764 33.8396836346899
"6318" 1263.4 106.246371089112 30.4372747526078
"6319" 1263.6 105.828389947155 26.820598028963
"6320" 1263.8 105.818773382785 25.7675842304074
"6321" 1264 105.103541407738 24.5660288572024
"6322" 1264.2 103.916259124674 22.8756261370504
"6323" 1264.4 101.820858470167 21.3668039604167
"6324" 1264.6 99.2487149946906 19.0252380682846
"6325" 1264.8 96.6726022355522 15.8969481832943
"6326" 1265 93.6141511262384 13.4637911537917
"6327" 1265.2 90.7160096526147 10.9265935050982
"6328" 1265.4 88.0206938096843 8.62501727191409
"6329" 1265.6 86.6515230649729 7.54092313387285
"6330" 1265.8 84.8751370311335 6.95324135740861
"6331" 1266 82.6976781198905 6.35806470298188
"6332" 1266.2 80.3194011430196 5.52832244241667
"6333" 1266.4 77.8060315836497 4.72948839969893
"6334" 1266.6 74.8438195458217 4.6866326459
"6335" 1266.8 71.319182901247 4.16629361204598
"6336" 1267 68.2228149768217 3.3494493702
"6337" 1267.2 64.7058178780427 3.50476733756884
"6338" 1267.4 60.4856257295228 3.87978631494253
"6339" 1267.6 56.3283548763488 4.01799068881783
"6340" 1267.8 52.264281510069 4.13481246750538
"6341" 1268 48.2687755139711 3.69624257773563
"6342" 1268.2 46.2567527171079 2.86129374774275
"6343" 1268.4 46.0747174252492 2.8909273999058
"6344" 1268.6 45.2440344138217 3.8817262081
"6345" 1268.8 44.0033390952466 5.2618986968315
"6346" 1269 42.323943737184 7.93288164650362
"6347" 1269.2 40.9015284333579 10.701511434308
"6348" 1269.4 40.8447732439719 13.1668731240733
"6349" 1269.6 40.5332244707601 15.3666949605471
"6350" 1269.8 39.5887353615936 18.4700290512035
"6351" 1270 39.189926314455 22.3815919156
"6352" 1270.2 38.6220463325566 25.5904973831098
"6353" 1270.4 37.1305499824543 28.0689482912917
"6354" 1270.6 35.1867460686532 30.7615400815128
"6355" 1270.8 32.8242415294884 32.8158918546996
"6356" 1271 29.8266287537018 35.5405528359026
"6357" 1271.2 29.4581005511312 37.8173111108452
"6358" 1271.4 30.8111933649944 40.1712859305703
"6359" 1271.6 33.0570773679123 42.5153537207754
"6360" 1271.8 35.1610666714884 45.5880257310936
"6361" 1272 37.7257736979033 48.3266119890284
"6362" 1272.2 40.3055059035104 49.3405839302711
"6363" 1272.4 43.8356448501247 51.3354061918485
"6364" 1272.6 46.9683923464578 53.2126701741973
"6365" 1272.8 50.1344858569438 55.227310291231
"6366" 1273 51.5469488098079 57.8870579372028
"6367" 1273.2 52.3866853359775 61.4089236641558
"6368" 1273.4 52.7919517034239 64.7666303991828
"6369" 1273.6 52.532352054727 68.3570529648258
"6370" 1273.8 51.8783542257961 72.1310489140623
"6371" 1274 51.545099127758 75.6648032609925
"6372" 1274.2 51.9441858382647 79.5175360393377
"6373" 1274.4 52.0203530840911 83.2584359129269
"6374" 1274.6 51.1350163136623 87.2452349714493
"6375" 1274.8 50.2342721195936 91.6645854434035
"6376" 1275 50.2855182849884 95.6745978855417
"6377" 1275.2 48.705997587155 97.7312203832
"6378" 1275.4 46.3087513897714 100.392033022176
"6379" 1275.6 45.0276617154884 102.979738762561
"6380" 1275.8 46.3310908502484 104.317605320467
"6381" 1276 48.7594002105735 104.775026412092
"6382" 1276.2 51.3385320835439 104.219516363889
"6383" 1276.4 54.8919384805777 105.01726189572
"6384" 1276.6 58.4389052139705 105.413687589452
"6385" 1276.8 62.4622100788413 106.086261212255
"6386" 1277 66.2819926978091 106.425157052308
"6387" 1277.2 70.4371823789139 106.705807469135
"6388" 1277.4 73.8963348878568 107.332246410088
"6389" 1277.6 77.2239192274884 107.940367572772
"6390" 1277.8 80.7819665482172 107.825483513853
"6391" 1278 83.5481840959169 107.877245311905
"6392" 1278.2 86.43713966439 106.98388449888
"6393" 1278.4 88.204833667905 105.103038215417
"6394" 1278.6 90.663754832536 102.369014620048
"6395" 1278.8 92.453375238709 99.2934312651667
"6396" 1279 93.1922243644884 96.0608231520667
"6397" 1279.2 93.1608154244077 92.7540899403763
"6398" 1279.4 93.3697772551795 88.5944377228725
"6399" 1279.6 92.6327028516152 85.0996870047794
"6400" 1279.8 92.5869656002316 81.525139194464
"6401" 1280 92.4424929647634 77.7313509445042
"6402" 1280.2 93.4518716024884 74.5203028252738
"6403" 1280.4 94.3515794736977 70.4454154617946
"6404" 1280.6 95.1082419138677 66.2264601705632
"6405" 1280.8 94.9427032712247 61.7480126604139
"6406" 1281 94.6493035706766 56.8754729277843
"6407" 1281.2 93.3436852533217 52.1977497459333
"6408" 1281.4 93.1316400089551 47.2904169477333
"6409" 1281.6 93.3346115595207 41.8674191510538
"6410" 1281.8 95.5166195855203 37.6534531844326
"6411" 1282 98.2147756245508 35.2092473362917
"6412" 1282.2 100.723360830899 34.3891378694246
"6413" 1282.4 102.159007428523 34.768854283908
"6414" 1282.6 103.129880757836 35.1516808104982
"6415" 1282.8 106.152948994655 35.5283970663333
"6416" 1283 108.843331587024 36.0766899452028
"6417" 1283.2 110.241509839284 37.6735778183809
"6418" 1283.4 112.504898817032 39.2090848151558
"6419" 1283.6 113.42442398802 39.8260997869792
"6420" 1283.8 114.559825487478 39.837630174193
"6421" 1284 113.875176717804 39.2759722014667
"6422" 1284.2 113.256123039836 38.6733172964246
"6423" 1284.4 112.967805838284 38.8578871590544
"6424" 1284.6 113.087693976238 38.9132774658854
"6425" 1284.8 113.157523347064 38.7110427563636
"6426" 1285 113.022782166738 38.9416763825417
"6427" 1285.2 112.804588510053 39.0623416521815
"6428" 1285.4 112.557357800684 38.8351072519966
"6429" 1285.6 112.846733471276 38.7385810997879
"6430" 1285.8 112.812342268198 38.843785185957
"6431" 1286 112.910222326861 39.1781901565177
"6432" 1286.2 112.752316293822 39.3247544098182
"6433" 1286.4 112.977343900088 39.7121795613067
"6434" 1286.6 112.918923271538 39.6070224299167
"6435" 1286.8 112.755960465583 40.0959108477825
"6436" 1287 112.410307835166 40.4938015048602
"6437" 1287.2 112.532993058693 40.3594093127576
"6438" 1287.4 112.4549947507 40.2702683893372
"6439" 1287.6 111.833105382281 40.4273734017012
"6440" 1287.8 111.331829529263 40.0938610011667
"6441" 1288 110.802503228159 40.3682609231439
"6442" 1288.2 110.127642528421 40.1529380412734
"6443" 1288.4 108.783488565456 40.4750452441879
"6444" 1288.6 107.120040881119 40.0896276222862
"6445" 1288.8 104.783215739119 39.6620563553623
"6446" 1289 101.883113375747 39.2383379388801
"6447" 1289.2 98.6109493314449 38.9169816724058
"6448" 1289.4 95.082043181977 38.1509325213599
"6449" 1289.6 91.3845715825427 36.6140235614493
"6450" 1289.8 88.3694150288713 34.3222343649858
"6451" 1290 85.6293361923353 31.5811408410238
"6452" 1290.2 83.8030452097142 28.3490113403441
"6453" 1290.4 81.4418057426586 24.5398865631028
"6454" 1290.6 79.3988295188254 21.0732421253183
"6455" 1290.8 76.5846790165427 19.1217020274927
"6456" 1291 72.8541418099389 18.0973173797216
"6457" 1291.2 68.7013804743119 17.8642390866314
"6458" 1291.4 64.2879229057027 18.2371274309524
"6459" 1291.6 59.1726014170951 19.0908792239588
"6460" 1291.8 54.9727215841587 20.6866565938425
"6461" 1292 51.5707721130884 22.7580804107
"6462" 1292.2 48.6710987648432 25.4007588314409
"6463" 1292.4 46.5855451434884 29.027444446086
"6464" 1292.6 45.2555154141414 32.4793083275748
"6465" 1292.8 43.8592491444884 35.7488267527604
"6466" 1293 43.9780239448501 39.066320867805
"6467" 1293.2 44.6584757989571 42.5118259050417
"6468" 1293.4 44.7983987287437 46.6858624212411
"6469" 1293.6 44.1064664615203 50.7338733498475
"6470" 1293.8 42.5691269306759 54.5651375315729
"6471" 1294 42.0140964318926 58.5647235597411
"6472" 1294.2 41.4144807687131 62.8297692881723
"6473" 1294.4 40.9628394378332 67.484406271908
"6474" 1294.6 41.543806716206 71.7761697155961
"6475" 1294.8 42.5657625990859 75.9964245141301
"6476" 1295 43.754715840878 79.9691012759654
"6477" 1295.2 44.9549604888484 83.6496851756667
"6478" 1295.4 46.4613660296623 87.7419514267536
"6479" 1295.6 48.2732521904884 91.0805418441428
"6480" 1295.8 49.708144821541 95.3064795974561
"6481" 1296 50.9387796869777 100.159382425943
"6482" 1296.2 52.9177583967537 103.104681794381
"6483" 1296.4 55.842629298285 104.815335873311
"6484" 1296.6 58.7509135790918 105.988300996701
"6485" 1296.8 62.206944544472 107.916060648421
"6486" 1297 65.8318966602384 109.206681672245
"6487" 1297.2 69.8444714106462 110.673496393825
"6488" 1297.4 73.5455833558217 111.576188107222
"6489" 1297.6 76.4705165860785 112.506708946503
"6490" 1297.8 80.2631828794348 113.008369300952
"6491" 1298 83.9491483920236 112.296820934441
"6492" 1298.2 86.241667531873 110.357399533636
"6493" 1298.4 88.3148508629807 107.882761626851
"6494" 1298.6 91.3901950261302 104.993075672458
"6495" 1298.8 93.4131182833839 101.313448023488
"6496" 1299 95.6094165087265 97.9611936511428
"6497" 1299.2 97.5413156009884 94.4722541413939
"6498" 1299.4 100.162008805429 90.5826539634577
"6499" 1299.6 103.355308484313 87.3303602116397
"6500" 1299.8 105.554487566677 83.6389938188078
"6501" 1300 107.342998835488 79.2147428362796
"6502" 1300.2 109.30378315004 74.3874414614943
"6503" 1300.4 110.860455242041 69.5905509063137
"6504" 1300.6 112.060394034586 64.5924245822427
"6505" 1300.8 113.564205668704 59.9524489029735
"6506" 1301 114.354983838454 54.9797994541783
"6507" 1301.2 114.721811040977 50.0706551636202
"6508" 1301.4 115.942140609457 45.8937646396873
"6509" 1301.6 116.035536803314 46.6174978559167
"6510" 1301.8 115.737276018557 46.5068527260871
"6511" 1302 114.031153552247 45.5397379843908
"6512" 1302.2 112.480089247779 45.3154877235039
"6513" 1302.4 110.073771511006 44.0310979980805
"6514" 1302.6 107.12850763888 42.5068869630145
"6515" 1302.8 104.188561114254 39.7665397490071
"6516" 1303 100.702815777318 36.8453199893712
"6517" 1303.2 97.6187909865206 33.830918349086
"6518" 1303.4 94.745964485499 31.4509226213582
"6519" 1303.6 91.5701424435763 29.4518908261062
"6520" 1303.8 88.1464130393551 27.1850658186
"6521" 1304 84.131677064829 24.7054822501392
"6522" 1304.2 79.8853034169884 22.5189885790417
"6523" 1304.4 75.8276247720735 19.7502236834007
"6524" 1304.6 71.3362799956054 17.6329938118369
"6525" 1304.8 67.2023734124239 15.0023057354086
"6526" 1305 62.5129276179775 13.2034383526449
"6527" 1305.2 58.0004576646147 10.5207238751719
"6528" 1305.4 53.3791875037118 9.38781290300709
"6529" 1305.6 49.6402185317237 10.1664621482784
"6530" 1305.8 45.9612248184097 12.2291904174869
"6531" 1306 42.2212617813607 15.2298757580071
"6532" 1306.2 38.3438392663271 17.4857059311183
"6533" 1306.4 36.0940847684774 20.6267380004579
"6534" 1306.6 34.5813891168837 24.3610498707248
"6535" 1306.8 33.8438674809603 28.2281280938015
"6536" 1307 34.0109821408178 31.555285212702
"6537" 1307.2 34.0825319905653 35.2511546858315
"6538" 1307.4 34.6299700483065 39.080351611928
"6539" 1307.6 36.0601642881799 42.090934970039
"6540" 1307.8 37.0406868944014 46.0544584648188
"6541" 1308 37.6729348952861 50.4542234050712
"6542" 1308.2 38.6832379000101 54.516982846808
"6543" 1308.4 40.2717898061217 58.7754797752667
"6544" 1308.6 41.7301417928884 62.7264452468333
"6545" 1308.8 41.8080359642884 66.339869309
"6546" 1309 41.1687665576263 70.3808159785632
"6547" 1309.2 40.4039435926422 74.7845866210953
"6548" 1309.4 41.2693501122858 79.2899122489958
"6549" 1309.6 42.6546831606023 82.8444500704768
"6550" 1309.8 44.7309220149169 86.5058047936667
"6551" 1310 46.5195692059638 90.1791747345519
"6552" 1310.2 49.2161816337515 93.4274535329825
"6553" 1310.4 51.9791264055793 95.1331743835758
"6554" 1310.6 54.4296248599094 95.197154444614
"6555" 1310.8 56.1852805262106 95.550183584
"6556" 1311 58.6973251278413 95.5705480732549
"6557" 1311.2 62.0085910806884 95.7925210061333
"6558" 1311.4 64.7183640736338 95.8696283677212
"6559" 1311.6 68.1626363200977 96.2750321234167
"6560" 1311.8 72.4914808896016 96.9235378428553
"6561" 1312 75.8095250625936 97.1923384839825
"6562" 1312.2 79.3799186144526 98.2780251022738
"6563" 1312.4 83.5717128968018 98.3197541226667
"6564" 1312.6 87.5105318623707 98.8295027443284
"6565" 1312.8 91.677615476155 99.8961837819524
"6566" 1313 95.2547742550799 101.397122443469
"6567" 1313.2 99.0617147446292 101.473919513864
"6568" 1313.4 101.353409140716 99.1282012046212
"6569" 1313.6 103.63206655732 96.5291997930823
"6570" 1313.8 106.610422699703 93.6321941652024
"6571" 1314 109.659968600465 90.5669930633255
"6572" 1314.2 112.896732490151 86.9481108444457
"6573" 1314.4 113.705883503182 82.9883483871137
"6574" 1314.6 113.798773343943 79.098482168678
"6575" 1314.8 114.134117112144 73.5950697179425
"6576" 1315 113.901329933247 69.3646104091494
"6577" 1315.2 112.528306912018 64.7336202190196
"6578" 1315.4 111.134140248758 59.8190282812509
"6579" 1315.6 109.283297489021 55.588027703558
"6580" 1315.8 107.123641686144 50.9296565111494
"6581" 1316 104.651322468222 46.2215358179667
"6582" 1316.2 102.279877694488 41.7569463273218
"6583" 1316.4 99.1096686756819 37.3947860835699
"6584" 1316.6 96.1195375800045 33.0436009177312
"6585" 1316.8 92.8823228223594 30.7109636344086
"6586" 1317 90.0321994565566 30.8395023422235
"6587" 1317.2 86.2623291157987 31.0755961571839
"6588" 1317.4 81.5715008870233 30.8914798218178
"6589" 1317.6 76.7231709827741 31.8571943605458
"6590" 1317.8 71.9141332103884 32.9146148704667
"6591" 1318 67.6797893016497 34.3125220969892
"6592" 1318.2 63.3300588656673 35.8486286598667
"6593" 1318.4 60.0189437404265 38.5741216261718
"6594" 1318.6 57.8274591512696 42.1913238456354
"6595" 1318.8 57.3609055204884 45.2705778087917
"6596" 1319 57.6981792523234 48.7485458698625
"6597" 1319.2 59.3126856106815 50.9370837244621
"6598" 1319.4 61.4138366261446 52.1917994967292
"6599" 1319.6 63.5028609353784 54.5588086301467
"6600" 1319.8 65.3512076288357 56.9538494160351
"6601" 1320 66.3480502422303 60.3484394945054
"6602" 1320.2 68.1169304648713 63.7480006034326
"6603" 1320.4 68.7183782536497 66.705608966828
"6604" 1320.6 69.3592633992043 70.5743813666099
"6605" 1320.8 71.4624365497987 74.1098875174253
"6606" 1321 74.4223845402043 76.1951539619508
"6607" 1321.2 77.4457697156529 78.81170119673
"6608" 1321.4 80.5856676773831 82.2335828052588
"6609" 1321.6 83.4346811604484 85.3114274988667
"6610" 1321.8 86.4738520812384 87.4145701266667
"6611" 1322 88.9636836313455 89.6552920701862
"6612" 1322.2 90.2711929369884 92.8184782675417
"6613" 1322.4 91.9238125193938 96.325031760464
"6614" 1322.6 94.9901925673514 99.1573832260776
"6615" 1322.8 98.3095756248175 100.72559941654
"6616" 1323 101.675698544527 100.077366195282
"6617" 1323.2 104.417859065615 98.1126936670464
"6618" 1323.4 107.574491553705 95.8233867018956
"6619" 1323.6 109.845461008626 93.3416898354943
"6620" 1323.8 112.555798972512 90.5532470330784
"6621" 1324 115.387687136443 87.9178189868352
"6622" 1324.2 116.694487262166 86.3969204680538
"6623" 1324.4 116.652373402432 84.587624355633
"6624" 1324.6 116.202706043756 82.6775176101318
"6625" 1324.8 116.624623925641 81.9803061689961
"6626" 1325 117.236453938592 80.4891515544942
"6627" 1325.2 118.105519513906 77.4894831224579
"6628" 1325.4 119.551943430808 74.0648350069433
"6629" 1325.6 120.80884179935 70.7613334825287
"6630" 1325.8 119.560328694953 68.3722271540595
"6631" 1326 118.612855918567 64.8296364977116
"6632" 1326.2 117.724411678971 60.4067806981494
"6633" 1326.4 118.167043069613 55.7656371902235
"6634" 1326.6 118.591587243037 51.1351504041828
"6635" 1326.8 118.224141420562 48.294386268
"6636" 1327 116.381408723799 46.8469275274253
"6637" 1327.2 113.886692710028 44.9447424054869
"6638" 1327.4 111.577019136966 41.4835638318258
"6639" 1327.6 109.121144808084 38.07867752197
"6640" 1327.8 106.908761213316 34.2898498965632
"6641" 1328 104.124900420982 29.855359472149
"6642" 1328.2 101.425457132233 26.6978750127248
"6643" 1328.4 99.2865581154997 23.6918269552348
"6644" 1328.6 98.0952297087217 19.8327215292333
"6645" 1328.8 98.7421840767384 18.2591510806042
"6646" 1329 99.4327114295228 17.0815053642874
"6647" 1329.2 99.4805559098008 16.9284589858542
"6648" 1329.4 99.2311165773271 16.9077814336344
"6649" 1329.6 99.1559968623009 16.4903042717292
"6650" 1329.8 98.7701633049711 16.3920971806322
"6651" 1330 98.4854873755338 15.8227453217576
"6652" 1330.2 97.9412561046819 15.1153779196989
"6653" 1330.4 97.2714191299094 14.6163174135193
"6654" 1330.6 96.5170755752989 13.8291763130561
"6655" 1330.8 95.7418531706224 12.8128327755326
"6656" 1331 96.0751117389832 12.748590159945
"6657" 1331.2 96.4719789497515 13.1117299975298
"6658" 1331.4 96.8524128485529 13.8213295883763
"6659" 1331.6 97.3884587592626 14.1563582825699
"6660" 1331.8 97.4764037914884 14.3930178180471
"6661" 1332 97.52247023694 15.2033229519247
"6662" 1332.2 97.7333742538389 15.1657185714296
"6663" 1332.4 97.6789286371284 15.4909869644767
"6664" 1332.6 97.9760280221853 15.688987653697
"6665" 1332.8 98.4018790952507 15.5706935250132
"6666" 1333 99.2979914455821 16.4619053550729
"6667" 1333.2 99.3887056993584 16.4685588155467
"6668" 1333.4 99.6805520481367 16.6806706361282
"6669" 1333.6 100.36961587206 16.654074117636
"6670" 1333.8 100.516789191295 16.8952178576022
"6671" 1334 100.854640138075 16.7848768854927
"6672" 1334.2 101.302633969049 16.8989455120293
"6673" 1334.4 101.593068871392 17.6364688435054
"6674" 1334.6 101.664262468908 17.4605787790538
"6675" 1334.8 101.731268207746 17.4438273443441
"6676" 1335 101.810837522617 17.602965974086
"6677" 1335.2 101.984321795914 17.8194426263582
"6678" 1335.4 102.63796262162 18.3840706480623
"6679" 1335.6 102.718944091331 18.3425700492734
"6680" 1335.8 103.091631971532 18.4311495428645
"6681" 1336 102.826503458699 18.4290321188877
"6682" 1336.2 102.81134313477 18.4620004852917
"6683" 1336.4 103.048492529704 18.8942541258258
"6684" 1336.6 102.907828895086 19.3333709715145
"6685" 1336.8 103.41690433562 19.6209616115018
"6686" 1337 103.351264192341 19.8680244431719
"6687" 1337.2 103.309999888728 19.9980114557427
"6688" 1337.4 103.682258106324 20.3442646316447
"6689" 1337.6 103.678934354563 20.7487606678369
"6690" 1337.8 104.093393197014 21.140281821079
"6691" 1338 104.527169306144 21.8402125021149
"6692" 1338.2 104.919624614155 22.6282567917
"6693" 1338.4 105.363188645738 23.5369237734735
"6694" 1338.6 106.494152095873 24.8552787336007
"6695" 1338.8 108.207471404359 26.3821958297255
"6696" 1339 108.762306490398 26.5652188167228
"6697" 1339.2 109.210931612394 26.414269900302
"6698" 1339.4 110.046575701163 26.6376428918167
"6699" 1339.6 110.064967380522 26.6051869870667
"6700" 1339.8 109.963219438476 27.1273312498252
"6701" 1340 109.751948210266 27.2244937325185
"6702" 1340.2 109.48825497872 27.4265588594715
"6703" 1340.4 109.387720834738 27.3989656860952
"6704" 1340.6 109.030705882488 27.6134837613
"6705" 1340.8 108.551981287426 28.0892332317604
"6706" 1341 107.875275673388 29.0631808401333
"6707" 1341.2 108.368459556354 29.6634813645431
"6708" 1341.4 108.868426358738 31.5564827835189
"6709" 1341.6 109.438722970774 34.4722129718315
"6710" 1341.8 110.363950688848 38.2012076792285
"6711" 1342 111.321878762862 41.0932175408315
"6712" 1342.2 112.276296357488 43.7672793115076
"6713" 1342.4 113.861671845982 46.5292941618314
"6714" 1342.6 115.203891900556 49.7496750008352
"6715" 1342.8 117.208182753195 51.722952785721
"6716" 1343 119.169930526388 52.6867520441667
"6717" 1343.2 118.752285181861 53.878643354773
"6718" 1343.4 118.964451074247 56.5075954516322
"6719" 1343.6 119.689520056068 59.9613005133599
"6720" 1343.8 119.356466568425 63.5338570527193
"6721" 1344 119.353777522327 68.364001003086
"6722" 1344.2 119.462247664115 74.6347901376337
"6723" 1344.4 118.853540156039 78.9906218151498
"6724" 1344.6 117.117460988585 82.9461249178602
"6725" 1344.8 115.972126191999 87.0499591116028
"6726" 1345 114.081263447456 89.6131959323119
"6727" 1345.2 111.343377793046 91.6262898593411
"6728" 1345.4 109.216838541055 94.5658181515823
"6729" 1345.6 106.549632274933 96.9974765217407
"6730" 1345.8 103.703187858891 98.4052477254228
"6731" 1346 101.973864878274 100.772493210202
"6732" 1346.2 101.232747714923 103.526364526772
"6733" 1346.4 100.544802570286 103.29866534864
"6734" 1346.6 98.4787184970031 104.866301027828
"6735" 1346.8 96.3891309823633 107.802287627125
"6736" 1347 94.4703470360517 108.605076050484
"6737" 1347.2 93.5816952214884 108.56225636198
"6738" 1347.4 90.5672974926527 109.150245077598
"6739" 1347.6 86.8386176973093 110.608431610697
"6740" 1347.8 83.6741968454747 112.639477138941
"6741" 1348 81.2376327815717 114.883084180083
"6742" 1348.2 80.887203085358 116.421682215406
"6743" 1348.4 80.82111533728 116.424739655708
"6744" 1348.6 81.5359180014169 117.11450490761
"6745" 1348.8 81.8308030788598 116.37451027931
"6746" 1349 81.4367870891222 115.867884707779
"6747" 1349.2 80.739975575405 115.559248862375
"6748" 1349.4 80.1308393920536 114.982333396058
"6749" 1349.6 79.4502974100406 114.305498253264
"6750" 1349.8 78.7934286512197 113.759076453891
"6751" 1350 78.1739920756247 112.806889788348
"6752" 1350.2 76.7554252980536 111.059402300188
"6753" 1350.4 75.0239351974073 109.235464358045
"6754" 1350.6 73.2533397113196 107.565893429108
"6755" 1350.8 70.8660706429478 105.714437285977
"6756" 1351 67.8930751745729 103.481614354174
"6757" 1351.2 65.1149162189429 100.378385795381
"6758" 1351.4 62.4026857926117 97.3914263265297
"6759" 1351.6 59.9965028267623 94.2009664294612
"6760" 1351.8 56.57655448903 91.1632271252917
"6761" 1352 52.9844829957778 88.5727334645877
"6762" 1352.2 48.3825773433305 87.4760655251403
"6763" 1352.4 44.0727748336331 86.9994761869693
"6764" 1352.6 39.5211170446572 86.8430089988615
"6765" 1352.8 35.5141869151684 88.6089474214667
"6766" 1353 31.4332741830598 91.2425122640381
"6767" 1353.2 29.4268572845807 94.4010781153128
"6768" 1353.4 28.5843201544202 97.4168898632576
"6769" 1353.6 28.9982631107237 99.259066189549
"6770" 1353.8 28.6374298167384 98.9735087754881
"6771" 1354 26.9070176319094 99.0986958366667
"6772" 1354.2 24.6700818408693 99.0245109115238
"6773" 1354.4 21.837675563369 99.3544677427562
"6774" 1354.6 18.7553558027807 100.093344486851
"6775" 1354.8 16.4530355059366 101.945862101632
"6776" 1355 16.5537607275746 101.697406554925
"6777" 1355.2 16.5035579980598 100.532937722762
"6778" 1355.4 16.2534736605665 99.9932617113385
"6779" 1355.6 16.8312080841074 99.2285194556667
"6780" 1355.8 17.028325132472 98.6262229937486
"6781" 1356 17.2202800974239 97.6036302888279
"6782" 1356.2 17.359562500678 96.0500791284253
"6783" 1356.4 17.9327087618413 93.6002837378431
"6784" 1356.6 19.7007670001405 90.8859408086232
"6785" 1356.8 21.6152702650284 89.1593995660267
"6786" 1357 23.6986397570115 86.9352213795897
"6787" 1357.2 25.8137661034884 84.2043860932121
"6788" 1357.4 28.6854645557684 81.9100486810667
"6789" 1357.6 31.4273393890484 79.4278210857867
"6790" 1357.8 34.3211234979583 77.278943004739
"6791" 1358 37.1600375760908 74.9655799625583
"6792" 1358.2 40.279221737934 72.267540492471
"6793" 1358.4 44.1017767843785 69.7771041739524
"6794" 1358.6 46.6894040386884 66.3615065788333
"6795" 1358.8 48.6782454367166 62.6831707071667
"6796" 1359 50.633681626852 58.8612420447879
"6797" 1359.2 53.3350067670779 55.7403402194877
"6798" 1359.4 56.1379670295084 52.4985077966167
"6799" 1359.6 59.4421404125821 48.9867789026667
"6800" 1359.8 62.9265697027787 46.1767257301183
"6801" 1360 67.1169576809834 44.1408873815776
"6802" 1360.2 71.2599008516096 41.4963494912727
"6803" 1360.4 75.9256830374884 38.9335624063542
"6804" 1360.6 80.6520339985082 36.8142078934587
"6805" 1360.8 85.7247168103761 34.6055012714014
"6806" 1361 90.7539745201446 32.6736297776979
"6807" 1361.2 95.719641627999 32.159428116539
"6808" 1361.4 100.686019046765 32.3208673310402
"6809" 1361.6 105.205902338104 34.4465335746667
"6810" 1361.8 108.972667088112 36.696300525102
"6811" 1362 113.168310255779 39.023863109086
"6812" 1362.2 114.159408026901 39.9914743325739
"6813" 1362.4 116.042607941664 41.8379200586117
"6814" 1362.6 117.889004152255 44.2958188028
"6815" 1362.8 118.860403687404 47.0161930226877
"6816" 1363 120.149470671037 48.9951546200215
"6817" 1363.2 119.797952283301 48.9786649264792
"6818" 1363.4 120.015459193359 48.8737067183764
"6819" 1363.6 119.644770248004 49.0418555895152
"6820" 1363.8 119.402784379191 48.757515915922
"6821" 1364 119.142361241005 48.7300490493633
"6822" 1364.2 119.250258890645 48.6135359980417
"6823" 1364.4 119.348036862118 49.8547008499138
"6824" 1364.6 119.07175141452 49.7292077238229
"6825" 1364.8 118.72101411753 49.3038218459088
"6826" 1365 118.666052605145 49.2585971049479
"6827" 1365.2 118.735711953903 49.2754292895922
"6828" 1365.4 118.659518719057 49.2095289015825
"6829" 1365.6 118.653881640863 49.2383121644792
"6830" 1365.8 118.667945866255 48.9651416328333
"6831" 1366 118.580588361455 49.1437085520073
"6832" 1366.2 118.528769362875 49.1919839778602
"6833" 1366.4 118.118359212488 49.2378663416117
"6834" 1366.6 118.068104908359 50.3268936794409
"6835" 1366.8 118.242281757897 50.3351742181894
"6836" 1367 118.236106215767 50.7590222597132
"6837" 1367.2 118.000205132275 51.3338148911049
"6838" 1367.4 117.685613815822 52.2799713713
"6839" 1367.6 116.975911365288 52.9463992821667
"6840" 1367.8 116.716264127288 53.4483839423
"6841" 1368 115.911357689488 53.8111920990538
"6842" 1368.2 115.638044807383 54.4653356244667
"6843" 1368.4 114.78757198752 56.2771865071354
"6844" 1368.6 114.276391487707 57.7011893280417
"6845" 1368.8 114.263482889227 59.3947974486326
"6846" 1369 114.501844111774 61.422740296326
"6847" 1369.2 114.872768737488 63.4231653354667
"6848" 1369.4 115.133874667837 65.3985265135543
"6849" 1369.6 114.548973358335 68.4587944159725
"6850" 1369.8 113.444708928488 71.4325189594196
"6851" 1370 111.761189740166 74.624849725828
"6852" 1370.2 110.464803999349 77.7230860106202
"6853" 1370.4 109.665071293511 80.4173721162462
"6854" 1370.6 109.711160713109 83.9272391197356
"6855" 1370.8 111.081328955329 86.9454347761894
"6856" 1371 112.41792212367 88.3793956587803
"6857" 1371.2 112.703867624412 88.0919107475362
"6858" 1371.4 112.385698283612 87.8871864475206
"6859" 1371.6 111.692090071988 88.3785104977417
"6860" 1371.8 110.309222029096 89.6823751167933
"6861" 1372 109.145739468944 90.6141471670844
"6862" 1372.2 107.075714914018 92.0698923703373
"6863" 1372.4 104.729725751853 93.2520509715843
"6864" 1372.6 102.86872053781 94.9211572395595
"6865" 1372.8 100.721994266488 96.897103631125
"6866" 1373 98.3321425758828 98.1222759416526
"6867" 1373.2 95.4370911096967 99.1906542334583
"6868" 1373.4 92.6191458177598 100.345002579067
"6869" 1373.6 89.4006110213413 102.168642591843
"6870" 1373.8 85.7866335763145 103.885236224145
"6871" 1374 82.0397572846788 105.033489848095
"6872" 1374.2 78.4410156556134 106.188282530495
"6873" 1374.4 74.0422419187653 107.361469864405
"6874" 1374.6 70.5914596332825 106.922478052284
"6875" 1374.8 66.96359681439 105.579235506421
"6876" 1375 63.3327919944884 103.837257930167
"6877" 1375.2 59.2863177853757 102.011499006624
"6878" 1375.4 55.5342323461081 99.8447245204977
"6879" 1375.6 51.6981229012503 97.9673757282381
"6880" 1375.8 47.2110589441247 96.484520235894
"6881" 1376 42.9983135658568 96.0034274468246
"6882" 1376.2 39.0557752414884 96.5785902913725
"6883" 1376.4 35.6842364793988 99.1568258153234
"6884" 1376.6 35.4563107082464 100.34248986386
"6885" 1376.8 36.2303412061611 101.180594599539
"6886" 1377 36.346789058355 101.946160546733
"6887" 1377.2 37.391672488852 102.88718508203
"6888" 1377.4 38.9454251653384 103.058316216167
"6889" 1377.6 40.5435539152284 105.423702554347
"6890" 1377.8 43.3257920918702 107.270502545358
"6891" 1378 45.5209914676884 109.44663691419
"6892" 1378.2 47.4378654247492 111.719809405536
"6893" 1378.4 49.170391527757 115.04956198007
"6894" 1378.6 50.1445669272169 116.658267617981
"6895" 1378.8 51.8714716846641 117.730139536396
"6896" 1379 53.9584448391967 117.468737925167
"6897" 1379.2 56.535459823563 117.851426951323
"6898" 1379.4 59.5803558836664 118.454863907845
"6899" 1379.6 61.8474074706053 119.452341662225
"6900" 1379.8 65.007699529756 120.080752569413
"6901" 1380 68.7724016305884 119.506968743467
"6902" 1380.2 72.9792513367058 118.515793634928
"6903" 1380.4 77.4327659189232 118.690773295319
"6904" 1380.6 81.1186277974884 117.758418985473
"6905" 1380.8 84.9784583802943 116.462120461428
"6906" 1381 89.3334669505192 115.276716050513
"6907" 1381.2 93.2591646680352 114.22111895612
"6908" 1381.4 94.4858239966669 113.968136769988
"6909" 1381.6 94.8799314114883 114.788807504381
"6910" 1381.8 93.0670373033098 114.726213973792
"6911" 1382 93.7397413663579 113.734897752623
"6912" 1382.2 94.0577151578217 113.546982767875
"6913" 1382.4 93.9603474435717 113.054734879167
"6914" 1382.6 94.0490602498884 112.707920354124
"6915" 1382.8 93.8808539957058 112.436661562623
"6916" 1383 93.5176726148582 112.244671064721
"6917" 1383.2 93.3411396921648 111.796591277387
"6918" 1383.4 93.6243769592418 110.489384599612
"6919" 1383.6 93.8472435330793 108.929884439121
"6920" 1383.8 93.7277467928634 106.871885024292
"6921" 1384 93.2082300161459 104.055112633283
"6922" 1384.2 92.5080188048938 101.251311789545
"6923" 1384.4 91.4162372565684 98.3509117912267
"6924" 1384.6 91.2504339488741 95.9718012418952
"6925" 1384.8 91.2768813828034 93.4593712359954
"6926" 1385 90.2205083734062 89.8260883097352
"6927" 1385.2 90.2874208893634 86.316478682625
"6928" 1385.4 90.3473937568362 82.8820324720145
"6929" 1385.6 91.1308786091469 79.221433195874
"6930" 1385.8 91.3058715390185 75.6647505371727
"6931" 1386 91.4488786236312 71.9841056969524
"6932" 1386.2 91.4466441379342 68.1615710149679
"6933" 1386.4 90.4616009115217 64.4704091954
"6934" 1386.6 89.6185082590488 60.5111216969744
"6935" 1386.8 88.6902762862626 55.4821477113441
"6936" 1387 87.8359060614771 51.478225433588
"6937" 1387.2 86.0047167307611 47.5159363101326
"6938" 1387.4 83.4641078474217 43.9323126696
"6939" 1387.6 80.2585463216134 41.1283929650729
"6940" 1387.8 76.5585731801134 38.5481485374479
"6941" 1388 72.6345873764471 37.0322988520687
"6942" 1388.2 69.0096247889429 35.5126608700909
"6943" 1388.4 65.4906370015563 33.1873705127152
"6944" 1388.6 64.1432061009732 30.9216256163636
"6945" 1388.8 64.6406959007969 28.6334738685922
"6946" 1389 65.3649290510802 24.6104073392075
"6947" 1389.2 66.9892675316842 21.2727822157285
"6948" 1389.4 68.4296672764284 19.4012743687567
"6949" 1389.6 70.4910453697756 18.7558300059539
"6950" 1389.8 73.4298604295221 18.5657499785655
"6951" 1390 76.4739806624139 18.0680410457199
"6952" 1390.2 79.2825509002027 18.0331188868095
"6953" 1390.4 81.7477730280268 16.9631440049414
"6954" 1390.6 82.7257075442673 14.9524922585088
"6955" 1390.8 84.2383688459067 13.3395976407177
"6956" 1391 84.1967039253916 13.2852836776667
"6957" 1391.2 84.371594614477 14.1497909587348
"6958" 1391.4 85.4123065136835 15.9276692887764
"6959" 1391.6 87.4197098768098 17.713196397131
"6960" 1391.8 89.9348317423065 19.5492732944167
"6961" 1392 92.3812085799119 21.5252651424314
"6962" 1392.2 95.7764780509354 23.8758363146784
"6963" 1392.4 99.3477637629274 26.0396626369837
"6964" 1392.6 101.765165228571 29.0076876069137
"6965" 1392.8 104.755181363422 31.806786655
"6966" 1393 108.416994229034 34.2827787825189
"6967" 1393.2 109.970451851841 38.2615776511894
"6968" 1393.4 111.484226412354 42.5554043389476
"6969" 1393.6 113.3075089675 46.7945300636439
"6970" 1393.8 114.814421043556 51.5088579729026
"6971" 1394 117.296618503214 55.8203518148645
"6972" 1394.2 119.911547949926 59.2022749227292
"6973" 1394.4 119.668128664301 60.0015015771979
"6974" 1394.6 119.654843142851 61.5810965788425
"6975" 1394.8 119.144384588456 61.7346207167312
"6976" 1395 118.144038609653 63.1988986002271
"6977" 1395.2 116.496975101282 66.4593446685145
"6978" 1395.4 114.608978192499 70.2322760417837
"6979" 1395.6 113.825226432454 74.2173277538391
"6980" 1395.8 113.904616004308 77.7358049995177
"6981" 1396 114.660045699127 81.009416876004
"6982" 1396.2 115.469957384888 84.4762288833
"6983" 1396.4 114.979682306077 87.639088620702
"6984" 1396.6 112.972092607634 89.4844545689251
"6985" 1396.8 110.386641458711 91.7564489398889
"6986" 1397 107.644877853163 94.9318269087631
"6987" 1397.2 105.111955901562 98.0264489093704
"6988" 1397.4 102.859975637615 100.188228234097
"6989" 1397.6 100.597363592248 102.526039378267
"6990" 1397.8 97.8818803001459 105.010116515516
"6991" 1398 95.7045856673898 107.332438883948
"6992" 1398.2 95.6836923467678 109.482676185799
"6993" 1398.4 96.5514105061134 109.657007350651
"6994" 1398.6 97.0375633892349 109.39498877454
"6995" 1398.8 95.9908506655027 109.191554902352
"6996" 1399 95.680791398826 109.523363840264
"6997" 1399.2 95.0508384542225 109.609478964819
"6998" 1399.4 95.1598109018001 108.916396270913
"6999" 1399.6 94.9205012924259 108.275602904729
"7000" 1399.8 94.4365078816572 108.107106178446
"7001" 1400 94.0992112917486 108.301945539749
"7002" 1400.2 93.4570645472484 109.017220328267
"7003" 1400.4 93.3559150145319 109.382984263536
"7004" 1400.6 92.9974889359884 109.365580372583
"7005" 1400.8 92.9948213273788 110.019885484324
"7006" 1401 93.0151921567611 109.950770170348
"7007" 1401.2 92.9225906942576 110.153676316128
"7008" 1401.4 92.9856867888066 109.874056213667
"7009" 1401.6 92.7067969195319 108.903201323754
"7010" 1401.8 92.4559643882418 107.619037735694
"7011" 1402 92.370684275504 105.695358477104
"7012" 1402.2 92.6134273964467 102.782441025792
"7013" 1402.4 93.1622650677961 99.9555317220667
"7014" 1402.6 93.9711660784884 96.3036696864314
"7015" 1402.8 95.1460698304384 93.6915421053167
"7016" 1403 97.7218237835705 90.4182974210639
"7017" 1403.2 100.186471838113 87.8473155233333
"7018" 1403.4 103.135751923451 86.1692250407037
"7019" 1403.6 106.073612338599 84.6113416127037
"7020" 1403.8 109.77383418435 82.1589518954253
"7021" 1404 113.342216597699 79.0142986951614
"7022" 1404.2 115.803171340322 76.1978094450667
"7023" 1404.4 116.998128603179 73.9677876514811
"7024" 1404.6 117.928049589182 73.3759160538939
"7025" 1404.8 117.832747250688 73.5623899793667
"7026" 1405 116.397441472256 72.8728152217015
"7027" 1405.2 114.725038412419 71.6790521685632
"7028" 1405.4 113.037733763309 68.8381230708801
"7029" 1405.6 110.948554799534 65.9892471864735
"7030" 1405.8 108.239200592456 63.6107814042151
"7031" 1406 105.805400347957 60.9670647435104
"7032" 1406.2 103.753034129036 57.9213770186877
"7033" 1406.4 102.20744978073 54.5555288755614
"7034" 1406.6 100.53942980227 50.8043095686667
"7035" 1406.8 99.5708915113551 46.7581401098333
"7036" 1407 98.6276967643785 43.7167959511722
"7037" 1407.2 97.370184466852 40.054028754428
"7038" 1407.4 97.2367294179499 36.731999922337
"7039" 1407.6 98.1058973859418 34.2517981461667
"7040" 1407.8 99.4237580764884 32.8593351359247
"7041" 1408 101.572129578005 30.8826658401828
"7042" 1408.2 102.910449558203 29.2628619303095
"7043" 1408.4 102.566079763647 27.2457485253598
"7044" 1408.6 100.843901811159 25.2702202121789
"7045" 1408.8 98.6736660555995 24.5462805553704
"7046" 1409 95.7810600610178 23.3993072661137
"7047" 1409.2 93.4599855786759 22.8646439646292
"7048" 1409.4 90.3674906763565 23.8109832488974
"7049" 1409.6 87.6171022092299 24.7841554594307
"7050" 1409.8 84.2555615478905 25.5098707580688
"7051" 1410 81.0813380345841 27.1211668174752
"7052" 1410.2 78.6998087908568 29.3096179554982
"7053" 1410.4 75.9013411089259 32.0245116826979
"7054" 1410.6 73.5455833558217 34.8596087260303
"7055" 1410.8 70.7286812893946 37.4852176568854
"7056" 1411 68.0655698673399 39.8991255726667
"7057" 1411.2 64.5050229072236 42.655968305549
"7058" 1411.4 61.1454607167914 44.6199844453939
"7059" 1411.6 57.0610129605984 46.1618169532267
"7060" 1411.8 52.7197111412384 47.4329524627604
"7061" 1412 48.4833790789729 48.9533192070481
"7062" 1412.2 44.219275469344 49.7242305940997
"7063" 1412.4 39.4655310389571 50.9057342710104
"7064" 1412.6 35.7655578974571 53.4859786986354
"7065" 1412.8 32.23606105157 56.2410047969932
"7066" 1413 29.6068735803579 60.2786115030797
"7067" 1413.2 27.5556852111697 63.8879624241502
"7068" 1413.4 25.7429532203975 67.5825370560189
"7069" 1413.6 25.4242952464884 71.3082246859198
"7070" 1413.8 25.3983305226884 74.9463097579067
"7071" 1414 24.8002033912956 78.7805173931727
"7072" 1414.2 25.7259980230377 81.7151304023991
"7073" 1414.4 27.4946403284357 84.5960310299561
"7074" 1414.6 29.0928594479077 88.2437661447957
"7075" 1414.8 31.6558289584884 91.5484274685088
"7076" 1415 33.6155473976788 92.8980725101429
"7077" 1415.2 36.4963953240598 95.6977806746488
"7078" 1415.4 39.5628222062619 98.5769518584214
"7079" 1415.6 42.7717103033572 100.343725625437
"7080" 1415.8 47.0088830315319 101.678234701145
"7081" 1416 51.0572475757106 102.171188153
"7082" 1416.2 54.9138527774506 102.06749255795
"7083" 1416.4 59.2586907873247 102.455226495176
"7084" 1416.6 63.7222628514884 103.733399034967
"7085" 1416.8 68.2805143630439 104.623412067444
"7086" 1417 72.3372770685665 105.354571477229
"7087" 1417.2 76.358428434155 106.943751670524
"7088" 1417.4 80.7465959340854 107.17876286995
"7089" 1417.6 85.1149374606188 107.96056895971
"7090" 1417.8 89.8743270637162 108.943927500325
"7091" 1418 92.9502803472611 108.741050084212
"7092" 1418.2 96.3708091006497 106.957212644844
"7093" 1418.4 99.0873968818066 105.365635990212
"7094" 1418.6 101.900792727008 103.169964528507
"7095" 1418.8 105.01243025344 100.820813963402
"7096" 1419 107.364381549206 98.5351085965373
"7097" 1419.2 110.585422880757 95.6837013710203
"7098" 1419.4 113.671145473256 93.8227243435853
"7099" 1419.6 114.210064449802 93.052840091376
"7100" 1419.8 113.321458657286 93.951764511249
"7101" 1420 112.780317466547 94.195945048549
"7102" 1420.2 112.535943595488 94.2303101241667
"7103" 1420.4 112.230476256665 94.3471513812667
"7104" 1420.6 111.390713813596 93.8779317297381
"7105" 1420.8 110.661417194318 92.8006671003008
"7106" 1421 109.873084137591 91.3800915797576
"7107" 1421.2 109.223931734023 89.3709818734574
"7108" 1421.4 108.010444970818 87.2037976628784
"7109" 1421.6 106.301556617137 84.3244826678315
"7110" 1421.8 105.178811484712 80.9302946883156
"7111" 1422 104.003398153626 77.1137374604943
"7112" 1422.2 102.360105773646 73.756833669397
"7113" 1422.4 99.8463753894032 70.4725878471667
"7114" 1422.6 98.2207258737551 66.5043125597333
"7115" 1422.8 96.9068550113594 62.7648339513763
"7116" 1423 95.3260274640097 58.4321377360816
"7117" 1423.2 94.1955351591514 53.8481089836993
"7118" 1423.4 93.5318791816395 49.2826559878295
"7119" 1423.6 94.5595156709777 45.2025585190496
"7120" 1423.8 95.8201277259305 41.1413326218351
"7121" 1424 97.9593476541684 37.8505088648467
"7122" 1424.2 100.032306290551 36.8604414904479
"7123" 1424.4 102.744298269674 36.2292661572234
"7124" 1424.6 106.177348469148 35.2793382795284
"7125" 1424.8 107.552926389616 35.8718311790071
"7126" 1425 108.63052792289 34.9845654802131
"7127" 1425.2 108.822201282276 33.6715259097273
"7128" 1425.4 108.684509565155 31.8933357343333
"7129" 1425.6 108.38568748072 30.4452329806456
"7130" 1425.8 108.188902205604 28.4568817633298
"7131" 1426 108.578417145327 26.8120672057312
"7132" 1426.2 108.602421778571 26.3881004818935
"7133" 1426.4 108.922747294057 26.1733526333404
"7134" 1426.6 109.15249917454 26.3359033567285
"7135" 1426.8 109.252878261396 26.3640095010481
"7136" 1427 109.248863097921 26.5647676747595
"7137" 1427.2 109.103731668176 26.2676455776667
"7138" 1427.4 109.422826201101 26.0808585340034
"7139" 1427.6 109.259884311948 26.2398262307381
"7140" 1427.8 108.876934217265 25.9538001297929
"7141" 1428 108.42765423294 25.601776047957
"7142" 1428.2 108.229011575468 25.4365067385017
"7143" 1428.4 108.200129774568 25.1833233053371
"7144" 1428.6 107.89160832223 24.7390771604086
"7145" 1428.8 107.80380135128 24.6541234558095
"7146" 1429 107.514701041263 24.3956727488602
"7147" 1429.2 106.877000371499 23.5659477380561
"7148" 1429.4 106.365503351253 22.6020375117843
"7149" 1429.6 105.505843668942 22.0061098051434
"7150" 1429.8 104.31025871257 21.0460188553295
"7151" 1430 102.797761044195 19.7016749341123
"7152" 1430.2 100.889508613585 18.2060176236344
"7153" 1430.4 99.1859758690568 15.9077207814667
"7154" 1430.6 98.2470588915097 14.6663860074539
"7155" 1430.8 97.7871518156905 15.3707481956454
"7156" 1431 96.8837307482275 15.8196665007536
"7157" 1431.2 96.0041183540378 16.4452761621172
"7158" 1431.4 95.1354789562568 17.5516977673298
"7159" 1431.6 93.5003771304664 18.2770731598755
"7160" 1431.8 92.2960226075206 19.3493030425699
"7161" 1432 91.0785335676446 20.3079300679479
"7162" 1432.2 89.5409350801134 20.6974009249479
"7163" 1432.4 88.3499372145708 22.0758149105739
"7164" 1432.6 86.9084935273234 24.9185506503265
"7165" 1432.8 85.6218845815509 28.2312278150417
"7166" 1433 85.3985273249609 31.1766903356777
"7167" 1433.2 85.5851127320203 34.5335430214433
"7168" 1433.4 85.8136775791258 37.6436185216886
"7169" 1433.6 85.5415841965228 40.7004506692529
"7170" 1433.8 84.5987383584239 43.9822877831505
"7171" 1434 83.5358871382166 47.2186376569384
"7172" 1434.2 82.6293026367611 50.3440258285758
"7173" 1434.4 80.7453848928634 53.9849882341667
"7174" 1434.6 78.6733932416843 56.971600665079
"7175" 1434.8 76.1904718049537 59.5384827479241
"7176" 1435 73.6758397202184 62.2508580558967
"7177" 1435.2 71.3974352067684 64.7201032892767
"7178" 1435.4 69.4423701856096 65.2422696210909
"7179" 1435.6 66.7869289212862 65.9108068518794
"7180" 1435.8 63.1321554923975 66.969317158697
"7181" 1436 59.3366587221446 68.1722755980104
"7182" 1436.2 55.4376422163337 69.8964118886151
"7183" 1436.4 52.191565054852 73.0316867610909
"7184" 1436.6 49.8838764637071 76.2984227497917
"7185" 1436.8 47.1447853484114 79.7749494701282
"7186" 1437 45.7666577005653 83.3450989926282
"7187" 1437.2 45.2115785090717 86.722177492
"7188" 1437.4 45.2403038500573 91.1212582829425
"7189" 1437.6 46.4989960641551 95.2732265301334
"7190" 1437.8 47.6936824628098 98.1111090207024
"7191" 1438 49.0726923706463 102.330620667561
"7192" 1438.2 48.7195208808009 105.111152191604
"7193" 1438.4 47.4325910510621 104.844987169454
"7194" 1438.6 45.1698494886788 105.361139934143
"7195" 1438.8 42.4065676146435 105.531679991943
"7196" 1439 39.3154224794884 106.764471434762
"7197" 1439.2 36.8093629770062 109.190163935006
"7198" 1439.4 36.2799102243247 111.92290896443
"7199" 1439.6 36.2156339150576 113.994458152082
"7200" 1439.8 36.3352067550913 115.79439507424
"7201" 1440 36.6980855892919 115.950265238649
"7202" 1440.2 37.6536801562884 116.767690382567
"7203" 1440.4 38.366220281554 118.150843988929
"7204" 1440.6 39.4999086749094 118.339922736877
"7205" 1440.8 41.0144185368362 119.074599647145
"7206" 1441 42.6926650751644 119.64191216716
"7207" 1441.2 44.575683190081 120.235904322741
"7208" 1441.4 46.4095999756331 121.390777783377
"7209" 1441.6 48.4550052570884 121.568567813187
"7210" 1441.8 51.0157761418634 122.245165240875
"7211" 1442 53.2606428870717 122.840190161292
"7212" 1442.2 55.8030220924884 122.455658246319
"7213" 1442.4 58.4503712961505 122.556420291383
"7214" 1442.6 61.233976820655 123.2675262405
"7215" 1442.8 63.4750644536664 122.237532916242
"7216" 1443 66.5193717335793 121.333941127212
"7217" 1443.2 69.6495830085182 121.176461730488
"7218" 1443.4 72.2802358159684 121.236219348547
"7219" 1443.6 74.0069911099299 121.111386351784
"7220" 1443.8 76.634719725873 120.115142466321
"7221" 1444 79.75007048053 118.766974115167
"7222" 1444.2 83.1318925352115 117.691435363913
"7223" 1444.4 86.7364498560338 116.418346825985
"7224" 1444.6 88.217619327352 116.182303882348
"7225" 1444.8 90.5811239710799 114.392283855202
"7226" 1445 92.9384782000793 111.626675070167
"7227" 1445.2 95.5998623895793 109.514090724621
"7228" 1445.4 98.4416141762275 107.215494276754
"7229" 1445.6 101.464585367168 104.395499491867
"7230" 1445.8 103.66101330385 100.966278982281
"7231" 1446 105.79854543704 98.3108007696322
"7232" 1446.2 108.700672345031 95.4573779447149
"7233" 1446.4 110.475566395124 91.4329929688902
"7234" 1446.6 110.856152622818 87.8040409836667
"7235" 1446.8 112.688950003595 83.8073281415952
"7236" 1447 114.315548260432 79.7301788357453
"7237" 1447.2 116.426464306811 77.1250013562473
"7238" 1447.4 119.489296629128 75.2436058454167
"7239" 1447.6 120.198299321148 75.2746806478369
"7240" 1447.8 119.483514793725 75.4734739543162
"7241" 1448 118.981968504097 75.1758717833297
"7242" 1448.2 118.381025604419 74.3537102244806
"7243" 1448.4 118.315234590752 73.7702504330843
"7244" 1448.6 117.417311669888 72.7475558530549
"7245" 1448.8 116.365740355988 70.8974651457121
"7246" 1449 115.479121405053 68.3304981336667
"7247" 1449.2 113.56486483118 65.894233623922
"7248" 1449.4 111.702789820807 62.4028372881172
"7249" 1449.6 110.165615584069 58.9748218483118
"7250" 1449.8 108.889378904843 54.8271984207173
"7251" 1450 108.083757132135 51.0792301736078
"7252" 1450.2 106.615382738302 47.0318767328411
"7253" 1450.4 105.845277572391 42.5826747702886
"7254" 1450.6 103.856105764304 38.8280807159167
"7255" 1450.8 101.50378924684 36.3082898691172
"7256" 1451 99.1520342227675 32.9429949174109
"7257" 1451.2 98.8373134527298 29.7191631724598
"7258" 1451.4 99.8294568858634 26.9735615059792
"7259" 1451.6 101.52090884495 25.9166938164139
"7260" 1451.8 102.440170122029 25.297942627585
"7261" 1452 102.23137216651 25.1591516000513
"7262" 1452.2 100.921722911104 23.8059900327821
"7263" 1452.4 98.3057476163943 22.4233391185725
"7264" 1452.6 95.951317909341 20.8109538864351
"7265" 1452.8 93.344626004184 19.464605716808
"7266" 1453 90.9923560073675 17.8619229057106
"7267" 1453.2 88.6426911667851 15.8246907306337
"7268" 1453.4 85.4254508789651 14.4884165188643
"7269" 1453.6 81.7571788537325 13.8408080008295
"7270" 1453.8 77.8195805381942 12.9752343287608
"7271" 1454 74.4105650369237 11.9351180400667
"7272" 1454.2 70.750048093355 10.2257737232333
"7273" 1454.4 66.3144077775217 9.9185244916
"7274" 1454.6 63.1321554923975 11.3084240247121
"7275" 1454.8 58.4422598999237 12.1962926147608
"7276" 1455 54.1982144648498 13.2367953380402
"7277" 1455.2 49.786842854359 14.9500806742549
"7278" 1455.4 46.4856808211807 17.6778872260293
"7279" 1455.6 44.5711851196497 21.5102381201183
"7280" 1455.8 43.091720495895 25.4887038636667
"7281" 1456 43.0948943539715 29.5540794384195
"7282" 1456.2 43.9664947427927 33.3289215502319
"7283" 1456.4 44.240065093555 37.7916554909
"7284" 1456.6 44.9020259551658 41.8422919989893
"7285" 1456.8 44.5886705089729 45.7251277737698
"7286" 1457 42.7176479730644 50.1227355689167
"7287" 1457.2 40.4473221576446 54.1634957102917
"7288" 1457.4 37.5063585712492 57.8909858145145
"7289" 1457.6 34.3951073193884 62.6961530690667
"7290" 1457.8 32.2421291733271 67.1327705519247
"7291" 1458 30.5057444278178 71.7120215744431
"7292" 1458.2 28.7579803200955 76.5928441714524
"7293" 1458.4 27.2350818283845 80.9807138915498
"7294" 1458.6 27.7166094334027 84.9330843806381
"7295" 1458.8 30.1164917617741 88.4964336183333
"7296" 1459 32.501920820247 91.9874951890287
"7297" 1459.2 35.1011480781038 96.3124812442821
"7298" 1459.4 38.7763722353797 98.6753579486232
"7299" 1459.6 42.2624186307884 99.5660608650667
"7300" 1459.8 46.427396371252 101.343464230648
"7301" 1460 50.328792824655 102.668845359167
"7302" 1460.2 54.7125036928884 104.130659309107
"7303" 1460.4 57.7998329942503 105.849524024667
"7304" 1460.6 61.359067286879 107.040250030182
"7305" 1460.8 65.4205677449373 107.134512906605
"7306" 1461 68.9686643957825 105.834250657726
"7307" 1461.2 72.8235818255936 104.079823113035
"7308" 1461.4 76.8663722112261 102.623087854109
"7309" 1461.6 80.8485109127948 100.493252776247
"7310" 1461.8 85.0196181555045 98.3260359106828
"7311" 1462 88.9542533442511 96.6694538811412
"7312" 1462.2 92.696534182852 93.9057510766667
"7313" 1462.4 96.2289681480536 91.0101199224493
"7314" 1462.6 99.6431782776151 88.2812799211174
"7315" 1462.8 102.620268890647 85.7711930959106
"7316" 1463 106.477994272938 83.8218108727678
"7317" 1463.2 110.483892843553 82.3682004203764
"7318" 1463.4 114.362747377131 82.0891522860544
"7319" 1463.6 115.449598681 82.9002488296212
"7320" 1463.8 115.379499637456 83.8716416855699
"7321" 1464 115.392063213488 85.0696310084792
"7322" 1464.2 115.052312040361 85.6826678051135
"7323" 1464.4 114.052983637736 86.0229776263745
"7324" 1464.6 113.789921733557 85.4495126208939
"7325" 1464.8 113.206444404206 84.9769407628549
"7326" 1465 112.61595117464 84.1176540348527
"7327" 1465.2 111.25280317514 82.654873955655
"7328" 1465.4 110.426309786738 79.8375916359394
"7329" 1465.6 110.600665926209 76.319179433062
"7330" 1465.8 110.576025734456 72.2377702796989
"7331" 1466 111.273616066063 68.0694697933369
"7332" 1466.2 112.293606173355 63.9987167130333
"7333" 1466.4 113.940771809509 59.6391484827193
"7334" 1466.6 115.43812965894 55.561717026215
"7335" 1466.8 118.030537352577 51.7779867111667
"7336" 1467 117.937209976674 51.0352748443295
"7337" 1467.2 116.417669803588 49.0646730740667
"7338" 1467.4 114.112373254774 46.0008356656667
"7339" 1467.6 111.810721999695 42.0837437130805
"7340" 1467.8 109.558655266422 38.3152774208667
"7341" 1468 106.956478515284 35.1236817692235
"7342" 1468.2 106.057890876623 32.0484433540375
"7343" 1468.4 106.545510890203 31.0154807868095
"7344" 1468.6 106.903273674359 32.0971448566344
"7345" 1468.8 108.238516860427 31.8394633482177
"7346" 1469 109.402411402152 31.5480504599404
"7347" 1469.2 110.247962983409 31.3191982773696
"7348" 1469.4 109.804348673264 31.140005482585
"7349" 1469.6 109.838208792668 30.0961441019767
"7350" 1469.8 109.428552456843 28.8766815336989
"7351" 1470 108.979290587835 28.8666887223993
"7352" 1470.2 108.525077050594 27.5426501726877
"7353" 1470.4 107.529079356055 25.7916256413333
"7354" 1470.6 106.388413401665 23.4451273669373
"7355" 1470.8 105.391167873971 21.4686483511839
"7356" 1471 103.940773341912 19.2444700150254
"7357" 1471.2 102.70644101406 18.1642672366156
"7358" 1471.4 101.387863796198 17.0376050526344
"7359" 1471.6 99.4451575741257 16.2783600805458
"7360" 1471.8 97.0746338547936 15.5305490041614
"7361" 1472 94.6202841734884 14.646337747828
"7362" 1472.2 91.9424937024664 14.369524891293
"7363" 1472.4 89.2547167992137 12.8843997552601
"7364" 1472.6 87.1082796088252 10.6027177398035
"7365" 1472.8 86.8505372787914 8.65097388427273
"7366" 1473 87.1534184992513 8.01471242383162
"7367" 1473.2 86.5476155011248 8.22216253666667
"7368" 1473.4 85.6141158809458 7.59376097661347
"7369" 1473.6 84.2423430383251 6.51590925838095
"7370" 1473.8 82.9413514082484 5.50884889956667
"7371" 1474 81.3646093913831 4.78935273742456
"7372" 1474.2 79.0154851696884 4.67046163370877
"7373" 1474.4 76.52697137812 3.64963801904561
"7374" 1474.6 73.9653463905884 2.985943237
"7375" 1474.8 70.3446339848989 2.0548573519614
"7376" 1475 66.7122212519626 1.55431439380069
"7377" 1475.2 63.0341976707884 1.65308741526667
"7378" 1475.4 59.6977306624884 0.976638032056142
"7379" 1475.6 57.6947376836312 0.943480073611724
"7380" 1475.8 54.978983752941 1.71868250697193
"7381" 1476 52.3660421585502 2.5299991180378
"7382" 1476.2 49.3403738060049 2.95931275105128
"7383" 1476.4 46.0703076555821 3.48765743126041
"7384" 1476.6 42.2617353485831 3.8464232941614
"7385" 1476.8 39.9394134224239 5.95234313350538
"7386" 1477 36.7935296252969 7.84235939597518
"7387" 1477.2 33.4603772625884 10.0267108407667
"7388" 1477.4 30.2117235336569 12.8593455119588
"7389" 1477.6 26.6832824353953 14.9956343791434
"7390" 1477.8 23.821645053316 18.2767779943908
"7391" 1478 21.281352503895 21.4784380064249
"7392" 1478.2 18.0331011175783 25.1561220082509
"7393" 1478.4 15.185539161355 28.7905512402333
"7394" 1478.6 12.1330426667987 32.1141851091839
"7395" 1478.8 10.0287413697825 36.0639831337373
"7396" 1479 8.86506880921251 40.4005133425977
"7397" 1479.2 7.9115367110401 44.5548691505977
"7398" 1479.4 6.44560948538248 48.7790611122667
"7399" 1479.6 4.97483691572974 52.850150737046
"7400" 1479.8 5.55635152864028 57.0309132698186
"7401" 1480 7.21776518445039 60.7136313733502
"7402" 1480.2 8.36060332417587 64.9907855348917
"7403" 1480.4 8.79129318020838 68.7718984382667
"7404" 1480.6 9.83507507696838 72.9677978043467
"7405" 1480.8 11.428634709878 76.3627023014069
"7406" 1481 11.6242383133839 79.8634858991592
"7407" 1481.2 10.0072411686268 82.2735548142667
"7408" 1481.4 8.97800314862475 82.2275264402576
"7409" 1481.6 9.04908025889136 82.0840510838458
"7410" 1481.8 9.92891900727409 85.0035600595238
"7411" 1482 12.2953582927787 86.9371542374409
"7412" 1482.2 14.7836574929789 90.1776086593459
"7413" 1482.4 17.1675130780884 92.9592188726849
"7414" 1482.6 19.3153727302106 95.9180171711667
"7415" 1482.8 22.4841721103119 98.8237752317255
"7416" 1483 25.4472052969001 102.214462692667
"7417" 1483.2 26.9467722329429 105.174441205867
"7418" 1483.4 27.934218547155 107.623780151
"7419" 1483.6 28.5666169336475 110.251724923485
"7420" 1483.8 27.8036081183429 111.051910502412
"7421" 1484 27.8734677510845 111.831396930897
"7422" 1484.2 29.3483978434318 113.92798242961
"7423" 1484.4 32.1997451553332 115.080431003218
"7424" 1484.6 34.8731969076188 117.008710753493
"7425" 1484.8 38.7052514701884 119.416092210167
"7426" 1485 41.5019255363305 119.38534451093
"7427" 1485.2 45.3622071952191 120.050230656821
"7428" 1485.4 49.3378058662884 121.098235387781
"7429" 1485.6 53.8282402823475 121.945824278991
"7430" 1485.8 58.1027547719169 122.874964344952
"7431" 1486 62.7257294380377 122.609570387399
"7432" 1486.2 66.0323596013413 122.970968365725
"7433" 1486.4 66.9715103298405 121.79771564323
"7434" 1486.6 69.6993422702484 119.532933467267
"7435" 1486.8 73.3292106574884 117.650673841934
"7436" 1487 77.7529020332645 116.322608512652
"7437" 1487.2 81.6999275840555 116.119153587353
"7438" 1487.4 85.6178881455182 116.473746457159
"7439" 1487.6 87.4336195502741 114.905648761481
"7440" 1487.8 90.4718294390793 112.594451139076
"7441" 1488 94.0490602498884 110.243126216252
"7442" 1488.2 97.5342981080694 107.640739092221
"7443" 1488.4 101.622218571923 105.514715744088
"7444" 1488.6 104.584246931738 103.032351492367
"7445" 1488.8 106.443506618131 100.248562176381
"7446" 1489 109.749264517884 97.4366515980737
"7447" 1489.2 112.129672034853 93.4307493647961
"7448" 1489.4 113.068515487068 89.8310597621439
"7449" 1489.6 114.859786375588 84.9435939117
"7450" 1489.8 117.887856052223 81.2148299540136
"7451" 1490 119.809016796284 77.7486115847576
"7452" 1490.2 119.152139882303 74.2831514789259
"7453" 1490.4 119.301196630044 69.7585579426667
"7454" 1490.6 120.274035118674 65.2917197028876
"7455" 1490.8 120.472494170355 62.3110096660333
"7456" 1491 119.641623008755 58.3816814643
"7457" 1491.2 118.962212735988 53.9027666088
"7458" 1491.4 119.139532800964 48.7904602593008
"7459" 1491.6 116.490458551769 46.4107282155431
"7460" 1491.8 112.757664832432 44.393356697824
"7461" 1492 109.576256820758 41.0719142207116
"7462" 1492.2 108.063310528005 37.6711847562796
"7463" 1492.4 108.779810798578 34.5909441171498
"7464" 1492.6 109.487182478327 32.3567920946344
"7465" 1492.8 108.90634852113 30.5846225505193
"7466" 1493 109.414532234314 28.5113363842971
"7467" 1493.2 109.373333165622 28.0584084871718
"7468" 1493.4 107.978207257024 26.5922046251667
"7469" 1493.6 104.839257611917 25.6046178092024
"7470" 1493.8 101.955318646988 24.2273493836098
"7471" 1494 99.2705953799153 21.6377560641161
"7472" 1494.2 96.8180125808455 18.0655747915595
"7473" 1494.4 92.9862972446953 16.6741278012184
"7474" 1494.6 89.2430736316819 15.5969816676022
"7475" 1494.8 84.6371429260679 13.5567330628485
"7476" 1495 79.9089771357472 12.1917106046784
"7477" 1495.2 75.307197481803 11.2620773905543
"7478" 1495.4 70.2862020934554 10.3592590340513
"7479" 1495.6 65.097809735949 8.83335463061049
"7480" 1495.8 59.7234100596532 8.53174193582051
"7481" 1496 54.0011843914224 8.20218967220513
"7482" 1496.2 48.3771110856884 8.44286268896667
"7483" 1496.4 43.0992704310164 9.49851834144195
"7484" 1496.6 37.8965266906531 9.72200717029019
"7485" 1496.8 32.5135400592974 11.0257692301273
"7486" 1497 27.2507792655228 12.7480824955977
"7487" 1497.2 23.6519840432861 15.9225994434195
"7488" 1497.4 21.1094832801738 20.4562152619813
"7489" 1497.6 18.6197469402815 24.7500522383218
"7490" 1497.8 16.1661506578016 29.4256442133414
"7491" 1498 15.5063745856744 34.3378440331783
"7492" 1498.2 16.0769946784884 39.105934924874
"7493" 1498.4 15.8300131594152 44.4777829647154
"7494" 1498.6 18.2884728780056 48.3287074546322
"7495" 1498.8 21.3694708797217 50.8043095686667
"7496" 1499 24.0283266691513 54.283290819397
"7497" 1499.2 27.2742818172384 57.7579871613542
"7498" 1499.4 29.9139098508071 61.5254578849854
"7499" 1499.6 32.7900023332686 65.2789297705788
"7500" 1499.8 34.714060346977 69.5254655358258
"7501" 1500 34.8677614581921 73.2541790912963
"7502" 1500.2 35.1703397871312 77.5850675452381
"7503" 1500.4 36.1160705537212 81.4978142305982
"7504" 1500.6 38.3229550763436 83.3200015116272
"7505" 1500.8 40.1193302740653 83.3051532637051
"7506" 1501 43.1154361744531 83.4511314054314
"7507" 1501.2 46.5164182814234 82.7358617795888
"7508" 1501.4 50.8819432640413 83.2586869819725
"7509" 1501.6 54.5696977119884 83.9788807809881
"7510" 1501.8 58.9766832650694 83.9672267302478
"7511" 1502 63.3424085588587 84.178596216037
"7512" 1502.2 67.6352564382489 84.7047306427512
"7513" 1502.4 72.5618949392197 84.6359571468756
"7514" 1502.6 77.061228869501 84.8904045724388
"7515" 1502.8 81.3038639367933 85.8756852770569
"7516" 1503 85.4807013958884 86.7079587146809
"7517" 1503.2 88.9755532193684 88.8945593832667
"7518" 1503.4 92.0869692297587 91.4619091676532
"7519" 1503.6 95.5237863867992 92.6776898158559
"7520" 1503.8 100.002701242299 94.4671505101802
"7521" 1504 104.681614645988 95.0318954926434
"7522" 1504.2 108.444876801751 94.1134688670667
"7523" 1504.4 110.477998820229 91.3573615185185
"7524" 1504.6 113.050656061406 87.8636071147372
"7525" 1504.8 115.92478771904 84.5584505086667
"7526" 1505 116.074782715759 81.8565918967726
"7527" 1505.2 115.487267200755 78.7423523774667
"7528" 1505.4 115.608435911822 74.7697496360667
"7529" 1505.6 115.819531227269 69.6936461331667
"7530" 1505.8 115.758890416012 64.3723873311318
"7531" 1506 115.614617988917 59.289210381881
"7532" 1506.2 115.803917453075 54.278210546046
"7533" 1506.4 114.963207663084 48.8088184361723
"7534" 1506.6 114.04703013757 44.1833049996667
"7535" 1506.8 110.285667532822 41.2579461182
"7536" 1507 106.587396199061 38.2624727578577
"7537" 1507.2 102.432527444302 35.1826762933919
"7538" 1507.4 97.8870415428906 32.7574154013732
"7539" 1507.6 92.6376517311514 30.5983921723515
"7540" 1507.8 87.198700620655 28.5914883577667
"7541" 1508 82.006971437612 26.3639192726554
"7542" 1508.2 77.1287152402217 24.6794699719
"7543" 1508.4 72.5457922669711 21.432834939046
"7544" 1508.6 67.8808520383688 18.7279977916123
"7545" 1508.8 63.1865696025621 16.6333664834561
"7546" 1509 57.9518268207642 15.944429528908
"7547" 1509.2 52.7528963921625 16.2201726824757
"7548" 1509.4 47.5891254791288 17.5461240270936
"7549" 1509.6 43.949561227271 20.2943479773732
"7550" 1509.8 40.143607635178 23.4160026361839
"7551" 1510 37.3497235526732 27.3640907076993
"7552" 1510.2 36.3712082628812 31.3354032764881
"7553" 1510.4 36.0713415814535 35.6421185310388
"7554" 1510.6 35.9355317089711 40.5392903146322
"7555" 1510.8 36.7360696975983 44.9579668141392
"7556" 1511 37.5706501054554 50.29072162537
"7557" 1511.2 39.6378875976497 54.7743995948602
"7558" 1511.4 42.0173765499259 58.5288148991667
"7559" 1511.6 44.1908638234558 62.7170377382102
"7560" 1511.8 46.6689055725305 66.6250257493298
"7561" 1512 48.8102498872611 70.9771296391894
"7562" 1512.2 51.0443149546608 75.3409735596667
"7563" 1512.4 52.3490305448831 80.1427392571535
"7564" 1512.6 52.8320585038345 84.2089253805897
"7565" 1512.8 53.3734657940598 88.6015289289524
"7566" 1513 54.5338842998504 92.6455666370632
"7567" 1513.2 54.7567964570178 96.960424464902
"7568" 1513.4 54.0596763516312 100.804949114952
"7569" 1513.6 54.8124114344666 105.245561971058
"7570" 1513.8 56.8462476023098 104.836436140685
"7571" 1514 60.7605240180307 104.287239796023
"7572" 1514.2 64.7167607630733 103.551890918591
"7573" 1514.4 69.7419790798568 103.505866060614
"7574" 1514.6 74.1720000529638 103.47864678588
"7575" 1514.8 78.9169251977129 103.669017117789
"7576" 1515 83.6223690210598 103.290144107238
"7577" 1515.2 88.5185740804884 102.798668978167
"7578" 1515.4 93.0559095645384 102.175515606967
"7579" 1515.6 98.277923526184 101.587922618362
"7580" 1515.8 102.848967531201 99.797609292379
"7581" 1516 105.284148971818 97.1375955214196
"7582" 1516.2 108.323888401266 93.8432434082593
"7583" 1516.4 109.627894529888 90.1775222063255
"7584" 1516.6 111.139220522109 86.2774942912874
"7585" 1516.8 113.295260808942 81.862346048969
"7586" 1517 115.545365572095 77.7938112973688
"7587" 1517.2 118.379433083664 73.6632529448975
"7588" 1517.4 120.404383807923 69.6682458598841
"7589" 1517.6 121.442358011835 70.004065974637
"7590" 1517.8 120.933556167978 71.1541618469167
"7591" 1518 121.1272124999 71.5188134826373
"7592" 1518.2 121.261664411913 71.8593401410303
"7593" 1518.4 121.006613389647 71.6159354620231
"7594" 1518.6 121.513443551791 70.6633892266061
"7595" 1518.8 121.651995842145 69.7950708355104
"7596" 1519 121.48306620389 69.5430775028832
"7597" 1519.2 121.246689644521 69.5994193129247
"7598" 1519.4 121.378671953561 69.6233807723677
"7599" 1519.6 121.373515638362 69.3800196009509
"7600" 1519.8 121.105683551818 68.7986918234645
"7601" 1520 120.900293905346 68.0180654681612
"7602" 1520.2 120.550388341755 66.4999851057667
"7603" 1520.4 120.605661731057 65.4891311996439
"7604" 1520.6 120.990171795422 63.9735604146996
"7605" 1520.8 120.459713085384 62.6605270526899
"7606" 1521 119.938807263185 61.1012188554195
"7607" 1521.2 119.087708901022 58.3903363722333
"7608" 1521.4 118.003288277466 54.805237463303
"7609" 1521.6 117.076641980512 50.8934655479799
"7610" 1521.8 115.734037624513 46.4583847618984
"7611" 1522 113.410469732269 42.8522562466227
"7612" 1522.2 110.647219331972 39.8488712685376
"7613" 1522.4 107.705363662148 35.9273788111722
"7614" 1522.6 107.071938532082 33.4022380899634
"7615" 1522.8 108.080061962714 31.6448561194731
"7616" 1523 109.089335903972 32.1809020301828
"7617" 1523.2 110.095259558288 32.3511803640067
"7618" 1523.4 110.826822343292 32.8404681849759
"7619" 1523.6 110.980793296309 33.3560151750667
"7620" 1523.8 110.819837631832 33.5864520987917
"7621" 1524 110.605466380958 34.2128510604667
"7622" 1524.2 112.519142891853 35.5324699641843
"7623" 1524.4 116.926342347125 40.6957705074394
"7624" 1524.6 117.810028117363 39.4528568823542
"7625" 1524.8 117.967596300101 39.7902412470538
"7626" 1525 117.984478605395 40.5036167986354
"7627" 1525.2 118.221688215366 40.6422995549014
"7628" 1525.4 118.148905946371 40.7964358804608
"7629" 1525.6 118.30912044857 41.1152284526871
"7630" 1525.8 118.612987200878 41.0948011036567
"7631" 1526 118.399420655684 41.4369331832955
"7632" 1526.2 118.303259518337 41.6851838461818
"7633" 1526.4 118.106436635233 42.2200539449932
"7634" 1526.6 118.379304686678 42.4190020174567
"7635" 1526.8 118.068639528616 42.9195963679113
"7636" 1527 118.054858529282 43.1842275838841
"7637" 1527.2 117.91119386302 43.2966373039433
"7638" 1527.4 117.671999353904 43.0323967368464
"7639" 1527.6 117.267790674213 42.8671621035977
"7640" 1527.8 117.164827114316 42.817918661908
"7641" 1528 116.602354371263 43.1070253195699
"7642" 1528.2 116.367978694247 42.8761154566322
"7643" 1528.4 115.781534070488 43.2715891298712
"7644" 1528.6 115.630073181655 43.2529023968333
"7645" 1528.8 115.672132144365 43.6844322165431
"7646" 1529 115.252673643615 43.9086255531509
"7647" 1529.2 114.681599891928 44.1062668081722
"7648" 1529.4 114.022765674141 44.5194798446561
"7649" 1529.6 112.264373780233 45.5146594598197
"7650" 1529.8 110.560190393832 46.9623418438854
"7651" 1530 109.541345450555 49.1642045153
"7652" 1530.2 108.456826475772 51.7558576852008
"7653" 1530.4 107.414192433005 54.1922872386989
"7654" 1530.6 106.541959484212 57.0109834387305
"7655" 1530.8 105.626288639563 59.4638211764326
"7656" 1531 104.288086800895 62.2328450287604
"7657" 1531.2 103.023412966943 64.6836346544848
"7658" 1531.4 102.43901632423 67.4594235287634
"7659" 1531.6 101.948898797697 70.5860051846447
"7660" 1531.8 101.517163932863 73.5263934304621
"7661" 1532 101.699318139859 76.1330435048015
"7662" 1532.2 101.747743519906 79.2956007230513
"7663" 1532.4 101.821584678019 83.0130802005703
"7664" 1532.6 102.311541991805 86.113167506935
"7665" 1532.8 103.396360817888 88.6297192005067
"7666" 1533 104.44194027245 91.2793193999744
"7667" 1533.2 104.510920628414 93.8865179479259
"7668" 1533.4 103.539647627007 96.0983277531111
"7669" 1533.6 102.012013771742 96.6977805536414
"7670" 1533.8 99.7605977365965 98.2355442076396
"7671" 1534 97.2295560652208 100.190311337272
"7672" 1534.2 94.7290553137316 101.861833673491
"7673" 1534.4 92.1170653789673 104.266041573202
"7674" 1534.6 89.5896189372384 106.092943310292
"7675" 1534.8 86.5204192489232 106.40268553171
"7676" 1535 83.0120553484422 106.510625838344
"7677" 1535.2 79.6442024102741 106.75458011141
"7678" 1535.4 75.7858729862576 108.218305749805
"7679" 1535.6 73.564038674209 110.553721042549
"7680" 1535.8 73.0371075147384 112.592715529196
"7681" 1536 73.4015409595026 115.545493740838
"7682" 1536.2 74.2818353212316 117.398562995977
"7683" 1536.4 75.4208134080439 117.394209551296
"7684" 1536.6 75.5258262909684 116.900110473947
"7685" 1536.8 76.1016282053436 116.752999815154
"7686" 1537 77.1745496822348 116.67425394692
"7687" 1537.2 79.465873263296 116.804640181821
"7688" 1537.4 81.726438377352 116.683895137576
"7689" 1537.6 84.124684552925 116.087304908906
"7690" 1537.8 86.1513215277852 115.310420259292
"7691" 1538 88.5592650655481 113.375418594756
"7692" 1538.2 91.4246258596422 112.280786381282
"7693" 1538.4 95.100067113271 110.743310010449
"7694" 1538.6 98.5613583217026 108.384793841424
"7695" 1538.8 100.884273790238 107.310039738417
"7696" 1539 101.376305306248 105.595069731427
"7697" 1539.2 101.861744480047 102.831546388173
"7698" 1539.4 101.811829383883 100.256859174588
"7699" 1539.6 102.199354183969 97.1365515191224
"7700" 1539.8 102.179264389763 94.3520197669792
"7701" 1540 101.52394269778 91.5853593041603
"7702" 1540.2 101.396402676878 88.4615891837966
"7703" 1540.4 102.366974552805 85.629906199654
"7704" 1540.6 103.725844209557 82.7677799017701
"7705" 1540.8 105.200179775814 80.3865903924869
"7706" 1541 108.067498386682 77.950009515699
"7707" 1541.2 110.834425525191 75.9003200032305
"7708" 1541.4 114.63299246158 74.5699802305034
"7709" 1541.6 116.925855660643 73.5783167944811
"7710" 1541.8 116.528401713912 73.1232806798078
"7711" 1542 116.122868079994 70.0546724893745
"7712" 1542.2 116.254150391342 66.820751553161
"7713" 1542.4 116.064785602852 62.8115190577689
"7714" 1542.6 114.799005317602 58.8415717994848
"7715" 1542.8 113.96863996231 55.0931255534881
"7716" 1543 113.927849991602 51.2677305883882
"7717" 1543.2 113.584149111859 47.0394246176667
"7718" 1543.4 114.026511072896 42.8898770918519
"7719" 1543.6 112.371399706291 39.9489416125155
"7720" 1543.8 110.913148357988 36.5161635938411
"7721" 1544 108.522824471895 34.9515617189084
"7722" 1544.2 105.625332491796 32.1439476288864
"7723" 1544.4 103.010512945605 29.7366534435039
"7724" 1544.6 100.297803139291 29.6506075564922
"7725" 1544.8 96.978243393 30.5246526192946
"7726" 1545 93.5860712985333 31.304510256397
"7727" 1545.2 89.6658197570862 32.0165740972971
"7728" 1545.4 85.4790080443362 33.1384195006123
"7729" 1545.6 81.503955347499 34.3139477510071
"7730" 1545.8 77.6701879178009 36.1910384549792
"7731" 1546 74.5095458057434 38.929422622585
"7732" 1546.2 72.2854287607284 42.1541618346967
"7733" 1546.4 70.5035598480292 45.6815755413911
"7734" 1546.6 68.5403087933557 49.5444905720442
"7735" 1546.8 68.5135657902071 53.0072541035729
"7736" 1547 70.0752444651336 55.6161591890215
"7737" 1547.2 71.7426293768673 59.1512849881614
"7738" 1547.4 73.2915199293916 62.5805681695699
"7739" 1547.6 74.6609497169077 66.0439272957957
"7740" 1547.8 76.7019479758389 69.1054246841924
"7741" 1548 78.8588408469829 72.1824077083919
"7742" 1548.2 81.3882614677192 74.4635941565348
"7743" 1548.4 84.1925160667142 77.2380735405376
"7744" 1548.6 87.1121515413217 80.3478377991
"7745" 1548.8 90.4418869545624 82.8467020507407
"7746" 1549 93.4732349828301 85.7334364274641
"7747" 1549.2 96.5730477759467 88.799355396
"7748" 1549.4 98.6188516386884 92.1089921897067
"7749" 1549.6 100.643416812883 96.1879136422456
"7750" 1549.8 102.571226048756 97.7129041826899
"7751" 1550 104.029250960513 97.1026576945417
"7752" 1550.2 105.700579097442 95.8425383229108
"7753" 1550.4 108.687600603703 94.5595057294881
"7754" 1550.6 110.718412929488 93.9382069814167
"7755" 1550.8 109.917342189522 94.4560261890189
"7756" 1551 109.430503618272 94.7392777213826
"7757" 1551.2 108.527639358863 95.2482453185985
"7758" 1551.4 108.24071534985 95.9995022086241
"7759" 1551.6 108.253190801664 96.2782420480623
"7760" 1551.8 108.066510240252 96.1842285247341
"7761" 1552 107.848863281937 96.452980014977
"7762" 1552.2 107.125080617881 97.2116168033452
"7763" 1552.4 106.544084257027 97.7155749727051
"7764" 1552.6 105.485522440565 98.3896591482821
"7765" 1552.8 103.722727536033 99.6459270408059
"7766" 1553 101.478216847163 101.932096321342
"7767" 1553.2 99.1249859122144 104.641986527393
"7768" 1553.4 97.956186731271 107.435629978536
"7769" 1553.6 98.0523818194461 108.857409281779
"7770" 1553.8 98.1178852030178 108.932834975917
"7771" 1554 98.1401498998968 108.594105040427
"7772" 1554.2 98.0276548506268 108.571825450774
"7773" 1554.4 97.4935863292972 108.78391964824
"7774" 1554.6 97.2290371660965 108.677573670991
"7775" 1554.8 97.1603115017493 108.671776611623
"7776" 1555 96.9200168529169 108.340282886338
"7777" 1555.2 96.6974620774884 108.11861510458
"7778" 1555.4 96.1911499633883 107.956375898724
"7779" 1555.6 95.4709195278317 108.265793470831
"7780" 1555.8 95.1769251700226 108.104542502639
"7781" 1556 94.3072847632966 107.747082948954
"7782" 1556.2 92.331900680369 107.544981735488
"7783" 1556.4 89.8994253007611 107.731966500167
"7784" 1556.6 86.7857109920971 107.887190392449
"7785" 1556.8 83.2885368579169 108.529454445452
"7786" 1557 79.8363698990576 109.704286865744
"7787" 1557.2 76.7667143084014 111.505318208928
"7788" 1557.4 75.0531919509737 114.33387936049
"7789" 1557.6 72.6852855072484 117.299967220467
"7790" 1557.8 70.0033345233699 118.546615603969
"7791" 1558 67.6991382689567 120.425922765553
"7792" 1558.2 65.9292643744884 121.023055299008
"7793" 1558.4 63.5924392324884 121.080431005747
"7794" 1558.6 60.5534694468827 122.104903924808
"7795" 1558.8 58.6420596553568 123.010156609851
"7796" 1559 58.2106601175793 122.396134373576
"7797" 1559.2 57.0742116951967 121.861103701333
"7798" 1559.4 55.5546638648362 121.49044786158
"7799" 1559.6 53.4891070009001 120.588323122902
"7800" 1559.8 50.7782994866856 119.647397672188
"7801" 1560 47.4101993993898 118.47349959616
"7802" 1560.2 44.3399474094343 116.614358162288
"7803" 1560.4 40.8111368505025 114.836609762484
"7804" 1560.6 37.5638022662115 113.245475734774
"7805" 1560.8 33.7916368839722 111.894698025522
"7806" 1561 30.4737507433831 109.819393637246
"7807" 1561.2 27.2962680752948 108.854312625715
"7808" 1561.4 24.2738582535038 109.428661336174
"7809" 1561.6 24.1557330265455 110.282073301952
"7810" 1561.8 24.7343754426598 110.487936469224
"7811" 1562 24.7383614983391 110.33522071101
"7812" 1562.2 25.0348243894884 110.776539758651
"7813" 1562.4 24.9343157812303 110.55039539007
"7814" 1562.6 24.8530713228884 110.555630213417
"7815" 1562.8 24.4880672248538 110.041328953532
"7816" 1563 24.7377703460138 109.515390961175
"7817" 1563.2 25.1747904787227 108.725928583135
"7818" 1563.4 24.7548922110196 107.99567072626
"7819" 1563.6 24.2618745348268 107.643087253313
"7820" 1563.8 23.465314965757 106.667219057771
"7821" 1564 22.2741633148707 105.771248019093
"7822" 1564.2 20.464627301879 104.399150781151
"7823" 1564.4 17.8732110189809 102.470234598756
"7824" 1564.6 15.4724429004585 101.16231007898
"7825" 1564.8 14.5191112504884 101.255318044831
"7826" 1565 14.7517119011967 100.77558424875
"7827" 1565.2 15.0467814438432 99.7582835783602
"7828" 1565.4 15.7943142177626 97.9616922057473
"7829" 1565.6 15.9829844716263 95.0696869711494
"7830" 1565.8 16.2024174968443 92.3390660473785
"7831" 1566 16.2717301069884 88.8556122975667
"7832" 1566.2 16.3282661991335 85.0903085606989
"7833" 1566.4 16.7261127734884 81.1830364146667
"7834" 1566.6 16.7897998318657 76.6710532788553
"7835" 1566.8 17.3138278054478 73.6830908575721
"7836" 1567 18.1305682881247 69.9591944447576
"7837" 1567.2 18.3506623842181 65.6515702118694
"7838" 1567.4 18.1791386630653 61.609629242359
"7839" 1567.6 18.3801618451921 57.7907435837407
"7840" 1567.8 17.3926462320128 53.635097748813
"7841" 1568 15.7872663580371 49.2606750744593
"7842" 1568.2 15.2547784248217 44.6400918072593
"7843" 1568.4 14.2673800868176 40.0986106457642
"7844" 1568.6 13.8792662711312 35.6937676286309
"7845" 1568.8 13.7499063079134 32.0172091041292
"7846" 1569 15.6047612643759 29.2665711765667
"7847" 1569.2 17.7166189036365 25.6089109182963
"7848" 1569.4 20.6315127003472 22.1071804228902
"7849" 1569.6 23.3751474420452 18.3941381389962
"7850" 1569.8 26.3701530420598 16.3083193772381
"7851" 1570 30.1963832196202 13.988613833348
"7852" 1570.2 33.4206187792696 11.6908873568229
"7853" 1570.4 36.2041323000056 11.8840839277701
"7854" 1570.6 39.8093166822058 12.3482958187971
"7855" 1570.8 43.944305998316 12.4481451689425
"7856" 1571 48.0229897924161 12.5845489630643
"7857" 1571.2 51.445275948055 11.6321962624
"7858" 1571.4 55.0101707050241 11.2915638144524
"7859" 1571.6 57.7458997009711 12.8510460554943
"7860" 1571.8 61.0376958728812 15.0981777858452
"7861" 1572 64.6944647255906 16.7477386071326
"7862" 1572.2 68.8787403027805 18.1281422740712
"7863" 1572.4 72.6487558268677 19.7003611268736
"7864" 1572.6 75.514574910655 22.459486087
"7865" 1572.8 78.8114363076514 25.7215397020906
"7866" 1573 82.0360480384217 28.5438863641333
"7867" 1573.2 84.5805909708217 32.2784791373667
"7868" 1573.4 86.9524040385097 36.6714894279539
"7869" 1573.6 88.4964450545225 41.417176753928
"7870" 1573.8 89.909541426917 44.9322874169744
"7871" 1574 91.8226565156972 48.3904462351722
"7872" 1574.2 93.5132168290488 52.3579130971392
"7873" 1574.4 94.7929067877631 56.8132885052381
"7874" 1574.6 94.9469831707521 60.9391116497216
"7875" 1574.8 93.9418510677465 65.5581356892151
"7876" 1575 93.0061438439217 70.1739935234667
"7877" 1575.2 90.9709565097302 73.8729680217436
"7878" 1575.4 88.4889404283253 77.9021677823297
"7879" 1575.6 85.9205743637942 81.7145495842196
"7880" 1575.8 82.7692423819169 84.5630870664881
"7881" 1576 79.0841550313173 87.2095854650877
"7882" 1576.2 75.5870890041506 90.0724455697072
"7883" 1576.4 72.1607980864884 93.7872164680145
"7884" 1576.6 69.3518870572156 97.1454404780758
"7885" 1576.8 66.5108030513788 101.158089683269
"7886" 1577 64.4781713427626 105.424456368909
"7887" 1577.2 62.5398152946506 105.935488312923
"7888" 1577.4 58.9906912605499 106.971999007405
"7889" 1577.6 55.3632969313593 108.427151040618
"7890" 1577.8 52.517920081271 109.795033141232
"7891" 1578 51.7430834619429 111.880421234576
"7892" 1578.2 52.4605483197272 114.241555276741
"7893" 1578.4 53.2315157930653 117.493704005744
"7894" 1578.6 54.6543295648808 119.311740313882
"7895" 1578.8 55.9328457114884 121.846678854778
"7896" 1579 56.6169163192961 122.217286450897
"7897" 1579.2 56.6549895921759 122.160238956779
"7898" 1579.4 56.6091361918605 121.846511124004
"7899" 1579.6 56.9619353742933 121.968234573923
"7900" 1579.8 57.0736707634509 122.131028642504
"7901" 1580 57.6733879522674 122.240510711899
"7902" 1580.2 58.2518201058759 122.471815642379
"7903" 1580.4 58.5093452270268 122.561818362859
"7904" 1580.6 58.9239135650278 122.53356727168
"7905" 1580.8 59.2832937249114 122.761547007474
"7906" 1581 59.4751758870598 123.276237349134
"7907" 1581.2 59.1368926284084 123.105679462147
"7908" 1581.4 59.2273307962416 122.906998744446
"7909" 1581.6 59.8067825024484 122.757752163227
"7910" 1581.8 60.195387868655 122.218118653583
"7911" 1582 60.8394671473925 122.072141182447
"7912" 1582.2 62.0935665403975 121.611291585985
"7913" 1582.4 64.4480949031702 121.210018581803
"7914" 1582.6 67.1566876813975 121.068392815621
"7915" 1582.8 70.1780373599429 121.446061525439
"7916" 1583 72.6435225289673 121.627664987357
"7917" 1583.2 72.4308312140084 121.485480697027
"7918" 1583.4 73.4470768378962 120.545216054364
"7919" 1583.6 75.0006897521134 119.967842590917
"7920" 1583.8 77.6964772006484 119.013638991267
"7921" 1584 80.4219686589109 118.089514244188
"7922" 1584.2 83.7402898349063 116.723705365383
"7923" 1584.4 87.1999370360741 115.24504479401
"7924" 1584.6 90.8081906337611 113.562227207985
"7925" 1584.8 93.9034320164014 112.27297091258
"7926" 1585 97.0980606732598 111.222367228138
"7927" 1585.2 96.9609276572236 110.840096672696
"7928" 1585.4 97.7323417832312 108.70193439641
"7929" 1585.6 98.6507174360793 106.416027089394
"7930" 1585.8 100.514276476088 103.644377124795
"7931" 1586 101.544795311232 100.809209735653
"7932" 1586.2 101.94990932953 97.6922732975
"7933" 1586.4 102.904345735248 94.5532258347173
"7934" 1586.6 103.506163445043 91.557976954751
"7935" 1586.8 104.285270773865 88.0789615886078
"7936" 1587 106.095764781524 85.4764889573095
"7937" 1587.2 108.461252280966 83.0330229854167
"7938" 1587.4 111.231806331897 80.1473979994621
"7939" 1587.6 114.227584691549 78.1656207851818
"7940" 1587.8 117.518574092708 76.8248575248367
"7941" 1588 118.482702917424 75.0813263216667
"7942" 1588.2 119.007946056318 71.4993746519849
"7943" 1588.4 119.921302955005 67.4859152639925
"7944" 1588.6 120.241189378115 63.5969292562821
"7945" 1588.8 118.988177459788 59.0221446513667
"7946" 1589 115.44592620435 53.866213433805
"7947" 1589.2 113.232270279216 49.0782455433258
"7948" 1589.4 112.011840837303 43.6447773949259
"7949" 1589.6 110.138440022869 38.5656112253297
"7950" 1589.8 107.649724968291 33.6761516597216
"7951" 1590 106.814852749102 29.4586511219508
"7952" 1590.2 108.492232917318 27.1129743695644
"7953" 1590.4 109.201962571382 26.797988872305
"7954" 1590.6 109.333627660155 27.1174001747576
"7955" 1590.8 109.508406383469 27.039024750754
"7956" 1591 109.947501542437 27.3156032444399
"7957" 1591.2 109.832917867819 27.127420865761
"7958" 1591.4 109.939471215488 26.6256440421818
"7959" 1591.6 109.888328577701 26.8066102989697
"7960" 1591.8 109.897592628714 27.2057259214086
"7961" 1592 110.05377244526 27.6900608814928
"7962" 1592.2 110.280258215363 28.1298031126979
"7963" 1592.4 110.54354846308 28.4216578684218
"7964" 1592.6 110.66674842805 28.5408836409728
"7965" 1592.8 110.801027959761 28.6870857499394
"7966" 1593 110.596703286676 28.7870351838854
"7967" 1593.2 110.73534644501 29.1251763219601
"7968" 1593.4 111.129283284126 29.6616059029524
"7969" 1593.6 111.055686661323 29.7247013289759
"7970" 1593.8 111.158684333054 29.7136159863406
"7971" 1594 111.15395023194 29.705877551828
"7972" 1594.2 111.107883786488 29.7514837930293
"7973" 1594.4 110.955482146793 29.7093826074601
"7974" 1594.6 110.963948904554 29.6924490919384
"7975" 1594.8 111.077251247174 29.589088054779
"7976" 1595 110.761687469155 29.8075029224
"7977" 1595.2 110.481518284509 30.2145512728316
"7978" 1595.4 110.567206596771 30.478512843349
"7979" 1595.6 110.578022271733 30.4340780013876
"7980" 1595.8 110.262554994591 30.7775410695189
"7981" 1596 110.346848778557 30.7711821540115
"7982" 1596.2 110.599878320836 30.7423270542862
"7983" 1596.4 109.896672220214 31.8357948629084
"7984" 1596.6 110.308002779101 32.3861071053763
"7985" 1596.8 110.481343712184 32.6727478237645
"7986" 1597 111.230159520663 33.4366265850039
"7987" 1597.2 111.573555463336 34.7852038851015
"7988" 1597.4 112.237349271788 36.5064016628
"7989" 1597.6 113.009171626037 39.1494988694086
"7990" 1597.8 114.356236466148 42.182087723805
"7991" 1598 116.551522431454 45.2890440994253
"7992" 1598.2 117.952068284781 48.4149715021273
"7993" 1598.4 119.58872109959 51.7670465185543
"7994" 1598.6 120.087842523454 54.1590699050985
"7995" 1598.8 119.680522540016 56.6078533279194
"7996" 1599 120.115967801617 60.2521187449247
"7997" 1599.2 120.561825184381 63.6893037544167
"7998" 1599.4 120.221501840288 67.6569426515608
"7999" 1599.6 120.300281172727 72.0437486907462
"8000" 1599.8 120.737214975075 73.6398364831149
"8001" 1600 121.000443554288 72.8811576207193
"8002" 1600.2 121.214050251117 72.2091460497698
"8003" 1600.4 120.722945568676 71.7383681324167
"8004" 1600.6 120.450808277443 71.3499912946779
"8005" 1600.8 119.953885231617 70.9719588964884
"8006" 1601 119.551611966248 71.1307935954967
"8007" 1601.2 119.390630678688 70.9788999612667
"8008" 1601.4 119.313326614647 71.1541618469167
"8009" 1601.6 119.12923300987 71.4462649896667
"8010" 1601.8 119.045031251557 71.638762079908
"8011" 1602 118.85746867975 71.893271314178
"8012" 1602.2 117.900084336587 72.2423263017766
"8013" 1602.4 117.728888355488 72.6517700232381
"8014" 1602.6 117.03126473251 73.2010237959304
"8015" 1602.8 115.831788374617 74.4070810746022
"8016" 1603 113.400542130272 75.6742321280275
"8017" 1603.2 111.489155257025 77.616303303193
"8018" 1603.4 109.453679608908 80.0313752783764
"8019" 1603.6 107.703295845522 83.1741514701161
"8020" 1603.8 106.987939058223 86.3540832148354
"8021" 1604 107.102584726229 89.8475609123704
"8022" 1604.2 107.141430584936 92.0779711775877
"8023" 1604.4 105.569304716164 93.9900521279654
"8024" 1604.6 103.318466646488 96.5721284822821
"8025" 1604.8 100.945769188712 98.2070125587983
"8026" 1605 97.9734915958173 100.784694678154
"8027" 1605.2 95.3697205195338 103.630720354485
"8028" 1605.4 91.4510605331942 104.969396254681
"8029" 1605.6 87.9065484480598 105.730828144438
"8030" 1605.8 83.899693135754 106.638608208901
"8031" 1606 79.3722907290045 107.754999722892
"8032" 1606.2 75.6601347258975 107.926701928667
"8033" 1606.4 71.1899431965753 108.547597497797
"8034" 1606.6 66.1030282953038 108.793524246297
"8035" 1606.8 61.9719622738991 108.765918894345
"8036" 1607 57.3540726984357 108.097522479982
"8037" 1607.2 53.131495432754 107.825277226323
"8038" 1607.4 48.2523128971013 107.51629177828
"8039" 1607.6 44.0929316586884 107.511266347867
"8040" 1607.8 42.1656410238975 109.283948854576
"8041" 1608 41.7561065166884 112.035619470017
"8042" 1608.2 42.7492572020384 114.268585716817
"8043" 1608.4 44.107925372432 116.652311926808
"8044" 1608.6 45.6100133778598 118.950581804895
"8045" 1608.8 47.522764968324 120.012747335845
"8046" 1609 48.2816822956183 120.873657387121
"8047" 1609.2 48.721301997525 120.533841905459
"8048" 1609.4 50.0267852978264 120.914549333695
"8049" 1609.6 51.8122103240079 121.369347568758
"8050" 1609.8 53.2560876723699 122.062102550048
"8051" 1610 54.9994303242479 122.703587777376
"8052" 1610.2 56.3403932749314 123.571269686641
"8053" 1610.4 57.2310819014884 123.448413816307
"8054" 1610.6 58.3616977226529 123.862140326679
"8055" 1610.8 59.4751758870598 123.913553296952
"8056" 1611 61.7437508979284 123.759990501907
"8057" 1611.2 64.1330480339958 123.0540600411
"8058" 1611.4 66.7766266444478 122.919575549937
"8059" 1611.6 70.172136286352 122.897725628803
"8060" 1611.8 72.4344803103262 122.177475673761
"8061" 1612 75.6604719301026 121.649058456967
"8062" 1612.2 78.1712807715424 120.314331303788
"8063" 1612.4 81.5768288057237 119.328270350255
"8064" 1612.6 85.0612712421961 118.769970044836
"8065" 1612.8 86.1655209861134 117.84739014725
"8066" 1613 87.7847884078797 117.330447548406
"8067" 1613.2 88.8967559271405 116.274925080884
"8068" 1613.4 90.55788676228 115.6079327195
"8069" 1613.6 91.6018850317384 114.985861211792
"8070" 1613.8 93.2260913955319 113.497828535319
"8071" 1614 95.4028828908405 112.604009216019
"8072" 1614.2 96.2514551283432 112.654794375473
"8073" 1614.4 96.1831608176037 112.909931611821
"8074" 1614.6 95.2242462270971 113.373649421493
"8075" 1614.8 95.117941379655 113.43338710125
"8076" 1615 94.8573533907927 113.503473040493
"8077" 1615.2 94.7723632700312 113.408967896724
"8078" 1615.4 94.3606369354884 113.422568466333
"8079" 1615.6 93.927282038263 113.333581384765
"8080" 1615.8 93.6847904483413 113.02800648702
"8081" 1616 93.6212067577058 112.92208900758
"8082" 1616.2 92.9418502421312 112.602206835795
"8083" 1616.4 93.2135652333651 111.716484560023
"8084" 1616.6 93.5761313521026 109.859219228638
"8085" 1616.8 93.9944180699511 107.370591799517
"8086" 1617 95.3343140779884 104.262135228712
"8087" 1617.2 96.8331867700793 101.388312389939
"8088" 1617.4 99.0396965369467 98.3305727575833
"8089" 1617.6 101.707952021596 95.2829340620045
"8090" 1617.8 104.839257611917 93.3122716755238
"8091" 1618 108.33884098611 90.7915674355325
"8092" 1618.2 111.950973641641 88.4821784758549
"8093" 1618.4 114.613121499488 85.9983124648485
"8094" 1618.6 116.518597197714 83.503110121957
"8095" 1618.8 119.258372866832 81.0085859266354
"8096" 1619 119.450098271908 81.6813915972796
"8097" 1619.2 118.617983443185 82.2806361025758
"8098" 1619.4 118.445680464648 81.5020710528475
"8099" 1619.6 118.587399384359 80.0606902891183
"8100" 1619.8 118.784787123355 77.2580356669
"8101" 1620 119.445277364826 73.8600785568876
"8102" 1620.2 119.841879671626 69.821231413908
"8103" 1620.4 119.36185050291 65.6276642344859
"8104" 1620.6 119.864105053865 61.2558745665137
"8105" 1620.8 119.991528572345 56.7947422739524
"8106" 1621 120.51258005973 53.2928233602351
"8107" 1621.2 120.237805271512 51.7462855948992
"8108" 1621.4 119.894726291976 48.7002170119472
"8109" 1621.6 119.838157491151 48.5331255823408
"8110" 1621.8 119.930423620846 49.4227129496246
"8111" 1622 120.016517178709 50.4394368710561
"8112" 1622.2 120.340883124717 50.5587735936015
"8113" 1622.4 120.419416622723 51.4958190494626
"8114" 1622.6 120.250411017303 51.695675859945
"8115" 1622.8 120.867838000595 53.0901325746309
"8116" 1623 122.811483039338 55.6181693611867
"8117" 1623.2 122.890322528352 55.8749932505793
"8118" 1623.4 122.968676689354 56.1605376432852
"8119" 1623.6 122.968296305446 56.4700856147088
"8120" 1623.8 122.333569841895 56.8776207450104
"8121" 1624 122.288451216731 57.6928294737879
"8122" 1624.2 122.878103054352 58.1837573855088
"8123" 1624.4 123.149024448738 58.6829804467292
"8124" 1624.6 122.630420523903 58.494287340922
"8125" 1624.8 122.728508813282 59.0085978389493
"8126" 1625 122.634563830893 59.8491487264433
"8127" 1625.2 122.633653213972 59.8605769687985
"8128" 1625.4 122.895868391688 59.8097412733
"8129" 1625.6 122.80470963313 59.8298733417536
"8130" 1625.8 122.58898745401 59.9900211640816
"8131" 1626 122.563407036945 60.0119086336123
"8132" 1626.2 122.418599293385 60.404565435543
"8133" 1626.4 122.882886029788 61.2378010823
"8134" 1626.6 122.38225369902 61.2591678862604
"8135" 1626.8 122.402538639488 61.4111754614326
"8136" 1627 122.528174399811 61.4247191746022
"8137" 1627.2 122.201653671141 61.3897174926035
"8138" 1627.4 122.185674185022 61.8378419152689
"8139" 1627.6 121.874290810454 62.439191836977
"8140" 1627.8 121.9167940875 63.2367444533521
"8141" 1628 121.890299794956 64.5585575511993
"8142" 1628.2 121.550571139801 66.6362999057167
"8143" 1628.4 121.324369315842 68.943202286752
"8144" 1628.6 121.066038645994 71.7086453564877
"8145" 1628.8 119.866921080895 74.2658717148229
"8146" 1629 118.359831143828 77.1481183361467
"8147" 1629.2 116.933718689113 80.6677989267604
"8148" 1629.4 115.841452663873 84.5170781465678
"8149" 1629.6 115.274752714392 88.1231255412089
"8150" 1629.8 114.726339771872 89.4343841059923
"8151" 1630 112.969192184477 90.5620380989341
"8152" 1630.2 110.194481895667 91.5132872408095
"8153" 1630.4 107.811291175453 93.367910369381
"8154" 1630.6 104.749772045963 95.9342451235417
"8155" 1630.8 102.276632104013 98.4463321511917
"8156" 1631 99.5658623080965 100.340792083315
"8157" 1631.2 95.6737101105169 101.41882937051
"8158" 1631.4 92.3424697673975 102.267572354985
"8159" 1631.6 88.2292528724312 103.232650790252
"8160" 1631.8 84.3971585937272 104.690799783443
"8161" 1632 80.5434093009961 105.294278392636
"8162" 1632.2 76.9234702806598 104.746023263167
"8163" 1632.4 72.8453226230338 104.037894432258
"8164" 1632.6 68.5896499207653 103.44878571639
"8165" 1632.8 66.739615028569 102.905459374441
"8166" 1633 66.7020240113931 102.826488325095
"8167" 1633.2 66.3187352314884 102.798668978167
"8168" 1633.4 66.0222723403391 102.778323485637
"8169" 1633.6 65.8287557662303 102.767260038086
"8170" 1633.8 65.71568358194 102.811232554199
"8171" 1634 65.7994407554884 102.845877566894
"8172" 1634.2 65.7699353875338 102.763262536621
"8173" 1634.4 65.5870021062156 102.786866830985
"8174" 1634.6 65.5283384922825 102.821579028578
"8175" 1634.8 65.3450580889884 102.85987154141
"8176" 1635 65.3207161604259 102.908207656698
"8177" 1635.2 65.3595905836525 102.848079460025
"8178" 1635.4 65.3014606049958 102.877144449353
"8179" 1635.6 65.210241253873 102.891542797913
"8180" 1635.8 65.2491436242048 102.906209438682
"8181" 1636 65.2211355435793 102.893086155621
"8182" 1636.2 65.3828425751152 102.830640466428
"8183" 1636.4 65.2783678737486 102.822677455653
"8184" 1636.6 65.238838764352 102.845877566894
"8185" 1636.8 65.1732327109001 102.850216591593
"8186" 1637 65.1672561760101 102.863580787667
"8187" 1637.2 65.0398757010406 102.882957447219
"8188" 1637.4 65.0529549462384 102.863580787667
"8189" 1637.6 65.2701598472576 102.783689329821
"8190" 1637.8 65.1868355533321 102.83518187101
"8191" 1638 65.2866374604384 102.818142521017
"8192" 1638.2 65.0686594162787 102.886614010392
"8193" 1638.4 65.0946839666312 102.894491173143
"8194" 1638.6 65.0843106508274 102.874582789277
"8195" 1638.8 65.0058415361174 102.918022950473
"8196" 1639 65.0294523945228 102.885964170253
"8197" 1639.2 65.0334814033884 102.850598425767
"8198" 1639.4 65.2141703419638 102.795476594093
"8199" 1639.6 64.9786914353697 102.821773181548
"8200" 1639.8 65.0609359064228 102.833785202978
"8201" 1640 65.1000683563593 102.823796130231
"8202" 1640.2 65.1503226604884 102.823010906729
"8203" 1640.4 65.1198952497852 102.804754460307
"8204" 1640.6 65.1189137204077 102.823796130231
"8205" 1640.8 65.0946839666312 102.795577939619
"8206" 1641 65.037250476198 102.729569309989
"8207" 1641.2 64.5174325178634 102.372685228323
"8208" 1641.4 64.0891556877927 102.24832972371
"8209" 1641.6 63.3076023370705 101.813365839935
"8210" 1641.8 62.2348551023741 101.518979019452
"8211" 1642 60.9269980548946 100.960853371698
"8212" 1642.2 59.6668202770122 100.638033033381
"8213" 1642.4 58.2477007025807 100.95617223159
"8214" 1642.6 57.0950762053931 101.287151128381
"8215" 1642.8 55.1287143400705 101.976129780174
"8216" 1643 53.5895293885384 102.487092292567
"8217" 1643.2 52.1784304071819 103.382875263667
"8218" 1643.4 51.9442646785191 104.263678586421
"8219" 1643.6 51.9548175054137 104.330393915771
"8220" 1643.8 52.0999579124408 104.526559526286
"8221" 1644 51.6970750915731 103.838358130328
"8222" 1644.2 50.7461827395045 102.698160369909
"8223" 1644.4 49.1333336663634 101.557230621479
"8224" 1644.6 46.9935622317741 100.49584526019
"8225" 1644.8 43.9748455175706 99.2214058327078
"8226" 1645 40.3979517333038 98.038136733759
"8227" 1645.2 37.4978918134884 97.7355478371667
"8228" 1645.4 34.2263366146884 98.4365953797667
"8229" 1645.6 31.5855965088654 99.4434733166339
"8230" 1645.8 31.1861729250472 99.9578227271078
"8231" 1646 31.0806104619961 99.7757759419128
"8232" 1646.2 30.9872373206384 99.0337840271667
"8233" 1646.4 30.3214124156523 97.3237302916503
"8234" 1646.6 29.3909061285499 95.1380768139436
"8235" 1646.8 27.8629819972422 92.5016587050205
"8236" 1647 25.5870591867272 89.728143277204
"8237" 1647.2 23.2043113615884 87.2587817838667
"8238" 1647.4 20.3463840729441 85.8616167095148
"8239" 1647.6 17.2404772386403 85.0530949304262
"8240" 1647.8 14.2738888590439 84.1208968298148
"8241" 1648 12.8506373322291 84.3132281172222
"8242" 1648.2 11.7318137919583 85.1246691843052
"8243" 1648.4 10.1500471495268 85.4272701127436
"8244" 1648.6 9.25151790956338 84.7515631419292
"8245" 1648.8 7.8221123679274 83.310877194374
"8246" 1649 6.30814918291191 81.1326343037608
"8247" 1649.2 4.63571550285308 78.9332694642314
"8248" 1649.4 3.19905612420575 76.8607565777428
"8249" 1649.6 2.34598324225505 75.7044796928667
"8250" 1649.8 2.12767065076424 74.8574924958046
"8251" 1650 1.90025548368838 73.5906457082078
"8252" 1650.2 1.52453065693542 72.8254500244549
"8253" 1650.4 0.810698740525412 72.0040257231481
"8254" 1650.6 0.986118138867673 71.6700988155287
"8255" 1650.8 0.757807636488355 70.8203296837738
"8256" 1651 0.688027441275874 70.1804847044167
"8257" 1651.2 0.455928618813674 69.7429165427872
"8258" 1651.4 0.37563024122995 69.8139882519026
"8259" 1651.6 0.50681530642171 70.0225326346333
"8260" 1651.8 0.656516681004851 70.5603257874799
"8261" 1652 0.986068944620244 70.842799156293
"8262" 1652.2 1.25522172726365 69.9934074107453
"8263" 1652.4 1.57241517988397 70.1366157342601
"8264" 1652.6 1.75772572325433 70.1866996649007
"8265" 1652.8 1.84319347440698 70.2642662259806
"8266" 1653 1.9111244378372 70.0151860267364
"8267" 1653.2 1.92471063052326 69.9653699868876
"8268" 1653.4 2.12253885085423 69.8361354710935
"8269" 1653.6 2.32917923269616 69.4685623261991
"8270" 1653.8 2.62760495429356 68.9374657030173
"8271" 1654 3.09944106067354 68.8978754315185
"8272" 1654.2 3.67968207450135 68.6238657921862
"8273" 1654.4 4.13677854196781 68.250469875379
"8274" 1654.6 4.54549943947487 67.004191971991
"8275" 1654.8 5.16128444310999 65.3252567911397
"8276" 1655 6.06272526787588 62.6442236214667
"8277" 1655.2 7.06352627363122 59.8131414157024
"8278" 1655.4 8.02628696353899 56.7548326623249
"8279" 1655.6 9.15415019531338 53.2190288820667
"8280" 1655.8 10.0326093003715 49.3475874022251
"8281" 1656 11.1765638954757 45.7904885361477
"8282" 1656.2 13.4023152990908 42.9585833891004
"8283" 1656.4 15.1402926173491 39.4455645746413
"8284" 1656.6 15.5804193358134 35.3958687886042
"8285" 1656.8 15.3917231706023 31.6216373587046
"8286" 1657 15.203181858296 28.7742400675897
"8287" 1657.2 15.515549676839 26.3485745869134
"8288" 1657.4 15.8822592499884 23.4463566867155
"8289" 1657.6 17.4377385368958 22.1325228984074
"8290" 1657.8 19.4300253899022 20.7031366667356
"8291" 1658 21.389885173434 19.5958404621014
"8292" 1658.2 23.5410891026413 17.7542708446549
"8293" 1658.4 25.4995339347725 15.7829130750189
"8294" 1658.6 28.0910251144178 14.6705780592314
"8295" 1658.8 30.5097997700746 14.7446802222874
"8296" 1659 33.3832467595354 14.418567504702
"8297" 1659.2 36.2891891538332 13.9254484196322
"8298" 1659.4 38.3966707142576 12.5206082954249
"8299" 1659.6 40.4993574397166 11.480453148308
"8300" 1659.8 43.134279047376 11.5246420132509
"8301" 1660 46.4469693703985 10.9907606137678
"8302" 1660.2 50.2220817438861 10.9056757521326
"8303" 1660.4 53.0532639936691 11.5897559307269
"8304" 1660.6 55.6017225484209 13.3932269114419
"8305" 1660.8 57.633065878392 14.3207443496908
"8306" 1661 59.1227974926312 14.954444493381
"8307" 1661.2 60.3885777778812 14.7550725070595
"8308" 1661.4 62.4561007320648 13.7587580528431
"8309" 1661.6 64.8951520990056 12.9226728797701
"8310" 1661.8 66.2716563366862 11.4377937149744
"8311" 1662 66.5239403066819 10.3914733315699
"8312" 1662.2 66.7322970693337 9.01047296543986
"8313" 1662.4 66.3106212553009 6.53039850157291
"8314" 1662.6 65.9698342554259 3.77976057401041
"8315" 1662.8 64.9750607748384 3.63549407739667
"8316" 1663 65.4309091918755 3.96311026173118
"8317" 1663.2 65.3952476324162 4.04773091129553
"8318" 1663.4 64.4560485240971 3.77147020703623
"8319" 1663.6 64.1766455179883 3.60680040813605
"8320" 1663.8 64.7569956563893 4.16421040614191
"8321" 1664 64.9693564037005 4.26057513263636
"8322" 1664.2 65.0888272620147 4.37528372103508
"8323" 1664.4 65.1061558622719 4.43720176829553
"8324" 1664.6 65.2241171386568 4.42857973304561
"8325" 1664.8 65.2958824757308 4.52022237063636
"8326" 1665 65.3881048679199 4.4121809601193
"8327" 1665.2 65.6939590650509 4.35585288332291
"8328" 1665.4 69.8743750553943 1.50646309263137
"8329" 1665.6 69.5352273091263 0.663294237304598
"8330" 1665.8 66.6705153603916 0.436933255344089
"8331" 1666 66.6770484199284 0.714462649896666
"8332" 1666.2 66.4363878862071 0.716734563229164
"8333" 1666.4 65.9054192199781 0.721536712401357
"8334" 1666.6 65.3069576790644 0.782704717449273
"8335" 1666.8 64.8772915442409 0.935979218769759
"8336" 1667 64.9577271817521 1.33723083013919
"8337" 1667.2 64.9469323240551 2.2978780563
"8338" 1667.4 64.432876344962 3.50204906270877
"8339" 1667.6 64.0305939466134 5.45529665672917
"8340" 1667.8 63.1291738973199 8.01991100390877
"8341" 1668 62.2173686557332 10.5576629478605
"8342" 1668.2 62.0796524300357 13.0871318381404
"8343" 1668.4 62.0856984422763 15.4057361213333
"8344" 1668.6 62.1724933996759 17.8859081759792
"8345" 1668.8 63.3894171900097 20.8316268076241
"8346" 1669 64.4221814930536 23.4058814544928
"8347" 1669.2 65.338908549141 26.4931287054035
"8348" 1669.4 66.3526022625318 29.2394775517319
"8349" 1669.6 67.7049164537142 31.6825468475699
"8350" 1669.8 68.2960488131807 34.2453782968755
"8351" 1670 68.3046086122356 37.5580205311392
"8352" 1670.2 67.286262834141 40.5960734220351
"8353" 1670.4 65.604036133076 43.3079993622852
"8354" 1670.6 63.9268334026399 45.0251914986364
"8355" 1670.8 61.5516119418084 47.4120184041967
"8356" 1671 59.1745021374278 48.9592405592424
"8357" 1671.2 58.8378098594092 49.5047879963003
"8358" 1671.4 59.4013941408579 49.9237667615362
"8359" 1671.6 60.9499004070368 50.9131938942796
"8360" 1671.8 63.5162384126405 52.9844996920906
"8361" 1672 66.7043113799184 54.3796520359267
"8362" 1672.2 70.0167802994389 56.2800384492607
"8363" 1672.4 72.8714820214265 58.5616054008728
"8364" 1672.6 75.5309132572639 61.2922033607381
"8365" 1672.8 78.9606413143149 63.6250543103197
"8366" 1673 82.086282194777 66.1141278958935
"8367" 1673.2 84.108505083549 69.4949766556061
"8368" 1673.4 85.3465503229217 73.1902289382333
"8369" 1673.6 85.8465082008175 76.8150468032489
"8370" 1673.8 86.0415394299684 80.8766526738267
"8371" 1674 85.0025177325717 83.5360895090417
"8372" 1674.2 83.8284672814039 85.1764840751737
"8373" 1674.4 83.3695402504442 86.6929035386961
"8374" 1674.6 82.9268853478455 89.9127474808524
"8375" 1674.8 83.6372060060884 93.1333005436167
"8376" 1675 85.7332673455793 96.1953676299394
"8377" 1675.2 88.3460941295312 99.1042597060524
"8378" 1675.4 91.564983112639 101.21677707268
"8379" 1675.6 94.967604504839 101.996965980316
"8380" 1675.8 97.4434907613193 101.81402082561
"8381" 1676 99.0342872194884 100.168195174143
"8382" 1676.2 102.020230456488 97.8512601932319
"8383" 1676.4 104.284931365711 95.367468860963
"8384" 1676.6 107.054501904377 92.7036805303704
"8385" 1676.8 109.352918720006 89.8546285078715
"8386" 1677 111.519998297965 86.042364665376
"8387" 1677.2 112.788042948663 82.2789892913411
"8388" 1677.4 114.096744408185 78.3823471059026
"8389" 1677.6 115.908535436901 74.3672964171667
"8390" 1677.8 117.787518376972 70.6924504277312
"8391" 1678 118.526158109818 66.5939163124549
"8392" 1678.2 118.127416674279 62.4250330461318
"8393" 1678.4 117.970628887419 58.1236756743563
"8394" 1678.6 117.875512678124 54.0254626565608
"8395" 1678.8 117.746795061557 49.4836899960805
"8396" 1679 116.226643621346 46.9737994915788
"8397" 1679.2 113.345076848791 44.7041090526318
"8398" 1679.4 110.57754049185 42.2898137055284
"8399" 1679.6 108.223231504972 38.5295577238755
"8400" 1679.8 106.841208667668 34.5821919630599
"8401" 1680 104.348400690555 31.1663234679333
"8402" 1680.2 102.972756559938 28.0924697054082
"8403" 1680.4 102.720011427196 24.4532813413984
"8404" 1680.6 103.556195611151 22.7168852969654
"8405" 1680.8 104.325718862868 22.4803772440805
"8406" 1681 104.953388265983 22.240260122315
"8407" 1681.2 105.384355540141 22.1443345481232
"8408" 1681.4 105.485416201925 22.1409118162624
"8409" 1681.6 105.64700517451 21.9006000108794
"8410" 1681.8 106.028363872562 22.0326624694456
"8411" 1682 106.348139944625 22.2663449836456
"8412" 1682.2 106.372738104015 22.6394170677193
"8413" 1682.4 106.755225967049 22.7666877641941
"8414" 1682.6 106.525110035788 22.9311785693667
"8415" 1682.8 106.438560956455 22.9311785693667
"8416" 1683 106.228557881376 23.0906136430375
"8417" 1683.2 106.214876353144 23.362282517977
"8418" 1683.4 106.164259385704 23.5280721630871
"8419" 1683.6 105.941799085592 23.5547796082184
"8420" 1683.8 105.332315955854 23.4368573975203
"8421" 1684 105.016740732244 23.3828439973295
"8422" 1684.2 104.888779995456 23.0151495910177
"8423" 1684.4 104.45022313683 22.8173919856549
"8424" 1684.6 104.097408360488 22.5450287816899
"8425" 1684.8 103.06345596631 22.3033886403452
"8426" 1685 101.686398293345 21.3621674025952
"8427" 1685.2 100.044343507972 19.8905952817326
"8428" 1685.4 98.428443664155 17.6776494538333
"8429" 1685.6 96.7440292451731 15.8450667740362
"8430" 1685.8 94.3038391021759 14.8391101175729
"8431" 1686 92.1099053513515 13.0297361328982
"8432" 1686.2 90.3101400226884 10.7667054690667
"8433" 1686.4 90.3308058232639 9.87807604431972
"8434" 1686.6 90.0184512106373 9.93472942560284
"8435" 1686.8 89.3779499932166 9.96913688799275
"8436" 1687 88.4138776135529 10.6050541241183
"8437" 1687.2 86.5712197954884 11.2899510986884
"8438" 1687.4 84.0565927405101 11.4465861172645
"8439" 1687.6 81.2484514164884 11.3935680865238
"8440" 1687.8 78.3310667198592 11.9359932554757
"8441" 1688 75.3182939628812 12.3533355555595
"8442" 1688.2 71.297392813139 12.495392983751
"8443" 1688.4 67.4150235697106 12.8621548453704
"8444" 1688.6 63.4739046238362 12.4329633964058
"8445" 1688.8 59.1005420150884 11.2643626752333
"8446" 1689 55.2290650400673 9.59419320483509
"8447" 1689.2 51.8729070809429 8.02546008363636
"8448" 1689.4 49.1235968949384 5.36084997390667
"8449" 1689.6 47.4390390347359 3.50866539931023
"8450" 1689.8 47.7870759846414 3.96845191820748
"8451" 1690 46.8369929950252 4.16619936622456
"8452" 1690.2 46.4918579957564 4.57371732641924
"8453" 1690.4 46.307160475942 4.57773248989347
"8454" 1690.6 45.6602065825309 4.89232481954964
"8455" 1690.8 44.6308973967468 5.33249299465543
"8456" 1691 42.4459420194656 5.99303198770076
"8457" 1691.2 39.7471954145895 6.65406826222846
"8458" 1691.4 36.7027221471134 7.91788842963541
"8459" 1691.6 33.5293887653199 9.93036804982456
"8460" 1691.8 30.2204756877468 12.2860794190712
"8461" 1692 27.1270980631395 15.3760477743527
"8462" 1692.2 23.6738644285108 17.6774063384419
"8463" 1692.4 19.7704037044209 19.5853759300375
"8464" 1692.6 17.1285659923884 22.5503626203
"8465" 1692.8 14.9523428779378 25.9175594140712
"8466" 1693 12.8045441443849 29.3968424632184
"8467" 1693.2 11.2130347711815 33.4153209646553
"8468" 1693.4 9.65515134318155 37.3985456385189
"8469" 1693.6 7.82479452017072 41.1637603553961
"8470" 1693.8 7.03410811366077 45.1278837448046
"8471" 1694 6.01566420598835 49.1073294060238
"8472" 1694.2 5.87000843832984 52.9796467943496
"8473" 1694.4 6.61285285338837 56.7534769093417
"8474" 1694.6 6.73875157227907 60.2150123692015
"8475" 1694.8 7.05888971580979 63.2395576457381
"8476" 1695 6.11552852829606 66.8624925957436
"8477" 1695.2 5.57195197392673 67.4982042474749
"8478" 1695.4 7.18852279133767 68.5759181257489
"8479" 1695.6 9.47917289859551 69.9579299289881
"8480" 1695.8 11.7828288192576 73.4535378680513
"8481" 1696 12.8651939125432 77.0642487214612
"8482" 1696.2 12.865358073073 79.6670960020359
"8483" 1696.4 11.5522597221648 80.375457137652
"8484" 1696.6 10.0980907115694 80.1883067934099
"8485" 1696.8 8.19141189478466 79.9665410218148
"8486" 1697 5.82573705967354 80.1155977695555
"8487" 1697.2 5.24135904980978 79.9404389185238
"8488" 1697.4 4.73541562584982 79.972392063992
"8489" 1697.6 4.94711595729606 80.3092235944743
"8490" 1697.8 5.19204293480005 80.7682752422771
"8491" 1698 5.41014359498091 82.5665299066965
"8492" 1698.2 6.08057601548836 84.4286268896667
"8493" 1698.4 6.78848216437516 86.8193410810629
"8494" 1698.6 7.42208674515503 89.3907741047778
"8495" 1698.8 8.42056758722009 92.658177762374
"8496" 1699 9.61531909644292 94.9118841239167
"8497" 1699.2 11.4400869281676 96.3944453578742
"8498" 1699.4 13.0001749081884 99.7685857107067
"8499" 1699.6 15.1130543074134 103.285507549417
"8500" 1699.8 17.5714758739535 106.67073389369
"8501" 1700 19.755330550155 107.036482826952
"8502" 1700.2 23.0343604421702 108.782357599349
"8503" 1700.4 25.9336032902576 111.076422654251
"8504" 1700.6 28.0671332047027 114.044639974042
"8505" 1700.8 29.7409305782384 115.047527430817
"8506" 1701 32.4797096175268 115.478941303186
"8507" 1701.2 35.7896863003305 116.638550045772
"8508" 1701.4 39.0809023935529 118.132513525538
"8509" 1701.6 41.293779419772 119.874350208577
"8510" 1701.8 43.6800559802348 119.422491966033
"8511" 1702 47.3377584653413 119.872384047534
"8512" 1702.2 51.2040648495569 120.797024267064
"8513" 1702.4 55.1044473807264 121.075979910238
"8514" 1702.6 58.8819471106641 120.840643272707
"8515" 1702.8 62.9433211374884 121.285552323767
"8516" 1703 67.0489930883634 121.000346060776
"8517" 1703.2 70.8765968823262 120.214332029694
"8518" 1703.4 74.6387358578362 120.180922661232
"8519" 1703.6 76.3589904411637 119.92779959155
"8520" 1703.8 78.1543218303217 118.323410083583
"8521" 1704 80.9016368914455 115.979475552924
"8522" 1704.2 83.5085626018065 113.367491779485
"8523" 1704.4 86.4413961764884 110.44744386425
"8524" 1704.6 88.87897994816 108.015834562607
"8525" 1704.8 91.8610478532496 105.79526937792
"8526" 1705 93.535191238563 103.092225370383
"8527" 1705.2 94.6069199774148 99.5912619205196
"8528" 1705.4 96.3079912204884 96.4062668687101
"8529" 1705.6 98.6573799385206 94.3999184006022
"8530" 1705.8 101.968656690036 93.2779738505434
"8531" 1706 105.033150029904 93.2515749185888
"8532" 1706.2 108.063743754764 93.9684245479081
"8533" 1706.4 109.518663622868 95.2263706492529
"8534" 1706.6 109.333627660155 95.2299519904667
"8535" 1706.8 109.593274898155 95.5458561300333
"8536" 1707 108.863789800917 96.2425762186667
"8537" 1707.2 108.766065428373 96.701952101282
"8538" 1707.4 110.511113924956 98.2318090904409
"8539" 1707.6 109.855661031071 99.2958962705907
"8540" 1707.8 109.74937234481 98.9827818911309
"8541" 1708 109.587539718199 98.5778372206787
"8542" 1708.2 109.739867401276 97.4823917801167
"8543" 1708.4 109.785606185562 96.1560271393333
"8544" 1708.6 109.995780255055 93.636718998739
"8545" 1708.8 110.68259951735 91.2376518723908
"8546" 1709 111.525173990417 88.0173226434524
"8547" 1709.2 111.999443579621 84.7211210674137
"8548" 1709.4 113.374691695769 81.1742842605768
"8549" 1709.6 113.635018551795 77.248495597928
"8550" 1709.8 113.633162568972 72.6900590168602
"8551" 1710 114.985088048309 68.6543278349925
"8552" 1710.2 116.706527355863 65.4138925113598
"8553" 1710.4 118.428165576011 61.2447840193826
"8554" 1710.6 120.105053988094 57.8029828474849
"8555" 1710.8 120.019647052037 57.9571721896989
"8556" 1711 118.994668640738 57.147120668381
"8557" 1711.2 117.478194470523 55.186975879046
"8558" 1711.4 116.582859167075 51.422090928046
"8559" 1711.6 115.750901531174 47.6929187897116
"8560" 1711.8 113.757191360267 44.8173273250155
"8561" 1712 111.001664461852 42.244802325053
"8562" 1712.2 107.780071686122 39.2759722014667
"8563" 1712.4 104.635047478304 36.5505228782428
"8564" 1712.6 101.211783374534 33.6012047827689
"8565" 1712.8 96.9626337248075 31.1484612111348
"8566" 1713 92.9996769745108 29.4184210500262
"8567" 1713.2 88.2131935221588 28.1397611743826
"8568" 1713.4 83.374872762178 26.6168263460115
"8569" 1713.6 79.0119445255338 25.1257878378258
"8570" 1713.8 74.4389932070045 24.2742248472151
"8571" 1714 69.7041357577192 22.4713746967985
"8572" 1714.2 64.6921216522531 21.7314555961373
"8573" 1714.4 59.6886732006977 21.3856736724806
"8574" 1714.6 54.8700039954994 22.7452882665568
"8575" 1714.8 49.7219657570565 23.8378785266098
"8576" 1715 44.845325171949 25.1911306246105
"8577" 1715.2 40.5295683708179 27.7635677329621
"8578" 1715.4 37.8560259348677 31.1472229814598
"8579" 1715.6 35.3493822506972 34.7803657378095
"8580" 1715.8 34.6166450434239 39.2667589123764
"8581" 1716 33.4061568099472 44.1374848988431
"8582" 1716.2 32.7705214112815 48.9733488731149
"8583" 1716.4 32.1947479350349 53.7525133815388
"8584" 1716.6 32.0234194302637 58.5805984775318
"8585" 1716.8 31.091767717316 63.3882472586322
"8586" 1717 29.6652001338217 67.8674605592334
"8587" 1717.2 27.9875569332558 72.0485861987481
[truncated: 19,574 more chars]
