# Supplementary material for: Adaptive switch to sexually dimorphic movements by partner-seeking termites
Source: Sci Adv. 2019 Jun 19;5(6):eaau6108. doi: 10.1126/sciadv.aau6108 (PMC6584256; doi:10.1126/sciadv.aau6108)
Supplement: Data file S1 [file aau6108_Data_file_S1.zip › Dataset/CfExperimetns/170627_174_F_10_set1_before-position_5FPS.txt]

"time" "x" "y"
"1" 0 66.5094069631141 68.1860978276211
"2" 0.2 73.073015826872 66.5093232959053
"3" 0.4 80.8649015993555 66.7028905322479
"4" 0.6 89.7135852435753 67.6712019808174
"5" 0.8 99.2537890519039 67.4818322462479
"6" 1 108.860736857904 68.0555688850543
"7" 1.2 118.709365988178 68.8771011218037
"8" 1.4 119.236287601794 69.8619755514424
"9" 1.6 119.768293973821 74.147507307807
"10" 1.8 120.613370473442 79.6786520028106
"11" 2 118.568648474192 84.813740584778
"12" 2.2 117.247256984558 90.2062955732009
"13" 2.4 113.901348258513 93.7071074810078
"14" 2.6 109.868799852075 97.9453758444978
"15" 2.8 105.398855799447 102.267812295438
"16" 3 101.731571388412 106.572275498779
"17" 3.2 95.9562381081285 110.570244860585
"18" 3.4 89.8681616253751 114.087716304208
"19" 3.6 83.1265716559013 115.734339927474
"20" 3.8 75.7401591092449 116.090427568159
"21" 4 69.4646126991191 115.461129027787
"22" 4.2 62.495620939706 114.778366005746
"23" 4.4 54.5794104617391 115.829076081879
"24" 4.6 47.1268329818472 117.44485382646
"25" 4.8 39.7628894886052 118.500147462691
"26" 5 33.4210313572969 116.454270905565
"27" 5.2 28.0987547344294 113.429970690224
"28" 5.4 25.0046251482628 108.399305453974
"29" 5.6 20.3093375944294 103.368640217724
"30" 5.8 15.9563825597449 97.3179322607594
"31" 6 11.8058905499294 89.969760873432
"32" 6.2 8.80175233602415 82.6343751455516
"33" 6.4 5.97398665698533 75.4336055171688
"34" 6.6 3.60166417115093 68.0805307269079
"35" 6.8 2.26679886546372 60.0646574307142
"36" 7 2.50623107906247 53.6066996060279
"37" 7.2 5.00529664131278 46.6616834385237
"38" 7.4 6.44786384870102 38.9147326991966
"39" 7.6 8.74746245898777 34.0545117974337
"40" 7.8 13.3413639484592 27.4264596605451
"41" 8 17.7090014162449 22.8409039751523
"42" 8.2 23.4496054765642 20.5980645875796
"43" 8.4 29.1038059181878 16.5567316949443
"44" 8.6 35.1116203239575 12.1622643508458
"45" 8.8 40.5263088133769 6.61476590538673
"46" 9 44.4366086080341 6.59700636471759
"47" 9.2 51.4648675870622 6.37454626658996
"48" 9.4 59.3359084415525 5.81191805182663
"49" 9.6 67.2762773581545 4.12930212714035
"50" 9.8 71.6924441311378 3.6596750205305
"51" 10 73.7598097848645 6.61456900404345
"52" 10.2 79.3211458873757 9.8921152227508
"53" 10.4 84.3811196735219 12.6148060698273
"54" 10.6 91.0591199776927 13.8259654422054
"55" 10.8 96.7903400031518 14.918276966058
"56" 11 95.6758824729901 15.5296845486441
"57" 11.2 94.661594920201 16.1025588274407
"58" 11.4 93.8842644624937 15.489123345756
"59" 11.6 90.9858007513188 14.830051228853
"60" 11.8 85.7832706368937 12.1534200058031
"61" 12 79.3866815954102 8.16599008570964
"62" 12.2 76.7544952972559 5.48412809978138
"63" 12.4 72.9582244163878 5.58201835990392
"64" 12.6 66.6410927138383 3.95192406894621
"65" 12.8 62.1858145761832 3.08874615061005
"66" 13 56.095063619852 4.61923173693797
"67" 13.2 48.2132388042017 5.21066242648531
"68" 13.4 41.9333300121832 6.00092596772369
"69" 13.6 34.5426518859407 9.32631978499133
"70" 13.8 27.5292308820306 13.6234270261523
"71" 14 21.8155392303275 18.6904026549797
"72" 14.2 17.4413174780211 24.723655554507
"73" 14.4 12.0038472573653 30.6415217885411
"74" 14.6 8.87635876642349 35.7722637391165
"75" 14.8 7.50688818807608 42.1749285852529
"76" 15 5.38503072688777 48.6711675983308
"77" 15.2 5.07292051956586 51.8344432933778
"78" 15.4 6.86548922548416 54.2026369414375
"79" 15.6 5.52553603605864 55.2135267561825
"80" 15.8 2.82629777101568 56.0094368796132
"81" 16 3.33458121503483 54.0100821080972
"82" 16.2 4.03900232549768 52.280549533166
"83" 16.4 3.77118884242226 48.0917577519564
"84" 16.6 4.1605983750864 43.3301070460079
"85" 16.8 5.62187111290129 39.7296284958926
"86" 17 7.39401014748903 35.3357230166382
"87" 17.2 10.1807152127478 30.3986786863937
"88" 17.4 13.0662615177211 26.3435658226959
"89" 17.6 17.9443466960085 23.0984727561978
"90" 17.8 21.3885290136167 18.7654813744014
"91" 18 25.1673004757292 15.8873111975469
"92" 18.2 30.2477124577361 11.4830564857771
"93" 18.4 34.5737077320544 8.73804060164036
"94" 18.6 40.5560397845947 8.14189651209438
"95" 18.8 47.8027345081545 6.80366867854035
"96" 19 55.436512527905 4.573985327853
"97" 19.2 62.8954828175943 2.03001657787586
"98" 19.4 67.3108969898878 2.59305596897369
"99" 19.6 73.3174030956211 2.83539339110702
"100" 19.8 79.2553992840619 5.59285678328268
"101" 20 85.1778725547628 8.39528657723505
"102" 20.2 91.3595769071172 11.7868591992149
"103" 20.4 97.2039583696287 14.1716022297869
"104" 20.6 100.338025663488 15.4845413356737
"105" 20.8 100.171368366539 15.151226741776
"106" 21 98.2567105232779 15.0497035436825
"107" 21.2 97.6150443100793 15.2674320494311
"108" 21.4 96.8768150908443 15.2212251693106
"109" 21.6 95.6575023643642 14.2794726840149
"110" 21.8 94.6285579429496 12.0738268868445
"111" 22 93.0055039051942 10.7237835911834
"112" 22.2 90.1913060477692 8.57364196383451
"113" 22.4 86.7759730821269 6.71636699851716
"114" 22.6 84.1104920743555 5.65647459150595
"115" 22.8 78.8528001959271 5.05897538379953
"116" 23 74.2678736717944 2.69363360786929
"117" 23.2 72.6280208637138 2.41102067711499
"118" 23.4 70.1794154928484 0.757291648619753
"119" 23.6 67.1377988312211 0.57646242050702
"120" 23.8 64.6071493036615 0.405869629926315
"121" 24 60.6854666156946 0.636850073587325
"122" 24.2 56.7155193574105 2.48241083914414
"123" 24.4 52.5283142397545 3.54076838767369
"124" 24.6 46.5804254650241 3.46051378683732
"125" 24.8 43.0331669202999 4.78222457727589
"126" 25 37.7526845898147 6.29740518751863
"127" 25.2 35.0567832998552 8.2784838053976
"128" 25.4 33.9815050642247 8.67218804127803
"129" 25.6 33.5660291655306 9.90098441213303
"130" 25.8 32.077694104852 11.791986686688
"131" 26 28.6407683437544 14.9003350501737
"132" 26.2 24.5133607718196 17.6363678205987
"133" 26.4 21.1867549551709 20.3421344822568
"134" 26.6 17.1597310547947 23.5157927054853
"135" 26.8 15.5026181009545 26.7791961886737
"136" 27 11.9002008238769 31.5366673745063
"137" 27.2 8.37962887182112 35.6591317282737
"138" 27.4 6.17516413218087 41.443893123853
"139" 27.6 3.89054953142266 46.2590792619272
"140" 27.8 3.23320424196278 51.1016512083237
"141" 28 3.63734188123586 55.6670877542079
"142" 28.2 3.60573578429187 60.6162108361449
"143" 28.4 2.91929621672581 65.339005233685
"144" 28.6 1.65620789227666 66.1465257516589
"145" 28.8 1.81317299887461 65.2363685475
"146" 29 1.99983540131928 64.5322602750216
"147" 29.2 3.13019944951935 64.7905269085658
"148" 29.4 4.71701425697005 65.7834700145117
"149" 29.6 5.90274198802191 67.5254472622298
"150" 29.8 7.17010548813776 71.713314451557
"151" 30 7.28231018741634 75.4352339667451
"152" 30.2 5.44105050768914 77.5395198553778
"153" 30.4 5.38236311827818 77.5235142037203
"154" 30.6 6.00169291713776 80.3411757975987
"155" 30.8 7.8943358198449 84.4876494573023
"156" 31 10.4930908129262 89.1604437613968
"157" 31.2 13.0362485305329 92.2718616872317
"158" 31.4 15.9696502482801 95.3680100360429
"159" 31.6 18.5621280553878 98.1576643995293
"160" 31.8 20.8615463919132 101.079673782728
"161" 32 24.4632016462969 104.008906702337
"162" 32.2 27.0140933199395 107.387576561077
"163" 32.4 28.8607223833016 112.59171301237
"164" 32.6 30.5885160336605 113.267691166474
"165" 32.8 34.2967506781878 115.435745603774
"166" 33 39.0506555630241 118.360317675428
"167" 33.2 44.8724386721624 120.402504706446
"168" 33.4 51.0543834187078 121.815278241434
"169" 33.6 56.8992205866617 122.211293631556
"170" 33.8 62.9425076478608 121.476403508379
"171" 34 68.7822313385544 121.057108306474
"172" 34.2 74.1153479770399 118.810595247256
"173" 34.4 78.1232071661416 116.675061843612
"174" 34.6 81.4718139311221 114.182541981614
"175" 34.8 86.1491554092075 111.571471095277
"176" 35 90.8419599976501 108.347163180769
"177" 35.2 96.389293716549 105.206063212441
"178" 35.4 101.918579783164 101.143715284638
"179" 35.6 107.844363985473 98.4361343031566
"180" 35.8 113.580034801488 94.2452853924987
"181" 36 117.247256984558 88.502360573826
"182" 36.2 117.670440456425 83.5092327223626
"183" 36.4 118.243484658281 77.2091809892237
"184" 36.6 119.185049344758 70.4980211292515
"185" 36.8 120.016040713413 63.3164309609862
"186" 37 120.925101100092 56.2072600791782
"187" 37.2 118.062450518624 50.4607747250917
"188" 37.4 114.282893836446 44.3117249769272
"189" 37.6 110.718782621806 38.5375930853574
"190" 37.8 105.055703087844 34.3899647399193
"191" 38 98.093004366352 31.9007379582237
"192" 38.2 91.5828083196687 29.3024422127883
"193" 38.4 87.2712784111378 24.9655012205078
"194" 38.6 82.8724214540211 19.089310489907
"195" 38.8 80.8484457781995 13.1064781029325
"196" 39 79.9155901800696 6.81084831807596
"197" 39.2 77.0520942200809 5.42114548741687
"198" 39.4 70.7526815857361 3.44420295421526
"199" 39.6 63.6109238483878 2.56987317986654
"200" 39.8 56.0228062524552 3.41794649194559
"201" 40 49.0105163554853 5.18636191924198
"202" 40.2 41.6456526746264 6.65151933112141
"203" 40.4 36.6824505943995 8.48781193992075
"204" 40.6 30.4482016171655 12.1639416585848
"205" 40.8 25.2365894086819 15.8694301825913
"206" 41 20.4065187804912 20.6810674368875
"207" 41.2 14.8400085318231 25.3450270328972
"208" 41.4 12.4815520398994 28.7147757733458
"209" 41.6 11.2810564114721 34.3490080743653
"210" 41.8 9.62833975531369 39.9029215849181
"211" 42 6.59873060684125 45.8379072886597
"212" 42.2 3.51601828093948 50.7956703683702
"213" 42.4 5.26153996735119 56.3115363673883
"214" 42.6 6.20607739840129 62.5347261091494
"215" 42.8 5.13317290602778 67.7826880136337
"216" 43 2.59382291838776 72.3632647492429
"217" 43.2 3.9121726268244 72.3439951546568
"218" 43.4 7.26747320238776 73.498389212807
"219" 43.6 10.5649931249878 76.8943587131487
"220" 43.8 13.2101036495709 80.9342960287695
"221" 44 14.6306038322385 85.5241900195782
"222" 44.2 13.3432185715878 90.5096107557737
"223" 44.4 11.4052557824303 95.0758112785162
"224" 44.6 13.3963556807599 98.4617602926132
"225" 44.8 15.98525169335 102.800968072379
"226" 45 18.8341394475782 105.89865526895
"227" 45.2 22.2398180384027 107.933296791742
"228" 45.4 25.8383362015284 112.076965160958
"229" 45.6 29.1014454887514 114.200060793837
"230" 45.8 33.5148774631136 117.738230304619
"231" 46 37.9807455281186 119.823783925974
"232" 46.2 42.2069602289095 120.261233076952
"233" 46.4 46.7688058911954 121.985846503935
"234" 46.6 52.3794264316581 123.02902381669
"235" 46.8 56.6004484223878 122.413238813055
"236" 47 62.1698816774878 122.116098112888
"237" 47.2 67.8567047401906 122.218206870769
"238" 47.4 72.9522325570493 121.732191125274
"239" 47.6 75.7572216420278 120.158728862994
"240" 47.8 80.7915255966131 118.828164763361
"241" 48 85.6052086339711 117.27058608564
"242" 48.2 91.1555012272955 114.398155294997
"243" 48.4 95.1041365313416 111.534046531212
"244" 48.6 97.1228565439848 107.375248996638
"245" 48.8 100.312824608035 102.360597999606
"246" 49 103.921157547888 97.9765740961494
"247" 49.2 109.031113791945 94.03736218498
"248" 49.4 115.241620710689 91.5871467934737
"249" 49.6 115.354909135531 91.1884028208308
"250" 49.8 117.095126596412 87.1715796074857
"251" 50 120.046658753677 81.5500604907869
"252" 50.2 121.788705864023 75.9808204529796
"253" 50.4 122.805965381492 70.5738354390551
"254" 50.6 121.473791664906 64.9348386409922
"255" 50.8 120.546128664713 58.3100321744504
"256" 51 120.854082365597 51.9743376518574
"257" 51.2 118.219065453754 46.7330864289737
"258" 51.4 113.585196463448 41.5518727188833
"259" 51.6 110.037620324865 36.8753429953601
"260" 51.8 106.768004050245 30.097116965688
"261" 52 104.912741396457 23.1835296100254
"262" 52.2 104.440452023888 21.3475756983583
"263" 52.4 100.963033657816 21.1253775812237
"264" 52.6 95.0735997060384 19.849430386052
"265" 52.8 88.5851415182396 19.0542100299552
"266" 53 82.2679856246769 16.2409594338472
"267" 53.2 77.224899535208 11.0104401649231
"268" 53.4 72.9540811093984 4.9713141808673
"269" 53.6 70.5771412224559 4.5138554228146
"270" 53.8 64.643256240436 5.04484540008815
"271" 54 57.979633457176 5.36746307383839
"272" 54.2 51.0352383452553 6.49011074895561
"273" 54.4 43.9055531073163 7.55880939572369
"274" 54.6 37.2808824228296 9.92507128854345
"275" 54.8 31.6094017648878 11.5137932174023
"276" 55 29.4553546127957 13.0472737095
"277" 55.2 27.0933944468163 17.7128710246523
"278" 55.4 23.069724873225 22.4334260214969
"279" 55.6 17.5699046816021 25.6877504775094
"280" 55.8 13.2806671915241 28.1874874011441
"281" 56 9.50196678588189 33.5055869895678
"282" 56.2 6.47784013152895 39.5538402982737
"283" 56.4 5.2095284271285 45.4468709444366
"284" 56.6 4.78059218907608 52.6451191565516
"285" 56.8 3.46201837045027 58.1656788771612
"286" 57 1.79558309886075 62.9452494449061
"287" 57.2 4.06682167242622 65.0182438435121
"288" 57.4 7.25496008248416 68.2282802134014
"289" 57.6 9.96380990469545 72.9974031958968
"290" 57.8 10.6648293165004 77.2535221548681
"291" 58 8.87762328219296 81.3243368083698
"292" 58.2 6.31355182799647 83.6735505396476
"293" 58.4 7.43125069097239 84.0733551830429
"294" 58.6 10.2590609445617 85.2145004521259
"295" 58.8 13.8722498190128 87.2218276045987
"296" 59 18.3227657578565 91.0881372579424
"297" 59.2 21.7149873739592 95.1542052774261
"298" 59.4 24.9334718186186 100.020688812358
"299" 59.6 26.9472065060937 105.56227754465
"300" 59.8 28.3220822694949 111.415386316813
"301" 60 28.963290942329 113.35169468465
"302" 60.2 32.5830789073878 113.315520920842
"303" 60.4 38.041852982483 115.085221832474
"304" 60.6 43.0079155130878 118.510710750945
"305" 60.8 48.4272049305617 121.299822028952
"306" 61 54.5070425660128 121.625086639599
"307" 61.2 61.2920742844032 121.875995749397
"308" 61.4 68.3579526996486 121.627203329039
"309" 61.6 75.3310007144186 120.204266993966
"310" 61.8 81.6401789370128 118.660780672432
"311" 62 87.7876223503423 116.306744065792
"312" 62.2 91.7197658559346 111.620554000411
"313" 62.4 95.8348486890271 107.389447958638
"314" 62.6 98.6507374023555 102.542585093603
"315" 62.8 102.752744976888 97.492212287106
"316" 63 106.611391430499 92.4959121264737
"317" 63.2 111.914583232031 87.3215135977594
"318" 63.4 117.689176176664 82.2890896671633
"319" 63.6 120.912336146167 78.6362158749158
"320" 63.8 119.30050675479 73.7047348836566
"321" 64 117.7236247484 67.5254472622298
"322" 64.2 116.872265613684 61.7902220918811
"323" 64.4 117.134668818302 54.7536529393883
"324" 64.6 119.802167492802 48.7274458174047
"325" 64.8 118.558388755964 49.5563683080502
"326" 65 115.531418095353 48.5528554332323
"327" 65.2 111.470019158564 45.0430883769325
"328" 65.4 108.259681745632 41.4767394364388
"329" 65.6 105.884180200698 36.4300154245427
"330" 65.8 103.173916950155 31.3187960381714
"331" 66 99.1874037365729 25.9444784013255
"332" 66.2 94.4153513985506 21.8084611579388
"333" 66.4 89.3295866030738 16.8087422494737
"334" 66.6 83.9992703392482 14.0824462504737
"335" 66.8 76.9702434854842 11.4546910707147
"336" 67 70.5911070966211 7.77734582104036
"337" 67.2 64.612999907544 3.39633961153619
"338" 67.4 61.1118191826378 4.08602758747368
"339" 67.6 54.9863080928211 5.89490334554035
"340" 67.8 49.7077199996668 8.05470542876438
"341" 68 42.4934516833761 9.93412875033415
"342" 68.2 36.0398110924098 9.18196129151764
"343" 68.4 32.9187204589487 10.8384389903395
"344" 68.6 27.5413404801054 14.2336525831913
"345" 68.8 21.4495844090085 18.854583417853
"346" 69 15.2914104283233 25.1342053001834
"347" 69.2 10.7588012419235 30.7833275232594
"348" 69.4 9.30618484890629 36.1716946092144
"349" 69.6 8.34014085437528 43.6578894539112
"350" 69.8 6.99602381720597 50.7129390607854
"351" 70 4.63604830958008 57.4984603737429
"352" 70.2 1.74655298386145 60.7010829100658
"353" 70.4 2.89393466101116 60.7430781443049
"354" 70.6 5.78623263379741 63.958178046293
"355" 70.8 9.40956291588776 67.8201514008308
"356" 71 12.8962543976021 72.0347824605094
"357" 71.2 15.6701361216114 76.1518017765789
"358" 71.4 15.9494277230128 81.9964269398487
"359" 71.6 14.9075931805378 87.6989294044237
"360" 71.8 11.8881691154799 90.8953235606447
"361" 72 10.6703148215286 90.786263059361
"362" 72.2 11.9086675816378 90.3288563323968
"363" 72.4 13.8125808864339 89.3821425569198
"364" 72.6 16.3471373866032 88.2916241573198
"365" 72.8 20.7798000128261 88.3273290725559
"366" 73 23.7205884165909 89.5545957585049
"367" 73.2 26.3724844887749 91.7944457980059
"368" 73.4 28.8049466483265 95.7282552934124
"369" 73.6 29.1160246117407 100.957357411885
"370" 73.8 27.7512798511514 105.778048564892
"371" 74 25.3917017172075 109.790120782113
"372" 74.2 25.4103239576378 109.429780429786
"373" 74.4 26.0233118945198 109.032501784379
"374" 74.6 26.6749240281696 107.987410517328
"375" 74.8 27.2403376639262 106.914322981258
"376" 75 29.4083013154787 105.756804699965
"377" 75.2 32.4753008085953 105.622794658945
"378" 75.4 36.6422307281211 105.876399791407
"379" 75.6 40.4337336035198 105.387642443398
"380" 75.8 44.9310197258595 104.777716384323
"381" 76 49.9280043062368 105.145141721115
"382" 76.2 55.0880032610378 105.108276712324
"383" 76.4 61.1418255851425 104.667488783285
"384" 76.6 66.4943747545983 103.530919741474
"385" 76.8 72.7157236941047 102.418845722115
"386" 77 79.7674732329378 102.330051265724
"387" 77.2 85.8000922629494 103.516692495556
"388" 77.4 91.8197416339592 106.008696241245
"389" 77.6 98.0685684535094 108.765969458987
"390" 77.8 97.1402955375818 107.65427289419
"391" 78 96.9891575930744 106.764884220742
"392" 78.2 96.3013486843232 106.317939691296
"393" 78.4 95.4407437261136 104.891973811635
"394" 78.6 95.1951557279592 101.058088903378
"395" 78.8 96.679995537357 96.7521295432275
"396" 79 99.6432599089039 92.2027620190543
"397" 79.2 103.401863071888 88.2874631438903
"398" 79.4 107.947199313853 84.0966258925667
"399" 79.6 112.93971120971 80.2506133536995
"400" 79.8 119.512691964529 76.702586649865
"401" 80 120.448268697105 74.3445946134628
"402" 80.2 121.794288542974 69.2306242663702
"403" 80.4 121.916708427734 64.8285016311275
"404" 80.6 121.412152963159 58.7683615662689
"405" 80.8 121.301854126077 53.0563920095771
"406" 81 118.739165037469 46.9882049360783
"407" 81.2 115.008376835746 41.942312662615
"408" 81.4 111.93526941308 36.4534810805726
"409" 81.6 108.632859582284 31.3624176070254
"410" 81.8 107.553814738795 26.0502606093996
"411" 82 105.587730517376 24.29020568859
"412" 82.2 101.165651234613 24.4375026609612
"413" 82.4 95.6987404551054 25.0975984884502
"414" 82.6 89.5257154872339 26.6803305095891
"415" 82.8 82.913799693635 26.602402676058
"416" 83 77.2826939320429 25.5203547520254
"417" 83.2 72.0259803437814 21.7517074877822
"418" 83.4 65.77270590859 18.6904553787995
"419" 83.6 59.7884882209239 15.5158596107727
"420" 83.8 55.2996157600078 11.2276248686637
"421" 84 49.3910041890073 7.67311062549542
"422" 84.2 42.4496739513878 8.14902603395517
"423" 84.4 35.7757782783507 10.9378297013626
"424" 84.6 29.0167477266231 14.1786684622031
"425" 84.8 23.8528223638113 18.4949219597796
"426" 85 18.6248518263653 23.5916616691366
"427" 85.2 14.2825851862092 29.7493751290808
"428" 85.4 10.8195078013064 35.8746993188923
"429" 85.6 7.48235367521535 41.6453435671289
"430" 85.8 7.00940917925363 48.1611462379737
"431" 86 6.54845008177239 55.4013096052814
"432" 86.2 6.43083210216554 61.8094552206218
"433" 86.4 4.17387135450972 66.6657615900713
"434" 86.6 3.52049495745674 66.4908982378185
"435" 86.8 4.96119479427013 66.4834590547825
"436" 87 8.48934255768188 67.7881864257325
"437" 87.2 13.6566498803163 69.6794110872237
"438" 87.4 17.7711097256668 71.728661817369
"439" 87.6 19.559720075072 73.8508489503553
"440" 87.8 21.0927743750498 76.6172035716005
"441" 88 24.4412833729592 81.2939884299023
"442" 88.2 27.8021830250834 85.1524108952128
"443" 88.4 29.084023271483 87.8964467676165
"444" 88.6 30.7928795295983 92.5027449485263
"445" 88.8 33.9089824260271 97.3589771988508
"446" 89 37.8780279394592 101.254369851152
"447" 89.2 41.5436708230473 106.030714958389
"448" 89.4 44.2919329257687 110.547577244569
"449" 89.6 44.0724691888878 116.610649355724
"450" 89.8 43.0588463174647 119.467268295335
"451" 90 43.35122686111 118.366874423863
"452" 90.2 45.2454530140779 117.03440461915
"453" 90.4 48.5833406275262 115.326893492458
"454" 90.6 52.2436557847606 113.734176034745
"455" 90.8 57.8440220359667 111.955789332368
"456" 91 63.3893283607843 111.544170707336
"457" 91.2 69.3355272385782 113.224416626807
"458" 91.4 75.1435886695544 115.956121943265
"459" 91.6 80.3325476166904 117.91230195675
"460" 91.8 85.1560000972138 116.987420076082
"461" 92 90.8738838383878 114.250641424617
"462" 92.2 95.8248845811605 111.119700379383
"463" 92.4 100.870302501388 106.87246680443
"464" 92.6 105.327052348766 101.366665019852
"465" 92.8 110.152691259888 96.1877712917862
"466" 93 115.147881437458 91.4829859828807
"467" 93.2 116.528558289482 89.1586814498266
"468" 93.4 116.758716180542 84.1822072943583
"469" 93.6 118.556947224702 77.8944017198445
"470" 93.8 121.535862216751 72.2331006836896
"471" 94 120.579888295024 68.152508295576
"472" 94.2 116.879915153524 63.7178514920078
"473" 94.4 113.514195680423 58.3708465607594
"474" 94.6 109.362809353275 53.0995491831928
"475" 94.8 105.479040975888 47.7938044069396
"476" 95 101.752811372118 41.7523814056535
"477" 95.2 99.5064411852998 36.2780051999462
"478" 95.4 98.6983095947473 33.2452876302827
"479" 95.6 95.1024245715306 30.9495302882429
"480" 95.8 88.9491732078645 29.3080395206365
"481" 96 82.1264579236981 27.8885166296461
"482" 96.2 75.5989224248383 27.4699719724078
"483" 96.4 68.9023554917671 28.2600807805771
"484" 96.6 62.0437673047449 29.4572719863308
"485" 96.8 55.0211654967504 30.6028584265176
"486" 97 48.2657720825878 31.9018834607443
"487" 97.2 42.02627192124 31.8299250751328
"488" 97.4 35.3919899366605 30.2410610107805
"489" 97.6 28.650679609291 27.437527572764
"490" 97.8 22.4921147827247 24.708227240365
"491" 98 18.2375690078878 24.3060562467237
"492" 98.2 13.5751104151809 27.6199160386116
"493" 98.4 9.69971088365284 31.7024832147508
"494" 98.6 6.83264228573718 37.7603973880882
"495" 98.8 6.01047510312895 44.0396281688972
"496" 99 4.33922935160998 50.2263034365107
"497" 99.2 2.81547299960729 56.3970299701444
"498" 99.4 2.75069312467943 62.3119207089737
"499" 99.6 1.9014302837211 67.4670002467654
"500" 99.8 1.57453207191481 67.5294266941899
"501" 100 1.66009150481083 66.6959644582814
"502" 100.2 1.53900601401277 65.2053646174362
"503" 100.4 1.72046402693324 64.4455803173438
"504" 100.6 2.99509592256959 64.8755156789672
"505" 100.8 4.54581376120919 64.9083930889737
"506" 101 7.1852515770211 65.968619310807
"507" 101.2 9.48353218717847 68.1781367954155
"508" 101.4 11.6688105294609 71.04968355362
"509" 101.6 13.4990069143878 75.0945539643583
"510" 101.8 14.8296990091378 79.7655607810031
"511" 102 15.5374314992833 85.2393531241602
"512" 102.2 14.161790653493 90.2479136711579
"513" 102.4 11.4392680039848 93.9588499226677
"514" 102.6 12.1072977187078 96.7359515230137
"515" 102.8 14.1135053776544 100.293984174407
"516" 103 16.5245573571844 103.033629268694
"517" 103.2 19.1872787130339 106.201291719981
"518" 103.4 21.4263616495753 107.537195484052
"519" 103.6 25.6215533705189 109.004794299965
"520" 103.8 30.7075912686199 112.430792479706
"521" 104 34.7162152678533 117.023622764439
"522" 104.2 36.6912263086251 118.262599897491
"523" 104.4 40.4789088498468 119.673741874506
"524" 104.6 42.8012795861794 120.959740592224
"525" 104.8 44.1698369031378 121.176113290557
"526" 105 46.8850178662645 120.69075672409
"527" 105.2 51.2437261738032 120.827420365166
"528" 105.4 56.4836071652878 120.452501166559
"529" 105.6 62.2811590652021 120.981068758202
"530" 105.8 67.9059219103044 120.824507655765
"531" 106 72.9856519415286 121.505091217107
"532" 106.2 78.1172153068032 120.108397244551
"533" 106.4 83.2555978325241 118.69667887011
"534" 106.6 86.6652733836415 116.321452711907
"535" 106.8 90.3722925831605 112.901824603837
"536" 107 95.0667810332784 109.289814340552
"537" 107.2 100.667100315127 105.613742150648
"538" 107.4 105.988349019657 102.76695767582
"539" 107.6 110.475606970438 99.4653041287395
"540" 107.8 112.551261781656 94.0094655382298
"541" 108 115.937758379717 88.4808792266688
"542" 108.2 119.993321580088 84.169890694607
"543" 108.4 120.693026119733 79.352389871853
"544" 108.6 122.553797411183 74.021125981735
"545" 108.8 121.767268602566 68.6640049243308
"546" 109 122.388949184811 62.5738589520149
"547" 109.2 122.411965793597 57.9703773572993
"548" 109.4 121.196971990531 52.2976691312759
"549" 109.6 119.566430974082 45.931998332909
"550" 109.8 116.751566802922 42.1022189285078
"551" 110 113.974940135562 36.7079858036365
"552" 110.2 111.888000300521 30.513788961907
"553" 110.4 111.361862408946 27.120662498183
"554" 110.6 111.008214322174 28.4491071890243
"555" 110.8 108.563553997684 29.1275612079181
"556" 111 104.880757430496 29.7738986096062
"557" 111.2 100.455805404581 29.9991347678713
"558" 111.4 95.2610268252843 28.6226915784737
"559" 111.6 89.4368706763533 27.2170151520599
"560" 111.8 83.9675692229808 25.2910552164621
"561" 112 77.8059910835172 22.8203394775207
"562" 112.2 72.5645201805073 19.0227994039411
"563" 112.4 66.9878652790819 16.0435465657207
"564" 112.6 60.6381273069827 14.7627877475117
"565" 112.8 54.1523458926735 15.5336888485808
"566" 113 47.8419906977092 16.9153830793665
"567" 113.2 41.6677817005923 20.2210380534169
"568" 113.4 36.9030717465257 24.3519421810254
"569" 113.6 32.5920322604223 28.9897790528875
"570" 113.8 29.1542080290936 34.3761689052149
"571" 114 26.2866333858878 39.3006842412237
"572" 114.2 22.5438774608537 44.6072246678487
"573" 114.4 18.2468421235306 49.992586577438
"574" 114.6 13.3099159910617 54.0497762606585
"575" 114.8 7.56650513379226 55.8433494903726
"576" 115 3.17048131906218 58.7402616095086
"577" 115.2 3.57677317653064 62.7511291862399
"578" 115.4 5.57976615538777 68.1034966010292
"579" 115.6 7.30606941344183 74.3609560507575
"580" 115.8 7.15870206214453 79.3346041570413
"581" 116 6.99089244886604 83.6566170241259
"582" 116.2 9.85341934300939 85.8608725716359
"583" 116.4 13.9561323334019 89.0583289754878
"584" 116.6 17.7682885490435 93.4004209473753
"585" 116.8 21.5344056482825 98.9597617882632
"586" 117 24.6349884552767 104.180037836474
"587" 117.2 27.2697522461332 109.828545477692
"588" 117.4 31.6001286492449 115.301594530807
"589" 117.6 36.8806225304613 117.257858279856
"590" 117.8 43.7981644455168 119.346368036748
"591" 118 50.3040029008878 119.823783925974
"592" 118.2 56.671759987754 119.426084811431
"593" 118.4 63.6588587230955 119.880706589689
"594" 118.6 70.5226601838807 120.74809152322
"595" 118.8 77.3397715576378 120.407990211474
"596" 119 80.528221355261 117.177027749882
"597" 119.2 85.1148229693058 113.61459690249
"598" 119.4 90.3210864929684 110.702627726554
"599" 119.6 96.0992845031378 108.301937739724
"600" 119.8 101.873653613945 105.758322118888
"601" 120 103.762294435164 104.86502824725
"602" 120.2 103.934139909788 103.141448884474
"603" 120.4 103.77905331628 99.0186717946088
"604" 120.6 105.214400521772 94.0637819867045
"605" 120.8 107.202810139277 88.5435041702515
"606" 121 109.767970047485 84.1777012212786
"607" 121.2 113.121859534882 79.4041483003501
"608" 121.4 118.165846977313 74.9683424591439
"609" 121.6 121.074808771409 73.7349880546802
"610" 121.8 119.608178177054 74.7793155869404
"611" 122 117.923562168602 73.3979304600094
"612" 122.2 115.215812400888 70.6132559829851
"613" 122.4 112.90996789524 65.8068315431896
"614" 122.6 110.248988999256 60.7889897937814
"615" 122.8 106.617670481352 55.3526110622266
"616" 123 102.315672126254 50.649432268807
"617" 123.2 97.0621430107211 47.144194555807
"618" 123.4 91.7307197237878 44.0760296934404
"619" 123.6 86.7372933677246 41.1609200450526
"620" 123.8 81.800496840146 38.4093951646275
"621" 124 76.1451848699039 35.9849471333769
"622" 124.2 72.0146609999445 32.1386363940716
"623" 124.4 66.8767992638565 26.5211717459112
"624" 124.6 63.5945250754614 22.1957391557684
"625" 124.8 62.7171907239035 16.9768296719684
"626" 125 62.7376891900615 12.2170858301053
"627" 125.2 60.0093222120063 9.45697792816441
"628" 125.4 54.2591974751946 8.24038339547369
"629" 125.6 48.009179517976 9.50043616812074
"630" 125.8 42.342233714974 12.3231123791978
"631" 126 37.1095957565211 15.778808205407
"632" 126.2 31.8301019171878 20.1169535289325
"633" 126.4 26.9725087706046 24.65446842904
"634" 126.6 22.0337077930915 29.4208664212144
"635" 126.8 16.1871194960348 33.716359453356
"636" 127 10.0852358420469 38.0304781507805
"637" 127.2 5.96465500230542 43.6913954026384
"638" 127.4 5.68640698528063 50.8920787947951
"639" 127.6 6.47410664183222 57.7464567741403
"640" 127.8 8.30125387220258 64.4780518333996
"641" 128 10.4289526002892 70.5063509702202
"642" 128.2 11.657705726599 77.0011889235723
"643" 128.4 11.9836886073714 82.0227641084573
"644" 128.6 10.4481518678878 84.3819359389737
"645" 128.8 8.79156692133297 84.1285131210627
"646" 129 10.0551403667332 84.5554275025464
"647" 129.2 13.5976728648278 84.7740032683537
"648" 129.4 18.5390087807713 84.3952739820216
"649" 129.6 23.4288055623746 85.8834485850395
"650" 129.8 27.174346240131 87.9292786094872
"651" 130 31.4708586490893 90.5408071776528
"652" 130.2 36.935166073557 93.3367697203045
"653" 130.4 42.4326479029943 96.7971176018671
"654" 130.6 48.6410803629696 99.1924504374373
"655" 130.8 55.3594226407606 100.756214935389
"656" 131 62.5281948659278 101.760125578314
"657" 131.2 68.9336922273878 101.677326959085
"658" 131.4 75.7566446481655 102.348082323918
"659" 131.6 82.5101622143369 103.977601006847
"660" 131.8 89.2955019442299 105.211793966421
"661" 132 96.6520990119124 105.084546657375
"662" 132.2 103.132229401657 104.819169499243
"663" 132.4 104.23326775521 102.097524715254
"664" 132.6 107.928607681756 97.5573250619605
"665" 132.8 113.320223229793 93.7612815774864
"666" 133 115.64881235367 91.4313584506737
"667" 133.2 116.838607638388 86.4210620925771
"668" 133.4 119.296303046353 80.9416100354737
"669" 133.6 121.218743653344 77.3587603763324
"670" 133.8 120.435202712906 74.6523769372514
"671" 134 120.482942086031 69.3131230193308
"672" 134.2 121.765795813611 63.0366419703325
"673" 134.4 121.804361065138 57.0772469285808
"674" 134.6 119.474027104088 56.1236615366404
"675" 134.8 114.246511335433 54.5524067621141
"676" 135 108.919366879388 52.9399984201289
"677" 135.2 102.495336077146 52.3848905319909
"678" 135.4 96.4534772028008 53.7068725713432
"679" 135.6 91.246421179866 56.5390030423541
"680" 135.8 85.203523189162 59.5751550632801
"681" 136 80.3497949820329 62.6448554738285
"682" 136.2 75.4110621540899 66.8930371368779
"683" 136.4 70.2485016453452 70.4272779988035
"684" 136.6 65.7551535116515 75.2208110004187
"685" 136.8 62.5620080176037 81.0404530181214
"686" 137 59.8027643577211 86.4615179840663
"687" 137.2 59.1881192010996 92.6565413499822
"688" 137.4 59.7620353792113 98.8954528748266
"689" 137.6 59.6683855240193 105.785751018842
"690" 137.8 60.666982370476 112.418110130371
"691" 138 63.3074400637125 118.389823043383
"692" 138.2 65.9372227510094 120.492200126501
"693" 138.4 68.8850083702628 119.38021989439
"694" 138.6 72.551050338615 117.256816913928
"695" 138.8 77.0294119684659 115.192732016958
"696" 139 82.0810841515403 113.628556819287
"697" 139.2 87.9917994965878 113.676635566324
"698" 139.4 92.6704752110007 112.832153864022
"699" 139.6 98.4144723753044 110.027510008932
"700" 139.8 100.072269078711 108.523401560371
"701" 140 100.588077242692 108.469861768648
"702" 140.2 103.479055493996 106.660721583312
"703" 140.4 107.109950189575 102.093123161049
"704" 140.6 111.530264105943 98.4581820361033
"705" 140.8 115.378473758811 93.8140036934972
"706" 141 117.950960010274 89.0423088073941
"707" 141.2 120.236599753083 83.4759928585606
"708" 141.4 121.149647124491 80.5879525906116
"709" 141.6 122.146623333411 76.0215899290532
"710" 141.8 123.16826385312 70.1345485422062
"711" 142 122.311055013411 65.1260385678855
"712" 142.2 121.208849913938 58.7578168023051
"713" 142.4 120.345372688082 52.6492251136384
"714" 142.6 118.782795493656 47.0307308237542
"715" 142.8 116.28792723252 42.9888876590231
"716" 143 111.32329186941 39.3849237243389
"717" 143.2 108.05536831156 35.5794468862668
"718" 143.4 104.397438174219 30.6654584027388
"719" 143.6 100.474575084436 25.6117221016665
"720" 143.8 94.6184349695444 22.6695747843291
"721" 144 87.5342831565257 21.3659989440254
"722" 144.2 81.0592182419878 21.5282126342972
"723" 144.4 74.7833029672134 22.6462763735783
"724" 144.6 68.6053148381525 21.9451755517913
"725" 144.8 62.3982532254559 20.2121864430305
"726" 145 56.6610327779211 18.1978549727737
"727" 145.2 49.4914861130085 16.0432305650254
"728" 145.4 43.4071231415128 13.4657840602237
"729" 145.6 39.2878406499362 10.7321593085382
"730" 145.8 36.2539536515257 13.0080438863358
"731" 146 31.8922317919949 17.4485872288308
"732" 146.2 28.8393280338994 24.1362288381481
"733" 146.4 25.9499977226668 29.6612805304737
"734" 146.6 22.9087542864637 35.6956138085496
"735" 146.8 18.802542164647 41.2636654433255
"736" 147 15.0141249149525 47.0133527123443
"737" 147.2 11.8605999758688 52.6499211151699
"738" 147.4 10.2384367910416 58.771730483166
"739" 147.6 10.1560487251378 65.7283317352895
"740" 147.8 10.5880322461061 72.3385096496286
"741" 148 11.0824329778592 79.0740045450023
"742" 148.2 12.7413795258952 84.7394353077125
"743" 148.4 13.8476760625592 85.3444853427023
"744" 148.6 16.4630081312751 87.0561196402061
"745" 148.8 18.1195475360696 90.985237287201
"746" 149 18.3890298967211 96.8493308169404
"747" 149.2 15.1093722309197 100.785288309857
"748" 149.4 14.7871006341534 99.1635720585518
"749" 149.6 13.4933624092138 95.8826152308215
"750" 149.8 13.2958047281269 94.5392229994302
"751" 150 14.5994166373401 93.8188766248546
"752" 150.2 16.4849501513878 91.2507855987919
"753" 150.4 18.2884998122647 87.9021533003198
"754" 150.6 19.0294930837878 84.1287798819237
"755" 150.8 18.6785874783142 79.6567380415472
"756" 151 19.5466238328044 75.0129981011404
"757" 151.2 21.5429466758483 70.3814835531316
"758" 151.4 23.8798383713099 64.369709371175
"759" 151.6 26.6586888793634 58.2066445618152
"760" 151.8 29.2662437634244 52.6448107380713
"761" 152 32.0740336644667 46.823621321171
"762" 152.2 36.3620411182793 41.171786701811
"763" 152.4 41.5108275359365 36.3582794130347
"764" 152.6 46.4653545300014 31.3165316727237
"765" 152.8 50.3779721721785 25.9069626182295
"766" 153 55.7677865901809 21.692796329784
"767" 153.2 61.9335436801719 19.7032188458146
"768" 153.4 68.6259081418934 18.2528476743051
"769" 153.6 75.9395310955663 18.6540922624023
"770" 153.8 83.337857376436 20.1122059040279
"771" 154 90.0903601143054 23.2556304353443
"772" 154.2 97.3001529788878 26.1760156819352
"773" 154.4 104.619355303729 29.0200785098029
"774" 154.6 111.498136038615 33.4984536329623
"775" 154.8 115.211283669992 38.025846494183
"776" 155 115.834257882608 44.9918806378803
"777" 155.2 117.587002618505 51.8107172685678
"778" 155.4 119.392777940287 58.998501039777
"779" 155.6 120.075140651597 65.6148751086481
"780" 155.8 120.843666284538 72.6004425147237
"781" 156 121.231443789986 78.5398730839737
"782" 156.2 121.108200141905 79.334131067631
"783" 156.4 121.207323375434 78.7074361271016
"784" 156.6 121.157314623632 78.0426762452503
"785" 156.8 120.566803305757 77.4222610595389
"786" 157 119.694727256388 76.8793871183769
"787" 157.2 119.251393408526 76.6132353339205
"788" 157.4 119.130666015215 76.5902804607151
"789" 157.6 118.709595088682 75.9579104025678
"790" 157.8 117.037670520854 74.1777994855737
"791" 158 115.279313084094 71.8680679684085
"792" 158.2 112.281652742253 68.0482283687209
"793" 158.4 109.222288657054 63.476005826007
"794" 158.6 105.682528558478 59.2479374313389
"795" 158.8 102.34312907556 54.5292185837495
"796" 159 101.61277690668 49.270481768867
"797" 159.2 102.001622609816 43.4254374108253
"798" 159.4 104.706519111179 39.0043011989462
"799" 159.6 108.437362166292 35.1925953612716
"800" 159.8 109.366876530764 32.7403913058149
"801" 160 106.884935776766 30.1172464118395
"802" 160.2 102.387022342876 27.4099489912298
"803" 160.4 97.4809787339235 28.7710614287594
"804" 160.6 92.2716514696211 31.5177582821737
"805" 160.8 88.6005593795943 34.6228005783432
"806" 161 85.643248350291 38.3343358514092
"807" 161.2 83.1957440861021 43.4939158032649
"808" 161.4 80.323931503168 48.7068334277264
"809" 161.6 78.1051027309362 54.080684478506
"810" 161.8 76.1790171214664 59.5236302851703
"811" 162 75.6083195955399 65.0861950019519
"812" 162.2 75.5109008767251 70.1803269183653
"813" 162.4 74.8117303021107 76.1678547922448
"814" 162.6 72.7401207364678 82.4787216844337
"815" 162.8 70.3076588618044 87.7898059377237
"816" 163 67.0681446064152 93.8119323738709
"817" 163.2 62.9023032613461 98.781539013057
"818" 163.4 58.1018867986486 104.151815310604
"819" 163.6 53.3185837009025 108.05374552693
"820" 163.8 50.7984781556084 108.683771913253
"821" 164 49.0630418369172 112.429565155577
"822" 164.2 51.2736854704955 117.106475715981
"823" 164.4 55.4472100406215 119.962880660617
"824" 164.6 60.8902723545617 120.159631983822
"825" 164.8 66.6946794010727 119.730417624638
"826" 165 72.8894942651525 119.726416211724
"827" 165.2 79.3844935568878 119.400929852659
"828" 165.4 84.1749850979878 116.613431290417
"829" 165.6 89.6155933773108 113.331604332751
"830" 165.8 94.8925149537969 110.753833816746
"831" 166 99.9994023905961 108.648134057057
"832" 166.2 101.333958283531 104.929305580417
"833" 166.4 104.211996174868 100.276899161344
"834" 166.6 108.526650431913 95.6668540205487
"835" 166.8 113.00159845461 92.2506897350292
"836" 167 118.052753529717 87.9579865350646
"837" 167.2 118.285012089203 87.3326010186367
"838" 167.4 118.196111132714 87.8194395898867
"839" 167.6 117.263891907526 88.7892239701978
"840" 167.8 116.419418121617 88.7247706155219
"841" 168 115.617014307797 87.6642837036906
"842" 168.2 114.555502614595 84.5542879848875
"843" 168.4 113.547657103737 80.4989584188833
"844" 168.6 113.244116187325 76.0910750705862
"845" 168.8 113.421955453647 70.6748527776149
"846" 169 115.384291367118 66.4290798620917
"847" 169.2 119.021171774282 63.5131710188972
"848" 169.4 120.387119891054 61.6883739328676
"849" 169.6 119.458262807495 58.9596894040808
"850" 169.8 118.132367151871 53.8308570470599
"851" 170 115.424134022074 49.0306625698807
"852" 170.2 110.139105067202 46.2998378399853
"853" 170.4 104.192881401609 45.244643541369
"854" 170.6 98.5161675435211 45.664205299207
"855" 170.8 92.7150187987514 46.1518306802691
"856" 171 86.5196871786687 47.6031964147434
"857" 171.2 80.4894054446813 48.300847741028
"858" 171.4 74.717263122179 50.0421620802979
"859" 171.6 70.7555503473544 54.2022719754404
"860" 171.8 68.0115430161404 58.9559132384324
"861" 172 68.462376045366 62.4615000960824
"862" 172.2 68.962711624576 66.6701759656384
"863" 172.4 70.8382637288537 71.6267653722237
"864" 172.6 72.0867833738503 77.1426463844862
"865" 172.8 71.8417412929878 82.3956345682737
"866" 173 71.3211265767946 89.0192796176601
"867" 173.2 70.2386434321636 95.7907460431634
"868" 173.4 68.3984194598185 102.162778525858
"869" 173.6 66.4091221594493 108.586051736689
"870" 173.8 63.2054473397302 111.492842238227
"871" 174 57.7688609933878 114.25218694389
"872" 174.2 53.8741524233878 118.955369177257
"873" 174.4 54.9179343201478 120.584550333314
"874" 174.6 56.3111272143306 119.985136138159
"875" 174.8 58.2131869006695 120.567069857291
"876" 175 62.2802317536378 121.397895306349
"877" 175.2 64.5700684962236 120.198722288309
"878" 175.4 67.5056324183878 117.926504465445
"879" 175.6 72.2751524518032 115.884136410935
"880" 175.8 76.8215240463071 113.510586969764
"881" 176 82.7938168051042 111.781501378817
"882" 176.2 89.3840032584354 111.901452128426
"883" 176.4 94.2660493670974 111.267988648006
"884" 176.6 98.4092982455617 108.023945859908
"885" 176.8 103.136806516429 104.201675106307
"886" 177 107.64085073278 99.9336551593091
"887" 177.2 112.389773865339 95.4391085620956
"888" 177.4 115.745673915644 92.6378123611946
"889" 177.6 115.953883716314 92.3708967896589
"890" 177.8 115.092703796664 93.095786779784
"891" 178 114.376952093503 94.1886123895891
"892" 178.2 114.14227093608 94.5581103821275
"893" 178.4 113.106569627135 95.7680929812689
"894" 178.6 112.626055035664 96.5652110806461
"895" 178.8 111.980548804672 96.7520614539169
"896" 179 111.61427694852 97.0140593943089
"897" 179.2 111.248644136562 97.8594390835318
"898" 179.4 110.648617484468 98.4002903185937
"899" 179.6 109.573414985236 99.0659732500433
"900" 179.8 108.705079701038 99.6487242913773
"901" 180 106.867812058085 100.427110324066
"902" 180.2 104.21812907635 102.059044461061
"903" 180.4 101.146809949648 104.768459174539
"904" 180.6 97.5435722645128 107.982788009682
"905" 180.8 95.8396372651378 111.702171055003
"906" 181 95.052800871604 111.123847079744
"907" 181.2 94.2473887615201 110.642581223459
"908" 181.4 92.9436432498735 109.330326264517
"909" 181.6 89.6948008329494 108.195677996775
"910" 181.8 85.2402701744582 107.7748721316
"911" 182 79.7488372618233 109.439988335312
"912" 182.2 74.6682448979034 112.375153785849
"913" 182.4 72.0805436118807 116.771100377798
"914" 182.6 70.0792979464013 120.544831323393
"915" 182.8 66.3891492949878 120.548199719994
"916" 183 61.2488083909982 121.996222017941
"917" 183.2 57.5057050089283 121.539560944649
"918" 183.4 53.2899461378878 120.196563174817
"919" 183.6 47.2586333594159 119.96914980922
"920" 183.8 41.5327946422003 119.811612961692
"921" 184 37.1392697265782 118.281355690712
"922" 184.2 32.0198119152749 116.902752498474
"923" 184.4 28.6352606750696 113.757480274519
"924" 184.6 24.1681479667514 111.090195011428
"925" 184.8 21.3533358638878 108.328308162333
"926" 185 17.7012975970955 104.984944274274
"927" 185.2 14.3857682441674 102.02364552088
"928" 185.4 12.9426199758163 101.852485810117
"929" 185.6 13.1005827043533 100.625556681784
"930" 185.8 13.2684580737498 99.0139531355771
"931" 186 12.419421030072 96.1446391025789
"932" 186.2 11.0842876009878 91.8792499362237
"933" 186.4 8.27938606829187 87.4736943174874
"934" 186.6 5.02753135814897 83.8558596321304
"935" 186.8 4.78953543103994 80.6198732405607
"936" 187 3.79017221752701 76.2498830450307
"937" 187.2 2.74500991772954 71.7142730647775
"938" 187.4 1.35400735693778 67.6492942451112
"939" 187.6 1.54484807686779 64.7759729975937
"940" 187.8 3.13072059696405 60.8321514924059
"941" 188 3.47867337420356 56.6680096935
"942" 188.2 3.12273395875813 51.7697620179552
"943" 188.4 3.29287317454162 46.5483374327045
"944" 188.6 3.88850229690831 43.3674535665422
"945" 188.8 4.70886604459609 40.4799154471403
"946" 189 6.8627289784466 38.6786763725443
"947" 189.2 9.51247188216827 36.2822850994737
"948" 189.4 12.1491541047854 31.9511814728351
"949" 189.6 14.6040908907536 28.0084042105225
"950" 189.8 16.4356500429068 23.4346768293218
"951" 190 17.8841602672766 23.07393393677
"952" 190.2 19.6357256237473 22.6989419519681
"953" 190.4 23.4282754296292 20.8959479097151
"954" 190.6 27.9372479703163 18.8720104800094
"955" 190.8 32.5830789073878 16.9292927528308
"956" 191 38.0053787276211 14.9176448660404
"957" 191.2 43.1332031261227 13.8947494519195
"958" 191.4 48.2087100733064 14.4492734529969
"959" 191.6 53.6629935250143 14.4249929078351
"960" 191.8 59.1557572158756 16.0345501800712
"961" 192 64.2616251582536 19.0790723671078
"962" 192.2 69.1830125866037 21.4337086763487
"963" 192.4 73.0413698802417 23.0227716532939
"964" 192.6 77.0857688248117 26.8291500594628
"965" 192.8 80.9080119092701 30.898423252709
"966" 193 84.4562696058211 33.5732989163404
"967" 193.2 88.0714843385947 36.492688895784
"968" 193.4 93.3614718927749 38.5269773505705
"969" 193.6 97.7880385148071 38.652613110893
"970" 193.8 102.399787012732 38.1484996225987
"971" 194 107.417740352954 36.0745673090737
"972" 194.2 111.927190501612 35.5996170804624
"973" 194.4 113.738886398219 39.7218816567995
"974" 194.6 114.728973829638 44.2929924991328
"975" 194.8 116.236985989363 50.5407181813517
"976" 195 117.510109115974 56.3646559558185
"977" 195.2 118.879129461729 63.316144585356
"978" 195.4 117.348844652597 67.8747118254272
"979" 195.6 115.955807029188 74.2859858347404
"980" 195.8 116.266527734882 80.1812145527594
"981" 196 118.301796191352 85.7588299687207
"982" 196.2 116.122173592795 87.6828216591033
"983" 196.4 112.969561876795 89.7303671263807
"984" 196.6 109.957955831388 92.379998180938
"985" 196.8 106.595207456315 96.5457757533273
"986" 197 103.853117458412 101.061142700498
"987" 197.2 103.542505325804 103.969074455599
"988" 197.4 103.826286441695 103.411082554704
"989" 197.6 103.806450377675 103.671413794912
"990" 197.8 103.196309008471 103.579603598599
"991" 198 102.850112691138 103.450634082355
"992" 198.2 101.924470287668 102.881801646474
"993" 198.4 101.055764814245 102.340588897136
"994" 198.6 98.2854561171191 103.346841475727
"995" 198.8 94.6049017583443 104.913823509082
"996" 199 89.8476590405782 106.770328139378
"997" 199.2 84.4647972356966 108.523401560371
"998" 199.4 79.6651416744319 111.8911789709
"999" 199.6 76.2431036181904 116.35441852875
"1000" 199.8 75.8180532806449 118.838979044702
"1001" 200 75.2205918945495 118.139895220709
"1002" 200.2 73.8330358798032 116.387452595366
"1003" 200.4 71.1181157296921 114.080499911517
"1004" 200.6 67.1895401286486 111.800119821256
"1005" 200.8 64.1339275706449 109.625211341959
"1006" 201 59.7662901028592 106.715307653231
"1007" 201.2 55.7306301750878 105.621080007374
"1008" 201.4 51.0759541123262 105.122757039058
"1009" 201.6 46.999682693483 106.356128973997
"1010" 201.8 42.6425002090201 109.015967644224
"1011" 202 39.5481160667378 111.677351833724
"1012" 202.2 35.6289407377724 111.198502408258
"1013" 202.4 31.5877644950544 109.873730841188
"1014" 202.6 28.8202224504346 105.577670234771
"1015" 202.8 26.2217215763878 101.157820352988
"1016" 203 22.9487998131772 95.3861958547368
"1017" 203.2 21.7817538065878 90.3964787449308
"1018" 203.4 20.7746934477735 84.2873501594165
"1019" 203.6 20.2294342479735 78.7513001206308
"1020" 203.8 20.8664972926378 73.1539011009868
"1021" 204 21.0612327211378 67.7628045014605
"1022" 204.2 21.2316262210753 61.7488107615612
"1023" 204.4 20.5423490793751 55.8149880796509
"1024" 204.6 19.4616202727449 49.6958468768665
"1025" 204.8 18.2817090383478 43.7185819957937
"1026" 205 18.2451561025047 37.9109814105646
"1027" 205.2 17.7568929501979 31.6530049131066
"1028" 205.4 16.3429078388348 25.5695455269325
"1029" 205.6 17.4829692224503 25.7811771176112
"1030" 205.8 19.0072376062449 25.4049204504023
"1031" 206 22.4553092886936 24.5202652180737
"1032" 206.2 26.8494569576701 22.7012072153796
"1033" 206.4 31.0426108429122 19.3640510429615
"1034" 206.6 35.630287223017 16.0166723043389
"1035" 206.8 39.8006886468484 12.5464432076984
"1036" 207 42.9961408127599 12.5970225167993
"1037" 207.2 47.7113488626231 14.4810811276384
"1038" 207.4 53.4935331767742 16.7512067819623
"1039" 207.6 59.1818250327366 19.0549927735667
"1040" 207.8 65.7627503333128 20.3724005910237
"1041" 208 72.2215144820625 20.5439085407026
"1042" 208.2 78.4932925958701 20.0482233776972
"1043" 208.4 85.1894639493163 19.6926812144023
"1044" 208.6 91.9953722097492 20.9333793977026
"1045" 208.8 97.8351158226981 23.6670106738875
"1046" 209 100.833210038816 27.5423736060808
"1047" 209.2 102.396849193767 33.3052952155082
"1048" 209.4 103.222401010329 38.4495758684266
"1049" 209.6 104.966461514664 43.0734033761289
"1050" 209.8 107.435246871274 49.0330298610305
"1051" 210 109.296761120667 54.8274381159272
"1052" 210.2 110.866721164388 60.4652916456116
"1053" 210.4 112.379837827215 66.8982758008875
"1054" 210.6 114.561588882669 72.7218786527209
"1055" 210.8 118.457075421921 78.7605732362737
"1056" 211 119.436491144681 81.8080415796693
"1057" 211.2 117.690483969803 82.992531477204
"1058" 211.4 117.444960305952 85.2502268495796
"1059" 211.6 117.584338659155 87.0221860509621
"1060" 211.8 117.862443906411 86.2230708993373
"1061" 212 117.27917928159 85.2230272578141
"1062" 212.2 118.005609083094 84.3988694544954
"1063" 212.4 119.110520970888 83.159660377112
"1064" 212.6 119.878993038194 82.0304532916027
"1065" 212.8 120.581394952111 80.6363864205907
"1066" 213 120.833180530696 79.072720575144
"1067" 213.2 121.409202059883 76.9036939682263
"1068" 213.4 121.742460628243 74.0850492093191
"1069" 213.6 122.768160323583 71.0594926022454
"1070" 213.8 122.589793960088 68.0025226751404
"1071" 214 123.186378776702 63.8260264049853
"1072" 214.2 122.959942231934 60.5517539676481
"1073" 214.4 122.453097325964 57.0387907725325
"1074" 214.6 122.335425264838 53.7057560758144
"1075" 214.8 121.650548299149 53.626438372615
"1076" 215 121.323423567479 50.9936615616101
"1077" 215.2 120.935599521713 51.35843025009
"1078" 215.4 118.897457502058 51.320442189756
"1079" 215.6 116.375373361501 49.9181908996669
"1080" 215.8 113.330083251489 46.2261169800939
"1081" 216 111.595503752865 41.4294965391441
"1082" 216.2 111.30427484324 35.719716083807
"1083" 216.4 112.173910707422 31.8145619352668
"1084" 216.6 111.302988907306 30.4039923973109
"1085" 216.8 109.335752389107 29.8892634711566
"1086" 217 106.133633560846 30.0272892876544
"1087" 217.2 102.092667745219 27.9111907055126
"1088" 217.4 97.0363973985144 25.1059505068281
"1089" 217.6 91.9790073951253 22.8017250615612
"1090" 217.8 86.6731624521735 20.2027025747594
"1091" 218 81.4683864756636 17.9950615265426
"1092" 218.2 75.4264959726253 16.8330841780362
"1093" 218.4 68.2133294634244 16.4335203262664
"1094" 218.6 61.9384901683289 16.423853402556
"1095" 218.8 56.3685163390057 18.8961309999119
"1096" 219 51.6097869757134 23.5429650908574
"1097" 219.2 48.9615086589559 29.0992032709396
"1098" 219.4 46.9859527315622 34.7470453259504
"1099" 219.6 46.40381984093 41.0357065228592
"1100" 219.8 45.5161973656981 47.1516556833358
"1101" 220 45.7551830197724 53.1622088358253
"1102" 220.2 47.0057193099407 59.2748116927207
"1103" 220.4 47.1956123868764 64.7313608812464
"1104" 220.6 47.235444633615 71.1045203594282
"1105" 220.8 47.7411055947671 77.2841653208875
"1106" 221 49.436378855599 83.5015123819526
"1107" 221.2 52.0585309282554 90.0407183906796
"1108" 221.4 53.0238077189378 96.4230766012237
"1109" 221.6 55.2812729390007 102.649375489877
"1110" 221.8 55.8035311303724 107.992857662181
"1111" 222 53.0379355833584 110.58530609743
"1112" 222.2 48.7720841966878 111.722790100374
"1113" 222.4 43.8137362017258 114.900543163192
"1114" 222.6 42.5213675917311 117.774702178324
"1115" 222.8 44.5268518553878 117.595878599914
"1116" 223 48.3584029891175 118.339584173622
"1117" 223.2 52.7576692999878 119.680977945074
"1118" 223.4 57.5391730520801 121.381667353974
"1119" 223.6 60.8023452739652 121.70805490315
"1120" 223.8 65.8557905935961 120.846144925599
"1121" 224 71.1614655294278 121.051915361714
"1122" 224.2 74.4963878009954 120.930571361372
"1123" 224.4 78.0623424897035 118.558003640724
"1124" 224.6 82.1777298594346 115.862135052427
"1125" 224.8 87.5694670360284 114.121687160208
"1126" 225 92.8212381233878 113.368009417519
"1127" 225.2 96.3143048721065 109.721883572536
"1128" 225.4 99.1417937455592 105.719375033188
"1129" 225.6 103.032147982996 101.335207228822
"1130" 225.8 106.322894499388 97.0541636380292
"1131" 226 110.592094278042 93.4795757012045
"1132" 226.2 116.030160556433 90.7595212223487
"1133" 226.4 115.762479326677 89.8744135066665
"1134" 226.6 116.017397769365 86.333818954869
"1135" 226.8 116.704147461566 81.5814550148308
"1136" 227 118.74949461468 76.7391173799793
"1137" 227.2 121.911715211619 71.9638074600122
"1138" 227.4 121.897092221566 68.2791706251523
"1139" 227.6 122.403713439521 62.320575616907
"1140" 227.8 121.597314776215 57.7345189700944
"1141" 228 120.439049338654 51.8654468334404
"1142" 228.2 120.031685188848 47.3712643313613
"1143" 228.4 117.991327244454 45.9077791367594
"1144" 228.6 114.770702850031 41.5818706893665
"1145" 228.8 112.702158536457 36.1569381569909
"1146" 229 112.399477440323 31.591883380764
"1147" 229.2 112.716325900964 31.4895025533325
"1148" 229.4 113.021209762848 32.3263114508445
"1149" 229.6 113.196713484335 33.2433874915658
"1150" 229.8 111.826488633423 33.2731590733665
"1151" 230 108.855184416062 33.5034761759344
"1152" 230.2 105.372821651251 32.0467895295987
"1153" 230.4 101.693574231632 29.3573032762298
"1154" 230.6 97.5766292045359 26.0406440450292
"1155" 230.8 92.5778188377628 22.3985342084623
"1156" 231 87.1460913499592 20.1795197856523
"1157" 231.2 80.7847340189592 18.7607330922951
"1158" 231.4 75.1357205714332 16.5122133015305
"1159" 231.6 70.4620702874332 12.7768337184851
"1160" 231.8 66.1782521506531 8.38345432253491
"1161" 232 63.0074580150142 3.84920648028687
"1162" 232.2 59.74719591474 3.89866850096232
"1163" 232.4 54.8977617270416 4.9248878948583
"1164" 232.6 49.2870512187211 6.7401993536959
"1165" 232.8 43.3761425051605 9.41764757686005
"1166" 233 37.8834639038015 12.7663033544047
"1167" 233.2 31.6834775945525 14.3802769058266
"1168" 233.4 26.9141142110544 15.778808205407
"1169" 233.6 22.1885344794544 18.595980737707
"1170" 233.8 19.1315816569105 22.7216179875646
"1171" 234 17.5091142568322 28.2043710283626
"1172" 234.2 16.4224424829804 33.0415029066589
"1173" 234.4 16.6082004225903 38.4810699377269
"1174" 234.6 16.6147737703878 43.6023399246275
"1175" 234.8 13.6066655252658 48.5173695827908
"1176" 235 10.0803182807211 52.4626354808404
"1177" 235.2 8.52935877906777 57.7031822344737
"1178" 235.4 9.35856077985206 63.6797052662951
"1179" 235.6 11.2868124466278 69.6573410719937
"1180" 235.8 13.4071804521683 75.1058800399371
"1181" 236 17.130781572489 79.3015597600053
"1182" 236.2 21.5740360161878 83.4549952993137
"1183" 236.4 25.7645166573008 87.7771058010824
"1184" 236.6 31.3899380280068 91.2162221677594
"1185" 236.8 34.4080993975608 95.7964279787429
"1186" 237 35.4557215314423 100.113017917619
"1187" 237.2 34.247875903976 101.988309680415
"1188" 237.4 33.4403624604395 102.539335892905
"1189" 237.6 35.5344025126544 104.50892433794
"1190" 237.8 39.7955021851655 104.143975720085
"1191" 238 44.4475151993322 102.852951953363
"1192" 238.2 49.7402950815456 101.535735702105
"1193" 238.4 54.8375803328088 100.155505647474
"1194" 238.6 60.4756834495378 99.6816494381237
"1195" 238.8 66.3444322706655 100.256479573363
"1196" 239 72.5038417498878 101.349882942274
"1197" 239.2 78.7344612110497 103.128649372741
"1198" 239.4 85.3268746629332 105.802833073974
"1199" 239.6 90.7991907973193 108.622495374309
"1200" 239.8 93.6313375059478 109.850733514394
"1201" 240 93.548933671993 110.220252531
"1202" 240.2 92.4738722239013 110.82384925746
"1203" 240.4 91.0521162644725 111.786821749745
"1204" 240.6 90.3966449009371 114.039318873769
"1205" 240.8 90.0825779701973 112.816399538521
"1206" 241 90.5270113563721 110.178294733083
"1207" 241.2 91.4552678713008 106.962778887213
"1208" 241.4 92.4898972450445 104.026962226011
"1209" 241.6 93.4923263692955 99.5563197136275
"1210" 241.8 94.9090573076337 94.434753387277
"1211" 242 96.3804025704339 89.7895889919352
"1212" 242.2 99.3764166320498 85.5750332826005
"1213" 242.4 102.046829048575 81.2564323115487
"1214" 242.6 104.020688989121 76.029949783307
"1215" 242.8 105.727496522595 70.2960732774737
"1216" 243 105.266398841319 65.1389419296116
"1217" 243.2 104.431797115954 59.4731109068404
"1218" 243.4 102.064679796188 54.323440686507
"1219" 243.6 98.2193879585813 48.4731417094414
"1220" 243.8 94.03672958919 44.1187811342759
"1221" 244 91.9766552537136 40.1944979776535
"1222" 244.2 93.233092362974 37.7103449084737
"1223" 244.4 96.8914225740142 34.7286815710012
"1224" 244.6 101.961103126246 33.0691505292237
"1225" 244.8 106.011888467058 34.2236534267594
"1226" 245 110.24691808013 36.8141431515059
"1227" 245.2 111.808989366807 39.3142947819253
"1228" 245.4 113.158779541215 42.7376526373358
"1229" 245.6 115.800018686388 47.8410638669909
"1230" 245.8 119.129780518761 52.3404681265506
"1231" 246 121.010273262254 54.8773547942404
"1232" 246.2 120.672830204081 58.0616724551214
"1233" 246.4 120.356827713288 63.2379958578404
"1234" 246.6 120.858557817305 68.690842411956
"1235" 246.8 119.358366061706 73.8529453843941
"1236" 247 116.520086898748 77.8922645659388
"1237" 247.2 113.122406544513 82.6558719136328
"1238" 247.4 112.638729262686 87.7430188542529
"1239" 247.6 114.370431540694 92.4256546385443
"1240" 247.8 113.501659801869 92.5536115126959
"1241" 248 111.881268705462 93.1979213255107
"1242" 248.2 108.364665961842 94.2679202247724
"1243" 248.4 104.361115367832 96.9147234546589
"1244" 248.6 102.402221205588 100.217820984594
"1245" 248.8 99.9462638014466 103.929936452812
"1246" 249 96.0707039302982 106.183584434175
"1247" 249.2 90.7101931883443 108.306171118604
"1248" 249.4 85.6868401519787 108.995313886656
"1249" 249.6 81.0472345233108 110.030089837258
"1250" 249.8 76.6410150200789 112.189009626253
"1251" 250 74.7757550823878 116.810794101682
"1252" 250.2 74.1536835746794 118.384905482057
"1253" 250.4 71.8699970218289 118.305993086194
"1254" 250.6 67.7963641848807 118.147962139868
"1255" 250.8 62.0530404203878 119.207121735724
"1256" 251 55.8333088555696 119.640850644656
"1257" 251.2 50.2869208457562 121.463661218605
"1258" 251.4 47.3518869448948 121.033337784685
"1259" 251.6 45.0652380400642 118.810014195253
"1260" 251.8 41.9452164604163 116.201704955874
"1261" 252 37.8502085925306 113.144049624569
"1262" 252.2 32.5489147971246 111.880628289789
"1263" 252.4 27.4845513248423 111.916345314156
"1264" 252.6 25.4653578830834 109.982589155256
"1265" 252.8 23.542634166115 107.047959601656
"1266" 253 19.9901878643878 103.342085386565
"1267" 253.2 15.5112730088878 99.8884399169594
"1268" 253.4 13.4470774667878 97.8464998524022
"1269" 253.6 13.6721050730544 95.203661894188
"1270" 253.8 13.1528105970544 90.7092918459499
"1271" 254 12.2007707243878 85.3670681066796
"1272" 254.2 9.48446115761853 80.4273087755891
"1273" 254.4 6.19937888243324 76.2473059939055
"1274" 254.6 3.0179134071211 73.342600870007
"1275" 254.8 3.85960320363776 71.7728169435987
"1276" 255 5.11240112698778 67.8794993409451
"1277" 255.2 5.74834309349224 63.2429692004588
"1278" 255.4 5.63399627471687 58.6053742196762
"1279" 255.6 7.28245285073392 54.9119744259737
"1280" 255.8 9.89845565832448 50.2983059406256
"1281" 256 12.7707280760951 45.5678402877054
"1282" 256.2 17.0501578584975 43.0030322050225
"1283" 256.4 22.0515336197292 41.5733891811566
"1284" 256.6 26.6341024837995 42.2388982065325
"1285" 256.8 31.4653292120951 43.9482114799371
"1286" 257 35.9363639754219 46.1297016543032
"1287" 257.2 39.674503178176 49.1760614712149
"1288" 257.4 43.4969178113211 52.194333334907
"1289" 257.6 47.8526704095451 54.2417052919231
"1290" 257.8 52.7727455912265 56.1369230891189
"1291" 258 57.2830262130063 58.682882122185
"1292" 258.2 60.964292342865 60.6020846360078
"1293" 258.4 62.9849885424949 64.0089008716165
"1294" 258.6 66.1636513132899 67.1224502434411
"1295" 258.8 70.2772157263413 70.5693067081597
"1296" 259 74.1087302813188 74.8891433841633
"1297" 259.2 77.1654713284248 79.5520164839552
"1298" 259.4 80.5828654245801 84.3369969939352
"1299" 259.6 83.1716616663728 89.7618654636528
"1300" 259.8 84.3579745800068 95.4076704383308
"1301" 260 86.1143208653436 102.171590083709
"1302" 260.2 87.2766877285961 107.977378692224
"1303" 260.4 88.194796428115 109.367081522883
"1304" 260.6 91.8719029094503 109.180275662021
"1305" 260.8 96.7339222714032 108.052776255566
"1306" 261 99.9143285796605 104.669826944519
"1307" 261.2 104.395513078849 101.353877515166
"1308" 261.4 109.341704475375 98.4497218940306
"1309" 261.6 112.299530617985 97.0017416346932
"1310" 261.8 111.543331319882 97.7178762836619
"1311" 262 111.767269812641 96.3692573161319
"1312" 262.2 112.995828515988 91.8597763933737
"1313" 262.4 114.371958877388 87.1442940543626
"1314" 262.6 116.878897727043 83.0546013516116
"1315" 262.8 120.229213858015 78.1711187619205
"1316" 263 121.555532462054 75.3462120565737
"1317" 263.2 121.560564385272 71.1082256847062
"1318" 263.4 122.529209604554 65.3368110316737
"1319" 263.6 122.796907919702 63.0878432690434
"1320" 263.8 121.623753501058 59.9483671748266
"1321" 264 122.429874865774 54.9636088198941
"1322" 264.2 121.224456164605 52.4852112346665
"1323" 264.4 119.048775591119 49.2820623629981
"1324" 264.6 117.142547640517 44.621543449356
"1325" 264.8 116.789012098545 41.5073210911366
"1326" 265 117.073817489282 41.6157448353325
"1327" 265.2 117.357902114388 42.7877323812319
"1328" 265.4 118.016687925696 43.4377762701013
"1329" 265.6 118.123861466488 44.9285381248737
"1330" 265.8 119.503532472042 46.90421756311
"1331" 266 120.538580779888 47.0287957833626
"1332" 266.2 120.649858167602 46.5290778848308
"1333" 266.4 120.226687451315 45.5773395769005
"1334" 266.6 118.425510463576 43.9571519874149
"1335" 266.8 116.342652239961 42.3737843460355
"1336" 267 114.345098818284 40.0650767565427
"1337" 267.2 112.200770766526 37.5044177886806
"1338" 267.4 108.770997029102 34.8542252904737
"1339" 267.6 105.861796818112 30.2342951246806
"1340" 267.8 106.255517684464 26.5356536527775
"1341" 268 105.863643447175 26.1949899031737
"1342" 268.2 103.326964830157 25.0974810010121
"1343" 268.4 99.2973233037366 23.9641370641248
"1344" 268.6 94.7733420529854 22.9975291600956
"1345" 268.8 90.2126891276668 21.473335071683
"1346" 269 85.6406489897326 18.9620236542668
"1347" 269.2 80.7241794565685 16.8134346694375
"1348" 269.4 75.9766235581378 14.4116418557951
"1349" 269.6 70.9157667825855 12.0898046565202
"1350" 269.8 65.3454277813064 11.2519894408807
"1351" 270 60.0196402483761 12.5924937859039
"1352" 270.2 55.4493456672544 15.9389240021737
"1353" 270.4 52.1431708367211 21.1491785780404
"1354" 270.6 51.6447675178016 26.4649334971633
"1355" 270.8 53.6413652444912 30.8431231310254
"1356" 271 57.0430289417059 34.4101695027578
"1357" 271.2 61.2160924085367 37.831881913495
"1358" 271.4 65.532598736223 40.4765866363968
"1359" 271.6 69.7680642506237 43.9010352347209
"1360" 271.8 73.5325955792363 45.3187957916858
"1361" 272 76.9522877968469 46.6350563493206
"1362" 272.2 79.694020395872 49.9424629470947
"1363" 272.4 82.0355508676037 55.105234586076
"1364" 272.6 82.163899218206 59.924936441451
"1365" 272.8 80.6734566312449 63.6843418241165
"1366" 273 80.5529061278878 68.1632566796165
"1367" 273.2 80.5735251732584 72.8375615364855
"1368" 273.4 81.1608606363756 77.6469398996322
"1369" 273.6 81.1118220979982 82.806349290201
"1370" 273.8 81.3707949275878 88.4054694847506
"1371" 274 82.8987190588955 93.4206557510429
"1372" 274.2 82.956771335437 98.0038387817524
"1373" 274.4 80.3701544180647 101.347885655828
"1374" 274.6 76.3427810187681 104.324489468882
"1375" 274.8 72.8884684419997 108.032117755459
"1376" 275 74.8065606868962 109.760253053152
"1377" 275.2 78.5052335918423 109.502806215474
"1378" 275.4 83.680843948169 109.052480537067
"1379" 275.6 89.2047230226735 107.462720774045
"1380" 275.8 92.2648511848163 103.815295287855
"1381" 276 95.4866793009815 99.0175204871768
"1382" 276.2 99.5882942637628 95.5122827741768
"1383" 276.4 103.41382051048 92.01248996625
"1384" 276.6 108.529896022388 90.2215946528811
"1385" 276.8 114.110802062423 89.7258383954853
"1386" 277 114.051928560783 89.9975622492063
"1387" 277.2 114.753609034448 88.3869163781243
"1388" 277.4 115.34016152993 83.9385022523893
"1389" 277.6 118.253685085488 79.2539029884737
"1390" 277.8 121.28256998108 75.8627959295396
"1391" 278 120.093582953315 75.9379262140159
"1392" 278.2 117.769501997354 72.7376424757123
"1393" 278.4 116.111595371988 68.4800699481678
"1394" 278.6 115.824060097314 63.57890306477
"1395" 278.8 117.743045517421 58.9235242530737
"1396" 279 120.672378591306 55.8114666433308
"1397" 279.2 119.766354080664 54.018877460784
"1398" 279.4 117.3341538914 50.3222345298639
"1399" 279.6 116.13637988107 45.6207340570873
"1400" 279.8 115.040310101128 41.4175304732515
"1401" 280 112.093006914942 40.2286102890761
"1402" 280.2 107.218531601253 38.4440671596759
"1403" 280.4 103.034538596952 39.1322953706972
"1404" 280.6 97.5554727629211 41.1290335421404
"1405" 280.8 92.9894187207287 44.2575860575873
"1406" 281 88.8804631079362 48.9924361854414
"1407" 281.2 84.2238761204622 52.5116185768035
"1408" 281.4 79.3969234778559 56.1204389645375
"1409" 281.6 75.3806475489372 59.9458495868693
"1410" 281.8 72.1993585197589 63.1758500498448
"1411" 282 68.4772156315491 64.9439898877318
"1412" 282.2 63.2127980834545 65.2502619523404
"1413" 282.4 58.5566543177741 64.8774124526214
"1414" 282.6 53.1915314589684 64.6340883456027
"1415" 282.8 48.1213433064503 64.3972125891612
"1416" 283 42.7742329988878 65.6459017330801
"1417" 283.2 37.8074546488299 68.8133508920526
"1418" 283.4 34.0746393995943 73.0745809493324
"1419" 283.6 31.7593704282153 78.3048475668185
"1420" 283.8 32.6223676341904 83.4902526611053
"1421" 284 34.208870074557 89.1484600427198
"1422" 284.2 36.9816791511335 94.656705242711
"1423" 284.4 39.8595863395353 98.8147043364901
"1424" 284.6 41.998287214557 103.121476020012
"1425" 284.8 40.4446202801655 104.432472651196
"1426" 285 37.5163764293878 104.8807035449
"1427" 285.2 37.4162267804449 104.261641254131
"1428" 285.4 37.4085229612955 103.762604969228
"1429" 285.6 35.1069380767606 102.281092358558
"1430" 285.8 31.0761976154235 101.212640830759
"1431" 286 25.9194456873728 100.25432661119
"1432" 286.2 22.4301082332407 100.682436806944
"1433" 286.4 19.9845433592139 102.921313182691
"1434" 286.6 19.1438377328301 105.600607821301
"1435" 286.8 20.8746112688253 106.492521049911
"1436" 287 22.5956135974222 107.938207772698
"1437" 287.2 24.87113715292 109.490242639441
"1438" 287.4 27.2702969606186 109.155278373843
"1439" 287.6 30.6276106462003 111.693579786099
"1440" 287.8 33.7866978835403 115.688131520711
"1441" 288 36.1099538902211 118.128864455696
"1442" 288.2 39.8177951298423 117.78791353711
"1443" 288.4 45.0732736547609 118.640838860309
"1444" 288.6 50.3793005999078 120.127571194434
"1445" 288.8 55.3865132836865 122.279473550305
"1446" 289 60.1446332210878 121.721063386502
"1447" 289.2 64.8334295939711 119.591183275265
"1448" 289.4 70.4377915846592 118.994767387502
"1449" 289.6 75.8424140060634 120.181676064839
"1450" 289.8 79.9906418625005 119.936236779051
"1451" 290 83.3793517758306 117.314478833017
"1452" 290.2 88.9447859998097 114.912799838489
"1453" 290.4 92.9142460892385 113.507961744921
"1454" 290.6 96.5635450536921 110.343837486387
"1455" 290.8 102.020430055627 106.864278296924
"1456" 291 106.497088216021 103.572003165208
"1457" 291.2 108.808312940243 99.1513277752086
"1458" 291.4 111.998980322502 94.4366930636762
"1459" 291.6 115.920888952353 91.5916234699909
"1460" 291.8 116.818273818544 89.7289484877869
"1461" 292 117.339574074058 84.9386501639796
"1462" 292.2 119.717370910865 80.0207680867528
"1463" 292.4 120.841259442163 78.2751204227546
"1464" 292.6 121.284684754964 75.1468946179913
"1465" 292.8 122.089087865899 70.4273721648714
"1466" 293 122.927335369488 66.371072529707
"1467" 293.2 122.67761582 62.3401764378149
"1468" 293.4 122.3869445554 58.0975214771862
"1469" 293.6 121.859460624365 53.6363818904504
"1470" 293.8 121.261265592321 51.1643992908404
"1471" 294 120.90790659256 50.0391120369564
"1472" 294.2 121.405012324083 50.1635344484193
"1473" 294.4 121.716828473539 51.0703755182919
"1474" 294.6 121.874917379812 52.3352578140824
"1475" 294.8 121.050836625942 52.6165989936544
"1476" 295 119.379649709152 52.6313089393838
"1477" 295.2 118.729705021821 51.6663839509737
"1478" 295.4 117.621876806354 49.714702212007
"1479" 295.6 114.889743776423 46.698366158776
"1480" 295.8 112.939262510566 43.079478865688
"1481" 296 111.427744660781 38.8045725543308
"1482" 296.2 110.171237491173 34.1262857125094
"1483" 296.4 110.745457344443 30.6713368189572
"1484" 296.6 110.007199273077 30.7894030128185
"1485" 296.8 106.681818622505 30.1607196294502
"1486" 297 102.049797576449 28.241136795803
"1487" 297.2 97.5922561216378 25.0947347321487
"1488" 297.4 93.1390821561119 22.0554071276806
"1489" 297.6 88.1883464174459 18.7198666873109
"1490" 297.8 82.1202888450829 17.0224762563639
"1491" 298 75.6196086058878 17.7453269294023
"1492" 298.2 69.7052575993991 19.9333607158601
"1493" 298.4 64.1154656404105 22.3011664942123
"1494" 298.6 59.3648448313117 26.0629084821041
"1495" 298.8 54.8647630814095 30.2073864060498
"1496" 299 51.9867167317724 35.2722288109902
"1497" 299.2 50.131650854974 41.3095928283358
"1498" 299.4 48.1965328191211 47.390859431907
"1499" 299.6 46.4260692928934 53.4540114238332
"1500" 299.8 46.478682816905 59.7355933733013
"1501" 300 48.242862032176 65.7491919390854
"1502" 300.2 50.4683540781324 70.9907677493567
"1503" 300.4 54.1104605838147 75.8901584332602
"1504" 300.6 58.4606842262167 80.8715736094342
"1505" 300.8 62.5904116028308 85.6267636781192
"1506" 301 66.5137799692278 90.7251179633137
"1507" 301.2 69.7083774292894 96.6758070070639
"1508" 301.4 73.2032141490168 101.970942384135
"1509" 301.6 76.5665573562407 107.515359342253
"1510" 301.8 80.1850725407211 112.27237675414
"1511" 302 84.1348577975696 114.554125209292
"1512" 302.2 87.7817212767514 114.21776401461
"1513" 302.4 87.2336295616278 115.308518457154
"1514" 302.6 85.4589825684845 118.824979631409
"1515" 302.8 85.6160272688877 118.939984673551
"1516" 303 87.0348139622449 120.004609681009
"1517" 303.2 81.1760594990877 118.239935774174
"1518" 303.4 80.867478743157 118.535534168204
"1519" 303.6 80.6060157902059 118.796997121155
"1520" 303.8 79.8184753689735 117.731769036945
"1521" 304 79.8260767116554 118.526461986812
"1522" 304.2 80.5417783891163 118.905745477331
"1523" 304.4 80.4284918263461 118.747329751765
"1524" 304.6 80.6363641686735 118.435345611084
"1525" 304.8 80.540260970193 118.096455384863
"1526" 305 80.8511717841979 117.726064310107
"1527" 305.2 80.7476415563878 117.585737624517
"1528" 305.4 80.7311850413033 116.946636538699
"1529" 305.6 81.6835342127609 115.30999108328
"1530" 305.8 83.5598502444319 112.910676214224
"1531" 306 84.4012491196735 109.972644074712
"1532" 306.2 85.2954627942801 106.51886026492
"1533" 306.4 86.4293340585054 102.291867848371
"1534" 306.6 87.0271101430955 97.8186805054737
"1535" 306.8 87.1593782022236 94.0227928991901
"1536" 307 87.5574804802969 90.6016675037919
"1537" 307.2 88.3513110568955 86.2843512789352
"1538" 307.4 89.9705278228461 82.034292162057
"1539" 307.6 92.3609543832969 78.7902472063308
"1540" 307.8 95.3663848865738 76.2121054037644
"1541" 308 98.3251889157174 72.8240672650341
"1542" 308.2 102.387895840733 69.3649245618875
"1543" 308.4 106.535584258175 68.0034434100269
"1544" 308.6 111.624723585001 68.5246090569253
"1545" 308.8 116.135047380581 70.6478534063769
"1546" 309 118.975398428663 73.2224036281982
"1547" 309.2 118.785961923388 73.2049337406924
"1548" 309.4 119.784605146465 72.7727084707045
"1549" 309.6 120.478145646905 70.2333998062323
"1550" 309.8 119.943014927725 68.4038940305487
"1551" 310 118.487848427906 64.7376990713996
"1552" 310.2 117.837616218741 59.8642705263639
"1553" 310.4 119.108381021124 54.78001085721
"1554" 310.6 119.915908236906 50.7888724521774
"1555" 310.8 117.221821935436 48.1775697078472
"1556" 311 113.463193544388 45.8746459819905
"1557" 311.2 109.908712389698 42.6391657539564
"1558" 311.4 107.197420636168 38.5591916480891
"1559" 311.6 106.616472910535 34.0074212301782
"1560" 311.8 107.041674048485 32.1880914563761
"1561" 312 106.351744192499 31.4114952458811
"1562" 312.2 103.529498652365 32.4094569146984
"1563" 312.4 100.230036016774 33.7994083860987
"1564" 312.6 96.844343679212 35.2379896147704
"1565" 312.8 94.4180686370878 36.6328088707737
"1566" 313 91.240711040911 36.9163074248225
"1567" 313.2 88.121908442223 38.186840389199
"1568" 313.4 83.6080886283545 40.1813211234404
"1569" 313.6 78.7367865881812 41.8788119794085
"1570" 313.8 73.325051618911 42.9802780936946
"1571" 314 68.3565415733552 43.2504267366693
"1572" 314.2 64.509702749157 41.5037625229902
"1573" 314.4 61.9133389173334 39.1567493592889
"1574" 314.6 59.9648136977495 36.2077055736652
"1575" 314.8 56.4909097438565 32.3794625532862
"1576" 315 53.0389984207486 28.6293835175974
"1577" 315.2 47.775497003776 27.2144871464972
"1578" 315.4 42.4960395296021 27.8993885583308
"1579" 315.6 37.9583602109271 30.724667252395
"1580" 315.8 34.4143556036348 34.6052694093325
"1581" 316 33.6074189255951 40.1057490005103
"1582" 316.2 35.1489187480732 44.9950544959568
"1583" 316.4 36.6092544333371 50.5300164504863
"1584" 316.6 37.9103760172831 56.3355055040783
"1585" 316.8 37.7695324864378 61.9678881186237
"1586" 317 37.0418487185602 68.169651931784
"1587" 317.2 34.3827028673188 73.120856159853
"1588" 317.4 32.9975158449647 78.7945271058583
"1589" 317.6 33.994205200866 84.8024515744302
"1590" 317.8 37.9923963657211 88.6985712707237
"1591" 318 43.5973147433478 91.7325492467537
"1592" 318.2 49.1946891415221 93.3775501361006
"1593" 318.4 54.8571026815306 94.8080089600927
"1594" 318.6 60.5954752434332 97.1105516745646
"1595" 318.8 66.6701546122426 98.9431205603608
"1596" 319 72.7707014111655 97.7826183890848
"1597" 319.2 79.4417686829172 96.1080634080619
"1598" 319.4 85.2655034975878 94.0438091222429
"1599" 319.6 90.5502390417258 93.4302764829385
"1600" 319.8 94.6803123474678 96.1257805137137
"1601" 320 98.0633053338202 100.102874450582
"1602" 320.2 100.859483866471 104.499187566515
"1603" 320.4 99.9578801650357 105.849459866713
"1604" 320.6 99.8057488255878 105.737921264474
"1605" 320.8 99.6793119096921 105.376672933343
"1606" 321 98.5483751517321 106.725432071293
"1607" 321.2 99.1501395496378 106.832148910331
"1608" 321.4 98.2066799736291 113.196064342198
"1609" 321.6 101.537327302457 111.906781505232
"1610" 321.8 102.509325691263 111.571870143286
"1611" 322 99.5869032964163 113.920518507731
"1612" 322.2 99.878922138115 114.318082265656
"1613" 322.4 98.5629827273423 113.11426325311
"1614" 322.6 97.9900727827164 112.980224581545
"1615" 322.8 97.3746813527581 113.339815399251
"1616" 323 97.4364677788378 113.314752228361
"1617" 323.2 96.8405773676278 113.288462945514
"1618" 323.4 96.762068242243 113.310396304303
"1619" 323.6 96.6881273464592 113.069246491717
"1620" 323.8 96.3048385665544 112.672666246057
"1621" 324 95.6964494500642 111.828176332268
"1622" 324.2 95.3612654516486 110.490594620908
"1623" 324.4 95.0940406587576 108.825233628638
"1624" 324.6 94.6533968027962 106.27732925891
"1625" 324.8 93.1874569889251 102.695785714772
"1626" 325 90.9820701875544 98.3866588385987
"1627" 325.2 90.4667097606151 94.620298619201
"1628" 325.4 90.2037648638436 89.9777157520472
"1629" 325.6 89.9089261926863 85.384678070802
"1630" 325.8 90.8790084549272 80.4411058201184
"1631" 326 93.0323970217613 75.8065384550279
"1632" 326.2 94.9801568245359 70.4835962826959
"1633" 326.4 96.2842440567131 64.5635002216303
"1634" 326.6 95.3729437382154 59.0282784835771
"1635" 326.8 92.7207295151297 54.3528952925382
"1636" 327 88.3293409059878 50.5888479132737
"1637" 327.2 83.984856314033 46.8817554120221
"1638" 327.4 78.4853959401963 44.5771856921758
"1639" 327.6 73.2418608013769 42.9540902150389
"1640" 327.8 67.9244182861297 40.7842331776995
"1641" 328 63.7434242430373 37.6795619885046
"1642" 328.2 58.4340247042192 35.9409510899681
"1643" 328.4 54.9170688293544 37.615140921207
"1644" 328.6 52.883541765366 41.0067359300389
"1645" 328.8 50.9223732966509 46.1461470146526
"1646" 329 49.6527908765491 50.0394008547963
"1647" 329.2 50.5939423166544 51.7226408525404
"1648" 329.4 50.4373931028274 54.2236239186385
"1649" 329.6 48.6060466208088 58.1254506373263
"1650" 329.8 45.1717820917104 60.9027062640221
"1651" 330 40.5492771456005 64.9539694658567
"1652" 330.2 35.7507752109878 68.565091690807
"1653" 330.4 30.4793461722287 72.1534361902123
"1654" 330.6 25.075692387974 75.475588007922
"1655" 330.8 20.6912354069878 79.7326275835362
"1656" 331 20.1544958821846 84.6557826353018
"1657" 331.2 22.6002239060743 86.907683511608
"1658" 331.4 26.8118289354787 89.3270356081555
"1659" 331.6 31.7863531359905 91.0963068093093
"1660" 331.8 36.7556911618096 94.2160750782237
"1661" 332 41.3369000742449 97.6888568864737
"1662" 332.2 45.8595724441846 101.841184200427
"1663" 332.4 51.2009660867059 103.979401334383
"1664" 332.6 56.7683237917843 104.473260148353
"1665" 332.8 63.0406272363521 103.87634329917
"1666" 333 68.8864836386605 102.761419745219
"1667" 333.2 75.5816413210859 103.131650875493
"1668" 333.4 81.6304421655878 104.218984922174
"1669" 333.6 87.1955479667211 106.278853010307
"1670" 333.8 92.4762782214735 109.174537921717
"1671" 334 92.3983840500735 109.903404811245
"1672" 334.2 91.4924551995054 108.815504703121
"1673" 334.4 91.5850914903008 109.299604029213
"1674" 334.6 91.9224592226186 107.789134444674
"1675" 334.8 92.4195963021065 105.309909020583
"1676" 335 94.2786129431297 101.24853676228
"1677" 335.2 95.7009620357514 97.1400570425191
"1678" 335.4 97.672441298079 92.9273847425619
"1679" 335.6 98.9971331415306 89.4228016024308
"1680" 335.8 101.627606945554 85.539529875057
"1681" 336 105.84836678856 80.8878899172668
"1682" 336.2 109.241687588629 76.4201667530599
"1683" 336.4 112.923926203926 72.9781436480231
"1684" 336.6 117.687145519274 70.1662496584737
"1685" 336.8 120.138542884132 65.8277254607295
"1686" 337 117.511064810961 61.2828132572377
"1687" 337.2 114.504699881084 57.755695159013
"1688" 337.4 110.216191943094 55.4256243967998
"1689" 337.6 105.634829318688 53.142045753607
"1690" 337.8 100.512217574256 52.5287837057594
"1691" 338 94.3704666434544 52.3155020459737
"1692" 338.2 88.3445113064102 52.3424878544175
"1693" 338.4 81.9376913972211 52.8477788838737
"1694" 338.6 77.7698122955752 55.6868591518799
"1695" 338.8 74.9176241918105 59.0402316713912
"1696" 339 75.3956993304215 59.9612379896647
"1697" 339.2 75.1866401445836 59.5662180865149
"1698" 339.4 73.0352626078823 58.8544752073638
"1699" 339.6 71.4723084293552 56.5263029057128
"1700" 339.8 70.2238144412003 53.1309566528174
"1701" 340 67.7169410748452 48.6376265417503
"1702" 340.2 66.7055238099856 44.2622042890932
"1703" 340.4 65.1899741707899 38.6995444402019
"1704" 340.6 62.0116073504942 34.0241827902716
"1705" 340.8 57.656991704675 31.5754883595588
"1706" 341 52.7226733679095 30.7365587661041
"1707" 341.2 47.239717824836 31.0266668682323
"1708" 341.4 41.9156267914105 33.9498857626669
"1709" 341.6 37.0969462756955 38.0841228005396
"1710" 341.8 33.6085396282529 43.3277691418332
"1711" 342 30.682090200602 49.7236662237951
"1712" 342.2 28.9208451900157 55.6788395242528
"1713" 342.4 27.9305249614753 62.4742002327237
"1714" 342.6 26.9500826596086 69.174869295201
"1715" 342.8 27.2655034731478 75.5045968717537
"1716" 343 28.4159235876554 82.0917375897131
"1717" 343.2 28.1690758613878 87.7050017995059
"1718" 343.4 27.7893417758128 94.8392284494237
"1719" 343.6 26.8377936592787 95.7226191659828
"1720" 343.8 26.7970762515014 93.9682299874055
"1721" 344 29.1312979786819 92.8872921543413
"1722" 344.2 32.5620780278436 91.6157843564884
"1723" 344.4 37.13946914842 89.9099093931672
"1724" 344.6 41.3878330079251 87.8726411573095
"1725" 344.8 47.6941663248142 86.9478615850913
"1726" 345 53.4537711809116 87.3215135977594
"1727" 345.2 59.2408317323436 86.7531261565913
"1728" 345.4 65.6069619905128 87.0352061522862
"1729" 345.6 71.5758771492892 87.7966628190089
"1730" 345.8 77.2588603584723 88.7675972089948
"1731" 346 82.5402745420316 90.7175063867476
"1732" 346.2 88.5420519125032 92.4659528297814
"1733" 346.4 93.7281488332592 94.113143494588
"1734" 346.6 98.8280771101955 96.7750983373583
"1735" 346.8 104.046344609066 100.609888313974
"1736" 347 105.327580087054 99.4919627059181
"1737" 347.2 107.0689694744 96.0882466977901
"1738" 347.4 109.658728221741 91.1311809121078
"1739" 347.6 113.087632360852 86.2875612035808
"1740" 347.8 117.132186049536 81.6069560828487
"1741" 348 120.348172805354 76.6704129703737
"1742" 348.2 120.733316208388 76.0125003721511
"1743" 348.4 119.281794299569 76.9514889262086
"1744" 348.6 116.307236546667 75.623370387369
"1745" 348.8 112.570473827219 73.0632126622265
"1746" 349 108.255661860905 71.9210565534962
"1747" 349.2 102.918165394646 69.2826114775382
"1748" 349.4 98.6508710574197 65.6168985841545
"1749" 349.6 94.1655407588394 61.5685757937318
"1750" 349.8 90.9038431350801 56.483410869144
"1751" 350 89.8648002543423 50.9494035096782
"1752" 350.2 86.9523152092843 45.9295229941289
"1753" 350.4 83.5162713441921 40.6934658928867
"1754" 350.6 79.2111576260252 35.922773539166
"1755" 350.8 74.7661891315141 31.0428771495158
"1756" 351 71.7816124589246 25.131119509579
"1757" 351.2 69.6601520528558 20.3429831113992
"1758" 351.4 66.2692888839575 19.5305095175783
"1759" 351.6 60.0071453161468 20.5486009606665
"1760" 351.8 54.3211587478991 23.4031919873146
"1761" 352 48.6465880316544 26.722939287107
"1762" 352.2 42.7851731915001 29.5212460650355
"1763" 352.4 36.3665100896735 31.7060025297237
"1764" 352.6 30.4521808851809 34.4110343152668
"1765" 352.8 24.5664704341378 38.0859060920094
"1766" 353 19.9352037433995 42.7245912752619
"1767" 353.2 17.2882337939503 48.6674583520737
"1768" 353.4 15.6351955542969 55.2550797047594
"1769" 353.6 16.0007431399824 61.7926262329737
"1770" 353.8 18.1758236281195 67.9244174084249
"1771" 354 21.4999884705359 73.681103935844
"1772" 354.2 25.729017480183 78.7956099720038
"1773" 354.4 29.8848528800635 83.3977325570953
"1774" 354.6 33.6008960803478 87.4535627645137
"1775" 354.8 37.1784531858142 92.532186372959
"1776" 355 39.5958726122985 97.7699966483487
"1777" 355.2 39.4562408902147 102.814393228916
"1778" 355.4 38.2353995500032 103.061557426628
"1779" 355.6 38.4556884962701 102.897075013415
"1780" 355.8 41.6807186696186 102.132819229166
"1781" 356 45.6876277429172 100.453336302827
"1782" 356.2 49.9581999884605 99.1003936894191
"1783" 356.4 55.1679878127437 97.2707808252872
"1784" 356.6 60.387716755974 95.4952853930254
"1785" 356.8 65.8421297749301 94.1220079644567
"1786" 357 71.4482758630955 93.3367697203045
"1787" 357.2 77.4958690042925 92.6133715912832
"1788" 357.4 83.4681245575221 92.8485673303244
"1789" 357.6 89.294947931631 93.5345010784737
"1790" 357.8 94.8242311022449 95.3038115431308
"1791" 358 100.859916611868 97.4188237589537
"1792" 358.2 104.690362490463 100.033796004661
"1793" 358.4 105.602963521297 97.8439708208633
"1794" 358.6 107.288030614322 93.6728657250395
"1795" 358.8 108.702424779217 88.1741521781842
"1796" 359 108.559614682159 82.9014774403773
"1797" 359.2 107.511162447411 77.6670001632855
"1798" 359.4 108.005964988566 72.0069631135808
"1799" 359.6 107.497208143979 66.5238119844851
"1800" 359.8 107.593958304016 60.7283744725667
"1801" 360 107.191369743733 54.4710217890254
"1802" 360.2 108.244284060588 48.4121385680404
"1803" 360.4 110.819119170754 45.794028918207
"1804" 360.6 112.776384721291 45.3071205493124
"1805" 360.8 111.12088289736 44.6586512774878
"1806" 361 106.964464709562 43.3335191035318
"1807" 361.2 101.937573415725 42.6043934293807
"1808" 361.4 96.1750149475544 43.0763878271404
"1809" 361.6 90.8873138679395 43.6553713233702
"1810" 361.8 86.4399079279262 45.1844761166165
"1811" 362 81.1371124133878 44.6474417672128
"1812" 362.2 76.5586661166545 42.0248165132404
"1813" 362.4 73.1379801965416 36.7873132437154
"1814" 362.6 71.0793485238273 31.8183498923198
"1815" 362.8 67.1948843941856 27.5026175890162
"1816" 363 64.0358011469332 26.2180040901782
"1817" 363.2 59.1231573825014 28.5636808425646
"1818" 363.4 54.9496230853309 32.9363763734282
"1819" 363.6 53.0105431317791 38.5302092849846
"1820" 363.8 53.1428127030211 44.5693594456404
"1821" 364 54.8022531890048 49.8806186385588
"1822" 364.2 57.7856124280975 53.1719191455059
"1823" 364.4 61.9110458371065 54.2790842833487
"1824" 364.6 66.0789837356812 56.9581075515172
"1825" 364.8 69.4573141573544 61.2343846712737
"1826" 365 73.177819686824 65.633471812112
"1827" 365.2 77.2298402673555 69.8312209642801
"1828" 365.4 81.1276131241927 74.6071673571932
"1829" 365.6 85.1760694489433 79.0904213941774
"1830" 365.8 89.4208579488108 83.8376753823968
"1831" 366 93.0653065271078 89.1931992591137
"1832" 366.2 96.0590779345669 95.0226285320856
"1833" 366.4 98.8884638175909 101.086584414989
"1834" 366.6 100.79205264884 104.124907258542
"1835" 366.8 102.061293093083 103.022914275822
"1836" 367 104.920457773085 99.5046793469605
"1837" 367.2 106.701416376472 96.185718358052
"1838" 367.4 110.686965384234 91.4373503100121
"1839" 367.6 114.756953057871 86.7075693896806
"1840" 367.8 118.894846249001 82.5832506370221
"1841" 368 119.132649996854 82.4390074591669
"1842" 368.2 117.457766436695 82.1200090387045
"1843" 368.4 114.506419054209 80.1626683214737
"1844" 368.6 111.235252728001 76.7076849126027
"1845" 368.8 108.050433793126 73.5608422416441
"1846" 369 104.242799210691 69.2472734790355
"1847" 369.2 101.175169202186 64.5867514261703
"1848" 369.4 98.3893874086295 59.5007400360122
"1849" 369.6 96.1490502237545 54.492211391207
"1850" 369.8 94.7640103983054 48.8324107150384
"1851" 370 94.3522614922843 43.1584602299564
"1852" 370.2 95.1901373359642 37.9501367694502
"1853" 370.4 98.0748613140073 34.2460298579846
"1854" 370.6 100.828423914614 32.7561080930866
"1855" 370.8 101.393740284377 32.2922804687184
"1856" 371 100.132904345468 32.3719976951937
"1857" 371.2 97.1585272127059 32.3167636463828
"1858" 371.4 92.5857441168296 31.6539221244272
"1859" 371.6 87.1275451186735 31.5622692372594
"1860" 371.8 81.7060024292305 33.1708943205186
"1861" 372 76.5875792156845 35.7558574575946
"1862" 372.2 70.89361008842 37.7270963431834
"1863" 372.4 65.2231520471319 38.5511792780435
"1864" 372.6 58.8310542397514 37.9552394624964
"1865" 372.8 52.7360320301544 35.901469150407
"1866" 373 47.558300278429 32.7087896074118
"1867" 373.2 42.1943541673544 29.9382375843404
"1868" 373.4 36.0419510421735 28.669057156688
"1869" 373.6 29.2354841603163 29.0678011293308
"1870" 373.8 23.9857006561995 32.8503595477913
"1871" 374 19.8295311358753 38.1322716702237
"1872" 374.2 17.2485180157694 44.9121393519474
"1873" 374.4 17.224451778603 51.6934990106382
"1874" 374.6 19.6841750481735 57.4759909012237
"1875" 374.8 22.4538174714575 63.5407163585783
"1876" 375 27.0531762149271 68.1094934473501
"1877" 375.2 32.532919781865 71.6843008397351
"1878" 375.4 38.1448407668196 74.26454526736
"1879" 375.6 43.7434334648705 77.5885793240599
"1880" 375.8 48.6023861804235 81.4794507427594
"1881" 376 52.3612079404262 85.9797650958968
"1882" 376.2 56.4836071652878 90.9862488998165
"1883" 376.4 60.3905230308057 95.6736842930408
"1884" 376.6 63.5869564110339 100.544976504474
"1885" 376.8 66.909623985706 105.84414058911
"1886" 377 67.8707613468253 109.703627126114
"1887" 377.2 66.5696460039845 111.76424990128
"1888" 377.4 67.5846554908226 113.324136218213
"1889" 377.6 70.8192257414354 113.249144935188
"1890" 377.8 74.0779531302628 110.657309113009
"1891" 378 77.9191892670271 107.395832726785
"1892" 378.2 82.5280797598163 103.840023596236
"1893" 378.4 87.2651929289972 100.587574879458
"1894" 378.6 93.1148392309724 98.0224037229814
"1895" 378.8 99.1866524424815 96.7476356487237
"1896" 379 105.405699061258 94.9962813079932
"1897" 379.2 111.393836340328 92.8259456639315
"1898" 379.4 114.584109669412 89.4593060137664
"1899" 379.6 113.881162268973 85.7593328722664
"1900" 379.8 112.489516401888 80.5892316410451
"1901" 380 111.167606493129 74.5741433576972
"1902" 380.2 111.799090791751 69.0907789965305
"1903" 380.4 113.290587141854 64.3949996865646
"1904" 380.6 115.563710525961 59.6899212128782
"1905" 380.8 117.929126037988 54.1849621595737
"1906" 381 118.186143936869 49.6771245737648
"1907" 381.2 113.99591804994 47.3799661857151
"1908" 381.4 109.289659247217 45.7003985505646
"1909" 381.6 103.892059150526 44.7924471587495
"1910" 381.8 98.6500235628082 43.0626186554282
"1911" 382 93.3690652629043 41.1656504603198
"1912" 382.2 88.051314144399 40.4133018299007
"1913" 382.4 82.0076943290348 38.8894488363325
"1914" 382.6 76.4341471186458 36.3325394036027
"1915" 382.8 71.699618594293 32.4490719279474
"1916" 383 67.5223838530975 27.8186227124092
"1917" 383.2 64.0725189381655 27.4590872896589
"1918" 383.4 61.6764092619702 31.0822071735946
"1919" 383.6 60.6682551510544 35.9620535059404
"1920" 383.8 61.59718248549 41.3232772145078
"1921" 384 63.0246236335491 46.7058653475705
"1922" 384.2 62.8152306996781 52.1333301935059
"1923" 384.4 62.5129474962069 57.2888515355375
"1924" 384.6 63.8478184933671 61.6781940739582
"1925" 384.8 66.5273187180663 66.674921618938
"1926" 385 69.958851149836 70.5288604563702
"1927" 385.2 72.6032636353245 75.5301014612079
"1928" 385.4 75.8412586871073 80.278243006681
"1929" 385.6 79.929259755603 84.4682111288155
"1930" 385.8 84.6583557780453 89.0529186143641
"1931" 386 89.5808405931478 92.7140158063937
"1932" 386.2 94.8198385737825 96.1326816639868
"1933" 386.4 101.571687248193 100.322421729045
"1934" 386.6 105.699399487085 99.7916578731711
"1935" 386.8 106.437738470042 96.810050850166
"1936" 387 107.768498040685 92.5502976965953
"1937" 387.2 108.015531557236 87.3917075617395
"1938" 387.4 109.407828245875 81.4073522686362
"1939" 387.6 109.275236329117 75.7058998480384
"1940" 387.8 109.004423733215 69.9021257439564
"1941" 388 108.664047095354 64.2333102701737
"1942" 388.2 106.982223440826 58.9022273447883
"1943" 388.4 104.206769509688 53.830110934307
"1944" 388.6 102.224847730954 48.4872694254616
"1945" 388.8 101.053846238595 42.2138814848185
"1946" 389 101.577459390764 36.8412903295207
"1947" 389.2 103.743173554097 34.368433683893
"1948" 389.4 105.235621690263 34.3430447906612
"1949" 389.6 105.292960455321 34.992703817407
"1950" 389.8 103.745655248128 35.3735197664737
"1951" 390 100.844337777588 36.2456290188149
"1952" 390.2 96.7521765405506 38.1390647665667
"1953" 390.4 92.0204160241631 39.4768213422827
"1954" 390.6 87.1739106968878 41.0754321236896
"1955" 390.8 82.0079517453316 42.5794599671478
"1956" 391 76.7024556098196 43.8902442265532
"1957" 391.2 71.382637767615 43.7176378240191
"1958" 391.4 65.9969924320774 43.1897969655771
"1959" 391.6 61.9647068239548 40.5865403438448
"1960" 391.8 57.7232846165048 37.9064614393035
"1961" 392 53.4758299560014 36.0565690346214
"1962" 392.2 48.2546443438163 36.6903021877594
"1963" 392.4 43.0958746616911 39.3630433391141
"1964" 392.6 41.1232152355182 43.9320007364193
"1965" 392.8 40.7516400256037 49.5685522894055
"1966" 393 42.6660466497211 55.3923218162737
"1967" 393.2 46.2960439398452 59.9447113157184
"1968" 393.4 50.2869208457562 64.1110027554316
"1969" 393.6 54.4018226167426 68.8596377511189
"1970" 393.8 58.6324702849965 73.3666840920824
"1971" 394 64.0300283575508 75.3648389236476
"1972" 394.2 69.8515150221785 76.2528639818225
"1973" 394.4 75.7026353389692 76.8415989982179
"1974" 394.6 82.1043697065966 77.5918753386385
"1975" 394.8 88.4179264342466 78.9545449964266
"1976" 395 94.7186602472339 80.0478243508198
"1977" 395.2 99.9570604918705 82.6696071711289
"1978" 395.4 104.332265674721 86.5673001921404
"1979" 395.6 109.258678610865 90.6223212613601
"1980" 395.8 112.447182613083 94.0382731652454
"1981" 396 112.160480677871 93.1942736631633
"1982" 396.2 114.386383723943 91.4380900457329
"1983" 396.4 116.769270023695 88.4403993011214
"1984" 396.6 118.535066839478 85.5000236239568
"1985" 396.8 117.98805720886 84.8086034508557
"1986" 397 119.528994976813 82.4760147238673
"1987" 397.2 121.034335808487 79.6376673127704
"1988" 397.4 119.891602634652 80.5920849073968
"1989" 397.6 118.813992022945 81.2086336154623
"1990" 397.8 118.226721718465 81.6834592869023
"1991" 398 117.907488768154 82.209554047707
"1992" 398.2 117.790647511054 83.274107723507
"1993" 398.4 117.464899602575 84.3198773958254
"1994" 398.6 117.242831179365 84.9528648088941
"1995" 398.8 116.985741073254 85.662862313107
"1996" 399 116.128224464759 86.7078208883613
"1997" 399.2 114.299670725899 89.2193410151214
"1998" 399.4 112.182864060457 91.2200593190599
"1999" 399.6 110.048530449295 94.3225002542644
"2000" 399.8 108.910093763745 97.4013903015451
"2001" 400 107.062732713689 98.1612271628351
"2002" 400.2 103.705369640631 100.034453894622
"2003" 400.4 100.407691577346 103.764967956009
"2004" 400.6 97.9015418021966 107.4122641154
"2005" 400.8 97.764081499726 109.1648829719
"2006" 401 96.5799409972925 108.748592809855
"2007" 401.2 93.187798929976 108.597859224209
"2008" 401.4 88.7459053878226 108.204570025474
"2009" 401.6 84.5052125006836 109.387610609882
"2010" 401.8 81.3949311497117 111.927399437924
"2011" 402 79.3501284812701 116.375821339003
"2012" 402.2 78.0572178731641 117.768812693645
"2013" 402.4 75.3339966440878 117.687258081859
"2014" 402.6 70.9500153099815 117.000120212724
"2015" 402.8 65.541344617866 117.478492026213
"2016" 403 59.8964182122236 117.728198195399
"2017" 403.2 53.5086490037416 117.495946572981
"2018" 403.4 47.5939348542628 116.744529962817
"2019" 403.6 41.8182590771605 115.64582382361
"2020" 403.8 35.6520241303058 114.700007487572
"2021" 404 29.6843609144034 112.910676214224
"2022" 404.2 26.8413343034332 111.762917400792
"2023" 404.4 26.525995683419 109.697541643974
"2024" 404.6 23.7179803528163 105.972840194093
"2025" 404.8 19.4748879612801 102.510306367489
"2026" 405 14.4280571878565 100.307642700989
"2027" 405.2 13.8159292784172 97.3432969594296
"2028" 405.4 12.664699245226 93.0476625072237
"2029" 405.6 10.0560134022782 88.1726077731997
"2030" 405.8 6.42361967888776 84.1921937265891
"2031" 406 4.44093364947637 80.6671727649294
"2032" 406.2 3.998972676976 76.3932013603913
"2033" 406.4 2.86285499631549 71.9259071449195
"2034" 406.6 2.01352698285767 67.2381796010279
"2035" 406.8 0.847105135478689 61.9165487783828
"2036" 407 1.02852099787347 57.7977680140308
"2037" 407.2 2.67264440135205 54.0866671337594
"2038" 407.4 3.78415376272545 49.6102813097984
"2039" 407.6 5.12039027277238 45.0353929497429
"2040" 407.8 7.66830362605027 41.0630398691487
"2041" 408 9.09012848492724 36.307908182171
"2042" 408.2 9.35426767075813 33.0511194710292
"2043" 408.4 11.830298445778 31.7986205993761
"2044" 408.6 15.795164416701 29.1169598146665
"2045" 408.8 18.8168452825397 24.6721095521952
"2046" 409 21.3486993060663 19.6926812144023
"2047" 409.2 23.9765366360348 18.591144171509
"2048" 409.4 28.4898165671525 16.9003824511207
"2049" 409.6 32.8338745350014 14.4674913022805
"2050" 409.8 37.1181534182979 11.7893818789231
"2051" 410 41.4548457698372 11.802510110058
"2052" 410.2 46.3768384261378 11.4303351766165
"2053" 410.4 52.3209614153516 10.7367508162448
"2054" 410.6 57.4887920625114 11.413039253058
"2055" 410.8 62.6675388836544 12.3947392034737
"2056" 411 68.3441402634583 13.9449859480031
"2057" 411.2 73.4996839005097 15.16061557412
"2058" 411.4 78.8095603870306 14.7872030393308
"2059" 411.6 84.0050341785696 16.0165231198941
"2060" 411.8 87.68599274961 19.5590796593996
"2061" 412 91.1648678120085 24.0251447952668
"2062" 412.2 94.1526850066203 27.4874897007062
"2063" 412.4 97.7117528618537 31.3917703610078
"2064" 412.6 101.060710475921 35.5336355632404
"2065" 412.8 105.809434792781 39.1223591016422
"2066" 413 111.43617476591 41.473754591076
"2067" 413.2 115.719438509077 44.837213923922
"2068" 413.4 116.395956021797 49.4867548777628
"2069" 413.6 116.316294008458 55.2350238965086
"2070" 413.8 116.893192569104 60.6596201035191
"2071" 414 119.123503332788 66.0508409361737
"2072" 414.2 120.506515910135 71.00150041204
"2073" 414.4 118.216508321865 74.676145150326
"2074" 414.6 115.308754309945 78.402673122985
"2075" 414.8 112.012750352802 82.8844876439564
"2076" 415 109.986110351171 87.4390475454255
"2077" 415.2 107.559385309619 92.3280913506932
"2078" 415.4 104.456063724907 97.0643888457142
"2079" 415.6 102.536668679511 101.430622562857
"2080" 415.8 103.305793593828 101.661459627874
"2081" 416 103.477160770908 100.622870675874
"2082" 416.2 104.013656876425 99.5810361333987
"2083" 416.4 104.793860764499 98.6697464522515
"2084" 416.6 105.509541705653 97.5512125675339
"2085" 416.8 107.534581610054 96.4819780579922
"2086" 417 110.91051708405 93.9849733950038
"2087" 417.2 114.364665415646 91.6265314868782
"2088" 417.4 115.887540227287 88.4232430899793
"2089" 417.6 117.344472084836 84.8318419289564
"2090" 417.8 120.349746424979 81.08028526486
"2091" 418 119.632765983683 81.0360272129282
"2092" 418.2 118.60879086687 78.803338663709
"2093" 418.4 117.718875103802 74.8446495870712
"2094" 418.6 117.333860703462 71.6952833933626
"2095" 418.8 118.073441595853 67.9471715197528
"2096" 419 119.777593396175 63.3753695029098
"2097" 419.2 121.248184879195 61.1597360903487
"2098" 419.4 120.330179707283 60.5012228650263
"2099" 419.6 117.766142651243 57.9753425923773
"2100" 419.8 114.944973471595 55.3932171515771
"2101" 420 111.779963173905 51.6372855536116
"2102" 420.2 108.196279513097 48.6366629819853
"2103" 420.4 104.487248909806 45.9103669829853
"2104" 420.6 100.813857449649 42.9498568361585
"2105" 420.8 95.6745354888008 40.3378620669302
"2106" 421 90.8827354487742 37.6542847093601
"2107" 421.2 86.1360854132348 36.8825284202619
"2108" 421.4 82.6992757409153 38.8245454187924
"2109" 421.6 80.6877229630032 41.1100117664627
"2110" 421.8 79.1185645308717 42.0824693676995
"2111" 422 75.4101204934105 42.9563993307919
"2112" 422.2 71.229673983635 43.5115643777209
"2113" 422.4 66.990814618905 43.2524704368185
"2114" 422.6 63.49366380542 41.1360133066027
"2115" 422.8 59.9109507068878 38.0267899797862
"2116" 423 57.3661127208082 34.7642339182123
"2117" 423.2 54.0731212307682 30.7323253872237
"2118" 423.4 50.7367482975544 29.5574216352737
"2119" 423.6 46.2097506202026 29.3391256240663
"2120" 423.8 42.5659113777017 31.2055777657876
"2121" 424 38.7346050402366 34.7742177113225
"2122" 424.2 35.0420909849172 39.0727292396266
"2123" 424.4 32.4211812178113 44.4795011368031
"2124" 424.6 30.2495404392865 50.0468753873724
"2125" 424.8 31.0596065591227 55.3992040322207
"2126" 425 33.6216678593878 59.7637547918574
"2127" 425.2 36.948207179176 64.1683984606737
"2128" 425.4 39.1008146885469 69.1040564121101
"2129" 425.6 42.2840369202498 73.6132905767495
"2130" 425.8 45.7731585977878 77.8411165464149
"2131" 426 48.8959159563493 82.6093442180122
"2132" 426.2 51.0234421228461 87.211008969682
"2133" 426.4 54.8088824801878 90.5745225652737
"2134" 426.6 58.6256968787878 91.9042873484594
"2135" 426.8 61.6964825935568 93.1779432516427
"2136" 427 65.1629062027969 95.3874381860191
"2137" 427.2 68.1508751814773 99.0975400359214
"2138" 427.4 70.2191588810927 104.158755275982
"2139" 427.6 71.5322585367265 108.271575764312
"2140" 427.8 70.3324370256458 109.069362842361
"2141" 428 70.0341019503402 108.946419276902
"2142" 428.2 67.6859430003322 110.84431694514
"2143" 428.4 65.2308968333008 113.250757650952
"2144" 428.6 63.5074706519971 116.835812194927
"2145" 428.8 64.8194290076084 117.080305389165
"2146" 429 68.1338112200007 116.651480977829
"2147" 429.2 72.4198382317113 115.436509272121
"2148" 429.4 76.7787480612449 114.615383973236
"2149" 429.6 81.9618742282113 114.302461776738
"2150" 429.8 85.928784169206 111.774719547974
"2151" 430 88.5670179930801 107.99884952152
"2152" 430.2 91.957099659419 104.068470663896
"2153" 430.4 96.0992845031378 100.213926276024
"2154" 430.6 101.054895459653 97.0214823450518
"2155" 430.8 106.182684990868 95.3779964682737
"2156" 431 110.946612622234 94.4332799792429
"2157" 431.2 112.3385964448 92.7604277501862
"2158" 431.4 112.593206694985 88.8911991729412
"2159" 431.6 113.253478467542 83.7228314117429
"2160" 431.8 114.929436770741 78.4780159478619
"2161" 432 117.869903128646 73.8727869155411
"2162" 432.2 120.657464206275 69.3260428658445
"2163" 432.4 121.463383148176 66.5464616934149
"2164" 432.6 119.188862809939 65.4388792562668
"2165" 432.8 116.006209140094 62.3447584478972
"2166" 433 112.817025986183 58.2608336888146
"2167" 433.2 109.040237145353 55.0350830301978
"2168" 433.4 104.35657721386 52.5262830903051
"2169" 433.6 99.2771409160508 49.8079306224628
"2170" 433.8 94.7599375004545 48.117871698307
"2171" 434 91.4131511788493 44.7607660633968
"2172" 434.2 88.3163585440878 40.2419054789737
"2173" 434.4 83.8848079100252 36.6075574635616
"2174" 434.6 78.9950226998878 32.8184804563673
"2175" 434.8 77.2962668342495 28.0205309626865
"2176" 435 76.208291567905 22.4627846907496
"2177" 435.2 77.2294214814878 18.8253357979404
"2178" 435.4 76.0697113728603 17.1168950154517
"2179" 435.6 72.851226928201 13.6886954939462
"2180" 435.8 68.8853536458452 9.77755028852688
"2181" 436 64.6062382607211 7.69945164964035
"2182" 436.2 59.6454023952969 8.70509294075778
"2183" 436.4 53.6727019801119 9.82960355909437
"2184" 436.6 47.0377933805172 10.9529333642266
"2185" 436.8 40.6173532528435 11.8343613037395
"2186" 437 34.4498530150774 12.6096196763013
"2187" 437.2 29.7667915361264 16.9592196260419
"2188" 437.4 25.510710825818 21.9624380083807
"2189" 437.6 22.7493308031348 27.7139262454737
"2190" 437.8 21.5429466758483 34.5501647091316
"2191" 438 22.251142060219 41.0621547081101
"2192" 438.2 24.2553687129975 46.8217464614615
"2193" 438.4 26.8648013635273 52.0649122697644
"2194" 438.6 30.4127666680182 57.0681754024085
"2195" 438.8 34.4725770143552 60.7131146184628
"2196" 439 39.5459523397544 63.5322627275737
"2197" 439.2 44.6538532218008 65.8905369892346
"2198" 439.4 50.2181517980007 68.2272710908285
"2199" 439.6 55.5356185261218 70.4894276036439
"2200" 439.8 60.4705588329983 72.9622404424105
"2201" 440 65.457473911576 75.1010745171678
"2202" 440.2 71.0704362624583 76.4069473906384
"2203" 440.4 76.2794264497065 77.831549712177
"2204" 440.6 81.5442864911605 79.982685576951
"2205" 440.8 86.7351694302673 82.3102325249315
"2206" 441 92.0188343095685 85.0552982037869
"2207" 441.2 97.5371201870625 88.3916087980882
"2208" 441.4 103.211764201209 91.2394049568665
"2209" 441.6 109.487904797077 94.282106056853
"2210" 441.8 112.610066905245 93.1496667792951
"2211" 442 113.52648255865 89.8199227798362
"2212" 442.2 114.884996793436 84.9051407649436
"2213" 442.4 117.831463270058 79.982685576951
"2214" 442.6 120.863139827388 76.0166882308285
"2215" 442.8 120.030335122526 77.0607124887715
"2216" 443 120.142828134872 78.3660769488608
"2217" 443.2 120.121888841485 78.2948833513447
"2218" 443.4 120.0111723277 78.0408635484424
"2219" 443.6 120.666264449124 76.20090799221
"2220" 443.8 120.881254750969 72.8019710395667
"2221" 444 122.01497917043 68.2934748992822
"2222" 444.2 121.767268602566 64.6672920822594
"2223" 444.4 122.103179222664 60.1026808477151
"2224" 444.6 121.115410723399 55.5655183261669
"2225" 444.8 121.143921142899 51.7026137981365
"2226" 445 119.478354558054 51.4668402402885
"2227" 445.2 116.905757786146 50.6658467493702
"2228" 445.4 113.582690284604 47.5149786797691
"2229" 445.6 110.93397918387 42.8657503087628
"2230" 445.8 108.767905990554 37.6237958291404
"2231" 446 106.901755106458 32.2088781362619
"2232" 446.2 106.582541737388 29.6363144498968
"2233" 446.4 107.327882044117 29.3771959053678
"2234" 446.6 108.168957828904 29.6441609323638
"2235" 446.8 109.287898443001 31.2442911105382
"2236" 447 112.461697054959 33.2563961335506
"2237" 447.2 113.766115322054 36.4943303438404
"2238" 447.4 115.900668458421 40.2863955955973
"2239" 447.6 118.170710859431 43.1657591590606
"2240" 447.8 120.036596119754 47.209106365307
"2241" 448 121.362012610511 51.677324143586
"2242" 448.2 122.477332294954 52.6822928731484
"2243" 448.4 122.500794394773 53.1093030898592
"2244" 448.6 121.482752554433 53.6756995086782
"2245" 448.8 119.947241328509 55.2294003075946
"2246" 449 118.535268038422 57.9986428846116
"2247" 449.2 117.141037659922 62.5450131158146
"2248" 449.4 116.322367835776 67.664472153509
"2249" 449.6 116.494496841038 73.1693984353412
"2250" 449.8 117.863766560836 78.0452003288185
"2251" 450 120.110162837188 80.9416100354737
"2252" 450.2 119.258689231703 80.4237266857672
"2253" 450.4 118.548698067974 81.2907908038185
"2254" 450.6 117.080348170319 81.8279919858875
"2255" 450.8 114.682964909717 83.121505528133
"2256" 451 111.470019158564 85.282300920156
"2257" 451.2 107.315117873173 87.6275264139737
"2258" 451.4 104.662902607006 91.0620175480804
"2259" 451.6 101.500122490861 94.2187066380683
"2260" 451.8 99.9595995024326 99.5858318566379
"2261" 452 100.089266858049 104.816592355441
"2262" 452.2 99.5017451844294 106.327536867432
"2263" 452.4 97.1593442844339 107.207924088843
"2264" 452.6 92.7704375768226 107.877188725387
"2265" 452.8 87.915161682791 108.133376427958
"2266" 453 83.5801568800241 108.446514042701
"2267" 453.2 78.9219969142003 108.212684001661
"2268" 453.4 73.9949041975201 109.428348551635
"2269" 453.6 68.3548065820107 110.588216800556
"2270" 453.8 62.6544292436966 110.447845794959
"2271" 454 56.8659967339787 111.379347617383
"2272" 454.2 51.5477131709078 113.958352819554
"2273" 454.4 48.1383088930241 117.342803986253
"2274" 454.6 45.4788917280544 117.069668580045
"2275" 454.8 43.0184250441497 114.615383973236
"2276" 455 39.5734408149511 111.230740299347
"2277" 455.2 35.4731523949724 107.471565899735
"2278" 455.4 30.4193519240544 104.105852911331
"2279" 455.6 25.3514976302784 101.354345629177
"2280" 455.8 19.7209947720495 100.184143210488
"2281" 456 15.6460898440032 100.640846253889
"2282" 456.2 16.2231746573386 99.9511930667524
"2283" 456.4 16.6357130637749 98.2772510306511
"2284" 456.6 16.337423311615 97.930800903701
"2285" 456.8 16.630176572642 95.4818553634737
"2286" 457 16.2994878385306 91.6922421040927
"2287" 457.2 15.557638587102 87.4575192938546
"2288" 457.4 15.0321620340068 82.870418089188
"2289" 457.6 15.4339123592097 77.39546899046
"2290" 457.8 14.3949727356554 72.5908428809244
"2291" 458 13.2941045759661 68.3315134526062
"2292" 458.2 12.7726519827675 62.8451835490433
"2293" 458.4 11.9596697176735 57.5269930372594
"2294" 458.6 9.77258822086925 52.0486423846959
"2295" 458.8 6.94291415488777 47.5079711548799
"2296" 459 6.59671783755445 45.819993642007
"2297" 459.2 7.6750207658308 43.746321523499
"2298" 459.4 10.4531450840031 40.5514848781275
"2299" 459.6 12.0894933366735 35.7461304132139
"2300" 459.8 14.0199447273371 30.5388224614357
"2301" 460 16.0662689801128 25.2797333892237
"2302" 460.2 19.0497582340707 21.7863697877176
"2303" 460.4 22.5374168026981 18.8277233587495
"2304" 460.6 27.4038801776348 16.0298005354737
"2305" 460.8 32.4882639047473 13.3078806135186
"2306" 461 36.9277443386946 10.0770925506441
"2307" 461.2 42.3980395574673 8.3820091616555
"2308" 461.4 47.3759158419204 6.49623129673456
"2309" 461.6 52.1480883980469 4.42533931895096
"2310" 461.8 53.8540766060166 3.38605075513348
"2311" 462 53.7852514668986 3.86730301198456
"2312" 462.2 54.5579907885854 5.11555907768299
"2313" 462.4 55.4276100461946 6.80642251288278
"2314" 462.6 56.6480504160211 8.86353676667369
"2315" 462.8 59.26035734349 12.1926274329851
"2316" 463 62.5256567412417 15.4696626737209
"2317" 463.2 66.1315442262754 18.8786266917321
"2318" 463.4 70.8525138488713 21.7306267060671
"2319" 463.6 74.5161078443878 26.0518820068807
"2320" 463.8 78.5948520940691 29.8667157077924
"2321" 464 81.5664155171264 34.7244016714737
"2322" 464.2 84.8392735934102 39.2492653359456
"2323" 464.4 87.7713943979673 44.200050590076
"2324" 464.6 90.2962416684552 49.4411487736197
"2325" 464.8 91.8217526710866 54.934654455799
"2326" 465 94.2740957023091 60.0356312994287
"2327" 465.2 97.8304962735261 65.2357143411333
"2328" 465.4 101.31087414459 69.9383677740588
"2329" 465.6 105.922374823749 73.2695865935056
"2330" 465.8 111.114069322693 76.2296959479789
"2331" 466 115.936747817037 79.5218368404524
"2332" 466.2 116.841525023084 83.6839516503051
"2333" 466.4 115.11951466152 87.6111201324517
"2334" 466.6 112.093172529764 92.1690620739325
"2335" 466.8 108.135788607566 95.560676846438
"2336" 467 104.385156778758 99.6314028892885
"2337" 467.2 100.204956454013 102.357097853015
"2338" 467.4 95.3789571842833 104.864033918668
"2339" 467.6 91.1212504637797 108.697548903028
"2340" 467.8 90.855337607102 111.746900201045
"2341" 468 91.7650459688115 112.420537042491
"2342" 468.2 91.2110377145967 111.676867417235
"2343" 468.4 90.6162338868339 112.510719603381
"2344" 468.6 89.9632093345201 111.959909122135
"2345" 468.8 88.9088263326151 111.456061574065
"2346" 469 86.2063190365284 110.604278482927
"2347" 469.2 83.8522806736163 109.959043505102
"2348" 469.4 80.8464625201042 109.090083367011
"2349" 469.6 76.8918800720878 107.733495750817
"2350" 469.8 73.0861103694325 106.474234327459
"2351" 470 67.1587599363721 105.577670234771
"2352" 470.2 63.0984621944404 105.649094577789
"2353" 470.4 58.6916073315109 107.591403086504
"2354" 470.6 55.8653907486131 109.996501668009
"2355" 470.8 54.9518663016617 112.559885682063
"2356" 471 54.2252247451906 114.138057964276
"2357" 471.2 50.9229507182328 115.641086341995
"2358" 471.4 46.6332857862047 116.271919420234
"2359" 471.6 42.1343880195306 115.808524852617
"2360" 471.8 40.1408108196339 113.52933569092
"2361" 472 37.5346328758096 109.387182054802
"2362" 472.2 34.5128299898115 104.538703088965
"2363" 472.4 31.917027296866 100.115994111256
"2364" 472.6 30.3566038415378 95.7155378776737
"2365" 472.8 28.5944978744185 90.5505551279198
"2366" 473 26.0191967307478 85.2881047995937
"2367" 473.2 22.4389858777753 80.4239383547112
"2368" 473.4 19.0830057462536 75.8848217539371
"2369" 473.6 14.8745537988484 71.8641675519119
"2370" 473.8 10.0693807597065 68.7496029148803
"2371" 474 5.79566847828994 66.7541462808432
"2372" 474.2 4.59723740250142 65.3996574654169
"2373" 474.4 5.23240025590129 62.4189374759872
"2374" 474.6 6.54585620327089 57.8549241268114
"2375" 474.8 7.11299952914726 52.7731713863724
"2376" 475 7.73911090685612 47.0198487266382
"2377" 475.2 8.28706357599752 41.1221729443883
"2378" 475.4 8.40722341594622 35.2049176638763
"2379" 475.6 10.8015606084989 33.3684660952515
"2380" 475.8 14.4192756060333 31.3128341645876
"2381" 476 19.1080129111829 28.6242557184616
"2382" 476.2 24.125997441102 26.0679482188665
"2383" 476.4 29.6049563703275 24.5700048696906
"2384" 476.6 34.6768621580041 22.356437596276
"2385" 476.8 40.0343508072017 19.9562102217411
"2386" 477 45.0416696548705 16.9967626631978
"2387" 477.2 50.2738113615854 13.9646992471946
"2388" 477.4 54.8328499175416 11.069396983133
"2389" 477.6 59.4028479221809 10.0892507970944
"2390" 477.8 63.9813961269975 11.926107603181
"2391" 478 67.7235506359949 15.3435899779023
"2392" 478.2 72.4890890659105 18.8446126383373
"2393" 478.4 77.5530532174235 21.658581730688
"2394" 478.6 83.1595454178095 24.3494611313893
"2395" 478.8 89.4504605872092 25.6274752258308
"2396" 479 95.4177105033878 27.2270876742237
"2397" 479.2 101.134586297209 30.4494953601165
"2398" 479.4 104.756057718353 35.2929395891633
"2399" 479.6 107.476211300737 40.7023264533342
"2400" 479.8 110.234808609255 46.6759953194134
"2401" 480 112.044406851031 52.6122417465451
"2402" 480.2 113.105059423008 58.6388076265771
"2403" 480.4 112.988229084632 64.7706533956444
"2404" 480.6 112.977448992399 70.5250879761591
"2405" 480.8 112.670342156923 76.9680799825094
"2406" 481 112.735253966423 83.5241727420094
"2407" 481.2 112.289656356848 89.4040601476579
"2408" 481.4 109.868077941311 93.7691822358968
"2409" 481.6 107.936416621245 95.1572963159737
"2410" 481.8 107.727350014024 98.9415705087724
"2411" 482 108.917723542438 98.0947611129674
"2412" 482.2 108.9501999889 96.7768459629987
"2413" 482.4 107.995022712108 96.3750418621937
"2414" 482.6 105.753667862234 96.7651119051275
"2415" 482.8 102.704061119763 97.6077171245987
"2416" 483 99.9369759431716 99.1765653852845
"2417" 483.2 96.3206628385221 100.800748410563
"2418" 483.4 92.7704375768226 102.915668677517
"2419" 483.6 88.8348893517407 103.173904789224
"2420" 483.8 83.7820264422684 103.806068307115
"2421" 484 78.5561413610296 106.154519444847
"2422" 484.2 74.5515142859332 106.971245644974
"2423" 484.4 70.9809108346955 105.308504678551
"2424" 484.6 66.1903701799943 104.197063884867
"2425" 484.8 61.1158761707315 103.392982146286
"2426" 485 55.9760586357687 102.152316549236
"2427" 485.2 50.5571589579378 103.206360693974
"2428" 485.4 46.2649382172236 104.555945031787
"2429" 485.6 45.8711544908394 105.72745161778
"2430" 485.8 46.7443230250813 107.655960538732
"2431" 486 47.4730104349523 110.67750057449
"2432" 486.2 47.746843306923 114.57689836653
"2433" 486.4 48.7709386941672 117.601509036033
"2434" 486.6 48.1737153345696 118.708481017292
"2435" 486.8 47.5320931979148 120.69219867469
"2436" 487 46.6005210129283 119.250103879852
"2437" 487.2 43.8796429312554 116.146720834885
"2438" 487.4 43.5562657514354 116.142357015759
"2439" 487.6 42.4673771721605 115.639922750019
"2440" 487.8 39.494641099864 114.547381125188
"2441" 488 36.5426992868878 112.344726375146
"2442" 488.2 31.7999493347103 110.602119118296
"2443" 488.4 26.988861143206 109.390685817246
"2444" 488.6 23.9970168326151 109.709343791156
"2445" 488.8 23.7776508360834 108.989156244648
"2446" 489 23.6814415090893 108.346019640205
"2447" 489.2 22.8734348057609 106.753258225011
"2448" 489.4 21.0818033649934 104.889496486784
"2449" 489.6 17.3250944286306 102.620299785345
"2450" 489.8 15.2870322124332 101.341621439246
"2451" 490 14.2283101858289 98.9870930764737
"2452" 490.2 12.894515688419 95.3784021670831
"2453" 490.4 10.4982266923592 91.5648913159308
"2454" 490.6 7.22073669954778 87.9520854614737
"2455" 490.8 6.5263967105961 84.776816113432
"2456" 491 7.29005122308341 80.6988963129954
"2457" 491.2 5.94900476007609 75.6036674672399
"2458" 491.4 5.43912390147109 71.567262880182
"2459" 491.6 6.10096980225541 66.7125595589002
"2460" 491.8 5.28528819033899 62.1203517102054
"2461" 492 5.06546489550316 57.1189759489737
"2462" 492.2 4.57759114530241 51.9466129822298
"2463" 492.4 5.27684437772111 47.1730442489181
"2464" 492.6 7.99752030663454 42.817302596149
"2465" 492.8 10.5017041107253 38.1079297416612
"2466" 493 14.0938948900586 33.7334694910053
"2467" 493.2 17.2638918653878 29.1483189139371
"2468" 493.4 20.9321638906203 25.2050093294504
"2469" 493.6 24.9331019507581 20.7996164631774
"2470" 493.8 27.9030957639244 15.5690850095103
"2471" 494 31.5915510172753 12.9870594651612
"2472" 494.2 36.1599434446636 13.5810584805426
"2473" 494.4 41.5072506430915 14.2363112803996
"2474" 494.6 47.0790314712584 14.4398430368972
"2475" 494.8 52.8697275816509 15.1996126560789
"2476" 495 58.7286284624235 16.6650089570094
"2477" 495.2 64.6831142076584 17.9588267801443
"2478" 495.4 69.9537349481021 17.569137732188
"2479" 495.6 75.5928802137407 18.4857579396149
"2480" 495.8 81.45445903761 19.4773388622515
"2481" 496 87.4303915051561 21.1641663454371
"2482" 496.2 92.8808042544584 24.2590906433796
"2483" 496.4 97.6850951049924 28.0581097935202
"2484" 496.6 102.131882610729 31.2695660693796
"2485" 496.8 106.461775580178 35.2044471463807
"2486" 497 110.461976940447 39.7966868326384
"2487" 497.2 114.121264992422 44.8730273360599
"2488" 497.4 118.836216227517 49.2772105755059
"2489" 497.6 121.222651387696 53.7785143677814
"2490" 497.8 120.009804803624 56.3378461964512
"2491" 498 118.507986645058 60.9380813526149
"2492" 498.2 117.353373383492 66.5115638259272
"2493" 498.4 116.964005452195 72.3924296706441
"2494" 498.6 115.012019510597 78.8342405921714
"2495" 498.8 112.830876153023 84.2834227222031
"2496" 499 111.31635418629 89.972267630303
"2497" 499.2 110.076696946327 95.7050886595591
"2498" 499.4 110.13808610275 95.0826477350487
"2499" 499.6 111.895573344963 94.8976490779737
"2500" 499.8 112.106760559664 94.2462926447151
"2501" 500 111.604579454654 94.1754024887269
"2502" 500.2 110.567128197465 94.4432664114737
"2503" 500.4 108.833913358021 95.1367546041066
"2504" 500.6 107.27974265424 95.9674918641774
"2505" 500.8 104.973656173352 97.1695624104737
"2506" 501 102.450392601059 98.7974822645131
"2507" 501.2 99.4806412275849 100.720512665375
"2508" 501.4 97.0026405186794 103.514691789099
"2509" 501.6 97.3189983429361 106.920991340845
"2510" 501.8 97.4429589597878 108.120184673124
"2511" 502 96.7662009975168 108.56681980107
"2512" 502.2 94.5942024724176 109.880651076742
"2513" 502.4 91.5987323778044 111.044461691099
"2514" 502.6 87.5244344681878 111.749753467397
"2515" 502.8 82.7245012093423 113.556843772428
"2516" 503 77.5261611820592 115.222463943988
"2517" 503.2 72.0037465414864 117.687179717502
"2518" 503.4 66.5397446930278 119.390173038514
"2519" 503.6 61.6885356439647 122.020799016743
"2520" 503.8 60.1309764507774 120.63560304998
"2521" 504 58.2804048055669 119.20469965328
"2522" 504.2 54.6364025292306 117.347862049331
"2523" 504.4 49.8642482477962 114.955398213474
"2524" 504.6 44.7244937828206 112.479061122698
"2525" 504.8 39.3168810469943 110.0838201169
"2526" 505 32.6380889154386 108.928501731423
"2527" 505.2 27.4727491776605 110.19323182561
"2528" 505.4 26.4336395426966 110.321840517694
"2529" 505.6 25.0959907431412 108.441097988857
"2530" 505.8 23.4553329891672 106.833785342503
"2531" 506 20.0096614072378 105.036873721874
"2532" 506.2 17.3657534741416 102.588200538889
"2533" 506.4 15.7060084373878 100.195598235694
"2534" 506.6 13.1980521612514 96.4614335795646
"2535" 506.8 10.2589019444159 93.0956606762202
"2536" 507 9.15251215026777 91.7688998600737
"2537" 507.2 8.62215444412691 89.8317056843867
"2538" 507.4 8.27824280745921 87.2417648032308
"2539" 507.6 6.95344039426615 83.276680804244
"2540" 507.8 5.17006304607609 78.6182730616815
"2541" 508 3.38899258476277 74.6495903191669
"2542" 508.2 3.50706492790501 74.5041492036806
"2543" 508.4 4.46446324670595 75.406403007201
"2544" 508.6 5.17670910570173 75.89509424109
"2545" 508.8 5.40937265545027 76.9625161131237
"2546" 509 5.89792544702157 78.5974708867695
"2547" 509.2 7.00395063247732 81.3795225413543
"2548" 509.4 7.27674631803062 84.6211823225594
"2549" 509.6 7.03549329302713 86.7730316102278
"2550" 509.8 8.27305614955726 87.2303541558466
"2551" 510 10.8376227248878 90.2239987939737
"2552" 510.2 12.5096614040774 94.2395776299392
"2553" 510.4 12.6876092956378 98.7193318622862
"2554" 510.6 14.6124941081186 99.0919506148968
"2555" 510.8 18.5485643937012 100.417090551429
"2556" 511 21.9439269175353 103.245733430884
"2557" 511.2 25.7684030379124 106.616891012785
"2558" 511.4 28.7532821468878 110.820515948324
"2559" 511.6 30.9637000809141 114.682085331368
"2560" 511.8 34.5793830815189 114.980937286064
"2561" 512 39.0255760002628 116.068172090617
"2562" 512.2 44.5794830522797 117.492221903663
"2563" 512.4 49.7380816321483 119.557736932107
"2564" 512.6 55.4263913462139 120.89341765643
"2565" 512.8 61.3381213130179 121.699112778515
"2566" 513 66.581365757746 121.611280769668
"2567" 513.2 71.1427876797265 119.170477972296
"2568" 513.4 76.3855679579878 118.555221706031
"2569" 513.6 81.2230251024319 118.976112060738
"2570" 513.8 83.1612637687821 117.63232466722
"2571" 514 86.2176725479848 114.14157851228
"2572" 514.2 90.058990968357 111.03672220612
"2573" 514.4 93.3445895874815 107.415485841239
"2574" 514.6 97.0996900377848 104.090306805694
"2575" 514.8 100.947809139597 99.5625798651752
"2576" 515 104.377248419901 95.5126030627105
"2577" 515.2 106.526668281109 90.5912846021572
"2578" 515.4 109.48674417724 85.8845241218441
"2579" 515.6 112.951192530129 81.7978624439344
"2580" 515.8 117.627217068696 78.3161345065482
"2581" 516 120.533235101458 77.3783335280972
"2582" 516.2 119.815597522353 78.1123504765771
"2583" 516.4 119.411897229281 77.0793573702237
"2584" 516.6 118.567552776129 75.9579104025678
"2585" 516.8 117.527436487435 75.0323443659325
"2586" 517 116.724425419267 72.8690835576544
"2587" 517.2 115.996992453146 68.8724901449909
"2588" 517.4 115.990225383992 64.2019110692993
"2589" 517.6 116.775934167146 59.1043819843702
"2590" 517.8 118.768055217319 53.7010334280599
"2591" 518 120.299218482356 51.2687991177862
"2592" 518.2 120.249150476352 51.9069394802972
"2593" 518.4 119.511722877797 51.6781150008833
"2594" 518.6 118.122594894595 51.1059258884615
"2595" 518.8 116.401928192661 50.4183068864964
"2596" 519 114.392612634956 49.0374556662237
"2597" 519.2 111.332558856094 47.4578076903325
"2598" 519.4 108.042302662655 45.5707121658342
"2599" 519.6 104.556722627717 43.3569590183858
"2600" 519.8 100.619030980743 40.7884210363769
"2601" 520 96.5168838109211 38.251276654307
"2602" 520.2 92.6265026948878 35.3865021283737
"2603" 520.4 88.3639605377211 32.590966865907
"2604" 520.6 83.204303885157 30.8168534028913
"2605" 520.8 78.2664058719046 29.95010161544
"2606" 521 73.6313316583769 28.018729524865
"2607" 521.2 70.4587630923438 24.40128401121
"2608" 521.4 68.4300907163218 20.0871452875176
"2609" 521.6 69.0977550426076 17.4892462743418
"2610" 521.8 70.6040894585211 16.103367252907
"2611" 522 71.3798425222299 14.2874309120526
"2612" 522.2 70.3500824976012 13.4435390019119
"2613" 522.4 68.0096535274466 13.6746473531443
"2614" 522.6 64.8442482288877 14.4997364544023
"2615" 522.8 61.4619611197642 16.268065059756
"2616" 523 58.2468479542514 18.9021481058487
"2617" 523.2 54.3949564763529 21.0431056366248
"2618" 523.4 50.2510485299799 22.3228296459474
"2619" 523.6 45.1413503186544 22.2267146157404
"2620" 523.8 40.5679447924757 20.579333733177
"2621" 524 36.3564306161486 17.6850516777237
"2622" 524.2 33.4781785962825 14.1521410354105
"2623" 524.4 33.0310417245966 14.4333980117264
"2624" 524.6 29.471788727905 14.8524346114392
"2625" 524.8 25.4107057918113 16.8270702898031
"2626" 525 21.6992776251054 19.8053768433325
"2627" 525.2 18.2398073461464 23.6132905556806
"2628" 525.4 14.6384000881995 28.1629632335443
"2629" 525.6 10.9720829017092 33.1016064339737
"2630" 525.8 8.73262547395919 37.9421727995451
"2631" 526 8.69553301138777 42.5188768745516
"2632" 526.2 7.97890663450778 47.9456390304337
"2633" 526.4 9.33790702228388 53.6769640244477
"2634" 526.6 10.7277719703493 59.5207129004737
"2635" 526.8 11.5128741457904 64.5517996419802
"2636" 527 11.9744565777527 70.118881581271
"2637" 527.2 12.9849053831478 75.2968790813537
"2638" 527.4 14.9964245472371 80.2978271576929
"2639" 527.6 18.540764675046 83.0631580371066
"2640" 527.8 22.0295005461794 86.496979065182
"2641" 528 25.3376845517687 89.2255933430927
"2642" 528.2 28.8093923550996 91.6927660089313
"2643" 528.4 32.9853492761202 93.7319792594878
"2644" 528.6 37.5589748043721 96.7354646844424
"2645" 528.8 41.30063803994 100.265952606921
"2646" 529 45.0371929783533 104.99703130087
"2647" 529.2 45.2419458879124 108.053463845982
"2648" 529.4 45.342536103067 109.252956986455
"2649" 529.6 48.0840190159878 108.347376006374
"2650" 529.8 51.5843323848188 106.695930039163
"2651" 530 55.8144254200787 104.772505625001
"2652" 530.2 60.0858825324895 102.472527186575
"2653" 530.4 64.7014422479878 100.058137933224
"2654" 530.6 69.6059931114949 97.9160482197237
"2655" 530.8 74.6804158621846 95.7983004347862
"2656" 531 80.313477322355 94.0899759073098
"2657" 531.2 86.1198665521497 92.7926518270451
"2658" 531.4 92.5954579164313 92.5918687144302
"2659" 531.6 98.9860054027592 91.815265438288
"2660" 531.8 105.692546084243 92.5444004661002
"2661" 532 111.801779888578 92.2181881820307
"2662" 532.2 113.55720375125 89.3129951227151
"2663" 532.4 113.634746183781 86.245832183188
"2664" 532.6 114.016899100123 82.3712339844617
"2665" 532.8 115.104887156805 77.8422765489674
"2666" 533 116.812642914588 74.1709264704501
"2667" 533.2 120.635583821051 70.1137367339344
"2668" 533.4 121.457815759581 68.5958026544414
"2669" 533.6 120.598856031566 66.0304400817594
"2670" 533.8 119.139018838473 62.4718254104249
"2671" 534 118.966187653294 57.7123462546384
"2672" 534.2 120.11137049876 52.5585439373574
"2673" 534.4 120.088574190433 52.0580428464962
"2674" 534.6 119.291007465595 52.1128505431444
"2675" 534.8 117.285442420062 52.0513260770783
"2676" 535 114.869616083554 51.363462173307
"2677" 535.2 112.126600376047 50.675003587701
"2678" 535.4 107.818104456146 48.5707621393013
"2679" 535.6 102.690783704183 47.1166562123828
"2680" 535.8 97.3279723258163 45.9120590362869
"2681" 536 92.158689998836 46.8472416801633
"2682" 536.2 86.9349172164559 47.9575591990873
"2683" 536.4 82.5608447684211 50.973991316307
"2684" 536.6 77.9339133241837 53.8561639734941
"2685" 536.8 74.1956057849815 58.0439692343487
"2686" 537 70.408960625115 61.0048329085873
"2687" 537.2 66.2730213544757 61.6620892973858
"2688" 537.4 62.4220128112299 60.1261009343368
"2689" 537.6 59.3888940262282 56.6176358032609
"2690" 537.8 56.0018932105772 52.6031638543895
"2691" 538 52.4856041506052 48.7241856290715
"2692" 538.2 47.7283022999278 45.4699026161037
"2693" 538.4 43.7643089143141 41.0666271007263
"2694" 538.6 39.5651554167315 37.2194493491299
"2695" 538.8 34.0325382140252 35.297908208155
"2696" 539 28.2531661600582 33.6754858406896
"2697" 539.2 21.9512881796348 32.6854071848266
"2698" 539.4 15.9505599057366 32.2924731806714
"2699" 539.6 10.9025345343878 34.0752835764737
"2700" 539.8 8.55675603935329 38.2475460905426
"2701" 540 8.31997182785205 43.0841154235094
"2702" 540.2 8.98763615413777 48.4532493807237
"2703" 540.4 10.5211776535753 53.7743949644862
"2704" 540.6 12.5212214295143 59.4927761723344
"2705" 540.8 13.0240825360207 65.2953989405496
"2706" 541 15.0946870922232 71.0881616870686
"2707" 541.2 17.2152080082628 76.7061144655987
"2708" 541.4 18.3711018731449 83.3192368863022
"2709" 541.6 20.135414285642 88.8080411867449
"2710" 541.8 23.5297906530054 90.8654802055031
"2711" 542 28.9305785817908 91.935926665414
"2712" 542.2 34.1632757699034 93.9483138640362
"2713" 542.4 39.9670468988185 95.3740018953814
"2714" 542.6 45.957039920437 96.5417268759655
"2715" 542.8 51.4479405273222 98.7763957276049
"2716" 543 56.8810965399319 100.510611428856
"2717" 543.2 62.7151408772878 102.596189684674
"2718" 543.4 68.939874304483 105.329904176188
"2719" 543.6 74.6046239482514 106.835520952383
"2720" 543.8 80.6363641686735 109.007621840145
"2721" 544 83.4127349921449 111.366702459688
"2722" 544.2 83.6915830342995 111.060689643474
"2723" 544.4 85.6537179969845 108.34067543249
"2724" 544.6 87.1000455343533 104.352389882387
"2725" 544.8 89.4588063912878 100.019190847524
"2726" 545 92.5717333556221 95.5001118098956
"2727" 545.2 94.7626005490493 90.5505551279198
"2728" 545.4 95.7717749188423 85.2611959040191
"2729" 545.6 97.6820367412709 79.8322082003828
"2730" 545.8 100.239730637673 75.1922783369022
"2731" 546 102.620827428549 70.2123161039253
"2732" 546.2 106.165964850047 64.9447722349572
"2733" 546.4 109.508566381003 59.2396661648363
"2734" 546.6 113.981149632563 55.3663570924737
"2735" 546.8 119.48756190692 52.7022106983141
"2736" 547 119.357185846988 53.6180656899404
"2737" 547.2 118.762622845815 53.6771913531254
"2738" 547.4 117.709833611677 52.1473569972689
"2739" 547.6 116.103443656376 49.4608920049388
"2740" 547.8 115.057733053047 46.4726755226266
"2741" 548 114.926205866195 46.1438869273583
"2742" 548.2 112.463070849869 46.4998847429922
"2743" 548.4 108.673149670939 46.4667241761978
"2744" 548.6 103.981741903421 44.6039790773737
"2745" 548.8 99.5509322338761 41.8480953698574
"2746" 549 95.2324565751518 38.597229856249
"2747" 549.2 91.7755935399204 34.5000325908106
"2748" 549.4 89.2407617221037 31.3607897246555
"2749" 549.6 87.3949025876574 27.4819941620917
"2750" 549.8 87.9734714562584 22.6920431952149
"2751" 550 88.7161257570774 21.8181432722668
"2752" 550.2 90.5267467701921 20.9235865212563
"2753" 550.4 92.170738926058 19.928652412463
"2754" 550.6 94.0238898906076 19.248284980133
"2755" 550.8 93.2859476686719 19.858122027576
"2756" 551 93.5509363956981 19.355971187784
"2757" 551.2 94.1843861228878 18.8886823581333
"2758" 551.4 93.889000922354 19.1586956226085
"2759" 551.6 94.5176000783211 17.5357545158737
"2760" 551.8 96.2187498546644 16.5187107602184
"2761" 552 96.0364443471324 18.0848808021971
"2762" 552.2 96.8529034782669 19.0599694009242
"2763" 552.4 98.421998382203 19.7255402980933
"2764" 552.6 99.8135986258064 21.1789675634853
"2765" 552.8 101.838633965458 23.1135881227913
"2766" 553 104.524596962128 25.8194630645107
"2767" 553.2 107.630188151178 28.7781780058807
"2768" 553.4 111.435259082077 31.7653184935771
"2769" 553.6 113.002909804297 34.8084919701441
"2770" 553.8 114.636082791905 38.6235869179909
"2771" 554 117.614598815592 42.9696767463714
"2772" 554.2 119.327900053865 47.3052160987528
"2773" 554.4 120.754953478221 52.2895373221737
"2774" 554.6 121.366911914159 55.0784873286041
"2775" 554.8 121.458045861706 58.8031164130341
"2776" 555 122.236757473581 62.6616069085382
"2777" 555.2 121.787546560267 66.1870775291243
"2778" 555.4 121.925333073751 71.6621718137691
"2779" 555.6 121.898778242592 75.8357061109396
"2780" 555.8 120.334891998353 79.4508767552323
"2781" 556 118.874547451647 84.6224914682972
"2782" 556.2 117.710280508816 89.069495896438
"2783" 556.4 115.439045696973 90.5184767590225
"2784" 556.6 112.731176030026 91.9156161909436
"2785" 556.8 109.738878474325 95.7106694919612
"2786" 557 107.869828947472 99.6768788111604
"2787" 557.2 106.077324521279 102.309326410883
"2788" 557.4 104.355567349926 102.072900635781
"2789" 557.6 100.475187139214 102.232683551474
"2790" 557.8 96.0247730598385 104.116040277812
"2791" 558 92.2511431008226 107.182914588995
"2792" 558.2 90.301848517169 110.652962340052
"2793" 558.4 89.1075512193173 112.316870294924
"2794" 558.6 85.9081304116378 112.624300584077
"2795" 558.8 80.662444806419 113.135839053427
"2796" 559 75.1555376096116 114.658935322324
"2797" 559.2 69.8715225497161 116.670232583847
"2798" 559.4 64.9895270406259 115.876527700664
"2799" 559.6 59.2264261703423 114.211862941019
"2800" 559.8 53.4463729575025 114.02960683208
"2801" 560 47.8818650949735 115.645318017302
"2802" 560.2 42.8066889036378 117.795289879099
"2803" 560.4 42.2116639832211 118.433589339182
"2804" 560.6 40.6498465061605 117.085685779792
"2805" 560.8 38.4613221152238 114.789394241638
"2806" 561 35.5142528051221 111.407562125489
"2807" 561.2 32.304885438102 107.128888610902
"2808" 561.4 29.1165945134922 102.84692365928
"2809" 561.6 25.7287975229971 98.3542029338487
"2810" 561.8 21.9639469532522 93.4024770591517
"2811" 562 19.7634809476266 88.2156080313841
"2812" 562.2 17.6369062073033 82.9255343539948
"2813" 562.4 16.3401468840416 77.2915690551275
"2814" 562.6 13.9387844237503 71.7387382436112
"2815" 562.8 10.9155168962878 66.708613939107
"2816" 563 7.2926003544523 62.3223903556672
"2817" 563.2 4.52377816166612 60.4053872526283
"2818" 563.4 3.9287483920182 60.247442941615
"2819" 563.6 3.26806816545229 60.8901426879898
"2820" 563.8 3.53504415613777 60.9428716358828
"2821" 564 3.56591684602191 58.8240983594981
"2822" 564.2 4.91356600525619 55.7455787163947
"2823" 564.4 6.98974925794474 50.9638574051192
"2824" 564.6 8.23944213937461 45.6244610509342
"2825" 564.8 9.66674514846372 40.0340233548787
"2826" 565 11.6140994334637 34.3743709012585
"2827" 565.2 14.5226162180416 28.8923252487045
"2828" 565.4 18.4183947629235 23.898039158438
"2829" 565.6 22.6902274011181 19.5569186336984
"2830" 565.8 27.4080408534567 15.738816561853
"2831" 566 32.5948810545696 12.360808030326
"2832" 566.2 38.4795839251942 10.0495383441189
"2833" 566.4 44.2254755969949 8.6159445790094
"2834" 566.6 50.2540707397339 8.76966430370445
"2835" 566.8 56.215403370581 8.09433182409869
"2836" 567 61.8963567422843 5.90355825347369
"2837" 567.2 66.2044456915923 5.22641005891687
"2838" 567.4 69.2487519856927 7.74642035732735
"2839" 567.6 73.4382698912948 10.2375537203225
"2840" 567.8 78.6472808632806 13.6837022778308
"2841" 568 83.1806889101172 17.8946786389913
"2842" 568.2 87.2434590642092 22.2196052270808
"2843" 568.4 92.1568466614466 26.5455136744737
"2844" 568.6 97.1695656915407 30.8617671720502
"2845" 568.8 101.523897272905 35.1899760292668
"2846" 569 105.306949201865 39.4297530717411
"2847" 569.2 110.618006441672 42.9319875210947
"2848" 569.4 116.468892549496 45.7142532450824
"2849" 569.6 118.364399834725 48.951028144586
"2850" 569.8 117.779447041964 54.0788122593325
"2851" 570 117.19033907126 59.5826055560434
"2852" 570.2 115.817721907161 65.3199929719396
"2853" 570.4 115.155893807503 71.624268764166
"2854" 570.6 115.362410981893 78.008179723013
"2855" 570.8 114.710427598352 84.0898327962237
"2856" 571 115.392219789058 90.7578029685678
"2857" 571.2 115.189257569729 90.5647857938487
"2858" 571.4 115.909420612511 89.4822537348557
"2859" 571.6 115.743129684803 88.9221158731029
"2860" 571.8 114.627180310195 89.4848893267123
"2861" 572 112.85848879273 91.4436575303684
"2862" 572.2 110.071947301729 94.299193858681
"2863" 572.4 107.109656913328 96.9271207123412
"2864" 572.6 103.942273437725 100.221199526968
"2865" 572.8 100.424386592649 104.603375724517
"2866" 573 96.7104611883596 107.478654860079
"2867" 573.2 91.3331106697758 109.403985251757
"2868" 573.4 87.1315769080834 113.092711506082
"2869" 573.6 83.327253726128 116.897694435396
"2870" 573.8 79.1095729519466 117.446866195753
"2871" 574 74.3270999284907 116.891297473268
"2872" 574.2 68.6260280344152 118.22588636883
"2873" 574.4 62.9088513824799 119.967273189079
"2874" 574.6 56.7478157736851 121.439561670555
"2875" 574.8 52.354667530585 120.951055209262
"2876" 575 47.1136359056116 119.51278854016
"2877" 575.2 41.1055001731263 119.287512515181
"2878" 575.4 36.5175721348233 117.204278323248
"2879" 575.6 32.1684183929699 116.228444746056
"2880" 575.8 31.7440695487758 114.711252303115
"2881" 576 29.5494063986966 112.148917038033
"2882" 576.2 25.2906428088721 108.626496787224
"2883" 576.4 20.8753489030241 107.525946562519
"2884" 576.6 22.6932318719251 107.113664092683
"2885" 576.8 22.6913567113233 107.28533504578
"2886" 577 18.9970371790378 107.029666273524
"2887" 577.2 19.6846030381262 105.787853425628
"2888" 577.4 19.8142977999362 105.934750622312
"2889" 577.6 20.3356862052749 105.689760889683
"2890" 577.8 20.6022134968163 105.962794318813
"2891" 578 20.9249179211878 106.146275556965
"2892" 578.2 21.1720304649395 105.561092542043
"2893" 578.4 22.1232897888801 105.476276740028
"2894" 578.6 23.6976508300608 106.731571271435
"2895" 578.8 26.4659660121335 109.027519745914
"2896" 579 29.9661080612299 111.614148229737
"2897" 579.2 32.7197353484404 115.249209561737
"2898" 579.4 32.8860006850544 115.184135065997
"2899" 579.6 35.2290079041497 115.796160698426
"2900" 579.8 38.2827545673555 117.091206138958
"2901" 580 42.5555301330339 117.507930291658
"2902" 580.2 47.3734256190495 118.575186178533
"2903" 580.4 52.7551964691497 119.177756869521
"2904" 580.6 58.1170243352514 119.693960306974
"2905" 580.8 63.6109238483878 120.285280215433
"2906" 581 67.8172091039878 121.566016892954
"2907" 581.2 68.5929052275128 120.180798878224
"2908" 581.4 72.3034618162139 118.212277698822
"2909" 581.6 77.3104066914354 116.562738258236
"2910" 581.8 82.4820039664659 116.464597784349
"2911" 582 86.2356399959332 116.224129035519
"2912" 582.2 88.7192305488555 113.717885974296
"2913" 582.4 92.3794502855967 111.014185660548
"2914" 582.6 96.9735966449416 107.645329820551
"2915" 582.8 101.670245094932 104.290769746797
"2916" 583 106.597521385734 101.323918218474
"2917" 583.2 110.834265259638 97.8418632945808
"2918" 583.4 113.781851518297 93.5654817148259
"2919" 583.6 117.389603230655 89.6216775848923
"2920" 583.8 117.770555760495 85.661625897688
"2921" 584 118.721050113888 81.1378207323714
"2922" 584.2 120.832847649621 76.8132189512737
"2923" 584.4 122.105346876556 74.360235834379
"2924" 584.6 122.147466343923 71.640675045688
"2925" 584.8 122.67045964695 66.5953707897995
"2926" 585 122.529483494046 63.8163956861193
"2927" 585.2 121.759828544667 59.356169011276
"2928" 585.4 122.165703471354 54.479229029307
"2929" 585.6 121.355574244284 51.2343846670599
"2930" 585.8 119.481445596602 47.2802002519023
"2931" 586 118.450211184595 42.760036019922
"2932" 586.2 117.276384958272 41.3001189315202
"2933" 586.4 116.328929726758 40.1673771051033
"2934" 586.6 116.176059513836 38.4848099459564
"2935" 586.8 116.723879789039 39.2169027196597
"2936" 587 116.888766763911 40.4779484226101
"2937" 587.2 116.845901100129 41.3891670109231
"2938" 587.4 116.452054166084 42.251254188777
"2939" 587.6 116.564883140496 42.9220593483291
"2940" 587.8 115.876012999949 43.041029361803
"2941" 588 115.301306003644 43.0790265185834
"2942" 588.2 113.504431635129 42.9353637390502
"2943" 588.4 111.382960967 41.5195226236031
"2944" 588.6 108.864924716581 40.2021208215382
"2945" 588.8 105.844443409141 38.5447169317096
"2946" 589 101.980676278011 37.3178193780855
"2947" 589.2 97.5474013319271 36.4573281812714
"2948" 589.4 93.1694708896466 36.2181369583207
"2949" 589.6 88.5124086421473 35.8188640797522
"2950" 589.8 83.5766551440471 36.2908448985286
"2951" 590 79.5048356756237 37.8095359881591
"2952" 590.2 74.9488532410545 39.588459930007
"2953" 590.4 71.1102249418469 43.1298186363206
"2954" 590.6 66.7753745615128 45.7026114531612
"2955" 590.8 62.1471982099922 48.0006500056935
"2956" 591 56.8914815902559 48.150446489155
"2957" 591.2 52.3455840061297 46.680738195506
"2958" 591.4 49.0880775621094 42.9715474475355
"2959" 591.6 45.3828317608823 38.5891509447814
"2960" 591.8 42.0642600824815 33.6898697075674
"2961" 592 37.9755420713246 30.2147391167368
"2962" 592.2 33.3447108055211 28.332752162707
"2963" 592.4 28.0844082837791 27.5361243324954
"2964" 592.6 22.6582870686636 26.4470267910944
"2965" 592.8 16.7759341250085 27.5975326560254
"2966" 593 13.3454350724 30.2122393037908
"2967" 593.2 9.68935519821536 34.0170867817495
"2968" 593.4 8.55006799250825 38.0794819456303
"2969" 593.6 8.93663401810205 43.6126830151522
"2970" 593.8 9.87892523073393 48.4307799082044
"2971" 594 10.6331505249628 53.4676866645987
"2972" 594.2 11.8943869835478 58.5132816170337
"2973" 594.4 13.5664477554267 63.5047805848503
"2974" 594.6 15.2305505080631 68.1379663642269
"2975" 594.8 17.0413370899592 72.8672553420841
"2976" 595 18.768423121196 78.1584050528025
"2977" 595.2 21.4767597270216 83.2382081406005
"2978" 595.4 24.2803591507262 87.7942998322275
"2979" 595.6 28.2878974787776 91.3957119654567
"2980" 595.8 32.2255646335262 95.4938390821506
"2981" 596 35.2689380414534 99.7085718771458
"2982" 596.2 38.7556018834787 101.388830027974
"2983" 596.4 43.5596658938378 102.115842294374
"2984" 596.6 48.6193868924354 102.65306479395
"2985" 596.8 53.8950169335842 104.342317360224
"2986" 597 59.8438005591292 104.600845429094
"2987" 597.2 65.3327950056509 103.831563911789
"2988" 597.4 69.9004638582388 101.829401671176
"2989" 597.6 74.70363084961 100.032894451751
"2990" 597.8 80.1768653004395 99.1952585345254
"2991" 598 85.5855998581847 98.7558447551299
"2992" 598.2 90.7994261745495 98.3971592783708
"2993" 598.4 96.0744652818584 99.0730057655178
"2994" 598.6 101.736386096634 101.564002993337
"2995" 598.8 103.121163355131 101.718652195163
"2996" 599 103.013306465726 99.6343826697976
"2997" 599.2 103.822525317868 95.6335972558114
"2998" 599.4 105.520946068097 90.872295220499
"2999" 599.6 107.184163386412 85.9588179453639
"3000" 599.8 109.967119851552 80.9156453116737
"3001" 600 113.382613367077 75.6457017155771
"3002" 600.2 117.875769957212 70.7611556927924
"3003" 600.4 121.484635875792 69.1718559810269
"3004" 600.6 120.408027814714 70.0087108848557
"3005" 600.8 119.169176220436 68.955605307799
"3006" 601 117.217511456632 66.4391041316016
"3007" 601.2 115.767944615811 62.6700811637443
"3008" 601.4 114.56521903749 58.2475562732351
"3009" 601.6 114.777657686763 53.2906544568714
"3010" 601.8 116.251450816092 49.7057522503941
"3011" 602 116.865713668728 47.063352009177
"3012" 602.2 114.853456603552 45.3485750491319
"3013" 602.4 112.642020050713 41.7207998375821
"3014" 602.6 109.893807690235 38.6282742616384
"3015" 602.8 106.938411187117 36.2227189684031
"3016" 603 104.002674704004 30.6666587892411
"3017" 603.2 104.839195996531 27.9132982317951
"3018" 603.4 106.512636711772 27.4314528766605
"3019" 603.6 107.388343510491 28.4301944882323
"3020" 603.8 107.981598397462 29.4748317159524
"3021" 604 109.058143851422 31.2102106054392
"3022" 604.2 110.351754142354 32.9198533673737
"3023" 604.4 113.286573039469 36.2007679433574
"3024" 604.6 113.940609433614 37.6265877349253
"3025" 604.8 113.941180505251 40.1504388383146
"3026" 605 113.894896181062 43.6540768626906
"3027" 605.2 115.664156759527 47.5995836069504
"3028" 605.4 118.570075455837 51.5941786797321
"3029" 605.6 121.018090598452 56.6855325758608
"3030" 605.8 122.126756385654 58.854284989607
"3031" 606 121.19950102207 61.6421488564055
"3032" 606.2 120.712982388544 65.5958326136785
"3033" 606.4 121.394652996941 70.1021015173207
"3034" 606.6 121.527010606365 73.4856035533601
"3035" 606.8 120.111058172491 77.3781755277495
"3036" 607 119.832767560135 82.5849469848408
"3037" 607.2 118.94295792776 85.1971075001365
"3038" 607.4 117.092353802797 86.8382578211896
"3039" 607.6 115.112434333906 91.0005363668811
"3040" 607.8 113.718204224566 94.0213396497237
"3041" 608 111.205248575957 96.3298172293471
"3042" 608.2 108.294290195314 99.66986914677
"3043" 608.4 104.510293844236 102.97054184174
"3044" 608.6 100.296914850804 105.819061026349
"3045" 608.8 95.9973455346976 108.899400662375
"3046" 609 91.937034015604 112.144892299447
"3047" 609.2 90.761844276785 113.80832651135
"3048" 609.4 89.8856742012236 112.490687118429
"3049" 609.6 87.5461990160789 110.68267381168
"3050" 609.8 84.7586100837012 108.857563452384
"3051" 610 80.7243895649251 106.933461158847
"3052" 610.2 76.9601785846921 104.264705414082
"3053" 610.4 74.0617251778878 101.07508961539
"3054" 610.6 70.6213992743878 97.8619550451403
"3055" 610.8 66.9131978753455 95.4379713232483
"3056" 611 63.4188560284973 91.9019246094052
"3057" 611.2 61.6585763472724 87.4877163627429
"3058" 611.4 59.8397060379244 82.657814950059
"3059" 611.6 58.1864863701709 77.7210458002809
"3060" 611.8 57.5152520632482 72.3626841427179
"3061" 612 56.9899192793878 67.0877725653779
"3062" 612.2 55.2119001496051 62.4022327917563
"3063" 612.4 53.0372044115367 57.0361098091865
"3064" 612.6 49.782658578272 51.7340288892947
"3065" 612.8 46.0076525096065 46.4937241314424
"3066" 613 42.9480291340007 41.0564439917318
"3067" 613.2 41.9377558173764 34.901433879201
"3068" 613.4 41.1632399085696 28.4972937646669
"3069" 613.6 41.5095718827671 22.8880689598875
"3070" 613.8 44.2303229074446 17.9019161321896
"3071" 614 47.8309342905966 13.4832603166275
"3072" 614.2 51.5638821125469 9.65221525209869
"3073" 614.4 51.6479724112173 7.2401514218146
"3074" 614.6 51.0180328053878 5.14555583286079
"3075" 614.8 50.8853869338008 5.34898562013673
"3076" 615 50.1164006382669 5.7452019709572
"3077" 615.2 48.8110312823878 5.67600224713661
"3078" 615.4 46.0212346001812 5.66648903616934
"3079" 615.6 42.3544699641211 5.98145242487369
"3080" 615.8 39.1849049872173 6.66922255189414
"3081" 616 36.7374347153878 7.0580611510094
"3082" 616.2 37.6712796111491 6.84625475962141
"3083" 616.4 38.4209539037104 6.89189290134466
"3084" 616.6 39.8707058795675 7.64523691736133
"3085" 616.8 40.5971346690282 7.75463884348492
"3086" 617 41.6585135438348 7.53475384279133
"3087" 617.2 42.7832904606785 7.70599314982252
"3088" 617.4 43.9953386858348 8.18539927448545
"3089" 617.6 45.8855740496946 8.24480920066687
"3090" 617.8 48.6649797110128 8.27136403182596
"3091" 618 51.5599709358645 8.90610683708996
"3092" 618.2 55.1097151421464 9.78036011740472
"3093" 618.4 59.2361698034808 11.4240812149039
"3094" 618.6 63.0334325776636 12.5514228815771
"3095" 618.8 67.3819181461642 14.5681393192031
"3096" 619 71.6311385332766 15.7749615796589
"3097" 619.2 76.8870116863753 16.2975617496612
"3098" 619.4 81.6419820428322 18.0685121819922
"3099" 619.6 86.4751541593289 20.0528053877796
"3100" 619.8 91.549592313183 22.9605048220881
"3101" 620 96.7567052714459 24.8336533960318
"3102" 620.2 102.309311290303 27.671694465799
"3103" 620.4 105.747961329531 31.7291853188308
"3104" 620.6 107.494326224318 36.6491123019969
"3105" 620.8 110.225150954213 42.1515203398458
"3106" 621 113.160780878952 47.5219558314854
"3107" 621.2 115.983299089682 52.9608017992384
"3108" 621.4 119.206769516008 58.1642799157495
"3109" 621.6 120.836279768284 64.0600628889564
"3110" 621.8 120.239986456188 69.7767788014737
"3111" 622 121.239482453253 75.513815807395
"3112" 622.2 120.811210379788 75.121184450307
"3113" 622.4 121.17640986454 73.9720572719845
"3114" 622.6 121.057875255888 72.5369418315172
"3115" 622.8 120.596659767335 72.1914981148737
"3116" 623 120.160398933236 72.5623421047998
"3117" 623.2 119.586317842584 72.5994387238551
"3118" 623.4 118.750833179423 72.741339324756
"3119" 623.6 118.500058223118 73.2951447456085
"3120" 623.8 117.875858202563 73.4948201786077
"3121" 624 117.651150759658 75.2614448700502
"3122" 624.2 117.158530128066 77.5059206897951
"3123" 624.4 116.654954713949 81.3564123303273
"3124" 624.6 117.08104933652 86.7633390706303
"3125" 624.8 116.569461111193 88.7136118119493
"3126" 625 114.94776481107 88.9891470767796
"3127" 625.2 112.054758235934 89.5220455051946
"3128" 625.4 108.395696326343 91.8934721866198
"3129" 625.6 105.387538786593 94.7357605892207
"3130" 625.8 102.531333462292 98.3842135307065
"3131" 626 99.6187216744659 102.778348450083
"3132" 626.2 95.2726135174466 104.909341107915
"3133" 626.4 90.4787684762139 106.827310763039
"3134" 626.6 85.28017921104 108.294882108256
"3135" 626.8 81.323845016059 111.759603099186
"3136" 627 78.9377475738584 115.121496078959
"3137" 627.2 75.0430390038584 116.46746154065
"3138" 627.4 70.6770379682449 115.567423845902
"3139" 627.6 65.8458873816339 113.798969361151
"3140" 627.8 60.6574365161378 111.358202103682
"3141" 628 55.3925243151704 109.243158977474
"3142" 628.2 51.0664744542684 106.602120280504
"3143" 628.4 47.1696898136021 102.870673907702
"3144" 628.6 44.3722090151084 98.5288920682384
"3145" 628.8 42.0115192372628 93.9726557925987
"3146" 629 39.6801034127211 89.1042700800987
"3147" 629.2 38.4005805371716 83.6082573446629
"3148" 629.4 39.4423898455111 77.8649681057476
"3149" 629.6 41.2668365338322 73.0896852270663
"3150" 629.8 43.3086232445389 67.6663902042411
"3151" 630 46.041936288113 62.6122269924847
"3152" 630.2 50.4591079614825 59.5029475631368
"3153" 630.4 55.022280053919 56.8228158181299
"3154" 630.6 59.6664955945154 54.9768862354737
"3155" 630.8 64.1039773801218 52.1884406316333
"3156" 631 67.4772335017315 49.0212277138487
"3157" 631.2 69.7347315786644 45.2774045733779
"3158" 631.4 71.7220777833008 41.2014713585389
"3159" 631.6 72.5264197705834 37.3702634717454
"3160" 631.8 74.3620314613988 33.35911372221
"3161" 632 77.8184961527003 29.7464772804424
"3162" 632.2 82.6531172546136 28.786018066893
"3163" 632.4 86.6214055276552 29.951119307776
"3164" 632.6 90.0293009687136 32.2344138329006
"3165" 632.8 94.1052079816295 35.5632619788583
"3166" 633 97.8889412744701 37.0795548538031
"3167" 633.2 100.2440944568 39.4163799958031
"3168" 633.4 100.818668107467 41.5180126430078
"3169" 633.6 103.178445681051 45.4574938934504
"3170" 633.8 103.805243602352 50.252233815438
"3171" 634 105.084933561066 55.023251813688
"3172" 634.2 106.400205193848 59.8693403717209
"3173" 634.4 108.682103023974 64.4943005111289
"3174" 634.6 110.208649716353 69.3022510906461
"3175" 634.8 110.148162528992 73.9749123414621
"3176" 635 111.411678448795 79.1784241402179
"3177" 635.2 115.106133826215 83.0322179690254
"3178" 635.4 117.298634810062 83.2008232313324
"3179" 635.6 116.998723435154 81.729206657407
"3180" 635.8 115.684461399146 81.6107009949352
"3181" 636 114.748916614484 82.9906334196906
"3182" 636.2 112.925352837102 84.7760433537951
"3183" 636.4 110.882362564267 87.3311218862568
"3184" 636.6 108.58759540861 90.4427756333996
"3185" 636.8 105.875724256166 93.6402832865478
"3186" 637 103.608101859033 97.54259989798
"3187" 637.2 101.649244215388 100.339422441057
"3188" 637.4 100.635782415452 103.126791379103
"3189" 637.6 100.471143314612 101.550625135235
"3190" 637.8 100.788208154079 100.063865445827
"3191" 638 101.523295928298 99.016158065802
"3192" 638.2 103.986069357388 98.0084227178583
"3193" 638.4 106.307253099508 96.5611119551604
"3194" 638.6 109.401568892816 94.8243071633438
"3195" 638.8 112.345783109423 93.4139505751165
"3196" 639 113.273207760485 90.9174469052176
"3197" 639.2 115.218050739146 87.5581379279564
"3198" 639.4 118.53915438397 85.2272160956495
"3199" 639.6 118.408567682109 85.2288086164039
"3200" 639.8 117.484597453412 82.4322354439918
"3201" 640 116.648508767709 79.4579115326165
"3202" 640.2 116.366110048306 75.8452782012411
"3203" 640.4 117.320362754677 72.0009858643412
"3204" 640.6 119.67332775875 68.7282034172429
"3205" 640.8 121.853750485409 67.4441870383541
"3206" 641 120.718729284905 67.7419029755748
"3207" 641.2 119.877731634978 65.7835294122327
"3208" 641.4 119.614147079077 62.6320030799564
"3209" 641.6 120.243527100342 59.2964721040191
"3210" 641.8 121.491318629001 56.8656104989898
"3211" 642 121.141333296674 55.8542656386056
"3212" 642.2 120.138542884132 53.0748192594272
"3213" 642.4 118.648844842646 49.6205679324624
"3214" 642.6 117.691734277531 45.9124156945808
"3215" 642.8 116.916814637785 43.0675243672086
"3216" 643 116.968431257388 41.4676819746481
"3217" 643.2 117.101205413183 41.4604771754964
"3218" 643.4 117.103063158573 42.3118709596959
"3219" 643.6 116.873438365437 43.1265229645591
"3220" 643.8 115.887076877952 43.9663160075796
"3221" 644 114.273471994008 44.577566685922
"3222" 644.2 111.74777134277 44.6318401012265
"3223" 644.4 109.367034531112 43.8344383840599
"3224" 644.6 106.19159561199 42.934270304826
"3225" 644.8 103.081940582209 41.1877632745451
"3226" 645 101.076229621181 38.6773070361978
"3227" 645.2 100.30366058787 35.9661264037913
"3228" 645.4 100.439668057876 34.277935079303
"3229" 645.6 101.408366657243 32.8239715861122
"3230" 645.8 102.799750080319 30.4894656861633
"3231" 646 104.770535480707 28.4307183546333
"3232" 646.2 104.700099261888 28.4263729351078
"3233" 646.4 102.962854255006 27.3449538546316
"3234" 646.6 100.266123351426 27.1347131760891
"3235" 646.8 97.4620414676408 27.0616798704978
"3236" 647 93.9201023270663 27.1807220960094
"3237" 647.2 90.4537804420732 27.7751913241029
"3238" 647.4 87.2935674059661 27.9391624037387
"3239" 647.6 83.1076494874949 27.3244553884737
"3240" 647.8 78.4942744551735 25.3214624096165
"3241" 648 75.487645037124 23.1387136506056
"3242" 648.2 73.5146113549592 19.2354452815506
"3243" 648.4 70.5999997767504 16.059759832166
"3244" 648.6 68.7375456725943 14.4719171074737
"3245" 648.8 69.1241002019211 13.0741494762404
"3246" 649 70.4332279614552 11.6668517216647
"3247" 649.2 71.6013582049039 10.6442142763124
"3248" 649.4 72.3740181308878 9.10219124926092
"3249" 649.6 71.4184559119692 9.30916388677601
"3250" 649.8 69.3075216845083 10.4786677182327
"3251" 650 65.9088019046878 11.0640471087237
"3252" 650.2 61.8628337227831 11.360678982369
"3253" 650.4 57.9830699647378 11.0689154944362
"3254" 650.6 54.3710635168016 10.4294782124047
"3255" 650.8 50.0325535157059 8.50150590187141
"3256" 651 45.7567598248614 6.41192021418947
"3257" 651.2 44.5484891252211 6.31033892634036
"3258" 651.4 40.4746045117698 7.18137275059728
"3259" 651.6 36.8525056504105 8.81131226539414
"3260" 651.8 34.9032987027715 11.9041266898109
"3261" 652 31.3161794530085 15.107605172922
"3262" 652.2 26.9319331391525 17.3906575299325
"3263" 652.4 23.1615934142449 20.3974380032594
"3264" 652.6 20.7691295783878 24.9783571308308
"3265" 652.8 17.3408802906087 29.5707059125667
"3266" 653 14.6626112032026 34.1425995270663
"3267" 653.2 13.4834280801078 39.5642261877937
"3268" 653.4 13.5951725580915 44.8121776959922
"3269" 653.6 14.0988249009068 50.268725875537
"3270" 653.8 15.666568350603 54.893076051056
"3271" 654 16.6547194993108 60.2147699405121
"3272" 654.2 16.2011928127163 65.5704935458737
"3273" 654.4 16.7013228497211 70.7612745788904
"3274" 654.6 17.6066262195478 75.8005947230737
"3275" 654.8 18.0428335793878 81.7335341113737
"3276" 655 17.2010739852265 86.2915994958769
"3277" 655.2 17.1613995345983 87.0911498828421
"3278" 655.4 19.911164791953 87.4553690061693
"3279" 655.6 23.6547545643423 88.1173155220192
"3280" 655.8 28.1690758613878 88.3810678546911
"3281" 656 32.8482900147735 89.2391939127023
"3282" 656.2 37.7800182402801 89.5499146183968
"3283" 656.4 42.5379540123078 90.2317882111137
"3284" 656.6 47.1982928041061 92.2015233566286
"3285" 656.8 51.0216898087399 95.1088410215582
"3286" 657 55.7527765571525 97.9561408079443
"3287" 657.2 61.5375642861231 98.6548973455031
"3288" 657.4 66.8271993126458 98.3589142748608
"3289" 657.6 71.6709902279979 95.5610697750669
"3290" 657.8 74.6480253927265 92.4351881756511
"3291" 658 77.1144348475163 88.6049128027308
"3292" 658.2 79.3959485820936 84.2788407121208
"3293" 658.4 82.8416796706475 81.0916659067854
"3294" 658.6 86.8108853919063 78.4749612744737
"3295" 658.8 90.8097356972348 77.5478679011443
"3296" 659 95.2619221605878 77.912392258807
"3297" 659.2 100.147617688954 79.0202204742737
"3298" 659.4 103.044848119638 81.736074138702
"3299" 659.6 106.662111052259 84.5515442154092
"3300" 659.8 110.681863619942 87.9803079873433
"3301" 660 112.281798611488 90.816859987407
"3302" 660.2 111.775486497388 89.7517094214047
"3303" 660.4 112.44875782383 86.904439047683
"3304" 660.6 113.751690475499 83.5092327223626
"3305" 660.8 116.228874236792 79.3560114528557
"3306" 661 117.37074181297 74.4204697887814
"3307" 661.2 120.039431348215 69.9245091265427
"3308" 661.4 120.288432831083 66.2715410884737
"3309" 661.6 117.243910644046 63.4407529083274
"3310" 661.8 114.46404307226 59.5282607852993
"3311" 662 112.330594385526 54.3322448169909
"3312" 662.2 110.882362564267 48.8063539830038
"3313" 662.4 109.938722702647 42.7782743316589
"3314" 662.6 110.576029147931 37.2601956208541
"3315" 662.8 111.273607384912 35.2468625772054
"3316" 663 111.700325454809 35.782122525221
"3317" 663.2 111.312817216909 36.7794819381971
"3318" 663.4 110.106325681673 37.3162374936523
"3319" 663.6 107.588674784638 37.5202460377951
"3320" 663.8 104.541177245526 38.180395942784
"3321" 664 101.398448587774 39.1900391113941
"3322" 664.2 97.8753018025971 40.960464114369
"3323" 664.4 94.0147778464523 42.7818417668285
"3324" 664.6 90.8610441398054 44.4996921922209
"3325" 664.8 86.9706154693328 46.4684459748583
"3326" 665 82.7377948366625 48.3173625707264
"3327" 665.2 78.2600535020007 51.5554056960221
"3328" 665.4 74.5810196538878 54.3723950095049
"3329" 665.6 72.6561857925918 57.7031822344737
"3330" 665.8 73.386214369135 60.848908387166
"3331" 666 75.3169299436125 62.9194660720467
"3332" 666.2 77.9443073658933 65.0945687184187
"3333" 666.4 81.1329691063984 68.6332260724099
"3334" 666.6 84.4882737433988 71.4159803204957
"3335" 666.8 88.1227279974516 73.0872810859737
"3336" 667 90.3662589011743 76.0520732839231
"3337" 667.2 93.9849582744239 80.2549525807628
"3338" 667.4 96.3214177733099 85.1229421798893
"3339" 667.6 97.5297663945818 90.4187342224737
"3340" 667.8 97.7157823262833 96.237545086011
"3341" 668 99.0585848332535 101.521560145907
"3342" 668.2 100.786717431621 101.654701686063
"3343" 668.4 100.961727585191 100.67662862515
"3344" 668.6 103.86760530505 100.364846233111
"3345" 668.8 107.205344233942 98.829199485798
"3346" 669 108.13385181759 96.4678575330939
"3347" 669.2 110.722472698832 93.4335271525848
"3348" 669.4 114.741574357364 90.4049881922266
"3349" 669.6 116.889609774423 89.1112249168308
"3350" 669.8 117.135347338959 87.6182532983308
"3351" 670 118.29987814062 83.8973617331714
"3352" 670.2 120.321980320819 79.7267342745158
"3353" 670.4 120.997440122905 78.201884006922
"3354" 670.6 120.146159386092 76.4995768899169
"3355" 670.8 121.088167433654 72.3775786354404
"3356" 671 121.637754087421 69.2488294175403
"3357" 671.2 120.917484598132 66.1130355071365
"3358" 671.4 121.917251168616 61.9873616614737
"3359" 671.6 121.407513866149 58.1944466109169
"3360" 671.8 119.659320814842 52.8879061842919
"3361" 672 119.850515599188 48.5574901100972
"3362" 672.2 119.144886046505 48.3971197572149
"3363" 672.4 117.144168107498 46.4417748936566
"3364" 672.6 114.698756263146 43.9687386795771
"3365" 672.8 111.919056146635 39.5904963789325
"3366" 673 109.497672091297 35.3351627881328
"3367" 673.2 108.152643858941 30.756380940156
"3368" 673.4 108.360687709983 27.1144036903164
"3369" 673.6 108.561232758008 27.8213664818875
"3370" 673.8 108.484957077349 28.8274134392045
"3371" 674 107.54900645661 30.4257973979181
"3372" 674.2 105.582136202741 32.4104865798855
"3373" 674.4 102.226074158899 34.5783501000987
"3374" 674.6 98.8994694767814 37.110946497346
"3375" 674.8 94.938706116043 39.8188595480944
"3376" 675 90.7934496396595 43.081091581452
"3377" 675.2 87.41572502019 47.0933113058693
"3378" 675.4 84.757141536872 51.4921469886316
"3379" 675.6 82.5023543422265 55.8940272858285
"3380" 675.8 80.5031864440154 60.4004750845482
"3381" 676 79.8628653703769 65.340197734778
"3382" 676.2 78.2853202493545 70.4432067123404
"3383" 676.4 75.4855516080073 75.2505376938759
"3384" 676.6 72.5194534509068 80.2185417777522
"3385" 676.8 70.857275990599 86.2991199463188
"3386" 677 67.2313571669793 91.4609801778258
"3387" 677.2 62.7793509374959 95.2608043365277
"3388" 677.4 57.5127705668672 98.757678736049
"3389" 677.6 51.7615680778423 101.772399811383
"3390" 677.8 46.3184177975878 103.421068986935
"3391" 678 43.0949737046525 103.351457679915
"3392" 678.2 38.6533800603071 103.591643692296
"3393" 678.4 36.5320773544241 106.939379847583
"3394" 678.6 38.643792068072 109.584800080105
"3395" 678.8 40.5377261079332 113.722073832974
"3396" 679 44.6414021074466 115.379234146091
"3397" 679.2 50.0333705874339 116.902752498474
"3398" 679.4 55.6725913807113 117.824882027547
"3399" 679.6 60.5654781193461 120.22407341789
"3400" 679.8 63.5286412729652 120.907171169037
"3401" 680 68.3659561025072 119.797625435578
"3402" 680.2 73.6648358283735 119.200630554774
"3403" 680.4 78.8854840213565 118.953559979864
"3404" 680.6 83.9622293761042 117.17596339816
"3405" 680.8 89.1185222293737 115.86599204815
"3406" 681 91.5372013917159 114.097345231646
"3407" 681.2 95.6696070775669 111.008372662683
"3408" 681.4 100.351008025388 109.410847818682
"3409" 681.6 101.858014629726 107.150191714406
"3410" 681.8 104.575268859003 103.650756928243
"3411" 682 107.746146026203 100.006448899733
"3412" 682.2 110.79459693161 95.9434504532515
"3413" 682.4 113.272986846783 91.876985570776
"3414" 682.6 117.035581405146 88.5832968504047
"3415" 682.8 117.711966529842 87.7101414442464
"3416" 683 117.287089231297 87.3339480028259
"3417" 683.2 116.908156005709 83.8904608099023
"3418" 683.4 116.406868626365 79.323343528869
"3419" 683.6 116.552703938118 75.0105669472265
"3420" 683.8 116.131954075876 71.0514106971101
"3421" 684 116.336728525912 66.2477928654859
"3422" 684.2 114.8103045086 61.135107786156
"3423" 684.4 113.191469690667 56.5438271252644
"3424" 684.6 112.257688510816 50.8410766587594
"3425" 684.8 110.179136811906 45.4084046869552
"3426" 685 107.343576745319 40.7321015576116
"3427" 685.2 104.315157135783 35.8384694717295
"3428" 685.4 101.602447329469 32.0705653667993
"3429" 685.6 101.121519634258 27.0917844868893
"3430" 685.8 103.249893070823 24.0070800888502
"3431" 686 104.898934383619 23.8561149145579
"3432" 686.2 106.036990799118 24.3443469208669
"3433" 686.4 106.233914266141 24.8257153958108
"3434" 686.6 106.006990359821 25.3641187415737
"3435" 686.8 107.081863348926 26.729549354155
"3436" 687 109.010086998689 28.6148708785339
"3437" 687.2 111.065103323759 31.0047361832714
"3438" 687.4 112.623667474854 33.019384808607
"3439" 687.6 113.333369925388 34.759021303207
"3440" 687.8 115.678849975321 38.8008633080737
"3441" 688 117.336021729163 41.5729622468108
"3442" 688.2 118.953324902099 44.8177970137267
"3443" 688.4 120.061288062976 48.9973630780031
"3444" 688.6 121.572842277921 52.6660258172737
"3445" 688.8 121.098633833946 56.136241344683
"3446" 689 121.141965554558 60.5976588308146
"3447" 689.2 122.494335416705 65.6025676164502
"3448" 689.4 122.230521205768 70.3440515714519
"3449" 689.6 122.040825514031 75.6791169081522
"3450" 689.8 121.274739710354 81.248465862201
"3451" 690 119.33521569608 83.3012613082869
"3452" 690.2 116.699830666353 86.1793215606461
"3453" 690.4 114.251299278552 90.3866601518972
"3454" 690.6 112.70859375895 95.4915921348987
"3455" 690.8 112.07954707873 96.5990217690789
"3456" 691 109.373749545888 96.6363582610094
"3457" 691.2 105.632232846308 96.6502679344737
"3458" 691.4 102.507428917609 97.5506031623438
"3459" 691.6 99.7142540845782 99.7351244049975
"3460" 691.8 96.6979711153724 103.474995720981
"3461" 692 94.1661296764659 107.537195484052
"3462" 692.2 91.8819260565054 111.410067912253
"3463" 692.4 92.4197835477109 112.348939401243
"3464" 692.6 91.8911584648803 111.740810393757
"3465" 692.8 90.5611269380696 111.414754058928
"3466" 693 87.3047031488654 110.59564981422
"3467" 693.2 83.3339714661534 110.805099393567
"3468" 693.4 78.3737239518163 112.439292835712
"3469" 693.6 74.6548234920864 115.179477336679
"3470" 693.8 71.6184446683078 118.803370280634
"3471" 694 68.0299201105031 120.402996995358
"3472" 694.2 63.4847572327399 120.02949036453
"3473" 694.4 58.01428098547 120.226592826022
"3474" 694.6 52.7057398523878 118.82846951364
"3475" 694.8 48.2465807649965 116.422969558691
"3476" 695 42.7445275945403 115.054416227965
"3477" 695.2 36.7127064070068 114.936851982188
"3478" 695.4 33.1827403856259 115.171770911807
"3479" 695.6 31.465466882953 112.816130752561
"3480" 695.8 27.9804259150284 108.443932323005
"3481" 696 24.6933435163423 104.303960381883
"3482" 696.2 20.6925123606173 100.123581806736
"3483" 696.4 17.2638918653878 95.1210220694884
"3484" 696.6 13.9240458861823 90.9469207271723
"3485" 696.8 9.18853409619789 87.5198878437901
"3486" 697 6.34225135430326 83.6221934925723
"3487" 697.2 6.1079526600864 78.713267643597
"3488" 697.4 6.71431169534429 73.976290650865
"3489" 697.6 6.93444739712691 68.2753404252128
"3490" 697.8 7.03628045622338 62.9156894576107
"3491" 698 7.33238501188777 57.1292251820526
"3492" 698.2 8.41228147902415 51.2946163147464
"3493" 698.4 7.80995046749492 45.2262051370094
"3494" 698.6 8.12987295717348 39.3841422820094
"3495" 698.8 10.2154192826073 34.1734428981566
"3496" 699 14.3335873222449 30.0600245031165
"3497" 699.2 18.2034903079003 25.7860455033237
"3498" 699.4 21.9985436089179 21.5856257726785
"3499" 699.6 26.3371203488322 17.1597468489922
"3500" 699.8 29.8428732349235 12.5291993802951
"3501" 700 34.646145548453 9.7516996557889
"3502" 700.2 39.9265137327054 8.8910288271678
"3503" 700.4 45.8391993083226 7.60537656340847
"3504" 700.6 52.0642584408584 6.00436247528545
"3505" 700.8 58.3319513890504 4.96038184073875
"3506" 701 63.8141260346486 6.32266276263673
"3507" 701.2 68.6609167582529 8.50732409521526
"3508" 701.4 73.8929544731878 10.348108033356
"3509" 701.6 80.1634352708878 10.3824731089737
"3510" 701.8 86.3342450320652 9.33760236895756
"3511" 702 85.2265564118878 9.07318810033538
"3512" 702.2 84.3785150297104 8.34089200373175
"3513" 702.4 84.2797393284912 8.63433092899093
"3514" 702.6 83.7717682107407 9.46378008746192
"3515" 702.8 85.0083588835685 11.8113149879677
"3516" 703 87.4648683371172 15.0538323879325
"3517" 703.2 90.1606360038817 18.2070833987026
"3518" 703.4 92.7424166404235 21.9135924108665
"3519" 703.6 95.9907250975947 25.8963955794737
"3520" 703.8 98.0420022303164 29.8328331698665
"3521" 704 100.530075086077 34.1603404303013
"3522" 704.2 103.590763730994 38.435315005586
"3523" 704.4 106.233360969043 43.0868334056806
"3524" 704.6 108.219246648352 48.3790644555808
"3525" 704.8 110.168359627698 54.1173643441633
"3526" 705 113.378525966779 59.3541999978432
"3527" 705.2 115.485786517672 65.0146124136101
"3528" 705.4 117.760650386967 70.9142107361214
"3529" 705.6 119.833205783321 76.3848010085737
"3530" 705.8 117.827953148698 80.4536522950944
"3531" 706 116.731167401974 85.4003798466461
"3532" 706.2 115.006999712496 90.442196322293
"3533" 706.4 112.995828515988 91.8770862092404
"3534" 706.6 111.210178586805 93.697191436461
"3535" 706.8 108.564307102123 97.8280653454014
"3536" 707 105.973004014034 98.8351044493517
"3537" 707.2 103.377415767011 99.9127186197335
"3538" 707.4 98.7423240508225 103.581720288039
"3539" 707.6 95.0549680385348 108.196933342003
"3540" 707.8 91.6189585213443 110.76717537443
"3541" 708 88.0196188435163 112.206846736931
"3542" 708.2 83.8904549996794 116.415913927224
"3543" 708.4 82.2581569071851 116.639596514014
"3544" 708.6 79.1611205653731 116.209723473518
"3545" 708.8 73.7316022610021 116.357493298674
"3546" 709 68.2281290806486 117.800228821126
"3547" 709.2 62.2285765812892 118.477092441558
"3548" 709.4 56.590461990157 119.703946739204
"3549" 709.6 51.334589027059 120.381314125378
"3550" 709.8 47.2899896922121 117.981692034757
"3551" 710 45.4260713340495 117.893612178783
"3552" 710.2 43.7333049842503 120.091545140161
"3553" 710.4 44.6255178058278 118.507372429314
"3554" 710.6 43.3928043600054 117.607236548635
"3555" 710.8 43.7059671260185 117.178378028043
"3556" 711 44.2784936277356 116.513281641474
"3557" 711.2 45.268102841291 115.809721383667
"3558" 711.4 47.0938188674332 114.967200360656
"3559" 711.6 50.3282237253281 115.786656908265
"3560" 711.8 54.5086130130168 116.117528996458
"3561" 712 57.877402051896 116.506896873326
"3562" 712.2 61.6246224776878 118.015526375617
"3563" 712.4 65.5326550506904 119.900653174066
"3564" 712.6 68.9041868594332 119.522829172837
"3565" 712.8 71.8567521489346 116.549794534317
"3566" 713 75.5458951950996 114.625338165169
"3567" 713.2 79.8432770240318 112.843013904321
"3568" 713.4 84.4354437336065 110.458226911552
"3569" 713.6 89.8271809102003 108.809061251442
"3570" 713.8 95.3722722367378 107.484048940024
"3571" 714 100.989455685949 105.074575923556
"3572" 714.2 105.86129940961 102.703895205622
"3573" 714.4 108.000615114157 99.0769709665506
"3574" 714.6 109.515593870351 93.8229980095848
"3575" 714.8 111.264733048954 89.1632031703026
"3576" 715 113.957156582534 84.3011919808152
"3577" 715.2 116.347845825904 79.1668783647484
"3578" 715.4 120.811210379788 74.5413056187737
"3579" 715.6 121.149377445183 71.8742905253171
"3580" 715.8 121.06022146587 67.0317131226183
"3581" 716 121.940977780481 62.1639821663923
"3582" 716.2 122.052951896025 58.3280475654847
"3583" 716.4 121.507781245871 52.9489517731633
"3584" 716.6 120.066494892615 48.7055202767351
"3585" 716.8 119.232796705062 45.3940916609155
"3586" 717 116.635849401972 44.1198390869681
"3587" 717.2 113.975194558646 40.3651649824063
"3588" 717.4 111.596419436698 35.1541626171289
"3589" 717.6 108.112395065831 30.130415880951
"3590" 717.8 106.053131135232 23.996249883201
"3591" 718 105.948176326365 21.0575152349282
"3592" 718.2 105.75509449541 21.3796749448144
"3593" 718.4 105.962597489354 21.0141522896647
"3594" 718.6 106.452718118388 21.6211695055082
"3595" 718.8 105.968143912585 22.1209435897179
"3596" 719 104.383654190575 21.3801564335112
"3597" 719.2 102.191721480495 20.327889635938
"3598" 719.4 99.6321097351753 18.7366229916237
"3599" 719.6 96.1809592524537 16.3037141052319
"3600" 719.8 92.560209783058 11.0039691573779
"3601" 720 91.5143470254544 10.936387216707
"3602" 720.2 89.3710343358334 11.7710213817563
"3603" 720.4 85.0517938478493 10.8917811527429
"3604" 720.6 80.3303513524592 10.1599183335451
"3605" 720.8 75.6495117990282 8.31915278228268
"3606" 721 70.7889136214846 5.89937039479627
"3607" 721.2 65.4544192381878 3.38065259090702
"3608" 721.4 63.0930104747176 2.92037722113326
"3609" 721.6 59.8254571041317 3.58098204526637
"3610" 721.8 54.051954336366 3.38469781961499
"3611" 722 48.2494686513645 3.59843422774113
"3612" 722.2 42.1732752786781 4.73933354115111
"3613" 722.4 36.6951009265834 7.49530871251716
"3614" 722.6 32.3883434788878 10.8022361437404
"3615" 722.8 28.1422158022843 14.1495963982323
"3616" 723 23.889373110905 18.2323253819564
"3617" 723.2 21.1541237588705 23.3670733472323
"3618" 723.4 17.9659010644248 28.1033971024737
"3619" 723.6 15.840640338573 33.3444246843255
"3620" 723.8 15.0419106940416 39.1983233108583
"3621" 724 14.6447003520628 45.1330103247987
"3622" 724.2 13.3428676969418 50.9979677504467
"3623" 724.4 13.0240825360207 56.7369001082458
"3624" 724.6 13.3076878969141 62.0642309095658
"3625" 724.8 13.4790340499262 67.3450825532814
"3626" 725 14.6323320207932 72.6662315108386
"3627" 725.2 14.9154407276564 78.3509506533394
"3628" 725.4 17.8680710153493 81.5507824015506
"3629" 725.6 21.2405943000194 84.0693343300658
"3630" 725.8 25.4272010281078 87.0277412941937
"3631" 726 30.4894444883033 89.8866402347413
"3632" 726.2 35.5423460582919 92.4674576346381
"3633" 726.4 39.7834455969997 96.2607970774737
"3634" 726.6 43.1755060030696 100.373845370337
"3635" 726.8 47.2845567944684 104.942228115764
"3636" 727 52.5051033502969 106.935839203428
"3637" 727.2 57.5497836363253 108.553471001536
"3638" 727.4 61.1408586763614 110.543103372987
"3639" 727.6 63.3086479593728 113.612595706504
"3640" 727.8 64.7206490299768 117.943119856213
"3641" 728 64.8610772165359 118.902997887511
"3642" 728.2 64.6991512429466 117.429683657944
"3643" 728.4 65.8260393475753 114.695750975474
"3644" 728.6 67.4226304324697 110.977687657556
"3645" 728.8 71.0042689304217 107.760089160423
"3646" 729 74.2945123567843 106.185588916198
"3647" 729.2 78.9144425225774 104.788865842818
"3648" 729.4 83.6427082600878 104.309861455474
"3649" 729.6 88.9088263326151 103.855478788974
"3650" 729.8 94.5145896755617 105.2129822833
"3651" 730 99.9096077207878 107.124437515394
"3652" 730.2 101.492692204241 105.184261712856
"3653" 730.4 102.752744976888 101.33473685339
"3654" 730.6 104.899959306927 97.3369665507632
"3655" 730.8 108.808089491673 93.6504150240094
"3656" 731 113.114960778129 90.1254855772031
"3657" 731.2 117.591584628588 86.2216129870384
"3658" 731.4 118.420480213377 85.4318139013215
"3659" 731.6 117.130710781138 84.2567488777951
"3660" 731.8 115.420047118583 81.0666840098761
"3661" 732 115.106570575144 76.6732627571322
"3662" 732.2 116.276547734952 72.4710007298972
"3663" 732.4 118.659088841183 68.8075274641669
"3664" 732.6 121.843236819179 66.0061873177704
"3665" 732.8 120.464715617353 67.0907728911289
"3666" 733 118.905925520692 66.5426916851193
"3667" 733.2 116.410033281689 65.1218981973291
"3668" 733.4 112.876748920629 63.6392552963358
"3669" 733.6 109.508566381003 61.1356616555067
"3670" 733.8 106.513302473921 58.620602475407
"3671" 734 102.216675538882 55.7777083346984
"3672" 734.2 98.0940743412339 52.1949515426165
"3673" 734.4 94.042760356706 48.6612622248032
"3674" 734.6 91.7999589872544 44.4265534647404
"3675" 734.8 90.5021162021605 40.7789031757464
"3676" 735 89.6210077080384 36.5497530374134
"3677" 735.2 90.69884075659 33.5603651775186
"3678" 735.4 92.5503018750399 30.9863281200498
"3679" 735.6 94.9102181745696 29.838312738201
"3680" 735.8 98.0900348855001 27.9371061747658
"3681" 736 101.485960900769 25.0077060638448
"3682" 736.2 102.877463172669 25.2020580216759
"3683" 736.4 103.938091063409 25.4575353022019
"3684" 736.6 106.730911587673 26.3507782459737
"3685" 736.8 107.83555846459 27.5695157029905
"3686" 737 108.610124101545 26.6680438317321
"3687" 737.2 107.6130167132 25.9045095556612
"3688" 737.4 106.67285382017 24.1367210915063
"3689" 737.6 105.0735330836 21.2120539386149
"3690" 737.8 103.411136187531 19.3263931465094
"3691" 738 100.793935666682 18.0138109011325
"3692" 738.2 98.5235994753334 14.8867882377563
"3693" 738.4 95.6345923139525 14.7926578132384
"3694" 738.6 91.1836902019105 13.1928594066441
"3695" 738.8 86.8926261890544 10.832528321507
"3696" 739 83.4153075339039 7.86347611450595
"3697" 739.2 81.0832494225261 5.58452361529284
"3698" 739.4 80.3073701528226 5.81465729698455
"3699" 739.6 78.1249282321218 5.28620551205879
"3700" 739.8 76.0822778863665 3.5543031905056
"3701" 740 76.8797930454912 5.08432645081852
"3702" 740.2 75.7190304913245 7.17550105228381
"3703" 740.4 73.9535388287211 9.68575302034035
"3704" 740.6 71.7092316680774 11.5755074008185
"3705" 740.8 68.1518972470361 14.3007211263748
"3706" 741 65.9802048951378 18.1597192846924
"3707" 741.2 63.2474177151878 21.6511632381737
"3708" 741.4 60.5636353848274 26.258760406133
"3709" 741.6 58.3442156685014 31.1837575169282
"3710" 741.8 56.0331756524095 36.2441846895498
"3711" 742 54.1554369312211 41.7218947355737
"3712" 742.2 54.081058816169 46.9886766788799
"3713" 742.4 53.8327193534942 52.5696248746545
"3714" 742.6 53.5577073520753 57.4475919845674
"3715" 742.8 52.0314946053233 62.0836824110543
"3716" 743 51.3895969563188 67.3772801882323
"3717" 743.2 53.9013248087599 73.2457866673109
"3718" 743.4 57.6854029526021 77.3019121456523
"3719" 743.6 60.9089697779503 81.7773495827862
"3720" 743.8 64.1052522438109 85.710131425666
"3721" 744 67.7799076697962 90.1828575062624
"3722" 744.2 72.7523612491163 93.4009682132165
"3723" 744.4 78.5246617418185 95.3320588800122
"3724" 744.6 84.4613284604582 97.1823619222061
"3725" 744.8 90.7497047245617 99.2354513041259
"3726" 745 96.275229670993 101.077936624579
"3727" 745.2 102.6407721055 103.670480131899
"3728" 745.4 103.127966900095 102.829555555901
"3729" 745.6 103.264250035748 103.271272503474
"3730" 745.8 104.869544374998 103.316795071175
"3731" 746 105.24935303458 101.249019976743
"3732" 746.2 105.767446610502 97.7250102993598
"3733" 746.4 107.259814352171 94.6653742897629
"3734" 746.6 110.332636655843 90.8377851445623
"3735" 746.8 113.68702737025 87.271630630853
"3736" 747 118.517659777454 84.4252104786404
"3737" 747.2 118.831695243717 83.5631619782351
"3738" 747.4 119.436538710736 83.1631984819568
"3739" 747.6 119.672846871163 82.445521846586
"3740" 747.8 119.541564559815 80.2356029388894
"3741" 748 118.606894862698 77.4453256755082
"3742" 748.2 118.628318957459 72.8044510588665
"3743" 748.4 119.694727256388 68.232805046938
"3744" 748.6 121.480166690725 63.1032613079344
"3745" 748.8 121.498827892836 59.6236764603702
"3746" 749 120.867668558283 54.3655075646016
"3747" 749.2 120.550657395609 50.8466836589155
"3748" 749.4 118.797465282033 48.5284320461572
"3749" 749.6 116.170719863532 44.9491847727147
"3750" 749.8 114.022198774435 40.5985385970502
"3751" 750 111.245500664529 35.663713738356
"3752" 750.2 108.341875608664 30.9326566613702
"3753" 750.4 106.255453658349 26.7781845760581
"3754" 750.6 104.284182852869 23.6845857742885
"3755" 750.8 101.864561437144 19.8247665689249
"3756" 751 101.333340075821 16.934238414507
"3757" 751.2 102.112899997531 18.088432208188
"3758" 751.4 103.092996989322 18.4008648736935
"3759" 751.6 103.730565426377 19.7049138350375
"3760" 751.8 104.089338145229 20.7388572610191
"3761" 752 104.520153865932 21.9507435640433
"3762" 752.2 104.31802342116 23.055065994018
"3763" 752.4 103.082112306573 23.7903679823626
"3764" 752.6 101.128422402694 24.7172916516149
"3765" 752.8 98.4887105942154 24.6653095372323
"3766" 753 95.7772220636954 25.212324971666
"3767" 753.2 92.0562060828521 25.391010776938
"3768" 753.4 88.9957688168545 27.8740420422404
"3769" 753.6 86.0308983991704 31.7356361818867
"3770" 753.8 83.8071515108211 36.316904731207
"3771" 754 83.1017765142545 40.9602628374404
"3772" 754.2 81.9381831533537 46.4926176801441
"3773" 754.4 82.9277830202843 51.6507155831633
"3774" 754.6 85.3765250752154 56.0736719821978
"3775" 754.8 88.0238735671642 60.6860707980855
"3776" 755 90.0904654478705 64.7897611612668
"3777" 755.2 94.1266074792669 68.4970888427594
"3778" 755.4 98.5248224514545 72.446817898907
"3779" 755.6 101.718483478854 77.4926292240404
"3780" 755.8 104.462089293721 82.7115387078403
"3781" 756 105.772317223629 88.330607338558
"3782" 756.2 106.137197424109 93.795791653423
"3783" 756.4 107.405776215517 97.4017175879796
"3784" 756.6 108.122518459319 96.5428276980599
"3785" 756.8 110.138781586423 94.3876277176165
"3786" 757 112.739890524245 92.2409014462951
"3787" 757.2 116.211126813221 89.5229512513737
"3788" 757.4 116.761964778978 86.9416510292568
"3789" 757.6 116.886914101272 83.0821901720086
"3790" 757.8 117.084345202923 78.4146860227951
"3791" 758 118.75014851125 73.7565442253013
"3792" 758.2 120.124030360126 68.3915017760078
"3793" 758.4 121.591679430482 63.1420282022266
"3794" 758.6 121.732656159295 62.3134302859388
"3795" 758.8 121.548947206018 63.2827755988867
"3796" 759 121.500844856981 64.435464191188
"3797" 759.2 121.54157293313 65.8066887752801
"3798" 759.4 121.039426636346 66.492924522979
"3799" 759.6 119.728966452608 66.9777245105067
"3800" 759.8 124.505515166092 71.4717998551779
"3801" 760 125.000469586994 71.998678116818
"3802" 760.2 125.458895939988 71.7803899880404
"3803" 760.4 124.84032457887 71.5362706730972
"3804" 760.6 123.923872757942 70.6996553974085
"3805" 760.8 122.827803928254 69.4825119317403
"3806" 761 120.590062559836 67.5115804837495
"3807" 761.2 118.016293325031 65.5296918370451
"3808" 761.4 115.05205760874 63.1690516480532
"3809" 761.6 112.156004001353 60.7831356783358
"3810" 761.8 109.085879782018 58.3170221721367
"3811" 762 107.275420602837 55.3138441679344
"3812" 762.2 106.362143500481 52.0558548079737
"3813" 762.4 105.669139846566 47.6928538980094
"3814" 762.6 106.547922105654 43.1759192683737
"3815" 762.8 108.669387357696 39.3649054995588
"3816" 763 111.350106979813 37.5998567220907
"3817" 763.2 111.8322843307 37.8482825036612
"3818" 763.4 111.91735560681 37.526985776484
"3819" 763.6 112.158265415264 37.7518349310407
"3820" 763.8 112.977448992399 38.3434173876422
"3821" 764 112.770800909721 38.640747511307
"3822" 764.2 114.441198140854 39.1297498095404
"3823" 764.4 115.247221340968 39.9759764529576
"3824" 764.6 115.822402068974 41.4528464768875
"3825" 764.8 117.031931940594 43.140358885778
"3826" 765 118.671234074039 45.3850341991249
"3827" 765.2 119.305256399388 46.7100532062479
"3828" 765.4 120.711451177819 49.0323310496842
"3829" 765.6 119.590030789452 48.8835518598285
"3830" 765.8 118.70447688593 49.0602438546652
"3831" 766 118.350424620936 48.5568988829898
"3832" 766.2 117.906701958342 47.8292108484851
"3833" 766.4 117.305972666788 46.2440841307404
"3834" 766.6 116.501066228988 45.3277457532987
"3835" 766.8 115.092321641351 44.4801716748639
"3836" 767 113.773895014579 43.2008629075299
"3837" 767.2 111.44945218149 40.3717290979737
"3838" 767.4 109.174638040343 37.4550737475186
"3839" 767.6 107.119742919457 35.4630532968185
"3840" 767.8 105.297891740074 32.2154847554504
"3841" 768 103.514431652919 31.3670642839167
"3842" 768.2 99.4126626272992 32.012895705018
"3843" 768.4 95.6438078173765 33.6828953347771
"3844" 768.6 92.6016428529516 35.8223780236545
"3845" 768.8 91.4667450318211 38.653729873207
"3846" 769 91.545385315974 41.296162798784
"3847" 769.2 90.5563804223551 44.7829098913867
"3848" 769.4 88.830255858399 48.7322242923389
"3849" 769.6 86.2694728178544 52.0861469857404
"3850" 769.8 82.6863409334545 53.843093296207
"3851" 770 78.8405773600429 53.7010334280599
"3852" 770.2 75.7203338275257 52.6937812116806
"3853" 770.4 75.3037044663211 52.4972551125737
"3854" 770.6 75.3902535456544 52.440998211007
"3855" 770.8 75.082610909115 52.330254729951
"3856" 771 75.13129476624 52.330254729951
"3857" 771.2 74.9405873177473 52.377496470777
"3858" 771.4 74.8303400131037 52.4497514701669
"3859" 771.6 74.780231758905 52.478900738853
"3860" 771.8 74.7524160048147 52.53941132144
"3861" 772 74.6535681468584 52.5759129523207
"3862" 772.2 74.7699203129945 52.5612917066647
"3863" 772.4 74.6598411368521 52.7096094607951
"3864" 772.6 74.4697422661735 52.783794385938
"3865" 772.8 74.3445552049949 52.8857986580094
"3866" 773 74.3190814108466 52.9149816984149
"3867" 773.2 74.3259011467831 52.9842446415202
"3868" 773.4 74.0773935456981 53.1011587747495
"3869" 773.6 74.0660526318544 53.1896477472404
"3870" 773.8 74.2107272860582 53.2995060672578
"3871" 774 74.1396193492878 53.4190028074737
"3872" 774.2 74.1482742572211 53.4709322550737
"3873" 774.4 74.1482742572211 53.5921009661404
"3874" 774.6 74.1441412955676 53.6553109679007
"3875" 774.8 74.2141585282866 53.7297042776647
"3876" 775 74.2521331524211 53.739234401007
"3877" 775.2 74.4176701552559 53.7827942673089
"3878" 775.4 74.327792265179 53.9625500474627
"3879" 775.6 74.3733018634878 53.9815718231404
"3880" 775.8 74.3629451478147 54.0491579019456
"3881" 776 74.3323126085001 54.1541837510242
"3882" 776.2 74.3679395835726 54.045542881778
"3883" 776.4 74.2592228110473 54.144081530612
"3884" 776.6 74.1865555807724 54.2450234162759
"3885" 776.8 74.1178848332979 54.3511072180467
"3886" 777 74.1828938889544 54.4056623118737
"3887" 777.2 74.2903917795355 54.9636088198941
"3888" 777.4 74.497561613102 56.2009375003308
"3889" 777.6 75.7364498629878 57.6382704249737
"3890" 777.8 77.4623403273407 58.4821239484737
"3891" 778 79.4348184429046 58.4689957173389
"3892" 778.2 82.2293241645399 59.2483655258324
"3893" 778.4 85.3757154635048 59.9571412366865
"3894" 778.6 89.3245602094427 60.9430661767704
"3895" 778.8 93.2819025779039 61.4220007400221
"3896" 779 97.5860411611537 61.3451490781226
"3897" 779.2 102.016137051692 61.1787862953106
"3898" 779.4 106.715187608975 61.6656248665606
"3899" 779.6 111.682755340959 62.5565882986275
"3900" 779.8 115.406220375421 62.930746626207
"3901" 780 116.676328114638 61.1110522332237
"3902" 780.2 116.795824854854 57.8669370266214
"3903" 780.4 116.655948825609 53.9262206677528
"3904" 780.6 115.97460907056 49.9361484770599
"3905" 780.8 114.970674861482 48.2275853841678
"3906" 781 115.340642803772 46.4035341653583
"3907" 781.2 114.518387843004 44.9819771494388
"3908" 781.4 114.461492407733 46.524920970922
"3909" 781.6 115.266137286905 47.3406317920467
"3910" 781.8 116.684794872399 48.758052660115
"3911" 782 118.517361332353 51.0597942828875
"3912" 782.2 119.499991827888 53.9412478202691
"3913" 782.4 119.176908048786 57.4995951955873
"3914" 782.6 120.026662645876 61.4474134279055
"3915" 782.8 121.977689407526 63.8974261835694
"3916" 783 121.281108551973 64.4429279184127
"3917" 783.2 119.473546275869 66.8004521288441
"3918" 783.4 117.742844240492 70.24776681459
"3919" 783.6 116.444660104871 74.0340981693702
"3920" 783.8 115.640689699433 78.06188612311
"3921" 784 116.615616481047 82.1756980843207
"3922" 784.2 118.499454626284 85.9286276756806
"3923" 784.4 118.118515788058 85.5297294646031
"3924" 784.6 116.852517311852 86.830038468688
"3925" 784.8 114.665264090684 88.7310271754737
"3926" 785 112.132501449638 92.1018047116522
"3927" 785.2 110.652687630361 95.7555375873115
"3928" 785.4 108.566309964302 96.7215126034371
"3929" 785.6 105.045754647475 97.0835542628862
"3930" 785.8 101.322088695508 98.8520765127137
"3931" 786 98.3826528608436 102.360597999606
"3932" 786.2 97.5344956131844 105.561889238711
"3933" 786.4 96.899659361784 107.063101979172
"3934" 786.6 95.2797729082003 106.387039359474
"3935" 786.8 91.6528255523878 105.805829003643
"3936" 787 87.3207112506801 106.716591623089
"3937" 787.2 83.8244613266878 109.113335358474
"3938" 787.4 81.1032453823443 111.980743986822
"3939" 787.6 79.7437941362329 114.884086648107
"3940" 787.8 77.9050856000743 114.844951254026
"3941" 788 74.2666030766221 113.598335696114
"3942" 788.2 70.0615349174503 111.742263643224
"3943" 788.4 65.3045319689787 109.880474925292
"3944" 788.6 60.5010580659787 109.308070786974
"3945" 788.8 56.2739802040201 111.810993794459
"3946" 789 53.9552921852628 114.798528007182
"3947" 789.2 52.8694305024313 116.564082188039
"3948" 789.4 51.1059134090186 115.698388771443
"3949" 789.6 49.0515868117113 113.202779356974
"3950" 789.8 46.5469073670278 109.570314497354
"3951" 790 43.5238310181823 105.576086342159
"3952" 790.2 41.1752082831765 101.378773268755
"3953" 790.4 37.050191615706 98.6743361761555
"3954" 790.6 32.6508129694747 97.536455246778
"3955" 790.8 28.5477280834711 98.4948451877653
"3956" 791 25.7938521841906 100.237788222896
"3957" 791.2 23.6407505240296 101.951721987966
"3958" 791.4 23.053145112659 103.020426866762
"3959" 791.6 21.8385241348963 101.706787874508
"3960" 791.8 20.2924637534027 99.0510360529961
"3961" 792 18.0205781018449 95.0923845064737
"3962" 792.2 15.5931183339095 90.6050028932128
"3963" 792.4 12.4915024908807 86.1564968155864
"3964" 792.6 10.2883689521955 81.5358027532045
"3965" 792.8 9.06477161607608 76.1297060273438
"3966" 793 8.32299566990951 70.9847029086911
"3967" 793.2 8.20869444013777 65.1842682793487
"3968" 793.4 8.93960141510777 59.8478684203537
"3969" 793.6 8.70539303308398 54.212734554018
"3970" 793.8 8.39318063555882 48.9195894858158
"3971" 794 9.02584373821055 43.0216099288281
"3972" 794.2 10.8350936933488 37.5417428058763
"3973" 794.4 14.2906143473146 33.1332707312908
"3974" 794.6 18.7661365995306 28.9657968572594
"3975" 794.8 23.7519063856561 25.5195904414005
"3976" 795 28.4815582931668 22.2930353637411
"3977" 795.2 32.8612723766735 18.7792793235808
"3978" 795.4 37.5118997528705 15.6403296784737
"3979" 795.6 42.6390637014583 15.0950704786737
"3980" 795.8 47.9214990781285 16.0009508423626
"3981" 796 52.8370730483529 18.1854764416597
"3982" 796.2 57.2316598113188 20.8287977619564
"3983" 796.4 61.0974782014692 23.6018385924969
"3984" 796.6 65.1068460036832 25.0717205451441
"3985" 796.8 69.6078898851491 25.2266237269055
"3986" 797 74.2328563120242 27.2182360638373
"3987" 797.2 79.583654790581 29.4399902708146
"3988" 797.4 84.5990755867211 32.0370527581737
"3989" 797.6 87.8009159776625 35.1737911218583
"3990" 797.8 89.578666802318 39.6426034238225
"3991" 798 88.9882749331561 43.4020023512176
"3992" 798.2 87.9025275248709 46.2509886078557
"3993" 798.4 88.7270444802902 49.510045303681
"3994" 798.6 90.4345969415389 53.8764046279039
"3995" 798.8 91.9751462616292 57.9091093542668
"3996" 799 94.3877764593211 59.529367808407
"3997" 799.2 98.0169450880474 62.2276734668567
"3998" 799.4 100.854609536454 66.2073425955616
"3999" 799.6 101.797182757969 70.7459272130783
"4000" 799.8 101.327635704683 74.16717755311
"4001" 800 99.6274788316927 77.3809598021688
"4002" 800.2 97.4392497135306 80.4130424438308
"4003" 800.4 98.111066181149 82.1759032489513
"4004" 800.6 100.901525903426 83.0089279177775
"4005" 800.8 104.253632669717 81.3659116195225
"4006" 801 107.863468111521 78.5442005379404
"4007" 801.2 112.319640815324 75.8757266898141
"4008" 801.4 114.500323804039 72.8575370411141
"4009" 801.6 113.700457399802 69.8260222431633
"4010" 801.8 111.723852103467 66.643308724701
"4011" 802 108.507512639802 62.9185103770599
"4012" 802.2 106.63213727723 58.4471153321141
"4013" 802.4 106.131178224818 54.0530251328225
"4014" 802.6 107.564821649822 50.3501601511122
"4015" 802.8 110.492943272322 47.7952148283748
"4016" 803 114.005066041083 46.5736291578106
"4017" 803.2 114.618328699808 46.9927336669737
"4018" 803.4 113.385299372988 47.1485220097737
"4019" 803.6 111.434910250141 45.5081921536036
"4020" 803.8 107.979264810767 42.5720156061978
"4021" 804 105.234489507539 39.986786971869
"4022" 804.2 101.516503211691 37.3981847459344
"4023" 804.4 97.2194090207292 37.5456905624249
"4024" 804.6 92.7317045930429 37.5849979659909
"4025" 804.8 88.0330375873289 36.8642003799325
"4026" 805 83.1560935226636 35.5570635036806
"4027" 805.2 80.1655752206515 32.6229710034847
"4028" 805.4 78.0299053564427 28.4201096675067
"4029" 805.6 77.5127424382466 24.588995369309
"4030" 805.8 78.5701454013423 22.8942243900987
"4031" 806 78.7242929578268 22.4988164773517
"4032" 806.2 79.2043632855253 24.0042163325487
"4033" 806.4 79.1016635297806 24.4729723282951
"4034" 806.6 78.9901543141753 24.3936871895487
"4035" 806.8 78.8818044275041 24.2539758414272
"4036" 807 78.9598295501589 24.3072293517146
"4037" 807.2 79.2939189389808 24.7023202000667
"4038" 807.4 79.1897581283878 24.5220558886806
"4039" 807.6 79.1897581283878 24.4487112699272
"4040" 807.8 79.2154375255526 24.4997217003418
"4041" 808 79.1594659506211 24.554884849807
"4042" 808.2 79.093484433399 24.5587746960692
"4043" 808.4 79.0396006895444 24.7342395684255
"4044" 808.6 78.9286356219901 25.0584431295646
"4045" 808.8 78.8092406244222 25.1935573662668
"4046" 809 78.6167435341809 25.3368110148185
"4047" 809.2 78.4757282238878 25.618202110188
"4048" 809.4 78.07904494361 26.1704676640292
"4049" 809.6 77.8788562194609 26.6120086988395
"4050" 809.8 77.5413000824808 27.1568923453458
"4051" 810 77.4066385421227 27.3338402284014
"4052" 810.2 77.4417758297092 27.565556395188
"4053" 810.4 77.4371392718878 27.7480049454612
"4054" 810.6 77.5127424382466 27.8880426286031
"4055" 810.8 77.6182885077017 28.1260407569504
"4056" 811 77.748268289836 28.2600807805771
"4057" 811.2 77.7914169791589 28.4318664999436
"4058" 811.4 77.8764261687366 28.4566381123109
"4059" 811.6 77.8856871689945 28.6329024249119
"4060" 811.8 77.9347964780544 28.696258295907
"4061" 812 77.9541954096292 28.7301318148875
"4062" 812.2 77.7885583784912 28.9584423172668
"4063" 812.4 76.8078363608404 30.3090320610632
"4064" 812.6 74.9358708791544 31.7124937106737
"4065" 812.8 73.0578564960854 32.0750940976946
"4066" 813 70.529501656444 31.8711994381703
"4067" 813.2 68.3494859418878 30.500806600007
"4068" 813.4 66.1857589585544 28.7135681117737
"4069" 813.6 63.3781366694912 27.7094495689564
"4070" 813.8 59.5307529655306 28.6829668301523
"4071" 814 55.8480615395469 29.6170224785419
"4072" 814.2 51.5616692099503 29.5444392733737
"4073" 814.4 46.9161899219271 27.5913960882153
"4074" 814.6 43.7397107549246 23.8274170619368
"4075" 814.8 41.4194607167426 20.0459570071189
"4076" 815 39.9720926751036 15.9232085114526
"4077" 815.2 39.1589274349965 13.4813064494519
"4078" 815.4 38.1461590917707 13.0259029681865
"4079" 815.6 35.9584930013878 13.169353463507
"4080" 815.8 31.8863588187545 13.364088892007
"4081" 816 29.3918332031319 14.2137794464388
"4082" 816.2 26.5032667742191 15.921874876305
"4083" 816.4 22.9731805645923 18.2869611839964
"4084" 816.6 19.4798467414222 20.8064143793702
"4085" 816.8 17.9421838073541 21.8237265429793
"4086" 817 18.0136232651128 24.2135569181862
"4087" 817.2 18.6042785810371 28.0427003455386
"4088" 817.4 18.6110028295995 32.8549415578737
"4089" 817.6 19.0337657598561 37.6676181477901
"4090" 817.8 19.7321047663757 41.8193406568231
"4091" 818 21.3960826652658 45.8338203851688
"4092" 818.2 23.1150121821785 49.7009147423923
"4093" 818.4 24.2984087023137 54.4816331703996
"4094" 818.6 24.6959122189642 59.1144413398384
"4095" 818.8 24.5567336627128 63.8957688607737
"4096" 819 26.6559591985602 68.3039522273013
"4097" 819.2 29.5825487469046 71.1071062231366
"4098" 819.4 33.4658795165878 72.0616744958737
"4099" 819.6 37.6103866362498 71.7688998516461
"4100" 819.8 42.0674965561293 72.6518614200018
"4101" 820 45.5863801007749 74.1824061301188
"4102" 820.2 48.7103815103541 76.4415441409231
"4103" 820.4 50.5567771237642 79.192809520709
"4104" 820.6 52.4986793967675 82.0672958457901
"4105" 820.8 54.7407250802128 84.8833796673612
"4106" 821 58.3838149781246 85.8322024196447
"4107" 821.2 62.4133009631128 84.3186469247112
"4108" 821.4 65.8047786757928 82.9990678960813
"4109" 821.6 68.5862769089371 80.7423033527835
"4110" 821.8 70.5171746788526 77.6813915470652
"4111" 822 72.5399038662767 75.6909658892515
"4112" 822.2 75.6613376262806 74.2881495617237
"4113" 822.4 79.4995644919105 72.6889586185873
"4114" 822.6 84.3641566571021 71.1035476549902
"4115" 822.8 88.8708908595306 69.3231094515616
"4116" 823 94.0771722352866 68.3107929914175
"4117" 823.2 99.1532804436458 67.2724393123769
"4118" 823.4 104.428325641893 68.1033380862319
"4119" 823.6 109.095256943839 69.4124350965382
"4120" 823.8 110.669747397629 69.5260849165082
"4121" 824 110.889299185083 67.0166157714302
"4122" 824.2 110.908599751162 63.0803927762801
"4123" 824.4 110.576527192505 58.1063991217207
"4124" 824.6 110.741647189985 53.210018445181
"4125" 824.8 111.506781797597 47.7399742647062
"4126" 825 114.208988802473 43.3921998932184
"4127" 825.2 114.674405110662 43.7592695739682
"4128" 825.4 115.252191546871 45.0261198341001
"4129" 825.6 116.068320832321 46.3089959402404
"4130" 825.8 117.176149047788 48.0183402570737
"4131" 826 117.37074181297 48.458599255133
"4132" 826.2 117.125970031006 48.9729085298108
"4133" 826.4 116.925156717721 51.3541890576642
"4134" 826.6 119.039964656214 53.334335229865
"4135" 826.8 120.843666284538 53.9512796453737
"4136" 827 120.798228017888 50.8144164512862
"4137" 827.2 120.442688334036 50.7856487175305
"4138" 827.4 119.756472636156 50.0610040769981
"4139" 827.6 118.457584534153 49.7442307214266
"4140" 827.8 116.300134673217 49.6437909776896
"4141" 828 114.242135258388 50.1375989203358
"4142" 828.2 111.649990332354 50.7359813481404
"4143" 828.4 108.581221639202 50.7017642702644
"4144" 828.6 104.681984338306 51.0504765492062
"4145" 828.8 100.794450499275 51.1128102047883
"4146" 829 97.0231959250211 51.6663839509737
"4147" 829.2 93.4732736030844 51.4628963683838
"4148" 829.4 89.3662547145168 51.5135271092479
"4149" 829.6 85.5539687257394 52.9396540603968
"4150" 829.8 82.1404232080508 55.0827207074846
"4151" 830 79.4632163896856 58.3122483619099
"4152" 830.2 76.1278542632495 60.3507554006758
"4153" 830.4 73.1376435752305 60.5301280055074
"4154" 830.6 72.3419188844317 59.1241088775946
"4155" 830.8 71.4003409883878 57.5043034989843
"4156" 831 69.3231630843878 54.5756132312919
"4157" 831.2 67.6129356136837 51.2093518228614
"4158" 831.4 64.9989316898239 48.3807415084098
"4159" 831.6 60.9649311188723 46.0832991400613
"4160" 831.8 56.3302033379388 45.6136888978002
"4161" 832 51.1606961229702 45.7537027537704
"4162" 832.2 45.7159809613346 45.0536659959524
"4163" 832.4 39.946512297544 42.7126112280674
"4164" 832.6 35.4797684063253 39.2682283364737
"4165" 832.8 31.3428490152388 34.8818473370694
"4166" 833 28.0099372316458 30.0381878114414
"4167" 833.2 25.4720948731297 25.3854768208285
"4168" 833.4 23.9276954296625 20.2326618714517
"4169" 833.6 23.6858335519211 20.1711739815737
"4170" 833.8 23.2160225712791 20.8304521858867
"4171" 834 21.8018837609945 21.4473839171141
"4172" 834.2 20.2810585044257 22.665595137018
"4173" 834.4 18.2556839314692 24.3083206121714
"4174" 834.6 15.8311954985663 26.4806018649737
"4175" 834.8 13.6486859104113 30.0965714882972
"4176" 835 11.4580588575506 33.3884260573458
"4177" 835.2 11.0751049547658 36.9757332107176
"4178" 835.4 10.4457477267952 41.0953755668441
"4179" 835.6 9.25052898261277 45.7464269245737
"4180" 835.8 7.13295716342391 49.8949954146183
"4181" 836 5.94548878939997 54.4781735527298
"4182" 836.2 6.84067805492527 58.2484414342737
"4183" 836.4 9.66264603832034 60.6439060086759
"4184" 836.6 13.2142801136264 63.9833998035987
"4185" 836.8 17.3258531380923 66.7805086856896
"4186" 837 21.3143887781878 69.564733557107
"4187" 837.2 25.9241483373316 71.7197570094287
"4188" 837.4 30.4262365099105 73.0872810859737
"4189" 837.6 34.6781635174567 74.7548430886461
"4190" 837.8 38.0773999257806 77.8582990842237
"4191" 838 40.0898420920966 82.0771558674864
"4192" 838.2 41.9362805489787 86.7600685961101
"4193" 838.4 43.5793332032833 91.8022277145035
"4194" 838.6 44.1246114620927 94.5113706050475
"4195" 838.8 44.6778711672857 98.9870930764737
"4196" 839 47.5340776528796 100.544976504474
"4197" 839.2 51.4764724599815 100.782310307958
"4198" 839.4 56.4787387795753 99.5226155048487
"4199" 839.6 61.2410927015573 98.6372294252703
"4200" 839.8 66.4032318570488 96.2673982784398
"4201" 840 71.1906259115416 93.6842975619352
"4202" 840.2 74.9746783695652 89.6774832365705
"4203" 840.4 78.9018883645182 85.5588152677346
"4204" 840.6 81.6055300657256 81.4030101948926
"4205" 840.8 85.7133949831378 78.1272194378665
"4206" 841 90.0595356828423 75.0125063450078
"4207" 841.2 95.1880225620801 72.1863622354407
"4208" 841.4 100.740478882388 70.7079275170599
"4209" 841.6 106.688886616781 70.2781189471865
"4210" 841.8 112.265465962646 71.5984973261511
"4211" 842 116.635172689027 74.7234602017211
"4212" 842.2 118.42298568251 76.2229189040655
"4213" 842.4 117.45633980352 74.9982562249902
"4214" 842.6 117.979200862459 72.452072664438
"4215" 842.8 118.243484658281 68.0844351966523
"4216" 843 117.828116929546 63.7304812287786
"4217" 843.2 116.423172057588 58.4958699787207
"4218" 843.4 116.515558167853 52.9570722561481
"4219" 843.6 117.58361817924 47.851339874451
"4220" 843.8 117.563107189581 48.7076617953769
"4221" 844 118.246382506919 49.9827338920674
"4222" 844.2 118.898281234208 50.9246388918557
"4223" 844.4 119.694727256388 52.1235888700606
"4224" 844.6 120.244086149419 53.3739061819263
"4225" 844.8 120.03910148784 54.5628172190842
"4226" 845 118.02661622735 59.4741723578133
"4227" 845.2 123.014806693109 57.6584888574409
"4228" 845.4 124.349378961998 58.1923956280225
"4229" 845.6 125.199832178927 57.8869774703613
"4230" 845.8 124.727215858073 58.2764483273613
"4231" 846 123.896912818756 59.6997328382526
"4232" 846.2 122.546789886294 61.4721241735674
"4233" 846.4 120.676691012866 63.2842167491439
"4234" 846.6 118.858896540803 65.9783439264624
"4235" 846.8 117.950960010274 69.4315659964055
"4236" 847 116.669836933688 73.4291499493404
"4237" 847.2 116.683121210981 77.4076903601365
"4238" 847.4 117.238064927619 81.7048587845396
"4239" 847.6 116.540013314688 85.6136375242362
"4240" 847.8 113.328561643203 87.702054787844
"4241" 848 109.957955831388 89.4311474065094
"4242" 848.2 107.745961092272 92.8454372545506
"4243" 848.4 107.206693751811 96.7201729600891
"4244" 848.6 106.05818919831 98.708899607188
"4245" 848.8 103.675841488609 99.9885895659023
"4246" 849 100.133989438403 101.021642329459
"4247" 849.2 96.5184685123737 102.607526395065
"4248" 849.4 93.0131512993008 105.376672933343
"4249" 849.6 89.2143993172573 107.335316228691
"4250" 849.8 86.2517811678142 109.250795660944
"4251" 850 84.1956041433584 112.343652466533
"4252" 850.2 84.8772690560068 114.015722494997
"4253" 850.4 84.14243230994 114.554301360742
"4254" 850.6 82.1343938502514 114.666245607519
"4255" 850.8 78.9413999007356 114.673172954778
"4256" 851 75.1904155968057 115.123975151578
"4257" 851.2 70.6492186213163 116.368621037445
"4258" 851.4 67.1405034899503 118.991289969136
"4259" 851.6 65.3869109563078 120.984407079834
"4260" 851.8 65.1843861106678 120.771496344674
"4261" 852 64.8520376460278 120.433954935274
"4262" 852.2 64.7742118028483 119.992896271776
"4263" 852.4 64.0274412926794 119.742644164099
"4264" 852.6 62.8373173516069 118.855442000693
"4265" 852.8 60.3894434740592 117.570416824759
"4266" 853 56.3029359621794 116.480825736724
"4267" 853.2 51.8590640763008 117.094665674387
"4268" 853.4 47.7328619587414 119.082839368754
"4269" 853.6 45.7108432606678 119.956204017354
"4270" 853.8 43.7299345633724 118.880066080166
"4271" 854 41.1232152355182 117.851029367691
"4272" 854.2 37.139076536669 117.523471676817
"4273" 854.4 34.2320326352833 116.65279359025
"4274" 854.6 32.854897109669 115.977759213099
"4275" 854.8 32.1768566156781 115.282051190312
"4276" 855 31.6448082064332 115.079320758883
"4277" 855.2 30.4998155212471 115.131877195552
"4278" 855.4 31.2848427173878 114.862667057045
"4279" 855.6 31.8857406110449 114.927578866545
"4280" 855.8 32.0814876521605 114.300379044883
"4281" 856 32.884669160757 112.900190460381
"4282" 856.2 33.7358231105774 110.201167752163
"4283" 856.4 33.6821029923705 106.622064876629
"4284" 856.6 33.0023453490763 103.12442283608
"4285" 856.8 31.0000058219699 98.946402091414
"4286" 857 27.8675500366136 95.0735391424253
"4287" 857.2 24.6522121526564 90.5814981627125
"4288" 857.4 20.2771663905983 87.2927181333947
"4289" 857.6 16.2878685129058 84.7596757460641
"4290" 857.8 13.6661548238503 83.0333930966112
"4291" 858 12.1280694977478 78.6255566725137
"4292" 858.2 12.1955076046986 72.845177580271
"4293" 858.4 12.8239240955878 67.4622091370165
"4294" 858.6 13.9092495504278 62.5741644193537
"4295" 858.8 14.5267772314711 57.4543536313903
"4296" 859 15.2120453992414 52.0273569403883
"4297" 859.2 13.7487941306916 46.812788271018
"4298" 859.4 10.8397166542265 42.2206687040543
"4299" 859.6 9.89719309457071 39.7162781435103
"4300" 859.8 11.6241515335047 36.4947237487464
"4301" 860 14.8660652638577 32.9741290249556
"4302" 860.2 17.8707418053645 28.8008216603574
"4303" 860.4 21.1683372068128 24.7296058037112
"4304" 860.6 24.6235480597326 20.2378764616806
"4305" 860.8 28.7208262421378 16.563004684938
"4306" 861 33.7167712081901 13.2355735730435
"4307" 861.2 39.0696778473054 11.8189332697913
"4308" 861.4 44.9656228208688 11.9428215423977
"4309" 861.6 51.2227546661185 12.8690947344352
"4310" 861.8 56.6101851938128 14.4573119503362
"4311" 862 60.1319425976574 17.7102141207321
"4312" 862.2 64.2798973204113 20.6026465976619
"4313" 862.4 70.1855628391735 22.6461685466523
"4314" 862.6 74.2842799533163 23.1144608866165
"4315" 862.8 79.1526656658163 23.9397681788308
"4316" 863 84.1864921914901 25.8108300124055
"4317" 863.2 88.1934079402113 28.0117569008266
"4318" 863.4 92.8558577551211 29.8603434129404
"4319" 863.6 97.1673788230923 32.6796796722237
"4320" 863.8 100.234312637523 37.034970351204
"4321" 864 102.605611542021 42.042126329107
"4322" 864.2 104.039789475595 47.1695623894047
"4323" 864.4 104.233639979667 51.9969813063342
"4324" 864.6 102.960462767288 56.0327850033404
"4325" 864.8 101.846073573227 61.6481451086027
"4326" 865 101.525458904248 67.5712868554388
"4327" 865.2 101.467491148788 72.9841858591207
"4328" 865.4 102.301528740119 78.5018759271932
"4329" 865.6 104.158639777766 83.4605048870469
"4330" 865.8 107.747935154458 86.1934282971132
"4331" 866 112.172012985855 87.8787068942128
"4332" 866.2 113.121324681021 87.7184029472737
"4333" 866.4 112.582458310945 89.2591732618601
"4334" 866.6 111.09602002392 92.4571336428763
"4335" 866.8 108.845181954245 95.2188360834217
"4336" 867 106.180557760484 97.8515274452207
"4337" 867.2 102.97743970208 99.8259533838583
"4338" 867.4 100.136516828779 103.118870863778
"4339" 867.6 99.7374867291458 106.173458566925
"4340" 867.8 100.379406942044 105.577670234771
"4341" 868 100.380513393342 104.988484918428
"4342" 868.2 100.701353956114 104.338315947309
"4343" 868.4 100.231170838619 104.125112459204
"4344" 868.6 100.003080726468 104.128108388874
"4345" 868.8 100.075781953108 103.915197653714
"4346" 869 100.073075770627 102.942142201784
"4347" 869.2 100.818373053788 101.708196130714
"4348" 869.4 102.445969986785 100.251539557419
"4349" 869.6 105.059610822195 98.4877714649352
"4350" 869.8 107.648622749882 95.2115167686149
"4351" 870 111.552931721959 91.7355166437594
"4352" 870.2 115.233515621661 90.2372762095532
"4353" 870.4 116.446082108 88.5905121996149
"4354" 870.6 117.059788618906 85.3171468239922
"4355" 870.8 118.123566412808 81.6423625243942
"4356" 871 121.392312187442 77.7228309600498
"4357" 871.2 120.378464983121 78.1157825952403
"4358" 871.4 119.450721418267 77.4301157625219
"4359" 871.6 118.326942699066 75.1273665274023
"4360" 871.8 117.527436487435 71.9853076611678
"4361" 872 117.289744714413 68.2967895448737
"4362" 872.2 118.512405011923 63.5684278785808
"4363" 872.4 119.768293973821 58.958143884807
"4364" 872.6 121.115881553739 55.851124010229
"4365" 872.8 120.560727161952 55.8749602116149
"4366" 873 118.610778244737 54.8595757363773
"4367" 873.2 116.099611653311 53.0552113476385
"4368" 873.4 112.783783271621 50.0435887134737
"4369" 873.6 109.453934722329 46.9721146216031
"4370" 873.8 105.469767860245 44.3916247291522
"4371" 874 101.079790613865 42.5492252530191
"4372" 874.2 96.4909190871211 41.016519739007
"4373" 874.4 92.218485606602 41.9527953150808
"4374" 874.6 88.8751707590581 43.9304655550671
"4375" 874.8 84.2867463004312 45.5872518786693
"4376" 875 80.6593079599548 48.2354267622469
"4377" 875.2 76.3823223675128 50.9077271774424
"4378" 875.4 72.6661212736378 53.3175781051299
"4379" 875.6 69.0078771525306 54.5488962827264
"4380" 875.8 66.8752517529342 54.1979445214737
"4381" 876 63.7156203153233 53.142604134764
"4382" 876.2 61.3774277092653 50.6489906918716
"4383" 876.4 58.7606063715218 47.6652735489067
"4384" 876.6 56.0679066383265 43.6901797673104
"4385" 876.8 53.3632336647426 40.1560543760866
"4386" 877 49.9921439900291 37.2093950742889
"4387" 877.2 45.9678940262878 36.7756148516737
"4388" 877.4 41.1782978204912 37.0209367248185
"4389" 877.6 36.1685446995451 37.7176383702153
"4390" 877.8 31.809971962781 40.5095755248894
"4391" 878 27.3185073231119 43.3688640262668
"4392" 878.2 23.2357783393878 46.7284498711523
"4393" 878.4 18.2091245070956 48.6009419809905
"4394" 878.6 13.0295284782366 50.1220867156597
"4395" 878.8 7.80229006761603 49.2956917779302
"4396" 879 6.74407903315618 47.8885166380737
"4397" 879.2 6.27840459990323 46.1274659382778
"4398" 879.4 6.50528292309745 45.3783141468285
"4399" 879.6 6.45164977844459 43.5715862526441
"4400" 879.8 6.65902274707452 40.1769936694737
"4401" 880 7.7771511140174 36.4794246690663
"4402" 880.2 8.55256269679283 32.2544662365749
"4403" 880.4 9.75684109671278 32.3242875152112
"4404" 880.6 11.9266986398322 31.0027912601403
"4405" 880.8 14.7159078250143 28.2160151816062
"4406" 881 16.4385845731735 24.3987874031523
"4407" 881.2 18.7748510937492 21.4870849534375
"4408" 881.4 21.2038877443412 18.6111771458225
"4409" 881.6 23.0463885893172 17.2257051669678
"4410" 881.8 25.8971625288878 15.3435899779023
"4411" 882 29.9349721334673 12.6086531211441
"4412" 882.2 34.0197936243211 10.105516055107
"4413" 882.4 38.0789454450544 7.67781437980702
"4414" 882.6 40.3968379759503 6.15914850337994
"4415" 882.8 42.5290954594819 6.7099920279678
"4416" 883 46.2604721334975 7.77491822491271
"4417" 883.2 51.2839366033396 7.94945335771465
"4418" 883.4 55.1263221679362 6.53173705508659
"4419" 883.6 57.5914353807545 4.68754368884035
"4420" 883.8 60.0791313042287 4.51828122800778
"4421" 884 62.8823842452937 6.36634127179133
"4422" 884.2 66.2796843798764 8.12531246045096
"4423" 884.4 70.2690208799592 9.85854207515225
"4424" 884.6 73.0759714196668 12.2800113541248
"4425" 884.8 75.414181820529 14.3573668554149
"4426" 885 77.5493985189054 16.9782766225207
"4427" 885.2 80.5575426857092 18.4918127386523
"4428" 885.4 84.764353045448 18.9578705929195
"4429" 885.6 88.6066070637092 18.1023418816523
"4430" 885.8 91.0334261171589 17.8269973816303
"4431" 886 92.4642231711378 20.879640016688
"4432" 886.2 93.4489735046701 24.6073234096384
"4433" 886.4 95.4368889925582 28.5990872841101
"4434" 886.6 98.2915333421605 33.0558731136441
"4435" 886.8 101.036355967551 36.3592735246946
"4436" 887 103.651183431104 40.4071355395191
"4437" 887.2 105.125799966051 45.0816092291365
"4438" 887.4 104.693060631942 49.97007413404
"4439" 887.6 103.708718898615 55.1273636120419
"4440" 887.8 103.463755727458 60.5834550839155
"4441" 888 102.735811461366 66.1276062065389
"4442" 888.2 101.330030846317 71.4217204210384
"4443" 888.4 100.226114417236 76.6886540105117
"4444" 888.6 100.620771389544 81.5468915837984
"4445" 888.8 103.754919986973 85.0041393812542
"4446" 889 107.522693000256 86.318590475155
"4447" 889.2 112.153544288981 87.3372065626935
"4448" 889.4 114.837041292706 89.6141131113089
"4449" 889.6 113.610326979254 90.3408400510737
"4450" 889.8 112.166600691337 91.8188573033344
"4451" 890 110.050455159925 93.2910817928487
"4452" 890.2 107.498854955213 94.8206606527527
"4453" 890.4 104.789052482314 96.2559887952885
"4454" 890.6 102.663271942172 97.7397337101359
"4455" 890.8 100.824589959486 101.208722612882
"4456" 891 99.1257976210753 105.401191252692
"4457" 891.2 97.9354374095681 107.472449944556
"4458" 891.4 94.7908478859306 108.006125350717
"4459" 891.6 90.9959567935669 108.328580646608
"4460" 891.8 86.3746234903579 109.810895102354
"4461" 892 82.2514318098044 112.688894198432
"4462" 892.2 80.1074154900864 116.326549038802
"4463" 892.4 80.0646564303443 117.980852986691
"4464" 892.6 80.0326428189102 117.745637188996
"4465" 892.8 80.1816105775478 117.551870593474
"4466" 893 78.5510259229078 118.112708627554
"4467" 893.2 75.4444356405248 118.060494635035
"4468" 893.4 71.4357474299332 117.734803874792
"4469" 893.6 66.2674638729997 118.16998603319
"4470" 893.8 61.4004135789283 119.008000374149
"4471" 894 56.9947275615729 121.509086831881
"4472" 894.2 55.7254727984425 120.866818892323
"4473" 894.4 52.3388470160834 119.425846311213
"4474" 894.6 47.606667555357 118.556505675889
"4475" 894.8 42.1677712358449 117.859738032817
"4476" 895 36.6415649659724 117.699669790489
"4477" 895.2 35.6493891466259 116.593648643712
"4478" 895.4 33.1691943637554 114.165001474268
"4479" 895.6 29.2677324579997 111.403656517548
"4480" 895.8 24.9312360502087 107.758906855772
"4481" 896 20.4056234451878 104.030740674624
"4482" 896.2 16.4181837187592 101.051288618574
"4483" 896.4 14.9888874943401 98.6161684507594
"4484" 896.6 11.3038075385696 95.0687802121101
"4485" 896.8 9.86993744172623 92.006576947166
"4486" 897 10.1292373255617 86.8852739836041
"4487" 897.2 9.38122113990891 81.4444479963892
"4488" 897.4 9.17328392930778 76.0135054582337
"4489" 897.6 8.72844604155678 71.0274739478962
"4490" 897.8 8.04316932591277 66.0865424313987
"4491" 898 7.98594912123707 60.4881656228846
"4492" 898.2 7.84389007074777 54.9613074011937
"4493" 898.4 6.04342193753061 49.765395244188
"4494" 898.6 6.07982750264703 44.547722175807
"4495" 898.8 9.20184512548778 40.1039678837862
"4496" 899 12.8562216788512 35.9688085560347
"4497" 899.2 16.0056014043108 31.8682820534737
"4498" 899.4 18.1937535364753 26.1609112031862
"4499" 899.6 21.4031519037366 21.0068757894621
"4500" 899.8 26.4328804747613 17.869229161305
"4501" 900 31.3552290168456 14.3733762882327
"4502" 900.2 37.1540779577599 12.1441494272644
"4503" 900.4 42.8123334088117 10.6364758417998
"4504" 900.6 48.0602440881709 8.2497682354014
"4505" 900.8 54.6958409387658 7.93165649663222
"4506" 901 60.369810049905 8.97008166778403
"4507" 901.2 66.2433714481107 10.7179811363894
"4508" 901.4 72.2837748835341 11.4843906556078
"4509" 901.6 78.0816208090663 12.8908508903665
"4510" 901.8 83.1605701991809 16.8937991033013
"4511" 902 87.4626563322498 21.2809420901978
"4512" 902.2 91.3091747962113 26.160624827556
"4513" 902.4 96.3220500311946 29.9622352836101
"4514" 902.6 100.650487510126 34.4101695027578
"4515" 902.8 104.611583158024 39.5175486956896
"4516" 903 107.945689736888 44.5260849059737
"4517" 903.2 110.902422659613 50.1231056801112
"4518" 903.4 113.418426779215 56.1273921004047
"4519" 903.6 115.88133677741 61.7305676898253
"4520" 903.8 118.15109276218 67.815175582681
"4521" 904 117.185810340365 73.4405220958109
"4522" 904.2 115.112717174035 78.8262487141208
"4523" 904.4 112.248960872564 84.0497402080031
"4524" 904.6 110.342558302675 89.5862402656362
"4525" 904.8 110.379882593138 94.8651931732237
"4526" 905 110.709405484894 94.9503421939207
"4527" 905.2 109.681226538256 95.1231322057105
"4528" 905.4 106.347860579965 96.0860345134352
"4529" 905.6 103.119454550037 96.9841000976166
"4530" 905.8 98.8336944783253 98.3602884159893
"4531" 906 95.3905831800146 100.045058688026
"4532" 906.2 91.9376624478057 103.451475437309
"4533" 906.4 88.4702922637592 107.299513938731
"4534" 906.6 85.1597899792592 108.824014150417
"4535" 906.8 81.3225747262449 108.470399340569
"4536" 907 77.0294119684659 107.634563198302
"4537" 907.2 71.8903204536458 108.673610197345
"4538" 907.4 66.4063195155652 109.182435026651
"4539" 907.6 61.2175626142426 109.641005551829
"4540" 907.8 56.6308758330909 109.009882162083
"4541" 908 51.7224855576665 107.753379743047
"4542" 908.2 46.6602220720893 105.689479615593
"4543" 908.4 41.8809228586259 103.178541347045
"4544" 908.6 36.8769466641639 100.754244427638
"4545" 908.8 31.8941761549523 99.8539798226995
"4546" 909 29.579432449615 101.62487297161
"4547" 909.2 28.8701234039878 104.745269900735
"4548" 909.4 29.5776621275378 107.088086902074
"4549" 909.6 30.2420659067103 108.252730400264
"4550" 909.8 31.4432715405742 111.258725672457
"4551" 910 33.16007276961 112.712334574085
"4552" 910.2 35.1355787712749 114.10107504328
"4553" 910.4 38.9800330371458 117.028388258796
"4554" 910.6 41.653029016615 119.664454939019
"4555" 910.8 40.4275060554386 117.589277398948
"4556" 911 39.1360806283401 117.928977296283
"4557" 911.2 37.8995654983717 117.650285272393
"4558" 911.4 36.8715148464861 116.915522034769
"4559" 911.6 36.4027331976534 116.519367123614
"4560" 911.8 36.7751254434845 116.218037604716
"4561" 912 36.6232794641981 115.767915001353
"4562" 912.2 37.318448616814 114.201995572064
"4563" 912.4 37.4042560311605 114.052533954065
"4564" 912.6 37.1025636438253 113.221035803396
"4565" 912.8 36.9747685188721 112.350811857286
"4566" 913 36.3025255917378 110.593324615074
"4567" 913.2 36.0095711465681 107.938538019326
"4568" 913.4 35.2242446644206 104.126831435244
"4569" 913.6 33.9981563544878 100.382696980724
"4570" 913.8 32.4595370764039 96.0974705890543
"4571" 914 30.5598277374339 92.1324059932737
"4572" 914.2 27.4175616725286 88.3616698369103
"4573" 914.4 24.1894826174262 84.9861150889352
"4574" 914.6 20.0818280660348 82.0382377818502
"4575" 914.8 15.6074676181468 79.5463971662207
"4576" 915 13.7894018516246 74.9680153559605
"4577" 915.2 13.3531776437302 69.5847109815833
"4578" 915.4 14.4355915943163 64.110905143688
"4579" 915.6 16.5385023942253 58.6525174484112
"4580" 915.8 18.8925881764787 53.7022543398373
"4581" 916 21.8555482847562 49.1296987639342
"4582" 916.2 24.3433874432612 44.377362912056
"4583" 916.4 27.6358717119235 40.061079723938
"4584" 916.6 31.1598273805729 35.1427222215848
"4585" 916.8 35.6731829549808 32.6185418051365
"4586" 917 41.1234076618309 30.5641447898828
"4587" 917.2 46.0227740106832 28.9265968684055
"4588" 917.4 51.4195802781087 27.3606852356365
"4589" 917.6 56.6138784519395 25.4621579573013
"4590" 917.8 62.0318735259856 22.858240669615
"4591" 918 67.4071947292559 20.2883005653089
"4592" 918.2 73.4775188923878 18.966500330784
"4593" 918.4 78.6488263825544 19.530710794507
"4594" 918.6 83.2889388983128 21.4823925334737
"4595" 918.8 88.2653348426668 23.8509187917411
"4596" 919 93.0762488035663 27.1992683272951
"4597" 919.2 96.8860604010429 31.2236406349909
"4598" 919.4 100.18537099425 35.8122340651633
"4599" 919.6 103.95835420277 40.6933707607771
"4600" 919.8 107.034520262795 45.9276991629552
"4601" 920 111.228161921831 50.2899585358941
"4602" 920.2 116.893851731579 53.8416201203886
"4603" 920.4 120.557426143936 57.3304628121834
"4604" 920.6 119.323371322969 59.3154104332179
"4605" 920.8 117.742844240492 63.0153835747179
"4606" 921 116.206609141498 67.7181471287594
"4607" 921.2 114.894272507318 73.1506833185086
"4608" 921.4 112.979712480526 78.1347338591633
"4609" 921.6 111.684129135869 83.3697925389922
"4610" 921.8 110.023649710882 88.7060009356665
"4611" 922 108.185863432038 94.3913369638737
"4612" 922.2 108.74679645901 95.4818553634737
"4613" 922.4 109.71173862294 94.8506439745426
"4614" 922.6 110.17986364526 93.6341331581714
"4615" 922.8 111.287236799844 92.835993563202
"4616" 923 113.229511030188 91.3259722187796
"4617" 923.2 115.977820599366 89.3857897756476
"4618" 923.4 116.202471905288 88.6444780961404
"4619" 923.6 117.08696586604 86.9346634038759
"4620" 923.8 118.658991570739 85.3727326795836
"4621" 924 118.045437402765 85.1370324984635
"4622" 924.2 119.504048815982 84.4062778675362
"4623" 924.4 119.040084752069 84.4275123158567
"4624" 924.6 119.019644437588 84.8795931451403
"4625" 924.8 117.882841095562 85.2074448206585
"4626" 925 117.628240709247 85.3006289604855
"4627" 925.2 117.234187842164 84.9753062446384
"4628" 925.4 116.664454003144 84.2774437578274
"4629" 925.6 116.067213809213 82.6655469296365
"4630" 925.8 115.827838033316 80.4594080220451
"4631" 926 115.445556445747 77.6449653282827
"4632" 926.2 115.433191483865 73.766590720276
"4633" 926.4 115.334444328595 69.8886957144047
"4634" 926.6 114.603451595605 65.2579783762809
"4635" 926.8 113.034775601688 60.892515807907
"4636" 927 110.772303986933 56.8135953906441
"4637" 927.2 107.453616342291 54.5539125090543
"4638" 927.4 104.306202599695 52.5603965999964
"4639" 927.6 100.535273807194 50.546131754764
"4640" 927.8 96.2965165396955 48.6041158390671
"4641" 928 92.385200098703 46.2645924995389
"4642" 928.2 89.1526739219684 43.874872881635
"4643" 928.4 87.7623048410652 40.6962881454737
"4644" 928.6 87.7984070710429 36.9672166066116
"4645" 928.8 88.9399595829395 35.0691057633013
"4646" 929 88.7252300093203 35.319548149586
"4647" 929.2 88.7763721145444 35.8740445626183
"4648" 929.4 87.1970934859949 36.6624828408308
"4649" 929.6 84.5617699490774 38.5967268588875
"4650" 929.8 82.189967697146 41.302607245199
"4651" 930 79.9403009257315 44.0067904299737
"4652" 930.2 79.3951933057065 46.6268022573748
"4653" 930.4 79.1940855823544 49.3598509867404
"4654" 930.6 78.4923335705041 52.9072562162993
"4655" 930.8 77.9775847869383 56.5303935864287
"4656" 931 78.5421496103529 59.1297324665086
"4657" 931.2 80.4732416344105 62.3192970509623
"4658" 931.4 82.587998353201 66.1089049064297
"4659" 931.6 84.9937205734638 70.5260868633106
"4660" 931.8 87.4628039149922 74.5959456694078
"4661" 932 89.8956779649924 78.6802637417295
"4662" 932.2 93.8676477753275 81.3154394925942
"4663" 932.4 98.6946377140084 82.6114103764047
"4664" 932.6 103.268221111152 83.6236132703443
"4665" 932.8 108.189668607077 84.1827238339565
"4666" 933 112.996684495893 84.923343229199
"4667" 933.2 115.153753857739 87.7437970178034
"4668" 933.4 114.792766470008 90.4679776641633
"4669" 933.6 113.767170798632 91.9908665842664
"4670" 933.8 112.059175146314 93.361402919807
"4671" 934 110.051804230665 95.4349311638351
"4672" 934.2 108.419545946238 98.1302571910737
"4673" 934.4 106.281165478995 100.276056150831
"4674" 934.6 105.362199718788 100.944184132899
"4675" 934.8 104.11083491331 103.777078811266
"4676" 935 104.146241354855 103.665801423552
"4677" 935.2 103.741401767734 102.147798877512
"4678" 935.4 101.932661975177 101.718874580502
"4679" 935.6 98.9840416841525 101.976854655209
"4680" 935.8 95.0154401346554 103.677199875558
"4681" 936 91.2289896197701 106.261034082209
"4682" 936.2 88.1754071863163 109.347017872674
"4683" 936.4 85.3280382549089 112.256529739615
"4684" 936.6 83.0241261430779 116.025071693967
"4685" 936.8 82.3636549630445 116.077306801548
"4686" 937 80.8951683961605 114.701652049065
"4687" 937.2 76.8529329863878 114.436103737474
"4688" 937.4 72.2087880703423 115.480593763065
"4689" 937.6 67.4576154634152 117.564319433652
"4690" 937.8 62.4779177189332 119.689745254409
"4691" 938 59.2768122602339 121.681260320897
"4692" 938.2 56.674906086226 120.803188581077
"4693" 938.4 52.8867615183173 119.04209945946
"4694" 938.6 48.0836371818142 117.842064565356
"4695" 938.8 42.3117363562003 117.590411980364
"4696" 939 37.3924538839787 117.132894368519
"4697" 939.2 34.8403347345168 115.57729522707
"4698" 939.4 32.0390561230068 112.77930707595
"4699" 939.6 28.023750914746 109.124961354205
"4700" 939.8 23.6538544005742 107.416826710186
"4701" 940 21.3787361371704 106.646686597474
"4702" 940.2 18.3024808173878 103.306678945019
"4703" 940.4 14.3240150738394 99.9544884309576
"4704" 940.6 12.2196160884362 95.3625013911672
"4705" 940.8 10.7001624224172 90.1438136175325
"4706" 941 8.41658766786075 84.892458548825
"4707" 941.2 7.31904696883982 80.0043902106381
"4708" 941.4 6.27671400475619 74.6861614462895
"4709" 941.6 5.29911803784364 69.4904031713266
"4710" 941.8 6.33873500492624 64.5239154480891
"4711" 942 6.5134975689647 58.9315133988583
"4712" 942.2 6.81808375200316 52.540196771166
"4713" 942.4 7.11817604053777 46.4669480100237
"4714" 942.6 7.34536737378778 41.4908086937537
"4715" 942.8 10.8233737910951 37.0754757472664
"4716" 943 15.427128070647 33.7146624125848
"4717" 943.2 21.0890520680663 30.6627770199023
"4718" 943.4 26.7641988414949 28.5948722315451
"4719" 943.6 31.8829586763521 26.916438300188
"4720" 943.8 37.1223768414924 24.1860448779969
"4721" 944 41.6691094421503 21.3217358049612
"4722" 944.2 45.3320500316574 16.9137680985523
"4723" 944.4 49.0588763732059 12.7856853288714
"4724" 944.6 51.7235959521269 10.0819032084628
"4725" 944.8 55.8394134144567 10.1250642092323
"4726" 945 60.6852558630663 12.5245628224737
"4727" 945.2 65.2684393560855 14.8387443099969
"4728" 945.4 69.8378755503054 17.6839061752031
"4729" 945.6 74.9194883748521 19.4005780716523
"4730" 945.8 80.1103256085696 20.4733089494282
"4731" 946 85.559031533717 21.8718633904737
"4732" 946.2 89.7143228777742 25.3815269086669
"4733" 946.4 94.4334663221319 29.457487640183
"4734" 946.6 99.3124190733878 33.5515124239564
"4735" 946.8 104.199983275058 37.8091878911214
"4736" 947 109.308837736388 41.5963985705404
"4737" 947.2 115.193683374922 44.8993278105987
"4738" 947.4 117.988473978102 49.5845694891523
"4739" 947.6 118.875495453733 55.6170509774392
"4740" 947.8 120.149109922888 62.294610893107
"4741" 948 119.9004028775 67.9256982114624
"4742" 948.2 117.600239536521 73.1651752573737
"4743" 948.4 115.813001048288 79.0072381123737
"4744" 948.6 112.980780778331 84.0057424975532
"4745" 948.8 110.225423769328 89.9401073861604
"4746" 949 109.453641003734 95.3020995833198
"4747" 949.2 109.314247053846 97.2939767120154
"4748" 949.4 106.817538921147 96.9509985962079
"4749" 949.6 103.405971414261 97.8285405271699
"4750" 949.8 99.3142736965164 100.094303084231
"4751" 950 95.1086937201343 104.18186633815
"4752" 950.2 91.0979629615932 107.475423672186
"4753" 950.4 86.9372322530185 108.436255253228
"4754" 950.6 81.9716928212449 109.941733689236
"4755" 950.8 77.5133400917356 112.703240649082
"4756" 951 73.2308540162878 115.428327111259
"4757" 951.2 67.9340503610878 117.086360188202
"4758" 951.4 62.4366982795221 117.489865282907
"4759" 951.6 57.2916220559371 117.330621890671
"4760" 951.8 51.6515720661078 118.263304025594
"4761" 952 46.7620759042573 117.280934345126
"4762" 952.2 42.585679647483 117.267495047093
"4763" 952.4 40.2760556447021 119.156119599688
"4764" 952.6 41.3780789945573 117.919337447253
"4765" 952.8 41.4293414458096 117.389591069724
"4766" 953 41.0763834816534 115.685656070349
"4767" 953.2 39.6494783538801 112.666507946181
"4768" 953.4 38.6509219693443 109.333471060256
"4769" 953.6 36.2411734621136 105.14324533228
"4770" 953.8 34.4006095733878 100.401171880351
"4771" 954 32.9430443964332 96.048358428201
"4772" 954.2 29.799289591402 92.1602253402023
"4773" 954.4 25.6764623765878 89.2982565261814
"4774" 954.6 21.2428103504148 87.6134914281358
"4775" 954.8 17.2343118002991 85.4591433092838
"4776" 955 14.4304913807128 81.0714336544737
"4777" 955.2 11.4740751009609 76.6637634679371
"4778" 955.4 9.52440688654162 71.3895876067429
"4779" 955.6 9.16503212667543 66.0581323997066
"4780" 955.8 9.14137465032198 61.0546814512895
"4781" 956 9.34802314843973 56.2768084464997
"4782" 956.2 11.2124884247503 50.9555996369487
"4783" 956.4 13.943403148657 45.8492871765506
"4784" 956.6 17.5360522232914 41.3641759203291
"4785" 956.8 21.5668409722432 37.5586233296424
"4786" 957 24.4282323213137 32.5895243812515
"4787" 957.2 28.5777798471285 27.3869630568811
"4788" 957.4 31.6468215138937 23.0586040018031
"4789" 957.6 35.9172549106466 19.3196837746031
"4790" 957.8 40.9007438764222 17.9010513196806
"4791" 958 46.5391179498878 17.0452066983665
"4792" 958.2 52.4777569117049 16.3907735248883
"4793" 958.4 57.447321099818 17.1800981828923
"4794" 958.6 62.0858873601348 20.0089726648231
"4795" 958.8 67.1069975412231 22.7012072153796
"4796" 959 72.1217472348764 24.8017464283601
"4797" 959.2 76.6672550196785 26.9983867640086
"4798" 959.4 81.4812959614343 28.7328906969272
"4799" 959.6 85.661705949647 29.2189185694367
"4800" 959.8 89.4815255246128 29.4422031734112
"4801" 960 93.1275635165338 29.9676059236197
"4802" 960.2 96.9372369530469 30.7677318287691
"4803" 960.4 100.763661671495 32.9161441211165
"4804" 960.6 103.757054658702 35.5689845411478
"4805" 960.8 107.621130689388 38.3794358679352
"4806" 961 112.269101576223 40.2326323633308
"4807" 961.2 113.513994090953 41.0236694455606
"4808" 961.4 113.163256217733 42.0661511597495
"4809" 961.6 113.370251635331 44.0628506290873
"4810" 961.8 115.429094060673 48.7778084282237
"4811" 962 116.909557755748 53.7677150864155
"4812" 962.2 117.410793218425 58.6263724140292
"4813" 962.4 115.89845637552 63.5152857927814
"4814" 962.6 115.021076972388 68.8277233798185
"4815" 962.8 113.584063810353 73.9042745503702
"4816" 963 113.923050700846 79.4572411869074
"4817" 963.2 113.834961180615 85.3556130814737
"4818" 963.4 112.601489273275 89.7322918370112
"4819" 963.6 109.293564369447 92.3202684066502
"4820" 963.8 106.747196083437 93.9192222908761
"4821" 964 103.167181914465 94.8377304845891
"4822" 964.2 99.1122743274294 96.5150349980154
"4823" 964.4 95.6692437652003 99.7538638261924
"4824" 964.6 93.914081722134 103.730499334862
"4825" 964.8 91.3112895700955 106.824445091181
"4826" 965 90.6661660479878 106.397425248994
"4827" 965.2 89.4514685345617 105.816944336908
"4828" 965.4 87.7639299802534 105.119805824757
"4829" 965.6 83.3422047655201 106.060571141106
"4830" 965.8 78.6433363290146 107.811223836563
"4831" 966 73.8261880405592 109.269123701274
"4832" 966.2 69.8724168570801 108.118686708289
"4833" 966.4 65.0802911725242 106.457852242565
"4834" 966.6 60.4420473300696 103.749259464337
"4835" 966.8 54.954619962162 102.153114236603
"4836" 967 49.9155961719124 100.71098047631
"4837" 967.2 44.6257650889116 100.483155733521
"4838" 967.4 38.8259016297356 101.544053920256
"4839" 967.6 35.5872785908096 104.038043253192
"4840" 967.8 35.4268343711973 105.064074861093
"4841" 968 35.9316329422843 105.61481266025
"4842" 968.2 35.1080158238572 107.420329388249
"4843" 968.4 35.5619408560787 110.671218786474
"4844" 968.6 36.2737789332449 114.015722494997
"4845" 968.8 38.5170169389109 116.48931420412
"4846" 969 40.6553952768505 118.390879952086
"4847" 969.2 42.8391448083878 119.359015369954
"4848" 969.4 44.6735356846475 120.48891922072
"4849" 969.6 46.1667291480193 121.791636677132
"4850" 969.8 45.6792587747302 120.669415855213
"4851" 970 45.1272860932628 120.591907005057
"4852" 970.2 45.0776749245735 120.029647093245
"4853" 970.4 45.3652960614294 119.877877100557
"4854" 970.6 45.3426354072121 119.402734350839
"4855" 970.8 46.360360812957 118.975935829581
"4856" 971 48.0374247856069 118.898123738446
"4857" 971.2 50.6610178531378 119.823783925974
"4858" 971.4 53.3076493586605 121.207164177785
"4859" 971.6 54.8421020532848 121.261389589312
"4860" 971.8 56.9008973692163 120.491448252259
"4861" 972 59.8869422294015 119.91181501009
"4862" 972.2 64.5489452082047 119.914294758938
"4863" 972.4 68.9266747344688 120.523778844636
"4864" 972.6 70.1601837858351 121.048567278908
"4865" 972.8 71.1540579464613 120.854736194503
"4866" 973 72.2966574812097 121.411011048679
"4867" 973.2 72.5634183421686 121.704447995734
"4868" 973.4 72.7448157276206 121.074892363871
"4869" 973.6 73.5925055263592 119.757017493345
"4870" 973.8 75.7111965014837 118.476641578131
"4871" 974 78.7095885786617 117.500296827022
"4872" 974.2 82.2996239107969 117.168300810065
"4873" 974.4 85.0882660351269 117.834095852169
"4874" 974.6 85.663235857615 117.221410472383
"4875" 974.8 87.1303132128952 116.356330699101
"4876" 975 89.4924793924659 115.588288356099
"4877" 975.2 89.7169262925936 115.012673339503
"4878" 975.4 90.0400870741061 113.58950746146
"4879" 975.6 91.7590448770242 111.497369089201
"4880" 975.8 94.291176519162 108.855782049812
"4881" 976 96.4933919179592 106.195394969521
"4882" 976.2 99.1905846001724 103.984303764751
"4883" 976.4 102.974526992679 102.005492218224
"4884" 976.6 106.457648129236 100.377356135638
"4885" 976.8 108.894035441534 100.521228281486
"4886" 977 108.148966192954 100.473231872921
"4887" 977.2 108.202932833795 99.5592786565107
"4888" 977.4 108.2491524463 98.1107836482237
"4889" 977.6 108.684685721965 96.2058717002045
"4890" 977.8 109.179014117388 93.9864796038811
"4891" 978 110.413120567882 90.7472036199436
"4892" 978.2 112.860872335306 87.1761629014039
"4893" 978.4 115.961933537051 84.160944048204
"4894" 978.6 119.182488411855 81.8376752318324
"4895" 978.8 119.588507931751 81.6246593036214
"4896" 979 119.506014573099 80.5936292010407
"4897" 979.2 121.031227249882 78.2303462449895
"4898" 979.4 121.690765398513 75.1563450137862
"4899" 979.6 122.310331538135 72.6875609958947
"4900" 979.8 121.945506511376 70.4515597048807
"4901" 980 121.57169524193 66.6563195255098
"4902" 980.2 122.082352944953 62.6308352512998
"4903" 980.4 122.291199636388 61.476722093407
"4904" 980.6 122.646050861654 60.3039820684404
"4905" 980.8 121.686451639021 59.3300858143471
"4906" 981 120.055348420277 56.8905825451774
"4907" 981.2 118.288304717221 53.7175971311737
"4908" 981.4 117.747372971388 49.9137650944737
"4909" 981.6 116.780259944455 45.8265091344962
"4910" 981.8 116.344339402195 42.0445768150881
"4911" 982 116.491438859489 41.4898167829568
"4912" 982.2 116.599676935335 41.8923227630694
"4913" 982.4 116.674164387654 42.7085542399737
"4914" 982.6 116.602805554898 43.3205798724022
"4915" 982.8 116.520954102537 43.5952219356971
"4916" 983 115.788216539206 46.8570089743828
"4917" 983.2 116.903519447888 51.5509851785292
"4918" 983.4 119.455578484546 46.1352144993684
"4919" 983.6 119.630995661606 44.0362957979282
"4920" 983.8 117.03456781801 49.3038390353982
"4921" 984 114.149000923018 52.7839959754085
"4922" 984.2 114.403623174705 51.0156826411078
"4923" 984.4 114.200702188494 53.0751083273567
"4924" 984.6 115.232385628845 52.689780777346
"4925" 984.8 116.491950953611 52.0392815800162
"4926" 985 117.163166685888 50.8103594631924
"4927" 985.2 117.071394817284 49.2691236759909
"4928" 985.4 116.457791689321 47.2913279906737
"4929" 985.6 115.301858287899 44.660437255869
"4930" 985.8 113.861721863178 41.42692339659
"4931" 986 112.014712042511 38.6366145496535
"4932" 986.2 111.0533426167 35.4205808283612
"4933" 986.4 111.274738252673 35.4801605963665
"4934" 986.6 109.254252805672 36.4371882812351
"4935" 986.8 106.76252448191 37.6719879301328
"4936" 987 103.350228677967 38.8802327478714
"4937" 987.2 101.016699348345 40.6534739732503
"4938" 987.4 99.1247392763552 42.7762883020606
"4939" 987.6 98.2997948451878 45.9022152673737
"4940" 987.8 98.3796645933986 49.2237243369628
"4941" 988 98.3092365629332 52.8613513531328
"4942" 988.2 99.5554609647715 56.4260801219853
"4943" 988.4 101.358616341035 59.9470654674169
"4944" 988.6 103.795661382854 63.1341369626404
"4945" 988.8 107.396281534831 64.6494150448861
"4946" 989 111.612160008968 65.2497035711834
"4947" 989.2 116.291090636518 65.8863036103541
"4948" 989.4 118.333719206652 68.1033380862319
"4949" 989.6 118.066030945297 71.0646881126896
"4950" 989.8 116.482794756684 74.407154545807
"4951" 990 114.737825440024 78.2831763827692
"4952" 990.2 113.799773297351 82.4898768991033
"4953" 990.4 114.320029429788 87.0647028421913
"4954" 990.6 115.368316049713 89.2831685912207
"4955" 990.8 114.511055612031 89.5192420051165
"4956" 991 112.775609191906 91.0101529312515
"4957" 991.2 109.780530218754 93.0022242405737
"4958" 991.4 106.457246849283 95.7762228716714
"4959" 991.6 103.721428903272 98.2930360364352
"4960" 991.8 102.242996355226 102.039857293841
"4961" 992 101.443523711434 104.253937434981
"4962" 992.2 98.535415025343 104.695456980563
"4963" 992.4 95.1241962343443 104.851733952169
"4964" 992.6 90.8015535363735 106.654105089988
"4965" 992.8 86.1268549871269 108.249726066865
"4966" 993 82.6675683162469 110.704131816643
"4967" 993.2 80.3040775248044 113.738301785349
"4968" 993.4 79.6422316240201 115.951985406385
"4969" 993.6 77.5615535734294 117.714150117224
"4970" 993.8 74.6751874902047 117.742034767784
"4971" 994 70.7376592317012 117.228280378951
"4972" 994.2 66.4091221594493 116.836842045751
"4973" 994.4 61.8249217755735 117.815227077731
"4974" 994.6 59.0815220299433 119.508841442844
"4975" 994.8 56.8828147937128 121.376798968261
"4976" 995 55.8055010567302 120.738773679063
"4977" 995.2 54.1264856546835 119.420599306403
"4978" 995.4 51.9677950707036 116.528655491092
"4979" 995.6 49.6110254751445 113.544882136771
"4980" 995.8 48.1219674584647 110.671218786474
"4981" 996 46.6715380412678 107.332155305794
"4982" 996.2 44.1768925346052 104.202615857169
"4983" 996.4 40.9094937441605 101.158688157928
"4984" 996.6 37.37526380004 99.3483414076041
"4985" 996.8 33.3452691866781 99.2697735371995
"4986" 997 29.5617292288423 99.2880478296101
"4987" 997.2 26.7892362537306 97.4292096484737
"4988" 997.4 24.061928642115 93.4931935633373
"4989" 997.6 20.7404920153731 89.4221470295619
"4990" 997.8 18.3446734935628 84.7275913245612
"4991" 998 14.3938625739235 81.4655410692951
"4992" 998.2 10.9965447412498 77.6960195604737
"4993" 998.4 9.20040264083222 73.4166484156589
"4994" 998.6 7.18694969186878 68.3027055578914
"4995" 998.8 6.25647176942527 63.1898529324612
"4996" 999 4.73432941702191 57.7554283250469
"4997" 999.2 4.45687615208907 52.6653514088633
"4998" 999.4 6.61835510738776 48.6443785975848
"4999" 999.6 8.79802534217724 43.5951129013026
"5000" 999.8 10.49883643147 38.7684963236107
"5001" 1000 11.051356731778 33.0382778393395
"5002" 1000.2 12.7944762990829 28.1603928376444
"5003" 1000.4 15.9671309437855 27.4351005183032
"5004" 1000.6 19.587286977836 25.9545923741978
"5005" 1000.8 24.4643530752902 23.9902048809859
"5006" 1001 28.8784692080663 22.6229857575451
"5007" 1001.2 32.4668414810738 20.7668530520086
"5008" 1001.4 35.8974915418577 19.9714333051122
"5009" 1001.6 40.0479369998878 20.6987011748761
"5010" 1001.8 43.989011148102 21.106831349938
"5011" 1002 49.7136872686113 21.8077152493207
"5012" 1002.2 53.6423245323163 22.7064437983308
"5013" 1002.4 56.8832784494949 22.2196052270808
"5014" 1002.6 59.856249743826 20.2264584215748
"5015" 1002.8 62.2391209409545 17.5270996079404
"5016" 1003 64.0297097161297 14.3630327818608
"5017" 1003.2 64.6235480765878 14.5223192183796
"5018" 1003.4 66.1334269570971 16.5098460103807
"5019" 1003.6 68.5528762783211 19.556675518307
"5020" 1003.8 71.4773791798823 23.1044744543858
"5021" 1004 73.645268512444 28.387842110395
"5022" 1004.2 74.9575081489878 31.4961210123404
"5023" 1004.4 77.1317587135582 36.2557302683146
"5024" 1004.6 78.8002872713878 41.5904665549905
"5025" 1004.8 80.8804157121832 45.9084113946441
"5026" 1005 83.7595495171878 49.221372459807
"5027" 1005.2 87.4822417920128 51.4107937010674
"5028" 1005.4 91.1419067937426 52.6945032562801
"5029" 1005.6 94.851458548175 52.838939828963
"5030" 1005.8 99.1921614052615 53.5460932976526
"5031" 1006 103.914737698597 54.7072525652429
"5032" 1006.2 108.197050360909 57.3841475962928
"5033" 1006.4 110.829030436291 61.2879892623447
"5034" 1006.6 111.93248250176 65.5152430289504
"5035" 1006.8 111.804660344354 69.444196946058
"5036" 1007 111.031164415121 73.628212831807
"5037" 1007.2 111.817788575489 77.697478252822
"5038" 1007.4 113.772999907911 82.34606555011
"5039" 1007.6 116.633994325833 85.3217460504302
"5040" 1007.8 116.928599010649 84.3421036922351
"5041" 1008 116.669535018295 83.3312703712528
"5042" 1008.2 116.893049801194 83.4333859485382
"5043" 1008.4 116.509721136921 84.481467380207
"5044" 1008.6 115.574302621536 86.7099094705873
"5045" 1008.8 114.098881609836 89.3711919174392
"5046" 1009 112.025517171017 92.3612802252885
"5047" 1009.2 109.776806595574 93.9239719354737
"5048" 1009.4 108.414497249943 95.7895854233255
"5049" 1009.6 107.7428403322 98.9335408336362
"5050" 1009.8 107.507139219046 99.4620575362298
"5051" 1010 106.452718118388 99.5160041168441
"5052" 1010.2 103.95111684458 100.205437808628
"5053" 1010.4 100.242821676221 101.826984742099
"5054" 1010.6 96.8106828477932 104.323896441312
"5055" 1010.8 93.9839231817848 108.088110602547
"5056" 1011 93.612350801669 111.596212071849
"5057" 1011.2 94.0855204438032 111.396233766428
"5058" 1011.4 93.4405606336992 111.194769774572
"5059" 1011.6 91.1477305347159 112.782881089271
"5060" 1011.8 88.7289718723008 114.182101004648
"5061" 1012 85.8756745068878 115.29077589589
"5062" 1012.2 83.8527379779494 117.607001171405
"5063" 1012.4 83.7630901613423 116.826038541792
"5064" 1012.6 81.698675044411 117.726981521427
"5065" 1012.8 81.8619609528044 117.551870593474
"5066" 1013 79.5792289853877 116.902752498474
"5067" 1013.2 76.8758430367995 116.765292196003
"5068" 1013.4 76.8996694892277 116.544439310034
"5069" 1013.6 76.3263245036836 116.452941086164
"5070" 1013.8 75.9039406165145 116.897266993446
"5071" 1014 75.0476829329959 118.255374258595
"5072" 1014.2 73.1670711078226 118.900907330039
"5073" 1014.4 70.9496675681449 118.471763665245
"5074" 1014.6 69.040605795976 117.280768330268
"5075" 1014.8 66.1574640672339 115.404787663858
"5076" 1015 62.4773892645818 113.955562580578
"5077" 1015.2 58.5768676967161 113.327758811086
"5078" 1015.4 55.2683452013443 114.9497537083
"5079" 1015.6 50.8746455247012 116.466777658548
"5080" 1015.8 50.1200861073044 117.925113498099
"5081" 1016 50.6860552653735 117.976579289917
"5082" 1016.2 51.1979312488592 117.893121249131
"5083" 1016.4 52.1648081065544 118.63373408514
"5084" 1016.6 54.0250723804753 119.721547826011
"5085" 1016.8 56.4394671348278 119.909467514514
"5086" 1017 59.4825327641878 119.133864122145
"5087" 1017.2 63.472559201822 119.634173114013
"5088" 1017.4 67.1330950769095 120.526524820126
"5089" 1017.6 68.1601598308461 120.954331274765
"5090" 1017.8 68.3199805739332 119.794278558019
"5091" 1018 69.3934842113461 117.346316530057
"5092" 1018.2 71.2085120588206 114.118326520817
"5093" 1018.4 73.6884822732628 110.896381625677
"5094" 1018.6 76.7253477056464 107.696467240767
"5095" 1018.8 79.8746896355257 103.983064069715
"5096" 1019 83.8286342287271 101.351737565402
"5097" 1019.2 87.7581169823878 100.134641137277
"5098" 1019.4 91.5714435822684 100.434529545026
"5099" 1019.6 94.7908478859306 102.598044307802
"5100" 1019.8 96.6300340043436 104.966616233944
"5101" 1020 96.6738417358742 105.992305382785
"5102" 1020.2 98.7059827161412 107.347378458926
"5103" 1020.4 100.226911918991 106.226669006591
"5104" 1020.6 101.422052882138 104.033986265099
"5105" 1020.8 103.245593900869 101.136395213251
"5106" 1021 105.151315498656 98.269896742242
"5107" 1021.2 108.010601546388 95.3203674471566
"5108" 1021.4 111.627756172319 91.9497575913702
"5109" 1021.6 115.674831625209 89.3013237875094
"5110" 1021.8 117.711966529842 87.6349027559623
"5111" 1022 118.095114807995 85.0078712448665
"5112" 1022.2 118.879555695225 81.1710657341714
"5113" 1022.4 120.614905654794 77.514837147144
"5114" 1022.6 121.615825079118 73.8465304532714
"5115" 1022.8 122.201427984952 71.8732921380907
"5116" 1023 121.996145956842 69.9803658403601
"5117" 1023.2 121.395100022315 67.2024714295956
"5118" 1023.4 120.447989573223 62.8519013660231
"5119" 1023.6 120.756920502751 58.3449239874851
"5120" 1023.8 120.867948109573 54.2893018829922
"5121" 1024 119.01422323152 50.7740248994957
"5122" 1024.2 117.385721461316 46.9834605513308
"5123" 1024.4 116.080800001899 42.4232441935667
"5124" 1024.6 115.149373254694 39.7187926612384
"5125" 1024.8 115.379915290073 39.0698461771029
"5126" 1025 114.977802432721 39.9846623820663
"5127" 1025.2 115.730001453669 40.1244807449344
"5128" 1025.4 116.319313162388 40.3500918281404
"5129" 1025.6 116.671093291291 41.1862676107318
"5130" 1025.8 116.791005644754 41.042484462807
"5131" 1026 116.67739808952 41.0415333740231
"5132" 1026.2 116.001792744834 41.3125593007267
"5133" 1026.4 115.9606754149 41.8273764260112
"5134" 1026.6 115.510290365937 41.991357905742
"5135" 1026.8 114.568203882853 42.4277729244621
"5136" 1027 113.813279707983 42.1331001085636
"5137" 1027.2 111.851589998181 41.6050534784737
"5138" 1027.4 109.220892704162 40.8051724710866
"5139" 1027.6 106.565231921521 38.8051907620404
"5140" 1027.8 104.23145026363 35.460544390199
"5141" 1028 102.655377262638 31.4802864648714
"5142" 1028.2 102.558009548388 27.386200768242
"5143" 1028.4 102.933403145496 27.5825384864857
"5144" 1028.6 102.426431556158 28.1455020599872
"5145" 1028.8 100.662901353961 29.3050571856566
"5146" 1029 97.0397763947136 30.7334194064849
"5147" 1029.2 92.5259250559922 32.3618971323089
"5148" 1029.4 88.6208158699362 35.3525804730866
"5149" 1029.6 83.7888288865792 36.8043417801333
"5150" 1029.8 79.3481144109043 38.9829017013089
"5151" 1030 75.570219185616 41.844944948365
"5152" 1030.2 74.1594345332404 45.9042651139895
"5153" 1030.4 74.1003805251181 49.8656282469793
"5154" 1030.6 74.8259142079105 53.5429253528828
"5155" 1030.8 75.5650236751719 58.3006659355532
"5156" 1031 77.4480794645001 62.4468497511928
"5157" 1031.2 79.5457261159684 66.4348675768931
"5158" 1031.4 82.9127644926136 69.7725909427963
"5159" 1031.6 87.0723096037573 70.9282578569519
"5160" 1031.8 91.949354500331 71.3523654502464
"5161" 1032 96.4619439605617 70.2890176460063
"5162" 1032.2 102.085393227534 69.9430697291816
"5163" 1032.4 107.672489483717 68.7752823120451
"5164" 1032.6 112.878987258888 68.2904308370043
"5165" 1032.8 118.192482522245 68.176096378199
"5166" 1033 121.422486270952 68.0945961637928
"5167" 1033.2 120.252968818088 67.617379272107
"5168" 1033.4 120.299650076835 66.5905757266545
"5169" 1033.6 120.423949286515 65.8406371615801
"5170" 1033.8 120.312800572931 65.8651367159519
"5171" 1034 119.941810918356 65.7438708951188
"5172" 1034.2 119.626248863948 64.7607365552759
"5173" 1034.4 119.876480322988 63.1081722388404
"5174" 1034.6 120.82256994645 60.3158825668487
"5175" 1034.8 120.497759951233 60.3371294735665
"5176" 1035 120.088385972065 61.2670499689576
"5177" 1035.2 119.895744472904 61.6648965433124
"5178" 1035.4 120.017905201558 62.2152435458886
"5179" 1035.6 120.008959425104 63.0938129597691
"5180" 1035.8 119.802913605554 64.3112044415737
"5181" 1036 119.560267079566 65.5667842996165
"5182" 1036.2 119.607669064823 68.131837181909
"5183" 1036.4 119.080561674195 71.9288549472045
"5184" 1036.6 117.782381587747 76.5990829145411
"5185" 1036.8 117.668603584579 81.6009389769119
"5186" 1037 116.053627616527 85.5820496262411
"5187" 1037.2 114.936613413038 90.3389630830881
"5188" 1037.4 112.345783109423 92.5469142625094
"5189" 1037.6 108.89177936035 93.8412093783612
"5190" 1037.8 105.839301518613 96.5188215202362
"5191" 1038 103.405108662363 99.5080103477112
"5192" 1038.2 102.184544343045 103.420658585611
"5193" 1038.4 100.622826227669 106.228816823817
"5194" 1038.6 97.8312496020696 107.502342268156
"5195" 1038.8 93.8636454171231 109.634539005341
"5196" 1039 90.0083930450544 112.196646309724
"5197" 1039.2 86.1835419462306 114.966525952245
"5198" 1039.4 81.2243073813728 116.728362562504
"5199" 1039.6 77.0398789977478 119.841959232634
"5200" 1039.8 76.3076737865878 119.530382547034
"5201" 1040 75.9149116265709 118.674570622572
"5202" 1040.2 74.3187048072782 117.356245962104
"5203" 1040.4 70.9535950053584 116.083718196253
"5204" 1040.6 66.4840695147812 115.983345885228
"5205" 1040.8 61.3036040743423 116.536885935837
"5206" 1041 56.7057108161716 117.555379339933
"5207" 1041.2 52.3795580096503 119.414839526124
"5208" 1041.4 49.4519326926409 121.142561827841
"5209" 1041.6 48.4620249300112 120.585022419201
"5210" 1041.8 47.4816374238278 119.665399110794
"5211" 1042 45.3453051056052 118.229211214343
"5212" 1042.2 41.5908407795416 115.932071285643
"5213" 1042.4 37.3033845544659 114.219054874458
"5214" 1042.6 31.9359893064346 113.963464624552
"5215" 1042.8 29.7629104454185 113.511360112904
"5216" 1043 26.9580649154034 111.644895928974
"5217" 1043.2 23.4496054765642 109.170610484503
"5218" 1043.4 19.7364416999787 106.457852242565
"5219" 1043.6 17.0901279445724 103.103500441997
"5220" 1043.8 13.6760391221151 100.00207773411
"5221" 1044 12.2546974584339 97.3573073364121
"5222" 1044.2 11.1226702361704 94.5956680511693
"5223" 1044.4 8.78020058899646 90.8928726570824
"5224" 1044.6 6.22517500413062 86.9134965094737
"5225" 1044.8 5.86041427293188 83.9981925945766
"5226" 1045 6.03899298677583 80.2634269511453
"5227" 1045.2 5.29382552619789 75.9343623507522
"5228" 1045.4 3.65559465949491 72.2666103515808
"5229" 1045.6 2.79577077016555 67.656326357807
"5230" 1045.8 2.50952186708907 62.8168840062529
"5231" 1046 1.27958107673023 57.8739091854874
"5232" 1046.2 1.40755959977528 55.5562241352612
"5233" 1046.4 3.44717573108291 53.3667567169005
"5234" 1046.6 6.07716267155645 50.3454677311484
"5235" 1046.8 8.61966206521895 46.0241145875516
"5236" 1047 10.0865003578164 41.0823869604217
"5237" 1047.2 11.2534091803337 36.0664971922169
"5238" 1047.4 12.3017446502767 31.0941486216589
"5239" 1047.6 13.5354742230956 27.5388831636759
"5240" 1047.8 16.1321353750466 26.1652068376384
"5241" 1048 19.9856058543054 23.7092494334972
"5242" 1048.2 23.8803144243054 20.3460540330502
"5243" 1048.4 27.9766314379289 17.3356734089443
"5244" 1048.6 31.2848427173878 13.3126685566384
"5245" 1048.8 35.0944944335602 10.6488353617495
"5246" 1049 38.352207144972 6.50745688567593
"5247" 1049.2 38.8583575344856 7.00423676238673
"5248" 1049.4 41.2252011812742 7.32424172048505
"5249" 1049.6 43.703652089456 8.42184140839414
"5250" 1049.8 47.8351158016291 9.43117934905989
"5251" 1050 53.0227510150622 9.1416008436481
"5252" 1050.2 58.1233232340282 8.66486286883323
"5253" 1050.4 63.0699921025545 10.378145655007
"5254" 1050.6 68.1379498097525 13.0285839315325
"5255" 1050.8 73.2480631936901 15.2825599377411
"5256" 1051 78.505809306339 17.7634208135834
"5257" 1051.2 83.760175173183 20.5908327403412
"5258" 1051.4 87.666219364444 24.8475957810355
"5259" 1051.6 92.3122705261719 28.6123646996896
"5260" 1051.8 96.3533358954912 33.2381450677495
"5261" 1052 99.503507771017 38.2952805401478
"5262" 1052.2 101.976094267929 43.9800620378266
"5263" 1052.4 103.341427938905 49.6899312686116
"5264" 1052.6 105.052477656316 56.5533158947594
"5265" 1052.8 107.262292371702 61.5147453406197
"5266" 1053 108.426328865657 67.1380043433726
"5267" 1053.2 109.130877269893 72.9581868131478
"5268" 1053.4 111.457642464664 78.166070594784
"5269" 1053.6 114.865288629588 83.0187879394737
"5270" 1053.8 118.157783121775 85.1797230170221
"5271" 1054 117.264767779018 83.9712981875715
"5272" 1054.2 116.860244908221 84.2045103263404
"5273" 1054.4 116.37179505092 84.8874193916758
"5274" 1054.6 115.367273289721 86.3845854691033
"5275" 1054.8 113.923909070351 88.7801068363152
"5276" 1055 111.696325754095 92.0526119640347
"5277" 1055.2 109.340872135881 95.2795328403568
"5278" 1055.4 107.231659832388 97.6842203286522
"5279" 1055.6 105.431544529912 101.095935277791
"5280" 1055.8 104.125879408619 104.185031052589
"5281" 1056 104.469957391842 103.392666017344
"5282" 1056.2 103.648527947988 103.292044282514
"5283" 1056.4 102.834738841519 102.856178563776
"5284" 1056.6 102.207004948869 102.372123734844
"5285" 1056.8 101.715910398118 103.066010835595
"5286" 1057 101.732331331548 102.679276800834
"5287" 1057.2 101.576745311271 102.057337364772
"5288" 1057.4 101.433481017613 101.674990540276
"5289" 1057.6 101.525065101562 100.973958897691
"5290" 1057.8 102.679061301239 100.066032612757
"5291" 1058 104.94291751224 98.4004826498811
"5292" 1058.2 107.174664097217 95.8238297744981
"5293" 1058.4 110.680588505822 93.8395083761243
"5294" 1058.6 113.962066327511 92.5323794351815
"5295" 1058.8 113.729173641851 91.8293786679493
"5296" 1059 113.920595364818 88.5347821700086
"5297" 1059.2 114.622106826193 84.2346969564493
"5298" 1059.4 115.354238789822 79.4947805466183
"5299" 1059.6 117.119892146221 76.1554459483404
"5300" 1059.8 119.348055394662 73.7528054624957
"5301" 1060 121.213663598688 72.7281024067404
"5302" 1060.2 121.642081541388 70.9270764488923
"5303" 1060.4 122.270914695919 70.0769959204112
"5304" 1060.6 122.031552398388 70.4117856335389
"5305" 1060.8 121.624961943278 70.4401632282319
"5306" 1061 121.709087280227 68.4743547527963
"5307" 1061.2 122.189908680904 66.2330219927264
"5308" 1061.4 122.197189429526 64.7673777786806
"5309" 1061.6 121.774855697183 63.381490297326
"5310" 1061.8 122.147945987836 61.9873616614737
"5311" 1062 122.180711450005 62.0785144152396
"5312" 1062.2 121.840960276877 63.1682041534418
"5313" 1062.4 121.54157293313 64.206926760506
"5314" 1062.6 121.101847772001 64.8937355836027
"5315" 1062.8 120.943443096872 65.3239625085562
"5316" 1063 120.313553173621 65.579148453807
"5317" 1063.2 119.860364287526 66.4103180605082
"5318" 1063.4 119.761222280754 66.4282793601932
"5319" 1063.6 119.425463454017 66.1609505982144
"5320" 1063.8 119.000249101737 65.4597524347267
"5321" 1064 117.742896294871 64.2436066261633
"5322" 1064.2 116.498380223077 62.2693922820599
"5323" 1064.4 115.05205760874 59.0397754028146
"5324" 1064.6 114.486141096508 54.8267287966303
"5325" 1064.8 114.237442838424 50.0592301133532
"5326" 1065 114.471235762505 44.9056280744619
"5327" 1065.2 113.567052439588 40.8936200463537
"5328" 1065.4 113.056019466615 37.6144524626214
"5329" 1065.6 113.485073929612 38.0721006108557
"5330" 1065.8 113.278707348967 37.6310841726632
"5331" 1066 113.360908268812 36.8841946057464
"5332" 1066.2 112.651004318205 38.0634018235591
"5333" 1066.4 111.030202758684 38.2344476666589
"5334" 1066.6 108.390908383223 37.2261791764384
"5335" 1066.8 104.944650730237 35.4263549602528
"5336" 1067 101.649244215388 33.0150573546404
"5337" 1067.2 99.2410874145966 29.4815247503198
"5338" 1067.4 96.8213329252819 25.3954291438031
"5339" 1067.6 95.0005244917698 20.8916221324063
"5340" 1067.8 95.2598567848309 16.9813486520078
"5341" 1068 96.2974726874622 16.1789595870907
"5342" 1068.2 97.7969270311837 15.9503166871063
"5343" 1068.4 98.6186741093565 16.6099498328799
"5344" 1068.6 100.040797904198 17.1941134132421
"5345" 1068.8 100.763231475408 17.4230622610304
"5346" 1069 100.98355289243 17.6539768753035
"5347" 1069.2 102.53661005075 18.1783100982649
"5348" 1069.4 104.890507236421 19.6562069595404
"5349" 1069.6 106.905591207923 21.5503234969039
"5350" 1069.8 109.76562454398 23.5355290265478
"5351" 1070 110.44602690535 25.1453905936129
"5352" 1070.2 111.528967490523 27.3550879277883
"5353" 1070.4 113.319258662453 29.7247812136802
"5354" 1070.6 112.874458527992 32.3287030278342
"5355" 1070.8 113.550715085287 35.630249619777
"5356" 1071 114.817489933501 39.8583356955646
"5357" 1071.2 116.296929779802 43.8344383840599
"5358" 1071.4 118.272502216781 47.8832653456197
"5359" 1071.6 119.783243360251 52.4453256649737
"5360" 1071.8 120.693605454341 57.0754468531913
"5361" 1072 120.345271984564 61.6963284936056
"5362" 1072.2 119.859679619352 66.509805612756
"5363" 1072.4 118.05178697456 70.9093779603357
"5364" 1072.6 115.774618413105 74.3191943401802
"5365" 1072.8 113.116997227054 77.9210471667404
"5366" 1073 110.859173279562 81.7779156741481
"5367" 1073.2 110.603787252489 86.1444148171699
"5368" 1073.4 111.789911343943 90.0725379051403
"5369" 1073.6 112.749945709882 92.8024835641122
"5370" 1073.8 111.815432226311 93.2349081115506
"5371" 1074 108.864441502119 95.2471742060506
"5372" 1074.2 105.414129166388 97.4195930841033
"5373" 1074.4 101.197604301402 99.2119987826286
"5374" 1074.6 96.8695408341765 101.740816600615
"5375" 1074.8 93.3560339270296 104.840781927205
"5376" 1075 91.3390851398044 108.285709787349
"5377" 1075.2 91.3066292350544 110.189016773045
"5378" 1075.4 90.9895079990596 109.654943268989
"5379" 1075.6 88.9373481883044 109.427075771057
"5380" 1075.8 86.0147712415306 108.24784456514
"5381" 1076 82.5297657808423 107.673473402292
"5382" 1076.2 78.617722807169 106.460065145161
"5383" 1076.4 73.857003317157 105.757894128935
"5384" 1076.6 67.9136495066735 106.683779060045
"5385" 1076.8 62.4657632688505 108.200694693563
"5386" 1077 58.6605442712562 110.742963418026
"5387" 1077.2 57.7354777770735 113.881571422031
"5388" 1077.4 56.6583427389688 118.271163617663
"5389" 1077.6 57.4382636380273 120.797461068474
"5390" 1077.8 57.3366433350097 120.616974573766
"5391" 1078 57.586450592008 120.260089886031
"5392" 1078.2 58.6932051606678 120.511849106674
"5393" 1078.4 60.2437264391346 120.546030515221
"5394" 1078.6 61.1720944343163 120.890192224902
"5395" 1078.8 60.68267999761 121.177315361103
"5396" 1079 59.6829677662049 121.571653137876
"5397" 1079.2 58.4492024904257 121.832763346575
"5398" 1079.4 56.8189320738756 121.790136789364
"5399" 1079.6 55.8112574753088 121.960749022934
"5400" 1079.8 55.0126056976955 122.050758313435
"5401" 1080 53.8449421091128 122.141135525124
"5402" 1080.2 53.4180615513746 121.832633609447
"5403" 1080.4 51.6846946326851 121.350088635839
"5404" 1080.6 49.7254411205617 120.949862708169
"5405" 1080.8 48.1014473922371 120.973523236707
"5406" 1081 45.5895509080592 120.652800464445
"5407" 1081.2 42.0771366099095 120.628125913256
"5408" 1081.4 40.4492100040696 119.93000325061
"5409" 1081.6 37.888144065615 118.189186541292
"5410" 1081.8 33.9108204653423 116.412963390428
"5411" 1082 29.4614109777969 114.813772447292
"5412" 1082.2 25.8787547023131 112.729020030921
"5413" 1082.4 22.8591069941202 109.919704597615
"5414" 1082.6 19.2112461503878 107.208579448458
"5415" 1082.8 17.9741034281525 104.932251158327
"5416" 1083 15.1667410969262 101.425779827228
"5417" 1083.2 12.2067625837262 97.9505014109199
"5418" 1083.4 9.98432748364232 95.0286529116919
"5419" 1083.6 8.0700192107514 90.5544589150646
"5420" 1083.8 6.50984581389523 86.4600826759513
"5421" 1084 4.4816747113461 81.5690908606403
"5422" 1084.2 3.17978357711751 77.1188307678926
"5423" 1084.4 2.79115481926778 72.5186536347537
"5424" 1084.6 2.80478629926277 67.4074977547237
"5425" 1084.8 2.44350083322986 61.5773923383158
"5426" 1085 3.25255757775813 56.1933816283255
"5427" 1085.2 4.47797359940093 50.8413206881184
"5428" 1085.4 6.44251805380549 45.7380459061319
"5429" 1085.6 8.27974655594183 41.5190891902169
"5430" 1085.8 11.140818392046 36.9823466399041
"5431" 1086 14.5613440893756 33.5464898112786
"5432" 1086.2 18.1283271821439 30.1267457010347
"5433" 1086.4 22.1643226484004 26.2349229910433
"5434" 1086.6 25.6942104156409 21.837353314537
"5435" 1086.8 28.2863863604842 17.0152087278833
"5436" 1087 32.7770849897136 13.4260346937321
"5437" 1087.2 37.6665338682311 11.4875380104616
"5438" 1087.4 43.2415980272878 10.378145655007
"5439" 1087.6 48.9921805182017 10.5907947301597
"5440" 1087.8 54.7929041886185 12.5894746319737
"5441" 1088 60.0131868068503 14.4865222646112
"5442" 1088.2 65.4642679265257 16.7057786895771
"5443" 1088.4 70.4332279614552 20.0076545693276
"5444" 1088.6 74.0876899016878 23.9360589325737
"5445" 1088.8 77.4507254645738 27.7139262454737
"5446" 1089 81.9766384829211 31.4009170250737
"5447" 1089.2 86.350710930956 33.3524020615873
"5448" 1089.4 91.2724121571785 31.6448646626365
"5449" 1089.6 96.2537175444207 29.772557918188
"5450" 1089.8 101.237195337692 27.4387566182454
"5451" 1090 102.759459991664 26.0217425219564
"5452" 1090.2 102.114308572059 27.7435063105623
"5453" 1090.4 102.724247109302 31.5136419235225
"5454" 1090.6 103.744537042969 36.2415265214155
"5455" 1090.8 104.904107806031 41.326860009188
"5456" 1091 105.987143760595 46.5473043535082
"5457" 1091.2 107.009752018516 52.3773947015435
"5458" 1091.4 107.481429186333 58.0418525449085
"5459" 1091.6 107.507912417004 64.21096853109
"5460" 1091.8 108.499603844621 70.3609850869737
"5461" 1092 109.174537440871 76.4201667530599
"5462" 1092.2 109.705945276858 82.3406504472855
"5463" 1092.4 109.848714005644 88.4191338469005
"5464" 1092.6 108.847963888938 94.5227833781112
"5465" 1092.8 105.890696881704 99.6082744433345
"5466" 1093 102.386642371308 101.204480488994
"5467" 1093.2 97.4327988504747 104.851733952169
"5468" 1093.4 94.3452545203443 109.813254000039
"5469" 1093.6 94.0374804487562 111.661977984105
"5470" 1093.8 94.9402236335064 110.618409178745
"5471" 1094 95.5171067116846 110.421714018708
"5472" 1094.2 95.3138516081878 110.137087325445
"5473" 1094.4 95.3852545986378 109.827365262974
"5474" 1094.6 95.6510643501979 109.473226150385
"5475" 1094.8 95.8053528587117 109.190132428868
"5476" 1095 95.9313604742139 108.870621635995
"5477" 1095.2 96.7685778902797 108.150184455352
"5478" 1095.4 98.9087209704699 107.859559311967
"5479" 1095.6 99.5590839494878 107.344024893817
"5480" 1095.8 100.291997289479 106.274918961246
"5481" 1096 102.488651724538 104.621082459926
"5482" 1096.2 105.711773561168 102.406837186718
"5483" 1096.4 109.197342157717 100.398352181838
"5484" 1096.6 111.515839259388 97.7379365473152
"5485" 1096.8 114.109256966 95.330649030756
"5486" 1097 115.152359283736 94.1515279418108
"5487" 1097.2 115.538944815212 92.9781141399023
"5488" 1097.4 117.482917451203 90.3562265540663
"5489" 1097.6 119.788885045992 86.4683869586166
"5490" 1097.8 117.240155111109 81.6194100928109
"5491" 1098 116.162317158016 76.3570247924156
"5492" 1098.2 117.079708645102 70.8988257942594
"5493" 1098.4 120.144116706772 65.4925993744737
"5494" 1098.6 121.668338003657 63.6502709385523
"5495" 1098.8 120.841502557554 63.463023464107
"5496" 1099 120.287991003678 61.2763509109039
"5497" 1099.2 120.736049337209 57.7277803938632
"5498" 1099.4 120.710309491097 54.8043358557901
"5499" 1099.6 118.560824761324 51.7526591408155
"5500" 1099.8 117.285442420062 46.0960449496946
"5501" 1100 116.255183422882 42.8892124085821
"5502" 1100.2 114.566694305888 40.315472196407
"5503" 1100.4 112.357454444629 35.0735824398185
"5504" 1100.6 112.384658863465 31.1335659679242
"5505" 1100.8 111.945600205043 31.5191012851289
"5506" 1101 111.943000844485 30.0381878114414
"5507" 1101.2 110.506755675342 26.4968298173487
"5508" 1101.4 107.979620910035 24.7442109608487
"5509" 1101.6 104.862378785638 21.6446720572237
"5510" 1101.8 103.094613840254 17.9555175506404
"5511" 1102 100.318552120638 16.822651922938
"5512" 1102.2 97.1816183702356 13.9512115051802
"5513" 1102.4 94.6638959414523 12.1309041067963
"5514" 1102.6 91.5619490190878 10.949369578607
"5515" 1102.8 89.1233589112265 8.53772136157046
"5516" 1103 86.3551843254523 7.80065823434466
"5517" 1103.2 81.8066522012642 6.06984918118155
"5518" 1103.4 77.7235149020348 4.2861086944031
"5519" 1103.6 74.0383033909548 2.78779139747369
"5520" 1103.8 70.3214619477326 3.03400860592196
"5521" 1104 66.0126607998878 1.87496907637994
"5522" 1104.2 62.3016388397495 1.47436308184603
"5523" 1104.4 57.5910590804095 1.30187541044108
"5524" 1104.6 53.1121442249095 1.63207896311499
"5525" 1104.8 47.997850372168 1.9446511905616
"5526" 1105 43.8549076295746 3.31421903935281
"5527" 1105.2 42.881023395162 5.80304964521562
"5528" 1105.4 40.3332470462948 7.21689021312485
"5529" 1105.6 36.0839891664211 8.73804060164036
"5530" 1105.8 31.8805040280936 9.83034089405015
"5531" 1106 28.7223015105355 12.5466918484396
"5532" 1106.2 25.1583348544664 16.1654589238669
"5533" 1106.4 21.3869109377671 18.8008632996461
"5534" 1106.6 17.7580591893233 21.8509240970866
"5535" 1106.8 14.3163056067287 25.8816428954964
"5536" 1107 11.2161533892754 29.2105445948445
"5537" 1107.2 9.63795631968406 33.5367559717329
"5538" 1107.4 7.44835105357879 37.7876556029344
"5539" 1107.6 5.39206935683356 41.8240330767869
"5540" 1107.8 5.48840879386925 46.2113878118811
"5541" 1108 3.99439066689366 50.9080612823443
"5542" 1108.2 2.38123674227528 56.0235891636612
"5543" 1108.4 3.61683303610778 60.6164242448337
"5544" 1108.6 4.29451232728777 65.8041760600737
"5545" 1108.8 3.80609482013101 69.7188844848926
"5546" 1109 4.25227393857087 72.5030748004737
"5547" 1109.2 6.1383493581904 75.9826894307763
"5548" 1109.4 7.78501330515805 79.9345998016088
"5549" 1109.6 10.4721603453741 82.3732266559531
"5550" 1109.8 14.0020734380128 85.1067844783903
"5551" 1110 17.2638918653878 88.0100067684122
"5552" 1110.2 20.5207713507356 91.3162105451259
"5553" 1110.4 23.5459125403322 93.685961967307
"5554" 1110.6 26.5271889152113 97.1237423096502
"5555" 1110.8 27.4821908954059 100.835309325146
"5556" 1111 28.7316448770544 102.418145864331
"5557" 1111.2 31.4860693268378 101.836721513524
"5558" 1111.4 35.0025190796605 101.408893678183
"5559" 1111.6 39.3797271962113 100.865717210238
"5560" 1111.8 43.2050113710241 99.553596141201
"5561" 1112 47.3452046024059 98.3356145520373
"5562" 1112.2 51.4049071900078 97.9900476825537
"5563" 1112.4 55.7046654512878 97.2669301247237
"5564" 1112.6 60.2290185734378 97.0657035152737
"5565" 1112.8 65.054961948957 96.8479992926429
"5566" 1113 70.0804675285544 96.5565064318626
"5567" 1113.2 74.528278808669 97.3866112734893
"5568" 1113.4 79.2330326680544 98.1756954577237
"5569" 1113.6 83.6686729838878 100.661817761574
"5570" 1113.8 87.4006574287028 103.900828135337
"5571" 1114 90.3166409199109 107.399663587674
"5572" 1114.2 91.8685324885724 107.100070620751
"5573" 1114.4 95.1637907779907 104.496960200503
"5574" 1114.6 99.235705116706 100.928546287883
"5575" 1114.8 103.473792374307 97.3134210153115
"5576" 1115 108.302704689138 94.4692311352737
"5577" 1115.2 112.525578518277 90.3658431184367
"5578" 1115.4 116.390939986664 86.3360052387496
"5579" 1115.6 119.218707320054 83.1399566505404
"5580" 1115.8 118.356780312341 81.8183012978972
"5581" 1116 117.192949751423 78.0885450908619
"5582" 1116.2 116.92568445601 73.3200136712542
"5583" 1116.4 117.269807515781 68.362628665938
"5584" 1116.6 118.168180564008 63.3169345870944
"5585" 1116.8 119.439407472354 58.2527688882404
"5586" 1117 120.954292581154 55.565235827963
"5587" 1117.2 120.26650362092 56.4021838398141
"5588" 1117.4 119.983548341354 56.3684787357658
"5589" 1117.6 120.30327547045 57.0946340204112
"5590" 1117.8 120.490420405097 57.5984857675382
"5591" 1118 120.436379207483 57.9849271097503
"5592" 1118.2 119.421170344923 57.6475435406165
"5593" 1118.4 117.896429719128 56.30878040077
"5594" 1118.6 115.4334578798 54.0650662290855
"5595" 1118.8 112.912562332767 51.8879794385771
"5596" 1119 110.664437851062 47.5905261451597
"5597" 1119.2 109.411746702668 43.1455215429493
"5598" 1119.4 109.465521414491 37.938655410853
"5599" 1119.6 111.130556261065 34.527572313635
"5600" 1119.8 111.645662878388 34.7893134809737
"5601" 1120 111.667527908956 35.6181347959579
"5602" 1120.2 112.089345796069 36.4492011810451
"5603" 1120.4 112.548783706214 37.5819324157672
"5604" 1120.6 112.32474027008 37.6946519435396
"5605" 1120.8 111.935602294154 38.5844906097404
"5606" 1121 111.996186649688 39.7745404505737
"5607" 1121.2 112.976354973138 42.2482704998828
"5608" 1121.4 113.801047781785 46.8026906584375
"5609" 1121.6 116.065775271164 51.4166644014854
"5610" 1121.8 117.975683473767 56.0647186291633
"5611" 1122 120.147698796594 60.802015574952
"5612" 1122.2 120.698187464423 64.8282079125325
"5613" 1122.4 118.694495282729 68.6791791135646
"5614" 1122.6 116.520330378904 72.5742683979898
"5615" 1122.8 113.655740934365 76.2008599034512
"5616" 1123 110.884030980254 79.9073485374404
"5617" 1123.2 108.863728185531 85.1701507686165
"5618" 1123.4 107.519969427829 90.6463470609802
"5619" 1123.6 108.196063859245 95.3566683022951
"5620" 1123.8 108.265440502203 95.7655440123996
"5621" 1124 107.815866117888 97.9014430625862
"5622" 1124.2 105.883116990025 100.116558561774
"5623" 1124.4 103.028409414635 101.774085832409
"5624" 1124.6 99.321964927726 102.566788453312
"5625" 1124.8 95.3406277296065 102.516672718036
"5626" 1125 91.2753384140647 102.85783420912
"5627" 1125.2 86.6913055045182 104.264705414082
"5628" 1125.4 81.817140893864 104.866248394045
"5629" 1125.6 77.2728312540909 105.547242824067
"5630" 1125.8 71.8356319462113 107.194618636488
"5631" 1126 67.5355917150801 109.892277072474
"5632" 1126.2 65.6270082846231 112.76748839915
"5633" 1126.4 65.6556458476378 114.511158017208
"5634" 1126.6 65.7010841142878 117.052049660324
"5635" 1126.8 66.3310377702925 117.366408280617
"5636" 1127 65.2326549578632 115.817341913392
"5637" 1127.2 62.5555834616781 114.867453181248
"5638" 1127.4 59.7378525482211 112.083050643099
"5639" 1127.6 56.2004513260094 109.581753010812
"5640" 1127.8 51.7913300142139 105.805655326561
"5641" 1128 47.8429180092735 102.381053401759
"5642" 1128.2 43.010911442757 99.6222301663506
"5643" 1128.4 36.8405299422407 97.9446857827384
"5644" 1128.6 30.942580449115 96.8391022893828
"5645" 1128.8 25.2989752382647 97.3393317583968
"5646" 1129 21.265390831662 98.4845500351834
"5647" 1129.2 18.5064893615306 100.204962264236
"5648" 1129.4 17.3856015082003 102.583613021583
"5649" 1129.6 17.9315561916735 103.159995115759
"5650" 1129.8 19.4929910256644 105.516944891708
"5651" 1130 20.9209572006081 107.463035116948
"5652" 1130.2 22.9738128224771 108.45262586892
"5653" 1130.4 25.3297076780974 110.357129385667
"5654" 1130.6 26.9682073856378 112.702958423824
"5655" 1130.8 27.4975743838016 112.873743632956
"5656" 1131 29.6404102100544 114.42744882954
"5657" 1131.2 32.1787102580435 116.334508133343
"5658" 1131.4 34.0928019605974 116.902752498474
"5659" 1131.6 37.5694860917059 118.006253259974
"5660" 1131.8 41.6459130161084 120.115887068724
"5661" 1132 44.7378152362628 120.851554243057
"5662" 1132.2 48.5751545661765 120.786490058417
"5663" 1132.4 53.7226915345544 121.635905274515
"5664" 1132.6 57.7528553417302 122.109924504391
"5665" 1132.8 62.9252357198667 122.174322830544
"5666" 1133 66.7424800634553 122.202714025487
"5667" 1133.2 70.1796114365967 121.053232974563
"5668" 1133.4 74.8532617205967 120.239413273369
"5669" 1133.6 79.5197264933461 120.332259767057
"5670" 1133.8 81.7410744669965 118.838817773126
"5671" 1134 85.5051778711263 117.298215214812
"5672" 1134.2 89.4058783004647 115.656445756074
"5673" 1134.4 92.9805671103423 114.483312326201
"5674" 1134.6 97.2851733305416 112.043354574981
"5675" 1134.8 99.8929161126306 109.502806215474
"5676" 1135 103.880160615572 106.879002547263
"5677" 1135.2 107.010478851869 103.670359924844
"5678" 1135.4 110.948461961536 100.593059326326
"5679" 1135.6 113.203546306388 97.264433516666
"5680" 1135.8 115.732087722958 94.2409830981481
"5681" 1136 117.950960010274 90.2948116770646
"5682" 1136.2 119.895612224735 86.9749919079474
"5683" 1136.4 121.577883048476 82.3040447183858
"5684" 1136.6 122.17393959342 79.8318274859576
"5685" 1136.8 123.005229540888 75.4993449162578
"5686" 1137 124.299899147948 70.4358833287045
"5687" 1137.2 124.703406234581 66.8913441727318
"5688" 1137.4 124.571767876821 67.6130518181404
"5689" 1137.6 124.270026313873 68.8680134684737
"5690" 1137.8 123.934739885171 69.588066118185
"5691" 1138 124.205435651235 70.635204363841
"5692" 1138.2 124.012773714431 70.9663582668759
"5693" 1138.4 123.925610671377 71.7979275646421
"5694" 1138.6 123.882585933807 73.2862043731511
"5695" 1138.8 123.63315194299 73.8185324909533
"5696" 1139 123.264207584975 74.6110356244427
"5697" 1139.2 123.063449411264 75.2936134150613
"5698" 1139.4 123.037023080235 75.503590076341
"5699" 1139.6 123.035343266944 75.6188416564737
"5700" 1139.8 123.003179694272 76.2009980953579
"5701" 1140 122.806394419156 76.7626560680842
"5702" 1140.2 122.782674765459 77.7013184836982
"5703" 1140.4 122.938936629058 78.8920541780694
"5704" 1140.6 122.626458432706 78.6062115266495
"5705" 1140.8 122.847007005232 78.3005107864424
"5706" 1141 122.922918689666 78.3170315111541
"5707" 1141.2 123.493115076807 78.3535133728285
"5708" 1141.4 123.452235865399 78.1902344737123
"5709" 1141.6 123.965778452253 78.712728127249
"5710" 1141.8 124.035795684972 79.0584382137995
"5711" 1142 124.451835581173 79.0128019817594
"5712" 1142.2 124.766801750422 78.9405356322668
"5713" 1142.4 124.75279033431 78.8661181524997
"5714" 1142.6 124.773637756455 78.8346077865683
"5715" 1142.8 124.573362201967 79.2009486175658
"5716" 1143 124.787428462476 79.3902999552712
"5717" 1143.2 124.811400640225 79.1532896837487
"5718" 1143.4 124.98254312258 79.5534959553968
"5719" 1143.6 125.02086767744 79.1746600002529
"5720" 1143.8 125.095389806788 78.9319404133537
"5721" 1144 125.052583099982 78.9872382575548
"5722" 1144.2 125.116571555151 78.9293439409737
"5723" 1144.4 124.965566187788 78.8332744629137
"5724" 1144.6 124.811941571971 79.1186700520153
"5725" 1144.8 124.837739855234 79.5834552520891
"5726" 1145 124.593613698653 79.9217907633291
"5727" 1145.2 124.46697775735 79.4396000637522
"5728" 1145.4 125.082407444888 79.154038666166
"5729" 1145.6 124.939601463988 78.7865379600737
"5730" 1145.8 124.885893610648 79.3268176238025
"5731" 1146 124.963110065266 79.3977615933115
"5732" 1146.2 124.965566187788 79.4148842760337
"5733" 1146.4 125.043460359188 79.4200772207937
"5734" 1146.6 125.147319254388 79.1702009183289
"5735" 1146.8 125.22418850248 79.5391733091711
"5736" 1147 124.81047959428 79.8240742881358
"5737" 1147.2 124.901899262306 79.4495276198436
"5738" 1147.4 125.077414228772 78.9493168054352
"5739" 1147.6 125.048719037426 78.9318089463977
"5740" 1147.8 125.076506371297 79.3162857664347
"5741" 1148 125.043789026578 79.0008290982712
"5742" 1148.2 125.165865485673 77.9881227032237
"5743" 1148.4 125.045894552044 77.5905378700362
"5744" 1148.6 124.175880450146 75.8516288353702
"5745" 1148.8 123.273531686821 74.3595525521737
"5746" 1149 122.450656907551 73.4259513964085
"5747" 1149.2 121.347814671654 72.1395686672737
"5748" 1149.4 119.506706842664 70.1841563645426
"5749" 1149.6 117.611714582994 67.2736627317658
"5750" 1149.8 115.550582294826 63.9609724087433
"5751" 1150 113.875308055865 59.849800678869
"5752" 1150.2 114.147031909585 54.86366796309
"5753" 1150.4 115.711924087781 49.8905823053665
"5754" 1150.6 117.415908412239 46.2096486459843
"5755" 1150.8 117.022151375595 46.0548699366116
"5756" 1151 115.382728482459 43.6868679402951
"5757" 1151.2 113.191876767601 39.9538137401816
"5758" 1151.4 110.383240100526 36.6628026034392
"5759" 1151.6 105.967025049658 34.6144334294972
"5760" 1151.8 102.178155255758 33.123243703807
"5761" 1152 97.2957271736946 31.0908156078714
"5762" 1152.2 92.1998351830057 31.8055582824962
"5763" 1152.4 87.6853586904208 34.0010986513308
"5764" 1152.6 84.1128448039496 37.73951875544
"5765" 1152.8 82.777861981175 41.3826960033779
"5766" 1153 82.4227850273555 45.1270426261834
"5767" 1153.2 82.2170088805241 49.6437909776896
"5768" 1153.4 82.6512350709383 54.2767139082827
"5769" 1153.6 81.5534433294912 58.9656050123358
"5770" 1153.8 80.005989605292 63.1184844695694
"5771" 1154 78.5185423961112 67.8874308143247
"5772" 1154.2 77.5531053135788 72.713126498631
"5773" 1154.4 76.0004245549544 77.0382465575403
"5774" 1154.6 73.2271447700306 80.3805865390808
"5775" 1154.8 69.7076407252724 84.2720851844352
"5776" 1155 67.3188998157165 89.3303499097613
"5777" 1155.2 66.0690595851911 94.7092984176212
"5778" 1155.4 66.0362650942514 99.4591789637464
"5779" 1155.6 63.3512766103878 103.660743360474
"5780" 1155.8 59.99523917594 104.771025952817
"5781" 1156 59.5701637070128 104.165838378146
"5782" 1156.2 59.5922927329787 103.820072347428
"5783" 1156.4 59.3378721601592 104.055778086859
"5784" 1156.6 59.0804613794613 104.176219494738
"5785" 1156.8 59.0128425366415 104.36411610222
"5786" 1157 59.0445191626921 104.355017496865
"5787" 1157.2 59.050163667866 104.428396064126
"5788" 1157.4 58.9252898457109 104.559522261243
"5789" 1157.6 58.8764187429815 104.585736645849
"5790" 1157.8 58.9837775473131 104.590823018981
"5791" 1158 58.9312817050493 104.715310604043
"5792" 1158.2 59.0176405666259 104.779699314712
"5793" 1158.4 59.1060442690878 104.757752941024
"5794" 1158.6 59.1320089928878 104.898255599651
"5795" 1158.8 59.3447199994032 104.751261760074
"5796" 1159 59.3100528132306 104.834719800859
"5797" 1159.2 59.4586619697265 104.829155931474
"5798" 1159.4 59.5484432169109 104.865107087504
"5799" 1159.6 59.6336002481151 104.923573108928
"5800" 1159.8 59.7289848146829 105.033468512195
"5801" 1160 60.0253191331497 105.156806017521
"5802" 1160.2 60.0022329389971 105.662866984739
"5803" 1160.4 60.2461510346337 105.633636718064
"5804" 1160.6 60.3163834842566 105.582558572884
"5805" 1160.8 60.4440788472075 105.652791022506
"5806" 1161 60.5831020246136 105.520152613248
"5807" 1161.2 60.7725074511605 105.572691203928
"5808" 1161.4 60.8644828050602 105.903558295612
"5809" 1161.6 60.8969920035782 105.707010878998
"5810" 1161.8 60.9649948516258 105.787377881236
"5811" 1162 61.1463035814346 105.741978252567
"5812" 1162.2 61.5881881071942 105.997568502474
"5813" 1162.4 63.0357053518955 107.183956651489
"5814" 1162.6 64.6259085060241 107.773791653337
"5815" 1162.8 67.0584621751655 108.384880607418
"5816" 1163 69.494929718757 108.831717969566
"5817" 1163.2 72.6192405223322 109.372982596474
"5818" 1163.4 76.1466044830149 109.304770186491
"5819" 1163.6 80.0317024810201 108.821232215724
"5820" 1163.8 83.8004057737554 108.878507341753
"5821" 1164 87.3498007613394 109.465115487377
"5822" 1164.2 89.892203870059 111.327450504433
"5823" 1164.4 90.4169046995078 112.597801292434
"5824" 1164.6 89.0705804183056 112.767959153611
"5825" 1164.8 88.3564345308226 112.133145626517
"5826" 1165 87.9013047974613 111.284062634988
"5827" 1165.2 88.7225210092449 110.121013924997
"5828" 1165.4 89.5676585026032 108.424271534551
"5829" 1165.6 92.0670247177687 106.665232828759
"5830" 1165.8 95.4816236696647 104.937009399566
"5831" 1166 99.5882942637628 103.490349860536
"5832" 1166.2 103.762772732708 103.266079558714
"5833" 1166.4 104.269758006314 102.636579255029
"5834" 1166.6 106.073633150908 100.456696443554
"5835" 1166.8 107.682132148918 96.4109545163171
"5836" 1167 110.659003373988 92.5316136216987
"5837" 1167.2 113.586907816611 88.5584381290384
"5838" 1167.4 116.552703938118 84.08655073844
"5839" 1167.6 119.651452716721 79.9549505310737
"5840" 1167.8 121.633024079597 78.1141723798109
"5841" 1168 120.316985292284 76.5678970781289
"5842" 1168.2 120.133498221869 72.3995445726636
"5843" 1168.4 119.947883313438 67.9754760878487
"5844" 1168.6 121.475165459816 63.1600541320012
"5845" 1168.8 120.752549337129 59.3812727171033
"5846" 1169 119.88225026161 54.0440794915478
"5847" 1169.2 118.8608014214 49.593024388709
"5848" 1169.4 116.490444296524 45.2976502779851
"5849" 1169.6 113.768200842038 41.9366511559195
"5850" 1169.8 111.081081093434 37.9126282217993
"5851" 1170 107.621130689388 34.1937476288112
"5852" 1170.2 105.1005103115 30.6809064819456
"5853" 1170.4 104.697502789508 26.6182149011137
"5854" 1170.6 106.063247261388 25.700184882576
"5855" 1170.8 107.835125665761 25.9206483434627
"5856" 1171 108.437362166292 27.0261372852396
"5857" 1171.2 108.328878805872 27.906567744635
"5858" 1171.4 107.468300353097 27.7582963431066
"5859" 1171.6 105.454699047325 27.5630062883862
"5860" 1171.8 102.752744976888 26.8684895071078
"5861" 1172 99.37011845961 26.1464262531033
"5862" 1172.2 96.2475956628182 25.5644415157015
"5863" 1172.4 92.9021671326345 24.5020561909932
"5864" 1172.6 88.8987102064592 24.3292390358308
"5865" 1172.8 84.6326133549628 23.6001403184112
"5866" 1173 79.7395993382701 22.1284559550854
"5867" 1173.2 75.0214926469235 20.6153562208665
"5868" 1173.4 69.7473542115854 18.3032234449388
"5869" 1173.6 64.4547773718878 16.0298005354737
"5870" 1173.8 59.8418510387104 12.6795135935382
"5871" 1174 55.7477122302193 9.3677990341579
"5872" 1174.2 54.8658978015218 7.1040921322675
"5873" 1174.4 54.9381707440579 4.44605391232936
"5874" 1174.6 55.8857052012999 5.69384317662753
"5875" 1174.8 55.6737763833188 6.18111219754265
"5876" 1175 53.9361136960923 7.73584160345096
"5877" 1175.2 50.8042056682113 9.89907104528545
"5878" 1175.4 45.9986893963761 10.9123346237295
"5879" 1175.6 40.7733799697944 12.1821708602759
"5880" 1175.8 35.5690221443878 13.9447065571444
"5881" 1176 30.469671156225 15.5225826751946
"5882" 1176.2 24.9359985062914 17.7331489823532
"5883" 1176.4 20.0742781630582 21.5709086373373
"5884" 1176.6 15.7341629571709 25.7149553408713
"5885" 1176.8 12.2053527344701 30.3440000327443
"5886" 1177 10.0047181813034 35.5971917847508
"5887" 1177.2 8.06205631626729 41.4157925399315
"5888" 1177.4 6.29055046941277 46.8758924098737
"5889" 1177.6 6.78483480704658 52.8141774766031
"5890" 1177.8 8.44550233775814 57.8137727247329
"5891" 1178 10.5563382170544 63.2134736186959
"5892" 1178.2 11.1414099933478 68.8732064132337
"5893" 1178.4 12.9797124383878 73.9767483134467
"5894" 1178.6 15.8617967801878 78.5788201696737
"5895" 1178.8 18.3480945213607 83.0451035379196
"5896" 1179 19.3086138646378 87.9585766424237
"5897" 1179.2 19.6007170073878 90.2812739200031
"5898" 1179.4 17.8385209986665 90.7252030935557
"5899" 1179.6 17.5559950081378 89.6745666921344
"5900" 1179.8 17.4061985246762 90.2614479148391
"5901" 1180 17.3893146837437 90.2735078012195
"5902" 1180.2 17.3914771461292 89.9956882915944
"5903" 1180.4 17.2370318062843 90.452309296353
"5904" 1180.6 17.1780762528284 90.3263174089483
"5905" 1180.8 17.1631666437498 90.3448690599392
"5906" 1181 17.1789164056787 90.3408400510737
"5907" 1181.2 17.0835812834433 90.4836460319737
"5908" 1181.4 16.9193599534262 90.8980829695506
"5909" 1181.6 17.0360881565764 90.4481282494171
"5910" 1181.8 16.9133680940878 90.4706636700737
"5911" 1182 16.8599961618322 90.4980708785292
"5912" 1182.2 16.8009359410293 90.5950983841341
"5913" 1182.4 16.8938945512378 90.4122430415237
"5914" 1182.6 16.8952855185842 90.4187342224737
"5915" 1182.8 16.9495820509667 90.357238824
"5916" 1183 16.8820576918584 90.5180111075913
"5917" 1183.2 16.8667843249172 90.5485578414737
"5918" 1183.4 16.8581930560128 90.8731168889737
"5919" 1183.6 16.9699515959538 90.3893401955303
"5920" 1183.8 16.9867683709839 90.4112443983006
"5921" 1184 17.0367005321378 90.2726826510987
"5922" 1184.2 17.0367005321378 90.3375944605987
"5923" 1184.4 17.0448145083253 90.3375944605987
"5924" 1184.6 17.0014223748008 90.6812037130606
"5925" 1184.8 17.0204725797628 90.6215836271612
"5926" 1185 17.0347913612701 90.5103744241208
"5927" 1185.2 17.0841360852339 90.4112443983006
"5928" 1185.4 17.1230194277495 90.2778617848354
"5929" 1185.6 17.2039732720032 90.2839173873583
"5930" 1185.8 17.2001602706059 90.3337587627646
"5931" 1186 17.1977553047651 90.4407797426812
"5932" 1186.2 17.1804338246021 90.2518181409023
"5933" 1186.4 17.1647538290605 90.4541406640191
"5934" 1186.6 17.1290750302724 90.4561833433391
"5935" 1186.8 17.2711042886655 90.3177602965848
"5936" 1187 18.1384930881246 91.0815179615789
"5937" 1187.2 19.9719314179659 91.6540870970206
"5938" 1187.4 21.7098514945262 92.8753965512429
"5939" 1187.6 23.6901610058878 94.5846814250273
"5940" 1187.8 25.7260313947514 97.0397387914737
"5941" 1188 27.9804259150284 99.6930090047862
"5942" 1188.2 28.6610390491772 103.045789375737
"5943" 1188.4 28.1134371675306 106.665232828759
"5944" 1188.6 27.1884438821556 109.808819031688
"5945" 1188.8 28.1122780280753 111.766605571786
"5946" 1189 30.5499920438029 113.338726731587
"5947" 1189.2 33.7638556325782 114.955398213474
"5948" 1189.4 37.1269055723878 117.81351511792
"5949" 1189.6 38.8535597050878 118.850106783474
"5950" 1189.8 41.7666888253443 118.782372721387
"5951" 1190 45.9215785730229 120.660619956555
"5952" 1190.2 49.9067426267478 121.503701555834
"5953" 1190.4 54.6855500421378 122.506805385307
"5954" 1190.6 58.4983460906259 122.713904967997
"5955" 1190.8 61.86653324943 120.660323442769
"5956" 1191 66.5968670853878 119.180566904565
"5957" 1191.2 70.7532201798339 118.226953412274
"5958" 1191.4 74.6026569237211 117.316951663855
"5959" 1191.6 79.6546104415813 117.179151171183
"5960" 1191.8 84.0327435676052 117.444624995169
"5961" 1192 84.6197721056921 117.405113458952
"5962" 1192.2 84.4809979142021 117.397936873802
"5963" 1192.4 85.4456337689503 115.046680445583
"5964" 1192.6 86.8293787849262 111.73776974872
"5965" 1192.8 88.4831319623416 109.335034153997
"5966" 1193 90.447900088544 107.056442394942
"5967" 1193.2 92.3473819140378 104.257932007874
"5968" 1193.4 95.1140907492749 101.405581462683
"5969" 1193.6 98.5211132051973 99.3023790083308
"5970" 1193.8 101.432871517054 98.8696336116641
"5971" 1194 104.832519353268 99.4077216020337
"5972" 1194.2 107.421526875175 98.2276249053237
"5973" 1194.4 108.962093640071 95.0233643546003
"5974" 1194.6 108.9112529032 91.8013557648237
"5975" 1194.8 108.94932617608 87.7723296813198
"5976" 1195 109.199512583546 84.5356744351579
"5977" 1195.2 111.444594590424 81.2139229924005
"5978" 1195.4 114.653735141354 78.6505182138032
"5979" 1195.6 116.752058559054 76.146791040407
"5980" 1195.8 116.86879917769 73.2367292055202
"5981" 1196 116.179373417232 69.7211401076165
"5982" 1196.2 114.68930550161 66.7187113316959
"5983" 1196.4 114.835399005678 62.5081657144388
"5984" 1196.6 116.255130699062 58.1276617078332
"5985" 1196.8 118.664514021743 54.7256147148285
"5986" 1197 119.460106258195 51.9361980988954
"5987" 1197.2 116.835552965 50.9905374638266
"5988" 1197.4 113.379735503602 48.8149008907951
"5989" 1197.6 109.810716848863 45.377854503803
"5990" 1197.8 107.069023650344 42.4068213232869
"5991" 1198 104.076060729649 39.1280778386896
"5992" 1198.2 100.262422497129 36.3235231902149
"5993" 1198.4 96.4272800581995 33.079460051909
"5994" 1198.6 91.6747059376125 31.5254893516197
"5995" 1198.8 86.7867308449289 29.1435133911678
"5996" 1199 82.4155928352791 25.8978067057672
"5997" 1199.2 77.8736152323188 22.9149290189909
"5998" 1199.4 74.0795580925856 19.6719950333528
"5999" 1199.6 69.6498160612265 16.4569621205705
"6000" 1199.8 66.076145976212 12.473204028144
"6001" 1200 65.0147308933988 8.1761849025616
"6002" 1200.2 66.3158203497504 5.39853010923193
"6003" 1200.4 67.534031335044 5.16518642041118
"6004" 1200.6 70.8784500400078 4.29114890549369
"6005" 1200.8 71.771265614102 4.43222390480702
"6006" 1201 71.284183013493 4.99479292047368
"6007" 1201.2 69.1588964644286 5.45050031777981
"6008" 1201.4 73.8206241711735 4.2343974377594
"6009" 1201.6 75.2620435535573 4.02881717910081
"6010" 1201.8 73.8345338446378 5.52293900686005
"6011" 1202 73.9578662826878 4.75678295230702
"6012" 1202.2 73.1140127591878 4.53353723885016
"6013" 1202.4 71.8606247284787 4.86791983826914
"6014" 1202.6 70.5601341957586 5.42656585557481
"6015" 1202.8 67.7667062895636 6.50702408684731
"6016" 1203 64.9825386056486 8.18958284890847
"6017" 1203.2 61.0946795475451 9.98643813640627
"6018" 1203.4 58.3615340366486 11.8472222016041
"6019" 1203.6 55.2373004228878 14.3393312838141
"6020" 1203.8 52.3250211494777 17.2726064162377
"6021" 1204 50.9723805437614 20.3738985558583
"6022" 1204.2 48.9992025953203 24.4274923847209
"6023" 1204.4 47.9649394206292 27.794506422784
"6024" 1204.6 47.9770556429421 31.4392996602563
"6025" 1204.8 47.1060144195211 35.9620535059404
"6026" 1205 45.1303176887614 38.9829017013089
"6027" 1205.2 41.9106237072791 41.2734387995063
"6028" 1205.4 37.596040922865 44.4833021224396
"6029" 1205.6 33.7808064891297 47.0743969111834
"6030" 1205.8 30.3292804984692 47.386733254869
"6031" 1206 27.7227160028035 48.3908902828332
"6032" 1206.2 23.9075400888645 51.2950280175551
"6033" 1206.4 21.1402723950584 55.7512459393913
"6034" 1206.6 20.4547374408095 59.6927682991484
"6035" 1206.8 20.5743941498878 65.0252343460737
"6036" 1207 22.4475635097449 67.1107580541523
"6037" 1207.2 25.7933036336878 68.9372527319404
"6038" 1207.4 29.9323944667065 70.3674049362649
"6039" 1207.6 34.5625244240507 70.4463185893501
"6040" 1207.8 39.1246619682937 70.2624718702031
"6041" 1208 43.3627191839152 71.1805858464847
"6042" 1208.2 45.4356171883878 73.7407266349404
"6043" 1208.4 46.9681691785341 76.8252513842542
"6044" 1208.6 47.6266130597302 80.7353149696655
"6045" 1208.8 48.7227512214678 83.8133084877537
"6046" 1209 51.5176072379954 84.6210414651066
"6047" 1209.2 55.5440087227753 84.3478572389862
"6048" 1209.4 60.4708150638253 84.3624623961237
"6049" 1209.6 65.2842060488322 84.3074075651033
"6050" 1209.8 70.4129500833174 84.6150699026709
"6051" 1210 74.915438723084 84.8428919532712
"6052" 1210.2 79.5480713168278 85.3556130814737
"6053" 1210.4 83.2991749913493 83.2884216097045
"6054" 1210.6 86.8623340112878 80.4239383547112
"6055" 1210.8 90.0078839328231 76.8147462879678
"6056" 1211 93.721627739033 73.4872215896672
"6057" 1211.2 97.5548070007724 69.7596592033638
"6058" 1211.4 99.1416727918769 65.4883659955932
"6059" 1211.6 99.3375462254523 62.2386331821189
"6060" 1211.8 100.727048852836 57.8285291769564
"6061" 1212 100.828034346365 53.2604972261365
"6062" 1212.2 100.07070702982 47.997391445826
"6063" 1212.4 98.1137143246211 43.1672643604404
"6064" 1212.6 97.2279477076462 37.5907321359119
"6065" 1212.8 97.7858723810085 34.191677165922
"6066" 1213 99.9615371683878 33.3842868946995
"6067" 1213.2 102.082940700838 33.7871036749572
"6068" 1213.4 105.850808612115 34.7686597234055
"6069" 1213.6 109.957955831388 36.7254760746806
"6070" 1213.8 112.649632198654 39.6836639172737
"6071" 1214 114.661239767551 43.1445922646585
"6072" 1214.2 116.704307342871 47.3844428622323
"6073" 1214.4 120.310342481968 49.5912999763124
"6074" 1214.6 120.413084614854 50.727326440207
"6075" 1214.8 120.01781103549 52.9321642362237
"6076" 1215 120.163969252773 56.59107870304
"6077" 1215.2 121.082496976733 60.4742449986461
"6078" 1215.4 120.909706995073 63.7780809278976
"6079" 1215.6 119.800509464462 67.2380058076959
"6080" 1215.8 119.797960495593 71.9540616647026
"6081" 1216 120.256804515922 75.9153706044169
"6082" 1216.2 121.146391359751 77.136892837735
"6083" 1216.4 120.71266245082 76.5305575262691
"6084" 1216.6 119.782821854995 76.2540500780094
"6085" 1216.8 117.660823892054 76.8911131226737
"6086" 1217 114.982557876641 78.3964964498034
"6087" 1217.2 112.383297077251 80.2482338885419
"6088" 1217.4 109.521406079586 82.7106351734957
"6089" 1217.6 106.929247166952 84.6179094582149
"6090" 1217.8 105.101301168797 87.9505213214857
"6091" 1218 104.910840342045 91.747203310049
"6092" 1218.2 105.343465677565 95.1367546041066
"6093" 1218.4 106.290860099894 98.9516866349282
"6094" 1218.6 105.099556551119 99.5063875524737
"6095" 1218.8 102.698219056908 100.046453807514
"6096" 1219 99.132957011829 101.358283294091
"6097" 1219.2 95.4590180185241 103.229964988337
"6098" 1219.4 91.0509160461151 104.540003325519
"6099" 1219.6 87.8394989525072 103.846759292175
"6100" 1219.8 83.9665036392407 103.677925898283
"6101" 1220 79.4679515976735 104.192401990664
"6102" 1220.2 76.1389030818878 106.050678164792
"6103" 1220.4 73.0498646180348 108.695226938459
"6104" 1220.6 73.3070042883281 109.124961354205
"6105" 1220.8 72.7870932822514 109.839167410155
"6106" 1221 72.5565825951065 108.68735160863
"6107" 1221.2 70.7363251010435 106.674353926113
"6108" 1221.4 69.0635158463878 104.020708849519
"6109" 1221.6 66.4140169177821 101.301976198361
"6110" 1221.8 63.1713781669163 99.3431807171594
"6111" 1222 58.9732247204185 97.7647537714275
"6112" 1222.2 54.3894523264955 97.770745630766
"6113" 1222.4 50.2935332541942 99.3577185694253
"6114" 1222.6 46.8171730144624 101.666885092548
"6115" 1222.8 45.4226348264878 104.178183213345
"6116" 1223 45.178098206437 103.252118199031
"6117" 1223.2 43.8947598087812 101.030218883687
"6118" 1223.4 42.0462220892647 97.3992503517814
"6119" 1223.6 40.1384478328526 93.2437693119807
"6120" 1223.8 37.006224461768 90.5832993733188
"6121" 1224 33.0861454310128 87.4977027949737
"6122" 1224.2 28.5585467183878 86.2442648960371
"6123" 1224.4 24.4493469517791 86.9417190353433
"6124" 1224.6 20.028586399585 87.7363222636991
"6125" 1224.8 18.1830430879078 86.2487995801937
"6126" 1225 17.3033319521726 83.2209183842458
"6127" 1225.2 16.2720394162278 78.5736272249137
"6128" 1225.4 15.1367818002339 73.8462499355121
"6129" 1225.6 13.7128340515642 69.236101611756
"6130" 1225.8 11.5638713229407 64.9061020839325
"6131" 1226 9.36319733767349 60.8189490904737
"6132" 1226.2 6.37087883366902 57.3055974012862
"6133" 1226.4 4.41572966143271 54.4955177605299
"6134" 1226.6 4.76757692920485 51.1914194912176
"6135" 1226.8 7.05110050405443 47.3497486192237
"6136" 1227 9.32273283305012 43.3281669670191
"6137" 1227.2 11.7028396287295 38.9149108923598
"6138" 1227.4 14.0118102094378 33.9746702717487
"6139" 1227.6 15.3214059661003 28.9261542878862
"6140" 1227.8 17.1629179394989 24.7952989590663
"6141" 1228 20.9386639514348 22.0276517332737
"6142" 1228.2 25.8809345765128 19.9585878054612
"6143" 1228.4 30.4502623095306 17.5552280587237
"6144" 1228.6 34.8041576902793 15.1617028421604
"6145" 1228.8 39.2916389403645 12.6921258656016
"6146" 1229 44.8223125055257 11.3024301332668
"6147" 1229.2 49.6795065267326 10.7920890103013
"6148" 1229.4 55.2348962817952 11.8898695740292
"6149" 1229.6 59.7301249518521 14.2076333116523
"6150" 1229.8 64.5319078749407 17.2211231568855
"6151" 1230 68.936711381318 20.1373594575551
"6152" 1230.2 73.853559719836 23.1611462274392
"6153" 1230.4 78.8908618892948 25.3544574489969
"6154" 1230.6 83.4520571701631 28.0596363320243
"6155" 1230.8 87.5769677465738 30.5851416331248
"6156" 1231 89.8470970335696 34.6757178143487
"6157" 1231.2 90.9146424164459 39.2214314505551
"6158" 1231.4 91.0188032270389 43.6777026515783
"6159" 1231.6 90.9380319795407 48.3971197572149
"6160" 1231.8 90.6276666299395 52.5997710048185
"6161" 1232 92.3297629943163 56.8686018266165
"6162" 1232.2 95.8937304397211 60.879533446007
"6163" 1232.4 99.326685405146 65.993347619188
"6164" 1232.6 102.803069862905 70.5951052088782
"6165" 1232.8 105.188031852399 75.8857823562153
"6166" 1233 105.91204092867 81.5113066223796
"6167" 1233.2 107.461014892621 86.3422725858737
"6168" 1233.4 110.413813766285 91.3171726766896
"6169" 1233.6 110.722987871923 93.0569356228665
"6170" 1233.8 110.919612268425 91.9381513929922
"6171" 1234 113.209584614248 90.3598607208341
"6172" 1234.2 114.742251245217 88.2545154830078
"6173" 1234.4 116.494292822779 85.7704842117563
"6174" 1234.6 119.006938296154 82.3890052770907
"6175" 1234.8 118.628807016177 81.4445057385474
"6176" 1235 117.944202329226 80.1166018760221
"6177" 1235.2 118.123566412808 77.3183508506555
"6178" 1235.4 119.961430125855 73.5402526261802
"6179" 1235.6 122.441739790335 71.0197708982822
"6180" 1235.8 120.956081736445 71.3966235021782
"6181" 1236 119.951423957592 70.8212688270646
"6182" 1236.2 119.123798386467 68.5995146200873
"6183" 1236.4 119.009633941665 64.6245016811604
"6184" 1236.6 119.349017169837 60.1669136107771
"6185" 1236.8 120.514238851325 58.8634808292862
"6186" 1237 119.728966452608 60.0485671755286
"6187" 1237.2 119.46439502913 61.0534691764092
"6188" 1237.4 120.361799681675 62.1986703179311
"6189" 1237.6 121.270517390457 64.5166838937151
"6190" 1237.8 121.060113594146 68.1204084900944
"6191" 1238 121.18622360649 71.9941072032578
"6192" 1238.2 119.989094764585 75.519209576776
"6193" 1238.4 118.70090506956 79.0211158095771
"6194" 1238.6 118.76457920967 83.4998989981208
"6195" 1238.8 118.890495226998 85.1937550629802
"6196" 1239 117.707540724649 84.4970068739964
"6197" 1239.2 115.500081359733 84.043946861922
"6198" 1239.4 111.61094260819 84.9887858789504
"6199" 1239.6 108.185863432038 87.7021749948987
"6200" 1239.8 106.832689686193 91.5443999920956
"6201" 1240 107.451361341465 95.9861701911275
"6202" 1240.2 107.231659832388 98.6321322954104
"6203" 1240.4 105.050623033188 100.174979190324
"6204" 1240.6 101.233808634588 100.322421729045
"6205" 1240.8 96.2102158790744 101.166967276101
"6206" 1241 91.2522269566163 101.529781385745
"6207" 1241.2 86.2460536552113 101.587383798209
"6208" 1241.4 81.4606728176647 103.307223659504
"6209" 1241.6 78.1645333724613 106.69059752743
"6210" 1241.8 74.72340684892 107.932359211441
"6211" 1242 69.5333537056258 107.555451930474
"6212" 1242.2 63.4350337839362 106.129486050812
"6213" 1242.4 58.7139005728731 104.153309444327
"6214" 1242.6 53.5394509056534 101.652534254067
"6215" 1242.8 48.6688435091973 99.8093093301403
"6216" 1243 44.4433938146021 96.5111711998308
"6217" 1243.2 39.3924191490216 93.3205663823751
"6218" 1243.4 34.463767009658 90.5766278131494
"6219" 1243.6 29.0387162681138 87.9698695188709
"6220" 1243.8 23.677515848193 85.5478194784347
"6221" 1244 18.3417298184808 85.0567168423807
"6222" 1244.2 16.3486353514378 84.4500933389487
"6223" 1244.4 15.4966678517503 82.0548475683987
"6224" 1244.6 16.0246664112969 77.9961313030971
"6225" 1244.8 15.6217985223608 74.0872738269196
"6226" 1245 14.0002246839447 70.378240124942
"6227" 1245.2 12.8101780653407 66.7618161672854
"6228" 1245.4 11.5873541246128 62.4742002327237
"6229" 1245.6 10.1139762560174 57.972446036844
"6230" 1245.8 8.71957442231369 53.0535733613996
"6231" 1246 8.81724265420027 48.8573253948612
"6232" 1246.2 10.5973647286865 44.9973277827334
"6233" 1246.4 13.6649839462738 41.3010361428408
"6234" 1246.6 16.0018090882738 37.6971982128787
"6235" 1246.8 17.8653531888561 33.4130187858787
"6236" 1247 20.2797943990801 29.6013619370891
"6237" 1247.2 22.8370343667449 25.2519140422951
"6238" 1247.4 25.4794359430466 20.8867312227678
"6239" 1247.6 28.1738255059853 16.91323443062
"6240" 1247.8 28.7010360563146 14.8376397414859
"6241" 1248 28.7817800144731 14.9183836996444
"6242" 1248.2 31.8666448617952 13.6641257003626
"6243" 1248.4 35.6731829549808 13.8695958983923
"6244" 1248.6 40.9746899427492 13.519355854811
"6245" 1248.8 46.3792132484365 14.6381546683883
"6246" 1249 51.2555824061112 17.202356413463
"6247" 1249.2 55.8994008797878 19.3471758350972
"6248" 1249.4 61.0404161921878 19.6713530484237
"6249" 1249.6 65.0316073153991 17.4858904440305
"6250" 1249.8 69.9249337418701 14.8934620350502
"6251" 1250 72.4361677357282 12.3132541660162
"6252" 1250.2 73.570829618544 8.72316497862994
"6253" 1250.4 73.3396649464393 9.00326445557678
"6254" 1250.6 74.2732120410975 9.42973525986079
"6255" 1250.8 74.2230009107692 8.80250628186544
"6256" 1251 72.5938807114523 8.5879756656995
"6257" 1251.2 69.9246791857544 6.87290794200702
"6258" 1251.4 66.2930530491713 3.70726383307162
"6259" 1251.6 64.6900826813253 2.60522693325494
"6260" 1251.8 62.7887075947211 3.38930749884036
"6261" 1252 60.7223483256378 3.63164492097368
"6262" 1252.2 59.065716081058 2.91209060715454
"6263" 1252.4 59.092123423195 3.86704798916044
"6264" 1252.6 57.3793901363878 5.62152763288748
"6265" 1252.8 54.0023327054384 6.56910971796736
"6266" 1253 48.8537780837658 6.70149854586393
"6267" 1253.2 44.4294841411378 5.3828526511802
"6268" 1253.4 42.1323273271655 6.0622315655848
"6269" 1253.6 38.6982190299395 8.60747086988748
"6270" 1253.8 34.755841234168 11.3475904524187
"6271" 1254 29.5538611307211 12.9332668082144
"6272" 1254.2 26.073351726102 16.0483467667594
"6273" 1254.4 21.2466950339949 18.7143675140808
"6274" 1254.6 19.344124442776 20.8867312227678
"6275" 1254.8 16.1402460595602 24.2489786211289
"6276" 1255 12.762333355411 27.7275124381597
"6277" 1255.2 9.4932444052432 30.8343855214375
"6278" 1255.4 9.03128375018086 34.2722573432323
"6279" 1255.6 8.57382336857527 38.9112133842237
"6280" 1255.8 6.41434656324492 43.866267062155
"6281" 1256 4.07499238970595 48.0062430562123
"6282" 1256.2 4.64104152569546 52.8347965219737
"6283" 1256.4 4.69023395112851 57.919554932807
"6284" 1256.6 3.48836100546996 63.0597403225285
"6285" 1256.8 4.23998640730777 66.9985533548737
"6286" 1257 6.72768026022986 70.6530882297237
"6287" 1257.2 8.69004750635961 75.4487910006005
"6288" 1257.4 10.9639375974283 80.4293330523926
"6289" 1257.6 14.9168174903088 84.2179482097105
"6290" 1257.8 18.2291022501269 87.7714612959085
"6291" 1258 20.6051418491246 92.7965562967895
"6292" 1258.2 21.4745862250293 97.5908767966624
"6293" 1258.4 20.4806326472767 101.129182789974
"6294" 1258.6 21.0015557349845 105.243753940538
"6295" 1258.8 24.0336034888787 107.888272481001
"6296" 1259 27.314565175134 109.805082104489
"6297" 1259.2 31.5721572840271 112.593033998884
"6298" 1259.4 35.873296251419 114.973654659896
"6299" 1259.6 39.7474880530592 118.093420547017
"6300" 1259.8 45.0601273365109 119.023870704289
"6301" 1260 50.4009260137028 119.415639808707
"6302" 1260.2 56.0496253532021 119.962880660617
"6303" 1260.4 61.5445645793044 118.947474497724
"6304" 1260.6 68.1035524664582 118.663599612516
"6305" 1260.8 74.5416469169779 118.486174999064
"6306" 1261 80.8573516569512 118.257672240431
"6307" 1261.2 84.8783930700241 115.232748672246
"6308" 1261.4 88.1999048201788 111.798940372414
"6309" 1261.6 92.3668554568878 108.234075393428
"6310" 1261.8 96.3082193899659 104.944780092146
"6311" 1262 99.9215914394647 101.174121735012
"6312" 1262.2 104.141183291777 98.0210030285906
"6313" 1262.4 108.972547638978 96.4250317762086
"6314" 1262.6 110.065881490556 96.5470346952689
"6315" 1262.8 109.66335608058 95.3769978250506
"6316" 1263 109.213092817375 91.9230654076362
"6317" 1263.2 109.8265680724 87.6783609635821
"6318" 1263.4 109.990029901964 82.8263435160149
"6319" 1263.6 111.082607631938 78.24448788344
"6320" 1263.8 113.306509866284 74.7951331773013
"6321" 1264 116.06649874644 70.9861883047895
"6322" 1264.2 118.903486462693 67.3415610219158
"6323" 1264.4 121.572386756451 66.2223447696947
"6324" 1264.6 120.620802405254 67.0764475262737
"6325" 1264.8 118.930390699525 66.8606157596862
"6326" 1265 116.203566803279 64.7793515399677
"6327" 1265.2 113.81190582333 61.1450177149388
"6328" 1265.4 111.073855477848 57.4056089954175
"6329" 1265.6 107.522693000256 54.0353083394297
"6330" 1265.8 104.444779477854 50.506626287907
"6331" 1266 99.9615371683878 47.8668793682404
"6332" 1266.2 95.3156020390057 45.2007301170692
"6333" 1266.4 89.9836647366735 43.3184399226385
"6334" 1266.6 82.9356800788597 42.6626054310018
"6335" 1266.8 76.9798392206911 43.3802820663726
"6336" 1267 70.8311143512339 44.2386183210451
"6337" 1267.2 64.3277159575473 45.1903951266013
"6338" 1267.4 58.1496769424545 47.5120281429737
"6339" 1267.6 52.8963319738984 50.7714296412716
"6340" 1267.8 48.0239755922003 54.1208617476924
"6341" 1268 44.2906833569942 58.5525601672928
"6342" 1268.2 42.4919760294889 63.8428183285299
"6343" 1268.4 39.9644789591021 68.5227682399242
"6344" 1268.6 37.1311854719152 74.3733908939792
"6345" 1268.8 35.429212093157 79.0092353988198
"6346" 1269 33.3209371976536 85.0696724522838
"6347" 1269.2 32.6172430176509 88.9086805488421
"6348" 1269.4 34.8910543562767 92.5463990894181
"6349" 1269.6 37.8728412815573 95.2772181335245
"6350" 1269.8 41.5132412897484 98.8147043364901
"6351" 1270 46.7138805139262 99.8379371025352
"6352" 1270.2 51.7261616362969 101.701586928292
"6353" 1270.4 54.499499996599 103.962446137023
"6354" 1270.6 58.0495091109319 106.845240367709
"6355" 1270.8 59.8183715687484 106.1891115469
"6356" 1271 61.9858902726292 103.956204010612
"6357" 1271.2 65.2731298273699 101.977672871295
"6358" 1271.4 70.3412535702299 100.633803191158
"6359" 1271.6 75.6779192144217 100.835429346982
"6360" 1271.8 81.2632790290357 102.229026548122
"6361" 1272 86.0496381563478 104.491614522074
"6362" 1272.2 90.6599491422892 108.317937129389
"6363" 1272.4 93.9073681189652 109.51377722553
"6364" 1272.6 96.4622005289787 107.838703462837
"6365" 1272.8 100.169636792961 105.247264351488
"6366" 1273 103.157589683506 101.677516759697
"6367" 1273.2 105.89285376145 98.0474946339612
"6368" 1273.4 109.669458900277 94.6981053672885
"6369" 1273.6 113.167392893502 91.4934765873598
"6370" 1273.8 116.691474203521 88.467052483507
"6371" 1274 117.707082882733 86.7075693896806
"6372" 1274.2 116.728017148129 83.4996161579922
"6373" 1274.4 116.665006287399 79.1829528711132
"6374" 1274.6 118.141171282354 74.627854698107
"6375" 1274.8 121.252610684388 70.6689387878574
"6376" 1275 121.790868160916 68.1882628341591
"6377" 1275.2 120.460238940836 64.8076678673358
"6378" 1275.4 120.267741850595 60.3891881448185
"6379" 1275.6 119.972920725673 56.4374019492237
"6380" 1275.8 118.942042004657 51.988025613777
"6381" 1276 118.662629485338 47.6840444381487
"6382" 1276.2 116.773695828888 43.6173195729737
"6383" 1276.4 115.410547829388 39.466782106709
"6384" 1276.6 115.932792842183 38.1057168390646
"6385" 1276.8 115.673440657863 39.1643694412737
"6386" 1277 115.245595466423 39.5813323587678
"6387" 1277.2 113.973833112454 39.7745404505737
"6388" 1277.4 112.374445466865 39.1723358906214
"6389" 1277.6 110.173310305258 38.3991737575207
"6390" 1277.8 107.874943157994 37.4944584409231
"6391" 1278 104.514018741321 36.589534331107
"6392" 1278.2 101.236434280815 34.3480590456085
"6393" 1278.4 99.1594126652806 30.6395942307951
"6394" 1278.6 98.1283651025083 26.859905812052
"6395" 1278.8 98.0110546034119 22.7540383436785
"6396" 1279 99.2042327242211 20.7467253591404
"6397" 1279.2 99.7571340235793 21.1716445092716
"6398" 1279.4 100.866245513294 20.5776841885674
"6399" 1279.6 101.454508786888 20.9371333336737
"6400" 1279.8 102.689199731798 21.1134201426316
"6401" 1280 105.232946753058 21.0843618774187
"6402" 1280.2 105.597672903595 21.6883196532668
"6403" 1280.4 104.98884489725 23.1745762569909
"6404" 1280.6 105.518873222626 23.9873982728146
"6405" 1280.8 107.109656913328 25.2926375441243
"6406" 1281 109.342495711684 26.3676072336218
"6407" 1281.2 110.502377459452 27.4165882793769
"6408" 1281.4 110.436327644877 28.145730891278
"6409" 1281.6 110.812136233672 29.1169064917123
"6410" 1281.8 111.931864947547 29.9799385043828
"6411" 1282 112.219542285104 30.1835255432691
"6412" 1282.2 111.823792960272 30.8115781778923
"6413" 1282.4 111.630389511447 31.2970581298737
"6414" 1282.6 112.156004001353 32.6203637083702
"6415" 1282.8 113.140872835146 34.9661422034047
"6416" 1283 113.870992441717 37.6019040031913
"6417" 1283.2 114.87059959582 41.7747093442123
"6418" 1283.4 117.418177366066 45.5924932049023
"6419" 1283.6 119.54424987982 49.9845779775646
"6420" 1283.8 121.367681619411 53.6093124307805
"6421" 1284 120.661365768942 56.4033819044857
"6422" 1284.2 119.620333946624 60.2938198450804
"6423" 1284.4 119.407049918831 65.1518123745987
"6424" 1284.6 120.097326344523 70.0962324257546
"6425" 1284.8 122.070071494135 74.3348717982319
"6426" 1285 121.34771403319 76.8506564600086
"6427" 1285.2 119.283376014163 80.5112957927209
"6428" 1285.4 117.574274812721 84.273749589807
"6429" 1285.6 115.942508024315 88.5236260280468
"6430" 1285.8 113.263929384992 91.8498131854039
"6431" 1286 110.168007529545 95.1317691998782
"6432" 1286.2 106.585828411286 98.2278714058661
"6433" 1286.4 102.706623428033 100.97031967725
"6434" 1286.6 98.9514027082234 103.420658585611
"6435" 1286.8 94.1651868552892 105.394162949375
"6436" 1287 90.6764056573737 108.482502280234
"6437" 1287.2 89.779928931226 111.65635095418
"6438" 1287.4 90.4214103427554 113.082501592312
"6439" 1287.6 89.3857563847758 113.71141667022
"6440" 1287.8 88.002262892746 115.251861104623
"6441" 1288 86.054908607746 115.408812046996
"6442" 1288.2 82.9384151270128 115.344869070474
"6443" 1288.4 78.9262925486525 114.932488163062
"6444" 1288.6 74.9111425707735 115.205772335831
"6445" 1288.8 70.3397818854801 115.782274802181
"6446" 1289 66.3262488373314 117.270281335361
"6447" 1289.2 62.8862122537169 119.841038963942
"6448" 1289.4 59.7055448439494 120.253268912118
"6449" 1289.6 56.9845099619294 118.157714148807
"6450" 1289.8 54.210271108196 115.099449078391
"6451" 1290 50.4741771041716 112.155418538825
"6452" 1290.2 47.1808175523735 108.673789677002
"6453" 1290.4 43.875955354648 105.389353739487
"6454" 1290.6 40.4610121512514 101.477346131837
"6455" 1290.8 35.9158946264034 97.1553629521456
"6456" 1291 31.4851420152735 94.4581033965023
"6457" 1291.2 26.6950784641262 93.6363626872275
"6458" 1291.4 22.0944930917609 94.4762067327125
"6459" 1291.6 20.5881079124582 95.4763698584455
"6460" 1291.8 17.5903600837554 97.1829266065472
"6461" 1292 14.4325005557687 99.1354629267594
"6462" 1292.2 14.7323312948878 98.6271275874282
"6463" 1292.4 14.0727435531942 97.4857457406188
"6464" 1292.6 12.0950572060592 95.1368954615594
"6465" 1292.8 10.0504527533455 92.37705951753
"6466" 1293 8.69553301138777 90.0793381899451
"6467" 1293.2 7.59203224988776 87.5463866520987
"6468" 1293.4 5.74515788918228 84.2672287687613
"6469" 1293.6 3.85731757654271 80.5722526969103
"6470" 1293.8 3.20559449285351 78.4518419998573
"6471" 1294 2.43870898399816 74.8146096270841
"6472" 1294.2 1.94308202815028 73.0532023859862
"6473" 1294.4 1.68505758538777 71.2983116161537
"6474" 1294.6 1.29032360869859 69.4452022610548
"6475" 1294.8 1.31137608745535 66.5189077138656
"6476" 1295 1.02546984369422 62.8228394676188
"6477" 1295.2 1.02151464383222 57.9051300862515
"6478" 1295.4 1.57301802378502 54.598085812912
"6479" 1295.6 2.94571325409828 50.2929867183947
"6480" 1295.8 4.05038059497313 45.2211162320834
"6481" 1296 6.04431573180947 40.913703603799
"6482" 1296.2 8.6812840775951 36.7572495592298
"6483" 1296.4 9.63134493167943 31.6248627678487
"6484" 1296.6 11.2763639915083 29.7222819900038
"6485" 1296.8 15.2469892130663 27.2919994837237
"6486" 1297 18.4510741162432 23.2185879201002
"6487" 1297.2 20.1431942724949 19.3913049560094
"6488" 1297.4 21.3885290136167 19.1408749715098
"6489" 1297.6 24.8975206625878 17.6243400441325
"6490" 1297.8 29.9328864091809 15.4567859412668
"6491" 1298 34.4330654781378 13.5909711214023
"6492" 1298.2 39.1256186517174 11.9596160848473
"6493" 1298.4 44.0209874089395 10.4070948298185
"6494" 1298.6 49.4745742239433 10.2454370666959
"6495" 1298.8 54.4963558656683 10.9286822376932
"6496" 1299 59.1177600590951 11.9356068923761
"6497" 1299.2 64.2197518547326 13.0572873280254
"6498" 1299.4 68.6921599129692 15.8939386086132
"6499" 1299.6 71.9075588486668 19.5848542883225
"6500" 1299.8 74.1180771883328 24.157329738144
"6501" 1300 75.3171785843537 29.0770742449737
"6502" 1300.2 77.6975158560619 33.0527402403051
"6503" 1300.4 80.2121191280128 35.9547755151782
"6504" 1300.6 81.7511017644231 40.7726549801796
"6505" 1300.8 82.8447923248493 45.6124660693638
"6506" 1301 83.0384002529362 50.755524688635
"6507" 1301.2 82.8561561960085 55.3574037394392
"6508" 1301.4 82.1993056597514 60.1816331426555
"6509" 1301.6 81.0418163526325 64.1418812959418
"6510" 1301.8 81.0565322360774 68.6307496130599
"6511" 1302 80.7564931667741 73.6714873714737
"6512" 1302.2 80.025008881954 78.5422192939556
"6513" 1302.4 78.5302541438678 83.7250284268337
"6514" 1302.6 76.9187590467258 88.7346841788258
"6515" 1302.8 75.5435051050947 93.9776920536806
"6516" 1303 77.4880700762647 97.3872666331045
"6517" 1303.2 81.3521933344176 100.800748410563
"6518" 1303.4 85.8680378234172 103.855478788974
"6519" 1303.6 89.5486010610961 106.85224066089
"6520" 1303.8 92.8735551041788 106.177771436309
"6521" 1304 96.7913281495813 104.961073479812
"6522" 1304.2 101.359637680695 101.929096011658
"6523" 1304.4 104.660153532965 99.017052373166
"6524" 1304.6 108.102241748035 94.5058872159325
"6525" 1304.8 111.919734962943 89.9090563108441
"6526" 1305 116.01444646159 85.8063490171029
"6527" 1305.2 118.459308946549 81.3268930337963
"6528" 1305.4 121.600202954614 77.239542964635
"6529" 1305.6 120.163767428259 78.3618890901834
"6530" 1305.8 119.837533237288 79.3058324360737
"6531" 1306 119.868746149941 80.1889092657397
"6532" 1306.2 119.562050371036 80.2882120409462
"6533" 1306.4 119.106287592007 80.2882585615933
"6534" 1306.6 118.907498928409 81.257882468995
"6535" 1306.8 118.626823293646 81.213820849506
"6536" 1307 118.308039809487 82.3596834122429
"6537" 1307.2 117.630979381939 84.1961538635082
"6538" 1307.4 117.174621711094 87.1746710841678
"6539" 1307.6 115.715555127038 89.9494922260882
"6540" 1307.8 112.30902990718 92.3898367304615
"6541" 1308 109.380622561011 95.408543202156
"6542" 1308.2 106.798914435721 99.463113012807
"6543" 1308.4 103.400973869018 102.577694264981
"6544" 1308.6 99.3380180968526 104.845612446558
"6545" 1308.8 95.8614360071341 108.566913559101
"6546" 1309 95.3527986938878 111.809203946771
"6547" 1309.2 95.2878868843878 111.202315409655
"6548" 1309.4 94.6139495681084 110.82013411415
"6549" 1309.6 93.3664973231878 110.287739788812
"6550" 1309.8 91.184331622953 110.259169908778
"6551" 1310 88.5665640643423 110.104715721746
"6552" 1310.2 84.9885464437211 110.794860328378
"6553" 1310.4 81.0190909415696 111.638994855383
"6554" 1310.6 77.7888256427609 113.624221702235
"6555" 1310.8 76.0683467672139 116.643105260474
"6556" 1311 75.5925620185961 118.687827259724
"6557" 1311.2 75.0279838278735 117.965451551145
"6558" 1311.4 73.3712995677514 116.719819217156
"6559" 1311.6 70.2867834676695 115.641086341995
"6560" 1311.8 66.3779108324475 114.711252303115
"6561" 1312 62.3901942965967 113.351010802548
"6562" 1312.2 57.8479722612159 112.563803732208
"6563" 1312.4 53.1660235924787 110.71252630161
"6564" 1312.6 48.6250153506863 108.520409576175
"6565" 1312.8 45.5064300714787 105.407461143383
"6566" 1313 42.9578406886163 101.173693745059
"6567" 1313.2 41.2756168752139 96.9268486879954
"6568" 1313.4 39.7007999316921 92.4281780643867
"6569" 1313.6 37.9110402311478 88.3623280975137
"6570" 1313.8 37.1431335247628 84.2034284628487
"6571" 1314 37.3584828387121 79.0872375316494
"6572" 1314.2 37.3459829294503 74.6451645139737
"6573" 1314.4 37.6593467439827 69.9739792353977
"6574" 1314.6 38.2573209866073 65.0413831377054
"6575" 1314.8 37.2964399454348 61.6345468851325
"6576" 1315 35.0597141006186 57.8700983160451
"6577" 1315.2 31.9512706282544 55.439923809907
"6578" 1315.4 28.7370541945128 53.2039824385049
"6579" 1315.6 24.8301746602315 50.5304272847237
"6580" 1315.8 21.1545007421562 47.4621485419895
"6581" 1316 18.2334257008984 43.3341935953673
"6582" 1316.2 14.9270667233878 39.2258648397474
"6583" 1316.4 11.9894620679303 35.0765827655694
"6584" 1316.6 11.793795559208 33.0877488566647
"6585" 1316.8 13.0527382240753 30.0945668588862
"6586" 1317 15.1898422413637 27.4323810476424
"6587" 1317.2 17.5296484501642 24.4836091374149
"6588" 1317.4 20.1184841466936 21.9314295215443
"6589" 1317.6 22.7027378331407 18.6094722118384
"6590" 1317.8 25.9620743383878 15.6582363845426
"6591" 1318 29.6435012486021 14.1427215021523
"6592" 1318.2 33.7258286699808 13.2899183437876
"6593" 1318.4 38.506090607176 13.1156421230972
"6594" 1318.6 43.1390821350429 13.1333908288185
"6595" 1318.8 47.2577298644701 13.385980717956
"6596" 1319 51.8641246671464 14.4092436362323
"6597" 1319.2 56.5863711624962 14.6314593862448
"6598" 1319.4 60.6620730739592 14.3977321823308
"6599" 1319.6 64.600638026176 14.9759382165325
"6600" 1319.8 67.4407206088878 16.9802948888665
"6601" 1320 70.9179282223309 19.0924577291555
"6602" 1320.2 73.9117565145602 22.3016243361289
"6603" 1320.4 75.6347043755389 26.1333991629969
"6604" 1320.6 77.2861646138372 30.2870595479007
"6605" 1320.8 79.1986097387742 34.2641179313828
"6606" 1321 81.0530221147173 38.3137296831441
"6607" 1321.2 81.7484910842599 42.9576344392179
"6608" 1321.4 83.0455196126878 47.884189184107
"6609" 1321.6 82.7087418716348 52.2368442062266
"6610" 1321.8 80.5572335818544 56.2881047873737
"6611" 1322 77.9536114953008 59.7436708548432
"6612" 1322.2 74.5612044699351 63.3402604278947
"6613" 1322.4 71.1264274186295 66.7380501369682
"6614" 1322.6 68.9576813743769 70.8054898694193
"6615" 1322.8 68.2254140022106 74.7708797906003
"6616" 1323 69.5531363523306 79.157462585788
"6617" 1323.2 72.1045896613193 82.2771927460079
"6618" 1323.4 74.8830006806921 85.6209048246476
"6619" 1323.6 78.4523599724678 88.6894836173937
"6620" 1323.8 80.854431952662 93.7355182949898
"6621" 1324 81.6726348417628 98.7984431301143
"6622" 1324.2 82.2081572701378 104.476197967317
"6623" 1324.4 81.5014561183233 107.900950271361
"6624" 1324.6 80.4769923167776 107.740285557525
"6625" 1324.8 78.715090521419 107.859726037505
"6626" 1325 76.1279180064339 109.251148123258
"6627" 1325.2 73.2599271929371 112.251044234586
"6628" 1325.4 70.6933015864493 113.565286846951
"6629" 1325.6 68.8741897353461 116.902752498474
"6630" 1325.8 69.2366140050544 117.995434625057
"6631" 1326 71.1028285281794 117.286814038015
"6632" 1326.2 73.714256079976 116.673651994356
"6633" 1326.4 77.49076207104 116.321368465561
"6634" 1326.6 81.7130904413455 116.628477247065
"6635" 1326.8 85.026257114002 114.933142735931
"6636" 1327 88.8917553697271 113.522701846652
"6637" 1327.2 93.3997168962848 112.458202718591
"6638" 1327.4 94.2353169272647 112.468776588012
"6639" 1327.6 93.5011618228963 113.55594360866
"6640" 1327.8 93.0382290294306 113.080374230488
"6641" 1328 92.089504998115 113.067054664383
"6642" 1328.2 90.7617634401605 111.94585068211
"6643" 1328.4 89.3334394039848 110.438698871847
"6644" 1328.6 87.256606563785 107.219333245665
"6645" 1328.8 86.0081657344973 103.799459008172
"6646" 1329 84.9229982439319 99.8634025047237
"6647" 1329.2 84.2761312608505 95.2144574616528
"6648" 1329.4 84.0581438408878 90.3597234865646
"6649" 1329.6 84.6649281470834 85.7507284436476
"6650" 1329.8 86.6167509986794 81.4230392892653
"6651" 1330 87.7435118252503 77.1377779987737
"6652" 1330.2 88.3005942474949 72.2480641202951
"6653" 1330.4 89.9218439657211 67.5221752848404
"6654" 1330.6 91.7232617712069 63.7979868158247
"6655" 1330.8 94.1529771828071 60.7351919169253
"6656" 1331 96.9127319685036 59.7120319179474
"6657" 1331.2 100.217041099398 58.0677932495375
"6658" 1331.4 103.619118924092 57.8621499312084
"6659" 1331.6 107.788645036485 58.1010288088285
"6660" 1331.8 110.882949116763 59.8614999003487
"6661" 1332 114.315161044075 61.9183928638799
"6662" 1332.2 118.397829454213 63.922670456051
"6663" 1332.4 118.298432800973 64.4277694782077
"6664" 1332.6 117.810190851549 63.7504501646672
"6665" 1332.8 117.752065391352 62.0859024807147
"6666" 1333 117.130289275881 59.3419946717204
"6667" 1333.2 116.723879789039 55.9505633779737
"6668" 1333.4 118.002692755421 52.389068763407
"6669" 1333.6 119.510461474581 50.6424525043447
"6670" 1333.8 118.953075305292 51.086320972463
"6671" 1334 118.146703850084 50.6729867650813
"6672" 1334.2 116.552100341284 49.752604739853
"6673" 1334.4 114.863434006459 48.2446042787594
"6674" 1334.6 113.385299372988 45.4600512944266
"6675" 1334.8 112.734832461167 42.7768380915256
"6676" 1335 113.243257060435 40.0990994980737
"6677" 1335.2 114.198374487938 39.0917265623276
"6678" 1335.4 114.288201703839 39.1384047174737
"6679" 1335.6 114.370620489563 39.1892634548139
"6680" 1335.8 114.095510935752 40.0074592964266
"6681" 1336 112.699231478734 39.7475770835506
"6682" 1336.2 110.992068106871 40.1143201982323
"6683" 1336.4 108.535934330248 39.9279134702295
"6684" 1336.6 105.785053792102 40.4088215605451
"6685" 1336.8 102.444791276004 39.2395463741365
"6686" 1337 99.4820749391264 37.481678306826
"6687" 1337.2 96.4025793371809 35.5436334741289
"6688" 1337.4 91.9751462616292 35.4854366794047
"6689" 1337.6 87.5611432156291 36.2867617759909
"6690" 1337.8 83.7281185357457 39.0618771104842
"6691" 1338 81.5865018637724 42.7406534864297
"6692" 1338.2 79.824764960453 46.6921637664628
"6693" 1338.4 79.4954718118394 51.094741241506
"6694" 1338.6 78.322871382162 55.1318370065382
"6695" 1338.8 76.1551310342628 58.6322325079424
"6696" 1339 72.9739606126302 61.774923012201
"6697" 1339.2 70.5930003577315 64.9408489937237
"6698" 1339.4 70.6387090902545 69.3483608587737
"6699" 1339.6 72.2200412804459 72.2902244483923
"6700" 1339.8 73.8948090963163 74.5895258201165
"6701" 1340 76.1187580375602 76.9394612290599
"6702" 1340.2 77.7394916477167 80.5435981509079
"6703" 1340.4 79.8804197814678 84.2495158475937
"6704" 1340.6 81.1425979184159 86.112612775361
"6705" 1340.8 81.9799971039102 89.7967434508468
"6706" 1341 81.1890418609878 93.7941483164737
"6707" 1341.2 79.1897581283878 96.7075430605031
"6708" 1341.4 76.6079432537587 100.331395711925
"6709" 1341.6 75.0292202432925 104.643693618617
"6710" 1341.8 76.5330104967092 106.901697277652
"6711" 1342 79.1184465630216 107.193408598615
"6712" 1342.2 82.5614629761306 107.722368012045
"6713" 1342.4 86.3582796992574 107.696564559822
"6714" 1342.6 89.9592174317969 107.584957298428
"6715" 1342.8 92.5887182087609 106.805575205802
"6716" 1343 93.0102460392848 107.251893762518
"6717" 1343.2 91.9406953162573 107.329671723517
"6718" 1343.4 90.1876732808163 108.037653943902
"6719" 1343.6 88.0236652939787 109.036621401792
"6720" 1343.8 84.2641682797356 109.937433113865
"6721" 1344 80.3042439653416 110.575349037058
"6722" 1344.2 75.8702680548801 111.510079093858
"6723" 1344.4 72.7608213792782 114.213803020008
"6724" 1344.6 70.7905116201904 118.276149731053
"6725" 1344.8 70.5601967111449 118.716573918217
"6726" 1345 69.5865195686449 117.748460645102
"6727" 1345.2 66.909623985706 116.430666611201
"6728" 1345.4 62.2746359079912 115.868640222991
"6729" 1345.6 58.0094165227113 117.017302750533
"6730" 1345.8 53.9196749910891 119.133358315837
"6731" 1346 50.5402818874678 120.948056466514
"6732" 1346.2 47.8576996324176 119.896446399295
"6733" 1346.4 43.786218750273 118.141397519097
"6734" 1346.6 38.5907787935257 117.272078311146
"6735" 1346.8 34.1533264895782 117.304587509664
"6736" 1347 34.0235028705782 116.29690894314
"6737" 1347.2 32.4836826990909 114.608525731458
"6738" 1347.4 29.6370813993108 113.187799708628
"6739" 1347.6 25.2270729262032 111.546030249889
"6740" 1347.8 24.0395392746672 109.920914635488
"6741" 1348 22.2089915345696 107.419727237883
"6742" 1348.2 18.5061695989222 105.023891359974
"6743" 1348.4 16.231484990483 103.500009355997
"6744" 1348.6 15.2386434089878 100.652829972566
"6745" 1348.8 13.4695015464332 96.0660616489737
"6746" 1349 9.95667673881634 92.8050159812356
"6747" 1349.2 8.6187359409934 90.8411181096427
"6748" 1349.4 8.56200014613062 89.2781409984023
"6749" 1349.6 8.343408674922 86.9988599849805
"6750" 1349.8 6.42020326786145 83.4953772776447
"6751" 1350 4.12325185455214 80.9060419206792
"6752" 1350.2 4.09178775300316 78.0705107691275
"6753" 1350.4 2.70255019930027 74.3968768426362
"6754" 1350.6 1.65097888540028 70.4632211869362
"6755" 1350.8 0.469276937185071 67.0346934434061
"6756" 1351 1.02190450454993 65.3031270656629
"6757" 1351.2 0.501665366041613 61.0586234640122
"6758" 1351.4 0.935621239342311 57.2487995679737
"6759" 1351.6 0.83309008570027 53.7841317359112
"6760" 1351.8 2.21993089566777 52.0169077222737
"6761" 1352 2.6175934401765 49.1512798955582
"6762" 1352.2 2.9741512670075 45.7557522831216
"6763" 1352.4 3.46236121451454 43.1885359299385
"6764" 1352.6 5.46702459151935 39.3826781058553
"6765" 1352.8 7.66320061933957 35.0200241291966
"6766" 1353 10.217186592225 31.10594568609
"6767" 1353.2 13.2949983702449 27.4450058918308
"6768" 1353.4 16.766980771974 23.9669480005427
"6769" 1353.6 20.6785549604808 21.3012432976597
"6770" 1353.8 24.0773935246291 17.9055279961978
"6771" 1354 26.6738659046291 14.6330774620944
"6772" 1354.2 30.3436214796378 11.1567782651523
"6773" 1354.4 32.6932780258413 7.76033792056671
"6774" 1354.6 32.6501306666515 8.23182359641874
"6775" 1354.8 33.2056421712287 8.62100264208732
"6776" 1355 34.4428413530625 9.08501898896766
"6777" 1355.2 36.5161444557287 10.4975440439964
"6778" 1355.4 39.1669910138163 12.1629113124023
"6779" 1355.6 43.1766862177878 13.4203457935737
"6780" 1355.8 47.7974084109647 13.4832603166275
"6781" 1356 51.9711682360207 13.904965859942
"6782" 1356.2 56.5176858652753 14.6617841502612
"6783" 1356.4 61.1718626064253 14.6423106074112
"6784" 1356.6 65.769050597176 14.8888800249678
"6785" 1356.8 70.5999997767504 15.2166196252539
"6786" 1357 75.5030624024673 13.675272172701
"6787" 1357.2 79.9022048180219 13.1562655539493
"6788" 1357.4 82.3816284851809 15.5731795307151
"6789" 1357.6 86.1309942909211 18.6392552773737
"6790" 1357.8 89.5741889560394 22.9089936501254
"6791" 1358 92.9093327219949 26.8376168172237
"6792" 1358.2 96.8592003419395 30.2163884186116
"6793" 1358.4 100.588271880802 33.8917398392668
"6794" 1358.6 104.276008773154 38.0781784956404
"6795" 1358.8 108.324833715104 41.717173876701
"6796" 1359 111.882666461911 45.3940916609155
"6797" 1359.2 116.027574692725 48.0495562733276
"6798" 1359.4 119.812379911106 51.1957733320987
"6799" 1359.6 120.947230126058 54.8441120796782
"6800" 1359.8 119.977978788751 58.6370271302351
"6801" 1360 119.708157285939 63.7466955327495
"6802" 1360.2 120.106841767865 68.9208486622528
"6803" 1360.4 117.913663899096 72.8531609640692
"6804" 1360.6 115.756744146721 77.4796468621404
"6805" 1360.8 113.555924700816 81.8735581575808
"6806" 1361 111.26244858134 87.2138113871604
"6807" 1361.2 110.367925154546 92.2021007782105
"6808" 1361.4 111.647227018376 95.2331571053894
"6809" 1361.6 110.962380673125 94.3288166420921
"6810" 1361.8 109.042699317438 94.6298878637862
"6811" 1362 105.026281104625 95.0290954922112
"6812" 1362.2 101.101495247552 95.8873318721312
"6813" 1362.4 97.5952066584332 98.7451490592464
"6814" 1362.6 94.8015054385568 102.585584374953
"6815" 1362.8 92.2463049535306 106.869241372902
"6816" 1363 90.5114595686794 109.324298739349
"6817" 1363.2 88.8380134495242 109.125137505656
"6818" 1363.4 85.6609662139262 107.861036756735
"6819" 1363.6 81.2001150520201 106.513044636738
"6820" 1363.8 76.1389030818878 106.361074635674
"6821" 1364 70.6509046423423 105.413362216974
"6822" 1364.2 64.937558955044 104.750044663646
"6823" 1364.4 58.9775636530429 104.849300975801
"6824" 1364.6 52.4104958156297 104.628138714958
"6825" 1364.8 46.9610447116378 103.04002418213
"6826" 1365 42.0640214361231 99.6056644375913
"6827" 1365.2 36.2317039010743 96.2491710817423
"6828" 1365.4 30.4551004568226 93.3708104284302
"6829" 1365.6 24.833888804261 90.2761110917413
"6830" 1365.8 19.6417139397036 86.9442442087105
"6831" 1366 14.4093554622536 83.7264849845103
"6832" 1366.2 12.0535317418634 80.862449292181
"6833" 1366.4 8.86863117005444 77.2935663415737
"6834" 1366.6 5.81344866958778 72.9521117885443
"6835" 1366.8 5.1143009848268 69.6770362649249
"6836" 1367 4.09696144680947 64.929508978811
"6837" 1367.2 4.45345854190129 59.3189599790548
"6838" 1367.4 3.3996792851073 53.8654693996444
"6839" 1367.6 3.88664979092943 49.172688602682
"6840" 1367.8 6.21793527047211 45.1556512511243
"6841" 1368 8.84816348237427 40.0559419166223
"6842" 1368.2 11.3054935595956 35.351601493136
"6843" 1368.4 14.7370809394853 32.0218538954615
"6844" 1368.6 19.2017468611927 27.9989049213274
"6845" 1368.8 24.223365155352 25.5950193210808
"6846" 1369 29.2703382846292 24.9921069229909
"6847" 1369.2 33.9567939456436 23.0765058086365
"6848" 1369.4 38.8161221963529 20.9253586333458
"6849" 1369.6 43.9135471725257 19.4231213355426
"6850" 1369.8 48.5596007291346 19.7815387908787
"6851" 1370 53.3754397406439 20.8269415790103
"6852" 1370.2 58.6531889392819 22.2842442978855
"6853" 1370.4 63.7127173678309 24.4919400648373
"6854" 1370.6 67.8215365579544 26.8311256362737
"6855" 1370.8 72.2520409943548 30.0336317893638
"6856" 1371 76.6539641790073 33.2384856844411
"6857" 1371.2 80.5764455752889 36.8343921385176
"6858" 1371.4 84.8178260070142 40.6563424165506
"6859" 1371.6 90.1288091554312 42.5222855692346
"6860" 1371.8 96.0507829825563 43.3321452188782
"6861" 1372 102.257439647877 43.9955014196259
"6862" 1372.2 108.509474329511 45.7871244410917
"6863" 1372.4 114.784007755083 47.1451353066693
"6864" 1372.6 119.165554896333 49.7909971069411
"6865" 1372.8 118.951191983933 53.3127834828373
"6866" 1373 118.402197599091 57.6090244448693
"6867" 1373.2 117.655732769741 62.8991816678619
"6868" 1373.4 116.692178672772 68.599308768683
"6869" 1373.6 115.881759483536 74.6764183481774
"6870" 1373.8 115.109593076251 79.9959629925305
"6871" 1374 114.576680738119 85.580307806666
"6872" 1374.2 111.878137731016 88.0954952731597
"6873" 1374.4 108.32676024207 90.7807130189796
"6874" 1374.6 105.188139903684 95.0923845064737
"6875" 1374.8 103.836132219951 98.9102960060793
"6876" 1375 104.372253540489 98.4102818072459
"6877" 1375.2 104.421905792602 98.1803320155451
"6878" 1375.4 103.353179214763 98.0620997910987
"6879" 1375.6 99.9652464146449 97.8464998524022
"6880" 1375.8 95.5010301394624 98.6557521981304
"6881" 1376 90.7822436367407 100.390333664194
"6882" 1376.2 85.5702071680642 101.827939327533
"6883" 1376.4 81.4786483956801 104.643408291981
"6884" 1376.6 76.9308271577878 106.971245644974
"6885" 1376.8 72.2382934382969 107.643968034337
"6886" 1377 67.1480854021255 106.067800952097
"6887" 1377.2 62.2890833640241 103.825973421019
"6888" 1377.4 56.408708923557 102.23468083792
"6889" 1377.6 50.4810351086151 101.660279413155
"6890" 1377.8 44.149551962669 102.370621146661
"6891" 1378 38.0670076410085 103.170547281836
"6892" 1378.2 34.0902499842159 100.764053861536
"6893" 1378.4 31.0581358006266 97.388518663414
"6894" 1378.6 27.7624224665789 93.1221201710619
"6895" 1378.8 24.0471759581378 88.6769340008904
"6896" 1379 19.8856956832414 84.7049117716078
"6897" 1379.2 14.3150410909592 82.6061342933665
"6898" 1379.4 9.24454614715886 82.3196173648592
"6899" 1379.6 7.89635904507608 83.7673812750062
"6900" 1379.8 7.72672425460027 84.8103538816737
"6901" 1380 8.16824938960317 86.5719605271814
"6902" 1380.2 9.34714771444548 89.4450570799737
"6903" 1380.4 9.98152169016135 92.8804839789831
"6904" 1380.6 11.5911641656052 95.6427237609302
"6905" 1380.8 14.1004347003674 99.098370464188
"6906" 1381 15.2400343763342 101.629931034688
"6907" 1381.2 16.1718461290936 101.782119226709
"6908" 1381.4 17.1395926557069 103.171833135729
"6909" 1381.6 18.357406194657 104.042724393301
"6910" 1381.8 21.5169136238278 106.122199176714
"6911" 1382 24.2806490794039 108.434902252732
"6912" 1382.2 26.6371571571878 111.716298919424
"6913" 1382.4 30.4134841898623 113.866200054067
"6914" 1382.6 33.506742032732 116.474973032588
"6915" 1382.8 36.0079496181497 117.391136588998
"6916" 1383 39.7718196012684 117.600312242354
"6917" 1383.2 43.9426455698878 118.810014195253
"6918" 1383.4 47.4329036345416 121.127013332089
"6919" 1383.6 49.0531347880905 121.381667353974
"6920" 1383.8 52.7377511557028 121.981879291131
"6921" 1384 54.2523342700399 121.768315958387
"6922" 1384.2 55.7958836256904 120.269625564908
"6923" 1384.4 59.0075946913461 119.677732354599
"6924" 1384.6 63.6498709340878 119.990700007545
"6925" 1384.8 68.2025802677562 120.479734843026
"6926" 1385 72.2912555737753 120.894828782724
"6927" 1385.2 74.5519801601641 121.315047338961
"6928" 1385.4 74.216110022104 121.313246798014
"6929" 1385.6 73.9656556998278 121.062301251234
"6930" 1385.8 74.3460571885145 119.57967895222
"6931" 1386 75.9587956667962 117.890143403544
"6932" 1386.2 79.0173693884042 116.481357800736
"6933" 1386.4 83.1309706813131 116.240070741787
"6934" 1386.6 86.9845845858461 116.864887276265
"6935" 1386.8 87.356843978206 116.649006334065
"6936" 1387 87.2017300438163 115.944530548712
"6937" 1387.2 87.2043381075909 114.462474160083
"6938" 1387.4 87.8162469610445 112.653451058668
"6939" 1387.6 89.3716391042449 110.020246068345
"6940" 1387.8 92.0363953357969 106.723400554156
"6941" 1388 95.1078089612587 103.579080116264
"6942" 1388.2 97.5538991432968 100.786920521701
"6943" 1388.4 100.664748437971 98.0296438863487
"6944" 1388.6 104.478687747292 95.8233092655011
"6945" 1388.8 108.521465917258 94.2527460355386
"6946" 1389 112.757563991705 92.5951890115913
"6947" 1389.2 114.045108824847 89.9376231638266
"6948" 1389.4 116.538670311733 86.3225752091978
"6949" 1389.6 119.694727256388 82.6914666873141
"6950" 1389.8 121.091742286931 81.0714336544737
"6951" 1390 119.983548341354 78.3363855013838
"6952" 1390.2 119.166159664745 74.6637107452594
"6953" 1390.4 118.80732530373 70.2944299405243
"6954" 1390.6 118.714177098764 66.0332765641913
"6955" 1390.8 119.462795173006 61.0946419443051
"6956" 1391 120.058518716223 56.2223369979682
"6957" 1391.2 120.595116872033 52.493486039764
"6958" 1391.4 118.934113582717 50.8897332420149
"6959" 1391.6 115.451306407446 48.6411917128807
"6960" 1391.8 113.041648616811 44.8689719938031
"6961" 1392 110.869574430739 40.8403780962319
"6962" 1392.2 108.019986386315 36.8547603350641
"6963" 1392.4 104.335250125733 34.0573768704047
"6964" 1392.6 99.6283232129544 32.0759998438737
"6965" 1392.8 94.9810310576605 29.546209595451
"6966" 1393 90.9766014270471 26.3443583966825
"6967" 1393.2 87.8575563501325 22.0458822840269
"6968" 1393.4 84.8857694120128 17.5080194699964
"6969" 1393.6 84.4687815922899 14.4549835919519
"6970" 1393.8 85.6033271322465 13.637941468028
"6971" 1394 85.1345385720471 12.1607713626385
"6972" 1394.2 84.620469741163 7.93405800232762
"6973" 1394.4 84.3085179632449 8.80140689186654
"6974" 1394.6 83.5964677126462 9.39129165829391
"6975" 1394.8 81.9255534165829 9.75077037749807
"6976" 1395 79.5092117526687 9.08934234219279
"6977" 1395.2 76.0189573469421 6.66133307307151
"6978" 1395.4 72.8365147735753 4.21585120647368
"6979" 1395.6 69.6900559206921 3.35929754633238
"6980" 1395.8 66.2880235286088 2.42701839309474
"6981" 1396 64.2210948576878 2.04779676917369
"6982" 1396.2 61.5052132808713 1.72209641513303
"6983" 1396.4 58.5431661495663 2.91761501647368
"6984" 1396.6 55.4962343442999 3.51537431714402
"6985" 1396.8 52.0263295796211 2.96954446407369
"6986" 1397 50.9937800413988 3.07026476628687
"6987" 1397.2 48.4550632948071 3.35734017760272
"6988" 1397.4 46.516084727162 3.24008013463498
"6989" 1397.6 45.7841653828769 3.73606826669108
"6990" 1397.8 43.8704402986462 5.22526631150739
"6991" 1398 41.364517831703 7.1354715076802
"6992" 1398.2 37.7199634682742 8.5546155641896
"6993" 1398.4 33.2364769019152 9.23759998537479
"6994" 1398.6 31.3161794530085 10.953249364922
"6995" 1398.8 28.1602242510014 14.0027817569964
"6996" 1399 24.3230511485128 16.6317100417464
"6997" 1399.2 21.3556268689289 18.591144171509
"6998" 1399.4 18.7197710213163 22.1361471862951
"6999" 1399.6 16.2466856271054 26.6234078458737
"7000" 1399.8 13.3646012853054 30.8800952123796
"7001" 1400 10.2440315994601 35.3531859466303
"7002" 1400.2 6.99990989005852 38.0444032451688
"7003" 1400.4 6.12122563950972 41.9581103935591
"7004" 1400.6 6.02358178313194 47.1512392483109
"7005" 1400.8 6.04713118378777 52.1191438222362
"7006" 1401 6.45607558363777 57.0626051670395
"7007" 1401.2 6.63832797184931 61.8325719618968
"7008" 1401.4 7.90647517123194 66.7368828916425
"7009" 1401.6 10.5649931249878 70.4726333993137
"7010" 1401.8 13.8759646514842 74.1594990477146
"7011" 1402 16.0505403493493 77.8008770988968
"7012" 1402.2 16.4792226387848 82.6121345446649
"7013" 1402.4 16.2423289617812 86.185632940654
"7014" 1402.6 18.2438507959039 88.1572905366672
"7015" 1402.8 21.2990653346337 89.9015680025229
"7016" 1403 24.8774189409362 92.1650712909576
"7017" 1403.2 28.3897760136878 93.3592391928237
"7018" 1403.4 32.282434737072 93.6301605872105
"7019" 1403.6 35.3617231398555 93.2769477698124
"7020" 1403.8 39.4884590227687 94.6534570327118
"7021" 1404 43.8364262452514 97.4882203843828
"7022" 1404.2 46.6240026238493 100.389188161674
"7023" 1404.4 49.5445347297378 103.472499112924
"7024" 1404.6 54.3331716477092 104.891749462063
"7025" 1404.8 58.8031934332894 104.701460568523
"7026" 1405 64.4131175538505 105.654601628399
"7027" 1405.2 68.0029567434801 106.746550919781
"7028" 1405.4 71.9309244747356 109.361693586126
"7029" 1405.6 74.5702010189711 112.423837642974
"7030" 1405.8 74.7574700656272 115.405209625784
"7031" 1406 74.6910875047791 116.231056382778
"7032" 1406.2 75.0496295663056 115.926407747364
"7033" 1406.4 76.6851609249109 115.033292384874
"7034" 1406.6 79.7704237697332 113.163832271274
"7035" 1406.8 82.368342864549 110.884799579022
"7036" 1407 85.9905184775416 109.341026013335
"7037" 1407.2 89.9671469994346 107.312032644849
"7038" 1407.4 94.2307517011021 105.577187259997
"7039" 1407.6 99.2444162253402 103.722564131426
"7040" 1407.8 103.620202794751 102.527737231019
"7041" 1408 105.0944385046 103.475744703399
"7042" 1408.2 103.893338200959 104.222694168431
"7043" 1408.4 102.947480405388 103.712672808074
"7044" 1408.6 103.070190401429 103.377976847857
"7045" 1408.8 103.013306465726 102.821461091164
"7046" 1409 103.124040527228 101.583565456474
"7047" 1409.2 104.272692931803 100.11504114285
"7048" 1409.4 105.094563335003 98.3629410620506
"7049" 1409.6 106.731598485129 95.3616483088441
"7050" 1409.8 107.728235175063 92.6095077930987
"7051" 1410 107.597089278462 89.9234811573996
"7052" 1410.2 108.039451239499 86.8942633807329
"7053" 1410.4 109.850515594974 83.1799482940944
"7054" 1410.6 112.478061376682 81.2088939569443
"7055" 1410.8 115.042714242221 80.197287953207
"7056" 1411 116.129570950003 80.8317592809352
"7057" 1411.2 116.742286888807 81.573976695764
"7058" 1411.4 116.561053694319 81.2684074212323
"7059" 1411.6 115.955807029188 78.9270529359325
"7060" 1411.8 116.061092557564 75.6102818574188
"7061" 1412 117.384158576657 71.6803723160242
"7062" 1412.2 118.388854382917 67.6965462240855
"7063" 1412.4 118.846546278921 63.034605521407
"7064" 1412.6 119.477862801922 58.2387046628487
"7065" 1412.8 118.84939846449 53.3349125088032
"7066" 1413 118.876400848983 48.2202232780804
"7067" 1413.2 118.011496885905 46.7935215619564
"7068" 1413.4 114.854160890816 45.3884846607594
"7069" 1413.6 111.481600063168 43.014567056188
"7070" 1413.8 108.655242964871 40.2083304050944
"7071" 1414 105.139895004905 38.2558958467433
"7072" 1414.2 101.03110675674 37.1851493588828
"7073" 1414.4 97.0310242406237 35.4639586920692
"7074" 1414.6 92.3884927267211 34.148850293907
"7075" 1414.8 89.4315576976296 31.5273167244517
"7076" 1415 88.6195348778701 28.6303282619443
"7077" 1415.2 88.6502769687715 26.3915368240318
"7078" 1415.4 88.948912935974 23.640150614784
"7079" 1415.6 88.1475878393878 22.8925456364047
"7080" 1415.8 85.9420958933529 22.5602304865667
"7081" 1416 82.0366046307449 21.5519409007951
"7082" 1416.2 78.0992397287878 19.556675518307
"7083" 1416.4 74.8542199070581 16.2609151099572
"7084" 1416.6 72.8640666267834 12.7984763922319
"7085" 1416.8 72.3932776787614 9.32319797592424
"7086" 1417 73.1032401610154 6.64935351155879
"7087" 1417.2 73.1386109185772 4.90323310496842
"7088" 1417.4 73.1736763798346 4.69371261258007
"7089" 1417.6 71.9074645001065 4.04951469462993
"7090" 1417.8 69.6228622899516 3.42586067383539
"7091" 1418 66.7753745615128 2.49163126662993
"7092" 1418.2 64.9384750491297 1.87065034711885
"7093" 1418.4 62.4138134247667 1.86126072713684
"7094" 1418.6 59.4472949247449 2.41223021393797
"7095" 1418.8 56.193274344615 2.15932706004187
"7096" 1419 53.0708687808253 1.77760136212994
"7097" 1419.2 50.2347636374211 1.88335351844035
"7098" 1419.4 46.9389156856719 2.45585600798505
"7099" 1419.6 44.0931229464559 3.58443633224641
"7100" 1419.8 41.173821143974 4.35015150199093
"7101" 1420 38.9791565085854 5.03404192156671
"7102" 1420.2 36.3570213201785 5.40086912408996
"7103" 1420.4 34.1017133342948 7.51578645221787
"7104" 1420.6 30.8603632440282 9.89891659550739
"7105" 1420.8 27.7927332355226 12.3057589702265
"7106" 1421 24.9066846827525 15.008012287109
"7107" 1421.2 21.6913249409395 17.9682014674392
"7108" 1421.4 18.5169720139965 20.2843463103106
"7109" 1421.6 15.3252897344777 23.8148415984287
"7110" 1421.8 12.1080395679592 27.4774617965808
"7111" 1422 8.87384497001429 31.6602514350761
"7112" 1422.2 6.33947474064701 35.6620166975848
"7113" 1422.4 5.46991540084931 37.7502906373968
"7114" 1422.6 5.93288639906778 37.4922412285537
"7115" 1422.8 5.87057106194777 37.9076768093537
"7116" 1423 5.63968474877238 38.1647275749737
"7117" 1423.2 5.62413625302069 38.2000593193851
"7118" 1423.4 5.61920624217258 38.2592194495623
"7119" 1423.6 5.54568745540028 38.4292431986862
"7120" 1423.8 5.64467796488776 38.5442119997429
"7121" 1424 5.71633385849167 38.6545166830191
"7122" 1424.2 5.96923701238777 38.8114415288811
"7123" 1424.4 6.02085363199018 39.0226583583653
"7124" 1424.6 6.24946604364388 39.0465782552542
"7125" 1424.8 6.59956484674303 39.5005442862631
"7126" 1425 6.98186124058778 39.8167331267487
"7127" 1425.2 7.28885591610541 39.9112370846972
"7128" 1425.4 7.38463110246094 39.9537603733883
"7129" 1425.6 7.45018792542479 40.0231286395478
"7130" 1425.8 7.42595917882934 39.9544388940451
"7131" 1426 7.41514756900028 39.9579163124112
"7132" 1426.2 7.48865418290628 40.1385274119922
"7133" 1426.4 7.4708114008215 39.9939892908833
"7134" 1426.6 7.45499620760998 39.9029215849181
"7135" 1426.8 7.33737822800315 39.752570299666
"7136" 1427 7.29343792618778 39.7667510334337
"7137" 1427.2 7.10879989027666 39.7298234262515
"7138" 1427.4 7.06275134165701 39.7126245707429
"7139" 1427.6 6.66054778356278 39.8994956838612
"7140" 1427.8 6.06897954893655 40.1152482897054
"7141" 1428 5.90021686051435 40.0143033114863
"7142" 1428.2 5.63892628556499 39.8121728667142
"7143" 1428.4 5.50674036970027 39.8946272981487
"7144" 1428.6 5.44994253638776 39.9073599992429
"7145" 1428.8 5.11240112698778 40.337364022356
"7146" 1429 4.87964592435206 41.0903955602951
"7147" 1429.2 4.22365678583356 42.18065699404
"7148" 1429.4 3.72004281321278 43.5361798110987
"7149" 1429.6 3.01824628819546 45.4797891840121
"7150" 1429.8 2.02259899478777 48.2052862684337
"7151" 1430 0.785838106726005 50.7327993966943
"7152" 1430.2 1.47164889662063 51.4182963502819
"7153" 1430.4 1.06927258175265 54.3137331546359
"7154" 1430.6 0.470824913564238 56.9356955456796
"7155" 1430.8 0.12717415738777 60.1883772267594
"7156" 1431 0.691509480795916 63.4816580107798
"7157" 1431.2 0.859611888462385 66.8121498899811
"7158" 1431.4 0.774198323049048 69.6071705250382
"7159" 1431.6 1.78969154696986 71.5148651633095
"7160" 1431.8 2.46933451660694 74.4771051715696
"7161" 1432 2.58253390803994 76.4909177058433
"7162" 1432.2 3.42269679354161 78.9503154486583
"7163" 1432.4 4.65919867520595 81.7854635589737
"7164" 1432.6 5.29317439268965 85.3629615882095
"7165" 1432.8 7.23165979024984 88.8675658092496
"7166" 1433 9.39658055398777 91.5871467934737
"7167" 1433.2 10.4591746279915 95.5553404308322
"7168" 1433.4 11.9240414312562 97.9724190016579
"7169" 1433.6 15.033857119662 99.3325914173608
"7170" 1433.8 17.8355345748555 101.198282458151
"7171" 1434 20.6461387814404 103.571916673789
"7172" 1434.2 22.7554309490878 106.685633683174
"7173" 1434.4 24.1510348533378 110.106486043824
"7174" 1434.6 26.365210839493 111.340835347632
"7175" 1434.8 29.9733592193265 111.45810888531
"7176" 1435 33.4098503757562 111.675643628211
"7177" 1435.2 36.7885128605681 112.612188303326
"7178" 1435.4 40.1561233490544 114.695750975474
"7179" 1435.6 42.957166280206 117.758408169156
"7180" 1435.8 44.4924867797701 119.984154278856
"7181" 1436 45.8327247288584 119.268215203488
"7182" 1436.2 49.1376842592265 117.68797600049
"7183" 1436.4 52.8912021652449 116.661651491759
"7184" 1436.6 57.2747561748057 115.246048106757
"7185" 1436.8 61.4209483737812 114.648929342392
"7186" 1437 65.4191813987449 115.525694825509
"7187" 1437.2 69.4126966147326 117.439953680543
"7188" 1437.4 72.4560119955193 118.650246738434
"7189" 1437.6 74.528278808669 117.231368534067
"7190" 1437.8 76.9703924511973 113.805531873759
"7191" 1438 78.6525569463188 109.791551850836
"7192" 1438.2 79.0497920391534 105.967141091771
"7193" 1438.4 79.3133996702925 101.979218390569
"7194" 1438.6 78.5619543588952 97.8942494777274
"7195" 1438.8 78.5115416360257 94.5954734130599
"7196" 1439 79.4818612711378 92.2297737075237
"7197" 1439.2 80.8418683766297 88.7414968221672
"7198" 1439.4 82.5523727106554 84.488903287023
"7199" 1439.6 84.591103960993 80.7639566621053
"7200" 1439.8 87.3640095675663 77.5708324992951
"7201" 1440 91.1058159217698 74.424172623204
"7202" 1440.2 93.8284903397671 70.9989114906806
"7203" 1440.4 96.6801332812499 64.1361663897495
"7204" 1440.6 96.608506456974 59.0461851896461
"7205" 1440.8 95.0239121924211 53.8647305660404
"7206" 1441 92.2654763386799 49.3492511556759
"7207" 1441.2 88.9871139089211 46.105605603807
"7208" 1441.4 84.941627732293 43.0303801586526
"7209" 1441.6 80.9151559034846 39.2431011844092
"7210" 1441.8 78.6648191472138 34.7582687025172
"7211" 1442 77.9541954096292 29.0300691415427
"7212" 1442.2 78.9084736205544 24.7928948179737
"7213" 1442.4 78.7754274294516 20.6537311356013
"7214" 1442.6 76.6714749734673 17.0565873402919
"7215" 1442.8 72.9025857225306 15.3022176158034
"7216" 1443 68.6098464964757 13.2478658426165
"7217" 1443.2 64.1974211389289 13.3997267482031
"7218" 1443.4 59.1890047280585 14.025450515303
"7219" 1443.6 53.6633799595995 13.9083298673443
"7220" 1443.8 47.7444122308309 12.458175744576
"7221" 1444 42.780652848179 10.0978597903968
"7222" 1444.2 39.027692689703 7.11853799215847
"7223" 1444.4 38.4035044925544 7.90284198607369
"7224" 1444.6 35.5822995599673 9.56369914823505
"7225" 1444.8 32.1247858909179 11.8066225680038
"7226" 1445 27.8565934296087 14.6032503034388
"7227" 1445.2 24.5729616150878 18.037739176007
"7228" 1445.4 20.6869079530211 20.1625190736404
"7229" 1445.6 18.047310255905 22.0016870094737
"7230" 1445.8 15.883810350366 26.4566127179846
"7231" 1446 12.5132531561668 30.3134177794039
"7232" 1446.2 9.92734781492266 35.00065425609
"7233" 1446.4 8.88563188206634 39.8895270845451
"7234" 1446.6 8.62378837983514 45.1581209458421
"7235" 1446.8 7.99448546878779 49.5191012927137
"7236" 1447 7.97501192593778 54.3537328642737
"7237" 1447.2 9.29176000235072 58.8764030876589
"7238" 1447.4 11.3173368292414 63.5784926016566
"7239" 1447.6 13.3128125134536 68.5314969823816
"7240" 1447.8 15.2452929114244 73.9659653365225
"7241" 1448 16.7514302114404 79.3188147979737
"7242" 1448.2 20.1134381355903 83.3836087422332
"7243" 1448.4 24.3076148035707 85.027887604242
"7244" 1448.6 28.9679904398493 86.229425901666
"7245" 1448.8 32.9238659072628 88.7256178580154
"7246" 1449 37.4774293436878 89.8067085900451
"7247" 1449.2 41.4051839257969 88.9375647511555
"7248" 1449.4 46.8693215025617 88.5673365254302
"7249" 1449.6 52.0021795945813 88.584452121764
"7250" 1449.8 56.9608542900594 88.8782897880707
"7251" 1450 61.8061926941202 89.908582254854
"7252" 1450.2 66.1191161674678 92.1220201037537
"7253" 1450.4 69.340947141785 93.8226028083093
"7254" 1450.6 71.6252466945427 96.6063838942483
"7255" 1450.8 72.5927209967416 100.640846253889
"7256" 1451 75.2717975669251 104.631514004041
"7257" 1451.2 77.8818336086116 105.113992826892
"7258" 1451.4 80.6320173957159 103.399067628427
"7259" 1451.6 84.3345425135974 101.192000670135
"7260" 1451.8 88.6748714611724 98.8732477490429
"7261" 1452 92.5083844841583 96.4140315130147
"7262" 1452.2 95.8862044328225 92.4846231161259
"7263" 1452.4 99.8046669620961 89.2935961911403
"7264" 1452.6 101.919710088304 84.7173136213903
"7265" 1452.8 103.10145725583 80.6547904121016
"7266" 1453 104.064890840352 76.1242264590094
"7267" 1453.2 103.312909851462 72.3924843102144
"7268" 1453.4 101.833412605132 68.49514795809
"7269" 1453.6 98.9871767436825 65.9640640961053
"7270" 1453.8 96.1501890274299 63.8486223886105
"7271" 1454 93.0462657296544 60.2477251668737
"7272" 1454.2 88.723845740051 58.1403434004941
"7273" 1454.4 84.3115092908717 56.1536745238285
"7274" 1454.6 79.8402146112125 53.1459716912263
"7275" 1454.8 76.4924652783133 48.9110848030482
"7276" 1455 73.3801511781378 44.6518515368799
"7277" 1455.2 70.4846701437388 40.077554301729
"7278" 1455.4 69.108142715419 35.5195713378487
"7279" 1455.6 68.6909785049095 30.258186952615
"7280" 1455.8 69.6374728988088 26.3364293196632
"7281" 1456 70.7894866968825 24.0938971219895
"7282" 1456.2 72.7054826900367 20.4755689350588
"7283" 1456.4 72.7800622158452 20.4962854700056
"7284" 1456.6 71.6077765535291 19.6027723105606
"7285" 1456.8 67.53661305474 19.3580060407464
"7286" 1457 63.7082915626378 19.6722382094623
"7287" 1457.2 59.1068079374348 20.1215355390149
"7288" 1457.4 54.2086391593995 21.1204137369678
"7289" 1457.6 50.9704308117545 23.4989860819404
"7290" 1457.8 47.117067675436 26.0950413579436
"7291" 1458 42.9133297335306 27.9782100412951
"7292" 1458.2 39.0742598573878 27.9591486369181
"7293" 1458.4 34.6705836901719 25.8241074279851
"7294" 1458.6 30.4900042337143 22.7263147604227
"7295" 1458.8 26.4894827905753 18.8696922010987
"7296" 1459 24.7739059992791 17.1770462120715
"7297" 1459.2 24.7708356365746 17.6690020544957
"7298" 1459.4 24.6180180475642 18.1787632640972
"7299" 1459.6 23.9256550124459 18.7062804946248
"7300" 1459.8 22.6582870686636 20.1617729608875
"7301" 1460 20.2184983667671 22.1136039224047
"7302" 1460.2 17.7496364173765 24.8344675499007
"7303" 1460.4 15.4659856999343 28.1169832951597
"7304" 1460.6 11.9644625639608 31.424839579586
"7305" 1460.8 9.63201349900574 34.2605375047096
"7306" 1461 7.9973352555463 37.7261770571322
"7307" 1461.2 7.98990345870542 41.4095543816266
"7308" 1461.4 7.23387179511718 46.0419665748854
"7309" 1461.6 5.39430384253063 50.154866101188
"7310" 1461.8 4.16978305283081 53.9760940333091
"7311" 1462 5.54691921564079 57.9800350123412
"7312" 1462.2 6.27334439388092 62.5208833833915
"7313" 1462.4 7.59374045540093 67.0248597197763
"7314" 1462.6 9.25262423722322 71.2311320016636
"7315" 1462.8 11.0420949248128 74.7425322282237
"7316" 1463 13.4220743994248 77.7152526892144
"7317" 1463.2 16.8354739226878 79.9760468691612
"7318" 1463.4 20.1773361982709 82.9024524886815
"7319" 1463.6 23.653185924527 83.5068590134357
"7320" 1463.8 27.498594386046 84.7738718013977
"7321" 1464 31.2140298342969 84.2681295197204
"7322" 1464.2 34.4823503705359 84.3218324116589
"7323" 1464.4 38.7297279454262 85.1708640852044
"7324" 1464.6 42.4097282224647 85.7251110740121
"7325" 1464.8 45.7721969413507 86.634616142733
"7326" 1465 49.6373410735905 87.1661262545548
"7327" 1465.2 53.4023989909652 86.7160183284596
"7328" 1465.4 57.556422344115 87.7042403706555
"7329" 1465.6 61.1386305822139 90.136508963778
"7330" 1465.8 64.5582853924418 93.2397663758791
"7331" 1466 68.0813719461269 96.4696437689085
"7332" 1466.2 72.3470547638647 97.8726072395199
"7333" 1466.4 77.2996789694172 98.4429793791943
"7334" 1466.6 82.1757013653878 97.4887121405153
"7335" 1466.8 87.0151264244186 96.0690575786429
"7336" 1467 90.9629057485592 93.6624700743451
"7337" 1467.2 94.9209940480834 90.6388699242563
"7338" 1467.4 99.0738243141445 87.3713879224331
"7339" 1467.6 102.769168446761 83.9009628926785
"7340" 1467.8 106.944906564047 80.3738100314957
"7341" 1468 109.718962350956 75.8489835265191
"7342" 1468.2 110.568716948047 70.8478236582237
"7343" 1468.4 110.965998049505 65.2085147493678
"7344" 1468.6 110.236149300674 59.9236719256815
"7345" 1468.8 107.590498150073 55.3663570924737
"7346" 1469 104.762060534592 50.9317002889055
"7347" 1469.2 100.509054170257 47.8859766107454
"7348" 1469.4 95.1843197276574 45.135088961395
"7349" 1469.6 89.6704626510282 43.1439739059456
"7350" 1469.8 84.1597449340182 42.2682828364085
"7351" 1470 78.3078528544912 40.8305884409909
"7352" 1470.2 72.5381210200732 40.2120022858332
"7353" 1470.4 67.1664158655168 38.5562923613124
"7354" 1470.6 63.3305048313478 35.1683984484537
"7355" 1470.8 61.6300666939684 31.5458169353124
"7356" 1471 60.5163238867899 27.561524605778
"7357" 1471.2 60.7999602717791 24.5515922217889
"7358" 1471.4 61.0144514683878 20.3893614186672
"7359" 1471.6 59.0670971833878 19.745442044784
"7360" 1471.8 55.2771859925806 20.9756111773773
"7361" 1472 51.0338649540463 22.5083157665469
"7362" 1472.2 45.9740901535582 23.8147918702805
"7363" 1472.4 40.9536831789575 25.3771011034737
"7364" 1472.6 36.1921755155878 26.316413170356
"7365" 1472.8 30.8354532670032 25.3043428115067
"7366" 1473 26.4570268858253 22.8698824615362
"7367" 1473.2 22.3472979468565 19.8514833197862
"7368" 1473.4 22.1696510439635 19.0865566555646
"7369" 1473.6 22.4159139628769 19.1328672548324
"7370" 1473.8 22.2414150158383 20.3097000629462
"7371" 1474 20.4695366114647 22.096558115666
"7372" 1474.2 18.2783275859459 25.6261813027179
"7373" 1474.4 15.2583407856636 27.8034597758185
"7374" 1474.6 12.6717587375041 30.5941990949155
"7375" 1474.8 11.7068076862414 34.5344158875713
"7376" 1475 9.72391111694955 38.5490930087546
"7377" 1475.2 6.66213283937614 42.1334054162644
"7378" 1475.4 6.07634149806278 46.4864215528737
"7379" 1475.6 6.5557895078697 50.4909327500279
"7380" 1475.8 5.9880066922432 54.9393468757629
"7381" 1476 4.64695941146183 59.1937497118811
"7382" 1476.2 5.48489504919545 62.4267646796275
"7383" 1476.4 7.81209911624144 65.5495951096444
"7384" 1476.6 11.0276657334239 69.1714566261363
"7385" 1476.8 13.739421023647 72.0799459681774
"7386" 1477 15.7871481992628 75.4349248628904
"7387" 1477.2 19.6424460277806 78.4193225806165
"7388" 1477.4 23.1203795669433 80.5521391784737
"7389" 1477.6 26.442265314689 83.2956407173412
"7390" 1477.8 29.7856466787987 86.3266226153641
"7391" 1478 33.1655769873746 88.4560060878553
"7392" 1478.2 37.4011808237962 89.3380897319244
"7393" 1478.4 41.8852234339965 89.035830454865
"7394" 1478.6 47.1318372595845 88.3883779515557
"7395" 1478.8 51.5693385847028 88.5354025441038
"7396" 1479 56.5830094287908 89.2503216514737
"7397" 1479.2 61.1183103635878 88.7440095373737
"7398" 1479.4 65.4228100092139 88.6012035564737
"7399" 1479.6 69.7437916099478 89.2607075409937
"7400" 1479.8 74.5424234428337 90.6082065312845
"7401" 1480 78.6028090903737 93.1779432516427
"7402" 1480.2 83.1493785078878 94.7129000817044
"7403" 1480.4 87.4824914528186 94.4093125418891
"7404" 1480.6 90.9239586628592 93.2062327847165
"7405" 1480.8 95.5475341223878 90.3114886241693
"7406" 1481 99.316237415123 87.4461551815472
"7407" 1481.2 103.435492081629 84.4499760284496
"7408" 1481.4 106.850655733149 80.2797918038324
"7409" 1481.6 110.351754142354 76.4150931863404
"7410" 1481.8 112.620053337476 71.7498124836385
"7411" 1482 115.766151655344 67.0801164546367
"7412" 1482.2 119.216002661325 61.8737659948487
"7413" 1482.4 120.89245483813 57.9335144617318
"7414" 1482.6 120.379511180783 59.2311063657814
"7415" 1482.8 121.038615708014 60.613513913155
"7416" 1483 120.653746893517 62.1674395846027
"7417" 1483.2 119.92044332124 63.0938129597691
"7418" 1483.4 119.219762796632 62.9752877377664
"7419" 1483.6 117.521383708684 62.3143248500663
"7420" 1483.8 115.706170287111 60.8517960302207
"7421" 1484 113.310986542802 58.3746837120599
"7422" 1484.2 110.458071818217 57.5925371046441
"7423" 1484.4 107.184580937586 54.9982857331111
"7424" 1484.6 103.670783425531 52.9995726537814
"7425" 1484.8 100.809624070768 51.1964788952454
"7426" 1485 96.8315039806295 50.1020806736825
"7427" 1485.2 92.8840560035491 50.4833138746027
"7428" 1485.4 90.0778225262779 52.0109158629352
"7429" 1485.6 88.0647216996005 54.7200012021333
"7430" 1485.8 85.6713731275141 57.5227957322842
"7431" 1486 82.5085470268665 59.1077633038673
"7432" 1486.2 79.1512390326405 59.3081445572759
"7433" 1486.4 75.577522927201 58.1782510820231
"7434" 1486.6 71.915578476294 57.4922188535987
"7435" 1486.8 69.0922136990088 59.0355825347368
"7436" 1487 68.3473920125491 61.5978908044737
"7437" 1487.2 66.560354192544 65.3303198507237
"7438" 1487.4 66.4567165876037 68.7499919966555
"7439" 1487.6 67.2474947573529 72.5755344947993
"7440" 1487.8 66.7899797186503 77.0939625273612
"7441" 1488 66.9614402620316 81.9997614506107
"7442" 1488.2 67.3866274343044 86.3617461287237
"7443" 1488.4 68.6224973759613 90.0349908780766
"7444" 1488.6 71.7554467697701 92.1770805915766
"7445" 1488.8 75.4897849868878 93.5818691556764
"7446" 1489 80.0251448941269 95.1206070323432
"7447" 1489.2 84.390016895092 94.7577686997554
"7448" 1489.4 89.1075512193173 94.3847543578399
"7449" 1489.6 94.3471102480727 94.3881358335422
"7450" 1489.8 99.921186584104 95.2871199349737
"7451" 1490 103.928369971166 98.0879443078441
"7452" 1490.2 104.111364245492 99.8022646376365
"7453" 1490.4 102.937493973157 100.704759420166
"7454" 1490.6 100.793219727607 102.26108246813
"7455" 1490.8 98.1691961598057 103.80025530925
"7456" 1491 95.1524187602139 105.969345976604
"7457" 1491.2 93.3818401145241 109.797859895019
"7458" 1491.4 94.0517402513008 111.472738521169
"7459" 1491.6 94.2233332085878 110.294730291374
"7460" 1491.8 93.7980063044354 109.985008228902
"7461" 1492 93.5687708973071 109.220125754748
"7462" 1492.2 91.9237618007356 108.007012344387
"7463" 1492.4 88.7255123368716 106.726255912345
"7464" 1492.6 85.0666989705818 106.392852357339
"7465" 1492.8 80.995486647206 107.590858372019
"7466" 1493 78.082200378794 109.344583679817
"7467" 1493.2 75.1855108798565 111.498844357599
"7468" 1493.4 74.0553254220216 114.527528821277
"7469" 1493.6 72.1134566420498 117.270281335361
"7470" 1493.8 69.6866692175878 116.713580939359
"7471" 1494 66.903722912115 115.049815390928
"7472" 1494.2 63.0536809299109 112.588613774781
"7473" 1494.4 58.530099486615 111.886839946201
"7474" 1494.6 53.2595187271846 111.200655732708
"7475" 1494.8 48.6793791617117 112.536290496051
"7476" 1495 46.7677204094313 115.418247637735
"7477" 1495.2 46.2607974516206 118.001807245624
"7478" 1495.4 46.7836487391001 117.05747379783
"7479" 1495.6 45.6208067625495 116.009260532415
"7480" 1495.8 45.1901694087159 113.908695285286
"7481" 1496 44.4026727415617 110.50752813643
"7482" 1496.2 41.7318257051525 106.971245644974
"7483" 1496.4 38.0252012586942 104.464812226538
"7484" 1496.6 33.8488591926378 103.414078484374
"7485" 1496.8 29.7452157358096 104.397086699489
"7486" 1497 26.7789644948647 106.506876546243
"7487" 1497.2 24.5881077039711 108.621087469765
"7488" 1497.4 24.5859439769878 108.211061206424
"7489" 1497.6 22.0859119996735 107.629636855617
"7490" 1497.8 20.028496473273 106.176342010605
"7491" 1498 17.7090014162449 103.260144764702
"7492" 1498.2 14.9703412630544 101.348646526855
"7493" 1498.4 14.673601562483 98.708899607188
"7494" 1498.6 14.647134544919 95.1897522207237
"7495" 1498.8 12.5145111369711 91.5979654283904
"7496" 1499 9.27714282450777 89.1101121429537
"7497" 1499.2 7.00440955336145 87.0416119229605
"7498" 1499.4 7.16161702074162 85.3136700661045
"7499" 1499.6 6.68155871137461 81.1841752183421
"7500" 1499.8 5.1949318562092 76.6620671662951
"7501" 1500 2.8722398362432 73.0614727761725
"7502" 1500.2 2.66992641918087 70.8243211065082
"7503" 1500.4 2.87319019978018 66.9518825855117
"7504" 1500.6 2.60396538862215 62.1212422685674
"7505" 1500.8 1.95313492851766 57.5312080898243
"7506" 1501 2.12645788998777 53.8500172225537
"7507" 1501.2 3.63241187038777 49.3367712322515
"7508" 1501.4 5.40608320564453 44.3348582239331
"7509" 1501.6 5.35582041261277 39.9725214695487
"7510" 1501.8 6.94291415488777 36.4380734422737
"7511" 1502 9.86394558238777 31.9396850439237
"7512" 1502.2 11.9478675704917 27.435732776188
"7513" 1502.4 15.5565603178412 24.0230105657644
"7514" 1502.6 18.8436556786125 20.0908000331815
"7515" 1502.8 22.4664531897581 16.5971778333255
"7516" 1503 25.8995666699804 12.6784278523996
"7517" 1503.2 30.0981021060584 11.269092059909
"7518" 1503.4 34.6065366931809 9.82512688257713
"7519" 1503.6 39.4374742521181 7.4833220666984
"7520" 1503.8 43.6166753960943 4.55311039061499
"7521" 1504 45.6952644263878 3.87060597792424
"7522" 1504.2 46.0933901913211 4.13362958110702
"7523" 1504.4 47.8916989106319 4.84383522396206
"7524" 1504.6 50.6363826483275 5.9129430934014
"7525" 1504.8 55.5201304499949 7.13224607615225
"7526" 1505 59.8792495906203 6.14810972182252
"7527" 1505.2 64.0397793987923 4.32817051729391
"7528" 1505.4 67.8688468131181 4.19251212890065
"7529" 1505.6 71.0154521414701 5.95396036437957
"7530" 1505.8 74.2503512596113 8.47406590967368
"7531" 1506 77.3340440450348 11.2415999994149
"7532" 1506.2 79.9641711114924 14.0190440179388
"7533" 1506.4 84.074180876176 15.8327741019325
"7534" 1506.6 88.2461880563498 16.2565810344863
"7535" 1506.8 93.0595026476701 15.4158111844384
"7536" 1507 95.8171677926186 14.1338050448034
"7537" 1507.2 94.4304803457174 14.5789145956605
"7538" 1507.4 94.8510685898701 15.6678217389678
"7539" 1507.6 94.9719827448211 17.7564546681737
"7540" 1507.8 95.7206322810544 20.7683626289737
"7541" 1508 97.7487008759945 23.5654052068669
"7542" 1508.2 100.170182270352 27.2595435789737
"7543" 1508.4 102.235688839146 31.429567754784
"7544" 1508.6 104.885670670223 35.6362216778619
"7545" 1508.8 107.471682569841 39.8509250450086
"7546" 1509 109.79420103924 44.3593795770305
"7547" 1509.2 112.792177489556 48.5670405648472
"7548" 1509.4 116.6018704508 52.2230981759796
"7549" 1509.6 118.558015801655 57.0102864074853
"7550" 1509.8 119.034917804529 61.9369595505678
"7551" 1510 118.163703887491 66.4864215613013
"7552" 1510.2 117.728826740102 71.9374147462594
"7553" 1510.4 116.226145624047 76.6039738241796
"7554" 1510.6 114.368939723458 81.3658011626714
"7555" 1510.8 112.756376063166 86.1057051023626
"7556" 1511 112.697838023074 91.5011009064621
"7557" 1511.2 111.291893516613 95.2286993064237
"7558" 1511.4 108.907290263667 96.3740153498574
"7559" 1511.6 108.890517186277 96.29445505277
"7560" 1511.8 109.93745736523 96.2402986113158
"7561" 1512 111.121675982424 95.1017693464014
"7562" 1512.2 111.937766021138 94.0955245748665
"7563" 1512.4 113.838918371141 92.7234852938972
"7564" 1512.6 115.874203611531 90.5485578414737
"7565" 1512.8 117.534934322115 87.8473414052351
"7566" 1513 119.017386635518 85.4233471435606
"7567" 1513.2 119.197330740219 83.1360984385701
"7568" 1513.4 119.634142900854 79.5265325883737
"7569" 1513.6 121.545717618006 76.120737090752
"7570" 1513.8 121.378377315294 75.8582039540049
"7571" 1514 120.792326944297 73.6980422026328
"7572" 1514.2 120.63403932327 69.4789481461207
"7573" 1514.4 121.596794232434 65.2661628297062
"7574" 1514.6 121.524771042291 60.9691065293171
"7575" 1514.8 119.659320814842 56.517066442701
"7576" 1515 118.839682041595 52.3848905319909
"7577" 1515.2 117.17741561968 50.2652387946932
"7578" 1515.4 115.63438165525 47.7381003070944
"7579" 1515.6 114.952056820514 43.5787011546636
"7580" 1515.8 112.781619544638 40.872477342688
"7581" 1516 109.628403567772 38.1098021977045
"7582" 1516.2 106.885463515054 34.2483817351403
"7583" 1516.4 103.121596788517 32.3096823580737
"7584" 1516.6 99.5541596053188 32.2577529104737
"7585" 1516.8 95.1625919962831 32.0705653667993
"7586" 1517 90.6997674552584 33.0336399510854
"7587" 1517.2 86.6684737981968 33.5734934086535
"7588" 1517.4 82.2755656876955 35.8756946443638
"7589" 1517.6 79.172824612866 39.216016663615
"7590" 1517.8 77.9617326711123 42.7403477793206
"7591" 1518 78.5615793267749 46.0609351112479
"7592" 1518.2 79.3977709724673 50.4537133280419
"7593" 1518.4 80.8075601497724 55.1095631208253
"7594" 1518.6 83.2368683380834 59.1806314637454
"7595" 1518.8 85.5684252752544 61.684439883807
"7596" 1519 88.9857968577139 64.0955843439302
"7597" 1519.2 93.0303224781983 66.5298217620632
"7598" 1519.4 96.5995069526352 68.5682145957314
"7599" 1519.6 100.803340845272 69.3791085580105
"7600" 1519.8 105.460592356346 70.9738892250947
"7601" 1520 110.060448162177 72.9868386018
"7602" 1520.2 113.894097471281 75.5235455957184
"7603" 1520.4 115.201154895517 78.7639235232156
"7604" 1520.6 114.756793176566 81.799373232438
"7605" 1520.8 114.700626267261 86.0260945568155
"7606" 1521 115.518473488556 89.2878610111845
"7607" 1521.2 114.680289972513 90.0292633654737
"7608" 1521.4 112.570260360046 90.6562164523517
"7609" 1521.6 109.2798183392 92.448564688956
"7610" 1521.8 106.335876861288 95.6181701634237
"7611" 1522 104.249003269286 99.5244642589167
"7612" 1522.2 102.547339113949 100.56631737335
"7613" 1522.4 99.2363795251163 100.266783035188
"7614" 1522.6 95.4236115769787 100.190912089019
"7615" 1522.8 91.1015744932493 100.83258575272
"7616" 1523 86.8139452078423 102.33890287611
"7617" 1523.2 82.5575355389172 104.181947007341
"7618" 1523.4 77.5831908432628 105.060404252817
"7619" 1523.6 72.6268835380445 105.642975632668
"7620" 1523.8 67.3796271411231 104.187674519944
"7621" 1524 62.7847735456605 102.315298581746
"7622" 1524.2 58.0760492749652 100.994787916784
"7623" 1524.4 53.1998446709699 100.29501759625
"7624" 1524.6 48.9000531925592 97.4792844729451
"7625" 1524.8 45.0040907928385 94.1488776416286
"7626" 1525 40.1290767617628 90.8893448413487
"7627" 1525.2 37.3798087262839 86.114322543162
"7628" 1525.4 36.1282623493108 81.1313522478583
"7629" 1525.6 36.2569187229852 75.922325441149
"7630" 1525.8 35.010624168689 70.5697977753653
"7631" 1526 32.977026440905 65.3090556372668
"7632" 1526.2 29.95267535424 60.2347428049737
"7633" 1526.4 26.9961345594924 55.3754145542644
"7634" 1526.6 25.5447841344592 50.2290510263308
"7635" 1526.8 24.6074673664536 44.9018901188684
"7636" 1527 25.0328105392299 38.9060887676842
"7637" 1527.2 27.4550459568878 34.2282899845808
"7638" 1527.4 31.115915598689 29.6659729504375
"7639" 1527.6 35.3924016394692 26.0111234288225
"7640" 1527.8 39.9069216895947 22.2926709830944
"7641" 1528 45.5341040717671 20.5960105830599
"7642" 1528.2 51.514683626911 19.435406168776
"7643" 1528.4 56.890176742839 19.0173269873395
"7644" 1528.6 62.522175770865 20.5839540792578
"7645" 1528.8 68.7547889475463 21.7008761849615
"7646" 1529 73.714522475911 21.8311048124155
"7647" 1529.2 78.6675131155923 22.6375276888941
"7648" 1529.4 84.2024771584819 22.2934083180502
"7649" 1529.6 88.3938050478361 22.731385281784
"7650" 1529.8 91.2544013423533 24.8309465683702
"7651" 1530 94.9917723376799 27.766439170013
"7652" 1530.2 98.4142207791436 31.7399680114388
"7653" 1530.4 101.013712313074 36.2460552523109
"7654" 1530.6 102.040190340785 40.2168259162123
"7655" 1530.8 103.56266732724 42.5713542789851
"7656" 1531 106.666713094761 44.4269339002539
"7657" 1531.2 110.727944192353 46.9278218574737
"7658" 1531.4 115.150900591388 49.0343147722156
"7659" 1531.6 118.793017554855 51.1541451064411
"7660" 1531.8 118.653316051801 53.3682022609085
"7661" 1532 117.525465157516 56.5845857033225
"7662" 1532.2 117.362327919581 60.6817491294851
"7663" 1532.4 116.968431257388 65.6450010141693
"7664" 1532.6 116.996585777171 70.2976374174616
"7665" 1532.8 116.869944374008 75.0547804153013
"7666" 1533 116.041759218319 79.1867528407151
"7667" 1533.2 113.921394552623 82.9592218084031
"7668" 1533.4 111.885337251926 87.8322482747045
"7669" 1533.6 109.35263365605 91.7279193923894
"7670" 1533.8 107.336517370811 95.706550088666
"7671" 1534 105.30402559078 96.7340781188914
"7672" 1534.2 102.482138602219 96.893054962214
"7673" 1534.4 98.5001442680229 98.8818306826899
"7674" 1534.6 94.2404059036891 101.099839095268
"7675" 1534.8 90.6949377689554 104.744946016447
"7676" 1535 87.8093631477825 106.571525554895
"7677" 1535.2 83.6265680263743 106.665984703001
"7678" 1535.4 80.0487281006754 106.520419789953
"7679" 1535.6 76.7055656350905 107.008087482798
"7680" 1535.8 74.7030538557478 108.126675854074
"7681" 1536 72.8740145013607 110.150169937244
"7682" 1536.2 71.1718514189478 110.899708355914
"7683" 1536.4 69.8216857813478 111.917525528874
"7684" 1536.6 69.4307312258449 113.275109658988
"7685" 1536.8 69.6065808441765 113.803442157558
"7686" 1537 69.8819690966052 114.667528449604
"7687" 1537.2 70.0813330193478 115.635673977034
"7688" 1537.4 70.0971115822724 115.794258520858
"7689" 1537.6 69.996196056572 115.872704574039
"7690" 1537.8 70.0801865250501 115.906314072123
"7691" 1538 70.0947907916836 116.288375935319
"7692" 1538.2 69.7514124249852 116.599268713798
"7693" 1538.4 69.542459738104 116.92906809692
"7694" 1538.6 69.6846972132485 117.730994320955
"7695" 1538.8 69.5656047825203 118.526329805968
"7696" 1539 70.116014471852 119.146846484045
"7697" 1539.2 70.4146431404248 119.657898190585
"7698" 1539.4 70.4176063840971 119.84642758045
"7699" 1539.6 70.5564874648878 120.152979531295
"7700" 1539.8 71.251971138102 120.152979531295
"7701" 1540 71.7898118453878 120.300064552305
"7702" 1540.2 72.1048893926237 120.3423490558
"7703" 1540.4 72.2191149491264 120.43011923744
"7704" 1540.6 72.2014117283537 120.478803094565
"7705" 1540.8 72.0996182089105 120.381435380315
"7706" 1541 72.2092419990801 120.309552522342
"7707" 1541.2 71.7898118453878 120.175203032577
"7708" 1541.4 71.8540103382999 120.099837445496
"7709" 1541.6 71.6989353120878 119.85407610374
"7710" 1541.8 71.4257412616704 119.565547814267
"7711" 1542 70.7288395108016 120.099099531784
"7712" 1542.2 69.8728059388553 120.301770886837
"7713" 1542.4 68.6573533812306 121.014451974517
"7714" 1542.6 67.9461054114235 120.885555667081
"7715" 1542.8 65.4477526199148 122.939550781974
"7716" 1543 64.1898670141986 123.307969160217
"7717" 1543.2 63.0951381188472 123.686913777839
"7718" 1543.4 61.3257153259902 125.123872275148
"7719" 1543.6 61.1542615196185 124.632251045089
"7720" 1543.8 61.0244379006185 124.582318883935
"7721" 1544 61.0582473880504 124.762555937932
"7722" 1544.2 60.7451876660174 124.769102153437
"7723" 1544.4 59.5932244814404 125.368619021684
"7724" 1544.6 59.8888216809219 125.302930755133
"7725" 1544.8 59.0554276446012 125.199794575687
"7726" 1545 58.7831971813988 125.103039993111
"7727" 1545.2 58.6922132498709 125.208546729777
"7728" 1545.4 57.5741255648878 125.402690796514
"7729" 1545.6 56.8828147937128 125.987160237999
"7730" 1545.8 56.2314760315457 125.655597547895
"7731" 1546 56.1532781791655 125.730758590474
"7732" 1546.2 55.9176099068683 125.784711263305
"7733" 1546.4 55.8642535097658 125.599351756608
"7734" 1546.6 55.9417137630174 125.509577609955
"7735" 1546.8 55.7205327824989 125.423028530622
"7736" 1547 55.1937713271054 125.154952656791
"7737" 1547.2 54.9067030675273 124.687640907578
"7738" 1547.4 54.0202039947628 122.979383028712
"7739" 1547.6 52.3637654413634 120.607475284571
"7740" 1547.8 50.7632539531003 116.946567969886
"7741" 1548 49.8640450809433 112.296418165066
"7742" 1548.2 49.1018361889478 107.960501621754
"7743" 1548.4 49.1059163598306 103.772020748188
"7744" 1548.6 48.8270369340453 99.3018708924052
"7745" 1548.8 46.8799049497628 95.243845395307
"7746" 1549 45.4655764850801 90.9330354823583
"7747" 1549.2 44.2640763374119 85.9046262172448
"7748" 1549.4 42.7060755989128 81.2418271544112
"7749" 1549.6 43.3309472238937 77.3829155381796
"7750" 1549.8 44.9673248484235 74.2742398882594
"7751" 1550 46.1421309886299 70.7894030296737
"7752" 1550.2 47.0765273494692 66.9236783374039
"7753" 1550.4 45.8674515421141 63.7297312848947
"7754" 1550.6 44.5525312525526 60.0357274769462
"7755" 1550.8 43.0427629055562 55.5344445149684
"7756" 1551 39.9982173160154 51.7989697746333
"7757" 1551.2 36.7414089078061 48.1094817365349
"7758" 1551.4 32.2295167109622 46.010769910495
"7759" 1551.6 27.9404734018443 44.4230726865498
"7760" 1551.8 24.2972773417995 42.3610851420619
"7761" 1552 22.0359798385196 38.5591916480891
"7762" 1552.2 22.2800888067492 34.1472340159195
"7763" 1552.4 24.3176418310544 30.9691332848441
"7764" 1552.6 27.1455826790389 27.1433061526597
"7765" 1552.8 30.6652299903423 23.5049855067578
"7766" 1553 33.9848822541181 21.4823925334737
"7767" 1553.2 36.0318051627054 21.5053025838855
"7768" 1553.4 39.9440781046878 20.1581916196737
"7769" 1553.6 44.8430105510701 19.5991863896266
"7770" 1553.8 50.1226975019395 18.966500330784
"7771" 1554 55.6559815941628 19.3305660485487
"7772" 1554.2 60.8760680503328 18.8844935202979
"7773" 1554.4 66.2376884061544 20.0283680006737
"7774" 1554.6 70.8567937483988 21.5251915287484
"7775" 1554.8 73.2092167464544 22.7157169139737
"7776" 1555 73.9845946748348 22.9348897295796
"7777" 1555.2 73.8859527499159 22.9833869598894
"7778" 1555.4 74.4882884974592 22.859450206438
"7779" 1555.6 75.5667734121087 22.53758683209
"7780" 1555.8 76.9042917807174 22.7150035973858
"7781" 1556 79.6854483100241 22.097579455326
"7782" 1556.2 83.1685569970582 22.5313083642578
"7783" 1556.4 87.0589464077733 23.9271433346424
"7784" 1556.6 89.807264786831 25.894920311076
"7785" 1556.8 93.2977671719525 27.9201166991796
"7786" 1557 95.3210975776203 30.8251643705783
"7787" 1557.2 97.93143815919 33.9925388522759
"7788" 1557.4 100.352466717736 37.0305942741591
"7789" 1557.6 103.148635683179 40.4979861340341
"7790" 1557.8 105.739417560062 44.8987808009681
"7791" 1558 107.204487447016 49.2253979983807
"7792" 1558.2 108.517819406667 53.8718758970086
"7793" 1558.4 111.212917481721 58.179202170807
"7794" 1558.6 113.852664401388 62.567240493007
"7795" 1558.8 116.123196631558 66.9013237508567
"7796" 1559 117.669478799988 71.4996145924384
"7797" 1559.2 115.4334578798 73.9234979260031
"7798" 1559.4 112.56699178742 77.5871352348608
"7799" 1559.6 109.646379145788 82.2673382859678
"7800" 1559.8 107.973509083816 87.5904339514023
"7801" 1560 107.331524154695 93.1150709247814
"7802" 1560.2 106.886559073021 95.1959147342838
"7803" 1560.4 104.570275642888 94.9825337519352
"7804" 1560.6 102.178525123619 94.4882053565122
"7805" 1560.8 98.2852851465936 96.0202415481502
"7806" 1561 94.2364984206554 98.5317961591357
"7807" 1561.2 91.3412488667878 102.342106316059
"7808" 1561.4 88.6269365864647 106.524852124258
"7809" 1561.6 85.8502742336052 107.4199838063
"7810" 1561.8 81.3833954553142 107.985015375694
"7811" 1562 77.1243823715696 107.183684294246
"7812" 1562.2 74.8241967312684 105.462772698832
"7813" 1562.4 70.0371929888878 103.67219838568
"7814" 1562.6 65.0002303382833 102.486517791608
"7815" 1562.8 59.8386204048735 101.574292340831
"7816" 1563 54.1473633230743 101.039081323056
"7817" 1563.2 48.6649797110128 100.837079647224
"7818" 1563.4 43.2152514693142 102.400690587827
"7819" 1563.6 40.5112730194222 101.928269548301
"7820" 1563.8 38.7775201568163 99.0118213848546
"7821" 1564 39.2021458104325 96.8595358576379
"7822" 1564.2 39.6494783538801 93.8161184673814
"7823" 1564.4 41.1740157820834 91.6548808555606
"7824" 1564.6 43.1873081502514 88.2353369938373
"7825" 1564.8 45.0773039999478 83.6782919239937
"7826" 1565 46.0952615227662 78.9977644969331
"7827" 1565.2 46.089161088581 73.8662227999737
"7828" 1565.4 46.4460516206046 68.9931446675098
"7829" 1565.6 47.4877155296264 63.3239548298146
"7830" 1565.8 49.1317719881525 58.4958699787207
"7831" 1566 50.894043955781 52.8632410227658
"7832" 1566.2 54.5329382346963 48.5589037089524
"7833" 1566.4 58.9801153586578 45.6724274617437
"7834" 1566.6 63.9009553376431 42.9115762824524
"7835" 1566.8 68.6618740251065 39.7753518481924
"7836" 1567 73.6479123923253 36.4526785994112
"7837" 1567.2 78.42337999042 33.9328963814414
"7838" 1567.4 83.9563503214446 32.8832667111101
"7839" 1567.6 89.1948316993211 32.7510826626737
"7840" 1567.8 94.8499104994098 32.8412458793858
"7841" 1568 99.2258699940544 35.0489607189737
"7842" 1568.2 101.689189944311 37.7374509388143
"7843" 1568.4 105.33402523126 41.9171826050056
"7844" 1568.6 110.08630418199 45.3950179922351
"7845" 1568.8 114.982976562464 49.2575913680063
"7846" 1569 119.412559594684 53.1726028775349
"7847" 1569.2 120.046507385291 54.3863981619576
"7848" 1569.4 119.246382897748 56.0411379958807
"7849" 1569.6 118.893905157163 57.2787027611141
"7850" 1569.8 119.257119551893 61.335326181777
"7851" 1570 118.113381728569 64.0473340256062
"7852" 1570.2 116.47932832069 68.3275849149621
"7853" 1570.4 116.261613776166 73.7724612973626
"7854" 1570.6 116.202919572939 79.2583796649909
"7855" 1570.8 114.749760195601 84.082174661395
"7856" 1571 112.86438210175 89.1042700800987
"7857" 1571.2 112.06834442862 93.8288685866714
"7858" 1571.4 110.736897545388 93.9809676706444
"7859" 1571.6 110.115598797316 93.3722215547237
"7860" 1571.8 110.269532516988 93.6464739498612
"7861" 1572 110.899177069138 92.3892712965808
"7862" 1572.2 110.521543071517 92.1782260940972
"7863" 1572.4 110.581109202588 91.7672770648362
"7864" 1572.6 111.074122311815 90.3332406197176
"7865" 1572.8 112.38988432219 87.8962311137644
"7866" 1573 114.695008347923 85.061245573276
"7867" 1573.2 117.37074181297 81.6834592869023
"7868" 1573.4 118.882938602641 78.3498300754375
"7869" 1573.6 117.232555171905 75.1308839160944
"7870" 1573.8 116.198547005178 70.7051686350202
"7871" 1574 115.305161597494 66.0836786750972
"7872" 1574.2 116.217308890316 61.4958865324022
"7873" 1574.4 118.266667447388 56.7899402249564
"7874" 1574.6 120.1483966063 53.4061631088913
"7875" 1574.8 119.243511019619 53.8274722428639
"7876" 1575 116.602143189495 52.1254031752951
"7877" 1575.2 112.511645427854 48.8515718481101
"7878" 1575.4 109.776806595574 44.3977708639388
"7879" 1575.6 108.723849380894 39.6749047333412
"7880" 1575.8 110.403683589954 35.797610255207
"7881" 1576 110.959452320816 34.4119690059682
"7882" 1576.2 111.007477298672 34.9580841856737
"7883" 1576.4 110.836336913132 34.774121355346
"7884" 1576.6 110.877428266986 34.5637951325046
"7885" 1576.8 111.474842327072 34.1012483002737
"7886" 1577 111.788870375635 33.80894439935
"7887" 1577.2 111.386015640388 33.7304395885049
"7888" 1577.4 111.248323923267 33.1193096547464
"7889" 1577.6 110.685538751058 31.8097900932649
"7890" 1577.8 110.845306959192 29.8780993580819
"7891" 1578 110.777467426325 30.3063416373799
"7892" 1578.2 110.761495704777 31.2478618110947
"7893" 1578.4 110.834265259638 31.9453648272549
"7894" 1578.6 111.006531215619 32.6914493959242
"7895" 1578.8 112.05928696683 36.6400548402062
"7896" 1579 112.565717221736 36.9977261302672
"7897" 1579.2 112.543479231472 38.8255767198833
"7898" 1579.4 113.027902586564 42.6192050433678
"7899" 1579.6 112.888044720678 43.1976571766714
"7900" 1579.8 112.564755090172 44.8771987846328
"7901" 1580 111.271287791039 47.1602967101016
"7902" 1580.2 109.508566381003 50.0806811760451
"7903" 1580.4 108.185644628186 52.9026257161703
"7904" 1580.6 106.706720851214 55.2478224838215
"7905" 1580.8 106.898445876954 58.6249299293737
"7906" 1581 107.639676920673 62.6364797564737
"7907" 1581.2 108.078335608475 67.0250825291911
"7908" 1581.4 109.07850550913 71.1503964476672
"7909" 1581.6 111.260379880065 74.7268277581834
"7910" 1581.8 113.749946812728 78.293778861144
"7911" 1582 116.741239924138 81.5663862019112
"7912" 1582.2 117.567617191234 83.5066964856056
"7913" 1582.4 116.374725682693 85.0468861826322
"7914" 1582.6 114.302053851772 85.7108447422539
"7915" 1582.8 111.265465137031 87.4698834480451
"7916" 1583 107.901912004899 89.1869194189388
"7917" 1583.2 104.038960461425 89.5243937360292
"7918" 1583.4 99.3309653046735 90.2619342670581
"7919" 1583.6 94.8454616564799 91.0849343726053
"7920" 1583.8 90.5233600670878 92.983678009288
"7921" 1584 87.7905728871378 96.266206394932
"7922" 1584.2 86.3777864450789 100.567886554885
"7923" 1584.4 86.4793543352378 102.096368751524
"7924" 1584.6 86.3440381785109 101.563592592012
"7925" 1584.8 83.8110914315967 101.405300188593
"7926" 1585 79.2839849486297 101.367890734587
"7927" 1585.2 74.498404623615 99.9017594830646
"7928" 1585.4 69.6362671066819 98.8839978496208
"7929" 1585.6 65.1958538636794 96.1417920933903
"7930" 1585.8 60.4572917701794 94.286396205182
"7931" 1586 55.2181011552892 92.667791284023
"7932" 1586.2 50.1939350499965 93.3143653766911
"7933" 1586.4 46.0899282281478 95.4714694739537
"7934" 1586.6 42.8315081249172 99.7030321518413
"7935" 1586.8 41.9383686211724 102.70204586632
"7936" 1587 42.1083634691781 103.126791379103
"7937" 1587.2 43.373712651329 104.51605190918
"7938" 1587.4 44.4640339752265 105.438489369038
"7939" 1587.6 46.6060270458339 107.351728712966
"7940" 1587.8 48.8218499173044 108.96187446964
"7941" 1588 51.7741676674013 111.902788793744
"7942" 1588.2 54.9572015188809 114.640620397542
"7943" 1588.4 57.753686804154 118.288661781824
"7944" 1588.6 60.2101783165341 120.740465333303
"7945" 1588.8 62.7600798223262 119.856739152335
"7946" 1589 66.1997595449172 118.311720598797
"7947" 1589.2 70.0887406023142 117.836337052753
"7948" 1589.4 74.3405716834864 117.763976787896
"7949" 1589.6 78.8962438593443 119.329889723256
"7950" 1589.8 80.9677772581704 118.088098584995
"7951" 1590 84.9969429961937 115.972672839966
"7952" 1590.2 89.4232460086921 114.199034520169
"7953" 1590.4 93.9896506943878 111.827829210292
"7954" 1590.6 98.1013501704306 110.292875668245
"7955" 1590.8 98.8202519207609 109.944594053265
"7956" 1591 98.2384236798423 109.921782440428
"7957" 1591.2 97.8262292857311 109.200530326459
"7958" 1591.4 97.7118793134306 107.510940975388
"7959" 1591.6 98.2108274827554 104.714605679415
"7960" 1591.8 99.016258942544 100.593660361599
"7961" 1592 100.677421696016 96.4610963753594
"7962" 1592.2 102.419293900689 92.2327080769942
"7963" 1592.4 105.303538676128 88.8127679726218
"7964" 1592.6 109.10570195607 85.2364808193325
"7965" 1592.8 113.402609188854 82.806742695107
"7966" 1593 118.741335054356 81.5582722257237
"7967" 1593.2 118.992073648398 81.5974200695974
"7968" 1593.4 119.263823329494 81.1460131802822
"7969" 1593.6 119.820074198871 78.5376347457151
"7970" 1593.8 120.126997108662 75.2464903975836
"7971" 1594 121.813277522487 70.9323516738913
"7972" 1594.2 122.105945708152 68.1882628341591
"7973" 1594.4 120.513053663792 64.6217600425299
"7974" 1594.6 120.397565469595 60.268317878853
"7975" 1594.8 119.911591710854 55.299970014576
"7976" 1595 120.182590750946 50.2540396326947
"7977" 1595.2 118.773743229835 48.3283896059796
"7978" 1595.4 116.098613010088 45.9065427213404
"7979" 1595.6 113.590099778691 41.8574072547321
"7980" 1595.8 112.35806998765 36.3163637994612
"7981" 1596 111.930989513553 32.263459443177
"7982" 1596.2 111.95238901119 32.5373730129352
"7983" 1596.4 112.24968434784 33.310007506579
"7984" 1596.6 112.709378982452 33.8993935120221
"7985" 1596.8 112.934021184333 34.8471696590063
"7986" 1597 113.244918668487 35.8029363523968
"7987" 1597.2 114.331291237701 38.7223434806785
"7988" 1597.4 114.540453361622 39.4353417183779
"7989" 1597.6 114.383007696026 39.5057779371971
"7990" 1597.8 114.52612442495 39.9214034195674
"7991" 1598 114.380334594743 40.0806729198931
"7992" 1598.2 114.381836761442 40.1473600173106
"7993" 1598.4 114.341666699621 40.6054116121737
"7994" 1598.6 114.622652762353 41.9005141286116
"7995" 1598.8 114.899629070743 43.2969483841511
"7996" 1599 115.676096140979 45.6074566415078
"7997" 1599.2 116.959964499627 48.0002778405172
"7998" 1599.4 118.662176612248 50.4798564563923
"7999" 1599.6 120.374229602643 53.6427413848992
"8000" 1599.8 121.226931287223 55.8499857390781
"8001" 1600 120.923058420772 57.7545410288034
"8002" 1600.2 121.009191398763 61.239400583826
"8003" 1600.4 121.169465220534 65.6282577628669
"8004" 1600.6 120.193600039511 70.4244382041254
"8005" 1600.8 119.694727256388 75.3267385137237
"8006" 1601 119.121712662181 81.0311435658185
"8007" 1601.2 118.580659456132 85.9986928686132
"8008" 1601.4 116.408846692733 87.7819717538185
"8009" 1601.6 112.955975684109 89.9749185947295
"8010" 1601.8 109.53678385812 93.7699950850318
"8011" 1602 106.67741284358 98.2331174430506
"8012" 1602.2 103.627756168948 102.580610850394
"8013" 1602.4 101.341580022415 106.237653277337
"8014" 1602.6 100.982943582579 106.994155695385
"8015" 1602.8 100.20539504732 107.181770432541
"8016" 1603 98.9342372267356 106.528151988822
"8017" 1603.2 95.7605259973096 106.453979663021
"8018" 1603.4 91.6471810472139 107.126469537256
"8019" 1603.6 86.9846607734159 108.411190714868
"8020" 1603.8 83.3971404849934 111.110059188727
"8021" 1604 80.2649171139089 115.043166293924
"8022" 1604.2 79.5484812861509 118.450386693395
"8023" 1604.4 78.4428277177028 119.346281984857
"8024" 1604.6 76.1638691624647 119.57911633632
"8025" 1604.8 75.1243226073741 119.591701976939
"8026" 1605 74.2510512889294 119.190893783349
"8027" 1605.2 72.7845414666445 118.660634474663
"8028" 1605.4 68.770078899333 118.754072873529
"8029" 1605.6 63.8218872292628 119.96442617989
"8030" 1605.8 58.8090932823371 121.965873639474
"8031" 1606 55.2506384659357 122.563417968022
"8032" 1606.2 54.056242694193 121.277977060876
"8033" 1606.4 50.9077716495248 118.754072873529
"8034" 1606.6 46.4971161907995 117.3437709689
"8035" 1606.8 41.3318705877946 117.087586125525
"8036" 1607 37.4091308310834 117.597026634865
"8037" 1607.2 34.4006095733878 115.97038287111
"8038" 1607.4 29.8606582402982 114.565927356474
"8039" 1607.6 27.0994023808948 112.11939211391
"8040" 1607.8 23.5009110824159 109.06396581322
"8041" 1608 19.3528719165696 106.599478008746
"8042" 1608.2 18.0146110535182 104.287283434778
"8043" 1608.4 15.0200746892385 100.283391600518
"8044" 1608.6 11.7109816163423 96.1958852679737
"8045" 1608.8 10.105046589102 91.7664270292356
"8046" 1609 7.9988738728103 86.3649460066568
"8047" 1609.2 5.08124345842778 82.6656676957937
"8048" 1609.4 4.03138201658291 78.0031632444493
"8049" 1609.6 2.44476617064701 72.9069705040292
"8050" 1609.8 1.67453134600939 67.1031139993656
"8051" 1610 0.780480111065193 61.8994166292479
"8052" 1610.2 0.51664501438777 56.2499327680558
"8053" 1610.4 2.04923812699816 51.5626936578763
"8054" 1610.6 3.83189694348533 46.4750224058395
"8055" 1610.8 5.01225147804491 41.2063095058308
"8056" 1611 6.77346904177738 35.5640401424088
"8057" 1611.2 9.80694984721705 31.1811668016932
"8058" 1611.4 13.3316439356769 26.8786754919074
"8059" 1611.6 16.6464380677049 22.5795604355103
"8060" 1611.8 20.9354205060956 18.8698745376422
"8061" 1612 25.1495312171172 16.0527105858855
"8062" 1612.2 28.3145408802673 12.6371809016062
"8063" 1612.4 30.6525253260231 10.0915154687443
"8064" 1612.6 32.046850915866 9.66279869929977
"8065" 1612.8 35.5427656821181 9.23812896172088
"8066" 1613 40.6487165133452 7.86334245944177
"8067" 1613.2 45.8510527691878 4.92988111097369
"8068" 1613.4 51.3754124307248 3.86868242757481
"8069" 1613.6 56.4230228097544 4.87362420940702
"8070" 1613.8 61.9814135961119 6.06471860809437
"8071" 1614 67.8250860426687 5.72413909463099
"8072" 1614.2 73.3006163785856 4.45695221318797
"8073" 1614.4 78.7339001934901 5.58932608475778
"8074" 1614.6 83.3207748588147 7.94281015641751
"8075" 1614.8 89.0653065254223 10.3668047411633
"8076" 1615 93.8900186146901 13.4484239251248
"8077" 1615.2 99.4153826332843 16.6699652774392
"8078" 1615.4 104.570275642888 20.2231034291737
"8079" 1615.6 108.477060828609 25.2004805985551
"8080" 1615.8 111.431748960717 30.1569707121101
"8081" 1616 113.907009172132 35.1410449138458
"8082" 1616.2 117.061565592757 39.8171564646367
"8083" 1616.4 117.38507449976 43.2474732165202
"8084" 1616.6 118.37583730882 48.6037267572919
"8085" 1616.8 120.546427262355 54.39054000021
"8086" 1617 121.401769736005 56.6507822591758
"8087" 1617.2 120.95715003425 60.1922143780599
"8088" 1617.4 119.630528763476 65.3470827905396
"8089" 1617.6 118.108689308605 69.7298546018351
"8090" 1617.8 117.651150759658 74.4733391358855
"8091" 1618 117.843595183117 78.3726297159678
"8092" 1618.2 117.747372971388 83.1745762822737
"8093" 1618.4 118.062450518624 87.1279242846759
"8094" 1618.6 118.011496885905 86.233041678853
"8095" 1618.8 118.045967295088 85.117603113307
"8096" 1619 117.952808148706 85.5524884597374
"8097" 1619.2 118.063277110954 85.753738846407
"8098" 1619.4 118.375551773001 85.1880987343769
"8099" 1619.6 118.078837530537 84.9495689965162
"8100" 1619.8 117.865527051601 85.1368092292265
"8101" 1620 117.027997388458 85.2273167991678
"8102" 1620.2 116.520330378904 85.1713472996672
"8103" 1620.4 115.580423415952 85.2644603277077
"8104" 1620.6 113.364706661008 86.9582632746461
"8105" 1620.8 110.347426688388 90.1814703670599
"8106" 1621 107.439981453574 93.8469835102528
"8107" 1621.2 104.574383985261 98.7060824581319
"8108" 1621.4 102.286404871796 103.245649420776
"8109" 1621.6 98.9320907247681 106.167619158347
"8110" 1621.8 94.9167010441483 108.751292026615
"8111" 1622 89.8495221323056 110.56451444209
"8112" 1622.2 85.9791825274418 114.302771372014
"8113" 1622.4 85.3353791513436 116.776747221209
"8114" 1622.6 85.2432480200449 115.912383747817
"8115" 1622.8 85.4816323956976 115.635600836967
"8116" 1623 85.5835713641378 114.668704388182
"8117" 1623.2 85.9314438080075 114.500101296136
"8118" 1623.4 85.9665510401878 114.131945544388
"8119" 1623.6 86.155722599302 113.536611520117
"8120" 1623.8 86.4784270236735 112.846691716288
"8121" 1624 87.9917994965878 111.276396579658
"8122" 1624.2 91.0231810002378 109.639121015424
"8123" 1624.4 95.0562016566339 107.543468211797
"8124" 1624.6 99.5838684585696 105.525482615201
"8125" 1624.8 103.926282164427 103.829855706276
"8126" 1625 105.769879602868 102.861569394162
"8127" 1625.2 107.802883755988 99.6881406190737
"8128" 1625.4 110.882362564267 95.4630856836183
"8129" 1625.6 114.210798522767 90.8395418150944
"8130" 1625.8 117.59616663867 86.3269992189325
"8131" 1626 120.628662474704 81.7549947504329
"8132" 1626.2 120.352798704422 78.5376347457151
"8133" 1626.4 120.22027829234 73.4556360531363
"8134" 1626.6 122.07863129319 68.4714094455946
"8135" 1626.8 121.933011579147 65.6099098735701
"8136" 1627 120.496312624865 60.6966733562993
"8137" 1627.2 120.974417215102 55.4729979223665
"8138" 1627.4 120.863139827388 53.3930380836737
"8139" 1627.6 119.645483814698 51.9506529098185
"8140" 1627.8 117.875488384875 48.1816447041316
"8141" 1628 117.262698127121 43.5826999412403
"8142" 1628.2 115.682271683109 40.9695215761597
"8143" 1628.4 113.185000075102 36.8201258067594
"8144" 1628.6 111.865020027733 31.6399715510944
"8145" 1628.8 111.712668617226 29.8581098883124
"8146" 1629 111.208590027754 30.4445496984404
"8147" 1629.2 111.551245700933 30.2012287640419
"8148" 1629.4 111.876306967462 29.9554553267184
"8149" 1629.6 111.359204240812 28.827304891028
"8150" 1629.8 111.254810919058 27.5067608960056
"8151" 1630 111.08579852145 28.4320131380674
"8152" 1630.2 111.662414313097 29.3765061404092
"8153" 1630.4 111.659328522493 30.3869262324632
"8154" 1630.6 111.941446587656 30.8979508805355
"8155" 1630.8 111.78805007342 31.5165019245705
"8156" 1631 111.76029437176 32.2135576359205
"8157" 1631.2 111.743395265725 32.3481918360692
"8158" 1631.4 111.439735758595 32.356239793853
"8159" 1631.6 111.067494900748 33.6646786419621
"8160" 1631.8 111.167801472281 35.3293244919205
"8161" 1632 112.231963093226 38.3678387208285
"8162" 1632.2 113.742019271558 42.1774576167919
"8163" 1632.4 115.313180115138 46.8304541432237
"8164" 1632.6 116.460806320174 51.2222121309119
"8165" 1632.8 117.984855201266 55.9268151549859
"8166" 1633 119.133703759995 60.9394995938308
"8167" 1633.2 119.524613548733 65.4254492267151
"8168" 1633.4 119.651928261113 70.2946466442979
"8169" 1633.6 120.144473365066 75.4194696701523
"8170" 1633.8 118.710109921275 79.3385071446759
"8171" 1634 116.066959386129 83.1850788671815
"8172" 1634.2 113.681111761995 88.3601025497594
"8173" 1634.4 112.640436358975 93.7341048926862
"8174" 1634.6 111.210578317415 96.6607941738521
"8175" 1634.8 107.44064419468 98.7876080033761
"8176" 1635 103.449692826256 101.298295135776
"8177" 1635.2 99.3279979076678 104.226774339314
"8178" 1635.4 94.58208523743 107.56642294053
"8179" 1635.6 91.9891867470696 111.674401296928
"8180" 1635.8 92.7792951080186 113.079946240535
"8181" 1636 92.0481094072534 113.263815834563
"8182" 1636.2 91.0657970143008 112.646795597343
"8183" 1636.4 90.4065188099878 111.989855830888
"8184" 1636.6 88.8635269147554 110.946139391415
"8185" 1636.8 86.0142176226863 110.078293004175
"8186" 1637 82.9676254412878 108.289882689388
"8187" 1637.2 79.2057637800453 105.725472424296
"8188" 1637.4 75.15393692904 103.621231824256
"8189" 1637.6 70.8662095273592 100.417007508602
"8190" 1637.8 66.5293588035078 97.4240167037137
"8191" 1638 61.58462276805 94.4555470240818
"8192" 1638.2 56.4583441907797 91.6292517509872
"8193" 1638.4 50.2408694971275 89.8105194594874
"8194" 1638.6 44.3808002840128 89.369326635557
"8195" 1638.8 37.8151485936617 89.0155720938298
"8196" 1639 32.1118013863604 89.1969694792819
"8197" 1639.2 25.8541927395005 90.8740311398117
"8198" 1639.4 20.6501245943044 90.959665968307
"8199" 1639.6 18.4528029025457 87.6463166746184
"8200" 1639.8 16.5003240010062 83.1059064206447
"8201" 1640 14.4752805292678 77.7167913395137
"8202" 1640.2 12.0834602252914 72.1417584632568
"8203" 1640.4 9.1657478265463 66.4805254507664
"8204" 1640.6 6.73027202031881 60.7652289722668
"8205" 1640.8 4.80082444138777 54.9995298899504
"8206" 1641 5.51314614037461 49.4371757563026
"8207" 1641.2 8.40722341594622 43.854205527123
"8208" 1641.4 10.6797291342121 38.9033187046899
"8209" 1641.6 13.8571949716287 33.2838287425701
"8210" 1641.8 17.1052185532766 28.3245780829922
"8211" 1642 20.8247682722449 23.3416522198665
"8212" 1642.2 25.0670550356348 19.525874228309
"8213" 1642.4 30.4631542020097 16.0203012462786
"8214" 1642.6 35.8643352117834 13.2136266463968
"8215" 1642.8 40.5082207399787 10.6657246413373
"8216" 1643 44.3941749700361 8.74969143924292
"8217" 1643.2 46.6985752210508 5.55642118527803
"8218" 1643.4 46.3035391356349 4.76577822178829
"8219" 1643.6 47.3859220101832 5.22641005891687
"8220" 1643.8 49.6397890362366 5.91261571526438
"8221" 1644 52.8054823889365 7.04822260148588
"8222" 1644.2 57.3748081263054 8.07543103250898
"8223" 1644.4 62.7632519831525 9.43170601688545
"8224" 1644.6 68.3451584879211 9.82423154727369
"8225" 1644.8 73.9631553930915 10.0627223436589
"8226" 1645 80.1958911756378 11.2773287685094
"8227" 1645.2 85.6793749383998 12.8154928602327
"8228" 1645.4 91.5308226333275 14.5986124464978
"8229" 1645.6 96.6560281000032 17.2367322022209
"8230" 1645.8 101.357141072638 20.8564572275808
"8231" 1646 106.958102920923 24.4126970766165
"8232" 1646.2 110.046050429995 28.6736937145094
"8233" 1646.4 113.190563944488 33.5040596528737
"8234" 1646.6 115.20924828532 38.8729227100804
"8235" 1646.8 117.529993888411 44.5245753290086
"8236" 1647 120.281073491652 50.0935208746275
"8237" 1647.2 121.312176815458 53.2403044142619
"8238" 1647.4 121.270114992568 58.7053038777658
"8239" 1647.6 121.829943954764 64.0721762489443
"8240" 1647.8 123.291605171035 70.0516994064149
"8241" 1648 121.529567738254 72.875235841607
"8242" 1648.2 118.57108145056 76.3977833704737
"8243" 1648.4 116.708784019388 81.2058938312951
"8244" 1648.6 114.636242673209 86.0928257750808
"8245" 1648.8 112.290304296871 90.8395418150944
"8246" 1649 109.88464367007 95.5322574743796
"8247" 1649.2 109.670489246459 99.0102758655808
"8248" 1649.4 109.866910695985 98.3244868132659
"8249" 1649.6 110.444794402638 97.7846018054862
"8250" 1649.8 110.489916026315 96.9447458995225
"8251" 1650 109.870897639823 97.044320801556
"8252" 1650.2 108.784418643848 97.1319818891842
"8253" 1650.4 106.620338487223 97.202429149461
"8254" 1650.6 103.142215833888 98.2696467609474
"8255" 1650.8 99.1609581845544 100.420562202932
"8256" 1651 95.8862044328225 103.75669994843
"8257" 1651.2 93.0215374212735 108.161913693517
"8258" 1651.4 90.4557754183731 112.297832365709
"8259" 1651.6 87.7032619321061 112.788623727347
"8260" 1651.8 83.4739375553878 112.766099911246
"8261" 1652 78.4473293072315 113.056727785599
"8262" 1652.2 72.9287190484332 113.137867547474
"8263" 1652.4 66.9279173138378 113.975229890024
"8264" 1652.6 61.0464080515262 115.446730679228
"8265" 1652.8 56.2858758071185 118.330812307474
"8266" 1653 53.1481018134248 121.725459530214
"8267" 1653.2 52.4578947615696 120.347293454539
"8268" 1653.4 50.2921176399934 119.502881881826
"8269" 1653.6 46.6517590310789 118.953202010327
"8270" 1653.8 42.7284128980642 116.708017069974
"8271" 1654 37.5993784153058 114.700007487572
"8272" 1654.2 32.1185537706534 112.843735910677
"8273" 1654.4 27.5425357870834 110.671218786474
"8274" 1654.6 23.4731700998449 107.561015799859
"8275" 1654.8 17.9853706660599 105.588943341031
"8276" 1655 17.5606315659592 103.357821582807
"8277" 1655.2 15.5202607978955 98.5436954854275
"8278" 1655.4 12.3269373400357 93.9568849656427
"8279" 1655.6 8.53516265850541 89.8688930125913
"8280" 1655.8 6.75374259577349 85.4223795141023
"8281" 1656 4.98323484276752 81.8109352816889
"8282" 1656.2 3.13019944951935 77.5354482422369
"8283" 1656.4 2.9915104601346 72.6115350391319
"8284" 1656.6 2.12875856171687 67.3117733774231
"8285" 1656.8 1.93501649361166 61.2956149154588
"8286" 1657 2.06933549762778 56.0933693588737
"8287" 1657.2 3.77846344176277 50.4541559085612
"8288" 1657.4 5.71478271914778 44.8869945667937
"8289" 1657.6 8.99001097643655 39.5690391609859
"8290" 1657.8 11.6015847905416 34.0053785508583
"8291" 1658 15.5159095667092 29.707646108688
"8292" 1658.2 19.5172589666021 25.3539183143665
"8293" 1658.4 22.8572564623034 21.116383776293
"8294" 1658.6 26.5424622821525 16.9874406426854
"8295" 1658.8 31.4314670400231 13.9724780084972
"8296" 1659 36.6666218322969 11.7234920825078
"8297" 1659.2 41.6012916969924 9.30463515588066
"8298" 1659.4 44.869755544703 5.56065456415847
"8299" 1659.6 44.6143733962866 5.91231040756357
"8300" 1659.8 45.3523607370726 6.88146877485412
"8301" 1660 47.3376114137372 9.06155688914839
"8302" 1660.2 50.1153057802482 12.2392527760667
"8303" 1660.4 53.4443914777326 15.3135322927151
"8304" 1660.6 55.9587066693764 18.8667416643032
"8305" 1660.8 58.5653070155675 22.5282749472153
"8306" 1661 61.4281750893768 27.2559769960341
"8307" 1661.2 64.7964560174977 31.6129147150012
"8308" 1661.4 69.3887882104757 34.1466152352649
"8309" 1661.6 74.6223271690241 35.6228401256896
"8310" 1661.8 80.0912299996462 36.7855339596422
"8311" 1662 85.7930594766151 37.4949557224055
"8312" 1662.2 91.6570589312682 38.4159080552128
"8313" 1662.4 97.4027555164845 39.6200084653769
"8314" 1662.6 103.556308411733 39.8770563428185
"8315" 1662.8 110.221790928065 40.4031380380543
"8316" 1663 115.269311144981 41.8247549875506
"8317" 1663.2 115.388910559554 44.6342712551404
"8318" 1663.4 116.43017378086 48.8416262184624
"8319" 1663.6 117.782779412933 53.5562027684623
"8320" 1663.8 118.625846126621 58.659549561107
"8321" 1664 119.576573176174 64.6523925818445
"8322" 1664.2 120.202352193601 70.3325405861816
"8323" 1664.4 119.762658219818 73.2639015908923
"8324" 1664.6 118.481027376434 77.4710925926714
"8325" 1664.8 117.447435644733 82.8441975553013
"8326" 1665 115.081352224066 88.0401800600808
"8327" 1665.2 111.784759613031 91.1049447800451
"8328" 1665.4 108.674993008329 95.9079823011325
"8329" 1665.6 106.362143500481 98.8240587642411
"8330" 1665.8 104.680126397426 98.6475543806275
"8331" 1666 100.156272596888 100.214516383383
"8332" 1666.2 94.6139495681084 102.709976268385
"8333" 1666.4 89.6095146794313 105.986279492126
"8334" 1666.6 84.1321981587681 109.51377722553
"8335" 1666.8 80.2396360907356 112.020255523039
"8336" 1667 79.301035516102 114.392829197807
"8337" 1667.2 79.9178992958226 115.869808051648
"8338" 1667.4 81.1371124133878 115.152955894561
"8339" 1667.6 82.9264205535182 115.751273442995
"8340" 1667.8 83.8343434230594 114.967024209205
"8341" 1668 84.6370149091686 114.923386910159
"8342" 1668.2 86.7686504808202 114.58697983523
"8343" 1668.4 88.3107445497527 114.623821673055
"8344" 1668.6 88.5904108685796 114.336513016049
"8345" 1668.8 89.1490843288164 114.520404788772
"8346" 1669 90.6177934118672 114.235143888885
"8347" 1669.2 92.6394850567878 113.532531349234
"8348" 1669.4 94.3791215513878 112.8648561134
"8349" 1669.6 95.2596643585182 112.268613750691
"8350" 1669.8 96.4171745291138 112.05837526346
"8351" 1670 96.1073984793253 112.282654457311
"8352" 1670.2 94.6573150206735 112.315089286798
"8353" 1670.4 93.1951301461078 112.301803441114
"8354" 1670.6 92.6846704202839 112.451656989902
"8355" 1670.8 91.9955599065478 112.613380126714
"8356" 1671 91.5399354489095 112.793552731865
"8357" 1671.2 90.6791484098878 113.043450370019
"8358" 1671.4 89.505171969502 112.830000108131
"8359" 1671.6 87.6709220144027 112.984791937011
"8360" 1671.8 84.7275468763565 113.665275999661
"8361" 1672 80.1888355441704 115.169889410082
"8362" 1672.2 76.740893424785 116.619985985857
"8363" 1672.4 72.4140322600316 118.503317664227
"8364" 1672.6 68.438312628572 120.679594888066
"8365" 1672.8 64.3790469274711 120.721730624057
"8366" 1673 60.6658839434015 119.100861992775
"8367" 1673.2 55.5989519329592 117.932068334831
"8368" 1673.4 50.0620588836605 117.557771667065
"8369" 1673.6 44.8676388552628 118.704055212099
"8370" 1673.8 42.3984759044582 118.707483652741
"8371" 1674 40.352211106919 116.415913927224
"8372" 1674.2 36.7973533087724 113.649172877689
"8373" 1674.4 32.5150760593401 110.473392319426
"8374" 1674.6 29.1790596092013 106.136193722762
"8375" 1674.8 26.1686119140696 102.592649040519
"8376" 1675 23.1911514703565 98.3237755231456
"8377" 1675.2 20.8965927679514 93.0246483202191
"8378" 1675.4 19.3101593839116 87.0124097429975
"8379" 1675.6 19.0039471458555 81.2724508709898
"8380" 1675.8 19.6439915470544 75.770302545307
"8381" 1676 19.6884850878385 70.1662496584737
"8382" 1676.2 20.8357495934009 64.447177600421
"8383" 1676.4 22.3536890924836 58.7648904610901
"8384" 1676.6 24.7237567417724 53.773521151666
"8385" 1676.8 27.8077595241709 48.5951950846303
"8386" 1677 31.3505365968818 43.5883829831966
"8387" 1677.2 35.5319296818163 39.0688563501523
"8388" 1677.4 40.4010287109043 35.0111549398143
"8389" 1677.6 45.756529505017 31.424839579586
"8390" 1677.8 50.8059875610211 28.1812912738737
"8391" 1678 55.4833946457174 25.2786634143418
"8392" 1678.2 61.024662314826 23.7492004427546
"8393" 1678.4 67.5012563413428 22.7427027224175
"8394" 1678.6 73.2021786894537 21.1485603703308
"8395" 1678.8 79.0089323733521 20.7544529555094
"8396" 1679 84.407729128195 22.833809483064
"8397" 1679.2 90.0451260845389 24.7657224326016
"8398" 1679.4 95.8628200542449 27.1668124225451
"8399" 1679.6 100.740478882388 30.2686696050808
"8400" 1679.8 106.040603606911 33.5741040240551
"8401" 1680 111.17344729719 37.1254253063858
"8402" 1680.2 115.500425719465 42.0901087582539
"8403" 1680.4 117.017674699077 47.8410638669909
"8404" 1680.6 118.565699378792 53.6684391990355
"8405" 1680.8 120.272218527112 59.489376164853
"8406" 1681 119.615062762911 65.7802767120305
"8407" 1681.2 117.890178952288 70.8716246550404
"8408" 1681.4 114.397923601188 76.0645694150404
"8409" 1681.6 110.783464713073 80.2332246361476
"8410" 1681.8 106.820551705554 83.7068531201737
"8411" 1682 102.637780687773 85.4025372811122
"8412" 1682.2 98.6991732941641 87.7898059377237
"8413" 1682.4 97.0837802805544 91.7656542695987
"8414" 1682.6 97.4340335859815 95.6887617562549
"8415" 1682.8 98.5439470060813 99.8665433987317
"8416" 1683 99.1884965279787 100.922645214292
"8417" 1683.2 99.7204361616735 100.260600958093
"8418" 1683.4 98.3468559070753 99.8694879868643
"8419" 1683.6 95.8281822399319 99.8519474795178
"8420" 1683.8 91.9832856734787 100.285329266474
"8421" 1684 87.8153921084172 102.102859932474
"8422" 1684.2 83.0379627154624 104.451311070205
"8423" 1684.4 79.2420751091788 107.404313985966
"8424" 1684.6 76.1240660968592 109.680850035817
"8425" 1684.8 74.9399437770054 112.950768802444
"8426" 1685 75.7131579784025 115.659882263635
"8427" 1685.2 77.1408027502573 116.174611331039
"8428" 1685.4 77.9610050020779 115.816622502896
"8429" 1685.6 79.5735014727848 115.929075355974
"8430" 1685.8 82.9630731845177 116.442468758383
"8431" 1686 85.1724632373044 115.431418149807
"8432" 1686.2 87.4735036638108 115.080228616358
"8433" 1686.4 88.9154018146163 114.137509413774
"8434" 1686.6 91.2077160015306 113.848188205717
"8435" 1686.8 91.1743327852163 113.558866997659
"8436" 1687 91.8637889332628 112.861992357099
"8437" 1687.2 93.9896506943878 112.492406455826
"8438" 1687.4 96.3038978156921 111.608206645343
"8439" 1687.6 98.833351634261 109.431494650107
"8440" 1687.8 101.389596977388 108.169828493629
"8441" 1688 101.800705104221 106.511453661015
"8442" 1688.2 102.77708690545 104.157318703149
"8443" 1688.4 104.757993578469 101.302865739717
"8444" 1688.6 107.541359550002 98.4803117203773
"8445" 1688.8 111.17445122424 95.8905593492144
"8446" 1689 113.678548018258 95.019072345156
"8447" 1689.2 113.338006483209 94.3041696768308
"8448" 1689.4 114.359445757484 92.0892357296062
"8449" 1689.6 116.916501809788 89.687394502107
"8450" 1689.8 117.685411698683 87.1790448210646
"8451" 1690 119.993321580088 84.2824044977404
"8452" 1690.2 121.115881553739 82.094830480846
"8453" 1690.4 119.800208946825 82.9944460109112
"8454" 1690.6 119.788885045992 83.4339381936385
"8455" 1690.8 119.38773258087 83.7473275425678
"8456" 1691 119.165866829514 84.5684719810105
"8457" 1691.2 118.643967340106 85.9479333431612
"8458" 1691.4 118.223392907721 87.3419144521737
"8459" 1691.6 117.609912668917 89.2319936111443
"8460" 1691.8 115.745673915644 90.9259520827528
"8461" 1692 113.744738742219 92.389550607293
"8462" 1692.2 111.722305737797 94.4213684516424
"8463" 1692.4 109.731966568684 96.0444243791403
"8464" 1692.6 106.876267675375 96.9423710772237
"8465" 1692.8 103.490545403177 97.1055648518117
"8466" 1693 99.9723558033044 97.7699966483487
"8467" 1693.2 96.211925584329 99.536934286356
"8468" 1693.4 93.3768068458731 103.059354537165
"8469" 1693.6 91.452526254502 106.976809514359
"8470" 1693.8 89.4190956372407 110.688401324283
"8471" 1694 85.8389852232573 112.404081874865
"8472" 1694.2 81.3510471094864 115.010253263755
"8473" 1694.4 76.5183171796695 117.462274011347
"8474" 1694.6 71.5747309243579 117.298036353339
"8475" 1694.8 66.0952758301605 117.634485623746
"8476" 1695 59.2005778057399 117.988882494051
"8477" 1695.2 53.4169475043008 116.259278908648
"8478" 1695.4 47.8150986623449 113.547739258888
"8479" 1695.6 43.5833449905427 110.100726263544
"8480" 1695.8 39.3339070953878 105.702514822928
"8481" 1696 35.8050650880241 101.099677422019
"8482" 1696.2 31.3952896768355 97.9756314478468
"8483" 1696.4 25.8206247236564 95.1679534787274
"8484" 1696.6 20.0513904276306 92.6220264992165
"8485" 1696.8 14.5658183922573 91.8185715056041
"8486" 1697 11.0428843927662 92.6766125691358
"8487" 1697.2 10.396905702493 91.0883507836316
"8488" 1697.4 10.3778307409294 90.7054280477653
"8489" 1697.6 10.7416263868948 90.4955312928681
"8490" 1697.8 11.0210691430399 90.0969974275606
"8491" 1698 10.8829720712508 90.1946550992682
"8492" 1698.2 11.5534070026175 89.7503180219467
"8493" 1698.4 11.8170273799907 87.7898059377237
"8494" 1698.6 13.3749962932534 84.9487032308767
"8495" 1698.8 14.8593326613008 81.1109451906911
"8496" 1699 16.2640562324922 77.1767250844737
"8497" 1699.2 18.0999559717478 73.6922591505137
"8498" 1699.4 20.4352974152449 69.6958497922269
"8499" 1699.6 23.1517748212113 65.5979856063678
"8500" 1699.8 26.4303666783521 61.9549057567237
"8501" 1700 29.2749807639804 57.4435349964737
"8502" 1700.2 32.2379008145172 52.6629711438854
"8503" 1700.4 33.8117667300663 46.9927336669737
"8504" 1700.6 34.9702107017503 40.9169882977737
"8505" 1700.8 36.621520769852 34.9052274265094
"8506" 1701 37.6571490283034 29.4923534117749
"8507" 1701.2 39.0650958372231 23.6176092318502
"8508" 1701.4 41.7913918362231 18.5040859799443
"8509" 1701.6 45.9549116643878 15.038813577107
"8510" 1701.8 50.5521951136819 15.0492503778502
"8511" 1702 55.3358702076841 16.3567637240663
"8512" 1702.2 60.1952196657326 18.1830819402668
"8513" 1702.4 65.3657307434102 19.977022030013
"8514" 1702.6 70.1379182105257 22.0554071276806
"8515" 1702.8 75.1135915454673 24.8991141426101
"8516" 1703 79.9686998423878 27.7701831470404
"8517" 1703.2 84.4952166915211 31.3662973933404
"8518" 1703.4 89.8936425803203 33.5647412545636
"8519" 1703.6 95.766337974635 34.934453369631
"8520" 1703.8 101.335154814581 34.9002917359253
"8521" 1704 107.643259715354 35.3661434244851
"8522" 1704.2 112.470671037839 37.5888970068285
"8523" 1704.4 114.675366885837 41.3847909338782
"8524" 1704.6 116.307643623601 46.2728689930804
"8525" 1704.8 118.303759909959 51.485558195938
"8526" 1705 119.004301646251 57.149956585326
"8527" 1705.2 120.020049972235 62.6838271939913
"8528" 1705.4 120.345271984564 67.2944370755396
"8529" 1705.6 119.088883701054 71.2740778739404
"8530" 1705.8 116.540013314688 75.5972043866404
"8531" 1706 114.75014072404 81.0036995923867
"8532" 1706.2 113.762786511311 86.6488560553583
"8533" 1706.4 114.056672945531 90.7664760590808
"8534" 1706.6 114.663307231655 91.396940095869
"8535" 1706.8 114.275793233684 90.58221581677
"8536" 1707 111.958862359225 91.0418875936737
"8537" 1707.2 108.185863432038 91.8695131647987
"8538" 1707.4 104.563784461938 92.5413503931237
"8539" 1707.6 101.192332517349 94.4348363063438
"8540" 1707.8 98.7795609357012 97.5570956015185
"8541" 1708 96.0249500116136 101.543780799038
"8542" 1708.2 94.2851113445257 105.688677822784
"8543" 1708.4 92.5473914270597 109.137677287036
"8544" 1708.6 92.4997701144354 109.243158977474
"8545" 1708.8 93.2167944625284 110.300004375896
"8546" 1709 93.004171404706 109.827365262974
"8547" 1709.2 90.5932357208436 109.65172154315
"8548" 1709.4 86.8847580909332 109.526410509837
"8549" 1709.6 81.5505507077416 109.568716668197
"8550" 1709.8 76.4379230567976 109.898661840621
"8551" 1710 71.4842270191263 108.657954048751
"8552" 1710.2 66.7746255790955 106.788493935151
"8553" 1710.4 61.7714230314801 104.49361180852
"8554" 1710.6 56.6411394074475 102.684159719041
"8555" 1710.8 50.8618387637784 102.297595360974
"8556" 1711 44.9462820090801 101.851201840258
"8557" 1711.2 38.9056829192833 100.730992436175
"8558" 1711.4 32.5088939822449 100.470791579331
"8559" 1711.6 26.5093308246339 100.341253286966
"8560" 1711.8 23.7132652092691 102.267889956626
"8561" 1712 23.9281709740544 105.026982398521
"8562" 1712.2 25.0609456888584 107.700548916415
"8563" 1712.4 27.1279903013301 109.802399182397
"8564" 1712.6 28.5933209020485 111.971773255384
"8565" 1712.8 30.7963538458962 113.100460741999
"8566" 1713 33.9641336129567 115.922360341198
"8567" 1713.2 37.2655307926759 117.06118132166
"8568" 1713.4 40.3145747404493 119.443300857981
"8569" 1713.6 42.4070176194306 119.339727289417
"8570" 1713.8 45.9750251828244 119.897838243854
"8571" 1714 49.7311561820503 121.790611753824
"8572" 1714.2 52.8004760067932 122.023767956055
"8573" 1714.4 54.9143847123371 123.0652660586
"8574" 1714.6 55.9530163484138 122.163138099513
"8575" 1714.8 56.4758177481478 121.140195422634
"8576" 1715 59.8994956816819 120.533995488738
"8577" 1715.2 64.4151558777774 121.045306159292
"8578" 1715.4 67.3238793517878 121.820471186194
"8579" 1715.6 69.0427440673478 120.896127018914
[truncated: 19,999 more chars]
