# Supplementary material for: Adaptive switch to sexually dimorphic movements by partner-seeking termites
Source: Sci Adv. 2019 Jun 19;5(6):eaau6108. doi: 10.1126/sciadv.aau6108 (PMC6584256; doi:10.1126/sciadv.aau6108)
Supplement: Data file S1 [file aau6108_Data_file_S1.zip › Dataset/CfExperimetns/170627_174_F_10_set1_tandem-position_5FPS.txt]

"time" "x" "y"
"1" 0 97.0301578831825 101.907495489234
"2" 0.2 94.3424937623786 98.4078356006715
"3" 0.4 92.547102717006 98.0561025356739
"4" 0.6 95.1065977761172 97.7448962420891
"5" 0.8 94.8607553396934 97.7800945215336
"6" 1 95.3191387092025 97.7835286953786
"7" 1.2 95.6994642628495 98.1876177280242
"8" 1.4 96.1591466863171 99.1276099922626
"9" 1.6 96.1736358412177 100.016415396144
"10" 1.8 95.4505959294425 99.8763500823732
"11" 2 95.6126555285358 100.207266464584
"12" 2.2 95.1339929778841 101.133129889411
"13" 2.4 94.2550931548759 102.208516769584
"14" 2.6 93.0092654705073 102.946540520836
"15" 2.8 91.6297562310126 102.893786977165
"16" 3 89.2689105864253 102.443654016613
"17" 3.2 86.6700358825735 102.298838271188
"18" 3.4 84.4714758316995 102.85846933459
"19" 3.6 83.0228745823575 104.680905658296
"20" 3.8 82.6519141025555 105.965434998492
"21" 4 82.3858459845536 106.622729749613
"22" 4.2 82.2712291067418 106.710700489552
"23" 4.4 82.1735917678453 105.895075540448
"24" 4.6 81.2209803862281 105.199194940633
"25" 4.8 80.7637409738796 104.063804029985
"26" 5 80.7828083863903 102.648695782286
"27" 5.2 80.5517306225544 101.222414509526
"28" 5.4 79.7288992426465 98.473010183224
"29" 5.6 78.0356071830043 95.5670177473237
"30" 5.8 75.587783210986 94.0134664344171
"31" 6 73.2113337421845 94.129554375788
"32" 6.2 71.2298895706448 94.1130114447881
"33" 6.4 68.8715956682663 94.1534298259123
"34" 6.6 65.2020045423886 93.1935696717398
"35" 6.8 61.2575029529267 91.4281516255162
"36" 7 56.6351712600733 88.9703203016165
"37" 7.2 53.4115361809769 85.7974015215558
"38" 7.4 50.7989907458323 81.7674574077937
"39" 7.6 48.1684681267014 77.5629043500818
"40" 7.8 44.9263277305853 73.4486707492235
"41" 8 40.9197215877099 70.3527838305321
"42" 8.2 37.0623037430428 66.6576867570296
"43" 8.4 33.6822390745379 63.1334915810015
"44" 8.6 31.6084113513842 59.1846907272254
"45" 8.8 31.9142979355509 55.2395589714547
"46" 9 33.8826313326563 50.2948169908285
"47" 9.2 36.7413929451594 45.9719323468522
"48" 9.4 40.6901402378633 42.5549844702407
"49" 9.6 45.4859203102425 40.5208046910535
"50" 9.8 51.1143033733709 39.0492922964901
"51" 10 55.938427367122 37.3325726235323
"52" 10.2 60.839368321671 35.8836575199547
"53" 10.4 66.5322336292994 34.6843261714663
"54" 10.6 72.7610674025701 32.5585126710615
"55" 10.8 78.8628486697837 31.9084220041186
"56" 11 84.8439359237344 32.0058610418027
"57" 11.2 89.221136801029 33.6889667512995
"58" 11.4 92.9865783685852 37.3765345718995
"59" 11.6 95.7537700603292 40.8934879871817
"60" 11.8 98.4188703155596 45.6691081304556
"61" 12 101.169093532663 51.0286355389103
"62" 12.2 103.291846034026 55.5000298202276
"63" 12.4 106.370504534977 60.2749731539826
"64" 12.6 108.950707866775 65.6210870996996
"65" 12.8 110.410886190427 71.1110158346103
"66" 13 110.244905611533 75.7865403979857
"67" 13.2 112.934447942956 78.9089786884674
"68" 13.4 115.380007033354 79.2149483765894
"69" 13.6 115.334543001643 79.4592015208343
"70" 13.8 115.416143719408 80.5720465953375
"71" 14 114.613853058501 80.8433899186554
"72" 14.2 114.248675397945 80.9233868171045
"73" 14.4 113.955767730011 81.3817038581839
"74" 14.6 113.627519650224 81.1313961782868
"75" 14.8 112.601965738668 81.0583268976131
"76" 15 111.638712127186 81.2620482023732
"77" 15.2 111.572033956323 82.5264083436022
"78" 15.4 110.576074347007 83.0222566969948
"79" 15.6 109.346937078314 83.3503017275949
"80" 15.8 107.929689946036 84.0646902339125
"81" 16 105.50404666758 85.4243633475498
"82" 16.2 103.781555121342 87.7494976688292
"83" 16.4 102.96659164992 91.0517395559422
"84" 16.6 102.468490460867 94.5131066644104
"85" 16.8 100.851781435559 97.1005134373167
"86" 17 97.8302867943002 98.9500810927888
"87" 17.2 93.5503845820518 101.406800974099
"88" 17.4 89.6149379621912 103.818379768756
"89" 17.6 85.7990233439019 105.181704803004
"90" 17.8 80.8000194334118 105.32023201587
"91" 18 75.2400274609084 105.576927612429
"92" 18.2 69.5803462240024 106.703592619137
"93" 18.4 64.6029503977994 109.036021828444
"94" 18.6 61.9627008064906 112.075012171697
"95" 18.8 61.6038852466346 115.046824240556
"96" 19 60.6571109518399 115.478552443487
"97" 19.2 59.4566460262073 115.527763947712
"98" 19.4 57.2154485490483 115.014073044833
"99" 19.6 53.2975326447734 115.012765909703
"100" 19.8 48.7473413677813 115.458218445008
"101" 20 44.3332298857221 115.466336267291
"102" 20.2 40.2591987342878 116.428064840845
"103" 20.4 38.6153758760513 116.608062348074
"104" 20.6 38.6406116623408 115.997392844442
"105" 20.8 38.6811353277699 115.72072032145
"106" 21 39.0049536630039 115.2157286549
"107" 21.2 39.4719459958621 115.107599392101
"108" 21.4 39.6811260381618 114.612668241924
"109" 21.6 40.3972928846287 113.749820855261
"110" 21.8 41.1083205732684 112.583811736527
"111" 22 41.731130787267 111.783851303486
"112" 22.2 42.0934102734104 110.520379486676
"113" 22.4 42.5229358878401 108.732943106657
"114" 22.6 43.6096301378907 105.878989281951
"115" 22.8 44.6728987226623 102.191961425782
"116" 23 45.3441041305556 97.0813199574546
"117" 23.2 44.6224602544612 92.5483201838145
"118" 23.4 43.289951010416 87.6979802019061
"119" 23.6 40.136233483786 83.0499624300705
"120" 23.8 35.921615097288 79.0797355270456
"121" 24 30.7420901999088 76.2968827894845
"122" 24.2 24.9100679871053 74.518093160034
"123" 24.4 18.5781679946583 73.5598445834306
"124" 24.6 12.6218173841617 74.1722024224353
"125" 24.8 10.892762011137 74.878841197363
"126" 25 11.0717703308472 76.0349037899564
"127" 25.2 11.6179705549906 77.7850401722133
"128" 25.4 12.460722802007 81.0231601679618
"129" 25.6 13.2612058665732 84.6218126645203
"130" 25.8 16.3359368236652 86.7232338182113
"131" 26 19.6237410972291 90.1161963064541
"132" 26.2 21.9204792407712 94.2646512887534
"133" 26.4 22.2268645406088 99.0692992559348
"134" 26.6 20.5770887750947 101.969575292772
"135" 26.8 21.0812557518296 101.945945504791
"136" 27 22.1301486924434 101.178706552162
"137" 27.2 23.9975726000798 100.459554059534
"138" 27.4 27.2100818137407 99.5435810900651
"139" 27.6 31.0515925262129 99.1551388585534
"140" 27.8 33.384025560426 98.7805762387805
"141" 28 35.673481230217 98.1673124981374
"142" 28.2 40.5083319391381 97.9877664842208
"143" 28.4 45.8689056057999 98.3430789622373
"144" 28.6 51.4974076315776 99.7626177499454
"145" 28.8 57.1899361624852 100.531913630861
"146" 29 63.043069272223 100.57040298506
"147" 29.2 69.5548724687086 100.973353080456
"148" 29.4 75.8330300207687 100.847919021113
"149" 29.6 82.6406003195063 101.303102922464
"150" 29.8 88.5736157760694 101.456208298921
"151" 30 94.3132333598107 100.994721958835
"152" 30.2 99.6700780724577 98.8172734365378
"153" 30.4 105.183006799736 97.1441102707593
"154" 30.6 105.917158147585 97.7839665914762
"155" 30.8 105.651969212324 98.5637264563142
"156" 31 105.349936590733 98.8046938902081
"157" 31.2 105.002445069783 98.839591299548
"158" 31.4 105.461794520655 100.695293476621
"159" 31.6 105.638650135251 101.743635061599
"160" 31.8 105.186292298826 101.363546765394
"161" 32 105.43197363392 101.323284311068
"162" 32.2 105.218202054571 101.36393352733
"163" 32.4 104.896893056503 101.550703417725
"164" 32.6 104.477102584402 102.038991581724
"165" 32.8 102.669422263261 108.036948424714
"166" 33 104.023514296444 105.108172967101
"167" 33.2 104.924541200365 105.289369270581
"168" 33.4 105.353215416578 104.65777505921
"169" 33.6 105.417156132354 104.139378508814
"170" 33.8 105.223146398606 104.11434183347
"171" 34 104.916544867076 103.699646491042
"172" 34.2 104.377031908849 103.431109722113
"173" 34.4 104.068703708942 103.405035712616
"174" 34.6 104.011580024762 103.697747673974
"175" 34.8 103.911217583426 104.084887208526
"176" 35 103.743750718823 104.207707542248
"177" 35.2 103.69211781786 104.192574087011
"178" 35.4 103.872994583882 104.15504682463
"179" 35.6 103.520535176327 104.29144100443
"180" 35.8 103.465367542519 104.106258901794
"181" 36 103.349474940741 103.960665029504
"182" 36.2 103.312622184595 104.117733221826
"183" 36.4 103.473977186709 104.358274840589
"184" 36.6 103.674087049891 105.038574698176
"185" 36.8 103.669954464679 105.002460745617
"186" 37 103.815685431822 105.036612751952
"187" 37.2 104.075192241462 104.987036059433
"188" 37.4 104.281102978201 104.863002965102
"189" 37.6 104.740783853871 104.469920836885
"190" 37.8 105.165010333907 104.170235590119
"191" 38 105.425137263224 104.266843828422
"192" 38.2 105.289266045422 104.193884503502
"193" 38.4 104.708013321441 103.82672126582
"194" 38.6 104.094006373241 103.293490568396
"195" 38.8 103.36685216599 102.711771421546
"196" 39 101.695907991648 100.291984186552
"197" 39.2 100.658275161986 97.9640876237859
"198" 39.4 100.523981915914 95.8066885288675
"199" 39.6 100.8686691187 92.057036682763
"200" 39.8 100.547165225878 89.1562184455865
"201" 40 98.9692947282467 86.9210638362281
"202" 40.2 96.7699491228967 84.6503594139715
"203" 40.4 94.4613090281692 81.3667599113921
"204" 40.6 91.7240205435908 77.2278750176952
"205" 40.8 90.0178720926284 72.9807484124482
"206" 41 89.4572798207527 67.5611238587958
"207" 41.2 89.2222005558309 62.7666159327449
"208" 41.4 89.7542356425663 56.7197274304913
"209" 41.6 90.559762421484 51.5137594486654
"210" 41.8 92.6855431932631 46.6540606052312
"211" 42 93.6914932851873 42.3338425178734
"212" 42.2 93.9118813240186 37.0846556160359
"213" 42.4 94.7127977211661 32.0712225707296
"214" 42.6 95.7033229686461 28.2859597587136
"215" 42.8 94.7435836791724 25.0356313119019
"216" 43 93.149454328464 23.5339903916083
"217" 43.2 93.2567294940646 23.1615691811041
"218" 43.4 95.1466149517227 22.6349596117876
"219" 43.6 96.8614151349128 22.9775024033496
"220" 43.8 97.4393558185266 23.4247833511884
"221" 44 98.5165578566373 24.1943193817293
"222" 44.2 100.660671980679 25.9537609303333
"223" 44.4 103.88298056425 27.9357754557637
"224" 44.6 105.858570947047 30.4164418756278
"225" 44.8 108.882924279416 34.9032142856093
"226" 45 111.347293503853 38.2728728716201
"227" 45.2 113.039136939731 42.3620767813189
"228" 45.4 115.5532593381 47.2252075730634
"229" 45.6 118.524692888818 51.6212901011789
"230" 45.8 118.881922048627 53.2851719058808
"231" 46 118.429255452663 54.4916109219596
"232" 46.2 117.237991619346 55.7267993778221
"233" 46.4 115.469744957177 57.3790985861806
"234" 46.6 113.167471364069 60.5919770020546
"235" 46.8 110.58031444939 64.9461995973427
"236" 47 109.784392355309 69.4920395680825
"237" 47.2 110.083135589617 74.6420294351487
"238" 47.4 111.344386714426 79.8477240814594
"239" 47.6 110.242557865882 85.5987914013241
"240" 47.8 108.077703721606 90.6192407844952
"241" 48 104.374337678118 93.0920473027104
"242" 48.2 100.614448311043 96.2309767823623
"243" 48.4 98.4991524414141 99.568125329791
"244" 48.6 97.6171469637755 102.977421714706
"245" 48.8 97.4625787563236 103.305644932247
"246" 49 97.1829349538146 103.304563276973
"247" 49.2 96.9032737786005 103.311389588549
"248" 49.4 96.7995299117828 102.588875445012
"249" 49.6 96.5268351062395 102.093836783914
"250" 49.8 96.3614422149489 102.088213807677
"251" 50 96.0498058370715 102.530463552009
"252" 50.2 95.4210325586795 101.988301650661
"253" 50.4 94.4991708692724 101.332195507363
"254" 50.6 94.0739013471166 100.703451206906
"255" 50.8 93.6010628479797 99.8059244879413
"256" 51 93.0175033259035 98.720992775546
"257" 51.2 91.1951252911919 97.6194756991214
"258" 51.4 88.2352664893588 97.1756900712884
"259" 51.6 85.0211299596159 97.3972864376341
"260" 51.8 82.7920325662009 98.0927757398959
"261" 52 80.6539017409679 99.7169575087774
"262" 52.2 78.048108071354 102.379800073383
"263" 52.4 75.0632113664025 104.259099811379
"264" 52.6 70.8197533175379 104.668190001237
"265" 52.8 65.5940172460575 104.382492060133
"266" 53 60.5847002270416 102.880970126289
"267" 53.2 56.2633103494181 100.923109566636
"268" 53.4 51.3220163616538 99.0031903275081
"269" 53.6 46.2723628621235 97.7474472425773
"270" 53.8 40.7854755681473 97.6484705633376
"271" 54 35.8293119443694 98.6663233333011
"272" 54.2 33.0171459663242 100.752778808164
"273" 54.4 33.0858055148195 101.806010845635
"274" 54.6 32.0409608783906 103.549900021146
"275" 54.8 31.345869282695 106.04422715008
"276" 55 31.1833136582408 106.050697275123
"277" 55.2 29.7921531894316 104.931700724003
"278" 55.4 28.3051925414182 103.392373694053
"279" 55.6 26.8849678160905 100.839104185199
"280" 55.8 24.5852083021966 97.7632291540086
"281" 56 21.9161057912421 94.5951340711497
"282" 56.2 18.57545263264 91.7567345340313
"283" 56.4 14.4538789913835 88.2005636614149
"284" 56.6 9.62218690326801 85.8838391976819
"285" 56.8 6.77262050635293 84.3274776887227
"286" 57 6.98221544457018 84.1507032897674
"287" 57.2 7.2765025098822 83.5439565682614
"288" 57.4 7.93265658030867 82.9180812334119
"289" 57.6 8.76596905716236 82.2776411794633
"290" 57.8 10.3383980409221 80.9393380159416
"291" 58 12.5627634421091 78.7673849856748
"292" 58.2 15.083641041813 76.0375572007187
"293" 58.4 18.5912631924894 72.9071856507828
"294" 58.6 22.20140816266 70.4938324030353
"295" 58.8 26.6128491905075 67.33758337487
"296" 59 30.2463039744518 65.6749352122517
"297" 59.2 35.1077672022732 64.021853332249
"298" 59.4 40.578789873043 62.6423447907867
"299" 59.6 45.80111663661 61.6358380620856
"300" 59.8 50.9632180932299 60.7952468000276
"301" 60 56.782864026703 61.3055445416687
"302" 60.2 61.7799783516406 62.5359187128434
"303" 60.4 66.7282694939019 62.4199037827578
"304" 60.6 72.6414180667547 62.7345231568209
"305" 60.8 78.3705147786213 62.9614466272817
"306" 61 83.9717062450236 63.1075831075924
"307" 61.2 90.1773254978663 63.4412986300381
"308" 61.4 95.4985163222917 64.588806100408
"309" 61.6 101.535830403229 65.1933232683207
"310" 61.8 107.438073625767 66.3229562269635
"311" 62 112.626096247652 68.2757769244571
"312" 62.2 116.655352448413 71.2900408525625
"313" 62.4 117.75217035778 74.2011582761259
"314" 62.6 118.054473242896 74.1795304208726
"315" 62.8 118.955603793887 73.4406142127227
"316" 63 118.11096313309 73.3741588892622
"317" 63.2 117.967875989993 73.2776889115624
"318" 63.4 117.663403295206 73.6072579953654
"319" 63.6 117.780067747138 73.6699668535795
"320" 63.8 117.393181686375 73.8684095976254
"321" 64 116.444412983586 74.0361037595485
"322" 64.2 116.347064270174 74.8142818297036
"323" 64.4 116.392153752889 75.0399500593455
"324" 64.6 116.380753828176 75.3024857042491
"325" 64.8 116.136808697834 75.9605281480034
"326" 65 116.124386109244 76.7012241768537
"327" 65.2 116.258224489463 77.6297473613459
"328" 65.4 115.770285299073 78.185882012173
"329" 65.6 115.541802674646 78.6269210633503
"330" 65.8 114.904013113265 80.0642298258111
"331" 66 113.721785684345 81.4427536287205
"332" 66.2 112.659553045244 82.67124196296
"333" 66.4 111.362818334912 84.9308651587974
"334" 66.6 110.009505116695 87.3177817256096
"335" 66.8 107.55704794553 89.8339291891465
"336" 67 105.52358215975 93.5967217707639
"337" 67.2 103.694733766589 96.3760835424237
"338" 67.4 99.609688619436 98.4521611382584
"339" 67.6 95.5979791936189 100.699941902631
"340" 67.8 92.3486352952375 103.229030504577
"341" 68 89.6310566334448 106.791417034955
"342" 68.2 89.2129471183092 109.66067664399
"343" 68.4 87.6638647292732 111.314637307756
"344" 68.6 87.3247714820034 112.092067380444
"345" 68.8 86.7503983220903 111.932454149996
"346" 69 85.6019179061437 111.103275708887
"347" 69.2 84.1649087543622 110.297849690677
"348" 69.4 82.1814243341262 109.578298881256
"349" 69.6 78.8016845528373 108.396785019714
"350" 69.8 74.3460628239185 107.33560980412
"351" 70 68.6922557737338 105.774925145962
"352" 70.2 64.6064098195646 104.977293157611
"353" 70.4 59.6563235689747 105.125660913016
"354" 70.6 55.1707707169023 106.601508134669
"355" 70.8 51.1100065141421 108.731554345445
"356" 71 48.3796167936484 111.73340504341
"357" 71.2 47.8263998945772 114.54634484111
"358" 71.4 48.3678649499018 116.413053829178
"359" 71.6 48.0085061946238 116.455540793048
"360" 71.8 47.8699035627798 117.194842728089
"361" 72 47.2885799560383 116.716100989562
"362" 72.2 46.0090514225876 115.354624724326
"363" 72.4 45.7119447587613 115.400860037599
"364" 72.6 45.2449409379799 115.3166419743
"365" 72.8 45.0748762275732 114.781192892789
"366" 73 44.8447528201598 114.297307025373
"367" 73.2 44.819237220448 113.837379389928
"368" 73.4 44.744118974385 113.150955798695
"369" 73.6 43.6690663760146 111.262633586375
"370" 73.8 43.109057678288 108.866062366687
"371" 74 43.1311705357879 107.197802216186
"372" 74.2 43.13665719326 105.86583982934
"373" 74.4 43.6607340061606 102.915278247372
"374" 74.6 44.4841516186593 98.9073809469431
"375" 74.8 45.7255741774501 94.2624465207991
"376" 75 46.5628684228959 89.1079802521458
"377" 75.2 47.2609051383768 84.2953562598512
"378" 75.4 47.3579231715501 79.0502802590275
"379" 75.6 46.6719014784327 73.592619999426
"380" 75.8 44.4299724542463 69.0714458681796
"381" 76 41.035721757783 64.5286869505857
"382" 76.2 36.9254609580963 62.7458547522756
"383" 76.4 31.7581039193361 60.8219771480648
"384" 76.6 26.3673997367935 59.6812425474796
"385" 76.8 22.5941344168459 59.5467600922775
"386" 77 18.7063940016317 61.6520287934515
"387" 77.2 14.1879956606728 64.402778325526
"388" 77.4 10.4924572874978 67.8331368218323
"389" 77.6 9.96413860067806 71.9860043317705
"390" 77.8 11.3832278407956 73.7200443843223
"391" 78 13.0668322404872 78.0244323145185
"392" 78.2 14.0565799967498 81.0893874834378
"393" 78.4 15.6385034249235 82.6412372016326
"394" 78.6 18.077619005919 85.7284746013673
"395" 78.8 21.0319750029601 89.6234135863431
"396" 79 24.0090951740019 94.4369306116489
"397" 79.2 27.5567454584176 98.0006411337354
"398" 79.4 31.6450926195383 101.751715474141
"399" 79.6 35.7407306101081 105.175742049488
"400" 79.8 39.397504593679 108.600751200249
"401" 80 42.6036985714837 112.866386025158
"402" 80.2 43.536000751199 116.558262325645
"403" 80.4 43.192845987385 116.899800415204
"404" 80.6 42.9437539088823 116.368279771625
"405" 80.8 42.8466787300159 115.568013990296
"406" 81 43.1796034299352 115.147129544064
"407" 81.2 43.3670170672946 114.420067301567
"408" 81.4 43.7100318490299 113.710835493733
"409" 81.6 43.8592553961796 113.461286024514
"410" 81.8 44.9096946343046 112.170205909782
"411" 82 46.5616984279641 110.781843462054
"412" 82.2 47.9285823481084 110.006073699206
"413" 82.4 50.8681176707675 109.36697456513
"414" 82.6 54.9375008148195 109.249146676037
"415" 82.8 59.3342958733097 108.993047507704
"416" 83 64.4954437149851 109.243985013441
"417" 83.2 69.9890192904851 109.699273023589
"418" 83.4 74.4865092303164 110.325076759682
"419" 83.6 79.7152100620605 111.144887837934
"420" 83.8 83.1294397304609 113.509856256606
"421" 84 82.0474848093711 113.090036891052
"422" 84.2 81.3812227829632 113.052859982384
"423" 84.4 81.3780886958609 112.811862670085
"424" 84.6 80.6982660786187 112.819006145198
"425" 84.8 80.6352465064999 112.37006732985
"426" 85 80.1252566679183 111.973183766194
"427" 85.2 80.1153660288831 111.21277842911
"428" 85.4 79.9502490271575 110.054580162012
"429" 85.6 79.5022025766883 108.33298301073
"430" 85.8 79.5072617995995 105.937564586446
"431" 86 79.3524205416431 103.419550178085
"432" 86.2 78.7312054566673 99.8784398623245
"433" 86.4 78.4689758659683 97.8889772728293
"434" 86.6 78.089908398686 93.7499292612654
"435" 86.8 78.9888870746187 89.6894745446589
"436" 87 81.0288581499005 85.5195689514553
"437" 87.2 83.647649070731 81.2368391117178
"438" 87.4 86.5956848581379 76.9961551276839
"439" 87.6 90.6364463885779 72.8306288522792
"440" 87.8 94.9824297765596 68.8348219793305
"441" 88 100.235168962715 67.1050538934168
"442" 88.2 106.109242579119 66.4231900151434
"443" 88.4 111.476014961766 66.2609417354596
"444" 88.6 116.730425795559 67.4118723017877
"445" 88.8 118.825849084853 68.5975452635951
"446" 89 118.083770702752 69.0330738986186
"447" 89.2 117.818250561117 68.8310444773058
"448" 89.4 117.97683718293 68.3896457430741
"449" 89.6 117.898494628977 68.7178636517264
"450" 89.8 117.569800301768 69.188933452634
"451" 90 117.409999276279 69.5016483295192
"452" 90.2 119.146890880028 70.3411003283999
"453" 90.4 118.879831736522 70.3826177105934
"454" 90.6 118.976429430713 69.7696921490738
"455" 90.8 118.792838776023 68.6608187818562
"456" 91 118.297331175074 67.5289222691729
"457" 91.2 117.224347473213 66.7778469990669
"458" 91.4 115.631857545168 64.7758237060406
"459" 91.6 114.217113935493 63.156921397237
"460" 91.8 111.284235976258 61.6689925402433
"461" 92 107.720657219144 58.6544397537635
"462" 92.2 104.019198735639 55.1897498978963
"463" 92.4 101.634230820274 51.8191592745627
"464" 92.6 100.205173639958 47.3516480349217
"465" 92.8 98.9663747387355 41.9466127427706
"466" 93 99.067453125472 36.023394855984
"467" 93.2 99.6194472536001 31.0919716664383
"468" 93.4 98.9513247404167 28.4297703906297
"469" 93.6 97.2525460430361 27.3780407824213
"470" 93.8 94.5158448870789 26.8271693454096
"471" 94 90.0762471221313 25.0144234226278
"472" 94.2 85.3181429582425 22.0534891755308
"473" 94.4 80.9940343163593 18.5042611137829
"474" 94.6 77.1472989302985 14.4937705009613
"475" 94.8 73.3393044366106 10.479311882687
"476" 95 71.6049605010541 5.72205115613293
"477" 95.2 70.5713736324592 3.18743382245745
"478" 95.4 69.523018510124 2.71810374857813
"479" 95.6 68.6966589451493 2.48188587149252
"480" 95.8 68.0908112856987 2.55941424268624
"481" 96 67.6825301386832 3.07125639249662
"482" 96.2 67.2727311251739 3.87395223936751
"483" 96.4 67.0142856086195 5.07121757201163
"484" 96.6 66.1536858352196 6.68173542263045
"485" 96.8 63.7529605391297 8.83945660856049
"486" 97 60.1067505159013 11.105134220816
"487" 97.2 55.5768227258844 13.5715839874068
"488" 97.4 50.7216701993846 14.7590177295229
"489" 97.6 45.629443223692 16.7747240646477
"490" 97.8 39.6311659947246 17.9215548945465
"491" 98 33.5657663355193 18.6689530996052
"492" 98.2 28.6838211602202 19.1005786214174
"493" 98.4 23.4467113858588 18.8708503978388
"494" 98.6 18.1807851810134 19.4401717802025
"495" 98.8 15.3779431424307 22.3237978108222
"496" 99 11.3051371711207 25.5325917415577
"497" 99.2 8.59148515606612 30.0220455229179
"498" 99.4 6.23160018125866 35.4663920089769
"499" 99.6 4.29675355823275 40.2662877797807
"500" 99.8 3.14053465842817 45.394850836822
"501" 100 2.18018034095532 50.6229297366481
"502" 100.2 0.0776642938959872 55.1088582549201
"503" 100.4 1.32161679751169 57.6171220808337
"504" 100.6 3.98011585813277 61.8218503606153
"505" 100.8 5.14504947159458 66.7274019788957
"506" 101 6.08623995654524 72.3163300722908
"507" 101.2 6.47304312128217 75.9554710800307
"508" 101.4 9.95381016751272 78.824041900349
"509" 101.6 13.7747462478361 80.9775865584795
"510" 101.8 17.9150713353582 85.1228603693418
"511" 102 20.5209782422176 87.9384213406629
"512" 102.2 24.414115504401 91.4479327550772
"513" 102.4 28.2811015698346 96.068615404301
"514" 102.6 30.8149027796185 101.053088965917
"515" 102.8 30.4292883758375 104.923123226348
"516" 103 29.2729640243988 109.255251172343
"517" 103.2 30.3549762654632 111.15984915762
"518" 103.4 33.2573217388368 111.096880696339
"519" 103.6 35.8432490583467 109.92575705104
"520" 103.8 40.2675415011563 109.190624511845
"521" 104 44.8505765969626 109.525429597251
"522" 104.2 50.2818712232163 110.272444645156
"523" 104.4 55.5588629154476 109.775865987584
"524" 104.6 60.934057012381 110.15887902026
"525" 104.8 66.7940990816745 111.275480909084
"526" 105 73.1870358368853 113.052333537507
"527" 105.2 78.4962783245155 113.919677036754
"528" 105.4 83.4266753364922 112.967799506457
"529" 105.6 87.9694448605556 112.054110085662
"530" 105.8 90.5558817404594 109.909597264954
"531" 106 94.0097551750988 106.922236242041
"532" 106.2 98.1021650505075 104.759383913919
"533" 106.4 101.939324764515 101.849150993229
"534" 106.6 106.198870701704 98.0441909138847
"535" 106.8 110.675170873053 93.7828119668967
"536" 107 113.750621080804 89.5149004466429
"537" 107.2 116.525684729317 84.5365732107621
"538" 107.4 119.302393793 80.115773496689
"539" 107.6 118.419138202822 77.7147013539971
"540" 107.8 118.957443019887 73.0021152339154
"541" 108 120.030777423036 67.5538204574573
"542" 108.2 120.307229099588 64.4939704647062
"543" 108.4 119.721665777624 61.393051037185
"544" 108.6 119.691019261265 57.7543833242097
"545" 108.8 120.012322282043 53.9192705462338
"546" 109 120.549959799077 51.7069230851228
"547" 109.2 119.966351707327 52.4526888349414
"548" 109.4 119.339728147281 52.2049086420805
"549" 109.6 118.721960567409 51.9733039723198
"550" 109.8 117.82824871112 51.9833872475495
"551" 110 117.317359672198 52.0421062292999
"552" 110.2 116.956042921914 51.8535080923222
"553" 110.4 116.071017489238 51.9304602154848
"554" 110.6 114.727305335243 52.2026732850391
"555" 110.8 112.666226022502 52.0696197048146
"556" 111 109.655816487799 52.1649750115073
"557" 111.2 105.174916201252 51.9512822898256
"558" 111.4 100.748814507537 52.0103425404199
"559" 111.6 97.4872495222913 51.4520197538156
"560" 111.8 92.4102230314413 49.8072492208782
"561" 112 87.2530673027738 47.7769807449644
"562" 112.2 82.3318503460382 44.7630032276929
"563" 112.4 77.8154518782463 41.3472071300953
"564" 112.6 73.6490262936365 37.3410268966173
"565" 112.8 70.3765905567938 33.0497232115355
"566" 113 67.646531893847 27.1530880503986
"567" 113.2 66.2580144233485 21.5125435760606
"568" 113.4 64.3725087472008 16.4779984668284
"569" 113.6 60.5550045332964 13.8333010204664
"570" 113.8 55.5705351991603 13.7350603677916
"571" 114 49.1661760986517 13.3897220811726
"572" 114.2 43.5524108791451 15.5901284113872
"573" 114.4 38.0968965771269 17.9995598875921
"574" 114.6 33.648771656662 21.6599290604854
"575" 114.8 30.4745227736847 26.3061362256274
"576" 115 28.2606178391329 31.188611595983
"577" 115.2 28.3397079531181 37.4652141975247
"578" 115.4 28.0212248087164 42.5485844708784
"579" 115.6 27.9829323724416 48.1858935556166
"580" 115.8 28.3839299496255 54.4970135719951
"581" 116 28.6145437866759 60.633188800242
"582" 116.2 28.9008961878937 67.3418574035346
"583" 116.4 28.5630531074216 73.9282595909046
"584" 116.6 28.9703571826729 78.844326924332
"585" 116.8 31.0596080648707 85.1207108325053
"586" 117 33.7412752902143 90.3440187446279
"587" 117.2 36.3081678324421 94.7322201280796
"588" 117.4 39.9032012479351 97.0206261269063
"589" 117.6 42.1593149325451 97.355640204269
"590" 117.8 45.5896636473163 100.693653074468
"591" 118 49.0261539886727 103.534513464032
"592" 118.2 50.4331919032513 106.715968729879
"593" 118.4 48.5451969717216 108.931217593274
"594" 118.6 45.9966215516293 109.728166638067
"595" 118.8 43.1310279530834 110.406900132545
"596" 119 39.9137039815338 112.514974728139
"597" 119.2 37.5696885636697 114.273194387285
"598" 119.4 37.4915531568162 114.143982324421
"599" 119.6 37.7529165315238 113.650541397058
"600" 119.8 37.4534401869432 113.242242385095
"601" 120 37.6063279474158 112.893725235147
"602" 120.2 37.3066380362543 112.03611902599
"603" 120.4 36.8538869125659 111.148855711868
"604" 120.6 30.7925896536227 112.991461712551
"605" 120.8 30.7291414866164 113.198260784395
"606" 121 31.6266265955495 115.415081393675
"607" 121.2 29.3364933073902 114.220683129213
"608" 121.4 29.124433503523 114.064107352764
"609" 121.6 28.9670700211465 113.736523247984
"610" 121.8 28.8297929520299 113.168346260519
"611" 122 28.9241278250635 112.499081100309
"612" 122.2 29.3333623655575 111.68401497071
"613" 122.4 29.5007722899416 111.231607841183
"614" 122.6 30.0600991849663 110.418149645772
"615" 122.8 30.4980775778256 108.917978310856
"616" 123 31.2021199970896 107.014223573233
"617" 123.2 31.3442462679076 103.804286504758
"618" 123.4 31.5604606464757 100.249352292953
"619" 123.6 30.9899573762621 95.8940961078662
"620" 123.8 28.5309670233685 91.9193953967239
"621" 124 24.7773899900234 88.9477242785549
"622" 124.2 20.7674530203644 86.6661283504636
"623" 124.4 16.3954700584322 85.8807134115417
"624" 124.6 15.4736703323108 85.5002036220779
"625" 124.8 15.8937327850987 83.8885444345457
"626" 125 16.2504759883308 80.6351039132763
"627" 125.2 17.4974988494327 77.2628700342904
"628" 125.4 19.0869520871748 74.5279146320209
"629" 125.6 21.4503688691516 71.5482884446282
"630" 125.8 24.8761482091259 69.2764484893755
"631" 126 28.4440961358334 67.3323711102217
"632" 126.2 32.520780538564 65.8286273799584
"633" 126.4 37.4309367337329 64.5891496999134
"634" 126.6 42.1988994936147 64.1671491712034
"635" 126.8 47.3403678544218 65.3354026273334
"636" 127 51.8220215251083 67.1891978390097
"637" 127.2 55.0445642413924 70.4393991174409
"638" 127.4 57.9126823306872 74.5756267092858
"639" 127.6 61.0149049458324 78.307186743957
"640" 127.8 64.8354498621583 81.6712305229413
"641" 128 68.9136775305936 84.4384600880887
"642" 128.2 73.3124726489546 87.5869687121132
"643" 128.4 77.6729256977674 90.74762641296
"644" 128.6 80.4217444659538 95.0055936490758
"645" 128.8 83.0127000718024 99.223091218009
"646" 129 85.3599045369807 102.678387576478
"647" 129.2 88.2919835857725 104.589192519246
"648" 129.4 88.7519343372312 104.502450755019
"649" 129.6 90.5067715380389 103.080951381467
"650" 129.8 92.6780235671073 101.66731766237
"651" 130 96.3686138243426 100.624218653333
"652" 130.2 98.7671334815155 98.3908066189977
"653" 130.4 100.6419199898 94.4552235428343
"654" 130.6 102.53994029914 89.8191058191324
"655" 130.8 104.652536616458 85.28861056359
"656" 131 107.649422403599 81.9040996352774
"657" 131.2 110.950491601715 77.7251815338849
"658" 131.4 112.696664064105 73.8707614736264
"659" 131.6 115.012699053889 69.123807587778
"660" 131.8 116.431689376956 64.3362627043412
"661" 132 116.022920652924 60.1062732579034
"662" 132.2 114.817580719442 54.9099211438211
"663" 132.4 113.430718774362 49.8714844382164
"664" 132.6 111.4977116342 44.7622922889297
"665" 132.8 109.33680567213 39.5619251434667
"666" 133 106.004420003677 34.9133614434336
"667" 133.2 102.49214460754 30.6929972021235
"668" 133.4 97.9095557414201 27.9005853078516
"669" 133.6 92.3551030931334 25.6773030509267
"670" 133.8 88.9630804191275 23.6026888758009
"671" 134 84.8852620296343 20.5640738789768
"672" 134.2 80.7117168067635 16.8021891553157
"673" 134.4 75.2727729345726 13.1607673370362
"674" 134.6 69.7640028370652 11.2235350832872
"675" 134.8 63.039604661119 10.9521955130554
"676" 135 56.9189865067368 11.842586529174
"677" 135.2 50.4944569501077 13.0848119534622
"678" 135.4 44.6072735632549 14.7176678198228
"679" 135.6 39.1845778893438 17.4840229589962
"680" 135.8 33.5474209250783 20.507125473139
"681" 136 29.0741288300069 24.6731860922522
"682" 136.2 24.7174993150409 28.9747610824182
"683" 136.4 19.893171763985 32.8939791026043
"684" 136.6 14.2138167229561 35.3487954406336
"685" 136.8 9.13647840268729 39.0093745022627
"686" 137 4.87533141756273 42.678492744711
"687" 137.2 4.76365986370116 46.4830348361124
"688" 137.4 4.84538554808204 51.8186698894272
"689" 137.6 5.04472148130803 58.4392857113547
"690" 137.8 5.62378323842487 64.4889480049214
"691" 138 5.96053944671312 70.4019189417425
"692" 138.2 8.33977268623476 74.4094214985637
"693" 138.4 11.4547117083726 78.9368668057824
"694" 138.6 14.3237052201298 83.0698558733621
"695" 138.8 15.7685871322909 87.674283611318
"696" 139 17.6217313985384 90.669621029066
"697" 139.2 20.3295094610761 91.9493639159003
"698" 139.4 24.4608044415045 94.6783890131767
"699" 139.6 28.0669350321394 98.6793764890282
"700" 139.8 31.2420529538055 102.855272354056
"701" 140 32.3982392130708 107.865093914638
"702" 140.2 32.8653718316103 111.143067666468
"703" 140.4 34.6665365791324 111.723574235681
"704" 140.6 37.237501244634 111.029864385537
"705" 140.8 40.1574746118748 110.646594293287
"706" 141 44.6445485802918 110.845681988692
"707" 141.2 48.4164940036207 111.485124029122
"708" 141.4 53.0919298210439 111.951537788168
"709" 141.6 57.6584580712502 112.854318556899
"710" 141.8 62.6539440717598 114.021443166572
"711" 142 68.3874556174533 115.681480888557
"712" 142.2 73.1456564540736 114.872112060749
"713" 142.4 76.9006325626991 112.539898343594
"714" 142.6 81.46187307394 109.75807245772
"715" 142.8 86.7196559576024 107.474193404482
"716" 143 91.3891435504617 105.595705498928
"717" 143.2 97.5344212586701 104.287484393072
"718" 143.4 101.095962655678 102.419686293661
"719" 143.6 103.003444215727 98.6275151657805
"720" 143.8 106.09761703838 94.1300419690811
"721" 144 108.453817760754 91.0355044880854
"722" 144.2 111.248446286298 86.3991528042279
"723" 144.4 114.029558917846 81.5685905695021
"724" 144.6 117.779998852155 77.1497600510586
"725" 144.8 119.71432759888 73.5946874380888
"726" 145 118.344131926373 70.7436016244084
"727" 145.2 117.505107925695 66.3209450602044
"728" 145.4 116.747816180981 61.3918825266899
"729" 145.6 116.450422522258 56.0018556456109
"730" 145.8 114.94507235824 50.1918776241506
"731" 146 113.587963372276 44.5455797817185
"732" 146.2 112.351448334527 38.3841582603054
"733" 146.4 110.562209866758 33.2135753051001
"734" 146.6 111.344703249063 31.211128149993
"735" 146.8 110.596125172917 31.7597399019314
"736" 147 109.608289174225 32.5918416891148
"737" 147.2 107.612647818277 32.8324080048277
"738" 147.4 105.020483549257 33.1345705175075
"739" 147.6 100.800295765482 33.0562325479761
"740" 147.8 95.5019724749891 32.8058124514735
"741" 148 90.3049316960123 32.3339715536515
"742" 148.2 84.2186596249683 32.3799113329622
"743" 148.4 78.3482793373602 33.1584693600545
"744" 148.6 72.0202856595745 33.3154739573943
"745" 148.8 65.9335564180624 34.5909371557855
"746" 149 60.274536441371 36.407321340147
"747" 149.2 54.1587612171207 37.5036509752321
"748" 149.4 47.2660916692842 37.7886847863744
"749" 149.6 41.2013095335963 38.4036394722691
"750" 149.8 34.2696796030682 38.7723127403997
"751" 150 27.9544286888073 39.9029697543701
"752" 150.2 21.8982203876518 42.629468482775
"753" 150.4 16.2596704259739 46.7150627772246
"754" 150.6 11.4735056232224 51.3696640041368
"755" 150.8 9.5637821109234 55.7880088216414
"756" 151 10.2642974996106 57.0029980205525
"757" 151.2 10.8341669925573 57.6469289343272
"758" 151.4 10.9869006619691 57.9250314907144
"759" 151.6 11.201056552588 58.0760718740135
"760" 151.8 11.8190703216734 58.3413528912561
"761" 152 12.5721010156675 59.9154674401122
"762" 152.2 14.290793183377 63.1030396090863
"763" 152.4 16.4214898808087 67.6557503482536
"764" 152.6 18.2980650365578 72.998731976257
"765" 152.8 20.5194091494472 78.7448480958427
"766" 153 23.7246453940689 83.3759820222065
"767" 153.2 28.0377387316628 87.7269377936401
"768" 153.4 31.6674655436919 91.9581405528059
"769" 153.6 35.2052406483372 96.6953516698375
"770" 153.8 39.0383429332078 96.9803585969185
"771" 154 44.3890376825943 96.7359218147606
"772" 154.2 50.2751566620151 97.0348011162889
"773" 154.4 56.3530848535251 97.0060426408747
"774" 154.6 63.3690857276208 96.2628221072426
"775" 154.8 69.6394858219592 96.0988588090013
"776" 155 75.8932531791838 97.437412478479
"777" 155.2 81.2246113003991 99.236063645549
"778" 155.4 87.0300316985702 100.632428024462
"779" 155.6 92.4718742029269 103.704249138581
"780" 155.8 93.1920429153651 105.070738271327
"781" 156 92.5556636838327 105.097578988443
"782" 156.2 92.7098507669986 104.27500574908
"783" 156.4 93.5814362917231 103.074471240916
"784" 156.6 94.695637693879 100.785557338678
"785" 156.8 96.3781671249034 98.3772286178374
"786" 157 98.6542259932849 95.1067571727078
"787" 157.2 101.08700368507 91.1385130154406
"788" 157.4 103.423631669557 86.8817897349955
"789" 157.6 105.907338958964 82.917339236598
"790" 157.8 109.132996265946 79.0304386692749
"791" 158 113.148029117362 76.4430821990701
"792" 158.2 117.455320353672 72.7656957560003
"793" 158.4 119.526367462835 70.5616074667365
"794" 158.6 119.048075721341 67.6847244677061
"795" 158.8 117.505686581378 64.8307783085817
"796" 159 115.67495238934 61.1180761275164
"797" 159.2 114.883904103518 55.8936201828036
"798" 159.4 114.854686459134 50.3543997780855
"799" 159.6 114.229973739226 45.6012619593157
"800" 159.8 110.760094841657 42.2112119262645
"801" 160 106.455802132414 38.7485339006234
"802" 160.2 101.320209005101 35.6186788303307
"803" 160.4 95.5764817081813 34.1182704390193
"804" 160.6 90.0670969878694 32.9543511211597
"805" 160.8 83.9168261465164 32.7419504759757
"806" 161 77.5071901108014 31.8240602359455
"807" 161.2 71.5662755587538 30.4440844694206
"808" 161.4 65.1886127678238 29.6461099550961
"809" 161.6 59.1719691270564 28.1564950303126
"810" 161.8 53.0805371832104 25.7558959773497
"811" 162 46.9146398020342 24.1474110801259
"812" 162.2 39.9052668491252 23.2269134738143
"813" 162.4 33.7828794643823 22.9578126628844
"814" 162.6 27.3572418797135 23.4113567362729
"815" 162.8 21.1029701938099 24.4401246175826
"816" 163 15.4411739064298 26.6881849019735
"817" 163.2 9.98064192738723 30.0487153566019
"818" 163.4 7.64990851030028 35.5001608519645
"819" 163.6 5.99260725405945 41.3551363414438
"820" 163.8 5.92042886418152 47.2833837597443
"821" 164 5.92278765342344 53.6141660703916
"822" 164.2 4.99427424961696 59.8436287258751
"823" 164.4 3.69515556754899 65.4085614813788
"824" 164.6 2.16933489724455 67.2826455690235
"825" 164.8 3.02987729716296 66.833190698718
"826" 165 5.18060393087245 68.0967850805337
"827" 165.2 8.26964925379715 70.704658398599
"828" 165.4 10.8981406904229 73.3575327668866
"829" 165.6 12.3670546784248 75.0910418969422
"830" 165.8 14.7822769957321 77.7080401289412
"831" 166 18.1366742085206 81.7077174358331
"832" 166.2 21.7046614718447 86.0189917069184
"833" 166.4 25.5783014530026 90.6197190422636
"834" 166.6 28.6612567265272 95.632037257174
"835" 166.8 30.940076771447 100.066074261609
"836" 167 32.9052276659192 100.761591740759
"837" 167.2 36.9735716300354 100.428840516926
"838" 167.4 41.9150142711308 100.180498086746
"839" 167.6 47.4149417799175 100.358272161357
"840" 167.8 53.5256205849756 99.9990752459865
"841" 168 59.5211213829039 99.6566602280527
"842" 168.2 66.0135832661662 100.923321655815
"843" 168.4 71.773704245455 102.015370149061
"844" 168.6 76.7113610246265 104.167206295376
"845" 168.8 81.5019324065567 106.221318854364
"846" 169 85.3710431713685 105.189234717151
"847" 169.2 88.9036406546304 101.042443076816
"848" 169.4 91.9136567197278 97.0423624926047
"849" 169.6 93.5643221888905 92.6231756972572
"850" 169.8 95.4077054704272 87.9644779295533
"851" 170 96.7021482472478 82.4755290574208
"852" 170.2 98.5944974833107 76.5034994547754
"853" 170.4 100.270413455951 70.9785881662294
"854" 170.6 101.189524840491 65.1754006403425
"855" 170.8 101.968877113239 59.5044320314056
"856" 171 102.549769250299 53.0349346221728
"857" 171.2 103.912483818405 47.0031548305199
"858" 171.4 106.428717951322 41.8702656572081
"859" 171.6 109.125904378782 39.0474747642127
"860" 171.8 109.35620507917 40.2768610861591
"861" 172 108.51335738509 40.4636822384555
"862" 172.2 107.552504111543 39.995722947987
"863" 172.4 106.341710390906 40.5485637508646
"864" 172.6 103.684969122771 40.5008345861343
"865" 172.8 100.893486981086 41.8564203473623
"866" 173 98.9453593091255 43.0391813522281
"867" 173.2 94.6683523389358 44.1227208621068
"868" 173.4 89.4919611638117 44.4828447707356
"869" 173.6 86.1625301308036 44.0039676382427
"870" 173.8 81.5688016521073 42.0642655692098
"871" 174 77.2458481393805 39.0609682547767
"872" 174.2 73.0717045566652 35.1902616242662
"873" 174.4 69.3542021741897 30.6956969724619
"874" 174.6 66.7715434196146 26.1546988120249
"875" 174.8 63.8831534416305 21.4615406923621
"876" 175 60.7410818713326 16.4126504141688
"877" 175.2 56.2959116600479 13.3190253400774
"878" 175.4 50.7949146730398 11.840613908525
"879" 175.6 45.4076532666352 11.8821976271305
"880" 175.8 39.4085488787139 13.2179196548875
"881" 176 34.2546950698969 14.3505535733631
"882" 176.2 28.0761281035101 16.6830134738589
"883" 176.4 22.8698467294515 19.9129536175383
"884" 176.6 18.3556185117482 23.3490857376161
"885" 176.8 12.6952245700016 27.6170721959343
"886" 177 9.53508801389474 32.9015014663358
"887" 177.2 8.22852453721403 39.7197163091961
"888" 177.4 7.5284459677336 45.7646511488248
"889" 177.6 7.2243459184781 51.033065206323
"890" 177.8 6.10484864551431 58.6926921285375
"891" 178 4.97778514576239 63.9256641482665
"892" 178.2 4.40995549870999 69.3646578540847
"893" 178.4 6.54422555361418 73.4872350774018
"894" 178.6 10.8377745595089 76.5963112874448
"895" 178.8 15.5022016503739 79.77926911699
"896" 179 20.3919671972691 84.1227568919358
"897" 179.2 24.5262793538604 88.6384489314924
"898" 179.4 28.797329398533 92.7427299661957
"899" 179.6 32.6436824742225 96.70274075792
"900" 179.8 35.9415312716196 100.653832761791
"901" 180 39.952064630027 102.783570821383
"902" 180.2 42.044593557794 103.096698315635
"903" 180.4 45.1604724977375 106.178570479762
"904" 180.6 45.1631446822542 109.198133358331
"905" 180.8 43.49270490486 111.586811981655
"906" 181 42.2983939069904 112.510149577416
"907" 181.2 43.2723667773448 112.913139528144
"908" 181.4 45.2332815821319 112.617300822357
"909" 181.6 47.64806907597 111.465712345898
"910" 181.8 50.1668182758994 110.243915890702
"911" 182 54.9853435008829 109.777217577128
"912" 182.2 59.1917483464309 109.836767356645
"913" 182.4 63.6699735367799 109.804283965301
"914" 182.6 68.3622345719374 110.404702771154
"915" 182.8 73.3014935996636 111.278493805998
"916" 183 78.561002381049 112.487186382275
"917" 183.2 83.5303362881949 113.529642141642
"918" 183.4 85.5893141002243 110.776817273406
"919" 183.6 88.2738270218494 107.49309691723
"920" 183.8 91.2047774010017 104.858007145738
"921" 184 92.6979219969442 103.512139476743
"922" 184.2 96.2902180105476 100.907046752725
"923" 184.4 100.810564142448 97.9925356449102
"924" 184.6 105.941385181144 94.5938512136457
"925" 184.8 110.332185025488 92.5872983959496
"926" 185 110.090312821737 92.3970487604039
"927" 185.2 109.305046863939 91.7255890979059
"928" 185.4 108.062639113969 89.354010447908
"929" 185.6 107.307177357217 85.9033300801845
"930" 185.8 106.139153354782 81.3457857036778
"931" 186 104.697398692311 76.2568470365356
"932" 186.2 103.597148068527 70.9252744843371
"933" 186.4 101.937639692247 65.2540500847081
"934" 186.6 99.6609472232957 59.4313813138278
"935" 186.8 98.0344690722916 53.8123857042128
"936" 187 96.1353650255424 47.8893018731097
"937" 187.2 95.0234772675477 41.8884118072424
"938" 187.4 95.7794306383241 35.8151276157812
"939" 187.6 98.2280302660166 31.3124917929582
"940" 187.8 102.112825938741 29.9006611335412
"941" 188 106.72007603007 29.8689991257178
"942" 188.2 108.887373505088 31.8182440247339
"943" 188.4 110.662114718745 34.9054646938719
"944" 188.6 112.702946192803 39.2190866534537
"945" 188.8 115.771578271134 42.1339208892655
"946" 189 116.863024349869 43.2677588597956
"947" 189.2 117.349130346261 46.6405387750513
"948" 189.4 118.745430064639 50.7433456942197
"949" 189.6 120.186565415553 54.2382310447777
"950" 189.8 119.743991908594 55.8179838783815
"951" 190 118.983351011778 57.7498754980386
"952" 190.2 118.464529088455 60.5717484709465
"953" 190.4 119.228592474185 64.6881169718057
"954" 190.6 120.58036105112 69.0972594829434
"955" 190.8 120.468285913138 70.1060346774468
"956" 191 120.182377576318 70.2687859591774
"957" 191.2 119.222334811988 70.7655764273037
"958" 191.4 117.829621200714 71.8228666259449
"959" 191.6 117.555616246305 72.6877439634275
"960" 191.8 116.274081082928 73.8192072179538
"961" 192 115.417419951101 75.200790980807
"962" 192.2 114.292763903765 77.6413047974999
"963" 192.4 112.535483702883 81.4733482899856
"964" 192.6 110.938622748043 85.5402480851446
"965" 192.8 109.77873615367 90.5240265477427
"966" 193 106.904550284695 94.4448722367985
"967" 193.2 103.111484293799 97.2181656955962
"968" 193.4 99.0556692467867 100.260320368949
"969" 193.6 94.5943681375833 104.579488984386
"970" 193.8 92.3143040299529 106.505267402633
"971" 194 91.530044587374 105.851184026152
"972" 194.2 89.2098281496358 104.47712481541
"973" 194.4 85.3222796484593 103.239844405948
"974" 194.6 81.2163134820445 102.354745376583
"975" 194.8 76.4355584301414 102.273139283713
"976" 195 71.4462202736999 104.174957560232
"977" 195.2 66.7821566175891 106.276496124373
"978" 195.4 64.2758538770813 109.079279869363
"979" 195.6 63.5473950924855 112.165512927159
"980" 195.8 63.1415383268287 114.74607163258
"981" 196 60.9181316853274 116.043716402004
"982" 196.2 57.0963922871279 116.778959482792
"983" 196.4 52.6126853578197 117.304693576498
"984" 196.6 48.3998924360577 118.329678270127
"985" 196.8 47.9846592296344 118.377970752957
"986" 197 48.1138590549248 118.283330674712
"987" 197.2 48.0734632238976 118.866335811306
"988" 197.4 48.4404661705488 118.759010666523
"989" 197.6 48.2739271757114 118.000927457655
"990" 197.8 47.052443524289 117.089879994793
"991" 198 47.1086512638274 116.715044906381
"992" 198.2 46.6897930384782 116.598583200508
"993" 198.4 46.3403840517029 116.146256740754
"994" 198.6 46.3660602076767 116.217190394254
"995" 198.8 46.7927560800608 116.401456760004
"996" 199 47.1301243447752 116.371106223648
"997" 199.2 47.7458478978155 115.72573059569
"998" 199.4 47.8089230138855 115.59441974064
"999" 199.6 47.6055342543394 114.806607113707
"1000" 199.8 46.4502847431011 113.4058895845
"1001" 200 45.0674978790555 112.209680610757
"1002" 200.2 44.1731712660514 111.197223574416
"1003" 200.4 42.5188019095491 109.166087203513
"1004" 200.6 41.5334979354417 108.145929552578
"1005" 200.8 40.109199315624 107.297421328686
"1006" 201 36.8338387606104 105.366884191414
"1007" 201.2 32.7021080735838 104.453259459088
"1008" 201.4 28.3403282515424 104.766158236425
"1009" 201.6 25.671335600547 105.491210029886
"1010" 201.8 24.2815373940905 103.954351312515
"1011" 202 21.7766190506101 99.6260889089223
"1012" 202.2 19.6755790942099 95.1481951700196
"1013" 202.4 17.1175145050836 90.8924506298779
"1014" 202.6 13.1882289357225 87.067219282153
"1015" 202.8 8.67631350186484 83.6215687990863
"1016" 203 5.50830811695658 82.4552773137293
"1017" 203.2 5.68247853646222 81.9572320035839
"1018" 203.4 5.70589466241157 80.9309080507961
"1019" 203.6 5.32725284618167 78.0048582695533
"1020" 203.8 4.44622943974702 73.9848329805828
"1021" 204 3.68396979001805 70.6338076571448
"1022" 204.2 3.00356176900923 66.5401913223102
"1023" 204.4 1.44334385901216 62.3875828920658
"1024" 204.6 0.882284527234589 58.3861274964337
"1025" 204.8 0.84480506081998 54.403477714063
"1026" 205 0.51986550006357 50.2756793935861
"1027" 205.2 2.52514310020951 46.9163016951761
"1028" 205.4 4.70285719420982 43.4756199534733
"1029" 205.6 5.90561713196111 38.6239587361263
"1030" 205.8 6.24007544893899 33.9803668314695
"1031" 206 8.41506563402936 30.3916275675075
"1032" 206.2 9.90870653953382 26.9439843619518
"1033" 206.4 10.6661988872031 25.8217460675551
"1034" 206.6 11.1109434626731 26.032923427865
"1035" 206.8 12.2217685243101 25.8089161055884
"1036" 207 13.3816736857549 24.8675741443273
"1037" 207.2 15.3613346051121 23.1534164296535
"1038" 207.4 17.7052001782592 20.5338147835804
"1039" 207.6 21.0000708077621 17.1115505229332
"1040" 207.8 22.9934560992062 15.5430257129197
"1041" 208 24.8725516545288 14.4086499162453
"1042" 208.2 27.9509001083701 13.3385935328661
"1043" 208.4 31.5078640311254 12.9559494841425
"1044" 208.6 35.9496943899281 13.8233352567638
"1045" 208.8 39.5626591978259 15.7496215127394
"1046" 209 42.9828967796469 18.525767838261
"1047" 209.2 46.1284313627271 21.8686621025673
"1048" 209.4 48.8245203949537 25.5368278154602
"1049" 209.6 51.668933474974 28.6228127404994
"1050" 209.8 55.315364032061 31.9662426707366
"1051" 210 59.0598992761516 34.2440710929375
"1052" 210.2 64.1942690545341 35.3395935927907
"1053" 210.4 69.0076777632371 37.5671892699071
"1054" 210.6 73.8713128498288 38.9891836532612
"1055" 210.8 77.7283783310606 41.6691495446932
"1056" 211 79.4411229328647 45.8362831080896
"1057" 211.2 81.344242839906 49.5767857822217
"1058" 211.4 84.8763570625693 52.0032577515392
"1059" 211.6 87.0387568855725 54.0832358794211
"1060" 211.8 87.0396508405147 54.326013509323
"1061" 212 86.8829323877954 55.3153284760759
"1062" 212.2 86.8912707170926 57.9883331253667
"1063" 212.4 86.8690527797698 62.1707306145688
"1064" 212.6 85.084484211344 66.1635362203782
"1065" 212.8 82.580632440618 70.5041246409648
"1066" 213 79.040587248259 73.7397598741181
"1067" 213.2 77.2153358884244 78.5329673636727
"1068" 213.4 78.6483846894184 82.4488116157853
"1069" 213.6 82.4805581792187 85.1459667660447
"1070" 213.8 86.4358650108345 87.4335575324102
"1071" 214 90.6403813394952 91.1929948072645
"1072" 214.2 94.1641231781581 95.3270499628022
"1073" 214.4 97.8185687718322 99.7368869170922
"1074" 214.6 98.2855209153134 101.411393387455
"1075" 214.8 98.0733525922718 101.062197910465
"1076" 215 98.066011685704 100.6134563895
"1077" 215.2 98.0426671713296 100.4597650726
"1078" 215.4 97.7765437991743 99.8792075980743
"1079" 215.6 97.6658052021034 99.244500297291
"1080" 215.8 97.5624899629378 98.2384168334488
"1081" 216 97.073618722379 96.5555083850042
"1082" 216.2 95.9544566401274 94.7555620065682
"1083" 216.4 95.1011027425913 92.9682194900912
"1084" 216.6 94.2542072432439 89.8754039945376
"1085" 216.8 94.2289698668603 86.9404905573456
"1086" 217 95.2355652996352 83.2217552164881
"1087" 217.2 97.0473330845236 78.5907027743106
"1088" 217.4 98.9337826630824 73.963361481719
"1089" 217.6 102.462378447813 70.1627288219554
"1090" 217.8 106.028928294373 66.7343287472191
"1091" 218 109.616104811547 63.3063704786284
"1092" 218.2 114.271761217875 60.7660279430861
"1093" 218.4 117.447498101527 59.6303782513888
"1094" 218.6 116.924213287215 59.9655759062595
"1095" 218.8 116.659960058288 59.3885505325887
"1096" 219 116.390764774613 59.1837485733567
"1097" 219.2 115.834290529452 58.7292482198902
"1098" 219.4 115.337460662626 59.214284856406
"1099" 219.6 115.488060113086 59.3265744851698
"1100" 219.8 115.554189133521 59.8050632104028
"1101" 220 115.502058290903 60.2807442801963
"1102" 220.2 114.538919910754 61.0381559033366
"1103" 220.4 113.181552036776 62.2136190982578
"1104" 220.6 111.763890241773 64.0522975205317
"1105" 220.8 108.795081230184 66.6271221592802
"1106" 221 105.126327864188 70.0116464374206
"1107" 221.2 101.784026630687 71.4061442527544
"1108" 221.4 97.5806818658977 71.459742657746
"1109" 221.6 93.6930785638785 70.0580552357088
"1110" 221.8 90.1132841684268 67.3515861465948
"1111" 222 86.7358118003533 63.8077281458166
"1112" 222.2 82.9585533983144 62.0888851588311
"1113" 222.4 79.7904069775048 62.6945145548912
"1114" 222.6 77.6019706497338 64.7332112319243
"1115" 222.8 75.2880765027163 67.6449424023919
"1116" 223 73.1567531076534 70.5885396704154
"1117" 223.2 70.9210862978861 73.9966461600477
"1118" 223.4 67.5496502047043 76.7235116510664
"1119" 223.6 62.5409558227108 77.8530608883182
"1120" 223.8 57.6654681106028 79.6732356656013
"1121" 224 55.1186388690654 83.5559615654543
"1122" 224.2 54.4989138952742 87.6154113283409
"1123" 224.4 55.151541715364 90.5093764168486
"1124" 224.6 54.507240166173 91.0593368531764
"1125" 224.8 51.8005713903682 91.2745720452111
"1126" 225 47.1299675018697 91.2976025644279
"1127" 225.2 42.3118624315156 90.7549669909121
"1128" 225.4 37.087594030845 89.8460971205025
"1129" 225.6 32.7106003682806 87.8867071722243
"1130" 225.8 27.0147963035682 85.9507880012995
"1131" 226 21.9558732467517 87.0643942017396
"1132" 226.2 20.3545354087918 89.4055063814432
"1133" 226.4 21.3513283779674 90.0967563534924
"1134" 226.6 23.0167216808366 91.2732300819309
"1135" 226.8 25.2206881607223 92.7352765259252
"1136" 227 28.8056869076974 94.4108821028564
"1137" 227.2 32.5219503760315 97.2745716039821
"1138" 227.4 35.0758712221117 99.8846187119195
"1139" 227.6 36.6974175809755 103.505057393271
"1140" 227.8 36.9071564182379 105.250048668787
"1141" 228 38.4948535046094 104.780470522264
"1142" 228.2 41.2288165264031 104.536812349849
"1143" 228.4 44.1038991920011 105.193570488825
"1144" 228.6 46.8629799959699 106.790884689634
"1145" 228.8 49.2534094919043 109.470388163233
"1146" 229 50.188180685577 113.150107535434
"1147" 229.2 51.1727622726349 116.626829224133
"1148" 229.4 53.1900447309422 117.756016942204
"1149" 229.6 57.5635864659882 117.863447247976
"1150" 229.8 60.8289858899469 116.780056982078
"1151" 230 65.3712250971217 115.21293341436
"1152" 230.2 70.3917022839637 113.653152724755
"1153" 230.4 76.0077878802896 112.123058126762
"1154" 230.6 80.9369671354599 108.862014211579
"1155" 230.8 86.2373064352063 105.61764674658
"1156" 231 90.4324741328693 102.760932832255
"1157" 231.2 94.3358511026311 98.0011175264879
"1158" 231.4 98.590980182813 93.6660095786738
"1159" 231.6 103.135481196384 89.1112191263164
"1160" 231.8 107.279253754117 84.7965819100614
"1161" 232 111.218522460883 81.2132372749343
"1162" 232.2 115.32233693436 77.4975509199393
"1163" 232.4 119.338983118553 75.8714628892232
"1164" 232.6 117.670117535069 76.4490971267452
"1165" 232.8 116.247890947224 76.3232020301632
"1166" 233 114.590206342724 76.6448317158364
"1167" 233.2 112.976657021903 76.116584421742
"1168" 233.4 108.802271422834 75.478258118536
"1169" 233.6 106.941409571023 75.2957448769647
"1170" 233.8 106.861413780402 75.6970900972283
"1171" 234 106.270128704635 76.4060280445822
"1172" 234.2 104.996142312848 77.3344359196443
"1173" 234.4 103.436837363832 79.8948051205423
"1174" 234.6 100.553532737465 83.629503162262
"1175" 234.8 97.3182618123817 86.9650581002286
"1176" 235 92.6445704461388 88.5893850993253
"1177" 235.2 87.4115791951819 89.5257376062193
"1178" 235.4 81.4949379663937 89.1195253856661
"1179" 235.6 75.6284395186808 89.4246958991218
"1180" 235.8 69.704130479634 90.4338986032992
"1181" 236 63.3357335723088 91.9738271511007
"1182" 236.2 57.6660782933339 94.3866661641774
"1183" 236.4 51.2503731897619 96.4893843747923
"1184" 236.6 44.6384050167771 97.7065317392631
"1185" 236.8 38.8969148308371 97.0408600607264
"1186" 237 34.7062081691628 94.6084512298362
"1187" 237.2 30.4105713463286 92.9616344701459
"1188" 237.4 26.264885784402 94.2187192013599
"1189" 237.6 25.3046113039837 97.4140587389277
"1190" 237.8 26.1162171437303 100.629803139044
"1191" 238 28.1148685621748 103.411478993891
"1192" 238.2 30.3811364547775 105.270163902566
"1193" 238.4 33.5534299805063 108.431517415829
"1194" 238.6 36.8135028282518 112.503722242101
"1195" 238.8 40.0458257196182 114.469213518056
"1196" 239 43.9817664416181 114.189860931041
"1197" 239.2 49.3290011528749 114.40816196578
"1198" 239.4 54.7074923487173 115.965278286661
"1199" 239.6 58.920211075852 118.633087558709
"1200" 239.8 61.5581699019478 118.275681604057
"1201" 240 64.2029811938859 115.503447761433
"1202" 240.2 67.877368629081 113.053490568017
"1203" 240.4 72.2763742060868 111.979439247205
"1204" 240.6 76.7842639535272 111.677946067714
"1205" 240.8 81.8573027030748 112.20270251836
"1206" 241 85.9922362088256 113.142324530267
"1207" 241.2 87.5510531284567 111.726121777926
"1208" 241.4 90.8677422056774 109.68644272265
"1209" 241.6 94.9640589014292 108.11115542236
"1210" 241.8 97.1273060878067 105.737691173338
"1211" 242 99.6264644645128 102.017558974985
"1212" 242.2 103.373561474655 98.9155922171409
"1213" 242.4 107.56826909601 94.9405650806516
"1214" 242.6 111.105658932882 92.0068252885683
"1215" 242.8 114.231426175057 88.0903149678685
"1216" 243 115.450589166261 83.9196779419353
"1217" 243.2 117.54382577264 79.6059898474755
"1218" 243.4 119.470010725724 74.2205598309151
"1219" 243.6 121.494741678214 69.1799489803722
"1220" 243.8 120.177713098341 67.361365317855
"1221" 244 118.76020632687 63.580827847501
"1222" 244.2 118.760642660939 58.2638504119393
"1223" 244.4 119.266895634487 53.3274266124779
"1224" 244.6 119.080864839569 49.8401878081857
"1225" 244.8 116.815759041957 46.7244962513556
"1226" 245 113.986594981799 42.6497486112845
"1227" 245.2 111.910463101611 38.2747597846907
"1228" 245.4 111.373324278524 33.3531950427038
"1229" 245.6 111.462707649264 30.1043391583772
"1230" 245.8 110.383690884436 31.1517851143761
"1231" 246 108.717574105309 31.6134015329526
"1232" 246.2 106.328957452806 31.189685622393
"1233" 246.4 102.441598818476 30.1116322080966
"1234" 246.6 99.5530116377732 29.776822773529
"1235" 246.8 94.5502355033391 30.0419514221523
"1236" 247 89.0258410902626 29.6784954278415
"1237" 247.2 83.255622336994 29.2348655462902
"1238" 247.4 77.575159051898 28.9092526196293
"1239" 247.6 71.3170489267051 28.5267842792368
"1240" 247.8 65.1178004268582 28.4001130775197
"1241" 248 58.8630030591933 28.9448788492606
"1242" 248.2 52.4040567488351 30.3218786538717
"1243" 248.4 45.9557479572641 31.990993013272
"1244" 248.6 39.4823559955239 33.3232372049671
"1245" 248.8 32.8159277197757 34.4633747928618
"1246" 249 26.1781422521523 34.6859955464197
"1247" 249.2 19.1887270190459 35.9981414743906
"1248" 249.4 12.5142575611538 38.684201370443
"1249" 249.6 7.60102042878137 41.8607357499052
"1250" 249.8 4.69225388031409 47.9304342395811
"1251" 250 3.45024394876475 54.4146910219816
"1252" 250.2 2.92348737701954 60.033719937509
"1253" 250.4 4.15291693818 65.3826548668228
"1254" 250.6 6.40771713808204 70.0005462277962
"1255" 250.8 8.48881656221874 76.2927810872609
"1256" 251 9.87868509543334 80.6007759350967
"1257" 251.2 8.60325098923348 84.4538921062092
"1258" 251.4 7.48374207496756 85.7100583706426
"1259" 251.6 7.79039895425463 86.543609585579
"1260" 251.8 7.93485397976792 87.7736343416395
"1261" 252 8.83067243824768 91.3811218911569
"1262" 252.2 9.94611093574046 93.7839906750967
"1263" 252.4 10.1392876185212 93.922734674417
"1264" 252.6 11.8368463231242 93.9633244214792
"1265" 252.8 13.6840570000303 94.6155818772997
"1266" 253 16.8889996953099 97.1718078331764
"1267" 253.2 20.4867011173563 101.308530695196
"1268" 253.4 22.7943884856302 105.792417629562
"1269" 253.6 25.542034173111 109.802483092727
"1270" 253.8 25.6938043062624 110.081642516846
"1271" 254 24.8213015394659 109.626164817239
"1272" 254.2 24.0534054901586 108.649498122771
"1273" 254.4 24.209902687096 108.773587956953
"1274" 254.6 23.5746893211088 108.008863036893
"1275" 254.8 23.4352579527691 107.544582296719
"1276" 255 23.1960548332733 107.379770697758
"1277" 255.2 22.907704025504 107.260199539363
"1278" 255.4 22.6027832261684 107.795333787484
"1279" 255.6 22.3392128149577 107.668580537187
"1280" 255.8 22.385266719368 107.29145557039
"1281" 256 22.148372512705 106.482002755888
"1282" 256.2 22.2887507498555 105.863762896296
"1283" 256.4 22.2474916729698 105.444901745585
"1284" 256.6 22.783078869113 104.750238190655
"1285" 256.8 24.3255018301256 104.089514575382
"1286" 257 27.449642803393 103.114105034514
"1287" 257.2 29.1039489615671 102.371971054917
"1288" 257.4 29.1418782751914 102.329500417393
"1289" 257.6 29.2287344363616 102.161625754146
"1290" 257.8 30.8302314030064 101.734336299794
"1291" 258 33.6972369804369 100.919848152615
"1292" 258.2 37.5465860810245 99.7578511246698
"1293" 258.4 42.2238813118478 98.5516066999972
"1294" 258.6 47.4519067168389 96.569320873241
"1295" 258.8 52.98495149745 95.9265218671324
"1296" 259 58.4540676216113 95.1631810121669
"1297" 259.2 64.2548961662586 94.4537650758821
"1298" 259.4 69.5975529612078 94.4185887308606
"1299" 259.6 75.3612833293255 96.0815640012507
"1300" 259.8 80.318382649345 97.1231016977466
"1301" 260 85.2074705007451 98.5162748808909
"1302" 260.2 90.8417158414707 100.467662213516
"1303" 260.4 95.7137617704321 103.188738902279
"1304" 260.6 96.7573836817573 102.484247410245
"1305" 260.8 98.0757333163883 100.66302003079
"1306" 261 99.9429517389038 98.0993767574901
"1307" 261.2 102.851410587885 94.8064673269529
"1308" 261.4 106.694672180201 91.1046424675455
"1309" 261.6 109.017804222936 87.7064067472369
"1310" 261.8 111.682817391886 82.900692864075
"1311" 262 114.936726562105 78.8880443000623
"1312" 262.2 114.892653346893 74.989178709611
"1313" 262.4 114.221793078593 70.1609017923655
"1314" 262.6 112.712076969253 66.0279280688422
"1315" 262.8 109.803996442427 61.6915081882652
"1316" 263 106.422880762991 58.38198153957
"1317" 263.2 101.374397665255 57.0672151825399
"1318" 263.4 96.8610327559349 56.5656886632287
"1319" 263.6 91.670917617582 56.5530084664568
"1320" 263.8 86.4024003766635 57.4879740459423
"1321" 264 80.9755802757332 58.8819646360782
"1322" 264.2 74.5602437832922 60.2677022024195
"1323" 264.4 68.9882876541725 62.1925415008535
"1324" 264.6 63.7790306627971 62.7830545248178
"1325" 264.8 57.9288730242703 61.5926087797998
"1326" 265 52.2331000545843 60.4775518579938
"1327" 265.2 46.3870831628875 59.0261758651375
"1328" 265.4 40.7818662664274 56.8469334994398
"1329" 265.6 34.7301652486418 55.5850329372383
"1330" 265.8 28.6852733279068 54.2086208588539
"1331" 266 22.6959016872794 52.9159184048642
"1332" 266.2 16.8244953221074 49.897104533362
"1333" 266.4 11.1654184065734 47.5007368704529
"1334" 266.6 6.00854114159555 48.5573073139925
"1335" 266.8 3.64407340463203 51.5722371601506
"1336" 267 4.64829628746148 55.6775777538925
"1337" 267.2 5.43906783466998 61.1112648726648
"1338" 267.4 6.26663071638137 65.8729988961342
"1339" 267.6 7.98714598815258 70.5636774701907
"1340" 267.8 11.6159617115937 74.7148233784143
"1341" 268 15.9926537369832 78.1901465677439
"1342" 268.2 20.4639007234185 81.7048973130371
"1343" 268.4 24.2429304184786 85.4820821139376
"1344" 268.6 28.2727728643348 88.2319218322257
"1345" 268.8 32.3811114175038 90.1761318408206
"1346" 269 37.4564437247431 92.2970523466516
"1347" 269.2 41.5838590720281 95.321189395358
"1348" 269.4 46.9364373624823 98.0463198458074
"1349" 269.6 51.2377250133052 101.764875027876
"1350" 269.8 55.0024923395445 105.649624249253
"1351" 270 59.8822056802166 109.141569613893
"1352" 270.2 63.567313975563 112.42970545056
"1353" 270.4 66.6402019790147 116.423937512963
"1354" 270.6 69.5717709469496 117.012403778389
"1355" 270.8 69.7686945047539 115.86010015524
"1356" 271 69.9538537696486 114.370347324537
"1357" 271.2 71.6013319628002 112.848760980499
"1358" 271.4 74.4417959626777 110.216246319806
"1359" 271.6 78.2640574668217 106.533590353782
"1360" 271.8 83.2658563532471 103.552495551967
"1361" 272 87.5124486889861 100.677231703742
"1362" 272.2 92.4771047876292 98.0377271210215
"1363" 272.4 98.1789652388047 95.5689098091732
"1364" 272.6 104.331870784049 93.8388954429785
"1365" 272.8 108.695582051506 92.6998937661633
"1366" 273 110.609313415354 89.1357525610695
"1367" 273.2 111.471766028927 84.6485247068375
"1368" 273.4 111.394074444178 79.6299091930258
"1369" 273.6 112.848091076139 74.3555933908118
"1370" 273.8 114.771911363672 69.0908617815372
"1371" 274 117.530088341039 64.1366379877905
"1372" 274.2 119.825325329499 60.9952984531164
"1373" 274.4 119.307071994376 59.4682797286592
"1374" 274.6 117.641152599637 58.3342220450488
"1375" 274.8 115.423162374272 56.7299602795557
"1376" 275 112.79770355603 54.4170925985925
"1377" 275.2 108.644832517372 51.5808899470706
"1378" 275.4 104.884824298169 47.2462303442515
"1379" 275.6 102.055993976802 43.058840114467
"1380" 275.8 98.802819186222 38.1876914190958
"1381" 276 95.8982115965141 33.1381702756849
"1382" 276.2 94.7249207381624 28.2254068817227
"1383" 276.4 94.6497455522765 24.6982244986774
"1384" 276.6 93.5052206509554 20.1587186242982
"1385" 276.8 90.3830188863462 17.8621456219164
"1386" 277 85.2467792247639 17.4037890676316
"1387" 277.2 79.338493926071 17.5522937102682
"1388" 277.4 73.1169655485981 17.6749917654842
"1389" 277.6 66.4710833826726 18.6358627468121
"1390" 277.8 61.3145525786808 19.5468823646649
"1391" 278 54.6946554964545 20.6007500424736
"1392" 278.2 48.2914564662839 21.9278081960731
"1393" 278.4 41.8219271860726 23.6554774448647
"1394" 278.6 35.977887195823 26.2466228389516
"1395" 278.8 30.0774658310275 29.5849875723905
"1396" 279 25.1155135596006 34.4007134985515
"1397" 279.2 21.0460437748783 38.965641868072
"1398" 279.4 18.9461880868399 43.57632190758
"1399" 279.6 17.0328484389897 48.3432036886838
"1400" 279.8 15.5414907546045 54.4277027910972
"1401" 280 15.5613814193802 60.9657585533936
"1402" 280.2 15.5437733473276 67.5347851549044
"1403" 280.4 15.3742296437093 74.1229528532075
"1404" 280.6 15.8181245584888 80.4233499128475
"1405" 280.8 15.4792606850044 85.9527493085757
"1406" 281 14.9865551572098 88.2164487116402
"1407" 281.2 13.5234405724639 88.5589596686003
"1408" 281.4 15.0473933647427 89.4792086039301
"1409" 281.6 17.5949298669663 89.6733655301387
"1410" 281.8 21.8230943365197 89.7641129352031
"1411" 282 26.2594102025387 90.2304163646724
"1412" 282.2 31.1041949159125 91.5957734739268
"1413" 282.4 36.0781476242742 93.4136674991749
"1414" 282.6 41.3840018304498 95.0618953751404
"1415" 282.8 46.9710797427323 97.2138019492096
"1416" 283 52.7340734040969 99.0172935292662
"1417" 283.2 58.9724690379066 99.6894814240052
"1418" 283.4 63.9589228156453 99.0745853393656
"1419" 283.6 69.035559130297 97.4356941205945
"1420" 283.8 74.6106604174356 96.6592756217334
"1421" 284 80.9539265391068 95.5396705555217
"1422" 284.2 86.8695378764844 93.6009058627309
"1423" 284.4 91.555813741943 91.5542674215452
"1424" 284.6 96.6989083294326 88.692161319639
"1425" 284.8 101.478840373126 85.734556373465
"1426" 285 106.496104089687 83.6550700461171
"1427" 285.2 112.353093450378 83.5087192445131
"1428" 285.4 115.642197589915 83.6373651891545
"1429" 285.6 114.631408093014 83.8335478837975
"1430" 285.8 114.152585236197 83.7669275069068
"1431" 286 113.526684720337 82.8558876986326
"1432" 286.2 112.222651170367 81.9452546593183
"1433" 286.4 111.174299150841 81.4544421623262
"1434" 286.6 110.165930173137 79.7822825827981
"1435" 286.8 107.70803288825 78.0659381966546
"1436" 287 105.575344179284 76.0934182868779
"1437" 287.2 104.190229469303 75.2570010254151
"1438" 287.4 102.54313341877 74.3602462988526
"1439" 287.6 99.3493250461229 71.9192942541827
"1440" 287.8 94.9936662202747 68.4472927299658
"1441" 288 90.3833961939502 64.8643100703572
"1442" 288.2 85.3790898366205 60.6353525258339
"1443" 288.4 79.6464633079457 56.9522972445439
"1444" 288.6 74.6174065096453 53.5410363669407
"1445" 288.8 69.4935487598129 50.2107636862349
"1446" 289 64.1741953885146 46.2644122031354
"1447" 289.2 59.2771478113604 42.1962189250472
"1448" 289.4 53.6864764475111 37.6685281426447
"1449" 289.6 48.5471207401798 33.8528069912985
"1450" 289.8 43.3682094579392 31.3121289809671
"1451" 290 36.9405284235738 30.6615122627557
"1452" 290.2 30.8246067075883 31.2242657316115
"1453" 290.4 24.7858518114737 33.7726861404678
"1454" 290.6 19.7287639817661 37.9638274295126
"1455" 290.8 15.2698872465671 42.9597657258961
"1456" 291 11.72889566548 48.4737074589985
"1457" 291.2 10.0185121860825 54.7395713318015
"1458" 291.4 9.38378740736975 61.7277000430152
"1459" 291.6 8.98208897196393 68.6929957079361
"1460" 291.8 10.2460436011652 73.9061621318265
"1461" 292 14.2681066765742 78.3494625365201
"1462" 292.2 18.940391663035 83.2871511941648
"1463" 292.4 23.9000184901887 87.0635768038281
"1464" 292.6 29.1096603041288 91.1185044615225
"1465" 292.8 34.0861114155355 94.4975931982546
"1466" 293 39.4577300710192 97.7091001520332
"1467" 293.2 44.769730236225 101.172009490365
"1468" 293.4 49.1682750620249 104.235537745242
"1469" 293.6 53.3172517308103 105.492936399742
"1470" 293.8 58.8769091549048 105.67863468148
"1471" 294 64.6740173821183 106.685392715116
"1472" 294.2 70.3271460394193 108.296465384692
"1473" 294.4 73.1239090264443 111.147370028669
"1474" 294.6 73.4468437523668 111.443578332971
"1475" 294.8 76.6525057026471 110.26667977884
"1476" 295 79.663133940073 107.535957546688
"1477" 295.2 82.9013254631755 103.752990204739
"1478" 295.4 85.8965690470345 99.4302521002186
"1479" 295.6 88.7143577330737 94.5199862919401
"1480" 295.8 91.3363828626975 88.1439723996555
"1481" 296 93.3346170508727 82.6084551026899
"1482" 296.2 96.5940478895517 77.4768326440997
"1483" 296.4 100.298463597832 72.3399942792407
"1484" 296.6 102.463773856286 67.1824010823464
"1485" 296.8 104.123210992921 61.6122634791821
"1486" 297 106.081115905268 56.7594200879499
"1487" 297.2 110.921908032728 51.30120715714
"1488" 297.4 114.771255278735 46.9106973852546
"1489" 297.6 115.206079390966 45.4134254515793
"1490" 297.8 113.803438838241 45.3045933250101
"1491" 298 112.39492862479 43.4484732204109
"1492" 298.2 109.925036750412 40.2188059550992
"1493" 298.4 107.754694232194 37.4109575850113
"1494" 298.6 104.801264364387 36.0569025281275
"1495" 298.8 100.424078613801 33.7599592275795
"1496" 299 94.7538216603766 32.0176884539581
"1497" 299.2 89.1524880106108 30.3461207129003
"1498" 299.4 82.916862380879 28.5973712145728
"1499" 299.6 76.7993197150721 27.4766763815221
"1500" 299.8 70.6232788682703 26.20306688328
"1501" 300 63.7485369136588 25.4029789269207
"1502" 300.2 57.0505656913656 24.9169683857119
"1503" 300.4 50.3887393572268 24.6346996117394
"1504" 300.6 43.6915161296586 24.7240933261004
"1505" 300.8 36.8128679822446 25.8542309017094
"1506" 301 30.6360089337215 27.7845211107354
"1507" 301.2 24.4125432361912 30.526193956277
"1508" 301.4 18.4193253032012 34.301322466978
"1509" 301.6 13.0319944237349 38.0798867321822
"1510" 301.8 8.34465189872221 41.9363035603584
"1511" 302 4.37234714952089 47.1552160479158
"1512" 302.2 4.0559946296924 52.6190780329121
"1513" 302.4 4.88000243800207 58.8212293999772
"1514" 302.6 7.36747831866719 64.9224841845618
"1515" 302.8 10.0479178398619 70.0431678832204
"1516" 303 12.4574285335401 75.8415444196832
"1517" 303.2 15.9825091061944 81.9999773060862
"1518" 303.4 18.936422309719 86.1892136414193
"1519" 303.6 23.6257603617743 89.6714209833923
"1520" 303.8 29.1386219145203 92.888228313368
"1521" 304 34.6141117132 95.5187760739576
"1522" 304.2 39.8982658801227 98.433605254753
"1523" 304.4 45.4370067399686 101.029987280784
"1524" 304.6 51.8118477403914 103.528581657005
"1525" 304.8 57.2234081086095 105.60874282433
"1526" 305 63.2817079115446 107.203825611355
"1527" 305.2 68.8246918785561 109.232246946506
"1528" 305.4 72.1634292849825 112.652626294009
"1529" 305.6 72.9496913147235 115.031893480544
"1530" 305.8 74.4071357270254 113.673010918865
"1531" 306 75.9814740451071 110.621767860295
"1532" 306.2 76.6087591845462 107.016230718482
"1533" 306.4 77.3456795482387 102.814924073741
"1534" 306.6 78.7715426724507 98.3951047577265
"1535" 306.8 78.8215723535001 94.6918315068662
"1536" 307 79.2968002222792 89.964524361146
"1537" 307.2 79.2753660770252 84.4007045473533
"1538" 307.4 79.0444934015612 79.5827500286416
"1539" 307.6 79.6817635201996 74.4817672516764
"1540" 307.8 78.3905397084404 68.5543891277316
"1541" 308 77.1905862126129 63.0906788101262
"1542" 308.2 75.4033648776237 57.4931622469433
"1543" 308.4 72.0670254611566 51.668589968394
"1544" 308.6 69.0214123272703 46.6376682280246
"1545" 308.8 65.7386949416822 41.386776455379
"1546" 309 62.0711539044007 36.1753811698573
"1547" 309.2 58.132352456938 31.5088429394791
"1548" 309.4 53.9901867331196 26.9165820686818
"1549" 309.6 49.2543377868703 21.8200400051588
"1550" 309.8 44.6079023771079 20.2119722719606
"1551" 310 40.5849469117244 21.8419782855878
"1552" 310.2 39.387731433026 23.0430555165079
"1553" 310.4 38.4932421706636 21.1882217618164
"1554" 310.6 38.0251760931039 17.8085304757006
"1555" 310.8 37.5616049126249 13.1657077610447
"1556" 311 38.2882683559277 9.66176148901373
"1557" 311.2 40.2503213999074 7.46772102317674
"1558" 311.4 43.2811340472294 4.03837834713893
"1559" 311.6 46.358076872595 1.46253287447348
"1560" 311.8 48.7358164611358 1.04716705406263
"1561" 312 50.2404691668687 0.898583708047447
"1562" 312.2 51.1860781369002 0.908137790676394
"1563" 312.4 52.8147700194375 0.460622384416272
"1564" 312.6 53.3291638516264 0.260383836504471
"1565" 312.8 53.0422167771086 0.222709716422295
"1566" 313 52.7528028378961 0.23418995682561
"1567" 313.2 52.451609266389 0.248841325279094
"1568" 313.4 52.4538311209837 0.595231653765793
"1569" 313.6 51.8641060781528 0.833213808649341
"1570" 313.8 51.1386622612323 0.51801901648286
"1571" 314 50.376423158779 0.478358696542812
"1572" 314.2 49.2311972306362 0.18948442764559
"1573" 314.4 48.3820478728832 0.248180071613785
"1574" 314.6 47.6152829919669 0.0384472529957846
"1575" 314.8 46.5330832479399 0.0662646443322017
"1576" 315 44.741576064212 0.275524988960642
"1577" 315.2 43.143780335655 0.178619528395059
"1578" 315.4 41.8496982407894 1.17292446656767
"1579" 315.6 39.8223227233835 1.65881916094282
"1580" 315.8 38.7878758460281 2.16626099237401
"1581" 316 38.133741019401 2.37018601568357
"1582" 316.2 37.1144254721271 2.5133664430643
"1583" 316.4 36.3411045178432 2.84878487544719
"1584" 316.6 36.0185850186692 3.28174243600019
"1585" 316.8 35.0238368684265 4.39252855796175
"1586" 317 34.1292790047094 4.94649302174948
"1587" 317.2 34.6097717767389 5.49092924132866
"1588" 317.4 34.8092223641175 6.31504674589658
"1589" 317.6 35.2195535891783 7.71609631171061
"1590" 317.8 35.6695605936474 9.55511372208502
"1591" 318 35.9222969711248 12.4660918594294
"1592" 318.2 35.7667265294501 15.963209795052
"1593" 318.4 35.2927196547382 20.9258866176782
"1594" 318.6 34.5532961905549 26.1630804173328
"1595" 318.8 32.890127769966 30.9971593146095
"1596" 319 31.7303654063532 36.1523335305362
"1597" 319.2 29.482584680221 41.44738256788
"1598" 319.4 27.0678511099487 45.7551064259662
"1599" 319.6 24.1790305708778 49.8077003397766
"1600" 319.8 21.1930522198865 54.5882327961675
"1601" 320 16.8541562245848 59.0572745420079
"1602" 320.2 12.1767054267466 62.5204973988083
"1603" 320.4 7.87276220175924 66.2170045360254
"1604" 320.6 7.37019543428484 70.2326140124641
"1605" 320.8 9.57076299938217 73.4928805374357
"1606" 321 11.9658023398932 78.241604373972
"1607" 321.2 14.8680258953275 83.3862107995355
"1608" 321.4 18.4039270866627 87.993174546973
"1609" 321.6 21.8841793928107 92.478790912651
"1610" 321.8 26.2177826555253 96.3315571136168
"1611" 322 30.1000602330589 100.243168210858
"1612" 322.2 34.107522105982 103.524801011898
"1613" 322.4 37.327818163851 108.252155578387
"1614" 322.6 40.4287295832018 113.115393797153
"1615" 322.8 41.4010412384639 115.926055645956
"1616" 323 40.6113167772747 115.017247361198
"1617" 323.2 40.9133918613604 113.9929303241
"1618" 323.4 42.2681937441739 112.713767297433
"1619" 323.6 43.2388372714577 111.102851658938
"1620" 323.8 45.3005789707192 108.631350071798
"1621" 324 48.1916915436582 106.333029430648
"1622" 324.2 50.650340246081 105.017503614932
"1623" 324.4 52.8454475006462 103.609192270281
"1624" 324.6 56.7384625529455 101.197613647525
"1625" 324.8 60.9050590852265 98.6159866698669
"1626" 325 65.3111196383047 95.7167004448374
"1627" 325.2 70.4377230596934 92.5897617151127
"1628" 325.4 75.9381958943097 88.5015474271596
"1629" 325.6 80.5750984544737 84.42186209205
"1630" 325.8 85.3379538327228 80.5205171782054
"1631" 326 90.4651283687993 76.2846549356534
"1632" 326.2 95.7855598171765 72.4125596095846
"1633" 326.4 100.958203037375 68.8889630835797
"1634" 326.6 106.049662003989 65.5754150754969
"1635" 326.8 111.685814761048 63.2905667587949
"1636" 327 118.356342295853 62.2486654910981
"1637" 327.2 119.273792956283 62.8166479479804
"1638" 327.4 118.591501051679 63.0342188696378
"1639" 327.6 118.5787797912 62.6232804477928
"1640" 327.8 118.465997185814 62.513284792175
"1641" 328 117.676068110402 62.1961497741345
"1642" 328.2 116.570459054053 61.2424060142044
"1643" 328.4 115.661536611286 59.6205767842738
"1644" 328.6 114.173800430314 58.1087905990278
"1645" 328.8 111.75989681396 55.1691304606139
"1646" 329 109.149450674206 51.5456335121636
"1647" 329.2 106.68237773963 48.5319439326032
"1648" 329.4 103.571007541331 44.2202846987133
"1649" 329.6 100.033282054308 39.8585237597253
"1650" 329.8 96.5369536968738 35.2366125700216
"1651" 330 92.1461772500181 30.6815853722453
"1652" 330.2 88.9013463898828 26.40457558449
"1653" 330.4 85.0023276143208 21.9439825638062
"1654" 330.6 81.1316959424144 18.2798237037241
"1655" 330.8 76.0378236771365 16.7389533586116
"1656" 331 70.6827182140162 16.3678387326776
"1657" 331.2 64.9506105200858 16.9252517879356
"1658" 331.4 59.311084073561 17.6551537029423
"1659" 331.6 53.1830451213689 19.0092117917009
"1660" 331.8 46.7522475247544 20.0401986613811
"1661" 332 40.5865904696652 21.2292121384435
"1662" 332.2 35.3245842256822 21.8834631722309
"1663" 332.4 29.1696614374143 23.5109746938748
"1664" 332.6 24.7529141978524 26.9507496963516
"1665" 332.8 21.1743786722031 32.4527030009334
"1666" 333 19.5894025323671 38.7662895369314
"1667" 333.2 19.009952076225 45.5308427582337
"1668" 333.4 18.9187200177678 52.4154827340786
"1669" 333.6 19.9350144885648 58.0864981134825
"1670" 333.8 21.0230074807003 64.9803350737926
"1671" 334 21.140536772694 70.7848092288528
"1672" 334.2 21.4089160316908 77.0421166252074
"1673" 334.4 21.4105419839462 84.0106255676436
"1674" 334.6 21.7719992678352 89.2324560018402
"1675" 334.8 24.027179014282 90.6609645428097
"1676" 335 28.4939718568216 91.8900652510782
"1677" 335.2 32.6537065984729 94.301855711463
"1678" 335.4 36.9700446212755 96.5691740611335
"1679" 335.6 41.0482556701372 97.8302163284229
"1680" 335.8 46.1163186127367 98.8319365530811
"1681" 336 53.1531655191819 100.124389968704
"1682" 336.2 59.6012672161291 100.131193265871
"1683" 336.4 64.4792087042609 100.010998608958
"1684" 336.6 70.6498842076595 100.233933459676
"1685" 336.8 77.082673420797 100.922859348951
"1686" 337 84.3848081426392 101.540257125234
"1687" 337.2 89.1363544942588 102.055815414608
"1688" 337.4 95.0420336729429 99.6936450749831
"1689" 337.6 100.039485835438 96.2749240243704
"1690" 337.8 104.068183778172 91.6671115827493
"1691" 338 103.923574189112 88.1753726156951
"1692" 338.2 103.275737528922 83.2830302847387
"1693" 338.4 101.726252111614 77.5065635866409
"1694" 338.6 98.7630217030209 73.0197584454881
"1695" 338.8 95.0578968501733 67.2470273459783
"1696" 339 91.596280917416 62.0928075974892
"1697" 339.2 88.1251140413697 57.8363943279306
"1698" 339.4 84.0093218073492 53.276952683237
"1699" 339.6 79.6080295790767 47.6426027511182
"1700" 339.8 75.7835145264806 43.1164752225533
"1701" 340 72.024956561517 37.0188327726831
"1702" 340.2 69.1483439733093 30.102221351135
"1703" 340.4 67.4225366297569 24.2216699096385
"1704" 340.6 66.4471221037962 17.9811197814992
"1705" 340.8 66.4837403698876 14.3201840233948
"1706" 341 68.0293679307633 13.6166188419299
"1707" 341.2 68.9499117630521 13.6662269499127
"1708" 341.4 66.8218704425779 13.1377879002779
"1709" 341.6 63.4693575647403 13.4272493679352
"1710" 341.8 58.5601237913861 14.885745988776
"1711" 342 53.8130170314962 16.0304045988227
"1712" 342.2 50.9230747684903 17.2510888515927
"1713" 342.4 46.7911538023277 19.4648636557553
"1714" 342.6 41.3492357125899 21.4913642402249
"1715" 342.8 36.1444563976742 25.1258618396212
"1716" 343 31.1842445165029 29.5394034188115
"1717" 343.2 26.6832963480324 34.2438218617602
"1718" 343.4 22.3121054777285 39.5459691911483
"1719" 343.6 18.6362189283567 44.4764709088074
"1720" 343.8 15.3904293210236 50.7465261673134
"1721" 344 14.355930044867 56.6920781133565
"1722" 344.2 13.7758843118121 62.8137875689545
"1723" 344.4 14.6654031302826 68.9522758980194
"1724" 344.6 15.3661657296295 75.6392869442233
"1725" 344.8 16.027666096463 81.6227592260264
"1726" 345 17.3404561122397 82.1945202931759
"1727" 345.2 21.016210845538 83.6479745827085
"1728" 345.4 26.0087384635807 86.5926449074085
"1729" 345.6 29.9383937182937 89.0688969799974
"1730" 345.8 35.0207233147223 91.7316542475967
"1731" 346 40.3638221677604 94.0990422104444
"1732" 346.2 45.7417616829466 94.7347507678265
"1733" 346.4 51.8213377584585 94.2589001514932
"1734" 346.6 58.3532233574302 94.4645258730923
"1735" 346.8 64.8218597650625 94.5222108097921
"1736" 347 71.2128094066951 94.6539554984245
"1737" 347.2 78.0408933044964 95.6291219437933
"1738" 347.4 84.4871111501588 96.7819064039586
"1739" 347.6 90.8561596161313 97.5584924533577
"1740" 347.8 97.0982061605174 96.890471613237
"1741" 348 102.474323474966 98.3638096157682
"1742" 348.2 102.190713905731 98.654080254724
"1743" 348.4 102.541338930523 96.7579842096183
"1744" 348.6 101.145543104067 94.4841612118725
"1745" 348.8 100.327008589663 94.0244944715238
"1746" 349 98.8922126902752 91.7655580966121
"1747" 349.2 97.6219520150167 88.1154231326125
"1748" 349.4 95.818965002157 83.0764483076967
"1749" 349.6 92.5703889908031 78.6889515344184
"1750" 349.8 89.4189052140387 74.6147571339645
"1751" 350 85.3098822964809 70.1968877920083
"1752" 350.2 81.0180461571382 66.1595265494329
"1753" 350.4 76.144440075434 62.0168315911258
"1754" 350.6 70.8566847653545 57.693736679638
"1755" 350.8 66.4168025173092 54.3289127681937
"1756" 351 61.8477782746636 49.6394775040716
"1757" 351.2 57.0166887038104 45.1193910817751
"1758" 351.4 52.1403484240492 40.9649320088708
"1759" 351.6 47.9603805821389 36.2892434427476
"1760" 351.8 43.6742137048518 31.1043350357112
"1761" 352 40.1406743918486 28.1906957198986
"1762" 352.2 34.8907533386024 25.2187984219186
"1763" 352.4 29.3198323796616 22.9686280501571
"1764" 352.6 23.8706694463349 22.7629620213045
"1765" 352.8 19.7320101363567 23.3094149003117
"1766" 353 17.7877370703031 21.3167896674338
"1767" 353.2 18.6997018703113 20.4035143246003
"1768" 353.4 20.3193249816642 19.3015601702824
"1769" 353.6 21.5074699934158 18.45111280112
"1770" 353.8 22.2086960167602 17.0873423239905
"1771" 354 23.4647353506931 16.2490332870471
"1772" 354.2 24.9391655549569 15.7086182820059
"1773" 354.4 26.9829252488714 14.4515110615171
"1774" 354.6 29.2705994851077 13.4580714933989
"1775" 354.8 32.3510896395812 12.4660761398147
"1776" 355 36.3333728937786 10.8304927900608
"1777" 355.2 41.0530964861666 8.57505085673027
"1778" 355.4 45.8214624467056 7.71590328402301
"1779" 355.6 51.6997357044368 6.80169131515338
"1780" 355.8 56.4490604097169 4.99821412516579
"1781" 356 57.3830360046675 3.17506237065754
"1782" 356.2 58.8738165628703 3.35274058188921
"1783" 356.4 61.2284907324723 4.7995714205959
"1784" 356.6 64.9208119412119 6.77350621355611
"1785" 356.8 68.8011976413198 9.00901019345785
"1786" 357 74.0874074468208 11.7751594199277
"1787" 357.2 79.6478516973187 14.3047888580482
"1788" 357.4 85.6953774619082 15.1068899240037
"1789" 357.6 92.0888548696081 14.4916421742879
"1790" 357.8 95.3856036922436 16.4892863570788
"1791" 358 96.7213915577946 20.2390415698717
"1792" 358.2 99.5960977317103 25.8705005617759
"1793" 358.4 101.99696353122 29.13787759092
"1794" 358.6 103.684568216243 30.3879975390569
"1795" 358.8 103.912700133303 31.0552768194052
"1796" 359 105.199179726502 32.3750220274706
"1797" 359.2 105.455935571587 32.7279033925921
"1798" 359.4 105.424583699564 33.3073600837909
"1799" 359.6 107.212163552276 36.2708878405408
"1800" 359.8 110.590758786646 39.9517794704167
"1801" 360 113.758679749456 44.6615130189338
"1802" 360.2 116.568738012238 50.2858125869242
"1803" 360.4 119.409975152297 55.1820805923993
"1804" 360.6 120.322530122364 56.5242374840066
"1805" 360.8 120.243071196186 56.1403456906819
"1806" 361 119.960453337411 56.4744855529623
"1807" 361.2 118.811995788367 57.5709250537356
"1808" 361.4 117.588698507026 58.3381200594738
"1809" 361.6 116.505075879149 58.8983417526631
"1810" 361.8 115.188711035472 61.1262104687711
"1811" 362 113.74946662228 64.7305356769266
"1812" 362.2 111.921917752803 69.7069446769851
"1813" 362.4 110.839624259706 75.2296052796168
"1814" 362.6 108.777789772132 80.6144845324411
"1815" 362.8 106.246131532167 86.1043465141253
"1816" 363 106.362298628466 92.0419500832303
"1817" 363.2 107.32658379489 94.8123802370466
"1818" 363.4 106.029110319141 94.8936546031124
"1819" 363.6 103.70204025891 95.3336381442717
"1820" 363.8 100.467036410102 95.7367254488483
"1821" 364 95.9753266018969 97.0158149686345
"1822" 364.2 90.7684482561958 98.5050914500594
"1823" 364.4 85.4649043636342 100.605225875583
"1824" 364.6 79.2872910395061 102.67701450865
"1825" 364.8 74.1485683232301 104.740254657254
"1826" 365 68.8585842794181 105.357715441834
"1827" 365.2 62.7585368175372 104.646303267222
"1828" 365.4 56.6567271401178 103.313906516789
"1829" 365.6 50.5205413697108 102.062829994307
"1830" 365.8 44.2937034625489 100.868865604339
"1831" 366 37.9787996873822 99.2838024317849
"1832" 366.2 31.3338359828807 98.0881874324432
"1833" 366.4 24.7897166156968 98.7694797025402
"1834" 366.6 23.2202535858495 101.087888443686
"1835" 366.8 24.6329321025623 102.795679972319
"1836" 367 25.8874209978742 103.272959718865
"1837" 367.2 26.8391858649454 103.650395981888
"1838" 367.4 29.2776851310025 105.924404150111
"1839" 367.6 29.7302507396175 107.312381010403
"1840" 367.8 29.2253704653725 108.394982860913
"1841" 368 29.8055072972066 110.622920182502
"1842" 368.2 31.2595603506827 111.726009573858
"1843" 368.4 32.4224965192178 111.953912050732
"1844" 368.6 33.5899882887521 112.538367980365
"1845" 368.8 34.935880932141 113.38861069069
"1846" 369 35.3355403830778 114.065476638041
"1847" 369.2 35.8479883321354 114.527197469457
"1848" 369.4 36.9347392045158 114.829367736241
"1849" 369.6 37.4598584142372 115.006840421982
"1850" 369.8 38.5483463854032 115.271427431371
"1851" 370 40.7718486983015 116.124445642342
"1852" 370.2 42.9891733929614 117.447724405266
"1853" 370.4 43.7275327006262 117.892433903979
"1854" 370.6 44.7897739054183 117.359630494694
"1855" 370.8 46.7014937233795 116.894632168356
"1856" 371 50.6238167663147 116.508956804039
"1857" 371.2 54.5101893930613 116.966286568399
"1858" 371.4 58.9495733510431 118.10785165063
"1859" 371.6 62.77233802215 119.508768034428
"1860" 371.8 65.045049913249 119.044142608528
"1861" 372 66.5937071089542 118.606255054907
"1862" 372.2 67.254109512296 118.010880911042
"1863" 372.4 69.1489220770988 116.928071341034
"1864" 372.6 71.2517166383897 116.007020158739
"1865" 372.8 73.8010891426395 115.130909592648
"1866" 373 77.3937926705642 114.137688038706
"1867" 373.2 81.3710638776274 113.630539711747
"1868" 373.4 85.4588308564535 113.671484644558
"1869" 373.6 87.5965142378577 113.04572558866
"1870" 373.8 88.376372966754 112.134767820106
"1871" 374 90.0638511416096 110.977055673594
"1872" 374.2 92.1841280774223 110.198578120634
"1873" 374.4 92.9244212789318 110.200806855289
"1874" 374.6 92.8412985730879 110.658444700584
"1875" 374.8 92.7091272949223 111.053153707838
"1876" 375 92.222664170178 111.10831234312
"1877" 375.2 91.6935529874385 111.16942746161
"1878" 375.4 91.5487836705639 111.601986900145
"1879" 375.6 91.452115073299 111.508614909777
"1880" 375.8 91.2436048512959 111.595636621115
"1881" 376 91.1490112020507 111.470429885716
"1882" 376.2 90.9541502718077 111.046237137125
"1883" 376.4 90.6349891546554 111.002985373478
"1884" 376.6 90.5872397124975 110.868333904884
"1885" 376.8 90.8555067356344 111.016154429228
"1886" 377 91.247450935745 110.786773603114
"1887" 377.2 91.557551196269 110.723533817811
"1888" 377.4 91.7821749327434 110.072466186833
"1889" 377.6 91.6572065490649 109.682669798721
"1890" 377.8 91.7035361005301 108.800296200486
"1891" 378 92.5573257649231 106.386788131275
"1892" 378.2 93.3162419959245 104.76925031647
"1893" 378.4 93.855741945899 104.132847853272
"1894" 378.6 94.2953070816282 103.641632111752
"1895" 378.8 94.9385565265186 102.540725228754
"1896" 379 95.9984610565573 101.008017680327
"1897" 379.2 96.594385701176 100.277002738453
"1898" 379.4 97.2726498177563 99.3099929865105
"1899" 379.6 97.6595578044536 98.599864340138
"1900" 379.8 98.0891802961959 97.7928164818184
"1901" 380 98.151538243214 97.5249886896651
"1902" 380.2 98.1674350128875 97.3501242232569
"1903" 380.4 98.1431758800004 97.3805930317977
"1904" 380.6 98.1431758800004 97.3805930317977
"1905" 380.8 98.145012200927 97.1564764684714
"1906" 381 97.9765934900904 97.0343967144644
"1907" 381.2 97.6990917217384 96.9682960439846
"1908" 381.4 97.3405465903562 96.7566020888623
"1909" 381.6 97.1446870524217 96.6358154280609
"1910" 381.8 97.0033348634478 96.4469678568616
"1911" 382 96.7960794420887 96.2220583448521
"1912" 382.2 96.8003128209691 96.0823568417978
"1913" 382.4 96.7601611862268 95.998038408839
"1914" 382.6 96.6076713218078 95.7222009955397
"1915" 382.8 96.5031907238763 95.6005372248905
"1916" 383 96.5487795591566 95.4413527229852
"1917" 383.2 96.6413451242344 95.3511054368182
"1918" 383.4 96.9585353566254 95.0965087350165
"1919" 383.6 97.2506384993754 95.088394758829
"1920" 383.8 97.3414723275375 94.9303430437241
"1921" 384 97.5993303523403 94.7734135491998
"1922" 384.2 97.6685082730316 94.9545141517352
"1923" 384.4 97.6894079086661 94.8391973386462
"1924" 384.6 97.7183512696119 94.5999830697467
"1925" 384.8 97.9888012093403 94.5204582503235
"1926" 385 98.2491444090091 94.6023675851978
"1927" 385.2 98.3227898074237 94.6936375234038
"1928" 385.4 98.4010380432391 94.6646829223178
"1929" 385.6 98.5312944076358 94.7841206517978
"1930" 385.8 98.9010950193328 94.7487142102523
"1931" 386 98.9969284544491 94.9139442707978
"1932" 386.2 99.1412376562007 94.7212586889135
"1933" 386.4 99.5562827900263 94.4502884886549
"1934" 386.6 99.9775750754428 94.4178813897767
"1935" 386.8 100.351370634793 94.4175598452095
"1936" 387 100.599640772928 94.4449895654304
"1937" 387.2 100.675547848119 94.4543686595377
"1938" 387.4 100.909230362319 94.4738422023878
"1939" 387.6 101.005085568387 94.5169108728851
"1940" 387.8 101.033349610181 94.7447801611917
"1941" 388 101.204032808038 94.7789791223324
"1942" 388.2 101.469988912551 94.8185636527569
"1943" 388.4 101.542693256204 94.9177626125331
"1944" 388.6 101.579838677746 94.9252880821667
"1945" 388.8 101.781830544312 94.8137946218549
"1946" 389 101.855871421056 94.7248807479822
"1947" 389.2 102.082511319032 94.4473906400165
"1948" 389.4 102.245192524771 94.1967009103819
"1949" 389.6 102.342782709046 94.1237678205381
"1950" 389.8 102.598659559367 94.1071832098692
"1951" 390 102.711786323751 94.0578796148176
"1952" 390.2 102.903283337455 93.9383764930696
"1953" 390.4 103.005881809169 93.8308443637121
"1954" 390.6 103.012940180688 93.7720005929919
"1955" 390.8 103.031846532969 93.5695208317305
"1956" 391 103.177406348212 93.2262372237978
"1957" 391.2 103.153802053848 93.1908307822523
"1958" 391.4 102.73869642555 93.4356301576687
"1959" 391.6 102.942592794907 93.3236049380477
"1960" 391.8 102.935482609588 93.3159092080555
"1961" 392 103.052344999127 93.2781666713978
"1962" 392.2 103.052131473438 93.2668071047352
"1963" 392.4 103.07953684199 93.2328608778284
"1964" 392.6 103.130197759484 93.2026329294341
"1965" 392.8 103.112149802454 93.2275756116225
"1966" 393 103.162995066265 93.197093144136
"1967" 393.2 102.94331513274 93.3111499684876
"1968" 393.4 102.853511362115 93.4036896626778
"1969" 393.6 102.91853728142 93.4014289465753
"1970" 393.8 103.051542620756 93.4379299311069
"1971" 394 103.062222748286 93.4837320823579
"1972" 394.2 103.09956716478 93.5579391002404
"1973" 394.4 103.053468825147 93.6585860627232
"1974" 394.6 103.39723176213 93.7687432521672
"1975" 394.8 103.664216283298 93.8964641001686
"1976" 395 103.837409080483 93.9856912836609
"1977" 395.2 103.929545865996 94.1280004189721
"1978" 395.4 103.879901045499 94.3075335359449
"1979" 395.6 103.970867268945 94.5109520311054
"1980" 395.8 103.989049921857 94.5669087811437
"1981" 396 104.573294335092 94.9040365527337
"1982" 396.2 104.578416953585 95.3711891737754
"1983" 396.4 104.627567451901 94.8958141767319
"1984" 396.6 104.992236464167 94.3361096949038
"1985" 396.8 105.897108521613 93.5979584329348
"1986" 397 106.598146091656 91.9815644371791
"1987" 397.2 106.133226826305 90.0741115755295
"1988" 397.4 104.664291606313 88.4504836271477
"1989" 397.6 102.843471831732 86.5785214627259
"1990" 397.8 101.030155111971 84.2407738108955
"1991" 398 99.0842000538332 80.2497199505565
"1992" 398.2 96.6289996641818 76.0464833979539
"1993" 398.4 95.5777241549355 72.1879351514824
"1994" 398.6 95.3100963573856 67.2120635412736
"1995" 398.8 95.0543885205111 62.7889373035969
"1996" 399 95.9568657658902 57.5548717200539
"1997" 399.2 97.3611682268253 52.6158798311805
"1998" 399.4 99.8261950140152 47.9163064551719
"1999" 399.6 103.497490482251 43.3770172138366
"2000" 399.8 106.241672846984 38.7524061043093
"2001" 400 108.4433574098 35.351990702842
"2002" 400.2 107.505754886084 36.0336194256237
"2003" 400.4 105.778525372401 35.4277646592259
"2004" 400.6 103.527181231354 35.8442473732689
"2005" 400.8 99.9792302504081 36.7125883952291
"2006" 401 96.4947781896794 37.5876238831274
"2007" 401.2 95.677190886641 38.2384290570248
"2008" 401.4 95.5955131942717 38.7270228893978
"2009" 401.6 93.7045117748583 39.9408937309113
"2010" 401.8 90.0267680437279 41.8241686350431
"2011" 402 85.2451372858136 44.6243833835929
"2012" 402.2 80.6572835537675 46.8419173771715
"2013" 402.4 76.3613758416591 50.1775793931017
"2014" 402.6 72.5095601202189 54.043226882347
"2015" 402.8 68.1351155165828 57.9852247705857
"2016" 403 63.8828359308719 62.2862480796607
"2017" 403.2 60.3932446455483 66.1166510975254
"2018" 403.4 55.1057547747493 69.2898473177213
"2019" 403.6 49.7763314401671 72.5252141649007
"2020" 403.8 45.3840916970313 76.9136086176962
"2021" 404 40.922267493665 80.9621820156415
"2022" 404.2 37.8272742060521 85.5182249689936
"2023" 404.4 36.4489816064214 90.3067803733596
"2024" 404.6 37.2637981369349 95.7055794299418
"2025" 404.8 37.6288626980934 101.453808344419
"2026" 405 38.1752478250452 102.886582884579
"2027" 405.2 40.1736921482209 103.347128005465
"2028" 405.4 43.6184693032936 105.093853367106
"2029" 405.6 46.9940448450445 108.109260705958
"2030" 405.8 49.2642294419569 112.180711420186
"2031" 406 49.3940794103476 115.962688111952
"2032" 406.2 47.8505279231239 117.078333212188
"2033" 406.4 46.3830554613728 116.61356335362
"2034" 406.6 45.9341250916724 116.480260647571
"2035" 406.8 45.8454613723336 116.545564428356
"2036" 407 45.7701251511684 115.992203959031
"2037" 407.2 45.6723121628453 115.31287114133
"2038" 407.4 45.695055080626 114.318592977505
"2039" 407.6 45.2469295990039 112.343801428793
"2040" 407.8 44.5388183379417 109.672824336133
"2041" 408 43.8884236423968 107.461305078435
"2042" 408.2 42.5132764450785 103.681603380072
"2043" 408.4 40.411759699232 100.838127815173
"2044" 408.6 37.8756155966507 97.2021632501475
"2045" 408.8 34.5033907972392 92.6765493199786
"2046" 409 30.2185178067826 88.9017169686993
"2047" 409.2 25.0679358369624 85.5504181279362
"2048" 409.4 19.4005472831353 83.7734302404236
"2049" 409.6 13.5399247106137 83.1592392667933
"2050" 409.8 9.50825679805253 83.4770572282149
"2051" 410 9.51564234720921 84.2038695955835
"2052" 410.2 10.2190406479815 85.0666103720028
"2053" 410.4 10.6954479963351 85.5843833732702
"2054" 410.6 10.4980487482866 84.5683473229233
"2055" 410.8 10.0600666691793 83.3037255994342
"2056" 411 10.0288221154211 81.0318499384694
"2057" 411.2 10.0144918919902 77.4865701407546
"2058" 411.4 9.98705152606392 73.8262117992496
"2059" 411.6 9.3031125732225 70.2699097250587
"2060" 411.8 8.23344686258502 66.2146959784417
"2061" 412 7.02339830454438 60.991139377193
"2062" 412.2 5.55693627290605 56.2484223500056
"2063" 412.4 3.25113556344141 51.6830568702703
"2064" 412.6 3.71845032176935 47.5809122028807
"2065" 412.8 5.67789959967655 42.576577543252
"2066" 413 8.08311118877179 38.1934956918778
"2067" 413.2 11.0143490622984 33.5956851718047
"2068" 413.4 14.511519277829 28.9522988944418
"2069" 413.6 18.6735684961532 24.941020683697
"2070" 413.8 22.6629446545671 20.0523083998544
"2071" 414 27.244295130474 15.4563264824658
"2072" 414.2 32.2966735623664 11.9602711019352
"2073" 414.4 37.1346620495165 10.3579186528692
"2074" 414.6 43.1963996393646 10.7216915025151
"2075" 414.8 49.772392803254 11.8389496497062
"2076" 415 55.282234499442 12.8842632620958
"2077" 415.2 61.1922660775594 14.6501244677725
"2078" 415.4 67.5087573408782 16.4915004088613
"2079" 415.6 73.0501108751736 17.2636485860435
"2080" 415.8 79.1809936325217 16.8053488851433
"2081" 416 84.1355977732969 19.8499184723744
"2082" 416.2 86.8589905296562 24.3160348174464
"2083" 416.4 90.181082894173 29.1978359181358
"2084" 416.6 92.6026373226848 33.9321666712467
"2085" 416.8 96.748655883687 36.5352446573882
"2086" 417 101.767785910201 38.9989655096936
"2087" 417.2 107.662046718785 40.5352380555755
"2088" 417.4 113.313307401295 43.4144143530603
"2089" 417.6 116.631011225494 45.3294140407137
"2090" 417.8 116.632113653183 47.6779755856972
"2091" 418 116.69775076853 51.3243774410217
"2092" 418.2 117.823643261022 55.7264950611542
"2093" 418.4 117.017372047244 58.9213681761035
"2094" 418.6 115.992171824137 63.323210848772
"2095" 418.8 115.708750151982 68.6023625224797
"2096" 419 114.987388960111 73.6048227801122
"2097" 419.2 115.313490652391 78.5647245987952
"2098" 419.4 117.551627244091 79.938061324192
"2099" 419.6 117.529436706326 79.4789949233166
"2100" 419.8 117.135646419278 79.290524789424
"2101" 420 116.870805799498 79.2202511876787
"2102" 420.2 116.139197748997 79.605754424109
"2103" 420.4 115.168604115443 80.5394391781352
"2104" 420.6 114.306348860483 81.310375695043
"2105" 420.8 112.931794322478 83.3853629543324
"2106" 421 111.062001460251 86.7395220144424
"2107" 421.2 109.272271060821 90.2644656850108
"2108" 421.4 106.768120647096 93.652724983777
"2109" 421.6 103.373284708698 95.1900173030654
"2110" 421.8 98.8452995142626 97.4727853072494
"2111" 422 95.4136765956043 100.497689035297
"2112" 422.2 92.3501378449951 105.075339239646
"2113" 422.4 93.2738335928457 106.640672442909
"2114" 422.6 93.7435650720588 106.539507271803
"2115" 422.8 94.3955124467572 106.528798917062
"2116" 423 94.8614810296866 106.154881083669
"2117" 423.2 93.5314192432442 106.158220626623
"2118" 423.4 92.9688574010844 106.420819568063
"2119" 423.6 92.4173987124423 106.364587096918
"2120" 423.8 91.2313325665343 106.517474263793
"2121" 424 89.7432107490581 107.858491002797
"2122" 424.2 87.7944659887644 108.997153367212
"2123" 424.4 85.3246817074791 110.27778822769
"2124" 424.6 83.3765484087187 110.792105959943
"2125" 424.8 79.9461929866467 112.349075332149
"2126" 425 75.5356714289493 114.239642294718
"2127" 425.2 70.9479477208638 115.714267395492
"2128" 425.4 67.4425966454128 118.556785438384
"2129" 425.6 66.8095806215007 118.508309174509
"2130" 425.8 66.0129925943155 117.91411604458
"2131" 426 65.0190202371598 116.831332470674
"2132" 426.2 62.7653280737846 115.334672310641
"2133" 426.4 60.1758877969492 114.490048860214
"2134" 426.6 56.0792931059838 115.362071136001
"2135" 426.8 52.5514192482087 117.218788182539
"2136" 427 50.4100476956382 118.812762784415
"2137" 427.2 50.8410943622313 117.986239478382
"2138" 427.4 50.9677277117122 117.636531645639
"2139" 427.6 50.8180738972866 116.964337443117
"2140" 427.8 50.3632867446132 115.842658888234
"2141" 428 50.2855885078591 114.919045562552
"2142" 428.2 50.173685430594 113.586693132964
"2143" 428.4 50.2967645586847 111.274705489953
"2144" 428.6 50.4480476229352 107.641655213991
"2145" 428.8 50.7392475459028 104.798491472726
"2146" 429 51.2400890108752 100.873362780082
"2147" 429.2 51.7952711751986 96.700698832169
"2148" 429.4 53.4511034050946 92.4913364817247
"2149" 429.6 55.4395574814659 87.3750033105754
"2150" 429.8 57.9498435881452 83.1178773619446
"2151" 430 60.6984235268166 78.5844766835175
"2152" 430.2 62.1428899623042 73.8026338330819
"2153" 430.4 64.6349531682503 69.0505343898733
"2154" 430.6 65.6715827014224 63.5213540550112
"2155" 430.8 65.449475272904 58.4974848342646
"2156" 431 66.4538521935294 53.3097409534164
"2157" 431.2 68.7509995987497 48.1127950794547
"2158" 431.4 70.9100059021954 43.1369362339959
"2159" 431.6 73.7750259603829 38.2461260817253
"2160" 431.8 77.6649261187674 34.6099943499648
"2161" 432 83.0688828690203 31.7548886284812
"2162" 432.2 88.2386329433736 29.612539600786
"2163" 432.4 93.3067781207045 30.3409886449709
"2164" 432.6 98.4385060823532 32.5633453433169
"2165" 432.8 102.499590756062 35.648378250239
"2166" 433 106.783630432746 38.9091920989038
"2167" 433.2 112.403422246998 41.0209019010925
"2168" 433.4 115.392438446799 43.9412658020427
"2169" 433.6 115.916493148816 47.7077788475558
"2170" 433.8 116.461773812166 52.6867978420331
"2171" 434 115.905927276326 57.5724308786475
"2172" 434.2 115.725840139066 63.2867409378427
"2173" 434.4 115.199538682014 69.229179440291
"2174" 434.6 114.958236614981 75.5765381193948
"2175" 434.8 114.436064118515 81.7026102935902
"2176" 435 113.950350978458 82.2349803697251
"2177" 435.2 115.561000105841 82.6261835319919
"2178" 435.4 117.195409180479 81.511602974174
"2179" 435.6 117.602181955599 80.0478275736974
"2180" 435.8 118.322946274703 77.8273132143819
"2181" 436 119.139294542315 76.0334119557875
"2182" 436.2 118.844836957293 75.0735799352254
"2183" 436.4 118.935580070398 72.5273272728584
"2184" 436.6 119.545506260558 69.0909302146532
"2185" 436.8 119.166280700629 68.573403340323
"2186" 437 119.431318172336 67.5113859526562
"2187" 437.2 119.20058310858 64.551056369619
"2188" 437.4 118.060331981638 60.4361615754399
"2189" 437.6 118.093604536747 55.6575046819258
"2190" 437.8 118.455203373283 50.3633003647205
"2191" 438 118.574418837196 47.2524032572725
"2192" 438.2 115.974920211645 46.025595722115
"2193" 438.4 112.562581235299 44.2400454953936
"2194" 438.6 108.519280261259 41.1180258946756
"2195" 438.8 104.718156294829 37.8972344132005
"2196" 439 98.9939916443924 36.1382475488667
"2197" 439.2 93.5916345368508 35.365770563004
"2198" 439.4 87.3589689913562 35.1792775190778
"2199" 439.6 81.3464811405644 34.4840762694203
"2200" 439.8 75.6543955780888 32.8646680532841
"2201" 440 69.5017973061629 29.3075289797367
"2202" 440.2 64.6001645103947 25.7307506254005
"2203" 440.4 61.3619505069939 21.1126059111656
"2204" 440.6 58.6135065304262 15.7661233740838
"2205" 440.8 57.4643232813294 11.7229191950891
"2206" 441 53.473125263047 12.2568843915034
"2207" 441.2 49.2089169414948 14.6707676184079
"2208" 441.4 45.1071428582906 17.8306274153774
"2209" 441.6 43.5441234642781 20.4571131287334
"2210" 441.8 40.9212298094923 25.2017224632364
"2211" 442 38.9851268645984 30.897732243956
"2212" 442.2 37.3028441983463 36.1247023176549
"2213" 442.4 36.2732880197891 42.6530871326133
"2214" 442.6 36.2105832442177 49.1301610285899
"2215" 442.8 35.469516054497 56.2262142962057
"2216" 443 34.9070999304502 61.8551397743723
"2217" 443.2 35.5129885428064 68.946540420854
"2218" 443.4 35.9283916107272 75.7048120806996
"2219" 443.6 36.0167194150599 82.1383499971266
"2220" 443.8 37.2592096494322 88.0666302491827
"2221" 444 38.6236551434701 94.6074701857654
"2222" 444.2 38.9396225092391 100.325222276305
"2223" 444.4 37.2016304376362 102.62056186823
"2224" 444.6 38.2403507254737 104.392169943451
"2225" 444.8 41.3520592614139 105.13558057872
"2226" 445 44.3987342932564 103.331148416896
"2227" 445.2 48.3623633368496 101.60976414354
"2228" 445.4 53.4492069362888 99.7666328170685
"2229" 445.6 59.2369667281885 98.6462190517631
"2230" 445.8 64.8397843102338 97.206184732611
"2231" 446 70.7309040226438 95.8008219319625
"2232" 446.2 77.3051917630572 94.276425637417
"2233" 446.4 82.1425942787014 92.7235806169077
"2234" 446.6 87.5885442716142 90.6551271837885
"2235" 446.8 93.1319407867919 87.4144658771578
"2236" 447 99.3368024353716 85.1053776218179
"2237" 447.2 106.114409097314 83.5468407954265
"2238" 447.4 111.487759999271 82.9934882407993
"2239" 447.6 114.019170061222 84.8168805431254
"2240" 447.8 113.66815871333 83.8992963808271
"2241" 448 114.042627425668 81.716018041914
"2242" 448.2 112.840710265496 80.2872191107149
"2243" 448.4 111.18580998152 77.5678114107113
"2244" 448.6 109.099711143749 74.3839923812767
"2245" 448.8 107.847574530572 71.2768960310878
"2246" 449 107.027078185704 67.0989618318526
"2247" 449.2 106.5113757792 62.745268156841
"2248" 449.4 106.390758007422 57.4918510614817
"2249" 449.6 107.74425308242 51.8661596796658
"2250" 449.8 110.392535797854 47.4180622507135
"2251" 450 113.553000362975 43.2665192603166
"2252" 450.2 114.572343524048 43.0961766916187
"2253" 450.4 113.424442181787 42.739455163969
"2254" 450.6 111.767445361493 41.673932407015
"2255" 450.8 109.443190212575 41.3392772230379
"2256" 451 105.650905015864 40.7981171411149
"2257" 451.2 101.659454758361 41.1176074412689
"2258" 451.4 98.3147454528691 41.885552991151
"2259" 451.6 96.9982263425607 42.0328791844462
"2260" 451.8 93.0154634926222 42.3247306063485
"2261" 452 86.8135874191444 41.7305859659763
"2262" 452.2 82.451698133218 42.2648276150326
"2263" 452.4 78.3296398127393 42.39700765123
"2264" 452.6 72.0437437154246 41.8896966414224
"2265" 452.8 65.6804614399708 41.2959242278582
"2266" 453 58.7691870765017 41.9636729675989
"2267" 453.2 52.2557671150054 43.5492083848387
"2268" 453.4 46.2411822115805 45.50767764015
"2269" 453.6 39.9820527473497 46.8397741044689
"2270" 453.8 34.1138639398185 46.5684617978158
"2271" 454 27.419603127178 47.5126585557838
"2272" 454.2 20.528931974274 48.1930286309924
"2273" 454.4 15.0478521795237 49.2382010041292
"2274" 454.6 10.8551958583809 52.8332299133723
"2275" 454.8 8.89045408435057 58.3921940803175
"2276" 455 9.36053821250598 64.0401595597816
"2277" 455.2 10.4114228697078 70.4112154140207
"2278" 455.4 12.9470566942235 76.1793023279549
"2279" 455.6 16.7335217705062 80.469411152245
"2280" 455.8 20.913989296861 84.5285736868251
"2281" 456 23.9467789726554 89.1647836443764
"2282" 456.2 28.4145572070837 93.6037604367843
"2283" 456.4 31.5850087100031 96.3850574764232
"2284" 456.6 35.6051065536037 99.3482713643663
"2285" 456.8 38.4577253540751 103.199513241152
"2286" 457 41.0921265985948 107.50389620379
"2287" 457.2 45.2478329448102 109.713429071318
"2288" 457.4 49.8365720227719 111.380014001931
"2289" 457.6 54.2290624871147 115.093963150631
"2290" 457.8 56.9397601565479 119.308640885557
"2291" 458 58.1684375175499 118.687121695573
"2292" 458.2 60.0027809006588 116.442802253636
"2293" 458.4 61.524643501627 113.95257506202
"2294" 458.6 64.3322909642352 110.640610130454
"2295" 458.8 65.8372196563358 106.758227716756
"2296" 459 67.9578650142914 102.102679242117
"2297" 459.2 70.61180781784 97.2012634916685
"2298" 459.4 74.5661533369195 92.9519067555772
"2299" 459.6 78.2511137384578 88.8785854672739
"2300" 459.8 80.8537627012132 85.1668091554172
"2301" 460 83.9714602146762 79.8745312545484
"2302" 460.2 87.527671127254 73.8101555010293
"2303" 460.4 90.5697472197401 68.9675142371373
"2304" 460.6 94.0080295921981 63.5485635120974
"2305" 460.8 97.0624454874494 57.966077738389
"2306" 461 101.762394126211 52.9653345374823
"2307" 461.2 106.516679832419 48.8097960231137
"2308" 461.4 110.426441664049 44.4104556868858
"2309" 461.6 114.207468898851 41.3860413429544
"2310" 461.8 113.404053843926 40.7166088782335
"2311" 462 111.407147932439 39.0777504223601
"2312" 462.2 109.914930382898 37.8245804447128
"2313" 462.4 110.843131062778 37.4773242519581
"2314" 462.6 111.808882847533 38.4799159512372
"2315" 462.8 113.13737458691 39.4301647827842
"2316" 463 114.533935329403 40.8407680877382
"2317" 463.2 115.54585218526 42.0293285141958
"2318" 463.4 115.508246279042 43.6980882706253
"2319" 463.6 116.744557793866 45.3099033654751
"2320" 463.8 117.717001474344 46.2354143870483
"2321" 464 117.231936729221 47.1528541873549
"2322" 464.2 117.331847989043 48.282583829618
"2323" 464.4 118.565365756749 52.0400786822717
"2324" 464.6 119.068551940087 53.5525925578009
"2325" 464.8 119.551089992286 54.9263138469765
"2326" 465 119.511062264979 58.1916928401782
"2327" 465.2 119.363221948953 63.2205336219224
"2328" 465.4 119.668904583422 66.6727994918525
"2329" 465.6 120.307509870607 71.7613970558056
"2330" 465.8 120.399269770315 73.5290412413572
"2331" 466 120.392355184494 73.3308668693351
"2332" 466.2 120.336443682142 73.1391049998377
"2333" 466.4 120.709830045743 72.7573615813903
"2334" 466.6 120.758935594571 71.686287780404
"2335" 466.8 120.847820610095 70.5996834356176
"2336" 467 120.97691177691 70.2808615038865
"2337" 467.2 121.163999108618 69.267670073783
"2338" 467.4 121.2844465918 68.2086456990781
"2339" 467.6 121.311940468672 67.3136033823419
"2340" 467.8 121.379202000026 66.5109029805966
"2341" 468 121.278862106886 65.8009840239366
"2342" 468.2 121.415062409433 65.0533058907632
"2343" 468.4 121.676835681449 64.2854251998407
"2344" 468.6 121.538942212653 63.114567299548
"2345" 468.8 120.891848587016 61.9338768248901
"2346" 469 119.997950951241 60.1307464971772
"2347" 469.2 119.61279184544 59.3828733585084
"2348" 469.4 118.873550000527 58.8307286706229
"2349" 469.6 118.088177196476 58.7609107321849
"2350" 469.8 117.339268928389 58.4580771757111
"2351" 470 115.499792370315 58.029538680848
"2352" 470.2 113.121845624938 56.5606931918289
"2353" 470.4 110.252130728469 54.3039272000966
"2354" 470.6 106.88664973655 51.1776066931607
"2355" 470.8 103.042353393995 47.0250493016834
"2356" 471 99.9990800984975 42.8479424525529
"2357" 471.2 96.8321845338327 37.7750583579529
"2358" 471.4 93.8560899324766 32.5052433968249
"2359" 471.6 91.3244517264955 28.2771875815325
"2360" 471.8 88.1936387973138 23.4751990777593
"2361" 472 84.3822731897645 19.3696091487952
"2362" 472.2 79.4527773467394 15.7952426731667
"2363" 472.4 73.8807652675083 14.1651984989506
"2364" 472.6 67.8532859120915 13.8466016282995
"2365" 472.8 61.6879242687199 14.8765850100639
"2366" 473 55.3925696048613 16.1718985907287
"2367" 473.2 48.9636232156236 17.834453706139
"2368" 473.4 42.3065750549287 20.8685634878731
"2369" 473.6 36.2712502566074 24.8364193941316
"2370" 473.8 31.0331960070536 28.726340486845
"2371" 474 25.3245778544465 33.3868108873219
"2372" 474.2 20.4665220720221 38.8757721238517
"2373" 474.4 17.2040500541468 44.9961597885663
"2374" 474.6 15.3291543065582 51.7291462308904
"2375" 474.8 13.9391833576408 58.9850760742799
"2376" 475 13.7800372799779 65.854237480378
"2377" 475.2 15.2381322414905 72.8771915516785
"2378" 475.4 16.5716410167621 79.7967522282239
"2379" 475.6 18.7357274465654 86.2554947551614
"2380" 475.8 22.8063918987377 90.6384711948384
"2381" 476 27.5167848886416 94.9938902618229
"2382" 476.2 31.9836076391246 99.674517920693
"2383" 476.4 35.2948601897478 104.038669927255
"2384" 476.6 36.2328934180549 108.731198609793
"2385" 476.8 34.5061679225475 110.470625042272
"2386" 477 35.1291476757371 110.352146255984
"2387" 477.2 37.115369520739 110.299209748054
"2388" 477.4 38.7238598141479 108.632890543821
"2389" 477.6 41.32459407118 106.158213587651
"2390" 477.8 44.2104450144994 103.86256874697
"2391" 478 46.6182253263395 102.433572267981
"2392" 478.2 50.6124382006748 99.6251801202807
"2393" 478.4 55.839921263107 96.1382976786588
"2394" 478.6 60.9941855154894 94.3859274647368
"2395" 478.8 67.0775839264535 92.3845445531057
"2396" 479 72.745035815591 89.8355866410728
"2397" 479.2 77.3422041641606 86.8953101387565
"2398" 479.4 81.4901467105604 82.3269427494331
"2399" 479.6 86.0828522315405 77.6287792273122
"2400" 479.8 90.3062179227349 73.4741756750424
"2401" 480 95.1361528507411 70.0825700580911
"2402" 480.2 100.622702763003 67.1822449183875
"2403" 480.4 106.835463160279 64.1930914342552
"2404" 480.6 111.771020269384 61.3425463907229
"2405" 480.8 115.143216998382 58.2287574798467
"2406" 481 114.637181459073 54.3971291779432
"2407" 481.2 112.892672875466 52.0502592830954
"2408" 481.4 110.717192360888 48.7913638168655
"2409" 481.6 108.025059608116 45.8625993720489
"2410" 481.8 103.526112239139 43.3048810628106
"2411" 482 98.3649717157314 41.0894692549613
"2412" 482.2 92.6310498015855 39.4870299576883
"2413" 482.4 86.3458200006059 37.8868607073819
"2414" 482.6 79.8335066556965 36.1164619869093
"2415" 482.8 73.998103665444 34.5867334930612
"2416" 483 67.5351694239184 33.0889348595298
"2417" 483.2 60.5512236290777 31.5720378750128
"2418" 483.4 54.1331757166362 30.2863532565782
"2419" 483.6 46.436567305691 30.1459278674822
"2420" 483.8 39.7061915178022 31.1454990283964
"2421" 484 32.7057502739841 33.7601233876699
"2422" 484.2 27.6968682025867 37.6492110825224
"2423" 484.4 24.4217974042093 43.7003694551485
"2424" 484.6 24.8753784333577 47.8396350752328
"2425" 484.8 25.8941473236055 48.6867490392129
"2426" 485 27.3863181941382 49.6140744976544
"2427" 485.2 28.2240479620209 49.9594543142317
"2428" 485.4 28.5370372731581 49.9395134633667
"2429" 485.6 28.9478758755068 50.1505154893732
"2430" 485.8 29.5431049211106 50.6024486536279
"2431" 486 29.7349585822632 51.2168414520919
"2432" 486.2 30.004170210241 52.2120570076812
"2433" 486.4 30.2963268615351 52.5093861515808
"2434" 486.6 30.6469861878138 52.8624355261667
"2435" 486.8 30.6789585142463 52.4500524165007
"2436" 487 30.7550423634773 52.5852009213341
"2437" 487.2 30.8831104943999 52.697180364981
"2438" 487.4 31.0406703660775 52.5364980359361
"2439" 487.6 31.6561027137743 53.4103478514213
"2440" 487.8 32.4522120771867 54.3647616279574
"2441" 488 32.654652874418 54.5075359393709
"2442" 488.2 32.7467931225421 54.5289002201468
"2443" 488.4 32.8534933839086 54.619738139336
"2444" 488.6 32.8291457868916 54.5840666390816
"2445" 488.8 32.7363316489036 54.4287687165191
"2446" 489 32.8016445199965 54.4526700916164
"2447" 489.2 32.934971703865 54.6049435535708
"2448" 489.4 33.0385585474451 54.7087083835796
"2449" 489.6 33.1058518041644 54.9658726778552
"2450" 489.8 33.192156863818 54.9189588141895
"2451" 490 33.3582372437379 55.0484829722198
"2452" 490.2 33.4120975069671 54.9663255833564
"2453" 490.4 33.5143788518111 54.9865574086796
"2454" 490.6 33.6908464650194 54.8859287893635
"2455" 490.8 33.8543009409 55.0136084364337
"2456" 491 33.9780090641987 55.0499144482788
"2457" 491.2 34.0694927696607 55.1534983309088
"2458" 491.4 34.1377464864162 55.1745021541819
"2459" 491.6 34.2769312175652 55.4721518961048
"2460" 491.8 34.2887767152685 55.5006821884039
"2461" 492 34.2798677238834 55.5933956715019
"2462" 492.2 34.3700496695389 55.7119235341505
"2463" 492.4 34.3522648743643 55.6817555419183
"2464" 492.6 34.7420757260388 56.0904043758895
"2465" 492.8 35.3497936211075 56.609208190227
"2466" 493 36.0435894748985 57.4311433350438
"2467" 493.2 36.6127359430679 58.2776303620264
"2468" 493.4 37.2833623172886 60.0788924301963
"2469" 493.6 37.9491148543579 62.9081981397971
"2470" 493.8 38.1461822853644 66.2703864522646
"2471" 494 38.060241780433 71.2301988650269
"2472" 494.2 36.816900651461 75.1429700977711
"2473" 494.4 35.6362417738354 79.6797758485727
"2474" 494.6 35.6922233436411 84.8923885299296
"2475" 494.8 35.7987459965905 89.7900573610417
"2476" 495 37.3529209077398 92.8839551495147
"2477" 495.2 40.9047942433624 94.0666740691115
"2478" 495.4 45.4980846171503 95.0751219302575
"2479" 495.6 50.7544057818643 96.5870491419188
"2480" 495.8 55.900694724985 98.7552527241857
"2481" 496 61.6341887419971 99.6213435512146
"2482" 496.2 67.6973065610802 100.88248094061
"2483" 496.4 73.3986822982599 103.124723951283
"2484" 496.6 78.3561658228025 104.984442411076
"2485" 496.8 82.8997642295562 105.863109787459
"2486" 497 88.401691710642 106.34078138953
"2487" 497.2 93.0016670088655 105.177394324323
"2488" 497.4 95.3513405818123 102.411387367776
"2489" 497.6 97.6988488819145 98.8844386351406
"2490" 497.8 101.732498985867 94.1821312165766
"2491" 498 106.960771863675 91.0208982781259
"2492" 498.2 111.458378548756 87.9804038971562
"2493" 498.4 116.241177663132 84.5038618819529
"2494" 498.6 116.426630836534 80.9805538373881
"2495" 498.8 115.037805693419 77.7184436859659
"2496" 499 113.149747378778 73.2508501538704
"2497" 499.2 111.866428949371 67.787805493752
"2498" 499.4 110.13310105899 63.0649756891426
"2499" 499.6 108.308886593536 57.5988542837907
"2500" 499.8 104.923796638925 52.9778363483141
"2501" 500 101.040027169968 48.291573348261
"2502" 500.2 97.4659295758017 43.2166408373835
"2503" 500.4 93.3462722196602 37.3911730522296
"2504" 500.6 92.159932884841 34.3835223299694
"2505" 500.8 91.2945035273019 27.9916519460853
"2506" 501 90.9405112748336 24.227569370492
"2507" 501.2 88.7753453489804 23.694100751056
"2508" 501.4 85.4876088586333 25.425716026466
"2509" 501.6 83.5064589127619 27.5172548223529
"2510" 501.8 83.445993030079 28.7525517411042
"2511" 502 83.6069875400941 29.992148338567
"2512" 502.2 84.0065625938559 30.7284121865242
"2513" 502.4 83.620765990222 31.5183766606327
"2514" 502.6 83.7778236421537 32.3932497551498
"2515" 502.8 83.9194578927993 32.8181140461617
"2516" 503 84.133150196605 33.1020220397192
"2517" 503.2 84.4513520112539 33.4908386089508
"2518" 503.4 83.9718843882881 36.4794639831231
"2519" 503.6 83.1925919017328 41.7191120785098
"2520" 503.8 82.3224868706617 47.2486085451932
"2521" 504 80.82497914855 53.2273250824057
"2522" 504.2 80.2035003605008 59.0823018578144
"2523" 504.4 79.1049251976199 66.1070549746942
"2524" 504.6 78.9900560452406 72.6769352658641
"2525" 504.8 80.1390485178122 79.2797917056726
"2526" 505 82.3549646432631 84.7168810498078
"2527" 505.2 83.9431996987396 91.0110142450152
"2528" 505.4 83.205999372871 97.2582959192989
"2529" 505.6 81.3826432537987 101.776333588102
"2530" 505.8 79.2065847821539 103.287552098183
"2531" 506 80.9855493423097 104.92148818187
"2532" 506.2 83.7906581158999 103.513388678717
"2533" 506.4 86.6075585471652 100.432667450351
"2534" 506.6 90.1167958766782 96.4319366717216
"2535" 506.8 90.0550714800168 93.124932981558
"2536" 507 89.0075409982998 89.9580395827387
"2537" 507.2 89.669509761822 84.823542464629
"2538" 507.4 90.8483407082992 79.1095246112282
"2539" 507.6 93.112547323184 72.8814684679372
"2540" 507.8 95.8884620914034 67.3587032126996
"2541" 508 99.465061917483 62.1037922796139
"2542" 508.2 103.566755612544 57.919023138308
"2543" 508.4 109.564655247335 54.7450759600828
"2544" 508.6 115.134096896013 53.4035366697964
"2545" 508.8 116.891814496119 53.9485639278872
"2546" 509 116.429517204853 54.4638054366863
"2547" 509.2 116.52757091337 53.6233068491562
"2548" 509.4 116.112798968496 52.6512337581069
"2549" 509.6 115.027640495237 50.1393155682049
"2550" 509.8 112.382078104307 48.4930658519342
"2551" 510 109.079572715785 47.2068660110606
"2552" 510.2 104.96214159505 46.3656325157777
"2553" 510.4 103.648968973829 46.1649639711167
"2554" 510.6 98.8755682831205 45.973322053201
"2555" 510.8 93.2316270469791 45.8104775509565
"2556" 511 89.6591574498358 45.9603982008179
"2557" 511.2 84.0519286814916 46.1314505239291
"2558" 511.4 76.7890048497313 45.5838580207583
"2559" 511.6 70.3122488662268 45.0673929262035
"2560" 511.8 63.7498023516246 44.5668706730642
"2561" 512 56.8395787849888 44.9542484090498
"2562" 512.2 50.6556351882283 46.1665339877319
"2563" 512.4 44.2607089627758 48.3976866381156
"2564" 512.6 38.4673520787489 51.5778459081961
"2565" 512.8 33.4023681067326 56.5881196757012
"2566" 513 30.7649174996869 61.7031558397514
"2567" 513.2 29.126044597892 68.0716471213556
"2568" 513.4 29.5448495984219 74.7995394787095
"2569" 513.6 31.6558898716697 81.245604287134
"2570" 513.8 34.6056273588329 86.8714777055337
"2571" 514 36.8446767122845 93.5707814458171
"2572" 514.2 38.9112217239127 99.1452444923944
"2573" 514.4 40.2839380514876 99.8078141350804
"2574" 514.6 44.3230484928829 99.1767007934702
"2575" 514.8 48.948080026252 98.1974292507676
"2576" 515 55.0711033265102 97.2561053345091
"2577" 515.2 60.9778253435194 96.7433005697969
"2578" 515.4 67.4341580561198 96.4348523873289
"2579" 515.6 73.5719537789939 95.498205752767
"2580" 515.8 80.3864706601832 93.7521274971995
"2581" 516 87.0131386723584 91.9586382450988
"2582" 516.2 92.0007461422974 88.6252877897458
"2583" 516.4 97.626802528614 85.3488247672641
"2584" 516.6 103.673641259786 81.745914461083
"2585" 516.8 109.218720292392 77.7760823329538
"2586" 517 114.537601984497 75.1526500431977
"2587" 517.2 117.776934922324 75.1695684696288
"2588" 517.4 117.29485211538 75.4079137377592
"2589" 517.6 117.07003903223 73.6484060378781
"2590" 517.8 117.613275377423 72.3809542925649
"2591" 518 117.299796564719 71.8378878679135
"2592" 518.2 116.622898006825 72.1988940028466
"2593" 518.4 116.328734853149 72.2869377947162
"2594" 518.6 115.154029961541 73.0925591290817
"2595" 518.8 114.406500036915 73.5590198466811
"2596" 519 113.010907641518 73.9249606833645
"2597" 519.2 110.511345985494 74.1285194302109
"2598" 519.4 107.268941133761 73.5271672469595
"2599" 519.6 106.130544262463 72.5754845117677
"2600" 519.8 104.330821103567 71.052718664023
"2601" 520 103.240106463433 70.1087295170688
"2602" 520.2 102.570952694705 68.9123473270086
"2603" 520.4 102.088128687161 67.624769896192
"2604" 520.6 102.174296022143 67.3222565849812
"2605" 520.8 102.376661913717 67.0321988070594
"2606" 521 102.483046689015 66.8189329044796
"2607" 521.2 102.485891849496 66.4825717097978
"2608" 521.4 102.44055895916 66.2913769254523
"2609" 521.6 102.513776808092 66.3025332947694
"2610" 521.8 102.471750348141 66.3230741207406
"2611" 522 102.384170004784 66.2013675182841
"2612" 522.2 102.265950275894 66.2708477833068
"2613" 522.4 101.828484054589 64.3138478000643
"2614" 522.6 101.971770159915 60.9609650346285
"2615" 522.8 103.457129138843 57.9977596693093
"2616" 523 105.790917547933 55.7050329525248
"2617" 523.2 105.999422050628 54.3238031113254
"2618" 523.4 104.265294240879 52.2666338483732
"2619" 523.6 100.966452899957 51.1475975245016
"2620" 523.8 96.5053934550913 50.6624059870041
"2621" 524 91.5288621786101 51.5651226160497
"2622" 524.2 85.6425999743653 52.719695514717
"2623" 524.4 79.5826847675916 53.0709898840587
"2624" 524.6 74.0013721297763 52.3179789608848
"2625" 524.8 68.3570158007945 50.3870522651221
"2626" 525 62.7631316138898 48.1079403714176
"2627" 525.2 57.7145627627379 45.0045474645997
"2628" 525.4 52.843243829394 41.5802458372356
"2629" 525.6 47.5669235537701 38.6047522113206
"2630" 525.8 41.4330353827264 36.0244866157342
"2631" 526 34.9119897238489 34.5814992238717
"2632" 526.2 29.2397991468353 34.660035840129
"2633" 526.4 24.8750421720462 37.6549781525493
"2634" 526.6 23.5028331855942 42.5274333485772
"2635" 526.8 24.3628045487635 46.7042640896877
"2636" 527 27.0368253330586 51.9760218915945
"2637" 527.2 30.3722969414395 56.7667323108289
"2638" 527.4 34.3162698699235 61.1818518358816
"2639" 527.6 38.4805680699707 65.6885980218804
"2640" 527.8 42.8110341952076 69.8271318121774
"2641" 528 47.8292856395581 73.2313399717767
"2642" 528.2 52.9961588094908 76.7289335394949
"2643" 528.4 58.2486118442615 81.0592125870323
"2644" 528.6 62.7127638773255 85.0060327285646
"2645" 528.8 67.8429080296952 88.6660412397809
"2646" 529 72.9100373181327 92.728749280493
"2647" 529.2 78.0874301642544 96.3388508982291
"2648" 529.4 84.4022397836471 98.1758639870729
"2649" 529.6 90.0931653061243 99.6153760716165
"2650" 529.8 95.5609402117951 100.533687820221
"2651" 530 96.9135000858776 98.3952698603599
"2652" 530.2 96.4922807500921 97.3529965634547
"2653" 530.4 97.7772113623749 93.9995118168204
"2654" 530.6 99.2233254745025 88.8089611692045
"2655" 530.8 101.09422084069 84.1642611598556
"2656" 531 102.958180922925 78.0981587065693
"2657" 531.2 104.232594487243 72.2242671341346
"2658" 531.4 105.270346902889 66.1664096242793
"2659" 531.6 106.751546414691 60.1033628928164
"2660" 531.8 107.923387826291 54.2287744949622
"2661" 532 110.507628283223 48.0607914831668
"2662" 532.2 114.412650939351 43.8706994228758
"2663" 532.4 115.041430491723 43.4781774619265
"2664" 532.6 114.794685965339 45.2070143005015
"2665" 532.8 116.048425839089 45.8865826125474
"2666" 533 115.7178606738 47.1761395705462
"2667" 533.2 115.424027320335 47.9656055481708
"2668" 533.4 115.305356057951 49.0551161410486
"2669" 533.6 115.416994825483 49.6900124566417
"2670" 533.8 115.49385673141 50.7536951298481
"2671" 534 115.588347121226 51.1473505498924
"2672" 534.2 115.691979695149 51.988232283868
"2673" 534.4 115.784615119897 53.0646455879646
"2674" 534.6 115.617499785489 56.0486743355227
"2675" 534.8 116.579752206637 59.2085537590077
"2676" 535 117.229460897206 60.8467408344299
"2677" 535.2 117.934395757885 62.7773124824154
"2678" 535.4 117.665227167047 66.3333577535227
"2679" 535.6 117.444393995261 71.1793091236857
"2680" 535.8 117.494476738583 75.7653348300222
"2681" 536 115.551879893044 78.3587084022112
"2682" 536.2 112.920302614165 81.2077636201864
"2683" 536.4 110.092115424568 84.9356065490265
"2684" 536.6 108.841047446658 87.8921275766482
"2685" 536.8 108.668958280675 91.777449762261
"2686" 537 107.283439964166 93.1393464359109
"2687" 537.2 104.996441022199 93.6695300300596
"2688" 537.4 101.574509323419 95.0254861862809
"2689" 537.6 97.479131833683 98.0617251299971
"2690" 537.8 93.0084164914722 100.878052454367
"2691" 538 89.2277069076304 104.563461093785
"2692" 538.2 85.3119333670071 107.220010799119
"2693" 538.4 80.9786029049145 108.266732978787
"2694" 538.6 75.3253053170938 109.079906658065
"2695" 538.8 71.5396432366204 109.16811494754
"2696" 539 66.2069567153221 109.948383127286
"2697" 539.2 61.0742266269839 110.886393426866
"2698" 539.4 57.0497381213956 114.091531436461
"2699" 539.6 56.2510355224923 117.451523671918
"2700" 539.8 56.3112634987658 117.307116375414
"2701" 540 55.7988400998754 116.825947059829
"2702" 540.2 54.9135952962732 115.688647234103
"2703" 540.4 54.5690135629618 114.391186563695
"2704" 540.6 53.4572865315059 112.907484369288
"2705" 540.8 52.0751230947592 110.280630109345
"2706" 541 49.7988062030979 107.481272886309
"2707" 541.2 47.3646767000563 105.752170220543
"2708" 541.4 43.7519730367808 103.478469621783
"2709" 541.6 39.6581835762552 101.456576923651
"2710" 541.8 34.5614727722958 99.0274041339755
"2711" 542 28.6444305259029 96.78572053932
"2712" 542.2 23.5144778164427 95.0662392505303
"2713" 542.4 21.9434902021322 93.5099707606965
"2714" 542.6 19.4149752970991 92.5042052161735
"2715" 542.8 14.9446196036845 92.7933468847333
"2716" 543 13.3923750643543 94.7024386528194
"2717" 543.2 14.3257812482048 96.298891073328
"2718" 543.4 15.3082202368734 98.9052161302739
"2719" 543.6 16.3469342526117 99.1502649686726
"2720" 543.8 16.8964247056239 99.5835104551646
"2721" 544 18.1807276573197 100.776318086328
"2722" 544.2 21.1686816782639 102.656459274873
"2723" 544.4 24.395264911155 104.984276387865
"2724" 544.6 28.355408762816 107.741061001061
"2725" 544.8 32.6706980691618 110.572117522705
"2726" 545 36.9970918461185 113.405115370866
"2727" 545.2 41.5895146535261 115.65784874137
"2728" 545.4 46.2008554147982 117.021857265962
"2729" 545.6 51.8028201754868 118.063874524616
"2730" 545.8 57.0870119268039 118.428856337245
"2731" 546 62.7697355337942 117.573031009871
"2732" 546.2 67.7411771649133 116.212020404308
"2733" 546.4 73.1419730087615 115.563339998995
"2734" 546.6 78.7824148829129 114.88698419594
"2735" 546.8 82.8002260086347 114.137275930698
"2736" 547 87.4812558081552 112.192734037868
"2737" 547.2 90.8852930895282 110.993030003145
"2738" 547.4 92.7987817573693 109.054778420252
"2739" 547.6 95.3090841801297 106.414083255727
"2740" 547.8 98.8744275554293 103.740140953624
"2741" 548 102.182334992075 100.599966118772
"2742" 548.2 106.58531096978 97.3384848941892
"2743" 548.4 110.781012127082 93.3094484427804
"2744" 548.6 114.691594107658 89.4944482650099
"2745" 548.8 114.814897491884 88.363459977862
"2746" 549 114.325468048144 86.5854012650181
"2747" 549.2 115.424610899295 82.5357835822365
"2748" 549.4 117.516936003383 77.5599932467755
"2749" 549.6 120.08585600894 72.8177865174674
"2750" 549.8 121.393748774428 68.5573721152902
"2751" 550 119.919605423132 65.8917178595068
"2752" 550.2 119.150155527533 61.6333103808879
"2753" 550.4 119.18751192327 56.6030042571085
"2754" 550.6 119.020406709299 50.9219998195382
"2755" 550.8 117.681341489611 45.8614838460603
"2756" 551 115.710932518163 41.2860739213773
"2757" 551.2 112.537335097362 37.3143933925078
"2758" 551.4 108.941836064463 32.7483636571616
"2759" 551.6 105.391441886143 28.0251158734442
"2760" 551.8 102.040030171804 23.2266713506147
"2761" 552 97.9355920415322 18.5178589899422
"2762" 552.2 93.0303239028449 15.2638482017052
"2763" 552.4 87.2661837112954 13.9845365321189
"2764" 552.6 81.5425553624129 12.3797254755014
"2765" 552.8 75.9690375482295 9.15247593093118
"2766" 553 70.0040495212573 6.39111053346222
"2767" 553.2 64.2297385623291 3.1057383001411
"2768" 553.4 59.691695957949 0.169126385760864
"2769" 553.6 55.9328750429116 0.729926136353345
"2770" 553.8 51.0238924871312 0.436574618153596
"2771" 554 47.6816656641567 0.417336080513763
"2772" 554.2 43.0970660205174 2.26197369494311
"2773" 554.4 37.6459255755299 4.49955983472468
"2774" 554.6 32.9371401367815 7.48076424961363
"2775" 554.8 28.0588125760843 11.5756276625066
"2776" 555 22.8098789607579 15.4682353584668
"2777" 555.2 17.4967924484124 19.1611092542694
"2778" 555.4 12.93765831797 23.938102956962
"2779" 555.6 10.1214290468961 29.3386814191764
"2780" 555.8 8.47527198597337 35.7770305947257
"2781" 556 7.71650611202819 42.5769141123282
"2782" 556.2 6.83608480634793 49.0381426830051
"2783" 556.4 5.00715760038643 55.1892453102023
"2784" 556.6 3.73247412840224 61.7035433000355
"2785" 556.8 4.22082894663585 68.1734905272006
"2786" 557 5.8470635303916 73.366237648353
"2787" 557.2 8.28207862462223 78.7719686560471
"2788" 557.4 9.78273916519699 84.3051631278499
"2789" 557.6 9.20444114645019 90.0291569737441
"2790" 557.8 8.85568531740834 89.7225464521746
"2791" 558 9.8373555024502 89.9877256505878
"2792" 558.2 11.8396313195117 89.6805184299961
"2793" 558.4 14.594696048715 89.2094088244905
"2794" 558.6 17.7735856945028 89.0716560225762
"2795" 558.8 22.3312864077501 90.0850029675085
"2796" 559 26.92088009517 91.0852411456998
"2797" 559.2 31.8651166640286 91.1679511157287
"2798" 559.4 37.4545359781085 91.1573984563678
"2799" 559.6 42.9324776911681 91.5763762244189
"2800" 559.8 48.2636491404453 92.9606540220771
"2801" 560 51.7175425162892 93.4891523792158
"2802" 560.2 57.5463051916961 95.1173233304006
"2803" 560.4 63.9384516329212 96.1854595699072
"2804" 560.6 69.9023946580906 97.2802129822987
"2805" 560.8 76.2807598477989 99.3770465331926
"2806" 561 82.4982995338814 101.359766503337
"2807" 561.2 88.034527958383 104.014064747781
"2808" 561.4 92.0937552791404 106.923931534658
"2809" 561.6 91.778094452485 107.058299529129
"2810" 561.8 91.8417801058714 106.80773814237
"2811" 562 92.1579686308626 106.306829160215
"2812" 562.2 92.3936604103707 104.638196893827
"2813" 562.4 92.6351535154722 102.813145933098
"2814" 562.6 93.7576826464397 99.6621838779769
"2815" 562.8 94.1375676759086 97.5211934312076
"2816" 563 93.6525816571413 94.6674833867983
"2817" 563.2 93.7527818255857 90.9790680552044
"2818" 563.4 95.3135660228949 86.2661728256318
"2819" 563.6 97.6774430477814 81.9901541105805
"2820" 563.8 101.069899922189 77.850095388165
"2821" 564 105.353561012034 74.7735440731641
"2822" 564.2 110.170783854402 72.1571562871466
"2823" 564.4 115.847498134372 69.5925581498193
"2824" 564.6 120.101819252659 68.8493103505417
"2825" 564.8 119.877214059232 68.9903083444311
"2826" 565 119.344524752109 68.4102483489622
"2827" 565.2 119.264904413206 68.1086567175904
"2828" 565.4 119.173418902582 66.9083008377762
"2829" 565.6 118.753689445022 66.3870593206734
"2830" 565.8 118.099244124701 65.6374762572172
"2831" 566 116.887288938647 64.8520471416184
"2832" 566.2 115.933819175418 63.5578552296188
"2833" 566.4 113.567876602656 60.738059842891
"2834" 566.6 110.493717964179 58.5001897079373
"2835" 566.8 105.995705666806 56.536826687562
"2836" 567 101.926407658255 55.5075786293971
"2837" 567.2 96.6228240868348 54.8980384256772
"2838" 567.4 91.5043945060071 53.7004416049325
"2839" 567.6 85.7507748146798 52.1120203316536
"2840" 567.8 80.2589478312582 51.5540587956181
"2841" 568 73.9533981012579 51.4897926739759
"2842" 568.2 68.1737573357809 52.4449715256098
"2843" 568.4 63.7944204281836 54.9450090686366
"2844" 568.6 57.8596286615414 57.0390517136078
"2845" 568.8 51.2446514734084 59.2660269970424
"2846" 569 45.9872281562158 61.7015457900119
"2847" 569.2 40.2941923547466 64.8438595003941
"2848" 569.4 35.6508940271855 68.9358309410544
"2849" 569.6 32.6037855497555 74.3048581129884
"2850" 569.8 29.8722356467557 80.4823849017139
"2851" 570 26.6470305959268 86.4665055882146
"2852" 570.2 24.4935866744099 91.9668108508977
"2853" 570.4 25.4338932589514 93.7063167893819
"2854" 570.6 25.8545525104196 93.9337424601353
"2855" 570.8 25.7086961136687 96.1092902568906
"2856" 571 23.1473951888108 95.9922045213957
"2857" 571.2 20.6059356422718 95.1697997722945
"2858" 571.4 18.2274500652169 93.4429334516087
"2859" 571.6 14.5742715147336 92.2772702872361
"2860" 571.8 11.4009549521596 92.196121008155
"2861" 572 10.793103924044 92.2394653435968
"2862" 572.2 11.1583728376901 91.9969392239307
"2863" 572.4 11.8240815442471 91.7557969489657
"2864" 572.6 12.1651211963519 91.2808369893443
"2865" 572.8 12.5936641063166 91.154551804921
"2866" 573 13.2756449707607 90.7620140073569
"2867" 573.2 14.1128097462149 91.7614395599845
"2868" 573.4 15.1298773987911 93.6029143541102
"2869" 573.6 16.5325736473956 95.0419925650052
"2870" 573.8 18.6605724923575 96.642531149946
"2871" 574 21.5580593019351 99.1826844120939
"2872" 574.2 23.3139467549845 101.194867047374
"2873" 574.4 26.3694914673725 104.911890136701
"2874" 574.6 30.4260835887693 107.622416537371
"2875" 574.8 35.4969670975284 108.685436475785
"2876" 575 41.0384481457442 109.893233391811
"2877" 575.2 46.9745150808238 110.856553746572
"2878" 575.4 52.166013053106 112.248745543338
"2879" 575.6 57.7718380495755 113.511465731505
"2880" 575.8 63.0879633730951 114.699386533043
"2881" 576 69.454545304527 115.657649890263
"2882" 576.2 74.824801777747 116.491077610144
"2883" 576.4 76.1337226517582 117.451236495451
"2884" 576.6 75.804095744819 116.680114207913
"2885" 576.8 77.116131718046 114.964848508836
"2886" 577 78.65796048184 112.203421253099
"2887" 577.2 80.8660175646797 108.778539347632
"2888" 577.4 84.3174451243613 104.709614483308
"2889" 577.6 87.5670035084564 101.176871749185
"2890" 577.8 91.3978487810941 97.0002716356452
"2891" 578 95.9799686320803 93.1414048549488
"2892" 578.2 101.007633872935 89.4448671915432
"2893" 578.4 105.649016741066 85.5019043145873
"2894" 578.6 110.122923926016 82.1528567861646
"2895" 578.8 114.880485385387 78.8748034938768
"2896" 579 119.523989581766 77.8147174068944
"2897" 579.2 119.329909011855 77.9953026941444
"2898" 579.4 119.165534642482 78.0213537377237
"2899" 579.6 118.936609225974 77.8946843613787
"2900" 579.8 118.806685330191 77.1225897568275
"2901" 580 118.952943375857 75.889580999282
"2902" 580.2 118.691458891652 74.9486784547958
"2903" 580.4 118.326854532996 74.2830242940317
"2904" 580.6 118.091242367115 72.4499851395677
"2905" 580.8 116.625462044182 69.5613967124665
"2906" 581 114.505925676895 65.4845304515683
"2907" 581.2 113.175903118236 62.2883133375012
"2908" 581.4 111.175245212865 58.2507570311025
"2909" 581.6 108.259624567078 53.412253873331
"2910" 581.8 105.855530301928 48.0467385820338
"2911" 582 102.978362813757 42.5286580701965
"2912" 582.2 99.3896147679555 37.030873214596
"2913" 582.4 96.1332198113361 31.3325518638886
"2914" 582.6 92.1722828933584 25.326897742544
"2915" 582.8 88.8337107748872 19.7965135517434
"2916" 583 85.5583803444787 14.9616633116536
"2917" 583.2 80.9201482059485 12.250504998435
"2918" 583.4 75.3869123370273 12.3038565414197
"2919" 583.6 69.1513235075261 12.4184851702403
"2920" 583.8 63.7840270495432 13.9119202231993
"2921" 584 58.2026227552244 16.9217297685331
"2922" 584.2 52.7243273371778 20.3395868862129
"2923" 584.4 46.8315877799565 24.8332300471781
"2924" 584.6 41.8945778952682 29.7909360116116
"2925" 584.8 37.6524133589511 34.8600705094338
"2926" 585 33.1215936710194 40.2405466759068
"2927" 585.2 29.6274116439465 45.4512411649924
"2928" 585.4 25.7759103954829 50.6330472461493
"2929" 585.6 21.0995975488686 56.2910259332073
"2930" 585.8 17.2344970725771 62.2218436598787
"2931" 586 14.6868709521914 68.2268084121318
"2932" 586.2 13.1690235071413 74.2322327197038
"2933" 586.4 13.5714221882057 80.4806308049651
"2934" 586.6 16.7783671286547 82.8171120852845
"2935" 586.8 21.5676119930077 85.9500630461448
"2936" 587 26.7415189936831 89.2002113832623
"2937" 587.2 30.7850161961113 91.2603770621521
"2938" 587.4 37.0129350014412 93.517702208162
"2939" 587.6 43.2021732560916 95.5142800999097
"2940" 587.8 49.8157818279973 97.0928167619171
"2941" 588 56.3103362851454 97.6254414159236
"2942" 588.2 63.598099758268 97.2969847380832
"2943" 588.4 69.7362684791511 98.2764588659483
"2944" 588.6 76.5470125872347 99.0355847710602
"2945" 588.8 84.1482986268517 99.1345599649961
"2946" 589 90.5490268114682 99.2136368284744
"2947" 589.2 96.9294544765158 99.2761777844547
"2948" 589.4 103.07111767161 97.4228432253895
"2949" 589.6 106.046158527075 93.6750640755595
"2950" 589.8 106.853356864377 89.4077695527445
"2951" 590 109.129109866732 83.833724443507
"2952" 590.2 111.298352995952 78.1698850359855
"2953" 590.4 114.188910959232 72.5216987422846
"2954" 590.6 116.292171385374 66.9317467168396
"2955" 590.8 118.326423250905 60.7061422289838
"2956" 591 119.90489258198 56.9785312094748
"2957" 591.2 119.040647074272 56.94779495762
"2958" 591.4 116.957723124084 55.934374889007
"2959" 591.6 113.748097803856 53.6078366637025
"2960" 591.8 110.500366686352 50.8636876777718
"2961" 592 105.471834189561 47.702779719949
"2962" 592.2 100.444187481868 45.0588006850669
"2963" 592.4 95.305590321431 42.271137227103
"2964" 592.6 89.1046112986682 40.030336222081
"2965" 592.8 82.9813530423531 38.4737320550523
"2966" 593 76.9969670192895 38.3361244962394
"2967" 593.2 69.7610636458254 38.9890272122698
"2968" 593.4 63.6359978756755 38.8204626265725
"2969" 593.6 57.6273949410749 40.0378933273439
"2970" 593.8 51.5936144513481 41.6687530215269
"2971" 594 44.5098711244392 43.1355065283848
"2972" 594.2 37.9149623428663 45.1528966122668
"2973" 594.4 32.8257174410171 48.6007313682092
"2974" 594.6 27.0882519837409 52.5470777822784
"2975" 594.8 21.7399143471718 56.8654501543673
"2976" 595 17.9602887875164 62.2222655922623
"2977" 595.2 17.5361390143801 67.6009302201372
"2978" 595.4 18.2883475268087 73.2106268535701
"2979" 595.6 19.5184667548189 79.1316086939805
"2980" 595.8 22.0370351476453 84.7239018102357
"2981" 596 25.8172624839609 87.4848570871344
"2982" 596.2 31.3458714218967 90.1586620658884
"2983" 596.4 36.8526423020706 93.012738365793
"2984" 596.6 42.6697660194267 95.0302149193499
"2985" 596.8 48.3845474710107 97.2709553505886
"2986" 597 54.126101353569 99.3783888118915
"2987" 597.2 60.5993726366944 101.475894296459
"2988" 597.4 66.9753459419153 102.689599452767
"2989" 597.6 72.7988480090964 103.502158543684
"2990" 597.8 80.0181282368223 103.907930060121
"2991" 598 86.5982891032805 103.762218909679
"2992" 598.2 92.4719059321982 103.890581491296
"2993" 598.4 96.2046928531438 104.088799856337
"2994" 598.6 96.4201286075561 105.884826285462
"2995" 598.8 95.8982131824098 105.5314717464
"2996" 599 96.0561953359191 104.804088946772
"2997" 599.2 96.4253860613999 103.427277195681
"2998" 599.4 96.2556322110849 102.473904470475
"2999" 599.6 95.4223324730881 102.1727515746
"3000" 599.8 95.3400336483154 100.67604713816
"3001" 600 95.2135889499389 97.7684214095506
"3002" 600.2 94.9391599938266 94.6180068345166
"3003" 600.4 94.6299482498939 92.0374679236524
"3004" 600.6 93.0510904977475 87.1618328635184
"3005" 600.8 91.436982958796 82.238380423462
"3006" 601 89.4278211371978 77.6906608126351
"3007" 601.2 87.0365169556782 72.5004462577004
"3008" 601.4 84.3751555531835 67.0659228740798
"3009" 601.6 81.9488993855605 60.8965558018132
"3010" 601.8 80.2003700905731 56.1364659632702
"3011" 602 77.310625307805 49.6739425130039
"3012" 602.2 74.7467224044825 43.9581630834081
"3013" 602.4 73.8494129602669 38.7079090228913
"3014" 602.6 73.5707018867794 33.4349545376098
"3015" 602.8 73.9028999985639 27.4311017574193
"3016" 603 76.0487990936048 22.130717567661
"3017" 603.2 79.5892712031249 19.2849171294645
"3018" 603.4 80.6303296683 17.0207098622181
"3019" 603.6 79.1447056593567 14.5321073390497
"3020" 603.8 75.8141655973252 13.0907638621591
"3021" 604 71.8495577023953 14.3883866409865
"3022" 604.2 68.4325496491444 16.6061636978004
"3023" 604.4 63.3391417986601 18.9044905006616
"3024" 604.6 58.7790452824213 21.0993971436424
"3025" 604.8 54.5934437487569 24.8873141062022
"3026" 605 51.0380788761145 30.1679160308696
"3027" 605.2 47.9574528669671 36.3597866207954
"3028" 605.4 45.5859528605542 41.7727584476254
"3029" 605.6 43.7042369628201 47.4895981059552
"3030" 605.8 42.0138528918716 53.7535084582852
"3031" 606 41.0328386546505 60.0636065844817
"3032" 606.2 40.0670953472929 68.0668027255048
"3033" 606.4 40.0154892642068 74.7878676586482
"3034" 606.6 40.9559102852247 81.9262454120445
"3035" 606.8 42.5041382515555 88.825437554472
"3036" 607 44.385934168245 95.0527508273816
"3037" 607.2 47.9676619263578 100.778770433003
"3038" 607.4 50.9027978738414 104.115356672994
"3039" 607.6 50.0844086164694 106.979803451297
"3040" 607.8 48.5978114236356 107.901641710732
"3041" 608 49.1421646759859 108.147729542432
"3042" 608.2 51.5617566311807 107.420069199648
"3043" 608.4 54.1688298876914 105.138295329995
"3044" 608.6 57.1414143697721 102.272110538372
"3045" 608.8 61.2630700915194 99.6920547324613
"3046" 609 65.6798698662088 96.2074633254598
"3047" 609.2 69.7533681355657 92.4939444340315
"3048" 609.4 73.7245636751224 88.4622249609147
"3049" 609.6 77.1231587235727 83.3298747674121
"3050" 609.8 81.2093851445334 78.2930827647155
"3051" 610 85.6792976994982 73.1516940416589
"3052" 610.2 89.2546362163361 66.9981587980745
"3053" 610.4 92.3644860424354 60.8710983810988
"3054" 610.6 95.7350347267381 54.3903794573403
"3055" 610.8 98.9934593337067 47.9455325818524
"3056" 611 103.697651263037 42.8947674525903
"3057" 611.2 107.989490765183 40.6671806417189
"3058" 611.4 112.908707575168 40.7241057079533
"3059" 611.6 115.026711676704 41.3038689834618
"3060" 611.8 114.008560847279 41.7876645270341
"3061" 612 114.201800012816 42.0731961530828
"3062" 612.2 114.149105797094 43.2542469617375
"3063" 612.4 113.572619886561 43.2477246761987
"3064" 612.6 113.215141007184 42.849780518442
"3065" 612.8 113.002922271167 42.8674760929353
"3066" 613 112.563969171318 42.78860871283
"3067" 613.2 111.995107959686 42.1050076997572
"3068" 613.4 111.225163538878 41.8326523627138
"3069" 613.6 110.016282773278 41.4343150744023
"3070" 613.8 107.983085399856 40.5827291093363
"3071" 614 106.00257806514 39.521304693784
"3072" 614.2 102.710326490579 37.4226448227809
"3073" 614.4 101.558520209776 36.1014014153406
"3074" 614.6 101.178360928594 35.6761064655445
"3075" 614.8 100.98806613476 35.5600479383292
"3076" 615 100.424808391875 34.8087807645364
"3077" 615.2 100.006395597513 33.5116022550019
"3078" 615.4 99.0262757066866 30.5923791947517
"3079" 615.6 98.7002907873549 26.2979285556671
"3080" 615.8 96.9235663342307 21.5761049316177
"3081" 616 93.7079454315099 17.8289888974801
"3082" 616.2 90.1018873626612 16.4763316224449
"3083" 616.4 86.187063383698 16.5964491249216
"3084" 616.6 81.9218373521183 18.8673859235336
"3085" 616.8 78.0105847113986 22.0230777349079
"3086" 617 74.3332032871642 26.070874243464
"3087" 617.2 71.3664037902571 30.8357360987932
"3088" 617.4 68.950640256068 35.7741750830468
"3089" 617.6 67.7283149307677 40.7823265021131
"3090" 617.8 65.9247093111062 46.0606974877442
"3091" 618 64.1567842605839 52.3967251289186
"3092" 618.2 62.1493056329377 57.2722892799825
"3093" 618.4 60.1982937800644 62.6322100218791
"3094" 618.6 58.4659092321878 68.7380540237725
"3095" 618.8 57.4008992966278 74.8965528816891
"3096" 619 57.80035610022 81.1304951611493
"3097" 619.2 58.814517829431 87.4814878404945
"3098" 619.4 60.4120872236821 94.1812736341073
"3099" 619.6 61.2743946179271 100.341462861581
"3100" 619.8 60.5271952342892 105.627823684951
"3101" 620 58.1844398373571 106.553672366881
"3102" 620.2 58.2631690694815 106.860943951118
"3103" 620.4 59.7730309143176 108.105407076434
"3104" 620.6 62.6306065824026 108.090223805034
"3105" 620.8 66.8241170826834 108.511528540419
"3106" 621 71.1275100615296 108.697430392013
"3107" 621.2 75.1030418109429 108.075934833233
"3108" 621.4 80.856714605787 107.325983857224
"3109" 621.6 86.5447340640034 106.31941984722
"3110" 621.8 92.4424957387815 104.607153402899
"3111" 622 98.0978374497069 102.143314704516
"3112" 622.2 101.547697379872 98.3166295188879
"3113" 622.4 104.059906849308 93.2115125917373
"3114" 622.6 106.053706710361 87.2921777264489
"3115" 622.8 107.807639675881 81.1991619114209
"3116" 623 109.205852808862 74.841120772879
"3117" 623.2 110.285585227736 68.6672379709743
"3118" 623.4 111.80280154638 61.8821580761372
"3119" 623.6 113.856762984373 55.6000231933125
"3120" 623.8 116.516131732165 50.1714964335141
"3121" 624 117.524780751705 48.3291567697833
"3122" 624.2 117.451672390479 49.4396665354398
"3123" 624.4 117.126069176495 49.6585670185874
"3124" 624.6 116.403525384865 49.4169336383188
"3125" 624.8 114.758880908847 48.6583051949131
"3126" 625 114.014834687601 48.6024474543873
"3127" 625.2 112.807175543538 48.646727632059
"3128" 625.4 110.690616662794 48.7550112196257
"3129" 625.6 107.747940298829 47.7790881356787
"3130" 625.8 103.128807262658 46.4552429143891
"3131" 626 97.8749757986551 45.8172301971458
"3132" 626.2 95.1556969641488 45.663621193978
"3133" 626.4 89.8908454722325 45.3231471158463
"3134" 626.6 84.5383029446752 45.1995796327565
"3135" 626.8 78.3532130526864 43.6935881675761
"3136" 627 72.2896071441174 42.7825319084089
"3137" 627.2 66.8151407781678 41.548191631731
"3138" 627.4 60.6152856029234 40.6858198285037
"3139" 627.6 53.8407955556695 40.0011517248474
"3140" 627.8 46.8749357937822 40.1919017480058
"3141" 628 40.0096524998546 40.652227350626
"3142" 628.2 33.7268353092734 42.2792793165188
"3143" 628.4 28.459426825761 45.5275597909748
"3144" 628.6 23.3036191514777 50.1068396132852
"3145" 628.8 19.5119203064713 54.5722443544937
"3146" 629 17.8862754365821 59.9498151010034
"3147" 629.2 18.6250561556422 64.9547100939483
"3148" 629.4 19.96039979113 71.3518634126713
"3149" 629.6 21.7221296769988 77.4393449950201
"3150" 629.8 24.4339546535357 82.8378730247559
"3151" 630 27.7792008924381 87.9469376380609
"3152" 630.2 32.3066412285921 93.3568168199841
"3153" 630.4 37.3500092359291 96.0693349699915
"3154" 630.6 42.9555997576442 97.1601745333669
"3155" 630.8 49.4384148775828 97.2855262374523
"3156" 631 55.2652046062122 96.4860767116593
"3157" 631.2 61.6961666590467 94.8759308029321
"3158" 631.4 67.5248704377864 93.3213486937099
"3159" 631.6 74.0454309338474 90.9768400752811
"3160" 631.8 79.9284622383683 87.8847620650641
"3161" 632 85.6200324434591 84.6018918876967
"3162" 632.2 90.3341665441528 80.5674935515392
"3163" 632.4 95.4258304244859 76.9001938613177
"3164" 632.6 101.150576208931 73.414502584296
"3165" 632.8 105.246573168352 71.3157291185134
"3166" 633 110.350384846975 67.8940663699836
"3167" 633.2 115.515895869265 64.2817233024442
"3168" 633.4 119.383173724651 63.0192246911819
"3169" 633.6 118.86554000297 64.5612808128338
"3170" 633.8 118.854830244312 64.8633543096549
"3171" 634 118.439203183791 64.5632421602808
"3172" 634.2 117.707795177527 64.966518590837
"3173" 634.4 118.00933131256 65.210385251027
"3174" 634.6 117.978430723175 65.7043708000379
"3175" 634.8 118.036708781624 66.0765392063855
"3176" 635 117.774991507651 66.412151168306
"3177" 635.2 117.231394361065 66.2630599219505
"3178" 635.4 116.72335987261 66.050445937213
"3179" 635.6 115.962992307841 65.1573751831065
"3180" 635.8 115.473575758664 64.9319514948359
"3181" 636 114.117009681927 64.3130986965665
"3182" 636.2 112.367856033154 63.6777046774781
"3183" 636.4 109.663584040404 61.7556645278678
"3184" 636.6 108.064352682237 60.3875840064223
"3185" 636.8 107.236780368689 59.6574194893723
"3186" 637 105.420177347881 57.5404189841416
"3187" 637.2 102.967140134555 54.7077385446103
"3188" 637.4 101.132291222618 51.4787483119347
"3189" 637.6 98.1933949286728 46.9221208260761
"3190" 637.8 95.9502463128212 43.2142777879725
"3191" 638 93.3763712860866 39.4641741902129
"3192" 638.2 89.7724428304149 35.4891238434003
"3193" 638.4 85.7916602089976 31.3461015109605
"3194" 638.6 81.6768042000752 27.342670746137
"3195" 638.8 79.6631449273782 22.2995601274476
"3196" 639 80.029542855223 19.9679402029076
"3197" 639.2 80.8001378097528 19.1119662972313
"3198" 639.4 81.1602601271331 19.5850672183531
"3199" 639.6 82.539952589494 19.15239474902
"3200" 639.8 83.7013600016845 18.8121085907974
"3201" 640 84.8300297621194 19.2282416710127
"3202" 640.2 86.5634227893079 20.4627199301815
"3203" 640.4 89.2019447390966 21.3927579844915
"3204" 640.6 92.1589888035396 22.4816528480341
"3205" 640.8 95.8491170738248 24.2759072044773
"3206" 641 99.8328382225625 27.1445607148213
"3207" 641.2 104.380372280757 28.5304918067038
"3208" 641.4 107.522302431079 27.8263888939745
"3209" 641.6 107.408151252172 28.0353089721143
"3210" 641.8 108.125232420327 29.7593090436589
"3211" 642 108.692185492487 32.4301066604509
"3212" 642.2 110.389353978768 35.5561215815791
"3213" 642.4 112.240901791434 39.1531860128182
"3214" 642.6 114.95511246577 43.1530214865335
"3215" 642.8 117.466071690469 46.6754427206209
"3216" 643 118.138639160036 50.4066499433731
"3217" 643.2 119.66088361865 54.4380209031637
"3218" 643.4 119.811311787588 57.0181604851828
"3219" 643.6 119.029456061288 57.4592837102062
"3220" 643.8 117.903601518384 58.6602883040038
"3221" 644 117.612658894337 59.6956802422357
"3222" 644.2 117.201927519168 61.6505063341677
"3223" 644.4 116.655373018521 64.269413037031
"3224" 644.6 115.371971355593 68.1726322365542
"3225" 644.8 113.848357010785 72.8765284221178
"3226" 645 112.184939605564 77.8746478877698
"3227" 645.2 111.943551743017 82.8910317199088
"3228" 645.4 111.903178836911 87.7517027445757
"3229" 645.6 110.025108253148 89.3537086177932
"3230" 645.8 106.605040099633 90.840623293548
"3231" 646 103.336130793053 92.724768520398
"3232" 646.2 100.297386845648 95.0313640460763
"3233" 646.4 97.0118999022719 98.3870763761396
"3234" 646.6 94.4728253040495 102.687267947577
"3235" 646.8 92.7731789275169 104.908864019016
"3236" 647 90.3185645165483 106.490278325019
"3237" 647.2 88.6936829798439 109.929995885639
"3238" 647.4 89.0798094510735 111.159840630008
"3239" 647.6 88.6829436708037 110.828802287217
"3240" 647.8 88.5495883065137 110.625427834844
"3241" 648 88.5516247854522 110.644996413841
"3242" 648.2 88.3989598873301 110.836930214708
"3243" 648.4 88.0587285949594 110.576857943606
"3244" 648.6 84.482869524003 108.499352422264
"3245" 648.8 83.3131343390163 110.640996885636
"3246" 649 81.2102978909645 108.132550152458
"3247" 649.2 76.1755399974977 111.981932154022
"3248" 649.4 76.4884130546365 111.769491949954
"3249" 649.6 77.4035669901846 111.134582553636
"3250" 649.8 77.2729369362917 112.261090774329
"3251" 650 76.5882069905755 113.55487337148
"3252" 650.2 75.8884915091765 113.581359630194
"3253" 650.4 74.2701901623091 113.612325114425
"3254" 650.6 72.1601378792666 112.739875603579
"3255" 650.8 70.6752913946019 110.544392674111
"3256" 651 69.6772892734198 108.265196351698
"3257" 651.2 68.692654831725 104.739763119642
"3258" 651.4 67.6412968765183 101.495445613201
"3259" 651.6 65.0342643506417 97.995020954833
"3260" 651.8 61.7892918785845 94.690269311385
"3261" 652 57.5563651702672 93.358108661097
"3262" 652.2 53.2427700220977 93.5577102721182
"3263" 652.4 49.4424335539793 96.2864771837828
"3264" 652.6 44.5494467584468 98.0676086047052
"3265" 652.8 40.641050729382 96.5568277111784
"3266" 653 37.3825751798491 92.2771533650768
"3267" 653.2 35.0743672568955 87.1331035044687
"3268" 653.4 34.2187680623606 82.9259386601029
"3269" 653.6 34.4894632503942 77.8736130963777
"3270" 653.8 34.2751233425989 73.6255341541986
"3271" 654 34.7281583870802 68.5876065550022
"3272" 654.2 36.789132175639 62.8374049326642
"3273" 654.4 38.8355443407448 58.0729085668308
"3274" 654.6 41.4128426875965 54.5264283363009
"3275" 654.8 45.3527797000358 53.4802885388001
"3276" 655 49.0184537818274 54.3729722397482
"3277" 655.2 52.9168377347165 56.195623469246
"3278" 655.4 56.8285129760913 58.9326524837106
"3279" 655.6 61.4783227016764 60.782831090632
"3280" 655.8 65.9197824476978 60.3140956170854
"3281" 656 70.9291736137116 58.0927212496751
"3282" 656.2 75.5724367494754 55.9273375418573
"3283" 656.4 81.0859780234915 52.8942828371276
"3284" 656.6 86.4453657605416 50.1876074586113
"3285" 656.8 90.9428465489253 47.4815719449228
"3286" 657 96.5018963379699 44.0885392813934
"3287" 657.2 101.858971154622 41.326930985035
"3288" 657.4 107.540172127804 38.7592400816706
"3289" 657.6 110.827250149611 38.8667205823649
"3290" 657.8 110.483445112075 39.747774331805
"3291" 658 110.170301628551 40.5531875826526
"3292" 658.2 110.993355117261 43.2668616599888
"3293" 658.4 112.350869905937 47.1653451355963
"3294" 658.6 113.380150299622 50.6463663016354
"3295" 658.8 114.04933254309 54.4168538516915
"3296" 659 116.220437595923 58.4887987862204
"3297" 659.2 119.282700812535 61.6016501922073
"3298" 659.4 119.307512149356 62.3757786095704
"3299" 659.6 118.466848403875 63.3677647155725
"3300" 659.8 117.334110333051 65.8665419464671
"3301" 660 116.035232737551 69.712652120572
"3302" 660.2 114.10398918914 73.4184421566991
"3303" 660.4 112.464514056363 77.8749241772751
"3304" 660.6 112.287950217562 81.9347426873311
"3305" 660.8 111.541566888715 85.8072726673257
"3306" 661 109.118708512918 87.135875403403
"3307" 661.2 104.551779457785 87.8597801605976
"3308" 661.4 100.996305936693 89.4127301607025
"3309" 661.6 99.7423295807391 91.5043683637836
"3310" 661.8 98.4374550471258 95.2238029125911
"3311" 662 98.3716128497738 98.9254844763742
"3312" 662.2 98.1118969162593 100.569812897666
"3313" 662.4 96.1361729897593 102.145875381523
"3314" 662.6 93.9357582693777 104.028771111115
"3315" 662.8 91.012896967916 105.362971160302
"3316" 663 87.4208506925853 106.020660728146
"3317" 663.2 83.1260605126256 105.620957606289
"3318" 663.4 78.4488785215142 105.975315236618
"3319" 663.6 74.413184675012 106.335233854236
"3320" 663.8 69.3860604138658 105.796891525409
"3321" 664 63.9886861766146 104.750880072144
"3322" 664.2 58.6686346162332 105.23052835037
"3323" 664.4 53.4646070072452 107.171636630156
"3324" 664.6 50.5400944154582 109.517255983097
"3325" 664.8 50.0359199735642 110.935927089831
"3326" 665 48.4311204110207 110.051427368065
"3327" 665.2 46.569573386062 108.175696958177
"3328" 665.4 45.7330391181239 105.375619266448
"3329" 665.6 45.4908795336595 101.3980906237
"3330" 665.8 44.6400242254478 96.448225727986
"3331" 666 43.2095548783741 91.2953393429699
"3332" 666.2 39.7250952774406 86.5841886844752
"3333" 666.4 35.4076739420722 83.8942052815702
"3334" 666.6 29.8468492643631 82.6803438881662
"3335" 666.8 24.4583102061331 83.2996260495526
"3336" 667 19.3111261656696 85.5406598838009
"3337" 667.2 17.1304298280732 88.0783194367996
"3338" 667.4 17.7121059179877 88.3436433010587
"3339" 667.6 17.6399608758585 88.7214961832858
"3340" 667.8 18.3425669070247 90.0395294412513
"3341" 668 20.0393633279566 90.5183151363339
"3342" 668.2 22.9878714885078 92.1126307125718
"3343" 668.4 25.9509272639561 94.817219927413
"3344" 668.6 26.9472459840447 96.216875908294
"3345" 668.8 29.083462710467 99.5607000407551
"3346" 669 29.860615075403 103.390528380194
"3347" 669.2 28.3098770505685 105.325475123615
"3348" 669.4 28.8052621487071 105.194937505686
"3349" 669.6 30.3684556326068 108.282059798622
"3350" 669.8 32.6828308607118 110.223814270269
"3351" 670 36.1549190644973 112.128307300769
"3352" 670.2 40.6387398066775 113.599788441897
"3353" 670.4 45.0572006515914 115.957307978413
"3354" 670.6 49.1826745300052 118.646055735391
"3355" 670.8 51.1508555836781 117.72559095431
"3356" 671 54.3185635276338 115.353956552959
"3357" 671.2 57.5645011963321 113.322943471237
"3358" 671.4 62.6775848997391 112.161610010235
"3359" 671.6 67.5179091213939 111.849489013726
"3360" 671.8 73.1490774280027 112.296301068311
"3361" 672 78.647817964173 112.47745688414
"3362" 672.2 84.1474483229389 112.881974277389
"3363" 672.4 88.8316838784686 111.57291163642
"3364" 672.6 90.6461830148109 108.831009572185
"3365" 672.8 94.2675750061429 104.972722543205
"3366" 673 98.069038635426 101.802076548161
"3367" 673.2 101.931987608596 98.2141641656959
"3368" 673.4 105.646149436946 94.0837906851378
"3369" 673.6 110.073542517135 90.2283837097627
"3370" 673.8 114.650609939938 87.0602879090984
"3371" 674 116.216620130019 83.3267385395375
"3372" 674.2 115.219078465955 79.705570450185
"3373" 674.4 115.735714311128 74.9143677820022
"3374" 674.6 117.70204576171 69.9686236546132
"3375" 674.8 119.377780804307 64.587761010851
"3376" 675 120.413206033132 61.0489173543924
"3377" 675.2 119.392729962727 60.7550634923222
"3378" 675.4 116.8459546161 59.4608153133766
"3379" 675.6 113.787012951718 58.0159507157126
"3380" 675.8 109.692514367899 54.809644028629
"3381" 676 106.859062383275 52.6157434863471
"3382" 676.2 103.177405509197 49.015477387367
"3383" 676.4 100.169307604033 45.1367465423254
"3384" 676.6 97.5169747932739 40.1686035820856
"3385" 676.8 94.8215220481891 34.8171405936411
"3386" 677 93.473672756709 29.0567460219201
"3387" 677.2 94.0876666680199 23.6368545987928
"3388" 677.4 95.5531972963968 18.7143841151457
"3389" 677.6 97.8146592692642 15.7157589374518
"3390" 677.8 97.771769502616 16.0238157620549
"3391" 678 96.1115072894838 15.5924125471819
"3392" 678.2 93.3980361051241 15.3613929721829
"3393" 678.4 89.5464543271919 16.0531122876243
"3394" 678.6 85.1425273125776 16.2959336357369
"3395" 678.8 80.7481618518533 16.7473099136017
"3396" 679 76.5512493719306 18.3138680289438
"3397" 679.2 70.8153163220619 20.746998657995
"3398" 679.4 65.4499511471361 22.8666668061215
"3399" 679.6 59.949019144047 26.3047140163848
"3400" 679.8 55.4116637783486 31.1958366480901
"3401" 680 52.771617812583 37.5070389576974
"3402" 680.2 51.8091779096901 43.3407199133961
"3403" 680.4 50.7779008223372 49.9358827019227
"3404" 680.6 50.6029228856259 56.5948981187553
"3405" 680.8 49.5642820807982 64.0871708638115
"3406" 681 49.8086991675164 69.7123407406039
"3407" 681.2 50.467212620352 76.4215827161678
"3408" 681.4 52.6545869149511 82.69072820357
"3409" 681.6 55.2757692278824 89.0394902523837
"3410" 681.8 57.5377613495684 94.965929685799
"3411" 682 61.2395640702573 100.434129209824
"3412" 682.2 64.991237774077 105.072336334365
"3413" 682.4 68.6206749568394 109.086257144726
"3414" 682.6 73.6441472033273 110.866747329232
"3415" 682.8 79.3294596967695 112.284872272318
"3416" 683 82.3561360525544 114.716205662782
"3417" 683.2 81.6939317095815 115.457050220696
"3418" 683.4 81.4420907151282 115.116787154888
"3419" 683.6 80.9942215167147 114.887437016476
"3420" 683.8 80.6417300401722 114.234033888348
"3421" 684 80.3778223690989 114.251805064808
"3422" 684.2 79.9947924834113 114.396701812366
"3423" 684.4 79.749481986437 114.012772173405
"3424" 684.6 78.5600344279383 113.91624490294
"3425" 684.8 78.3371296772573 113.144681210341
"3426" 685 78.5044648570572 112.829803119166
"3427" 685.2 78.6256085171972 112.780787715838
"3428" 685.4 78.5358719723103 111.454446770846
"3429" 685.6 78.7615438072653 110.118225991835
"3430" 685.8 79.9389812526982 108.327175866313
"3431" 686 82.2920703482589 105.972733978684
"3432" 686.2 83.7755230149094 104.529803591716
"3433" 686.4 87.4527356556975 102.294123846012
"3434" 686.6 90.5348379251169 100.779114730501
"3435" 686.8 92.4378020214365 100.371769345216
"3436" 687 96.8793679875932 99.2568131538044
"3437" 687.2 101.657308099397 97.1952670558382
"3438" 687.4 105.708749651686 94.9150767882361
"3439" 687.6 106.703722036325 90.642282931213
"3440" 687.8 107.28123126806 85.6903651646549
"3441" 688 107.681509262425 79.6761597138803
"3442" 688.2 107.244529669869 74.2212310017911
"3443" 688.4 106.412448775317 68.3347956643382
"3444" 688.6 105.596041097806 62.556258575972
"3445" 688.8 105.671449623225 57.0403123366565
"3446" 689 105.543204597808 51.0172348565971
"3447" 689.2 105.271451326804 45.1250897738994
"3448" 689.4 104.789333770871 39.0599631701842
"3449" 689.6 104.696533610402 33.143355846409
"3450" 689.8 105.69258791313 31.2252822786466
"3451" 690 106.821022387038 31.2348927986157
"3452" 690.2 107.673594792229 31.5167877285849
"3453" 690.4 108.652902001116 31.6659177260831
"3454" 690.6 110.136648846229 33.148307763472
"3455" 690.8 111.304609860617 35.1610309167203
"3456" 691 112.657874233877 36.9191018927274
"3457" 691.2 113.244746939125 38.2538990184626
"3458" 691.4 114.580118494084 40.5914152302927
"3459" 691.6 116.097926000149 42.5293545480093
"3460" 691.8 117.416829713188 43.924723945987
"3461" 692 117.581321219198 44.8109421573601
"3462" 692.2 117.986376949996 46.7100637271822
"3463" 692.4 118.830328601027 49.4936956111427
"3464" 692.6 118.490262791653 50.4129823123207
"3465" 692.8 118.233442000366 52.9647548890948
"3466" 693 118.415284634646 56.8648923345732
"3467" 693.2 118.001903456779 60.1988490156823
"3468" 693.4 117.540525506163 64.5858695745862
"3469" 693.6 117.653339837835 69.7199321104511
"3470" 693.8 118.135598533534 75.2218308345327
"3471" 694 119.298627414564 78.9226812928416
"3472" 694.2 119.000794706754 78.7686438531424
"3473" 694.4 118.845850021176 78.593790648242
"3474" 694.6 118.502114878922 78.7453592334447
"3475" 694.8 117.912489470697 78.9705075252781
"3476" 695 117.501241416164 79.3946142547705
"3477" 695.2 116.244630951007 80.519404345321
"3478" 695.4 115.009538986141 81.3889354641294
"3479" 695.6 113.250479218916 82.6615603555866
"3480" 695.8 110.459943915377 84.0423253558661
"3481" 696 106.646277858105 85.9681274795922
"3482" 696.2 103.475268574637 88.3277948374332
"3483" 696.4 101.170323693036 91.7748566152738
"3484" 696.6 100.323064248902 96.4701542714403
"3485" 696.8 99.7570741049221 100.295720971561
"3486" 697 96.9376147983719 102.442833047689
"3487" 697.2 93.0067323707555 103.730787512811
"3488" 697.4 89.4579126496641 104.477086914726
"3489" 697.6 85.3978684774859 104.438401998757
"3490" 697.8 80.7723674093318 104.298111224861
"3491" 698 75.5686694848773 104.62118445273
"3492" 698.2 71.09610033674 105.091230277183
"3493" 698.4 65.707582797243 105.478375664762
"3494" 698.6 60.9666056614517 105.313019156362
"3495" 698.8 55.7582620847835 104.467865497187
"3496" 699 49.8448003136652 103.723067309888
"3497" 699.2 43.8627968087103 103.425537660389
"3498" 699.4 38.8924180405576 105.163703194558
"3499" 699.6 37.0063696567648 107.941339697371
"3500" 699.8 36.6848677976155 111.550210342726
"3501" 700 35.7096323572684 113.324727978822
"3502" 700.2 35.7212659695686 113.682372810048
"3503" 700.4 35.8101316423506 112.878275383984
"3504" 700.6 35.8059263786559 112.546097379713
"3505" 700.8 35.8843798406323 112.410117453615
"3506" 701 36.1804538538043 112.149604274133
"3507" 701.2 36.4861183558106 111.628693376821
"3508" 701.4 36.6396587978984 110.530868836964
"3509" 701.6 35.9628667163546 110.275592320007
"3510" 701.8 35.5249881275719 109.742160720131
"3511" 702 34.8347174684676 108.858220339723
"3512" 702.2 33.9302895328914 107.531019433233
"3513" 702.4 32.3719063026082 106.300551005724
"3514" 702.6 31.9322586587272 105.42954774593
"3515" 702.8 29.9617035805841 102.983977665527
"3516" 703 26.7254729234992 99.5185982135028
"3517" 703.2 23.309112455842 96.9791152428387
"3518" 703.4 19.7930948980574 95.1597401659734
"3519" 703.6 15.1439292160408 94.8948865006611
"3520" 703.8 12.9359768311293 95.9918135394056
"3521" 704 13.4843441957321 96.8570072399285
"3522" 704.2 14.1631365763431 97.6093732031696
"3523" 704.4 14.3594105877798 98.0598251428364
"3524" 704.6 14.8531104890948 98.4448136082502
"3525" 704.8 15.5958818886342 99.3104820555292
"3526" 705 16.2522487563911 99.9287201966385
"3527" 705.2 16.989930068132 101.434937672688
"3528" 705.4 17.8071173970436 102.539940639255
"3529" 705.6 18.7903602645849 103.628350589049
"3530" 705.8 19.4422927799566 104.726837250131
"3531" 706 20.5256175617143 106.21914332323
"3532" 706.2 21.6954136728492 107.535538490169
"3533" 706.4 23.409305838169 108.444335503949
"3534" 706.6 25.2863074266219 110.175943419983
"3535" 706.8 26.7312407875552 111.290914470702
"3536" 707 28.7209624868876 113.079053794611
"3537" 707.2 29.2353813355097 113.430113075274
"3538" 707.4 29.2532141589408 113.603983260683
"3539" 707.6 29.4102685842426 113.125793521005
"3540" 707.8 30.1642276060615 112.584223535276
"3541" 708 31.1468122405674 112.450282248392
"3542" 708.2 32.5860074417958 112.495128638298
"3543" 708.4 34.4001261199452 112.891782846053
"3544" 708.6 37.3335407212377 113.910734309775
"3545" 708.8 40.6256747998346 115.60285406136
"3546" 709 44.0062079679029 117.729136331668
"3547" 709.2 46.1933733866401 118.087031585324
"3548" 709.4 49.5281721367435 117.855492176107
"3549" 709.6 53.4475223731076 117.831386441854
"3550" 709.8 57.895571172643 118.328883285167
"3551" 710 62.8742189785939 118.841327200746
"3552" 710.2 66.6522950934477 118.748588728466
"3553" 710.4 70.6313395858635 118.648990046671
"3554" 710.6 73.3147567792043 118.416462701969
"3555" 710.8 74.6972727823881 117.592722381186
"3556" 711 76.2486179315759 116.15791774296
"3557" 711.2 78.6676152978379 114.640857562414
"3558" 711.4 82.5467908899469 112.417945139484
"3559" 711.6 86.5183667240615 110.900955451542
"3560" 711.8 91.3408942364121 109.773454603535
"3561" 712 95.455584226666 108.431745450245
"3562" 712.2 96.2830311103211 107.952020892597
"3563" 712.4 96.5453314607477 106.057751360393
"3564" 712.6 96.5350305053485 103.858971959185
"3565" 712.8 97.9686177303696 100.341748538759
"3566" 713 100.086923464215 96.4173358636087
"3567" 713.2 101.652889503549 92.379946116468
"3568" 713.4 103.959695666193 89.2197093408952
"3569" 713.6 107.474474764542 86.2690822271646
"3570" 713.8 111.564422788475 82.6654848274096
"3571" 714 115.558899755002 79.3708250038344
"3572" 714.2 118.589849808943 77.6777851088688
"3573" 714.4 118.447273786304 77.2510413539026
"3574" 714.6 118.674336955983 76.2511803779774
"3575" 714.8 118.411369101238 75.4569807029421
"3576" 715 117.899622371026 73.1089524559897
"3577" 715.2 116.818680170927 70.5245257872123
"3578" 715.4 116.413115247187 66.4044813488287
"3579" 715.6 116.765352169451 61.0733196877536
"3580" 715.8 117.699216840599 56.4983353878454
"3581" 716 119.093944127165 51.616476132532
"3582" 716.2 118.229627035386 48.7751267757475
"3583" 716.4 116.163217795871 46.6793307979426
"3584" 716.6 113.331382274547 44.0840815855801
"3585" 716.8 110.148966339993 40.0691608397975
"3586" 717 107.500901419175 35.9684569283702
"3587" 717.2 103.207797306251 32.23938100107
"3588" 717.4 98.9594158557063 28.4537763322848
"3589" 717.6 94.6744512846216 24.6263680095319
"3590" 717.8 90.3501151280265 21.0787344027765
"3591" 718 85.5640490185759 17.4032406747747
"3592" 718.2 80.4786271426281 13.678167196113
"3593" 718.4 75.3553953342476 11.0464807531309
"3594" 718.6 71.1055918522824 11.0712940446551
"3595" 718.8 65.3155847842483 11.6038313815403
"3596" 719 59.1905689593341 13.6631721796029
"3597" 719.2 53.2670827976159 15.8768967833685
"3598" 719.4 47.3530213085207 19.0167396026241
"3599" 719.6 41.8895244931201 22.6592672356141
"3600" 719.8 36.7442385593131 27.0859589873874
"3601" 720 32.415420706455 32.2762088207457
"3602" 720.2 28.3631032726674 37.1924088642994
"3603" 720.4 24.065305269265 42.3602764679054
"3604" 720.6 20.5291459797668 48.4176059382923
"3605" 720.8 18.2510045916483 54.4907212611891
"3606" 721 15.7457440682793 60.9614180662097
"3607" 721.2 14.6675707484147 67.5217555169997
"3608" 721.4 13.2789352443903 73.9028305148938
"3609" 721.6 12.3725099960314 80.7069470958137
"3610" 721.8 15.4702372110143 84.4190180438727
"3611" 722 18.8990003695688 87.6569448624202
"3612" 722.2 23.6662513990173 91.6582822684678
"3613" 722.4 28.0934806821113 94.3491198526451
"3614" 722.6 32.8745342226199 97.3759047633239
"3615" 722.8 38.1822466428521 101.025297240598
"3616" 723 43.39700987969 103.934364043763
"3617" 723.2 48.3578019411182 106.278982026627
"3618" 723.4 52.4799589492997 108.923895460267
"3619" 723.6 56.8616137426788 112.823615724757
"3620" 723.8 59.733018086874 116.286538136039
"3621" 724 63.0792847712046 118.225232065108
"3622" 724.2 66.2640732745521 116.423399263726
"3623" 724.4 70.5753787960634 114.811272138112
"3624" 724.6 75.6565784152546 114.612400211649
"3625" 724.8 80.6834920139823 113.068907620779
"3626" 725 85.7769718930916 110.19841597044
"3627" 725.2 90.7430440233524 106.713952054389
"3628" 725.4 95.0394914037045 101.545484298495
"3629" 725.6 99.5248614316665 96.452005542562
"3630" 725.8 103.543773670728 91.4572584257405
"3631" 726 106.743269263391 86.6381566319568
"3632" 726.2 110.61886889 81.6994347974331
"3633" 726.4 114.691495405153 76.6224664642323
"3634" 726.6 117.094326931692 71.6055734014341
"3635" 726.8 118.807903966351 66.1422532822607
"3636" 727 120.701369115361 63.9276220823536
"3637" 727.2 120.989008459147 64.7370334280801
"3638" 727.4 120.858494270745 65.4627640344682
"3639" 727.6 120.581756594403 65.7791170092286
"3640" 727.8 120.259886000211 65.8401602403823
"3641" 728 119.484663967737 65.3564170255985
"3642" 728.2 118.989110160544 65.1357030773922
"3643" 728.4 118.524974395536 64.8632983269306
"3644" 728.6 118.532149198458 64.9078498077062
"3645" 728.8 117.965520615966 64.7918332026968
"3646" 729 117.028849514243 64.762163154192
"3647" 729.2 116.373527539289 64.8065016952706
"3648" 729.4 114.754360234774 63.5912407110018
"3649" 729.6 113.311143476614 62.8447432060231
"3650" 729.8 112.827106841929 62.8264119274553
"3651" 730 112.29020811347 62.9800496638721
"3652" 730.2 112.070308185497 63.1809348511808
"3653" 730.4 111.352159771047 63.6586794868359
"3654" 730.6 110.601641324914 63.9263899621088
"3655" 730.8 110.500090719124 64.3476908639258
"3656" 731 110.43163641694 64.5737640878867
"3657" 731.2 110.14256453542 64.6046262115242
"3658" 731.4 110.18389034196 64.55094797152
"3659" 731.6 110.400622834598 64.5975333364386
"3660" 731.8 110.310542454824 64.8989685082237
"3661" 732 110.293231068755 65.2280261608135
"3662" 732.2 110.219026329275 65.8406660380755
"3663" 732.4 109.988725052043 66.1967215395225
"3664" 732.6 109.958863918183 66.4860491281638
"3665" 732.8 110.138796391437 66.4289748028712
"3666" 733 110.220677771988 66.4352528206295
"3667" 733.2 110.182671817335 66.3983617947895
"3668" 733.4 110.053498032453 66.3935097582772
"3669" 733.6 109.574553142478 67.1919585816121
"3670" 733.8 108.717682799633 68.3181435581199
"3671" 734 107.122584505031 70.7114186485955
"3672" 734.2 104.908790177392 72.072941273621
"3673" 734.4 102.086468321 73.6917430720135
"3674" 734.6 101.055058066787 74.9513893449372
"3675" 734.8 99.7044083469567 77.2100461173922
"3676" 735 97.3980301851345 80.6603889868702
"3677" 735.2 95.8505816495735 84.9978709039302
"3678" 735.4 94.9599781451597 90.1760025646587
"3679" 735.6 94.7585582050919 94.2188527940354
"3680" 735.8 92.4037219518274 98.22984918162
"3681" 736 87.8127838491162 101.392001315602
"3682" 736.2 83.1599554515687 102.994123676625
"3683" 736.4 78.515287918291 104.058157599305
"3684" 736.6 73.2402339594453 104.842201131202
"3685" 736.8 67.6769866943784 104.268208981093
"3686" 737 61.1638589634794 104.830175967816
"3687" 737.2 57.139747942785 106.133603848496
"3688" 737.4 53.0813099616562 108.79370099297
"3689" 737.6 52.2321961349415 112.583152729141
"3690" 737.8 53.2261466405921 115.051864403359
"3691" 738 53.6407553994861 116.501778036475
"3692" 738.2 53.3680806790234 117.298004269198
"3693" 738.4 52.6036452646708 116.547396758944
"3694" 738.6 50.5829241338646 116.041657918436
"3695" 738.8 48.4441792135865 114.913964977315
"3696" 739 45.5744574442999 113.259473779194
"3697" 739.2 42.6230752449309 112.319781507234
"3698" 739.4 37.9980385913481 111.786974947645
"3699" 739.6 35.1344478015331 112.77933733382
"3700" 739.8 34.5183919065434 114.08923480335
"3701" 740 35.1041230517388 114.289028296793
"3702" 740.2 34.8560354767477 114.716337339161
"3703" 740.4 35.0023956566107 114.42777666455
"3704" 740.6 34.978075320561 114.292152753225
"3705" 740.8 34.8946023330661 113.979925314487
"3706" 741 34.8921696918537 113.38439515847
"3707" 741.2 34.4376737106652 113.246549079596
"3708" 741.4 28.5014858806108 110.765793676229
"3709" 741.6 25.7758591421124 111.609408485807
"3710" 741.8 26.5753454424321 112.580247634779
"3711" 742 26.7015109040343 112.87105851315
"3712" 742.2 26.755615064214 112.814749088466
"3713" 742.4 27.1005022098276 113.078013190856
"3714" 742.6 27.2546558000057 112.973464145309
"3715" 742.8 27.1714881654674 112.679519039492
"3716" 743 27.2610236384096 112.691856809751
"3717" 743.2 27.2925700448934 112.909088022519
"3718" 743.4 27.5295335678092 112.599408707241
"3719" 743.6 27.9109081224786 112.255239306844
"3720" 743.8 28.0839810990238 111.943862981066
"3721" 744 29.0650388295192 111.770975639937
"3722" 744.2 30.8997218388407 110.912013108122
"3723" 744.4 32.348901197858 110.223763097387
"3724" 744.6 33.0796642447795 109.938686196668
"3725" 744.8 33.544428302667 109.568822439531
"3726" 745 33.9841821903457 109.029263560354
"3727" 745.2 34.0146767885199 108.998441743776
"3728" 745.4 34.4364894354018 109.008894129152
"3729" 745.6 35.2574856791764 108.672502882955
"3730" 745.8 35.741081284886 108.454450854887
"3731" 746 36.8395530663589 107.934810683653
"3732" 746.2 39.2993015911979 106.884973000456
"3733" 746.4 40.7250672749712 106.007444515946
"3734" 746.6 41.1352952730091 105.814940410226
"3735" 746.8 41.5087275525861 105.633244749064
"3736" 747 41.5352818023151 105.549154598989
"3737" 747.2 41.7937726662368 105.288783696831
"3738" 747.4 41.9394262084834 105.333326040165
"3739" 747.6 41.9834069694359 105.492331005987
"3740" 747.8 41.846185136555 105.471479283386
"3741" 748 41.9467845133627 105.363151336426
"3742" 748.2 43.0414495858178 105.175276972022
"3743" 748.4 44.3999602418982 105.049410624695
"3744" 748.6 45.7313419849265 105.031004897185
"3745" 748.8 48.6299897205165 105.63801500786
"3746" 749 50.3996489701267 106.908261348037
"3747" 749.2 50.4018968196331 106.893206695763
"3748" 749.4 51.4457877202951 106.071683149913
"3749" 749.6 53.6019599084468 105.397418118639
"3750" 749.8 57.1070946343251 104.970614673571
"3751" 750 61.2883319165787 104.142703007833
"3752" 750.2 66.2000015508136 103.646276795646
"3753" 750.4 70.9192358590082 102.884265198509
"3754" 750.6 75.6959052160805 102.306768594203
"3755" 750.8 81.2016811959027 101.695412127765
"3756" 751 86.5338214833141 101.517218673105
"3757" 751.2 92.4792218728254 102.042893875728
"3758" 751.4 96.6622042177247 102.222896351677
"3759" 751.6 98.0563968081848 103.984038411226
"3760" 751.8 97.8507190601113 104.168108964003
"3761" 752 97.8353739549047 103.562511730617
"3762" 752.2 97.6620898322826 103.456328783436
"3763" 752.4 97.7077334757626 103.125108452731
"3764" 752.6 97.4963221343447 102.682676152165
"3765" 752.8 97.4586102656465 102.224823012476
"3766" 753 97.2242099419707 101.326740652123
"3767" 753.2 97.4545640280596 99.8411354033947
"3768" 753.4 97.1993869781578 97.9717559514603
"3769" 753.6 96.6825362253938 95.5487729244235
"3770" 753.8 96.207892207275 93.1805196814404
"3771" 754 95.9756560554132 92.7726599641055
"3772" 754.2 95.8450249996053 91.9711807236956
"3773" 754.4 95.844702842005 91.9507577597086
"3774" 754.6 95.9437969731576 91.9278388256722
"3775" 754.8 96.0205629973815 91.5361808214882
"3776" 755 95.9219097141188 91.3121047875081
"3777" 755.2 95.5458718144638 89.5979675527923
"3778" 755.4 94.9909037309682 87.3114552590172
"3779" 755.6 93.8379489049885 84.9703057102722
"3780" 755.8 92.5341476840072 82.7946400004445
"3781" 756 91.041241405625 80.5712317349093
"3782" 756.2 88.0950443925401 78.386926282368
"3783" 756.4 84.7013006486555 76.2791005930823
"3784" 756.6 81.6529298546981 75.3709382535327
"3785" 756.8 78.3421552879808 76.153143021219
"3786" 757 74.0876048492003 77.7887999552167
"3787" 757.2 69.4822438112405 79.2811580042019
"3788" 757.4 64.2486613340933 79.8828825581619
"3789" 757.6 58.6753542038258 80.1662623269966
"3790" 757.8 53.4635328965559 79.4445129313129
"3791" 758 48.1132441916521 77.8783188487776
"3792" 758.2 42.4097984114019 77.2095550998785
"3793" 758.4 36.7993729231068 77.5819640906626
"3794" 758.6 31.9981152114581 79.0721845469657
"3795" 758.8 28.0756526878969 82.1599111485762
"3796" 759 24.6626528560228 86.4787491749934
"3797" 759.2 23.5168130140277 90.3551263567322
"3798" 759.4 24.4751405149396 91.2126936420595
"3799" 759.6 26.1683725562806 94.1695576303531
"3800" 759.8 28.6307016664314 97.163521309531
"3801" 760 31.510127761978 100.16630855039
"3802" 760.2 34.7122128019377 103.490578932386
"3803" 760.4 37.5151245343277 106.787340611779
"3804" 760.6 39.8032734053433 110.929718047583
"3805" 760.8 41.2526587782141 114.692772471527
"3806" 761 40.8622621829128 115.217168197428
"3807" 761.2 39.8707304300791 115.232046544875
"3808" 761.4 38.9470445148775 115.262926159612
"3809" 761.6 38.8624339601963 115.069250900986
"3810" 761.8 38.3594151419444 114.853795082493
"3811" 762 38.6848083151213 114.677225853678
"3812" 762.2 38.8402162475224 114.568300718147
"3813" 762.4 38.075789414076 113.762641770882
"3814" 762.6 37.2449589867073 113.241680832131
"3815" 762.8 36.5952308073949 112.817743817337
"3816" 763 35.5447380791035 112.34753776248
"3817" 763.2 34.4475293947471 111.957315264248
"3818" 763.4 32.2208411559531 111.360382719129
"3819" 763.6 30.0847697650569 111.895789947052
"3820" 763.8 29.9633819331894 111.976045377074
"3821" 764 30.427867259843 111.879218533854
"3822" 764.2 30.4113464319989 111.771629592587
"3823" 764.4 30.1403074024956 112.420066158785
"3824" 764.6 29.4961761647338 112.486348964183
"3825" 764.8 29.7945873134069 112.217181507823
"3826" 765 29.7649850319625 112.128115702706
"3827" 765.2 29.7121361501548 112.009196323924
"3828" 765.4 29.4175103193744 112.210477348095
"3829" 765.6 29.6077777122191 112.338912858737
"3830" 765.8 29.6209915990313 112.427040019639
"3831" 766 29.8067404427303 112.419982858904
"3832" 766.2 29.7578963667501 112.307078691743
"3833" 766.4 29.8623695787246 112.391585432648
"3834" 766.6 29.9131657051382 112.519269523581
"3835" 766.8 29.835465294895 112.618727039208
"3836" 767 29.700633103175 112.6579219941
"3837" 767.2 29.74149771795 112.561256920359
"3838" 767.4 29.0335261048264 111.044869271228
"3839" 767.6 28.7571947850428 110.850930158477
"3840" 767.8 28.9238529877369 110.714846108226
"3841" 768 29.1971099422016 110.359461673701
"3842" 768.2 29.6007023444438 110.042026448754
"3843" 768.4 30.1602942533438 109.31362408248
"3844" 768.6 30.8410790265189 108.902147774961
"3845" 768.8 31.510812863736 108.392755288305
"3846" 769 31.8383476709614 107.092286043147
"3847" 769.2 32.61432882707 105.39934842126
"3848" 769.4 34.0507950688981 103.343957067347
"3849" 769.6 35.9637959415583 100.324578057044
"3850" 769.8 37.0269672343919 99.0294473872829
"3851" 770 37.2857706142757 98.6717083227765
"3852" 770.2 37.1901501764386 98.9769311353655
"3853" 770.4 38.0798234114782 97.745906128868
"3854" 770.6 40.3457620972504 94.5480018767306
"3855" 770.8 43.0852877509111 91.0864682262359
"3856" 771 46.560706623288 88.2781404885485
"3857" 771.2 51.0374979294963 85.478829991924
"3858" 771.4 56.0837887742729 83.6114643089441
"3859" 771.6 60.8523707215854 82.6094008492918
"3860" 771.8 66.367909938176 81.5215955929599
"3861" 772 71.9426651563563 81.2152526623006
"3862" 772.2 77.298117528705 80.5058270813375
"3863" 772.4 83.343308174947 80.2948881772956
"3864" 772.6 88.1398320706064 79.8881815650003
"3865" 772.8 95.0520863033464 80.1374205192109
"3866" 773 100.719332866354 80.8197888517029
"3867" 773.2 106.025157085421 82.8878902615622
"3868" 773.4 110.418075899193 84.8794306641574
"3869" 773.6 110.915318630297 85.5626822615458
"3870" 773.8 112.08430882415 84.2030964292124
"3871" 774 113.162460770588 81.041079211343
"3872" 774.2 112.820896284851 77.8084041192897
"3873" 774.4 112.901946390273 73.9994780562695
"3874" 774.6 112.605888465166 69.7227022941025
"3875" 774.8 112.528156864555 64.6890284917719
"3876" 775 112.609702577653 59.7579261236674
"3877" 775.2 112.972626160671 54.7249387192166
"3878" 775.4 112.37779864056 49.2606726898244
"3879" 775.6 111.052338823418 43.9113923507903
"3880" 775.8 108.188655503563 38.8912510188101
"3881" 776 104.060692817744 35.1154225336302
"3882" 776.2 99.167134459933 32.6866262461811
"3883" 776.4 93.0994892186305 31.6318588385638
"3884" 776.6 88.5857542624548 30.1194432252551
"3885" 776.8 82.5209179878913 29.4586123239346
"3886" 777 76.6276095410926 28.5420030547852
"3887" 777.2 70.3123887798391 27.6164211980608
"3888" 777.4 63.4853775139134 27.7607363297477
"3889" 777.6 57.2055268167099 27.780052587537
"3890" 777.8 50.8946564034845 28.7678078461233
"3891" 778 44.4539707785962 29.8876800527271
"3892" 778.2 38.0628885697694 31.9694545759865
"3893" 778.4 32.8205352728375 35.1363438555801
"3894" 778.6 27.3256179620042 38.902194731816
"3895" 778.8 22.7458337010068 43.2753000625255
"3896" 779 18.5486773868591 47.5904873568995
"3897" 779.2 15.1328133090002 52.9655259290529
"3898" 779.4 13.9173269647219 58.7187456242868
"3899" 779.6 14.1894278618727 64.4757633031103
"3900" 779.8 15.2427276653961 70.7067347230677
"3901" 780 16.5336521106007 76.3961572670297
"3902" 780.2 18.6787101826695 82.4684983871316
"3903" 780.4 21.7371289033059 87.3247483348599
"3904" 780.6 23.8266366996373 92.2511495452694
"3905" 780.8 26.1649902830185 95.2344643145052
"3906" 781 30.0722924670976 95.945832132046
"3907" 781.2 34.83879711567 97.0091010802041
"3908" 781.4 40.0796103105078 98.2253876024264
"3909" 781.6 45.0628783084594 100.82979128904
"3910" 781.8 49.6686143384273 102.834933084322
"3911" 782 54.5632141801541 105.047016542398
"3912" 782.2 59.2940002880484 106.972071890648
"3913" 782.4 62.5195371613276 110.073865213133
"3914" 782.6 59.9707492328724 114.28904484972
"3915" 782.8 59.9680708516344 115.741448917347
"3916" 783 60.4305305129844 116.264611010737
"3917" 783.2 61.4582267497669 115.954038645978
"3918" 783.4 63.1923625952834 115.952008979617
"3919" 783.6 66.2880014217713 115.883961043661
"3920" 783.8 68.9285809194467 115.244226596695
"3921" 784 73.8106790236456 115.085833988725
"3922" 784.2 77.5520432765779 114.885949612256
"3923" 784.4 80.8357845200802 113.816717230354
"3924" 784.6 83.7705043914065 112.223911151531
"3925" 784.8 87.6320225679067 109.664177743588
"3926" 785 92.1418706361914 106.947376151549
"3927" 785.2 96.5536919761954 104.893069301315
"3928" 785.4 100.091019414195 101.343983959115
"3929" 785.6 102.397696874933 97.5655640057381
"3930" 785.8 105.180299761354 93.1603028796027
"3931" 786 108.102009499409 89.2299037683905
"3932" 786.2 110.633754957697 84.4963096908017
"3933" 786.4 112.628878426569 79.4617601934419
"3934" 786.6 112.75128110139 75.3097238266186
"3935" 786.8 112.385034789577 70.1748888204048
"3936" 787 113.121938225291 64.9549982192441
"3937" 787.2 112.931146394266 59.8097286519615
"3938" 787.4 113.696344624217 54.2996686499187
"3939" 787.6 114.050084029396 48.2569425702409
"3940" 787.8 115.458712870475 43.8853392682622
"3941" 788 114.784960816764 43.7303262228925
"3942" 788.2 113.804150446753 43.6677295980934
"3943" 788.4 112.257124224849 43.7764575685544
"3944" 788.6 111.414474014924 43.9607482103278
"3945" 788.8 108.542554376072 43.2939409190597
"3946" 789 105.90227125029 42.9237168406248
"3947" 789.2 103.104916355396 41.9850052464382
"3948" 789.4 98.7292026868153 40.3575704834627
"3949" 789.6 93.3216763669132 38.3782452955744
"3950" 789.8 88.557536654105 36.4877924145538
"3951" 790 83.3706706271536 33.5335393875727
"3952" 790.2 79.3512852284471 30.3329015047985
"3953" 790.4 75.3430340145965 25.5397473452015
"3954" 790.6 72.7631673420679 20.6159254734454
"3955" 790.8 72.351600377247 16.8254940479823
"3956" 791 72.889080522432 14.9958662347742
"3957" 791.2 71.8665404175812 13.9050544741442
"3958" 791.4 69.5727554521955 13.6583891101232
"3959" 791.6 66.1127750832812 13.9339403036564
"3960" 791.8 61.0626852503325 14.7562148471345
"3961" 792 55.3909491231052 16.3666289296305
"3962" 792.2 50.6182235781361 18.2898855169612
"3963" 792.4 44.8174348746868 20.996673193579
"3964" 792.6 39.9823342488237 22.5500696515718
"3965" 792.8 34.2991879618798 24.5835074248393
"3966" 793 28.3598070086268 26.1916280529644
"3967" 793.2 22.3797791971426 27.8492143644374
"3968" 793.4 16.3576474709954 29.5341487537878
"3969" 793.6 10.7906257013568 32.6726671878048
"3970" 793.8 8.86612576638998 37.1258221830468
"3971" 794 8.026067249158 43.6346340127785
"3972" 794.2 8.00664349086728 49.6688573054967
"3973" 794.4 9.03840768808323 56.5043718434747
"3974" 794.6 10.5156488550719 63.1516578120179
"3975" 794.8 12.3361543514126 69.3777678901226
"3976" 795 13.6852572938815 75.4897226804233
"3977" 795.2 15.5416268568998 81.2066026624774
"3978" 795.4 18.6514349756471 86.2529120179708
"3979" 795.6 20.9900633279683 91.6045045348424
"3980" 795.8 21.3602476871399 95.5475437970217
"3981" 796 19.7906457442114 98.4679728093516
"3982" 796.2 20.9862157276656 100.269484393601
"3983" 796.4 23.9796029997219 99.6703759090168
"3984" 796.6 27.1023653879196 98.6533713298576
"3985" 796.8 32.1274325939433 97.8896872106763
"3986" 797 35.7117323819205 97.8513287015095
"3987" 797.2 40.5750280554258 97.9453604068086
"3988" 797.4 45.9428104705297 98.3443293583017
"3989" 797.6 51.587025924699 99.0929446557593
"3990" 797.8 57.4604408233935 100.193789519418
"3991" 798 62.973091286029 100.607516148437
"3992" 798.2 67.5127422487359 102.802634071255
"3993" 798.4 72.7465269841178 104.845825748835
"3994" 798.6 77.3628803345337 105.614689762646
"3995" 798.8 81.1559208885241 102.468164959678
"3996" 799 85.2711809132176 98.5430060898446
"3997" 799.2 88.7287434342341 94.1374793838694
"3998" 799.4 91.776115179383 90.5221166310462
"3999" 799.6 96.1526001998245 85.4885106532384
"4000" 799.8 99.1437511960715 80.614892168135
"4001" 800 102.321437187135 76.591935411819
"4002" 800.2 105.436557068325 72.0690832530111
"4003" 800.4 109.000933132698 67.4551765035598
"4004" 800.6 112.411805636435 63.1472009908743
"4005" 800.8 116.289137013609 58.0955690055493
"4006" 801 118.78365425393 54.6381559388035
"4007" 801.2 118.856380621557 51.7812217280462
"4008" 801.4 118.131386793507 48.1551044029179
"4009" 801.6 115.874773109968 44.2653052482671
"4010" 801.8 113.370148028647 41.1304740961747
"4011" 802 109.813658742437 38.5709948404365
"4012" 802.2 105.772077413605 35.6767312115082
"4013" 802.4 101.286870931252 32.668466601032
"4014" 802.6 96.6708906513592 29.8972169405582
"4015" 802.8 92.9509346652348 26.2525873550075
"4016" 803 88.8303132739799 22.1214142028868
"4017" 803.2 86.1899254257081 17.5378314670515
"4018" 803.4 80.2325278931929 16.9395876231062
"4019" 803.6 79.8023043312981 16.9450657148051
"4020" 803.8 84.4449391189122 16.3367632356605
"4021" 804 86.6767645750137 16.3645054331163
"4022" 804.2 87.0740115366387 16.2664882795833
"4023" 804.4 87.8508439017305 16.7027220262004
"4024" 804.6 88.7363731573155 17.520764445597
"4025" 804.8 89.2250775867968 17.2687710769369
"4026" 805 91.0725593489181 16.9397743775867
"4027" 805.2 91.4206757173497 17.4241464077979
"4028" 805.4 91.7144829798985 18.9595258985077
"4029" 805.6 92.1097330187612 21.6389359476144
"4030" 805.8 92.8684496861698 24.3821691251106
"4031" 806 94.0997903766207 28.6723275894434
"4032" 806.2 95.4868873906935 32.6122251947295
"4033" 806.4 97.1094528774965 36.5214908834475
"4034" 806.6 99.6077903172611 40.8309275231906
"4035" 806.8 102.189493340439 45.7229689335058
"4036" 807 104.570226941008 50.8358084989793
"4037" 807.2 106.929359530938 55.3807308227483
"4038" 807.4 109.883921933089 60.4190540403806
"4039" 807.6 111.113828940888 65.4263126453833
"4040" 807.8 109.523941969231 68.8156252546534
"4041" 808 107.369934067677 70.5040930364416
"4042" 808.2 105.368305798248 73.6568043025961
"4043" 808.4 102.504763512838 75.6365393249371
"4044" 808.6 98.5524833684142 77.023068354614
"4045" 808.8 93.5983289157634 79.3122009886751
"4046" 809 89.0872917523698 80.1204641393483
"4047" 809.2 84.6467985426235 80.1908038936024
"4048" 809.4 79.2031776190555 80.401089794324
"4049" 809.6 73.7993820602485 80.6061169576326
"4050" 809.8 69.5152949396484 83.0524697855608
"4051" 810 66.3635893327053 86.5385668286614
"4052" 810.2 63.7746765023947 91.7158390932772
"4053" 810.4 62.4861285424528 96.1877534127124
"4054" 810.6 62.1639609851754 100.465088067078
"4055" 810.8 60.8565383485325 100.640296895075
"4056" 811 59.2693433769496 100.023348840889
"4057" 811.2 57.3601305846968 98.988432787321
"4058" 811.4 54.8563936486831 98.1958499933485
"4059" 811.6 51.4548241253874 98.5132603805589
"4060" 811.8 48.8900668519209 100.401780672827
"4061" 812 47.402810449021 102.682512237895
"4062" 812.2 46.7347669358598 104.483620326934
"4063" 812.4 45.8324923041134 106.153713789183
"4064" 812.6 45.390546968071 109.071031940234
"4065" 812.8 45.4385604329605 111.819986411254
"4066" 813 45.74206040913 112.362565506401
"4067" 813.2 44.5700847550588 112.896726946612
"4068" 813.4 44.5103514081513 111.80840713926
"4069" 813.6 43.0346456512198 110.8352500901
"4070" 813.8 41.7059803066211 109.481982716516
"4071" 814 40.3969818962499 107.774736244571
"4072" 814.2 37.9059028330719 105.557445488025
"4073" 814.4 35.8583047916085 104.194934748716
"4074" 814.6 32.5111190188219 101.750388661175
"4075" 814.8 29.5644121828107 99.8160540692765
"4076" 815 25.1606647667759 97.9190980833032
"4077" 815.2 20.4089157013588 96.2516465130624
"4078" 815.4 16.7828325054811 96.6552535743017
"4079" 815.6 16.0879154954901 97.6453322218671
"4080" 815.8 16.2151949182625 97.7734931642788
"4081" 816 16.472363894021 97.9136510915544
"4082" 816.2 16.5639755060187 97.9744783599085
"4083" 816.4 16.5839756699865 97.7962452466929
"4084" 816.6 16.3574179627217 97.4718863899398
"4085" 816.8 16.3588960761186 97.1881905657325
"4086" 817 16.1853533985491 96.7420509669046
"4087" 817.2 16.3491257934676 96.3338064537171
"4088" 817.4 16.0946633811625 95.6673121845238
"4089" 817.6 16.0734768607849 95.4959412308764
"4090" 817.8 16.1525523834306 95.0879626998521
"4091" 818 16.2104534651844 94.0310652662563
"4092" 818.2 16.5578171589173 92.8985030100225
"4093" 818.4 17.0219003681546 91.6665830277805
"4094" 818.6 17.2350186487096 89.7770898241211
"4095" 818.8 17.718209958647 86.8395322442581
"4096" 819 17.6476885241052 83.2907579565579
"4097" 819.2 17.478785368378 81.6556161066584
"4098" 819.4 16.3313076423342 79.1588092919511
"4099" 819.6 14.5033368846069 74.8107572777628
"4100" 819.8 11.8731588999285 70.761860253213
"4101" 820 8.70797798188383 67.6188516211577
"4102" 820.2 4.83326411896569 64.734234724329
"4103" 820.4 4.14703802596143 64.4919536048139
"4104" 820.6 4.47802672129901 63.6010720607508
"4105" 820.8 5.002691958689 60.8518100107242
"4106" 821 6.51006042310616 57.8754918015666
"4107" 821.2 7.31084003995773 53.4194594304898
"4108" 821.4 7.1347562638186 49.2002150856991
"4109" 821.6 5.94155108690063 43.9748402511905
"4110" 821.8 5.64715537184292 39.642109314956
"4111" 822 6.76361633657611 37.5667168666303
"4112" 822.2 8.91235633326468 35.1485211875955
"4113" 822.4 12.0263211730882 32.0204822890597
"4114" 822.6 15.2060128657157 28.3657306418194
"4115" 822.8 18.3608212324116 23.8862299620911
"4116" 823 22.3186877659229 20.381542291847
"4117" 823.2 26.3751203657576 15.9124716902244
"4118" 823.4 29.8384115963393 11.6674905290661
"4119" 823.6 34.197457648196 8.44588039493923
"4120" 823.8 39.228813684381 7.46035653115159
"4121" 824 44.7059273372251 7.16694401530112
"4122" 824.2 49.7213671646716 9.10904178168978
"4123" 824.4 54.4608470198171 11.5325942741268
"4124" 824.6 59.4181166259887 14.1888569914003
"4125" 824.8 65.1660452067772 16.5028494504852
"4126" 825 70.1774119420308 18.0706262326581
"4127" 825.2 75.4665108495706 20.0359142934746
"4128" 825.4 81.0700512692261 23.6904419100504
"4129" 825.6 84.8630183497044 27.2498409072737
"4130" 825.8 89.3632527321352 31.8908273494684
"4131" 826 91.8494836406339 36.6777542397682
"4132" 826.2 93.6434220535506 40.1688360625275
"4133" 826.4 97.085943011548 43.3994178782612
"4134" 826.6 100.324623752232 46.7813776719327
"4135" 826.8 103.445754521163 50.8660790293535
"4136" 827 106.958738390043 55.2445521818663
"4137" 827.2 109.567873247017 59.8483879619424
"4138" 827.4 110.518517723644 62.2709153286498
"4139" 827.6 113.971111609671 64.2456217164409
"4140" 827.8 116.189632844851 65.7863336792314
"4141" 828 115.092652868669 67.1923485781753
"4142" 828.2 112.951234192266 68.6103999720997
"4143" 828.4 110.579585016926 71.363382126642
"4144" 828.6 108.29256524297 74.0427899175291
"4145" 828.8 105.18154478626 77.579272561647
"4146" 829 103.00279367607 81.9294122179732
"4147" 829.2 101.166316407524 86.7289838703434
"4148" 829.4 99.5011693559521 91.6746244580505
"4149" 829.6 97.4296428839785 94.4712647474878
"4150" 829.8 93.8771737038586 95.7753796564754
"4151" 830 89.5329506892978 98.1233745299644
"4152" 830.2 84.4541369458995 100.057978170457
"4153" 830.4 79.115332709507 101.199524950874
"4154" 830.6 74.4132300690546 101.872446503583
"4155" 830.8 68.7366120415812 102.651041450678
"4156" 831 63.4198888139104 103.756223915895
"4157" 831.2 57.7156092570262 104.084354658575
"4158" 831.4 52.4974391582146 102.083435211943
"4159" 831.6 46.4452303977162 99.8416378500923
"4160" 831.8 40.6255337061653 97.7656876305184
"4161" 832 34.5616709577305 96.8275047590478
"4162" 832.2 29.4478061514112 96.0563420636963
"4163" 832.4 24.3948813640505 97.0578254771435
"4164" 832.6 23.494163797628 99.3124918567128
"4165" 832.8 23.9082919089643 101.446769241334
"4166" 833 25.1028174041547 103.049079125527
"4167" 833.2 27.0057853437121 104.340072736692
"4168" 833.4 26.8619738005214 104.112031922645
"4169" 833.6 26.6462314137929 103.927790301284
"4170" 833.8 25.3412070966567 103.468185210214
"4171" 834 25.3401543153273 103.523346874035
"4172" 834.2 25.0287523210649 103.323641499674
"4173" 834.4 24.3101352721767 102.907584622651
"4174" 834.6 23.4482057250521 101.97508973815
"4175" 834.8 23.2122030269125 100.824054611819
"4176" 835 23.0796528797361 99.3713351878781
"4177" 835.2 22.9770760675611 96.771243431015
"4178" 835.4 23.0067673006938 94.8330055163515
"4179" 835.6 23.0470248110404 93.1287336518057
"4180" 835.8 23.031731741346 92.0000139980508
"4181" 836 23.3863760329286 88.1966431123996
"4182" 836.2 23.2375256189354 83.3381866262384
"4183" 836.4 21.6290665398413 78.8630397747632
"4184" 836.6 19.0319349081453 74.0068382228801
"4185" 836.8 15.6852543752123 69.8928504384088
"4186" 837 11.4495027254595 66.1537494629757
"4187" 837.2 7.37010132721064 63.2050389200706
"4188" 837.4 3.77999313985088 61.7677322829615
"4189" 837.6 3.77361423817198 60.6473001880481
"4190" 837.8 4.73483622738944 58.2201521687789
"4191" 838 6.15797264078555 54.5131727211177
"4192" 838.2 8.33618784358465 50.0080149201385
"4193" 838.4 11.2667630479958 45.7697973038354
"4194" 838.6 14.0542981902282 41.105845261199
"4195" 838.8 16.9977115353323 35.6728502937813
"4196" 839 19.9284746465949 31.1878493304662
"4197" 839.2 23.6156022395968 28.2125149130869
"4198" 839.4 28.5028565660963 24.695019702167
"4199" 839.6 32.6234541692882 21.1183008003747
"4200" 839.8 36.9418224388351 18.4531396142718
"4201" 840 42.7474531335579 15.7054804875035
"4202" 840.2 48.2651936049311 12.9382720348915
"4203" 840.4 53.4832050683735 10.5887633431694
"4204" 840.6 58.5023936794068 11.0741784048704
"4205" 840.8 63.9867022840128 11.2745390471703
"4206" 841 69.8765086236082 9.86446432884504
"4207" 841.2 73.7889618856819 8.55023327140655
"4208" 841.4 74.8100532595375 6.28904359573606
"4209" 841.6 75.5474219158711 6.30034178263279
"4210" 841.8 76.7494728234235 4.9570242233228
"4211" 842 76.0228674843333 5.31373480207022
"4212" 842.2 76.2636346656263 5.30405475036275
"4213" 842.4 77.3076334987536 5.66904724093459
"4214" 842.6 77.350888256187 5.82614592779062
"4215" 842.8 77.2038996184273 6.07117742769654
"4216" 843 77.0569878008014 6.1624084074618
"4217" 843.2 77.0842798525375 6.68028648345702
"4218" 843.4 77.0416708289377 6.96236839228735
"4219" 843.6 77.4521030381919 6.83274761780858
"4220" 843.8 77.747918768114 6.74532360083014
"4221" 844 78.2851932505666 7.36625680791894
"4222" 844.2 78.3830278342063 7.78977390398713
"4223" 844.4 79.4575743513363 8.32672064422004
"4224" 844.6 80.8653346029017 9.17619825332739
"4225" 844.8 83.0411234060322 10.3767126994711
"4226" 845 84.9918669935087 11.4840688561224
"4227" 845.2 87.1979013091169 14.0933264895818
"4228" 845.4 90.2940982182455 16.907709887247
"4229" 845.6 93.4179093858758 19.8096509532576
"4230" 845.8 97.2034506707552 23.7566690177555
"4231" 846 101.326671430168 27.3676476836041
"4232" 846.2 104.546207293308 31.8255086633955
"4233" 846.4 106.752611905867 36.5725686691304
"4234" 846.6 108.777945030946 40.1827435768207
"4235" 846.8 111.331569917163 43.3826772680526
"4236" 847 114.774592776826 47.428949258528
"4237" 847.2 117.368951001137 52.1134570293896
"4238" 847.4 117.655026019149 56.2936556071542
"4239" 847.6 116.355568461166 59.0263019670513
"4240" 847.8 116.514659630749 64.4166053302885
"4241" 848 116.810201345894 67.5066426712719
"4242" 848.2 117.891669218224 71.5212808750698
"4243" 848.4 118.05183026192 76.2707919586982
"4244" 848.6 118.391585732598 78.1089093056267
"4245" 848.8 119.061802074623 76.8805729798264
"4246" 849 119.461722940253 76.4002833076318
"4247" 849.2 119.0916493225 76.2773250570676
"4248" 849.4 118.840876071121 76.361063763313
"4249" 849.6 118.416714261323 76.4801782083321
"4250" 849.8 118.088892757676 76.6479965043886
"4251" 850 117.378503392294 77.5523343206825
"4252" 850.2 116.491579112933 78.7825679615065
"4253" 850.4 115.784103474661 79.6946309792891
"4254" 850.6 114.534772267377 81.4107252344346
"4255" 850.8 112.995138433809 83.7739579823635
"4256" 851 111.278348693557 86.9039475583823
"4257" 851.2 109.653090271813 91.0593408240081
"4258" 851.4 108.466365825318 94.0916335188893
"4259" 851.6 106.75194059636 94.7319542909661
"4260" 851.8 104.484524822952 95.7088967431743
"4261" 852 102.663548494935 97.9542766734385
"4262" 852.2 101.172097678843 101.200158812577
"4263" 852.4 100.470602048916 103.44487050372
"4264" 852.6 99.1529706566605 104.196862539415
"4265" 852.8 97.776929482435 105.797463056274
"4266" 853 96.8807988547856 106.38427254102
"4267" 853.2 95.0759604940145 107.205604605581
"4268" 853.4 93.742366900498 107.751840170295
"4269" 853.6 92.0889693531199 108.068013953435
"4270" 853.8 89.7299887438463 107.711288286468
"4271" 854 86.2408843636958 108.329569751476
"4272" 854.2 83.2566362167484 109.852463226598
"4273" 854.4 80.4417384515246 112.300669206633
"4274" 854.6 79.2501794052057 115.543802281086
"4275" 854.8 78.5267284234524 116.123161565162
"4276" 855 77.8774058680609 115.925010987562
"4277" 855.2 77.1027549118579 116.279204752327
"4278" 855.4 76.4284506026309 116.31299375742
"4279" 855.6 76.4118628984318 116.331037064558
"4280" 855.8 75.9996070194423 116.367140894005
"4281" 856 75.6585301595473 116.244300045398
"4282" 856.2 75.6574240226685 116.110547502699
"4283" 856.4 75.2812312356143 115.889985323103
"4284" 856.6 74.8783422738735 115.186016440508
"4285" 856.8 74.9468980903011 114.754881105937
"4286" 857 74.7738475916689 113.964315198384
"4287" 857.2 74.5504407455552 113.106974822019
"4288" 857.4 73.6963363096945 111.398917036673
"4289" 857.6 71.9789166995502 109.183108135451
"4290" 857.8 71.2794740065713 108.319775691723
"4291" 858 70.2823467500037 107.481944919349
"4292" 858.2 66.9522720161901 105.690396448815
"4293" 858.4 62.7195139037405 104.486482553826
"4294" 858.6 57.9704666146028 103.671419943121
"4295" 858.8 52.7815696603867 104.082606893314
"4296" 859 47.3442561064447 103.896722588023
"4297" 859.2 42.4267348208988 103.557568850404
"4298" 859.4 37.1916170345233 101.973479732744
"4299" 859.6 31.6902612393048 100.986921480159
"4300" 859.8 26.5642425720335 99.2849185017163
"4301" 860 21.5975209137323 99.2029770208653
"4302" 860.2 19.3302658065139 100.891238983589
"4303" 860.4 18.9189107847096 103.24166797257
"4304" 860.6 19.1746574227396 102.9792315008
"4305" 860.8 18.6095591866201 102.597863358439
"4306" 861 18.1630996635685 102.438785267449
"4307" 861.2 17.6673293747733 102.053593263962
"4308" 861.4 17.4044057708297 101.643642609605
"4309" 861.6 17.7230507162486 101.764168658767
"4310" 861.8 18.2919752025642 101.560075188486
"4311" 862 18.3389225777657 101.277702723733
"4312" 862.2 18.5393984027437 101.212521052032
"4313" 862.4 19.4330501161362 100.897682002432
"4314" 862.6 19.1717885889551 101.012586749413
"4315" 862.8 19.4512591880789 101.354237196226
"4316" 863 19.603493491261 101.207460376065
"4317" 863.2 19.8404668093998 101.227500090508
"4318" 863.4 20.0964345295437 101.68556825666
"4319" 863.6 20.426092569988 101.443248310682
"4320" 863.8 20.5784751836926 100.739924819439
"4321" 864 20.700893378246 100.525986315017
"4322" 864.2 20.7739990833249 100.855152445528
"4323" 864.4 21.5045883855176 101.04439220628
"4324" 864.6 22.4522281596484 101.399613378979
"4325" 864.8 23.9903265687464 101.923746465676
"4326" 865 26.2454342289774 102.743161988813
"4327" 865.2 28.8118381487845 103.815028963462
"4328" 865.4 32.9915043258948 105.800611098033
"4329" 865.6 35.9193757815721 107.034432218819
"4330" 865.8 38.4689962962018 108.796797083189
"4331" 866 41.4364194030726 111.843558017425
"4332" 866.2 44.6918540621227 115.057177336066
"4333" 866.4 48.8919815352389 116.618773206124
"4334" 866.6 53.2011205516575 118.227775152761
"4335" 866.8 56.4563239202232 120.114183123478
"4336" 867 56.1722585654524 119.907850162779
"4337" 867.2 56.3097928448965 120.408211549212
"4338" 867.4 57.0805946554867 120.894477402633
"4339" 867.6 57.9173028998502 121.050151615144
"4340" 867.8 58.3924369588552 121.382646929909
"4341" 868 57.9428115772151 121.412781581251
"4342" 868.2 57.4515037913648 121.158984512467
"4343" 868.4 57.8815241821629 121.254444130425
"4344" 868.6 57.7842893021522 121.251601094833
"4345" 868.8 58.0086082226372 120.908466804423
"4346" 869 58.4117088368076 120.26201505344
"4347" 869.2 58.4534741733989 119.836373886764
"4348" 869.4 59.2494400786917 119.550126815593
"4349" 869.6 59.7930840750732 119.238563961385
"4350" 869.8 61.651402922738 118.229800771979
"4351" 870 63.7335072767486 117.939447820123
"4352" 870.2 66.5965476911577 118.061754744465
"4353" 870.4 68.4622875250079 118.718212309253
"4354" 870.6 68.561525972263 118.603825226466
"4355" 870.8 69.6876504245574 119.217653602512
"4356" 871 71.0040322100435 119.338394194555
"4357" 871.2 71.2612139621097 119.440828013856
"4358" 871.4 70.6776902585889 119.490612809807
"4359" 871.6 70.3342174722413 119.601345026373
"4360" 871.8 69.9123549087954 119.737428530489
"4361" 872 69.1274454382823 119.422007176108
"4362" 872.2 68.9206018296806 119.201306929716
"4363" 872.4 68.4500553726002 118.924283078469
"4364" 872.6 68.1063357847035 119.227066939489
"4365" 872.8 68.1253970468831 119.193294183047
"4366" 873 67.5592986879104 118.911483381942
"4367" 873.2 67.1965555674033 118.502364867664
"4368" 873.4 67.0059476344141 118.163044554044
"4369" 873.6 66.8286589575159 118.022373012102
"4370" 873.8 66.8211862311444 117.76490253846
"4371" 874 66.2148755089018 116.918655097862
"4372" 874.2 66.0892181186671 116.690877306669
"4373" 874.4 65.9241407834295 116.196145585124
"4374" 874.6 65.8685890879577 115.694832519773
"4375" 874.8 65.7609938635966 115.143562600127
"4376" 875 66.0999393263281 114.861346842107
"4377" 875.2 66.3908858396829 114.917669220806
"4378" 875.4 66.4550352035881 114.816615134463
"4379" 875.6 67.3106661276194 114.246821988084
"4380" 875.8 67.1979787741464 114.469637826709
"4381" 876 67.4730682038009 114.588004080561
"4382" 876.2 68.3109709871801 114.579219447131
"4383" 876.4 70.0531828265127 114.229118038526
"4384" 876.6 71.8586424311454 113.79542193961
"4385" 876.8 73.1990590852809 113.06785201567
"4386" 877 75.4493621785689 112.451371013118
"4387" 877.2 78.6012514719107 111.272550795849
"4388" 877.4 81.9163393378265 110.671632565816
"4389" 877.6 85.5209168789864 110.510317587611
"4390" 877.8 89.3720264317787 109.948455686574
"4391" 878 92.2629356198016 109.315955313402
"4392" 878.2 92.6200160623563 109.766508969168
"4393" 878.4 92.3858106729501 110.191381086379
"4394" 878.6 91.674843151032 110.03995822905
"4395" 878.8 91.7802418300447 109.95377585857
"4396" 879 91.8828069014163 109.803569397651
"4397" 879.2 92.1692874860681 109.518043997907
"4398" 879.4 92.2918536813411 109.122042384605
"4399" 879.6 92.0559051462941 108.525751342548
"4400" 879.8 92.1525396440235 107.855616375183
"4401" 880 91.4601431631974 107.339795868272
"4402" 880.2 91.3179826773509 107.09060222963
"4403" 880.4 91.3953408428326 107.18524878728
"4404" 880.6 91.3894517373447 106.226588943317
"4405" 880.8 91.4740873712767 104.972195606116
"4406" 881 91.7384051124849 102.846577199129
"4407" 881.2 92.418690313864 99.6139313949848
"4408" 881.4 93.342025517586 95.857320670149
"4409" 881.6 94.8470668603106 91.5812756219485
"4410" 881.8 97.2453993664381 87.2705411602024
"4411" 882 100.423681556466 84.3160791577313
"4412" 882.2 103.211622926987 80.0373425897234
"4413" 882.4 106.885352635407 76.3493738256499
"4414" 882.6 110.539496523817 72.0160977149669
"4415" 882.8 114.28557651272 69.3893350186942
"4416" 883 116.322206520974 67.6633096441413
"4417" 883.2 115.541453476561 64.9229228493174
"4418" 883.4 114.693203723771 60.8368738543038
"4419" 883.6 113.386189034995 55.9232204749906
"4420" 883.8 110.908421553786 51.7729557101077
"4421" 884 107.247180825973 47.6815868168684
"4422" 884.2 103.787436299255 43.1734378922432
"4423" 884.4 101.315360085997 38.8506555572014
"4424" 884.6 99.3351713091658 32.7903388802361
"4425" 884.8 98.1873363173199 28.3154484036417
"4426" 885 99.4366454906153 26.4150115929442
"4427" 885.2 98.6103381496485 26.2687351440157
"4428" 885.4 96.0779579624025 25.466425450888
"4429" 885.6 92.7947103023915 26.7323448732637
"4430" 885.8 88.2641350792349 27.8167434686558
"4431" 886 82.9708506370323 28.8681950909288
"4432" 886.2 79.5085410427925 30.0631556386043
"4433" 886.4 73.2565812581242 31.6995245970599
"4434" NA NA NA
"4435" NA NA NA
"4436" NA NA NA
"4437" NA NA NA
"4438" NA NA NA
"4439" NA NA NA
"4440" NA NA NA
"4441" NA NA NA
"4442" NA NA NA
"4443" NA NA NA
"4444" NA NA NA
"4445" NA NA NA
"4446" NA NA NA
"4447" NA NA NA
"4448" NA NA NA
"4449" NA NA NA
"4450" NA NA NA
"4451" NA NA NA
"4452" NA NA NA
"4453" NA NA NA
"4454" NA NA NA
"4455" NA NA NA
"4456" NA NA NA
"4457" NA NA NA
"4458" NA NA NA
"4459" NA NA NA
"4460" NA NA NA
"4461" NA NA NA
"4462" NA NA NA
"4463" NA NA NA
"4464" NA NA NA
"4465" NA NA NA
"4466" NA NA NA
"4467" NA NA NA
"4468" NA NA NA
"4469" NA NA NA
"4470" NA NA NA
"4471" NA NA NA
"4472" NA NA NA
"4473" NA NA NA
"4474" NA NA NA
"4475" NA NA NA
"4476" NA NA NA
"4477" NA NA NA
"4478" NA NA NA
"4479" NA NA NA
"4480" NA NA NA
"4481" NA NA NA
"4482" NA NA NA
"4483" NA NA NA
"4484" NA NA NA
"4485" NA NA NA
"4486" NA NA NA
"4487" NA NA NA
"4488" NA NA NA
"4489" NA NA NA
"4490" NA NA NA
"4491" NA NA NA
"4492" NA NA NA
"4493" NA NA NA
"4494" NA NA NA
"4495" NA NA NA
"4496" NA NA NA
"4497" NA NA NA
"4498" NA NA NA
"4499" NA NA NA
"4500" NA NA NA
"4501" NA NA NA
"4502" NA NA NA
"4503" NA NA NA
"4504" NA NA NA
"4505" NA NA NA
"4506" NA NA NA
"4507" NA NA NA
"4508" NA NA NA
"4509" NA NA NA
"4510" NA NA NA
"4511" NA NA NA
"4512" NA NA NA
"4513" NA NA NA
"4514" NA NA NA
"4515" NA NA NA
"4516" NA NA NA
"4517" NA NA NA
"4518" NA NA NA
"4519" NA NA NA
"4520" NA NA NA
"4521" NA NA NA
"4522" NA NA NA
"4523" NA NA NA
"4524" NA NA NA
"4525" NA NA NA
"4526" NA NA NA
"4527" NA NA NA
"4528" NA NA NA
"4529" NA NA NA
"4530" NA NA NA
"4531" NA NA NA
"4532" NA NA NA
"4533" NA NA NA
"4534" NA NA NA
"4535" NA NA NA
"4536" NA NA NA
"4537" NA NA NA
"4538" NA NA NA
"4539" NA NA NA
"4540" NA NA NA
"4541" NA NA NA
"4542" NA NA NA
"4543" NA NA NA
"4544" NA NA NA
"4545" NA NA NA
"4546" NA NA NA
"4547" NA NA NA
"4548" NA NA NA
"4549" NA NA NA
"4550" NA NA NA
"4551" NA NA NA
"4552" NA NA NA
"4553" NA NA NA
"4554" NA NA NA
"4555" NA NA NA
"4556" NA NA NA
"4557" NA NA NA
"4558" NA NA NA
"4559" NA NA NA
"4560" NA NA NA
"4561" NA NA NA
"4562" NA NA NA
"4563" NA NA NA
"4564" NA NA NA
"4565" NA NA NA
"4566" NA NA NA
"4567" NA NA NA
"4568" NA NA NA
"4569" NA NA NA
"4570" NA NA NA
"4571" NA NA NA
"4572" NA NA NA
"4573" NA NA NA
"4574" NA NA NA
"4575" NA NA NA
"4576" NA NA NA
"4577" NA NA NA
"4578" NA NA NA
"4579" NA NA NA
"4580" NA NA NA
"4581" NA NA NA
"4582" NA NA NA
"4583" NA NA NA
"4584" NA NA NA
"4585" NA NA NA
"4586" NA NA NA
"4587" NA NA NA
"4588" NA NA NA
"4589" NA NA NA
"4590" NA NA NA
"4591" NA NA NA
"4592" NA NA NA
"4593" NA NA NA
"4594" NA NA NA
"4595" NA NA NA
"4596" NA NA NA
"4597" NA NA NA
"4598" NA NA NA
"4599" NA NA NA
"4600" NA NA NA
"4601" NA NA NA
"4602" NA NA NA
"4603" NA NA NA
"4604" NA NA NA
"4605" NA NA NA
"4606" NA NA NA
"4607" NA NA NA
"4608" NA NA NA
"4609" NA NA NA
"4610" NA NA NA
"4611" NA NA NA
"4612" NA NA NA
"4613" NA NA NA
"4614" NA NA NA
"4615" NA NA NA
"4616" NA NA NA
"4617" NA NA NA
"4618" NA NA NA
"4619" NA NA NA
"4620" NA NA NA
"4621" NA NA NA
"4622" NA NA NA
"4623" NA NA NA
"4624" NA NA NA
"4625" NA NA NA
"4626" NA NA NA
"4627" NA NA NA
"4628" NA NA NA
"4629" NA NA NA
"4630" NA NA NA
"4631" NA NA NA
"4632" NA NA NA
"4633" NA NA NA
"4634" NA NA NA
"4635" NA NA NA
"4636" NA NA NA
"4637" NA NA NA
"4638" NA NA NA
"4639" NA NA NA
"4640" NA NA NA
"4641" NA NA NA
"4642" NA NA NA
"4643" NA NA NA
"4644" NA NA NA
"4645" NA NA NA
"4646" NA NA NA
"4647" NA NA NA
"4648" NA NA NA
"4649" NA NA NA
"4650" NA NA NA
"4651" NA NA NA
"4652" NA NA NA
"4653" NA NA NA
"4654" NA NA NA
"4655" NA NA NA
"4656" NA NA NA
"4657" NA NA NA
"4658" NA NA NA
"4659" NA NA NA
"4660" NA NA NA
"4661" NA NA NA
"4662" NA NA NA
"4663" NA NA NA
"4664" NA NA NA
"4665" NA NA NA
"4666" NA NA NA
"4667" NA NA NA
"4668" NA NA NA
"4669" NA NA NA
"4670" NA NA NA
"4671" NA NA NA
"4672" NA NA NA
"4673" NA NA NA
"4674" NA NA NA
"4675" NA NA NA
"4676" NA NA NA
"4677" NA NA NA
"4678" NA NA NA
"4679" NA NA NA
"4680" NA NA NA
"4681" NA NA NA
"4682" NA NA NA
"4683" NA NA NA
"4684" NA NA NA
"4685" NA NA NA
"4686" NA NA NA
"4687" NA NA NA
"4688" NA NA NA
"4689" NA NA NA
"4690" NA NA NA
"4691" NA NA NA
"4692" NA NA NA
"4693" NA NA NA
"4694" NA NA NA
"4695" NA NA NA
"4696" NA NA NA
"4697" NA NA NA
"4698" NA NA NA
"4699" NA NA NA
"4700" NA NA NA
"4701" NA NA NA
"4702" NA NA NA
"4703" NA NA NA
"4704" NA NA NA
"4705" NA NA NA
"4706" NA NA NA
"4707" NA NA NA
"4708" NA NA NA
"4709" NA NA NA
"4710" NA NA NA
"4711" NA NA NA
"4712" NA NA NA
"4713" NA NA NA
"4714" NA NA NA
"4715" NA NA NA
"4716" NA NA NA
"4717" NA NA NA
"4718" NA NA NA
"4719" NA NA NA
"4720" NA NA NA
"4721" NA NA NA
"4722" NA NA NA
"4723" NA NA NA
"4724" NA NA NA
"4725" NA NA NA
"4726" NA NA NA
"4727" NA NA NA
"4728" NA NA NA
"4729" NA NA NA
"4730" NA NA NA
"4731" NA NA NA
"4732" NA NA NA
"4733" NA NA NA
"4734" NA NA NA
"4735" NA NA NA
"4736" NA NA NA
"4737" NA NA NA
"4738" NA NA NA
"4739" NA NA NA
"4740" NA NA NA
"4741" NA NA NA
"4742" NA NA NA
"4743" NA NA NA
"4744" NA NA NA
"4745" NA NA NA
"4746" NA NA NA
"4747" NA NA NA
"4748" NA NA NA
"4749" NA NA NA
"4750" NA NA NA
"4751" NA NA NA
"4752" NA NA NA
"4753" NA NA NA
"4754" NA NA NA
"4755" NA NA NA
"4756" NA NA NA
"4757" NA NA NA
"4758" NA NA NA
"4759" NA NA NA
"4760" NA NA NA
"4761" NA NA NA
"4762" NA NA NA
"4763" NA NA NA
"4764" NA NA NA
"4765" NA NA NA
"4766" NA NA NA
"4767" NA NA NA
"4768" NA NA NA
"4769" NA NA NA
"4770" NA NA NA
"4771" NA NA NA
"4772" NA NA NA
"4773" NA NA NA
"4774" NA NA NA
"4775" NA NA NA
"4776" NA NA NA
"4777" NA NA NA
"4778" NA NA NA
"4779" NA NA NA
"4780" NA NA NA
"4781" NA NA NA
"4782" NA NA NA
"4783" NA NA NA
"4784" NA NA NA
"4785" NA NA NA
"4786" NA NA NA
"4787" NA NA NA
"4788" NA NA NA
"4789" NA NA NA
"4790" NA NA NA
"4791" NA NA NA
"4792" NA NA NA
"4793" NA NA NA
"4794" NA NA NA
"4795" NA NA NA
"4796" NA NA NA
"4797" NA NA NA
"4798" NA NA NA
"4799" NA NA NA
"4800" NA NA NA
"4801" NA NA NA
"4802" NA NA NA
"4803" NA NA NA
"4804" NA NA NA
"4805" NA NA NA
"4806" NA NA NA
"4807" NA NA NA
"4808" NA NA NA
"4809" NA NA NA
"4810" NA NA NA
"4811" NA NA NA
"4812" NA NA NA
"4813" NA NA NA
"4814" NA NA NA
"4815" NA NA NA
"4816" NA NA NA
"4817" NA NA NA
"4818" NA NA NA
"4819" NA NA NA
"4820" NA NA NA
"4821" NA NA NA
"4822" NA NA NA
"4823" NA NA NA
"4824" NA NA NA
"4825" NA NA NA
"4826" NA NA NA
"4827" NA NA NA
"4828" NA NA NA
"4829" NA NA NA
"4830" NA NA NA
"4831" NA NA NA
"4832" NA NA NA
"4833" NA NA NA
"4834" NA NA NA
"4835" NA NA NA
"4836" NA NA NA
"4837" NA NA NA
"4838" NA NA NA
"4839" NA NA NA
"4840" NA NA NA
"4841" NA NA NA
"4842" NA NA NA
"4843" NA NA NA
"4844" NA NA NA
"4845" NA NA NA
"4846" NA NA NA
"4847" NA NA NA
"4848" NA NA NA
"4849" NA NA NA
"4850" NA NA NA
"4851" NA NA NA
"4852" NA NA NA
"4853" NA NA NA
"4854" NA NA NA
"4855" NA NA NA
"4856" NA NA NA
"4857" NA NA NA
"4858" NA NA NA
"4859" NA NA NA
"4860" NA NA NA
"4861" NA NA NA
"4862" NA NA NA
"4863" NA NA NA
"4864" NA NA NA
"4865" NA NA NA
"4866" NA NA NA
"4867" NA NA NA
"4868" NA NA NA
"4869" NA NA NA
"4870" NA NA NA
"4871" NA NA NA
"4872" NA NA NA
"4873" NA NA NA
"4874" NA NA NA
"4875" NA NA NA
"4876" NA NA NA
"4877" NA NA NA
"4878" NA NA NA
"4879" NA NA NA
"4880" NA NA NA
"4881" NA NA NA
"4882" NA NA NA
"4883" NA NA NA
"4884" NA NA NA
"4885" NA NA NA
"4886" NA NA NA
"4887" NA NA NA
"4888" NA NA NA
"4889" NA NA NA
"4890" NA NA NA
"4891" NA NA NA
"4892" NA NA NA
"4893" NA NA NA
"4894" NA NA NA
"4895" NA NA NA
"4896" NA NA NA
"4897" NA NA NA
"4898" NA NA NA
"4899" NA NA NA
"4900" NA NA NA
"4901" NA NA NA
"4902" NA NA NA
"4903" NA NA NA
"4904" NA NA NA
"4905" NA NA NA
"4906" NA NA NA
"4907" NA NA NA
"4908" NA NA NA
"4909" NA NA NA
"4910" NA NA NA
"4911" NA NA NA
"4912" NA NA NA
"4913" NA NA NA
"4914" NA NA NA
"4915" NA NA NA
"4916" NA NA NA
"4917" NA NA NA
"4918" NA NA NA
"4919" NA NA NA
"4920" NA NA NA
"4921" NA NA NA
"4922" NA NA NA
"4923" NA NA NA
"4924" NA NA NA
"4925" NA NA NA
"4926" NA NA NA
"4927" NA NA NA
"4928" NA NA NA
"4929" NA NA NA
"4930" NA NA NA
"4931" NA NA NA
"4932" NA NA NA
"4933" NA NA NA
"4934" NA NA NA
"4935" NA NA NA
"4936" NA NA NA
"4937" NA NA NA
"4938" NA NA NA
"4939" NA NA NA
"4940" NA NA NA
"4941" NA NA NA
"4942" NA NA NA
"4943" NA NA NA
"4944" NA NA NA
"4945" NA NA NA
"4946" NA NA NA
"4947" NA NA NA
"4948" NA NA NA
"4949" NA NA NA
"4950" NA NA NA
"4951" NA NA NA
"4952" NA NA NA
"4953" NA NA NA
"4954" NA NA NA
"4955" NA NA NA
"4956" NA NA NA
"4957" NA NA NA
"4958" NA NA NA
"4959" NA NA NA
"4960" NA NA NA
"4961" NA NA NA
"4962" NA NA NA
"4963" NA NA NA
"4964" NA NA NA
"4965" NA NA NA
"4966" NA NA NA
"4967" NA NA NA
"4968" NA NA NA
"4969" NA NA NA
"4970" NA NA NA
"4971" NA NA NA
"4972" NA NA NA
"4973" NA NA NA
"4974" NA NA NA
"4975" NA NA NA
"4976" NA NA NA
"4977" NA NA NA
"4978" NA NA NA
"4979" NA NA NA
"4980" NA NA NA
"4981" NA NA NA
"4982" NA NA NA
"4983" NA NA NA
"4984" NA NA NA
"4985" NA NA NA
"4986" NA NA NA
"4987" NA NA NA
"4988" NA NA NA
"4989" NA NA NA
"4990" NA NA NA
"4991" NA NA NA
"4992" NA NA NA
"4993" NA NA NA
"4994" NA NA NA
"4995" NA NA NA
"4996" NA NA NA
"4997" NA NA NA
"4998" NA NA NA
"4999" NA NA NA
"5000" NA NA NA
"5001" NA NA NA
"5002" NA NA NA
"5003" NA NA NA
"5004" NA NA NA
"5005" NA NA NA
"5006" NA NA NA
"5007" NA NA NA
"5008" NA NA NA
"5009" NA NA NA
"5010" NA NA NA
"5011" NA NA NA
"5012" NA NA NA
"5013" NA NA NA
"5014" NA NA NA
"5015" NA NA NA
"5016" NA NA NA
"5017" NA NA NA
"5018" NA NA NA
"5019" NA NA NA
"5020" NA NA NA
"5021" NA NA NA
"5022" NA NA NA
"5023" NA NA NA
"5024" NA NA NA
"5025" NA NA NA
"5026" NA NA NA
"5027" NA NA NA
"5028" NA NA NA
"5029" NA NA NA
"5030" NA NA NA
"5031" NA NA NA
"5032" NA NA NA
"5033" NA NA NA
"5034" NA NA NA
"5035" NA NA NA
"5036" NA NA NA
"5037" NA NA NA
"5038" NA NA NA
"5039" NA NA NA
"5040" NA NA NA
"5041" NA NA NA
"5042" NA NA NA
"5043" NA NA NA
"5044" NA NA NA
"5045" NA NA NA
"5046" NA NA NA
"5047" NA NA NA
"5048" NA NA NA
"5049" NA NA NA
"5050" NA NA NA
"5051" NA NA NA
"5052" NA NA NA
"5053" NA NA NA
"5054" NA NA NA
"5055" NA NA NA
"5056" NA NA NA
"5057" NA NA NA
"5058" NA NA NA
"5059" NA NA NA
"5060" NA NA NA
"5061" NA NA NA
"5062" NA NA NA
"5063" NA NA NA
"5064" NA NA NA
"5065" NA NA NA
"5066" NA NA NA
"5067" NA NA NA
"5068" NA NA NA
"5069" NA NA NA
"5070" NA NA NA
"5071" NA NA NA
"5072" NA NA NA
"5073" NA NA NA
"5074" NA NA NA
"5075" NA NA NA
"5076" NA NA NA
"5077" NA NA NA
"5078" NA NA NA
"5079" NA NA NA
"5080" NA NA NA
"5081" NA NA NA
"5082" NA NA NA
"5083" NA NA NA
"5084" NA NA NA
"5085" NA NA NA
"5086" NA NA NA
"5087" NA NA NA
"5088" NA NA NA
"5089" NA NA NA
"5090" NA NA NA
"5091" NA NA NA
"5092" NA NA NA
"5093" NA NA NA
"5094" NA NA NA
"5095" NA NA NA
"5096" NA NA NA
"5097" NA NA NA
"5098" NA NA NA
"5099" NA NA NA
"5100" NA NA NA
"5101" NA NA NA
"5102" NA NA NA
"5103" NA NA NA
"5104" NA NA NA
"5105" NA NA NA
"5106" NA NA NA
"5107" NA NA NA
"5108" NA NA NA
"5109" NA NA NA
"5110" NA NA NA
"5111" NA NA NA
"5112" NA NA NA
"5113" NA NA NA
"5114" NA NA NA
"5115" NA NA NA
"5116" NA NA NA
"5117" NA NA NA
"5118" NA NA NA
"5119" NA NA NA
"5120" NA NA NA
"5121" NA NA NA
"5122" NA NA NA
"5123" NA NA NA
"5124" NA NA NA
"5125" NA NA NA
"5126" NA NA NA
"5127" NA NA NA
"5128" NA NA NA
"5129" NA NA NA
"5130" NA NA NA
"5131" NA NA NA
"5132" NA NA NA
"5133" NA NA NA
"5134" NA NA NA
"5135" NA NA NA
"5136" NA NA NA
"5137" NA NA NA
"5138" NA NA NA
"5139" NA NA NA
"5140" NA NA NA
"5141" NA NA NA
"5142" NA NA NA
"5143" NA NA NA
"5144" NA NA NA
"5145" NA NA NA
"5146" NA NA NA
"5147" NA NA NA
"5148" NA NA NA
"5149" NA NA NA
"5150" NA NA NA
"5151" NA NA NA
"5152" NA NA NA
"5153" NA NA NA
"5154" NA NA NA
"5155" NA NA NA
"5156" NA NA NA
"5157" NA NA NA
"5158" NA NA NA
"5159" NA NA NA
"5160" NA NA NA
"5161" NA NA NA
"5162" NA NA NA
"5163" NA NA NA
"5164" NA NA NA
"5165" NA NA NA
"5166" NA NA NA
"5167" NA NA NA
"5168" NA NA NA
"5169" NA NA NA
"5170" NA NA NA
"5171" NA NA NA
"5172" NA NA NA
"5173" NA NA NA
"5174" NA NA NA
"5175" NA NA NA
"5176" NA NA NA
"5177" NA NA NA
"5178" NA NA NA
"5179" NA NA NA
"5180" NA NA NA
"5181" NA NA NA
"5182" NA NA NA
"5183" NA NA NA
"5184" NA NA NA
"5185" NA NA NA
"5186" NA NA NA
"5187" NA NA NA
"5188" NA NA NA
"5189" NA NA NA
"5190" NA NA NA
"5191" NA NA NA
"5192" NA NA NA
"5193" NA NA NA
"5194" NA NA NA
"5195" NA NA NA
"5196" NA NA NA
"5197" NA NA NA
"5198" NA NA NA
"5199" NA NA NA
"5200" NA NA NA
"5201" NA NA NA
"5202" NA NA NA
"5203" NA NA NA
"5204" NA NA NA
"5205" NA NA NA
"5206" NA NA NA
"5207" NA NA NA
"5208" NA NA NA
"5209" NA NA NA
"5210" NA NA NA
"5211" NA NA NA
"5212" NA NA NA
"5213" NA NA NA
"5214" NA NA NA
"5215" NA NA NA
"5216" NA NA NA
"5217" NA NA NA
"5218" NA NA NA
"5219" NA NA NA
"5220" NA NA NA
"5221" NA NA NA
"5222" NA NA NA
"5223" NA NA NA
"5224" NA NA NA
"5225" NA NA NA
"5226" NA NA NA
"5227" NA NA NA
"5228" NA NA NA
"5229" NA NA NA
"5230" NA NA NA
"5231" NA NA NA
"5232" NA NA NA
"5233" NA NA NA
"5234" NA NA NA
"5235" NA NA NA
"5236" NA NA NA
"5237" NA NA NA
"5238" NA NA NA
"5239" NA NA NA
"5240" NA NA NA
"5241" NA NA NA
"5242" NA NA NA
"5243" NA NA NA
"5244" NA NA NA
"5245" NA NA NA
"5246" NA NA NA
"5247" NA NA NA
"5248" NA NA NA
"5249" NA NA NA
"5250" NA NA NA
"5251" NA NA NA
"5252" NA NA NA
"5253" NA NA NA
"5254" NA NA NA
"5255" NA NA NA
"5256" NA NA NA
"5257" NA NA NA
"5258" NA NA NA
"5259" NA NA NA
"5260" NA NA NA
"5261" NA NA NA
"5262" NA NA NA
"5263" NA NA NA
"5264" NA NA NA
"5265" NA NA NA
"5266" NA NA NA
"5267" NA NA NA
"5268" NA NA NA
"5269" NA NA NA
"5270" NA NA NA
"5271" NA NA NA
"5272" NA NA NA
"5273" NA NA NA
"5274" NA NA NA
"5275" NA NA NA
"5276" NA NA NA
"5277" NA NA NA
"5278" NA NA NA
"5279" NA NA NA
"5280" NA NA NA
"5281" NA NA NA
"5282" NA NA NA
"5283" NA NA NA
"5284" NA NA NA
"5285" NA NA NA
"5286" NA NA NA
"5287" NA NA NA
"5288" NA NA NA
"5289" NA NA NA
"5290" NA NA NA
"5291" NA NA NA
"5292" NA NA NA
"5293" NA NA NA
"5294" NA NA NA
"5295" NA NA NA
"5296" NA NA NA
"5297" NA NA NA
"5298" NA NA NA
"5299" NA NA NA
"5300" NA NA NA
"5301" NA NA NA
"5302" NA NA NA
"5303" NA NA NA
"5304" NA NA NA
"5305" NA NA NA
"5306" NA NA NA
"5307" NA NA NA
"5308" NA NA NA
"5309" NA NA NA
"5310" NA NA NA
"5311" NA NA NA
"5312" NA NA NA
"5313" NA NA NA
"5314" NA NA NA
"5315" NA NA NA
"5316" NA NA NA
"5317" NA NA NA
"5318" NA NA NA
"5319" NA NA NA
"5320" NA NA NA
"5321" NA NA NA
"5322" NA NA NA
"5323" NA NA NA
"5324" NA NA NA
"5325" NA NA NA
"5326" NA NA NA
"5327" NA NA NA
"5328" NA NA NA
"5329" NA NA NA
"5330" NA NA NA
"5331" NA NA NA
"5332" NA NA NA
"5333" NA NA NA
"5334" NA NA NA
"5335" NA NA NA
"5336" NA NA NA
"5337" NA NA NA
"5338" NA NA NA
"5339" NA NA NA
"5340" NA NA NA
"5341" NA NA NA
"5342" NA NA NA
"5343" NA NA NA
"5344" NA NA NA
"5345" NA NA NA
"5346" NA NA NA
"5347" NA NA NA
"5348" NA NA NA
"5349" NA NA NA
"5350" NA NA NA
"5351" NA NA NA
"5352" NA NA NA
"5353" NA NA NA
"5354" NA NA NA
"5355" NA NA NA
"5356" NA NA NA
"5357" NA NA NA
"5358" NA NA NA
"5359" NA NA NA
"5360" NA NA NA
"5361" NA NA NA
"5362" NA NA NA
"5363" NA NA NA
"5364" NA NA NA
"5365" NA NA NA
"5366" NA NA NA
"5367" NA NA NA
"5368" NA NA NA
"5369" NA NA NA
"5370" NA NA NA
"5371" NA NA NA
"5372" NA NA NA
"5373" NA NA NA
"5374" NA NA NA
"5375" NA NA NA
"5376" NA NA NA
"5377" NA NA NA
"5378" NA NA NA
"5379" NA NA NA
"5380" NA NA NA
"5381" NA NA NA
"5382" NA NA NA
"5383" NA NA NA
"5384" NA NA NA
"5385" NA NA NA
"5386" NA NA NA
"5387" NA NA NA
"5388" NA NA NA
"5389" NA NA NA
"5390" NA NA NA
"5391" NA NA NA
"5392" NA NA NA
"5393" NA NA NA
"5394" NA NA NA
"5395" NA NA NA
"5396" NA NA NA
"5397" NA NA NA
"5398" NA NA NA
"5399" NA NA NA
"5400" NA NA NA
"5401" NA NA NA
"5402" NA NA NA
"5403" NA NA NA
"5404" NA NA NA
"5405" NA NA NA
"5406" NA NA NA
"5407" NA NA NA
"5408" NA NA NA
"5409" NA NA NA
"5410" NA NA NA
"5411" NA NA NA
"5412" NA NA NA
"5413" NA NA NA
"5414" NA NA NA
"5415" NA NA NA
"5416" NA NA NA
"5417" NA NA NA
"5418" NA NA NA
"5419" NA NA NA
"5420" NA NA NA
"5421" NA NA NA
"5422" NA NA NA
"5423" NA NA NA
"5424" NA NA NA
"5425" NA NA NA
"5426" NA NA NA
"5427" NA NA NA
"5428" NA NA NA
"5429" NA NA NA
"5430" NA NA NA
"5431" NA NA NA
"5432" NA NA NA
"5433" NA NA NA
"5434" NA NA NA
"5435" NA NA NA
"5436" NA NA NA
"5437" NA NA NA
"5438" NA NA NA
"5439" NA NA NA
"5440" NA NA NA
"5441" NA NA NA
"5442" NA NA NA
"5443" NA NA NA
"5444" NA NA NA
"5445" NA NA NA
"5446" NA NA NA
"5447" NA NA NA
"5448" NA NA NA
"5449" NA NA NA
"5450" NA NA NA
"5451" NA NA NA
"5452" NA NA NA
"5453" NA NA NA
"5454" NA NA NA
"5455" NA NA NA
"5456" NA NA NA
"5457" NA NA NA
"5458" NA NA NA
"5459" NA NA NA
"5460" NA NA NA
"5461" NA NA NA
"5462" NA NA NA
"5463" NA NA NA
"5464" NA NA NA
"5465" NA NA NA
"5466" NA NA NA
"5467" NA NA NA
"5468" NA NA NA
"5469" NA NA NA
"5470" NA NA NA
"5471" NA NA NA
"5472" NA NA NA
"5473" NA NA NA
"5474" NA NA NA
"5475" NA NA NA
"5476" NA NA NA
"5477" NA NA NA
"5478" NA NA NA
"5479" NA NA NA
"5480" NA NA NA
"5481" NA NA NA
"5482" NA NA NA
"5483" NA NA NA
"5484" NA NA NA
"5485" NA NA NA
"5486" NA NA NA
"5487" NA NA NA
"5488" NA NA NA
"5489" NA NA NA
"5490" NA NA NA
"5491" NA NA NA
"5492" NA NA NA
"5493" NA NA NA
"5494" NA NA NA
"5495" NA NA NA
"5496" NA NA NA
"5497" NA NA NA
"5498" NA NA NA
"5499" NA NA NA
"5500" NA NA NA
"5501" NA NA NA
"5502" NA NA NA
"5503" NA NA NA
"5504" NA NA NA
"5505" NA NA NA
"5506" NA NA NA
"5507" NA NA NA
"5508" NA NA NA
"5509" NA NA NA
"5510" NA NA NA
"5511" NA NA NA
"5512" NA NA NA
"5513" NA NA NA
"5514" NA NA NA
"5515" NA NA NA
"5516" NA NA NA
"5517" NA NA NA
"5518" NA NA NA
"5519" NA NA NA
"5520" NA NA NA
"5521" NA NA NA
"5522" NA NA NA
"5523" NA NA NA
"5524" NA NA NA
"5525" NA NA NA
"5526" NA NA NA
"5527" NA NA NA
"5528" NA NA NA
"5529" NA NA NA
"5530" NA NA NA
"5531" NA NA NA
"5532" NA NA NA
"5533" NA NA NA
"5534" NA NA NA
"5535" NA NA NA
"5536" NA NA NA
"5537" NA NA NA
"5538" NA NA NA
"5539" NA NA NA
"5540" NA NA NA
"5541" NA NA NA
"5542" NA NA NA
"5543" NA NA NA
"5544" NA NA NA
"5545" NA NA NA
"5546" NA NA NA
"5547" NA NA NA
"5548" NA NA NA
"5549" NA NA NA
"5550" NA NA NA
"5551" NA NA NA
"5552" NA NA NA
"5553" NA NA NA
"5554" NA NA NA
"5555" NA NA NA
"5556" NA NA NA
"5557" NA NA NA
"5558" NA NA NA
"5559" NA NA NA
"5560" NA NA NA
"5561" NA NA NA
"5562" NA NA NA
"5563" NA NA NA
"5564" NA NA NA
"5565" NA NA NA
"5566" NA NA NA
"5567" NA NA NA
"5568" NA NA NA
"5569" NA NA NA
"5570" NA NA NA
"5571" NA NA NA
"5572" NA NA NA
"5573" NA NA NA
"5574" NA NA NA
"5575" NA NA NA
"5576" NA NA NA
"5577" NA NA NA
"5578" NA NA NA
"5579" NA NA NA
"5580" NA NA NA
"5581" NA NA NA
"5582" NA NA NA
"5583" NA NA NA
"5584" NA NA NA
"5585" NA NA NA
"5586" NA NA NA
"5587" NA NA NA
"5588" NA NA NA
"5589" NA NA NA
"5590" NA NA NA
"5591" NA NA NA
"5592" NA NA NA
"5593" NA NA NA
"5594" NA NA NA
"5595" NA NA NA
"5596" NA NA NA
"5597" NA NA NA
"5598" NA NA NA
"5599" NA NA NA
"5600" NA NA NA
"5601" NA NA NA
"5602" NA NA NA
"5603" NA NA NA
"5604" NA NA NA
"5605" NA NA NA
"5606" NA NA NA
"5607" NA NA NA
"5608" NA NA NA
"5609" NA NA NA
"5610" NA NA NA
"5611" NA NA NA
"5612" NA NA NA
"5613" NA NA NA
"5614" NA NA NA
"5615" NA NA NA
"5616" NA NA NA
"5617" NA NA NA
"5618" NA NA NA
"5619" NA NA NA
"5620" NA NA NA
"5621" NA NA NA
"5622" NA NA NA
"5623" NA NA NA
"5624" NA NA NA
"5625" NA NA NA
"5626" NA NA NA
"5627" NA NA NA
"5628" NA NA NA
"5629" NA NA NA
"5630" NA NA NA
"5631" NA NA NA
"5632" NA NA NA
"5633" NA NA NA
"5634" NA NA NA
"5635" NA NA NA
"5636" NA NA NA
"5637" NA NA NA
"5638" NA NA NA
"5639" NA NA NA
"5640" NA NA NA
"5641" NA NA NA
"5642" NA NA NA
"5643" NA NA NA
"5644" NA NA NA
"5645" NA NA NA
"5646" NA NA NA
"5647" NA NA NA
"5648" NA NA NA
"5649" NA NA NA
"5650" NA NA NA
"5651" NA NA NA
"5652" NA NA NA
"5653" NA NA NA
"5654" NA NA NA
"5655" NA NA NA
"5656" NA NA NA
"5657" NA NA NA
"5658" NA NA NA
"5659" NA NA NA
"5660" NA NA NA
"5661" NA NA NA
"5662" NA NA NA
"5663" NA NA NA
"5664" NA NA NA
"5665" NA NA NA
"5666" NA NA NA
"5667" NA NA NA
"5668" NA NA NA
"5669" NA NA NA
"5670" NA NA NA
"5671" NA NA NA
"5672" NA NA NA
"5673" NA NA NA
"5674" NA NA NA
"5675" NA NA NA
"5676" NA NA NA
"5677" NA NA NA
"5678" NA NA NA
"5679" NA NA NA
"5680" NA NA NA
"5681" NA NA NA
"5682" NA NA NA
"5683" NA NA NA
"5684" NA NA NA
"5685" NA NA NA
"5686" NA NA NA
"5687" NA NA NA
"5688" NA NA NA
"5689" NA NA NA
"5690" NA NA NA
"5691" NA NA NA
"5692" NA NA NA
"5693" NA NA NA
"5694" NA NA NA
"5695" NA NA NA
"5696" NA NA NA
"5697" NA NA NA
"5698" NA NA NA
"5699" NA NA NA
"5700" NA NA NA
"5701" NA NA NA
"5702" NA NA NA
"5703" NA NA NA
"5704" NA NA NA
"5705" NA NA NA
"5706" NA NA NA
"5707" NA NA NA
"5708" NA NA NA
"5709" NA NA NA
"5710" NA NA NA
"5711" NA NA NA
"5712" NA NA NA
"5713" NA NA NA
"5714" NA NA NA
"5715" NA NA NA
"5716" NA NA NA
"5717" NA NA NA
"5718" NA NA NA
"5719" NA NA NA
"5720" NA NA NA
"5721" NA NA NA
"5722" NA NA NA
"5723" NA NA NA
"5724" NA NA NA
"5725" NA NA NA
"5726" NA NA NA
"5727" NA NA NA
"5728" NA NA NA
"5729" NA NA NA
"5730" NA NA NA
"5731" NA NA NA
"5732" NA NA NA
"5733" NA NA NA
"5734" NA NA NA
"5735" NA NA NA
"5736" NA NA NA
"5737" NA NA NA
"5738" NA NA NA
"5739" NA NA NA
"5740" NA NA NA
"5741" NA NA NA
"5742" NA NA NA
"5743" NA NA NA
"5744" NA NA NA
"5745" NA NA NA
"5746" NA NA NA
"5747" NA NA NA
"5748" NA NA NA
"5749" NA NA NA
"5750" NA NA NA
"5751" NA NA NA
"5752" NA NA NA
"5753" NA NA NA
"5754" NA NA NA
"5755" NA NA NA
"5756" NA NA NA
"5757" NA NA NA
"5758" NA NA NA
"5759" NA NA NA
"5760" NA NA NA
"5761" NA NA NA
"5762" NA NA NA
"5763" NA NA NA
"5764" NA NA NA
"5765" NA NA NA
"5766" NA NA NA
"5767" NA NA NA
"5768" NA NA NA
"5769" NA NA NA
"5770" NA NA NA
"5771" NA NA NA
"5772" NA NA NA
"5773" NA NA NA
"5774" NA NA NA
"5775" NA NA NA
"5776" NA NA NA
"5777" NA NA NA
"5778" NA NA NA
"5779" NA NA NA
"5780" NA NA NA
"5781" NA NA NA
"5782" NA NA NA
"5783" NA NA NA
"5784" NA NA NA
"5785" NA NA NA
"5786" NA NA NA
"5787" NA NA NA
"5788" NA NA NA
"5789" NA NA NA
"5790" NA NA NA
"5791" NA NA NA
"5792" NA NA NA
"5793" NA NA NA
"5794" NA NA NA
"5795" NA NA NA
"5796" NA NA NA
"5797" NA NA NA
"5798" NA NA NA
"5799" NA NA NA
"5800" NA NA NA
"5801" NA NA NA
"5802" NA NA NA
"5803" NA NA NA
"5804" NA NA NA
"5805" NA NA NA
"5806" NA NA NA
"5807" NA NA NA
"5808" NA NA NA
"5809" NA NA NA
"5810" NA NA NA
"5811" NA NA NA
"5812" NA NA NA
"5813" NA NA NA
"5814" NA NA NA
"5815" NA NA NA
"5816" NA NA NA
"5817" NA NA NA
"5818" NA NA NA
"5819" NA NA NA
"5820" NA NA NA
"5821" NA NA NA
"5822" NA NA NA
"5823" NA NA NA
"5824" NA NA NA
"5825" NA NA NA
"5826" NA NA NA
"5827" NA NA NA
"5828" NA NA NA
"5829" NA NA NA
"5830" NA NA NA
"5831" NA NA NA
"5832" NA NA NA
"5833" NA NA NA
"5834" NA NA NA
"5835" NA NA NA
"5836" NA NA NA
"5837" NA NA NA
"5838" NA NA NA
"5839" NA NA NA
"5840" NA NA NA
"5841" NA NA NA
"5842" NA NA NA
"5843" NA NA NA
"5844" NA NA NA
"5845" NA NA NA
"5846" NA NA NA
"5847" NA NA NA
"5848" NA NA NA
"5849" NA NA NA
"5850" NA NA NA
"5851" NA NA NA
"5852" NA NA NA
"5853" NA NA NA
"5854" NA NA NA
"5855" NA NA NA
"5856" NA NA NA
"5857" NA NA NA
"5858" NA NA NA
"5859" NA NA NA
"5860" NA NA NA
"5861" NA NA NA
"5862" NA NA NA
"5863" NA NA NA
"5864" NA NA NA
"5865" NA NA NA
"5866" NA NA NA
"5867" NA NA NA
"5868" NA NA NA
"5869" NA NA NA
"5870" NA NA NA
"5871" NA NA NA
"5872" NA NA NA
"5873" NA NA NA
"5874" NA NA NA
"5875" NA NA NA
"5876" NA NA NA
"5877" NA NA NA
"5878" NA NA NA
"5879" NA NA NA
"5880" NA NA NA
"5881" NA NA NA
"5882" NA NA NA
"5883" NA NA NA
"5884" NA NA NA
"5885" NA NA NA
"5886" NA NA NA
"5887" NA NA NA
"5888" NA NA NA
"5889" NA NA NA
"5890" NA NA NA
"5891" NA NA NA
"5892" NA NA NA
"5893" NA NA NA
"5894" NA NA NA
"5895" NA NA NA
"5896" NA NA NA
"5897" NA NA NA
"5898" NA NA NA
"5899" NA NA NA
"5900" NA NA NA
"5901" NA NA NA
"5902" NA NA NA
"5903" NA NA NA
"5904" NA NA NA
"5905" NA NA NA
"5906" NA NA NA
"5907" NA NA NA
"5908" NA NA NA
"5909" NA NA NA
"5910" NA NA NA
"5911" NA NA NA
"5912" NA NA NA
"5913" NA NA NA
"5914" NA NA NA
"5915" NA NA NA
"5916" NA NA NA
"5917" NA NA NA
"5918" NA NA NA
"5919" NA NA NA
"5920" NA NA NA
"5921" NA NA NA
"5922" NA NA NA
"5923" NA NA NA
"5924" NA NA NA
"5925" NA NA NA
"5926" NA NA NA
"5927" NA NA NA
"5928" NA NA NA
"5929" NA NA NA
"5930" NA NA NA
"5931" NA NA NA
"5932" NA NA NA
"5933" NA NA NA
"5934" NA NA NA
"5935" NA NA NA
"5936" NA NA NA
"5937" NA NA NA
"5938" NA NA NA
"5939" NA NA NA
"5940" NA NA NA
"5941" NA NA NA
"5942" NA NA NA
"5943" NA NA NA
"5944" NA NA NA
"5945" NA NA NA
"5946" NA NA NA
"5947" NA NA NA
"5948" NA NA NA
"5949" NA NA NA
"5950" NA NA NA
"5951" NA NA NA
"5952" NA NA NA
"5953" NA NA NA
"5954" NA NA NA
"5955" NA NA NA
"5956" NA NA NA
"5957" NA NA NA
"5958" NA NA NA
"5959" NA NA NA
"5960" NA NA NA
"5961" NA NA NA
"5962" NA NA NA
"5963" NA NA NA
"5964" NA NA NA
"5965" NA NA NA
"5966" NA NA NA
"5967" NA NA NA
"5968" NA NA NA
"5969" NA NA NA
"5970" NA NA NA
"5971" NA NA NA
"5972" NA NA NA
"5973" NA NA NA
"5974" NA NA NA
"5975" NA NA NA
"5976" NA NA NA
"5977" NA NA NA
"5978" NA NA NA
"5979" NA NA NA
"5980" NA NA NA
"5981" NA NA NA
"5982" NA NA NA
"5983" NA NA NA
"5984" NA NA NA
"5985" NA NA NA
"5986" NA NA NA
"5987" NA NA NA
"5988" NA NA NA
"5989" NA NA NA
"5990" NA NA NA
"5991" NA NA NA
"5992" NA NA NA
"5993" NA NA NA
"5994" NA NA NA
"5995" NA NA NA
"5996" NA NA NA
"5997" NA NA NA
"5998" NA NA NA
"5999" NA NA NA
"6000" NA NA NA
"6001" NA NA NA
"6002" NA NA NA
"6003" NA NA NA
"6004" NA NA NA
"6005" NA NA NA
"6006" NA NA NA
"6007" NA NA NA
"6008" NA NA NA
"6009" NA NA NA
"6010" NA NA NA
"6011" NA NA NA
"6012" NA NA NA
"6013" NA NA NA
"6014" NA NA NA
"6015" NA NA NA
"6016" NA NA NA
"6017" NA NA NA
"6018" NA NA NA
"6019" NA NA NA
"6020" NA NA NA
"6021" NA NA NA
"6022" NA NA NA
"6023" NA NA NA
"6024" NA NA NA
"6025" NA NA NA
"6026" NA NA NA
"6027" NA NA NA
"6028" NA NA NA
"6029" NA NA NA
"6030" NA NA NA
"6031" NA NA NA
"6032" NA NA NA
"6033" NA NA NA
"6034" NA NA NA
"6035" NA NA NA
"6036" NA NA NA
"6037" NA NA NA
"6038" NA NA NA
"6039" NA NA NA
"6040" NA NA NA
"6041" NA NA NA
"6042" NA NA NA
"6043" NA NA NA
"6044" NA NA NA
"6045" NA NA NA
"6046" NA NA NA
"6047" NA NA NA
"6048" NA NA NA
"6049" NA NA NA
"6050" NA NA NA
"6051" NA NA NA
"6052" NA NA NA
"6053" NA NA NA
"6054" NA NA NA
"6055" NA NA NA
"6056" NA NA NA
"6057" NA NA NA
"6058" NA NA NA
"6059" NA NA NA
"6060" NA NA NA
"6061" NA NA NA
"6062" NA NA NA
"6063" NA NA NA
"6064" NA NA NA
"6065" NA NA NA
"6066" NA NA NA
"6067" NA NA NA
"6068" NA NA NA
"6069" NA NA NA
"6070" NA NA NA
"6071" NA NA NA
"6072" NA NA NA
"6073" NA NA NA
"6074" NA NA NA
"6075" NA NA NA
"6076" NA NA NA
"6077" NA NA NA
"6078" NA NA NA
"6079" NA NA NA
"6080" NA NA NA
"6081" NA NA NA
"6082" NA NA NA
"6083" NA NA NA
"6084" NA NA NA
"6085" NA NA NA
"6086" NA NA NA
"6087" NA NA NA
"6088" NA NA NA
"6089" NA NA NA
"6090" NA NA NA
"6091" NA NA NA
"6092" NA NA NA
"6093" NA NA NA
"6094" NA NA NA
"6095" NA NA NA
"6096" NA NA NA
"6097" NA NA NA
"6098" NA NA NA
"6099" NA NA NA
"6100" NA NA NA
"6101" NA NA NA
"6102" NA NA NA
"6103" NA NA NA
"6104" NA NA NA
"6105" NA NA NA
"6106" NA NA NA
"6107" NA NA NA
"6108" NA NA NA
"6109" NA NA NA
"6110" NA NA NA
"6111" NA NA NA
"6112" NA NA NA
"6113" NA NA NA
"6114" NA NA NA
"6115" NA NA NA
"6116" NA NA NA
"6117" NA NA NA
"6118" NA NA NA
"6119" NA NA NA
"6120" NA NA NA
"6121" NA NA NA
"6122" NA NA NA
"6123" NA NA NA
"6124" NA NA NA
"6125" NA NA NA
"6126" NA NA NA
"6127" NA NA NA
"6128" NA NA NA
"6129" NA NA NA
"6130" NA NA NA
"6131" NA NA NA
"6132" NA NA NA
"6133" NA NA NA
"6134" NA NA NA
"6135" NA NA NA
"6136" NA NA NA
"6137" NA NA NA
"6138" NA NA NA
"6139" NA NA NA
"6140" NA NA NA
"6141" NA NA NA
"6142" NA NA NA
"6143" NA NA NA
"6144" NA NA NA
"6145" NA NA NA
"6146" NA NA NA
"6147" NA NA NA
"6148" NA NA NA
"6149" NA NA NA
"6150" NA NA NA
"6151" NA NA NA
"6152" NA NA NA
"6153" NA NA NA
"6154" NA NA NA
"6155" NA NA NA
"6156" NA NA NA
"6157" NA NA NA
"6158" NA NA NA
"6159" NA NA NA
"6160" NA NA NA
"6161" NA NA NA
"6162" NA NA NA
"6163" NA NA NA
"6164" NA NA NA
"6165" NA NA NA
"6166" NA NA NA
"6167" NA NA NA
"6168" NA NA NA
"6169" NA NA NA
"6170" NA NA NA
"6171" NA NA NA
"6172" NA NA NA
"6173" NA NA NA
"6174" NA NA NA
"6175" NA NA NA
"6176" NA NA NA
"6177" NA NA NA
"6178" NA NA NA
"6179" NA NA NA
"6180" NA NA NA
"6181" NA NA NA
"6182" NA NA NA
"6183" NA NA NA
"6184" NA NA NA
"6185" NA NA NA
"6186" NA NA NA
"6187" NA NA NA
"6188" NA NA NA
"6189" NA NA NA
"6190" NA NA NA
"6191" NA NA NA
"6192" NA NA NA
"6193" NA NA NA
"6194" NA NA NA
"6195" NA NA NA
"6196" NA NA NA
"6197" NA NA NA
"6198" NA NA NA
"6199" NA NA NA
"6200" NA NA NA
"6201" NA NA NA
"6202" NA NA NA
"6203" NA NA NA
"6204" NA NA NA
"6205" NA NA NA
"6206" NA NA NA
"6207" NA NA NA
"6208" NA NA NA
"6209" NA NA NA
"6210" NA NA NA
"6211" NA NA NA
"6212" NA NA NA
"6213" NA NA NA
"6214" NA NA NA
"6215" NA NA NA
"6216" NA NA NA
"6217" NA NA NA
"6218" NA NA NA
"6219" NA NA NA
"6220" NA NA NA
"6221" NA NA NA
"6222" NA NA NA
"6223" NA NA NA
"6224" NA NA NA
"6225" NA NA NA
"6226" NA NA NA
"6227" NA NA NA
"6228" NA NA NA
"6229" NA NA NA
"6230" NA NA NA
"6231" NA NA NA
"6232" NA NA NA
"6233" NA NA NA
"6234" NA NA NA
"6235" NA NA NA
"6236" NA NA NA
"6237" NA NA NA
"6238" NA NA NA
"6239" NA NA NA
"6240" NA NA NA
"6241" NA NA NA
"6242" NA NA NA
"6243" NA NA NA
"6244" NA NA NA
"6245" NA NA NA
"6246" NA NA NA
"6247" NA NA NA
"6248" NA NA NA
"6249" NA NA NA
"6250" NA NA NA
"6251" NA NA NA
"6252" NA NA NA
"6253" NA NA NA
"6254" NA NA NA
"6255" NA NA NA
"6256" NA NA NA
"6257" NA NA NA
"6258" NA NA NA
"6259" NA NA NA
"6260" NA NA NA
"6261" NA NA NA
"6262" NA NA NA
"6263" NA NA NA
"6264" NA NA NA
"6265" NA NA NA
"6266" NA NA NA
"6267" NA NA NA
"6268" NA NA NA
"6269" NA NA NA
"6270" NA NA NA
"6271" NA NA NA
"6272" NA NA NA
"6273" NA NA NA
"6274" NA NA NA
"6275" NA NA NA
"6276" NA NA NA
"6277" NA NA NA
"6278" NA NA NA
"6279" NA NA NA
"6280" NA NA NA
"6281" NA NA NA
"6282" NA NA NA
"6283" NA NA NA
"6284" NA NA NA
"6285" NA NA NA
"6286" NA NA NA
"6287" NA NA NA
"6288" NA NA NA
"6289" NA NA NA
"6290" NA NA NA
"6291" NA NA NA
"6292" NA NA NA
"6293" NA NA NA
"6294" NA NA NA
"6295" NA NA NA
"6296" NA NA NA
"6297" NA NA NA
"6298" NA NA NA
"6299" NA NA NA
"6300" NA NA NA
"6301" NA NA NA
"6302" NA NA NA
"6303" NA NA NA
"6304" NA NA NA
"6305" NA NA NA
"6306" NA NA NA
"6307" NA NA NA
"6308" NA NA NA
"6309" NA NA NA
"6310" NA NA NA
"6311" NA NA NA
"6312" NA NA NA
"6313" NA NA NA
"6314" NA NA NA
"6315" NA NA NA
"6316" NA NA NA
"6317" NA NA NA
"6318" NA NA NA
"6319" NA NA NA
"6320" NA NA NA
"6321" NA NA NA
"6322" NA NA NA
"6323" NA NA NA
"6324" NA NA NA
"6325" NA NA NA
"6326" NA NA NA
"6327" NA NA NA
"6328" NA NA NA
"6329" NA NA NA
"6330" NA NA NA
"6331" NA NA NA
"6332" NA NA NA
"6333" NA NA NA
"6334" NA NA NA
"6335" NA NA NA
"6336" NA NA NA
"6337" NA NA NA
"6338" NA NA NA
"6339" NA NA NA
"6340" NA NA NA
"6341" NA NA NA
"6342" NA NA NA
"6343" NA NA NA
"6344" NA NA NA
"6345" NA NA NA
"6346" NA NA NA
"6347" NA NA NA
"6348" NA NA NA
"6349" NA NA NA
"6350" NA NA NA
"6351" NA NA NA
"6352" NA NA NA
"6353" NA NA NA
"6354" NA NA NA
"6355" NA NA NA
"6356" NA NA NA
"6357" NA NA NA
"6358" NA NA NA
"6359" NA NA NA
"6360" NA NA NA
"6361" NA NA NA
"6362" NA NA NA
"6363" NA NA NA
"6364" NA NA NA
"6365" NA NA NA
"6366" NA NA NA
"6367" NA NA NA
"6368" NA NA NA
"6369" NA NA NA
"6370" NA NA NA
"6371" NA NA NA
"6372" NA NA NA
"6373" NA NA NA
"6374" NA NA NA
"6375" NA NA NA
"6376" NA NA NA
"6377" NA NA NA
"6378" NA NA NA
"6379" NA NA NA
"6380" NA NA NA
"6381" NA NA NA
"6382" NA NA NA
"6383" NA NA NA
"6384" NA NA NA
"6385" NA NA NA
"6386" NA NA NA
"6387" NA NA NA
"6388" NA NA NA
"6389" NA NA NA
"6390" NA NA NA
"6391" NA NA NA
"6392" NA NA NA
"6393" NA NA NA
"6394" NA NA NA
"6395" NA NA NA
"6396" NA NA NA
"6397" NA NA NA
"6398" NA NA NA
"6399" NA NA NA
"6400" NA NA NA
"6401" NA NA NA
"6402" NA NA NA
"6403" NA NA NA
"6404" NA NA NA
"6405" NA NA NA
"6406" NA NA NA
"6407" NA NA NA
"6408" NA NA NA
"6409" NA NA NA
"6410" NA NA NA
"6411" NA NA NA
"6412" NA NA NA
"6413" NA NA NA
"6414" NA NA NA
"6415" NA NA NA
"6416" NA NA NA
"6417" NA NA NA
"6418" NA NA NA
"6419" NA NA NA
"6420" NA NA NA
"6421" NA NA NA
"6422" NA NA NA
"6423" NA NA NA
"6424" NA NA NA
"6425" NA NA NA
"6426" NA NA NA
"6427" NA NA NA
"6428" NA NA NA
"6429" NA NA NA
"6430" NA NA NA
"6431" NA NA NA
"6432" NA NA NA
"6433" NA NA NA
"6434" NA NA NA
"6435" NA NA NA
"6436" NA NA NA
"6437" NA NA NA
"6438" NA NA NA
"6439" NA NA NA
"6440" NA NA NA
"6441" NA NA NA
"6442" NA NA NA
"6443" NA NA NA
"6444" NA NA NA
"6445" NA NA NA
"6446" NA NA NA
"6447" NA NA NA
"6448" NA NA NA
"6449" NA NA NA
"6450" NA NA NA
"6451" NA NA NA
"6452" NA NA NA
"6453" NA NA NA
"6454" NA NA NA
"6455" NA NA NA
"6456" NA NA NA
"6457" NA NA NA
"6458" NA NA NA
"6459" NA NA NA
"6460" NA NA NA
"6461" NA NA NA
"6462" NA NA NA
"6463" NA NA NA
"6464" NA NA NA
"6465" NA NA NA
"6466" NA NA NA
"6467" NA NA NA
"6468" NA NA NA
"6469" NA NA NA
"6470" NA NA NA
"6471" NA NA NA
"6472" NA NA NA
"6473" NA NA NA
"6474" NA NA NA
"6475" NA NA NA
"6476" NA NA NA
"6477" NA NA NA
"6478" NA NA NA
"6479" NA NA NA
"6480" NA NA NA
"6481" NA NA NA
"6482" NA NA NA
"6483" NA NA NA
"6484" NA NA NA
"6485" NA NA NA
"6486" NA NA NA
"6487" NA NA NA
"6488" NA NA NA
"6489" NA NA NA
"6490" NA NA NA
"6491" NA NA NA
"6492" NA NA NA
"6493" NA NA NA
"6494" NA NA NA
"6495" NA NA NA
"6496" NA NA NA
"6497" NA NA NA
"6498" NA NA NA
"6499" NA NA NA
"6500" NA NA NA
"6501" NA NA NA
"6502" NA NA NA
"6503" NA NA NA
"6504" NA NA NA
"6505" NA NA NA
"6506" NA NA NA
"6507" NA NA NA
"6508" NA NA NA
"6509" NA NA NA
"6510" NA NA NA
"6511" NA NA NA
"6512" NA NA NA
"6513" NA NA NA
"6514" NA NA NA
"6515" NA NA NA
"6516" NA NA NA
"6517" NA NA NA
"6518" NA NA NA
"6519" NA NA NA
"6520" NA NA NA
"6521" NA NA NA
"6522" NA NA NA
"6523" NA NA NA
"6524" NA NA NA
"6525" NA NA NA
"6526" NA NA NA
"6527" NA NA NA
"6528" NA NA NA
"6529" NA NA NA
"6530" NA NA NA
"6531" NA NA NA
"6532" NA NA NA
"6533" NA NA NA
"6534" NA NA NA
"6535" NA NA NA
"6536" NA NA NA
"6537" NA NA NA
"6538" NA NA NA
"6539" NA NA NA
"6540" NA NA NA
"6541" NA NA NA
"6542" NA NA NA
"6543" NA NA NA
"6544" NA NA NA
"6545" NA NA NA
"6546" NA NA NA
"6547" NA NA NA
"6548" NA NA NA
"6549" NA NA NA
"6550" NA NA NA
"6551" NA NA NA
"6552" NA NA NA
"6553" NA NA NA
"6554" NA NA NA
"6555" NA NA NA
"6556" NA NA NA
"6557" NA NA NA
"6558" NA NA NA
"6559" NA NA NA
"6560" NA NA NA
"6561" NA NA NA
"6562" NA NA NA
"6563" NA NA NA
"6564" NA NA NA
"6565" NA NA NA
"6566" NA NA NA
"6567" NA NA NA
"6568" NA NA NA
"6569" NA NA NA
"6570" NA NA NA
"6571" NA NA NA
"6572" NA NA NA
"6573" NA NA NA
"6574" NA NA NA
"6575" NA NA NA
"6576" NA NA NA
"6577" NA NA NA
"6578" NA NA NA
"6579" NA NA NA
"6580" NA NA NA
"6581" NA NA NA
"6582" NA NA NA
"6583" NA NA NA
"6584" NA NA NA
"6585" NA NA NA
"6586" NA NA NA
"6587" NA NA NA
"6588" NA NA NA
"6589" NA NA NA
"6590" NA NA NA
"6591" NA NA NA
"6592" NA NA NA
"6593" NA NA NA
"6594" NA NA NA
"6595" NA NA NA
"6596" NA NA NA
"6597" NA NA NA
"6598" NA NA NA
"6599" NA NA NA
"6600" NA NA NA
"6601" NA NA NA
"6602" NA NA NA
"6603" NA NA NA
"6604" NA NA NA
"6605" NA NA NA
"6606" NA NA NA
"6607" NA NA NA
"6608" NA NA NA
"6609" NA NA NA
"6610" NA NA NA
"6611" NA NA NA
"6612" NA NA NA
"6613" NA NA NA
"6614" NA NA NA
"6615" NA NA NA
"6616" NA NA NA
"6617" NA NA NA
"6618" NA NA NA
"6619" NA NA NA
"6620" NA NA NA
"6621" NA NA NA
"6622" NA NA NA
"6623" NA NA NA
"6624" NA NA NA
"6625" NA NA NA
"6626" NA NA NA
"6627" NA NA NA
"6628" NA NA NA
"6629" NA NA NA
"6630" NA NA NA
"6631" NA NA NA
"6632" NA NA NA
"6633" NA NA NA
"6634" NA NA NA
"6635" NA NA NA
"6636" NA NA NA
"6637" NA NA NA
"6638" NA NA NA
"6639" NA NA NA
"6640" NA NA NA
"6641" NA NA NA
"6642" NA NA NA
"6643" NA NA NA
"6644" NA NA NA
"6645" NA NA NA
"6646" NA NA NA
"6647" NA NA NA
"6648" NA NA NA
"6649" NA NA NA
"6650" NA NA NA
"6651" NA NA NA
"6652" NA NA NA
"6653" NA NA NA
"6654" NA NA NA
"6655" NA NA NA
"6656" NA NA NA
"6657" NA NA NA
"6658" NA NA NA
"6659" NA NA NA
"6660" NA NA NA
"6661" NA NA NA
"6662" NA NA NA
"6663" NA NA NA
"6664" NA NA NA
"6665" NA NA NA
"6666" NA NA NA
"6667" NA NA NA
"6668" NA NA NA
"6669" NA NA NA
"6670" NA NA NA
"6671" NA NA NA
"6672" NA NA NA
"6673" NA NA NA
"6674" NA NA NA
"6675" NA NA NA
"6676" NA NA NA
"6677" NA NA NA
"6678" NA NA NA
"6679" NA NA NA
"6680" NA NA NA
"6681" NA NA NA
"6682" NA NA NA
"6683" NA NA NA
"6684" NA NA NA
"6685" NA NA NA
"6686" NA NA NA
"6687" NA NA NA
"6688" NA NA NA
"6689" NA NA NA
"6690" NA NA NA
"6691" NA NA NA
"6692" NA NA NA
"6693" NA NA NA
"6694" NA NA NA
"6695" NA NA NA
"6696" NA NA NA
"6697" NA NA NA
"6698" NA NA NA
"6699" NA NA NA
"6700" NA NA NA
"6701" NA NA NA
"6702" NA NA NA
"6703" NA NA NA
"6704" NA NA NA
"6705" NA NA NA
"6706" NA NA NA
"6707" NA NA NA
"6708" NA NA NA
"6709" NA NA NA
"6710" NA NA NA
"6711" NA NA NA
"6712" NA NA NA
"6713" NA NA NA
"6714" NA NA NA
"6715" NA NA NA
"6716" NA NA NA
"6717" NA NA NA
"6718" NA NA NA
"6719" NA NA NA
"6720" NA NA NA
"6721" NA NA NA
"6722" NA NA NA
"6723" NA NA NA
"6724" NA NA NA
"6725" NA NA NA
"6726" NA NA NA
"6727" NA NA NA
"6728" NA NA NA
"6729" NA NA NA
"6730" NA NA NA
"6731" NA NA NA
"6732" NA NA NA
"6733" NA NA NA
"6734" NA NA NA
"6735" NA NA NA
"6736" NA NA NA
"6737" NA NA NA
"6738" NA NA NA
"6739" NA NA NA
"6740" NA NA NA
"6741" NA NA NA
"6742" NA NA NA
"6743" NA NA NA
"6744" NA NA NA
"6745" NA NA NA
"6746" NA NA NA
"6747" NA NA NA
"6748" NA NA NA
"6749" NA NA NA
"6750" NA NA NA
"6751" NA NA NA
"6752" NA NA NA
"6753" NA NA NA
"6754" NA NA NA
"6755" NA NA NA
"6756" NA NA NA
"6757" NA NA NA
"6758" NA NA NA
"6759" NA NA NA
"6760" NA NA NA
"6761" NA NA NA
"6762" NA NA NA
"6763" NA NA NA
"6764" NA NA NA
"6765" NA NA NA
"6766" NA NA NA
"6767" NA NA NA
"6768" NA NA NA
"6769" NA NA NA
"6770" NA NA NA
"6771" NA NA NA
"6772" NA NA NA
"6773" NA NA NA
"6774" NA NA NA
"6775" NA NA NA
"6776" NA NA NA
"6777" NA NA NA
"6778" NA NA NA
"6779" NA NA NA
"6780" NA NA NA
"6781" NA NA NA
"6782" NA NA NA
"6783" NA NA NA
"6784" NA NA NA
"6785" NA NA NA
"6786" NA NA NA
"6787" NA NA NA
"6788" NA NA NA
"6789" NA NA NA
"6790" NA NA NA
"6791" NA NA NA
"6792" NA NA NA
"6793" NA NA NA
"6794" NA NA NA
"6795" NA NA NA
"6796" NA NA NA
"6797" NA NA NA
"6798" NA NA NA
"6799" NA NA NA
"6800" NA NA NA
"6801" NA NA NA
"6802" NA NA NA
"6803" NA NA NA
"6804" NA NA NA
"6805" NA NA NA
"6806" NA NA NA
"6807" NA NA NA
"6808" NA NA NA
"6809" NA NA NA
"6810" NA NA NA
"6811" NA NA NA
"6812" NA NA NA
"6813" NA NA NA
"6814" NA NA NA
"6815" NA NA NA
"6816" NA NA NA
"6817" NA NA NA
"6818" NA NA NA
"6819" NA NA NA
"6820" NA NA NA
"6821" NA NA NA
"6822" NA NA NA
"6823" NA NA NA
"6824" NA NA NA
"6825" NA NA NA
"6826" NA NA NA
"6827" NA NA NA
"6828" NA NA NA
"6829" NA NA NA
"6830" NA NA NA
"6831" NA NA NA
"6832" NA NA NA
"6833" NA NA NA
"6834" NA NA NA
"6835" NA NA NA
"6836" NA NA NA
"6837" NA NA NA
"6838" NA NA NA
"6839" NA NA NA
"6840" NA NA NA
"6841" NA NA NA
"6842" NA NA NA
"6843" NA NA NA
"6844" NA NA NA
"6845" NA NA NA
"6846" NA NA NA
"6847" NA NA NA
"6848" NA NA NA
"6849" NA NA NA
"6850" NA NA NA
"6851" NA NA NA
"6852" NA NA NA
"6853" NA NA NA
"6854" NA NA NA
"6855" NA NA NA
"6856" NA NA NA
"6857" NA NA NA
"6858" NA NA NA
"6859" NA NA NA
"6860" NA NA NA
"6861" NA NA NA
"6862" NA NA NA
"6863" NA NA NA
"6864" NA NA NA
"6865" NA NA NA
"6866" NA NA NA
"6867" NA NA NA
"6868" NA NA NA
"6869" NA NA NA
"6870" NA NA NA
"6871" NA NA NA
"6872" NA NA NA
"6873" NA NA NA
"6874" NA NA NA
"6875" NA NA NA
"6876" NA NA NA
"6877" NA NA NA
"6878" NA NA NA
"6879" NA NA NA
"6880" NA NA NA
"6881" NA NA NA
"6882" NA NA NA
"6883" NA NA NA
"6884" NA NA NA
"6885" NA NA NA
"6886" NA NA NA
"6887" NA NA NA
"6888" NA NA NA
"6889" NA NA NA
"6890" NA NA NA
"6891" NA NA NA
"6892" NA NA NA
"6893" NA NA NA
"6894" NA NA NA
"6895" NA NA NA
"6896" NA NA NA
"6897" NA NA NA
"6898" NA NA NA
"6899" NA NA NA
"6900" NA NA NA
"6901" NA NA NA
"6902" NA NA NA
"6903" NA NA NA
"6904" NA NA NA
"6905" NA NA NA
"6906" NA NA NA
"6907" NA NA NA
"6908" NA NA NA
"6909" NA NA NA
"6910" NA NA NA
"6911" NA NA NA
"6912" NA NA NA
"6913" NA NA NA
"6914" NA NA NA
"6915" NA NA NA
"6916" NA NA NA
"6917" NA NA NA
"6918" NA NA NA
"6919" NA NA NA
"6920" NA NA NA
"6921" NA NA NA
"6922" NA NA NA
"6923" NA NA NA
"6924" NA NA NA
"6925" NA NA NA
"6926" NA NA NA
"6927" NA NA NA
"6928" NA NA NA
"6929" NA NA NA
"6930" NA NA NA
"6931" NA NA NA
"6932" NA NA NA
"6933" NA NA NA
"6934" NA NA NA
"6935" NA NA NA
"6936" NA NA NA
"6937" NA NA NA
"6938" NA NA NA
"6939" NA NA NA
"6940" NA NA NA
"6941" NA NA NA
"6942" NA NA NA
"6943" NA NA NA
"6944" NA NA NA
"6945" NA NA NA
"6946" NA NA NA
"6947" NA NA NA
"6948" NA NA NA
"6949" NA NA NA
"6950" NA NA NA
"6951" NA NA NA
"6952" NA NA NA
"6953" NA NA NA
"6954" NA NA NA
"6955" NA NA NA
"6956" NA NA NA
"6957" NA NA NA
"6958" NA NA NA
"6959" NA NA NA
"6960" NA NA NA
"6961" NA NA NA
"6962" NA NA NA
"6963" NA NA NA
"6964" NA NA NA
"6965" NA NA NA
"6966" NA NA NA
"6967" NA NA NA
"6968" NA NA NA
"6969" NA NA NA
"6970" NA NA NA
"6971" NA NA NA
"6972" NA NA NA
"6973" NA NA NA
"6974" NA NA NA
"6975" NA NA NA
"6976" NA NA NA
"6977" NA NA NA
"6978" NA NA NA
"6979" NA NA NA
"6980" NA NA NA
"6981" NA NA NA
"6982" NA NA NA
"6983" NA NA NA
"6984" NA NA NA
"6985" NA NA NA
"6986" NA NA NA
"6987" NA NA NA
"6988" NA NA NA
"6989" NA NA NA
"6990" NA NA NA
"6991" NA NA NA
"6992" NA NA NA
"6993" NA NA NA
"6994" NA NA NA
"6995" NA NA NA
"6996" NA NA NA
"6997" NA NA NA
"6998" NA NA NA
"6999" NA NA NA
"7000" NA NA NA
"7001" NA NA NA
"7002" NA NA NA
"7003" NA NA NA
"7004" NA NA NA
"7005" NA NA NA
"7006" NA NA NA
"7007" NA NA NA
"7008" NA NA NA
"7009" NA NA NA
"7010" NA NA NA
"7011" NA NA NA
"7012" NA NA NA
"7013" NA NA NA
"7014" NA NA NA
"7015" NA NA NA
"7016" NA NA NA
"7017" NA NA NA
"7018" NA NA NA
"7019" NA NA NA
"7020" NA NA NA
"7021" NA NA NA
"7022" NA NA NA
"7023" NA NA NA
"7024" NA NA NA
"7025" NA NA NA
"7026" NA NA NA
"7027" NA NA NA
"7028" NA NA NA
"7029" NA NA NA
"7030" NA NA NA
"7031" NA NA NA
"7032" NA NA NA
"7033" NA NA NA
"7034" NA NA NA
"7035" NA NA NA
"7036" NA NA NA
"7037" NA NA NA
"7038" NA NA NA
"7039" NA NA NA
"7040" NA NA NA
"7041" NA NA NA
"7042" NA NA NA
"7043" NA NA NA
"7044" NA NA NA
"7045" NA NA NA
"7046" NA NA NA
"7047" NA NA NA
"7048" NA NA NA
"7049" NA NA NA
"7050" NA NA NA
"7051" NA NA NA
"7052" NA NA NA
"7053" NA NA NA
"7054" NA NA NA
"7055" NA NA NA
"7056" NA NA NA
"7057" NA NA NA
"7058" NA NA NA
"7059" NA NA NA
"7060" NA NA NA
"7061" NA NA NA
"7062" NA NA NA
"7063" NA NA NA
"7064" NA NA NA
"7065" NA NA NA
"7066" NA NA NA
"7067" NA NA NA
"7068" NA NA NA
"7069" NA NA NA
"7070" NA NA NA
"7071" NA NA NA
"7072" NA NA NA
"7073" NA NA NA
"7074" NA NA NA
"7075" NA NA NA
"7076" NA NA NA
"7077" NA NA NA
"7078" NA NA NA
"7079" NA NA NA
"7080" NA NA NA
"7081" NA NA NA
"7082" NA NA NA
"7083" NA NA NA
"7084" NA NA NA
"7085" NA NA NA
"7086" NA NA NA
"7087" NA NA NA
"7088" NA NA NA
"7089" NA NA NA
"7090" NA NA NA
"7091" NA NA NA
"7092" NA NA NA
"7093" NA NA NA
"7094" NA NA NA
"7095" NA NA NA
"7096" NA NA NA
"7097" NA NA NA
"7098" NA NA NA
"7099" NA NA NA
"7100" NA NA NA
"7101" NA NA NA
"7102" NA NA NA
"7103" NA NA NA
"7104" NA NA NA
"7105" NA NA NA
"7106" NA NA NA
"7107" NA NA NA
"7108" NA NA NA
"7109" NA NA NA
"7110" NA NA NA
"7111" NA NA NA
"7112" NA NA NA
"7113" NA NA NA
"7114" NA NA NA
"7115" NA NA NA
"7116" NA NA NA
"7117" NA NA NA
"7118" NA NA NA
"7119" NA NA NA
"7120" NA NA NA
"7121" NA NA NA
"7122" NA NA NA
"7123" NA NA NA
"7124" NA NA NA
"7125" NA NA NA
"7126" NA NA NA
"7127" NA NA NA
"7128" NA NA NA
"7129" NA NA NA
"7130" NA NA NA
"7131" NA NA NA
"7132" NA NA NA
"7133" NA NA NA
"7134" NA NA NA
"7135" NA NA NA
"7136" NA NA NA
"7137" NA NA NA
"7138" NA NA NA
"7139" NA NA NA
"7140" NA NA NA
"7141" NA NA NA
"7142" NA NA NA
"7143" NA NA NA
"7144" NA NA NA
"7145" NA NA NA
"7146" NA NA NA
"7147" NA NA NA
"7148" NA NA NA
"7149" NA NA NA
"7150" NA NA NA
"7151" NA NA NA
"7152" NA NA NA
"7153" NA NA NA
"7154" NA NA NA
"7155" NA NA NA
"7156" NA NA NA
"7157" NA NA NA
"7158" NA NA NA
"7159" NA NA NA
"7160" NA NA NA
"7161" NA NA NA
"7162" NA NA NA
"7163" NA NA NA
"7164" NA NA NA
"7165" NA NA NA
"7166" NA NA NA
"7167" NA NA NA
"7168" NA NA NA
"7169" NA NA NA
"7170" NA NA NA
"7171" NA NA NA
"7172" NA NA NA
"7173" NA NA NA
"7174" NA NA NA
"7175" NA NA NA
"7176" NA NA NA
"7177" NA NA NA
"7178" NA NA NA
"7179" NA NA NA
"7180" NA NA NA
"7181" NA NA NA
"7182" NA NA NA
"7183" NA NA NA
"7184" NA NA NA
"7185" NA NA NA
"7186" NA NA NA
"7187" NA NA NA
"7188" NA NA NA
"7189" NA NA NA
"7190" NA NA NA
"7191" NA NA NA
"7192" NA NA NA
"7193" NA NA NA
"7194" NA NA NA
"7195" NA NA NA
"7196" NA NA NA
"7197" NA NA NA
"7198" NA NA NA
"7199" NA NA NA
"7200" NA NA NA
"7201" NA NA NA
"7202" NA NA NA
"7203" NA NA NA
"7204" NA NA NA
"7205" NA NA NA
"7206" NA NA NA
"7207" NA NA NA
"7208" NA NA NA
"7209" NA NA NA
"7210" NA NA NA
"7211" NA NA NA
"7212" NA NA NA
"7213" NA NA NA
"7214" NA NA NA
"7215" NA NA NA
"7216" NA NA NA
"7217" NA NA NA
"7218" NA NA NA
"7219" NA NA NA
"7220" NA NA NA
"7221" NA NA NA
"7222" NA NA NA
"7223" NA NA NA
"7224" NA NA NA
"7225" NA NA NA
"7226" NA NA NA
"7227" NA NA NA
"7228" NA NA NA
"7229" NA NA NA
"7230" NA NA NA
"7231" NA NA NA
"7232" NA NA NA
"7233" NA NA NA
"7234" NA NA NA
"7235" NA NA NA
"7236" NA NA NA
"7237" NA NA NA
"7238" NA NA NA
"7239" NA NA NA
"7240" NA NA NA
"7241" NA NA NA
"7242" NA NA NA
"7243" NA NA NA
"7244" NA NA NA
"7245" NA NA NA
"7246" NA NA NA
"7247" NA NA NA
"7248" NA NA NA
"7249" NA NA NA
"7250" NA NA NA
"7251" NA NA NA
"7252" NA NA NA
"7253" NA NA NA
"7254" NA NA NA
"7255" NA NA NA
"7256" NA NA NA
"7257" NA NA NA
"7258" NA NA NA
"7259" NA NA NA
"7260" NA NA NA
"7261" NA NA NA
"7262" NA NA NA
"7263" NA NA NA
"7264" NA NA NA
"7265" NA NA NA
"7266" NA NA NA
"7267" NA NA NA
"7268" NA NA NA
"7269" NA NA NA
"7270" NA NA NA
"7271" NA NA NA
"7272" NA NA NA
"7273" NA NA NA
"7274" NA NA NA
"7275" NA NA NA
"7276" NA NA NA
"7277" NA NA NA
"7278" NA NA NA
"7279" NA NA NA
"7280" NA NA NA
"7281" NA NA NA
"7282" NA NA NA
"7283" NA NA NA
"7284" NA NA NA
"7285" NA NA NA
"7286" NA NA NA
"7287" NA NA NA
"7288" NA NA NA
"7289" NA NA NA
"7290" NA NA NA
"7291" NA NA NA
"7292" NA NA NA
"7293" NA NA NA
"7294" NA NA NA
"7295" NA NA NA
"7296" NA NA NA
"7297" NA NA NA
"7298" NA NA NA
"7299" NA NA NA
"7300" NA NA NA
"7301" NA NA NA
"7302" NA NA NA
"7303" NA NA NA
"7304" NA NA NA
"7305" NA NA NA
"7306" NA NA NA
"7307" NA NA NA
"7308" NA NA NA
"7309" NA NA NA
"7310" NA NA NA
"7311" NA NA NA
"7312" NA NA NA
"7313" NA NA NA
"7314" NA NA NA
"7315" NA NA NA
"7316" NA NA NA
"7317" NA NA NA
"7318" NA NA NA
"7319" NA NA NA
"7320" NA NA NA
"7321" NA NA NA
"7322" NA NA NA
"7323" NA NA NA
"7324" NA NA NA
"7325" NA NA NA
"7326" NA NA NA
"7327" NA NA NA
"7328" NA NA NA
"7329" NA NA NA
"7330" NA NA NA
"7331" NA NA NA
"7332" NA NA NA
"7333" NA NA NA
"7334" NA NA NA
"7335" NA NA NA
"7336" NA NA NA
"7337" NA NA NA
"7338" NA NA NA
"7339" NA NA NA
"7340" NA NA NA
"7341" NA NA NA
"7342" NA NA NA
"7343" NA NA NA
"7344" NA NA NA
"7345" NA NA NA
"7346" NA NA NA
"7347" NA NA NA
"7348" NA NA NA
"7349" NA NA NA
"7350" NA NA NA
"7351" NA NA NA
"7352" NA NA NA
"7353" NA NA NA
"7354" NA NA NA
"7355" NA NA NA
"7356" NA NA NA
"7357" NA NA NA
"7358" NA NA NA
"7359" NA NA NA
"7360" NA NA NA
"7361" NA NA NA
"7362" NA NA NA
"7363" NA NA NA
"7364" NA NA NA
"7365" NA NA NA
"7366" NA NA NA
"7367" NA NA NA
"7368" NA NA NA
"7369" NA NA NA
"7370" NA NA NA
"7371" NA NA NA
"7372" NA NA NA
"7373" NA NA NA
"7374" NA NA NA
"7375" NA NA NA
"7376" NA NA NA
"7377" NA NA NA
"7378" NA NA NA
"7379" NA NA NA
"7380" NA NA NA
"7381" NA NA NA
"7382" NA NA NA
"7383" NA NA NA
"7384" NA NA NA
"7385" NA NA NA
"7386" NA NA NA
"7387" NA NA NA
"7388" NA NA NA
"7389" NA NA NA
"7390" NA NA NA
"7391" NA NA NA
"7392" NA NA NA
"7393" NA NA NA
"7394" NA NA NA
"7395" NA NA NA
"7396" NA NA NA
"7397" NA NA NA
"7398" NA NA NA
"7399" NA NA NA
"7400" NA NA NA
"7401" NA NA NA
"7402" NA NA NA
"7403" NA NA NA
"7404" NA NA NA
"7405" NA NA NA
"7406" NA NA NA
"7407" NA NA NA
"7408" NA NA NA
"7409" NA NA NA
"7410" NA NA NA
"7411" NA NA NA
"7412" NA NA NA
"7413" NA NA NA
"7414" NA NA NA
"7415" NA NA NA
"7416" NA NA NA
"7417" NA NA NA
"7418" NA NA NA
"7419" NA NA NA
"7420" NA NA NA
"7421" NA NA NA
"7422" NA NA NA
"7423" NA NA NA
"7424" NA NA NA
"7425" NA NA NA
"7426" NA NA NA
"7427" NA NA NA
"7428" NA NA NA
"7429" NA NA NA
"7430" NA NA NA
"7431" NA NA NA
"7432" NA NA NA
"7433" NA NA NA
"7434" NA NA NA
"7435" NA NA NA
"7436" NA NA NA
"7437" NA NA NA
"7438" NA NA NA
"7439" NA NA NA
"7440" NA NA NA
"7441" NA NA NA
"7442" NA NA NA
"7443" NA NA NA
"7444" NA NA NA
"7445" NA NA NA
"7446" NA NA NA
"7447" NA NA NA
"7448" NA NA NA
"7449" NA NA NA
"7450" NA NA NA
"7451" NA NA NA
"7452" NA NA NA
"7453" NA NA NA
"7454" NA NA NA
"7455" NA NA NA
"7456" NA NA NA
"7457" NA NA NA
"7458" NA NA NA
"7459" NA NA NA
"7460" NA NA NA
"7461" NA NA NA
"7462" NA NA NA
"7463" NA NA NA
"7464" NA NA NA
"7465" NA NA NA
"7466" NA NA NA
"7467" NA NA NA
"7468" NA NA NA
"7469" NA NA NA
"7470" NA NA NA
"7471" NA NA NA
"7472" NA NA NA
"7473" NA NA NA
"7474" NA NA NA
"7475" NA NA NA
"7476" NA NA NA
"7477" NA NA NA
"7478" NA NA NA
"7479" NA NA NA
"7480" NA NA NA
"7481" NA NA NA
"7482" NA NA NA
"7483" NA NA NA
"7484" NA NA NA
"7485" NA NA NA
"7486" NA NA NA
"7487" NA NA NA
"7488" NA NA NA
"7489" NA NA NA
"7490" NA NA NA
"7491" NA NA NA
"7492" NA NA NA
"7493" NA NA NA
"7494" NA NA NA
"7495" NA NA NA
"7496" NA NA NA
"7497" NA NA NA
"7498" NA NA NA
"7499" NA NA NA
"7500" NA NA NA
"7501" NA NA NA
"7502" NA NA NA
"7503" NA NA NA
"7504" NA NA NA
"7505" NA NA NA
"7506" NA NA NA
"7507" NA NA NA
"7508" NA NA NA
"7509" NA NA NA
"7510" NA NA NA
"7511" NA NA NA
"7512" NA NA NA
"7513" NA NA NA
"7514" NA NA NA
"7515" NA NA NA
"7516" NA NA NA
"7517" NA NA NA
"7518" NA NA NA
"7519" NA NA NA
"7520" NA NA NA
"7521" NA NA NA
"7522" NA NA NA
"7523" NA NA NA
"7524" NA NA NA
"7525" NA NA NA
"7526" NA NA NA
"7527" NA NA NA
"7528" NA NA NA
"7529" NA NA NA
"7530" NA NA NA
"7531" NA NA NA
"7532" NA NA NA
"7533" NA NA NA
"7534" NA NA NA
"7535" NA NA NA
"7536" NA NA NA
"7537" NA NA NA
"7538" NA NA NA
"7539" NA NA NA
"7540" NA NA NA
"7541" NA NA NA
"7542" NA NA NA
"7543" NA NA NA
"7544" NA NA NA
"7545" NA NA NA
"7546" NA NA NA
"7547" NA NA NA
"7548" NA NA NA
"7549" NA NA NA
"7550" NA NA NA
"7551" NA NA NA
"7552" NA NA NA
"7553" NA NA NA
"7554" NA NA NA
"7555" NA NA NA
"7556" NA NA NA
"7557" NA NA NA
"7558" NA NA NA
"7559" NA NA NA
"7560" NA NA NA
"7561" NA NA NA
"7562" NA NA NA
"7563" NA NA NA
"7564" NA NA NA
"7565" NA NA NA
"7566" NA NA NA
"7567" NA NA NA
"7568" NA NA NA
"7569" NA NA NA
"7570" NA NA NA
"7571" NA NA NA
"7572" NA NA NA
"7573" NA NA NA
"7574" NA NA NA
"7575" NA NA NA
"7576" NA NA NA
"7577" NA NA NA
"7578" NA NA NA
"7579" NA NA NA
"7580" NA NA NA
"7581" NA NA NA
"7582" NA NA NA
"7583" NA NA NA
"7584" NA NA NA
"7585" NA NA NA
"7586" NA NA NA
"7587" NA NA NA
"7588" NA NA NA
"7589" NA NA NA
"7590" NA NA NA
"7591" NA NA NA
"7592" NA NA NA
"7593" NA NA NA
"7594" NA NA NA
"7595" NA NA NA
"7596" NA NA NA
"7597" NA NA NA
"7598" NA NA NA
"7599" NA NA NA
"7600" NA NA NA
"7601" NA NA NA
"7602" NA NA NA
"7603" NA NA NA
"7604" NA NA NA
"7605" NA NA NA
"7606" NA NA NA
"7607" NA NA NA
"7608" NA NA NA
"7609" NA NA NA
"7610" NA NA NA
"7611" NA NA NA
"7612" NA NA NA
"7613" NA NA NA
"7614" NA NA NA
"7615" NA NA NA
"7616" NA NA NA
"7617" NA NA NA
"7618" NA NA NA
"7619" NA NA NA
"7620" NA NA NA
"7621" NA NA NA
"7622" NA NA NA
"7623" NA NA NA
"7624" NA NA NA
"7625" NA NA NA
"7626" NA NA NA
"7627" NA NA NA
"7628" NA NA NA
"7629" NA NA NA
"7630" NA NA NA
"7631" NA NA NA
"7632" NA NA NA
"7633" NA NA NA
"7634" NA NA NA
"7635" NA NA NA
"7636" NA NA NA
"7637" NA NA NA
"7638" NA NA NA
"7639" NA NA NA
"7640" NA NA NA
"7641" NA NA NA
"7642" NA NA NA
"7643" NA NA NA
"7644" NA NA NA
"7645" NA NA NA
"7646" NA NA NA
"7647" NA NA NA
"7648" NA NA NA
"7649" NA NA NA
"7650" NA NA NA
"7651" NA NA NA
"7652" NA NA NA
"7653" NA NA NA
"7654" NA NA NA
"7655" NA NA NA
"7656" NA NA NA
"7657" NA NA NA
"7658" NA NA NA
"7659" NA NA NA
"7660" NA NA NA
"7661" NA NA NA
"7662" NA NA NA
"7663" NA NA NA
"7664" NA NA NA
"7665" NA NA NA
"7666" NA NA NA
"7667" NA NA NA
"7668" NA NA NA
"7669" NA NA NA
"7670" NA NA NA
"7671" NA NA NA
"7672" NA NA NA
"7673" NA NA NA
"7674" NA NA NA
"7675" NA NA NA
"7676" NA NA NA
"7677" NA NA NA
"7678" NA NA NA
"7679" NA NA NA
"7680" NA NA NA
"7681" NA NA NA
"7682" NA NA NA
"7683" NA NA NA
"7684" NA NA NA
"7685" NA NA NA
"7686" NA NA NA
"7687" NA NA NA
"7688" NA NA NA
"7689" NA NA NA
"7690" NA NA NA
"7691" NA NA NA
"7692" NA NA NA
"7693" NA NA NA
"7694" NA NA NA
"7695" NA NA NA
"7696" NA NA NA
"7697" NA NA NA
"7698" NA NA NA
"7699" NA NA NA
"7700" NA NA NA
"7701" NA NA NA
"7702" NA NA NA
"7703" NA NA NA
"7704" NA NA NA
"7705" NA NA NA
"7706" NA NA NA
"7707" NA NA NA
"7708" NA NA NA
"7709" NA NA NA
"7710" NA NA NA
"7711" NA NA NA
"7712" NA NA NA
"7713" NA NA NA
"7714" NA NA NA
"7715" NA NA NA
"7716" NA NA NA
"7717" NA NA NA
"7718" NA NA NA
"7719" NA NA NA
"7720" NA NA NA
"7721" NA NA NA
"7722" NA NA NA
"7723" NA NA NA
"7724" NA NA NA
"7725" NA NA NA
"7726" NA NA NA
"7727" NA NA NA
"7728" NA NA NA
"7729" NA NA NA
"7730" NA NA NA
"7731" NA NA NA
"7732" NA NA NA
"7733" NA NA NA
"7734" NA NA NA
"7735" NA NA NA
"7736" NA NA NA
"7737" NA NA NA
"7738" NA NA NA
"7739" NA NA NA
"7740" NA NA NA
"7741" NA NA NA
"7742" NA NA NA
"7743" NA NA NA
"7744" NA NA NA
"7745" NA NA NA
"7746" NA NA NA
"7747" NA NA NA
"7748" NA NA NA
"7749" NA NA NA
"7750" NA NA NA
"7751" NA NA NA
"7752" NA NA NA
"7753" NA NA NA
"7754" NA NA NA
"7755" NA NA NA
"7756" NA NA NA
"7757" NA NA NA
"7758" NA NA NA
"7759" NA NA NA
"7760" NA NA NA
"7761" NA NA NA
"7762" NA NA NA
"7763" NA NA NA
"7764" NA NA NA
"7765" NA NA NA
"7766" NA NA NA
"7767" NA NA NA
"7768" NA NA NA
"7769" NA NA NA
"7770" NA NA NA
"7771" NA NA NA
"7772" NA NA NA
"7773" NA NA NA
"7774" NA NA NA
"7775" NA NA NA
"7776" NA NA NA
"7777" NA NA NA
"7778" NA NA NA
"7779" NA NA NA
"7780" NA NA NA
"7781" NA NA NA
"7782" NA NA NA
"7783" NA NA NA
"7784" NA NA NA
"7785" NA NA NA
"7786" NA NA NA
"7787" NA NA NA
"7788" NA NA NA
"7789" NA NA NA
"7790" NA NA NA
"7791" NA NA NA
"7792" NA NA NA
"7793" NA NA NA
"7794" NA NA NA
"7795" NA NA NA
"7796" NA NA NA
"7797" NA NA NA
"7798" NA NA NA
"7799" NA NA NA
"7800" NA NA NA
"7801" NA NA NA
"7802" NA NA NA
"7803" NA NA NA
"7804" NA NA NA
"7805" NA NA NA
"7806" NA NA NA
"7807" NA NA NA
"7808" NA NA NA
"7809" NA NA NA
"7810" NA NA NA
"7811" NA NA NA
"7812" NA NA NA
"7813" NA NA NA
"7814" NA NA NA
"7815" NA NA NA
"7816" NA NA NA
"7817" NA NA NA
"7818" NA NA NA
"7819" NA NA NA
"7820" NA NA NA
"7821" NA NA NA
"7822" NA NA NA
"7823" NA NA NA
"7824" NA NA NA
"7825" NA NA NA
"7826" NA NA NA
"7827" NA NA NA
"7828" NA NA NA
"7829" NA NA NA
"7830" NA NA NA
"7831" NA NA NA
"7832" NA NA NA
"7833" NA NA NA
"7834" NA NA NA
"7835" NA NA NA
"7836" NA NA NA
"7837" NA NA NA
"7838" NA NA NA
"7839" NA NA NA
"7840" NA NA NA
"7841" NA NA NA
"7842" NA NA NA
"7843" NA NA NA
"7844" NA NA NA
"7845" NA NA NA
"7846" NA NA NA
"7847" NA NA NA
"7848" NA NA NA
"7849" NA NA NA
"7850" NA NA NA
"7851" NA NA NA
"7852" NA NA NA
"7853" NA NA NA
"7854" NA NA NA
"7855" NA NA NA
"7856" NA NA NA
"7857" NA NA NA
"7858" NA NA NA
"7859" NA NA NA
"7860" NA NA NA
"7861" NA NA NA
"7862" NA NA NA
"7863" NA NA NA
"7864" NA NA NA
"7865" NA NA NA
"7866" NA NA NA
"7867" NA NA NA
"7868" NA NA NA
"7869" NA NA NA
"7870" NA NA NA
"7871" NA NA NA
"7872" NA NA NA
"7873" NA NA NA
"7874" NA NA NA
"7875" NA NA NA
"7876" NA NA NA
"7877" NA NA NA
"7878" NA NA NA
"7879" NA NA NA
"7880" NA NA NA
"7881" NA NA NA
"7882" NA NA NA
"7883" NA NA NA
"7884" NA NA NA
"7885" NA NA NA
"7886" NA NA NA
"7887" NA NA NA
"7888" NA NA NA
"7889" NA NA NA
"7890" NA NA NA
"7891" NA NA NA
"7892" NA NA NA
"7893" NA NA NA
"7894" NA NA NA
"7895" NA NA NA
"7896" NA NA NA
"7897" NA NA NA
"7898" NA NA NA
"7899" NA NA NA
"7900" NA NA NA
"7901" NA NA NA
"7902" NA NA NA
"7903" NA NA NA
"7904" NA NA NA
"7905" NA NA NA
"7906" NA NA NA
"7907" NA NA NA
"7908" NA NA NA
"7909" NA NA NA
"7910" NA NA NA
"7911" NA NA NA
"7912" NA NA NA
"7913" NA NA NA
"7914" NA NA NA
"7915" NA NA NA
"7916" NA NA NA
"7917" NA NA NA
"7918" NA NA NA
"7919" NA NA NA
"7920" NA NA NA
"7921" NA NA NA
"7922" NA NA NA
"7923" NA NA NA
"7924" NA NA NA
"7925" NA NA NA
"7926" NA NA NA
"7927" NA NA NA
"7928" NA NA NA
"7929" NA NA NA
"7930" NA NA NA
"7931" NA NA NA
"7932" NA NA NA
"7933" NA NA NA
"7934" NA NA NA
"7935" NA NA NA
"7936" NA NA NA
"7937" NA NA NA
"7938" NA NA NA
"7939" NA NA NA
"7940" NA NA NA
"7941" NA NA NA
"7942" NA NA NA
"7943" NA NA NA
"7944" NA NA NA
"7945" NA NA NA
"7946" NA NA NA
"7947" NA NA NA
"7948" NA NA NA
"7949" NA NA NA
"7950" NA NA NA
"7951" NA NA NA
"7952" NA NA NA
"7953" NA NA NA
"7954" NA NA NA
"7955" NA NA NA
"7956" NA NA NA
"7957" NA NA NA
"7958" NA NA NA
"7959" NA NA NA
"7960" NA NA NA
"7961" NA NA NA
"7962" NA NA NA
"7963" NA NA NA
"7964" NA NA NA
"7965" NA NA NA
"7966" NA NA NA
"7967" NA NA NA
"7968" NA NA NA
"7969" NA NA NA
"7970" NA NA NA
"7971" NA NA NA
"7972" NA NA NA
"7973" NA NA NA
"7974" NA NA NA
"7975" NA NA NA
"7976" NA NA NA
"7977" NA NA NA
"7978" NA NA NA
"7979" NA NA NA
"7980" NA NA NA
"7981" NA NA NA
"7982" NA NA NA
"7983" NA NA NA
"7984" NA NA NA
"7985" NA NA NA
"7986" NA NA NA
"7987" NA NA NA
"7988" NA NA NA
"7989" NA NA NA
"7990" NA NA NA
"7991" NA NA NA
"7992" NA NA NA
"7993" NA NA NA
"7994" NA NA NA
"7995" NA NA NA
"7996" NA NA NA
"7997" NA NA NA
"7998" NA NA NA
"7999" NA NA NA
"8000" NA NA NA
"8001" NA NA NA
"8002" NA NA NA
"8003" NA NA NA
"8004" NA NA NA
"8005" NA NA NA
"8006" NA NA NA
"8007" NA NA NA
"8008" NA NA NA
"8009" NA NA NA
"8010" NA NA NA
"8011" NA NA NA
"8012" NA NA NA
"8013" NA NA NA
"8014" NA NA NA
"8015" NA NA NA
"8016" NA NA NA
"8017" NA NA NA
"8018" NA NA NA
"8019" NA NA NA
"8020" NA NA NA
"8021" NA NA NA
"8022" NA NA NA
"8023" NA NA NA
"8024" NA NA NA
"8025" NA NA NA
"8026" NA NA NA
"8027" NA NA NA
"8028" NA NA NA
"8029" NA NA NA
"8030" NA NA NA
"8031" NA NA NA
"8032" NA NA NA
"8033" NA NA NA
"8034" NA NA NA
"8035" NA NA NA
"8036" NA NA NA
"8037" NA NA NA
"8038" NA NA NA
"8039" NA NA NA
"8040" NA NA NA
"8041" NA NA NA
"8042" NA NA NA
"8043" NA NA NA
"8044" NA NA NA
"8045" NA NA NA
"8046" NA NA NA
"8047" NA NA NA
"8048" NA NA NA
"8049" NA NA NA
"8050" NA NA NA
"8051" NA NA NA
"8052" NA NA NA
"8053" NA NA NA
"8054" NA NA NA
"8055" NA NA NA
"8056" NA NA NA
"8057" NA NA NA
"8058" NA NA NA
"8059" NA NA NA
"8060" NA NA NA
"8061" NA NA NA
"8062" NA NA NA
"8063" NA NA NA
"8064" NA NA NA
"8065" NA NA NA
"8066" NA NA NA
"8067" NA NA NA
"8068" NA NA NA
"8069" NA NA NA
"8070" NA NA NA
"8071" NA NA NA
"8072" NA NA NA
"8073" NA NA NA
"8074" NA NA NA
"8075" NA NA NA
"8076" NA NA NA
"8077" NA NA NA
"8078" NA NA NA
"8079" NA NA NA
"8080" NA NA NA
"8081" NA NA NA
"8082" NA NA NA
"8083" NA NA NA
"8084" NA NA NA
"8085" NA NA NA
"8086" NA NA NA
"8087" NA NA NA
"8088" NA NA NA
"8089" NA NA NA
"8090" NA NA NA
"8091" NA NA NA
"8092" NA NA NA
"8093" NA NA NA
"8094" NA NA NA
"8095" NA NA NA
"8096" NA NA NA
"8097" NA NA NA
"8098" NA NA NA
"8099" NA NA NA
"8100" NA NA NA
"8101" NA NA NA
"8102" NA NA NA
"8103" NA NA NA
"8104" NA NA NA
"8105" NA NA NA
"8106" NA NA NA
"8107" NA NA NA
"8108" NA NA NA
"8109" NA NA NA
"8110" NA NA NA
"8111" NA NA NA
"8112" NA NA NA
"8113" NA NA NA
"8114" NA NA NA
"8115" NA NA NA
"8116" NA NA NA
"8117" NA NA NA
"8118" NA NA NA
"8119" NA NA NA
"8120" NA NA NA
"8121" NA NA NA
"8122" NA NA NA
"8123" NA NA NA
"8124" NA NA NA
"8125" NA NA NA
"8126" NA NA NA
"8127" NA NA NA
"8128" NA NA NA
"8129" NA NA NA
"8130" NA NA NA
"8131" NA NA NA
"8132" NA NA NA
"8133" NA NA NA
"8134" NA NA NA
"8135" NA NA NA
"8136" NA NA NA
"8137" NA NA NA
"8138" NA NA NA
"8139" NA NA NA
"8140" NA NA NA
"8141" NA NA NA
"8142" NA NA NA
"8143" NA NA NA
"8144" NA NA NA
"8145" NA NA NA
"8146" NA NA NA
"8147" NA NA NA
"8148" NA NA NA
"8149" NA NA NA
"8150" NA NA NA
"8151" NA NA NA
"8152" NA NA NA
"8153" NA NA NA
"8154" NA NA NA
"8155" NA NA NA
"8156" NA NA NA
"8157" NA NA NA
"8158" NA NA NA
"8159" NA NA NA
"8160" NA NA NA
"8161" NA NA NA
"8162" NA NA NA
"8163" NA NA NA
"8164" NA NA NA
"8165" NA NA NA
"8166" NA NA NA
"8167" NA NA NA
"8168" NA NA NA
"8169" NA NA NA
"8170" NA NA NA
"8171" NA NA NA
"8172" NA NA NA
"8173" NA NA NA
"8174" NA NA NA
"8175" NA NA NA
"8176" NA NA NA
"8177" NA NA NA
"8178" NA NA NA
"8179" NA NA NA
"8180" NA NA NA
"8181" NA NA NA
"8182" NA NA NA
"8183" NA NA NA
"8184" NA NA NA
"8185" NA NA NA
"8186" NA NA NA
"8187" NA NA NA
"8188" NA NA NA
"8189" NA NA NA
"8190" NA NA NA
"8191" NA NA NA
"8192" NA NA NA
"8193" NA NA NA
"8194" NA NA NA
"8195" NA NA NA
"8196" NA NA NA
"8197" NA NA NA
"8198" NA NA NA
"8199" NA NA NA
"8200" NA NA NA
"8201" NA NA NA
"8202" NA NA NA
"8203" NA NA NA
"8204" NA NA NA
"8205" NA NA NA
"8206" NA NA NA
"8207" NA NA NA
"8208" NA NA NA
"8209" NA NA NA
"8210" NA NA NA
"8211" NA NA NA
"8212" NA NA NA
"8213" NA NA NA
"8214" NA NA NA
"8215" NA NA NA
"8216" NA NA NA
"8217" NA NA NA
"8218" NA NA NA
"8219" NA NA NA
"8220" NA NA NA
"8221" NA NA NA
"8222" NA NA NA
"8223" NA NA NA
"8224" NA NA NA
"8225" NA NA NA
"8226" NA NA NA
"8227" NA NA NA
"8228" NA NA NA
"8229" NA NA NA
"8230" NA NA NA
"8231" NA NA NA
"8232" NA NA NA
"8233" NA NA NA
"8234" NA NA NA
"8235" NA NA NA
"8236" NA NA NA
"8237" NA NA NA
"8238" NA NA NA
"8239" NA NA NA
"8240" NA NA NA
"8241" NA NA NA
"8242" NA NA NA
"8243" NA NA NA
"8244" NA NA NA
"8245" NA NA NA
"8246" NA NA NA
"8247" NA NA NA
"8248" NA NA NA
"8249" NA NA NA
"8250" NA NA NA
"8251" NA NA NA
"8252" NA NA NA
"8253" NA NA NA
"8254" NA NA NA
"8255" NA NA NA
"8256" NA NA NA
"8257" NA NA NA
"8258" NA NA NA
"8259" NA NA NA
"8260" NA NA NA
"8261" NA NA NA
"8262" NA NA NA
"8263" NA NA NA
"8264" NA NA NA
"8265" NA NA NA
"8266" NA NA NA
"8267" NA NA NA
"8268" NA NA NA
"8269" NA NA NA
"8270" NA NA NA
"8271" NA NA NA
"8272" NA NA NA
"8273" NA NA NA
"8274" NA NA NA
"8275" NA NA NA
"8276" NA NA NA
"8277" NA NA NA
"8278" NA NA NA
"8279" NA NA NA
"8280" NA NA NA
"8281" NA NA NA
"8282" NA NA NA
"8283" NA NA NA
"8284" NA NA NA
"8285" NA NA NA
"8286" NA NA NA
"8287" NA NA NA
"8288" NA NA NA
"8289" NA NA NA
"8290" NA NA NA
"8291" NA NA NA
"8292" NA NA NA
"8293" NA NA NA
"8294" NA NA NA
"8295" NA NA NA
"8296" NA NA NA
"8297" NA NA NA
"8298" NA NA NA
"8299" NA NA NA
"8300" NA NA NA
"8301" NA NA NA
"8302" NA NA NA
"8303" NA NA NA
"8304" NA NA NA
"8305" NA NA NA
"8306" NA NA NA
"8307" NA NA NA
"8308" NA NA NA
"8309" NA NA NA
"8310" NA NA NA
"8311" NA NA NA
"8312" NA NA NA
"8313" NA NA NA
"8314" NA NA NA
"8315" NA NA NA
"8316" NA NA NA
"8317" NA NA NA
"8318" NA NA NA
"8319" NA NA NA
"8320" NA NA NA
"8321" NA NA NA
"8322" NA NA NA
"8323" NA NA NA
"8324" NA NA NA
"8325" NA NA NA
"8326" NA NA NA
"8327" NA NA NA
"8328" NA NA NA
"8329" NA NA NA
"8330" NA NA NA
"8331" NA NA NA
"8332" NA NA NA
"8333" NA NA NA
"8334" NA NA NA
"8335" NA NA NA
"8336" NA NA NA
"8337" NA NA NA
"8338" NA NA NA
"8339" NA NA NA
"8340" NA NA NA
"8341" NA NA NA
"8342" NA NA NA
"8343" NA NA NA
"8344" NA NA NA
"8345" NA NA NA
"8346" NA NA NA
"8347" NA NA NA
"8348" NA NA NA
"8349" NA NA NA
"8350" NA NA NA
"8351" NA NA NA
"8352" NA NA NA
"8353" NA NA NA
"8354" NA NA NA
"8355" NA NA NA
"8356" NA NA NA
"8357" NA NA NA
"8358" NA NA NA
"8359" NA NA NA
"8360" NA NA NA
"8361" NA NA NA
"8362" NA NA NA
"8363" NA NA NA
"8364" NA NA NA
"8365" NA NA NA
"8366" NA NA NA
"8367" NA NA NA
"8368" NA NA NA
"8369" NA NA NA
"8370" NA NA NA
"8371" NA NA NA
"8372" NA NA NA
"8373" NA NA NA
"8374" NA NA NA
"8375" NA NA NA
"8376" NA NA NA
"8377" NA NA NA
"8378" NA NA NA
"8379" NA NA NA
"8380" NA NA NA
"8381" NA NA NA
"8382" NA NA NA
"8383" NA NA NA
"8384" NA NA NA
"8385" NA NA NA
"8386" NA NA NA
"8387" NA NA NA
"8388" NA NA NA
"8389" NA NA NA
"8390" NA NA NA
"8391" NA NA NA
"8392" NA NA NA
"8393" NA NA NA
"8394" NA NA NA
"8395" NA NA NA
"8396" NA NA NA
"8397" NA NA NA
"8398" NA NA NA
"8399" NA NA NA
"8400" NA NA NA
"8401" NA NA NA
"8402" NA NA NA
"8403" NA NA NA
"8404" NA NA NA
"8405" NA NA NA
"8406" NA NA NA
"8407" NA NA NA
"8408" NA NA NA
"8409" NA NA NA
"8410" NA NA NA
"8411" NA NA NA
"8412" NA NA NA
"8413" NA NA NA
"8414" NA NA NA
"8415" NA NA NA
"8416" NA NA NA
"8417" NA NA NA
"8418" NA NA NA
"8419" NA NA NA
"8420" NA NA NA
"8421" NA NA NA
"8422" NA NA NA
"8423" NA NA NA
"8424" NA NA NA
"8425" NA NA NA
"8426" NA NA NA
"8427" NA NA NA
"8428" NA NA NA
"8429" NA NA NA
"8430" NA NA NA
"8431" NA NA NA
"8432" NA NA NA
"8433" NA NA NA
"8434" NA NA NA
"8435" NA NA NA
"8436" NA NA NA
"8437" NA NA NA
"8438" NA NA NA
"8439" NA NA NA
"8440" NA NA NA
"8441" NA NA NA
"8442" NA NA NA
"8443" NA NA NA
"8444" NA NA NA
"8445" NA NA NA
"8446" NA NA NA
"8447" NA NA NA
"8448" NA NA NA
"8449" NA NA NA
"8450" NA NA NA
"8451" NA NA NA
"8452" NA NA NA
"8453" NA NA NA
"8454" NA NA NA
"8455" NA NA NA
"8456" NA NA NA
"8457" NA NA NA
"8458" NA NA NA
"8459" NA NA NA
"8460" NA NA NA
"8461" NA NA NA
"8462" NA NA NA
"8463" NA NA NA
"8464" NA NA NA
"8465" NA NA NA
"8466" NA NA NA
"8467" NA NA NA
"8468" NA NA NA
"8469" NA NA NA
"8470" NA NA NA
"8471" NA NA NA
"8472" NA NA NA
"8473" NA NA NA
"8474" NA NA NA
"8475" NA NA NA
"8476" NA NA NA
"8477" NA NA NA
"8478" NA NA NA
"8479" NA NA NA
"8480" NA NA NA
"8481" NA NA NA
"8482" NA NA NA
"8483" NA NA NA
"8484" NA NA NA
"8485" NA NA NA
"8486" NA NA NA
"8487" NA NA NA
"8488" NA NA NA
"8489" NA NA NA
"8490" NA NA NA
"8491" NA NA NA
"8492" NA NA NA
"8493" NA NA NA
"8494" NA NA NA
"8495" NA NA NA
"8496" NA NA NA
"8497" NA NA NA
"8498" NA NA NA
"8499" NA NA NA
"8500" NA NA NA
"8501" NA NA NA
"8502" NA NA NA
"8503" NA NA NA
"8504" NA NA NA
"8505" NA NA NA
"8506" NA NA NA
"8507" NA NA NA
"8508" NA NA NA
"8509" NA NA NA
"8510" NA NA NA
"8511" NA NA NA
"8512" NA NA NA
"8513" NA NA NA
"8514" NA NA NA
"8515" NA NA NA
"8516" NA NA NA
"8517" NA NA NA
"8518" NA NA NA
"8519" NA NA NA
"8520" NA NA NA
"8521" NA NA NA
"8522" NA NA NA
"8523" NA NA NA
"8524" NA NA NA
"8525" NA NA NA
"8526" NA NA NA
"8527" NA NA NA
"8528" NA NA NA
"8529" NA NA NA
"8530" NA NA NA
"8531" NA NA NA
"8532" NA NA NA
"8533" NA NA NA
"8534" NA NA NA
"8535" NA NA NA
"8536" NA NA NA
"8537" NA NA NA
"8538" NA NA NA
"8539" NA NA NA
"8540" NA NA NA
"8541" NA NA NA
"8542" NA NA NA
"8543" NA NA NA
"8544" NA NA NA
"8545" NA NA NA
"8546" NA NA NA
"8547" NA NA NA
"8548" NA NA NA
"8549" NA NA NA
"8550" NA NA NA
"8551" NA NA NA
"8552" NA NA NA
"8553" NA NA NA
"8554" NA NA NA
"8555" NA NA NA
"8556" NA NA NA
"8557" NA NA NA
"8558" NA NA NA
"8559" NA NA NA
"8560" NA NA NA
"8561" NA NA NA
"8562" NA NA NA
"8563" NA NA NA
"8564" NA NA NA
"8565" NA NA NA
"8566" NA NA NA
"8567" NA NA NA
"8568" NA NA NA
"8569" NA NA NA
"8570" NA NA NA
"8571" NA NA NA
"8572" NA NA NA
"8573" NA NA NA
"8574" NA NA NA
"8575" NA NA NA
"8576" NA NA NA
"8577" NA NA NA
"8578" NA NA NA
"8579" NA NA NA
"8580" NA NA NA
"8581" NA NA NA
"8582" NA NA NA
"8583" NA NA NA
"8584" NA NA NA
"8585" NA NA NA
"8586" NA NA NA
"8587" NA NA NA
"8588" NA NA NA
"8589" NA NA NA
"8590" NA NA NA
"8591" NA NA NA
"8592" NA NA NA
"8593" NA NA NA
"8594" NA NA NA
"8595" NA NA NA
"8596" NA NA NA
"8597" NA NA NA
"8598" NA NA NA
"8599" NA NA NA
"8600" NA NA NA
"8601" NA NA NA
"8602" NA NA NA
"8603" NA NA NA
"8604" NA NA NA
"8605" NA NA NA
"8606" NA NA NA
"8607" NA NA NA
"8608" NA NA NA
"8609" NA NA NA
"8610" NA NA NA
"8611" NA NA NA
"8612" NA NA NA
"8613" NA NA NA
"8614" NA NA NA
"8615" NA NA NA
"8616" NA NA NA
"8617" NA NA NA
"8618" NA NA NA
"8619" NA NA NA
"8620" NA NA NA
"8621" NA NA NA
"8622" NA NA NA
"8623" NA NA NA
"8624" NA NA NA
"8625" NA NA NA
"8626" NA NA NA
"8627" NA NA NA
"8628" NA NA NA
"8629" NA NA NA
"8630" NA NA NA
"8631" NA NA NA
"8632" NA NA NA
"8633" NA NA NA
"8634" NA NA NA
"8635" NA NA NA
"8636" NA NA NA
"8637" NA NA NA
"8638" NA NA NA
"8639" NA NA NA
"8640" NA NA NA
"8641" NA NA NA
"8642" NA NA NA
"8643" NA NA NA
"8644" NA NA NA
"8645" NA NA NA
"8646" NA NA NA
"8647" NA NA NA
"8648" NA NA NA
"8649" NA NA NA
"8650" NA NA NA
"8651" NA NA NA
"8652" NA NA NA
"8653" NA NA NA
"8654" NA NA NA
"8655" NA NA NA
"8656" NA NA NA
"8657" NA NA NA
"8658" NA NA NA
"8659" NA NA NA
"8660" NA NA NA
"8661" NA NA NA
"8662" NA NA NA
"8663" NA NA NA
"8664" NA NA NA
"8665" NA NA NA
"8666" NA NA NA
"8667" NA NA NA
"8668" NA NA NA
"8669" NA NA NA
"8670" NA NA NA
"8671" NA NA NA
"8672" NA NA NA
"8673" NA NA NA
"8674" NA NA NA
"8675" NA NA NA
"8676" NA NA NA
"8677" NA NA NA
"8678" NA NA NA
"8679" NA NA NA
"8680" NA NA NA
"8681" NA NA NA
"8682" NA NA NA
"8683" NA NA NA
"8684" NA NA NA
"8685" NA NA NA
"8686" NA NA NA
"8687" NA NA NA
"8688" NA NA NA
"8689" NA NA NA
"8690" NA NA NA
"8691" NA NA NA
"8692" NA NA NA
"8693" NA NA NA
"8694" NA NA NA
"8695" NA NA NA
"8696" NA NA NA
"8697" NA NA NA
"8698" NA NA NA
"8699" NA NA NA
"8700" NA NA NA
"8701" NA NA NA
"8702" NA NA NA
"8703" NA NA NA
"8704" NA NA NA
"8705" NA NA NA
"8706" NA NA NA
"8707" NA NA NA
"8708" NA NA NA
"8709" NA NA NA
"8710" NA NA NA
"8711" NA NA NA
"8712" NA NA NA
"8713" NA NA NA
"8714" NA NA NA
"8715" NA NA NA
"8716" NA NA NA
"8717" NA NA NA
"8718" NA NA NA
"8719" NA NA NA
"8720" NA NA NA
"8721" NA NA NA
"8722" NA NA NA
"8723" NA NA NA
"8724" NA NA NA
"8725" NA NA NA
"8726" NA NA NA
"8727" NA NA NA
"8728" NA NA NA
"8729" NA NA NA
"8730" NA NA NA
"8731" NA NA NA
"8732" NA NA NA
"8733" NA NA NA
"8734" NA NA NA
"8735" NA NA NA
"8736" NA NA NA
"8737" NA NA NA
"8738" NA NA NA
"8739" NA NA NA
"8740" NA NA NA
"8741" NA NA NA
"8742" NA NA NA
"8743" NA NA NA
"8744" NA NA NA
"8745" NA NA NA
"8746" NA NA NA
"8747" NA NA NA
"8748" NA NA NA
"8749" NA NA NA
"8750" NA NA NA
"8751" NA NA NA
"8752" NA NA NA
"8753" NA NA NA
"8754" NA NA NA
"8755" NA NA NA
"8756" NA NA NA
"8757" NA NA NA
"8758" NA NA NA
"8759" NA NA NA
"8760" NA NA NA
"8761" NA NA NA
"8762" NA NA NA
"8763" NA NA NA
"8764" NA NA NA
"8765" NA NA NA
"8766" NA NA NA
"8767" NA NA NA
"8768" NA NA NA
"8769" NA NA NA
"8770" NA NA NA
"8771" NA NA NA
"8772" NA NA NA
"8773" NA NA NA
"8774" NA NA NA
"8775" NA NA NA
"8776" NA NA NA
"8777" NA NA NA
"8778" NA NA NA
"8779" NA NA NA
"8780" NA NA NA
"8781" NA NA NA
"8782" NA NA NA
"8783" NA NA NA
"8784" NA NA NA
"8785" NA NA NA
"8786" NA NA NA
"8787" NA NA NA
"8788" NA NA NA
"8789" NA NA NA
"8790" NA NA NA
"8791" NA NA NA
"8792" NA NA NA
"8793" NA NA NA
"8794" NA NA NA
"8795" NA NA NA
"8796" NA NA NA
"8797" NA NA NA
"8798" NA NA NA
"8799" NA NA NA
"8800" NA NA NA
"8801" NA NA NA
"8802" NA NA NA
"8803" NA NA NA
"8804" NA NA NA
"8805" NA NA NA
"8806" NA NA NA
"8807" NA NA NA
"8808" NA NA NA
"8809" NA NA NA
"8810" NA NA NA
"8811" NA NA NA
"8812" NA NA NA
"8813" NA NA NA
"8814" NA NA NA
"8815" NA NA NA
"8816" NA NA NA
"8817" NA NA NA
"8818" NA NA NA
"8819" NA NA NA
"8820" NA NA NA
"8821" NA NA NA
"8822" NA NA NA
"8823" NA NA NA
"8824" NA NA NA
"8825" NA NA NA
"8826" NA NA NA
"8827" NA NA NA
"8828" NA NA NA
"8829" NA NA NA
"8830" NA NA NA
"8831" NA NA NA
"8832" NA NA NA
"8833" NA NA NA
"8834" NA NA NA
"8835" NA NA NA
"8836" NA NA NA
"8837" NA NA NA
"8838" NA NA NA
"8839" NA NA NA
"8840" NA NA NA
"8841" NA NA NA
"8842" NA NA NA
"8843" NA NA NA
"8844" NA NA NA
"8845" NA NA NA
"8846" NA NA NA
"8847" NA NA NA
"8848" NA NA NA
"8849" NA NA NA
"8850" NA NA NA
"8851" NA NA NA
"8852" NA NA NA
"8853" NA NA NA
"8854" NA NA NA
"8855" NA NA NA
"8856" NA NA NA
"8857" NA NA NA
"8858" NA NA NA
"8859" NA NA NA
"8860" NA NA NA
"8861" NA NA NA
"8862" NA NA NA
"8863" NA NA NA
"8864" NA NA NA
"8865" NA NA NA
"8866" NA NA NA
"8867" NA NA NA
"8868" NA NA NA
"8869" NA NA NA
"8870" NA NA NA
"8871" NA NA NA
"8872" NA NA NA
"8873" NA NA NA
"8874" NA NA NA
"8875" NA NA NA
"8876" NA NA NA
"8877" NA NA NA
"8878" NA NA NA
"8879" NA NA NA
"8880" NA NA NA
"8881" NA NA NA
"8882" NA NA NA
"8883" NA NA NA
"8884" NA NA NA
"8885" NA NA NA
"8886" NA NA NA
"8887" NA NA NA
"8888" NA NA NA
"8889" NA NA NA
"8890" NA NA NA
"8891" NA NA NA
"8892" NA NA NA
"8893" NA NA NA
"8894" NA NA NA
"8895" NA NA NA
"8896" NA NA NA
"8897" NA NA NA
"8898" NA NA NA
"8899" NA NA NA
"8900" NA NA NA
"8901" NA NA NA
"8902" NA NA NA
"8903" NA NA NA
"8904" NA NA NA
"8905" NA NA NA
"8906" NA NA NA
"8907" NA NA NA
"8908" NA NA NA
"8909" NA NA NA
"8910" NA NA NA
"8911" NA NA NA
"8912" NA NA NA
"8913" NA NA NA
"8914" NA NA NA
"8915" NA NA NA
"8916" NA NA NA
"8917" NA NA NA
"8918" NA NA NA
"8919" NA NA NA
"8920" NA NA NA
"8921" NA NA NA
"8922" NA NA NA
"8923" NA NA NA
"8924" NA NA NA
"8925" NA NA NA
"8926" NA NA NA
"8927" NA NA NA
"8928" NA NA NA
"8929" NA NA NA
"8930" NA NA NA
"8931" NA NA NA
"8932" NA NA NA
"8933" NA NA NA
"8934" NA NA NA
"8935" NA NA NA
"8936" NA NA NA
"8937" NA NA NA
"8938" NA NA NA
"8939" NA NA NA
"8940" NA NA NA
"8941" NA NA NA
"8942" NA NA NA
"8943" NA NA NA
"8944" NA NA NA
"8945" NA NA NA
"8946" NA NA NA
"8947" NA NA NA
"8948" NA NA NA
"8949" NA NA NA
"8950" NA NA NA
"8951" NA NA NA
"8952" NA NA NA
"8953" NA NA NA
"8954" NA NA NA
"8955" NA NA NA
"8956" NA NA NA
"8957" NA NA NA
"8958" NA NA NA
"8959" NA NA NA
"8960" NA NA NA
"8961" NA NA NA
"8962" NA NA NA
"8963" NA NA NA
"8964" NA NA NA
"8965" NA NA NA
"8966" NA NA NA
"8967" NA NA NA
"8968" NA NA NA
"8969" NA NA NA
"8970" NA NA NA
"8971" NA NA NA
"8972" NA NA NA
"8973" NA NA NA
"8974" NA NA NA
"8975" NA NA NA
"8976" NA NA NA
"8977" NA NA NA
"8978" NA NA NA
"8979" NA NA NA
"8980" NA NA NA
"8981" NA NA NA
"8982" NA NA NA
"8983" NA NA NA
"8984" NA NA NA
"8985" NA NA NA
"8986" NA NA NA
"8987" NA NA NA
"8988" NA NA NA
"8989" NA NA NA
"8990" NA NA NA
"8991" NA NA NA
"8992" NA NA NA
"8993" NA NA NA
"8994" NA NA NA
"8995" NA NA NA
"8996" NA NA NA
"8997" NA NA NA
"8998" NA NA NA
"8999" NA NA NA
"9000" NA NA NA
"9001" NA NA NA
