# Supplementary material for: Adaptive switch to sexually dimorphic movements by partner-seeking termites
Source: Sci Adv. 2019 Jun 19;5(6):eaau6108. doi: 10.1126/sciadv.aau6108 (PMC6584256; doi:10.1126/sciadv.aau6108)
Supplement: Data file S1 [file aau6108_Data_file_S1.zip › Dataset/CfExperimetns/170627_174_F_12_set1_after-position_5FPS.txt]

"time" "x" "y"
"1" 0 47.3736304411628 100.808866199019
"2" 0.2 48.7056459163308 100.883537939101
"3" 0.4 49.8660034912401 100.839488232447
"4" 0.6 51.3014247940925 100.882012234177
"5" 0.8 51.9352048168173 100.745823500575
"6" 1 52.1164437304708 100.603146057911
"7" 1.2 52.4904525607534 100.575329385148
"8" 1.4 53.1835001213487 100.338999981629
"9" 1.6 53.5817796280945 100.013155551763
"10" 1.8 53.9481503277109 99.6286793233862
"11" 2 54.2267559354696 99.3797476856846
"12" 2.2 54.3637919777474 99.3112296645457
"13" 2.4 54.5689532854411 99.1725154841785
"14" 2.6 54.9218094641611 98.926695466197
"15" 2.8 55.0127739892894 98.7076314862705
"16" 3 54.9245919084592 98.5533128448177
"17" 3.2 55.2538050102252 98.0707958953862
"18" 3.4 55.5129223559028 97.5848846357004
"19" 3.6 55.5252777659955 97.417968554129
"20" 3.8 55.7561866844839 97.1213990024685
"21" 4 55.936100252303 96.898674078129
"22" 4.2 56.1635231771261 96.6604656028997
"23" 4.4 56.4533752497852 96.304081903109
"24" 4.6 56.612037358132 95.8676476670416
"25" 4.8 56.5780059240252 95.3804589781568
"26" 5 56.6753736382752 94.6055395771387
"27" 5.2 56.7506958323177 94.0523524691102
"28" 5.4 56.7272424206327 93.5996981897084
"29" 5.6 56.9019583191 93.0646307506524
"30" 5.8 56.8850887151214 92.4334905669463
"31" 6 56.9485704287437 91.904876228828
"32" 6.2 56.8842888309864 91.4549050445271
"33" 6.4 56.8946784899972 91.2009945003346
"34" 6.6 57.0086708139771 90.6658920621002
"35" 6.8 57.1149463288213 89.9802095665659
"36" 7 57.3208855216363 89.303992366629
"37" 7.2 57.3857973311363 88.946977414379
"38" 7.4 57.3426551295115 88.6245026910373
"39" 7.6 57.2902814552955 88.161895394075
"40" 7.8 57.2622114836198 87.8636519450209
"41" 8 57.1946681142752 87.7749586317401
"42" 8.2 57.2790534666252 87.421549891129
"43" 8.4 57.3172793099974 87.1510840182124
"44" 8.6 57.2122870339967 86.5610047594719
"45" 8.8 57.0409618483837 86.2335413021668
"46" 9 57.0573546711021 85.8012512616867
"47" 9.2 57.1107726623743 85.4766451083743
"48" 9.4 57.0961412605698 85.0348817525487
"49" 9.6 57.1152071060942 84.4311299776118
"50" 9.8 57.1890106629885 84.0687656022758
"51" 10 57.3785849078585 83.1878574270735
"52" 10.2 57.3418225562 82.3004492697989
"53" 10.4 57.309628748857 81.7044574357272
"54" 10.6 57.3141058437552 81.052403142989
"55" 10.8 57.1910619026363 80.5553229306846
"56" 11 57.1905373627616 80.1962753864199
"57" 11.2 57.0189163281761 79.891779989129
"58" 11.4 56.8533215298356 79.7138320975687
"59" 11.6 56.7148470359441 79.3795030060479
"60" 11.8 56.6523594512707 79.1376227842108
"61" 12 56.6212804636919 78.8298893619239
"62" 12.2 56.4003525506568 78.4910514683395
"63" 12.4 56.13773452046 78.012159766216
"64" 12.6 56.0668254242127 77.506270990004
"65" 12.8 55.8329312410687 77.1112967404595
"66" 13 55.4767435007838 76.436904886948
"67" 13.2 55.2131346021491 75.8592056290405
"68" 13.4 55.1062886148305 75.428375035014
"69" 13.6 54.8319882684913 74.9012720587562
"70" 13.8 54.3110858076406 74.3160219936162
"71" 14 53.8874114202502 73.871209658004
"72" 14.2 53.5498700108502 73.536913839079
"73" 14.4 53.2146940317964 73.0694387906629
"74" 14.6 52.7880290130504 72.7111156172131
"75" 14.8 52.3871707520087 72.1248942210216
"76" 15 51.953864647271 71.6105733771545
"77" 15.2 51.3680351156318 71.1829562358831
"78" 15.4 50.8824107417432 70.3480795872572
"79" 15.6 50.3850974209839 69.765537707129
"80" 15.8 49.6264420562269 69.1666035320786
"81" 16 49.1191480828235 68.7444040316332
"82" 16.2 48.8311360205042 68.4727562910366
"83" 16.4 48.3696621479244 68.1749256356836
"84" 16.6 47.7296143050748 67.8954338400464
"85" 16.8 47.4958073679328 67.4908969876752
"86" 17 47.5212123067383 67.2914400499569
"87" 17.2 47.3962304702502 66.945119584354
"88" 17.4 47.3971458932047 66.6963742015393
"89" 17.6 47.4859887748992 66.4468532617677
"90" 17.8 47.2434748923203 65.9602158911946
"91" 18 46.9699579178642 65.6265847013833
"92" 18.2 46.8739631424706 65.2489849116669
"93" 18.4 46.7757772121344 64.8595140546668
"94" 18.6 46.8866727656752 64.209086813929
"95" 18.8 46.828032097093 63.8376592395697
"96" 19 46.8870545998487 63.2852663049442
"97" 19.2 46.8581680145469 62.8397298587377
"98" 19.4 46.80094441037 62.6509795521032
"99" 19.6 46.6767166370166 62.5166792565859
"100" 19.8 46.2966354193218 62.365591424129
"101" 20 45.7685393420337 62.1972607994934
"102" 20.2 45.3520812222605 61.7895672994904
"103" 20.4 44.8030036807252 61.440598138754
"104" 20.6 44.2247892545637 61.4801277663342
"105" 20.8 43.8419760190509 61.5100870630265
"106" 21 43.3624015898896 61.454625690807
"107" 21.2 42.7047853970942 61.4456343998359
"108" 21.4 41.9542219194513 61.3089400555725
"109" 21.6 41.4524351413959 61.2576139861118
"110" 21.8 40.780521338341 61.3440845272606
"111" 22 40.0750635196888 61.6008122867472
"112" 22.2 39.6447955106739 61.762087033102
"113" 22.4 39.1651179719707 61.7176535438472
"114" 22.6 38.1737997252621 61.6686435747606
"115" 22.8 37.440824268707 61.7211941880018
"116" 23 36.5578947284874 61.5277381519273
"117" 23.2 35.5920179126752 61.583404119654
"118" 23.4 34.7813035761305 61.3509173493132
"119" 23.6 33.9683759993991 61.3563538990334
"120" 23.8 32.9833953734611 61.4135515514624
"121" 24 31.922807324373 61.2987799462595
"122" 24.2 30.9034096899643 61.3969943362856
"123" 24.4 29.8128912903643 61.1294447910421
"124" 24.6 28.6249309067094 61.1015193443922
"125" 24.8 27.3408315899218 61.0628785576118
"126" 25 26.4295748891209 61.2310458841725
"127" 25.2 25.5754655867286 61.6130545139934
"128" 25.4 24.7336387477357 61.8155492488922
"129" 25.6 24.3651043583073 62.2990152092572
"130" 25.8 24.1221011740252 62.748571100179
"131" 26 23.5099156602925 63.047165423879
"132" 26.2 22.8511962722357 63.2538582909711
"133" 26.4 22.2740901800861 63.3375752150769
"134" 26.6 21.3624219587109 62.7995732362147
"135" 26.8 20.8279679545296 62.4468722986334
"136" 27 20.2250105192729 61.5223334218171
"137" 27.2 19.6930293151056 60.9363724756737
"138" 27.4 19.3768240657493 60.5458224198704
"139" 27.6 19.1921324627688 60.4382100035906
"140" 27.8 19.1505520499984 60.3904177922005
"141" 28 19.1176828868339 60.1710078125116
"142" 28.2 19.0543845066889 59.9908531898547
"143" 28.4 19.0889393297175 59.6825699647957
"144" 28.6 18.8800339635928 59.4603493556966
"145" 28.8 18.4032607370591 59.0088807328663
"146" 29 18.2429458564538 58.166506470087
"147" 29.2 17.7898243336812 57.623394269297
"148" 29.4 17.5752815301681 57.1159170154904
"149" 29.6 17.2124804603062 56.5814663825671
"150" 29.8 16.6974776741905 55.8990876909637
"151" 30 15.924973495017 55.4162725789803
"152" 30.2 15.6373575322625 55.1999877754256
"153" 30.4 15.1545346916002 54.952662779229
"154" 30.6 14.3272507615778 55.0168913065238
"155" 30.8 13.6430049532047 54.8258350898983
"156" 31 13.6200536791305 55.1228000483395
"157" 31.2 13.5656169811244 55.6319299956662
"158" 31.4 13.6259190219544 56.296050015483
"159" 31.6 13.8160212558695 57.0279252527848
"160" 31.8 13.9870572907371 57.4708009077646
"161" 32 14.5151533680252 57.844483892454
"162" 32.2 15.0960590530422 58.3322576338409
"163" 32.4 15.478398255427 58.9924956090397
"164" 32.6 16.2204041473225 60.0357837750479
"165" 32.8 16.3642299601373 60.7785886797178
"166" 33 16.6607204998913 61.8335464141201
"167" 33.2 16.9102171428476 63.0753747616524
"168" 33.4 17.3087216059616 64.2208889611108
"169" 33.6 17.5482007499721 65.5916509121998
"170" 33.8 17.8326104892573 66.7784353306737
"171" 34 18.1490857989904 68.0281590145986
"172" 34.2 18.568407596627 69.4277665214122
"173" 34.4 18.795886150273 70.7960844880405
"174" 34.6 19.1779850171085 72.0554820978235
"175" 34.8 19.3222334826641 73.4691170602679
"176" 35 19.9329711823645 74.8251814297629
"177" 35.2 20.0223440842962 76.2555053522786
"178" 35.4 20.4659873632684 77.5409198612912
"179" 35.6 20.8449319808901 78.4496851942912
"180" 35.8 21.661407624906 79.7309892683492
"181" 36 22.1580722957592 80.7707692627254
"182" 36.2 23.013337292836 81.7759768378587
"183" 36.4 23.7016632152454 82.8860605227621
"184" 36.6 24.760217267415 83.654464539807
"185" 36.8 25.5364953389199 84.5961779723659
"186" 37 26.7382789247663 85.198320415754
"187" 37.2 27.472954042809 86.1268224475885
"188" 37.4 28.6975065571603 86.947869119102
"189" 37.6 29.807195471507 87.9184202874836
"190" 37.8 30.9551112859793 88.7281233777621
"191" 38 32.0774040494141 89.2174432872957
"192" 38.2 33.4119797566983 89.7783478975906
"193" 38.4 34.8529505959395 90.1701013676719
"194" 38.6 36.0072038326694 90.6284429412348
"195" 38.8 37.3138955159969 90.8777975592234
"196" 39 38.9455980343889 91.3910053932806
"197" 39.2 40.2389544904579 91.3699355343694
"198" 39.4 41.7327381125495 91.8405946310708
"199" 39.6 43.1923085086854 92.0788146698183
"200" 39.8 44.0876755400352 92.541793424489
"201" 40 45.6346385106723 92.8015933961584
"202" 40.2 46.7555509104852 93.172736212829
"203" 40.4 48.3458219150147 93.3305744022448
"204" 40.6 49.4171407611638 93.5695337493172
"205" 40.8 50.8099425318552 93.690732452639
"206" 41 52.1691958227852 93.780310749749
"207" 41.2 53.5492082885203 93.5043536318475
"208" 41.4 54.1796853835515 93.6421510878448
"209" 41.6 54.6615008158173 93.9435800179211
"210" 41.8 54.9437556613193 94.2449265720996
"211" 42 55.0809773174315 94.5253360432853
"212" 42.2 55.1798055473952 94.750093183679
"213" 42.4 55.2437790277678 94.8304938506934
"214" 42.6 55.228910996685 94.4065959484589
"215" 42.8 55.4174614511464 93.8812584486442
"216" 43 56.0744476442676 92.9331526250381
"217" 43.2 57.052673530994 92.2777646393478
"218" 43.4 57.9573818759002 91.6935583538478
"219" 43.6 59.0976439172701 91.0910542240882
"220" 43.8 60.1225841276313 90.1321096938866
"221" 44 61.2478000609262 89.3470526759013
"222" 44.2 62.4544338546429 88.3112235154526
"223" 44.4 63.8494268242152 87.167095597889
"224" 44.6 64.3019046021 85.770241989643
"225" 44.8 65.180396212132 84.6183680595174
"226" 45 65.7135553464718 82.8336084041387
"227" 45.2 65.8845047831967 81.6388349762433
"228" 45.4 65.9327249845395 80.1811011971862
"229" 45.6 66.2433148064564 78.3303234340006
"230" 45.8 66.5315582977327 76.9450287880535
"231" 46 66.4337823331085 75.2469793982401
"232" 46.2 66.8793314353188 73.7138431840556
"233" 46.4 67.2530480499797 72.3502079399472
"234" 46.6 68.1186423709199 71.3610016564185
"235" 46.8 68.7814261100252 70.4932332557343
"236" 47 69.7301371719483 69.8720596509239
"237" 47.2 70.3436733571513 69.2353336833139
"238" 47.4 70.9318378503842 68.743592808847
"239" 47.6 71.705184924479 67.5301713598097
"240" 47.8 72.5664561053528 66.6296258068014
"241" 48 73.2668321464752 65.481358280129
"242" 48.2 74.0571893855942 64.2592255909221
"243" 48.4 74.3093621726234 62.897636434138
"244" 48.6 74.7781484067904 61.7255045374073
"245" 48.8 75.0829516861817 60.4893579043203
"246" 49 75.462079368836 58.8252662465344
"247" 49.2 75.1537854426354 57.1473420604256
"248" 49.4 75.210422637479 55.8034984133307
"249" 49.6 74.9348358743084 54.348695730483
"250" 49.8 74.8373161022017 52.9004677397257
"251" 50 74.4082550703673 51.2998361098922
"252" 50.2 73.865275391874 49.7748822906921
"253" 50.4 73.2922467701947 48.6945042233324
"254" 50.6 72.5366547587856 47.5560425558894
"255" 50.8 71.7265377249204 46.2622278447823
"256" 51 70.6581563462892 45.126053409881
"257" 51.2 69.5583393299783 43.6101354667228
"258" 51.4 68.2216266648972 42.549314219969
"259" 51.6 67.1607591285744 42.0428744105061
"260" 51.8 66.1167963300502 41.684688917429
"261" 52 64.8387155296386 40.8563269518265
"262" 52.2 63.4617487695728 39.7979189879624
"263" 52.4 62.0862366158823 39.0529786979862
"264" 52.6 60.9930475589772 38.162314486721
"265" 52.8 59.674774201635 37.4806201626412
"266" 53 58.5791895144643 36.4325319214461
"267" 53.2 56.9738096404886 35.4034422586412
"268" 53.4 55.5934235975292 34.641497939441
"269" 53.6 53.90642897105 33.8440933755588
"270" 53.8 52.2204016633285 33.6628662168585
"271" 54 50.7166304645459 33.1488396143026
"272" 54.2 48.9064119004286 32.680711819171
"273" 54.4 47.0846537846502 32.489931101754
"274" 54.6 45.5440985091862 32.4753534496206
"275" 54.8 43.9874753104616 32.6348024584108
"276" 55 42.4588691416891 32.6087088035912
"277" 55.2 40.8218233073556 33.0613868532451
"278" 55.4 39.3832092285778 33.425173620208
"279" 55.6 37.8867622954131 33.9711514443963
"280" 55.8 36.9310012637647 34.9128053021458
"281" 56 35.8436336894998 35.7594509302561
"282" 56.2 35.3291250842002 36.783847300179
"283" 56.4 34.3415501568457 37.9121477017188
"284" 56.6 33.5566781245462 39.3606279463727
"285" 56.8 32.8602293759483 40.498633649488
"286" 57 32.6239117863529 42.0574681662719
"287" 57.2 31.9909793222062 43.6038401403704
"288" 57.4 31.4954169710765 45.3054363632316
"289" 57.6 31.4043260397964 46.8692721562053
"290" 57.8 31.0815744639895 48.5567630924594
"291" 58 30.9378411715252 50.0630953183659
"292" 58.2 30.74423464406 51.7889176292508
"293" 58.4 30.4214188994854 53.3836351998635
"294" 58.6 30.3697192282022 55.062151194191
"295" 58.8 30.2766598198925 57.074991729483
"296" 59 30.5117836582616 58.5310738047563
"297" 59.2 30.7670206202094 60.4045714950238
"298" 59.4 30.6335298444197 61.9618280586153
"299" 59.6 30.7636042091831 63.9268912631553
"300" 59.8 31.1909376764564 65.7564890690189
"301" 60 31.2386932972948 67.5337003613638
"302" 60.2 31.5947010419702 69.0973629341107
"303" 60.4 31.7191433149616 70.5798858626745
"304" 60.6 32.5768643614002 72.3631692265844
"305" 60.8 33.6330923920687 73.5315515591638
"306" 61 34.4662213557382 75.1605557523551
"307" 61.2 35.6775521466093 76.6519339220494
"308" 61.4 36.4715729314002 78.2400062652451
"309" 61.6 36.7614428696949 79.2986408858079
"310" 61.8 36.8267847778308 80.4543490047957
"311" 62 37.4939339310252 81.3140441008522
"312" 62.2 38.0763858432955 81.5829957825885
"313" 62.4 39.072869837782 81.4005409666966
"314" 62.6 39.8803280911888 81.3646879574199
"315" 62.8 41.5068747254716 81.4670505089594
"316" 63 42.7645302014551 81.6935376920729
"317" 63.2 44.0833597818901 81.2847523335344
"318" 63.4 45.0725365704472 80.9351331106336
"319" 63.6 46.0471677032 79.9371552346047
"320" 63.8 46.9297506028888 79.5518781502927
"321" 64 48.0794578840158 78.8005267388555
"322" 64.2 48.8679254400808 78.2761971749068
"323" 64.4 49.6568586762362 77.6299905168263
"324" 64.6 50.8457030378161 76.7264441149654
"325" 64.8 52.1380381542252 75.8554456529472
"326" 65 52.9913333954706 75.4765967284108
"327" 65.2 54.2448206965766 74.865057993643
"328" 65.4 55.213164572973 74.4832151314856
"329" 65.6 56.4515987160515 74.189789986208
"330" 65.8 57.7116443113645 73.7193623893523
"331" 66 58.7078150249171 73.0777943648588
"332" 66.2 59.2971556687683 72.9241820886703
"333" 66.4 60.2348960061225 73.0501901559874
"334" 66.6 60.921834040836 73.2041092373993
"335" 66.8 61.4782574339161 73.5858927498836
"336" 67 62.5474657883243 73.6456866189234
"337" 67.2 63.7122384447729 73.7112050808486
"338" 67.4 65.4179224397867 73.513748064863
"339" 67.6 67.1463502599171 73.232179209075
"340" 67.8 68.3814290136468 73.1690217728047
"341" 68 70.2743977285252 73.4484287934975
"342" 68.2 71.9042104589441 73.2672666736696
"343" 68.4 73.2792244010161 73.2035031811927
"344" 68.6 74.4972715576641 72.6721442880735
"345" 68.8 76.037386197407 72.6157562515381
"346" 69 78.2621565086641 72.362010087129
"347" 69.2 79.9703838572907 71.8404178479609
"348" 69.4 81.4431801161469 71.5300100244943
"349" 69.6 83.0049465744304 70.7996499826118
"350" 69.8 84.6707081745904 69.9958335182247
"351" 70 86.7039183540778 69.1095867900764
"352" 70.2 88.2017079881278 68.2509288187957
"353" 70.4 89.6476223274798 67.1937425439638
"354" 70.6 91.0932901786462 65.9524923813387
"355" 70.8 92.2456815507983 64.3358557595408
"356" 71 93.4179544233329 62.6318962836162
"357" 71.2 94.4523964670337 61.002443424629
"358" 71.4 95.2179479400496 59.1073352302022
"359" 71.6 96.0912971556302 57.2042843527929
"360" 71.8 96.8133413817945 55.484939617129
"361" 72 97.0862756525082 53.338449102985
"362" 72.2 97.1177492356859 51.3908590608076
"363" 72.4 97.6134612193183 49.3250327294049
"364" 72.6 97.7741981045387 47.2078067192642
"365" 72.8 97.5731711306631 45.0744283762842
"366" 73 97.4458154230765 43.5178649939239
"367" 73.2 96.6320087965515 41.4434902989711
"368" 73.4 95.8411376473285 39.6166625144405
"369" 73.6 94.9798324242252 37.468666890404
"370" 73.8 94.0926310143812 35.4326914824341
"371" 74 92.9339838563806 33.8344370733191
"372" 74.2 91.8666194754842 32.2709867606946
"373" 74.4 90.7333231292957 30.5534841290061
"374" 74.6 89.3347214985374 29.1497435385193
"375" 74.8 88.1188124815618 27.9813309675193
"376" 75 86.8730448172814 27.0106501572861
"377" 75.2 85.3381940446236 26.4385010579159
"378" 75.4 83.9664978431409 25.6555490763191
"379" 75.6 82.164547877373 24.810440700016
"380" 75.8 80.0814455753806 24.0461653697075
"381" 76 78.5048822920509 23.3752311844624
"382" 76.2 76.5948442552185 23.1664951695996
"383" 76.4 74.9121051097442 23.2833174927737
"384" 76.6 73.4790773992185 23.0617635105744
"385" 76.8 71.2524756716693 23.2699787023917
"386" 77 69.4536484084066 23.4911189347561
"387" 77.2 67.74396605906 23.652188238329
"388" 77.4 65.6611436498861 24.2584080940073
"389" 77.6 64.4193525116252 25.375596780554
"390" 77.8 63.4911136357752 26.232432665954
"391" 78 62.7608557789002 27.374880513154
"392" 78.2 61.4204269127252 28.036980970054
"393" 78.4 59.9660857369521 28.9534248951534
"394" 78.6 58.87652245714 29.3371857968995
"395" 78.8 57.8058293037201 30.2210433196968
"396" 79 56.3508145907752 30.766522559529
"397" 79.2 55.6059652136975 31.207922864129
"398" 79.4 54.578951967742 30.8494718098989
"399" 79.6 53.4554062459726 30.7159596763396
"400" 79.8 51.9145157493382 30.330766760103
"401" 80 50.3634057275469 30.3849540097725
"402" 80.2 48.6724308091305 30.1590846790501
"403" 80.4 47.1803427452062 29.9186400271635
"404" 80.6 45.2252720835778 29.8652733307869
"405" 80.8 43.4593292240752 30.140123597854
"406" 81 41.8293595234199 30.4016498619185
"407" 81.2 40.3658581635122 30.4255944470247
"408" 81.4 38.6956346094611 30.778506278206
"409" 81.6 37.043502418147 31.2553367075899
"410" 81.8 35.4109603297484 31.8755871904147
"411" 82 33.6126553905769 32.5408532971377
"412" 82.2 31.802422835874 33.4858364479273
"413" 82.4 30.1004788289752 34.628775224779
"414" 82.6 28.4804655261681 36.1008550592131
"415" 82.8 26.9782207920252 37.5829458392343
"416" 83 25.3974273136134 38.8009681434568
"417" 83.2 23.9911184155698 40.0440429323165
"418" 83.4 23.5173130952691 41.5304837894949
"419" 83.6 22.6141499071791 42.8254723592572
"420" 83.8 21.6069096685296 44.2264095972421
"421" 84 20.7499599443697 45.6968933173979
"422" 84.2 20.0918245771049 47.434726357545
"423" 84.4 20.1522315614463 49.1919105066553
"424" 84.6 19.6904949254489 50.8431951377985
"425" 84.8 19.4765208617009 52.7165386606155
"426" 85 19.4092588541007 54.3777646022611
"427" 85.2 19.0046901559888 56.134057712129
"428" 85.4 18.7366213858472 58.2134360164511
"429" 85.6 18.8406925320518 60.2631381252795
"430" 85.8 18.9509851641225 62.1312195809786
"431" 86 19.2444423458823 64.212100576513
"432" 86.2 19.60536813386 66.3822213058856
"433" 86.4 19.8848024983308 68.4600890938512
"434" 86.6 20.2129677574696 70.512023516379
"435" 86.8 20.6806161310698 72.7004788080933
"436" 87 21.1938573232474 74.8250526364901
"437" 87.2 22.0744286379797 76.8397447279108
"438" 87.4 22.6110984973308 78.8351599789346
"439" 87.6 23.2109754115888 80.6742623472836
"440" 87.8 23.7603596337048 82.447918817595
"441" 88 24.4775994952121 84.3324757418393
"442" 88.2 25.645444373117 86.2090687522116
"443" 88.4 26.8799430991373 87.9214314895215
"444" 88.6 28.251213500553 89.5023340067679
"445" 88.8 29.5115679260894 91.1757154607437
"446" 89 30.8097719257549 92.8109844528588
"447" 89.2 32.1207486126077 94.4572337868378
"448" 89.4 33.8064667344748 95.9958639570098
"449" 89.6 35.3334729506856 97.4510368344403
"450" 89.8 37.0750690470818 98.8105105805724
"451" 90 39.2673497750349 100.008138816702
"452" 90.2 41.1557236551723 100.365728373776
"453" 90.4 43.2931549917552 101.075099901359
"454" 90.6 45.625613339298 101.466105037493
"455" 90.8 48.2392298909936 101.669350435276
"456" 91 50.2459636037672 101.681208687742
"457" 91.2 52.6701691228904 101.540233130466
"458" 91.4 54.592132543278 101.398275114678
"459" 91.6 56.7409478131783 101.197425543996
"460" 91.8 59.1517257110046 100.86699397849
"461" 92 61.2593685022232 100.394914114565
"462" 92.2 63.470459878207 100.02230903225
"463" 92.4 65.5319409264552 99.688583650439
"464" 92.6 67.8805288751464 98.9601157858866
"465" 92.8 69.7474665690546 97.9678097640114
"466" 93 71.9987381729658 97.1094767862082
"467" 93.2 73.9281836209579 96.3094745765137
"468" 93.4 76.1402401573024 95.069574970832
"469" 93.6 78.021813109437 93.8745474237761
"470" 93.8 79.5528524379646 92.744318270129
"471" 94 81.2444935340252 91.5840196753165
"472" 94.2 82.9872772678737 90.5294486490078
"473" 94.4 84.4782818618434 89.5026618441897
"474" 94.6 86.1456697482314 88.1830925634074
"475" 94.8 87.245943802451 86.3392579386736
"476" 95 87.8922264951723 84.4508800210702
"477" 95.2 88.6110198755005 82.3905633092875
"478" 95.4 89.056820724437 80.540898084129
"479" 95.6 88.8891074066791 78.5099074291963
"480" 95.8 88.5973356720783 76.3176093810848
"481" 96 88.1900571505252 73.9884115362679
"482" 96.2 87.760458993107 71.673944906429
"483" 96.4 87.2662230046056 69.4490926358165
"484" 96.6 86.6271805064098 67.2822448924111
"485" 96.8 85.9744390156447 65.0712075546158
"486" 97 85.4696622251161 62.9642821629885
"487" 97.2 84.8228252173866 60.6571562362803
"488" 97.4 84.3407868471752 58.672109463579
"489" 97.6 83.9947905382185 56.2715180145996
"490" 97.8 84.3949546330338 54.1363408163101
"491" 98 84.9369989452288 52.4806142747839
"492" 98.2 85.9729831053614 50.6546056550256
"493" 98.4 86.9096193599042 48.5927711987661
"494" 98.6 87.7421120188517 46.6161624712282
"495" 98.8 88.2538098205698 44.6550996857272
"496" 99 88.8375108401534 42.4659607989496
"497" 99.2 89.1776822851492 40.5101606883439
"498" 99.4 89.5486096236889 38.4389835542706
"499" 99.6 89.5856610547752 36.0393759953618
"500" 99.8 89.2379192181681 33.7771213745912
"501" 100 89.0081697840511 31.160917760698
"502" 100.2 88.9840676774448 28.773730007879
"503" 100.4 88.5419474862357 26.2575432869974
"504" 100.6 87.9438399420769 23.5763085713618
"505" 100.8 87.127327442926 20.8113041194183
"506" 101 86.4578238209756 18.6676050222117
"507" 101.2 85.5726627823393 16.5625311339637
"508" 101.4 84.6199076280252 14.3963006648646
"509" 101.6 83.8279835521252 12.961213213679
"510" 101.8 82.8077415743806 12.5197592629555
"511" 102 81.8772473073025 11.8096558940534
"512" 102.2 80.4709164323806 11.31594025041
"513" 102.4 79.4499404997066 11.1967034327839
"514" 102.6 78.4866188168901 11.8852561118858
"515" 102.8 77.715340943841 12.5304037832606
"516" 103 76.9681482909304 13.292263442129
"517" 103.2 76.3023944107371 14.1702231706206
"518" 103.4 75.7157980352321 14.950872091767
"519" 103.6 75.0695496046662 16.0651627915393
"520" 103.8 74.3325049914045 16.9015838841549
"521" 104 72.9946934762269 17.9299122183391
"522" 104.2 71.7606543322493 18.7179953810256
"523" 104.4 70.4026119638186 19.6042663394596
"524" 104.6 69.4569490088896 20.4743700932477
"525" 104.8 68.334134649605 21.0882263108181
"526" 105 67.250816551563 21.6806147571795
"527" 105.2 66.4096904150168 22.0962685289358
"528" 105.4 66.4784205662521 22.3384604904315
"529" 105.6 66.5373321244538 22.5348323511038
"530" 105.8 66.6572431025942 22.5757713697583
"531" 106 66.5874069489252 22.821317076729
"532" 106.2 66.3181348564131 22.9484546898187
"533" 106.4 65.7500446063752 23.525610209804
"534" 106.6 65.2085492005714 24.0370770852467
"535" 106.8 64.7632786891728 24.5262629977274
"536" 107 64.5984650978388 24.6364273023748
"537" 107.2 64.503042380302 25.268492294879
"538" 107.4 64.3430811354627 25.5884147845576
"539" 107.6 64.2499103054476 26.047434008879
"540" 107.8 64.135755054258 26.8935258706377
"541" 108 64.1296045761225 27.3924871234299
"542" 108.2 63.9466554417306 27.751369008254
"543" 108.4 63.7349795622913 28.4566149752299
"544" 108.6 63.574318773407 29.3455440388381
"545" 108.8 63.1128443742199 30.4255345053768
"546" 109 62.5399059657944 31.8670273913598
"547" 109.2 62.13421860875 33.2267396916978
"548" 109.4 62.1877528292357 34.4398476950238
"549" 109.6 62.0409378562819 35.7437073580405
"550" 109.8 62.4999602368714 36.8702299389752
"551" 110 62.8357225507815 37.6881942663139
"552" 110.2 63.195791725612 38.247367196848
"553" 110.4 63.7799711880502 38.815586937529
"554" 110.6 63.8214981020765 39.9027765263855
"555" 110.8 63.6867262508901 40.9622380214263
"556" 111 62.5498923980252 42.0464406773993
"557" 111.2 61.6103793657883 42.9501275615764
"558" 111.4 60.7390193535124 43.7908274748983
"559" 111.6 59.2844983201269 44.446631401646
"560" 111.8 57.8289335071015 44.8559058615443
"561" 112 56.2917282000765 45.1922567979496
"562" 112.2 55.3750435189365 45.712571393371
"563" 112.4 54.5276510818021 46.1462224288976
"564" 112.6 53.4429264635459 46.7706633070629
"565" 112.8 52.0105749646616 47.4981047424513
"566" 113 50.948986956615 48.4611489481547
"567" 113.2 49.8829697045211 49.2619892848976
"568" 113.4 49.2527082219502 50.551642095129
"569" 113.6 48.5103953147395 51.3229471256584
"570" 113.8 48.1173056809033 52.5686578342266
"571" 114 47.4337628113842 53.8671375957444
"572" 114.2 46.8082284941947 55.3320117947477
"573" 114.4 46.4157621342353 57.0930069650786
"574" 114.6 46.0047188322513 58.8163265707725
"575" 114.8 45.6862519575769 60.9990859172411
"576" 115 45.8554940998925 62.737829057368
"577" 115.2 45.8026455470252 64.3304894414263
"578" 115.4 45.6589122545609 66.4446031675308
"579" 115.6 45.5847676473122 68.6174453547551
"580" 115.8 45.6900551517863 70.5858391581556
"581" 116 45.9788347442395 72.589201420379
"582" 116.2 46.5143571726145 74.9538459093076
"583" 116.4 47.0973729905657 77.0707478357236
"584" 116.6 47.5193310804091 79.2067285710129
"585" 116.8 47.878643236307 81.410716331429
"586" 117 48.3035205348525 83.7546227617381
"587" 117.2 48.681394970172 86.033985522918
"588" 117.4 48.994346972629 87.8906295711007
"589" 117.6 48.9963065744252 89.550657242729
"590" 117.8 49.350325597006 91.7856207759752
"591" 118 50.1016619590538 93.9906250125291
"592" 118.2 50.7208179872 96.1096489762455
"593" 118.4 51.4549661896406 98.2755534219463
"594" 118.6 52.3807957175203 100.034607709896
"595" 118.8 53.8888023875967 101.283003154072
"596" 119 55.7310013418116 101.539553351508
"597" 119.2 57.3493850971126 102.061368674479
"598" 119.4 59.3987191004798 102.465353498887
"599" 119.6 61.8755658333165 102.518902399692
"600" 119.8 63.5884813500252 101.759423107158
"601" 120 65.4756081829118 101.216313200748
"602" 120.2 67.4477834784798 100.592746146038
"603" 120.4 69.4879399102673 99.8777844930764
"604" 120.6 71.4340721713233 98.878484267879
"605" 120.8 73.4987793944807 97.9269799711983
"606" 121 75.3119475506313 96.8711357347048
"607" 121.2 77.3034193858109 95.4070271904351
"608" 121.4 78.7129329635252 93.9318225498055
"609" 121.6 80.2832994318137 92.055254446206
"610" 121.8 81.8589063051341 90.395924686832
"611" 122 83.2895368788668 88.2403384584855
"612" 122.2 84.3248539484798 86.0210284255533
"613" 122.4 85.3135366781109 83.7419776040433
"614" 122.6 86.1585103205302 81.4920810352181
"615" 122.8 86.9754573304579 78.9855112641867
"616" 123 87.7319652377681 76.4792734325576
"617" 123.2 88.4090586760345 73.9623591848954
"618" 123.4 88.9791227247225 71.5556743984777
"619" 123.6 89.1301192488198 68.9135702074415
"620" 123.8 89.1591387666889 66.2051536780936
"621" 124 88.843126399147 63.7880067279551
"622" 124.2 88.3801970526889 61.4039775382618
"623" 124.4 87.7390908950515 58.9525968088396
"624" 124.6 87.3157232990861 56.6522232870943
"625" 124.8 86.7189142821225 54.055730926545
"626" 125 86.0226920421756 51.6361863104919
"627" 125.2 85.3755476668201 49.3732430918983
"628" 125.4 84.529782140455 46.9798831889224
"629" 125.6 83.4646974589574 44.5423488156545
"630" 125.8 82.4844191154913 42.2484314799341
"631" 126 81.0330066708155 40.0715257548871
"632" 126.2 79.2662795363121 37.8927751146044
"633" 126.4 77.4051196213039 36.0539618881126
"634" 126.6 75.3602380028502 34.430794205804
"635" 126.8 73.3123777053723 32.8398379426332
"636" 127 71.0907462479998 31.3795540892477
"637" 127.2 68.8562397209744 30.4751895568917
"638" 127.4 66.7202101263941 29.5893841387274
"639" 127.6 64.5315802020996 28.6007212594183
"640" 127.8 62.4882261790002 27.517686494054
"641" 128 60.4888083310913 26.273552419658
"642" 128.2 58.4442204471502 25.008845056879
"643" 128.4 56.330160833207 24.1523846943439
"644" 128.6 53.6214141139295 23.4455993489638
"645" 128.8 51.4309470983269 23.3950031724135
"646" 129 49.9570013550252 23.1801226995859
"647" 129.2 48.2873567245817 22.9613008050421
"648" 129.4 46.6533318925778 22.9333753583922
"649" 129.6 45.0317460041137 22.4499985487573
"650" 129.8 43.1647639092407 22.2333056161894
"651" 130 41.1888270178687 22.0435042637638
"652" 130.2 38.9929058008235 21.7853464162047
"653" 130.4 36.9791550591643 21.6879004378073
"654" 130.6 34.9706953873842 22.0869814266931
"655" 130.8 33.3723162530339 22.3618543555725
"656" 131 31.5410733322235 23.2875629359997
"657" 131.2 29.8654551616864 24.4613863660133
"658" 131.4 28.3633823617035 25.2236184787464
"659" 131.6 26.9047959583285 26.3586914560717
"660" 131.8 25.9688421543002 27.426809960754
"661" 132 24.6646973252304 28.3917489750521
"662" 132.2 23.4960872824066 29.5246166177731
"663" 132.4 22.2154542949828 30.6600231839426
"664" 132.6 20.7636205955469 31.9970246874421
"665" 132.8 19.8390219471862 33.5513492070951
"666" 133 18.9291564140252 35.144824110304
"667" 133.2 18.5554901715122 36.7248622211116
"668" 133.4 18.8631254353959 38.4668538368359
"669" 133.6 19.2096681622216 40.308326728138
"670" 133.8 19.2409649275163 42.3878229110487
"671" 134 19.4948164682395 44.936770573379
"672" 134.2 19.6278435271888 47.0452241674108
"673" 134.4 19.7382357538645 49.2557241840397
"674" 134.6 19.7954131284146 51.9429376934388
"675" 134.8 19.7001958207817 54.3391050668247
"676" 135 19.7437134571314 56.5200819243768
"677" 135.2 19.7900919926568 58.7612777913659
"678" 135.4 19.927328578978 61.0355117049404
"679" 135.6 20.0999510697775 63.176691282285
"680" 135.8 20.0303388966145 65.6482743617005
"681" 136 19.5410207748774 67.5912743141377
"682" 136.2 19.196083481128 70.02761155483
"683" 136.4 19.2834414303616 72.4881937915776
"684" 136.6 19.6107304137752 74.9368451972957
"685" 136.8 20.3359723580979 76.4821396683018
"686" 137 21.0682685215849 78.5482841888355
"687" 137.2 21.6273824413495 80.9549301663452
"688" 137.4 22.3532543651502 83.1835577131964
"689" 137.6 23.4365839335112 85.1732960032131
"690" 137.8 24.0034052937966 87.0802992354719
"691" 138 24.9742162005525 89.0974547909472
"692" 138.2 26.5812601108521 91.0740874795329
"693" 138.4 28.488785330857 92.635120833587
"694" 138.6 30.8092658565541 94.496937126629
"695" 138.8 32.8566827925392 95.507013414643
"696" 139 34.7712778465766 97.0066582098206
"697" 139.2 36.6166791851611 98.1212848590028
"698" 139.4 39.0360811627828 99.17648848422
"699" 139.6 41.1151842397273 99.410899216012
"700" 139.8 43.3081774390966 99.9097872004454
"701" 140 45.3206408339295 100.421866121416
"702" 140.2 47.5154797460897 100.487668964677
"703" 140.4 49.6932971289314 99.9576431008165
"704" 140.6 52.101140915141 99.1644378707817
"705" 140.8 54.2014388578415 98.3995940814658
"706" 141 56.5539149431798 97.7431967955414
"707" 141.2 58.4584813749949 97.1779915614321
"708" 141.4 60.8425151057222 96.6232906438866
"709" 141.6 63.0081697730952 95.899032211829
"710" 141.8 65.026527591256 94.9950104341387
"711" 142 67.2222822585397 94.6349534982844
"712" 142.2 69.4792280621502 94.3471406431675
"713" 142.4 71.9009022122824 93.860801393529
"714" 142.6 74.4551038750351 93.7237796332776
"715" 142.8 76.6472100847311 93.8974574741878
"716" 143 78.829509274464 93.3007052087004
"717" 143.2 81.0590312211681 92.2287330403862
"718" 143.4 83.3471008066953 90.7728730042837
"719" 143.6 85.0655907736644 89.2109744128094
"720" 143.8 86.6126371585009 87.2879450016727
"721" 144 88.096026024614 85.5372874583533
"722" 144.2 89.649645552711 83.4934581048148
"723" 144.4 91.3327685312233 81.2512537352611
"724" 144.6 92.4575449693681 78.6566009855005
"725" 144.8 92.662848250412 76.4085877963366
"726" 145 92.8559656590803 74.0568633883859
"727" 145.2 93.1572466792553 71.0821560024742
"728" 145.4 93.3047437476701 68.3787302630449
"729" 145.6 93.5915239180341 65.8087895315892
"730" 145.8 93.7843262283904 62.9989049046421
"731" 146 93.515552916479 60.2185924141122
"732" 146.2 92.9538946388748 57.302470283129
"733" 146.4 92.4825586043842 54.5162556907444
"734" 146.6 91.6803152151791 51.793288502488
"735" 146.8 90.8070279966831 49.448141333629
"736" 147 89.7127341733727 46.85276915379
"737" 147.2 88.4380535509227 44.5664403781547
"738" 147.4 87.0058257351933 42.2472942982551
"739" 147.6 85.6606248360744 39.8816303925635
"740" 147.8 83.9793729127938 37.7613333174514
"741" 148 82.2506265812752 35.982186452854
"742" 148.2 80.0881831647964 34.6141425626375
"743" 148.4 77.8503760372879 33.2641969650697
"744" 148.6 75.4974235709765 32.0945231890071
"745" 148.8 73.1081706580088 30.9908407471126
"746" 149 70.5164417639489 29.775462254485
"747" 149.2 68.3140610816252 28.663379931729
"748" 149.4 65.6935552382731 27.7155602207819
"749" 149.6 63.5066597414118 27.1070238404231
"750" 149.8 60.5651313075506 26.6035851902731
"751" 150 58.1043106338901 26.3904139752912
"752" 150.2 55.1810608666864 26.086863909691
"753" 150.4 52.8073765651049 25.348626785368
"754" 150.6 51.5954649603355 24.6037058320687
"755" 150.8 50.1712103263752 23.126402581379
"756" 151 48.5516606793502 22.204654886479
"757" 151.2 46.3131384217371 21.6856904705273
"758" 151.4 44.3768240762838 22.0822177837325
"759" 151.6 42.2807637803073 22.1635440737957
"760" 151.8 40.1711074795928 22.2079881956155
"761" 152 37.7501647579989 22.5063239801027
"762" 152.2 35.0114805555383 23.0595151950682
"763" 152.4 32.9642896781849 23.4872358753643
"764" 152.6 30.3303332108201 24.1042407373085
"765" 152.8 27.9273514519412 24.6523755820198
"766" 153 25.7829481619218 25.5975280188963
"767" 153.2 23.8624539360252 26.8247254226375
"768" 153.4 21.9219324730778 28.7276084590238
"769" 153.6 20.6910483861681 30.3897067779946
"770" 153.8 19.4849302540417 31.726144417658
"771" 154 18.476438152897 33.5247751416675
"772" 154.2 17.754086221538 35.7550783398726
"773" 154.4 17.640906656256 37.8622155405649
"774" 154.6 17.7488334192638 39.6083447430923
"775" 154.8 18.2616562136801 41.0963466582264
"776" 155 19.229800584341 42.6665654463922
"777" 155.2 19.8913071604458 44.0568212305776
"778" 155.4 20.4606155655916 45.8630563505361
"779" 155.6 21.5566485967951 47.7207978719786
"780" 155.8 22.5808617997432 49.5729717365137
"781" 156 23.4064068641534 51.7733156380265
"782" 156.2 24.3526500146631 53.6092121564049
"783" 156.4 25.2436026894202 55.7314953977509
"784" 156.6 26.4532818108513 57.8341826705116
"785" 156.8 27.6751686413936 59.9775201167343
"786" 157 29.0061552543355 62.3420888724135
"787" 157.2 30.4937077381041 64.4701006163396
"788" 157.4 31.9006087662101 66.5352205990702
"789" 157.6 33.3843448881976 68.4460373036721
"790" 157.8 35.1967159948218 70.5939884283748
"791" 158 37.0363056740502 72.339290953804
"792" 158.2 39.2069163728748 73.8394718042441
"793" 158.4 41.5018220663073 75.2780482985137
"794" 158.6 43.8889063062306 76.8142647351558
"795" 158.8 46.5275898265739 78.0719515599609
"796" 159 48.7991150234036 79.1865219507777
"797" 159.2 51.1116273470164 80.0020726211998
"798" 159.4 53.6194566616766 80.2848239732575
"799" 159.6 56.3337014773616 80.0971373500927
"800" 159.8 58.6551838280252 79.4742391604534
"801" 160 61.1708226339309 78.6572308575064
"802" 160.2 63.5463763925117 78.0146006333182
"803" 160.4 66.094798439053 76.8697746357401
"804" 160.6 68.5171833456889 75.26638273166
"805" 160.8 70.9126014484765 73.8291318699874
"806" 161 73.3960656581161 72.7927884592654
"807" 161.2 76.0199700558901 71.8953468080209
"808" 161.4 78.5048822920509 70.4113269913855
"809" 161.6 80.1572207249002 68.548441279004
"810" 161.8 82.2143523347899 66.4043060252887
"811" 162 83.6786863902752 64.368120747204
"812" 162.2 84.8848755061482 62.6465212226208
"813" 162.4 85.8434952371002 60.918058072279
"814" 162.6 86.5477883701752 58.779213949254
"815" 162.8 87.1065292534868 56.0608238757701
"816" 163 87.13961473766 53.3332542448334
"817" 163.2 87.0680101577395 50.5178224969021
"818" 163.4 86.7869634221021 47.8652918250521
"819" 163.6 86.0084559008078 45.1340460292073
"820" 163.8 84.5666466561278 42.519221770847
"821" 164 82.7674664090168 40.0610209161038
"822" 164.2 81.0822140102752 37.845155385504
"823" 164.4 79.3044093716892 35.950120018961
"824" 164.6 77.3377844614286 34.6542490189273
"825" 164.8 74.8123233199343 33.1810272884348
"826" 165 72.9617466418252 32.321160397054
"827" 165.2 70.8830789585908 31.2334619367192
"828" 165.4 68.7256341415293 30.2358551053356
"829" 165.6 66.1200419205252 29.163200864879
"830" 165.8 63.7667137761099 28.3099956400104
"831" 166 61.2256914842252 27.430055551229
"832" 166.2 58.562613943173 26.3649374249116
"833" 166.4 55.9635820720338 25.026751762948
"834" 166.6 53.3533192520845 24.0423192154256
"835" 166.8 50.935587794042 23.4086871310954
"836" 167 48.8561828997029 22.5912824989307
"837" 167.2 46.8379889085502 21.159574753529
"838" 167.4 44.6496357782794 20.2466286599172
"839" 167.6 42.0863033405209 20.1266303067029
"840" 167.8 39.3674230534907 20.3329564346204
"841" 168 36.6167778269991 20.9800794889986
"842" 168.2 34.24947235706 22.1146250289551
"843" 168.4 32.2624821653896 23.3227883101206
"844" 168.6 30.1599996576862 24.194146837646
"845" 168.8 27.5030162688303 25.2833449970528
"846" 169 25.1760929282794 26.3725431564595
"847" 169.2 22.7922272953613 27.7354137945744
"848" 169.4 20.5090438452455 29.4751076105273
"849" 169.6 18.622905825615 30.7685198459752
"850" 169.8 16.9311929216184 32.4291450428578
"851" 170 15.9282777164323 34.5477216290228
"852" 170.2 15.5504967295502 36.475516205054
"853" 170.4 14.665705127874 38.5096832167929
"854" 170.6 14.3760566333823 40.4717653913433
"855" 170.8 14.7009559787041 42.7705622517621
"856" 171 15.1306564188198 44.8324480223969
"857" 171.2 15.2532933731967 47.3616903139862
"858" 171.4 15.7392046328823 49.8573175613701
"859" 171.6 16.8109815777094 52.2837624854711
"860" 171.8 17.738360460439 54.5459567176377
"861" 172 18.8940689494306 56.6919483991831
"862" 172.2 20.2444746591568 58.9218491096027
"863" 172.4 21.7416378407647 61.3477306129778
"864" 172.6 23.2962484044202 63.7500130418685
"865" 172.8 25.0888043204632 66.0124549033109
"866" 173 27.0820796872252 68.305021993379
"867" 173.2 29.0758971621831 70.359993225708
"868" 173.4 31.4421559991791 72.0058273375649
"869" 173.6 34.0266093102996 73.5671868688193
"870" 173.8 36.7081593949726 74.773996271708
"871" 174 39.5085604549616 75.8129579230927
"872" 174.2 42.3911066199122 77.0435626783725
"873" 174.4 44.7732476476978 78.3235566268724
"874" 174.6 46.5054837602321 79.4485890139221
"875" 174.8 48.6845060549993 80.4256236638101
"876" 175 51.035258635053 81.0133118088235
"877" 175.2 54.0517084732144 80.8251065473452
"878" 175.4 56.6484816029109 80.3776912488148
"879" 175.6 59.2897422648196 79.3421528918673
"880" 175.8 61.9141206563803 78.1409810899047
"881" 176 64.6885657004989 76.4377884415238
"882" 176.2 67.0833791287686 75.0285642437573
"883" 176.4 69.9568561739441 73.1058643365345
"884" 176.6 72.2636861913438 71.8197379794476
"885" 176.8 74.865270567383 71.3305673893859
"886" 177 77.6396497685166 70.4840442881463
"887" 177.2 80.5654161423329 69.1663517732829
"888" 177.4 83.5562267160504 67.1145175880534
"889" 177.6 86.2315111742321 65.7096687825083
"890" 177.8 88.7795840761482 63.5818897562356
"891" 178 90.9332629486387 61.8124773499021
"892" 178.2 92.9671262496608 59.3323395802053
"893" 178.4 94.9343941575752 57.136945168904
"894" 178.6 97.0175177651344 54.6350858423307
"895" 178.8 98.8063835942502 51.833650332754
"896" 179 100.365182445205 48.9637993704367
"897" 179.2 101.919436923788 46.3653624463913
"898" 179.4 103.947009435793 44.023071942857
"899" 179.6 106.096914971237 41.6807281968494
"900" 179.8 108.25209797591 39.3900296285423
"901" 180 110.434422282075 37.5006131569803
"902" 180.2 112.288982528743 35.8183257440008
"903" 180.4 113.855972042331 34.1820639539472
"904" 180.6 114.471297826937 33.8859658365981
"905" 180.8 114.552573834384 33.9242324308983
"906" 181 114.449380701333 33.9242324308983
"907" 181.2 113.604738775288 34.0196291387869
"908" 181.4 112.609178135133 33.6079054423993
"909" 181.6 111.889525239512 32.4628845144624
"910" 181.8 110.905832968137 30.8654571105601
"911" 182 109.539327461249 29.7608371799308
"912" 182.2 108.364647543125 28.624432846029
"913" 182.4 106.875385170882 27.0677494682887
"914" 182.6 105.33059320026 25.8306067460534
"915" 182.8 103.949444446866 24.4396393996248
"916" 183 102.632934764275 23.009561324279
"917" 183.2 100.854351183975 21.058961448804
"918" 183.4 99.0669462552047 19.4971666681803
"919" 183.6 97.1829277498394 17.7522217514919
"920" 183.8 95.0281805306114 16.5154705345428
"921" 184 92.8211423135416 15.4279683874815
"922" 184.2 90.7782075036663 14.201028775129
"923" 184.4 88.6664438202455 12.7608667643578
"924" 184.6 86.5399306248147 11.8266231118396
"925" 184.8 83.7200956480597 11.3012615610859
"926" 185 80.9724283846426 10.9655984094421
"927" 185.2 78.3950889308011 10.7405578273014
"928" 185.4 75.5813767484576 10.6150898935615
"929" 185.6 73.0997696472884 11.0442649868132
"930" 185.8 69.9883456866608 11.1831797334595
"931" 186 67.328805075809 11.2712254814804
"932" 186.2 64.5487284629735 12.174213481948
"933" 186.4 61.9806657608714 12.7929418305906
"934" 186.6 59.2371517752666 13.4769263484652
"935" 186.8 56.5916715681305 14.2181108302606
"936" 187 54.0514385696406 15.5858140444624
"937" 187.2 51.9534486051933 17.010237337524
"938" 187.4 49.6032319932502 18.689680402054
"939" 187.6 47.6298325152649 20.1482380322943
"940" 187.8 45.3450172900502 21.912551743729
"941" 188 42.9789818337752 23.746310362104
"942" 188.2 40.6746125965252 26.011732513654
"943" 188.4 38.5072182793218 28.415614855468
"944" 188.6 36.5347412418847 30.4676063590877
"945" 188.8 34.2265147059279 32.6865334628282
"946" 189 31.9295807305817 35.0213505596247
"947" 189.2 30.1738791058714 37.6824597604111
"948" 189.4 28.501940109762 40.4493146903132
"949" 189.6 26.8825612832884 43.1858599223922
"950" 189.8 25.3970356888201 46.097693320206
"951" 190 24.412496111262 48.928846857629
"952" 190.2 23.6287714218252 51.7753708168334
"953" 190.4 22.9697729452022 54.834672640545
"954" 190.6 22.4519378593225 57.9235184064534
"955" 190.8 21.9320331665469 61.3224868679899
"956" 191 21.6777078905681 64.286980985329
"957" 191.2 21.6238736948901 67.3339764107236
"958" 191.4 21.4282610797752 70.6870535741379
"959" 191.6 21.3221214993766 73.5234051652101
"960" 191.8 21.294150831846 76.5959747181007
"961" 192 21.3040949120619 79.7524280311199
"962" 192.2 21.3171241938131 82.618075988129
"963" 192.4 22.3981933101887 85.1571263828021
"964" 192.6 24.2731686579525 86.318049129629
"965" 192.8 26.3586080649797 87.2421572539654
"966" 193 28.8405996173161 89.0195606195472
"967" 193.2 31.1384776736161 90.329598956729
"968" 193.4 33.2171030107611 91.5024206317705
"969" 193.6 35.2856719845398 92.475848067731
"970" 193.8 37.6751728446787 93.141501421327
"971" 194 40.1591364622605 93.5118049589231
"972" 194.2 42.7861555761428 94.0692828522761
"973" 194.4 44.9174845083889 94.4359593661896
"974" 194.6 47.6471692427183 94.656967231238
"975" 194.8 50.2868593257497 94.8983305608841
"976" 195 52.5998393132395 95.1924207998433
"977" 195.2 55.266522425964 95.4586916918739
"978" 195.4 57.9110401974685 95.4585687787064
"979" 195.6 60.6512219701502 95.032459555004
"980" 195.8 63.416655971937 94.4243886336584
"981" 196 66.1613494356616 93.8655222524018
"982" 196.2 68.9909434357381 92.9448379192776
"983" 196.4 71.8428790029742 92.1481894073739
"984" 196.6 74.6049427337395 91.3414283464453
"985" 196.8 77.2313051563941 90.2411172280513
"986" 197 79.7607950311681 88.7754247749862
"987" 197.2 82.4253891453137 87.0707764590233
"988" 197.4 85.0167269917611 85.4399025746951
"989" 197.6 87.4129700596538 83.6269909700719
"990" 197.8 89.560417573303 81.4027826658235
"991" 198 90.9244671257127 78.8624641527719
"992" 198.2 91.8321997708343 76.2980261722654
"993" 198.4 92.7559180994839 73.5316137005052
"994" 198.6 93.466459951311 70.6780122863862
"995" 198.8 93.8077106069681 67.922042317329
"996" 199 93.85002227445 65.1022273573857
"997" 199.2 93.717547390256 62.195822076206
"998" 199.4 93.6673501025827 59.4083702267308
"999" 199.6 93.3695718809735 56.429518362267
"1000" 199.8 92.7919023355208 53.3147023048193
"1001" 200 91.8318334973011 50.2416322463101
"1002" 200.2 90.5625837877502 47.591663581929
"1003" 200.4 89.408108164084 44.8786772312635
"1004" 200.6 88.0342688077252 42.061177412529
"1005" 200.8 86.4690759826891 39.8057374972299
"1006" 201 83.7630717426252 36.993901915721
"1007" 201.2 81.034860313181 34.9877056074733
"1008" 201.4 78.5159591967666 33.5212454544135
"1009" 201.6 76.6074601682047 32.1266746293598
"1010" 201.8 73.6207134251631 30.7882344406377
"1011" 202 70.3844177446269 30.0296084916799
"1012" 202.2 67.5830542423329 29.4336667377957
"1013" 202.4 65.041633119 28.8154590282719
"1014" 202.6 62.3557214200426 28.1429565546942
"1015" 202.8 59.2745965186777 27.441937712968
"1016" 203 55.6637395902201 26.8742344298833
"1017" 203.2 53.4314913687884 26.6401813219448
"1018" 203.4 50.9756174425637 25.8485375669495
"1019" 203.6 48.94501560364 24.4432610118094
"1020" 203.8 47.3092541002941 22.7737514482551
"1021" 204 45.1803505138021 21.4357449975836
"1022" 204.2 42.4915977851344 20.4598363566668
"1023" 204.4 39.9214117724993 20.1986561391032
"1024" 204.6 37.3128641466305 20.3369029783922
"1025" 204.8 34.4123311852884 20.7878692338659
"1026" 205 31.844913152973 21.4576046267116
"1027" 205.2 28.8704287609898 22.4810183515273
"1028" 205.4 26.2159231317432 23.6881393943598
"1029" 205.6 24.3727950589907 25.5068753194221
"1030" 205.8 23.0163620742666 27.3870794566635
"1031" 206 21.9564593880518 29.2157621973503
"1032" 206.2 20.4476291005431 31.2114002824951
"1033" 206.4 18.7927870663361 33.3647404671795
"1034" 206.6 17.5872726279821 35.203356655767
"1035" 206.8 16.4457201160855 37.4663166352325
"1036" 207 15.4888305105252 40.0799369625697
"1037" 207.2 14.8509041068183 42.5294377762325
"1038" 207.4 14.6636803897625 45.3741001373833
"1039" 207.6 14.4133997207009 48.0428883766155
"1040" 207.8 14.3255879066535 50.8779244650051
"1041" 208 14.4790912516363 53.7900201468512
"1042" 208.2 14.9541932431888 56.7749143041017
"1043" 208.4 15.9944279991995 59.5785522639456
"1044" 208.6 17.1467132126198 62.1094529325885
"1045" 208.8 18.3793816100861 64.7836974406334
"1046" 209 19.615528243173 67.3271114719986
"1047" 209.2 20.6736612943377 70.1863053294237
"1048" 209.4 21.6013592384419 73.076039991629
"1049" 209.6 22.3409696535392 75.7568370587365
"1050" 209.8 23.2595230900925 79.0941137146963
"1051" 210 23.6091088154524 81.729477430896
"1052" 210.2 24.3001449943681 84.7249278621862
"1053" 210.4 25.2048049480155 87.0648500447504
"1054" 210.6 26.7687883500535 89.5366950799309
"1055" 210.8 28.0798669303967 92.0618169588148
"1056" 211 28.789449340598 94.5177341141387
"1057" 211.2 29.8355537148757 96.0166014518393
"1058" 211.4 32.0947987173193 96.8795823694526
"1059" 211.6 34.5516936944807 96.9783677848419
"1060" 211.8 37.2157404617395 97.1914395862821
"1061" 212 40.1973198796134 97.4637886549526
"1062" 212.2 43.3656304381883 97.3290675976399
"1063" 212.4 46.5511184524844 97.2073363559555
"1064" 212.6 49.8704522756919 97.1150467764624
"1065" 212.8 52.7443908217899 96.7115753330996
"1066" 213 55.733509709342 96.0258994513865
"1067" 213.2 58.7903609983242 94.8241729497785
"1068" 213.4 61.892906204904 93.7750391240078
"1069" 213.6 64.7140521267552 92.732634144419
"1070" 213.8 67.7542921832311 91.3009850941879
"1071" 214 71.0117958844452 89.550657242729
"1072" 214.2 74.077725595831 88.1046994202358
"1073" 214.4 77.2081591978434 86.9770023472806
"1074" 214.6 80.4097276638552 85.589738627039
"1075" 214.8 83.1905873955398 84.9927138346921
"1076" 215 86.3015481507729 84.2669572799141
"1077" 215.2 89.4828334686981 83.3533387275122
"1078" 215.4 92.6604788720719 82.0065703434935
"1079" 215.6 94.9340525164726 79.9054456332343
"1080" 215.8 97.1262495916919 77.6415039264624
"1081" 216 99.1276970512752 75.6388973274237
"1082" 216.2 101.970658870052 74.4742754557236
"1083" 216.4 104.562194164326 73.4741274605096
"1084" 216.6 107.28308249656 72.0788602974135
"1085" 216.8 109.928620043521 70.7030250797308
"1086" 217 112.410963695313 69.6599184916714
"1087" 217.2 114.546452207847 68.2835680902392
"1088" 217.4 115.928127947874 66.2013884359273
"1089" 217.6 115.908518976155 63.6683042906463
"1090" 217.8 115.417561110126 61.8124773499021
"1091" 218 115.002081118777 59.2360379891202
"1092" 218.2 113.925049589947 56.7131839429725
"1093" 218.4 112.923754333193 53.7903392806246
"1094" 218.6 112.000380376603 51.2119518814221
"1095" 218.8 110.331641811512 48.604287810129
"1096" 219 108.456844316618 46.2817652702223
"1097" 219.2 106.809760044794 43.9206510938983
"1098" 219.4 104.585077625386 41.7747141483094
"1099" 219.6 102.210443552008 39.999804123016
"1100" 219.8 99.5662678667432 38.0586153744367
"1101" 220 96.6935041950252 36.3733626201036
"1102" 220.2 94.2477592370845 34.7395653809934
"1103" 220.4 91.5699479210425 33.3332250406894
"1104" 220.6 88.2874248647752 32.090723473329
"1105" 220.8 84.9444666755252 31.2215885082343
"1106" 221 81.5643317226525 30.9423745525381
"1107" 221.2 78.2840513650431 30.5124391909147
"1108" 221.4 74.8289489533556 30.1444980893638
"1109" 221.6 71.3547942866439 29.7985664578663
"1110" 221.8 68.1740773533122 29.9311357937899
"1111" 222 64.7706805000341 30.3290284523149
"1112" 222.2 61.301165215271 31.1683156583324
"1113" 222.4 58.1061839476777 32.0858825926205
"1114" 222.6 54.8073863136302 32.9163580519778
"1115" 222.8 51.7578574277592 33.2124471831841
"1116" 223 48.3095051634677 33.2621231364476
"1117" 223.2 45.236747720615 33.2617990929239
"1118" 223.4 42.3161112367625 33.0628603356036
"1119" 223.6 39.2972821848655 33.2076429786416
"1120" 223.8 35.8546156874706 33.4597725464199
"1121" 224 32.701749038373 34.0358199562595
"1122" 224.2 29.4694307782414 35.3131562216966
"1123" 224.4 26.7360288305294 36.6016033039273
"1124" 224.6 23.7925489104098 38.1451644537701
"1125" 224.8 21.1815962036752 39.691896365779
"1126" 225 18.652053899521 41.504354092045
"1127" 225.2 16.7578563862502 43.356168012054
"1128" 225.4 15.0355387988067 45.5496144218937
"1129" 225.6 13.3535142032339 47.6774600605725
"1130" 225.8 11.5857999136662 50.2087745885393
"1131" 226 10.5230770837752 52.937151094254
"1132" 226.2 10.0362385125252 55.929585512204
"1133" 226.4 9.5071785430606 58.7741875923237
"1134" 226.6 8.87478077825734 61.9378689651022
"1135" 226.8 9.25375615437067 65.0246151841927
"1136" 227 10.0448551244057 67.9319226989521
"1137" 227.2 10.7221984453495 70.6216718432372
"1138" 227.4 11.8543436193172 73.2569888411202
"1139" 227.6 13.5165101449483 75.3113364059496
"1140" 227.8 15.5861982247752 76.7525105814135
"1141" 228 17.8472929223586 78.3838287222829
"1142" 228.2 19.9539587870164 80.32950387266
"1143" 228.4 22.3607104513766 82.2321138775885
"1144" 228.6 24.802186370805 84.1366550177162
"1145" 228.8 27.4584421399767 85.5825920258766
"1146" 229 30.2141048282215 87.0769713135963
"1147" 229.2 32.9513205708757 88.3655010647926
"1148" 229.4 35.7038659536598 89.3963668647637
"1149" 229.6 38.7484794800156 90.2576966446675
"1150" 229.8 41.6657659954291 91.1677102816963
"1151" 230 44.9523008425752 91.992639516119
"1152" 230.2 48.1967458150546 92.5648562085702
"1153" 230.4 51.4759376973252 92.884527778649
"1154" 230.6 54.4643151271814 93.2676697342228
"1155" 230.8 57.5325913578487 93.9089124993937
"1156" 231 60.7219758425052 94.559252463749
"1157" 231.2 63.7987956128052 94.426832372369
"1158" 231.4 66.7954009597912 93.4693969932673
"1159" 231.6 69.6725455142291 91.8443759015271
"1160" 231.8 72.8046335682191 90.0378932332209
"1161" 232 75.673100677129 87.9861601586668
"1162" 232.2 78.0413206771143 85.8302465216043
"1163" 232.4 80.6870156406723 83.4008360438643
"1164" 232.6 83.1749707485552 80.729142331679
"1165" 232.8 85.2005077018863 78.3375027727679
"1166" 233 86.7908470346363 75.8636415884901
"1167" 233.2 87.6163771044036 72.5479736494804
"1168" 233.4 87.2531442187155 69.7586444176246
"1169" 233.6 86.7082772233183 66.649770851129
"1170" 233.8 86.3979267578078 63.5543242137551
"1171" 234 86.1707735631063 60.6112181943993
"1172" 234.2 85.2299637491668 57.1818377168016
"1173" 234.4 84.1149157541184 54.1933046280951
"1174" 234.6 83.1634829947059 51.070936571129
"1175" 234.8 81.6724713966608 48.1532057441121
"1176" 235 79.8919868147711 45.4012624561126
"1177" 235.2 77.6480574109839 42.7987043191456
"1178" 235.4 75.3731156682833 40.357347109621
"1179" 235.6 73.0389750510765 38.1018899141034
"1180" 235.8 70.3456423974886 36.0145631968607
"1181" 236 67.8497507266135 33.8262143397593
"1182" 236.2 65.3216266636752 31.659059940154
"1183" 236.4 62.4872189267838 29.6836145100083
"1184" 236.6 59.392246955251 28.0858742201129
"1185" 236.8 56.3118675050752 26.930234618079
"1186" 237 52.968036552 25.8076966956416
"1187" 237.2 49.6440931451278 25.4291074132572
"1188" 237.4 46.3921149522144 25.1202477569669
"1189" 237.6 42.977273628262 24.6996598589974
"1190" 237.8 39.2943825418936 24.7645716684974
"1191" 238 35.8717342147133 25.1050217287529
"1192" 238.2 33.0579268818049 26.078789713468
"1193" 238.4 30.0564071267357 27.128728098708
"1194" 238.6 27.1058625014622 28.4030781208601
"1195" 238.8 24.2183497191459 30.1771680960342
"1196" 239 21.8680945475942 31.6645438688877
"1197" 239.2 19.1724393303025 33.155277149129
"1198" 239.4 16.81366990114 35.0419761367274
"1199" 239.6 14.5865563584752 37.179809338129
"1200" 239.8 12.5843020854405 39.0303460089595
"1201" 240 10.4993488172773 41.2163420297257
"1202" 240.2 8.57655500146112 42.4859336634111
"1203" 240.4 7.86774399516081 42.9382569808918
"1204" 240.6 7.47685859509662 42.5269196456915
"1205" 240.8 6.97171782191993 42.3625048650501
"1206" 241 6.38619753217906 42.3927269625906
"1207" 241.2 6.58807842512003 42.8349709485342
"1208" 241.4 7.29029031431879 44.239117501551
"1209" 241.6 8.08719087597305 46.0010420239203
"1210" 241.8 9.19476707377751 47.6371614006978
"1211" 242 10.0049417472306 49.7216982450933
"1212" 242.2 10.6555322626198 52.0042631293452
"1213" 242.4 11.4166197357863 54.6175340211556
"1214" 242.6 12.4182700932841 57.0312316505755
"1215" 242.8 13.4355674837094 59.5333866833132
"1216" 243 14.685973919341 61.9487892789185
"1217" 243.2 15.9707181810506 64.1644186873917
"1218" 243.4 17.5443711446919 66.649770851129
"1219" 243.6 19.1690000491269 68.9898965936121
"1220" 243.8 20.6509696660167 70.9075454742646
"1221" 244 22.1098350795252 73.4272592466022
"1222" 244.2 23.7685636401413 75.9935940007629
"1223" 244.4 25.4491870571363 78.658455608629
"1224" 244.6 27.2780788854677 80.9912596650848
"1225" 244.8 28.9986008627127 83.3448564266379
"1226" 245 31.1730720408142 85.9124992005511
"1227" 245.2 33.2245914890538 88.356279947929
"1228" 245.4 35.5247401587168 90.7132459504468
"1229" 245.6 38.2279366999868 92.3323779406098
"1230" 245.8 40.892258075437 93.5919901353643
"1231" 246 43.5727339736135 94.8825896418937
"1232" 246.2 46.5272732979742 95.7567561232515
"1233" 246.4 49.5434395171798 96.0849342806857
"1234" 246.6 52.9520322453552 95.645876154779
"1235" 246.8 55.7227761040149 94.6756119012321
"1236" 247 58.4816440924232 93.1218665498739
"1237" 247.2 61.5494868633781 91.3086217776584
"1238" 247.4 64.2469681597984 89.7249153375105
"1239" 247.6 66.6895511925535 87.92737210478
"1240" 247.8 69.067287732631 86.1869772066002
"1241" 248 71.4817573852252 84.5060823330147
"1242" 248.2 74.1624331218476 83.1895425726991
"1243" 248.4 77.0656427035724 81.9236421015913
"1244" 248.6 80.1409927725252 80.8293950152401
"1245" 248.8 83.1785014656701 79.4877494739234
"1246" 249 85.8060234197979 78.1356204884745
"1247" 249.2 87.9976194851933 76.207316749014
"1248" 249.4 90.1310925868128 74.0600570683857
"1249" 249.6 92.2910925435788 71.8763306553344
"1250" 249.8 93.8886307424199 69.3965653162869
"1251" 250 94.6265755241042 66.4072056682606
"1252" 250.2 94.5014381326181 63.2134660331733
"1253" 250.4 94.0901989929726 60.0014349939185
"1254" 250.6 92.9605250486947 56.5169273681629
"1255" 250.8 92.1575117139304 53.4614818313359
"1256" 251 91.0131707636947 49.9883396126884
"1257" 251.2 89.801850386415 46.8692721562053
"1258" 251.4 87.8622525125502 43.778094773804
"1259" 251.6 85.4806709506387 40.810506851003
"1260" 251.8 83.2210581333002 37.858137747404
"1261" 252 80.4908832578789 35.3211150856168
"1262" 252.2 77.0236427016594 33.1901078761778
"1263" 252.4 73.6492663451344 31.3519288952887
"1264" 252.6 70.3992281314098 29.6134225179495
"1265" 252.8 67.074720484635 28.5006254435193
"1266" 253 63.4846224548252 27.826017589179
"1267" 253.2 59.87665474766 27.5875372455812
"1268" 253.4 56.3832704955252 27.3917917477343
"1269" 253.6 52.9702758802357 26.7768377629975
"1270" 253.8 49.4124314841757 26.648011856952
"1271" 254 46.1801159014286 26.9270163014736
"1272" 254.2 42.7900718240765 27.329858347847
"1273" 254.4 39.4779051342047 28.5615183229752
"1274" 254.6 36.0925046079739 29.6600258683598
"1275" 254.8 32.9814440016459 31.1273426868187
"1276" 255 30.1937694378351 33.2904653804844
"1277" 255.2 28.3413687915252 35.7688315842606
"1278" 255.4 26.3757060474355 38.1118763463342
"1279" 255.6 24.2263857204351 40.861692303211
"1280" 255.8 22.4942258818687 44.206089378616
"1281" 256 21.4752661832062 47.3676059222411
"1282" 256.2 20.656531789053 50.6454035977401
"1283" 256.4 19.8126463521757 54.0143711895184
"1284" 256.6 19.2826939479091 57.4728637830665
"1285" 256.8 19.2238911166198 60.6743756306696
"1286" 257 19.1204754314989 63.609165037708
"1287" 257.2 18.4200220473383 67.6217546420769
"1288" 257.4 17.5130070287867 71.2626779739455
"1289" 257.6 17.5574351566667 74.6155521527894
"1290" 257.8 18.5494835660063 77.5806746207045
"1291" 258 19.9958153377009 80.6426517314534
"1292" 258.2 21.4575659258116 83.5822999544882
"1293" 258.4 23.5916789592538 86.5387492819291
"1294" 258.6 25.734772551328 88.792439666074
"1295" 258.8 28.2609734311353 91.4472731225052
"1296" 259 31.0823618039969 93.2734107551102
"1297" 259.2 34.5391982947464 94.0400578520713
"1298" 259.4 38.1610473791539 94.5258582298716
"1299" 259.6 41.6201204632044 94.6181874877705
"1300" 259.8 45.1644599673094 94.7121710212869
"1301" 260 48.2798921544742 94.496937126629
"1302" 260.2 51.7115872360555 93.633413357826
"1303" 260.4 54.9886501035404 92.445330541523
"1304" 260.6 58.2793786151305 91.0183474196343
"1305" 260.8 61.5827064364752 89.749287379799
"1306" 261 65.0962348657381 88.3598790185548
"1307" 261.2 68.220129874937 86.8144335552173
"1308" 261.4 71.1207007542705 85.197401852412
"1309" 261.6 74.2658616372139 83.4153889689687
"1310" 261.8 76.9554151025346 81.3284130559875
"1311" 262 80.0174106736694 79.0192154729656
"1312" 262.2 82.9567618062414 77.386535017075
"1313" 262.4 85.9020594758482 76.0074113533857
"1314" 262.6 88.4296407383161 73.8514410614745
"1315" 262.8 90.2689284060774 70.8188023725812
"1316" 263 91.6729302905042 67.7658175926164
"1317" 263.2 93.003603575689 64.8064992951549
"1318" 263.4 94.4910981983615 61.63490273666
"1319" 263.6 95.5492181372907 58.6914681182706
"1320" 263.8 95.4370373433122 55.5684782937029
"1321" 264 93.9770267890588 52.9430149762047
"1322" 264.2 91.8431192364202 50.894201896524
"1323" 264.4 89.1304461855893 48.9637993704367
"1324" 264.6 86.3185242228403 46.9798561404568
"1325" 264.8 83.2850545198457 44.9093078847444
"1326" 265 80.1226843134355 43.095106029488
"1327" 265.2 77.1334122656919 41.553866655206
"1328" 265.4 73.695086445958 40.1821168968517
"1329" 265.6 70.146238514897 38.997340004129
"1330" 265.8 66.4468587700948 38.0592232442247
"1331" 266 63.0747827196718 37.3085137879997
"1332" 266.2 59.5616913589557 36.6639015652334
"1333" 266.4 55.7239031674463 36.2129650176817
"1334" 266.6 52.1127567126305 35.102631434129
"1335" 266.8 48.6408584589562 34.0886642029739
"1336" 267 45.1207893220165 33.4973341626682
"1337" 267.2 41.2341971611804 33.3130799963618
"1338" 267.4 37.9131101923727 33.7592870375273
"1339" 267.6 34.360301439383 33.8377444306612
"1340" 267.8 30.7325795036468 33.7973777512101
"1341" 268 27.4482718263355 34.3471922718445
"1342" 268.2 24.5661197701008 36.0452163653559
"1343" 268.4 21.918292035099 37.7267711427684
"1344" 268.6 19.516090086479 40.0675666447929
"1345" 268.8 17.2975595752371 42.2781368842816
"1346" 269 14.7428948013557 44.6479680311121
"1347" 269.2 12.7031237028303 47.3610616281799
"1348" 269.4 11.9699271534199 50.3193261453396
"1349" 269.6 11.6923513159633 53.4422281606512
"1350" 269.8 11.9972584416305 56.6362701329975
"1351" 270 12.6249691170803 59.5321016112758
"1352" 270.2 13.7879113253084 62.5861766882706
"1353" 270.4 15.5059125656568 65.286622851629
"1354" 270.6 17.2820898042774 68.1602404356682
"1355" 270.8 19.2666978234252 71.1405391674943
"1356" 271 21.2859544204868 74.455832044847
"1357" 271.2 23.2514491970619 77.229800278441
"1358" 271.4 24.9964000595031 79.7091078172618
"1359" 271.6 26.9671980319214 82.033869702629
"1360" 271.8 29.2796394924797 84.5371051198927
"1361" 272 31.2550517122894 86.8214218410347
"1362" 272.2 33.8950734158618 88.6810886562348
"1363" 272.4 36.6700532719868 90.1827984029367
"1364" 272.6 39.2447328302495 91.9872160434374
"1365" 272.8 41.7450450777139 93.7804577198837
"1366" 273 44.8258173458116 95.5840523828183
"1367" 273.2 48.0772083411374 96.356859178425
"1368" 273.4 51.5546267072089 95.8521367412923
"1369" 273.6 54.7872036501723 94.6191240621584
"1370" 273.8 57.9279194769281 93.0014446611581
"1371" 274 60.9585492744066 91.1784045151806
"1372" 274.2 63.6300753250446 89.1634551480028
"1373" 274.4 65.7158740500535 86.7516110270441
"1374" 274.6 68.3883490413863 84.4428190774068
"1375" 274.8 71.1340242150813 82.88014983583
"1376" 275 73.821276979695 81.8317857673932
"1377" 275.2 76.400602843978 80.8434116114215
"1378" 275.4 79.3893504176607 79.6442657996337
"1379" 275.6 81.7563695175109 77.9332979653576
"1380" 275.8 84.41331873866 76.064805481216
"1381" 276 87.4748983449904 74.0903575713812
"1382" 276.2 90.3813903057149 71.5886642187756
"1383" 276.4 92.5644529907286 68.6994437511036
"1384" 276.6 94.1995241458147 65.416446470629
"1385" 276.8 95.5051187595637 61.7630766795393
"1386" 277 96.1414715890165 58.3455748392682
"1387" 277.2 96.0555777913183 54.8347023529997
"1388" 277.4 95.6971079192002 51.174795466329
"1389" 277.6 94.8246986542941 47.4151470982803
"1390" 277.8 93.4436572079269 44.242427037334
"1391" 278 91.6464768910913 41.3019774719968
"1392" 278.2 89.3386206558103 38.852495470534
"1393" 278.4 86.5508975913025 36.3168641059526
"1394" 278.6 83.5274893705862 33.9785488793729
"1395" 278.8 80.6736987794137 32.0769900656993
"1396" 279 77.4228789343866 30.6253530108013
"1397" 279.2 73.5827541680831 29.2991937880877
"1398" 279.4 70.0197437066406 28.1321017370521
"1399" 279.6 66.2823214442752 26.803656589554
"1400" 279.8 62.75873908946 26.2667230348856
"1401" 280 59.2801754097597 26.1861614601556
"1402" 280.2 55.6076293820083 26.6332905946206
"1403" 280.4 52.2034136195073 27.0941369370665
"1404" 280.6 48.5737083111976 26.9371734666808
"1405" 280.8 45.565021958677 26.729008008629
"1406" 281 42.1470857488673 27.0501506451027
"1407" 281.2 38.0358064277209 27.8076729473638
"1408" 281.4 34.5255344263225 28.5518017943182
"1409" 281.6 30.9628072521022 29.4902565204367
"1410" 281.8 27.7368422873991 30.7608780543551
"1411" 282 24.6789761713147 32.0791076758396
"1412" 282.2 21.3483087290496 33.4560879736412
"1413" 282.4 18.2248632809502 35.170788834104
"1414" 282.6 15.0642434287138 37.2702602202192
"1415" 282.8 11.9771016165752 39.708124318154
"1416" 283 9.81229276975021 41.700916869804
"1417" 283.2 8.10751109459913 44.1417420196334
"1418" 283.4 6.75259628712866 47.2198755971721
"1419" 283.6 5.72376419420471 50.0589781050778
"1420" 283.8 5.20849323727738 52.9200764661029
"1421" 284 5.77068595259913 55.8394145420508
"1422" 284.2 6.81561411810215 58.4109642607444
"1423" 284.4 7.94881137544626 61.2552578405764
"1424" 284.6 9.0029126802144 64.1796133436696
"1425" 284.8 10.3839803491323 67.0914029836201
"1426" 285 11.9425958652094 69.8611972158659
"1427" 285.2 13.4424003057621 72.8881373851817
"1428" 285.4 15.401535318439 75.7385433502584
"1429" 285.6 17.5300750914091 78.5216771528969
"1430" 285.8 19.8703776517752 80.8063410194058
"1431" 286 22.7226263820527 83.2933970154043
"1432" 286.2 25.3987000941919 85.7266304208513
"1433" 286.4 28.1430927188707 88.0812899185927
"1434" 286.6 31.1325766000252 89.8385602095702
"1435" 286.8 34.5487924028538 91.0158095143005
"1436" 287 38.1392336842899 91.6904559511879
"1437" 287.2 41.4454403343377 92.5860957344728
"1438" 287.4 44.7396343300648 93.7739095455647
"1439" 287.6 47.7744220969856 95.1929716780003
"1440" 287.8 50.4614588459966 96.3348686470433
"1441" 288 53.6319095403816 97.3562702005449
"1442" 288.2 56.6801002263456 98.4615992000708
"1443" 288.4 59.7499850686644 99.7989604943455
"1444" 288.6 62.3301908889483 100.151754377302
"1445" 288.8 64.5523233698737 99.0466648652199
"1446" 289 66.4055278399767 97.4822501518863
"1447" 289.2 68.7578218156616 95.3801311407351
"1448" 289.4 70.5913942351126 92.9711944975077
"1449" 289.6 72.3455528873139 90.2549169161084
"1450" 289.8 73.8432868275398 87.0081309879057
"1451" 290 75.1207134257952 83.642384342039
"1452" 290.2 76.4838614252952 80.179988423309
"1453" 290.4 77.5837124284497 76.8384754403837
"1454" 290.6 78.8112279893395 73.5415503969005
"1455" 290.8 79.6771683882798 70.1797930732108
"1456" 291 80.6355862944677 66.7566168384476
"1457" 291.2 81.8838748576002 63.271111166654
"1458" 291.4 82.8198322385294 59.9142160300702
"1459" 291.6 84.4035349296919 56.2472372774111
"1460" 291.8 85.4754119891278 53.1347992321547
"1461" 292 86.1681347537856 49.48408423641
"1462" 292.2 86.7799980954202 45.2092365300618
"1463" 292.4 87.2418810760431 41.4350102787451
"1464" 292.6 87.2488359127752 37.8490724774566
"1465" 292.8 86.7902922328457 33.8709714590008
"1466" 293 86.263985426017 30.2980934031044
"1467" 293.2 85.4087511434744 26.3560401540443
"1468" 293.4 84.3908071239075 22.9603047158937
"1469" 293.6 83.5899020557938 19.1536389016084
"1470" 293.8 82.7923905297945 15.9320103617957
"1471" 294 81.8521106360662 12.2515462340799
"1472" 294.2 80.5434459914252 8.82633094852903
"1473" 294.4 79.3752534604574 5.91542136251039
"1474" 294.6 78.8777090953329 4.34109135261621
"1475" 294.8 79.1097416772513 4.2260592317899
"1476" 295 79.19440925486 4.25653955972903
"1477" 295.2 79.03862091206 4.10075121692903
"1478" 295.4 78.6931771954165 3.98899001448556
"1479" 295.6 77.7579592237625 4.32453192967988
"1480" 295.8 76.8176154183723 4.42455921869928
"1481" 296 75.6198852408502 5.07118276895403
"1482" 296.2 74.6800787476662 5.58606657071878
"1483" 296.4 72.8763711093303 6.16626699922225
"1484" 296.6 70.8540084876889 6.36450749018213
"1485" 296.8 69.1674805559989 6.60293065260271
"1486" 297 67.4305587231333 6.96950232218308
"1487" 297.2 65.253805014439 7.10773483356007
"1488" 297.4 63.6460553027991 7.38923993125077
"1489" 297.6 62.1148078370522 7.69932158575065
"1490" 297.8 59.9670856621305 8.77576806533956
"1491" 298 58.3372259814913 10.2854164020697
"1492" 298.2 56.8161947126037 11.6249419220794
"1493" 298.4 55.566690841563 13.1024373101458
"1494" 298.6 54.3622767627731 14.6243192303559
"1495" 298.8 52.7880290130504 16.2083855731122
"1496" 299 51.1445682304678 17.8765269720635
"1497" 299.2 49.3925986724235 19.8109493961545
"1498" 299.4 47.7542563441236 21.847852759834
"1499" 299.6 45.8962888131892 23.9580186325963
"1500" 299.8 44.4756779003613 26.0649921212848
"1501" 300 42.8876143708235 28.1805233454315
"1502" 300.2 41.2654765035124 30.8550689253085
"1503" 300.4 40.3020515386387 33.9080359483727
"1504" 300.6 39.4945491879227 36.5772945935393
"1505" 300.8 38.6342765303495 39.6850543101831
"1506" 301 37.8310389585126 42.6007636474652
"1507" 301.2 36.9011110336447 45.732083849952
"1508" 301.4 35.9774102400517 48.8444040611998
"1509" 301.6 35.6862012740063 52.0335909535253
"1510" 301.8 35.6963761294868 55.3584448088726
"1511" 302 35.6323346971078 58.3136652604777
"1512" 302.2 35.6869295044036 61.3761249225615
"1513" 302.4 35.50628955737 64.8132143099308
"1514" 302.6 35.2062312394576 67.7866047039939
"1515" 302.8 35.4179151664806 70.9548147883255
"1516" 303 35.5638128697863 74.2978755562883
"1517" 303.2 35.8753073418417 77.7371843306795
"1518" 303.4 36.1079790795387 81.235629883102
"1519" 303.6 37.0353046975486 84.3943542892131
"1520" 303.8 38.5510691143109 87.5291180325862
"1521" 304 39.9717104307966 90.5818277022148
"1522" 304.2 40.925904849144 93.893450105634
"1523" 304.4 42.3126812009664 96.7764871425996
"1524" 304.6 43.8247445281429 99.9609841498349
"1525" 304.8 44.166603001464 102.2585349197
"1526" 305 45.2421570380733 104.125106101119
"1527" 305.2 47.1588612173553 104.420881439216
"1528" 305.4 48.9634532504334 103.601811957109
"1529" 305.6 50.9746510136381 102.531343999258
"1530" 305.8 53.2277189820897 101.530445775355
"1531" 306 55.4593130368975 100.185697623023
"1532" 306.2 58.3187022032701 98.8526520171596
"1533" 306.4 60.7992405660555 97.5792645656139
"1534" 306.6 63.1787255525564 96.492975268754
"1535" 306.8 65.6955186863952 95.891242794689
"1536" 307 68.0912413600354 95.1963949922617
"1537" 307.2 70.6992166005995 93.8587447817429
"1538" 307.4 72.9434186014958 91.9615582143937
"1539" 307.6 74.6016374647975 89.6979620619112
"1540" 307.8 76.4653615595877 86.8008307127853
"1541" 308 77.7545291879664 83.9583139372173
"1542" 308.2 78.852743014756 80.9216308129271
"1543" 308.4 79.6369716634664 77.3525827351584
"1544" 308.6 80.0105389417825 74.1291238137115
"1545" 308.8 80.2035224972729 70.665965743496
"1546" 309 80.1905617906888 66.8197217705472
"1547" 309.2 80.2400686922884 63.4520101304974
"1548" 309.4 80.3009540173645 60.126133996379
"1549" 309.6 80.5808262403442 56.7585540862842
"1550" 309.8 81.5278476937556 53.3366409479377
"1551" 310 82.46596445366 49.7264154387029
"1552" 310.2 82.6692527425422 46.2949676721545
"1553" 310.4 82.5357122311063 42.8288911378588
"1554" 310.6 81.7879924135676 39.1623700282816
"1555" 310.8 80.9804824768992 35.6982927448349
"1556" 311 79.3198583823502 32.392563387504
"1557" 311.2 77.0124563802301 29.6596165883503
"1558" 311.4 74.2308516782935 27.281549996812
"1559" 311.6 71.3373935208972 25.518532585073
"1560" 311.8 68.02710611687 23.7945465515773
"1561" 312 64.7968396499483 22.712797846488
"1562" 312.2 61.6759012486859 22.3405060306469
"1563" 312.4 58.3788925363073 22.1235983448726
"1564" 312.6 55.2864273555124 21.7374562986162
"1565" 312.8 51.8137029405511 21.618881764198
"1566" 313 48.4956809494219 21.6256522749637
"1567" 313.2 45.2497759971459 21.6490993306894
"1568" 313.4 42.417703114016 21.7570016094043
"1569" 313.6 39.3861418999898 22.4741250620228
"1570" 313.8 36.2496951754765 23.2220469732529
"1571" 314 32.8681134013936 24.0437089419448
"1572" 314.2 30.0335525150425 25.1811971027928
"1573" 314.4 27.0574352036184 26.2900281443833
"1574" 314.6 24.1814171378787 27.558312333448
"1575" 314.8 21.1804879532691 28.9439256059583
"1576" 315 18.4491363101597 30.4813469796416
"1577" 315.2 15.6208545298472 31.5709889172646
"1578" 315.4 12.8351477221523 32.9440387182138
"1579" 315.6 10.5328138552002 34.846229786604
"1580" 315.8 8.54651248450021 37.212265242879
"1581" 316 6.5659533123329 39.6031835594624
"1582" 316.2 4.97811058764061 41.9100494047701
"1583" 316.4 3.64137831210585 44.0384748870726
"1584" 316.6 3.15934193417398 46.6869753543191
"1585" 316.8 3.2444133922094 49.1509135743396
"1586" 317 3.95463384724644 52.0359971017485
"1587" 317.2 4.68016755299913 54.3729720978682
"1588" 317.4 5.79514214492785 57.0474185714653
"1589" 317.6 6.94027525942352 59.573283415468
"1590" 317.8 8.08888422752521 61.9358304784739
"1591" 318 9.53893894718223 64.644478752691
"1592" 318.2 10.9651092732464 67.1977873667308
"1593" 318.4 12.039473398747 70.0805010958334
"1594" 318.6 13.3853370080793 72.7690246764263
"1595" 318.8 15.1148695549102 75.3180824029432
"1596" 319 17.2945590293434 78.1249985560108
"1597" 319.2 19.29379144826 80.4979998448073
"1598" 319.4 21.2578675798377 82.910179130879
"1599" 319.6 23.5181895177841 85.3061203851022
"1600" 319.8 26.1337606161 87.3900039650169
"1601" 320 28.8254254280824 89.3243932210433
"1602" 320.2 31.7520207249681 90.770999261329
"1603" 320.4 34.8058213493781 91.5186305730996
"1604" 320.6 38.148093719967 92.0220956129737
"1605" 320.8 41.3137442592944 92.2425000505329
"1606" 321 44.4142161059305 92.9206050790869
"1607" 321.2 47.8798234510252 93.5358235601613
"1608" 321.4 51.267039692207 93.4170406594927
"1609" 321.6 54.4301319898767 92.1967453820696
"1610" 321.8 56.9823137660538 90.4853872995291
"1611" 322 59.9936653399152 88.573085391659
"1612" 322.2 62.5795663680824 86.8540352137862
"1613" 322.4 65.7816182146854 85.2422776848086
"1614" 322.6 69.048353177128 83.3533387275122
"1615" 322.8 71.6399061574616 81.1133022224472
"1616" 323 74.4650803289977 78.3839203409272
"1617" 323.2 77.0773871920163 76.4491358067183
"1618" 323.4 79.9772771467951 74.0118040418547
"1619" 323.6 81.8379729351681 71.1912792372183
"1620" 323.8 83.0378976867597 67.6113847369963
"1621" 324 83.9399839285167 64.0059898642053
"1622" 324.2 84.9433664753642 60.3357221270528
"1623" 324.4 85.4507787896252 56.409932902504
"1624" 324.6 85.7781600897122 52.862502513329
"1625" 324.8 85.5935847705252 49.076577182698
"1626" 325 85.5242721603811 44.9516232755528
"1627" 325.2 84.9799227059244 41.1868862506248
"1628" 325.4 84.0155562981976 37.3118712953877
"1629" 325.6 83.0358412852689 33.6494796651542
"1630" 325.8 81.8292362807608 30.0523853627819
"1631" 326 79.9888045805042 26.6324585104652
"1632" 326.2 77.8520533916318 22.7672593730799
"1633" 326.4 76.6453322117465 18.8597812667848
"1634" 326.6 75.0935761015655 15.3652534874516
"1635" 326.8 72.9932448313531 12.2228147774159
"1636" 327 70.827693628549 9.0359033620576
"1637" 327.2 68.7650703784977 5.70524847978257
"1638" 327.4 67.4709231213795 4.27309973790068
"1639" 327.6 67.5161959248557 3.0538007437053
"1640" 327.8 67.7986291265211 2.49973630559184
"1641" 328 68.3374075139496 1.69977793377609
"1642" 328.2 68.8006174276165 1.36768181172034
"1643" 328.4 68.7275163021354 1.33748849251886
"1644" 328.6 68.5023053291752 1.27059632272903
"1645" 328.8 68.0833581258941 1.94333805987493
"1646" 329 67.1648398282165 2.66478910068555
"1647" 329.2 65.5757813639483 3.51554628820596
"1648" 329.4 63.53768080346 4.39539438700729
"1649" 329.6 61.5993980446323 5.15162704715581
"1650" 329.8 60.35552857245 5.47527314411133
"1651" 330 58.4388111296919 5.96083518026792
"1652" 330.2 56.3271602873133 6.42041323641716
"1653" 330.4 54.0134393486947 6.79338109100191
"1654" 330.6 51.5562445200517 7.22616867823522
"1655" 330.8 49.448436103736 7.79460870034391
"1656" 331 47.233897740099 9.03043070364543
"1657" 331.2 45.0903089940774 10.2645508668421
"1658" 331.4 42.8244037111523 11.5198409827307
"1659" 331.6 40.9245230631002 13.104019194579
"1660" 331.8 38.8232848726864 15.0014289385505
"1661" 332 36.8884540272857 16.7745911047173
"1662" 332.2 35.0883786377899 18.6728524245492
"1663" 332.4 33.4407965378388 20.8737427516968
"1664" 332.6 31.8231039528097 22.9417396750428
"1665" 332.8 29.8485228221849 25.5065931759442
"1666" 333 28.0648117544118 27.9776057560702
"1667" 333.2 26.0197838134948 30.2765795104334
"1668" 333.4 24.1188555835502 32.739841568329
"1669" 333.6 22.3247155523528 35.3745895325514
"1670" 333.8 20.5821692180166 37.781922329698
"1671" 334 18.9202030609907 40.5283633730256
"1672" 334.2 17.1510364895073 43.1563323699505
"1673" 334.4 15.529827442841 46.0658944175764
"1674" 334.6 14.091518400762 49.0210899553396
"1675" 334.8 12.6800789697279 51.6007572865074
"1676" 335 11.5382413393035 55.656532574416
"1677" 335.2 10.5056899919448 58.7873279254415
"1678" 335.4 9.05203513064683 62.3340127059939
"1679" 335.6 8.59819227129445 65.1143568956483
"1680" 335.8 8.85597248066 68.3058686691551
"1681" 336 10.3969223931382 72.1633235050073
"1682" 336.2 11.7683589028673 74.9345675899448
"1683" 336.4 12.9753009982197 77.1871212599624
"1684" 336.6 15.1872490947066 79.7711474228016
"1685" 336.8 17.3414969266215 82.7252698019823
"1686" 337 20.0720679170073 85.733842844129
"1687" 337.2 22.4693466398329 87.6512378324367
"1688" 337.4 25.5316147517395 89.3614856836148
"1689" 337.6 28.9107380919967 90.5558629784148
"1690" 337.8 32.1300333163024 91.5373442281389
"1691" 338 35.446319821451 92.1890330878716
"1692" 338.2 38.9372671069664 92.5801295755114
"1693" 338.4 42.0849691847525 92.7325161229472
"1694" 338.6 45.5551692733064 92.8011161034415
"1695" 338.8 48.6465942007439 92.7848881510665
"1696" 339 51.9891908762034 92.5283740325845
"1697" 339.2 55.5260330937778 92.0095433543455
"1698" 339.4 59.1924736571539 91.0591819878617
"1699" 339.6 62.1980703905352 90.134863528229
"1700" 339.8 65.4162950749559 88.7030761103667
"1701" 340 68.7078147796644 87.0227103193558
"1702" 340.2 71.7598795228522 85.7563123166483
"1703" 340.4 75.0254428623137 84.9211969213502
"1704" 340.6 78.1388100659087 83.1852665565756
"1705" 340.8 80.4780348603137 80.7418750327733
"1706" 341 82.321334088052 77.603638704254
"1707" 341.2 84.2091929060979 74.6162201988563
"1708" 341.4 86.5885057779525 71.9996841686472
"1709" 341.6 89.334554844341 70.090096754629
"1710" 341.8 91.6765914607879 67.9006984342053
"1711" 342 93.6890147267395 64.9642457136921
"1712" 342.2 95.6249559463329 61.9994222423342
"1713" 342.4 96.6002974942047 59.0767264094624
"1714" 342.6 96.4383336335424 56.3925857809997
"1715" 342.8 95.5911036336862 53.3450503039511
"1716" 343 94.829370178615 49.9158392431034
"1717" 343.2 93.8046464470165 46.5090474895725
"1718" 343.4 92.0903615661718 43.4326072635859
"1719" 343.6 89.6996728227432 40.4187421916419
"1720" 343.8 87.022190056916 37.9827520573223
"1721" 344 84.3836712065662 35.1760562678258
"1722" 344.2 81.4359833720502 33.184487463404
"1723" 344.4 78.0346045542502 31.545464273529
"1724" 344.6 74.609186362932 30.1550313100358
"1725" 344.8 70.7111771924489 28.478326264646
"1726" 345 67.2311793654958 27.5063132904568
"1727" 345.2 63.0867900766015 26.7092044057307
"1728" 345.4 59.2446532332144 25.6956821763182
"1729" 345.6 55.4449997945707 25.4118883831381
"1730" 345.8 51.785821031373 25.667276585416
"1731" 346 48.3110636463122 25.9280527244508
"1732" 346.2 45.0699887754513 26.3988044559551
"1733" 346.4 41.7042481954907 27.2628516833101
"1734" 346.6 38.3817954609659 28.3958112525697
"1735" 346.8 35.1804104642304 29.7099580295137
"1736" 347 32.5206906801022 31.5607768029495
"1737" 347.2 29.9414448957002 33.489572968054
"1738" 347.4 27.3120529551681 35.7342942526248
"1739" 347.6 25.0505036930924 38.0809379876584
"1740" 347.8 23.2122356408642 40.7268546572477
"1741" 348 21.5322864155124 43.5311802368983
"1742" 348.2 19.7923080430522 46.6920209897236
"1743" 348.4 18.6730179224847 49.9130502395074
"1744" 348.6 18.6219844583556 53.0982714785487
"1745" 348.8 18.6682958711747 56.4288907907926
"1746" 349 19.423889664809 59.8042065087236
"1747" 349.2 20.1805118527197 63.047165423879
"1748" 349.4 21.2168591055928 66.1515288538858
"1749" 349.6 22.5314796160165 69.1457710390334
"1750" 349.8 23.7233572013823 72.2936208592629
"1751" 350 25.1937361381343 75.4872186608745
"1752" 350.2 26.6173349520527 78.3160309254868
"1753" 350.4 28.2847184850525 81.3222002275654
"1754" 350.6 30.254778368805 84.2831532299823
"1755" 350.8 32.1295240138554 87.1410818840441
"1756" 351 34.1173287946491 90.3074455685327
"1757" 351.2 36.6296795531109 92.6515871137005
"1758" 351.4 39.6921973258233 94.8938978078021
"1759" 351.6 43.1285216565953 96.8137427385963
"1760" 351.8 46.1213035209343 99.0348627180381
"1761" 352 49.5118918041681 100.788083724905
"1762" 352.2 53.2614808943139 101.754345106294
"1763" 352.4 56.9433858001798 101.521465624789
"1764" 352.6 60.0591526561798 100.770630055108
"1765" 352.8 63.8377426985052 99.626268313319
"1766" 353 66.4288647717828 98.047416403826
"1767" 353.2 69.2159378144334 96.2018656741086
"1768" 353.4 71.6661069242052 93.975046178249
"1769" 353.6 74.1435349796313 91.2021710383715
"1770" 353.8 76.3531977711134 88.3646802997467
"1771" 354 77.8330887337678 85.3636527226241
"1772" 354.2 78.8830019044152 82.123447999739
"1773" 354.4 79.3716914262727 78.333896561129
"1774" 354.6 79.5806316415354 74.9121168889147
"1775" 354.8 79.9033798184839 71.0089859478263
"1776" 355 79.5468846855761 67.6267485941121
"1777" 355.2 78.4083467804868 63.7104309645393
"1778" 355.4 78.2370918476037 60.0223287473026
"1779" 355.6 79.4542941562357 56.7729265740501
"1780" 355.8 80.4826338751568 53.2369411618132
"1781" 356 81.660594876974 49.5929446009752
"1782" 356.2 82.854086369593 45.9352022195019
"1783" 356.4 83.924186182615 42.3561100444111
"1784" 356.6 84.8925372279252 38.474799937654
"1785" 356.8 85.0450799802502 34.972807815129
"1786" 357 84.7485721075698 30.8010649152987
"1787" 357.2 84.761533394207 26.5213975104761
"1788" 357.4 85.0093784850252 22.7979928333155
"1789" 357.6 84.8448606230166 19.429786947267
"1790" 357.8 84.2744092871381 15.6479339481774
"1791" 358 83.4740264289178 12.4199774731456
"1792" 358.2 82.3707134288502 9.58904471015403
"1793" 358.4 80.9182980543529 7.2571015908013
"1794" 358.6 79.0781994169828 4.36083853499344
"1795" 358.8 77.8975773076106 3.28634548993391
"1796" 359 76.6759896521905 3.09520827703813
"1797" 359.2 74.6168313435381 3.23259737500083
"1798" 359.4 72.4187257802838 3.21974127833593
"1799" 359.6 70.1020456826114 3.45140928810317
"1800" 359.8 67.8160104705525 3.28640306138357
"1801" 360 65.0308437611184 3.51258421084937
"1802" 360.2 62.6182206185515 4.22169216726061
"1803" 360.4 59.8406784541568 5.09970980102377
"1804" 360.6 56.9196470266568 5.89914998118166
"1805" 360.8 54.2174738602948 5.79410276910294
"1806" 361 51.4050340284868 5.2531854963598
"1807" 361.2 48.6842662330431 4.77954328198617
"1808" 361.4 46.2985292064842 4.26739366557985
"1809" 361.6 43.8845015763002 4.56487065485403
"1810" 361.8 41.2490821106002 4.79206198810403
"1811" 362 39.3752172670698 4.4352788637451
"1812" 362.2 37.9169798619045 4.47544904142213
"1813" 362.4 36.1586052784538 5.19519705374247
"1814" 362.6 34.1964140084252 5.82740534962903
"1815" 362.8 32.3588097744454 6.51743424893575
"1816" 363 30.3916320428057 8.02015793883635
"1817" 363.2 28.8797549762017 9.90812170987693
"1818" 363.4 27.7571625060252 11.9876943926656
"1819" 363.6 26.7692364297325 14.1756973372754
"1820" 363.8 26.2155070304002 16.261978726754
"1821" 364 25.6011631190609 18.6544425626112
"1822" 364.2 24.7371130640337 21.0585763787477
"1823" 364.4 24.2028023425928 23.6816617085885
"1824" 364.6 24.3196588551122 25.9856266772247
"1825" 364.8 24.4431828031591 28.4572849365665
"1826" 365 24.4212599482426 31.0114940840769
"1827" 365.2 24.814117508347 33.7445634892856
"1828" 365.4 25.5168728755893 36.1978101687701
"1829" 365.6 25.7232591416919 38.8062107872679
"1830" 365.8 25.8132548657774 42.1268934391379
"1831" 366 25.9741720689335 45.5683207933309
"1832" 366.2 26.0097136166535 48.5514392572618
"1833" 366.4 26.0541126676888 51.9808821188472
"1834" 366.6 26.1887528386468 55.5831845179939
"1835" 366.8 26.0182092936305 58.9525968088396
"1836" 367 25.8764744037549 62.1305054113452
"1837" 367.2 25.4455808454974 65.2397421003235
"1838" 367.4 24.9351490930167 68.722547954485
"1839" 367.6 24.7810172780063 71.5071338035252
"1840" 367.8 24.4971471844697 75.0846998744901
"1841" 368 24.3725573593526 78.495888864483
"1842" 368.2 24.3418026831021 81.442173592956
"1843" 368.4 24.9958141298952 84.530377895999
"1844" 368.6 26.7088671152215 87.1497696046243
"1845" 368.8 28.8612934792679 89.5151133004397
"1846" 369 31.350222078937 90.8466024276879
"1847" 369.2 34.1961713474551 91.6305044174001
"1848" 369.4 37.3464643832291 92.354847413129
"1849" 369.6 40.2786505585752 92.907896030069
"1850" 369.8 43.7337542570039 92.7733214190546
"1851" 370 46.6681363403586 92.4099240999775
"1852" 370.2 49.8959078872605 91.9691948978643
"1853" 370.4 53.3739054715922 91.3871930158404
"1854" 370.6 56.1769666257282 90.6735672779607
"1855" 370.8 59.5068267686652 89.297501185679
"1856" 371 62.7225704155301 87.6547282359348
"1857" 371.2 66.0954636625592 85.8321558759931
"1858" 371.4 69.2079894295967 83.6455372013576
"1859" 371.6 72.3348840243681 81.345804521929
"1860" 371.8 75.4085544346384 78.9805651538837
"1861" 372 78.7478854763329 76.6000022650617
"1862" 372.2 81.525193250782 73.7444561921561
"1863" 372.4 83.9933675537209 70.7442949042856
"1864" 372.6 86.5375565086778 68.0228206520782
"1865" 372.8 88.9891815279832 64.9380627989357
"1866" 373 90.4386688078201 61.416880362206
"1867" 373.2 92.1172216252752 58.039219320954
"1868" 373.4 94.3337690026135 54.4125310669021
"1869" 373.6 95.6783260595662 50.7868143885635
"1870" 373.8 96.4153107257395 46.695116942482
"1871" 374 96.8950724455778 42.6870639125501
"1872" 374.2 96.3040333380252 38.9718009315389
"1873" 374.4 95.2454715215637 34.9428485184367
"1874" 374.6 94.428682068605 31.2210143215072
"1875" 374.8 93.0218259448457 27.6361089362572
"1876" 375 90.9921745068403 24.9567519660618
"1877" 375.2 88.4470220823475 22.5655323596249
"1878" 375.4 85.7117029812547 20.4432037673749
"1879" 375.6 82.9419373524502 17.751704754779
"1880" 375.8 79.9398198091988 15.4456188415753
"1881" 376 75.9337256576218 13.7341001286416
"1882" 376.2 72.5727158648896 12.3086844981799
"1883" 376.4 69.0578608849649 10.7439153346894
"1884" 376.6 65.7889916920752 9.50790494827903
"1885" 376.8 62.3934382930765 8.45217262094955
"1886" 377 59.2663888307509 7.71214558829717
"1887" 377.2 57.3738811535469 7.1081435735899
"1888" 377.4 54.9966199443097 6.58732118843075
"1889" 377.6 52.162822663307 6.83058786008358
"1890" 377.8 49.5020732111344 7.46656490885172
"1891" 378 46.4793368000429 8.04302348450956
"1892" 378.2 43.5643072884045 8.64547321723248
"1893" 378.4 40.7736885162884 10.0637550222606
"1894" 378.6 38.1692261427591 11.9134109725887
"1895" 378.8 35.9611776550897 13.8167927414758
"1896" 379 33.5856785486078 15.9982392225029
"1897" 379.2 32.2843451173073 18.3254252864367
"1898" 379.4 31.4587720796975 20.8918544501458
"1899" 379.6 30.5167466124611 24.0576373868983
"1900" 379.8 29.7581136979518 26.8880121658446
"1901" 380 28.7155994845557 29.873561841016
"1902" 380.2 27.5009316790515 33.0493684073132
"1903" 380.4 26.4529711041445 36.0387907417804
"1904" 380.6 25.7653948776831 39.0280877033659
"1905" 380.8 24.9826134804942 42.1785931104211
"1906" 381 24.6519218894036 45.8955355434263
"1907" 381.2 24.9147085321305 49.2807371933396
"1908" 381.4 24.8000689621363 52.8379802741846
"1909" 381.6 25.0240336849726 56.5474434463132
"1910" 381.8 25.6385753442407 60.1227764889911
"1911" 382 26.5955233412339 63.8523540869377
"1912" 382.2 26.8654792281568 67.5072900187343
"1913" 382.4 27.6136732429199 71.0398590199448
"1914" 382.6 28.7617789222121 74.7121815824841
"1915" 382.8 30.5330275231888 78.0648076053836
"1916" 383 31.7465088543617 81.3987046134094
"1917" 383.2 32.9596356050344 84.8870117146887
"1918" 383.4 34.5654126793521 87.973300271879
"1919" 383.6 37.2609793997355 90.9862395418019
"1920" 383.8 39.8415777079419 93.4403171164346
"1921" 384 42.9573445639419 95.3588217083235
"1922" 384.2 46.2112081127017 96.482474828982
"1923" 384.4 49.9608575021242 97.5105160845053
"1924" 384.6 53.1593172903585 98.676864253523
"1925" 384.8 56.7269212517017 99.468418065982
"1926" 385 60.2642098938131 98.9050390990381
"1927" 385.2 63.3805114749281 97.4935939632552
"1928" 385.4 66.3934205028425 95.3582669065329
"1929" 385.6 69.1905672123282 92.9410207231593
"1930" 385.8 71.6855804670552 90.306230705309
"1931" 386 73.740938016631 87.2730017116964
"1932" 386.2 75.834343873006 83.883856273379
"1933" 386.4 77.5665904077552 80.530512194609
"1934" 386.6 79.190003252763 76.9499515741193
"1935" 386.8 80.0644895684716 73.3438012058165
"1936" 387 80.7251990580252 69.5808748007928
"1937" 387.2 81.1252918474888 65.7964756098836
"1938" 387.4 81.38695485045 62.6378763595538
"1939" 387.6 81.8867788069726 59.0824204278395
"1940" 387.8 82.6824551444744 55.22639257929
"1941" 388 83.3072465914696 51.2873092694624
"1942" 388.2 83.3715144346056 47.5865633683255
"1943" 388.4 83.0721843093383 43.6472833663986
"1944" 388.6 82.4528518339483 40.0392577668726
"1945" 388.8 81.6350553458067 36.1270379739694
"1946" 389 80.4934478042731 32.6917746416249
"1947" 389.2 78.5980889928714 29.0275518270778
"1948" 389.4 77.2360551820913 25.0987023138315
"1949" 389.6 76.0837364481574 22.0666234105753
"1950" 389.8 74.2561831161472 18.7321897212022
"1951" 390 72.1535673396807 15.6650900919189
"1952" 390.2 70.2159234538517 12.1206321037158
"1953" 390.4 67.8758016710333 9.40069576613709
"1954" 390.6 65.0933967414732 6.73045844339303
"1955" 390.8 62.9340426149023 6.20197841428477
"1956" 391 61.4446982849731 6.63400513898121
"1957" 391.2 59.8529478259295 7.66694958580729
"1958" 391.4 58.29033469187 8.37015761142213
"1959" 391.6 56.8653824787048 9.00430274467272
"1960" 391.8 55.0167357929209 9.8412129787986
"1961" 392 53.2562379535789 10.2923722130051
"1962" 392.2 50.7632743572357 10.4668915233659
"1963" 392.4 48.0228494719574 10.8036106779087
"1964" 392.6 45.1780886772414 11.2221030310479
"1965" 392.8 42.2919530601176 12.0223920764484
"1966" 393 39.4477257508517 13.2439819309307
"1967" 393.2 36.7284222465769 14.7662091854308
"1968" 393.4 33.8512359155546 16.8695041707089
"1969" 393.6 31.802422835874 19.1408720258181
"1970" 393.8 29.85896213087 22.1392954093273
"1971" 394 28.2457092827884 24.9900547962343
"1972" 394.2 27.2302313465546 28.0659730933727
"1973" 394.4 26.5953511359913 31.2970390771714
"1974" 394.6 26.4152583714525 35.0105746861108
"1975" 394.8 26.4657591380778 38.2457295783396
"1976" 395 26.5291012452144 41.4604800186696
"1977" 395.2 26.9641858061874 44.7376492118047
"1978" 395.4 27.185019477158 47.6484183321821
"1979" 395.6 26.6769320158554 51.2877175198366
"1980" 395.8 26.3716113156358 55.0483646151821
"1981" 396 26.0045436495252 58.6337524852381
"1982" 396.2 26.5073151194707 62.2239656579472
"1983" 396.4 27.4848775706004 65.9604419006865
"1984" 396.6 28.7933693732729 69.4511025198263
"1985" 396.8 29.3793622223372 72.8312807833309
"1986" 397 30.0012564915967 76.672154237929
"1987" 397.2 30.5789170484076 79.8421415465702
"1988" 397.4 31.3335535486694 83.5805183943694
"1989" 397.6 32.7164247518252 87.3139817496719
"1990" 397.8 34.209646031131 90.4337075127348
"1991" 398 36.5332391504252 92.926071336729
"1992" 398.2 39.1096595655104 94.2057980206538
"1993" 398.4 41.9142390944524 95.3987701304591
"1994" 398.6 45.2795698005689 96.1209927876145
"1995" 398.8 48.3755136326616 96.0253151866745
"1996" 399 51.6528223782127 95.1744541382853
"1997" 399.2 54.7172007183585 93.8025774674321
"1998" 399.4 57.6126608269646 91.426411834826
"1999" 399.6 59.3741127370158 88.9194205141196
"2000" 399.8 61.2002166608743 86.3253976363649
"2001" 400 62.7874941158177 82.7981144031573
"2002" 400.2 64.5405212226919 80.0360284546846
"2003" 400.4 66.2504610607133 77.3798716178355
"2004" 400.6 67.6425189069797 74.4533505677472
"2005" 400.8 69.3857378232464 71.8162913346954
"2006" 401 71.4325610664463 70.0012700679448
"2007" 401.2 73.8048491195955 68.0756848151869
"2008" 401.4 76.1002326311502 66.289510308404
"2009" 401.6 78.5487442689076 63.88092761565
"2010" 401.8 80.9373498500496 61.1370166882266
"2011" 402 82.8023769620252 58.3943202070265
"2012" 402.2 84.1356090841035 54.9859653597551
"2013" 402.4 84.7139178348873 51.3764697434308
"2014" 402.6 84.426836604897 47.4025871316931
"2015" 402.8 83.5791367664622 43.5040742065576
"2016" 403 82.0801648966639 40.1428425247173
"2017" 403.2 80.0673533247731 36.3397741563643
"2018" 403.4 78.3192742478478 33.105022845
"2019" 403.6 76.0161423324798 30.1006668739803
"2020" 403.8 73.1656335713367 27.3355609826454
"2021" 404 69.9423282237277 25.1502025924431
"2022" 404.2 66.5649252978301 22.9530405535681
"2023" 404.4 63.3093605691752 21.493870572454
"2024" 404.6 59.3944274105955 20.4282707972447
"2025" 404.8 55.7184840327149 19.9401280702325
"2026" 405 51.6903221059982 19.2676586625885
"2027" 405.2 48.395671282273 19.7960820895538
"2028" 405.4 45.5015890512407 20.6687071734135
"2029" 405.6 42.3008242450515 21.7547135543132
"2030" 405.8 39.104626966754 23.3194877096375
"2031" 406 35.5891268825042 24.5738268377509
"2032" 406.2 32.3258249937904 26.2023756759029
"2033" 406.4 30.0838275387122 28.549360927216
"2034" 406.6 28.6309319069469 31.1401888020421
"2035" 406.8 27.0248241424355 33.5747073028213
"2036" 407 25.6150727925252 36.7364286732392
"2037" 407.2 25.1641065370515 39.4141421493396
"2038" 407.4 25.561963130207 42.3503300184836
"2039" 407.6 25.8132548657774 45.27712674266
"2040" 407.8 26.1343672685252 48.6006815984901
"2041" 408 26.1070359803147 51.9557870269448
"2042" 408.2 26.1366855474359 55.4942127327719
"2043" 408.4 26.6464493212474 58.7774108434346
"2044" 408.6 26.9454615610626 61.8596433014842
"2045" 408.8 27.4502066611015 65.2272120429341
"2046" 409 28.3970074853823 68.6075573912272
"2047" 409.2 29.0986732356919 72.2249740448512
"2048" 409.4 30.0939876480252 75.7648181557804
"2049" 409.6 31.3910327956491 79.47729724223
"2050" 409.8 32.5797281177017 82.7822646827467
"2051" 410 33.2324421267631 86.5165658285853
"2052" 410.2 34.5654126793521 89.7408987767252
"2053" 410.4 37.0008423873004 92.7979151770557
"2054" 410.6 39.5350497186363 95.1063868936012
"2055" 410.8 42.7652870153717 96.4269387496835
"2056" 411 45.7840993157395 96.0150786304453
"2057" 411.2 48.7999325953941 95.0962684939543
"2058" 411.4 51.4950138209334 93.4000600191596
"2059" 411.6 54.1671813191952 91.575905699129
"2060" 411.8 56.537589136978 89.5293465731951
"2061" 412 58.4151326079875 87.2292639648743
"2062" 412.2 60.5101636148906 84.6590530752925
"2063" 412.4 62.2253333505252 82.1992111041856
"2064" 412.6 63.6170663670527 79.1271307836428
"2065" 412.8 64.8666538898161 76.2236726450199
"2066" 413 66.652548534742 73.2845619991379
"2067" 413.2 68.9603721794577 70.6111456038588
"2068" 413.4 72.2360546156184 68.4518987148748
"2069" 413.6 75.0864882434057 66.2189402571025
"2070" 413.8 78.0996282806631 63.9939825072756
"2071" 414 80.7546548371261 61.0597185506584
"2072" 414.2 83.461481489256 58.0181645930008
"2073" 414.4 84.6939392785293 54.5021426336249
"2074" 414.6 85.4377964277252 50.561378866554
"2075" 414.8 85.8151802581287 46.8035446810687
"2076" 415 85.3202718884199 43.0389542482606
"2077" 415.2 84.8740538652201 39.1986766335951
"2078" 415.4 84.0555049454235 35.36337887229
"2079" 415.6 83.3306247910597 31.4395908738963
"2080" 415.8 82.2523347867884 28.0067457324711
"2081" 416 80.7889916983959 23.9389193692583
"2082" 416.2 79.3800518124201 20.3976519341206
"2083" 416.4 77.4434282301892 17.0752385695471
"2084" 416.6 75.5987493223911 14.1408666102266
"2085" 416.8 73.4926286805128 11.4575660165918
"2086" 417 70.9047396802814 8.90508345790589
"2087" 417.2 67.9857329613155 7.0984204582258
"2088" 417.4 65.7655235763329 6.38498114918032
"2089" 417.6 63.6422014682321 6.44294837074972
"2090" 417.8 61.5042859531063 7.20809708142633
"2091" 418 59.4614568302357 7.79867451181324
"2092" 418.2 57.8597191079706 7.81134629089266
"2093" 418.4 56.6220330643817 6.73560623211164
"2094" 418.6 55.9455318827432 4.74720626333416
"2095" 418.8 55.8022051040333 3.45498340887096
"2096" 419 56.2469556955752 2.86093565547903
"2097" 419.2 56.8816611684659 1.75996535434937
"2098" 419.4 57.7193248701904 1.38461532724208
"2099" 419.6 58.2008011615252 1.73471576065403
"2100" 419.8 58.5967631994752 2.65646345555403
"2101" 420 59.3076594304131 3.02500584983593
"2102" 420.2 59.6771287263073 3.97492217082134
"2103" 420.4 59.6068373208734 4.70999491466474
"2104" 420.6 59.2942294008614 6.28850303090489
"2105" 420.8 58.9442868451261 8.0622262195576
"2106" 421 58.0784264386974 9.9306830124487
"2107" 421.2 56.7357255272731 12.0111940116662
"2108" 421.4 55.3868742197002 14.019275708529
"2109" 421.6 54.1567954296752 16.086716841104
"2110" 421.8 52.8207576564958 19.2292393631206
"2111" 422 51.5180512127569 22.2025967071534
"2112" 422.2 50.2342517956015 25.1645233796629
"2113" 422.4 50.0711566062149 27.7496902545601
"2114" 422.6 49.4377068790252 30.5221878509495
"2115" 422.8 48.4845282026831 33.1142802168132
"2116" 423 47.253615406437 35.4986480198181
"2117" 423.2 45.7172352713673 38.3653039642606
"2118" 423.4 44.3898591049664 40.8235983083811
"2119" 423.6 43.3047000207306 43.9978676145397
"2120" 423.8 42.6428706845845 47.1465225967816
"2121" 424 42.8754051638339 50.8474141662421
"2122" 424.2 42.9152291637306 54.1554066618344
"2123" 424.4 43.3601232992907 57.4782491654919
"2124" 424.6 43.867093409207 60.9422524740018
"2125" 424.8 44.6775075156919 64.4294540851547
"2126" 425 45.6762383390515 67.6849433921027
"2127" 425.2 47.0081505805966 71.177369563754
"2128" 425.4 48.5007190201556 74.205505476929
"2129" 425.6 50.1483792761373 77.1016913497584
"2130" 425.8 52.2733280308673 80.4179072871817
"2131" 426 54.9176301652357 82.433589792708
"2132" 426.2 58.1221027730164 84.2931453377043
"2133" 426.4 61.6154072914497 85.2414928928271
"2134" 426.6 64.9158616177599 84.8833656665984
"2135" 426.8 68.1842374626252 83.8235810217005
"2136" 427 71.2841369874141 82.4053095014346
"2137" 427.2 74.2281170344343 80.1608689448745
"2138" 427.4 77.1456078177798 78.1320798443199
"2139" 427.6 80.3393344126641 75.6689061599901
"2140" 427.8 82.8067407811513 73.136587982003
"2141" 428 85.2592889516002 70.028430535604
"2142" 428.2 87.2471856125337 66.8048990738324
"2143" 428.4 89.159257616508 63.0639529608187
"2144" 428.6 90.5012448551596 59.2465517037845
"2145" 428.8 92.1679172120335 55.4420227182861
"2146" 429 93.3004868984489 51.5594254426206
"2147" 429.2 93.7553907123936 47.3538813744974
"2148" 429.4 94.2815180104462 43.5343338470764
"2149" 429.6 94.7164445056777 39.5452396843155
"2150" 429.8 94.4443099958502 35.531049376829
"2151" 430 93.8297478935546 31.6333952289189
"2152" 430.2 93.1399849708269 27.6898100814761
"2153" 430.4 91.6915396348764 24.0880093460794
"2154" 430.6 89.7736814684993 20.450469193198
"2155" 430.8 87.5153999829351 17.7328696887438
"2156" 431 84.6541810634412 15.448374106481
"2157" 431.2 82.1750779626555 13.4722709810786
"2158" 431.4 78.5181975350252 11.711660880804
"2159" 431.6 75.1470751309095 10.6786243025918
"2160" 431.8 71.6442033495124 9.88356124069314
"2161" 432 68.1849089641028 9.12223926631868
"2162" 432.2 64.6545753060506 8.38757112431547
"2163" 432.4 61.188408803897 8.35230829864186
"2164" 432.6 59.2151857099828 9.68470711415445
"2165" 432.8 58.0344305573445 12.6213262514988
"2166" 433 57.3122542609924 15.616319047834
"2167" 433.2 56.2710500791015 19.4379815415697
"2168" 433.4 54.9584562770002 22.389653543554
"2169" 433.6 53.8055015182625 25.5803990405273
"2170" 433.8 52.5004153863904 28.8304572848769
"2171" 434 51.3036463521099 31.8515399583239
"2172" 434.2 49.6421790789502 34.865703329454
"2173" 434.4 47.7278348239033 37.4647880139827
"2174" 434.6 45.3097558748896 40.1888567785104
"2175" 434.8 43.0696919265381 43.2315872699752
"2176" 435 41.4084461039235 46.9187811634511
"2177" 435.2 40.023801149973 50.6238917613551
"2178" 435.4 38.5761803832199 54.1143238873326
"2179" 435.6 37.5650546962165 57.6580741090856
"2180" 435.8 36.1139983945856 60.8211380256808
"2181" 436 35.7788329093738 64.434432031496
"2182" 436.2 35.3483667991591 68.402389707629
"2183" 436.4 35.6740428355888 71.8014080959927
"2184" 436.6 36.7977116910783 76.04532444566
"2185" 436.8 38.5893207163377 79.2971414485308
"2186" 437 40.5778349896343 82.1719548246563
"2187" 437.2 42.8924327544419 85.1027558073235
"2188" 437.4 45.9914799019343 87.8971764225563
"2189" 437.6 48.5992130462179 90.4110662552575
"2190" 437.8 51.7828693176583 92.5120650067804
"2191" 438 55.4247184348504 94.082888011663
"2192" 438.2 59.1170563186983 95.5829616317252
"2193" 438.4 62.8019770951126 96.9528722880028
"2194" 438.6 66.2327834843936 96.9875007648132
"2195" 438.8 70.2532020356272 95.7011174293943
"2196" 439 73.6536301642605 94.0883745609526
"2197" 439.2 76.9908608409075 91.5911790660702
"2198" 439.4 79.155144665744 88.5372216169103
"2199" 439.6 80.5786654682628 84.8854904823468
"2200" 439.8 81.527050822437 81.098375977482
"2201" 440 81.6231457561085 77.5333175772957
"2202" 440.2 81.6220539672638 73.7174163111841
"2203" 440.4 81.7953667281603 69.8848350867506
"2204" 440.6 81.7591924836889 65.8501492686158
"2205" 440.8 81.5632568842484 62.2508366180487
"2206" 441 81.3597679543442 58.8167061150859
"2207" 441.2 80.4208226739832 55.6398551961038
"2208" 441.4 78.959377799593 52.3746737619341
"2209" 441.6 77.3221176353859 49.3630110916618
"2210" 441.8 75.7983927169752 46.037025744404
"2211" 442 73.7346964964868 42.316164315488
"2212" 442.2 71.8317446952897 38.6851195650464
"2213" 442.4 69.3753691669502 35.560259691104
"2214" 442.6 66.4269449558412 32.285978196305
"2215" 442.8 63.9487418927502 29.111271417279
"2216" 443 60.9445125240496 26.7559226613486
"2217" 443.2 57.347524956001 24.8004990876774
"2218" 443.4 53.9639303414489 23.6363453560104
"2219" 443.6 50.5761601533329 22.6029470919495
"2220" 443.8 47.500339026256 21.8706087283598
"2221" 444 44.063238828742 21.357412162306
"2222" 444.2 41.1722698026919 21.3280125771547
"2223" 444.4 38.1474528266693 21.8837264995104
"2224" 444.6 35.3221388131777 23.0653414724426
"2225" 444.8 32.440885312189 24.442545477448
"2226" 445 29.5212363877311 26.4328137854484
"2227" 445.2 27.3511886466099 28.9206067293748
"2228" 445.4 25.8162457558517 31.4718617920133
"2229" 445.6 24.7119033051718 34.4042698974394
"2230" 445.8 23.9606683260513 37.4157496543986
"2231" 446 23.8658114434131 40.3067678854221
"2232" 446.2 24.0795925554146 43.6330771958547
"2233" 446.4 24.5151782426641 46.9129745514901
"2234" 446.6 25.5456453788861 50.0684724522421
"2235" 446.8 26.4238388514306 53.2428506295344
"2236" 447 27.1747427840894 56.5664060946703
"2237" 447.2 27.9860620447884 60.0253498711027
"2238" 447.4 28.5126016683097 63.7757445270601
"2239" 447.6 29.3602523727841 67.0496739632272
"2240" 447.8 30.708941632762 70.4659019675238
"2241" 448 32.6221318074989 74.189789986208
"2242" 448.2 34.6241486689199 77.0254111380501
"2243" 448.4 37.5793442066831 78.8326925709711
"2244" 448.6 40.94837109746 80.3320513926942
"2245" 448.8 44.307887364961 81.7640986044318
"2246" 449 47.9829186778782 82.7555362905996
"2247" 449.2 51.0586474933967 82.5698557867862
"2248" 449.4 54.4725496079658 81.9663871283963
"2249" 449.6 57.8614051289967 80.7078141657005
"2250" 449.8 61.5028103120719 79.3639923791758
"2251" 450 65.0551373700793 78.1619679846155
"2252" 450.2 68.0567742730616 76.4325706501381
"2253" 450.4 71.4961307144716 74.3383428585129
"2254" 450.6 74.9207167243147 72.8437240418396
"2255" 450.8 78.4622390785597 71.1555457657325
"2256" 451 82.0935170246535 69.3071339550848
"2257" 451.2 85.3595749698908 67.1799748749442
"2258" 451.4 88.3215172016975 64.7056894304736
"2259" 451.6 90.214125392207 61.6832127325257
"2260" 451.8 91.9478508954454 58.2548738073895
"2261" 452 94.1902385158457 54.6760386064367
"2262" 452.2 95.4792715232017 51.0742094354736
"2263" 452.4 96.0990486764463 46.7389273897606
"2264" 452.6 96.6525072627094 42.7963890653922
"2265" 452.8 96.5919031018948 38.987179894816
"2266" 453 95.8360137367563 35.0306284185492
"2267" 453.2 94.9495019504057 31.2906423381821
"2268" 453.4 93.7724727675252 27.335933427454
"2269" 453.6 92.0133081823361 23.8865253253979
"2270" 453.8 89.977506734074 20.584551114251
"2271" 454 87.9674257377773 17.3382540805505
"2272" 454.2 85.7046322462814 14.6634583601621
"2273" 454.4 83.0137426888269 11.5959730153604
"2274" 454.6 80.4456594913075 9.51690884443548
"2275" 454.8 77.6743440115252 7.11539230655008
"2276" 455 74.803921791432 5.29490847169683
"2277" 455.2 71.4633087656831 4.73757023223429
"2278" 455.4 68.5466146947904 5.41817872452033
"2279" 455.6 65.4060120160252 6.2151218333993
"2280" 455.8 62.4700009401791 7.30373291441109
"2281" 456 59.5617487607032 8.71763117262056
"2282" 456.2 57.1985188148388 10.9818431039934
"2283" 456.4 54.8814972757371 13.678433698646
"2284" 456.6 53.1366158925006 16.6474591036618
"2285" 456.8 52.0352984281545 19.7655376860601
"2286" 457 50.9768869042879 23.349193113985
"2287" 457.2 50.2309511951184 26.6035851902731
"2288" 457.4 49.6822853041056 30.1229683339147
"2289" 457.6 49.3444699162889 33.8704872683472
"2290" 457.8 49.0034692568528 37.0298406748014
"2291" 458 49.1097314204989 40.2784941389975
"2292" 458.2 49.2922148922149 43.7280679137239
"2293" 458.4 50.4785536330948 46.6072618795986
"2294" 458.6 51.7230502410769 47.8813045525945
"2295" 458.8 53.1992630192816 48.6575487820265
"2296" 459 54.9930288711904 48.2701331038334
"2297" 459.2 56.4022270416624 47.7035646482175
"2298" 459.4 58.1358893520252 47.2827499449239
"2299" 459.6 60.2343314694821 46.3905712723532
"2300" 459.8 62.4364331007479 44.8590400451963
"2301" 460 64.3609318830752 43.460026907254
"2302" 460.2 66.4524351519304 42.0425992049825
"2303" 460.4 68.4204531206106 40.393735515812
"2304" 460.6 70.219472351256 38.551279364488
"2305" 460.8 72.0060772916381 36.1579718208387
"2306" 461 73.6421104213981 33.6668702240019
"2307" 461.2 75.1622569838752 31.211168454604
"2308" 461.4 76.6260182881002 28.647151979354
"2309" 461.6 78.0308268997629 25.7234070253913
"2310" 461.8 79.4544678720506 22.3326081652053
"2311" 462 80.6741209128449 18.9778994775143
"2312" 462.2 81.9662248396523 15.8007198092477
"2313" 462.4 83.4354012199591 12.8416360042778
"2314" 462.6 84.498597033222 10.13499559317
"2315" 462.8 84.8429379478457 7.4635158301034
"2316" 463 84.1512760277325 6.04747221598269
"2317" 463.2 83.7867786643557 5.95666451811164
"2318" 463.4 83.8141058549217 5.73451431189627
"2319" 463.6 84.3756631922794 5.89891836009513
"2320" 463.8 86.1025151761008 6.41270258991054
"2321" 464 88.0459845977326 6.7852503434705
"2322" 464.2 89.259393801762 7.49461393047113
"2323" 464.4 91.0986706666426 8.62877326744207
"2324" 464.6 92.8995208466631 9.42441493123248
"2325" 464.8 94.6614823324165 10.2340705389029
"2326" 465 96.2759633663495 11.3940316075615
"2327" 465.2 97.7520660114868 12.6398165363854
"2328" 465.4 99.6931130761305 13.6509865998922
"2329" 465.6 100.062085466973 13.6646522439975
"2330" 465.8 100.021088534657 14.0541231009975
"2331" 466 100.237338119079 14.7799719409398
"2332" 466.2 100.135494503897 15.6224309626419
"2333" 466.4 100.395200658901 16.9457068794742
"2334" 466.6 101.219875583521 18.6008494089694
"2335" 466.8 102.682934401322 19.9202855040479
"2336" 467 104.109814799748 21.4580599817509
"2337" 467.2 105.54634610979 22.7885789467203
"2338" 467.4 107.378986681948 23.9611018753342
"2339" 467.6 109.063512210715 24.4352659260317
"2340" 467.8 109.794200898185 24.3490998072264
"2341" 468 109.549551222485 24.0816588049669
"2342" 468.2 109.017716791747 23.6115478010769
"2343" 468.4 108.505215185767 23.6669612708359
"2344" 468.6 107.948213319102 23.7147698803085
"2345" 468.8 107.142641119153 23.6548512869239
"2346" 469 106.654716452873 23.6165417531121
"2347" 469.2 106.255685235853 23.9355618618704
"2348" 469.4 106.305906774933 24.1450816086164
"2349" 469.6 105.955394487367 24.4058485107343
"2350" 469.8 105.503603580956 24.4022553887928
"2351" 470 104.646564552252 24.2956333684652
"2352" 470.2 103.932290123405 23.8986292806032
"2353" 470.4 102.669986195361 22.9601019720848
"2354" 470.6 101.177412266641 21.9138832680265
"2355" 470.8 99.6081508543777 20.6954021092028
"2356" 471 98.1352296481305 19.5408792092606
"2357" 471.2 96.3964501515506 18.4048935903748
"2358" 471.4 94.7095329918457 16.5711420245649
"2359" 471.6 93.6862783975334 15.1023452119569
"2360" 471.8 92.5401869759772 13.298494975841
"2361" 472 90.8417850377856 11.979006337534
"2362" 472.2 88.6755545686864 11.142126810096
"2363" 472.4 86.7085743478659 10.9347584316158
"2364" 472.6 84.2035767119218 10.3477294629135
"2365" 472.8 81.4872072565035 9.84459968190295
"2366" 473 78.7073371178787 9.61243534495662
"2367" 473.2 75.9182164085657 9.53088723758849
"2368" 473.4 73.4400075811056 9.82875474952188
"2369" 473.6 70.7903346971373 10.0489113053876
"2370" 473.8 67.9375725865252 10.598423347879
"2371" 474 65.0447636848948 11.4024831099029
"2372" 474.2 62.36926823246 11.957902419016
"2373" 474.4 59.2203642383269 12.5972594128273
"2374" 474.6 56.0056530993904 13.4886922221812
"2375" 474.8 52.9096564845893 14.9200518957444
"2376" 475 50.6840136214252 16.703379031354
"2377" 475.2 48.1094288598351 18.7899181839142
"2378" 475.4 46.106986162058 21.3211093876618
"2379" 475.6 44.7510742331252 23.564557295504
"2380" 475.8 43.0341568718502 26.248660618329
"2381" 476 41.7099559580502 28.624432846029
"2382" 476.2 40.6805136701161 31.0405469586414
"2383" 476.4 39.9617018611545 33.8502811784308
"2384" 476.6 39.7820752159002 36.413618158138
"2385" 476.8 39.4412882160252 39.1371500553598
"2386" 477 38.8709916039895 41.8418682275755
"2387" 477.2 38.5667491098525 44.4676352229018
"2388" 477.4 38.4026992640252 47.306051620129
"2389" 477.6 37.9977448561353 50.3277261284134
"2390" 477.8 37.6421396553703 53.5766473059874
"2391" 478 37.3581551001445 56.6485880186245
"2392" 478.2 37.0872298502641 59.6496353593857
"2393" 478.4 36.8356247833526 62.8308884656777
"2394" 478.6 36.8804311651314 65.9535486111821
"2395" 478.8 36.9012608877644 69.0848103831551
"2396" 479 37.5010801852821 72.3810667651474
"2397" 479.2 38.5455052449252 75.4093244894745
"2398" 479.4 39.2827425574234 78.3545764296423
"2399" 479.6 40.0916310621479 82.1477715570347
"2400" 479.8 41.1401230017966 84.7508925859862
"2401" 480 42.3847891160444 87.7635851950329
"2402" 480.2 43.5601262414686 90.8998430794309
"2403" 480.4 44.3603051399352 93.663469492649
"2404" 480.6 44.926001521819 96.3579653969332
"2405" 480.8 46.1100580788082 98.8729728878271
"2406" 481 48.021449217207 101.143513014523
"2407" 481.2 49.7106014250864 101.6743286342
"2408" 481.4 50.8199465872017 101.942703510453
"2409" 481.6 52.7985489341579 102.393657461925
"2410" 481.8 55.5407835364357 102.263805953855
"2411" 482 58.0323066772912 101.043362169821
"2412" 482.2 60.0474759052599 99.0752067925882
"2413" 482.4 62.0305979220252 96.7594817443558
"2414" 482.6 63.7647681589831 94.1792109011817
"2415" 482.8 65.0733389923377 91.4744809967853
"2416" 483 66.1692175337828 89.2902231949169
"2417" 483.2 67.4091904571952 86.380364466749
"2418" 483.4 68.3416154823925 83.786488559129
"2419" 483.6 69.4157072199967 80.5816997929576
"2420" 483.8 70.5773195061919 77.8109958734901
"2421" 484 71.8063164327252 74.8994717312199
"2422" 484.2 73.4456346762798 71.7978674518381
"2423" 484.4 75.2899941518556 69.2126281869237
"2424" 484.6 77.3019552096568 67.0460745301817
"2425" 484.8 79.6787077987817 64.380679771216
"2426" 485 82.0446994614821 61.6940899465428
"2427" 485.2 84.582975046758 59.2162494942497
"2428" 485.4 86.1274284452062 56.4060158105514
"2429" 485.6 87.4013786651002 53.196798332254
"2430" 485.8 88.5435851047442 49.5742097239803
"2431" 486 89.5815699743445 46.2860088994147
"2432" 486.2 90.5518483731022 42.8188147377701
"2433" 486.4 91.2104318690861 39.3597172362943
"2434" 486.6 91.5464453693269 36.0058009214825
"2435" 486.8 92.1496775300252 32.6559555375906
"2436" 487 93.1367662034137 29.1929744634513
"2437" 487.2 94.2098293856318 25.9724129831454
"2438" 487.4 95.1188332300856 22.7973668573618
"2439" 487.6 96.0184213762252 19.449148573204
"2440" 487.8 96.934152854635 17.1236434174949
"2441" 488 96.5878849795676 15.5399723710867
"2442" 488.2 95.949393208074 14.2801895184217
"2443" 488.4 94.379589103437 13.0009785154652
"2444" 488.6 92.5306353628285 11.721610477834
"2445" 488.8 90.3288180532816 10.3895404737188
"2446" 489 88.2571693603472 9.57248669773073
"2447" 489.2 85.837829206271 8.60871135667988
"2448" 489.4 83.0814977428752 7.59949774897903
"2449" 489.6 80.5389303872861 6.67464557623338
"2450" 489.8 77.7403749901545 5.96282481427558
"2451" 490 74.9038160715385 5.56143926291664
"2452" 490.2 72.0789460326252 5.69250167597251
"2453" 490.4 69.6735168497592 6.22461798207399
"2454" 490.6 66.9426312305683 6.68804641006868
"2455" 490.8 64.2808739846919 7.19721097061622
"2456" 491 61.164361015939 8.14520461643075
"2457" 491.2 58.3240235795591 9.35134646536632
"2458" 491.4 55.6177588110769 10.8446405563273
"2459" 491.6 53.1552832231015 12.6948547546968
"2460" 491.8 50.8550374633145 14.82117796341
"2461" 492 49.0184404373367 17.0784309536208
"2462" 492.2 46.907810713897 19.3074244557957
"2463" 492.4 44.7498741828655 21.5497001833979
"2464" 492.6 42.7420537291002 23.775520676379
"2465" 492.8 40.9496626367794 26.9369458390612
"2466" 493 39.3686750053981 29.8018670583494
"2467" 493.2 37.7658920294476 33.0478369127152
"2468" 493.4 36.8046049805827 36.5881353223326
"2469" 493.6 36.7082772022493 39.6285513930601
"2470" 493.8 36.7921846391333 42.937662278102
"2471" 494 37.1077918847688 46.1809135887957
"2472" 494.2 37.3974278779633 49.4199937348193
"2473" 494.4 37.6538951758645 52.823555427629
"2474" 494.6 37.3415322913296 56.2627524300943
"2475" 494.8 36.9148077001817 59.5376943319986
"2476" 495 37.0553406235928 62.9690958151561
"2477" 495.2 37.5863507445506 66.7223840617561
"2478" 495.4 37.4757343582682 70.6536768576711
"2479" 495.6 37.4086212671109 73.9606952239576
"2480" 495.8 37.533602259053 77.360219418629
"2481" 496 38.4198457797422 80.8213660912139
"2482" 496.2 39.5941646271841 84.139560270615
"2483" 496.4 41.1645130455818 87.5819922881951
"2484" 496.6 43.570400542553 89.7078880701846
"2485" 496.8 46.7151201262824 91.4646283114147
"2486" 497 50.1233772551029 92.5930674518766
"2487" 497.2 53.6396218345797 93.5656776022181
"2488" 497.4 57.2536186351476 94.1352856165576
"2489" 497.6 60.5710657205404 94.2510590603412
"2490" 497.8 63.8914031276919 93.9048627430078
"2491" 498 66.7195215729664 93.5538067180114
"2492" 498.2 69.8467434541723 92.7481366118643
"2493" 498.4 73.0720967179752 91.595379241979
"2494" 498.6 76.1233929126951 89.9499594029154
"2495" 498.8 78.3661184384824 87.836985471929
"2496" 499 80.3627212307183 84.8469290113567
"2497" 499.2 81.2542915430063 81.4864059508083
"2498" 499.4 81.9900520317109 78.0742493231291
"2499" 499.6 82.6452220548147 74.2000392192869
"2500" 499.8 82.8533790980609 70.5097052374683
"2501" 500 82.9411539340597 66.8814388608963
"2502" 500.2 82.759488802177 63.5235717400308
"2503" 500.4 82.0487106428748 59.6461887146335
"2504" 500.6 81.6406220125124 55.9676171749496
"2505" 500.8 80.159301231615 52.4790235156675
"2506" 501 78.3494268303252 49.685069438304
"2507" 501.2 75.5439597062957 46.7580256874651
"2508" 501.4 73.1257677019277 44.0097982694217
"2509" 501.6 70.4106061156728 40.8744618395061
"2510" 501.8 67.6364243555662 38.789835039334
"2511" 502 63.8523164467026 36.8207004565403
"2512" 502.2 60.3299085131252 34.898159234204
"2513" 502.4 57.0632483032383 33.3021268165225
"2514" 502.6 53.059565809093 32.2839186216036
"2515" 502.8 49.188046073256 31.1812923781803
"2516" 503 45.4344389034821 29.4318014559135
"2517" 503.2 42.2503036890783 28.5057533783945
"2518" 503.4 38.6328907229244 28.432533899961
"2519" 503.6 35.0034643225023 28.935414010441
"2520" 503.8 31.1781903039982 28.7658353283453
"2521" 504 27.6755590883681 28.9156086772148
"2522" 504.2 24.4103536162117 29.1219433588409
"2523" 504.4 20.9594232624202 29.7089509943307
"2524" 504.6 17.8085735973936 30.6066345234974
"2525" 504.8 15.1337247291428 32.6087088035912
"2526" 505 13.0935847399752 34.528161920054
"2527" 505.2 11.3099997579597 36.8616350587766
"2528" 505.4 9.61431175077522 39.185584251679
"2529" 505.6 8.94043915215233 40.8885840809172
"2530" 505.8 8.41011446428164 42.7955130625649
"2531" 506 8.52276842786731 44.8701505583659
"2532" 506.2 8.44216531462697 47.2520541856777
"2533" 506.4 8.6022776299343 49.1943951692199
"2534" 506.6 9.37834855137657 51.6604059763182
"2535" 506.8 9.82734050740702 54.1654595622018
"2536" 507 10.5194708721363 56.9021807912124
"2537" 507.2 11.395939867273 60.0253196373768
"2538" 507.4 12.738619634341 63.0693720955501
"2539" 507.6 14.1256825110252 66.078546927529
"2540" 507.8 15.9668174713889 69.0284399695009
"2541" 508 17.8961633076718 71.7431095586204
"2542" 508.2 19.9609719598165 74.3206533824769
"2543" 508.4 22.2624655505117 77.1444315113723
"2544" 508.6 24.5718472827038 79.6101091014772
"2545" 508.8 27.0002663122327 82.4049692927894
"2546" 509 29.8848273729696 84.6411607175457
"2547" 509.2 32.8486088002616 86.4242684542654
"2548" 509.4 36.4108340239395 88.0817957249005
"2549" 509.6 39.6322053027899 89.7889217670114
"2550" 509.8 42.9121608534076 91.3429868532761
"2551" 510 46.1386596197311 92.5419461581585
"2552" 510.2 49.8624695936174 93.1413516680416
"2553" 510.4 53.7987721386368 93.7841676456145
"2554" 510.6 57.5119797267339 94.1660759617018
"2555" 510.8 61.1646869875301 94.2832953458475
"2556" 511 64.7966358452089 93.9047824562923
"2557" 511.2 68.3919552530252 93.5385333510702
"2558" 511.4 71.9114735641152 92.101691356079
"2559" 511.6 75.4616705828407 90.188179441663
"2560" 511.8 78.8324434912962 87.8850323440075
"2561" 512 82.0143475946952 85.359950821409
"2562" 512.2 84.2855505715441 82.2212566243932
"2563" 512.4 86.022723955553 78.2437412701568
"2564" 512.6 87.1797933517616 74.6834924377927
"2565" 512.8 87.4122745759806 70.9026535128344
"2566" 513 87.1196024011343 66.6816366485199
"2567" 513.2 87.1178931246459 62.1372809217497
"2568" 513.4 86.7037431535124 58.301113506206
"2569" 513.6 85.7815467928165 54.0139815688073
"2570" 513.8 85.5310550457775 49.8882314916153
"2571" 514 85.2265171044146 45.9699023378547
"2572" 514.2 84.5766330883585 41.5605242766931
"2573" 514.4 84.1460514186752 37.650419957004
"2574" 514.6 83.1710760399852 33.603947576393
"2575" 514.8 81.1436388217442 29.778790132658
"2576" 515 79.3393319252002 26.050679599354
"2577" 515.2 77.662241809754 22.4712333854934
"2578" 515.4 75.9416174837429 18.8579276244194
"2579" 515.6 74.0490194509502 15.586895907954
"2580" 515.8 72.8189406609252 12.169289137779
"2581" 516 71.1799706774515 8.925082029211
"2582" 516.2 69.008885673893 6.74207175621994
"2583" 516.4 66.7074669734384 5.79253536931912
"2584" 516.6 64.4466958933261 6.35072091117328
"2585" 516.8 62.0656853866198 6.79757374566957
"2586" 517 59.6565190458774 7.21651807292903
"2587" 517.2 57.1472325611791 7.94619338792391
"2588" 517.4 54.7951695010338 8.60182562118938
"2589" 517.6 53.0794258325124 9.68716140682134
"2590" 517.8 51.5820349307838 10.9453657779652
"2591" 518 49.9959484407252 12.279639213929
"2592" 518.2 48.3122112068682 13.9038292506414
"2593" 518.4 47.2274597655502 15.496019374654
"2594" 518.6 46.0230184128907 17.442255431003
"2595" 518.8 44.2391662733787 19.2954866517497
"2596" 519 42.7709448049678 21.7967746146536
"2597" 519.2 41.4150473048896 24.5770164936799
"2598" 519.4 40.2202299300252 26.939971389504
"2599" 519.6 38.8390811766302 29.8333198394231
"2600" 519.8 37.2043273963329 33.042097583847
"2601" 520 36.0681924009359 36.124992433754
"2602" 520.2 35.6490719768147 39.4004765052343
"2603" 520.4 35.7802621602252 42.9360757144855
"2604" 520.6 36.5047468871403 46.5868517485007
"2605" 520.8 37.0782801592689 50.0236199808769
"2606" 521 37.9902507753438 53.7248530303326
"2607" 521.2 39.1093913117991 56.980733488216
"2608" 521.4 40.5545544709898 60.4285770733857
"2609" 521.6 41.6337405403442 63.8361796600428
"2610" 521.8 42.6796662677474 67.5945983005179
"2611" 522 44.175373633008 70.8063649973876
"2612" 522.2 46.1381189695739 73.5706335135715
"2613" 522.4 48.1326378669726 76.8067608323659
"2614" 522.6 50.1026295885122 79.8545262549812
"2615" 522.8 52.6522775512553 82.7456018439609
"2616" 523 55.3885408742685 85.091742242048
"2617" 523.2 58.8192336738525 87.252779186429
"2618" 523.4 61.6448013183931 89.2207092902894
"2619" 523.6 65.0190377670829 91.5721607870425
"2620" 523.8 68.7389604402589 93.2065874181571
"2621" 524 72.1681840153941 94.4534525163814
"2622" 524.2 76.1021799854352 95.361562429169
"2623" 524.4 79.4837607013377 95.178511126379
"2624" 524.6 83.4753402115354 95.307672379976
"2625" 524.8 86.8918209605252 95.6247798166915
"2626" 525 88.9773538499064 96.7431428118023
"2627" 525.2 90.7053897686502 98.050858696754
"2628" 525.4 92.2550788840648 98.0002467660795
"2629" 525.6 93.5193167104752 96.039241720349
"2630" 525.8 94.5764794376688 93.6582251325944
"2631" 526 95.8540621537242 90.7742763623912
"2632" 526.2 97.1505363231374 88.2733517994658
"2633" 526.4 98.2938052411143 85.6644321963469
"2634" 526.6 99.3889510172331 82.980553815436
"2635" 526.8 100.337058660978 80.2193722987552
"2636" 527 101.065041571259 77.2856011703253
"2637" 527.2 101.23488135778 74.4171424709215
"2638" 527.4 101.738425763268 70.7410348069047
"2639" 527.6 101.692309047713 67.1893130475235
"2640" 527.8 101.547980234061 63.5513910869594
"2641" 528 100.618172061718 60.378291410206
"2642" 528.2 98.8691689824045 57.0506572290342
"2643" 528.4 96.7675358455293 54.0772653350794
"2644" 528.6 94.3992262895042 51.0971194858853
"2645" 528.8 91.6464768910913 48.8757371953109
"2646" 529 88.2102398139832 46.6983898068265
"2647" 529.2 85.0866011549476 44.7487501596549
"2648" 529.4 81.8775177919591 42.6860474596828
"2649" 529.6 78.4078474588752 40.951185470079
"2650" 529.8 75.0184608228303 39.386810861129
"2651" 530 71.2281020065637 37.659158085206
"2652" 530.2 67.7313483421845 36.9052266395361
"2653" 530.4 63.5203239500502 36.641041319279
"2654" 530.6 59.6651877629977 35.9244506736703
"2655" 530.8 55.9079840259659 35.5020040925782
"2656" 531 52.377514449769 35.0640062251704
"2657" 531.2 48.4533884562793 34.6971986567602
"2658" 531.4 44.5207736787479 34.1338635881458
"2659" 531.6 40.8590987919463 34.1767840459975
"2660" 531.8 36.6051414624868 34.9128892217444
"2661" 532 33.089917317256 35.2890448357701
"2662" 532.2 29.0748722388752 35.745258348179
"2663" 532.4 25.3970356888201 36.7137758340265
"2664" 532.6 21.8952960481269 38.4329373215273
"2665" 532.8 19.0906177216891 40.0446565943811
"2666" 533 15.6133334894023 41.8098303731208
"2667" 533.2 12.8832382895211 43.8705538677489
"2668" 533.4 10.3946171582521 45.916175228482
"2669" 533.6 7.75552357873707 48.4040513808239
"2670" 533.8 6.1999505710752 51.019007123529
"2671" 534 5.1480491971269 53.9622625942816
"2672" 534.2 4.82240908338173 56.6149695529464
"2673" 534.4 4.98414013162899 58.2247078784781
"2674" 534.6 4.78185936139127 60.2617533126558
"2675" 534.8 4.77499523992086 62.5146063607203
"2676" 535 5.68601837499042 64.4247069115725
"2677" 535.2 7.07859016684572 65.5978666561547
"2678" 535.4 8.9954112222666 67.2406921514049
"2679" 535.6 11.0365461409739 68.7069758906675
"2680" 535.8 12.9638711409913 70.3266397892477
"2681" 536 15.0577495192303 71.7528377210521
"2682" 536.2 17.3932769892455 73.1552544032222
"2683" 536.4 19.6622121937235 74.3283902473273
"2684" 536.6 22.2080644549633 75.6282804306423
"2685" 536.8 25.1326201543495 76.8496968087777
"2686" 537 28.1112269214797 78.0152385872199
"2687" 537.2 31.3009964300793 78.7795073614804
"2688" 537.4 34.297981898584 78.9677412891879
"2689" 537.6 37.6811795353521 78.8619291653309
"2690" 537.8 41.2457174158876 78.2624340185602
"2691" 538 45.0453411028585 78.0850679580457
"2692" 538.2 48.2332321916363 78.2798033865457
"2693" 538.4 50.6267456324831 78.9308425475589
"2694" 538.6 52.7770588566363 79.6862259257124
"2695" 538.8 55.1670281701568 79.8849471670764
"2696" 539 57.7130352787109 79.1610584764719
"2697" 539.2 59.6442037618616 77.399166504329
"2698" 539.4 60.9113078014576 75.1023410719669
"2699" 539.6 62.0708880106804 72.4481861100859
"2700" 539.8 63.6955858357002 70.469830840204
"2701" 540 65.7775761669562 69.8864079730945
"2702" 540.2 68.2386290823097 69.963630643017
"2703" 540.4 71.095867869439 70.0912159237584
"2704" 540.6 74.1225657558648 70.2762589252705
"2705" 540.8 76.9119253035797 70.6542393899199
"2706" 541 79.9080057419984 71.1147760331647
"2707" 541.2 83.1895500558571 71.1235157395007
"2708" 541.4 86.3639098726447 71.0373496206954
"2709" 541.6 89.7037086375385 71.0235630416866
"2710" 541.8 93.2390670285904 70.2058091106942
"2711" 542 96.6969206060515 69.126668845208
"2712" 542.2 100.329656481807 68.4662105623475
"2713" 542.4 103.773884646641 67.501946401488
"2714" 542.6 108.018376614517 66.6195532846376
"2715" 542.8 111.625478182095 66.2298196661899
"2716" 543 114.984471897407 66.0726458539381
"2717" 543.2 116.88214107755 65.0982721912766
"2718" 543.4 116.978444663775 63.929966033079
"2719" 543.6 117.4425641017 62.732343147804
"2720" 543.8 117.97366816321 60.6146089998013
"2721" 544 118.299064236361 58.1989247557066
"2722" 544.2 118.062240054534 55.7202449265665
"2723" 544.4 117.559491524919 53.3526153970936
"2724" 544.6 117.194444305732 51.2623144922411
"2725" 544.8 116.887750126203 48.9015474984935
"2726" 545 116.04198759553 46.7688915084868
"2727" 545.2 114.662424588923 43.9572680120778
"2728" 545.4 113.707231106078 41.3683292563922
"2729" 545.6 112.265565068817 39.4613183294247
"2730" 545.8 110.616269116689 37.2823590875912
"2731" 546 108.950381165319 35.6230168649105
"2732" 546.2 106.99648115163 33.6920269016332
"2733" 546.4 105.3040557252 31.457833330704
"2734" 546.6 103.573065047244 29.2867514938853
"2735" 546.8 101.550434882319 27.1921183133811
"2736" 547 99.1161449495845 25.3427558057477
"2737" 547.2 96.3302162527815 24.2072660311626
"2738" 547.4 93.3757894872474 24.1036859355179
"2739" 547.6 90.33327576506 24.8138274031203
"2740" 547.8 87.1566381656535 25.9069832352264
"2741" 548 84.1229965346114 27.2762817128618
"2742" 548.2 81.2345071017945 29.2372669039239
"2743" 548.4 79.3113216611849 31.7708555313895
"2744" 548.6 77.3017829536387 34.2713238906164
"2745" 548.8 75.5195885790984 37.3761279814949
"2746" 549 74.4774373936502 40.620135241629
"2747" 549.2 73.1908336296889 44.1259473954211
"2748" 549.4 72.5008727943752 47.643593029529
"2749" 549.6 73.1204448243614 50.4128651230945
"2750" 549.8 74.4709462127002 53.057237941829
"2751" 550 76.0549354771296 55.7818405892769
"2752" 550.2 77.6847080819496 58.2646924004232
"2753" 550.4 78.7875010752649 60.7883953916497
"2754" 550.6 80.3889891729227 63.4607701587701
"2755" 550.8 82.3341606312055 65.5164745049405
"2756" 551 84.5452590471002 67.558536184129
"2757" 551.2 86.8788385986252 69.564311097679
"2758" 551.4 89.4651891371439 71.2475073240189
"2759" 551.6 91.9157711819993 72.4313985731463
"2760" 551.8 93.8920471534463 72.7958942874711
"2761" 552 97.4080985500426 74.0768107589638
"2762" 552.2 100.334361224302 75.1937877765665
"2763" 552.4 101.640836702863 76.8391705693993
"2764" 552.6 102.4868831929 79.161522132254
"2765" 552.8 103.157291170374 81.6283197735511
"2766" 553 104.114889240796 84.3081651198813
"2767" 553.2 104.840234047869 86.8415122539455
"2768" 553.4 105.546753768497 88.8568221234068
"2769" 553.6 105.710121959912 88.7320335923554
"2770" 553.8 106.066048244497 88.4637450547679
"2771" 554 106.98876213195 87.7069169027045
"2772" 554.2 107.267455966848 86.6875004565963
"2773" 554.4 107.297399414855 86.4246024772988
"2774" 554.6 107.135732266667 86.3364203964687
"2775" 554.8 106.990822460941 84.9985801047458
"2776" 555 108.061842723674 83.3198252800209
"2777" 555.2 109.658784039894 81.6136511463922
"2778" 555.4 111.042430505552 79.372485513129
"2779" 555.6 112.985268179364 76.4723578886884
"2780" 555.8 114.84550917982 73.7035208167957
"2781" 556 115.691027108692 70.2914898046162
"2782" 556.2 116.594098423315 67.3433022894711
"2783" 556.4 118.034509872179 64.1498339826931
"2784" 556.6 118.938781310675 60.434465091504
"2785" 556.8 118.883441242576 57.107734854629
"2786" 557 118.636014084936 53.6894326007808
"2787" 557.2 118.051807799436 50.6675560406647
"2788" 557.4 117.28031329999 47.8000707012795
"2789" 557.6 116.754669741552 45.0204726435238
"2790" 557.8 115.463266373604 42.3385899878659
"2791" 558 114.446601868017 39.2513427369551
"2792" 558.2 113.560325431946 36.3496214587343
"2793" 558.4 112.354853487101 33.7922930423578
"2794" 558.6 111.196342717551 30.9801814307985
"2795" 558.8 109.411855037899 27.9710600273811
"2796" 559 107.20597174355 25.382087961504
"2797" 559.2 104.872392192025 22.8653916499021
"2798" 559.4 102.301884535825 20.247563830054
"2799" 559.6 99.7959558080509 18.3753574475906
"2800" 559.8 96.6935041950252 16.3806990099185
"2801" 560 93.9905098712304 14.4440319594111
"2802" 560.2 91.3406939868351 12.3652584271208
"2803" 560.4 88.5146161980252 10.6936628060799
"2804" 560.6 85.3151613892814 9.1014282701125
"2805" 560.8 82.6658383282494 7.82959892196524
"2806" 561 79.7414493933614 5.62707407548248
"2807" 561.2 77.4916090856218 4.40316388236432
"2808" 561.4 75.3924442467945 4.17132200469314
"2809" 561.6 72.3778912309711 4.80811450315606
"2810" 561.8 69.2909838146002 5.68459936872903
"2811" 562 66.3987150337235 6.6578288435773
"2812" 562.2 63.4339805141905 7.96198460583151
"2813" 562.4 60.482787016189 9.70308804443075
"2814" 562.6 57.6144490310831 11.7440363163687
"2815" 562.8 55.0135767673361 14.0875694778517
"2816" 563 52.7766416090087 16.5625311339637
"2817" 563.2 50.6337867786646 19.0321700067684
"2818" 563.4 48.4656129513911 21.7086336690071
"2819" 563.6 46.5901706407938 24.4967928075588
"2820" 563.8 44.6568109967209 27.6383377921464
"2821" 564 43.1217878146752 31.117046330829
"2822" 564.2 42.204837949173 34.625106296416
"2823" 564.4 41.3047048163269 38.3258385265428
"2824" 564.6 40.7579065113703 41.837375279952
"2825" 564.8 41.2565006031145 45.4931575119505
"2826" 565 41.6961194933936 48.7682755393922
"2827" 565.2 41.3783932679463 52.3896712272869
"2828" 565.4 40.3662815014002 55.7167675082005
"2829" 565.6 39.1749833565381 59.3330448367188
"2830" 565.8 38.5210340671845 62.9790941900228
"2831" 566 38.5475916959448 67.2131126264326
"2832" 566.2 38.842919353907 71.1251450624745
"2833" 566.4 39.253765210803 74.5798302450457
"2834" 566.6 40.6875949584252 79.0243221712654
"2835" 566.8 41.9401056613792 82.7766216467308
"2836" 567 43.9984612343803 86.1487931029888
"2837" 567.2 46.1694865988784 89.4606144390923
"2838" 567.4 48.7157904929972 92.9044745103907
"2839" 567.6 51.4928392628177 95.8159940857139
"2840" 567.8 54.264090832437 98.3840090131584
"2841" 568 56.8850887151214 99.7922428169944
"2842" 568.2 59.7803218593585 99.8767492170078
"2843" 568.4 62.9872593474718 99.6640432051776
"2844" 568.6 66.6414303258639 99.4323285779678
"2845" 568.8 69.3059135307852 97.694492862599
"2846" 569 71.8141058498652 94.983775697879
"2847" 569.2 74.5920165725404 92.16601305822
"2848" 569.4 76.2141434036465 89.3222685071679
"2849" 569.6 77.9404824304752 86.236260249659
"2850" 569.8 79.491231986342 82.3712825737924
"2851" 570 81.3206400797848 78.7982656598598
"2852" 570.2 82.874501194803 75.3299222659346
"2853" 570.4 83.6617403869102 71.3923540301733
"2854" 570.6 84.6546818116859 67.6373576670933
"2855" 570.8 85.5353305825124 63.8036376653598
"2856" 571 85.8210488424706 59.9305803517929
"2857" 571.2 85.841129806754 55.7775928599595
"2858" 571.4 86.1274284452062 51.413402324698
"2859" 571.6 85.7746545549199 47.4632065273396
"2860" 571.8 84.9758034111459 43.1640066725514
"2861" 572 84.2985941710002 38.831814889904
"2862" 572.2 82.8445696382002 34.628775224779
"2863" 572.4 81.3892149453695 30.7482195575061
"2864" 572.6 80.0194911803842 26.9137570048983
"2865" 572.8 78.474568286017 23.3961590356126
"2866" 573 76.5794266297938 19.9293618481951
"2867" 573.2 74.576885614615 16.6343894286931
"2868" 573.4 72.5494519550333 13.5529576447984
"2869" 573.6 70.2743977285252 10.5226929034624
"2870" 573.8 67.4706263439929 8.28567839327419
"2871" 574 64.4433368751354 6.5590384567053
"2872" 574.2 61.4429752254989 5.90256639220798
"2873" 574.4 59.3599406168823 6.46956860789688
"2874" 574.6 58.518702587538 7.4635158301034
"2875" 574.8 57.8030082776663 9.19116860602647
"2876" 575 56.9844102965469 11.3245889385029
"2877" 575.2 55.764900099762 13.6202389006553
"2878" 575.4 54.9999774516976 15.8876166529997
"2879" 575.6 54.2182707316134 18.1164654859778
"2880" 575.8 53.8586032145296 20.7956090676954
"2881" 576 53.3434174506354 23.349193113985
"2882" 576.2 53.0898502661568 26.3053730413659
"2883" 576.4 53.0101746804359 29.065833150629
"2884" 576.6 52.7148760721604 32.2359855767507
"2885" 576.8 52.834173451782 35.1061401805885
"2886" 577 53.6972645851804 38.0874555019997
"2887" 577.2 54.0960143716888 41.0402916813018
"2888" 577.4 54.5534289691028 44.0436736081894
"2889" 577.6 55.8769583814252 46.4955006771551
"2890" 577.8 58.2029294175744 47.6423160758995
"2891" 578 60.7656498394611 48.1149526308213
"2892" 578.2 63.6799223338426 47.7722877474942
"2893" 578.4 66.7958884076723 47.7097048892887
"2894" 578.6 69.296243909508 47.1963730454566
"2895" 578.8 72.2997652891628 46.8153421611566
"2896" 579 75.0811722320083 45.9748094252985
"2897" 579.2 77.9761839257002 45.491766544604
"2898" 579.4 81.0053447621831 45.3074511697343
"2899" 579.6 84.0522043449404 45.030837687146
"2900" 579.8 87.1222578842502 44.430458459279
"2901" 580 90.6501047105591 43.7304010968239
"2902" 580.2 94.2477592370845 43.2419122253324
"2903" 580.4 97.4555123935035 42.5059644202334
"2904" 580.6 100.715854474462 41.0036058473307
"2905" 580.8 103.272664787653 39.1743722118563
"2906" 581 106.564463058151 37.2365389867677
"2907" 581.2 109.2636761047 35.037719624629
"2908" 581.4 111.960761789425 33.3957330695377
"2909" 581.6 113.235943095361 33.8737837301463
"2910" 581.8 112.7948785415 34.025095396429
"2911" 582 112.134878172555 33.8654887118937
"2912" 582.2 111.285231302973 33.3567275924049
"2913" 582.4 110.31131854592 32.4275816005238
"2914" 582.6 109.532255897016 31.352681943722
"2915" 582.8 108.664608431236 28.9735900529185
"2916" 583 108.096533547364 26.4157379714769
"2917" 583.2 107.252491873692 23.3153125910778
"2918" 583.4 106.370357026641 20.5590572953854
"2919" 583.6 105.731914083336 18.3352395388014
"2920" 583.8 105.775561679379 18.1807941989566
"2921" 584 105.902938972937 18.3864043858989
"2922" 584.2 105.913278907193 18.8654880064565
"2923" 584.4 104.984612608449 19.4610857449511
"2924" 584.6 104.083377955861 19.6513824348704
"2925" 584.8 102.206531326008 19.4801495580859
"2926" 585 100.004006479525 18.8489381691549
"2927" 585.2 97.3426222900252 17.9448612473723
"2928" 585.4 94.9033048172357 16.732589345629
"2929" 585.6 93.0442604508655 15.0857931029358
"2930" 585.8 90.9603611559659 13.1437364203917
"2931" 586 88.8503669368183 12.0567007233704
"2932" 586.2 86.5135417948183 11.4254893344394
"2933" 586.4 83.7495249302078 10.5050067872508
"2934" 586.6 81.0451215477038 9.36973552520045
"2935" 586.8 78.2884212182111 8.14986947182815
"2936" 587 75.691533696126 6.50761565590214
"2937" 587.2 73.3710728758487 5.65339806197777
"2938" 587.4 71.1848863839013 5.90265709338567
"2939" 587.6 68.1615183293002 6.52196171127903
"2940" 587.8 65.0065547267945 6.89096038220596
"2941" 588 61.8836922478936 7.26913080273429
"2942" 588.2 59.5221415549066 7.91888585572225
"2943" 588.4 57.4658674539659 10.0081659614934
"2944" 588.6 55.5866255607525 12.6034472156993
"2945" 588.8 53.3542345446555 15.1610689828601
"2946" 589 51.2235998563613 17.8251805593139
"2947" 589.2 49.3711856858186 20.8177416542447
"2948" 589.4 47.4650479903218 23.6924555642223
"2949" 589.6 45.6020090449343 26.7563675316414
"2950" 589.8 43.9251962876406 29.9296595385906
"2951" 590 41.9645267596662 33.2651279036675
"2952" 590.2 40.2689137871502 36.232096919429
"2953" 590.4 38.6136626449002 39.198566613579
"2954" 590.6 36.8805173312502 42.710295507529
"2955" 590.8 35.4742001062288 45.4218858222529
"2956" 591 34.928209250262 48.2592302964711
"2957" 591.2 34.7890766947959 51.8105738867162
"2958" 591.4 35.4353022583109 55.1151741308701
"2959" 591.6 36.6384295699226 58.5940488516419
"2960" 591.8 37.7455389979367 62.1484528047396
"2961" 592 38.703343434341 65.5804341998922
"2962" 592.2 39.8375324792339 69.1254508204073
"2963" 592.4 41.6004599846568 72.1501926034974
"2964" 592.6 43.4542290104716 75.4198199703612
"2965" 592.8 44.7810428629317 78.5268120323533
"2966" 593 46.4196054978692 81.6819166804777
"2967" 593.2 48.0596708498234 84.8905848418171
"2968" 593.4 50.2664915896056 87.4621197720665
"2969" 593.6 52.9344514580719 90.1417793658767
"2970" 593.8 55.4600803159696 92.4630337622957
"2971" 594 58.1664360859076 94.3709318493643
"2972" 594.2 61.6638146877631 95.8411787738475
"2973" 594.4 64.7456591847656 96.5116998291867
"2974" 594.6 68.4020386409087 95.9092416420611
"2975" 594.8 72.0781592228131 94.7113428004321
"2976" 595 75.7018198412089 93.1973762058229
"2977" 595.2 78.4488742433262 90.7326823873717
"2978" 595.4 80.8893877526429 87.6124669778937
"2979" 595.6 82.7878049231579 84.1799336085474
"2980" 595.8 84.0569101515698 80.8943782348716
"2981" 596 85.4362984628906 76.9183197924175
"2982" 596.2 86.9927948864141 72.9317915260735
"2983" 596.4 87.9761304044339 69.0407832427986
"2984" 596.6 87.9782396668936 64.6580032227869
"2985" 596.8 88.1010188277597 60.0942525324211
"2986" 597 87.0211081182897 56.0857762009307
"2987" 597.2 85.6067871724574 52.1337299266714
"2988" 597.4 84.4734399553073 47.9252104184367
"2989" 597.6 82.652916156958 44.2437415484231
"2990" 597.8 80.5320730132318 40.4554416423191
"2991" 598 78.3883739160252 36.7104470232829
"2992" 598.2 76.0824591595014 33.5292928133909
"2993" 598.4 73.2847478058972 30.042626059985
"2994" 598.6 70.5732066367194 26.9494935764348
"2995" 598.8 67.1910867772752 24.4832687928629
"2996" 599 63.7215505595002 22.827808257679
"2997" 599.2 60.0601394336439 21.9794439135189
"2998" 599.4 56.2281422728218 21.3523298217392
"2999" 599.6 52.104000365042 20.7936685198097
"3000" 599.8 48.2158375237311 19.9525423832635
"3001" 600 44.2639534366165 19.3070481554508
"3002" 600.2 40.1848234884798 19.7233607337489
"3003" 600.4 36.3954263856406 20.8719655052829
"3004" 600.6 32.9922999422002 22.285794648354
"3005" 600.8 29.809779184809 23.7307841590209
"3006" 601 26.7654846096302 25.5524132767677
"3007" 601.2 23.4892110314002 27.160671541804
"3008" 601.4 20.337579036958 28.5994499815324
"3009" 601.6 17.6179378621252 30.192053045454
"3010" 601.8 15.840663427563 32.2617851830702
"3011" 602 13.0628891554828 34.9276996085273
"3012" 602.2 10.8514868318388 37.5780817964172
"3013" 602.4 9.28143755412438 40.3653161547489
"3014" 602.6 7.99754814159158 42.8506888371025
"3015" 602.8 6.43363308527521 45.6284170952928
"3016" 603 4.96479534466625 49.5563276827957
"3017" 603.2 4.69586693094893 52.7608440184511
"3018" 603.4 4.55824624124259 55.1315935932421
"3019" 603.6 4.41624237423574 58.2658981925501
"3020" 603.8 4.53898242541971 61.5759303287437
"3021" 604 5.45572256389478 65.2104220317812
"3022" 604.2 6.37042948128836 67.7464387905764
"3023" 604.4 7.15693610541806 70.8609244924415
"3024" 604.6 8.08888422752521 74.0633827782343
"3025" 604.8 9.67506254684573 76.9391248595649
"3026" 605 11.742254018615 79.5122955643598
"3027" 605.2 14.2835761017009 82.1549214554804
"3028" 605.4 17.0520736292179 84.0437537123767
"3029" 605.6 20.1798334564708 86.3816755567627
"3030" 605.8 23.0797673099387 88.2391890300233
"3031" 606 26.7759955393521 89.9019299964463
"3032" 606.2 30.4873146521242 91.2789823725053
"3033" 606.4 34.2885887779152 92.456109835949
"3034" 606.6 38.129804717964 93.1377633195474
"3035" 606.8 42.1325318378952 93.717995412629
"3036" 607 46.0181259868087 93.4911386763352
"3037" 607.2 49.8245009603757 93.3746989355826
"3038" 607.4 53.8595780231464 92.9213504778563
"3039" 607.6 57.3172057138415 93.1735310513127
"3040" 607.8 60.3685985223519 93.8240394578518
"3041" 608 63.172541599831 94.6047033346339
"3042" 608.2 66.0526335029675 95.4855939174752
"3043" 608.4 69.1983596556598 96.1409535326194
"3044" 608.6 72.5122796269184 96.1663680330902
"3045" 608.8 75.9362971938925 95.4865110388025
"3046" 609 79.5832553802194 94.6122658755465
"3047" 609.2 83.0123857574664 93.5118049589231
"3048" 609.4 86.032694070084 92.0531984160408
"3049" 609.6 89.3162455347631 90.3810242349348
"3050" 609.8 92.8099233637967 89.1797326170147
"3051" 610 96.2132828470737 88.7059214227892
"3052" 610.2 99.5978440143681 87.8926241657862
"3053" 610.4 102.766364594914 86.2170752037401
"3054" 610.6 105.454811913961 83.4148833377712
"3055" 610.8 106.679104223109 80.6130223169068
"3056" 611 107.442899848225 77.2433781615291
"3057" 611.2 108.001945627034 74.0910768711556
"3058" 611.4 108.195175089133 70.1374648318317
"3059" 611.6 107.686406852512 66.7550332449128
"3060" 611.8 107.418115339143 62.8258751642199
"3061" 612 106.586063962825 59.3548123643638
"3062" 612.2 104.909972713315 55.9632371608132
"3063" 612.4 102.795214288025 52.567153780104
"3064" 612.6 100.393477336525 48.8793378503833
"3065" 612.8 97.629543397563 45.6968933173979
"3066" 613 94.6565371464677 42.5301508751467
"3067" 613.2 91.713603322615 39.6398004776419
"3068" 613.4 88.2442397353145 37.1336736718728
"3069" 613.6 84.5899483313329 34.6931877126675
"3070" 613.8 80.8004749379496 32.631618854003
"3071" 614 76.6454918309502 31.026169797529
"3072" 614.2 72.5463110610252 28.6631598916968
"3073" 614.4 68.7481655134219 27.1876823650133
"3074" 614.6 64.8130041292371 25.8774530840019
"3075" 614.8 60.8196381145462 24.410183620524
"3076" 615 56.7940149707647 23.4512343675744
"3077" 615.2 52.9662462672304 22.526384444847
"3078" 615.4 49.0781953187175 21.2714227945137
"3079" 615.6 45.4464627974611 20.432562487129
"3080" 615.8 41.4597632662165 20.0250292135725
"3081" 616 37.3999237241631 20.0576408288101
"3082" 616.2 34.0646905315862 20.4958910817632
"3083" 616.4 30.5875412340511 21.8774098330687
"3084" 616.6 27.917733824262 23.7738124708659
"3085" 616.8 25.3908815849244 25.7880595095744
"3086" 617 23.0049634777563 28.3572580200366
"3087" 617.2 20.7368684869916 31.1522841702719
"3088" 617.4 18.5055793520337 33.8352008486375
"3089" 617.6 16.1357482052032 36.4162704263833
"3090" 617.8 13.8705119495425 39.1820029104652
"3091" 618 11.8674348226305 41.7543837023659
"3092" 618.2 9.7891372545126 44.6495767271458
"3093" 618.4 7.45998456499242 47.358193893334
"3094" 618.6 5.64241812998318 49.9123425931626
"3095" 618.8 4.09600325142191 52.9796656471704
"3096" 619 3.88528497783555 56.0131874461635
"3097" 619.2 4.84445289198056 58.8986053131558
"3098" 619.4 5.94013689253804 61.3236736613854
"3099" 619.6 6.79811576782166 64.1750799190405
"3100" 619.8 8.05555113616034 67.2216965240209
"3101" 620 9.60385984924555 69.9173653293494
"3102" 620.2 11.3696811076777 73.0133285824511
"3103" 620.4 13.4777446307434 75.8094172789381
"3104" 620.6 15.63276539246 78.5066184194508
"3105" 620.8 17.7760866343616 81.4036350431199
"3106" 621 20.0102330958797 84.1193091096563
"3107" 621.2 22.4776686666919 87.064534938879
"3108" 621.4 24.8191153614718 89.4243628094882
"3109" 621.6 27.4705707433271 92.1270437043177
"3110" 621.8 30.7774708186429 94.042554460129
"3111" 622 33.7978554980952 94.380095869529
"3112" 622.2 37.1167621537199 93.3223750157817
"3113" 622.4 40.4586814751272 92.2078022936494
"3114" 622.6 43.896357917015 91.4447573493229
"3115" 622.8 47.9194538189305 91.0101480331711
"3116" 623 51.0939415335404 90.3366802450381
"3117" 623.2 55.0242221892568 89.7761403704659
"3118" 623.4 58.8580332327127 89.6407223784103
"3119" 623.6 62.1279656362752 89.7015771998165
"3120" 623.8 65.4354565481695 89.5803694524383
"3121" 624 69.0373990946573 88.9524887944309
"3122" 624.2 72.5701562155354 88.9092225864045
"3123" 624.4 75.8717929938714 88.8645893484752
"3124" 624.6 79.4512289650345 89.1408028642412
"3125" 624.8 83.0336252833689 89.2634224856915
"3126" 625 86.1396076386723 89.4147242769526
"3127" 625.2 89.7969306234309 90.021696524497
"3128" 625.4 93.3633497113188 90.2895799328905
"3129" 625.6 97.2543422291052 90.201073573919
"3130" 625.8 100.659366094669 88.9619570627252
"3131" 626 103.759618314882 86.8429074750147
"3132" 626.2 106.655950322212 84.3288358272879
"3133" 626.4 109.51063603448 81.8887032922927
"3134" 626.6 111.545558036516 79.0502447445398
"3135" 626.8 113.017116078762 76.1303114491553
"3136" 627 113.77314427743 72.542196316948
"3137" 627.2 114.346007632566 68.9795785002101
"3138" 627.4 115.080628338657 65.4642762249974
"3139" 627.6 115.477718094583 62.1070930677131
"3140" 627.8 115.753234259463 58.616934425504
"3141" 628 115.788295569411 54.997803285285
"3142" 628.2 116.211074185382 51.2504318356595
"3143" 628.4 116.391078953919 47.8173039250405
"3144" 628.6 115.552093060288 44.6002540872869
"3145" 628.8 113.889338015248 41.431532860379
"3146" 629 112.186928199367 38.3379726760501
"3147" 629.2 110.186358969737 35.3204710660104
"3148" 629.4 108.486955057867 32.4002503123132
"3149" 629.6 106.683265236538 30.1194017509752
"3150" 629.8 104.492993857189 27.9813582643273
"3151" 630 102.126292590127 25.9995753018748
"3152" 630.2 99.7012665276554 24.1090801008265
"3153" 630.4 97.5827959851752 21.993691505604
"3154" 630.6 95.4751594628714 20.1030102235137
"3155" 630.8 93.1255550728472 18.0649317406206
"3156" 631 90.228953730974 16.2748778683854
"3157" 631.2 87.2847082285515 15.2157028499448
"3158" 631.4 84.1279444402357 13.821807151208
"3159" 631.6 81.0668401606568 12.318586299629
"3160" 631.8 77.7162781893438 11.3793756046512
"3161" 632 74.2328892069904 10.9689851125464
"3162" 632.2 70.3618875587209 10.7623962231812
"3163" 632.4 66.58706228445 10.2936825077043
"3164" 632.6 62.747355213479 10.0554006053811
"3165" 632.8 59.1354163301668 10.4901412585804
"3166" 633 55.9856174776639 12.2253096658097
"3167" 633.2 54.2025555730665 14.7696776847985
"3168" 633.4 52.3994457124828 17.7612764961799
"3169" 633.6 50.6061194500252 20.815542163179
"3170" 633.8 49.1014969939227 23.9011832819495
"3171" 634 48.4749441115739 26.8513638973326
"3172" 634.2 48.5801877114199 29.909686674129
"3173" 634.4 48.9346403554002 33.1865739144237
"3174" 634.6 49.5210798453555 36.4747122514501
"3175" 634.8 50.5561872888714 39.2802889173342
"3176" 635 51.5148847830252 42.405210002879
"3177" 635.2 52.5654742376218 45.6052531157509
"3178" 635.4 54.6239366242493 47.6496365428273
"3179" 635.6 56.8875853231791 47.6921936663854
"3180" 635.8 58.6415181839199 47.0942341364974
"3181" 636 60.4003349542288 46.169807733483
"3182" 636.2 62.7233735172199 44.8911025304122
"3183" 636.4 65.1696664532303 43.4446311575649
"3184" 636.6 67.3966408406919 41.853459622129
"3185" 636.8 69.7269556537155 40.1760925093857
"3186" 637 71.7706149375002 37.991206956879
"3187" 637.2 73.9754437924963 35.9749174031125
"3188" 637.4 76.1300975182941 33.7738485102467
"3189" 637.6 78.3915148100333 31.5063077948952
"3190" 637.8 80.5400407817465 28.9062139469405
"3191" 638 82.4097396752935 26.1922981691046
"3192" 638.2 84.4000450474607 22.4762375217097
"3193" 638.4 86.3601623303347 19.5207061155814
"3194" 638.6 88.0597142370492 16.610555143769
"3195" 638.8 89.4254754603639 14.1717137643871
"3196" 639 91.0428192611373 13.0538804175859
"3197" 639.2 93.4795514086891 12.3627699682803
"3198" 639.4 94.7923583167879 12.9787063962392
"3199" 639.6 95.4029694061523 12.9985099991375
"3200" 639.8 95.4689814158133 13.0150130015528
"3201" 640 94.4994850339252 12.682092432829
"3202" 640.2 93.4971571617149 12.1406384080687
"3203" 640.4 92.6913553886114 12.2111460632152
"3204" 640.6 92.4668987207991 13.048420818616
"3205" 640.8 92.4654349762371 14.0150949479172
"3206" 641 92.2208711275413 15.1453909068871
"3207" 641.2 91.9674880815126 15.8909177316921
"3208" 641.4 92.3499139593303 16.7182867435358
"3209" 641.6 92.8381000234381 17.697929191496
"3210" 641.8 93.6890147267395 19.1934424093522
"3211" 642 94.423255267897 20.8020604796675
"3212" 642.2 95.6493193973787 22.2803107196204
"3213" 642.4 97.4025408834098 23.9777459290521
"3214" 642.6 99.2712731722879 25.5044852294172
"3215" 642.8 101.063093897683 26.5923515675764
"3216" 643 103.700592917921 27.7500989945899
"3217" 643.2 106.594263349288 28.9291767095764
"3218" 643.4 109.153214111637 30.0596553374566
"3219" 643.6 110.84977966683 30.4685883559256
"3220" 643.8 112.180281727007 30.5706069163108
"3221" 644 112.395504472538 30.1992932088213
"3222" 644.2 111.744460619257 29.3700066711786
"3223" 644.4 110.954129420564 28.611450484129
"3224" 644.6 110.266391229238 28.0645828501113
"3225" 644.8 109.287514407155 26.8062306785514
"3226" 645 108.072096732723 24.9998917038445
"3227" 645.2 106.385945603781 23.3678428484217
"3228" 645.4 104.733985193257 21.2909004639885
"3229" 645.6 103.440040693141 19.1729515060877
"3230" 645.8 101.974464967907 16.7875993536799
"3231" 646 100.52436508355 14.3457501864733
"3232" 646.2 100.291948608846 13.2023855520521
"3233" 646.4 100.324164726381 13.1140310160443
"3234" 646.6 100.383575535076 13.1338346189426
"3235" 646.8 100.169036503678 13.1074298150782
"3236" 647 99.6273051588203 13.1741452313995
"3237" 647.2 98.8464990925212 13.145822399897
"3238" 647.4 98.0451971693193 12.6736920810114
"3239" 647.6 96.5756810786218 12.1893081580198
"3240" 647.8 94.2415311474774 11.7851805606943
"3241" 648 91.9224861967752 11.1871063098963
"3242" 648.2 89.6520089662553 10.273002639191
"3243" 648.4 87.0143067227991 9.33998091935512
"3244" 648.6 84.2543516482094 8.41021208552377
"3245" 648.8 81.6015084862752 7.6315059860773
"3246" 649 78.8920000242149 6.60075121798248
"3247" 649.2 76.3428052409991 5.57396706732034
"3248" 649.4 73.5183517713529 4.90391212707861
"3249" 649.6 70.8055456653904 5.29625741276381
"3250" 649.8 67.7182154371804 6.11391264673248
"3251" 650 64.6470431664868 6.95753659707775
"3252" 650.2 61.5079746352816 8.44884381020596
"3253" 650.4 58.3622484825893 10.0167136704367
"3254" 650.6 55.9155725860509 11.6578173670265
"3255" 650.8 53.5588020904219 13.4692956498563
"3256" 651 51.4269397507994 15.6573566302016
"3257" 651.2 49.994692083122 17.8622642238629
"3258" 651.4 48.4964856412752 20.1885836169394
"3259" 651.6 46.8012887701021 22.6728521175649
"3260" 651.8 45.4371756952185 25.2971298578937
"3261" 652 44.1512451053388 28.0162421970189
"3262" 652.2 43.2794070033842 30.4922285542572
"3263" 652.4 42.7707470466624 33.2724630707043
"3264" 652.6 42.0244453530509 36.0779729820008
"3265" 652.8 40.1836130118457 38.2017542364111
"3266" 653 37.9560179986523 40.2779729915528
"3267" 653.2 35.8028980732816 42.7455809014111
"3268" 653.4 33.9752661884735 45.4773292628359
"3269" 653.6 32.3495319155209 48.5952566018508
"3270" 653.8 31.7805657939904 51.8566516913377
"3271" 654 31.6384410464735 55.1268054957497
"3272" 654.2 31.5421111072343 58.5133705839836
"3273" 654.4 31.812442394262 61.7745523165764
"3274" 654.6 31.5753678719716 65.1996873924772
"3275" 654.8 31.5209282878959 68.7247104168704
"3276" 655 32.0761161166859 71.6711629717362
"3277" 655.2 32.9417699693922 75.0752046199914
"3278" 655.4 33.8147577770349 78.2885213156533
"3279" 655.6 34.6522391595808 81.4568758404068
"3280" 655.8 35.9153706345119 84.3896513907662
"3281" 656 38.2007514122474 87.1366591716568
"3282" 656.2 40.970052327614 90.0871806476057
"3283" 656.4 43.5471118300065 92.9845526305215
"3284" 656.6 45.9286508242899 96.0128187955408
"3285" 656.8 48.4395347140724 98.6231236588083
"3286" 657 51.4671194892422 101.294305857289
"3287" 657.2 54.8553463642175 102.773192837879
"3288" 657.4 58.3147280108517 103.260031409129
"3289" 657.6 61.6245538370678 102.369220406416
"3290" 657.8 64.6113341057828 100.596680195099
"3291" 658 67.5273567182417 98.2250164124486
"3292" 658.2 70.052123956601 95.6594486240381
"3293" 658.4 73.0331496322752 92.701476475859
"3294" 658.6 75.2523221195564 89.8760276878478
"3295" 658.8 77.1659752856391 86.501216116832
"3296" 659 79.0348955386452 83.213966399339
"3297" 659.2 80.1630382927327 79.505983385497
"3298" 659.4 81.2719562226598 76.1880619355425
"3299" 659.6 82.3184889275707 72.5945123866108
"3300" 659.8 83.6996534791845 69.0141691511467
"3301" 660 84.8712933629979 65.4848989242836
"3302" 660.2 85.3182691647149 61.929115463698
"3303" 660.4 85.6518389585381 57.9915341070521
"3304" 660.6 85.6639513539328 53.6695908606921
"3305" 660.8 85.3563021055462 49.9810727443979
"3306" 661 84.6605480652774 45.9773351021899
"3307" 661.2 83.8809116429483 41.8001986502316
"3308" 661.4 82.4357550619692 38.685763318529
"3309" 661.6 79.980258768049 35.3746428263195
"3310" 661.8 77.4227436920583 31.5233620706249
"3311" 662 74.8384428259924 28.7817109680635
"3312" 662.2 71.4385537874269 26.5789659571618
"3313" 662.4 68.0493954516302 24.9109318652383
"3314" 662.6 64.5390542891439 23.4317081260612
"3315" 662.8 61.3315476658714 22.7560723861547
"3316" 663 57.6165948760252 22.3378118146155
"3317" 663.2 53.9850422904847 22.0044809009669
"3318" 663.4 50.2610619363673 21.5975586471027
"3319" 663.6 46.7216601131042 21.5633945368396
"3320" 663.8 43.6593966940698 21.759777163513
"3321" 664 40.1506815627038 22.4656930918255
"3322" 664.2 36.5617577814842 23.3738123470963
"3323" 664.4 33.025091597689 24.6406384133359
"3324" 664.6 29.3049734118614 25.8762011320945
"3325" 664.8 26.0750513046718 27.3367168458445
"3326" 665 23.0002919534355 29.6034360857188
"3327" 665.2 20.2590302926891 32.0097746285408
"3328" 665.4 18.1853021646198 34.7412305488047
"3329" 665.6 16.6047491834078 37.4157496543986
"3330" 665.8 15.0102434404828 40.228463984307
"3331" 666 14.2001899793209 43.1663715255812
"3332" 666.2 13.7294966392493 46.1521882478101
"3333" 666.4 12.9917363875473 49.0787759043503
"3334" 666.6 12.3115682560515 52.3623399390764
"3335" 666.8 12.3971737551966 55.3514067518719
"3336" 667 12.8658289562078 58.2101067150943
"3337" 667.2 13.391547178804 61.2902382614388
"3338" 667.4 13.8994184893395 64.1015186724719
"3339" 667.6 15.1838024499544 67.0599215766423
"3340" 667.8 16.6730324405928 70.1093948601561
"3341" 668 18.1341303578482 73.1915025908282
"3342" 668.2 19.6313841713434 76.7016596058836
"3343" 668.4 21.6070636095797 79.7324510021745
"3344" 668.6 23.7695526306858 82.3250795635969
"3345" 668.8 26.6069495077822 84.9257818137178
"3346" 669 29.3364846967958 87.3488963061841
"3347" 669.2 31.8632981126824 89.9512558385005
"3348" 669.4 34.6504185478796 91.6515311082552
"3349" 669.6 38.0743218747899 92.8588685221879
"3350" 669.8 41.6963244780552 93.620627698379
"3351" 670 45.3180563949163 94.0476959895944
"3352" 670.2 48.5897963674315 94.091238317254
"3353" 670.4 51.812006880118 93.5433358015002
"3354" 670.6 54.5985303312314 92.9490916073146
"3355" 670.8 57.1542638246885 92.4224086842413
"3356" 671 59.7833510771352 91.704431081939
"3357" 671.2 62.4843503767825 90.4793372667989
"3358" 671.4 64.4438612696046 88.2126246536337
"3359" 671.6 66.3423156924495 85.5528765873412
"3360" 671.8 68.2111728303056 83.0111867596804
"3361" 672 70.1917826982525 80.7238313654472
"3362" 672.2 72.1143524741707 78.6348513142654
"3363" 672.4 74.3868193587066 76.6415939877927
"3364" 672.6 76.7177489241568 74.6783367629711
"3365" 672.8 79.0936319543765 72.3900800588047
"3366" 673 81.415314085341 70.284832183129
"3367" 673.2 83.4415086247945 68.1444068750008
"3368" 673.4 85.2894112499756 65.4427330711704
"3369" 673.6 86.5140009411278 62.0793137001803
"3370" 673.8 86.7722465746041 58.8876849993395
"3371" 674 86.3923300874235 55.1042703614172
"3372" 674.2 85.8016354419996 51.2673364050008
"3373" 674.4 85.4052868768517 47.3017599302447
"3374" 674.6 84.6165501206373 43.9496634013273
"3375" 674.8 82.3724692400908 40.4466823736208
"3376" 675 80.0792473927569 37.7054366735925
"3377" 675.2 77.2104620558301 34.865149204251
"3378" 675.4 74.216851348488 32.2057407622282
"3379" 675.6 71.1404162601472 29.4537207927632
"3380" 675.8 67.9048484511574 26.9623686460877
"3381" 676 64.3046051838639 24.9606846820887
"3382" 676.2 60.5012123616106 23.1145284698851
"3383" 676.4 56.9449454091327 21.1782436045257
"3384" 676.6 53.2902227728502 20.098266668204
"3385" 676.8 49.3877747178714 20.0963526020265
"3386" 677 45.9588934424588 20.5957036720671
"3387" 677.2 42.7022814932794 21.207103400485
"3388" 677.4 39.7953526314798 22.6588766146084
"3389" 677.6 37.5007667530778 24.6586629266817
"3390" 677.8 35.1538081885422 26.4946653743324
"3391" 678 32.6618548238388 28.6235526859002
"3392" 678.2 30.6732846370084 31.0835540190366
"3393" 678.4 28.6925583249739 34.0873441573342
"3394" 678.6 27.1781261876535 37.1120253246689
"3395" 678.8 26.1053887821413 39.9953590751915
"3396" 679 25.4805283146525 43.0974059350927
"3397" 679.2 25.2095228634472 46.2650805833767
"3398" 679.4 24.4710021500877 49.5721692553522
"3399" 679.6 24.3805892725698 52.726187713379
"3400" 679.8 24.4292731296948 55.8176126408165
"3401" 680 24.6559553082308 59.2716640554374
"3402" 680.2 25.7628031175942 62.5401818083014
"3403" 680.4 26.9144281516545 65.8171090189221
"3404" 680.6 28.3701557679122 69.2304386166421
"3405" 680.8 30.1170918514066 72.2343868684511
"3406" 681 32.3922165789712 75.2602346626425
"3407" 681.2 34.2343084701874 78.2988090965344
"3408" 681.4 35.845895212053 81.4713006869624
"3409" 681.6 37.7731771869875 85.00634067728
"3410" 681.8 40.3356287024697 87.9264195205735
"3411" 682 42.6111482466085 90.6491093079346
"3412" 682.2 45.3752074052233 93.3211760488932
"3413" 682.4 48.3919716727683 95.1561790818263
"3414" 682.6 51.8519268708137 97.1108857630329
"3415" 682.8 55.1759108388252 98.259225605249
"3416" 683 58.6984583676919 99.0348627180381
"3417" 683.2 62.1980703905352 98.504592245159
"3418" 683.4 65.7265968711068 97.4020717844555
"3419" 683.6 69.1876069377876 95.7906744783468
"3420" 683.8 72.2736814611252 94.415148246659
"3421" 684 75.2606844827701 92.4581764160066
"3422" 684.2 77.9132194704852 90.286757162459
"3423" 684.4 80.258605259045 87.5963618929508
"3424" 684.6 82.0092960419955 84.6618339506043
"3425" 684.8 83.8370712054552 81.500294628539
"3426" 685 85.0018886608522 77.7833944844079
"3427" 685.2 85.8095640639525 73.6177585472745
"3428" 685.4 85.89330799526 68.8714480875812
"3429" 685.6 84.8514848943495 65.3901308721831
"3430" 685.8 83.7359781177904 61.2920065400508
"3431" 686 82.9289549905502 57.373873273579
"3432" 686.2 81.3709883422816 54.1733881841547
"3433" 686.4 79.6516141739469 50.7085593389638
"3434" 686.6 77.6775896020002 47.445612010554
"3435" 686.8 75.5835291727563 43.7299018463307
"3436" 687 72.9421147774886 41.1188479243729
"3437" 687.2 70.0416651432447 38.4970441065193
"3438" 687.4 66.8008112284219 35.7206347774679
"3439" 687.6 63.4911136357752 33.7237789645887
"3440" 687.8 59.6675898652689 32.0588675937089
"3441" 688 56.1718910133073 30.6120657410265
"3442" 688.2 52.2676435822689 29.0674695828013
"3443" 688.4 48.701293591939 28.6427872197497
"3444" 688.6 44.4088119648525 28.8215287039654
"3445" 688.8 40.8682288558959 29.3948688746463
"3446" 689 36.9609738109199 29.6739543133132
"3447" 689.2 33.4796509751041 30.4255647391027
"3448" 689.4 29.819067043084 32.1930550318349
"3449" 689.6 26.6395504815904 33.8597113948334
"3450" 689.8 23.4465782751608 35.3666794727731
"3451" 690 20.1009853960515 37.0841498293922
"3452" 690.2 17.0721142118078 38.6248026626508
"3453" 690.4 14.366331170635 40.3019090535925
"3454" 690.6 11.8291474576804 42.0560292345342
"3455" 690.8 9.2949347384874 44.1259184320198
"3456" 691 7.21820764224835 46.641912610534
"3457" 691.2 5.36100501365936 49.2439066159339
"3458" 691.4 4.12277266707521 51.895316551779
"3459" 691.6 3.21024928194626 54.7025814921027
"3460" 691.8 2.32603578411843 57.4873039101799
"3461" 692 2.50359640656502 60.07701930866
"3462" 692.2 3.14788530439808 62.0652367801714
"3463" 692.4 4.31440361772956 64.5296947078073
"3464" 692.6 5.81697089502519 66.8752539788659
"3465" 692.8 7.47110286814589 69.0705336778273
"3466" 693 9.34123448322348 71.1991933617756
"3467" 693.2 11.3959998089209 73.2030413580421
"3468" 693.4 13.4843985999304 75.3255699415428
"3469" 693.6 15.8100607472816 76.9557689132829
"3470" 693.8 18.4064455269989 78.4534709470501
"3471" 694 21.1255360045616 80.2352224721199
"3472" 694.2 23.9625014956215 81.9892056135235
"3473" 694.4 26.7136745495346 83.7130034917705
"3474" 694.6 29.7261540608585 85.052268844379
"3475" 694.8 32.8618776220446 86.6602541059251
"3476" 695 36.0483978656214 88.0032595685714
"3477" 695.2 38.9194728930543 88.8987662160611
"3478" 695.4 43.4099962488552 89.624656705559
"3479" 695.6 47.1489164760552 88.534138305959
"3480" 695.8 47.7071454335203 88.4677013840416
"3481" 696 49.0694571905156 89.3401931834656
"3482" 696.2 50.7281536518852 90.173810613929
"3483" 696.4 52.9132706219681 91.160470118329
"3484" 696.6 55.5394169720252 92.0608350995114
"3485" 696.8 58.7537998463041 92.890369841504
"3486" 697 62.0487974947822 94.3859197328113
"3487" 697.2 65.3320004201467 96.1148791447272
"3488" 697.4 69.3007205860252 96.3990498474321
"3489" 697.6 72.9007295408952 95.338194177749
"3490" 697.8 75.982138126243 93.3497333646736
"3491" 698 78.7135631752679 90.2033045234882
"3492" 698.2 80.550748569994 86.7967737246915
"3493" 698.4 82.5493533780558 83.2459983902311
"3494" 698.6 83.2432631136787 79.097413686733
"3495" 698.8 82.9804207823681 75.2848961377576
"3496" 699 82.6288743684084 70.6354772849141
"3497" 699.2 81.5221718302196 66.3107869570735
"3498" 699.4 80.6409891429982 62.1691016223993
"3499" 699.6 79.6255166382605 58.3661511951038
"3500" 699.8 78.8144616912047 54.5595302304111
"3501" 700 77.3859097971383 50.3360219974856
"3502" 700.2 75.5722000269483 46.267462668129
"3503" 700.4 73.1419723717311 42.7316782212467
"3504" 700.6 70.9491532608908 39.9137420205996
"3505" 700.8 67.8726607770252 37.6849214019694
"3506" 701 64.6635496660417 34.8644426455505
"3507" 701.2 61.5188139033227 32.894556988658
"3508" 701.4 58.0783153992513 31.1435755051464
"3509" 701.6 54.3645132200752 29.244340626754
"3510" 701.8 50.6050002808959 27.7094001659049
"3511" 702 46.9321110323252 26.741990370529
"3512" 702.2 42.8986961746568 25.9329842394974
"3513" 702.4 39.038725901647 24.6196469385744
"3514" 702.6 35.1407444673025 23.8308866315408
"3515" 702.8 30.0774846456099 24.3525756608324
"3516" 703 26.6223250089045 25.6747506888187
"3517" 703.2 23.2386404447286 27.4188335095867
"3518" 703.4 19.9000113039383 29.1860611108334
"3519" 703.6 16.5955768625002 31.152747826054
"3520" 703.8 14.0719623928183 33.6589032573187
"3521" 704 11.726672946479 35.881573148129
"3522" 704.2 9.6305397031502 38.835060480379
"3523" 704.4 8.62567666956434 41.401899208216
"3524" 704.6 7.65768435013234 43.524938716754
"3525" 704.8 6.10324861897393 46.5337675276162
"3526" 705 4.81563567717303 49.7941495007899
"3527" 705.2 3.98157459338302 52.871792643863
"3528" 705.4 3.40840112147257 56.1613890003395
"3529" 705.6 3.68994999444484 59.2254826395665
"3530" 705.8 4.02400145424142 62.4217313674804
"3531" 706 4.80595510104292 64.6713967633591
"3532" 706.2 5.89686235287138 66.9560214395393
"3533" 706.4 7.00535633048675 69.2129551236931
"3534" 706.6 7.9788163766339 70.8323491849986
"3535" 706.8 9.98713131751216 73.7110468236942
"3536" 707 12.265263685177 77.1898259186915
"3537" 707.2 14.7009559787041 80.0668632184226
"3538" 707.4 17.9512327045486 81.8864531632972
"3539" 707.6 21.0185818292516 83.6358441710441
"3540" 707.8 23.7511765483109 84.7657295710148
"3541" 708 27.4660046808893 85.9304689078572
"3542" 708.2 30.9921551345762 86.82674575918
"3543" 708.4 34.6133920480648 88.3791597540498
"3544" 708.6 38.0954928784708 89.7442358270993
"3545" 708.8 40.9542326989868 90.9654850290233
"3546" 709 43.1734021564038 92.6762554019154
"3547" 709.2 44.2168561074644 94.5060369130075
"3548" 709.4 45.9057764593149 96.3842328215309
"3549" 709.6 47.8385710861093 96.9047406023814
"3550" 709.8 50.5332592556885 97.2311815104658
"3551" 710 53.2077333594906 97.795870969832
"3552" 710.2 56.0801256532211 98.4338049131084
"3553" 710.4 59.3436424136313 98.7240728422503
"3554" 710.6 62.4036700060989 98.3649976906238
"3555" 710.8 66.0851945280568 98.1313151764238
"3556" 711 68.984861059386 96.9843308989125
"3557" 711.2 71.9342854285966 95.8879044730576
"3558" 711.4 74.6667635046919 94.5579148870684
"3559" 711.6 76.4599259833067 92.8577563838183
"3560" 711.8 77.3805678839943 91.1342377169641
"3561" 712 78.3727950817452 89.044345128629
"3562" 712.2 80.3829367897525 86.5206526562502
"3563" 712.4 82.1224759470561 83.6098213662631
"3564" 712.6 82.7040257355101 80.3245253857957
"3565" 712.8 82.8394694245966 78.3821167624719
"3566" 713 83.1362091251681 75.7448426736433
"3567" 713.2 83.8746701228041 72.394465991879
"3568" 713.4 84.0231953975757 69.0652047899547
"3569" 713.6 84.1017722914806 65.6343646882362
"3570" 713.8 84.5707851775928 63.2287430531561
"3571" 714 85.3295367318811 59.4313575946968
"3572" 714.2 85.3384142090425 55.9057472097497
"3573" 714.4 85.253622920771 53.2625352918748
"3574" 714.6 83.6424121437899 53.8926911135114
"3575" 714.8 84.3236434718457 53.2979109585906
"3576" 715 84.0054837760338 52.4172970336894
"3577" 715.2 83.309569236254 50.5197362904595
"3578" 715.4 82.3772046098002 47.679294524754
"3579" 715.6 80.5953754390252 43.778094773804
"3580" 715.8 79.15081262761 39.7135703089511
"3581" 716 78.0954385705893 35.6652004497957
"3582" 716.2 76.8369280228517 31.5362371402778
"3583" 716.4 75.0192926814886 27.4367050536656
"3584" 716.6 73.1597276608002 23.846923666829
"3585" 716.8 71.187991212645 20.5859904004927
"3586" 717 68.556609599074 17.26296632569
"3587" 717.2 65.8588114676594 14.2326930724461
"3588" 717.4 62.924465462681 11.4183339908258
"3589" 717.6 60.0832436370252 9.03043070364543
"3590" 717.8 58.5935176090002 8.81983976757903
"3591" 718 57.3503464370591 7.98489786538327
"3592" 718.2 56.9387453243613 7.49808634823559
"3593" 718.4 57.0593032432447 5.68333279683635
"3594" 718.6 58.0929815457456 4.47966015238327
"3595" 718.8 59.1129829055515 3.35050735555008
"3596" 719 60.3129315783329 2.64672668412903
"3597" 719.2 61.2482987006373 2.17219897330145
"3598" 719.4 62.1038317583842 2.66337073784698
"3599" 719.6 63.0108762654913 3.00429173645954
"3600" 719.8 63.9619902866564 3.07982679013723
"3601" 720 65.5001341398002 2.94207541735403
"3602" 720.2 67.5406528333531 2.12849633615362
"3603" 720.4 69.1806337384502 1.27384191320403
"3604" 720.6 70.6643878800012 0.46153552912103
"3605" 720.8 71.0669499832268 0
"3606" 721 70.4788699284502 0.442970751604028
"3607" 721.2 69.6530989804538 0.940473405843313
"3608" 721.4 69.9961236234513 1.5776574041899
"3609" 721.6 70.4240249504235 1.6774503422731
"3610" 721.8 70.7087167448161 1.8630641112563
"3611" 722 70.6493193868442 2.02111114084455
"3612" 722.2 70.6415040125042 2.73727593099458
"3613" 722.4 70.7429628071849 3.42457744334752
"3614" 722.6 70.8153294743586 4.07145768238544
"3615" 722.8 70.9919363794847 5.0116217978047
"3616" 723 70.9308536802513 5.47575267729425
"3617" 723.2 70.6459618794562 6.332150626948
"3618" 723.4 70.7004155707059 6.94617947807021
"3619" 723.6 71.2425738702201 7.40069157988327
"3620" 723.8 72.1108118300161 7.7830211376563
"3621" 724 73.0012681683172 8.942597764837
"3622" 724.2 73.7454713312621 10.0432565561027
"3623" 724.4 74.5069805889996 11.5180073157957
"3624" 724.6 75.5469300114774 13.4446650818247
"3625" 724.8 76.2045551821323 15.3717596250397
"3626" 725 77.4083120053777 16.9475432065962
"3627" 725.2 78.4237803575707 17.4476921726001
"3628" 725.4 79.0128147941905 17.763131379096
"3629" 725.6 79.1807456595769 17.7946808493445
"3630" 725.8 80.0452753585167 18.2827713725019
"3631" 726 80.6419787894355 19.1376551078726
"3632" 726.2 81.144125694126 20.8722172640786
"3633" 726.4 82.0104528861252 22.545441886354
"3634" 726.6 83.2051630619996 24.6268640240521
"3635" 726.8 84.0421925234752 26.972427294254
"3636" 727 84.9422283372666 29.1262682836118
"3637" 727.2 85.9257805014958 31.3912032674231
"3638" 727.4 86.7636906930774 33.9037385351899
"3639" 727.6 87.8203420616339 36.3658716920508
"3640" 727.8 89.0405682955124 38.6012115256419
"3641" 728 90.1069660735473 41.1135798819874
"3642" 728.2 91.0544987953842 43.6543462344111
"3643" 728.4 92.2582369355683 45.9809553710256
"3644" 728.6 93.7724727675252 48.250630365267
"3645" 728.8 95.7814100512816 50.3519134505137
"3646" 729 98.3125442038764 52.0719732366414
"3647" 729.2 101.065737902738 52.706714170529
"3648" 729.4 103.864550939262 52.8645523599448
"3649" 729.6 106.99897200414 52.7011995389255
"3650" 729.8 110.450171251204 52.2984652543522
"3651" 730 113.239300602749 51.7659406004308
"3652" 730.2 115.899285830838 51.9715879279415
"3653" 730.4 116.966133803353 53.0753684817239
"3654" 730.6 116.535653391829 53.553813284504
"3655" 730.8 115.41940209632 53.5816326314326
"3656" 731 115.002143220485 54.4182806934533
"3657" 731.2 114.376176586498 55.2264515185844
"3658" 731.4 113.694753778851 56.6928637243464
"3659" 731.6 112.994690406384 58.1446594012572
"3660" 731.8 112.546661426477 60.1269806721551
"3661" 732 111.614029327353 62.0416068174211
"3662" 732.2 110.424002204517 64.1908234912561
"3663" 732.4 109.268792035449 66.5441516356714
"3664" 732.6 108.022933231686 69.0387572686201
"3665" 732.8 107.324365239573 71.2997142133986
"3666" 733 106.152565965469 73.4705909032856
"3667" 733.2 104.865677177249 74.6742135082842
"3668" 733.4 103.25936244799 75.8695455632972
"3669" 733.6 101.482943112187 77.3900437635345
"3670" 733.8 99.5531325594847 78.6637187283182
"3671" 734 97.7454395003803 80.7435199941571
"3672" 734.2 95.7287598703463 83.1540450573951
"3673" 734.4 93.5886570826794 84.8748230099982
"3674" 734.6 91.0916757004177 86.3999472070356
"3675" 734.8 89.0224556488193 87.6926521543349
"3676" 735 85.473747583756 89.6360412383021
"3677" 735.2 82.7822101862582 91.2204662762358
"3678" 735.4 79.774431965937 93.2865227965408
"3679" 735.6 77.2161051979262 94.2327910503468
"3680" 735.8 74.096326390904 94.9670559893715
"3681" 736 69.5879061674495 95.8325467827048
"3682" 736.2 66.1122525033852 97.414073845559
"3683" 736.4 63.4640112823242 98.3695622975208
"3684" 736.6 59.998408400847 99.4231650456142
"3685" 736.8 56.1658474442873 100.458110001003
"3686" 737 51.9043556400252 101.689848901434
"3687" 737.2 48.7885887840252 101.840085576317
"3688" 737.4 45.3419810925091 101.886413762935
"3689" 737.6 41.8933649381579 101.586896400996
"3690" 737.8 38.147109014119 101.361360981254
"3691" 738 34.67123425455 101.478491449386
"3692" 738.2 32.1083476718639 101.073969179516
"3693" 738.4 30.5099273982194 100.064857873547
"3694" 738.6 28.5129673374312 99.1956523667726
"3695" 738.8 25.6707114863823 98.4631811601596
"3696" 739 23.6123726488989 98.5494838860448
"3697" 739.2 21.9548415752089 99.126871294027
"3698" 739.4 22.1709285472899 99.663153494482
"3699" 739.6 23.1876281936985 99.6198285476637
"3700" 739.8 23.8585592274552 99.754793696129
"3701" 740 24.2322545477222 99.0230605708563
"3702" 740.2 24.9354858889844 98.542665008527
"3703" 740.4 25.5344247867828 97.9136587357654
"3704" 740.6 26.5575922664652 98.076174302459
"3705" 740.8 27.9538260080747 98.1583487971389
"3706" 741 29.5574716715456 98.077684495578
"3707" 741.2 31.7101097088476 98.3243072774281
"3708" 741.4 33.8512359155546 98.7772982118937
"3709" 741.6 36.1035229715352 99.583426519049
"3710" 741.8 38.2883002334213 100.556872292723
"3711" 742 40.7732785469652 101.464570758359
"3712" 742.2 43.2736814489052 102.009829958159
"3713" 742.4 45.9388960778569 102.504226577723
"3714" 742.6 48.7771337588193 103.168391207482
"3715" 742.8 51.8470805139958 103.932059554541
"3716" 743 54.8310589732097 104.375506193741
"3717" 743.2 57.9541362854252 104.877262777243
"3718" 743.4 60.7726070539152 105.417699956909
"3719" 743.6 63.5105871786252 106.103168665229
"3720" 743.8 66.0376538546214 106.398267737648
"3721" 744 68.999071588937 106.742359071717
"3722" 744.2 71.9964698511428 107.246380180776
"3723" 744.4 74.393405521451 106.437496618713
"3724" 744.6 76.6023156425101 104.550399501008
"3725" 744.8 79.2066561206313 102.48895779325
"3726" 745 81.8066424085301 100.223671232712
"3727" 745.2 84.4454571399939 97.271916982754
"3728" 745.4 86.8898539359949 94.5579148870684
"3729" 745.6 88.8807188036052 91.770641127629
"3730" 745.8 91.1285648344291 88.7672216342252
"3731" 746 92.9339181672497 85.5748751473943
"3732" 746.2 94.8530634786134 82.5149807612761
"3733" 746.4 95.9479456973395 78.8939927459576
"3734" 746.6 96.7299033405392 75.6039606475776
"3735" 746.8 97.2954137012979 71.4615062571563
"3736" 747 97.8343436080075 67.7147840795627
"3737" 747.2 98.1180552575657 64.1796133436696
"3738" 747.4 97.977437782932 60.7086899816375
"3739" 747.6 96.8781671013614 57.0540147364221
"3740" 747.8 95.7263182334752 53.673900132079
"3741" 748 94.4842643337666 49.9663166404997
"3742" 748.2 92.481327783605 46.7212998572383
"3743" 748.4 89.8310920700335 43.3426760119803
"3744" 748.6 87.2735904163981 40.0106243524256
"3745" 748.8 84.5943685554351 37.2383363794815
"3746" 749 81.6046493802833 34.6817516370484
"3747" 749.2 78.3981106874502 32.350370711329
"3748" 749.4 75.4327926544365 29.9547061549113
"3749" 749.6 72.0757004421502 28.140839865254
"3750" 749.8 68.4323205799412 26.2626248395324
"3751" 750 64.8526654432384 23.836708037793
"3752" 750.2 61.7401450795167 21.9926463154511
"3753" 750.4 58.638017068488 19.5205783867158
"3754" 750.6 55.481596368605 17.052784574003
"3755" 750.8 52.6271871458134 15.2132129232646
"3756" 751 49.9434545426078 14.8874006042769
"3757" 751.2 47.1042105477688 14.7802418445137
"3758" 751.4 44.2922868366948 15.2430951454951
"3759" 751.6 42.4448346556015 16.6786795377392
"3760" 751.8 39.7941421548457 18.1556559385137
"3761" 752 37.3812770715624 19.8295800583852
"3762" 752.2 34.6752211184998 21.7120952743917
"3763" 752.4 33.0049465533614 23.9959969948532
"3764" 752.6 32.0170000044627 26.3221500597987
"3765" 752.8 30.1820419287382 28.5933880675725
"3766" 753 27.7232954749817 29.941295903103
"3767" 753.2 24.7807476080344 29.9966327675878
"3768" 753.4 21.7863762321862 30.0494120945782
"3769" 753.6 18.3292817607149 30.4155511205773
"3770" 753.8 14.8273738071079 31.5233620706249
"3771" 754 12.3341165688252 33.126066834854
"3772" 754.2 9.67894133501652 34.8554021075116
"3773" 754.4 7.51425509424652 36.9605989650635
"3774" 754.6 5.6189898760502 39.042778270779
"3775" 754.8 4.2071580194252 41.684688917429
"3776" 755 4.3245637270426 44.351717612103
"3777" 755.2 4.7959256753225 46.9516682277236
"3778" 755.4 4.91819199425598 50.0023883224367
"3779" 755.6 4.35197850475796 53.6159271711808
"3780" 755.8 4.1736771913673 57.1589810200238
"3781" 756 4.06435203852519 60.4687241020735
"3782" 756.2 3.60646062556576 64.1199646538588
"3783" 756.4 4.27999127008453 67.6894600032901
"3784" 756.6 5.89811065690021 70.401673440229
"3785" 756.8 8.2770184550591 74.1421339476545
"3786" 757 10.8306901279102 77.0448514238016
"3787" 757.2 13.4594823608936 79.1538352074448
"3788" 757.4 16.6008244059785 81.8318544450262
"3789" 757.6 19.8307093237474 83.6097841888235
"3790" 757.8 23.432566291978 85.3076294534498
"3791" 758 26.7728634310616 87.2634011188927
"3792" 758.2 30.018951978328 89.6356976683859
"3793" 758.4 33.2832395713837 91.6640877799592
"3794" 758.6 36.0658741220252 93.8682198860433
"3795" 758.8 39.1185837916538 95.4075570827576
"3796" 759 41.5451945121723 97.2270514673643
"3797" 759.2 44.236894020904 98.9601157858866
"3798" 759.4 47.7175439272752 99.9698140650978
"3799" 759.6 50.7278290928377 99.3247529581915
"3800" 759.8 54.6389382530039 98.5573779762035
"3801" 760 58.3483280012979 97.917592784826
"3802" 760.2 62.282377061904 96.9104762253109
"3803" 760.4 65.6459890087222 95.02213267622
"3804" 760.6 69.0209975306541 92.6599998371703
"3805" 760.8 72.466125884584 90.3082162430114
"3806" 761 75.5372959919669 87.7227911041484
"3807" 761.2 78.5002021818965 84.6194163325152
"3808" 761.4 81.6164881346214 81.7155521752733
"3809" 761.6 84.0391787608913 78.6642513059058
"3810" 761.8 86.4471447328289 75.163530986858
"3811" 762 88.3789968817484 71.5807500942183
"3812" 762.2 89.5386559513442 68.1371466239825
"3813" 762.4 90.5884652912816 64.0033663099752
"3814" 762.6 91.5917578450666 59.970828468691
"3815" 762.8 92.3455321276545 55.8285245398273
"3816" 763 92.7282879698787 51.4839099798445
"3817" 763.2 93.0472511717321 47.3911084739566
"3818" 763.4 92.8511614545378 43.3044294815408
"3819" 763.6 92.0030663740855 39.0611326444997
"3820" 763.8 90.8741604733502 35.245437415029
"3821" 764 89.561718174222 31.1408827985799
"3822" 764.2 87.8687436935002 26.946462570454
"3823" 764.4 86.2329660941002 22.938158333829
"3824" 764.6 84.4121898376252 19.322570544679
"3825" 764.8 81.9515494424632 15.5228692594927
"3826" 765 79.4311507267026 12.1552598112097
"3827" 765.2 76.710653301256 9.07466023000083
"3828" 765.4 73.4592307498332 6.00448476594503
"3829" 765.6 70.2354506428252 4.12996153120403
"3830" 765.8 67.7618357364155 4.55925024208026
"3831" 766 65.8044362260597 5.27789330713765
"3832" 766.2 62.9942025423614 6.137415198448
"3833" 766.4 59.6571558618457 7.1372923772316
"3834" 766.6 56.9640900779209 8.22575559802468
"3835" 766.8 54.1246724059996 9.97676794151365
"3836" 767 51.1745068911933 11.7834729792971
"3837" 767.2 48.6068357174252 14.093924289454
"3838" 767.4 46.564420501488 16.7492196439307
"3839" 767.6 44.272035988563 19.304515243045
"3840" 767.8 41.7653438217301 22.2117845442438
"3841" 768 39.0290982257002 25.203580485379
"3842" 768.2 36.2541183695752 28.215488446179
"3843" 768.4 34.259632466373 31.2384031920682
"3844" 768.6 32.4173827604735 34.6963730401894
"3845" 768.8 30.8085820030426 38.2116248839203
"3846" 769 28.3870892834339 41.0835491164073
"3847" 769.2 25.9723699700339 44.1654489413638
"3848" 769.4 24.0792029347035 47.701166982303
"3849" 769.6 22.4795023336269 51.3712912150867
"3850" 769.8 21.3901606698513 54.6032679089638
"3851" 770 20.7223451514627 58.5265215479862
"3852" 770.2 20.3431812371874 62.1340141578047
"3853" 770.4 19.8549080149318 65.9873064027739
"3854" 770.6 19.0789528974868 70.2482152649496
"3855" 770.8 18.7958553766591 73.8723687974594
"3856" 771 19.1594096250818 77.602720140912
"3857" 771.2 19.9786651096794 81.0201535000636
"3858" 771.4 21.2028241197549 84.4250804147507
"3859" 771.6 23.5758621733271 87.0051345094309
"3860" 771.8 26.5438109899868 88.939487590206
"3861" 772 30.1128940003067 90.4490871031484
"3862" 772.2 33.3108671303618 91.9728663803021
"3863" 772.4 36.7188869255952 93.753047789759
"3864" 772.6 40.2433668126193 94.4371668465944
"3865" 772.8 44.2723004624495 94.7860897325836
"3866" 773 47.9585044322373 95.6987891146442
"3867" 773.2 51.815664256748 96.257268277327
"3868" 773.4 55.7553480934232 96.3648075632617
"3869" 773.6 59.6773740070989 96.1224654929501
"3870" 773.8 63.8786753219076 95.4897059778055
"3871" 774 67.066180719601 95.3525927973109
"3872" 774.2 70.1150687415707 95.28177991422
"3873" 774.4 73.5643338951638 93.7816218397627
"3874" 774.6 76.2670811900349 91.1713097603038
"3875" 774.8 78.2611210617579 87.9009975137726
"3876" 775 80.1108790464685 84.0273983675826
"3877" 775.2 81.6044005965995 80.0961557853766
"3878" 775.4 82.6511145802546 76.4044079117712
"3879" 775.6 83.4833608544161 71.8651396907745
"3880" 775.8 83.7883347171333 67.7760784646155
"3881" 776 83.3283290595124 63.4141668083598
"3882" 776.2 82.8169261607062 59.0819491987325
"3883" 776.4 82.7497760129476 54.7977697717325
"3884" 776.6 81.5940186621022 50.6082318777701
"3885" 776.8 80.4163083783356 46.2159808881808
"3886" 777 79.494602064479 42.0345581158601
"3887" 777.2 77.9613225377357 37.9143377087869
"3888" 777.4 76.137743144017 33.9693350879405
"3889" 777.6 73.9952746730845 30.2804541283917
"3890" 777.8 71.2987377467326 26.5881018855681
"3891" 778 68.7740973573397 23.0573029132016
"3892" 778.2 65.2825212564886 20.011427332812
"3893" 778.4 62.0084329139033 17.3991228041534
"3894" 778.6 58.7075320614929 15.0291778285887
"3895" 778.8 54.9258956757833 13.194895727879
"3896" 779 51.5592147992691 11.8547043439339
"3897" 779.2 48.9620505942857 11.2729061415492
"3898" 779.4 47.0539706814202 11.7834729792971
"3899" 779.6 44.3814185600778 12.6909751014975
"3900" 779.8 41.5217117105002 13.905680041904
"3901" 780 38.0961409704202 15.1774333045828
"3902" 780.2 34.7124628939502 16.411275888604
"3903" 780.4 31.2793337345469 18.3824782079638
"3904" 780.6 28.7539438519066 20.7384181318917
"3905" 780.8 26.0421815894874 24.0370770852467
"3906" 781 23.4929559434868 26.9437163015906
"3907" 781.2 21.6647255286681 29.9595296707094
"3908" 781.4 20.3919904066859 32.8909933533076
"3909" 781.6 19.0276432974045 36.2374689312497
"3910" 781.8 18.1287655803643 39.9456168733464
"3911" 782 17.7687860141137 43.3745788394388
"3912" 782.2 17.8170390406447 46.9521960922352
"3913" 782.4 18.1927233186358 50.5160267660228
"3914" 782.6 18.5821941756358 54.4107353360228
"3915" 782.8 19.412835560919 57.8746133119963
"3916" 783 20.0711447085916 61.5763097758724
"3917" 783.2 21.3621901308198 64.9388810150219
"3918" 783.4 23.2715326357493 67.918908643767
"3919" 783.6 25.5023312286568 71.2243452153659
"3920" 783.8 27.4862262576774 74.7439912705203
"3921" 784 29.6976839689726 78.1425775436553
"3922" 784.2 32.0165574239434 80.6990468563654
"3923" 784.4 34.7568192971085 83.721576749629
"3924" 784.6 37.4975738455766 86.8330970386524
"3925" 784.8 40.3913059139411 89.1444427787926
"3926" 785 43.5396650323463 90.9720472144226
"3927" 785.2 46.9198776528425 93.0139519403598
"3928" 785.4 49.968024115129 95.4632657623932
"3929" 785.6 52.8689329961467 97.7746801801664
"3930" 785.8 56.6521908491681 99.5174019356719
"3931" 786 60.4225845817381 100.14040840603
"3932" 786.2 63.9545839556052 100.066370381729
"3933" 786.4 66.417062624601 98.2834593474624
"3934" 786.6 68.4398513454718 96.0075546739251
"3935" 786.8 70.7836542958396 93.3787140990569
"3936" 787 73.539859165617 90.2683963934862
"3937" 787.2 76.2157374686429 87.4330049163349
"3938" 787.4 78.6676171719875 84.9034615829781
"3939" 787.6 81.3229018583718 82.0589346587726
"3940" 787.8 83.5690711647988 78.9364741134687
"3941" 788 85.2643048641525 75.4482715751745
"3942" 788.2 85.9120772937729 71.2979417332692
"3943" 788.4 86.6681070456413 67.0601062183255
"3944" 788.6 87.2683094556252 63.0170699485654
"3945" 788.8 87.2381991036554 58.6148888852887
"3946" 789 87.1514681985252 54.4217289442842
"3947" 789.2 86.9872130979643 50.2445810136682
"3948" 789.4 86.6093668705387 45.9551842332371
"3949" 789.6 86.2522985243209 41.5915545820595
"3950" 789.8 85.0191152564502 37.251212328579
"3951" 790 83.8049644062353 33.1290942343727
"3952" 790.2 82.0245262028067 29.2932972225744
"3953" 790.4 79.5701017299996 25.3359007124367
"3954" 790.6 77.37638816464 21.3689951487684
"3955" 790.8 74.4969109365002 18.157403564154
"3956" 791 71.5311329255662 15.2938882563831
"3957" 791.2 69.0125754804399 11.6615521302998
"3958" 791.4 66.6334353229343 9.18833499026953
"3959" 791.6 63.5693270455826 6.82130092459625
"3960" 791.8 61.2382261784735 5.94603727733593
"3961" 792 59.5442437902841 6.5773685772451
"3962" 792.2 58.0278848286555 7.29637596293575
"3963" 792.4 56.5223672301681 8.63825034419625
"3964" 792.6 54.6049014997194 10.0284332851208
"3965" 792.8 51.9585428896948 10.9757585187551
"3966" 793 48.8744043965845 12.5199229290951
"3967" 793.2 45.3672887557235 13.7656719838273
"3968" 793.4 42.020305319521 15.3378036574652
"3969" 793.6 39.5881378834187 17.4487475061782
"3970" 793.8 37.2067816889998 19.9957830232053
"3971" 794 35.50628955737 22.9618847193704
"3972" 794.2 34.1532140800338 26.1884493191721
"3973" 794.4 32.3209620354868 29.3870633873854
"3974" 794.6 31.1709592352078 32.9182079318247
"3975" 794.8 30.5586195476041 36.2232142507606
"3976" 795 29.7149490461234 39.6510946569505
"3977" 795.2 28.8785699735942 43.281519431129
"3978" 795.4 28.1887383205387 47.0779831002642
"3979" 795.6 27.9230482414141 50.4723054390735
"3980" 795.8 27.6149209756426 53.6177373055986
"3981" 796 27.5590106664989 57.4357103131553
"3982" 796.2 28.2224595475739 60.807707996129
"3983" 796.4 29.1446524340877 63.8887006684683
"3984" 796.6 30.0043748844677 67.4493924336423
"3985" 796.8 31.2523276968614 70.7224273126894
"3986" 797 32.5795198445161 74.0249326250472
"3987" 797.2 34.4601609396568 77.4217148171027
"3988" 797.4 36.0739162931137 80.5811089395715
"3989" 797.6 37.8545550949141 83.8261568871568
"3990" 797.8 40.0447926070522 86.4987495722912
"3991" 798 42.0094821839658 89.8560640929706
"3992" 798.2 43.7591718518041 92.841685984379
"3993" 798.4 45.9950205460888 96.0902269961745
"3994" 798.6 48.6357123728663 98.4007454830075
"3995" 798.8 51.8257124862079 99.7173445752637
"3996" 799 54.4400595175146 98.9717086751397
"3997" 799.2 57.2979369021161 97.8349777545533
"3998" 799.4 60.4084718784376 96.1893285310156
"3999" 799.6 63.2308040323721 94.2664339663637
"4000" 799.8 65.8399938281109 91.7205663031576
"4001" 800 67.8348480724621 88.7512966682649
"4002" 800.2 69.6402592818714 85.782526701254
"4003" 800.4 71.3030002482945 82.2847788124271
"4004" 800.6 72.7391918663966 78.7975523432719
"4005" 800.8 74.0086639014592 75.1446446377705
"4006" 801 74.907920712107 70.9622754313654
"4007" 801.2 74.744281375747 67.2492173005986
"4008" 801.4 75.3243067313084 63.5512372188901
"4009" 801.6 76.2561860039744 60.2499065144934
"4010" 801.8 77.5038129865676 56.7116627966629
"4011" 802 78.2052893251278 53.0515789635649
"4012" 802.2 78.279602775782 49.0674423427777
"4013" 802.4 78.5262397061137 44.7842565430936
"4014" 802.6 78.4857416302752 40.753316368017
"4015" 802.8 77.5274383373936 36.465779433629
"4016" 803 76.0845547788557 32.4588504472053
"4017" 803.2 74.7200244765893 28.6713690775137
"4018" 803.4 72.7233432687525 24.6834813175257
"4019" 803.6 70.8456216521252 20.809050982229
"4020" 803.8 68.4615407128092 17.458043728601
"4021" 804 65.4304869605908 14.099936612793
"4022" 804.2 62.7970765686012 10.204538487833
"4023" 804.4 59.9960021650572 7.96118635151303
"4024" 804.6 58.6283607662483 6.99957314927779
"4025" 804.8 58.9214322669913 6.69766367699344
"4026" 805 59.2646947172286 5.56885831179005
"4027" 805.2 59.8984100099744 4.43345174562056
"4028" 805.4 60.1092083608252 4.05855854075403
"4029" 805.6 60.2927069550756 3.88277845158281
"4030" 805.8 60.7223752997945 4.00821027825724
"4031" 806 61.3058434576948 3.77562771891164
"4032" 806.2 61.6411270650252 4.27008637214642
"4033" 806.4 61.7122478302165 5.66879475424208
"4034" 806.6 61.5365469274974 6.46209859807348
"4035" 806.8 60.7942959355849 7.47163934989968
"4036" 807 59.3213839781568 9.04224812539218
"4037" 807.2 57.3435176084735 10.4450971771635
"4038" 807.4 55.8350657178151 12.2744026309778
"4039" 807.6 53.6277641822502 14.317870032229
"4040" 807.8 51.3300511559744 16.3519200899172
"4041" 808 48.8409546135378 18.8397685061206
"4042" 808.2 46.8154843597194 20.8821170025092
"4043" 808.4 44.8676972992689 22.8915745646584
"4044" 808.6 42.7745096338502 25.268492294879
"4045" 808.8 40.8158912407311 28.0954288724736
"4046" 809 39.6494536740769 30.6170015638532
"4047" 809.2 38.3527671028714 33.691215678847
"4048" 809.4 36.8173108319998 36.7694346780697
"4049" 809.6 35.5127126149817 40.0844717006247
"4050" 809.8 34.5934009696831 43.7017379873659
"4051" 810 33.7689947089483 46.5637268243085
"4052" 810.2 33.1824232158147 50.2954112681553
"4053" 810.4 33.0714377510719 53.8117922283346
"4054" 810.6 32.8100344139463 57.6133636865238
"4055" 810.8 33.0594324188673 60.9716957253922
"4056" 811 33.5690077945338 64.410313423379
"4057" 811.2 34.5436060231314 68.2214408581379
"4058" 811.4 36.135695228042 71.1794151039694
"4059" 811.6 37.7489856426889 74.4254014121202
"4060" 811.8 39.2934335388307 77.8182082967679
"4061" 812 41.1542706578748 80.6741683478812
"4062" 812.2 43.82908832975 83.2648119983767
"4063" 812.4 46.7815858092144 85.6355979432642
"4064" 812.6 49.8144272020163 88.0567583126648
"4065" 812.8 52.5138054069974 90.4002807048513
"4066" 813 55.2821963437261 92.8899148521851
"4067" 813.2 58.111328126809 95.0144772293993
"4068" 813.4 61.2079772334084 96.675425985643
"4069" 813.6 64.8648660397975 97.6223443503766
"4070" 813.8 68.0693242790747 97.3138525824558
"4071" 814 71.8522045832034 96.0721732165746
"4072" 814.2 74.9756837334015 93.9590046063172
"4073" 814.4 77.6531483186272 91.1347703406903
"4074" 814.6 79.339967659417 87.9863495531703
"4075" 814.8 80.6044630923552 84.343431884639
"4076" 815 82.6879779314213 80.4624897597825
"4077" 815.2 84.1076306449441 77.0496953569669
"4078" 815.4 85.2666436382729 73.0206565211382
"4079" 815.6 86.3725264845252 69.0623264375457
"4080" 815.8 87.2563257369483 65.3249041751803
"4081" 816 87.9117830454513 61.0718708382682
"4082" 816.2 88.8835885888673 56.9437471253659
"4083" 816.4 89.6024485917149 52.8336279497928
"4084" 816.6 90.4757570620341 48.9719299170317
"4085" 816.8 91.3844014601305 44.7403269393659
"4086" 817 90.9471587540337 40.8819828799511
"4087" 817.2 89.7490407786862 37.2645247505273
"4088" 817.4 88.2835741642117 33.7460846355951
"4089" 817.6 86.1875278274502 30.227754540679
"4090" 817.8 83.4060567903752 27.673474836854
"4091" 818 80.2708163915252 25.5760506303671
"4092" 818.2 77.1376341720008 22.8738798102754
"4093" 818.4 74.2859475556252 20.708437677504
"4094" 818.6 70.6907832382447 18.2318938235925
"4095" 818.8 67.5055366085416 15.6673971930143
"4096" 819 64.5459305401502 13.337701708779
"4097" 819.2 61.7677842542935 11.1707555218851
"4098" 819.4 58.2105379329502 9.22878416742903
"4099" 819.6 56.7857237144252 7.84940821555403
"4100" 819.8 56.6482383736482 5.93701053616182
"4101" 820 56.8954737654454 5.34247594924667
"4102" 820.2 57.0226518191002 4.97381505470403
"4103" 820.4 56.7164129227938 5.72172248622821
"4104" 820.6 55.8547029038823 7.04763827275088
"4105" 820.8 54.9760953556687 8.72360095436381
"4106" 821 54.0514385696406 10.0333577241547
"4107" 821.2 51.9140924114502 11.637012299879
"4108" 821.4 49.5642016872816 13.4287446826162
"4109" 821.6 47.6264077467372 15.613509749849
"4110" 821.8 45.6468572042252 17.427145707279
"4111" 822 43.6995029192252 19.423183849404
"4112" 822.2 41.4200514411058 21.5967871994516
"4113" 822.4 38.8816284131092 24.0370770852467
"4114" 822.6 36.7608123178487 26.4229951924147
"4115" 822.8 34.9083710988403 29.2867514938853
"4116" 823 33.3186743199659 32.0462753868239
"4117" 823.2 31.3389628661278 34.8196825209239
"4118" 823.4 29.7284316682094 37.7298515133659
"4119" 823.6 28.4295822762304 40.8781180742572
"4120" 823.8 27.0265023032236 43.9542418204927
"4121" 824 25.5401745507944 47.0231027069239
"4122" 824.2 24.5093142289557 50.1937804671029
"4123" 824.4 23.6287714218252 53.1943994175551
"4124" 824.6 22.8498297078252 56.5032083505029
"4125" 824.8 21.7642235532685 59.6673653968047
"4126" 825 21.2223240558305 62.5034572142175
"4127" 825.2 20.8788289779359 65.6308872698701
"4128" 825.4 20.537789074907 69.1707094891654
"4129" 825.6 20.8068780306525 72.7113536437109
"4130" 825.8 20.6672804004427 76.0613530168863
"4131" 826 20.8341193132293 79.5897413653331
"4132" 826.2 21.6166266578103 82.8109914593533
"4133" 826.4 22.1541807711638 86.0731837888419
"4134" 826.6 22.6035582366313 89.43971705922
"4135" 826.8 24.648608073303 91.9942262492401
"4136" 827 27.4611646547052 93.0714737900091
"4137" 827.2 30.8729293620252 93.6452155050078
"4138" 827.4 34.2722915022485 94.1812010435271
"4139" 827.6 38.0801477982623 93.8846246968094
"4140" 827.8 41.4170414176814 93.2879546746915
"4141" 828 45.6535411925302 92.6941883578419
"4142" 828.2 49.3849660338065 92.0262313775353
"4143" 828.4 52.655759010601 91.6703228765836
"4144" 828.6 56.0494383323823 91.2857896525882
"4145" 828.8 59.5871807560042 91.1536372962764
"4146" 829 62.9097994605995 90.3380824803468
"4147" 829.2 65.9855339441386 88.6488515264177
"4148" 829.4 68.7726031456271 86.4409404194591
"4149" 829.6 71.6195146698307 83.9307370246846
"4150" 829.8 74.8869174734815 81.5857891535562
"4151" 830 77.6281567624579 79.0866238905233
"4152" 830.2 80.5679814643738 76.3651035133584
"4153" 830.4 83.7922820569002 73.8723687974594
"4154" 830.6 86.4906992659227 71.0504586541547
"4155" 830.8 88.4014366327432 67.3687939717444
"4156" 831 89.7073706975877 63.6870104032362
"4157" 831.2 90.2172587056181 59.7978410837308
"4158" 831.4 89.9818469265511 55.6405041261032
"4159" 831.6 89.8561269276919 51.6135327223342
"4160" 831.8 89.3808531041114 47.5287662768618
"4161" 832 88.1734268522236 43.5647709634927
"4162" 832.2 86.6386649034752 39.396547632554
"4163" 832.4 84.7132518830087 35.7624787538398
"4164" 832.6 81.6225399125532 32.753343224705
"4165" 832.8 78.6804770587752 29.770126283704
"4166" 833 75.2756737596866 27.0832118195227
"4167" 833.2 71.8786467347395 24.7800172914568
"4168" 833.4 68.4348808044688 22.2877838812258
"4169" 833.6 64.9579111375413 20.5100378726613
"4170" 833.8 60.9080054518487 19.3241524291122
"4171" 834 57.2437680727432 18.298794800488
"4172" 834.2 53.3823476101791 17.3434261170778
"4173" 834.4 50.2665807541791 16.5045658096931
"4174" 834.6 47.5857097655031 16.45628332466
"4175" 834.8 45.1557657902838 17.6200904651721
"4176" 835 42.452323413 19.3077881073895
"4177" 835.2 39.244859435973 21.0308800355638
"4178" 835.4 36.8340866113145 23.4667872353274
"4179" 835.6 34.2321155036502 25.894891256554
"4180" 835.8 31.2590427116373 28.1861662149911
"4181" 836 29.2551273406406 30.8117943856419
"4182" 836.2 27.2911290019227 33.7012021110778
"4183" 836.4 25.2289594429131 37.0835607930083
"4184" 836.6 23.3713819858948 40.0641514819986
"4185" 836.8 21.01897201545 43.1815667333149
"4186" 837 18.9235605683787 46.205908366017
"4187" 837.2 17.5089989122687 49.6756148921377
"4188" 837.4 15.9592975192022 53.3250422390759
"4189" 837.6 14.7559171705343 56.8244833222654
"4190" 837.8 14.2509905258861 60.106660453529
"4191" 838 13.5432627890894 63.8805973265878
"4192" 838.2 13.5519084806234 67.4669641671558
"4193" 838.4 13.9698941682252 71.3694495091381
"4194" 838.6 15.2445260638616 74.5985169780836
"4195" 838.8 16.8772219914974 78.0345809951013
"4196" 839 18.5833535015979 81.5912891833108
"4197" 839.2 20.7611119265808 85.4128900082679
"4198" 839.4 23.0649659907395 88.2116193439005
"4199" 839.6 25.738654891381 91.089067127879
"4200" 839.8 28.4295508723554 93.571025277912
"4201" 840 31.0897103107327 96.5508447592988
"4202" 840.2 33.463277986412 98.6304721655441
"4203" 840.4 36.622444686649 100.067141611149
"4204" 840.6 40.1710336112463 99.9228811186238
"4205" 840.8 43.6042989319586 99.2831012137624
"4206" 841 47.1487114913936 97.9468289810027
"4207" 841.2 50.4107148276128 96.4382686664177
"4208" 841.4 53.6082906394002 94.3752274838165
"4209" 841.6 56.5858740221464 92.1227385185533
"4210" 841.8 58.9784945714964 89.4375608977156
"4211" 842 61.4482822717533 86.3577524694203
"4212" 842.2 63.5156830589972 83.1276640253253
"4213" 842.4 66.2885629644194 79.9105045495617
"4214" 842.6 68.3364851612707 76.5494119072381
"4215" 842.8 70.2853121035739 72.9571307476777
"4216" 843 72.401084639771 70.217719973307
"4217" 843.2 75.0140507768067 67.2257949757677
"4218" 843.4 77.3520427660948 65.1291411572769
"4219" 843.6 80.532128034897 62.9081875753342
"4220" 843.8 83.7133242045882 60.7553421666164
"4221" 844 86.9504509820091 58.0405803750242
"4222" 844.2 89.5500387202935 54.3830220704949
"4223" 844.4 91.7302473763329 50.7613571719752
"4224" 844.6 93.3602827772002 47.208683905879
"4225" 844.8 94.5264484009483 42.8620892774367
"4226" 845 95.9080713000752 38.744183947079
"4227" 845.2 96.6602160875893 34.9128892217444
"4228" 845.4 97.3134119757502 30.617225397679
"4229" 845.6 98.1734934516252 26.738744780054
"4230" 845.8 99.0173469751252 23.019298095704
"4231" 846 99.6836352907026 18.7794052742177
"4232" 846.2 100.188669385861 15.4813582590601
"4233" 846.4 100.508939935724 14.994905949722
"4234" 846.6 100.16333546648 15.0873700284836
"4235" 846.8 99.1035631733842 15.239617727129
"4236" 847 98.6476318862339 15.8763179107464
"4237" 847.2 97.1284133186752 16.258733136279
"4238" 847.4 95.3252761408687 16.4351239229638
"4239" 847.6 93.1117038349227 15.6956647990008
"4240" 847.8 90.5853029210752 14.457430422654
"4241" 848 88.282242829563 13.6882800278181
"4242" 848.2 85.3262361313981 12.6849529532477
"4243" 848.4 82.2730960537944 11.5113496943085
"4244" 848.6 79.2713983590511 10.1127039457583
"4245" 848.8 76.5845088941305 8.98416913794482
"4246" 849 73.550735902762 8.16764690265535
"4247" 849.2 70.185571041841 7.51852880765534
"4248" 849.4 66.6095120516198 6.77652126691282
"4249" 849.6 63.2442169317841 7.02247812810224
"4250" 849.8 59.8969749662861 7.81257781929425
"4251" 850 56.7943786223586 8.9847823399239
"4252" 850.2 54.3235079550496 10.7844510946168
"4253" 850.4 51.7538038801765 13.0337071589105
"4254" 850.6 49.1136842927608 15.0271790778563
"4255" 850.8 45.7474705089502 17.131796974054
"4256" 851 43.1903410183667 19.1089948592754
"4257" 851.2 40.6193570892649 21.1621497674596
"4258" 851.4 37.8867053885083 23.8310807845104
"4259" 851.6 35.8072998064963 26.5986479283935
"4260" 851.8 33.0539661612252 29.293024483879
"4261" 852 30.5367194769227 32.6492979161034
"4262" 852.2 29.0417330519199 36.2949588823132
"4263" 852.4 27.8815313511176 39.8450118693643
"4264" 852.6 27.2508503919252 43.7028560855199
"4265" 852.8 26.8278987068673 47.3094680311553
"4266" 853 26.5208605195849 51.4389686653584
"4267" 853.2 26.4825306103888 55.3728192189018
"4268" 853.4 26.9449326845893 59.0301230590521
"4269" 853.6 27.7397754141948 62.6785590770755
"4270" 853.8 28.6210796797343 66.571876679729
"4271" 854 29.6875832755035 70.1888755951725
"4272" 854.2 31.5023420862841 73.2568657466647
"4273" 854.4 34.3182484816406 75.6775055877444
"4274" 854.6 37.1932897607094 77.8692646615501
"4275" 854.8 39.617067098388 80.1468317007927
"4276" 855 41.8194730950517 83.1729857932352
"4277" 855.2 44.5289705822414 85.8320877449939
"4278" 855.4 47.4080536926948 88.2514937411648
"4279" 855.6 50.2130423813863 90.926787604129
"4280" 855.8 53.1829958120629 93.6187905716951
"4281" 856 56.276356926937 95.1536919050996
"4282" 856.2 59.8347241377966 96.3608333708433
"4283" 856.4 63.566011877506 96.8712113894944
"4284" 856.6 67.2426343907017 96.7192120165702
"4285" 856.8 70.418274419685 95.3662200187991
"4286" 857 73.3706280205009 92.7027242951096
"4287" 857.2 75.5834347632079 89.531183699879
"4288" 857.4 77.3238202402252 86.2271725963291
"4289" 857.6 78.7014779383193 82.6257126715996
"4290" 857.8 80.3544527614579 78.5436116379752
"4291" 858 81.3707109413863 74.7601408269901
"4292" 858.2 82.2866886976641 70.5697229026012
"4293" 858.4 83.0553091852493 66.4416053930773
"4294" 858.6 83.2550952231534 62.6185810406419
"4295" 858.8 83.1406016536305 58.2966458917869
"4296" 859 83.0620242000252 54.1296258015342
"4297" 859.2 83.0422205971269 50.2094798450528
"4298" 859.4 82.662121087927 45.9243573893433
"4299" 859.6 82.3796179975893 41.6204428700778
"4300" 859.8 81.2830005396608 37.6572962080104
"4301" 860 79.6877010608067 33.5283836844063
"4302" 860.2 77.5867130687002 29.669512978979
"4303" 860.4 75.1807805978057 26.372784663812
"4304" 860.6 72.4319426347633 23.1094018693671
"4305" 860.8 69.669973010558 19.788765032252
"4306" 861 66.701029438612 17.2867538019389
"4307" 861.2 63.2743919492188 15.2207723630806
"4308" 861.4 60.0243320788235 12.8635182129946
"4309" 861.6 56.9707223715002 10.871052947779
"4310" 861.8 55.6354209927983 9.84593728733071
"4311" 862 55.4766334185744 9.23793566844051
"4312" 862.2 55.2431528158457 9.55068016633416
"4313" 862.4 54.3549200588482 10.4660147453149
"4314" 862.6 53.0657507181063 11.7203450282912
"4315" 862.8 51.8812514366439 12.8532835778833
"4316" 863 51.7733831394411 12.3203096220051
"4317" 863.2 49.8201602431063 11.565960184075
"4318" 863.4 50.0386645992349 9.87497076135483
"4319" 863.6 50.1140460554284 7.45962326915322
"4320" 863.8 50.0044978010008 5.86065286181196
"4321" 864 50.0099693915772 5.90478022655303
"4322" 864.2 50.0668521095637 6.75780795246237
"4323" 864.4 49.6631900067621 8.36238233115535
"4324" 864.6 49.4582053451831 9.76652726297114
"4325" 864.8 49.654465957177 10.7224512696022
"4326" 865 48.9668212101099 12.4011013117053
"4327" 865.2 47.8081966267493 14.3532357767152
"4328" 865.4 46.693955603521 16.3196629608265
"4329" 865.6 45.5068179561892 18.3617693512766
"4330" 865.8 44.1451560665166 20.3766040306635
"4331" 866 43.0054374872269 22.5315594867593
"4332" 866.2 41.8239334588487 25.0680293537761
"4333" 866.4 41.114319549573 27.5773771362682
"4334" 866.6 40.8670297461145 30.428981150129
"4335" 866.8 40.6165336090778 33.6540731589711
"4336" 867 40.1965230082948 36.5419802534769
"4337" 867.2 39.6096188406608 39.7564781152307
"4338" 867.4 39.7705681223979 43.0761620701654
"4339" 867.6 40.335750946932 46.1563424518663
"4340" 867.8 41.5850712810774 48.734111429129
"4341" 868 42.7501540683529 51.6076863236332
"4342" 868.2 43.8772952652456 54.2857214416206
"4343" 868.4 44.480494479841 57.377631325708
"4344" 868.6 45.1407769180163 60.5434242003076
"4345" 868.8 45.9401705671523 63.2336493511714
"4346" 869 47.7614886478659 66.8979292732883
"4347" 869.2 49.4020053838002 69.927817230879
"4348" 869.4 51.1925640737838 73.3950031934825
"4349" 869.6 53.0061919961534 75.9637833116931
"4350" 869.8 55.362990002615 78.4603913693855
"4351" 870 58.6722658831568 81.4120828958395
"4352" 870.2 61.5859807489898 83.7727019801202
"4353" 870.4 64.2612037393888 85.2806403923472
"4354" 870.6 67.6093042927681 86.4237626479576
"4355" 870.8 71.1929981841767 87.0281449850684
"4356" 871 75.1809668583781 86.4287810399526
"4357" 871.2 78.0638148685252 86.0800391614624
"4358" 871.4 81.6516103198213 85.4767164530999
"4359" 871.6 84.6639986684403 83.8269053461762
"4360" 871.8 87.0295310610532 80.7107607631944
"4361" 872 88.8897945465115 77.5085041944593
"4362" 872.2 90.3132634285343 74.2302899860108
"4363" 872.4 91.0603393451434 70.1833337173654
"4364" 872.6 91.7841215502094 66.195388184629
"4365" 872.8 91.9819408187509 62.4724374114476
"4366" 873 91.3718549851545 58.2526448739135
"4367" 873.2 90.8411014057686 54.0764107950582
"4368" 873.4 90.1091165442047 50.048991672847
"4369" 873.6 88.5654167445904 45.9671749928769
"4370" 873.8 86.8577688637383 42.2344174549323
"4371" 874 84.8503445517502 38.500764661454
"4372" 874.2 82.1748961368585 35.2169998603909
"4373" 874.4 79.1451506219033 31.8538745293973
"4374" 874.6 75.7602372387082 29.0579170762998
"4375" 874.8 72.4829824663911 26.3442867962266
"4376" 875 69.205727694074 23.6939851107876
"4377" 875.2 65.4783727216974 21.7903898465061
"4378" 875.4 61.4611195260756 20.6529353529946
"4379" 875.6 57.4901876680515 19.8312741464974
"4380" 875.8 52.6699821110509 19.5870445582572
"4381" 876 48.5988465716406 19.1243398648983
"4382" 876.2 44.99886801026 18.9446709232856
"4383" 876.4 41.7205394052513 19.6524918720943
"4384" 876.6 38.0604369957525 21.2715878595092
"4385" 876.8 34.3945313967479 22.7017484326752
"4386" 877 31.3515164320676 24.9400825468155
"4387" 877.2 29.0953444249483 27.3265295371034
"4388" 877.4 27.2785754359828 30.2540493245273
"4389" 877.6 26.2059940928011 33.4574528140428
"4390" 877.8 25.3246199500167 37.1589055350697
"4391" 878 23.6589466413766 40.2078575326425
"4392" 878.2 22.2873372842641 43.6089506825892
"4393" 878.4 21.6449261736468 47.0428956356696
"4394" 878.6 20.8013496564463 50.5721405612869
"4395" 878.8 20.1574007398687 53.9462475067203
"4396" 879 19.8641246793004 57.4846997666795
"4397" 879.2 19.5853557973343 61.2573698037563
"4398" 879.4 19.4736943714974 64.5653805238512
"4399" 879.6 19.1202856308863 68.0237374855457
"4400" 879.8 18.5972488597894 71.422625976063
"4401" 880 18.3657708976101 74.8580528750724
"4402" 880.2 18.4259225919221 78.6711702929641
"4403" 880.4 19.1566455078692 82.0285100119364
"4404" 880.6 20.4944583345395 85.3740459571862
"4405" 880.8 21.8688258858371 88.6606584922776
"4406" 881 23.8393170534312 91.7725692011785
"4407" 881.2 26.8883429019483 93.5869234896002
"4408" 881.4 30.2812332523521 94.5905599287925
"4409" 881.6 33.8576592941747 95.6744494840075
"4410" 881.8 37.4748422223487 97.0819544814231
"4411" 882 41.1804105576787 97.8421447350201
"4412" 882.2 44.8584737724798 97.7720329695836
"4413" 882.4 48.7099078028131 97.0835743839775
"4414" 882.6 52.2820243498434 96.2023473944018
"4415" 882.8 55.8574848385752 94.781250852239
"4416" 883 59.1192068622727 92.8754272714954
"4417" 883.2 62.3326365458211 90.7015833670882
"4418" 883.4 65.619023585064 87.9685736838086
"4419" 883.6 68.3760334884309 85.1092197715818
"4420" 883.8 71.6766188560737 82.5727007426533
"4421" 884 75.0301063377422 80.2408340590818
"4422" 884.2 77.8111224672573 77.7740322041915
"4423" 884.4 80.5694107152252 74.7011956585654
"4424" 884.6 83.1331449652165 71.5063031027638
"4425" 884.8 84.8990284088752 67.957743812554
"4426" 885 86.3725264845252 64.5378987041204
"4427" 885.2 87.4247810806305 60.9033675048659
"4428" 885.4 88.1284741517688 57.1826330963598
"4429" 885.6 88.3283475272861 53.6617644459551
"4430" 885.8 87.645548996455 48.9690814502943
"4431" 886 86.8996551444304 44.6681699823445
"4432" 886.2 85.2810262256218 41.0265158977425
"4433" 886.4 83.1334271904752 37.244721147629
"4434" 886.6 81.0432669245752 33.375977301429
"4435" 886.8 78.632618351771 30.6105141766968
"4436" 887 75.2321020908972 27.955062266465
"4437" 887.2 71.6804626268682 25.1308899879637
"4438" 887.4 68.1270731916784 23.2803063877742
"4439" 887.6 63.7929535499502 21.529572067679
"4440" 887.8 59.7564841892032 20.2565304613663
"4441" 888 55.6692405910252 19.3706718599239
"4442" 888.2 51.3236267728913 18.9708876339237
"4443" 888.4 47.3221463398426 18.8430698301551
"4444" 888.6 43.9557634541209 19.1648066250682
"4445" 888.8 40.3544173681513 21.0882263108181
"4446" 889 36.8272126334489 23.2369726975612
"4447" 889.2 33.6635727200078 25.2845791346247
"4448" 889.4 30.4174464953642 28.2241800274511
"4449" 889.6 27.3483790445459 31.0502032608811
"4450" 889.8 25.027419862273 33.9997051134211
"4451" 890 23.2555285172002 36.975337138204
"4452" 890.2 21.6369061817395 40.6699782382094
"4453" 890.4 21.0690077892666 44.2048339628101
"4454" 890.6 21.2168591055928 47.8534160678047
"4455" 890.8 21.6195190899091 51.5160461219862
"4456" 891 22.5536915066468 55.3095022941561
"4457" 891.2 23.6677185075252 58.8394892009326
"4458" 891.4 24.9112921211041 62.2221021610238
"4459" 891.6 26.7129777083787 65.3739180437152
"4460" 891.8 29.5644439389463 68.3272286650501
"4461" 892 32.0413419330252 71.2596284947583
"4462" 892.2 35.120176207758 73.6098836663101
"4463" 892.4 38.6623465020252 75.1354102310759
"4464" 892.6 42.143669337841 76.5607792384711
"4465" 892.8 45.809857970303 78.1355549209901
"4466" 893 49.358632492907 79.2367608205381
"4467" 893.2 53.0906338466674 79.7774399210189
"4468" 893.4 57.0850528887988 79.9211740160724
"4469" 893.6 60.5045802914161 79.5731220152199
"4470" 893.8 64.0700089550434 78.9074809141654
"4471" 894 67.9673969314306 78.1865292098317
"4472" 894.2 72.0733821632395 77.6731870715754
"4473" 894.4 76.0515487740252 76.8501980582719
"4474" 894.6 79.9146786258901 75.0672536073723
"4475" 894.8 82.9138184756801 72.702079036014
"4476" 895 84.9683815527094 69.2496596421554
"4477" 895.2 85.6100877729405 65.2404144448663
"4478" 895.4 86.3857288864574 61.1410686449172
"4479" 895.6 86.7821423858528 57.1748850023877
"4480" 895.8 86.6947251025888 52.9616405496563
"4481" 896 86.3164162763133 48.4634621895189
"4482" 896.2 85.4257094011287 44.352564287879
"4483" 896.4 83.722431305373 40.2267132310073
"4484" 896.6 81.9542669264269 36.5392042673258
"4485" 896.8 79.5316593349607 33.4285349278306
"4486" 897 76.3776910363911 30.2896582419339
"4487" 897.2 73.1305173465252 27.0964926075726
"4488" 897.4 69.8908279451161 24.8766073623191
"4489" 897.6 65.5914743288823 23.0912192896752
"4490" 897.8 61.6147222611608 21.665886867629
"4491" 898 57.3111275372017 20.5678408800366
"4492" 898.2 53.4378971394627 20.1845066436826
"4493" 898.4 49.5916570112907 19.9959874851821
"4494" 898.6 46.1876007998861 20.058896244616
"4495" 898.8 42.7620397336041 19.8005264472606
"4496" 899 39.1379834778305 20.2751657101113
"4497" 899.2 35.8411374370336 21.8213479239946
"4498" 899.4 33.9195965498478 24.3356467744839
"4499" 899.6 31.4684013334715 27.3196518289555
"4500" 899.8 29.4935534101502 29.848020455104
"4501" 900 27.9353949321099 32.4291450428578
"4502" 900.2 26.5350298168183 35.3611595029997
"4503" 900.4 25.0850537566948 38.1642110404595
"4504" 900.6 24.3243043328217 40.8757613940848
"4505" 900.8 24.1336925685788 44.0882804920576
"4506" 901 23.7919462808787 47.6798541093187
"4507" 901.2 23.104564700782 51.070936571129
"4508" 901.4 23.104564700782 54.3024920602912
"4509" 901.6 23.6361899143395 58.0925397359005
"4510" 901.8 24.4273621159982 61.3445462044263
"4511" 902 25.785893343841 65.0406412577343
"4512" 902.2 27.8270675316406 68.0878170923598
"4513" 902.4 30.1275627219045 71.034675499767
"4514" 902.6 32.5933745390339 73.5789654026247
"4515" 902.8 35.9325730846591 75.8579746844862
"4516" 903 39.3195785732127 77.4506322961469
"4517" 903.2 42.9134576487139 77.8048040761479
"4518" 903.4 46.4072526869395 77.4399682131576
"4519" 903.6 50.2715739702944 76.8321868144271
"4520" 903.8 53.8447550882931 75.6980134396469
"4521" 904 57.1963763197884 73.9233099261554
"4522" 904.2 60.0484694533645 72.2345047470398
"4523" 904.4 61.8876728368876 72.2024104087254
"4524" 904.6 63.9745357959989 72.372259320208
"4525" 904.8 66.8248807723526 72.3574145607927
"4526" 905 70.0796623000252 72.2357926797679
"4527" 905.2 73.3752765548234 72.3596280023767
"4528" 905.4 76.5603170106468 72.3058701437777
"4529" 905.6 79.5886522844161 72.1731757322199
"4530" 905.8 82.7647964407357 71.4190806438659
"4531" 906 86.0820736420167 70.1352049612307
"4532" 906.2 89.5832469792153 68.8642828314266
"4533" 906.4 92.7063788114998 67.3362957516036
"4534" 906.6 95.9445217777176 65.4047956330265
"4535" 906.8 98.8752011143218 63.1280301357138
"4536" 907 101.299560363348 60.2347673965753
"4537" 907.2 103.401415484182 57.5342215368811
"4538" 907.4 105.747896928422 55.1330210466166
"4539" 907.6 108.505271614462 52.9561064335828
"4540" 907.8 111.033693454402 50.8283153815225
"4541" 908 113.454066289 48.9105383985393
"4542" 908.2 115.137259694313 48.0310835262392
"4543" 908.4 115.1836331311 48.033063886529
"4544" 908.6 115.088512364102 47.9485120936419
"4545" 908.8 114.902071451629 47.0474773046001
"4546" 909 114.331453962469 45.3507950278856
"4547" 909.2 114.289597785641 44.5864132426162
"4548" 909.4 113.975850136512 42.7464203406421
"4549" 909.6 113.534761252887 40.2698353041549
"4550" 909.8 112.929358877269 37.4733236071725
"4551" 910 112.047385480034 34.3471922718445
"4552" 910.2 110.860083280512 30.8455456319638
"4553" 910.4 109.399136801894 27.9486667450238
"4554" 910.6 107.821718510846 25.2327075793854
"4555" 910.8 105.679601952098 22.9662169869677
"4556" 911 103.237946116923 20.9385417201547
"4557" 911.2 100.66348864495 19.4485212742047
"4558" 911.4 97.7544765296114 18.0699964551549
"4559" 911.6 94.7864399986804 17.0325266722842
"4560" 911.8 91.9080927085817 15.7577833020942
"4561" 912 88.6913508726302 14.6766850598685
"4562" 912.2 85.7616897130765 13.8248731611034
"4563" 912.4 82.4994551843586 13.2856058206419
"4564" 912.6 79.0234570251874 13.0185812182912
"4565" 912.8 75.9067896944323 12.9855120591821
"4566" 913 72.50602097237 12.9766577476635
"4567" 913.2 68.864646378615 13.105850040488
"4568" 913.4 65.4200470018631 13.5940156376425
"4569" 913.6 62.2616399558388 14.4210688073324
"4570" 913.8 59.0446546850252 15.801104879304
"4571" 914 56.0189267905897 17.865405117871
"4572" 914.2 53.2462300212857 20.1194584648349
"4573" 914.4 50.4655666063145 22.6910642887406
"4574" 914.6 47.4384231464252 24.999108285454
"4575" 914.8 44.7490356804302 27.1554946908811
"4576" 915 42.1741299437143 29.3325715947089
"4577" 915.2 40.159073349174 32.34736652841
"4578" 915.4 38.2562315913073 35.5686649382316
"4579" 915.6 36.0891757972303 38.6877606049752
"4580" 915.8 34.6399962225882 42.1000154027509
"4581" 916 33.4044899325252 45.7071712598132
"4582" 916.2 33.0081862534726 49.5403844313396
"4583" 916.4 32.8417224097958 53.350591679074
"4584" 916.6 32.900361767156 56.8802401951664
"4585" 916.8 33.394057677427 60.658179006388
"4586" 917 33.938672438227 64.1771668782483
"4587" 917.2 34.238815117016 68.1111798466611
"4588" 917.4 35.0296455994616 71.6668636181199
"4589" 917.6 36.3432245807979 75.3066458089927
"4590" 917.8 37.1496695127841 79.1302253669594
"4591" 918 38.5749885527915 82.3814815422879
"4592" 918.2 40.7395244060252 84.9511918838719
"4593" 918.4 43.8564714767434 86.9482837891381
"4594" 918.6 46.8706285259686 89.0516936353649
"4595" 918.8 50.2882335792028 90.7642047541664
"4596" 919 54.0290926915797 91.4872143158518
"4597" 919.2 57.7970497064352 91.104645962159
"4598" 919.4 61.5536948318211 90.4750543992413
"4599" 919.6 65.1234547276134 89.4032692517467
"4600" 919.8 68.4274730355818 87.7179396628083
"4601" 920 71.8131894478487 85.5620174660408
"4602" 920.2 75.3430827389109 83.526841321129
"4603" 920.4 78.268536729256 81.1313458897733
"4604" 920.6 81.2156438409141 78.4240518521012
"4605" 920.8 84.3012496541161 75.9156366035745
"4606" 921 86.6485427875295 72.6306885334073
"4607" 921.2 88.6444398170252 68.6312892463922
"4608" 921.4 89.9227031425637 64.8522130495906
"4609" 921.6 90.896134717058 60.9002871342684
"4610" 921.8 90.6783431813586 56.6400369451547
"4611" 922 90.5473807586831 52.1436896333922
"4612" 922.2 89.6830287690252 48.2372003357152
"4613" 922.4 88.6972883698925 44.3017262777839
"4614" 922.6 87.4660408137945 40.0858611172829
"4615" 922.8 85.8042821193941 36.5966671806536
"4616" 923 83.7460528480336 32.6250731253139
"4617" 923.2 81.5303236867815 28.8514605360618
"4618" 923.4 78.9066214273558 25.8118669582742
"4619" 923.6 75.4277621168789 22.2279281450071
"4620" 923.8 72.6580445036072 19.5684905311618
"4621" 924 69.0062426209764 17.3357942095193
"4622" 924.2 65.5546809990736 15.6322294781371
"4623" 924.4 62.1831406743502 13.918662403804
"4624" 924.6 59.0509875444886 12.7318053796168
"4625" 924.8 56.1208010049383 12.1340109804421
"4626" 925 53.7229865061862 12.7509649629087
"4627" 925.2 51.6256825268269 14.2256504959739
"4628" 925.4 49.9634388898517 16.3050297409059
"4629" 925.6 48.5688872749483 18.9845298136675
"4630" 925.8 47.1979767125798 21.2256866132887
"4631" 926 45.6560343910855 23.4890133792756
"4632" 926.2 43.9733127338434 25.755330866129
"4633" 926.4 42.5301950129218 28.1391611115601
"4634" 926.6 40.9702027373062 31.2883920494596
"4635" 926.8 39.4978779986663 34.7630927382829
"4636" 927 37.6718818225856 37.9867302803618
"4637" 927.2 35.8185377444476 41.2502274614308
"4638" 927.4 34.603650202762 44.719828473208
"4639" 927.6 33.54842481446 48.6392837422073
"4640" 927.8 32.5696676173035 52.3003097980073
"4641" 928 32.4106677456976 55.942679791017
"4642" 928.2 32.6397107951434 59.5968076952745
"4643" 928.4 33.054687403553 63.566459899879
"4644" 928.6 33.5027193079633 67.4562857231467
"4645" 928.8 34.4923223262149 71.0581780514825
"4646" 929 35.9012763193645 74.8147491746648
"4647" 929.2 37.0658668629712 78.1163542806425
"4648" 929.4 38.4148323125299 81.7517763248954
"4649" 929.6 39.9754196770538 85.4816140986433
"4650" 929.8 41.5601526031904 88.9639497682391
"4651" 930 42.7158684311903 92.525004583663
"4652" 930.2 43.5346269230952 95.988610508939
"4653" 930.4 43.8884095321783 99.2302002969045
"4654" 930.6 43.347798933207 100.47472467422
"4655" 930.8 43.8471772858377 100.594590231535
"4656" 931 44.9873532197052 100.362368233049
"4657" 931.2 46.9167441549742 99.4567292647515
"4658" 931.4 49.3338479838252 98.168212415508
"4659" 931.6 52.0544641994939 97.0000987804728
"4660" 931.8 55.1566380541489 95.3260683840569
"4661" 932 57.848703770601 93.2675467951896
"4662" 932.2 60.7913724679343 90.9897323890987
"4663" 932.4 63.5273878822605 88.3646802997467
"4664" 932.6 66.1710890716854 85.2763091189154
"4665" 932.8 68.6366228426791 82.3372075816387
"4666" 933 70.5096285978142 79.4094078267896
"4667" 933.2 72.5095685273459 76.4453303300158
"4668" 933.4 74.9109555499538 73.1629754507808
"4669" 933.6 77.6129096203913 70.1202343804683
"4670" 933.8 79.9667558101831 67.3364694674185
"4671" 934 82.6065413333642 64.2634367018833
"4672" 934.2 85.5481465038752 61.151740586479
"4673" 934.4 87.8947084173002 58.136587035204
"4674" 934.6 90.1363473075006 54.1707415067602
"4675" 934.8 91.8103905929748 50.4589109387005
"4676" 935 92.0984026552941 46.6263867912467
"4677" 935.2 91.7021276855778 42.3283407547869
"4678" 935.4 91.0065695627286 38.0962760722561
"4679" 935.6 89.4441096718739 34.0814977586332
"4680" 935.8 87.4170165101161 30.6478573342282
"4681" 936 85.1821276554688 27.1530286997177
"4682" 936.2 82.653554764635 24.3177717679339
"4683" 936.4 79.2491372386387 22.1551800871374
"4684" 936.6 75.7200157304632 19.9551119875009
"4685" 936.8 72.3675375528941 18.1542643864815
"4686" 937 68.5686005051072 16.2962968555471
"4687" 937.2 64.8477704543252 14.106906651354
"4688" 937.4 61.2153496027117 13.0381172049341
"4689" 937.6 57.1622122095252 12.3152287922411
"4690" 937.8 53.7207953512437 12.3693156969694
"4691" 938 51.0605021165252 13.850505003829
"4692" 938.2 49.3208656219252 16.099699203004
"4693" 938.4 47.9163028150417 18.6032296739472
"4694" 938.6 46.2180811278252 21.6709669222856
"4695" 938.8 45.2833510710252 24.6641409650514
"4696" 939 44.4839108908673 27.648022574708
"4697" 939.2 43.5240171997493 30.6807942042239
"4698" 939.4 42.4032304478319 34.0814977586332
"4699" 939.6 41.3886425010252 37.1607834629308
"4700" 939.8 40.0513443371668 40.7758086962706
"4701" 940 39.3017278256002 44.320108383129
"4702" 940.2 38.9481966723004 47.9623159693859
"4703" 940.4 39.306987920508 51.6047802458101
"4704" 940.6 40.1894822307884 54.8426543441817
"4705" 940.8 40.7244555931056 58.126618435888
"4706" 941 40.8467700043296 61.352967195929
"4707" 941.2 41.6424940417484 64.8310810456737
"4708" 941.4 43.3524997884405 68.0723296593239
"4709" 941.6 44.9135174000924 71.5034286740786
"4710" 941.8 46.5723962083527 74.6632199000228
"4711" 942 48.4226204787407 78.0048608371118
"4712" 942.2 50.5496743982861 80.9247244359551
"4713" 942.4 52.908404363117 83.9222673900098
"4714" 942.6 55.8025729564847 86.4110309108047
"4715" 942.8 58.6309177310158 89.1189633769328
"4716" 943 61.4752413296363 92.1565057729901
"4717" 943.2 64.9061304176327 94.4113991346711
"4718" 943.4 68.8519017889109 96.2198820130719
"4719" 943.6 71.7117306531681 96.2972462921494
"4720" 943.8 74.7867722796438 94.5230356892115
"4721" 944 76.9417678757395 92.116395868027
"4722" 944.2 79.2946426409675 88.5649963815521
"4723" 944.4 81.3361337356723 85.0465413317761
"4724" 944.6 82.1220512663041 81.2736525490617
"4725" 944.8 82.462544547584 77.1807573570702
"4726" 945 82.6985180668252 73.1632072786719
"4727" 945.2 82.5290640799199 69.2120791208659
"4728" 945.4 81.9453113003084 65.3365992005361
"4729" 945.6 81.6904094427643 61.4071544455986
"4730" 945.8 81.9852518306723 57.5708451593811
"4731" 946 81.6350835601545 53.3338965505945
"4732" 946.2 81.5848419405928 49.5095443966696
"4733" 946.4 81.2422551957666 45.4471116963445
"4734" 946.6 79.9657308868752 41.220569479504
"4735" 946.8 78.5831093445252 37.260949100004
"4736" 947 76.2917224691752 33.768693748904
"4737" 947.2 73.6362012818236 30.1557233714274
"4738" 947.4 71.2118945181892 26.7832785378831
"4739" 947.6 67.4862809585728 23.4246878012243
"4740" 947.8 64.3769223532204 20.4420617763242
"4741" 948 61.0907178373641 17.8854445407985
"4742" 948.2 57.7004180001039 15.5064205976723
"4743" 948.4 54.3401446883121 13.3273796669405
"4744" 948.6 51.6139027975167 12.642045146968
"4745" 948.8 49.9504556263361 13.1417116822803
"4746" 949 48.5233457003787 13.5004289001808
"4747" 949.2 46.2377301079982 14.1483975782371
"4748" 949.4 44.1725124527991 15.6358619903377
"4749" 949.6 42.721709418074 17.2787984743485
"4750" 949.8 41.3556364961947 19.068314287468
"4751" 950 39.5951920224204 21.12879399225
"4752" 950.2 37.909154927331 23.2704424231208
"4753" 950.4 36.7084464883361 25.74878513744
"4754" 950.6 35.7899989316502 28.361540017554
"4755" 950.8 34.7202240885643 30.9776270530334
"4756" 951 33.620277839782 34.2079010869669
"4757" 951.2 33.3098020636215 37.5966741697804
"4758" 951.4 33.3452226281991 40.8024527587464
"4759" 951.6 33.7591866058645 44.1891256246737
"4760" 951.8 34.6993097114989 47.7194373543132
"4761" 952 35.7883201779562 50.9937139012066
"4762" 952.2 37.0872298502641 54.7037001399609
"4763" 952.4 38.8311172067252 57.688695549654
"4764" 952.6 40.894439985 61.367367799045
"4765" 952.8 42.5297237838147 64.8937355836027
"4766" 953 44.2837092047252 67.973971764929
"4767" 953.2 46.3275358686718 70.8802301599221
"4768" 953.4 48.3026118739633 74.2703023982706
"4769" 953.6 49.7300922470339 77.3517526608682
"4770" 953.8 51.6261621707395 80.7611345806469
"4771" 954 53.7517572272111 83.4039109916335
"4772" 954.2 56.5429184594306 85.9233151529398
"4773" 954.4 59.5113179641333 88.589962462129
"4774" 954.6 62.6761098053863 90.7032024825179
"4775" 954.8 66.0789509585481 92.9587058978355
"4776" 955 69.3662626072679 94.5555468187018
"4777" 955.2 73.1155376981791 95.0549290275233
"4778" 955.4 75.7294863345829 93.7816589181002
"4779" 955.6 78.3096929348131 91.3083903630078
"4780" 955.8 80.7599043819163 88.4832757257231
"4781" 956 82.5427297240252 85.0007212309526
"4782" 956.2 83.0358098154194 81.1538153622925
"4783" 956.4 82.8619290808326 76.8224637857988
"4784" 956.6 83.1850149969726 72.7241496559185
"4785" 956.8 82.759488802177 68.6145122279594
"4786" 957 81.9840245065431 64.4624746988701
"4787" 957.2 81.5239443749235 60.3951329357477
"4788" 957.4 80.8550226770252 56.1024789939939
"4789" 957.6 80.3290131862493 51.9573185215428
"4790" 957.8 80.1155924992426 47.7926079661203
"4791" 958 79.4561731823002 43.638534383379
"4792" 958.2 79.1576593277856 39.1518408399637
"4793" 958.4 78.2531856846698 35.1637880149803
"4794" 958.6 76.8787719992236 30.8828273553935
"4795" 958.8 75.1752393457752 26.9069559001894
"4796" 959 73.0266584513252 22.785615581504
"4797" 959.2 71.1486132274365 19.3039345735645
"4798" 959.4 68.6361472982871 15.9412834774385
"4799" 959.6 65.8735798938299 12.7536982726837
"4800" 959.8 63.1641797659764 9.83768860483635
"4801" 960 60.0960131733203 8.05036879299788
"4802" 960.2 58.3622484825893 8.47547429615467
"4803" 960.4 57.2638882297155 9.05289039690779
"4804" 960.6 54.5281593082357 9.62303799986587
"4805" 960.8 51.3850611640252 10.3928692844624
"4806" 961 49.3929401138528 11.8015301618876
"4807" 961.2 47.9841079974351 13.8956240320717
"4808" 961.4 46.8477802277143 16.1167453714652
"4809" 961.6 45.7239000732056 18.2659978290635
"4810" 961.8 44.6694393811777 20.1938190521884
"4811" 962 43.2695017616594 22.3229210369583
"4812" 962.2 42.02992641212 24.7077885610945
"4813" 962.4 41.4183479053727 27.2339998825358
"4814" 962.6 40.7820895270088 30.1193198949733
"4815" 962.8 40.0205012854098 33.0121382871547
"4816" 963 39.513291231605 35.9208475202635
"4817" 963.2 39.3689086762288 39.5729296777485
"4818" 963.4 39.0518173590252 43.3251670271721
"4819" 963.6 38.5505852995817 47.2947626097812
"4820" 963.8 38.3586306961078 50.8529758162942
"4821" 964 37.9240452252774 55.0299925001116
"4822" 964.2 37.9390434818823 58.6377989357005
"4823" 964.4 38.3555951190783 62.3518048451202
"4824" 964.6 39.621861067907 66.1965683993472
"4825" 964.8 41.6460893387032 69.5774034795951
"4826" 965 44.0377460779171 73.0391981538047
"4827" 965.2 46.7990418228502 75.539443162154
"4828" 965.4 49.9463794225616 78.2347585248018
"4829" 965.6 53.0314084739987 80.767227756191
"4830" 965.8 56.1023689482199 82.9144874368193
"4831" 966 59.3079418375766 84.9112221555122
"4832" 966.2 62.6148042075252 86.6013006619927
"4833" 966.4 66.1370576375786 87.6244780722844
"4834" 966.6 69.6489390781093 88.1325465335029
"4835" 966.8 73.4365301627395 87.7998930093576
"4836" 967 77.0786827008193 87.1313559192467
"4837" 967.2 80.5852920511417 85.5372167804009
"4838" 967.4 83.5170135189504 83.5608138569421
"4839" 967.6 86.0804233417752 80.4399241582401
"4840" 967.8 87.8121126896046 77.1218050155122
"4841" 968 88.1067740741856 73.5096018890441
"4842" 968.2 87.6339208367009 70.5339531817506
"4843" 968.4 87.107608867782 66.8322256670209
"4844" 968.6 86.4451396951523 63.4580901840189
"4845" 968.8 85.7199919784989 59.7862010992606
"4846" 969 84.5400161701791 56.540172622847
"4847" 969.2 82.4490309381383 53.0352243716508
"4848" 969.4 80.3131968291327 49.931492906848
"4849" 969.6 78.2205531402447 46.6379349467388
"4850" 969.8 75.6457135953025 43.3077023458853
"4851" 970 72.9585010513502 40.139787851329
"4852" 970.2 70.2379837866106 37.5946116329827
"4853" 970.4 66.1892454199095 35.6369468247241
"4854" 970.6 62.5141909028002 33.856324691729
"4855" 970.8 58.0742231330002 32.558088501729
"4856" 971 54.2312789805761 31.6535039293409
"4857" 971.2 50.343025567273 30.6943727960494
"4858" 971.4 46.4517636420252 30.2059508303085
"4859" 971.6 42.286405832415 30.2144421187307
"4860" 971.8 38.5225364507945 30.5621335798726
"4861" 972 35.0443672251568 31.5188162675238
"4862" 972.2 32.1199193866305 32.6393990841554
"4863" 972.4 28.4804655261681 33.6282060469147
"4864" 972.6 25.0610840735166 34.5788602816118
"4865" 972.8 21.3423483907311 35.9143017915744
"4866" 973 19.0390071685637 38.0353136992316
"4867" 973.2 16.805375159615 40.3455083552829
"4868" 973.4 15.4803637527644 43.2984529466508
"4869" 973.6 14.3520416415893 46.2042152640008
"4870" 973.8 13.1502820461491 49.6198991304476
"4871" 974 12.6607003883647 52.782464465652
"4872" 974.2 12.7710012692861 56.3203263828682
"4873" 974.4 12.9459261286563 59.4956071477892
"4874" 974.6 13.4646539922638 62.9015604933951
"4875" 974.8 14.0902760694797 66.3063283681381
"4876" 975 15.1537452236468 69.8041339181831
"4877" 975.2 16.7255713020515 72.9052194403132
"4878" 975.4 18.6010567223707 76.0430997931381
"4879" 975.6 20.696663300227 79.3129333943217
"4880" 975.8 22.8905967508009 82.4215206023533
"4881" 976 25.2456214655579 85.8357604515683
"4882" 976.2 27.9828372082121 88.423739697615
"4883" 976.4 31.0063591926641 91.1179168209901
"4884" 976.6 34.0732040454875 93.7547379463083
"4885" 976.8 37.3313393014038 95.1113935757795
"4886" 977 41.3926994891189 95.7018625904728
"4887" 977.2 45.6804586114958 96.1693708066879
"4888" 977.4 49.6025828751552 95.478403686269
"4889" 977.6 53.8271117656357 94.8802584437817
"4890" 977.8 57.9649990780354 93.8133760306698
"4891" 978 61.3723921736952 91.435696190609
"4892" 978.2 64.6819956792944 88.7335174254464
"4893" 978.4 67.8101984697705 86.2445640622705
"4894" 978.6 70.6562319020546 84.5463385644526
"4895" 978.8 73.6164106001611 82.7957956995756
"4896" 979 76.7547600436085 80.9880683273512
"4897" 979.2 79.9765075076757 78.7271486885853
"4898" 979.4 82.4374673302414 76.0005801655885
"4899" 979.6 84.9760903775893 72.9212502920521
"4900" 979.8 87.3292701115035 69.687643535729
"4901" 980 88.7437167021428 65.9526507457425
"4902" 980.2 89.1660320561933 61.5073768808281
"4903" 980.4 89.3176844252907 56.9336792946423
"4904" 980.6 88.4585059898133 52.886266836807
"4905" 980.8 86.8056449375683 48.8415516655428
"4906" 981 84.8080418555591 45.291585125307
"4907" 981.2 81.7735247814502 41.876178755454
"4908" 981.4 78.8800010633859 38.7802578871126
"4909" 981.6 75.7355027507219 36.4434327451126
"4910" 981.8 72.0280635496946 34.3645213422339
"4911" 982 68.1809918721502 32.373089844654
"4912" 982.2 64.5050808669304 31.2851455340514
"4913" 982.4 60.4591676816078 30.4526880718595
"4914" 982.6 56.154370956762 29.465553240708
"4915" 982.8 52.6047486097563 29.1787469705156
"4916" 983 48.5788737071791 28.9576468014624
"4917" 983.2 44.6171509208936 28.8301007898132
"4918" 983.4 40.6097007870252 29.4503947111122
"4919" 983.6 36.580691921508 30.2913233472239
"4920" 983.8 32.8581967392996 31.3388953647131
"4921" 984 29.1186461001534 32.5094878648726
"4922" 984.2 25.5556619838303 34.2939843157816
"4923" 984.4 22.1032338785591 36.0961121795273
"4924" 984.6 18.6728379867688 37.8156121901547
"4925" 984.8 15.9796925410418 39.7601878810629
"4926" 985 13.4089252195714 42.8658656593727
"4927" 985.2 10.9934126526099 45.9219998175697
"4928" 985.4 7.94978749288234 48.2988204713055
"4929" 985.6 5.1321513048002 50.279012495229
"4930" 985.8 3.55154874347522 52.959870227579
"4931" 986 4.18555904564468 54.4934548100759
"4932" 986.2 5.40153531422522 56.7301174584942
"4933" 986.4 6.39334299662003 59.4311299670773
"4934" 986.6 8.10784077366238 62.4172910954122
"4935" 986.8 10.2645490149045 65.3571305067756
"4936" 987 12.1949722797432 67.7848953146931
"4937" 987.2 14.3318729647311 70.2270115797089
"4938" 987.4 16.4758228959996 73.2508025556675
"4939" 987.6 18.5420038359359 75.8092908273612
"4940" 987.8 20.8266677024448 78.5599287549237
"4941" 988 23.2873474369037 81.5807003409795
"4942" 988.2 25.5609796179419 84.9080203788235
"4943" 988.4 28.0804968024026 87.6077120617705
"4944" 988.6 31.2436756585925 90.4112380402156
"4945" 988.8 34.1246435926384 93.3836383561479
"4946" 989 37.4065759817915 95.34321725983
"4947" 989.2 41.4830596784798 96.3085667190381
"4948" 989.4 45.3060386937631 96.6049954060222
"4949" 989.6 49.1937958372677 96.4383903380381
"4950" 989.8 52.9964801050149 95.3983413265929
"4951" 990 56.6047343161723 93.2941594800114
"4952" 990.2 60.1955909996214 91.0628527432733
"4953" 990.4 63.49207767255 88.467851137327
"4954" 990.6 66.7347949399076 85.5887458581878
"4955" 990.8 69.4882435912474 82.6036511415735
"4956" 991 72.1935827377044 79.112838275129
"4957" 991.2 75.0105332123243 75.9133533844468
"4958" 991.4 77.6130384136641 72.4557715897401
"4959" 991.6 79.9630448809649 68.9597359340256
"4960" 991.8 82.5427297240252 65.4780294693855
"4961" 992 84.477981807254 61.7747839376629
"4962" 992.2 86.3469874119351 57.8132517349323
"4963" 992.4 87.8776003047964 53.86324457979
"4964" 992.6 89.0871716459227 49.6262327084111
"4965" 992.8 90.5568835490168 45.2256008517845
"4966" 993 90.7216177210252 41.1078060155649
"4967" 993.2 89.9186750018319 36.8928882305912
"4968" 993.4 87.8362877887502 33.330539034779
"4969" 993.6 84.4557504899508 30.4096685456497
"4970" 993.8 81.4507455738881 27.652430847
"4971" 994 78.293381024074 24.6534133194949
"4972" 994.2 74.8014729588155 22.055357724629
"4973" 994.4 71.2437110518992 19.2161479057425
"4974" 994.6 67.5797529424219 17.0453462459472
"4975" 994.8 62.7765336311947 14.8699504730273
"4976" 995 58.9764972850502 13.736909337204
"4977" 995.2 55.1620483167964 12.9291973889934
"4978" 995.4 52.1882072815676 12.5034199266799
"4979" 995.6 49.852269696 13.6588242487173
"4980" 995.8 47.8873339083227 16.5335622272447
"4981" 996 45.0149761947731 20.7413026902971
"4982" 996.2 41.9679394900084 23.9552554766332
"4983" 996.4 39.680717021558 27.7218394555717
"4984" 996.6 37.8375846872017 31.4697520116921
"4985" 996.8 36.2855756311021 34.7830656027444
"4986" 997 35.2925769131991 38.6180292564421
"4987" 997.2 34.7710543430515 42.7656413661553
"4988" 997.4 34.8692390251556 47.0915604235203
"4989" 997.6 35.6290946581015 50.8365939368324
"4990" 997.8 36.6685415643555 55.0228151751841
"4991" 998 37.524681630262 58.6690346936553
"4992" 998.2 39.3224665986354 62.4976154434511
"4993" 998.4 41.7781133580252 65.968196851379
"4994" 998.6 44.272035988563 69.241879412003
"4995" 998.8 47.0695450014045 72.6127039720946
"4996" 999 49.5473854536976 76.3026045914308
"4997" 999.2 52.4348418073183 79.2034909746032
"4998" 999.4 55.3958067740164 82.0459329592618
"4999" 999.6 58.1748364377252 84.7849502107108
"5000" 999.8 61.3720381092798 87.1713443708745
"5001" 1000 64.8078527247448 88.7513320072412
"5002" 1000.2 68.6038371972422 90.6389710903083
"5003" 1000.4 72.7143180973782 91.9921049482761
"5004" 1000.6 76.5670249082899 92.8015933961584
"5005" 1000.8 80.5953754390252 92.4235775643643
"5006" 1001 83.8409659140252 90.243915368189
"5007" 1001.2 86.6333984736479 87.2182412047705
"5008" 1001.4 89.319772296631 84.224643273254
"5009" 1001.6 91.0064734287339 80.9921296919154
"5010" 1001.8 91.9513358898863 77.879513894629
"5011" 1002 91.3098450920695 73.6843727903945
"5012" 1002.2 89.8233786274036 70.0637811561831
"5013" 1002.4 87.9509083786831 66.8308406355238
"5014" 1002.6 86.2214386520683 64.1987904579394
"5015" 1002.8 83.6446472706594 61.4409939424705
"5016" 1003 80.348393919952 58.0655798484705
"5017" 1003.2 77.5487769046236 55.5211199699651
"5018" 1003.4 75.5614646123002 53.264955732229
"5019" 1003.6 73.701632174647 49.9352526435744
"5020" 1003.8 71.8253071604632 46.5485683555505
"5021" 1004 69.0245703456099 42.888747973646
"5022" 1004.2 67.0780145929849 40.3102336995
"5023" 1004.4 64.1936096237112 37.2559868335753
"5024" 1004.6 61.0584786629532 34.918801189625
"5025" 1004.8 57.9844284631919 32.2248745462957
"5026" 1005 54.4214317571657 29.2670061139555
"5027" 1005.2 51.0272546043423 27.4620364915193
"5028" 1005.4 47.6360083616838 25.6508386849827
"5029" 1005.6 43.9396766143752 23.798239809704
"5030" 1005.8 40.3053244029832 22.8621187855576
"5031" 1006 35.9033218595798 22.1191785793475
"5032" 1006.2 32.1535623494489 22.0355541217307
"5033" 1006.4 28.254073599439 22.4515435964049
"5034" 1006.6 25.0075648318201 23.3952040489239
"5035" 1006.8 21.767036350017 24.8090132466414
"5036" 1007 18.7600584228908 25.578596191524
"5037" 1007.2 16.7563190012884 25.2804497334711
"5038" 1007.4 16.914018115565 25.4554727726866
"5039" 1007.6 16.053399609958 26.5800926809526
"5040" 1007.8 15.1587704622201 28.3264986424256
"5041" 1008 13.4285624056387 30.0558746148517
"5042" 1008.2 11.5482087094155 32.3256725594217
"5043" 1008.4 9.74088977930021 34.583336958129
"5044" 1008.6 7.86444339467775 37.0532863196121
"5045" 1008.8 6.75236671397394 39.7463224214367
"5046" 1009 5.68823823080671 42.8625927950282
"5047" 1009.2 4.82874455384416 46.3838562575773
"5048" 1009.4 4.43884324717906 49.5496700613085
"5049" 1009.6 4.20479758998884 52.9545592613472
"5050" 1009.8 4.07526641357388 56.1754174491556
"5051" 1010 4.12114987183771 59.6810244455219
"5052" 1010.2 4.68548063768576 63.0123274343767
"5053" 1010.4 5.20610440205199 66.7819127490397
"5054" 1010.6 6.28300439912777 70.1882966715649
"5055" 1010.8 8.01945681388607 73.7991011044073
"5056" 1011 10.2546808627556 77.0842031156247
"5057" 1011.2 12.265263685177 80.6950636316915
"5058" 1011.4 14.8701577775031 82.7593884229697
"5059" 1011.6 18.2555432965724 84.4147858850441
"5060" 1011.8 21.9862529806694 85.5128930310233
"5061" 1012 25.8832932883837 87.2108926980347
"5062" 1012.2 29.6340411121395 88.615927185929
"5063" 1012.4 33.7502446729232 90.0219964635474
"5064" 1012.6 37.6925640680952 91.634326327679
"5065" 1012.8 41.7977836033282 92.6931756323412
"5066" 1013 45.6691126817681 94.0573914451576
"5067" 1013.2 49.3014563481935 95.3356491206637
"5068" 1013.4 53.3542669492529 96.253412130228
"5069" 1013.6 57.7102820237572 96.7996333790981
"5070" 1013.8 61.763082585904 96.5249394173715
"5071" 1014 65.8642130242605 95.5240710534231
"5072" 1014.2 69.6850499135599 94.2405033445449
"5073" 1014.4 73.5810816712899 92.5113994242761
"5074" 1014.6 77.5021290067293 90.1412222360984
"5075" 1014.8 81.5603144533233 87.8122690521579
"5076" 1015 85.2870210761539 85.5680285188716
"5077" 1015.2 89.2787209269967 83.2078461430147
"5078" 1015.4 92.5549213500813 80.9655547817926
"5079" 1015.6 95.9145624810252 78.1704578979237
"5080" 1015.8 99.7605871939002 75.8405875926558
"5081" 1016 103.470297106825 73.6975000112769
"5082" 1016.2 107.333586179118 71.6507075695828
"5083" 1016.4 110.621248346205 69.3094906352572
"5084" 1016.6 113.632185874042 66.5573540376036
"5085" 1016.8 117.134122986559 64.2898415057477
"5086" 1017 118.15946407381 62.8290939316332
"5087" 1017.2 117.507090841144 61.5602449062646
"5088" 1017.4 116.518604809751 60.1597387827131
"5089" 1017.6 115.557874678948 57.8750257310265
"5090" 1017.8 114.612521124413 55.549851426629
"5091" 1018 113.21060917598 52.8200147834745
"5092" 1018.2 111.753043999025 49.9708522206553
"5093" 1018.4 110.345304408651 47.0644667986856
"5094" 1018.6 108.69719573641 43.8840341757188
"5095" 1018.8 106.746512640666 41.4140566039752
"5096" 1019 103.935021654839 38.1985946872307
"5097" 1019.2 101.700986642168 35.6917470161458
"5098" 1019.4 99.047262852547 33.0977031963551
"5099" 1019.6 96.3330022447442 31.2916108168728
"5100" 1019.8 93.0877578737671 29.062692256621
"5101" 1020 89.9093878995893 27.1501025676931
"5102" 1020.2 86.2501705958217 25.5588721152529
"5103" 1020.4 82.3962620513073 24.4404506224111
"5104" 1020.6 78.2827547005676 23.8541849878917
"5105" 1020.8 74.2701429411383 23.4896264893203
"5106" 1021 70.4243663918528 23.7206813890428
"5107" 1021.2 66.196242740373 24.4785437957899
"5108" 1021.4 62.1389724213643 24.9222019024595
"5109" 1021.6 58.3306247805252 25.8694861173187
"5110" 1021.8 54.293990389754 27.1745890738409
"5111" 1022 49.7933581377983 28.2165248532215
"5112" 1022.2 46.0330824707502 30.218017769254
"5113" 1022.4 42.2158657262236 32.6756808045588
"5114" 1022.6 38.7921701210252 35.492102291129
"5115" 1022.8 35.772062773762 38.8299358638396
"5116" 1023 32.6338702453842 42.1763542642572
"5117" 1023.2 30.4462047708774 46.2753649753725
"5118" 1023.4 28.546176742189 50.2550622758618
"5119" 1023.6 27.4908576465381 54.2299779667957
"5120" 1023.8 26.7404023041225 58.4915627226423
"5121" 1024 26.2757172836046 62.7987412557459
"5122" 1024.2 27.1677862533969 66.5498181533149
"5123" 1024.4 28.7606639934306 70.7865829268317
"5124" 1024.6 29.8505683624002 74.974710419504
"5125" 1024.8 31.5301614332127 78.625999703879
"5126" 1025 33.8027326556739 82.4250949328588
"5127" 1025.2 36.0197685377075 86.3089493432505
"5128" 1025.4 38.8267103499335 89.6499901768997
"5129" 1025.6 41.6642115036196 92.7369697633932
"5130" 1025.8 44.9421004153681 95.3556276351576
"5131" 1026 48.4709620656951 97.417968554129
"5132" 1026.2 52.4347778547966 98.6754030353005
"5133" 1026.4 56.2859027812752 98.699976791754
"5134" 1026.6 60.4345310766723 97.547792173129
"5135" 1026.8 64.5933161610852 96.183345937439
"5136" 1027 68.1607069316814 94.318429650504
"5137" 1027.2 71.8628278904076 91.9081014300996
"5138" 1027.4 75.7995382194958 89.6858265401584
"5139" 1027.6 79.0310008300752 87.159306180749
"5140" 1027.8 82.4014510798193 84.2561445925702
"5141" 1028 85.2273392398601 81.14952073834
"5142" 1028.2 87.2045778608434 77.1442401252018
"5143" 1028.4 89.3283320956859 73.4828979404594
"5144" 1028.6 90.6101762073703 69.3726202053768
"5145" 1028.8 91.6706731426804 64.9072245167928
"5146" 1029 92.4616905975378 60.7029763371038
"5147" 1029.2 92.1756422538252 56.0019762910595
"5148" 1029.4 92.1675842360942 51.3898997729825
"5149" 1029.6 91.3356483514306 46.923598256048
"5150" 1029.8 90.0295918197455 42.5751909277561
"5151" 1030 88.2462413217731 38.7224193991878
"5152" 1030.2 85.6209442935376 34.9416930634679
"5153" 1030.4 82.7259485411623 31.9271875919758
"5154" 1030.6 79.3782790109002 28.939255122104
"5155" 1030.8 76.5038375111865 25.657963151879
"5156" 1031 73.2460920317326 22.8833790994705
"5157" 1031.2 69.7810679763252 20.095021077729
"5158" 1031.4 65.9092126549591 17.5957554736084
"5159" 1031.6 61.8291474787493 16.5289005640945
"5160" 1031.8 57.569991525615 15.3727701568726
"5161" 1032 53.3665795592884 15.0380494765764
"5162" 1032.2 49.838466746373 15.5918348499812
"5163" 1032.4 46.9590576154286 16.9153242715324
"5164" 1032.6 43.7962805261161 18.4358537684596
"5165" 1032.8 40.2668332804355 20.0098035226931
"5166" 1033 37.091371616647 22.1617258158265
"5167" 1033.2 34.0665903894252 24.940687656904
"5168" 1033.4 31.327857505916 27.8205082675324
"5169" 1033.6 28.6133268899476 30.9762548543618
"5170" 1033.8 26.745847423563 34.7197063058181
"5171" 1034 25.4065507850164 38.6216557261379
"5172" 1034.2 24.3151721971534 43.0584891113085
"5173" 1034.4 24.4869503101804 46.9747775578532
"5174" 1034.6 25.0850537566948 51.1725376642595
"5175" 1034.8 25.9010356289712 55.4638871383723
"5176" 1035 27.3574424159463 59.1746635255501
"5177" 1035.2 28.9571537951604 63.2568130248317
"5178" 1035.4 30.2047853918269 67.4085675208014
"5179" 1035.6 31.4604931549131 71.2864885538618
"5180" 1035.8 33.0013534314199 75.1976312389711
"5181" 1036 34.6856440673936 78.8771059143132
"5182" 1036.2 37.0251264179697 82.2574548242401
"5183" 1036.4 39.6949802421445 85.6409415387896
"5184" 1036.6 42.4187383190719 88.9660869657739
"5185" 1036.8 45.5870668769427 91.8153052167345
"5186" 1037 48.5695114269627 95.3697691365129
"5187" 1037.2 51.2997485001109 98.0114479552719
"5188" 1037.4 55.0768415528699 100.045951521265
"5189" 1037.6 58.1474577933222 102.592917961
"5190" 1037.8 59.4512720577422 104.858331624176
"5191" 1038 60.6263589605481 105.671892220826
"5192" 1038.2 62.7015675172529 105.523589756248
"5193" 1038.4 65.1078033070351 104.247205066476
"5194" 1038.6 67.196004338601 102.22537650619
"5195" 1038.8 68.6901639620153 99.2804876029508
"5196" 1039 69.9511634118313 95.860085126129
"5197" 1039.2 71.5845564957803 92.1203700604453
"5198" 1039.4 73.1305173465252 88.7110479529271
"5199" 1039.6 74.3651399632152 85.683211632719
"5200" 1039.8 75.8451292198152 82.061132662619
"5201" 1040 76.6614748331007 78.6902991378177
"5202" 1040.2 77.6705256697899 74.7255636212761
"5203" 1040.4 78.5503320941836 70.6254585102082
"5204" 1040.6 79.5123731436831 66.7010170165238
"5205" 1040.8 81.1482449889045 62.8457149806032
"5206" 1041 82.5874588700672 58.6083431565996
"5207" 1041.2 83.6411504308687 54.488120003416
"5208" 1041.4 83.99541125387 50.2785648275773
"5209" 1041.6 84.3397619238673 45.5397671195238
"5210" 1041.8 84.5740875272017 41.114883235045
"5211" 1042 83.6831630667925 36.1904638278187
"5212" 1042.2 82.7291431256663 30.8084655748983
"5213" 1042.4 81.2488573531513 26.2495333821542
"5214" 1042.6 79.3106409054012 22.331103091385
"5215" 1042.8 76.1543690802732 18.342921515705
"5216" 1043 73.4218415475612 14.784715766153
"5217" 1043.2 70.3207633067395 11.7683814381528
"5218" 1043.4 67.2567533752578 8.6155940041988
"5219" 1043.6 64.4522272022429 5.84834464301613
"5220" 1043.8 62.145523748681 5.35280425066182
"5221" 1044 60.9553920518457 6.32173374505211
"5222" 1044.2 59.2157858191616 7.83967144412903
"5223" 1044.4 56.6485135791718 9.46806252727558
"5224" 1044.6 54.5161013869664 11.3940021222971
"5225" 1044.8 52.6086487731002 13.379894384954
"5226" 1045 50.6082477060744 15.7472067948585
"5227" 1045.2 48.9437170067286 18.5039116048663
"5228" 1045.4 46.9097813698572 21.187616655233
"5229" 1045.6 44.8737351696976 24.298172659767
"5230" 1045.8 42.7434684736662 27.5395734246931
"5231" 1046 40.6969959791114 30.7748044110859
"5232" 1046.2 38.9913822260425 34.1188817694652
"5233" 1046.4 37.666655789347 37.8729545734856
"5234" 1046.6 36.0392436360765 41.6903478956931
"5235" 1046.8 34.4903874914489 45.5061241567053
"5236" 1047 33.4261272023586 49.7127817877444
"5237" 1047.2 33.39263647166 53.8446464135899
"5238" 1047.4 34.1321854811305 57.4186282580238
"5239" 1047.6 35.3689262726568 61.3953306926553
"5240" 1047.8 36.4854826048645 65.1718680455487
"5241" 1048 37.989313529841 68.9626811159448
"5242" 1048.2 40.0811331953823 72.5961562571112
"5243" 1048.4 42.3214088392185 76.2916292101374
"5244" 1048.6 44.6534242936165 79.1433186030682
"5245" 1048.8 47.7752433134974 81.7634038297124
"5246" 1049 50.8350811053525 84.1157684655017
"5247" 1049.2 53.5896360773243 86.6693008838393
"5248" 1049.4 56.4611646669252 89.3346779493018
"5249" 1049.6 59.1023540712474 92.387303317879
"5250" 1049.8 61.4410319458326 95.3491279467621
"5251" 1050 63.2639223025252 97.6992530619624
"5252" 1050.2 65.4593974294458 100.129704894923
"5253" 1050.4 67.7675036456352 100.031318004599
"5254" 1050.6 70.3339559867262 98.2651680471909
"5255" 1050.8 72.5423368686068 95.860085126129
"5256" 1051 74.4898470042899 93.3208878721585
"5257" 1051.2 77.1086839573109 90.2644222010678
"5258" 1051.4 78.9366581321902 87.2047570516339
"5259" 1051.6 80.9022312657525 83.7314118722806
"5260" 1051.8 82.3018070464579 79.7307487694079
"5261" 1052 82.4052694215546 75.7603342315408
"5262" 1052.2 82.3152406301812 71.5556743984777
"5263" 1052.4 82.0749170279735 67.381707461698
"5264" 1052.6 81.5827182256305 63.024958752208
"5265" 1052.8 81.8936116290252 58.5274726367701
"5266" 1053 81.8117900204118 54.4550783033811
"5267" 1053.2 81.660594876974 49.7993308670778
"5268" 1053.4 81.5708069547549 45.274487420102
"5269" 1053.6 80.649285246915 40.423199412807
"5270" 1053.8 79.857430657341 36.0387280553396
"5271" 1054 78.0622316536594 31.5403979859583
"5272" 1054.2 76.3876244328881 27.0336747274113
"5273" 1054.4 74.0123680268057 22.8928783886656
"5274" 1054.6 71.966932926645 18.628979813253
"5275" 1054.8 68.9302483074155 15.5245964029827
"5276" 1055 65.4103037059095 12.4714777517571
"5277" 1055.2 62.0011421429244 10.0292176906248
"5278" 1055.4 59.0219355517002 8.44984245342903
"5279" 1055.6 57.0207377529227 8.44218618871878
"5280" 1055.8 54.9517942754989 8.5468685265764
"5281" 1056 53.401278412147 8.29687636321599
"5282" 1056.2 51.3850611640252 8.77839607382134
"5283" 1056.4 49.5003803502666 10.1529940344135
"5284" 1056.6 47.8893227402204 12.1523487387144
"5285" 1056.8 46.4417772097945 14.1377813710008
"5286" 1057 45.0919162430083 16.4212327000612
"5287" 1057.2 43.88189446264 19.2492521237848
"5288" 1057.4 43.3393255967688 21.8439782424111
"5289" 1057.6 42.5892427461574 24.7124502242447
"5290" 1057.8 41.6673156142235 27.5247372595687
"5291" 1058 40.5031788432304 30.6686555236675
"5292" 1058.2 39.451360738189 33.8334936414911
"5293" 1058.4 38.4896246437035 37.341242186103
"5294" 1058.6 37.4939339310252 40.995056899948
"5295" 1058.8 36.57733441412 44.3223467213877
"5296" 1059 35.4621942936752 48.159641915054
"5297" 1059.2 34.5899845586568 51.9557870269448
"5298" 1059.4 34.2325388415383 55.9444023382856
"5299" 1059.6 34.717614152227 59.6035641538446
"5300" 1059.8 35.6137297937838 63.7119518866894
"5301" 1060 36.7286578611305 67.7191075023659
"5302" 1060.2 38.041950446627 71.3682275169078
"5303" 1060.4 39.7055720118466 75.0616458786558
"5304" 1060.6 41.3503908989984 78.8137802956469
"5305" 1060.8 43.5871508900719 82.2868437639515
"5306" 1061 45.9927444177038 85.7060234972004
"5307" 1061.2 48.1042848483617 88.9697268803253
"5308" 1061.4 50.4726896193863 92.3909095295179
"5309" 1061.6 52.8118962219026 95.7020922313083
"5310" 1061.8 55.8468295038082 98.7076314862705
"5311" 1062 59.8113488877988 100.757864865572
"5312" 1062.2 63.9858203051464 101.135644916402
"5313" 1062.4 67.7483615673444 99.1001511918099
"5314" 1062.6 70.8940104555707 96.4069179455533
"5315" 1062.8 73.8510384319752 93.647890658369
"5316" 1063 76.5315027594192 89.9511434370987
"5317" 1063.2 79.384961108937 86.3676875721878
"5318" 1063.4 81.6198251849955 82.3095842202083
"5319" 1063.6 83.5323286311195 78.1979491865158
"5320" 1063.8 84.9542646845063 74.3583544170347
"5321" 1064 85.6208841296607 70.1404489059234
"5322" 1064.2 86.0916249372199 65.7881096630759
"5323" 1064.4 85.4159313971568 61.5354035447343
"5324" 1064.6 84.5199549302111 57.2266440985804
"5325" 1064.8 83.5104066152269 52.9724707553055
"5326" 1065 81.6031587865167 48.7572156325104
"5327" 1065.2 79.6509086108002 44.771245459154
"5328" 1065.4 76.5697962853558 40.99180769925
"5329" 1065.6 73.8089504522672 37.3546524379113
"5330" 1065.8 70.0179960810002 34.700178215229
"5331" 1066 66.6061138168599 31.9745977794834
"5332" 1066.2 61.8440446543866 30.0984218513307
"5333" 1066.4 57.382697777331 28.6007212594183
"5334" 1066.6 53.2025918300252 27.916894122479
"5335" 1066.8 48.8697285459002 27.491721770254
"5336" 1067 44.954315347008 27.4575871118101
"5337" 1067.2 40.8752490986161 27.9965586159563
"5338" 1067.4 36.8436869349904 29.2097680325638
"5339" 1067.6 32.8446255755877 30.2968392522183
"5340" 1067.8 28.978384684754 32.2674156191884
"5341" 1068 25.0239116702931 34.2506639344415
"5342" 1068.2 22.114744376042 37.0205299400282
"5343" 1068.4 19.3750723227644 40.467169151416
"5344" 1068.6 16.6605436820083 44.0703629465782
"5345" 1068.8 15.5284377163218 47.9089613083663
"5346" 1069 15.1430072495683 51.5846352014825
"5347" 1069.2 14.6866634701904 55.9339625929364
"5348" 1069.4 14.5830427834656 59.7214773490832
"5349" 1069.6 15.3082576586434 63.9730438702927
"5350" 1069.8 16.7864922597332 67.4804122364122
"5351" 1070 18.3292817607149 71.2193384061032
"5352" 1070.2 19.897570436836 74.8216413552101
"5353" 1070.4 21.5797219686085 78.4240518521012
"5354" 1070.6 23.3606357164291 82.3484423178983
"5355" 1070.8 25.6188911342605 85.6078375668643
"5356" 1071 27.8526930935912 89.3199141312234
"5357" 1071.2 30.3597014102775 92.7479581846804
"5358" 1071.4 33.5806791297395 95.6078563806433
"5359" 1071.6 37.2205553487079 98.0246443121483
"5360" 1071.8 40.9689214803747 99.5090111164688
"5361" 1072 45.1562605808463 100.160663326055
"5362" 1072.2 48.7926457721189 100.338999981629
"5363" 1072.4 52.9513203093801 100.625868301032
"5364" 1072.6 56.9124000941767 100.502263017644
"5365" 1072.8 60.7548821557293 99.1507164485372
"5366" 1073 64.5640865660747 97.2752911114657
"5367" 1073.2 68.2932893025852 94.999354532159
"5368" 1073.4 71.6516849340549 92.3934088841191
"5369" 1073.6 74.7021699462373 89.7072323953412
"5370" 1073.8 77.6571225110456 86.1670298177311
"5371" 1074 80.7851176514098 82.5731370430906
"5372" 1074.2 82.9958876394026 78.7895039787517
"5373" 1074.4 85.925356241303 75.0738812395735
"5374" 1074.6 88.100584115809 70.9971077143993
"5375" 1074.8 89.8951512893556 66.6428160143969
"5376" 1075 90.8446085179726 62.2904303815501
"5377" 1075.2 91.3540917623073 57.6220361145137
"5378" 1075.4 90.8412812307122 53.3671212758769
"5379" 1075.6 89.9302580956426 48.9508604278073
"5380" 1075.8 89.0339106740252 44.333090745029
"5381" 1076 87.0974659368403 40.0544751874147
"5382" 1076.2 85.1424476945002 35.651136224404
"5383" 1076.4 81.7978401068121 32.0858284844159
"5384" 1076.6 78.2682870684502 28.796449141204
"5385" 1076.8 74.0485557951681 26.5408183088181
"5386" 1077 69.8499743587175 24.2407219777957
"5387" 1077.2 65.3800472922252 22.723949362479
"5388" 1077.4 60.9520632411022 21.2714227945137
"5389" 1077.6 56.5028448814463 21.0304344167343
"5390" 1077.8 52.206531304939 20.8197950058704
"5391" 1078 47.9757800389817 20.0724430570334
"5392" 1078.2 43.5005146480338 19.4868645728618
"5393" 1078.4 39.0014547482062 19.0033835089997
"5394" 1078.6 35.0792146176252 19.2440862659199
"5395" 1078.8 30.736448121538 20.5590572953854
"5396" 1079 26.7999883659405 21.8507204946799
"5397" 1079.2 23.4953297675416 23.5174696304159
"5398" 1079.4 19.8541496994002 25.752085275654
"5399" 1079.6 17.0467139385252 28.3347771977356
"5400" 1079.8 14.2457693586002 31.133274283204
"5401" 1080 12.5548167211252 34.667722310479
"5402" 1080.2 11.0957312675845 38.4230355200782
"5403" 1080.4 9.15497818355064 41.8391570200358
"5404" 1080.6 7.60204565627521 45.5545519327583
"5405" 1080.8 5.99960412175403 49.5955681552053
"5406" 1081 4.24244341330727 53.1414568536419
"5407" 1081.2 3.05933816040453 56.624253790767
"5408" 1081.4 3.50935606730021 60.145607539229
"5409" 1081.6 4.76839551079445 63.5972513992572
"5410" 1081.8 6.29335756474555 67.1151555192392
"5411" 1082 7.95073858166625 70.7142487690521
"5412" 1082.2 10.0751855982252 74.0835841651725
"5413" 1082.4 12.2449944087549 77.1374140184534
"5414" 1082.6 14.8000440874974 80.8438198617957
"5415" 1082.8 17.5217227874832 83.7282499263066
"5416" 1083 20.2742733553308 87.032079034129
"5417" 1083.2 23.123180550053 90.4543738794346
"5418" 1083.4 26.3579523901363 92.7407120584901
"5419" 1083.6 30.1830095581966 94.6063598912148
"5420" 1083.8 34.0373800751502 96.0810349392348
"5421" 1084 38.4715057820952 97.098602451389
"5422" 1084.2 42.8424099573519 97.8729939118122
"5423" 1084.4 46.8018940084192 98.2087124153109
"5424" 1084.6 51.0207174590897 98.2806674416774
"5425" 1084.8 55.528484456741 98.6273780574448
"5426" 1085 59.6641391278622 97.9894747029877
"5427" 1085.2 64.0084989409076 96.8299439268937
"5428" 1085.4 67.9566642952017 95.8219017087761
"5429" 1085.6 72.0820932718737 94.2707293056442
"5430" 1085.8 76.3214790709559 92.8291535063073
"5431" 1086 80.1799398582252 91.276013139239
"5432" 1086.2 84.1228686295681 89.4430891012719
"5433" 1086.4 87.6940805090058 87.2236634039154
"5434" 1086.6 91.0930575198308 84.2120215325179
"5435" 1086.8 93.3047437476701 80.9036762344187
"5436" 1087 93.7037426162899 77.1845756988055
"5437" 1087.2 92.9356367369441 73.2813016595074
"5438" 1087.4 91.4147831153288 69.2960862277094
"5439" 1087.6 89.2675931882252 65.870829137129
"5440" 1087.8 86.419198612017 62.6424054216662
"5441" 1088 83.1221863649277 59.5538018223729
"5442" 1088.2 79.8657881586946 57.3539705617406
"5443" 1088.4 77.0300540676451 54.2221098686745
"5444" 1088.6 76.1934745947964 50.031247418968
"5445" 1088.8 76.038346372093 46.2091520595951
"5446" 1089 76.2544663633866 41.808730476087
"5447" 1089.2 76.8049514154351 37.6022681638913
"5448" 1089.4 76.8607080545166 33.205639759948
"5449" 1089.6 76.9320915811556 28.6746689420769
"5450" 1089.8 76.5065058813172 23.807976581129
"5451" 1090 76.3216656587188 19.3950204997984
"5452" 1090.2 75.4067944981513 14.3330343036921
"5453" 1090.4 74.4292899977608 10.3116848174844
"5454" 1090.6 72.9737790748057 6.33561732156806
"5455" 1090.8 71.8465300903179 3.41616910893391
"5456" 1091 72.4335694971568 3.51449508481324
"5457" 1091.2 73.9391644648727 3.39706319394259
"5458" 1091.4 74.3459350209562 3.800590056448
"5459" 1091.6 74.1383585992884 4.78881639762903
"5460" 1091.8 73.6855133177502 3.53601847427903
"5461" 1092 73.2358660209596 2.888283745711
"5462" 1092.2 72.9456005110588 4.09224176963323
"5463" 1092.4 71.831100941807 5.59844369430175
"5464" 1092.6 70.2894665414448 6.87990397509331
"5465" 1092.8 67.6881745816041 8.05490533878693
"5466" 1093 64.7365737023991 9.03856434306816
"5467" 1093.2 61.9077917959441 9.5905359273993
"5468" 1093.4 58.4399499333673 10.0774206663659
"5469" 1093.6 55.2063911667644 10.7556228169725
"5470" 1093.8 52.3793200997813 12.6463117768607
"5471" 1094 49.5707760885002 14.541815775004
"5472" 1094.2 46.5124189394269 17.0305451925143
"5473" 1094.4 43.8946639989351 19.552528610793
"5474" 1094.6 41.3020934216919 22.5064115803854
"5475" 1094.8 38.2368741372353 25.2349454353475
"5476" 1095 35.5825811538151 28.0954288724736
"5477" 1095.2 32.9093998600676 31.3234438810358
"5478" 1095.4 29.565661963747 34.2999827983986
"5479" 1095.6 26.6569073350002 36.978582728679
"5480" 1095.8 24.2585824145124 39.5599090197957
"5481" 1096 21.5755609551791 42.5991132286931
"5482" 1096.2 19.0218875704538 45.8114435694568
"5483" 1096.4 16.4852267863502 49.370247162229
"5484" 1096.6 14.2854654267175 52.8085757792829
"5485" 1096.8 12.67278687926 56.4219274759986
"5486" 1097 11.2131178412861 60.1134338597377
"5487" 1097.2 10.1336062267752 64.0342725959308
"5488" 1097.4 9.18555216697258 67.9035936977869
"5489" 1097.6 9.89018694115021 71.6224791146112
"5490" 1097.8 11.8853634220872 74.6184135182441
"5491" 1098 14.7923443383225 77.4953061573182
"5492" 1098.2 17.7436617878936 79.697044560629
"5493" 1098.4 21.3431739781333 82.0180803435615
"5494" 1098.6 24.5150807774847 84.572447766048
"5495" 1098.8 27.9536844980894 87.2881531450006
"5496" 1099 30.8911289347822 90.2036579132505
"5497" 1099.2 33.8722189523803 92.9117543394935
"5498" 1099.4 37.3715288045395 94.9587382856433
"5499" 1099.6 41.1978017810952 96.697447468679
"5500" 1099.8 45.3100794631723 97.7883477024526
"5501" 1100 49.4933455728824 98.2006195143862
"5502" 1100.2 53.7244570707579 98.7830446271785
"5503" 1100.4 57.8495137218781 98.8307549961878
"5504" 1100.6 62.0817405598131 98.4762277514321
"5505" 1100.8 66.0564154933916 96.9475186080498
"5506" 1101 70.0987540087017 94.821496174129
"5507" 1101.2 74.3197269050349 93.1035389634785
"5508" 1101.4 78.0972542855404 90.8559747210381
"5509" 1101.6 81.9882494073616 88.0269890115122
"5510" 1101.8 84.9826500928782 84.3134197185996
"5511" 1102 87.9582292594538 80.670721703129
"5512" 1102.2 89.8723043256981 76.5139392854281
"5513" 1102.4 91.5620548334989 71.9110438316553
"5514" 1102.6 91.6129959621948 67.9398930649415
"5515" 1102.8 91.0831093497925 63.0370929017152
"5516" 1103 89.7270559093817 58.9890484290943
"5517" 1103.2 87.7746215697252 54.540472788904
"5518" 1103.4 85.4978132483121 50.8410849178176
"5519" 1103.6 82.0818558765752 47.270350124904
"5520" 1103.8 78.8161533819105 43.7731465784897
"5521" 1104 74.9346364816368 40.8996315453439
"5522" 1104.2 70.9594587263062 38.6561506583274
"5523" 1104.4 66.1989017221492 37.2109240897902
"5524" 1104.6 61.8585816268502 35.787451024354
"5525" 1104.8 57.2423973859664 34.925896759524
"5526" 1105 52.4363158349521 34.1780339524705
"5527" 1105.2 47.7240351082252 34.541144281954
"5528" 1105.4 43.2194884099996 34.9029027895137
"5529" 1105.6 38.9452954152304 36.0313696315906
"5530" 1105.8 34.4243754817879 37.2612241500443
"5531" 1106 30.233797699256 38.9374214107444
"5532" 1106.2 26.2697867331718 41.1528597471808
"5533" 1106.4 22.504134087645 43.6548964510629
"5534" 1106.6 19.7859922994252 47.208683905879
"5535" 1106.8 16.8783833138896 50.4504236803155
"5536" 1107 14.3788385680752 53.242236598904
"5537" 1107.2 11.860860384605 56.7820848523475
"5538" 1107.4 9.29879779148422 60.0032272095389
"5539" 1107.6 7.0502952755252 63.0950765213671
"5540" 1107.8 5.53023003219043 66.9003868808508
"5541" 1108 6.07545899356984 69.9359312070665
"5542" 1108.2 7.78429804448675 71.6796038846932
"5543" 1108.4 9.66355519246487 74.0631471636808
"5544" 1108.6 11.9174899456491 76.7652937517437
"5545" 1108.8 14.3170604321373 78.5722795856721
"5546" 1109 16.9632558977395 80.183883131879
"5547" 1109.2 19.9677453660252 81.3163310516696
"5548" 1109.4 22.9595896766161 82.2817147934472
"5549" 1109.6 26.1028046455573 83.1862032015511
"5550" 1109.8 29.6648484629974 83.6999394797957
"5551" 1110 33.4026353093966 83.7048851414719
"5552" 1110.2 37.2293876885346 83.4888740363271
"5553" 1110.4 41.2343966170648 82.7299042540003
"5554" 1110.6 44.901092637303 81.5578497662957
"5555" 1110.8 48.2610328049979 79.9094832099017
"5556" 1111 51.2469002483922 77.6371367710832
"5557" 1111.2 54.1368582310431 74.779974991004
"5558" 1111.4 56.9913916582094 71.7812202126554
"5559" 1111.6 58.9346346689235 69.1285218139002
"5560" 1111.8 59.1349667678078 67.3982322371899
"5561" 1112 59.0692159102414 65.3585521540479
"5562" 1112.2 58.9990409810522 64.6603116086155
"5563" 1112.4 59.4352447111545 64.8837219650773
"5564" 1112.6 60.5102950153147 65.546270089629
"5565" 1112.8 60.5548964179793 66.5675889271749
"5566" 1113 60.7121140116307 67.2643487172208
"5567" 1113.2 61.5659660224462 68.1256604144974
"5568" 1113.4 63.4944711431631 68.9194458453704
"5569" 1113.6 65.9913774409806 69.7759699622273
"5570" 1113.8 68.767123507932 70.9141466752307
"5571" 1114 71.7136492288183 71.712891992129
"5572" 1114.2 74.5621833671641 72.3728287220457
"5573" 1114.4 77.6129728461798 72.530780791829
"5574" 1114.6 81.1181165597774 72.085129625368
"5575" 1114.8 84.2304367710252 71.2824242028132
"5576" 1115 87.3742735987009 70.0041324663723
"5577" 1115.2 91.1011021457945 68.077830660129
"5578" 1115.4 94.2846760374454 66.1032025055912
"5579" 1115.6 97.1891943766616 63.4374409727323
"5580" 1115.8 99.7216401082002 60.197536986829
"5581" 1116 101.825725004203 57.0135080343871
"5582" 1116.2 103.818529873084 53.3881245270618
"5583" 1116.4 105.3040557252 49.892787228704
"5584" 1116.6 106.587373108563 46.1420028682551
"5585" 1116.8 107.433658166873 42.2517320804172
"5586" 1117 108.024775966205 38.5313065000265
"5587" 1117.2 108.540191654034 35.0213505596247
"5588" 1117.4 108.81834692742 31.1327618215501
"5589" 1117.6 108.97833919294 27.765396560307
"5590" 1117.8 108.463040180683 24.3170218240501
"5591" 1118 107.009653754405 21.0720242798894
"5592" 1118.2 104.810207769479 18.6892167462719
"5593" 1118.4 102.003606855098 16.3637002818851
"5594" 1118.6 98.9452348640672 14.1890282725324
"5595" 1118.8 95.9310654834404 12.5826343382731
"5596" 1119 92.67010090706 11.1721872988073
"5597" 1119.2 89.1419055429279 10.6349003381733
"5598" 1119.4 85.7223081893642 10.3448272107646
"5599" 1119.6 82.0507665362357 10.1389160648396
"5600" 1119.8 77.8560970781252 9.72211391962903
"5601" 1120 74.3919116987009 9.50632601237227
"5602" 1120.2 70.3714782223792 9.01497730463346
"5603" 1120.4 66.4190999000073 8.39258096433438
"5604" 1120.6 62.6130808851491 7.82588486512018
"5605" 1120.8 58.8348504436056 8.21871004603081
"5606" 1121 55.7128698400334 10.32973102167
"5607" 1121.2 52.7676827063752 12.919020537504
"5608" 1121.4 50.0368109568695 15.9802508322438
"5609" 1121.6 47.9122793557752 19.562744239829
"5610" 1121.8 45.5473991096693 23.091746276307
"5611" 1122 43.5043274106608 26.4154509627392
"5612" 1122.2 41.0804525185296 29.7618006385725
"5613" 1122.4 38.3718936595167 33.0595597351206
"5614" 1122.6 36.4942920647252 36.530691243129
"5615" 1122.8 34.5745389356975 40.7417766997677
"5616" 1123 32.7836667288457 44.6929351864111
"5617" 1123.2 31.4588289990774 48.9915008650595
"5618" 1123.4 30.0256594274989 53.0558713774185
"5619" 1123.6 28.9087875400856 57.1648124802239
"5620" 1123.8 27.9045298573225 61.3024412469128
"5621" 1124 26.8098009619711 65.6532868566425
"5622" 1124.2 26.4253112718198 69.8976796050398
"5623" 1124.4 25.9614605901225 74.1014168054122
"5624" 1124.6 25.7747558438952 78.111898172639
"5625" 1124.8 25.9772442903897 82.3814815422879
"5626" 1125 24.8194394703681 86.5980972220433
"5627" 1125.2 24.5268453979664 90.4380398620114
"5628" 1125.4 25.9433410862824 93.1041151570719
"5629" 1125.6 27.9937569518663 93.5814986169515
"5630" 1125.8 30.3198807450852 93.277893344219
"5631" 1126 33.4426339855304 92.8647731743558
"5632" 1126.2 37.451932171937 92.939053698629
"5633" 1126.4 40.6653394808823 92.9470020834658
"5634" 1126.6 44.37592412585 91.7766638728404
"5635" 1126.8 47.9556610106391 91.3175438434954
"5636" 1127 51.9004994929262 91.2018594305251
"5637" 1127.2 55.2919406983064 90.6225134970978
"5638" 1127.4 59.2234683489309 89.481581279412
"5639" 1127.6 63.2769046644252 88.623716603069
"5640" 1127.8 66.716050353207 86.6819486677351
"5641" 1128 69.6405530004664 83.656664940129
"5642" 1128.2 72.5314740759967 80.6336292405576
"5643" 1128.4 75.0906113324551 77.4493973251384
"5644" 1128.6 77.5084582761363 74.1687221182124
"5645" 1128.8 79.8006291105383 71.1439258705986
"5646" 1129 81.99859942526 67.9265579214682
"5647" 1129.2 83.1700287233949 64.312945709129
"5648" 1129.4 84.3921661946947 60.4083353376799
"5649" 1129.6 85.9311261799252 56.345021093004
"5650" 1129.8 86.4859810385209 52.1580682676247
"5651" 1130 86.9833632559739 47.7953867994367
"5652" 1130.2 86.9700480129996 43.5278514261547
"5653" 1130.4 85.3413864286974 39.2814621866946
"5654" 1130.6 83.3876473755498 34.9493969985881
"5655" 1130.8 80.2431490628859 31.6995500114897
"5656" 1131 76.7623330880502 28.296628208054
"5657" 1131.2 72.9979663405714 26.1088002153391
"5658" 1131.4 68.8414286230084 24.1188986938601
"5659" 1131.6 64.6714003182691 22.6300647209339
"5660" 1131.8 60.1459550462032 22.1378727367053
"5661" 1132 55.9254714179989 21.1636744467606
"5662" 1132.2 52.1773181209996 21.1582432292316
"5663" 1132.4 48.0329487452304 22.2600795853598
"5664" 1132.6 44.4978636283361 23.7327007012047
"5665" 1132.8 40.6526085933049 25.2239341883578
"5666" 1133 37.0138103745511 27.1889865207756
"5667" 1133.2 33.2829883403842 29.3970498196162
"5668" 1133.4 29.9817672316015 32.1584958032477
"5669" 1133.6 27.2191646272879 35.4954028916121
"5670" 1133.8 24.6577599717479 39.2886249307929
"5671" 1134 22.5884221495676 43.3904392470697
"5672" 1134.2 20.5758665287094 47.7160209432869
"5673" 1134.4 19.4318068363073 51.6035462901034
"5674" 1134.6 19.4148358458198 56.2627221916737
"5675" 1134.8 20.0565720527094 60.6710515550764
"5676" 1135 21.758615824552 64.1251651173612
"5677" 1135.2 23.9176002520606 67.6941042110494
"5678" 1135.4 26.1321289302666 70.7123547905256
"5679" 1135.6 28.7407414499744 73.7823684950019
"5680" 1135.8 31.0039018626093 75.9694982611113
"5681" 1136 34.3195741142376 79.2851705127396
"5682" 1136.2 36.7822644559616 82.189658045429
"5683" 1136.4 39.1862365043615 84.8997548140936
"5684" 1136.6 41.2647199556161 87.5077055655563
"5685" 1136.8 43.9443131721966 90.1626828751576
"5686" 1137 47.3121401715797 93.328524555629
"5687" 1137.2 50.4824195866384 95.5992131370064
"5688" 1137.4 53.360321460586 97.2796518011758
"5689" 1137.6 57.0279771083262 99.1611342344882
"5690" 1137.8 61.3677484827079 101.110451871456
"5691" 1138 66.0949769643816 101.108301327882
"5692" 1138.2 68.9164426737852 99.797635490399
"5693" 1138.4 71.6544227984952 97.920385959659
"5694" 1138.6 74.6628294556313 95.4470099747654
"5695" 1138.8 77.2239355374436 92.0329378272413
"5696" 1139 79.4193261845546 88.3226785406584
"5697" 1139.2 80.3590964524452 84.063012867599
"5698" 1139.4 80.939805448617 79.5420510563127
"5699" 1139.6 80.9783551150752 75.338865670799
"5700" 1139.8 80.2605671584462 70.9612815663396
"5701" 1140 79.4740670129721 66.4326322317396
"5702" 1140.2 77.7975664295591 62.1279481893494
"5703" 1140.4 76.7290316933445 58.0290461676164
"5704" 1140.6 76.1260562423209 54.2273438643812
"5705" 1140.8 75.4283954028252 50.0312187180943
"5706" 1141 75.3546009246568 45.8984902772869
"5707" 1141.2 74.9745771868426 41.9437717049116
"5708" 1141.4 74.0941219668614 37.684554615448
"5709" 1141.6 73.3710728758487 33.4072877036584
"5710" 1141.8 72.10030411188 29.160059970871
"5711" 1142 70.3750110332502 25.106212771129
"5712" 1142.2 68.2652980637569 20.9170262360803
"5713" 1142.4 65.0814529685252 17.2797031685576
"5714" 1142.6 62.1084920934252 13.360810312961
"5715" 1142.8 58.8369368946252 9.98331904105703
"5716" 1143 57.3004594984603 7.70291068518246
"5717" 1143.2 57.2628255142502 5.92152747340403
"5718" 1143.4 57.4518607040168 5.67630811238953
"5719" 1143.6 57.6847522760002 5.09714749275403
"5720" 1143.8 57.8405406188002 5.50284630212903
"5721" 1144 57.5879896718388 6.64485406926462
"5722" 1144.2 56.5504327660075 8.01889697124408
"5723" 1144.4 54.3819139488403 9.65283829100298
"5724" 1144.6 51.7561499156801 10.9209718526069
"5725" 1144.8 49.0139025029508 12.3556021248811
"5726" 1145 46.6449894935601 14.4002929345244
"5727" 1145.2 44.3499085211905 16.8329075966745
"5728" 1145.4 42.354403569196 19.4604685594949
"5729" 1145.6 40.6226831489252 22.207900476954
"5730" 1145.8 38.7369950829502 24.937442066429
"5731" 1146 36.7687123352321 27.8201979097066
"5732" 1146.2 34.5779825581817 31.0893882554769
"5733" 1146.4 32.8802022404098 34.080686535847
"5734" 1146.6 30.8894323644405 37.6077872007646
"5735" 1146.8 29.3414507378896 40.9909026958917
"5736" 1147 27.5873931581021 44.5531251351803
"5737" 1147.2 25.7963781914735 48.0458224146032
"5738" 1147.4 24.5431812599991 51.4197669908769
"5739" 1147.6 23.3512734362127 54.9865096513255
"5740" 1147.8 22.537557538552 58.6760505377272
"5741" 1148 22.2089731158525 62.1885592164018
"5742" 1148.2 22.0830366260619 66.0423392392942
"5743" 1148.4 23.0191959337133 69.8405733768263
"5744" 1148.6 24.198815130707 73.2353689785836
"5745" 1148.8 24.6699806670527 76.9689619980648
"5746" 1149 25.5768893751723 79.8765066221878
"5747" 1149.2 27.6749805820711 82.4215539960648
"5748" 1149.4 30.5321423621502 83.7551917938344
"5749" 1149.6 33.6392644210906 84.8384238644842
"5750" 1149.8 37.1616331080803 85.9839617431199
"5751" 1150 39.801639756614 87.3390451612972
"5752" 1150.2 40.3585466829785 88.0015096096524
"5753" 1150.4 40.4687494292538 88.4007909030148
"5754" 1150.6 40.907114896007 88.8460690559745
"5755" 1150.8 41.6780657984289 88.9925347852666
"5756" 1151 43.0145887972388 88.8760785933232
"5757" 1151.2 44.7296915194076 88.2234016555408
"5758" 1151.4 47.4994402473552 87.766880717669
"5759" 1151.6 50.5727362337109 87.5031533087862
"5760" 1151.8 53.5651181623271 87.4460449135818
"5761" 1152 56.6975464840945 87.3804176554063
"5762" 1152.2 59.6819706328434 87.3428689099169
"5763" 1152.4 63.0080199766118 86.6176420965521
"5764" 1152.6 66.2962311177395 85.3554997259005
"5765" 1152.8 69.9192199029592 83.8526251197517
"5766" 1153 72.6859326890063 81.7289066730913
"5767" 1153.2 75.6111191133056 79.4331507556524
"5768" 1153.4 78.5181975350252 76.7976504029624
"5769" 1153.6 81.3597679543442 74.0396446119652
"5770" 1153.8 83.7419478995337 71.4950523602477
"5771" 1154 86.0599679396218 68.0931040270702
"5772" 1154.2 87.850224736084 64.4111316394652
"5773" 1154.4 88.564125205271 60.7879043932307
"5774" 1154.6 89.2308465028472 56.4080075522223
"5775" 1154.8 89.4512775152731 51.8402219828894
"5776" 1155 89.0509927291568 47.7980148079185
"5777" 1155.2 87.6399570700167 43.34753144079
"5778" 1155.4 85.238115337549 39.6217297907481
"5779" 1155.6 81.66056759164 36.4913185062192
"5780" 1155.8 78.0812302320496 33.4972515601534
"5781" 1156 73.3846635837201 31.4818727042223
"5782" 1156.2 69.2175003174355 29.5302022493598
"5783" 1156.4 64.5852626959066 28.7027670974934
"5784" 1156.6 59.812594397415 28.3297992429087
"5785" 1156.8 54.9428998261028 29.0154705398101
"5786" 1157 50.1517367835252 29.257322988654
"5787" 1157.2 45.7097545092925 29.992505189698
"5788" 1157.4 41.2348178768319 31.1522841702719
"5789" 1157.6 37.1410799922047 32.7458334276675
"5790" 1157.8 33.001816673593 34.6306455650528
"5791" 1158 28.8257107547175 36.3642507059496
"5792" 1158.2 25.0892871355752 39.253741651654
"5793" 1158.4 21.8778459168774 42.5127378264421
"5794" 1158.6 19.4372591987321 46.3234211245945
"5795" 1158.8 17.8721853566801 49.9680102504211
"5796" 1159 15.6136609134098 53.6307920329496
"5797" 1159.2 13.7928014366663 56.9363011013342
"5798" 1159.4 12.5131365066042 60.8760362166553
"5799" 1159.6 11.0911965295296 65.2747693907638
"5800" 1159.8 10.2958857505252 69.0480913916027
"5801" 1160 10.627657221303 73.1842263407957
"5802" 1160.2 11.9418637771323 76.6612583270487
"5803" 1160.4 14.4625221711333 79.0847683034534
"5804" 1160.6 17.8687387119279 81.4737899303945
"5805" 1160.8 21.0748523391641 83.8225506755179
"5806" 1161 24.5826075961384 86.0718741539781
"5807" 1161.2 28.3213492614925 87.997869695101
"5808" 1161.4 32.1635288685546 89.8500152347761
"5809" 1161.6 36.0352553439592 91.285639683063
"5810" 1161.8 40.733282885881 92.9128393140233
"5811" 1162 45.0172769211935 94.2482156387429
"5812" 1162.2 49.212091075132 94.7483916119737
"5813" 1162.4 53.7218863060252 94.9310348526603
"5814" 1162.6 58.4069916152311 94.4129336084525
"5815" 1162.8 62.6965930874952 93.904941423989
"5816" 1163 66.6808799546052 92.946843115769
"5817" 1163.2 71.0347013982133 91.4525089919607
"5818" 1163.4 75.1222173231638 89.1966629390399
"5819" 1163.6 78.1626992138383 85.4317299363627
"5820" 1163.8 80.6186457103554 81.4717089373366
"5821" 1164 81.9616744972388 76.8062632967795
"5822" 1164.2 83.058577555273 72.0161967303237
"5823" 1164.4 83.3321976774036 67.7023947889669
"5824" 1164.6 83.40069451046 62.6060473445377
"5825" 1164.8 82.5547302266218 58.1174135049189
"5826" 1165 81.804784942341 53.213026284629
"5827" 1165.2 81.265221674874 48.6293797701038
"5828" 1165.4 80.1971029807371 43.8459221137307
"5829" 1165.6 78.5614720746919 39.4400718330265
"5830" 1165.8 76.5750997621236 34.7642387223094
"5831" 1166 74.1935812430908 30.4449430704979
"5832" 1166.2 71.1097382278285 26.2501503975635
"5833" 1166.4 67.8179417310004 22.8391275897489
"5834" 1166.6 64.0844481444861 19.6728914665743
"5835" 1166.8 60.2620171451564 17.2731663821208
"5836" 1167 55.9245961391409 15.4456188415753
"5837" 1167.2 51.8329526495752 13.938135946654
"5838" 1167.4 48.3763987937002 14.334097984604
"5839" 1167.6 45.4553673662002 15.216898593804
"5840" 1167.8 42.2592244166723 16.9906001514568
"5841" 1168 38.5325228830252 19.351780858954
"5842" 1168.2 34.9062631523134 21.9365361072392
"5843" 1168.4 32.8661037478487 24.8356559853139
"5844" 1168.6 30.5725747180676 28.4255166569172
"5845" 1168.8 28.3682288506287 32.0472997111118
"5846" 1169 27.4770168018673 35.686837719629
"5847" 1169.2 26.629746867341 39.8958561040501
"5848" 1169.4 25.6965076080797 44.0462985685108
"5849" 1169.6 25.1257795730168 48.0697199671879
"5850" 1169.8 24.9281878265434 52.5332226069563
"5851" 1170 24.3518774908394 57.0612051504742
"5852" 1170.2 24.825698823427 61.2562949653522
"5853" 1170.4 25.7867040176439 65.6529895052477
"5854" 1170.6 26.724528765906 69.7226601815878
"5855" 1170.8 28.1948863895562 73.7981120672175
"5856" 1171 28.7046252639194 78.4013049786867
"5857" 1171.2 29.5116719977533 82.5159816858086
"5858" 1171.4 30.3549331222152 86.855518912289
"5859" 1171.6 31.586316575342 90.9473537219904
"5860" 1171.8 33.6146499494213 94.9037606455746
"5861" 1172 36.0225995823585 98.2510034427123
"5862" 1172.2 38.7824636822215 99.2233661716243
"5863" 1172.4 41.9551455657525 99.6603765186745
"5864" 1172.6 45.7691858514066 99.3532773487063
"5865" 1172.8 49.3847176467803 98.3558779648637
"5866" 1173 53.1961649181935 96.8935325486637
"5867" 1173.2 56.6127112479163 95.1158487360201
"5868" 1173.4 60.1945210247395 92.895337582027
"5869" 1173.6 63.7697202636787 90.4576230404162
"5870" 1173.8 66.4244341922582 87.5072586881387
"5871" 1174 68.7535200984644 83.7355297554094
"5872" 1174.2 70.9624629092252 80.2664138611005
"5873" 1174.4 72.7735023942752 76.776013133129
"5874" 1174.6 74.6992194094419 72.8416362351013
"5875" 1174.8 76.9219314718426 69.2439854290595
"5876" 1175 79.2472070878714 66.0505849172829
"5877" 1175.2 82.3804502002752 62.842693223954
"5878" 1175.4 85.7363907514252 59.798329358404
"5879" 1175.6 88.3101439981002 56.286600464454
"5880" 1175.8 91.2441309644384 52.5451320463852
"5881" 1176 93.2590793651161 48.5635167562282
"5882" 1176.2 95.5315291588517 44.2053056787241
"5883" 1176.4 96.9563970235002 40.100840765629
"5884" 1176.6 97.4220832982062 35.3107968921808
"5885" 1176.8 97.1994834280509 30.9382891938983
"5886" 1177 96.2353031867899 26.7535544912131
"5887" 1177.2 95.1912594608823 22.5086494363475
"5888" 1177.4 94.2528201578252 18.387840487879
"5889" 1177.6 92.2560903324842 14.8054534930962
"5890" 1177.8 89.7564536027219 11.8652677611536
"5891" 1178 86.7996352814874 10.6870634238769
"5892" 1178.2 83.5293892284252 10.8944776442508
"5893" 1178.4 80.349763186863 11.3659616358858
"5894" 1178.6 76.0483031835502 11.880431585504
"5895" 1178.8 72.0426849528356 12.466316624698
"5896" 1179 68.225199052758 13.4634963189135
"5897" 1179.2 63.9180336136406 14.7902282767444
"5898" 1179.4 60.0963350944034 15.9891036620282
"5899" 1179.6 56.5943702457479 18.5223006647005
"5900" 1179.8 53.2532547057325 21.2178370605925
"5901" 1180 49.8898512072666 23.7777590146377
"5902" 1180.2 46.9580757561252 26.274625342129
"5903" 1180.4 44.2804636142502 29.611092350429
"5904" 1180.6 41.2896244865337 32.9044315124172
"5905" 1180.8 38.7026365906804 36.3583391972152
"5906" 1181 36.0983300267752 39.980753918054
"5907" 1181.2 33.9450486219821 43.6273426920859
"5908" 1181.4 32.1711655520252 47.7354682060521
"5909" 1181.6 30.5748994888426 52.0937209086421
"5910" 1181.8 30.326974678552 56.0088706509505
"5911" 1182 30.6731138788687 60.651919653329
"5912" 1182.2 30.8238069115928 65.1164486483452
"5913" 1182.4 31.9992369755117 69.7304502425344
"5914" 1182.6 32.8588798580793 73.9023497828317
"5915" 1182.8 34.1964140084252 77.9555534429005
"5916" 1183 35.8687782640888 82.0869793649472
"5917" 1183.2 36.8772717407752 86.0367646217957
"5918" 1183.4 38.3594247243585 89.8954110754068
"5919" 1183.6 40.3850060618329 93.807873302706
"5920" 1183.8 42.6094838412368 97.6389183672348
"5921" 1184 45.5209282937952 100.685629044359
"5922" 1184.2 49.0494964455106 102.96131104308
"5923" 1184.4 52.7183497311552 103.871500654619
"5924" 1184.6 56.2341114439082 102.692398351586
"5925" 1184.8 59.5457738543652 100.856996221439
"5926" 1185 63.8429870585599 98.6403671845152
"5927" 1185.2 67.1677185258552 95.945768714669
"5928" 1185.4 70.8749895193359 93.4892285500222
"5929" 1185.6 73.643570302381 90.9018215235521
"5930" 1185.8 76.5121729606694 87.8497181730233
"5931" 1186 79.5530052165689 84.4217419957892
"5932" 1186.2 81.8822678176563 80.6329089985659
"5933" 1186.4 84.0553535417316 76.7438549889731
"5934" 1186.6 85.3885094077686 72.5676598906777
"5935" 1186.8 86.202575565107 68.0554065804836
"5936" 1187 86.7953304328901 63.8006687260479
"5937" 1187.2 86.608258845341 59.0175086183395
"5938" 1187.4 86.7079950798403 54.1605205123727
"5939" 1187.6 85.9381166824868 49.1601992043085
"5940" 1187.8 85.3988493420252 44.3101219508983
"5941" 1188 84.1027950615882 39.6191842295912
"5942" 1188.2 81.7479558613667 35.30844936669
"5943" 1188.4 78.6002460622332 31.201691330417
"5944" 1188.6 75.0076391819023 27.6132983970635
"5945" 1188.8 70.8122384358109 24.7012867213909
"5946" 1189 66.0741286894155 22.7028926047632
"5947" 1189.2 61.2348686710856 21.2159808776463
"5948" 1189.4 56.6753736382752 20.659753820379
"5949" 1189.6 51.7561499156801 20.0132207089432
"5950" 1189.8 47.283514963754 20.5073760980782
"5951" 1190 42.8566480389483 21.4811378713598
"5952" 1190.2 38.7294966497838 22.9753147489221
"5953" 1190.4 34.5993073073896 24.8674693361884
"5954" 1190.6 30.7366145620752 26.771200684804
"5955" 1190.8 27.5960021514045 29.361293800767
"5956" 1191 24.69611469605 32.5501488754431
"5957" 1191.2 21.7665726292879 36.1720259906375
"5958" 1191.4 19.8435175926718 40.0012347131204
"5959" 1191.6 18.0374731361568 43.9750508694711
"5960" 1191.8 16.8375536634696 48.1859672600179
"5961" 1192 16.4521677187686 52.5081874328016
"5962" 1192.2 15.7948433267395 56.9241271649005
"5963" 1192.4 15.8783013675252 60.9918214921654
"5964" 1192.6 16.5999679554958 65.5860899391542
"5965" 1192.8 17.4486907404748 69.7941227241566
"5966" 1193 18.611809789803 73.7720388379346
"5967" 1193.2 19.5116083262955 77.9689869293452
"5968" 1193.4 20.6414246862414 81.9128179497777
"5969" 1193.6 22.2428721544411 86.0423346120498
"5970" 1193.8 23.8811784964579 89.7933275459367
"5971" 1194 26.6605940736951 92.6044112632455
"5972" 1194.2 30.4385195599868 94.684182730956
"5973" 1194.4 34.5354533826598 96.6540064884752
"5974" 1194.6 38.7921701210252 97.5310407384194
"5975" 1194.8 42.9153682604652 98.270909730959
"5976" 1195 47.138356596118 98.4578958939538
"5977" 1195.2 51.3375020164708 97.2328734933765
"5978" 1195.4 55.5161853770463 95.9010820584448
"5979" 1195.6 59.1796712487852 94.126939812479
"5980" 1195.8 62.6321568694708 91.4293721093667
"5981" 1196 65.9744630079572 88.8949849456047
"5982" 1196.2 68.8610349329969 85.9065327524215
"5983" 1196.4 71.270984921437 82.072053119982
"5984" 1196.6 73.7474828629878 78.5595712633159
"5985" 1196.8 76.0046680227197 75.3082849961012
"5986" 1197 78.2666642732127 71.6294339513433
"5987" 1197.2 80.5820601960509 67.9579934733598
"5988" 1197.4 82.1780946897904 64.2418249439377
"5989" 1197.6 83.9999998473002 60.113151634479
"5990" 1197.8 85.9673511574849 56.2753979424919
"5991" 1198 87.5107214890338 51.9606760289308
"5992" 1198.2 88.9506904054355 47.841990149847
"5993" 1198.4 89.3237754785166 43.4963999039566
"5994" 1198.6 89.2735850475637 38.867516385129
"5995" 1198.8 88.5080704693361 34.5069701234232
"5996" 1199 86.2845814522994 30.4603900902097
"5997" 1199.2 84.1734410358545 26.3917832422022
"5998" 1199.4 81.4418254349052 22.848320389481
"5999" 1199.6 78.3349787178881 19.2662438454677
"6000" 1199.8 75.3162277960092 16.261589255897
"6001" 1200 71.8301872271865 13.1603458937903
"6002" 1200.2 68.4121736854924 10.2084204268667
"6003" 1200.4 64.2939982303285 8.04079164077657
"6004" 1200.6 60.2632511759748 6.59271012886012
"6005" 1200.8 56.9002045420888 5.82150427603812
"6006" 1201 55.4582772101502 5.25293583555403
"6007" 1201.2 54.8630250074874 3.86314126551558
"6008" 1201.4 55.1446254749023 3.12771255124378
"6009" 1201.6 55.6474118409279 3.73471754424408
"6010" 1201.8 55.4986152631966 4.87598368467189
"6011" 1202 55.0850343055252 6.94115534420798
"6012" 1202.2 53.9847791345002 9.16387235792903
"6013" 1202.4 52.2874417288777 11.5109131289651
"6014" 1202.6 50.7519049893941 14.0935518446454
"6015" 1202.8 49.164857239093 16.9361263754172
"6016" 1203 47.7712640454821 19.7521076565083
"6017" 1203.2 45.9182867538655 22.937394665482
"6018" 1203.4 44.1214842287143 26.059707250171
"6019" 1203.6 42.4415340551184 29.5510214216375
"6020" 1203.8 41.037423246052 33.2317803531826
"6021" 1204 39.3304904722235 36.8753953349566
"6022" 1204.2 37.1044630740252 40.2185621828578
"6023" 1204.4 35.5785034867629 43.9263810140307
"6024" 1204.6 35.0589228586891 48.1057214749778
"6025" 1204.8 35.4816678365252 52.3315922398396
"6026" 1205 36.2879408387357 56.8685860827869
"6027" 1205.2 37.0445444806406 61.2570974465137
"6028" 1205.4 38.041950446627 65.4537851221113
"6029" 1205.6 39.0092701225462 69.9128166026332
"6030" 1205.8 40.161113817802 74.1157880830844
"6031" 1206 41.4643729454419 78.4781450266846
"6032" 1206.2 42.707931169782 83.007546845129
"6033" 1206.4 44.6779009205979 87.2386166098108
"6034" 1206.6 46.429294169506 91.324996589331
"6035" 1206.8 48.7091821044427 95.3496136145271
"6036" 1207 50.9817256486854 99.1535716935756
"6037" 1207.2 54.3561674159967 101.5574873771
"6038" 1207.4 58.1542606188648 102.245937479582
"6039" 1207.6 62.0856746088737 102.056212396584
"6040" 1207.8 66.3437804979507 101.167661379501
"6041" 1208 70.016800337141 99.1685375640132
"6042" 1208.2 73.2307210136174 96.2835874172358
"6043" 1208.4 76.269194252937 93.1490624940702
"6044" 1208.6 79.1176771874664 89.8423785513055
"6045" 1208.8 81.5282317528706 85.9064948735208
"6046" 1209 78.7839302551658 79.9100364355509
"6047" 1209.2 76.3235601662157 79.8361412952719
"6048" 1209.4 80.8569318478929 82.9273616686879
"6049" 1209.6 79.5753327183109 81.1591057936528
"6050" 1209.8 78.8236648738487 79.6588611432761
"6051" 1210 78.9049352632042 79.580203303529
"6052" 1210.2 78.7852632655395 78.9644684248433
"6053" 1210.4 78.6737288013519 78.1102400293864
"6054" 1210.6 78.060781606399 77.056286553587
"6055" 1210.8 77.3233606875916 75.3766753637308
"6056" 1211 75.8461914130616 73.0016864643836
"6057" 1211.2 73.575868804747 71.0389380743638
"6058" 1211.4 72.0258677034411 70.9994365284211
"6059" 1211.6 70.0572382203797 71.5535630051745
"6060" 1211.8 68.0319897639797 72.3041795659381
"6061" 1212 65.306936096262 73.140951801129
"6062" 1212.2 62.1330902528147 74.3537777154711
"6063" 1212.4 59.1990395292414 75.1163760578047
"6064" 1212.6 55.7597598116124 75.30745788334
"6065" 1212.8 52.4938250452144 74.9479562277506
"6066" 1213 49.1359546835117 74.1760320066696
"6067" 1213.2 45.8574848343614 73.3244955383359
"6068" 1213.4 42.3488896139735 72.2098030855428
"6069" 1213.6 38.9447128733502 70.748951621054
"6070" 1213.8 36.022244873017 69.1270608923749
"6071" 1214 33.1590916283179 66.7415973133485
"6072" 1214.2 30.6047690998285 64.3895629268995
"6073" 1214.4 28.2194612468545 62.4510850268851
"6074" 1214.6 25.6261552965862 60.3897392715437
"6075" 1214.8 22.7339084606236 58.155012789003
"6076" 1215 20.1987873998388 56.1637631164765
"6077" 1215.2 17.3496357161919 54.3783478170814
"6078" 1215.4 14.6449769870252 52.3846279538671
"6079" 1215.6 12.1017110082547 51.2752491518504
"6080" 1215.8 9.93806610642191 51.3638444057323
"6081" 1216 7.95530537987644 51.6889399144679
"6082" 1216.2 6.67009753416806 52.5011782896921
"6083" 1216.4 6.78639152542686 53.6056895257028
"6084" 1216.6 7.12852232799957 54.1900322378726
"6085" 1216.8 6.9006680536269 55.223091978807
"6086" 1217 7.1086058840591 56.6324483850697
"6087" 1217.2 6.66530109504246 58.2492873665256
"6088" 1217.4 6.14152994252521 60.658179006388
"6089" 1217.6 6.06437062179879 63.192298431912
"6090" 1217.8 6.22941938370662 65.7053901890228
"6091" 1218 6.78281385362003 68.2412293530083
"6092" 1218.2 7.27719938837918 70.7271515929963
"6093" 1218.4 8.16274939005969 73.2942779718446
"6094" 1218.6 9.66019768507694 74.9226690549911
"6095" 1218.8 11.3322363642666 76.9438885025256
"6096" 1219 13.4009280466948 78.8351286205725
"6097" 1219.2 15.7648468135296 80.8061898273029
"6098" 1219.4 18.5580676623703 82.4905501322972
"6099" 1219.6 21.0496088576919 84.1218662415457
"6100" 1219.8 23.5115792900793 86.0005075750479
"6101" 1220 25.446551748631 87.9433409751867
"6102" 1220.2 27.7178581076124 90.1752398647804
"6103" 1220.4 30.0123842303681 92.0469799737862
"6104" 1220.6 32.1617238342798 94.0543566073109
"6105" 1220.8 34.6306018897474 95.7194428722124
"6106" 1221 37.5015706144958 96.5053848793937
"6107" 1221.2 40.3799129813952 97.149233662799
"6108" 1221.4 43.6625228580555 97.6500774487048
"6109" 1221.6 46.7059446223831 98.0493213117922
"6110" 1221.8 49.9963418456313 98.7358749894321
"6111" 1222 53.2100103225395 98.846028363129
"6112" 1222.2 56.3196440683915 98.4822651534558
"6113" 1222.4 58.5852788024098 97.5303159167252
"6114" 1222.6 59.5932641717671 96.1783623856129
"6115" 1222.8 60.448869339515 95.1685756453331
"6116" 1223 61.6951131244113 94.0245591070003
"6117" 1223.2 63.0489019335565 92.2939925917228
"6118" 1223.4 64.6742788907525 89.9432753389775
"6119" 1223.6 66.2290222979426 87.5740033152758
"6120" 1223.8 68.0946955646607 85.3552917307832
"6121" 1224 70.184242437553 82.8849356494068
"6122" 1224.2 72.1012015101681 81.0305185900719
"6123" 1224.4 74.2340181080252 79.8496750316155
"6124" 1224.6 76.3874227240986 78.4696753920098
"6125" 1224.8 77.9381598978417 76.5616255054226
"6126" 1225 78.8564535698509 74.049717134129
"6127" 1225.2 79.5886522844161 71.2136611663381
"6128" 1225.4 80.2093209930515 67.8455147103395
"6129" 1225.6 80.4723846420778 64.6887509220238
"6130" 1225.8 80.0207648123209 61.3969943362856
"6131" 1226 79.5025992373557 58.0001311226247
"6132" 1226.2 79.5168407581022 54.9123841692316
"6133" 1226.4 79.1673156300252 51.4147937241561
"6134" 1226.6 77.8899832430845 48.0277829257561
"6135" 1226.8 76.01324016514 44.9639058380061
"6136" 1227 73.6757765463252 42.106615679179
"6137" 1227.2 70.9527261378002 39.532862432504
"6138" 1227.4 67.6859722670583 37.4523316457819
"6139" 1227.6 64.5169798731132 36.034245724073
"6140" 1227.8 60.8459573986502 34.878685691354
"6141" 1228 56.9339017071459 33.8032760749997
"6142" 1228.2 53.103515910262 33.0288699411553
"6143" 1228.4 49.2991556217731 33.2469173507761
"6144" 1228.6 45.4928143890756 34.0749520299441
"6145" 1228.8 41.0690766696406 34.4268828531803
"6146" 1229 37.2180587406502 35.521312605404
"6147" 1229.2 33.3127550612483 37.1143610673935
"6148" 1229.4 29.3215371149752 38.825323708954
"6149" 1229.6 26.314800094932 41.2417483326036
"6150" 1229.8 23.4729830790252 44.2368881145393
"6151" 1230 20.5423744993039 46.7707952237602
"6152" 1230.2 18.1821205046947 49.7176903730782
"6153" 1230.4 16.87907213486 52.7981551543464
"6154" 1230.6 16.3019363347884 56.3834557170501
"6155" 1230.8 16.1920417801085 60.0972843032679
"6156" 1231 15.9930561736056 63.7635136072897
"6157" 1231.2 16.6268715009335 67.4430050736428
"6158" 1231.4 17.6139867085035 71.0829652147203
"6159" 1231.6 18.6683602944411 74.5046742414211
"6160" 1231.8 20.6659859114576 77.6216210298588
"6161" 1232 22.9186011384306 81.2251036437236
"6162" 1232.2 25.3677061671333 83.877715967075
"6163" 1232.4 28.7308396485252 85.9604440700199
"6164" 1232.6 32.0449481446641 87.8506890761568
"6165" 1232.8 35.6016934465441 88.9451402876951
"6166" 1233 39.5620241816952 89.153396968589
"6167" 1233.2 43.3282073688852 88.421191757429
"6168" 1233.4 46.8487970399378 87.5148212290513
"6169" 1233.6 50.5918388519352 86.170050203969
"6170" 1233.8 53.780556595381 84.1122959106579
"6171" 1234 56.6248866753307 81.4136013007401
"6172" 1234.2 59.7152115427958 78.9484744272208
"6173" 1234.4 61.2972699119982 75.7514591669669
"6174" 1234.6 62.5498923980252 72.0169525734711
"6175" 1234.8 64.2062627094045 69.7890402588446
"6176" 1235 66.3933260932941 68.4040261398013
"6177" 1235.2 68.5403251033109 66.3323030097089
"6178" 1235.4 69.9122581597357 63.1001197947869
"6179" 1235.6 71.5942711883586 59.7657902333855
"6180" 1235.8 73.7713134146663 56.596762405488
"6181" 1236 75.6685690979752 53.222763056054
"6182" 1236.2 77.47177439912 49.5600582465601
"6183" 1236.4 79.1413509062252 46.062990468204
"6184" 1236.6 80.5069610778097 41.8411487617066
"6185" 1236.8 81.6149385158269 37.7382747336549
"6186" 1237 81.7818504265817 33.3415458198682
"6187" 1237.2 80.9556359817502 28.887325674504
"6188" 1237.4 79.825706840668 24.41691117501
"6189" 1237.6 77.8315271535376 20.0033934986993
"6190" 1237.8 76.1237893362107 15.7610061324677
"6191" 1238 73.543736426513 12.19984518469
"6192" 1238.2 70.7142401496972 8.61238162441703
"6193" 1238.4 67.5686835227813 5.53451059944611
"6194" 1238.6 64.650103524751 4.10200757453226
"6195" 1238.8 63.1124614136919 4.55413524020596
"6196" 1239 59.8621034046608 4.71070218619683
"6197" 1239.2 56.7972878351092 5.03482670086012
"6198" 1239.4 53.6623341872179 4.84181778336756
"6199" 1239.6 50.0381411169002 4.90241206425403
"6200" 1239.8 46.6627270229002 5.63591551160403
"6201" 1240 42.8760182738787 5.86545710002558
"6202" 1240.2 39.3605870474576 5.59407371007498
"6203" 1240.4 37.3546110228301 4.41992733388513
"6204" 1240.6 37.3072454210583 4.26683961545134
"6205" 1240.8 37.2517419695294 4.96936941396937
"6206" 1241 37.3909333738021 5.76034769518689
"6207" 1241.2 37.6613098365128 6.97704177738523
"6208" 1241.4 38.0863223773866 8.4516970765576
"6209" 1241.6 37.9612989594252 10.546493900279
"6210" 1241.8 38.0979438194235 13.0843256116968
"6211" 1242 38.2827774464744 16.1241786565867
"6212" 1242.2 37.9069073397407 19.4465744842066
"6213" 1242.4 37.9639849653355 22.6160614584135
"6214" 1242.6 37.7470899880752 26.109100227904
"6215" 1242.8 37.3707679335124 29.2838702543342
"6216" 1243 37.599842672841 32.6769796054448
"6217" 1243.2 38.6057567193842 36.4507997852829
"6218" 1243.4 40.3111064633252 39.633475737229
"6219" 1243.6 42.2641472374219 43.0240180380712
"6220" 1243.8 44.7474125413073 45.7881139210521
"6221" 1244 46.7554188864659 47.9584703156121
"6222" 1244.2 47.1415891429828 49.9256282035104
"6223" 1244.4 46.5282668460788 52.3471491114772
"6224" 1244.6 45.7388928769806 55.4107546919862
"6225" 1244.8 45.3798571240872 59.070599041014
"6226" 1245 44.832919558147 62.6229808600595
"6227" 1245.2 43.8377475297279 66.4708247816966
"6228" 1245.4 43.4306345643616 70.1877677950916
"6229" 1245.6 43.6517839673766 74.1093658239398
"6230" 1245.8 44.5871288310783 77.3791759647662
"6231" 1246 45.2725324361085 81.2405031420735
"6232" 1246.2 46.2587825867549 84.4777116116425
"6233" 1246.4 47.6350131980538 87.5031533087862
"6234" 1246.6 49.7953342068365 89.8122640825253
"6235" 1246.8 52.4517200877009 91.9127453592371
"6236" 1247 55.5528892343743 94.4601945929498
"6237" 1247.2 58.9111218197681 95.9120145737291
"6238" 1247.4 62.7300557876579 96.6588978022209
"6239" 1247.6 66.9257120266723 96.5550233219525
"6240" 1247.8 70.6690615302852 95.564087274809
"6241" 1248 74.6902914097534 94.0110438729931
"6242" 1248.2 78.0599965267899 91.7897328363055
"6243" 1248.4 81.2906807830925 88.508822700254
"6244" 1248.6 84.1224646522529 85.2479683096538
"6245" 1248.8 85.8884698479681 81.319839798129
"6246" 1249 87.1298309286919 77.1943336832401
"6247" 1249.2 88.3005826639982 72.6953410007777
"6248" 1249.4 88.3637401002685 68.2778292083182
"6249" 1249.6 88.0512801784907 63.8361796600428
"6250" 1249.8 86.674702149439 59.6997305581118
"6251" 1250 84.5282674263782 55.5449421301122
"6252" 1250.2 81.8245119608478 51.7085380547661
"6253" 1250.4 78.5847187282318 48.4090159203935
"6254" 1250.6 75.0044467978285 45.4363786809241
"6255" 1250.8 70.6828944607235 43.7549279728273
"6256" 1251 66.4789344870996 41.69466709641
"6257" 1251.2 61.8455992649502 40.772677993954
"6258" 1251.4 57.0174089421791 39.9826679842316
"6259" 1251.6 53.069549443612 40.6292550826332
"6260" 1251.8 49.0609017409521 42.4645805603486
"6261" 1252 44.9840057015954 44.3855566538646
"6262" 1252.2 41.4852055234219 47.1891030707819
"6263" 1252.4 37.8412121118502 50.321205171404
"6264" 1252.6 34.856297964513 53.8763933134217
"6265" 1252.8 32.4850833192793 57.8260212712274
"6266" 1253 31.0240171944821 61.8384627642239
"6267" 1253.2 30.2802563187644 66.2569132910247
"6268" 1253.4 29.9488212376888 70.2683091770745
"6269" 1253.6 30.3597014102775 73.8859209793159
"6270" 1253.8 31.6202923578901 78.0602143372912
"6271" 1254 32.8944685721681 82.0653982958147
"6272" 1254.2 35.0285099211479 85.0504317176951
"6273" 1254.4 37.8099197206667 88.0633194793932
"6274" 1254.6 40.1640562487271 90.6584022379271
"6275" 1254.8 43.5638004948365 92.9206824317894
"6276" 1255 46.9140327900532 93.7744140881758
"6277" 1255.2 50.6858131567381 94.6338303486439
"6278" 1255.4 54.2106340481429 95.1918753224525
"6279" 1255.6 57.8119729957084 94.7610832029112
"6280" 1255.8 61.4805205260561 93.2341682139847
"6281" 1256 64.9672081838052 91.361696727779
"6282" 1256.2 67.9709738088893 89.0159856002067
"6283" 1256.4 70.9691468975302 86.2235735257033
"6284" 1256.6 73.707305139511 83.3636344858148
"6285" 1256.8 76.6718171759141 80.2307638831846
"6286" 1257 79.7890397503738 76.0220833090281
"6287" 1257.2 82.2170115370698 72.1753886348165
"6288" 1257.4 84.0051230520996 68.3685926497902
"6289" 1257.6 85.2138506849502 63.816370366454
"6290" 1257.8 86.2491940464752 59.457542358529
"6291" 1258 85.6214041174538 54.8609134821038
"6292" 1258.2 84.5010860106354 50.1203636320104
"6293" 1258.4 82.3674678383752 46.228515582429
"6294" 1258.6 79.2763674699852 42.275126736641
"6295" 1258.8 75.6361131932252 39.256987242129
"6296" 1259 71.1461472362732 36.8890473484679
"6297" 1259.2 66.66395811737 35.7103402713445
"6298" 1259.4 61.6826280579842 35.4218698415061
"6299" 1259.6 57.078301821635 35.0076385421778
"6300" 1259.8 52.5811410636646 36.4051241362274
"6301" 1260 48.3830240899591 38.2892111732199
"6302" 1260.2 44.5600480508823 40.4439460444147
"6303" 1260.4 40.9435329501681 43.3338852606416
"6304" 1260.6 37.8834047880252 46.312191814171
"6305" 1260.8 35.3452430165591 50.1698726392561
"6306" 1261 33.7469556860942 54.0456881168359
"6307" 1261.2 32.6904600280252 58.2711542095137
"6308" 1261.4 31.6992849194861 62.5823404228073
"6309" 1261.6 31.0130022141042 66.984579131708
"6310" 1261.8 31.2999807403147 71.0911051853396
"6311" 1262 32.2679431589161 75.4093244894745
"6312" 1262.2 33.3699107442869 79.5569078504001
"6313" 1262.4 34.8105154575665 83.3041163967896
"6314" 1262.6 36.5443668891966 86.9467663702148
"6315" 1262.8 38.3594247243585 90.4038869164901
"6316" 1263 40.5562440027311 93.6721753118055
"6317" 1263.2 43.1038122366598 96.590342983004
"6318" 1263.4 46.3180059739646 98.7830835781593
"6319" 1263.6 49.5983796748173 99.8974711387924
"6320" 1263.8 53.4995288309295 99.9702456595758
"6321" 1264 57.296092816619 99.2720121129728
"6322" 1264.2 60.9959430190858 97.6815498411896
"6323" 1264.4 64.6376681484742 95.6732980824658
"6324" 1264.6 67.5260317142952 93.273998635649
"6325" 1264.8 70.7130441987828 89.9747477314624
"6326" 1265 73.8977749348152 86.984044295099
"6327" 1265.2 76.6651490864686 83.8122083327045
"6328" 1265.4 79.2081173388538 80.3443080325005
"6329" 1265.6 82.0139935302798 77.2327562290654
"6330" 1265.8 84.2408690261234 75.4998005927808
"6331" 1266 86.0001376826568 72.881304563129
"6332" 1266.2 86.7551645194726 70.0422670002606
"6333" 1266.4 86.7039183540778 67.3296366453659
"6334" 1266.6 86.6248358657991 64.1436105539116
"6335" 1266.8 85.7815467928165 60.6925600905812
"6336" 1267 84.529782140455 57.5631904436001
"6337" 1267.2 82.487890436689 54.2001334566808
"6338" 1267.4 80.5835732918434 50.4561519952034
"6339" 1267.6 78.6425201532201 46.7999595460612
"6340" 1267.8 76.1750395335618 43.3321823068364
"6341" 1268 73.382248510196 39.5293001990559
"6342" 1268.2 70.1018273081472 36.7333427459583
"6343" 1268.4 66.25824125688 34.1854903837742
"6344" 1268.6 62.2934907505002 32.119933787604
"6345" 1268.8 58.2131120219476 31.0971251203273
"6346" 1269 52.5867618424611 30.056154346847
"6347" 1269.2 48.3767712385088 29.8958530098094
"6348" 1269.4 43.9905696549328 29.8038640603223
"6349" 1269.6 40.1997314638673 29.5885440376553
"6350" 1269.8 36.1240709167493 29.9320700567152
"6351" 1270 30.9794513058201 31.1413466492572
"6352" 1270.2 27.0747563035893 32.6925724557701
"6353" 1270.4 23.7465783091492 34.5811911131869
"6354" 1270.6 20.5008735063449 37.6309996205553
"6355" 1270.8 18.5484871583133 40.9083876838155
"6356" 1271 17.6414464634036 45.5236084187236
"6357" 1271.2 17.3345087753349 49.1890685364211
"6358" 1271.4 16.6933051979141 53.2995753639624
"6359" 1271.6 17.1173701559456 57.1025648875007
"6360" 1271.8 18.0847384400078 60.5570919664073
"6361" 1272 19.9577589337945 64.0166815529495
"6362" 1272.2 21.7491511989122 67.4388726744421
"6363" 1272.4 24.2781077077815 70.0993698702719
"6364" 1272.6 27.6847829662288 72.5986796934476
"6365" 1272.8 30.983221994096 75.0699239807839
"6366" 1273 34.2230680611757 76.8863057651998
"6367" 1273.2 37.8765719659726 78.4944678793659
"6368" 1273.4 41.6041749170349 78.8859620477504
"6369" 1273.6 45.7453704209958 79.047926465629
"6370" 1273.8 49.5988272633198 78.6816383977362
"6371" 1274 53.8802949420527 77.0511439220189
"6372" 1274.2 57.7429410766591 75.8614521028523
"6373" 1274.4 61.6482083533343 74.9242562403018
"6374" 1274.6 65.3557972199969 74.1342249615913
"6375" 1274.8 69.1623237091667 74.0644141476007
"6376" 1275 72.4891410269702 74.3677254485602
"6377" 1275.2 75.9836593585849 75.3324697732391
"6378" 1275.4 79.392422639117 76.5223211070098
"6379" 1275.6 82.556764709863 77.2251326799398
"6380" 1275.8 85.8296799360517 77.8858327433414
"6381" 1276 89.2825351519214 78.0473047984309
"6382" 1276.2 92.4778427891641 78.2076791537679
"6383" 1276.4 95.7249970196535 77.7135005057308
"6384" 1276.6 98.6201786115119 76.0625576694211
"6385" 1276.8 100.285677367177 73.2881625119594
"6386" 1277 101.488864121838 69.9185441152362
"6387" 1277.2 102.731966883897 65.8974596230778
"6388" 1277.4 104.203301232564 61.6865140324367
"6389" 1277.6 104.724328891017 58.0041615792117
"6390" 1277.8 104.798527029491 53.6931498411032
"6391" 1278 104.996761037118 49.3919571623811
"6392" 1278.2 103.865709044695 45.8988956141884
"6393" 1278.4 101.613819355125 42.220211345804
"6394" 1278.6 98.8738752320765 38.9906823826419
"6395" 1278.8 95.3204543940761 36.2644428041629
"6396" 1279 91.7245051778002 33.152031558654
"6397" 1279.2 88.0575512253475 31.5169245357985
"6398" 1279.4 83.6066232797286 30.1880373148663
"6399" 1279.6 79.4193261845546 28.8907349081963
"6400" 1279.8 74.3988376591035 28.3664789595812
"6401" 1280 69.732719869939 28.1458761263359
"6402" 1280.2 65.0407455625676 29.065833150629
"6403" 1280.4 59.9916034353781 29.8693213472131
"6404" 1280.6 55.7244156291002 31.587656949704
"6405" 1280.8 51.7788237109095 33.4771538904513
"6406" 1281 48.2344635809764 36.6763470107876
"6407" 1281.2 45.058534560074 39.9092717668607
"6408" 1281.4 43.6023016455124 43.631044559206
"6409" 1281.6 43.0592674928936 47.2616382767869
"6410" 1281.8 43.0148541495515 50.486730285629
"6411" 1282 42.4705059926919 53.5009684139496
"6412" 1282.2 41.5640798239982 56.6252822164534
"6413" 1282.4 41.2222322257616 59.7986244120836
"6414" 1282.6 40.767503634258 63.7018793645256
"6415" 1282.8 41.0998968656631 67.1634694814825
"6416" 1283 42.6959098993035 69.9721265964943
"6417" 1283.2 44.8113652019489 73.2311682143324
"6418" 1283.4 46.4517636420252 76.1831902357485
"6419" 1283.6 48.6361871443296 79.6682575842421
"6420" 1283.8 51.0771608994942 82.2561782891467
"6421" 1284 53.8376749391874 84.2847305563723
"6422" 1284.2 56.7543700856856 86.1784275016479
"6423" 1284.4 59.6246144035486 88.0087894387552
"6424" 1284.6 62.6833222286641 89.6646135305179
"6425" 1284.8 65.8040561308837 91.3921930307328
"6426" 1285 69.1384410622752 93.077615445831
"6427" 1285.2 72.5275865005925 94.2347932805714
"6428" 1285.4 75.8643031696983 95.1934907747252
"6429" 1285.6 79.1820126434969 95.8711078862328
"6430" 1285.8 82.8335845627464 95.4032058515713
"6431" 1286 85.7304779925401 93.9744291947132
"6432" 1286.2 88.5146161980252 91.4851552081776
"6433" 1286.4 90.9515909889681 88.2635487915005
"6434" 1286.6 93.6475481530158 85.2047503591479
"6435" 1286.8 95.5802054245441 81.8464827808649
"6436" 1287 97.3034302541007 77.7460160222611
"6437" 1287.2 97.900168368052 73.6672011138612
"6438" 1287.4 97.4550588171948 69.5986216255576
"6439" 1287.6 96.5022461848913 65.5856808311112
"6440" 1287.8 95.0927129607455 61.6196557149595
"6441" 1288 92.9428016561849 57.6133923958601
"6442" 1288.2 90.5948851405728 53.6086792187243
"6443" 1288.4 87.7194465316502 50.457519971354
"6444" 1288.6 84.2368743058517 47.1086338854513
"6445" 1288.8 80.7644734301597 43.8739078774904
"6446" 1289 76.770813501872 41.1080207775484
"6447" 1289.2 72.7575494919405 39.1524682268324
"6448" 1289.4 68.3734090217395 37.5507339638433
"6449" 1289.6 63.84925748906 35.9560806164247
"6450" 1289.8 59.1953821070845 35.1752446447561
"6451" 1290 54.4821246172879 34.2081687032223
"6452" 1290.2 50.1805237599122 34.6454265150421
"6453" 1290.4 45.4031882577944 35.1292619200778
"6454" 1290.6 40.6064279226807 35.8652088264063
"6455" 1290.8 35.9033218595798 37.1416259207761
"6456" 1291 31.5090650951252 38.695500089954
"6457" 1291.2 27.3581144968039 40.8521151509897
"6458" 1291.4 23.3878886060672 43.1407862643139
"6459" 1291.6 19.7998699966287 45.9406652823704
"6460" 1291.8 16.633102325926 49.152551192848
"6461" 1292 14.8609766289821 53.1089435556032
"6462" 1292.2 14.1290113217688 57.4955413062573
"6463" 1292.4 14.407353398677 61.5310110162719
"6464" 1292.6 16.4957957604611 65.108531476847
"6465" 1292.8 18.2923491794476 68.7079228799308
"6466" 1293 20.2888880024989 72.037451039629
"6467" 1293.2 23.7282664978992 75.1559452825828
"6468" 1293.4 26.8867798082078 77.5786617688595
"6469" 1293.6 30.0635073200861 79.8951666922334
"6470" 1293.8 33.5420553269702 81.8034030028446
"6471" 1294 36.8088825129091 83.5743660387987
"6472" 1294.2 40.0759814644696 85.4958328759623
"6473" 1294.4 43.3251781511085 86.6317895422124
"6474" 1294.6 46.4738091622327 87.243960978346
"6475" 1294.8 49.530787964346 88.0633194793932
"6476" 1295 52.5363272193082 89.191315263346
"6477" 1295.2 55.7007511781611 90.0407098938669
"6478" 1295.4 59.0554733199419 89.8918048637679
"6479" 1295.6 62.7550137160452 89.558446659869
"6480" 1295.8 66.409309110433 89.2617681798669
"6481" 1296 69.5249613824798 87.6575928347654
"6482" 1296.2 71.598848303131 85.3705863717348
"6483" 1296.4 73.4291116702252 82.2990808100148
"6484" 1296.6 75.0282331889664 79.2923003366878
"6485" 1296.8 77.1658681704419 78.2076791537679
"6486" 1297 79.4295336327579 78.9971538621587
"6487" 1297.2 81.4136576436313 80.4504149557351
"6488" 1297.4 82.7356105293967 81.0231000975576
"6489" 1297.6 85.7660647214824 81.6759274388148
"6490" 1297.8 88.3466792229885 82.8396098700923
"6491" 1298 90.2297172196766 84.3653351539364
"6492" 1298.2 92.7620530913459 85.3994857876479
"6493" 1298.4 95.8733684480733 86.2394059758117
"6494" 1298.6 99.2625138863906 87.2467873270906
"6495" 1298.8 102.495898721997 88.330315224129
"6496" 1299 105.599894358874 89.386050691846
"6497" 1299.2 105.744956708189 89.4712651064944
"6498" 1299.4 105.837136516704 89.3998712779089
"6499" 1299.6 105.99671372261 88.8422611933932
"6500" 1299.8 107.198595401562 87.836985471929
"6501" 1300 109.012713014187 86.5162933045885
"6502" 1300.2 110.59358478106 84.860890923267
"6503" 1300.4 112.565273820461 82.9010249013342
"6504" 1300.6 113.77081109433 80.5651024876714
"6505" 1300.8 115.173224858198 78.2096687877756
"6506" 1301 116.3780104259 76.006808190554
"6507" 1301.2 117.256245204432 74.8814684558578
"6508" 1301.4 117.08554914945 74.971464829029
"6509" 1301.6 116.732944871435 74.9551536563855
"6510" 1301.8 116.197006341718 75.161539922488
"6511" 1302 115.91523399093 75.2147721977411
"6512" 1302.2 115.582840759525 74.8814684558578
"6513" 1302.4 115.286504237895 74.5136954594247
"6514" 1302.6 114.764951959825 74.0745016432109
"6515" 1302.8 114.272058589538 73.7846151222215
"6516" 1303 113.727903288051 73.3037814249595
"6517" 1303.2 112.742389509336 72.6462790459739
"6518" 1303.4 111.473759574958 70.8815844486164
"6519" 1303.6 110.315407037804 68.862093014252
"6520" 1303.8 108.639459052588 66.387941703566
"6521" 1304 106.243862218384 64.2530271157444
"6522" 1304.2 103.877793061339 62.005089473848
"6523" 1304.4 101.60753102358 58.5591223451681
"6524" 1304.6 99.416581426612 56.0729011312778
"6525" 1304.8 96.5753859842957 53.3343368794323
"6526" 1305 94.0464226076184 50.5560428957731
"6527" 1305.2 91.4899181547793 47.4252339588831
"6528" 1305.4 89.0505280972572 44.658688381481
"6529" 1305.6 86.1680542846002 41.791793403104
"6530" 1305.8 83.3985270204732 38.371070866073
"6531" 1306 80.1844461326037 35.405195570972
"6532" 1306.2 76.9978663935128 32.3538040632365
"6533" 1306.4 73.9172484776652 29.354041584809
"6534" 1306.6 70.4073123860728 26.3488102672719
"6535" 1306.8 67.3959484480572 23.075771369969
"6536" 1307 63.9842339950413 20.7361822412419
"6537" 1307.2 59.8545067845014 18.4233874311766
"6538" 1307.4 55.9365245124958 16.5029433641206
"6539" 1307.6 51.5440950973002 15.061110251004
"6540" 1307.8 47.607084755647 14.4410388270618
"6541" 1308 43.6960118639244 15.062883052524
"6542" 1308.2 39.712224464373 15.5241007878942
"6543" 1308.4 35.1706556014426 16.5130180943638
"6544" 1308.6 30.1259114887629 17.5700581009815
"6545" 1308.8 25.2157001340761 18.6557392270867
"6546" 1309 21.5351280832203 20.6795440062022
"6547" 1309.2 18.133047940488 23.6148505363356
"6548" 1309.4 15.0846317639748 26.4295409211038
"6549" 1309.6 12.5937638068252 29.513724636179
"6550" 1309.8 10.265804668074 33.0286199598607
"6551" 1310 8.00268985753341 36.3572383751208
"6552" 1310.2 6.5243995985591 39.5452396843155
"6553" 1310.4 5.2522381523752 42.739505821804
"6554" 1310.6 4.04526032984874 46.2074601551458
"6555" 1310.8 3.65324391169189 49.6195750869239
"6556" 1311 3.77640990920471 53.5708734395649
"6557" 1311.2 3.68786354342521 57.9323970605377
"6558" 1311.4 4.17177246663582 61.7831084610051
"6559" 1311.6 5.27437474382008 65.5512633057444
"6560" 1311.8 7.6085368372252 68.554932459954
"6561" 1312 9.85140488547436 72.0396514399511
"6562" 1312.2 12.4945652466662 75.1715263547188
"6563" 1312.4 15.2975114930515 77.9820062254185
"6564" 1312.6 18.2151265095252 80.8192487248663
"6565" 1312.8 21.2191008047196 83.2455568132957
"6566" 1313 24.2197666488692 85.766000988285
"6567" 1313.2 27.4351000665829 87.973300271879
"6568" 1313.4 30.6156642087775 90.5932957388079
"6569" 1313.6 33.6874074418554 92.3768929333366
"6570" 1313.8 37.2686517686429 93.886002448982
"6571" 1314 40.9837470556292 94.6068373189508
"6572" 1314.2 45.1616414282127 95.324562697754
"6573" 1314.4 48.5235879947262 94.5551569970053
"6574" 1314.6 52.6203525690555 93.2675467951896
"6575" 1314.8 56.4985220756579 92.2038281012311
"6576" 1315 60.425635599223 91.9482569580191
"6577" 1315.2 63.973937043551 91.1141618995929
"6578" 1315.4 67.8883969732677 90.3327461959775
"6579" 1315.6 71.1737098853844 89.5037694890708
"6580" 1315.8 74.5239155096757 89.348737400362
"6581" 1316 77.347135502413 88.7979451986902
"6582" 1316.2 78.7243879887311 86.4975111911878
"6583" 1316.4 77.9201802262273 84.0930932763418
"6584" 1316.6 76.5819709887966 80.6262107480433
"6585" 1316.8 75.3064740910687 77.1011366311464
"6586" 1317 73.5985656571305 73.2024471996027
"6587" 1317.2 70.3778165436608 70.0592911501206
"6588" 1317.4 67.991482394415 68.8281671699426
"6589" 1317.6 67.5131492167175 69.0731450724624
"6590" 1317.8 67.1326661487252 69.8328099460654
"6591" 1318 67.1415488173936 70.3463275816027
"6592" 1318.2 68.2725638891234 70.6800987374058
"6593" 1318.4 69.5361017270158 70.1986875387458
"6594" 1318.6 71.3744210716591 69.8907247683076
"6595" 1318.8 73.1180114015757 69.9692059534501
"6596" 1319 75.7768327231056 69.4803894011112
"6597" 1319.2 78.3949751169913 68.6268305404765
"6598" 1319.4 81.3643307207945 67.4353701866162
"6599" 1319.6 84.2931481802032 65.9764483525867
"6600" 1319.8 87.1871696937502 63.991632252104
"6601" 1320 90.0070423391344 62.2772240868265
"6602" 1320.2 92.584126648726 60.1361007702786
"6603" 1320.4 95.1064104527502 57.023349502279
"6604" 1320.6 96.5409614427002 53.209780694154
"6605" 1320.8 97.0964050815769 49.3888253697756
"6606" 1321 97.1189765598151 45.4710656776248
"6607" 1321.2 97.1702702441114 41.9385164759566
"6608" 1321.4 96.1380293661892 38.0396247819979
"6609" 1321.6 94.556323778042 34.3989656000534
"6610" 1321.8 93.3909179848545 30.8849470314949
"6611" 1322 91.3212791992633 27.8881474639862
"6612" 1322.2 88.4122975830506 24.6628321062392
"6613" 1322.4 85.3318092764761 21.7584660057684
"6614" 1322.6 82.0738626041657 19.1890453431538
"6615" 1322.8 78.2682870684502 16.901360050329
"6616" 1323 74.5780506983752 14.324361213179
"6617" 1323.2 70.7487532594868 12.7396808586931
"6618" 1323.4 66.3345809519235 11.0907629199341
"6619" 1323.6 62.3540567693642 9.52957889145107
"6620" 1323.8 58.176886284341 8.44095978476061
"6621" 1324 55.2131935191534 7.72649187884698
"6622" 1324.2 54.1979062423586 6.67791649461621
"6623" 1324.4 53.7784760886663 6.62132671197519
"6624" 1324.6 52.4530015429295 7.18265104188555
"6625" 1324.8 50.3968348228442 8.46081031089627
"6626" 1325 48.385915525093 10.1830977870951
"6627" 1325.2 46.1986075849752 12.380252518654
"6628" 1325.4 44.0666569888269 14.9885538688976
"6629" 1325.6 41.5354921684187 17.7264849205962
"6630" 1325.8 39.6110575639483 20.5523996738983
"6631" 1326 37.9449001864989 23.8353078693396
"6632" 1326.2 36.0958334187175 27.0835263528213
"6633" 1326.4 34.4008862083502 30.711347521454
"6634" 1326.6 32.5694380103133 34.4425113375189
"6635" 1326.8 30.5976137562149 37.392451472698
"6636" 1327 28.2785509113639 40.4452921418468
"6637" 1327.2 25.9649364437286 43.9713449320867
"6638" 1327.4 23.6268077032185 47.7031591605996
"6639" 1327.6 21.5788897659227 51.2340482975649
"6640" 1327.8 18.6885350512235 55.5062038305859
"6641" 1328 16.8321749071269 58.8834579145104
"6642" 1328.2 15.5844900192621 63.0830377396553
"6643" 1328.4 14.7943315929544 67.1495343401998
"6644" 1328.6 15.3845079595431 70.7913761251201
"6645" 1328.8 16.1888254291874 74.9654999600479
"6646" 1329 16.2914316691093 79.058239556858
"6647" 1329.2 16.891646838053 82.8308424748235
"6648" 1329.4 18.4022993971126 85.9455939896824
"6649" 1329.6 21.3344995771641 88.0129685999068
"6650" 1329.8 24.4105981051363 90.2957005673235
"6651" 1330 27.8498936624538 92.069235451329
"6652" 1330.2 31.7038005236252 93.6827575731862
"6653" 1330.4 35.2832231617681 95.2517687399576
"6654" 1330.6 38.9893550517705 96.8521335354686
"6655" 1330.8 42.3543712586885 97.8630781049862
"6656" 1331 46.1988083431489 98.6988057024074
"6657" 1331.2 49.6741225220463 98.5740820454343
"6658" 1331.4 53.1414983622605 97.7196175512173
"6659" 1331.6 56.6636895125652 96.518290874459
"6660" 1331.8 60.2860930417127 94.9107499121915
"6661" 1332 63.900829265045 92.7944481824162
"6662" 1332.2 67.0435891507381 90.3226578919508
"6663" 1332.4 70.1102810780912 87.34316581928
"6664" 1332.6 73.7183298436641 84.1939904743235
"6665" 1332.8 76.316237705967 80.9391919055271
"6666" 1333 79.0483106459419 77.5801983286012
"6667" 1333.2 81.9850526128426 74.4493481004421
"6668" 1333.4 83.8751300242884 70.5957255865238
"6669" 1333.6 85.8930518580504 66.6694080371962
"6670" 1333.8 87.6927666777456 62.9365953076968
"6671" 1334 89.0382744931513 58.9585396414652
"6672" 1334.2 90.3768760100672 54.7299989083223
"6673" 1334.4 90.9225621052165 50.4511699030334
"6674" 1334.6 91.3685539064622 45.6968933173979
"6675" 1334.8 91.3947368212185 41.1868862506248
"6676" 1335 91.1881025892964 36.4789818355612
"6677" 1335.2 91.3940374912304 31.9935221996162
"6678" 1335.4 90.4687438892339 27.4520691214073
"6679" 1335.6 89.365560927605 22.8490273281794
"6680" 1335.8 87.8442155425334 18.815087889752
"6681" 1336 85.3517359319042 14.5706073034113
"6682" 1336.2 82.7707126647082 11.03143261369
"6683" 1336.4 80.0907384683962 7.47846863320161
"6684" 1336.6 77.8755706209752 3.51654493142903
"6685" 1336.8 77.1784603520662 2.8340132164569
"6686" 1337 77.8610372689367 2.59043148650956
"6687" 1337.2 78.7168841171469 2.26854483747686
"6688" 1337.4 79.7649519450769 2.0916187959911
"6689" 1337.6 80.7702618018103 2.10060914635217
"6690" 1337.8 81.0149653756332 2.53663625521703
"6691" 1338 81.3933157314155 2.78604959232416
"6692" 1338.2 81.6765295120088 3.00959434051428
"6693" 1338.4 81.8437593593292 3.17225269384103
"6694" 1338.6 81.7970228564892 3.50252398057703
"6695" 1338.8 81.8872787695618 3.65365133881196
"6696" 1339 81.8375278256172 4.40609636881703
"6697" 1339.2 82.5566777161492 4.89771802844308
"6698" 1339.4 83.410331470513 5.11020901539733
"6699" 1339.6 83.3434905336555 5.20501564677609
"6700" 1339.8 83.4448938560591 5.29490847169683
"6701" 1340 84.0307920460084 5.40466037179289
"6702" 1340.2 84.4399000890756 6.16069203538113
"6703" 1340.4 84.9187257855511 6.36908320821524
"6704" 1340.6 85.6869944476106 6.68392459205586
"6705" 1340.8 86.3475604039483 7.19388215987263
"6706" 1341 87.5753041311428 8.57606592165004
"6707" 1341.2 89.5437058608301 9.79652501832416
"6708" 1341.4 91.8266763659532 11.494465966217
"6709" 1341.6 93.7835552715862 13.3397598881046
"6710" 1341.8 96.4891916143039 15.3066577926782
"6711" 1342 98.8439159353842 17.316795631129
"6712" 1342.2 101.723619331195 18.6359356241884
"6713" 1342.4 105.189860033445 20.2634644959946
"6714" 1342.6 107.271401756571 21.988264005566
"6715" 1342.8 108.853649841359 24.4337930009239
"6716" 1343 110.597613789925 27.160671541804
"6717" 1343.2 112.415144455925 29.786354236079
"6718" 1343.4 113.86592339825 32.853437234954
"6719" 1343.6 115.344457734982 36.2106088721463
"6720" 1343.8 116.330158771461 39.5798818842572
"6721" 1344 117.234000821345 42.4829405310618
"6722" 1344.2 117.980101034508 45.5646244549221
"6723" 1344.4 117.911618982992 48.8081430796332
"6724" 1344.6 118.104061395769 52.125609865306
"6725" 1344.8 118.213477249788 55.3619488201817
"6726" 1345 117.4944935493 58.435181358904
"6727" 1345.2 116.705815063875 61.748929233879
"6728" 1345.4 115.687450700455 65.2463882589637
"6729" 1345.6 115.097710393788 68.6962010558922
"6730" 1345.8 113.161630265175 71.443507982704
"6731" 1346 111.094107310992 74.2166332157005
"6732" 1346.2 109.093324214897 77.5849141438214
"6733" 1346.4 107.588161951647 80.5338805912101
"6734" 1346.6 106.433848747154 83.5578084229088
"6735" 1346.8 105.411659532487 86.8760410305233
"6736" 1347 103.564072614142 89.6247701436727
"6737" 1347.2 101.014082767539 91.186434842129
"6738" 1347.4 98.2064486779868 93.133789127129
"6739" 1347.6 95.8388320366085 95.6040440997679
"6740" 1347.8 94.3606131020858 98.1811740718866
"6741" 1348 94.2293520420829 99.5375887951098
"6742" 1348.2 92.6040601965252 100.661062421071
"6743" 1348.4 90.3359652057605 101.095031645217
"6744" 1348.6 87.2525808248618 102.241415321591
"6745" 1348.8 84.3287498028893 103.732690216168
"6746" 1349 81.3006334773766 105.270543130399
"6747" 1349.2 78.4975713525672 107.282136988428
"6748" 1349.4 75.5508005293109 108.771971347243
"6749" 1349.6 72.5463110610252 108.645744573099
"6750" 1349.8 69.545094457084 108.445339485658
"6751" 1350 66.0538318748352 108.549045647189
"6752" 1350.2 62.4856638707305 108.478940892929
"6753" 1350.4 58.8512439873313 108.311229972874
"6754" 1350.6 54.9811754103252 108.572413898609
"6755" 1350.8 51.2301103929607 108.67912053771
"6756" 1351 47.0585182402989 108.946305921329
"6757" 1351.2 43.4177856659952 108.654202778579
"6758" 1351.4 40.7732785469652 108.280310755859
"6759" 1351.6 38.4325586963952 108.323152550129
"6760" 1351.8 38.3702433592752 107.511754931379
"6761" 1352 37.7378449727828 105.663735385159
"6762" 1352.2 36.6213694148618 103.376123683812
"6763" 1352.4 34.9459937450439 100.712091223148
"6764" 1352.6 32.7210067619076 97.9448997135996
"6765" 1352.8 30.0757880752682 95.1903408486711
"6766" 1353 27.7831272298252 92.3993583682148
"6767" 1353.2 24.8830118298308 90.0432657526012
"6768" 1353.4 21.8122205567233 87.8244930104781
"6769" 1353.6 19.3388749914197 85.0442293083401
"6770" 1353.8 17.4168866899982 81.3689622485615
"6771" 1354 14.7426319216712 78.3235566268724
"6772" 1354.2 11.6265778452752 75.059095771854
"6773" 1354.4 8.55373654071876 72.3473525817581
"6774" 1354.6 6.24687861695965 69.6059185034405
"6775" 1354.8 4.68101422877521 66.1001143997177
"6776" 1355 4.19256627381861 62.6230928171869
"6777" 1355.2 3.1023803042957 59.0199729148176
"6778" 1355.4 2.3106140128959 55.3013958799221
"6779" 1355.6 1.88980642027521 52.008912218404
"6780" 1355.8 2.12659341232086 49.0829418488769
"6781" 1356 2.38112166804245 45.4874017849997
"6782" 1356.2 2.34418908677521 42.3414173625083
"6783" 1356.4 2.67658231818039 39.339805757698
"6784" 1356.6 3.19758846461344 36.8961610949358
"6785" 1356.8 3.77278095978751 35.1281705067192
"6786" 1357 4.04812408615021 34.330180901079
"6787" 1357.2 4.66222396813046 34.2553614996027
"6788" 1357.4 5.72332762886128 34.0523370738585
"6789" 1357.6 6.35898450435021 33.664834853704
"6790" 1357.8 6.90790808049294 33.1018819509919
"6791" 1358 7.99151651327521 32.230283863754
"6792" 1358.2 8.97715109436732 31.3924090595501
"6793" 1358.4 10.194041359758 30.1603805590945
"6794" 1358.6 11.4734181625293 29.0320360927902
"6795" 1358.8 12.9841299991287 27.2829967276377
"6796" 1359 14.452968945479 25.316767043961
"6797" 1359.2 16.8938224863971 24.3648233436166
"6798" 1359.4 19.7374495549295 23.3710918806682
"6799" 1359.6 22.6940413650252 22.6263616081968
"6800" 1359.8 25.7140908070167 21.7021934729426
"6801" 1360 28.4535892079489 20.7780253376884
"6802" 1360.2 31.3474946919832 19.3274252934568
"6803" 1360.4 34.3646202626078 17.566282759816
"6804" 1360.6 37.3289039068727 15.9558480319511
"6805" 1360.8 40.4539124442252 14.7891862142508
"6806" 1361 43.7773970906252 14.145853737054
"6807" 1361.2 47.0311417764054 12.6678225639637
"6808" 1361.4 50.6265049769756 11.5734416434679
"6809" 1361.6 54.1048659820752 10.922982395379
"6810" 1361.8 57.8209259633209 10.0681220867899
"6811" 1362 61.4296040995856 8.81334858662903
"6812" 1362.2 65.0314389513695 6.98730489643231
"6813" 1362.4 68.1842374626252 4.83750025475403
"6814" 1362.6 71.3778984900252 3.97662717144611
"6815" 1362.8 74.9629458048695 5.05910491587493
"6816" 1363 77.9955163559209 6.90832809043338
"6817" 1363.2 81.457537421615 9.1478940663598
"6818" 1363.4 85.03647210986 11.4600570626769
"6819" 1363.6 87.7153542653991 13.8070423139899
"6820" 1363.8 90.9530424331556 16.3843233763986
"6821" 1364 93.6809304720765 18.5650996599752
"6822" 1364.2 97.1913495513643 20.4314335860943
"6823" 1364.4 100.588212765025 22.172198981729
"6824" 1364.6 103.703979621025 24.863209586847
"6825" 1364.8 106.969788528492 27.2621361489487
"6826" 1365 110.389895999525 29.922669036029
"6827" 1365.2 112.783730643782 33.1078633056682
"6828" 1365.4 114.847546641568 36.0595210396894
"6829" 1365.6 116.200622118905 39.1820029104652
"6830" 1365.8 117.148906348387 42.6564023413223
"6831" 1366 117.919665901525 46.413514239504
"6832" 1366.2 117.613169270582 49.8483367504595
"6833" 1366.4 117.127521785593 53.5496875339002
"6834" 1366.6 117.010900568525 57.3366343933922
"6835" 1366.8 116.570064714443 60.9838165575551
"6836" 1367 114.699289104595 64.5189468235753
"6837" 1367.2 112.527509036508 67.5395103089308
"6838" 1367.4 110.912547982913 70.6519196575428
"6839" 1367.6 109.169553980925 73.916647924654
"6840" 1367.8 107.730830088936 77.4019484390219
"6841" 1368 107.145485739243 80.826510045929
"6842" 1368.2 106.540503221063 84.3670205912611
"6843" 1368.4 105.339757220425 86.6018064683005
"6844" 1368.6 103.244697950035 88.1147590265441
"6845" 1368.8 101.187398698871 90.8830969631194
"6846" 1369 99.2306286349109 94.2836554668433
"6847" 1369.2 96.9592179572775 96.8501418841103
"6848" 1369.4 94.6285738022516 99.0456627961196
"6849" 1369.6 94.1733986497311 100.109899477511
"6850" 1369.8 92.5735134626429 100.274088172129
"6851" 1370 89.7982803491579 100.672832144772
"6852" 1370.2 86.2465212072605 101.641054513364
"6853" 1370.4 82.5265017716502 102.986652826812
"6854" 1370.6 79.2769724732582 105.12419774409
"6855" 1370.8 75.8643031696983 107.117290858264
"6856" 1371 71.8997138129961 108.667248161653
"6857" 1371.2 68.4081832054002 110.349149988946
"6858" 1371.4 64.8001684606919 111.147799775644
"6859" 1371.6 61.2321826651752 110.589872937869
"6860" 1371.8 57.3781145324274 110.321307381694
"6861" 1372 52.8975063253752 110.893660206329
"6862" 1372.2 48.8568465630871 110.222324873438
"6863" 1372.4 44.5977200831814 109.515907049692
"6864" 1372.6 40.7041179644798 108.803106535523
"6865" 1372.8 38.3004139884495 107.571749179553
"6866" 1373 35.3422038497777 106.456777354208
"6867" 1373.2 32.6931094896374 105.879024212833
"6868" 1373.4 32.0069768574076 106.807270881217
"6869" 1373.6 32.9838614069652 106.804216207829
"6870" 1373.8 34.0989238190629 106.463980345959
"6871" 1374 34.9776467274664 106.104696001923
"6872" 1374.2 35.7491044916652 105.203490985559
"6873" 1374.4 36.4620369181489 104.717535750273
"6874" 1374.6 37.9103978177183 104.725367306753
"6875" 1374.8 40.1868467137109 105.5300901185
"6876" 1375 42.8205206517605 106.234519620923
"6877" 1375.2 45.6231834854664 107.674034455129
"6878" 1375.4 48.8982456272582 109.079406641391
"6879" 1375.6 52.5483322055599 110.116260951169
"6880" 1375.8 55.7321853759949 110.652109594008
"6881" 1376 58.9777758509949 111.246151002159
"6882" 1376.2 62.344443369899 112.180048415566
"6883" 1376.4 65.6916239778252 112.629587454672
"6884" 1376.6 68.7146596773967 111.379571466015
"6885" 1376.8 71.9600971937881 109.760581073902
"6886" 1377 75.5070844127089 108.235720316925
"6887" 1377.2 79.2518234574875 106.272919170827
"6888" 1377.4 83.4952111736272 105.211359886547
"6889" 1377.6 87.2269778544742 103.891928003649
"6890" 1377.8 90.9092835465104 102.006783601951
"6891" 1378 94.3099425501852 99.630163021889
"6892" 1378.2 97.3808057073781 96.9254024702761
"6893" 1378.4 100.897498445584 94.626760745629
"6894" 1378.6 104.517286410643 92.5343094746878
"6895" 1378.8 106.873343383952 90.0537535424134
"6896" 1379 109.073113578239 86.3632555683879
"6897" 1379.2 111.243735955256 83.0841094922316
"6898" 1379.4 113.366885883491 80.0932304324049
"6899" 1379.6 114.998634474025 77.2636699204652
"6900" 1379.8 116.65713120675 74.127611305529
"6901" 1380 117.724930473025 71.294210820854
"6902" 1380.2 119.018874973141 68.3557175801373
"6903" 1380.4 119.370758933251 67.6988294498226
"6904" 1380.6 118.962655654169 67.748870811985
"6905" 1380.8 118.899834224975 67.805201060229
"6906" 1381 118.685625253625 67.775990745954
"6907" 1381.2 118.191623999948 67.3615624173704
"6908" 1381.4 117.560566625117 67.071399852285
"6909" 1381.6 116.775168207709 66.660020084208
"6910" 1381.8 116.527786445361 66.3688410526372
"6911" 1382 115.920382168925 65.926004175204
"6912" 1382.2 114.946705026425 64.884169632729
"6913" 1382.4 113.906839120796 63.68723843067
"6914" 1382.6 111.9640073799 61.823577814804
"6915" 1382.8 110.138295680058 59.9064531204266
"6916" 1383 108.11904679505 57.2769312105389
"6917" 1383.2 106.567548135197 54.4197474645143
"6918" 1383.4 105.0573908491 51.152076333004
"6919" 1383.6 103.576337911588 47.4936958425492
"6920" 1383.8 102.925037907025 43.2943945007819
"6921" 1384 102.35733462394 39.2679892437392
"6922" 1384.2 102.638760183076 34.9594925721547
"6923" 1384.4 104.175272086639 30.8380891931963
"6924" 1384.6 105.850742984809 26.624629818953
"6925" 1384.8 107.675964154716 23.0723094067957
"6926" 1385 107.921664023659 22.2120959963485
"6927" 1385.2 106.795831599841 21.6419719904448
"6928" 1385.4 106.351061208432 21.5536664512053
"6929" 1385.6 105.796989673684 21.3666592579827
"6930" 1385.8 104.812715205872 20.205371153879
"6931" 1386 103.330873085748 19.1670549405744
"6932" 1386.2 101.162841898304 17.3785150565553
"6933" 1386.4 98.6663975526154 15.1534233571372
"6934" 1386.6 95.4658920537612 13.267337307281
"6935" 1386.8 92.1409498917731 12.1074865494063
"6936" 1387 88.4717083917456 10.6451818547222
"6937" 1387.2 84.7994028925557 9.33659421625077
"6938" 1387.4 80.9630175459279 8.47730072328832
"6939" 1387.6 76.9993760808836 7.06762301963346
"6940" 1387.8 73.117314944593 6.17286820018835
"6941" 1388 68.7761054699023 5.46134530917002
"6942" 1388.2 64.8023321876752 5.41846094977903
"6943" 1388.4 60.9374612309496 6.70726038091894
"6944" 1388.6 56.8300164785546 8.3306010958097
"6945" 1388.8 52.5062651462979 9.90612012341829
"6946" 1389 48.9067069947547 11.9227306744815
"6947" 1389.2 44.9321888229105 14.3936359475799
"6948" 1389.4 41.0528917622321 16.6262682783445
"6949" 1389.6 38.5586969997591 20.1017216516129
"6950" 1389.8 36.0680199669674 23.7081947913191
"6951" 1390 33.0100258594098 27.1234720817444
"6952" 1390.2 30.8437190477502 30.798978464279
"6953" 1390.4 28.1765926597175 34.3003880449239
"6954" 1390.6 25.4106005926002 37.660156728429
"6955" 1390.8 22.7394796316752 41.022588460529
"6956" 1391 19.7538556330826 44.1147316743831
"6957" 1391.2 17.1641989491079 47.0732274439059
"6958" 1391.4 14.1964953941161 50.3853391121125
"6959" 1391.6 11.3993865120252 53.641444227329
"6960" 1391.8 10.0146012426919 57.3956769839495
"6961" 1392 9.54268492649935 62.0197681631721
"6962" 1392.2 8.80763499089793 66.4196289810836
"6963" 1392.4 8.45711121959793 70.5657232860563
"6964" 1392.6 9.26894763612778 75.0683332216675
"6965" 1392.8 11.1419970760948 78.7843280740073
"6966" 1393 13.8292710623349 81.6461221680051
"6967" 1393.2 17.2660105922414 84.9268311584534
"6968" 1393.4 20.3893743671812 87.8062565786244
"6969" 1393.6 23.5667445816363 89.8088619960735
"6970" 1393.8 27.3083437089109 90.978717051729
"6971" 1394 30.7354690595546 91.8317345953937
"6972" 1394.2 34.9174344154868 93.1188094787829
"6973" 1394.4 38.6585652315689 94.1887635844397
"6974" 1394.6 42.7863696887635 94.691672555129
"6975" 1394.8 46.7074768309646 95.0103305290381
"6976" 1395 50.2398801880042 94.6465759295817
"6977" 1395.2 53.7978469341635 93.8340080083312
"6978" 1395.4 57.6339939177469 93.0775768384899
"6979" 1395.6 60.8860305055354 93.1934020134045
"6980" 1395.8 63.935950447937 94.0349177766584
"6981" 1396 66.9924566402052 94.578726006599
"6982" 1396.2 70.6225610703889 93.8615882033412
"6983" 1396.4 73.8342641920945 92.6286338571587
"6984" 1396.6 77.6479936730153 91.3291122847924
"6985" 1396.8 81.9244608058173 90.8548061916142
"6986" 1397 85.6052688962352 90.450334922399
"6987" 1397.2 88.7382727297678 91.8342675547627
"6988" 1397.4 90.597749313906 93.376761771863
"6989" 1397.6 93.6695936732233 94.74311210228
"6990" 1397.8 97.0721564171085 96.0440019197124
"6991" 1398 97.8502326403152 95.458930143419
"6992" 1398.2 97.5768401593551 93.6196239075105
"6993" 1398.4 97.8579425736068 90.9320865273535
"6994" 1398.6 99.1754263229664 88.0172112018349
"6995" 1398.8 100.617332081436 84.6309487350543
"6996" 1399 101.964100465455 80.7908388833253
"6997" 1399.2 103.282642966634 77.0592646654926
"6998" 1399.4 105.039796332315 73.0316266482869
"6999" 1399.6 107.098924701954 68.5867852018724
"7000" 1399.8 107.906165183394 64.0840461703659
"7001" 1400 109.271121871084 59.6098396460282
"7002" 1400.2 110.245769778432 55.2032883759087
"7003" 1400.4 111.440587153296 50.6682633121968
"7004" 1400.6 112.052636965948 45.9645408904624
"7005" 1400.8 112.161540731223 41.2334399244911
"7006" 1401 111.486905580075 36.774110528754
"7007" 1401.2 109.653701086903 31.857040959129
"7008" 1401.4 107.462531712562 27.5348643753486
"7009" 1401.6 104.940549592 23.564557295504
"7010" 1401.8 102.198462022538 20.0114539414652
"7011" 1402 98.5199882140597 17.2171895786204
"7012" 1402.2 94.8099425503959 15.1590375498187
"7013" 1402.4 90.9529001347059 13.3904493724652
"7014" 1402.6 86.4407671047688 12.1271796818726
"7015" 1402.8 82.8690120939013 11.0864108007131
"7016" 1403 77.6808351924752 10.549739490754
"7017" 1403.2 72.8606208754462 9.93734781428692
"7018" 1403.4 68.157399975 10.3303212103223
"7019" 1403.6 64.517974823874 10.3434126677005
"7020" 1403.8 59.9987358095629 9.52982799337432
"7021" 1404 54.9074656365624 10.6013738846745
"7022" 1404.2 51.7112566436975 12.9715227363643
"7023" 1404.4 50.2762397624023 15.9195955348421
"7024" 1404.6 48.1738042080996 19.9390181504348
"7025" 1404.8 45.8477537536269 23.67925316229
"7026" 1405 44.1116656356807 28.6550886753895
"7027" 1405.2 42.6868786910252 32.395808977979
"7028" 1405.4 40.9178907695209 36.582620690729
"7029" 1405.6 39.8243743048777 41.0053495865307
"7030" 1405.8 38.1111462213557 45.4764187523578
"7031" 1406 37.1011055666373 49.9092390149049
"7032" 1406.2 35.9789583093049 54.6520880952392
"7033" 1406.4 35.5534124680778 59.389897420208
"7034" 1406.6 36.1888649189726 64.2275354334711
"7035" 1406.8 37.4637163645338 68.7549279833618
"7036" 1407 39.2431363764989 73.1921979665238
"7037" 1407.2 40.8096061826535 77.2999031354653
"7038" 1407.4 43.4803696037062 81.1709903039308
"7039" 1407.6 45.7882207004696 85.279460177629
"7040" 1407.8 48.7236769745252 88.427682938379
"7041" 1408 52.1745291174036 91.3267847005074
"7042" 1408.2 55.8065540341983 94.1299357421483
"7043" 1408.4 60.197793889084 96.222827590982
"7044" 1408.6 64.4753951827975 97.792014822733
"7045" 1408.8 69.1098034992605 97.9525363970702
"7046" 1409 73.8651133688866 97.3562702005449
"7047" 1409.2 77.8262510296335 95.5147810673455
"7048" 1409.4 81.6301460492899 93.5767167684231
"7049" 1409.6 85.6881705500824 91.5276854977862
"7050" 1409.8 89.7535044479109 88.9386316103005
"7051" 1410 93.6650952882588 86.5928626782598
"7052" 1410.2 97.317378808553 84.2552960721846
"7053" 1410.4 101.437967362116 82.0409509909381
"7054" 1410.6 105.299443570315 79.4134824454448
"7055" 1410.8 109.044351202601 76.6604921162222
"7056" 1411 112.4833018559 73.851736115154
"7057" 1411.2 115.420029171763 70.6242890229733
"7058" 1411.4 118.0657174729 68.382916164779
"7059" 1411.6 118.02027920625 68.327741126704
"7060" 1411.8 117.591778043282 67.8115258006419
"7061" 1412 116.500377958674 66.6006484006966
"7062" 1412.2 115.107959626867 65.2114618090501
"7063" 1412.4 114.098596779277 62.5979647925912
"7064" 1412.6 113.088212770292 59.3438347749911
"7065" 1412.8 111.579945840359 56.2472372774111
"7066" 1413 109.579617549905 53.6394297228963
"7067" 1413.2 107.221883052952 50.8999493656168
"7068" 1413.4 104.610616697976 47.6518932281208
"7069" 1413.6 102.345659772645 44.9069969748067
"7070" 1413.8 99.8223625084034 42.1654726896416
"7071" 1414 96.976184655751 39.4245015892258
"7072" 1414.2 93.8232021648655 36.9681641105156
"7073" 1414.4 90.5950396925002 34.375619167729
"7074" 1414.6 87.4803910651513 32.2159650822467
"7075" 1414.8 83.3533091266891 30.1900620529778
"7076" 1415 79.5701017299996 28.4316947039752
"7077" 1415.2 75.4198086437732 26.8593427442393
"7078" 1415.4 71.2260708678049 25.1777257815951
"7079" 1415.6 67.0310076538472 23.7881729782307
"7080" 1415.8 62.6978061934433 22.79279844567
"7081" 1416 58.5287766200515 21.0987626372606
"7082" 1416.2 54.6867618472371 20.038690829485
"7083" 1416.4 50.369382262437 18.8495870991542
"7084" 1416.6 46.9699851955541 17.402629428815
"7085" 1416.8 43.6903514182138 16.2228720218503
"7086" 1417 40.2072475681252 15.921191726879
"7087" 1417.2 36.7533008259105 16.2292567899979
"7088" 1417.4 33.2422104087752 16.914342412229
"7089" 1417.6 29.7481643870683 18.6172701593877
"7090" 1417.8 26.7049630133236 20.6293918449677
"7091" 1418 24.2519247930252 23.3252990233085
"7092" 1418.2 22.7482286146948 26.4089645652682
"7093" 1418.4 21.7944670846978 29.8706247002706
"7094" 1418.6 21.2154307663261 33.6998470199786
"7095" 1418.8 20.0025195496859 37.3664307904415
"7096" 1419 18.642848968552 40.944694289129
"7097" 1419.2 17.7515527903526 44.3155128567928
"7098" 1419.4 17.0380973266447 48.3653204406423
"7099" 1419.6 17.2380329559989 52.0582793577343
"7100" 1419.8 17.1287078031568 55.8709940631027
"7101" 1420 17.5660084145252 59.3762317761027
"7102" 1420.2 18.9199653613526 62.7447223468724
"7103" 1420.4 20.6560343805511 66.3475951862152
"7104" 1420.6 22.2871834161948 70.1515311457629
"7105" 1420.8 24.2863912405473 73.3603881836866
"7106" 1421 26.1744945689434 76.8220415071381
"7107" 1421.2 27.3714729194815 80.061937159663
"7108" 1421.4 27.7428699975115 83.7328916522024
"7109" 1421.6 29.0553986960252 87.0893541601585
"7110" 1421.8 31.1495628679318 90.3419746662038
"7111" 1422 31.7063969960052 93.788100166889
"7112" 1422.2 31.1419453147984 96.3298592526136
"7113" 1422.4 31.6592195827611 97.6494465163083
"7114" 1422.6 32.8502429437175 97.4142236420425
"7115" 1422.8 34.9998224813906 97.3730296090906
"7116" 1423 37.8144359904314 97.0852955304415
"7117" 1423.2 41.7500072137056 96.639026840129
"7118" 1423.4 45.1829719841695 96.5908448784383
"7119" 1423.6 48.4886962241352 96.549448543019
"7120" 1423.8 52.2030760060737 96.7108709787989
"7121" 1424 55.7914275265546 97.1430479491879
"7122" 1424.2 59.6308279950555 97.7051541355533
"7123" 1424.4 62.9905058928131 97.8192415583109
"7124" 1424.6 66.8433449406681 96.6191558780372
"7125" 1424.8 70.9317085761805 95.4554891873038
"7126" 1425 74.7390319859352 93.663469492649
"7127" 1425.2 78.4117421674452 91.540853321999
"7128" 1425.4 81.8739413837222 89.5026618441897
"7129" 1425.6 85.425063726631 87.4602473160233
"7130" 1425.8 89.1140958504664 84.4814267549526
"7131" 1426 92.380205451614 81.1948693985309
"7132" 1426.2 94.6532486046858 77.4477610332758
"7133" 1426.4 97.0693094079199 74.0872976554185
"7134" 1426.6 98.99003924837 69.9770606725687
"7135" 1426.8 100.625466499173 65.4745848739203
"7136" 1427 102.483637602425 60.924549253229
"7137" 1427.2 103.631366410398 56.0977511068155
"7138" 1427.4 104.724328891017 51.4797200326084
"7139" 1427.6 105.161137827387 46.4812239718273
"7140" 1427.8 105.345083317615 41.9167070262572
"7141" 1428 105.041727347243 36.8535569390769
"7142" 1428.2 104.559424539079 32.2198516086558
"7143" 1428.4 104.218637539204 27.507949722629
"7144" 1428.6 104.30468890894 23.0983474772731
"7145" 1428.8 104.093450478025 19.0492318241711
"7146" 1429 103.304852461786 18.1300708642034
"7147" 1429.2 101.255877091311 17.9920966408853
"7148" 1429.4 98.4024754554821 17.5462253026377
"7149" 1429.6 95.0238595645817 16.0727466907986
"7150" 1429.8 91.0461767685252 14.7511288556375
"7151" 1430 86.723716017974 13.7349952710265
"7152" 1430.2 82.5036677501668 12.4547287673414
"7153" 1430.4 78.4081775189235 11.8763058349002
"7154" 1430.6 74.0831420102684 11.474732776129
"7155" 1430.8 69.4240530240752 10.812632319229
"7156" 1431 64.8676916648269 10.4853872658187
"7157" 1431.2 60.3534171144036 9.19053883102093
"7158" 1431.4 56.3667674931099 8.67142276585785
"7159" 1431.6 53.6082906394002 10.108339186154
"7160" 1431.8 51.4499729735252 12.896301404179
"7161" 1432 48.9482079877138 15.9994051366864
"7162" 1432.2 47.5786752200662 19.3258693415553
"7163" 1432.4 46.5805143385541 23.5504751880712
"7164" 1432.6 45.6728219280252 27.5045922152411
"7165" 1432.8 45.249186960762 31.4094911146817
"7166" 1433 45.6186346783556 35.8070656798334
"7167" 1433.2 46.5199210420002 39.915842108554
"7168" 1433.4 48.3540551832401 43.020799270658
"7169" 1433.6 50.2599231326919 46.5004794201803
"7170" 1433.8 52.9828903209483 48.8872367233342
"7171" 1434 55.2631256803073 49.1036094216675
"7172" 1434.2 57.9325373116447 48.5204194544919
"7173" 1434.4 60.9265606992897 47.8521691579059
"7174" 1434.6 64.4875099116002 46.828949820304
"7175" 1434.8 67.9348451995714 45.7361676895324
"7176" 1435 71.8351034091122 44.6565208914942
"7177" 1435.2 75.4543601266252 44.326599564079
"7178" 1435.4 79.4716920140672 44.1815571258769
"7179" 1435.6 82.5277942634323 43.8191960124742
"7180" 1435.8 85.1685535309296 43.1629848224769
"7181" 1436 88.1154890387856 41.9746998613604
"7182" 1436.2 91.2900051621933 40.597770668608
"7183" 1436.4 94.294494630479 39.2133490508685
"7184" 1436.6 97.0113124143372 37.274320932761
"7185" 1436.8 99.9729142682521 34.8211651004988
"7186" 1437 102.572659512597 32.2526938932243
"7187" 1437.2 105.403203279388 29.062692256621
"7188" 1437.4 107.957967508723 26.2082039556639
"7189" 1437.6 109.099575883854 23.5831600701778
"7190" 1437.8 108.532784961879 23.7288158378364
"7191" 1438 108.848922370639 23.9716197983559
"7192" 1438.2 109.948179051952 24.738906922251
"7193" 1438.4 110.415636889499 25.4262951421118
"7194" 1438.6 111.062566166999 26.517039356368
"7195" 1438.8 111.906782495209 27.7744297826817
"7196" 1439 112.964731109692 29.220622850206
"7197" 1439.2 114.243195311741 30.7479443519825
"7198" 1439.4 115.757431143698 32.6382210113877
"7199" 1439.6 116.37828547594 33.7658882384934
"7200" 1439.8 117.237245225999 35.3871144948943
"7201" 1440 116.87725860779 36.526327424003
"7202" 1440.2 116.978994763856 38.6573781543748
"7203" 1440.4 117.875252558183 40.6713814070238
"7204" 1440.6 118.831676825 42.723277869429
"7205" 1440.8 119.92656738367 44.9584972534183
"7206" 1441 119.934113905588 47.3136883035996
"7207" 1441.2 119.69868956189 49.7242915740443
"7208" 1441.4 119.649180554644 52.3383671566206
"7209" 1441.6 120.03825306331 54.9287125598618
"7210" 1441.8 119.978535346435 57.3723753087444
"7211" 1442 119.642579353678 60.2367041125612
"7212" 1442.2 118.909436881091 62.4879045858315
"7213" 1442.4 118.530502672974 64.9254468859496
"7214" 1442.6 118.184908985172 67.4690026537842
"7215" 1442.8 116.945988759025 69.319477067488
"7216" 1443 115.47573627385 71.339649087504
"7217" 1443.2 113.877635746486 73.4739776063899
"7218" 1443.4 112.081019457552 75.6588467275238
"7219" 1443.6 110.599307141477 77.8360512047899
"7220" 1443.8 108.88748266328 80.2670882695108
"7221" 1444 107.364284434497 82.2322113427679
"7222" 1444.2 106.390971221612 84.4689558406612
"7223" 1444.4 106.94830967254 86.2216267329931
"7224" 1444.6 107.308422174959 86.6266864125347
"7225" 1444.8 106.582354716568 86.045419529729
"7226" 1445 105.258006901926 86.123313701129
"7227" 1445.2 103.413713604959 86.3474431565724
"7228" 1445.4 101.155403333472 86.5430347217795
"7229" 1445.6 98.2513876230252 87.2954711842156
"7230" 1445.8 95.6879612551343 88.4318136898927
"7231" 1446 92.7572016500058 89.8213962074009
"7232" 1446.2 89.9130020369681 91.1901440883862
"7233" 1446.4 86.6683745393618 92.6806547646579
"7234" 1446.6 84.0527170595786 94.3967334595368
"7235" 1446.8 81.0964703422682 95.4851739273346
"7236" 1447 78.048541501584 95.989908745129
"7237" 1447.2 73.9297440009939 95.178511126379
"7238" 1447.4 70.064388933084 94.4587537092761
"7239" 1447.6 66.6029857832052 94.239886361009
"7240" 1447.8 62.8562761388652 94.403464120949
"7241" 1448 59.0234335165348 95.0773985000425
"7242" 1448.2 55.1798055473952 95.567981983379
"7243" 1448.4 51.2227816402752 95.813348623289
"7244" 1448.6 47.2543096503889 96.2613581303109
"7245" 1448.8 43.0458807394844 96.8059429217004
"7246" 1449 38.6981142337905 96.9410654639249
"7247" 1449.2 34.8260585605752 95.513456063399
"7248" 1449.4 30.9590623400156 94.5755802804463
"7249" 1449.6 26.9257920228137 92.8341961602059
"7250" 1449.8 23.3717206562052 91.424012064899
"7251" 1450 20.5444618273521 91.4598134244464
"7252" 1450.2 19.7730099375252 92.6057565229271
"7253" 1450.4 20.4312156858552 93.125999709989
"7254" 1450.6 21.6200459714798 93.653083603129
"7255" 1450.8 22.7836196621352 94.512515960909
"7256" 1451 23.9266965516128 95.4465232882837
"7257" 1451.2 25.1606901260252 97.417968554129
"7258" 1451.4 27.1277146563282 99.6328381752503
"7259" 1451.6 29.6205132728487 100.957571342747
"7260" 1451.8 32.1266545969395 102.210314718358
"7261" 1452 34.9700100439958 103.970242971894
"7262" 1452.2 38.1810193108271 105.416818136101
"7263" 1452.4 41.0785783236077 107.07155202909
"7264" 1452.6 43.9812965392899 108.941723911247
"7265" 1452.8 46.6370458943844 110.75072818308
"7266" 1453 49.6565524081967 111.416663928586
"7267" 1453.2 53.0092675278187 110.67267782877
"7268" 1453.4 56.5817508361118 110.558865065793
"7269" 1453.6 60.2720779919343 110.884218488584
"7270" 1453.8 63.671669300064 111.094823794605
"7271" 1454 67.2333406910063 111.449942166233
"7272" 1454.2 70.965958160506 111.356531340225
"7273" 1454.4 74.7096095835698 110.498019513971
"7274" 1454.6 78.8938573687273 109.280256464672
"7275" 1454.8 83.1017661242089 108.346997704639
"7276" 1455 86.8623155925707 107.29243169625
"7277" 1455.2 90.549792342937 105.276115845364
"7278" 1455.4 93.9711029045952 103.271715534839
"7279" 1455.6 97.0224747247242 100.821111964809
"7280" 1455.8 99.9288116110945 97.6184882032776
"7281" 1456 102.994448554807 94.9114729397726
"7282" 1456.2 105.836969548147 91.7251421957365
"7283" 1456.4 108.521488509863 87.9689143388047
"7284" 1456.6 110.585790567481 84.4159012833879
"7285" 1456.8 112.557726602999 81.1844203334825
"7286" 1457 114.71568556082 78.1441543487444
"7287" 1457.2 115.617793272333 74.8253300373854
"7288" 1457.4 115.939568491379 71.0924959367308
"7289" 1457.6 116.424493882703 67.3792035578833
"7290" 1457.8 116.862530718239 63.1062815361022
"7291" 1458 117.481927288743 58.8903130078213
"7292" 1458.2 117.328686209817 54.8132435014334
"7293" 1458.4 117.512807952695 50.6849431324951
"7294" 1458.6 118.406504472775 46.6390268190601
"7295" 1458.8 117.962748960928 42.712823047014
"7296" 1459 116.196752449373 39.1854742316629
"7297" 1459.2 113.8594322173 35.888064329079
"7298" 1459.4 111.063285466773 32.5558306996595
"7299" 1459.6 108.315963686 28.653643160304
"7300" 1459.8 105.559693704378 24.8749303574484
"7301" 1460 102.957493811775 20.860980429829
"7302" 1460.2 99.4944487749502 17.965913726129
"7303" 1460.4 96.4162537544489 14.5695958290697
"7304" 1460.6 92.9424529083449 12.165351864088
"7305" 1460.8 89.1929446073002 9.68316683392903
"7306" 1461 85.8824423228002 6.84002957782903
"7307" 1461.2 81.6843917471657 5.21315723493895
"7308" 1461.4 77.765886306974 5.35970744015467
"7309" 1461.6 74.2107164328201 6.6812453053598
"7310" 1461.8 69.8301751713383 8.18850186387686
"7311" 1462 65.6137298064252 9.30272718520729
"7312" 1462.2 61.2579890674886 11.2847469922266
"7313" 1462.4 57.2381260206354 13.288962841646
"7314" 1462.6 53.6602200870002 16.378819983854
"7315" 1462.8 50.4039351253531 19.6163762922684
"7316" 1463 48.385915525093 23.7815717772646
"7317" 1463.2 46.0230184128907 27.3884901740534
"7318" 1463.4 43.2927222463586 30.8750417897701
"7319" 1463.6 40.5558714815862 34.4598461985925
"7320" 1463.8 38.5893207163377 38.1627595962719
"7321" 1464 37.5946591526631 42.4455000915342
"7322" 1464.2 35.2495256025506 46.2718634687731
"7323" 1464.4 33.1606615388571 49.9057968644736
"7324" 1464.6 31.3301342811122 53.8514198197986
"7325" 1464.8 30.0560745557509 57.7781072589343
"7326" 1465 29.6942675579463 61.8497133591553
"7327" 1465.2 29.0105505367343 66.455035422629
"7328" 1465.4 28.3830978119181 70.5410020027629
"7329" 1465.6 28.6370781459141 74.9007830809068
"7330" 1465.8 29.1110373898824 79.0126886261862
"7331" 1466 29.9744470879559 83.0306837277231
"7332" 1466.2 31.1919245401395 87.0135328028433
"7333" 1466.4 32.6953590325158 91.1423438017139
"7334" 1466.6 34.9419725061109 93.3007052087005
"7335" 1466.8 38.5537440515156 94.9575613132733
"7336" 1467 42.3721547661767 96.0921940207048
"7337" 1467.2 46.2608465552605 96.5702966888937
"7338" 1467.4 50.6604334130762 96.2575043679658
"7339" 1467.6 54.9188600732052 95.918505754679
"7340" 1467.8 59.035285970252 94.5471266700569
"7341" 1468 62.9355449132899 93.0994240515114
"7342" 1468.2 66.8240853927944 91.5309667540906
"7343" 1468.4 70.2750404197084 88.7185006987627
"7344" 1468.6 72.5936299501934 85.6537647239982
"7345" 1468.8 75.3240466071761 82.3645525057422
"7346" 1469 77.1474128520546 78.2880764603055
"7347" 1469.2 79.373073818629 74.0717626543366
"7348" 1469.4 80.9453347598078 70.0229271430595
"7349" 1469.6 82.5980458747296 65.5355455297986
"7350" 1469.8 83.7111422950252 61.570421757754
"7351" 1470 83.7495249302078 56.5777158187986
"7352" 1470.2 82.9854615529227 52.4756947049239
"7353" 1470.4 81.0048191604868 47.6123022085393
"7354" 1470.6 79.7060836488752 43.041345735979
"7355" 1470.8 77.6257965237479 38.303492763087
"7356" 1471 75.0991452497647 32.9654510171458
"7357" 1471.2 72.9200774479849 28.5664310033468
"7358" 1471.4 69.8885619328572 24.437361486041
"7359" 1471.6 66.8402539021204 20.3336492536052
"7360" 1471.8 62.9665843364284 16.8697417173145
"7361" 1472 59.4600902658252 13.525945956329
"7362" 1472.2 55.95549102964 10.8979753868012
"7363" 1472.4 54.9346288932691 9.23606695581196
"7364" 1472.6 54.5589890013372 8.94265291115303
"7365" 1472.8 52.9674195365908 8.38237673667002
"7366" 1473 50.9657947223367 9.52525023507985
"7367" 1473.2 48.1898980451657 10.7075932093108
"7368" 1473.4 44.3472544498147 11.9256990316027
"7369" 1473.6 41.0260317031287 13.6179416587583
"7370" 1473.8 37.5278009620687 15.4326598040769
"7371" 1474 33.9526947102353 17.2687936207425
"7372" 1474.2 30.6176459431513 19.4943413750282
"7373" 1474.4 27.5771549670756 22.59701677365
"7374" 1474.6 24.2849307978557 24.9796897526121
"7375" 1474.8 20.8110624282897 27.5546218501208
"7376" 1475 18.065084458058 30.7609890938012
"7377" 1475.2 15.1195046978528 33.5380329913532
"7378" 1475.4 12.1751358419515 36.5455890354733
"7379" 1475.6 9.38870363239108 39.3646458530071
"7380" 1475.8 6.98328953668649 42.1319522241774
"7381" 1476 4.5176345048642 44.0109521378833
"7382" 1476.2 3.43833814690656 45.6348475755443
"7383" 1476.4 3.61635414017276 47.9264382584651
"7384" 1476.6 4.06093562749888 50.9103652528922
"7385" 1476.8 3.59618279301636 54.186703427129
"7386" 1477 3.49678980674317 57.7418733012829
"7387" 1477.2 4.14329883386306 61.1375301633182
"7388" 1477.4 4.93020956524555 64.4779757332816
"7389" 1477.6 6.6995533132689 67.6970874413811
"7390" 1477.8 8.57224538040912 70.4818858905397
"7391" 1478 10.0413185671817 73.7957144013029
"7392" 1478.2 11.9025966458482 76.5830010270051
"7393" 1478.4 14.2272836041556 78.8486754329899
"7394" 1478.6 16.9738998217817 81.0263255290856
"7395" 1478.8 19.8850258919721 82.8662344102883
"7396" 1479 22.8512589586766 85.2800556988171
"7397" 1479.2 25.5986931770439 88.0087894387552
"7398" 1479.4 28.4405736324592 89.9996510042894
"7399" 1479.6 31.6110693671967 92.6330408824147
"7400" 1479.8 33.9225596574026 95.9556157136951
"7401" 1480 35.3662690640808 98.6981736859346
"7402" 1480.2 37.3322667828365 100.210401113752
"7403" 1480.4 39.2589827084933 99.1830173315971
"7404" 1480.6 41.9472774676313 97.2448703954624
"7405" 1480.8 45.3707833042293 95.5699690795882
"7406" 1481 48.6626992140858 94.302201698129
"7407" 1481.2 52.519309624762 93.2772783902343
"7408" 1481.4 56.6774452917699 93.1627922760546
"7409" 1481.6 60.3825212429305 92.7115207242764
"7410" 1481.8 64.4258436925752 91.482432693449
"7411" 1482 67.9652083074015 89.628551414129
"7412" 1482.2 71.3816434021118 87.3104508325617
"7413" 1482.4 75.3375188695252 84.4716687705179
"7414" 1482.6 79.1148868608137 81.9627163729848
"7415" 1482.8 82.7942629858377 79.1580447138879
"7416" 1483 85.7780709659463 75.7545062362606
"7417" 1483.2 88.3723746676426 71.2556870730421
"7418" 1483.4 89.0470121401628 66.7819765548813
"7419" 1483.6 89.2487515302464 61.4866970123149
"7420" 1483.8 88.4502408497608 56.6104352892861
"7421" 1484 87.1877748038388 51.5825296460019
"7422" 1484.2 85.1115347753859 46.8186809848667
"7423" 1484.4 82.760498375251 42.3895055328387
"7424" 1484.6 79.2785930177395 38.1791239179946
"7425" 1484.8 75.2349163319284 34.3865076002903
"7426" 1485 71.0600902707132 30.734326302017
"7427" 1485.2 66.0291653872252 28.114875141454
"7428" 1485.4 61.301165215271 25.9995753018748
"7429" 1485.6 56.4351999431252 23.603504381204
"7430" 1485.8 51.4723375465462 22.0046283272887
"7431" 1486 46.7719218888812 20.8407367468663
"7432" 1486.2 42.6745678306028 20.1852261095514
"7433" 1486.4 38.1374075208513 20.6549559909812
"7434" 1486.6 33.4783550950597 21.0682505525773
"7435" 1486.8 29.0363728208269 22.7637917834825
"7436" 1487 24.7790534529304 25.0401817924997
"7437" 1487.2 21.1457350892465 27.6547993900225
"7438" 1487.4 17.6734674605042 30.3831610493055
"7439" 1487.6 14.3187535341534 32.9189315863342
"7440" 1487.8 11.5368468144958 35.5902882214652
"7441" 1488 9.43287792258259 38.7323721260061
"7442" 1488.2 6.95677826183876 41.3077603422646
"7443" 1488.4 4.28591052880207 43.5679897309059
"7444" 1488.6 3.45481431517156 44.4087684156168
"7445" 1488.8 3.31627003723832 44.4882406110143
"7446" 1489 3.530754960432 45.1529599050189
"7447" 1489.2 4.53576075341867 47.3518091251864
"7448" 1489.4 5.36588882900825 49.707788571629
"7449" 1489.6 6.22597273895441 52.3737682874653
"7450" 1489.8 7.14849519246111 55.5781463179496
"7451" 1490 7.84589577249423 59.4393900295007
"7452" 1490.2 9.14911044935855 62.9814214116931
"7453" 1490.4 11.1003285325431 66.4446031675308
"7454" 1490.6 12.5478262185637 70.1649949963598
"7455" 1490.8 14.4752076391021 73.3306940135137
"7456" 1491 16.4797408767863 76.4451352369166
"7457" 1491.2 18.3634112853555 79.8417562093309
"7458" 1491.4 20.0168678164576 83.4847363636155
"7459" 1491.6 21.7593113082252 86.7641702931018
"7460" 1491.8 24.1208528699964 89.6884700075137
"7461" 1492 27.6190773839979 91.7139908211563
"7462" 1492.2 31.126274482598 94.3173267799543
"7463" 1492.4 34.7298252274621 96.090742623964
"7464" 1492.6 38.6736903133941 96.9755599107407
"7465" 1492.8 42.9504206375952 97.861965331109
"7466" 1493 47.3487268278434 97.4415728484927
"7467" 1493.2 52.1477749256502 97.207005173254
"7468" 1493.4 56.273731816994 96.006136697504
"7469" 1493.6 60.6401869625352 94.664409595139
"7470" 1493.8 64.9304205404807 93.0373854496538
"7471" 1494 69.3565447421952 91.326644350649
"7472" 1494.2 73.7336299843067 90.0331473529543
"7473" 1494.4 78.4148428092194 87.5942279086339
"7474" 1494.6 82.3542358156694 85.3668414596483
"7475" 1494.8 86.1669724211085 82.3944908665179
"7476" 1495 89.9404182049556 79.7393783494334
"7477" 1495.2 92.9986111081817 75.9699777942943
"7478" 1495.4 95.8773087468774 72.2649245981377
"7479" 1495.6 97.5300198617991 67.8825307811116
"7480" 1495.8 99.3332511146919 63.2976584323342
"7481" 1496 99.8227010805769 58.5850381053187
"7482" 1496.2 100.321907905538 53.6773953833598
"7483" 1496.4 99.9720826387875 48.7596505017192
"7484" 1496.6 99.6331624895991 44.0740079575464
"7485" 1496.8 98.1589708094998 39.2217808369765
"7486" 1497 96.6647727383613 34.8376635560061
"7487" 1497.2 93.7043153675502 30.399770835854
"7488" 1497.4 91.5122648432957 26.1926874842356
"7489" 1497.6 88.1785405391623 22.5076464617903
"7490" 1497.8 85.4805125862349 18.7165873940564
"7491" 1498 82.0587472723932 15.351785333945
"7492" 1498.2 78.538925675874 12.2744026309778
"7493" 1498.4 74.490446578612 9.95440163461664
"7494" 1498.6 70.8034289759502 7.31388578717903
"7495" 1498.8 67.4896811009752 5.08416513085403
"7496" 1499 64.347785877958 5.05119102258281
"7497" 1499.2 62.2695170191765 7.00181817192735
"7498" 1499.4 60.3299085131252 9.59553589110403
"7499" 1499.6 57.0240128731704 12.3782632857823
"7500" 1499.8 54.2701496887442 15.5228692594927
"7501" 1500 51.2626864411974 18.6810077586536
"7502" 1500.2 48.6782387078752 21.941762058004
"7503" 1500.4 46.4874651372502 25.842961808954
"7504" 1500.6 44.3734947832437 29.9184143123811
"7505" 1500.8 42.6342777419476 34.2666120945342
"7506" 1501 40.5082419923445 38.4180430151458
"7507" 1501.2 39.5012068094098 42.9552959782572
"7508" 1501.4 37.9100352739739 47.5623700473854
"7509" 1501.6 37.0742455075338 51.8733808368445
"7510" 1501.8 35.9117085744627 56.6035091915487
"7511" 1502 35.7260749105557 61.1396049003551
"7512" 1502.2 35.0629866652502 65.948723308529
"7513" 1502.4 34.7540911196078 70.2396761417377
"7514" 1502.6 34.2196214164235 74.7562793083326
"7515" 1502.8 34.0103334878585 79.2967550687124
"7516" 1503 34.3193790211384 83.9187616803743
"7517" 1503.2 34.6759977303781 88.3608619580114
"7518" 1503.4 35.4116144975599 92.8754272714954
"7519" 1503.6 36.0162356794664 97.1354112657173
"7520" 1503.8 37.9892803608019 100.69633003975
"7521" 1504 40.132047849195 102.121012865072
"7522" 1504.2 42.2447435357516 103.11673552778
"7523" 1504.4 44.8781440177828 105.179847350705
"7524" 1504.6 44.9787154502034 107.551923130327
"7525" 1504.8 43.6564988454314 108.473261109598
"7526" 1505 43.0269601277535 107.713545991346
"7527" 1505.2 42.7239711535966 106.86064974017
"7528" 1505.4 43.1730548968721 107.27396575168
"7529" 1505.6 43.9576521923906 108.502908330283
"7530" 1505.8 45.1312719744824 108.471522400415
"7531" 1506 46.006080496386 106.974057622789
"7532" 1506.2 48.0096470700252 105.680314591915
"7533" 1506.4 51.1171273120465 104.333147919374
"7534" 1506.6 54.0191823935352 102.699193375049
"7535" 1506.8 57.3047505128603 100.86699397849
"7536" 1507 60.4850135737199 99.2628305083395
"7537" 1507.2 64.195720858251 97.6189857706452
"7538" 1507.4 67.6206502224958 95.8639034678643
"7539" 1507.6 71.0462698395104 93.920443135327
"7540" 1507.8 74.1665098261452 91.669378704809
"7541" 1508 77.5254286838487 88.9183398513643
"7542" 1508.2 80.698730164831 86.1762514875174
"7543" 1508.4 83.8489142988619 83.0194694223841
"7544" 1508.6 86.6995350342705 79.8476889487139
"7545" 1508.8 89.1812780253225 76.0497026160209
"7546" 1509 90.7721685107243 71.4681802147219
"7547" 1509.2 91.6095185438288 67.376551289638
"7548" 1509.4 92.1223462418147 62.700399704708
"7549" 1509.6 92.7316454772666 58.3197950216721
"7550" 1509.8 92.5955934387644 53.6888580707899
"7551" 1510 92.4232344414895 49.415685428879
"7552" 1510.2 90.7359203231184 45.5259277596036
"7553" 1510.4 88.2769729632456 40.9942032963748
"7554" 1510.6 85.7281580341228 36.9328278190559
"7555" 1510.8 82.6449530460725 32.8884742785857
"7556" 1511 78.8029719250897 30.1839914175
"7557" 1511.2 74.8607895145088 27.1663646267356
"7558" 1511.4 70.1348373381002 25.706647009004
"7559" 1511.6 65.7435534254252 24.187710666704
"7560" 1511.8 60.9844985127277 23.5376001184183
"7561" 1512 56.3616332256919 22.3666015291547
"7562" 1512.2 51.8743963433329 22.4365065547701
"7563" 1512.4 47.9733404647117 23.2831811043239
"7564" 1512.6 45.6955410613502 24.982880333079
"7565" 1512.8 42.025658394254 26.8907374322985
"7566" 1513 38.0946432189405 29.0526307486968
"7567" 1513.2 34.2079781291092 30.6744459759694
"7568" 1513.4 30.4278198111681 31.8297670895912
"7569" 1513.6 26.0545199984323 33.1104707673503
"7570" 1513.8 22.0148814408351 34.7775359253935
"7571" 1514 18.566959426563 37.7405600958265
"7572" 1514.2 15.2807798390509 40.5285929461803
"7573" 1514.4 12.4036419449508 43.0304555728976
"7574" 1514.6 9.28737788097645 46.0109818598607
"7575" 1514.8 6.3946859995752 48.682181981529
"7576" 1515 4.18272063231932 51.9578828084988
"7577" 1515.2 2.99655277225021 55.189590883904
"7578" 1515.4 3.60313654997257 58.0062509545501
"7579" 1515.6 5.21040003650419 61.2462718182971
"7580" 1515.8 7.03993120510084 64.5191361628349
"7581" 1516 8.97934110143548 67.6916886138726
"7582" 1516.2 11.2508594902879 70.6368962346545
"7583" 1516.4 14.2129777031114 73.6468162475773
"7584" 1516.6 17.4327073771591 75.6528070008879
"7585" 1516.8 20.9150177046608 77.485642236985
"7586" 1517 24.4483835439013 79.3334235392706
"7587" 1517.2 28.3109972109335 81.1566669925969
"7588" 1517.4 31.9367617954974 82.845267321379
"7589" 1517.6 36.0052088795018 84.5035517257552
"7590" 1517.8 39.892637620399 86.5237043017832
"7591" 1518 43.8650892710063 88.0045314255064
"7592" 1518.2 48.1814724481134 89.7507383496584
"7593" 1518.4 52.9837463008538 91.2828752448148
"7594" 1518.6 57.2368304578289 92.9554333141103
"7595" 1518.8 61.6647313593889 94.0110820676442
"7596" 1519 65.9614429632932 95.1253102103455
"7597" 1519.2 70.2056297719262 95.9140711855152
"7598" 1519.4 74.8712136257701 95.7806012777617
"7599" 1519.6 79.0925686978737 94.5815191814321
"7600" 1519.8 83.1593919142752 93.0701256216579
"7601" 1520 85.8526017967825 91.7876568446824
"7602" 1520.2 87.9227732290546 89.8118318174231
"7603" 1520.4 90.0215408223056 87.5064812306617
"7604" 1520.6 92.7370972714411 84.8546413055548
"7605" 1520.8 95.1426382599441 81.9759753860479
"7606" 1521 97.8583105543863 78.2725909632679
"7607" 1521.2 100.602122438489 75.0686007153879
"7608" 1521.4 102.809516890118 71.2805133288494
"7609" 1521.6 105.571442448179 67.4653294833085
"7610" 1521.8 107.762331408252 63.6420085184988
"7611" 1522 110.402234607943 59.8420777721621
"7612" 1522.2 112.252534872127 55.7742922594765
"7613" 1522.4 113.836936917801 51.0642215563532
"7614" 1522.6 115.216872454241 46.7363945333101
"7615" 1522.8 115.960660778923 42.2961914510265
"7616" 1523 116.348352443973 38.1411756202066
"7617" 1523.2 115.365758642509 34.9047036215553
"7618" 1523.4 112.746903804983 33.2370987577425
"7619" 1523.6 109.559589288443 30.9369866157812
"7620" 1523.8 106.764107783168 27.5652248486584
"7621" 1524 103.119773335525 25.0093951569595
"7622" 1524.2 99.357615771479 22.4431921494568
"7623" 1524.4 95.371353127841 21.2388354893396
"7624" 1524.6 91.1583971849489 20.4248610860019
"7625" 1524.8 86.7107511761305 19.5818761415764
"7626" 1525 81.8096739443269 19.1578288488445
"7627" 1525.2 77.1115868456861 19.2528609057812
"7628" 1525.4 72.1867995007175 19.6968953127957
"7629" 1525.6 67.2934477076406 20.3260405433342
"7630" 1525.8 62.31533712 21.3827841018265
"7631" 1526 57.9576569259405 23.1742612883833
"7632" 1526.2 53.6239684916947 25.6299080477731
"7633" 1526.4 49.8837675186663 27.4829836420521
"7634" 1526.6 46.0306284877081 29.8811888065437
"7635" 1526.8 42.3748832195575 32.6558750018468
"7636" 1527 39.7769297675862 35.9164038751778
"7637" 1527.2 36.9649026836002 39.662686051504
"7638" 1527.4 35.4500441344611 43.4046854286419
"7639" 1527.6 35.2382485509002 47.903240267529
"7640" 1527.8 34.872218069553 52.3258982214624
"7641" 1528 35.7085719493792 56.0272117248104
"7642" 1528.2 37.8343118228571 59.3447376341206
"7643" 1528.4 40.2526858347752 62.972516842954
"7644" 1528.6 42.8112013092201 66.1051717714256
"7645" 1528.8 45.6826405210588 69.3498839353727
"7646" 1529 48.1627723642303 73.084362018488
"7647" 1529.2 51.0825061197455 76.5878789055951
"7648" 1529.4 53.762883238341 80.411074465129
"7649" 1529.6 56.4824085318525 83.4819931618381
"7650" 1529.8 59.7007902729441 86.6250644448317
"7651" 1530 62.5148049334306 89.4566228376155
"7652" 1530.2 66.2243644715073 92.5426280048969
"7653" 1530.4 69.6816983090719 95.2558593105963
"7654" 1530.6 73.5626445354824 96.1123138716147
"7655" 1530.8 77.6213547792803 95.2480594937004
"7656" 1531 81.151182807869 93.279840698504
"7657" 1531.2 84.92240926453 90.8158703374106
"7658" 1531.4 88.7638775465052 88.650979563059
"7659" 1531.6 91.3120655266694 85.4267600530329
"7660" 1531.8 93.2556748995829 81.5582658676387
"7661" 1532 95.238299447507 78.2064333715654
"7662" 1532.2 96.6025063312401 74.0569969632318
"7663" 1532.4 97.4555123935035 69.5589488177638
"7664" 1532.6 97.6125187611042 65.3447018390764
"7665" 1532.8 97.1177492356859 60.7520693022719
"7666" 1533 96.4143834141752 56.341775502529
"7667" 1533.2 94.7363313169916 51.6207777810114
"7668" 1533.4 93.1555378385798 47.3922370478685
"7669" 1533.6 90.4554793020752 43.300992973979
"7670" 1533.8 87.7768380705374 39.4659716044217
"7671" 1534 83.9431222043859 36.188042019211
"7672" 1534.2 80.3639962470978 32.8945829464597
"7673" 1534.4 76.0353208216502 30.321876664454
"7674" 1534.6 72.4026537777056 27.6228755492848
"7675" 1534.8 67.6239230868403 25.6931464435828
"7676" 1535 63.5518644318457 24.0243492794624
"7677" 1535.2 58.6597793543615 23.3461261843326
"7678" 1535.4 54.0860817681756 22.7395167079432
"7679" 1535.6 49.2462170410002 23.207542343254
"7680" 1535.8 45.6215757626305 23.4629190674711
"7681" 1536 40.5700935812286 25.2536395927053
"7682" 1536.2 37.2375322835002 27.436546732179
"7683" 1536.4 33.5732606372252 29.773371874179
"7684" 1536.6 30.5461699142032 31.9142513675019
"7685" 1536.8 26.7327559661849 34.8538937439442
"7686" 1537 23.4629966467945 38.3049473694624
"7687" 1537.2 21.1460597384744 41.8391570200358
"7688" 1537.4 20.4038195734355 44.5864132426162
"7689" 1537.6 20.2624800686198 47.9937659261831
"7690" 1537.8 20.7396057917161 51.4958138696745
"7691" 1538 21.6663619608403 55.8984114793223
"7692" 1538.2 22.9791896710431 59.055089139629
"7693" 1538.4 25.3450614841008 62.2772240868265
"7694" 1538.6 27.917733824262 65.5086895683395
"7695" 1538.8 30.5632681068695 68.9546721523913
"7696" 1539 33.4481375285683 71.957990031448
"7697" 1539.2 36.3042774950979 75.1721013311199
"7698" 1539.4 38.9298960472687 78.5709657784334
"7699" 1539.6 41.8342533013766 81.9128179497777
"7700" 1539.8 44.0106159490431 85.5182429054326
"7701" 1540 46.433898006383 88.4780044787712
"7702" 1540.2 49.1560141208177 91.6310194996479
"7703" 1540.4 52.3894238891979 94.8757860511654
"7704" 1540.6 56.0101792540065 97.1486148773253
"7705" 1540.8 59.8347241377966 99.6843180172433
"7706" 1541 63.8073268791967 100.4669689775
"7707" 1541.2 67.7531202169559 99.743225254832
"7708" 1541.4 71.4172389806313 98.2126464643715
"7709" 1541.6 74.7599362380558 95.5262529629862
"7710" 1541.8 79.2727973204627 92.2818216274415
"7711" 1542 82.108218019617 89.0403709362107
"7712" 1542.2 84.8769583936452 85.344371987129
"7713" 1542.4 87.4492988538781 81.6596722125702
"7714" 1542.6 89.8308834462196 77.4611933445179
"7715" 1542.8 91.7529942497474 73.6205779491013
"7716" 1543 93.0167563798601 69.0223272644134
"7717" 1543.2 93.8690222656891 64.6664150583391
"7718" 1543.4 93.4868608057252 60.142361948754
"7719" 1543.6 92.7202181714199 55.560100659708
"7720" 1543.8 91.2076240895893 51.0343196529496
"7721" 1544 89.9033032701154 46.4994425774897
"7722" 1544.2 87.2303280001492 42.7632978776001
"7723" 1544.4 84.2787182822236 39.0037775389555
"7724" 1544.6 80.5564283533252 36.284026367029
"7725" 1544.8 76.6573923293586 33.5580632491034
"7726" 1545 72.3335748786302 31.9214072912383
"7727" 1545.2 68.2178016177813 29.8748559470803
"7728" 1545.4 64.1024551859023 28.092156008129
"7729" 1545.6 59.5326124254045 27.4005094862152
"7730" 1545.8 55.3098115632153 28.0245618924513
"7731" 1546 51.1221133255422 29.1351457607731
"7732" 1546.2 47.2882793087991 29.1386472673725
"7733" 1546.4 43.2117690126718 29.213563475698
"7734" 1546.6 39.5535086324489 30.2837547288748
"7735" 1546.8 35.6463614358351 32.0737712982861
"7736" 1547 31.7214194433466 33.297851302138
"7737" 1547.2 28.3640879248502 34.632020815254
"7738" 1547.4 24.9793662284137 36.7957030934844
"7739" 1547.6 22.4343941270252 39.558827156304
"7740" 1547.8 21.2933755306766 42.9849498794685
"7741" 1548 21.6083482680783 46.2559738522883
"7742" 1548.2 22.6940413650252 49.752995010388
"7743" 1548.4 23.4797564852339 53.2824536982682
"7744" 1548.6 24.8930007169367 57.074991729483
"7745" 1548.8 26.4489398837945 60.7311453490265
"7746" 1549 28.4127717819752 64.458997280504
"7747" 1549.2 30.7321961952101 67.8476392012299
"7748" 1549.4 33.130540092432 70.9636556824765
"7749" 1549.6 35.8733390938472 74.049717134129
"7750" 1549.8 38.7944279230948 77.0672696001029
"7751" 1550 41.8677261215827 79.9572662394211
"7752" 1550.2 44.8904638029989 82.5565805896553
"7753" 1550.4 48.2587680686468 84.6987626385885
"7754" 1550.6 52.0810600103308 86.6642454469624
"7755" 1550.8 55.8354633555392 88.5220173905029
"7756" 1551 59.8639299505592 90.0709600575174
"7757" 1551.2 63.897767030584 91.224618259482
"7758" 1551.4 68.0732972791161 92.7718566135533
"7759" 1551.6 72.5009358155495 93.6215730159931
"7760" 1551.8 76.8501607333283 94.262861207523
"7761" 1552 81.2757011347464 93.5981582258598
"7762" 1552.2 85.7613271693321 92.6479145926538
"7763" 1552.4 89.875873562297 90.8158703374106
"7764" 1552.6 93.4391755918233 88.4376693706098
"7765" 1552.8 96.8110803027988 86.0351316202988
"7766" 1553 100.009366170218 82.9396574296887
"7767" 1553.2 102.398324938511 79.398450236929
"7768" 1553.4 103.458367368863 75.8216340961561
"7769" 1553.6 104.035876525251 71.5333967275986
"7770" 1553.8 104.769899861236 67.2168950814974
"7771" 1554 104.951606603618 63.0686193270189
"7772" 1554.2 104.847607682943 58.5983460436927
"7773" 1554.4 103.963626859025 54.6603841991561
"7774" 1554.6 102.142877425612 50.031274696658
"7775" 1554.8 100.040313084839 45.9748094252985
"7776" 1555 96.8962865420583 42.1485133016745
"7777" 1555.2 93.7054327019761 38.8089893437766
"7778" 1555.4 89.7713961063277 35.8422987759946
"7779" 1555.6 85.7142885485211 33.7829367947075
"7780" 1555.8 81.2931773911502 31.847304187704
"7781" 1556 77.1394921596946 30.6478573342282
"7782" 1556.2 72.7122595131383 30.1817518235116
"7783" 1556.4 68.0952155524538 29.2311128000282
"7784" 1556.6 63.5618508640765 29.3837345766419
"7785" 1556.8 58.6995971713673 29.1819911255238
"7786" 1557 54.0827519588388 30.10552230279
"7787" 1557.2 49.7131587315122 30.8726392567986
"7788" 1557.4 46.0781249336838 32.9336270679095
"7789" 1557.6 42.1048728058472 35.1455392404087
"7790" 1557.8 38.4903302068502 37.144107842904
"7791" 1558 34.7280307262286 39.4033138635443
"7792" 1558.2 30.8932495806513 40.8837336332508
"7793" 1558.4 27.1713197883529 42.6007636474652
"7794" 1558.6 23.5995611075502 45.121769230454
"7795" 1558.8 20.1133735995122 47.7689010443899
"7796" 1559 17.5105958942204 50.833454341251
"7797" 1559.2 15.4058562844687 53.942860803616
"7798" 1559.4 13.7879113253084 56.7165406752529
"7799" 1559.6 13.5839639553798 60.2766113729472
"7800" 1559.8 14.8977309355208 63.1479797828812
"7801" 1560 16.9988841841568 66.8889196229711
"7802" 1560.2 18.7248253267296 70.690107654616
"7803" 1560.4 20.7642308123225 74.0637521199669
"7804" 1560.6 23.7685636401413 77.4680193879773
"7805" 1560.8 26.5501537239712 80.6040555203993
"7806" 1561 29.8423825811137 83.5210969132087
"7807" 1561.2 33.1141571118525 86.7358451398654
"7808" 1561.4 36.7149922170252 89.0039283415819
"7809" 1561.6 40.4517078922044 91.1790863353932
"7810" 1561.8 43.9984612343803 93.3703835729701
"7811" 1562 47.9339166256085 94.8647707137957
"7812" 1562.2 51.8601888418087 95.3220532205826
"7813" 1562.4 55.9182899825762 95.2202401467719
"7814" 1562.6 60.1611378084252 94.839671480789
"7815" 1562.8 64.2700553497752 94.3958245002925
"7816" 1563 68.3122615463123 92.9255571837825
"7817" 1563.2 72.5088619401598 91.4036397431483
"7818" 1563.4 76.5914093678866 89.7712288567924
"7819" 1563.6 80.3057689043329 87.4490125797637
"7820" 1563.8 83.8520936527967 85.2887332932719
"7821" 1564 87.191136526553 82.3187604221012
"7822" 1564.2 90.4826503515385 79.1990043939343
"7823" 1564.4 93.0431000716888 75.8554456529472
"7824" 1564.6 95.7146570853969 72.1747423889255
"7825" 1564.8 97.5582615215845 68.4618005163239
"7826" 1565 99.1920587606947 64.5769937477731
"7827" 1565.2 101.308242920824 60.4804215616752
"7828" 1565.4 102.50635673575 56.390459359654
"7829" 1565.6 103.697264606249 52.2964267677239
"7830" 1565.8 104.452173635788 47.4495408832343
"7831" 1566 105.015531054 42.7722113873598
"7832" 1566.2 105.090231823907 38.2316006920612
"7833" 1566.4 104.993488172773 33.7542113241795
"7834" 1566.6 104.066819992077 29.4436531700265
"7835" 1566.8 102.616036235356 25.3111409631042
"7836" 1567 101.30330679755 21.1966064087848
"7837" 1567.2 99.1776082325294 17.661537342087
"7838" 1567.4 96.5083459187465 16.2867197033258
"7839" 1567.6 93.3680222621791 15.572498801488
"7840" 1567.8 89.693015201256 14.4174014734624
"7841" 1568 85.2578340317321 13.6045116292066
"7842" 1568.2 80.8243370943525 12.9983899773018
"7843" 1568.4 76.7470324472395 12.8332442178076
"7844" 1568.6 72.1734842577432 12.8794909099239
"7845" 1568.8 67.6984238146831 13.4118378280501
"7846" 1569 63.6339196166752 14.911813089154
"7847" 1569.2 59.4567035627209 16.2285350335986
"7848" 1569.4 55.4447095778367 18.2340739883258
"7849" 1569.6 51.7703776652172 20.558231750321
"7850" 1569.8 48.4318465704706 23.4479615032299
"7851" 1570 45.9632747705337 27.0821722603155
"7852" 1570.2 43.2418746622502 30.529594454854
"7853" 1570.4 41.3750956886078 34.2559556580421
"7854" 1570.6 40.2543940402884 38.5327081045501
"7855" 1570.8 39.897335287897 42.8654180881803
"7856" 1571 40.9149617289982 47.3235953524263
"7857" 1571.2 41.5417677952303 51.1941025686419
"7858" 1571.4 42.5846282300429 54.8622457985627
"7859" 1571.6 43.6882139088774 58.7858462428334
"7860" 1571.8 44.5974687653349 62.4069511611556
"7861" 1572 45.472823379836 66.2813524728858
"7862" 1572.2 46.8446212021296 70.466585249729
"7863" 1572.4 47.8854192966718 74.3686803359825
"7864" 1572.6 49.1850771339441 78.2216166744263
"7865" 1572.8 51.0234963185859 82.0502493181103
"7866" 1573 53.0906338466674 85.5623327419639
"7867" 1573.2 55.124702633553 88.5683251922957
"7868" 1573.4 57.8309263224875 91.6052997260724
"7869" 1573.6 60.2979985955579 94.2985617835776
"7870" 1573.8 62.4601078390906 97.5380857343253
"7871" 1574 65.0040581187368 99.8746308828983
"7872" 1574.2 68.269344057303 101.200884563323
"7873" 1574.4 70.5360119910555 100.415713938311
"7874" 1574.6 72.7430135140555 98.4998320457957
"7875" 1574.8 74.8590452221798 96.1531920597476
"7876" 1575 77.2363601179515 93.4084685736448
"7877" 1575.2 79.087130453584 90.3196712682173
"7878" 1575.4 80.6866375870351 86.6091882356043
"7879" 1575.6 81.9805808495204 83.128547499731
"7880" 1575.8 82.770831035913 78.9927210949328
"7881" 1576 83.1052987396919 74.9656948904068
"7882" 1576.2 83.7031001239367 70.4272934995538
"7883" 1576.4 83.2417799801791 66.5232760428726
"7884" 1576.6 82.3363434579227 62.1691915902572
"7885" 1576.8 81.2274114788936 57.832013992208
"7886" 1577 79.7434749969921 54.1609532878233
"7887" 1577.2 78.0554928416663 50.0922662125136
"7888" 1577.4 76.2352016984643 45.9666518436168
"7889" 1577.6 73.572797811254 42.436565707468
"7890" 1577.8 70.7434379003962 38.9753537460726
"7891" 1578 66.7660689769776 36.5523285129624
"7892" 1578.2 62.5823483027752 33.840096739354
"7893" 1578.4 58.7871893565882 32.7952620712299
"7894" 1578.6 54.4896363287321 32.2420351396118
"7895" 1578.8 50.0416689326339 31.7362485484073
"7896" 1579 46.01149223846 32.0749188588421
"7897" 1579.2 41.7448252505893 32.5760640797444
"7898" 1579.4 37.6429488676165 33.4194399912682
"7899" 1579.6 33.3162764478201 34.9228756539752
"7900" 1579.8 29.6816067406134 36.4215957649778
"7901" 1580 26.0650916398992 38.650416383608
"7902" 1580.2 22.5950233505337 41.3572693495104
"7903" 1580.4 19.488149021455 44.0057420991042
"7904" 1580.6 17.2414493670252 47.0667899090794
"7905" 1580.8 16.2610572097493 50.6411756254739
"7906" 1581 16.048475570809 54.7445941141831
"7907" 1581.2 16.7623657464677 58.567388907191
"7908" 1581.4 18.6448874551804 61.7108774834825
"7909" 1581.6 21.146144369256 64.662470837206
"7910" 1581.8 23.1775224288873 68.0062038358532
"7911" 1582 25.8534558170683 70.8701576377584
"7912" 1582.2 29.4414531419989 73.2673590091027
"7913" 1582.4 32.8783626344726 75.7886703465238
"7914" 1582.6 35.9428239092339 77.5854351750682
"7915" 1582.8 39.8548855862907 79.4126963685715
"7916" 1583 44.0264223961616 81.3894724665017
"7917" 1583.2 47.7345162811353 82.0249368848079
"7918" 1583.4 51.7893690060538 82.176675683529
"7919" 1583.6 56.1734099852 82.8260458632261
"7920" 1583.8 59.8612088493897 83.025746417886
"7921" 1584 63.9244954227311 82.9197249852173
"7922" 1584.2 68.2548518049224 82.7199935955683
"7923" 1584.4 72.2475906949767 82.1076044765271
"7924" 1584.6 76.0367117889967 80.9971353737576
"7925" 1584.8 80.4107638707225 79.6309417087529
"7926" 1585 84.1462268559982 77.646182255075
"7927" 1585.2 88.2526085305888 75.7987953464745
"7928" 1585.4 91.6095185438288 73.2603431650308
"7929" 1585.6 93.8060478414045 69.7923977662325
"7930" 1585.8 94.7394348952493 65.6693786938532
"7931" 1586 94.029247801565 61.958887343368
"7932" 1586.2 93.2406323115378 57.7377612409526
"7933" 1586.4 92.1214550041556 53.6651511490595
"7934" 1586.6 90.4817740859235 49.6450771624511
"7935" 1586.8 88.3330831714574 45.5325289605697
"7936" 1587 85.3703514744399 41.9484525140803
"7937" 1587.2 82.1219221314045 38.3997036890773
"7938" 1587.4 78.5428747518599 35.8654793110629
"7939" 1587.6 74.7194929857983 32.8345364433643
"7940" 1587.8 71.0586600826482 30.5886003538176
"7941" 1588 66.9372922434105 28.6316689165963
"7942" 1588.2 62.9535456671849 26.9270163014736
"7943" 1588.4 58.2466870958269 25.9198487281377
"7944" 1588.6 53.7276307139456 24.8006102697662
"7945" 1588.8 49.1945626434405 24.2337540434426
"7946" 1589 44.9877705099091 23.9122991321112
"7947" 1589.2 40.785479669388 24.5765783608724
"7948" 1589.4 36.6075519806114 25.6478906297152
"7949" 1589.6 32.7195584253873 26.5174850431894
"7950" 1589.8 28.0988036086568 27.7880954267869
"7951" 1590 23.9911773548642 29.5906286274341
"7952" 1590.2 20.1841180643586 31.4143091302316
"7953" 1590.4 17.2127179103613 33.9150645586864
"7954" 1590.6 15.2324288630002 37.108406347679
"7955" 1590.8 13.4023794908823 40.1309783914683
"7956" 1591 10.7480300787666 43.0800689878532
"7957" 1591.2 8.91890408670555 45.605575036834
"7958" 1591.4 7.59533064149935 48.7979040694997
"7959" 1591.6 6.65642361788115 52.2723551469595
"7960" 1591.8 5.37967028365678 55.1398821034711
"7961" 1592 3.33034926956369 57.6952699508726
"7962" 1592.2 2.68788879605085 58.1180289153085
"7963" 1592.4 3.09986594869777 58.0434989048547
"7964" 1592.6 1.88126539270942 59.3762317761027
"7965" 1592.8 1.08010215307738 59.8052438772421
"7966" 1593 2.0210661412553 59.1119587780405
"7967" 1593.2 2.61089195624259 58.9653415073638
"7968" 1593.4 3.68432289927066 59.1046581577927
"7969" 1593.6 4.65079666228382 58.863711218517
"7970" 1593.8 5.85535353020782 58.6503781186595
"7971" 1594 7.51776939940336 58.7621677807929
"7972" 1594.2 10.1869468006687 59.2769181929638
"7973" 1594.4 12.9606274474131 59.8172433166894
"7974" 1594.6 16.1574221483752 60.431219501029
"7975" 1594.8 19.0063488361333 61.197178853129
"7976" 1595 22.3482181040683 62.2111460842842
"7977" 1595.2 25.7410780697899 63.4521823865156
"7978" 1595.4 28.8214923479993 64.6721989996377
"7979" 1595.6 31.6125967038908 66.1032025055912
"7980" 1595.8 34.9840106303586 67.7482783965137
"7981" 1596 38.023214839256 69.2196127451803
"7982" 1596.2 41.0345780855707 70.573448327848
"7983" 1596.4 44.3231039580769 71.9378449871204
"7984" 1596.6 47.4838614130752 73.546650610504
"7985" 1596.8 50.461620117573 75.207969595816
"7986" 1597 53.6966109111756 76.776013133129
"7987" 1597.2 57.0467496103261 77.6445676106866
"7988" 1597.4 60.6572006894463 78.2587355185501
"7989" 1597.6 64.3603417757161 78.7481519272109
"7990" 1597.8 68.3814290136468 79.4847653998317
"7991" 1598 71.860428755335 80.2984840698901
"7992" 1598.2 75.9073003084696 81.3234460097679
"7993" 1598.4 79.2358336511641 82.1492684750735
"7994" 1598.6 82.8514994124577 82.663689692102
"7995" 1598.8 85.9448365247355 83.2769005219328
"7996" 1599 88.7800078439456 84.5102839570936
"7997" 1599.2 91.9242565188525 85.4718351766927
"7998" 1599.4 95.3040405970793 84.7373588496425
"7999" 1599.6 98.4872140135023 83.2255075999639
"8000" 1599.8 101.19564437686 80.9780106361749
"8001" 1600 103.86538195816 78.5058251376425
"8002" 1600.2 106.464142651069 75.9632043880856
"8003" 1600.4 109.707771899695 73.7361600882392
"8004" 1600.6 112.325599446923 71.6296717235393
"8005" 1600.8 115.317292447934 69.504817546658
"8006" 1601 116.926351572958 67.0588788941963
"8007" 1601.2 117.219583989149 64.7378230076745
"8008" 1601.4 116.939155936973 62.3314273138659
"8009" 1601.6 116.292355059886 59.483507082329
"8010" 1601.8 115.558925882341 56.0418146144185
"8011" 1602 114.868810855025 53.196798332254
"8012" 1602.2 113.794220395235 50.2690848067173
"8013" 1602.4 112.774029748449 46.8032601465443
"8014" 1602.6 111.031312693398 44.0340563412646
"8015" 1602.8 108.165479113001 41.5368166489583
"8016" 1603 105.382959029773 39.3311721672719
"8017" 1603.2 102.146096193025 37.205774061929
"8018" 1603.4 99.0236143222493 35.8077079855945
"8019" 1603.6 95.0002961472201 34.257677710468
"8020" 1603.8 91.1765368487608 32.8977757560712
"8021" 1604 87.1125211128252 32.334142758954
"8022" 1604.2 82.7691163654219 32.5308362709637
"8023" 1604.4 78.2936377616198 33.1096634451561
"8024" 1604.6 74.2908829989922 33.8537496777985
"8025" 1604.8 69.9358906889012 35.5307275000877
"8026" 1605 65.893118817893 37.1433299741125
"8027" 1605.2 62.7543645979502 39.659440461029
"8028" 1605.4 60.6894361805817 42.1696429522742
"8029" 1605.6 58.7153459929277 43.898973228812
"8030" 1605.8 56.0387385835637 44.3001355186675
"8031" 1606 52.9123978581428 44.3288360213811
"8032" 1606.2 49.0922440284659 44.3773187915019
"8033" 1606.4 45.5942444744199 44.8359864481027
"8034" 1606.6 41.5051508770509 45.6150157623854
"8035" 1606.8 37.3896113800431 46.1608218382362
"8036" 1607 33.276330718897 46.8366893052829
"8037" 1607.2 29.364554941271 48.4436585866206
"8038" 1607.4 25.5129165021646 49.9376402249405
"8039" 1607.6 22.1296386824235 51.9356938976884
"8040" 1607.8 19.6074848233002 54.423631531804
"8041" 1608 16.9298726814252 57.2584431427725
"8042" 1608.2 15.1828176943109 60.1204064837761
"8043" 1608.4 14.7251289604948 63.5441641044421
"8044" 1608.6 15.8622222954472 66.8641584788354
"8045" 1608.8 17.4758212101757 69.879276983952
"8046" 1609 19.0750643752022 73.5396137108016
"8047" 1609.2 20.2116196409691 77.1909633919888
"8048" 1609.4 21.3749844059403 80.5604941020913
"8049" 1609.6 22.1526768737952 84.553746147419
"8050" 1609.8 23.2498881221029 87.9534486019834
"8051" 1610 24.8972245462899 91.5911790660702
"8052" 1610.2 27.7274885359681 93.9498233037005
"8053" 1610.4 31.1470014465808 95.1640862798235
"8054" 1610.6 34.8898248675546 96.5435682967467
"8055" 1610.8 38.5539370882211 97.0525886779744
"8056" 1611 42.7001259990864 97.1914395862821
"8057" 1611.2 46.8183244486134 97.1163195570408
"8058" 1611.4 50.6658383147652 96.713026302959
"8059" 1611.6 54.8864805352899 95.5775278377173
"8060" 1611.8 59.0608826374002 94.3630565195353
"8061" 1612 63.0888571193283 92.5004072283715
"8062" 1612.2 66.9692489953242 90.1264316849332
"8063" 1612.4 70.4385864231429 88.0286662270408
"8064" 1612.6 74.1716029065829 85.4679540859848
"8065" 1612.8 78.0378501447252 83.657963176319
"8066" 1613 81.2930257280439 81.2858672623159
"8067" 1613.2 84.449956708607 77.8098812262563
"8068" 1613.4 87.3392487902931 74.4670073380576
"8069" 1613.6 88.942338657052 70.3427891558969
"8070" 1613.8 90.0427942216778 65.3856408661206
"8071" 1614 90.5330912482165 60.7738409650856
"8072" 1614.2 90.5071769217841 56.714786579263
"8073" 1614.4 90.0660084450752 52.122507885029
"8074" 1614.6 88.6324393144286 47.565698858129
"8075" 1614.8 87.375659406126 42.9509601323307
"8076" 1615 85.2753585824886 38.7218606174705
"8077" 1615.2 82.9525861079756 34.899849087096
"8078" 1615.4 80.0317509467813 31.7525487779827
"8079" 1615.6 75.990392193174 29.2927562532613
"8080" 1615.8 72.0050125818049 27.2835088897816
"8081" 1616 67.6239230868403 25.7356936800618
"8082" 1616.2 63.1732603537194 23.9302897428315
"8083" 1616.4 59.1229965240769 23.6669612708359
"8084" 1616.6 54.306638068916 23.6148775848013
"8085" 1616.8 50.3016658302464 23.6390909882706
"8086" 1617 45.9615675633873 23.5628785418101
"8087" 1617.2 42.2008723224611 22.6428928208726
"8088" 1617.4 38.32995327062 21.7699695966549
"8089" 1617.6 33.8711834594476 21.4577214095773
"8090" 1617.8 29.7367044651574 21.6707150187489
"8091" 1618 25.9079941513613 22.3548248121542
"8092" 1618.2 22.1909748414002 23.817713352554
"8093" 1618.4 18.8848263977813 25.5051829173242
"8094" 1618.6 16.2629440734054 27.0653692033109
"8095" 1618.8 13.7787588905042 28.5569027450534
"8096" 1619 11.4059877129913 30.039510293129
"8097" 1619.2 9.64038288737768 31.013187435629
"8098" 1619.4 8.1457538659367 31.2389426668989
"8099" 1619.6 8.15273190900062 31.1791914074651
"8100" 1619.8 8.03815483018488 31.3977489961122
"8101" 1620 5.75205908552521 31.7238009291027
"8102" 1620.2 5.43561401421271 31.7330130374058
"8103" 1620.4 5.61204270305001 32.8108690359142
"8104" 1620.6 5.85278430716314 35.1597090597239
"8105" 1620.8 6.01004191815342 38.2683304512829
"8106" 1621 5.91017759584572 41.480632818847
"8107" 1621.2 5.70552938137033 45.3184864796865
"8108" 1621.4 6.15495997207694 48.8549816950945
"8109" 1621.6 6.52238418764468 52.2634756553945
"8110" 1621.8 6.63450882007926 55.8077442913993
"8111" 1622 7.08472675708608 59.3785192860943
"8112" 1622.2 7.55547848859042 63.300321480929
"8113" 1622.4 9.01040009453412 66.6532482694951
"8114" 1622.6 11.0367757141287 69.6480249485514
"8115" 1622.8 13.1486478611373 72.7268592232842
"8116" 1623 15.0231588336774 76.4339561195899
"8117" 1623.2 17.1690698272288 79.4954158426246
"8118" 1623.4 19.6247251616949 82.20359324123
"8119" 1623.6 22.4540994977663 84.8749205077094
"8120" 1623.8 25.3691947262373 88.2870406844624
"8121" 1624 28.4566975404427 90.7402449282844
"8122" 1624.2 31.6705956364579 93.2611161380713
"8123" 1624.4 35.0879504125486 95.8346057242692
"8124" 1624.6 38.8645717546983 98.0658383451002
"8125" 1624.8 41.7251755716368 100.69633003975
"8126" 1625 44.7974398113395 102.711062963072
"8127" 1625.2 47.8149116415252 104.399049953186
"8128" 1625.4 50.9628192964038 105.101510121352
"8129" 1625.6 54.1554971934852 105.935696196719
"8130" 1625.8 56.6808850183271 107.077580658403
"8131" 1626 59.7593272807084 107.648326807802
"8132" 1626.2 61.9007743030252 106.543312612226
"8133" 1626.4 63.4171141729452 104.829598962839
"8134" 1626.6 65.2697614851935 102.269001604683
"8135" 1626.8 67.3585592457852 99.669110107589
"8136" 1627 70.1229368396919 97.0796403349169
"8137" 1627.2 72.9834722270456 95.1963949922617
"8138" 1627.4 76.3151300610858 93.9245329883109
"8139" 1627.6 79.5843248304495 93.0000314590684
"8140" 1627.8 83.3025797293487 91.6675459007761
"8141" 1628 86.0331304519967 89.6730623692148
"8142" 1628.2 89.0376199202824 87.1507749143576
"8143" 1628.4 92.2845428429669 84.5956804367795
"8144" 1628.6 95.465975511802 81.8982503863522
"8145" 1628.8 98.3902424503035 78.6725668715638
"8146" 1629 100.89151750322 75.5490076013414
"8147" 1629.2 103.805580714156 72.8982380786508
"8148" 1629.4 107.38595200863 70.6753939949105
"8149" 1629.6 111.241386206496 69.0487804156753
"8150" 1629.8 114.556354009296 67.0029351028155
"8151" 1630 116.811908627927 64.6130298120635
"8152" 1630.2 116.8453754543 62.073488281379
"8153" 1630.4 115.917386239256 59.0500959235137
"8154" 1630.6 114.442247535454 55.8427727854652
"8155" 1630.8 112.733553963578 52.2564311972606
"8156" 1631 110.834029432946 48.7716919504185
"8157" 1631.2 108.135889373094 45.8231525237928
"8158" 1631.4 104.938350966195 42.8009626478952
"8159" 1631.6 101.672239983675 39.672422822929
"8160" 1631.8 98.2611243944502 37.387527128529
"8161" 1632 94.1982502298388 35.165342843307
"8162" 1632.2 90.3343287735882 33.5676580565408
"8163" 1632.4 85.8266288079105 32.8903092710061
"8164" 1632.6 81.2501380391991 32.5016434499899
"8165" 1632.8 76.6275728986639 32.5137957375996
"8166" 1633 72.0987612165778 32.0107794553132
"8167" 1633.2 67.3085995358528 32.3528328834135
"8168" 1633.4 62.4165281348707 32.9003507700018
"8169" 1633.6 57.7235084446134 33.9407645918181
"8170" 1633.8 53.0761257184131 34.5117101338532
"8171" 1634 49.2336983348823 36.1761309391374
"8172" 1634.2 44.8498530736687 37.4597767947551
"8173" 1634.4 40.5139833730167 38.6771817572731
"8174" 1634.6 36.3189756313361 40.6435907694315
"8175" 1634.8 32.285586368771 43.0306737944172
"8176" 1635 28.8346985437252 46.205796449104
"8177" 1635.2 25.096323793916 49.0253963557929
"8178" 1635.4 22.0584249264012 52.722293004809
"8179" 1635.6 19.3835390805252 56.546247702454
"8180" 1635.8 17.5210694694868 60.6013217300265
"8181" 1636 15.9687142450431 64.650255290638
"8182" 1636.2 16.3025464081859 67.9850995037005
"8183" 1636.4 18.4554756419982 71.1269313333993
"8184" 1636.6 20.5361622924577 74.6777827503723
"8185" 1636.8 22.7392478037841 78.2921675407362
"8186" 1637 26.1426287715525 81.3292815158745
"8187" 1637.2 28.9361013164036 83.8882422064534
"8188" 1637.4 32.1836485923137 86.2244263274656
"8189" 1637.6 36.1107664014925 88.0852276443346
"8190" 1637.8 39.9642919382824 89.9475465922433
"8191" 1638 43.8237806748893 90.8725893942552
"8192" 1638.2 48.1432890307605 91.5262672565702
"8193" 1638.4 52.565275882207 92.2486280884927
"8194" 1638.6 57.0336868267152 92.148427858919
"8195" 1638.8 61.1659726194852 91.607063367689
"8196" 1639 65.3917314179352 90.796963985129
"8197" 1639.2 69.7076676994291 89.2652949417348
"8198" 1639.4 73.8304080449955 87.6349233639409
"8199" 1639.6 77.2927596360532 85.3989707054001
"8200" 1639.8 80.6533549193553 82.2701991061484
"8201" 1640 83.5612550258161 78.9782937972563
"8202" 1640.2 85.7500685969984 74.7382459706112
"8203" 1640.4 87.5713106361169 70.5373331668722
"8204" 1640.6 88.6086264048873 65.7432438563877
"8205" 1640.8 89.7971840202149 61.391914281629
"8206" 1641 90.1484134371354 56.8568892179172
"8207" 1641.2 90.1935956067731 52.3440808011542
"8208" 1641.4 89.798549785932 47.9584703156121
"8209" 1641.6 89.4412882370942 43.187509224267
"8210" 1641.8 88.9819812264252 38.6891500216334
"8211" 1642 87.3202389032252 34.349654443929
"8212" 1642.2 85.1043713769765 30.267493233812
"8213" 1642.4 82.0308841441974 26.4959639712438
"8214" 1642.6 79.2401435138545 22.5920675641534
"8215" 1642.8 75.5333012626946 19.6525738084597
"8216" 1643 72.006798152558 16.3856836096126
"8217" 1643.2 68.2231845483252 14.129625784679
"8218" 1643.4 64.0565009512941 12.5787790150198
"8219" 1643.6 60.0271334288134 11.0907629199341
"8220" 1643.8 55.6010281810422 10.2491097967561
"8221" 1644 53.0924053970924 10.1895880435072
"8222" 1644.2 50.900597415074 11.5697256680803
"8223" 1644.4 49.3376788447137 13.2411852969487
"8224" 1644.6 47.1207740657429 15.7924150725484
"8225" 1644.8 44.7900213188252 18.569593554479
"8226" 1645 42.490015006476 21.9340471298258
"8227" 1645.2 40.7629352225662 25.4105533861618
"8228" 1645.4 38.9699957504118 29.5714906918601
"8229" 1645.6 37.5671677673842 33.5314327631547
"8230" 1645.8 36.7908184015739 37.7462079590759
"8231" 1646 36.1629596110165 41.7744365496942
"8232" 1646.2 35.2996829420341 46.0843186341826
"8233" 1646.4 35.3069052724868 50.4817370695137
"8234" 1646.6 35.4156071454411 55.193123694775
"8235" 1646.8 36.0241047837382 59.2633713805464
"8236" 1647 37.0768899160075 63.4237113630582
"8237" 1647.2 38.2831248781041 67.5756182392606
"8238" 1647.4 39.7170197962022 71.7508050844034
"8239" 1647.6 40.7087767067884 76.1234786271027
"8240" 1647.8 41.9246469477876 79.872499253634
"8241" 1648 43.1306394250616 83.7758666266654
"8242" 1648.2 44.4127691553781 87.9866644679526
"8243" 1648.4 45.5800907715967 91.9542488173576
"8244" 1648.6 47.2155802742 95.7126155783329
"8245" 1648.8 49.0667822533109 99.1984067575576
"8246" 1649 51.4406998578824 101.954376726615
"8247" 1649.2 53.6045457273137 103.1289594861
"8248" 1649.4 55.4463358867044 104.270451085308
"8249" 1649.6 56.0174590831093 104.894353042708
"8250" 1649.8 56.1461174489361 106.090443379802
"8251" 1650 56.4704377825681 106.824617062243
"8252" 1650.2 56.6004753965444 106.967494374802
"8253" 1650.4 56.6641389020156 106.473165979379
"8254" 1650.6 57.6669346466579 105.243153425894
"8255" 1650.8 58.8499192565252 103.876693599379
"8256" 1651 60.8388170996052 102.165618300959
"8257" 1651.2 63.294391111066 100.195929054568
"8258" 1651.4 65.787614774904 98.2008443171896
"8259" 1651.6 68.4981745776616 96.119732364129
"8260" 1651.8 71.2275087531638 94.0939697547825
"8261" 1652 73.6091661100346 92.0563744199141
"8262" 1652.2 76.1025075777448 89.610351841372
"8263" 1652.4 78.6648982244952 86.372575049609
"8264" 1652.6 81.5352984405852 83.583963713489
"8265" 1652.8 83.995284555478 80.7625780373271
"8266" 1653 86.397310993607 77.5443329146654
"8267" 1653.2 88.7504425885023 74.0961677867988
"8268" 1653.4 90.8214820433329 70.5478082318726
"8269" 1653.6 92.385409890841 66.5096979990501
"8270" 1653.8 93.6768132587884 62.1469411184448
"8271" 1654 94.1236623009739 57.9748900533342
"8272" 1654.2 94.1035229959752 53.066974713254
"8273" 1654.4 93.8153805738049 48.925546257146
"8274" 1654.6 92.9519209192304 44.3567253013085
"8275" 1654.8 92.3427485531534 39.6164988024367
"8276" 1655 91.0898243645683 35.3242269217325
"8277" 1655.2 90.1088062313388 30.6699249853917
"8278" 1655.4 88.3633341296037 26.563241486848
"8279" 1655.6 86.0973218706946 22.4206878260299
"8280" 1655.8 83.4770341296154 18.9172441801126
"8281" 1656 80.2016480699269 15.1087299801044
"8282" 1656.2 77.3339528153667 11.7217142952022
"8283" 1656.4 73.4465633698285 9.20281944362903
"8284" 1656.6 69.8618590383971 7.05751096271581
"8285" 1656.8 66.2124587340506 6.33129702337479
"8286" 1657 62.5850988031778 6.92540511032395
"8287" 1657.2 58.6285533420765 7.89293241602647
"8288" 1657.4 55.2464816265893 9.46413108700083
"8289" 1657.6 52.1607572875502 11.312453252379
"8290" 1657.8 48.8859564982752 13.938135946654
"8291" 1658 46.2240222086947 16.6159681285612
"8292" 1658.2 43.9072207096252 19.598445735054
"8293" 1658.4 42.2559515523277 23.0814006966416
"8294" 1658.6 40.4998500324868 27.1134856495137
"8295" 1658.8 38.5515487582235 30.9896848839135
"8296" 1659 37.2320483547666 34.9280410499566
"8297" 1659.2 36.0761233551042 38.8162702197343
"8298" 1659.4 34.4712264833349 42.8610287713591
"8299" 1659.6 33.3349415652038 46.6163636441915
"8300" 1659.8 32.4240977752493 50.6311031033101
"8301" 1660 31.1711728110793 54.8182777898317
"8302" 1660.2 30.7713282688948 59.0127553508247
"8303" 1660.4 30.0836477137686 63.241039191191
"8304" 1660.6 29.5628910248434 67.3862248352745
"8305" 1660.8 28.8498446326085 71.8607466693235
"8306" 1661 27.5010240144847 76.5725058384804
"8307" 1661.2 26.871026978172 80.7886348983676
"8308" 1661.4 25.8556283218487 84.798349118982
"8309" 1661.6 24.6965094505441 88.8238899265535
"8310" 1661.8 25.0611166706757 92.5590360177698
"8311" 1662 27.3976509457175 93.6730564675906
"8312" 1662.2 29.7082617031118 94.099976445456
"8313" 1662.4 32.9119238486723 94.9856848687467
"8314" 1662.6 36.7072799228272 95.7829621841488
"8315" 1662.8 40.4188600670952 96.187240646009
"8316" 1663 44.2619836195048 96.4244204495372
"8317" 1663.2 48.4255868202194 96.5823077832844
"8318" 1663.4 52.3174307913889 96.229885737826
"8319" 1663.6 56.3794521537899 96.0319105042173
"8320" 1663.8 60.5650632539324 95.7958425105414
"8321" 1664 64.291797654899 95.1378624689737
"8322" 1664.2 68.3816721940945 94.8767676158815
"8323" 1664.4 72.6909716650538 94.3689681307576
"8324" 1664.6 76.5250231492017 93.3896180233937
"8325" 1664.8 80.654045728381 91.8417944572733
"8326" 1665 84.7818658061836 90.1491312724954
"8327" 1665.2 88.1251453410252 88.4525763022164
"8328" 1665.4 92.1396910977944 86.4715905251771
"8329" 1665.6 96.1386919364686 84.5801272866007
"8330" 1665.8 100.038585667764 82.3632819695309
"8331" 1666 103.996082763775 80.3317378090735
"8332" 1666.2 107.129944504724 77.8685995195804
"8333" 1666.4 110.592332829152 75.1092098891883
"8334" 1666.6 113.949043520415 72.3499078853579
"8335" 1666.8 116.546531469794 68.5538505964624
"8336" 1667 117.165690268102 65.6810869247444
"8337" 1667.2 115.729323161494 63.1238532696158
"8338" 1667.4 113.941983105469 60.2726089056421
"8339" 1667.6 112.194444303625 57.396592406904
"8340" 1667.8 109.81542648545 54.339246179454
"8341" 1668 107.652875440695 50.7729066979464
"8342" 1668.2 105.378371425051 47.6156310192829
"8343" 1668.4 102.445441562455 44.7267459996662
"8344" 1668.6 99.5292382860748 41.6914483289968
"8345" 1668.8 96.0958678799735 39.1047802405428
"8346" 1669 92.1122707245506 36.9278635012561
"8347" 1669.2 88.4347247401791 34.8929163572829
"8348" 1669.4 83.9960941367286 33.1651789505782
"8349" 1669.6 79.6753210956774 31.4822458155812
"8350" 1669.8 76.0448337592493 30.8117369923532
"8351" 1670 70.5531366752017 29.0969253619021
"8352" 1670.2 65.8828187621707 28.8038254831927
"8353" 1670.4 61.0847401264538 28.2660269264326
"8354" 1670.6 57.2908766890698 28.3181882019237
"8355" 1670.8 52.4225499158642 28.9074043274426
"8356" 1671 47.5552644035252 29.958370531254
"8357" 1671.2 42.9627538814002 31.061871292754
"8358" 1671.4 39.092814291341 31.7203845180764
"8359" 1671.6 34.6321698078513 32.9012744163029
"8360" 1671.8 30.275520674593 34.4590143399341
"8361" 1672 25.5104628515955 37.4233627390629
"8362" 1672.2 21.795262464256 39.217041513206
"8363" 1672.4 18.6673087757032 42.1197080610951
"8364" 1672.6 16.2890458427647 45.8278078911795
"8365" 1672.8 14.5625672114861 49.5604669865899
"8366" 1673 13.5549062550769 53.2667464028359
"8367" 1673.2 12.9369497213991 57.8612762953464
"8368" 1673.4 12.916853152978 62.2333183028837
"8369" 1673.6 13.8900362782185 66.387941703566
"8370" 1673.8 15.7587269816041 70.1720906192606
"8371" 1674 18.2134621041534 73.6236293589495
"8372" 1674.2 21.0396518839633 76.9897051077662
"8373" 1674.4 23.8195764104839 80.6492829403584
"8374" 1674.6 26.5244336467133 83.8686704830832
"8375" 1674.8 29.1767291810719 87.3026460157832
"8376" 1675 31.7000912773681 90.6003739335005
"8377" 1675.2 34.7751277561983 93.321034731456
"8378" 1675.4 38.2432016749681 95.3259536651005
"8379" 1675.6 41.9845329122352 97.472494474109
"8380" 1675.8 45.7422325758074 98.9141536285449
"8381" 1676 49.8336046478569 100.151976847327
"8382" 1676.2 53.7218863060252 101.25993627891
"8383" 1676.4 57.6217878207852 101.569727889749
"8384" 1676.6 61.9850215451422 101.37068342198
"8385" 1676.8 66.523565849685 101.344798431923
"8386" 1677 70.3068536332752 100.124791010279
"8387" 1677.2 74.3410891340046 98.726911846727
"8388" 1677.4 78.2688333559559 97.1480382571983
"8389" 1677.6 81.8429804176152 94.913670943619
"8390" 1677.8 85.1195318587222 92.205353548826
"8391" 1678 88.4659323409002 89.4675201944079
"8392" 1678.2 91.3149116598552 86.353101506759
"8393" 1678.4 94.1839891447327 83.1251229529026
"8394" 1678.6 95.9499689225707 79.3713052984108
"8395" 1678.8 97.4938846717959 75.218129705129
"8396" 1679 98.9955551533645 70.9756792985219
"8397" 1679.2 99.3301874304677 66.7841899964653
"8398" 1679.4 99.3275570963147 62.246017038208
"8399" 1679.6 98.6375856156807 58.2810567221458
"8400" 1679.8 97.3060053718457 53.7905749486419
"8401" 1680 96.1709641285502 49.399457476504
"8402" 1680.2 94.6662584521791 45.0657619896931
"8403" 1680.4 93.4933519866752 40.487066032154
"8404" 1680.6 91.5387428523781 36.3626842067761
"8405" 1680.8 89.0820349465856 32.1681699770773
"8406" 1681 86.5864162174679 28.8327891132438
"8407" 1681.2 83.6305260154849 25.0329252442742
"8408" 1681.4 80.8592791891236 21.7329269331782
"8409" 1681.6 77.2297799380588 18.5713936298685
"8410" 1681.8 73.5742587327793 15.2013091182438
"8411" 1682 69.4305442050252 12.8504267556164
"8412" 1682.2 65.643840158395 10.52342020665
"8413" 1682.4 61.3678692863236 8.42073683562096
"8414" 1682.6 57.9411539235252 7.86358632131324
"8415" 1682.8 55.2618630279562 9.0047265077411
"8416" 1683 52.3262824017752 10.647107205004
"8417" 1683.2 49.1876367932465 12.3824339811044
"8418" 1683.4 45.6761225285083 15.1538021145697
"8419" 1683.6 41.827622365271 17.1242606029511
"8420" 1683.8 38.7283052761946 19.8001958268387
"8421" 1684 35.9000489952353 23.1501308478769
"8422" 1684.2 33.4110911334913 26.6299899941375
"8423" 1684.4 31.90368413012 30.5498514160945
"8424" 1684.6 31.3614182335167 34.5349281510443
"8425" 1684.8 30.5185459696198 38.6499741046425
"8426" 1685 30.4558853470075 43.4779781820051
"8427" 1685.2 30.5117836582616 47.5621582139745
"8428" 1685.4 31.3261928593959 51.3462521769394
"8429" 1685.6 32.1895476573703 55.1552106025007
"8430" 1685.8 33.5455052428183 59.202819464698
"8431" 1686 35.5055827137094 62.6628191834185
"8432" 1686.2 38.1698750878021 65.9255481831538
"8433" 1686.4 40.879334457256 69.1530365303085
"8434" 1686.6 43.8858379959076 71.9747211396921
"8435" 1686.8 48.1524530509252 74.981201600454
"8436" 1687 51.0489107219716 78.5634061732897
"8437" 1687.2 54.3113557112144 82.1794826806966
"8438" 1687.4 57.1100509340341 85.2400494361469
"8439" 1687.6 60.3141688354235 87.8776558800051
"8440" 1687.8 63.424117502117 90.1252160849823
"8441" 1688 66.4301761214696 92.5387642067124
"8442" 1688.2 69.1284312972589 94.7826704189141
"8443" 1688.4 71.1867692731641 97.158321316129
"8444" 1688.6 74.1442335490906 98.6628193307085
"8445" 1688.8 77.3251184764152 98.087858428169
"8446" 1689 79.4727829688487 96.2801027170114
"8447" 1689.2 81.5614158980546 93.6149001857761
"8448" 1689.4 83.6859338253165 90.7289011169154
"8449" 1689.6 85.6726357860549 87.1991787417528
"8450" 1689.8 88.1401249893714 83.8014682074752
"8451" 1690 89.6867736811118 80.1052399780617
"8452" 1690.2 90.390817153381 75.5888760016963
"8453" 1690.4 90.6114994727663 71.4346985228433
"8454" 1690.6 90.7045356658936 66.9538314324711
"8455" 1690.8 90.9746073375381 62.2657271018214
"8456" 1691 90.2375296501777 57.5863219246714
"8457" 1691.2 89.7479405785252 52.969606999004
"8458" 1691.4 88.3698571184323 48.4652731384565
"8459" 1691.6 87.1337649777525 43.9349292160133
"8460" 1691.8 84.9477122660002 39.860667070479
"8461" 1692 82.0202688182935 35.5554308857632
"8462" 1692.2 78.83256381905 32.3698979003026
"8463" 1692.4 74.9480480125252 29.331971569579
"8464" 1692.6 70.926243210479 27.5226776121795
"8465" 1692.8 66.4479297787688 25.5622598430008
"8466" 1693 62.2040597322857 24.4330936709358
"8467" 1693.2 57.7707604235877 23.6793121015844
"8468" 1693.4 53.214393977207 23.3058488646662
"8469" 1693.6 48.970121810593 23.2039666927307
"8470" 1693.8 45.1343361344339 22.7750321343029
"8471" 1694 41.0684842541693 22.2599949545782
"8472" 1694.2 36.9183442574057 22.3362592719343
"8473" 1694.4 32.7104328924868 23.1788313505906
"8474" 1694.6 28.3938626896426 23.6962153786855
"8475" 1694.8 24.4763656258727 24.9631867501968
"8476" 1695 20.4082943682056 26.9716291982356
"8477" 1695.2 16.8220192133329 29.1207585278983
"8478" 1695.4 13.8862537054924 31.5750470326126
"8479" 1695.6 12.1719434578777 34.6397357434323
"8480" 1695.8 12.1948312284405 37.9708532539002
"8481" 1696 12.7642278630774 41.3138449275029
"8482" 1696.2 13.8961728988645 44.8811318795219
"8483" 1696.4 15.670363537093 47.9617709160951
"8484" 1696.6 17.189749695742 51.1605493346866
"8485" 1696.8 19.3445919948252 54.7150291114073
"8486" 1697 21.1983423595714 58.2679652647677
"8487" 1697.2 23.5216669361502 61.129021453154
"8488" 1697.4 26.4141595508528 64.1652153840601
"8489" 1697.6 28.8510676087296 67.0900422546942
"8490" 1697.8 31.7550642090765 70.0318425666162
"8491" 1698 35.3005980521305 72.2834326335238
"8492" 1698.2 38.9376621078355 74.1135097744997
"8493" 1698.4 42.8798597462955 75.5128644077236
"8494" 1698.6 46.8878378494355 76.5396675703342
"8495" 1698.8 51.0156539572343 77.9090192625836
"8496" 1699 55.0899333100158 78.8923830730536
"8497" 1699.2 59.3793375927225 79.3629571741199
"8498" 1699.4 63.746474244846 79.744809854412
"8499" 1699.6 67.9298308110803 80.2312270663309
"8500" 1699.8 71.9231576898252 80.9468919471836
"8501" 1700 75.842650768907 81.5735859625381
"8502" 1700.2 79.7867597549681 81.4422449246148
"8503" 1700.4 83.1584646027109 80.7300696432433
"8504" 1700.6 85.3315771030888 79.0597286128109
"8505" 1700.8 86.8128741651874 76.7689956402101
"8506" 1701 88.6938417251402 73.8635983175096
"8507" 1701.2 90.3868094404463 71.0466918419974
"8508" 1701.4 91.1664047287296 67.5777275017203
"8509" 1701.6 91.3040696332955 63.6006701778588
"8510" 1701.8 91.9957273977597 59.6841018069078
"8511" 1702 91.9241944022884 55.689924278708
"8512" 1702.2 91.2375546896373 51.4201173394739
"8513" 1702.4 90.589665845976 47.093226015211
"8514" 1702.6 89.5708083526015 42.760024554807
"8515" 1702.8 88.4122975830506 38.1787910843324
"8516" 1703 86.1975946589235 34.2114693037053
"8517" 1703.2 83.9278726341822 30.3806996389307
"8518" 1703.4 80.7609005532502 26.634885884854
"8519" 1703.6 77.967992673549 23.1279481006528
"8520" 1703.8 74.8203183228639 20.1299896976855
"8521" 1704 70.8099201569002 17.845826878554
"8522" 1704.2 66.9939372732153 15.3426182843522
"8523" 1704.4 62.5591655136681 13.8312632888701
"8524" 1704.6 58.1325605412816 12.473375999206
"8525" 1704.8 53.8517099250252 12.2749387035859
"8526" 1705 50.273644328196 13.9508808263242
"8527" 1705.2 46.8739631424706 16.2967529104147
"8528" 1705.4 44.2340328943145 19.0281069724927
"8529" 1705.6 42.0006681334538 22.3711891338769
"8530" 1705.8 39.7456646000672 25.8306067460534
"8531" 1706 37.9717721253277 29.6205836570282
"8532" 1706.2 36.7386991387556 34.0629135810943
"8533" 1706.4 36.2093633851305 38.3038085657869
"8534" 1706.6 36.4486873575381 42.4792760419239
"8535" 1706.8 36.81998001326 46.8003039565464
"8536" 1707 37.378145297863 50.8428680512642
"8537" 1707.2 37.9433233814098 55.1287568675649
"8538" 1707.4 38.7278327523172 59.508322924545
"8539" 1707.6 40.2676437734861 63.4527231206247
"8540" 1707.8 41.9459887274218 67.526080279379
"8541" 1708 43.5390542413842 71.2868042169495
"8542" 1708.2 46.3070045624323 74.5942870049786
"8543" 1708.4 48.9751420516639 77.3749473081795
"8544" 1708.6 52.95558228945 80.0744521609963
"8545" 1708.8 56.2242663383096 81.42465152723
"8546" 1709 60.2599480073308 83.7900947707679
"8547" 1709.2 63.7125605611049 85.4167515269255
"8548" 1709.4 67.2975542779037 86.5710231909515
"8549" 1709.6 71.2583579299559 87.1876103004558
"8550" 1709.8 75.1607787941539 86.9523853274162
"8551" 1710 79.0992527618116 86.4144715262649
"8552" 1710.2 83.1992663115395 85.5817637475862
"8553" 1710.4 87.3976431741762 84.9953179171762
"8554" 1710.6 91.5779542848137 83.7565292624367
"8555" 1710.8 95.550571025885 82.654475133643
"8556" 1711 98.6904274981888 80.4193359681563
"8557" 1711.2 100.878607702262 77.0903229475501
"8558" 1711.4 103.552327251928 73.9118513440405
"8559" 1711.6 105.335096885384 70.8407435773085
"8560" 1711.8 107.480865074622 67.2748879409358
"8561" 1712 110.121782003764 63.6457651975725
"8562" 1712.2 111.95751619895 60.687621148554
"8563" 1712.4 114.116043257759 57.2113843568952
"8564" 1712.6 116.533986530133 53.6620443387737
"8565" 1712.8 118.237892089562 50.5611413843242
"8566" 1713 118.742255211568 47.1661554789652
"8567" 1713.2 117.451967992051 44.2402169252829
"8568" 1713.4 115.421972362069 42.1876143284247
"8569" 1713.6 113.354935433466 40.1954579794765
"8570" 1713.8 111.266205427775 38.127521756829
"8571" 1714 108.922228984729 35.6736353176968
"8572" 1714.2 106.158627879429 32.7428962417173
"8573" 1714.4 103.055980695155 30.2040281551377
"8574" 1714.6 99.8806740414752 27.910402941529
"8575" 1714.8 96.4517636630942 25.5438079006894
"8576" 1715 92.664495329508 23.8851992510514
"8577" 1715.2 88.7809210575124 22.5030827696419
"8578" 1715.4 84.8595820015637 21.2880668482316
"8579" 1715.6 80.3357282010252 20.4437541784221
"8580" 1715.8 75.6349842921904 19.8387605428334
"8581" 1716 71.0968021323643 20.0013222918421
"8582" 1716.2 66.700801561273 20.5715771588016
"8583" 1716.4 62.3083075765817 21.5321120950073
"8584" 1716.6 57.9787918634874 23.2123152704231
"8585" 1716.8 53.7024127631752 25.102967180654
"8586" 1717 50.1762832661092 28.092156008129
"8587" 1717.2 46.2292088665966 30.1573334095324
"8588" 1717.4 42.6069872331791 31.9668917136675
"8589" 1717.6 38.9057657876502 34.093252796404
"8590" 1717.8 34.8415030945597 36.4758519557928
"8591" 1718 31.3837108138285 39.5240833763012
"8592" 1718.2 27.8520755720168 42.4338475658937
"8593" 1718.4 25.2626177607773 45.6312196427819
"8594" 1718.6 22.5348663191209 49.2217966761551
"8595" 1718.8 20.164145199897 52.7952605363085
"8596" 1719 18.7112785143122 56.8486520671464
[truncated: 19,173 more chars]
